# Supplementary material for: Hallucination of closed repeat proteins containing central pockets
Source: Nat Struct Mol Biol. 2023 Sep 28;30(11):1755–60. doi: 10.1038/s41594-023-01112-6 (PMC10643118; doi:10.1038/s41594-023-01112-6)
Supplement: Supplementary file 4 — Small-angle X-ray scattering raw data. [file 41594_2023_1112_MOESM4_ESM.tar]

Archive with 2,623 entries (2,521 files):
- SAXS_submit
- SAXS_submit/D8
- SAXS_submit/D8/C3_results
- SAXS_submit/D8/C3_results/Buffer2
- SAXS_submit/D8/C3_results/Buffer2/C3_high_D8_snap_00002.sub.2.dat
- SAXS_submit/D8/C3_results/Buffer2/C3_high_D8_snap_00003.sub.2.dat
- SAXS_submit/D8/C3_results/Buffer2/C3_high_D8_snap_00028.sub.2.dat
- SAXS_submit/D8/C3_results/Buffer2/C3_high_D8_snap_00001.sub.2.dat
- SAXS_submit/D8/C3_results/Buffer2/C3_high_D8_snap_00029.sub.2.dat
- SAXS_submit/D8/C3_results/Buffer2/C3_high_D8_snap_00006.sub.2.dat
- SAXS_submit/D8/C3_results/Buffer2/C3_high_D8_snap_00007.sub.2.dat
- SAXS_submit/D8/C3_results/Buffer2/C3_high_D8_snap_00004.sub.2.dat
- SAXS_submit/D8/C3_results/Buffer2/C3_high_D8_snap_00005.sub.2.dat
- SAXS_submit/D8/C3_results/Buffer2/C3_high_D8_snap_00023.sub.2.dat
- SAXS_submit/D8/C3_results/Buffer2/C3_high_D8_snap_00022.sub.2.dat
- SAXS_submit/D8/C3_results/Buffer2/C3_high_D8_snap_00021.sub.2.dat
- SAXS_submit/D8/C3_results/Buffer2/C3_high_D8_snap_00009.sub.2.dat
- SAXS_submit/D8/C3_results/Buffer2/C3_high_D8_snap_00020.sub.2.dat
- SAXS_submit/D8/C3_results/Buffer2/C3_high_D8_snap_00008.sub.2.dat
- SAXS_submit/D8/C3_results/Buffer2/C3_high_D8_snap_00027.sub.2.dat
- SAXS_submit/D8/C3_results/Buffer2/C3_high_D8_snap_00026.sub.2.dat
- SAXS_submit/D8/C3_results/Buffer2/C3_high_D8_snap_00025.sub.2.dat
- SAXS_submit/D8/C3_results/Buffer2/C3_high_D8_snap_00024.sub.2.dat
- SAXS_submit/D8/C3_results/Buffer2/C3_high_D8_snap_00018.sub.2.dat
- SAXS_submit/D8/C3_results/Buffer2/C3_high_D8_snap_00030.sub.2.dat
- SAXS_submit/D8/C3_results/Buffer2/C3_high_D8_snap_00019.sub.2.dat
- SAXS_submit/D8/C3_results/Buffer2/C3_high_D8_snap_00017.sub.2.dat
- SAXS_submit/D8/C3_results/Buffer2/C3_high_D8_snap_00016.sub.2.dat
- SAXS_submit/D8/C3_results/Buffer2/C3_high_D8_snap_00015.sub.2.dat
- SAXS_submit/D8/C3_results/Buffer2/C3_high_D8_snap_00014.sub.2.dat
- SAXS_submit/D8/C3_results/Buffer2/C3_high_D8_snap_00013.sub.2.dat
- SAXS_submit/D8/C3_results/Buffer2/C3_high_D8_snap_00012.sub.2.dat
- SAXS_submit/D8/C3_results/Buffer2/C3_high_D8_snap_00011.sub.2.dat
- SAXS_submit/D8/C3_results/Buffer2/C3_high_D8_snap_00010.sub.2.dat
- SAXS_submit/D8/C3_results/Average
- SAXS_submit/D8/C3_results/Average/C3_high_D8_snap_00023.sub.1.ave.dat
- SAXS_submit/D8/C3_results/Average/C3_high_D8_snap_00026.sub.1.ave.dat
- SAXS_submit/D8/C3_results/Average/C3_high_D8_snap_00015.sub.1.ave.dat
- SAXS_submit/D8/C3_results/Average/C3_high_D8_snap_00001.sub.1.ave.dat
- SAXS_submit/D8/C3_results/Average/C3_high_D8_snap_00029.sub.1.ave.dat
- SAXS_submit/D8/C3_results/Average/C3_high_D8_snap_00004.sub.1.ave.dat
- SAXS_submit/D8/C3_results/Average/C3_high_D8_snap_00010.sub.1.ave.dat
- SAXS_submit/D8/C3_results/Average/C3_high_D8_snap_00006.sub.1.ave.dat
- SAXS_submit/D8/C3_results/Average/C3_high_D8_snap_00012.sub.1.ave.dat
- SAXS_submit/D8/C3_results/Average/C3_high_D8_snap_00017.sub.1.ave.dat
- SAXS_submit/D8/C3_results/Average/C3_high_D8_snap_00003.sub.1.ave.dat
- SAXS_submit/D8/C3_results/Average/C3_high_D8_snap_00024.sub.1.ave.dat
- SAXS_submit/D8/C3_results/Average/C3_high_D8_snap_00030.sub.1.ave.dat
- SAXS_submit/D8/C3_results/Average/C3_high_D8_snap_00018.sub.1.ave.dat
- SAXS_submit/D8/C3_results/Average/C3_high_D8_snap_00021.sub.1.ave.dat
- SAXS_submit/D8/C3_results/Average/C3_high_D8_snap_00009.sub.1.ave.dat
- SAXS_submit/D8/C3_results/Average/C3_high_D8_snap_00020.sub.1.ave.dat
- SAXS_submit/D8/C3_results/Average/C3_high_D8_snap_00008.sub.1.ave.dat
- SAXS_submit/D8/C3_results/Average/C3_high_D8_snap_00025.sub.1.ave.dat
- SAXS_submit/D8/C3_results/Average/C3_high_D8_snap_00019.sub.1.ave.dat
- SAXS_submit/D8/C3_results/Average/C3_high_D8_snap_00016.sub.1.ave.dat
- SAXS_submit/D8/C3_results/Average/C3_high_D8_snap_00002.sub.1.ave.dat
- SAXS_submit/D8/C3_results/Average/C3_high_D8_snap_00007.sub.1.ave.dat
- SAXS_submit/D8/C3_results/Average/C3_high_D8_snap_00013.sub.1.ave.dat
- SAXS_submit/D8/C3_results/Average/C3_high_D8_snap_00005.sub.1.ave.dat
- SAXS_submit/D8/C3_results/Average/C3_high_D8_snap_00011.sub.1.ave.dat
- SAXS_submit/D8/C3_results/Average/C3_high_D8_snap_00014.sub.1.ave.dat
- SAXS_submit/D8/C3_results/Average/C3_high_D8_snap_00028.sub.1.ave.dat
- SAXS_submit/D8/C3_results/Average/C3_high_D8_snap_00027.sub.1.ave.dat
- SAXS_submit/D8/C3_results/Average/C3_high_D8_snap_00022.sub.1.ave.dat
- SAXS_submit/D8/C3_results/Buffer1
- SAXS_submit/D8/C3_results/Buffer1/C3_high_D8_snap_00005.sub.1.dat
- SAXS_submit/D8/C3_results/Buffer1/C3_high_D8_snap_00004.sub.1.dat
- SAXS_submit/D8/C3_results/Buffer1/C3_high_D8_snap_00007.sub.1.dat
- SAXS_submit/D8/C3_results/Buffer1/C3_high_D8_snap_00006.sub.1.dat
- SAXS_submit/D8/C3_results/Buffer1/C3_high_D8_snap_00029.sub.1.dat
- SAXS_submit/D8/C3_results/Buffer1/C3_high_D8_snap_00001.sub.1.dat
- SAXS_submit/D8/C3_results/Buffer1/C3_high_D8_snap_00028.sub.1.dat
- SAXS_submit/D8/C3_results/Buffer1/C3_high_D8_snap_00003.sub.1.dat
- SAXS_submit/D8/C3_results/Buffer1/C3_high_D8_snap_00002.sub.1.dat
- SAXS_submit/D8/C3_results/Buffer1/C3_high_D8_snap_00024.sub.1.dat
- SAXS_submit/D8/C3_results/Buffer1/C3_high_D8_snap_00025.sub.1.dat
- SAXS_submit/D8/C3_results/Buffer1/C3_high_D8_snap_00026.sub.1.dat
- SAXS_submit/D8/C3_results/Buffer1/C3_high_D8_snap_00027.sub.1.dat
- SAXS_submit/D8/C3_results/Buffer1/C3_high_D8_snap_00008.sub.1.dat
- SAXS_submit/D8/C3_results/Buffer1/C3_high_D8_snap_00020.sub.1.dat
- SAXS_submit/D8/C3_results/Buffer1/C3_high_D8_snap_00009.sub.1.dat
- SAXS_submit/D8/C3_results/Buffer1/C3_high_D8_snap_00021.sub.1.dat
- SAXS_submit/D8/C3_results/Buffer1/C3_high_D8_snap_00022.sub.1.dat
- SAXS_submit/D8/C3_results/Buffer1/C3_high_D8_snap_00023.sub.1.dat
- SAXS_submit/D8/C3_results/Buffer1/C3_high_D8_snap_00019.sub.1.dat
- SAXS_submit/D8/C3_results/Buffer1/C3_high_D8_snap_00030.sub.1.dat
- SAXS_submit/D8/C3_results/Buffer1/C3_high_D8_snap_00018.sub.1.dat
- SAXS_submit/D8/C3_results/Buffer1/C3_high_D8_snap_00010.sub.1.dat
- SAXS_submit/D8/C3_results/Buffer1/C3_high_D8_snap_00011.sub.1.dat
- SAXS_submit/D8/C3_results/Buffer1/C3_high_D8_snap_00012.sub.1.dat
- SAXS_submit/D8/C3_results/Buffer1/C3_high_D8_snap_00013.sub.1.dat
- SAXS_submit/D8/C3_results/Buffer1/C3_high_D8_snap_00014.sub.1.dat
- SAXS_submit/D8/C3_results/Buffer1/C3_high_D8_snap_00015.sub.1.dat
- SAXS_submit/D8/C3_results/Buffer1/C3_high_D8_snap_00016.sub.1.dat
- SAXS_submit/D8/C3_results/Buffer1/C3_high_D8_snap_00017.sub.1.dat
- SAXS_submit/E6
- SAXS_submit/E6/C11_results
- SAXS_submit/E6/C11_results/Buffer2
- SAXS_submit/E6/C11_results/Buffer2/C11_high_E6_snap_00024.sub.2.dat
- SAXS_submit/E6/C11_results/Buffer2/C11_high_E6_snap_00025.sub.2.dat
- SAXS_submit/E6/C11_results/Buffer2/C11_high_E6_snap_00026.sub.2.dat
- SAXS_submit/E6/C11_results/Buffer2/C11_high_E6_snap_00027.sub.2.dat
- SAXS_submit/E6/C11_results/Buffer2/C11_high_E6_snap_00020.sub.2.dat
- SAXS_submit/E6/C11_results/Buffer2/C11_high_E6_snap_00008.sub.2.dat
- SAXS_submit/E6/C11_results/Buffer2/C11_high_E6_snap_00021.sub.2.dat
- SAXS_submit/E6/C11_results/Buffer2/C11_high_E6_snap_00009.sub.2.dat
- SAXS_submit/E6/C11_results/Buffer2/C11_high_E6_snap_00022.sub.2.dat
- SAXS_submit/E6/C11_results/Buffer2/C11_high_E6_snap_00023.sub.2.dat
- SAXS_submit/E6/C11_results/Buffer2/C11_high_E6_snap_00005.sub.2.dat
- SAXS_submit/E6/C11_results/Buffer2/C11_high_E6_snap_00004.sub.2.dat
- SAXS_submit/E6/C11_results/Buffer2/C11_high_E6_snap_00007.sub.2.dat
- SAXS_submit/E6/C11_results/Buffer2/C11_high_E6_snap_00006.sub.2.dat
- SAXS_submit/E6/C11_results/Buffer2/C11_high_E6_snap_00001.sub.2.dat
- SAXS_submit/E6/C11_results/Buffer2/C11_high_E6_snap_00029.sub.2.dat
- SAXS_submit/E6/C11_results/Buffer2/C11_high_E6_snap_00028.sub.2.dat
- SAXS_submit/E6/C11_results/Buffer2/C11_high_E6_snap_00003.sub.2.dat
- SAXS_submit/E6/C11_results/Buffer2/C11_high_E6_snap_00002.sub.2.dat
- SAXS_submit/E6/C11_results/Buffer2/C11_high_E6_snap_00010.sub.2.dat
- SAXS_submit/E6/C11_results/Buffer2/C11_high_E6_snap_00011.sub.2.dat
- SAXS_submit/E6/C11_results/Buffer2/C11_high_E6_snap_00012.sub.2.dat
- SAXS_submit/E6/C11_results/Buffer2/C11_high_E6_snap_00013.sub.2.dat
- SAXS_submit/E6/C11_results/Buffer2/C11_high_E6_snap_00014.sub.2.dat
- SAXS_submit/E6/C11_results/Buffer2/C11_high_E6_snap_00015.sub.2.dat
- SAXS_submit/E6/C11_results/Buffer2/C11_high_E6_snap_00016.sub.2.dat
- SAXS_submit/E6/C11_results/Buffer2/C11_high_E6_snap_00017.sub.2.dat
- SAXS_submit/E6/C11_results/Buffer2/C11_high_E6_snap_00019.sub.2.dat
- SAXS_submit/E6/C11_results/Buffer2/C11_high_E6_snap_00018.sub.2.dat
- SAXS_submit/E6/C11_results/Buffer2/C11_high_E6_snap_00030.sub.2.dat
- SAXS_submit/E6/C11_results/Buffer1
- SAXS_submit/E6/C11_results/Buffer1/C11_high_E6_snap_00002.sub.1.dat
- SAXS_submit/E6/C11_results/Buffer1/C11_high_E6_snap_00003.sub.1.dat
- SAXS_submit/E6/C11_results/Buffer1/C11_high_E6_snap_00028.sub.1.dat
- SAXS_submit/E6/C11_results/Buffer1/C11_high_E6_snap_00029.sub.1.dat
- SAXS_submit/E6/C11_results/Buffer1/C11_high_E6_snap_00001.sub.1.dat
- SAXS_submit/E6/C11_results/Buffer1/C11_high_E6_snap_00006.sub.1.dat
- SAXS_submit/E6/C11_results/Buffer1/C11_high_E6_snap_00007.sub.1.dat
- SAXS_submit/E6/C11_results/Buffer1/C11_high_E6_snap_00004.sub.1.dat
- SAXS_submit/E6/C11_results/Buffer1/C11_high_E6_snap_00005.sub.1.dat
- SAXS_submit/E6/C11_results/Buffer1/C11_high_E6_snap_00023.sub.1.dat
- SAXS_submit/E6/C11_results/Buffer1/C11_high_E6_snap_00022.sub.1.dat
- SAXS_submit/E6/C11_results/Buffer1/C11_high_E6_snap_00009.sub.1.dat
- SAXS_submit/E6/C11_results/Buffer1/C11_high_E6_snap_00021.sub.1.dat
- SAXS_submit/E6/C11_results/Buffer1/C11_high_E6_snap_00008.sub.1.dat
- SAXS_submit/E6/C11_results/Buffer1/C11_high_E6_snap_00020.sub.1.dat
- SAXS_submit/E6/C11_results/Buffer1/C11_high_E6_snap_00027.sub.1.dat
- SAXS_submit/E6/C11_results/Buffer1/C11_high_E6_snap_00026.sub.1.dat
- SAXS_submit/E6/C11_results/Buffer1/C11_high_E6_snap_00025.sub.1.dat
- SAXS_submit/E6/C11_results/Buffer1/C11_high_E6_snap_00024.sub.1.dat
- SAXS_submit/E6/C11_results/Buffer1/C11_high_E6_snap_00030.sub.1.dat
- SAXS_submit/E6/C11_results/Buffer1/C11_high_E6_snap_00018.sub.1.dat
- SAXS_submit/E6/C11_results/Buffer1/C11_high_E6_snap_00019.sub.1.dat
- SAXS_submit/E6/C11_results/Buffer1/C11_high_E6_snap_00017.sub.1.dat
- SAXS_submit/E6/C11_results/Buffer1/C11_high_E6_snap_00016.sub.1.dat
- SAXS_submit/E6/C11_results/Buffer1/C11_high_E6_snap_00015.sub.1.dat
- SAXS_submit/E6/C11_results/Buffer1/C11_high_E6_snap_00014.sub.1.dat
- SAXS_submit/E6/C11_results/Buffer1/C11_high_E6_snap_00013.sub.1.dat
- SAXS_submit/E6/C11_results/Buffer1/C11_high_E6_snap_00012.sub.1.dat
- SAXS_submit/E6/C11_results/Buffer1/C11_high_E6_snap_00011.sub.1.dat
- SAXS_submit/E6/C11_results/Buffer1/C11_high_E6_snap_00010.sub.1.dat
- SAXS_submit/E6/C11_results/Average
- SAXS_submit/E6/C11_results/Average/C11_high_E6_snap_00029.sub.1.ave.dat
- SAXS_submit/E6/C11_results/Average/C11_high_E6_snap_00015.sub.1.ave.dat
- SAXS_submit/E6/C11_results/Average/C11_high_E6_snap_00001.sub.1.ave.dat
- SAXS_submit/E6/C11_results/Average/C11_high_E6_snap_00004.sub.1.ave.dat
- SAXS_submit/E6/C11_results/Average/C11_high_E6_snap_00010.sub.1.ave.dat
- SAXS_submit/E6/C11_results/Average/C11_high_E6_snap_00023.sub.1.ave.dat
- SAXS_submit/E6/C11_results/Average/C11_high_E6_snap_00026.sub.1.ave.dat
- SAXS_submit/E6/C11_results/Average/C11_high_E6_snap_00018.sub.1.ave.dat
- SAXS_submit/E6/C11_results/Average/C11_high_E6_snap_00024.sub.1.ave.dat
- SAXS_submit/E6/C11_results/Average/C11_high_E6_snap_00030.sub.1.ave.dat
- SAXS_submit/E6/C11_results/Average/C11_high_E6_snap_00009.sub.1.ave.dat
- SAXS_submit/E6/C11_results/Average/C11_high_E6_snap_00021.sub.1.ave.dat
- SAXS_submit/E6/C11_results/Average/C11_high_E6_snap_00006.sub.1.ave.dat
- SAXS_submit/E6/C11_results/Average/C11_high_E6_snap_00012.sub.1.ave.dat
- SAXS_submit/E6/C11_results/Average/C11_high_E6_snap_00017.sub.1.ave.dat
- SAXS_submit/E6/C11_results/Average/C11_high_E6_snap_00003.sub.1.ave.dat
- SAXS_submit/E6/C11_results/Average/C11_high_E6_snap_00016.sub.1.ave.dat
- SAXS_submit/E6/C11_results/Average/C11_high_E6_snap_00002.sub.1.ave.dat
- SAXS_submit/E6/C11_results/Average/C11_high_E6_snap_00007.sub.1.ave.dat
- SAXS_submit/E6/C11_results/Average/C11_high_E6_snap_00013.sub.1.ave.dat
- SAXS_submit/E6/C11_results/Average/C11_high_E6_snap_00008.sub.1.ave.dat
- SAXS_submit/E6/C11_results/Average/C11_high_E6_snap_00020.sub.1.ave.dat
- SAXS_submit/E6/C11_results/Average/C11_high_E6_snap_00019.sub.1.ave.dat
- SAXS_submit/E6/C11_results/Average/C11_high_E6_snap_00025.sub.1.ave.dat
- SAXS_submit/E6/C11_results/Average/C11_high_E6_snap_00027.sub.1.ave.dat
- SAXS_submit/E6/C11_results/Average/C11_high_E6_snap_00022.sub.1.ave.dat
- SAXS_submit/E6/C11_results/Average/C11_high_E6_snap_00005.sub.1.ave.dat
- SAXS_submit/E6/C11_results/Average/C11_high_E6_snap_00011.sub.1.ave.dat
- SAXS_submit/E6/C11_results/Average/C11_high_E6_snap_00028.sub.1.ave.dat
- SAXS_submit/E6/C11_results/Average/C11_high_E6_snap_00014.sub.1.ave.dat
- SAXS_submit/B1
- SAXS_submit/B1/A7_high_conc_results
- SAXS_submit/B1/A7_high_conc_results/Buffer2
- SAXS_submit/B1/A7_high_conc_results/Buffer2/A7_B1_high_snap_00007.sub.2.dat
- SAXS_submit/B1/A7_high_conc_results/Buffer2/A7_B1_high_snap_00006.sub.2.dat
- SAXS_submit/B1/A7_high_conc_results/Buffer2/A7_B1_high_snap_00005.sub.2.dat
- SAXS_submit/B1/A7_high_conc_results/Buffer2/A7_B1_high_snap_00004.sub.2.dat
- SAXS_submit/B1/A7_high_conc_results/Buffer2/A7_B1_high_snap_00003.sub.2.dat
- SAXS_submit/B1/A7_high_conc_results/Buffer2/A7_B1_high_snap_00002.sub.2.dat
- SAXS_submit/B1/A7_high_conc_results/Buffer2/A7_B1_high_snap_00001.sub.2.dat
- SAXS_submit/B1/A7_high_conc_results/Buffer2/A7_B1_high_snap_00029.sub.2.dat
- SAXS_submit/B1/A7_high_conc_results/Buffer2/A7_B1_high_snap_00028.sub.2.dat
- SAXS_submit/B1/A7_high_conc_results/Buffer2/A7_B1_high_snap_00026.sub.2.dat
- SAXS_submit/B1/A7_high_conc_results/Buffer2/A7_B1_high_snap_00027.sub.2.dat
- SAXS_submit/B1/A7_high_conc_results/Buffer2/A7_B1_high_snap_00024.sub.2.dat
- SAXS_submit/B1/A7_high_conc_results/Buffer2/A7_B1_high_snap_00025.sub.2.dat
- SAXS_submit/B1/A7_high_conc_results/Buffer2/A7_B1_high_snap_00022.sub.2.dat
- SAXS_submit/B1/A7_high_conc_results/Buffer2/A7_B1_high_snap_00023.sub.2.dat
- SAXS_submit/B1/A7_high_conc_results/Buffer2/A7_B1_high_snap_00020.sub.2.dat
- SAXS_submit/B1/A7_high_conc_results/Buffer2/A7_B1_high_snap_00008.sub.2.dat
- SAXS_submit/B1/A7_high_conc_results/Buffer2/A7_B1_high_snap_00021.sub.2.dat
- SAXS_submit/B1/A7_high_conc_results/Buffer2/A7_B1_high_snap_00009.sub.2.dat
- SAXS_submit/B1/A7_high_conc_results/Buffer2/A7_B1_high_snap_00033.sub.2.dat
- SAXS_submit/B1/A7_high_conc_results/Buffer2/A7_B1_high_snap_00032.sub.2.dat
- SAXS_submit/B1/A7_high_conc_results/Buffer2/A7_B1_high_snap_00019.sub.2.dat
- SAXS_submit/B1/A7_high_conc_results/Buffer2/A7_B1_high_snap_00031.sub.2.dat
- SAXS_submit/B1/A7_high_conc_results/Buffer2/A7_B1_high_snap_00018.sub.2.dat
- SAXS_submit/B1/A7_high_conc_results/Buffer2/A7_B1_high_snap_00030.sub.2.dat
- SAXS_submit/B1/A7_high_conc_results/Buffer2/A7_B1_high_snap_00037.sub.2.dat
- SAXS_submit/B1/A7_high_conc_results/Buffer2/A7_B1_high_snap_00036.sub.2.dat
- SAXS_submit/B1/A7_high_conc_results/Buffer2/A7_B1_high_snap_00040.sub.2.dat
- SAXS_submit/B1/A7_high_conc_results/Buffer2/A7_B1_high_snap_00035.sub.2.dat
- SAXS_submit/B1/A7_high_conc_results/Buffer2/A7_B1_high_snap_00034.sub.2.dat
- SAXS_submit/B1/A7_high_conc_results/Buffer2/A7_B1_high_snap_00012.sub.2.dat
- SAXS_submit/B1/A7_high_conc_results/Buffer2/A7_B1_high_snap_00013.sub.2.dat
- SAXS_submit/B1/A7_high_conc_results/Buffer2/A7_B1_high_snap_00038.sub.2.dat
- SAXS_submit/B1/A7_high_conc_results/Buffer2/A7_B1_high_snap_00010.sub.2.dat
- SAXS_submit/B1/A7_high_conc_results/Buffer2/A7_B1_high_snap_00039.sub.2.dat
- SAXS_submit/B1/A7_high_conc_results/Buffer2/A7_B1_high_snap_00011.sub.2.dat
- SAXS_submit/B1/A7_high_conc_results/Buffer2/A7_B1_high_snap_00016.sub.2.dat
- SAXS_submit/B1/A7_high_conc_results/Buffer2/A7_B1_high_snap_00017.sub.2.dat
- SAXS_submit/B1/A7_high_conc_results/Buffer2/A7_B1_high_snap_00014.sub.2.dat
- SAXS_submit/B1/A7_high_conc_results/Buffer2/A7_B1_high_snap_00015.sub.2.dat
- SAXS_submit/B1/A7_high_conc_results/Buffer1
- SAXS_submit/B1/A7_high_conc_results/Buffer1/A7_B1_high_snap_00026.sub.1.dat
- SAXS_submit/B1/A7_high_conc_results/Buffer1/A7_B1_high_snap_00027.sub.1.dat
- SAXS_submit/B1/A7_high_conc_results/Buffer1/A7_B1_high_snap_00024.sub.1.dat
- SAXS_submit/B1/A7_high_conc_results/Buffer1/A7_B1_high_snap_00025.sub.1.dat
- SAXS_submit/B1/A7_high_conc_results/Buffer1/A7_B1_high_snap_00022.sub.1.dat
- SAXS_submit/B1/A7_high_conc_results/Buffer1/A7_B1_high_snap_00023.sub.1.dat
- SAXS_submit/B1/A7_high_conc_results/Buffer1/A7_B1_high_snap_00020.sub.1.dat
- SAXS_submit/B1/A7_high_conc_results/Buffer1/A7_B1_high_snap_00008.sub.1.dat
- SAXS_submit/B1/A7_high_conc_results/Buffer1/A7_B1_high_snap_00021.sub.1.dat
- SAXS_submit/B1/A7_high_conc_results/Buffer1/A7_B1_high_snap_00009.sub.1.dat
- SAXS_submit/B1/A7_high_conc_results/Buffer1/A7_B1_high_snap_00007.sub.1.dat
- SAXS_submit/B1/A7_high_conc_results/Buffer1/A7_B1_high_snap_00006.sub.1.dat
- SAXS_submit/B1/A7_high_conc_results/Buffer1/A7_B1_high_snap_00005.sub.1.dat
- SAXS_submit/B1/A7_high_conc_results/Buffer1/A7_B1_high_snap_00004.sub.1.dat
- SAXS_submit/B1/A7_high_conc_results/Buffer1/A7_B1_high_snap_00003.sub.1.dat
- SAXS_submit/B1/A7_high_conc_results/Buffer1/A7_B1_high_snap_00002.sub.1.dat
- SAXS_submit/B1/A7_high_conc_results/Buffer1/A7_B1_high_snap_00001.sub.1.dat
- SAXS_submit/B1/A7_high_conc_results/Buffer1/A7_B1_high_snap_00029.sub.1.dat
- SAXS_submit/B1/A7_high_conc_results/Buffer1/A7_B1_high_snap_00028.sub.1.dat
- SAXS_submit/B1/A7_high_conc_results/Buffer1/A7_B1_high_snap_00012.sub.1.dat
- SAXS_submit/B1/A7_high_conc_results/Buffer1/A7_B1_high_snap_00013.sub.1.dat
- SAXS_submit/B1/A7_high_conc_results/Buffer1/A7_B1_high_snap_00038.sub.1.dat
- SAXS_submit/B1/A7_high_conc_results/Buffer1/A7_B1_high_snap_00010.sub.1.dat
- SAXS_submit/B1/A7_high_conc_results/Buffer1/A7_B1_high_snap_00039.sub.1.dat
- SAXS_submit/B1/A7_high_conc_results/Buffer1/A7_B1_high_snap_00011.sub.1.dat
- SAXS_submit/B1/A7_high_conc_results/Buffer1/A7_B1_high_snap_00016.sub.1.dat
- SAXS_submit/B1/A7_high_conc_results/Buffer1/A7_B1_high_snap_00017.sub.1.dat
- SAXS_submit/B1/A7_high_conc_results/Buffer1/A7_B1_high_snap_00014.sub.1.dat
- SAXS_submit/B1/A7_high_conc_results/Buffer1/A7_B1_high_snap_00015.sub.1.dat
- SAXS_submit/B1/A7_high_conc_results/Buffer1/A7_B1_high_snap_00033.sub.1.dat
- SAXS_submit/B1/A7_high_conc_results/Buffer1/A7_B1_high_snap_00032.sub.1.dat
- SAXS_submit/B1/A7_high_conc_results/Buffer1/A7_B1_high_snap_00019.sub.1.dat
- SAXS_submit/B1/A7_high_conc_results/Buffer1/A7_B1_high_snap_00031.sub.1.dat
- SAXS_submit/B1/A7_high_conc_results/Buffer1/A7_B1_high_snap_00018.sub.1.dat
- SAXS_submit/B1/A7_high_conc_results/Buffer1/A7_B1_high_snap_00030.sub.1.dat
- SAXS_submit/B1/A7_high_conc_results/Buffer1/A7_B1_high_snap_00037.sub.1.dat
- SAXS_submit/B1/A7_high_conc_results/Buffer1/A7_B1_high_snap_00036.sub.1.dat
- SAXS_submit/B1/A7_high_conc_results/Buffer1/A7_B1_high_snap_00040.sub.1.dat
- SAXS_submit/B1/A7_high_conc_results/Buffer1/A7_B1_high_snap_00035.sub.1.dat
- SAXS_submit/B1/A7_high_conc_results/Buffer1/A7_B1_high_snap_00034.sub.1.dat
- SAXS_submit/B1/A7_high_conc_results/Average
- SAXS_submit/B1/A7_high_conc_results/Average/A7_B1_high_snap_00014.sub.1.ave.dat
- SAXS_submit/B1/A7_high_conc_results/Average/A7_B1_high_snap_00028.sub.1.ave.dat
- SAXS_submit/B1/A7_high_conc_results/Average/A7_B1_high_snap_00005.sub.1.ave.dat
- SAXS_submit/B1/A7_high_conc_results/Average/A7_B1_high_snap_00011.sub.1.ave.dat
- SAXS_submit/B1/A7_high_conc_results/Average/A7_B1_high_snap_00039.sub.1.ave.dat
- SAXS_submit/B1/A7_high_conc_results/Average/A7_B1_high_snap_00036.sub.1.ave.dat
- SAXS_submit/B1/A7_high_conc_results/Average/A7_B1_high_snap_00022.sub.1.ave.dat
- SAXS_submit/B1/A7_high_conc_results/Average/A7_B1_high_snap_00027.sub.1.ave.dat
- SAXS_submit/B1/A7_high_conc_results/Average/A7_B1_high_snap_00033.sub.1.ave.dat
- SAXS_submit/B1/A7_high_conc_results/Average/A7_B1_high_snap_00025.sub.1.ave.dat
- SAXS_submit/B1/A7_high_conc_results/Average/A7_B1_high_snap_00031.sub.1.ave.dat
- SAXS_submit/B1/A7_high_conc_results/Average/A7_B1_high_snap_00019.sub.1.ave.dat
- SAXS_submit/B1/A7_high_conc_results/Average/A7_B1_high_snap_00034.sub.1.ave.dat
- SAXS_submit/B1/A7_high_conc_results/Average/A7_B1_high_snap_00020.sub.1.ave.dat
- SAXS_submit/B1/A7_high_conc_results/Average/A7_B1_high_snap_00008.sub.1.ave.dat
- SAXS_submit/B1/A7_high_conc_results/Average/A7_B1_high_snap_00007.sub.1.ave.dat
- SAXS_submit/B1/A7_high_conc_results/Average/A7_B1_high_snap_00013.sub.1.ave.dat
- SAXS_submit/B1/A7_high_conc_results/Average/A7_B1_high_snap_00016.sub.1.ave.dat
- SAXS_submit/B1/A7_high_conc_results/Average/A7_B1_high_snap_00002.sub.1.ave.dat
- SAXS_submit/B1/A7_high_conc_results/Average/A7_B1_high_snap_00017.sub.1.ave.dat
- SAXS_submit/B1/A7_high_conc_results/Average/A7_B1_high_snap_00003.sub.1.ave.dat
- SAXS_submit/B1/A7_high_conc_results/Average/A7_B1_high_snap_00006.sub.1.ave.dat
- SAXS_submit/B1/A7_high_conc_results/Average/A7_B1_high_snap_00012.sub.1.ave.dat
- SAXS_submit/B1/A7_high_conc_results/Average/A7_B1_high_snap_00040.sub.1.ave.dat
[truncated: 2,323 more entries]
