# Supplementary material for: Hallucination of closed repeat proteins containing central pockets
Source: Nat Struct Mol Biol. 2023 Sep 28;30(11):1755–60. doi: 10.1038/s41594-023-01112-6 (PMC10643118; doi:10.1038/s41594-023-01112-6)
Supplement: Supplementary file 4 — Small-angle X-ray scattering raw data. [file 41594_2023_1112_MOESM4_ESM.tar › SAXS_submit/D8/C3_results/Buffer2/C3_high_D8_snap_00002.sub.2.dat]

0.01026 18.56270 106.32661
0.01102 17.90184 109.42911
0.01178 16.67958 65.91180
0.01254 25.44546 37.92098
0.01330 30.20556 24.43569
0.01406 24.65369 14.04392
0.01482 25.51075 8.43945
0.01558 26.05376 6.82055
0.01634 23.41095 4.80819
0.01710 24.71468 3.65772
0.01786 23.06750 2.34749
0.01862 25.31137 1.92636
0.01938 23.76203 1.61339
0.02014 24.30253 1.36304
0.02090 23.30175 1.23852
0.02166 23.90140 1.16663
0.02242 23.75007 1.01623
0.02318 23.21653 1.05035
0.02395 23.49648 0.98018
0.02471 22.80351 0.91379
0.02547 22.81438 0.89838
0.02623 22.43110 0.84578
0.02699 22.90233 0.85078
0.02775 23.81587 0.84528
0.02851 22.72544 0.81515
0.02927 21.78384 0.76869
0.03003 22.30109 0.74761
0.03079 21.88282 0.75842
0.03155 21.63900 0.74183
0.03231 21.25838 0.74434
0.03307 21.92279 0.70700
0.03383 21.22552 0.67139
0.03459 21.40521 0.68039
0.03535 21.32800 0.64326
0.03611 20.76451 0.66188
0.03687 21.02233 0.63908
0.03763 21.00877 0.60437
0.03839 21.10455 0.62142
0.03915 20.19616 0.60544
0.03991 20.16554 0.62365
0.04067 19.66338 0.57728
0.04143 19.43117 0.57607
0.04219 19.16838 0.56783
0.04295 19.67899 0.55349
0.04371 19.38813 0.53434
0.04447 18.59793 0.52984
0.04523 18.73115 0.52399
0.04599 18.83921 0.51362
0.04675 18.80432 0.51717
0.04751 18.25201 0.50037
0.04827 18.70540 0.50516
0.04903 17.43665 0.49966
0.04979 18.18328 0.49470
0.05055 17.33084 0.48844
0.05131 17.56685 0.47414
0.05207 18.09711 0.48010
0.05283 17.41099 0.46800
0.05359 17.31091 0.47867
0.05435 17.47252 0.46590
0.05511 16.41392 0.46602
0.05587 17.08590 0.46245
0.05663 16.81612 0.45614
0.05739 16.26643 0.43559
0.05815 16.54522 0.43615
0.05891 16.00486 0.44344
0.05967 15.92301 0.43209
0.06043 15.50249 0.42409
0.06119 15.61818 0.42406
0.06195 15.92561 0.42429
0.06271 15.04890 0.41539
0.06347 15.20008 0.41602
0.06423 14.45038 0.40646
0.06499 14.48310 0.40027
0.06575 14.38054 0.40146
0.06651 14.23346 0.41157
0.06727 14.31612 0.39961
0.06803 13.55081 0.38525
0.06879 13.65652 0.39455
0.06955 13.74388 0.38494
0.07031 13.41346 0.39067
0.07107 13.26333 0.37242
0.07183 13.20688 0.37151
0.07259 13.38024 0.37053
0.07335 12.77440 0.36178
0.07412 12.80816 0.37211
0.07488 12.28092 0.35955
0.07564 12.22787 0.36181
0.07640 12.01208 0.36138
0.07716 12.08406 0.35986
0.07792 12.10403 0.35533
0.07868 11.84792 0.35518
0.07944 11.36453 0.34720
0.08020 11.44933 0.36275
0.08096 11.15805 0.34861
0.08172 10.66702 0.33924
0.08248 10.78842 0.33851
0.08324 10.96256 0.34287
0.08400 10.53724 0.34325
0.08476 10.31118 0.33739
0.08552 10.18456 0.35591
0.08628 10.02374 0.35737
0.08704 9.66270 0.35249
0.08780 10.00113 0.35390
0.08856 9.79667 0.36192
0.08932 9.22089 0.37662
0.09008 9.90117 0.36591
0.09084 9.42268 0.36530
0.09160 8.58892 0.36804
0.09236 8.63163 0.36503
0.09312 8.87803 0.37078
0.09388 8.41806 0.38205
0.09464 8.22478 0.37237
0.09540 8.19053 0.36533
0.09616 8.18917 0.36253
0.09692 7.93324 0.35238
0.09768 7.95856 0.35707
0.09844 8.04026 0.35943
0.09920 8.04328 0.36804
0.09996 7.99051 0.35109
0.10072 7.76004 0.33595
0.10148 7.15338 0.33119
0.10224 7.14651 0.33229
0.10300 7.24359 0.32732
0.10376 7.30715 0.31840
0.10452 6.89646 0.31559
0.10528 6.67390 0.31446
0.10604 6.78607 0.31383
0.10680 6.81309 0.30550
0.10756 6.05840 0.30607
0.10832 5.94521 0.30568
0.10908 6.26854 0.30508
0.10984 5.77330 0.30462
0.11060 6.05628 0.30286
0.11136 5.75550 0.29685
0.11212 5.68147 0.30365
0.11288 5.97997 0.30224
0.11364 5.52594 0.29214
0.11440 5.64482 0.29518
0.11516 5.45799 0.29432
0.11592 5.38448 0.28872
0.11668 5.45655 0.27988
0.11744 4.97372 0.28270
0.11820 5.31568 0.28124
0.11896 5.00010 0.28312
0.11972 5.12834 0.27578
0.12048 4.48600 0.27422
0.12124 4.66541 0.27529
0.12200 4.22148 0.27035
0.12276 4.72023 0.26907
0.12352 4.87740 0.26573
0.12428 4.45899 0.26860
0.12504 4.27839 0.26298
0.12580 4.15118 0.26260
0.12656 4.39966 0.26086
0.12732 4.34540 0.26192
0.12808 3.94803 0.26137
0.12884 3.75212 0.25480
0.12960 4.01183 0.25552
0.13036 3.73062 0.25529
0.13112 4.01100 0.25139
0.13188 3.58825 0.25116
0.13264 3.72086 0.25491
0.13340 3.96410 0.24892
0.13416 3.31804 0.25259
0.13492 3.18952 0.24473
0.13568 3.26740 0.24943
0.13644 3.72207 0.24410
0.13720 3.44781 0.24447
0.13796 3.17893 0.24286
0.13873 3.11568 0.24220
0.13949 3.03128 0.23973
0.14025 3.29863 0.23595
0.14101 3.15412 0.23835
0.14177 2.88621 0.23520
0.14253 2.95591 0.23559
0.14329 2.60537 0.23253
0.14405 2.73357 0.23396
0.14481 2.82105 0.23190
0.14557 2.66841 0.22994
0.14633 2.44690 0.22981
0.14709 2.46726 0.23021
0.14785 2.41448 0.22615
0.14861 2.59048 0.22768
0.14937 2.51368 0.22997
0.15013 2.63121 0.22065
0.15089 2.45127 0.22326
0.15165 2.25678 0.22406
0.15241 2.01884 0.22489
0.15317 2.12069 0.22269
0.15393 2.14373 0.22220
0.15469 2.12954 0.21789
0.15545 1.96467 0.22136
0.15621 1.95564 0.21936
0.15697 1.79479 0.21784
0.15773 1.94959 0.21417
0.15849 2.01146 0.21772
0.15925 1.74372 0.21569
0.16001 1.68917 0.21201
0.16077 1.86189 0.21419
0.16153 1.82526 0.21192
0.16229 1.77429 0.20961
0.16305 1.68635 0.21184
0.16381 1.43297 0.21255
0.16457 1.65350 0.21163
0.16533 1.78573 0.20885
0.16609 1.40659 0.20708
0.16685 1.44118 0.21029
0.16761 1.64555 0.20544
0.16837 1.40453 0.20940
0.16913 1.63840 0.20535
0.16989 1.60854 0.20444
0.17065 1.46249 0.20350
0.17141 1.50370 0.20392
0.17217 1.48470 0.20145
0.17293 1.41504 0.20034
0.17369 1.26103 0.20547
0.17445 1.44860 0.20461
0.17521 1.61882 0.20579
0.17597 1.29306 0.20501
0.17673 1.28665 0.21066
0.17749 1.26094 0.20662
0.17825 1.11511 0.20976
0.17901 1.29239 0.21232
0.17977 1.36859 0.21164
0.18053 1.12336 0.21694
0.18129 1.36536 0.21434
0.18205 1.18351 0.21685
0.18281 0.98889 0.21482
0.18357 1.38909 0.21867
0.18433 0.82609 0.22076
0.18509 1.01269 0.21984
0.18585 1.19353 0.22406
0.18661 1.03308 0.22130
0.18737 0.88075 0.22422
0.18813 1.12109 0.22176
0.18889 1.09997 0.22308
0.18965 1.00645 0.22265
0.19041 0.94123 0.21717
0.19117 1.06257 0.22566
0.19193 0.87551 0.22328
0.19269 0.66159 0.22233
0.19345 0.86816 0.22624
0.19421 0.99228 0.22263
0.19497 0.76361 0.22213
0.19573 0.73684 0.22614
0.19649 0.95367 0.22167
0.19725 0.84572 0.22569
0.19801 0.79933 0.22537
0.19877 1.22015 0.23085
0.19953 0.46856 0.22684
0.20029 0.81265 0.22784
0.20105 0.78849 0.22147
0.20181 1.06127 0.22371
0.20257 0.99375 0.22294
0.20333 0.82310 0.22738
0.20409 0.68294 0.22790
0.20485 0.88875 0.22527
0.20561 0.92153 0.22819
0.20637 0.68957 0.22647
0.20713 0.73801 0.23050
0.20789 0.47680 0.23139
0.20865 0.71062 0.22718
0.20941 0.81664 0.22732
0.21017 1.12955 0.22899
0.21093 0.58555 0.22561
0.21169 0.63986 0.22767
0.21245 0.58055 0.22787
0.21321 0.75454 0.22945
0.21397 0.85705 0.22419
0.21473 0.68589 0.22497
0.21549 0.87435 0.22695
0.21625 1.12004 0.23101
0.21701 0.57395 0.22730
0.21777 0.68586 0.23097
0.21853 0.43888 0.22870
0.21929 0.58539 0.22551
0.22005 0.52710 0.22460
0.22081 0.46143 0.22296
0.22157 0.90906 0.22664
0.22233 0.66989 0.22342
0.22309 0.63050 0.22133
0.22385 0.82533 0.22193
0.22461 0.62962 0.21909
0.22537 0.68292 0.22133
0.22613 0.63043 0.21998
0.22689 0.53752 0.21949
0.22765 0.53351 0.21619
0.22841 1.00456 0.21631
0.22917 0.54362 0.21527
0.22993 0.70261 0.21077
0.23069 0.55681 0.21473
0.23145 0.63960 0.21361
0.23221 0.63159 0.21479
0.23297 0.61381 0.21220
0.23373 0.63489 0.21051
0.23449 0.37958 0.21215
0.23525 0.64911 0.20963
0.23601 0.28726 0.21045
0.23677 0.89877 0.20449
0.23753 0.48119 0.20991
0.23829 0.62499 0.20939
0.23905 0.66410 0.20500
0.23981 0.57676 0.20385
0.24057 0.68226 0.20515
0.24133 0.82705 0.20254
0.24209 0.53964 0.20107
0.24285 0.69955 0.20429
0.24361 0.68668 0.20379
0.24437 0.83476 0.20466
0.24513 0.47650 0.20314
0.24589 0.62661 0.20265
0.24665 0.49298 0.19832
0.24741 0.52427 0.19866
0.24817 0.89839 0.19777
0.24893 0.53530 0.19766
0.24969 0.50652 0.19453
0.25045 0.85167 0.19663
0.25121 0.84939 0.19342
0.25197 0.63481 0.19353
0.25273 0.70845 0.19169
0.25349 0.92437 0.19166
0.25425 0.53773 0.19146
0.25501 0.68760 0.19623
0.25577 0.74572 0.19038
0.25653 0.61094 0.19224
0.25729 0.69411 0.19347
0.25805 0.67439 0.19396
0.25881 0.62716 0.18862
0.25957 0.69398 0.18852
0.26033 0.52956 0.18980
0.26109 0.69484 0.18813
0.26185 0.55044 0.18820
0.26261 0.78457 0.18776
0.26337 0.55962 0.18632
0.26413 0.66031 0.18550
0.26489 0.62507 0.18406
0.26565 0.58390 0.18507
0.26641 0.71850 0.18513
0.26717 0.56071 0.18291
0.26793 0.65960 0.18142
0.26869 0.42943 0.18570
0.26945 0.78980 0.18492
0.27021 0.54295 0.18344
0.27097 0.51975 0.17985
0.27172 0.68690 0.18228
0.27248 0.61623 0.17967
0.27324 0.65709 0.18013
0.27400 0.64787 0.18119
0.27476 0.71415 0.18036
0.27552 0.65736 0.17910
0.27628 0.53128 0.17938
0.27704 0.62338 0.17876
0.27780 0.58184 0.18037
0.27856 0.61520 0.17904
0.27932 0.63231 0.17514
0.28008 0.49835 0.17727
0.28084 0.66940 0.17786
0.28160 0.50793 0.17517
0.28236 0.66755 0.17511
0.28312 0.64448 0.17769
0.28388 0.68131 0.17482
0.28464 0.50715 0.17543
0.28540 0.47599 0.17371
0.28616 0.61000 0.17563
0.28692 0.51326 0.17256
0.28768 0.34143 0.17591
0.28844 0.41393 0.17534
0.28920 0.52990 0.17497
0.28996 0.26854 0.17720
0.29072 0.74711 0.17488
0.29148 0.55816 0.17586
0.29224 0.57841 0.17661
0.29300 0.62344 0.17560
0.29376 0.40070 0.17640
0.29452 0.45653 0.17807
0.29528 0.55478 0.17787
0.29604 0.39704 0.17758
0.29680 0.28446 0.17586
0.29756 0.47927 0.17442
0.29832 0.89331 0.17689
0.29908 0.47699 0.17743
0.29984 0.41737 0.17655
0.30060 0.63138 0.17649
0.30136 0.44764 0.17543
0.30212 0.56346 0.17397
0.30288 0.60483 0.17316
0.30364 0.45767 0.17362
0.30440 0.44944 0.17511
0.30516 0.62300 0.17658
0.30592 0.41410 0.17873
0.30668 0.53829 0.18022
0.30744 0.30616 0.17826
0.30820 0.22596 0.17626
0.30896 0.59431 0.17936
0.30972 0.37667 0.17921
0.31048 0.47883 0.17873
0.31124 0.50149 0.17709
0.31200 0.53500 0.18011
0.31276 0.36241 0.17812
0.31352 0.71825 0.17801
0.31428 0.48366 0.18179
0.31504 0.40683 0.18050
0.31580 0.45484 0.17873
0.31656 0.47493 0.17956
0.31732 0.40665 0.18420
0.31808 0.40566 0.18122
0.31883 0.28796 0.18303
0.31959 0.69472 0.18360
0.32035 0.60377 0.18711
0.32111 0.43484 0.18664
0.32187 0.53505 0.18407
0.32263 0.78056 0.18713
0.32339 0.36095 0.18552
0.32415 0.25116 0.18865
0.32491 0.53174 0.18794
0.32567 0.45501 0.18839
0.32643 0.44656 0.18816
0.32719 0.72653 0.19032
0.32795 0.48366 0.19075
0.32871 0.40637 0.18781
0.32947 0.60652 0.18876
0.33023 0.39074 0.18931
0.33099 0.23759 0.18813
0.33175 0.57734 0.18748
0.33251 0.47919 0.18770
0.33327 0.31297 0.18871
0.33403 0.35083 0.18756
0.33479 0.39335 0.18888
0.33555 0.52114 0.18948
0.33631 0.58282 0.18687
0.33707 0.50215 0.18793
0.33783 0.35725 0.18716
0.33859 0.48634 0.19184
0.33935 0.47825 0.19014
0.34011 0.53890 0.19130
0.34087 0.19567 0.19144
0.34163 0.93045 0.19181
0.34239 0.53785 0.19241
0.34315 0.34271 0.18865
0.34391 0.50403 0.19341
0.34467 0.37633 0.19169
0.34543 0.27008 0.19516
0.34619 0.41550 0.19175
0.34695 0.33836 0.19479
0.34771 0.58452 0.19473
0.34847 0.54755 0.19654
0.34922 0.52655 0.19330
0.34998 0.59493 0.19333
0.35074 0.34382 0.18699
0.35150 0.37859 0.18406
0.35226 0.32427 0.18604
0.35302 0.46265 0.18300
0.35378 0.36295 0.18197
0.35454 0.45247 0.18464
0.35530 0.54811 0.18767
0.35606 0.28774 0.18900
0.35682 0.45865 0.18894
0.35758 0.52669 0.18920
0.35834 0.47866 0.18885
0.35910 0.63424 0.18707
0.35986 0.34608 0.18725
0.36062 0.42675 0.18727
0.36138 0.31972 0.18886
0.36214 0.54807 0.18598
0.36290 0.47660 0.18872
0.36366 0.21836 0.18977
0.36442 0.18905 0.18894
0.36518 0.27932 0.19304
0.36594 0.11265 0.19054
0.36670 0.50863 0.19167
0.36746 0.46698 0.19000
0.36822 0.46722 0.19152
0.36898 0.26701 0.19304
0.36974 0.47796 0.19539
0.37050 0.17446 0.19370
0.37126 0.32340 0.19734
0.37202 0.29709 0.19760
0.37277 0.51288 0.19692
0.37353 0.37614 0.19473
0.37429 0.47818 0.20399
0.37505 0.55515 0.20199
0.37581 0.51879 0.19855
0.37657 0.36651 0.20491
0.37733 0.48897 0.20230
0.37809 0.32604 0.20650
0.37885 0.23202 0.20879
0.37961 0.35479 0.21051
0.38037 0.44523 0.20865
0.38113 0.30638 0.20994
0.38189 0.21750 0.21565
0.38265 0.34299 0.21720
0.38341 0.21140 0.21769
0.38417 0.39883 0.21967
0.38493 0.44175 0.21659
0.38569 0.36408 0.22293
0.38645 0.25844 0.22178
0.38721 0.43778 0.22523
0.38797 0.41849 0.22528
0.38873 0.27102 0.22784
0.38949 0.26248 0.22838
0.39025 0.44511 0.22813
0.39101 0.38262 0.23198
0.39177 0.57753 0.23430
0.39252 0.19283 0.23004
0.39328 0.35018 0.23452
0.39404 0.15938 0.23572
0.39480 0.10992 0.24049
0.39556 0.76643 0.24055
0.39632 0.52186 0.23978
0.39708 0.31103 0.24669
0.39784 0.16575 0.24746
0.39860 0.40506 0.24869
0.39936 0.17961 0.24662
0.40012 0.21311 0.24597
0.40088 0.17456 0.24608
0.40164 0.21748 0.25368
0.40240 0.48823 0.25227
0.40316 0.41008 0.25233
0.40392 0.36247 0.25489
0.40468 0.28549 14.29629
0.40544 0.27053 0.25846
0.40620 0.77008 0.26184
0.40696 0.64781 0.25555
0.40772 0.28217 0.26316
0.40848 0.35036 0.26006
0.40924 0.38860 0.26396
0.40999 0.36957 0.26638
0.41075 0.36909 0.26350
0.41151 0.24799 0.27093
0.41227 -0.00325 0.26476
0.41303 0.36404 0.26939
0.41379 0.05368 0.26984
0.41455 -0.19923 0.26737
0.41531 0.46093 0.26901
0.41607 0.46988 0.27323
0.41683 0.19409 0.27354
0.41759 0.64959 0.27442
0.41835 0.34363 0.26889
0.41911 0.55326 0.28455
0.41987 0.18050 0.27938
0.42063 0.56145 0.28309
0.42139 0.16597 0.28153
0.42215 0.22289 0.29423
0.42291 0.30063 0.28858
0.42367 0.14811 0.28776
0.42443 0.42587 0.30046
0.42519 0.54352 0.30128
0.42594 0.42750 0.29595
0.42670 0.70627 0.30087
0.42746 0.23454 0.30659
0.42822 0.21381 0.30178
0.42898 0.27277 0.30409
0.42974 0.14996 0.31628
0.43050 0.49776 0.31554
0.43126 0.10219 0.31990
0.43202 0.46819 0.32957
0.43278 0.07989 0.32083
0.43354 0.20660 0.33564
0.43430 0.38705 0.33405
0.43506 0.60971 0.34423
