# Supplementary material for: Hallucination of closed repeat proteins containing central pockets
Source: Nat Struct Mol Biol. 2023 Sep 28;30(11):1755–60. doi: 10.1038/s41594-023-01112-6 (PMC10643118; doi:10.1038/s41594-023-01112-6)
Supplement: Supplementary file 4 — Small-angle X-ray scattering raw data. [file 41594_2023_1112_MOESM4_ESM.tar › SAXS_submit/D8/C3_results/Buffer2/C3_high_D8_snap_00003.sub.2.dat]

0.01026 18.94057 106.68091
0.01102 22.79045 108.90483
0.01178 28.48085 65.37707
0.01254 30.90369 38.74991
0.01330 26.30210 23.38511
0.01406 27.55395 14.13434
0.01482 27.61807 8.62503
0.01558 24.26785 6.78482
0.01634 27.43660 5.04315
0.01710 22.56107 3.61137
0.01786 25.91602 2.35339
0.01862 27.34138 1.80012
0.01938 25.77870 1.50863
0.02014 24.21161 1.34256
0.02090 24.69811 1.22680
0.02166 23.73696 1.17310
0.02242 24.03315 1.02731
0.02318 24.57424 1.00129
0.02395 23.26713 0.97881
0.02471 23.08552 0.93083
0.02547 23.21421 0.91278
0.02623 22.74806 0.86314
0.02699 22.96880 0.88622
0.02775 22.99714 0.81144
0.02851 22.53133 0.80000
0.02927 21.96230 0.79457
0.03003 22.67677 0.73875
0.03079 21.52049 0.75843
0.03155 22.47447 0.72583
0.03231 21.23867 0.72057
0.03307 22.07723 0.68777
0.03383 21.62143 0.68253
0.03459 21.08900 0.66081
0.03535 20.85634 0.64756
0.03611 21.64227 0.64233
0.03687 21.47799 0.64333
0.03763 20.00032 0.62289
0.03839 20.83394 0.61607
0.03915 20.70649 0.60098
0.03991 20.07338 0.61160
0.04067 20.03077 0.59027
0.04143 20.31723 0.56911
0.04219 19.79038 0.57149
0.04295 19.22446 0.54339
0.04371 20.23481 0.54347
0.04447 18.65043 0.53303
0.04523 19.14958 0.53040
0.04599 19.02568 0.50007
0.04675 18.95909 0.52329
0.04751 18.25157 0.50004
0.04827 18.58706 0.48839
0.04903 18.39652 0.48283
0.04979 18.27710 0.49834
0.05055 17.90131 0.48672
0.05131 18.79000 0.47176
0.05207 17.49927 0.48885
0.05283 17.57024 0.46391
0.05359 17.33631 0.46829
0.05435 17.50725 0.47351
0.05511 16.98044 0.47072
0.05587 16.84360 0.45197
0.05663 16.50556 0.45203
0.05739 15.94649 0.42799
0.05815 16.26622 0.44758
0.05891 16.00866 0.43257
0.05967 16.00006 0.43307
0.06043 15.42041 0.43565
0.06119 15.62513 0.43062
0.06195 15.21043 0.41717
0.06271 14.86678 0.41727
0.06347 15.08591 0.41209
0.06423 15.46036 0.41178
0.06499 14.82225 0.41188
0.06575 14.17128 0.39224
0.06651 14.73444 0.39199
0.06727 13.67705 0.40027
0.06803 13.61478 0.40019
0.06879 13.71089 0.37988
0.06955 13.79089 0.38432
0.07031 13.58640 0.37609
0.07107 12.81127 0.37766
0.07183 13.10023 0.37541
0.07259 13.14637 0.36901
0.07335 12.91222 0.36954
0.07412 12.44686 0.35918
0.07488 12.62210 0.36692
0.07564 11.84281 0.36233
0.07640 11.87153 0.35921
0.07716 12.28564 0.36106
0.07792 12.07524 0.35120
0.07868 11.63100 0.35712
0.07944 11.27986 0.35715
0.08020 11.15826 0.34628
0.08096 11.34505 0.34692
0.08172 10.73413 0.33680
0.08248 10.87685 0.33755
0.08324 10.66520 0.33893
0.08400 10.37327 0.34406
0.08476 10.29582 0.34588
0.08552 10.39978 0.35610
0.08628 10.31969 0.35699
0.08704 9.72839 0.35551
0.08780 9.58383 0.36761
0.08856 10.07564 0.36014
0.08932 9.39392 0.36528
0.09008 9.47076 0.36541
0.09084 8.91642 0.36635
0.09160 8.78821 0.36744
0.09236 9.09723 0.36883
0.09312 8.90801 0.37206
0.09388 8.75393 0.38250
0.09464 8.13988 0.36890
0.09540 8.67467 0.37349
0.09616 7.82660 0.36381
0.09692 7.88870 0.35484
0.09768 7.80669 0.35546
0.09844 7.65717 0.36931
0.09920 7.92796 0.35708
0.09996 7.85865 0.34430
0.10072 7.34751 0.34400
0.10148 7.37690 0.33543
0.10224 7.39314 0.33292
0.10300 7.50306 0.32544
0.10376 7.02843 0.31950
0.10452 7.33613 0.32046
0.10528 6.97052 0.31573
0.10604 6.80591 0.31124
0.10680 6.97347 0.30932
0.10756 6.32168 0.31014
0.10832 6.20040 0.30366
0.10908 6.19808 0.29782
0.10984 6.36854 0.30562
0.11060 5.89396 0.29722
0.11136 6.34757 0.29716
0.11212 5.72751 0.30610
0.11288 5.66829 0.29702
0.11364 5.25544 0.29278
0.11440 5.63967 0.29376
0.11516 5.32499 0.28659
0.11592 5.60454 0.29198
0.11668 5.41968 0.28991
0.11744 5.24568 0.27501
0.11820 5.19251 0.27997
0.11896 5.25101 0.27844
0.11972 5.01857 0.27508
0.12048 4.85584 0.27804
0.12124 4.80576 0.27503
0.12200 4.73755 0.27106
0.12276 4.83582 0.27208
0.12352 4.57760 0.27494
0.12428 4.27968 0.27327
0.12504 4.50539 0.26423
0.12580 4.51965 0.26381
0.12656 4.54062 0.26055
0.12732 4.28738 0.26111
0.12808 4.28404 0.26363
0.12884 3.74660 0.25793
0.12960 4.05322 0.25970
0.13036 3.56912 0.25827
0.13112 3.83457 0.25020
0.13188 3.61510 0.24918
0.13264 3.66610 0.24743
0.13340 3.35765 0.24892
0.13416 3.36869 0.24682
0.13492 3.23300 0.24146
0.13568 3.12303 0.24339
0.13644 2.97921 0.24261
0.13720 3.25753 0.24144
0.13796 3.09831 0.24177
0.13873 3.24179 0.23968
0.13949 3.04534 0.24246
0.14025 2.77579 0.23725
0.14101 3.07601 0.24046
0.14177 3.19878 0.23050
0.14253 3.10469 0.23566
0.14329 3.05571 0.23356
0.14405 3.18133 0.23268
0.14481 2.54939 0.23205
0.14557 2.55264 0.23246
0.14633 2.45472 0.23093
0.14709 2.42441 0.22810
0.14785 2.36499 0.23268
0.14861 2.21005 0.22890
0.14937 2.11877 0.22451
0.15013 2.57212 0.22308
0.15089 2.43320 0.22236
0.15165 2.13734 0.22427
0.15241 2.40078 0.22041
0.15317 2.17483 0.22129
0.15393 2.06350 0.21952
0.15469 2.13449 0.22007
0.15545 2.24579 0.21917
0.15621 2.09418 0.21851
0.15697 2.18598 0.22014
0.15773 1.95888 0.21886
0.15849 1.86864 0.21532
0.15925 1.63809 0.21478
0.16001 1.76222 0.21358
0.16077 1.71258 0.21417
0.16153 2.09933 0.21289
0.16229 1.55005 0.21225
0.16305 1.55119 0.21200
0.16381 1.93405 0.20925
0.16457 1.72992 0.20839
0.16533 1.75783 0.20667
0.16609 1.72148 0.20982
0.16685 1.63532 0.20595
0.16761 1.53216 0.20629
0.16837 1.67615 0.20538
0.16913 1.66874 0.20851
0.16989 1.69583 0.20632
0.17065 1.32960 0.20515
0.17141 1.57089 0.20044
0.17217 1.36047 0.20010
0.17293 1.31099 0.20173
0.17369 1.36096 0.20157
0.17445 1.32026 0.20552
0.17521 1.41520 0.20758
0.17597 1.38721 0.20322
0.17673 1.45800 0.20435
0.17749 1.42249 0.21189
0.17825 1.17438 0.21228
0.17901 1.34791 0.21538
0.17977 0.97730 0.21515
0.18053 1.39513 0.21297
0.18129 1.27895 0.21644
0.18205 1.07987 0.22062
0.18281 1.35187 0.21487
0.18357 1.18170 0.21794
0.18433 1.09904 0.21871
0.18509 1.40539 0.22034
0.18585 1.16443 0.21991
0.18661 1.04497 0.22103
0.18737 0.94663 0.22080
0.18813 1.19731 0.21928
0.18889 0.98022 0.22361
0.18965 1.02487 0.21711
0.19041 0.98509 0.22530
0.19117 0.97547 0.22157
0.19193 0.97796 0.22453
0.19269 0.77813 0.22306
0.19345 1.00700 0.22341
0.19421 1.06035 0.22596
0.19497 0.90240 0.22275
0.19573 0.96866 0.22340
0.19649 0.90858 0.22945
0.19725 0.56554 0.22518
0.19801 1.16028 0.22849
0.19877 0.86867 0.22833
0.19953 0.91409 0.23126
0.20029 1.10115 0.22851
0.20105 0.98419 0.22576
0.20181 0.80368 0.22661
0.20257 0.82620 0.22410
0.20333 0.67337 0.22854
0.20409 0.72372 0.23039
0.20485 0.86945 0.22636
0.20561 0.73172 0.22791
0.20637 0.66148 0.22960
0.20713 0.87834 0.22745
0.20789 0.90055 0.22813
0.20865 0.82752 0.22756
0.20941 0.40456 0.22713
0.21017 0.92784 0.22986
0.21093 0.78343 0.22506
0.21169 1.03248 0.22682
0.21245 0.49320 0.22374
0.21321 0.70503 0.22587
0.21397 0.58736 0.22455
0.21473 0.71708 0.22246
0.21549 0.75744 0.22710
0.21625 0.62828 0.22743
0.21701 0.60345 0.22203
0.21777 0.84588 0.22682
0.21853 0.51657 0.22487
0.21929 0.91509 0.22768
0.22005 0.86279 0.22022
0.22081 0.91665 0.22520
0.22157 0.31659 0.22667
0.22233 0.82485 0.22779
0.22309 0.62893 0.22208
0.22385 0.60832 0.22637
0.22461 0.79210 0.21942
0.22537 0.69876 0.21609
0.22613 0.71848 0.21821
0.22689 0.52855 0.21584
0.22765 0.50736 0.21560
0.22841 0.62611 0.21577
0.22917 0.61752 0.21351
0.22993 0.92616 0.21750
0.23069 0.47838 0.21692
0.23145 0.45482 0.21486
0.23221 0.70442 0.21558
0.23297 0.93495 0.21116
0.23373 0.70900 0.20976
0.23449 0.68983 0.21116
0.23525 0.48986 0.21015
0.23601 0.69288 0.20761
0.23677 0.69977 0.20390
0.23753 0.76947 0.20588
0.23829 0.52509 0.20915
0.23905 0.53804 0.20470
0.23981 0.66600 0.20061
0.24057 0.62859 0.20373
0.24133 0.83505 0.19986
0.24209 0.63177 0.20354
0.24285 0.76559 0.20102
0.24361 0.59964 0.20187
0.24437 0.56630 0.20163
0.24513 0.61828 0.20247
0.24589 0.59028 0.19794
0.24665 0.81454 0.19837
0.24741 0.68039 0.19858
0.24817 0.78920 0.19494
0.24893 0.55765 0.19624
0.24969 0.84971 0.19783
0.25045 0.66974 0.19461
0.25121 0.75195 0.19708
0.25197 0.80791 0.19448
0.25273 0.40880 0.19275
0.25349 0.57258 0.18859
0.25425 0.68945 0.19571
0.25501 0.79037 0.19063
0.25577 0.79083 0.18882
0.25653 0.63692 0.19003
0.25729 0.57521 0.19054
0.25805 0.82950 0.19020
0.25881 0.72041 0.19140
0.25957 0.61585 0.18630
0.26033 0.62810 0.19017
0.26109 0.52809 0.18779
0.26185 0.41556 0.18558
0.26261 0.53163 0.18632
0.26337 0.50538 0.18693
0.26413 0.65050 0.18891
0.26489 0.76620 0.18705
0.26565 0.59436 0.18641
0.26641 0.60686 0.18493
0.26717 0.35598 0.18719
0.26793 0.56975 0.18464
0.26869 0.65445 0.18332
0.26945 0.61018 0.18315
0.27021 0.94793 0.18205
0.27097 0.61670 0.18314
0.27172 0.65752 0.18030
0.27248 0.47692 0.18211
0.27324 0.44175 0.18082
0.27400 0.67814 0.17882
0.27476 0.59987 0.18059
0.27552 0.71451 0.17890
0.27628 0.69661 0.17896
0.27704 0.26861 0.17767
0.27780 0.66552 0.17707
0.27856 0.53465 0.17529
0.27932 0.56670 0.17798
0.28008 0.49473 0.17517
0.28084 0.49402 0.17434
0.28160 0.45785 0.17669
0.28236 0.46591 0.17374
0.28312 0.42107 0.17589
0.28388 0.48198 0.17597
0.28464 0.55740 0.17302
0.28540 0.62662 0.17448
0.28616 0.47496 0.17614
0.28692 0.66523 0.17687
0.28768 0.70506 0.17520
0.28844 0.47780 0.17526
0.28920 0.50817 0.17359
0.28996 0.41187 0.17457
0.29072 0.50820 0.17580
0.29148 0.64192 0.17233
0.29224 0.63192 0.17744
0.29300 0.50684 0.17552
0.29376 0.41188 0.17658
0.29452 0.48085 0.17784
0.29528 0.41747 0.17798
0.29604 0.56627 0.17595
0.29680 0.52099 0.17672
0.29756 0.39399 0.17494
0.29832 0.49762 0.17756
0.29908 0.55195 0.17500
0.29984 0.26008 0.17675
0.30060 0.61695 0.17664
0.30136 0.61986 0.17802
0.30212 0.56799 0.17640
0.30288 0.41474 0.17176
0.30364 0.55869 0.17377
0.30440 0.39504 0.17577
0.30516 0.60079 0.17824
0.30592 0.53469 0.17730
0.30668 0.62953 0.17632
0.30744 0.45503 0.17942
0.30820 0.42099 0.17681
0.30896 0.48757 0.17778
0.30972 0.42522 0.17999
0.31048 0.59003 0.17684
0.31124 0.55766 0.17617
0.31200 0.38828 0.18048
0.31276 0.74445 0.18257
0.31352 0.27302 0.17901
0.31428 0.50344 0.17699
0.31504 0.59968 0.17916
0.31580 0.36290 0.17591
0.31656 0.53895 0.18278
0.31732 0.30960 0.18076
0.31808 0.43326 0.18229
0.31883 0.55517 0.18297
0.31959 0.58930 0.18077
0.32035 0.46644 0.18400
0.32111 0.40902 0.18346
0.32187 0.51927 0.18659
0.32263 0.32906 0.18451
0.32339 0.43444 0.18495
0.32415 0.36968 0.18667
0.32491 0.61920 0.18911
0.32567 0.61262 0.18916
0.32643 0.38833 0.18733
0.32719 0.34055 0.18936
0.32795 0.64014 0.18707
0.32871 0.72128 0.18783
0.32947 0.43654 0.18721
0.33023 0.53586 0.18822
0.33099 0.22381 0.18756
0.33175 0.56309 0.18587
0.33251 0.50537 0.18713
0.33327 0.61362 0.18779
0.33403 0.59658 0.18960
0.33479 0.70914 0.18607
0.33555 0.77390 0.18893
0.33631 0.34893 0.18928
0.33707 0.46777 0.18825
0.33783 0.60767 0.18839
0.33859 0.59382 0.19109
0.33935 0.41450 0.19009
0.34011 0.33521 0.19068
0.34087 0.52580 0.19086
0.34163 0.49637 0.19252
0.34239 0.74683 0.19261
0.34315 0.52707 0.19226
0.34391 0.38460 0.18897
0.34467 0.54872 0.19183
0.34543 0.24521 0.18756
0.34619 0.64074 0.19206
0.34695 0.05173 0.19424
0.34771 0.37166 0.19430
0.34847 0.31360 0.19674
0.34922 0.47516 0.19315
0.34998 0.26074 0.19071
0.35074 0.34295 0.18584
0.35150 0.66970 0.18516
0.35226 0.57582 0.18808
0.35302 0.53043 0.18019
0.35378 0.50986 0.18243
0.35454 0.48733 0.18622
0.35530 0.50060 0.18751
0.35606 0.51743 0.18536
0.35682 0.35137 0.18403
0.35758 0.47341 0.18905
0.35834 0.44976 0.18911
0.35910 0.47510 0.18627
0.35986 0.53897 0.18661
0.36062 0.60655 0.18647
0.36138 0.48184 0.18888
0.36214 0.33021 0.18977
0.36290 0.36669 0.18587
0.36366 0.58267 0.18868
0.36442 0.50860 0.19287
0.36518 0.38495 0.18819
0.36594 0.36784 0.19201
0.36670 0.21486 0.18916
0.36746 0.48034 0.19160
0.36822 0.06702 0.19249
0.36898 0.34521 0.19627
0.36974 0.45902 0.19272
0.37050 0.48998 0.19381
0.37126 0.35298 0.19539
0.37202 0.44073 0.19643
0.37277 0.46136 0.19840
0.37353 0.32563 0.19768
0.37429 0.49805 0.20232
0.37505 0.53619 0.20342
0.37581 0.22820 0.20123
0.37657 0.44271 0.20277
0.37733 0.31322 0.20611
0.37809 0.28206 0.20697
0.37885 0.33889 0.21023
0.37961 0.44567 0.20775
0.38037 0.71745 0.21248
0.38113 0.53466 0.20947
0.38189 0.66686 0.21518
0.38265 0.78254 0.21610
0.38341 0.20064 0.21832
0.38417 0.27496 0.21522
0.38493 0.56650 0.21551
0.38569 0.52274 0.21844
0.38645 0.31051 0.22423
0.38721 0.40142 0.22232
0.38797 0.28058 0.22728
0.38873 0.59051 0.22454
0.38949 0.47705 0.22750
0.39025 0.61988 0.23066
0.39101 0.36591 0.22771
0.39177 0.28887 0.23026
0.39252 0.23827 0.23298
0.39328 0.15500 0.23412
0.39404 0.30406 0.23741
0.39480 0.30949 0.23627
0.39556 0.43150 0.24157
0.39632 0.51241 0.24210
0.39708 0.28862 0.24689
0.39784 0.22595 0.24725
0.39860 0.15194 0.24496
0.39936 0.28100 0.24769
0.40012 0.49150 0.24860
0.40088 0.33715 0.25362
0.40164 0.44675 0.24878
0.40240 0.14281 0.25746
0.40316 0.48838 0.25231
0.40392 0.44901 0.25769
0.40468 0.63411 14.32163
0.40544 0.31293 0.25379
0.40620 0.24384 0.25835
0.40696 0.10087 0.26007
0.40772 0.36110 0.25508
0.40848 0.31462 0.26106
0.40924 0.01689 0.25759
0.40999 0.31340 0.25982
0.41075 0.43795 0.26409
0.41151 0.39466 0.26073
0.41227 0.38753 0.26810
0.41303 0.63546 0.26865
0.41379 0.22150 0.27751
0.41455 0.13540 0.27373
0.41531 0.37212 0.26885
0.41607 0.54317 0.27509
0.41683 0.23556 0.27463
0.41759 0.60504 0.27668
0.41835 0.61209 0.28021
0.41911 -0.10526 0.28071
0.41987 0.22314 0.28836
0.42063 0.37444 0.27255
0.42139 -0.10682 0.28406
0.42215 0.38689 0.28878
0.42291 0.04386 0.28515
0.42367 0.29147 0.29394
0.42443 0.53002 0.28786
0.42519 0.46172 0.29520
0.42594 0.40678 0.29265
0.42670 0.42003 0.29955
0.42746 0.44092 0.30988
0.42822 0.53326 0.31343
0.42898 0.10513 0.31021
0.42974 0.15035 0.31035
0.43050 -0.27410 0.31810
0.43126 0.50895 0.32476
0.43202 0.51762 0.32591
0.43278 0.64849 0.32877
0.43354 0.69676 0.32824
0.43430 0.63056 0.33860
0.43506 0.42976 0.34726
