# Supplementary material for: Hallucination of closed repeat proteins containing central pockets
Source: Nat Struct Mol Biol. 2023 Sep 28;30(11):1755–60. doi: 10.1038/s41594-023-01112-6 (PMC10643118; doi:10.1038/s41594-023-01112-6)
Supplement: Supplementary file 4 — Small-angle X-ray scattering raw data. [file 41594_2023_1112_MOESM4_ESM.tar › SAXS_submit/D8/C3_results/Buffer2/C3_high_D8_snap_00028.sub.2.dat]

0.01026 16.95288 102.05433
0.01102 33.27472 109.58110
0.01178 36.91387 66.58919
0.01254 30.25054 38.16949
0.01330 24.86204 24.25279
0.01406 28.39046 13.87111
0.01482 25.44426 8.42290
0.01558 27.80037 6.58320
0.01634 25.39014 5.06643
0.01710 25.86622 3.74695
0.01786 26.80032 2.42990
0.01862 26.53705 1.90981
0.01938 27.21840 1.51585
0.02014 26.22453 1.33817
0.02090 25.88001 1.23478
0.02166 26.54208 1.14186
0.02242 24.72909 1.01358
0.02318 23.70530 1.03819
0.02395 26.26457 0.99902
0.02471 24.98344 0.94200
0.02547 25.93307 0.95578
0.02623 25.27185 0.88088
0.02699 24.32571 0.83976
0.02775 23.80416 0.84465
0.02851 24.34251 0.80540
0.02927 23.45794 0.77467
0.03003 23.36596 0.77909
0.03079 23.34265 0.76058
0.03155 23.67996 0.75782
0.03231 23.17660 0.74614
0.03307 22.53535 0.69343
0.03383 22.71051 0.67589
0.03459 22.47198 0.67335
0.03535 22.28995 0.66151
0.03611 22.26079 0.63177
0.03687 22.30917 0.63673
0.03763 21.74753 0.59836
0.03839 22.43516 0.61406
0.03915 21.10969 0.59102
0.03991 21.32607 0.59681
0.04067 21.62551 0.59205
0.04143 21.22333 0.57150
0.04219 20.42530 0.56342
0.04295 20.98739 0.54663
0.04371 20.98639 0.55342
0.04447 19.89386 0.53873
0.04523 19.15937 0.53712
0.04599 19.98428 0.51687
0.04675 19.72195 0.52335
0.04751 19.53075 0.51538
0.04827 19.08845 0.51490
0.04903 18.90310 0.48835
0.04979 19.29061 0.49666
0.05055 18.44053 0.49598
0.05131 18.51794 0.48584
0.05207 18.29712 0.49464
0.05283 18.33513 0.46753
0.05359 18.01255 0.46979
0.05435 17.58791 0.47248
0.05511 17.53978 0.46024
0.05587 17.51852 0.45285
0.05663 17.92934 0.46221
0.05739 16.91717 0.45395
0.05815 16.95874 0.43527
0.05891 16.01539 0.43220
0.05967 16.14963 0.44796
0.06043 16.26170 0.43817
0.06119 15.95602 0.43089
0.06195 15.58648 0.42125
0.06271 15.67393 0.42213
0.06347 15.31200 0.42098
0.06423 15.07904 0.40800
0.06499 14.92204 0.40476
0.06575 14.44704 0.40534
0.06651 15.02240 0.38867
0.06727 14.31355 0.39492
0.06803 14.19196 0.39951
0.06879 13.77929 0.39438
0.06955 14.05260 0.38656
0.07031 13.05342 0.38215
0.07107 13.07784 0.38151
0.07183 13.29361 0.37154
0.07259 12.86553 0.38489
0.07335 12.76001 0.36067
0.07412 12.74086 0.36950
0.07488 12.48814 0.37439
0.07564 12.55752 0.35795
0.07640 11.80959 0.36451
0.07716 12.04542 0.35956
0.07792 12.16799 0.35444
0.07868 11.77446 0.35052
0.07944 11.07840 0.35192
0.08020 11.14888 0.35675
0.08096 11.29936 0.34851
0.08172 10.82587 0.34467
0.08248 10.69597 0.35101
0.08324 11.01913 0.34038
0.08400 10.14009 0.34874
0.08476 10.74089 0.34285
0.08552 9.93357 0.35610
0.08628 10.20808 0.35657
0.08704 9.82371 0.35830
0.08780 9.27391 0.36288
0.08856 9.42453 0.35248
0.08932 9.39158 0.36591
0.09008 8.84838 0.35956
0.09084 9.25610 0.37638
0.09160 9.28943 0.36360
0.09236 9.10443 0.37281
0.09312 8.72683 0.37372
0.09388 8.80733 0.37965
0.09464 8.63390 0.37706
0.09540 8.59996 0.36699
0.09616 7.92891 0.35670
0.09692 8.22410 0.35856
0.09768 8.05359 0.36151
0.09844 7.73916 0.37076
0.09920 7.46509 0.36333
0.09996 7.65665 0.34865
0.10072 7.75201 0.34887
0.10148 7.33255 0.32715
0.10224 7.45891 0.32681
0.10300 7.28398 0.32540
0.10376 6.96648 0.32396
0.10452 6.97287 0.31528
0.10528 6.83862 0.31321
0.10604 6.68257 0.31181
0.10680 6.65549 0.30428
0.10756 6.36276 0.30923
0.10832 6.35637 0.30674
0.10908 6.01133 0.29866
0.10984 6.22315 0.30118
0.11060 5.74410 0.29630
0.11136 6.27347 0.29834
0.11212 5.86430 0.30655
0.11288 5.66765 0.29755
0.11364 5.45978 0.29103
0.11440 5.46042 0.29101
0.11516 5.60543 0.29485
0.11592 5.23487 0.28789
0.11668 4.98325 0.28513
0.11744 5.25807 0.28247
0.11820 4.84887 0.27972
0.11896 5.00857 0.27954
0.11972 4.69074 0.27945
0.12048 4.76450 0.27798
0.12124 4.80600 0.27138
0.12200 4.40452 0.27359
0.12276 4.35316 0.26954
0.12352 4.42890 0.26870
0.12428 4.69809 0.27419
0.12504 4.46950 0.26339
0.12580 4.33110 0.26734
0.12656 4.03672 0.26006
0.12732 4.27489 0.26625
0.12808 3.81887 0.26089
0.12884 3.46673 0.25793
0.12960 4.33160 0.26020
0.13036 3.64899 0.25685
0.13112 3.75641 0.25052
0.13188 3.58240 0.25495
0.13264 3.87425 0.25178
0.13340 3.52392 0.24607
0.13416 3.44783 0.24994
0.13492 3.42565 0.24407
0.13568 3.49347 0.24192
0.13644 3.20821 0.23973
0.13720 3.09527 0.24598
0.13796 3.22219 0.23879
0.13873 2.87253 0.24286
0.13949 3.05375 0.24171
0.14025 3.06532 0.23636
0.14101 3.02636 0.23667
0.14177 2.67488 0.23363
0.14253 2.98313 0.23539
0.14329 3.22428 0.22980
0.14405 2.57880 0.23338
0.14481 2.85676 0.23344
0.14557 2.42080 0.23266
0.14633 2.52193 0.23143
0.14709 2.54940 0.22977
0.14785 2.38373 0.22770
0.14861 2.58934 0.22662
0.14937 2.29011 0.22598
0.15013 2.29945 0.22406
0.15089 2.23824 0.22089
0.15165 2.12443 0.22260
0.15241 2.29527 0.22220
0.15317 2.04541 0.22123
0.15393 2.47689 0.21880
0.15469 1.91077 0.22157
0.15545 2.23404 0.21707
0.15621 1.77451 0.21790
0.15697 1.99179 0.21831
0.15773 2.04756 0.21693
0.15849 1.96633 0.21581
0.15925 2.05573 0.21369
0.16001 2.31286 0.21579
0.16077 2.11227 0.21527
0.16153 2.05337 0.21014
0.16229 1.86685 0.21068
0.16305 2.14192 0.20707
0.16381 1.80100 0.21034
0.16457 1.90859 0.21037
0.16533 1.77719 0.20876
0.16609 1.58250 0.20521
0.16685 1.75892 0.20664
0.16761 1.72183 0.20567
0.16837 1.63963 0.20550
0.16913 1.62747 0.20518
0.16989 1.62399 0.20404
0.17065 1.78010 0.20418
0.17141 1.50362 0.20418
0.17217 1.62740 0.20384
0.17293 1.48321 0.20418
0.17369 1.30073 0.20111
0.17445 1.40293 0.20338
0.17521 1.44679 0.20377
0.17597 1.41507 0.20352
0.17673 1.37830 0.20848
0.17749 1.42552 0.20997
0.17825 1.08355 0.20991
0.17901 1.26679 0.21380
0.17977 1.08217 0.21603
0.18053 1.09127 0.21291
0.18129 1.17070 0.21575
0.18205 1.00100 0.21790
0.18281 1.07586 0.21887
0.18357 1.00207 0.22222
0.18433 1.08595 0.21899
0.18509 0.79393 0.21815
0.18585 1.23950 0.22128
0.18661 1.17874 0.22131
0.18737 0.98096 0.22250
0.18813 0.74534 0.22107
0.18889 0.94010 0.22011
0.18965 1.05912 0.22363
0.19041 1.31085 0.22277
0.19117 1.24948 0.22139
0.19193 0.73314 0.22325
0.19269 0.97701 0.22471
0.19345 1.04946 0.22059
0.19421 0.93669 0.22420
0.19497 1.14903 0.21953
0.19573 0.94186 0.22600
0.19649 0.84376 0.22366
0.19725 1.00013 0.22592
0.19801 0.82655 0.22792
0.19877 0.77005 0.22322
0.19953 1.10214 0.22554
0.20029 0.71393 0.22308
0.20105 0.80531 0.22534
0.20181 0.76827 0.22643
0.20257 0.78273 0.22551
0.20333 0.83850 0.22354
0.20409 0.60474 0.22520
0.20485 0.64977 0.22428
0.20561 1.01965 0.22566
0.20637 0.64084 0.22672
0.20713 0.69579 0.22483
0.20789 0.81491 0.23073
0.20865 1.01130 0.22732
0.20941 1.08778 0.22621
0.21017 0.57071 0.22750
0.21093 0.92331 0.22557
0.21169 0.63440 0.22999
0.21245 0.84243 0.22827
0.21321 0.86489 0.22331
0.21397 0.80519 0.22291
0.21473 0.97013 0.22735
0.21549 0.53989 0.22592
0.21625 1.00268 0.22443
0.21701 0.51902 0.22663
0.21777 1.04822 0.22349
0.21853 0.75552 0.22698
0.21929 0.77611 0.22844
0.22005 0.88007 0.22389
0.22081 0.79729 0.22509
0.22157 0.71214 0.22219
0.22233 0.64711 0.22506
0.22309 0.87280 0.22262
0.22385 0.57166 0.22445
0.22461 1.07087 0.21965
0.22537 0.81340 0.21971
0.22613 0.54824 0.22133
0.22689 0.73160 0.22125
0.22765 0.78186 0.21560
0.22841 0.64829 0.21379
0.22917 0.52260 0.21260
0.22993 0.67567 0.21122
0.23069 0.84920 0.21618
0.23145 0.65924 0.21334
0.23221 0.87936 0.21412
0.23297 0.61518 0.21366
0.23373 0.80721 0.21002
0.23449 0.80316 0.21197
0.23525 0.59549 0.20735
0.23601 0.96629 0.20862
0.23677 0.50478 0.20709
0.23753 0.52351 0.20836
0.23829 0.61741 0.20710
0.23905 0.70098 0.20764
0.23981 0.76116 0.20331
0.24057 0.92067 0.20472
0.24133 0.74779 0.20289
0.24209 0.66747 0.20437
0.24285 0.73240 0.20139
0.24361 0.47597 0.19996
0.24437 0.59810 0.20048
0.24513 0.77638 0.20134
0.24589 0.67096 0.19741
0.24665 0.59956 0.20050
0.24741 0.67599 0.19847
0.24817 0.72895 0.19675
0.24893 0.56895 0.19873
0.24969 0.55660 0.19535
0.25045 0.64182 0.19644
0.25121 0.72646 0.19555
0.25197 0.71844 0.19521
0.25273 0.54559 0.19332
0.25349 0.51692 0.19218
0.25425 0.75129 0.19335
0.25501 0.72410 0.19232
0.25577 0.65877 0.19229
0.25653 0.72157 0.19206
0.25729 0.79090 0.19071
0.25805 0.48526 0.19134
0.25881 0.41198 0.19082
0.25957 0.69189 0.18988
0.26033 0.79715 0.18893
0.26109 0.72034 0.18793
0.26185 0.85403 0.18699
0.26261 0.84379 0.18624
0.26337 0.64022 0.18604
0.26413 0.66684 0.18733
0.26489 0.47161 0.18137
0.26565 0.72141 0.18730
0.26641 0.73525 0.18289
0.26717 0.48004 0.18564
0.26793 0.50167 0.18303
0.26869 0.67461 0.18515
0.26945 0.84462 0.18346
0.27021 0.60074 0.18564
0.27097 0.50821 0.18214
0.27172 0.76187 0.18298
0.27248 0.59743 0.17951
0.27324 0.39512 0.18140
0.27400 0.70292 0.17767
0.27476 0.49403 0.17910
0.27552 0.74037 0.17770
0.27628 0.44079 0.17848
0.27704 0.81898 0.17727
0.27780 0.57792 0.17962
0.27856 0.87037 0.17710
0.27932 0.67548 0.17570
0.28008 0.60397 0.17908
0.28084 0.69833 0.17805
0.28160 0.69162 0.17478
0.28236 0.55414 0.17576
0.28312 0.74247 0.17533
0.28388 0.61819 0.17475
0.28464 0.73515 0.17404
0.28540 0.55154 0.17547
0.28616 0.51457 0.17510
0.28692 0.61920 0.17495
0.28768 0.72589 0.17478
0.28844 0.38171 0.17529
0.28920 0.64312 0.17478
0.28996 0.51866 0.17387
0.29072 0.74439 0.17421
0.29148 0.42781 0.17421
0.29224 0.59172 0.17596
0.29300 0.48361 0.17831
0.29376 0.47072 0.17627
0.29452 0.34208 0.17415
0.29528 0.77944 0.17607
0.29604 0.62748 0.17822
0.29680 0.45950 0.17899
0.29756 0.61515 0.17581
0.29832 0.57457 0.17733
0.29908 0.34135 0.17742
0.29984 0.52475 0.17507
0.30060 0.37038 0.17598
0.30136 0.55083 0.17484
0.30212 0.70313 0.17452
0.30288 0.37996 0.17403
0.30364 0.46500 0.17349
0.30440 0.37893 0.17401
0.30516 0.62903 0.17484
0.30592 0.47268 0.17865
0.30668 0.47855 0.17650
0.30744 0.66720 0.17911
0.30820 0.72770 0.17833
0.30896 0.36694 0.17919
0.30972 0.43127 0.18025
0.31048 0.55314 0.18194
0.31124 0.49484 0.17836
0.31200 0.68794 0.17616
0.31276 0.31456 0.17957
0.31352 0.54069 0.18014
0.31428 0.47429 0.17999
0.31504 0.31943 0.17885
0.31580 0.42207 0.17871
0.31656 0.66230 0.17925
0.31732 0.38375 0.18143
0.31808 0.41040 0.18220
0.31883 0.51521 0.18011
0.31959 0.66626 0.18486
0.32035 0.51450 0.18323
0.32111 0.79195 0.18833
0.32187 0.49782 0.18590
0.32263 0.63199 0.18781
0.32339 0.48027 0.18567
0.32415 0.43550 0.18627
0.32491 0.46891 0.18807
0.32567 0.49315 0.18730
0.32643 0.34770 0.18692
0.32719 0.26918 0.19197
0.32795 0.50007 0.18707
0.32871 0.44569 0.18595
0.32947 0.39843 0.18638
0.33023 0.55916 0.18676
0.33099 0.58392 0.18463
0.33175 0.48041 0.18876
0.33251 0.29278 0.18870
0.33327 0.61293 0.18808
0.33403 0.53549 0.19065
0.33479 0.35168 0.19108
0.33555 0.36761 0.18841
0.33631 0.30129 0.18930
0.33707 0.40824 0.19025
0.33783 0.48665 0.19008
0.33859 0.38613 0.19215
0.33935 0.39240 0.18827
0.34011 0.72929 0.18925
0.34087 0.51600 0.19051
0.34163 0.39217 0.19074
0.34239 0.10006 0.18936
0.34315 0.65819 0.19389
0.34391 0.60904 0.19298
0.34467 0.38939 0.19171
0.34543 0.25300 0.19394
0.34619 0.57611 0.19349
0.34695 0.43337 0.19249
0.34771 0.31899 0.19174
0.34847 0.43062 0.19543
0.34922 0.38006 0.19157
0.34998 0.40214 0.19128
0.35074 0.37906 0.18667
0.35150 0.46630 0.18704
0.35226 0.68791 0.18558
0.35302 0.54343 0.18034
0.35378 0.68832 0.18593
0.35454 0.55211 0.18584
0.35530 0.50408 0.18882
0.35606 0.55877 0.18404
0.35682 0.50183 0.18816
0.35758 0.53291 0.18630
0.35834 0.38987 0.18646
0.35910 0.45666 0.18862
0.35986 0.52363 0.19080
0.36062 0.47620 0.18764
0.36138 0.38534 0.18893
0.36214 0.57053 0.18567
0.36290 0.82204 0.18716
0.36366 0.44692 0.18987
0.36442 0.49487 0.18922
0.36518 0.58365 0.19206
0.36594 0.37270 0.19105
0.36670 0.50186 0.19217
0.36746 0.46067 0.19286
0.36822 0.28224 0.19263
0.36898 0.73580 0.19641
0.36974 0.40411 0.19681
0.37050 0.40015 0.19592
0.37126 0.49767 0.19535
0.37202 0.44019 0.19598
0.37277 0.32248 0.19919
0.37353 0.60026 0.19813
0.37429 0.29124 0.19881
0.37505 0.33910 0.20196
0.37581 0.37459 0.20188
0.37657 0.21038 0.20363
0.37733 0.10139 0.20419
0.37809 0.24713 0.20733
0.37885 0.47980 0.21054
0.37961 0.45807 0.20896
0.38037 0.33930 0.21254
0.38113 0.21556 0.21127
0.38189 0.52159 0.21311
0.38265 0.47239 0.21601
0.38341 0.36590 0.22027
0.38417 0.48177 0.22125
0.38493 0.20748 0.22059
0.38569 0.39823 0.21758
0.38645 0.48905 0.22486
0.38721 0.28022 0.24272
0.38797 0.42794 0.22608
0.38873 0.17606 0.22926
0.38949 0.39906 0.22973
0.39025 0.27493 0.22869
0.39101 0.24549 0.23251
0.39177 0.50123 0.23225
0.39252 0.19173 0.23104
0.39328 0.36547 0.23526
0.39404 0.44875 0.23657
0.39480 -0.02171 0.24138
0.39556 0.36110 0.24468
0.39632 0.16199 0.24441
0.39708 0.47800 0.24210
0.39784 0.40325 0.24301
0.39860 0.15251 0.24563
0.39936 0.35301 0.25241
0.40012 0.14173 0.24752
0.40088 0.36998 0.25130
0.40164 0.04860 0.24708
0.40240 0.57720 0.26018
0.40316 -0.18516 0.25307
0.40392 0.14837 0.25952
0.40468 0.46410 10.20056
0.40544 0.39683 0.25671
0.40620 0.51667 0.26291
0.40696 0.69107 0.25803
0.40772 0.57403 0.25734
0.40848 0.31109 0.26167
0.40924 0.40464 0.26592
0.40999 0.16112 0.26702
0.41075 0.15379 0.26442
0.41151 0.40896 0.26605
0.41227 0.42600 0.26655
0.41303 0.43885 0.27479
0.41379 0.52570 0.26840
0.41455 0.06823 0.27184
0.41531 0.38190 0.27126
0.41607 0.48877 0.27464
0.41683 0.47988 0.27780
0.41759 0.52048 0.27826
0.41835 0.61614 0.28030
0.41911 0.65175 0.27585
0.41987 0.35155 0.27891
0.42063 0.31023 0.27585
0.42139 0.34634 0.27785
0.42215 0.20348 0.28441
0.42291 -0.11660 0.28609
0.42367 0.42142 0.28210
0.42443 0.27558 0.29267
0.42519 0.40653 0.30031
0.42594 0.44437 0.30395
0.42670 0.67457 0.29808
0.42746 0.63751 0.30390
0.42822 0.77600 0.30944
0.42898 0.38473 0.31868
0.42974 -0.28790 0.31777
0.43050 0.54452 0.31885
0.43126 0.31171 0.32246
0.43202 0.50137 0.31865
0.43278 0.33197 0.32289
0.43354 0.74182 0.33024
0.43430 0.56407 0.33464
0.43506 0.08772 0.34239
