# Supplementary material for: Hallucination of closed repeat proteins containing central pockets
Source: Nat Struct Mol Biol. 2023 Sep 28;30(11):1755–60. doi: 10.1038/s41594-023-01112-6 (PMC10643118; doi:10.1038/s41594-023-01112-6)
Supplement: Supplementary file 4 — Small-angle X-ray scattering raw data. [file 41594_2023_1112_MOESM4_ESM.tar › SAXS_submit/D8/C3_results/Buffer2/C3_high_D8_snap_00001.sub.2.dat]

0.01026 23.58994 105.25407
0.01102 17.44308 109.40914
0.01178 21.24480 66.94311
0.01254 30.40824 37.81580
0.01330 25.96307 24.37399
0.01406 26.24443 14.24125
0.01482 26.94697 8.18697
0.01558 25.63373 6.68828
0.01634 22.69635 4.89225
0.01710 23.30194 3.53288
0.01786 26.28616 2.29095
0.01862 25.22705 1.86415
0.01938 26.44572 1.59276
0.02014 22.34313 1.37365
0.02090 24.62669 1.21394
0.02166 23.99945 1.13835
0.02242 24.44471 1.07551
0.02318 24.81609 1.04189
0.02395 23.62141 0.96713
0.02471 22.20128 0.96600
0.02547 23.53982 0.88966
0.02623 22.08171 0.91710
0.02699 23.63740 0.83857
0.02775 22.53542 0.84389
0.02851 22.71426 0.78757
0.02927 22.55211 0.78475
0.03003 22.39091 0.76180
0.03079 21.78823 0.76559
0.03155 22.45741 0.73132
0.03231 22.27381 0.73098
0.03307 21.73126 0.69252
0.03383 22.31398 0.66289
0.03459 21.46857 0.64010
0.03535 20.68381 0.64935
0.03611 21.19148 0.64983
0.03687 20.89479 0.63089
0.03763 21.20970 0.60886
0.03839 21.28108 0.59354
0.03915 21.22227 0.58628
0.03991 20.80870 0.59281
0.04067 20.59486 0.59183
0.04143 20.47946 0.58372
0.04219 19.66463 0.57204
0.04295 19.99508 0.55894
0.04371 18.90166 0.54912
0.04447 19.09987 0.53563
0.04523 19.25283 0.51603
0.04599 19.17660 0.50549
0.04675 18.48249 0.51338
0.04751 18.60806 0.50025
0.04827 18.08023 0.50045
0.04903 17.70385 0.48086
0.04979 17.80125 0.50762
0.05055 17.64384 0.48989
0.05131 17.67578 0.48179
0.05207 18.31617 0.47863
0.05283 17.54727 0.47098
0.05359 17.50167 0.46278
0.05435 17.12072 0.46486
0.05511 16.91733 0.45551
0.05587 17.20320 0.46777
0.05663 15.99867 0.45779
0.05739 16.83438 0.44689
0.05815 16.41276 0.44696
0.05891 16.12427 0.43310
0.05967 15.68864 0.43879
0.06043 16.03883 0.43254
0.06119 15.99178 0.43291
0.06195 15.36833 0.42432
0.06271 15.28866 0.41981
0.06347 14.85181 0.41247
0.06423 15.15094 0.41134
0.06499 15.23363 0.40848
0.06575 14.50452 0.41102
0.06651 14.17638 0.39213
0.06727 14.16683 0.39733
0.06803 13.79347 0.40399
0.06879 13.92102 0.38976
0.06955 13.91666 0.38941
0.07031 13.55947 0.38430
0.07107 13.57974 0.38897
0.07183 12.77786 0.37819
0.07259 12.67400 0.37203
0.07335 13.26986 0.37359
0.07412 12.79609 0.37318
0.07488 12.57157 0.36577
0.07564 11.98535 0.36556
0.07640 12.13465 0.36309
0.07716 12.01253 0.36464
0.07792 11.72108 0.35319
0.07868 11.37979 0.34702
0.07944 11.42745 0.34500
0.08020 11.43572 0.34421
0.08096 11.07900 0.34984
0.08172 10.93350 0.34265
0.08248 10.85612 0.34476
0.08324 10.74690 0.34381
0.08400 10.56908 0.34795
0.08476 10.28538 0.34196
0.08552 10.57916 0.35186
0.08628 10.51150 0.36548
0.08704 10.18017 0.36683
0.08780 10.52947 0.37086
0.08856 8.99332 0.36287
0.08932 9.33421 0.36629
0.09008 9.22814 0.36330
0.09084 9.05497 0.36159
0.09160 9.12010 0.37777
0.09236 9.03274 0.37174
0.09312 8.97108 0.37656
0.09388 8.78926 0.38812
0.09464 8.80807 0.37004
0.09540 8.07738 0.36603
0.09616 8.41094 0.35856
0.09692 8.04012 0.35356
0.09768 8.14649 0.36044
0.09844 7.80044 0.36004
0.09920 7.56432 0.36828
0.09996 7.95234 0.35589
0.10072 7.73347 0.33940
0.10148 7.33609 0.33956
0.10224 7.77735 0.32692
0.10300 6.95198 0.32762
0.10376 6.96173 0.32840
0.10452 7.35168 0.32351
0.10528 6.68655 0.31812
0.10604 6.60507 0.31499
0.10680 6.69702 0.31015
0.10756 6.50842 0.30497
0.10832 6.59294 0.30782
0.10908 6.34987 0.29772
0.10984 6.66190 0.30269
0.11060 6.01793 0.30622
0.11136 5.52583 0.30215
0.11212 5.75099 0.30743
0.11288 5.96568 0.30461
0.11364 5.48940 0.29387
0.11440 5.49498 0.28817
0.11516 5.33435 0.29420
0.11592 5.67583 0.29452
0.11668 4.90333 0.28421
0.11744 5.50057 0.28225
0.11820 5.23142 0.28116
0.11896 5.21735 0.28578
0.11972 5.20175 0.28102
0.12048 5.01481 0.27794
0.12124 4.83055 0.27300
0.12200 4.55367 0.27572
0.12276 4.78031 0.26946
0.12352 4.86433 0.27037
0.12428 4.58896 0.26761
0.12504 4.43333 0.26480
0.12580 4.40445 0.26260
0.12656 4.41139 0.26188
0.12732 4.32377 0.26372
0.12808 4.04915 0.26216
0.12884 3.95415 0.26184
0.12960 4.22661 0.25892
0.13036 4.15002 0.25394
0.13112 3.79524 0.24947
0.13188 4.01845 0.25435
0.13264 3.51048 0.25345
0.13340 3.53156 0.24903
0.13416 3.40567 0.24604
0.13492 3.70838 0.24198
0.13568 3.51500 0.24390
0.13644 3.44847 0.24485
0.13720 3.28951 0.24125
0.13796 3.03733 0.23983
0.13873 3.52363 0.24237
0.13949 3.17497 0.23908
0.14025 3.35230 0.23832
0.14101 3.12356 0.23960
0.14177 2.95593 0.23632
0.14253 2.85105 0.23837
0.14329 2.80525 0.23685
0.14405 2.88581 0.23472
0.14481 2.93186 0.23687
0.14557 2.59950 0.23276
0.14633 2.78279 0.22961
0.14709 2.49209 0.23169
0.14785 2.81529 0.22968
0.14861 2.27890 0.22976
0.14937 2.61667 0.22942
0.15013 2.54695 0.22224
0.15089 2.28229 0.22836
0.15165 2.46069 0.22700
0.15241 2.39377 0.22703
0.15317 2.26144 0.22355
0.15393 1.98113 0.22189
0.15469 2.33286 0.21757
0.15545 2.43622 0.21927
0.15621 2.34475 0.21665
0.15697 2.00283 0.22076
0.15773 1.82966 0.21854
0.15849 2.04797 0.21522
0.15925 2.07858 0.21677
0.16001 2.07492 0.21696
0.16077 1.78061 0.21814
0.16153 1.82903 0.21459
0.16229 2.09072 0.21258
0.16305 1.91122 0.21483
0.16381 2.00896 0.21308
0.16457 1.72788 0.21049
0.16533 2.01460 0.20953
0.16609 1.60002 0.20971
0.16685 1.46112 0.20733
0.16761 1.90115 0.20561
0.16837 1.70920 0.20651
0.16913 1.59201 0.20669
0.16989 1.57144 0.20517
0.17065 1.66021 0.20223
0.17141 1.65322 0.20623
0.17217 1.55534 0.20762
0.17293 1.41525 0.20673
0.17369 1.65431 0.20151
0.17445 1.51194 0.20235
0.17521 1.54082 0.20210
0.17597 1.39450 0.20869
0.17673 1.59460 0.20630
0.17749 1.46241 0.21101
0.17825 1.36551 0.21570
0.17901 1.72506 0.21140
0.17977 1.30540 0.21001
0.18053 1.27433 0.21701
0.18129 0.87059 0.22000
0.18205 1.15850 0.21619
0.18281 1.17349 0.21798
0.18357 1.31131 0.21821
0.18433 1.08007 0.21939
0.18509 1.30174 0.22101
0.18585 0.98500 0.21971
0.18661 1.13779 0.22169
0.18737 1.04141 0.21770
0.18813 1.12290 0.22333
0.18889 1.03140 0.22117
0.18965 0.95811 0.22367
0.19041 0.71477 0.22388
0.19117 1.08281 0.22066
0.19193 1.03277 0.22670
0.19269 0.77644 0.22436
0.19345 1.07208 0.22504
0.19421 1.13531 0.22387
0.19497 0.96737 0.22919
0.19573 1.25815 0.22586
0.19649 0.89772 0.22467
0.19725 0.97420 0.22940
0.19801 1.23619 0.22819
0.19877 0.92517 0.22680
0.19953 0.73460 0.22363
0.20029 0.96373 0.22880
0.20105 1.05411 0.22860
0.20181 0.77087 0.22572
0.20257 0.82605 0.22695
0.20333 0.78663 0.22473
0.20409 1.19494 0.22979
0.20485 0.72838 0.22738
0.20561 0.52567 0.22825
0.20637 0.82963 0.22745
0.20713 0.84844 0.22548
0.20789 0.62226 0.23274
0.20865 0.91556 0.22747
0.20941 0.75843 0.23037
0.21017 0.80780 0.22897
0.21093 0.90414 0.22727
0.21169 0.97385 0.23021
0.21245 1.08741 0.22981
0.21321 0.86721 0.22827
0.21397 0.82751 0.22987
0.21473 0.62780 0.22503
0.21549 0.69729 0.22551
0.21625 0.87501 0.22561
0.21701 0.76551 0.22850
0.21777 0.48916 0.22969
0.21853 0.91991 0.22931
0.21929 0.51311 0.22610
0.22005 0.93405 0.22501
0.22081 0.46571 0.22628
0.22157 0.82571 0.22298
0.22233 0.81241 0.22704
0.22309 0.64209 0.22947
0.22385 0.81965 0.22648
0.22461 0.81303 0.22266
0.22537 0.67307 0.22310
0.22613 0.52030 0.22119
0.22689 0.98516 0.22083
0.22765 0.72661 0.21493
0.22841 0.80374 0.21744
0.22917 0.82690 0.21881
0.22993 0.72378 0.21658
0.23069 0.42800 0.21777
0.23145 0.74424 0.20962
0.23221 0.58820 0.21542
0.23297 0.68626 0.21229
0.23373 0.51231 0.21132
0.23449 0.70450 0.20722
0.23525 0.57038 0.20784
0.23601 0.61106 0.20980
0.23677 0.48006 0.20725
0.23753 1.05994 0.20724
0.23829 0.74446 0.20333
0.23905 0.66151 0.20778
0.23981 0.79665 0.20453
0.24057 0.72700 0.20490
0.24133 0.65463 0.20416
0.24209 0.78532 0.20531
0.24285 0.62949 0.20556
0.24361 0.80337 0.20278
0.24437 0.84499 0.19978
0.24513 1.02168 0.20365
0.24589 0.86577 0.20197
0.24665 0.80761 0.19942
0.24741 0.59957 0.19900
0.24817 0.71700 0.20066
0.24893 0.61651 0.20183
0.24969 0.67486 0.19654
0.25045 0.86842 0.19688
0.25121 0.84436 0.19841
0.25197 0.76728 0.19781
0.25273 0.61254 0.19361
0.25349 0.60819 0.19231
0.25425 0.81051 0.19173
0.25501 0.75353 0.19498
0.25577 0.71184 0.19570
0.25653 0.77503 0.19202
0.25729 0.81468 0.19270
0.25805 0.62723 0.19606
0.25881 0.58623 0.19484
0.25957 0.62796 0.18906
0.26033 0.62776 0.18965
0.26109 0.74053 0.18746
0.26185 0.69393 0.18847
0.26261 0.71159 0.18639
0.26337 0.85780 0.18513
0.26413 0.76438 0.18800
0.26489 0.47616 0.18911
0.26565 0.72620 0.18640
0.26641 0.62427 0.18323
0.26717 0.76700 0.18603
0.26793 0.84631 0.18686
0.26869 0.75580 0.18522
0.26945 0.31038 0.17970
0.27021 0.78255 0.18410
0.27097 0.70980 0.18229
0.27172 0.71901 0.18203
0.27248 0.62526 0.18148
0.27324 0.59855 0.18245
0.27400 0.88143 0.18120
0.27476 0.66774 0.17941
0.27552 0.68630 0.17909
0.27628 0.86211 0.18048
0.27704 0.72116 0.18140
0.27780 0.75533 0.17837
0.27856 0.54728 0.17837
0.27932 0.55218 0.17748
0.28008 0.61105 0.17693
0.28084 0.60396 0.17741
0.28160 0.61067 0.17722
0.28236 0.85928 0.17631
0.28312 0.80224 0.17521
0.28388 0.54504 0.17947
0.28464 0.66041 0.17688
0.28540 0.50958 0.17593
0.28616 0.49321 0.17457
0.28692 0.43698 0.17677
0.28768 0.79423 0.17668
0.28844 0.62677 0.17427
0.28920 0.81916 0.17472
0.28996 0.61483 0.17736
0.29072 0.62248 0.17354
0.29148 0.41203 0.17871
0.29224 0.65570 0.17903
0.29300 0.78126 0.17636
0.29376 0.35522 0.17719
0.29452 0.45413 0.17586
0.29528 0.62761 0.17756
0.29604 0.45731 0.17602
0.29680 0.72849 0.17927
0.29756 0.84085 0.17648
0.29832 0.46712 0.17834
0.29908 0.73963 0.17655
0.29984 0.63245 0.17568
0.30060 0.54297 0.17680
0.30136 0.79896 0.17449
0.30212 0.76566 0.17579
0.30288 0.61722 0.17541
0.30364 0.38757 0.17475
0.30440 0.50769 0.17574
0.30516 0.56076 0.17561
0.30592 0.13104 0.17797
0.30668 0.73483 0.17951
0.30744 0.49991 0.17927
0.30820 0.51210 0.17924
0.30896 0.56576 0.17731
0.30972 0.61394 0.17916
0.31048 0.51709 0.18042
0.31124 0.58138 0.18096
0.31200 0.35162 0.18131
0.31276 0.51934 0.17845
0.31352 0.71738 0.17955
0.31428 0.66017 0.18185
0.31504 0.54830 0.17901
0.31580 0.55248 0.17810
0.31656 0.45724 0.18326
0.31732 0.72581 0.17945
0.31808 0.71752 0.18415
0.31883 0.63722 0.18281
0.31959 0.32464 0.18369
0.32035 0.47042 0.18614
0.32111 0.52904 0.18662
0.32187 0.50195 0.18251
0.32263 0.52569 0.18752
0.32339 0.69401 0.18784
0.32415 0.44109 0.18908
0.32491 0.49523 0.18681
0.32567 0.73063 0.18909
0.32643 0.69559 0.18912
0.32719 0.60489 0.19090
0.32795 0.63244 0.18933
0.32871 0.70980 0.18698
0.32947 0.35397 0.18900
0.33023 0.77222 0.18873
0.33099 0.46706 0.18697
0.33175 0.53934 0.19254
0.33251 0.36500 0.18663
0.33327 0.39415 0.18867
0.33403 0.53535 0.18954
0.33479 0.48967 0.18959
0.33555 0.61842 0.18946
0.33631 0.67856 0.18922
0.33707 0.53963 0.19011
0.33783 0.44583 0.19429
0.33859 0.63844 0.19213
0.33935 0.58822 0.19241
0.34011 0.50221 0.19227
0.34087 0.42562 0.19086
0.34163 0.51663 0.19078
0.34239 0.44982 0.19445
0.34315 0.73839 0.19527
0.34391 0.66125 0.19256
0.34467 0.51284 0.19147
0.34543 0.76056 0.19197
0.34619 0.50519 0.19313
0.34695 0.39295 0.19321
0.34771 0.40030 0.19495
0.34847 0.56329 0.19393
0.34922 0.53918 0.19295
0.34998 0.48368 0.19280
0.35074 0.49675 0.18890
0.35150 0.34833 0.18752
0.35226 0.34692 0.18492
0.35302 0.21659 0.18337
0.35378 0.32455 0.18428
0.35454 0.63418 0.18622
0.35530 0.33804 0.18958
0.35606 0.65116 0.18614
0.35682 0.45624 0.18501
0.35758 0.30836 0.18663
0.35834 0.48428 0.18860
0.35910 0.52136 0.19114
0.35986 0.40753 0.18783
0.36062 0.40555 0.18784
0.36138 0.67899 0.18937
0.36214 0.32729 0.18853
0.36290 0.41019 0.18568
0.36366 0.73314 0.19191
0.36442 0.29129 0.19064
0.36518 0.59401 0.18963
0.36594 0.61365 0.19283
0.36670 0.58061 0.19192
0.36746 0.39490 0.19436
0.36822 0.34461 0.19326
0.36898 0.45040 0.19459
0.36974 0.58850 0.19507
0.37050 0.31246 0.19637
0.37126 0.76489 0.19490
0.37202 0.25753 0.19935
0.37277 0.47077 0.19998
0.37353 0.41479 0.19863
0.37429 0.57513 0.20376
0.37505 0.54116 0.20103
0.37581 0.11608 0.20193
0.37657 0.35975 0.20478
0.37733 0.45725 0.20770
0.37809 0.33512 0.20862
0.37885 0.50481 0.21026
0.37961 0.28253 0.21087
0.38037 0.36836 0.21310
0.38113 0.66072 0.21362
0.38189 0.39623 0.21264
0.38265 0.57140 0.22011
0.38341 0.15733 0.22009
0.38417 0.05459 0.21938
0.38493 0.55672 0.21765
0.38569 0.54931 0.22194
0.38645 0.63257 0.22059
0.38721 0.47513 0.23323
0.38797 0.50788 0.22610
0.38873 0.61954 0.22703
0.38949 0.48709 0.23081
0.39025 0.46046 0.23139
0.39101 0.16497 0.22601
0.39177 0.20411 0.23401
0.39252 0.57756 0.22998
0.39328 0.54166 0.23254
0.39404 0.21846 0.23673
0.39480 0.41734 0.24350
0.39556 0.14154 0.24342
0.39632 0.66649 0.23884
0.39708 0.55204 0.24336
0.39784 0.50448 0.24943
0.39860 0.34606 0.24752
0.39936 0.74785 0.24700
0.40012 0.42114 0.24890
0.40088 0.44191 0.24899
0.40164 0.28208 0.25102
0.40240 0.23349 0.25582
0.40316 0.18800 0.25731
0.40392 0.21501 0.25812
0.40468 0.46812 15.42528
0.40544 0.17509 0.25771
0.40620 0.27145 0.26213
0.40696 0.59832 0.25726
0.40772 0.51681 0.25920
0.40848 0.49645 0.26231
0.40924 0.60989 0.26533
0.40999 0.13450 0.26898
0.41075 0.25941 0.27280
0.41151 0.56346 0.26225
0.41227 0.44158 0.26733
0.41303 0.84075 0.26573
0.41379 0.64380 0.26737
0.41455 0.41647 0.27486
0.41531 0.46819 0.27492
0.41607 0.06898 0.27608
0.41683 0.40412 0.27893
0.41759 0.50476 0.28197
0.41835 0.50395 0.28171
0.41911 0.14557 0.28404
0.41987 0.39200 0.27908
0.42063 0.60824 0.28157
0.42139 0.36114 0.27882
0.42215 0.23554 0.29754
0.42291 0.36761 0.28983
0.42367 0.08185 0.30078
0.42443 0.25847 0.29479
0.42519 0.42908 0.29634
0.42594 0.18860 0.30205
0.42670 0.32577 0.30471
0.42746 0.51697 0.30735
0.42822 0.24740 0.31371
0.42898 0.50873 0.31454
0.42974 0.58896 0.31687
0.43050 0.31233 0.31675
0.43126 0.30164 0.32354
0.43202 0.24485 0.33047
0.43278 0.40437 0.31890
0.43354 0.29083 0.33114
0.43430 0.36816 0.33457
0.43506 0.25070 0.34866
