# Supplementary material for: Hallucination of closed repeat proteins containing central pockets
Source: Nat Struct Mol Biol. 2023 Sep 28;30(11):1755–60. doi: 10.1038/s41594-023-01112-6 (PMC10643118; doi:10.1038/s41594-023-01112-6)
Supplement: Supplementary file 4 — Small-angle X-ray scattering raw data. [file 41594_2023_1112_MOESM4_ESM.tar › SAXS_submit/D8/C3_results/Buffer2/C3_high_D8_snap_00029.sub.2.dat]

0.01026 24.24429 108.43178
0.01102 25.60121 109.57385
0.01178 34.02368 66.02272
0.01254 32.56716 38.77768
0.01330 27.33553 24.39832
0.01406 26.98096 13.97353
0.01482 22.60152 8.37251
0.01558 26.00346 6.81235
0.01634 28.08353 5.00582
0.01710 26.63192 3.62209
0.01786 27.67736 2.46838
0.01862 27.13322 1.94450
0.01938 26.59438 1.59804
0.02014 26.44474 1.36226
0.02090 26.34457 1.29449
0.02166 26.40181 1.10667
0.02242 24.56750 1.02949
0.02318 25.68731 1.03943
0.02395 24.51837 0.97681
0.02471 24.76946 0.92390
0.02547 25.95394 0.90800
0.02623 25.41930 0.88512
0.02699 24.33179 0.87584
0.02775 24.53813 0.82734
0.02851 23.16270 0.81967
0.02927 24.00566 0.79049
0.03003 23.88765 0.75821
0.03079 24.24725 0.73619
0.03155 22.96627 0.72406
0.03231 22.71951 0.72713
0.03307 24.02590 0.69661
0.03383 22.04108 0.67910
0.03459 23.04835 0.67221
0.03535 22.78448 0.67593
0.03611 21.92898 0.67133
0.03687 21.81307 0.62289
0.03763 22.22541 0.62139
0.03839 21.73322 0.61174
0.03915 21.61574 0.61275
0.03991 21.28732 0.59194
0.04067 20.96496 0.57267
0.04143 21.17872 0.58242
0.04219 20.75429 0.57349
0.04295 20.46507 0.53775
0.04371 19.96215 0.55786
0.04447 20.10142 0.55570
0.04523 20.03599 0.53874
0.04599 19.28651 0.52554
0.04675 19.25218 0.49446
0.04751 19.00492 0.50684
0.04827 19.12779 0.50530
0.04903 18.99429 0.48793
0.04979 19.08425 0.50355
0.05055 18.72574 0.48410
0.05131 18.08192 0.48773
0.05207 18.19848 0.48198
0.05283 18.79652 0.48036
0.05359 17.58147 0.46837
0.05435 18.15953 0.47941
0.05511 18.09910 0.45536
0.05587 17.63708 0.45344
0.05663 17.20609 0.44322
0.05739 16.87819 0.44201
0.05815 16.75422 0.44108
0.05891 16.11252 0.43628
0.05967 15.69054 0.43235
0.06043 16.30100 0.42691
0.06119 15.77758 0.42036
0.06195 15.70505 0.41945
0.06271 15.61410 0.42865
0.06347 15.70061 0.40936
0.06423 15.38473 0.40331
0.06499 14.73361 0.40760
0.06575 14.56688 0.41067
0.06651 14.75183 0.39962
0.06727 13.91552 0.39646
0.06803 14.56419 0.40681
0.06879 13.52291 0.39978
0.06955 14.00772 0.38493
0.07031 13.80081 0.38451
0.07107 13.37144 0.37909
0.07183 13.92121 0.38460
0.07259 13.20356 0.38059
0.07335 13.15827 0.36997
0.07412 12.87031 0.37736
0.07488 12.40833 0.36381
0.07564 12.67255 0.36553
0.07640 11.95432 0.36615
0.07716 12.14077 0.34950
0.07792 12.65217 0.35764
0.07868 11.54456 0.34779
0.07944 11.28310 0.35066
0.08020 11.69695 0.35401
0.08096 10.96788 0.34921
0.08172 11.29598 0.34724
0.08248 10.86369 0.34011
0.08324 10.77157 0.33667
0.08400 10.44189 0.34356
0.08476 10.41147 0.34756
0.08552 10.09742 0.35769
0.08628 9.95950 0.34504
0.08704 10.47286 0.35333
0.08780 10.01324 0.36640
0.08856 9.31049 0.35366
0.08932 9.42604 0.37218
0.09008 8.96328 0.36470
0.09084 9.06238 0.37204
0.09160 9.33371 0.36964
0.09236 9.11577 0.37417
0.09312 9.13267 0.37145
0.09388 8.85358 0.37574
0.09464 8.11777 0.36941
0.09540 7.83769 0.36167
0.09616 7.72414 0.35685
0.09692 8.43649 0.35548
0.09768 7.91476 0.35953
0.09844 7.77985 0.36563
0.09920 8.17326 0.36316
0.09996 7.74420 0.34464
0.10072 7.80238 0.33541
0.10148 7.75603 0.33247
0.10224 7.13905 0.32296
0.10300 7.49011 0.32894
0.10376 7.05128 0.32537
0.10452 7.13805 0.31585
0.10528 6.73487 0.30664
0.10604 6.51505 0.31054
0.10680 6.52194 0.31016
0.10756 6.08854 0.30358
0.10832 6.98419 0.31008
0.10908 6.27845 0.29888
0.10984 6.07585 0.30115
0.11060 5.63686 0.30154
0.11136 5.52631 0.30138
0.11212 5.97367 0.29951
0.11288 5.90215 0.29608
0.11364 5.53213 0.29273
0.11440 5.68632 0.29221
0.11516 5.60639 0.28405
0.11592 5.34738 0.28663
0.11668 5.19402 0.29040
0.11744 5.33599 0.28529
0.11820 4.87913 0.28079
0.11896 4.94516 0.27355
0.11972 5.14796 0.27572
0.12048 4.79030 0.27517
0.12124 4.78358 0.27182
0.12200 4.62342 0.27276
0.12276 4.64248 0.26630
0.12352 4.20336 0.27271
0.12428 4.36946 0.27494
0.12504 4.54445 0.26410
0.12580 4.05943 0.26247
0.12656 4.15471 0.25929
0.12732 4.23685 0.26051
0.12808 4.23154 0.26381
0.12884 3.84549 0.25449
0.12960 3.89744 0.25502
0.13036 3.98409 0.25745
0.13112 3.27445 0.25083
0.13188 3.94229 0.25087
0.13264 3.64710 0.25367
0.13340 3.52462 0.24597
0.13416 3.41828 0.24971
0.13492 3.38002 0.24736
0.13568 3.62693 0.24449
0.13644 2.89679 0.24259
0.13720 3.20181 0.24511
0.13796 3.15276 0.24159
0.13873 2.95144 0.23678
0.13949 3.29303 0.23407
0.14025 2.89409 0.23781
0.14101 2.80678 0.23566
0.14177 2.86953 0.23663
0.14253 2.88604 0.23549
0.14329 2.63649 0.23337
0.14405 3.15501 0.23329
0.14481 2.96188 0.23271
0.14557 2.43036 0.22965
0.14633 2.53480 0.22959
0.14709 2.75885 0.22876
0.14785 2.28134 0.22872
0.14861 2.51409 0.22925
0.14937 2.57549 0.22859
0.15013 2.38424 0.22629
0.15089 2.26008 0.22154
0.15165 2.61110 0.22349
0.15241 2.33021 0.22432
0.15317 2.13669 0.22231
0.15393 2.28699 0.22077
0.15469 2.47504 0.22092
0.15545 2.14818 0.21963
0.15621 2.25787 0.21485
0.15697 2.08243 0.22000
0.15773 2.17022 0.21820
0.15849 2.09227 0.21731
0.15925 2.06686 0.21155
0.16001 1.74001 0.21282
0.16077 1.75808 0.21336
0.16153 1.82216 0.21481
0.16229 1.84039 0.21270
0.16305 1.82474 0.20901
0.16381 1.79214 0.21216
0.16457 1.82051 0.20824
0.16533 1.69611 0.20834
0.16609 1.91132 0.20804
0.16685 1.68372 0.20889
0.16761 1.55089 0.20620
0.16837 1.59099 0.20792
0.16913 1.64609 0.20460
0.16989 1.53583 0.20492
0.17065 1.39080 0.20285
0.17141 1.40479 0.20148
0.17217 1.27243 0.20153
0.17293 1.39466 0.20016
0.17369 1.45825 0.20277
0.17445 1.43714 0.20105
0.17521 1.28682 0.20374
0.17597 1.41301 0.20605
0.17673 1.50327 0.20428
0.17749 1.13790 0.21189
0.17825 1.14906 0.21190
0.17901 1.24243 0.21193
0.17977 1.25657 0.21736
0.18053 1.27129 0.21284
0.18129 1.32990 0.21688
0.18205 0.96672 0.21839
0.18281 1.22387 0.21719
0.18357 1.02538 0.21904
0.18433 1.09628 0.21911
0.18509 1.31612 0.22023
0.18585 1.20203 0.22415
0.18661 1.33490 0.21988
0.18737 1.28426 0.21919
0.18813 0.80482 0.21887
0.18889 1.10182 0.21856
0.18965 1.09716 0.22497
0.19041 0.84485 0.22085
0.19117 0.83661 0.21999
0.19193 0.78602 0.22345
0.19269 0.75233 0.21957
0.19345 0.86035 0.22366
0.19421 0.79242 0.22645
0.19497 0.84133 0.22654
0.19573 0.92319 0.22932
0.19649 0.59042 0.22170
0.19725 1.17820 0.22637
0.19801 0.97712 0.22563
0.19877 0.80812 0.22558
0.19953 1.04218 0.22666
0.20029 0.79120 0.22861
0.20105 0.70897 0.22602
0.20181 0.97406 0.22691
0.20257 0.60235 0.22371
0.20333 0.76609 0.22354
0.20409 0.83628 0.22643
0.20485 0.60413 0.22555
0.20561 0.66653 0.22489
0.20637 0.96467 0.22397
0.20713 0.93261 0.22829
0.20789 0.79745 0.22391
0.20865 0.88232 0.22325
0.20941 0.86234 0.22909
0.21017 0.91798 0.22369
0.21093 1.17491 0.22644
0.21169 0.80997 0.22749
0.21245 0.73193 0.22626
0.21321 0.55555 0.22462
0.21397 0.64263 0.22692
0.21473 0.98753 0.22614
0.21549 0.90041 0.22851
0.21625 0.60799 0.22892
0.21701 0.79715 0.22920
0.21777 0.69793 0.22766
0.21853 1.05442 0.22314
0.21929 0.73827 0.22746
0.22005 0.63675 0.22343
0.22081 0.82056 0.22403
0.22157 0.84274 0.22340
0.22233 0.83836 0.22179
0.22309 0.72916 0.22703
0.22385 0.59350 0.21994
0.22461 0.73939 0.22105
0.22537 0.75703 0.22007
0.22613 0.85057 0.22231
0.22689 0.90675 0.21908
0.22765 0.85088 0.21587
0.22841 0.98265 0.21719
0.22917 0.81397 0.21707
0.22993 0.75464 0.21850
0.23069 0.73428 0.21427
0.23145 1.00576 0.21238
0.23221 0.60203 0.21525
0.23297 0.61546 0.21258
0.23373 0.78225 0.20984
0.23449 0.88615 0.21195
0.23525 0.61517 0.20912
0.23601 0.82822 0.20742
0.23677 0.71390 0.20625
0.23753 0.51639 0.20287
0.23829 1.04604 0.20548
0.23905 0.82626 0.20946
0.23981 0.53000 0.20187
0.24057 0.75977 0.20426
0.24133 0.90202 0.20293
0.24209 0.87275 0.20145
0.24285 0.66571 0.20241
0.24361 0.60725 0.20150
0.24437 0.45539 0.20135
0.24513 0.44630 0.19998
0.24589 0.81503 0.20021
0.24665 0.40466 0.19910
0.24741 0.75357 0.19875
0.24817 0.81271 0.20061
0.24893 0.74075 0.19595
0.24969 0.85299 0.19620
0.25045 0.88806 0.19592
0.25121 0.59346 0.19704
0.25197 0.77516 0.19561
0.25273 0.55632 0.19515
0.25349 0.64071 0.19434
0.25425 0.60306 0.19429
0.25501 0.77930 0.18969
0.25577 0.77241 0.19481
0.25653 0.63212 0.19303
0.25729 0.83938 0.19166
0.25805 0.87281 0.19126
0.25881 0.90737 0.18748
0.25957 0.54247 0.18868
0.26033 0.59250 0.18688
0.26109 0.84659 0.18811
0.26185 0.69036 0.18902
0.26261 0.64576 0.19005
0.26337 0.72472 0.18671
0.26413 0.46004 0.18579
0.26489 0.70329 0.18502
0.26565 0.47066 0.18287
0.26641 0.78438 0.18285
0.26717 0.52046 0.18321
0.26793 0.66283 0.18396
0.26869 0.61590 0.18656
0.26945 0.62275 0.18221
0.27021 0.68978 0.18190
0.27097 0.59515 0.18113
0.27172 0.78976 0.17941
0.27248 0.58332 0.18270
0.27324 0.42544 0.18055
0.27400 0.77335 0.17812
0.27476 0.68331 0.17938
0.27552 0.90279 0.17935
0.27628 0.74502 0.17686
0.27704 0.58201 0.17703
0.27780 0.64860 0.17594
0.27856 0.55498 0.17800
0.27932 0.64591 0.17646
0.28008 0.28277 0.17598
0.28084 0.61308 0.17643
0.28160 0.37853 0.17643
0.28236 0.35748 0.17451
0.28312 0.85201 0.17346
0.28388 0.59265 0.17322
0.28464 0.68291 0.17432
0.28540 0.52630 0.17606
0.28616 0.67459 0.17351
0.28692 0.54332 0.17231
0.28768 0.72606 0.17292
0.28844 0.67728 0.17660
0.28920 0.90996 0.17489
0.28996 0.64472 0.17465
0.29072 0.31401 0.17497
0.29148 0.72328 0.17572
0.29224 0.59060 0.17672
0.29300 0.55925 0.17483
0.29376 0.75608 0.17766
0.29452 0.50363 0.17546
0.29528 0.68880 0.17575
0.29604 0.63446 0.17603
0.29680 0.72998 0.17657
0.29756 0.58128 0.17512
0.29832 0.64375 0.17792
0.29908 0.16418 0.17437
0.29984 0.44708 0.17409
0.30060 0.67046 0.17480
0.30136 0.62722 0.17554
0.30212 0.58296 0.17528
0.30288 0.35271 0.17571
0.30364 0.55653 0.17331
0.30440 0.31731 0.17409
0.30516 0.85196 0.17557
0.30592 0.48211 0.17846
0.30668 0.31349 0.17803
0.30744 0.42845 0.17632
0.30820 0.22693 0.17374
0.30896 0.53593 0.17835
0.30972 0.52555 0.17918
0.31048 0.54432 0.17769
0.31124 0.50056 0.17829
0.31200 0.40569 0.17760
0.31276 0.41797 0.17786
0.31352 0.45260 0.17826
0.31428 0.35081 0.18058
0.31504 0.44022 0.17935
0.31580 0.50248 0.17792
0.31656 0.53270 0.17941
0.31732 0.49730 0.17989
0.31808 0.33326 0.18172
0.31883 0.39509 0.18299
0.31959 0.46547 0.18355
0.32035 0.50534 0.18249
0.32111 0.59102 0.18485
0.32187 0.78089 0.18390
0.32263 0.46638 0.18407
0.32339 0.60575 0.18282
0.32415 0.35197 0.18751
0.32491 0.33839 0.18673
0.32567 0.51235 0.18813
0.32643 0.83012 0.18877
0.32719 0.30336 0.18639
0.32795 0.42185 0.18656
0.32871 0.59196 0.18681
0.32947 0.48208 0.18814
0.33023 0.64171 0.18471
0.33099 0.54073 0.18473
0.33175 0.58334 0.18650
0.33251 0.45430 0.18793
0.33327 0.32638 0.18996
0.33403 0.48997 0.18730
0.33479 0.58804 0.19095
0.33555 0.61992 0.18814
0.33631 0.62375 0.18991
0.33707 0.51251 0.18950
0.33783 0.48622 0.19140
0.33859 0.36992 0.19225
0.33935 0.59829 0.18866
0.34011 0.51974 0.19180
0.34087 0.61015 0.19058
0.34163 0.55678 0.19065
0.34239 0.36369 0.19002
0.34315 0.38949 0.19188
0.34391 0.54632 0.19054
0.34467 0.68837 0.19255
0.34543 0.57052 0.19054
0.34619 0.44903 0.19363
0.34695 0.57758 0.19275
0.34771 0.41408 0.18968
0.34847 0.51175 0.19226
0.34922 0.41669 0.19598
0.34998 0.80406 0.19212
0.35074 0.40936 0.18719
0.35150 0.40396 0.18745
0.35226 0.43144 0.18244
0.35302 0.49682 0.18837
0.35378 0.55533 0.18270
0.35454 0.62237 0.18505
0.35530 0.43050 0.18462
0.35606 0.28100 0.18727
0.35682 0.65729 0.18608
0.35758 0.69176 0.18863
0.35834 0.42142 0.18759
0.35910 0.36097 0.18942
0.35986 0.43695 0.18990
0.36062 0.43320 0.18614
0.36138 0.38253 0.18811
0.36214 0.43177 0.18957
0.36290 0.21380 0.18684
0.36366 0.51188 0.18785
0.36442 0.56740 0.18828
0.36518 0.63426 0.19135
0.36594 0.43024 0.19139
0.36670 0.46258 0.19036
0.36746 0.58427 0.19300
0.36822 0.25066 0.19317
0.36898 0.18908 0.19313
0.36974 0.52875 0.19272
0.37050 0.66603 0.19132
0.37126 0.48394 0.19577
0.37202 0.27501 0.19881
0.37277 0.39579 0.19638
0.37353 0.62692 0.19715
0.37429 0.27634 0.19867
0.37505 0.17438 0.20055
0.37581 0.39727 0.20199
0.37657 0.14287 0.20284
0.37733 0.54699 0.20542
0.37809 0.31400 0.20593
0.37885 0.50678 0.20901
0.37961 0.47232 0.20823
0.38037 0.44906 0.21289
0.38113 0.31607 0.21158
0.38189 0.43490 0.21209
0.38265 0.32295 0.21512
0.38341 0.67507 0.21541
0.38417 0.52076 0.21722
0.38493 0.24724 0.21887
0.38569 0.46108 0.21858
0.38645 0.26580 0.22254
0.38721 0.61299 0.24233
0.38797 0.26608 0.22519
0.38873 0.30578 0.22927
0.38949 0.57575 0.22681
0.39025 0.29187 0.23133
0.39101 0.50667 0.23181
0.39177 0.63494 0.23333
0.39252 0.25864 0.22977
0.39328 0.13623 0.23920
0.39404 0.40560 0.23645
0.39480 0.59512 0.23822
0.39556 0.34225 0.23978
0.39632 0.35751 0.23863
0.39708 0.37222 0.23633
0.39784 0.07406 0.24539
0.39860 0.66134 0.24632
0.39936 0.42664 0.24741
0.40012 0.41253 0.25186
0.40088 0.74213 0.24853
0.40164 -0.00972 0.24943
0.40240 0.77415 0.24999
0.40316 0.54372 0.25974
0.40392 0.39690 0.26002
0.40468 0.29313 9.17842
0.40544 0.04461 0.25676
0.40620 0.09914 0.25794
0.40696 0.46971 0.25823
0.40772 0.39646 0.26188
0.40848 0.17022 0.26414
0.40924 0.94694 0.26303
0.40999 0.32682 0.26836
0.41075 0.49819 0.26338
0.41151 0.58280 0.26109
0.41227 -0.02806 0.26511
0.41303 0.43806 0.26689
0.41379 0.23093 0.26998
0.41455 0.13763 0.27416
0.41531 0.49187 0.27282
0.41607 0.43016 0.27348
0.41683 0.20753 0.27087
0.41759 0.26258 0.27772
0.41835 0.25779 0.27055
0.41911 0.58021 0.28325
0.41987 0.33647 0.28252
0.42063 0.05504 0.28251
0.42139 0.49777 0.28250
0.42215 0.76884 0.29154
0.42291 0.70153 0.29026
0.42367 0.43234 0.29029
0.42443 0.09082 0.28970
0.42519 0.38023 0.29804
0.42594 0.58202 0.29620
0.42670 0.30594 0.30417
0.42746 0.80865 0.30774
0.42822 0.63885 0.31507
0.42898 0.64513 0.31486
0.42974 0.45874 0.31815
0.43050 0.63303 0.31853
0.43126 0.43782 0.33030
0.43202 0.39612 0.31362
0.43278 0.45777 0.32911
0.43354 0.42416 0.34137
0.43430 0.34548 0.34239
0.43506 0.11862 0.34857
