# Supplementary material for: Hallucination of closed repeat proteins containing central pockets
Source: Nat Struct Mol Biol. 2023 Sep 28;30(11):1755–60. doi: 10.1038/s41594-023-01112-6 (PMC10643118; doi:10.1038/s41594-023-01112-6)
Supplement: Supplementary file 4 — Small-angle X-ray scattering raw data. [file 41594_2023_1112_MOESM4_ESM.tar › SAXS_submit/D8/C3_results/Buffer2/C3_high_D8_snap_00006.sub.2.dat]

0.01026 26.05553 107.78826
0.01102 24.35977 108.81372
0.01178 30.80308 65.65581
0.01254 28.74873 39.21991
0.01330 29.47777 23.65623
0.01406 28.86787 14.28695
0.01482 22.83544 8.53299
0.01558 26.02299 6.98401
0.01634 27.28160 4.69595
0.01710 23.52619 3.55346
0.01786 26.06944 2.40938
0.01862 25.27913 1.96328
0.01938 25.38088 1.49573
0.02014 25.46631 1.35358
0.02090 25.68009 1.23203
0.02166 23.84507 1.07360
0.02242 24.03536 1.11189
0.02318 24.07306 1.00057
0.02395 24.40982 0.94885
0.02471 23.11421 0.93059
0.02547 22.54502 0.93621
0.02623 23.29884 0.86468
0.02699 23.93241 0.83220
0.02775 23.13257 0.82359
0.02851 23.39391 0.82234
0.02927 22.69545 0.75842
0.03003 23.08299 0.75753
0.03079 23.06041 0.77999
0.03155 23.16877 0.75322
0.03231 22.66455 0.73384
0.03307 21.74345 0.68145
0.03383 21.85295 0.69159
0.03459 21.78465 0.67408
0.03535 21.39357 0.64769
0.03611 22.31673 0.64076
0.03687 20.90350 0.65208
0.03763 21.54588 0.61384
0.03839 21.33654 0.60717
0.03915 21.03672 0.58452
0.03991 20.15851 0.59636
0.04067 20.80381 0.57528
0.04143 20.22331 0.57548
0.04219 20.50506 0.56921
0.04295 19.80360 0.55865
0.04371 20.64991 0.53880
0.04447 19.15015 0.54672
0.04523 19.33619 0.51378
0.04599 18.96370 0.51502
0.04675 18.74993 0.49904
0.04751 18.80158 0.50461
0.04827 19.11349 0.50670
0.04903 18.38856 0.50000
0.04979 18.55214 0.49329
0.05055 17.95739 0.49355
0.05131 18.31052 0.48139
0.05207 18.97611 0.48278
0.05283 18.03349 0.46864
0.05359 17.85458 0.46417
0.05435 17.02508 0.45836
0.05511 16.83823 0.45035
0.05587 17.23515 0.45438
0.05663 17.21389 0.45891
0.05739 17.06766 0.44126
0.05815 17.10752 0.43177
0.05891 15.74061 0.42987
0.05967 15.56049 0.44175
0.06043 15.55307 0.41868
0.06119 16.03606 0.41449
0.06195 15.42962 0.41804
0.06271 15.35996 0.42510
0.06347 15.74278 0.42343
0.06423 14.89105 0.42200
0.06499 14.71541 0.40544
0.06575 14.47323 0.39982
0.06651 14.60628 0.40167
0.06727 14.23521 0.39549
0.06803 13.63366 0.39385
0.06879 13.70445 0.38751
0.06955 13.11071 0.39294
0.07031 13.63383 0.38131
0.07107 13.15039 0.38363
0.07183 13.45108 0.37989
0.07259 12.54211 0.37755
0.07335 12.82064 0.36311
0.07412 12.65753 0.37655
0.07488 12.52074 0.36441
0.07564 12.25343 0.36574
0.07640 12.47507 0.36348
0.07716 11.56934 0.36565
0.07792 11.77363 0.35180
0.07868 11.66682 0.35324
0.07944 11.60340 0.35523
0.08020 11.19673 0.35265
0.08096 10.47395 0.35512
0.08172 11.18751 0.34688
0.08248 10.97128 0.34220
0.08324 10.64019 0.34087
0.08400 10.55866 0.34038
0.08476 10.32365 0.34080
0.08552 10.84170 0.35135
0.08628 10.05899 0.35871
0.08704 9.88717 0.35338
0.08780 9.57956 0.36586
0.08856 9.89496 0.36863
0.08932 9.46458 0.36219
0.09008 9.35102 0.36552
0.09084 9.55585 0.36650
0.09160 9.20141 0.36272
0.09236 8.81041 0.36837
0.09312 9.27477 0.36158
0.09388 8.65475 0.36506
0.09464 8.34763 0.36504
0.09540 8.40232 0.36695
0.09616 8.28599 0.35804
0.09692 8.01887 0.35832
0.09768 8.32123 0.36234
0.09844 7.89783 0.36040
0.09920 7.74472 0.36823
0.09996 7.33491 0.35213
0.10072 7.42981 0.34577
0.10148 7.48681 0.33416
0.10224 7.19909 0.33016
0.10300 7.37389 0.32573
0.10376 6.80087 0.31866
0.10452 6.67498 0.31454
0.10528 6.98849 0.31323
0.10604 6.60027 0.31016
0.10680 6.14385 0.30894
0.10756 6.40160 0.30495
0.10832 6.41039 0.30517
0.10908 6.27039 0.30381
0.10984 6.11599 0.29507
0.11060 5.96682 0.30004
0.11136 6.20096 0.30296
0.11212 5.66192 0.30461
0.11288 5.85722 0.29913
0.11364 6.10277 0.29333
0.11440 5.35323 0.28962
0.11516 5.40249 0.28902
0.11592 5.43628 0.28585
0.11668 5.29175 0.28294
0.11744 5.27645 0.28143
0.11820 5.07111 0.28366
0.11896 5.13022 0.27718
0.11972 5.15692 0.28076
0.12048 4.79792 0.27744
0.12124 4.67088 0.27409
0.12200 4.94513 0.26560
0.12276 4.64183 0.27255
0.12352 4.57516 0.26695
0.12428 4.35888 0.26896
0.12504 4.09926 0.26356
0.12580 4.44798 0.26807
0.12656 4.31049 0.26293
0.12732 4.14426 0.25937
0.12808 3.89012 0.25957
0.12884 3.64205 0.25947
0.12960 4.13930 0.25792
0.13036 3.77185 0.25636
0.13112 3.80395 0.25341
0.13188 3.62081 0.25223
0.13264 3.36214 0.24698
0.13340 3.66648 0.24627
0.13416 3.38065 0.24209
0.13492 3.38576 0.24488
0.13568 3.67228 0.24557
0.13644 3.38918 0.24488
0.13720 3.13705 0.24491
0.13796 2.96643 0.24247
0.13873 3.26990 0.24104
0.13949 2.98653 0.23811
0.14025 3.30216 0.23841
0.14101 3.12926 0.23835
0.14177 2.74044 0.23630
0.14253 2.73066 0.23895
0.14329 3.11362 0.23418
0.14405 2.71647 0.23183
0.14481 2.53202 0.23710
0.14557 2.70824 0.23301
0.14633 2.66157 0.22945
0.14709 2.66377 0.22638
0.14785 2.26010 0.23046
0.14861 2.58725 0.22792
0.14937 2.11327 0.22954
0.15013 2.42236 0.22466
0.15089 2.39824 0.22191
0.15165 2.54406 0.22485
0.15241 2.32953 0.22609
0.15317 2.30833 0.22334
0.15393 2.31406 0.22151
0.15469 2.08809 0.21944
0.15545 2.05759 0.21777
0.15621 2.11900 0.21564
0.15697 2.12968 0.21574
0.15773 2.12186 0.21946
0.15849 1.99396 0.21492
0.15925 1.96611 0.21497
0.16001 1.50720 0.21502
0.16077 1.90072 0.21794
0.16153 1.68169 0.21393
0.16229 1.56668 0.21214
0.16305 2.15325 0.21181
0.16381 1.74038 0.20819
0.16457 1.76139 0.20900
0.16533 1.64778 0.21084
0.16609 1.58679 0.20621
0.16685 1.65211 0.20771
0.16761 1.67164 0.20681
0.16837 1.52879 0.20426
0.16913 1.70403 0.20702
0.16989 1.57100 0.20669
0.17065 1.18127 0.20417
0.17141 1.61942 0.20363
0.17217 1.51850 0.20196
0.17293 1.43364 0.20464
0.17369 1.49106 0.20016
0.17445 1.34371 0.20653
0.17521 1.31916 0.20492
0.17597 1.85596 0.20388
0.17673 1.22544 0.20988
0.17749 1.33988 0.20721
0.17825 1.16865 0.21372
0.17901 1.36522 0.21249
0.17977 1.18466 0.21343
0.18053 0.89327 0.21771
0.18129 1.05258 0.21764
0.18205 1.14507 0.21776
0.18281 1.19291 0.21579
0.18357 1.30830 0.22250
0.18433 0.97962 0.21925
0.18509 0.80661 0.21999
0.18585 1.07163 0.21882
0.18661 1.29462 0.22127
0.18737 0.86683 0.22081
0.18813 1.11210 0.21980
0.18889 1.11587 0.22110
0.18965 0.93570 0.22158
0.19041 0.76703 0.22064
0.19117 1.00153 0.22479
0.19193 1.01797 0.22367
0.19269 0.84280 0.22513
0.19345 0.97345 0.22448
0.19421 1.15021 0.22568
0.19497 0.88699 0.22616
0.19573 1.01765 0.22671
0.19649 1.01840 0.22541
0.19725 1.11888 0.22943
0.19801 1.04368 0.22958
0.19877 0.87339 0.22419
0.19953 1.15342 0.22348
0.20029 0.82955 0.22231
0.20105 0.97135 0.23052
0.20181 0.81545 0.22527
0.20257 0.93637 0.22355
0.20333 0.72053 0.22665
0.20409 1.18590 0.22740
0.20485 0.41218 0.22900
0.20561 0.95375 0.22668
0.20637 0.94584 0.22780
0.20713 0.87811 0.22412
0.20789 0.76879 0.22693
0.20865 0.60941 0.22572
0.20941 0.98277 0.23140
0.21017 0.90125 0.22725
0.21093 0.71600 0.22974
0.21169 0.97605 0.23199
0.21245 0.70499 0.22992
0.21321 0.75617 0.23305
0.21397 0.63121 0.22826
0.21473 0.75890 0.22711
0.21549 0.82174 0.22478
0.21625 0.81241 0.22565
0.21701 0.80340 0.22367
0.21777 0.95079 0.22848
0.21853 0.71049 0.22634
0.21929 0.71307 0.22600
0.22005 0.99591 0.22299
0.22081 0.60653 0.22628
0.22157 1.14067 0.22347
0.22233 1.13221 0.22462
0.22309 0.64587 0.22473
0.22385 0.54012 0.22441
0.22461 1.13737 0.21765
0.22537 0.70771 0.21784
0.22613 0.74996 0.21800
0.22689 0.70269 0.21730
0.22765 0.76240 0.21552
0.22841 0.74855 0.21734
0.22917 0.56610 0.21425
0.22993 0.83172 0.21460
0.23069 0.85137 0.21510
0.23145 0.75558 0.21400
0.23221 0.70608 0.21305
0.23297 0.82222 0.21065
0.23373 0.59603 0.21136
0.23449 0.51771 0.21417
0.23525 0.70830 0.21120
0.23601 0.75875 0.20907
0.23677 0.54814 0.20820
0.23753 0.77037 0.20890
0.23829 0.83706 0.20776
0.23905 0.89511 0.20491
0.23981 0.83495 0.20122
0.24057 0.55882 0.20201
0.24133 0.77865 0.20114
0.24209 0.89880 0.20349
0.24285 0.64429 0.20376
0.24361 0.42474 0.20184
0.24437 0.91342 0.20285
0.24513 0.65318 0.20173
0.24589 0.60958 0.19778
0.24665 0.60767 0.20078
0.24741 0.71038 0.19906
0.24817 0.62879 0.19843
0.24893 0.58430 0.19431
0.24969 0.57148 0.19630
0.25045 0.68348 0.19591
0.25121 0.62357 0.19382
0.25197 0.56144 0.19497
0.25273 0.90863 0.19281
0.25349 1.05940 0.19190
0.25425 0.58779 0.19333
0.25501 0.78740 0.19362
0.25577 0.74041 0.19060
0.25653 0.66653 0.19164
0.25729 0.56380 0.19077
0.25805 0.43252 0.19387
0.25881 0.83637 0.19247
0.25957 0.52862 0.18997
0.26033 0.90734 0.19111
0.26109 0.56905 0.18776
0.26185 0.65654 0.18519
0.26261 0.70433 0.18923
0.26337 0.43970 0.18730
0.26413 0.68284 0.18690
0.26489 0.80014 0.18630
0.26565 0.67718 0.18765
0.26641 0.78030 0.18754
0.26717 0.64724 0.18469
0.26793 0.82857 0.18353
0.26869 0.60539 0.18530
0.26945 0.48625 0.17982
0.27021 0.56583 0.18203
0.27097 0.59111 0.18378
0.27172 0.83061 0.18480
0.27248 0.32711 0.18096
0.27324 0.59043 0.18183
0.27400 0.74589 0.18206
0.27476 0.64403 0.18054
0.27552 0.72033 0.17824
0.27628 0.61325 0.17887
0.27704 0.86319 0.18017
0.27780 0.73384 0.17971
0.27856 0.79582 0.17684
0.27932 0.65058 0.17733
0.28008 0.71601 0.17713
0.28084 0.76532 0.17636
0.28160 0.54612 0.17524
0.28236 0.69770 0.17518
0.28312 0.51499 0.17285
0.28388 0.61736 0.17512
0.28464 0.59737 0.17480
0.28540 0.72138 0.17747
0.28616 0.47719 0.17553
0.28692 0.65306 0.17379
0.28768 0.61155 0.17630
0.28844 0.58346 0.17498
0.28920 0.41992 0.17586
0.28996 0.69694 0.17641
0.29072 0.37639 0.17457
0.29148 0.50384 0.17701
0.29224 0.62899 0.17744
0.29300 0.39132 0.17498
0.29376 0.54900 0.17825
0.29452 0.46858 0.17403
0.29528 0.58629 0.17672
0.29604 0.70725 0.17787
0.29680 0.35472 0.17747
0.29756 0.73100 0.17618
0.29832 0.39982 0.17512
0.29908 0.77611 0.17541
0.29984 0.46489 0.17675
0.30060 0.43857 0.17285
0.30136 0.35174 0.17698
0.30212 0.40494 0.17618
0.30288 0.31732 0.17569
0.30364 0.63990 0.17497
0.30440 0.58696 0.17503
0.30516 0.67087 0.17744
0.30592 0.74133 0.17655
0.30668 0.45794 0.17856
0.30744 0.60909 0.17753
0.30820 0.64696 0.17724
0.30896 0.47736 0.18033
0.30972 0.58472 0.17865
0.31048 0.64868 0.18074
0.31124 0.38721 0.17979
0.31200 0.43387 0.18234
0.31276 0.24917 0.17863
0.31352 0.61417 0.17964
0.31428 0.48689 0.18111
0.31504 0.49046 0.17916
0.31580 0.34109 0.17959
0.31656 0.37145 0.17950
0.31732 0.42377 0.18257
0.31808 0.36553 0.18274
0.31883 0.43825 0.18266
0.31959 0.48754 0.18260
0.32035 0.45741 0.18559
0.32111 0.38967 0.18507
0.32187 0.29784 0.18587
0.32263 0.37321 0.18441
0.32339 0.36181 0.18621
0.32415 0.21777 0.18650
0.32491 0.63090 0.18917
0.32567 0.30028 0.18733
0.32643 0.65696 0.18785
0.32719 0.45835 0.18911
0.32795 0.35678 0.18753
0.32871 0.28266 0.18810
0.32947 0.56207 0.18799
0.33023 0.34820 0.18883
0.33099 0.55060 0.18553
0.33175 0.14804 0.18911
0.33251 0.58093 0.18819
0.33327 0.08016 0.18841
0.33403 0.39142 0.18714
0.33479 0.55328 0.18874
0.33555 0.45649 0.18731
0.33631 0.66742 0.18940
0.33707 0.35088 0.19055
0.33783 0.16536 0.18934
0.33859 0.45812 0.19046
0.33935 0.66623 0.19230
0.34011 0.30070 0.19270
0.34087 0.52040 0.18822
0.34163 0.48182 0.19161
0.34239 0.25126 0.19315
0.34315 0.54548 0.19224
0.34391 0.60447 0.19124
0.34467 0.48000 0.19120
0.34543 0.39660 0.19559
0.34619 0.49732 0.18895
0.34695 0.37346 0.19210
0.34771 0.25640 0.19453
0.34847 0.70115 0.19485
0.34922 0.25346 0.19359
0.34998 0.38411 0.19167
0.35074 0.51904 0.19008
0.35150 0.52237 0.18607
0.35226 0.43026 0.18438
0.35302 0.69508 0.18152
0.35378 0.45524 0.18499
0.35454 0.42648 0.18584
0.35530 0.52807 0.18796
0.35606 0.41379 0.18664
0.35682 0.32145 0.18730
0.35758 0.40543 0.18900
0.35834 0.68038 0.18619
0.35910 0.48628 0.18920
0.35986 0.36733 0.18524
0.36062 0.34680 0.18779
0.36138 0.27375 0.18825
0.36214 0.26507 0.18960
0.36290 0.38831 0.18641
0.36366 0.55218 0.18848
0.36442 0.33007 0.18667
0.36518 0.50483 0.19304
0.36594 0.41535 0.19037
0.36670 0.46117 0.19024
0.36746 0.31707 0.19097
0.36822 0.64071 0.19322
0.36898 0.40687 0.19241
0.36974 0.59702 0.19313
0.37050 0.27778 0.19665
0.37126 0.43111 0.19840
0.37202 0.47634 0.19800
0.37277 0.39690 0.19908
0.37353 0.65260 0.20122
0.37429 0.53847 0.20339
0.37505 0.39803 0.19920
0.37581 0.55888 0.20299
0.37657 0.50942 0.20444
0.37733 0.38483 0.20663
0.37809 0.47326 0.20698
0.37885 0.37086 0.20876
0.37961 0.35670 0.20856
0.38037 0.49570 0.21191
0.38113 0.37308 0.21298
0.38189 0.53714 0.21292
0.38265 0.50289 0.21391
0.38341 0.45856 0.21400
0.38417 0.44946 0.21322
0.38493 0.25309 0.22199
0.38569 0.26061 0.22022
0.38645 0.59211 0.22199
0.38721 0.44786 0.23181
0.38797 0.06735 0.22292
0.38873 0.45373 0.22292
0.38949 0.22471 0.22993
0.39025 0.23015 0.22971
0.39101 -0.00651 0.22575
0.39177 0.34514 0.23126
0.39252 0.48590 0.22848
0.39328 0.23274 0.23476
0.39404 0.39960 0.23519
0.39480 0.46196 0.23743
0.39556 0.40832 0.23344
0.39632 0.67603 0.24011
0.39708 0.39055 0.24479
0.39784 0.32881 0.24606
0.39860 0.34209 0.24675
0.39936 0.41490 0.24904
0.40012 0.25019 0.25147
0.40088 0.36794 0.24603
0.40164 0.37087 0.24704
0.40240 0.29069 0.25526
0.40316 0.41281 0.25917
0.40392 0.40783 0.25315
0.40468 0.40978 12.95244
0.40544 0.19732 0.26176
0.40620 0.30851 0.26249
0.40696 0.32961 0.26253
0.40772 0.14919 0.26821
0.40848 0.21459 0.26471
0.40924 0.25786 0.27035
0.40999 0.72744 0.26346
0.41075 0.60599 0.26564
0.41151 0.15477 0.26314
0.41227 0.53872 0.26564
0.41303 0.02855 0.26536
0.41379 0.62486 0.26558
0.41455 0.60882 0.26996
0.41531 0.38990 0.26683
0.41607 -0.12210 0.26973
0.41683 0.45613 0.27663
0.41759 0.52376 0.27730
0.41835 0.09632 0.27844
0.41911 0.47433 0.27760
0.41987 -0.12338 0.27871
0.42063 0.30825 0.28290
0.42139 0.02983 0.28451
0.42215 0.38900 0.28683
0.42291 0.39244 0.28963
0.42367 0.54443 0.29066
0.42443 0.25489 0.30076
0.42519 -0.00757 0.29601
0.42594 0.26721 0.29901
0.42670 -0.02433 0.30623
0.42746 0.35420 0.30469
0.42822 0.49630 0.30849
0.42898 0.26599 0.31320
0.42974 0.39209 0.31090
0.43050 -0.07583 0.30777
0.43126 0.34417 0.31702
0.43202 0.33480 0.32296
0.43278 0.05616 0.32425
0.43354 1.06631 0.33059
0.43430 0.24946 0.33299
0.43506 0.73292 0.35117
