# Supplementary material for: Hallucination of closed repeat proteins containing central pockets
Source: Nat Struct Mol Biol. 2023 Sep 28;30(11):1755–60. doi: 10.1038/s41594-023-01112-6 (PMC10643118; doi:10.1038/s41594-023-01112-6)
Supplement: Supplementary file 4 — Small-angle X-ray scattering raw data. [file 41594_2023_1112_MOESM4_ESM.tar › SAXS_submit/D8/C3_results/Buffer2/C3_high_D8_snap_00007.sub.2.dat]

0.01026 33.84613 107.14271
0.01102 30.57348 109.87696
0.01178 29.31085 65.00047
0.01254 26.45856 38.34615
0.01330 26.29852 24.04433
0.01406 27.70683 14.35453
0.01482 25.18493 8.54019
0.01558 26.88580 6.68105
0.01634 24.30656 4.90772
0.01710 26.10689 3.61845
0.01786 26.15362 2.45651
0.01862 25.77008 1.98941
0.01938 26.20449 1.59972
0.02014 25.38538 1.41642
0.02090 24.94956 1.24950
0.02166 23.92143 1.14929
0.02242 24.45079 1.05601
0.02318 23.29425 0.99417
0.02395 23.89113 0.97592
0.02471 23.63265 0.91678
0.02547 23.50239 0.91538
0.02623 23.88372 0.86606
0.02699 22.74141 0.85018
0.02775 23.58042 0.84340
0.02851 23.44094 0.80559
0.02927 23.56121 0.77892
0.03003 22.95540 0.72780
0.03079 22.46110 0.78686
0.03155 21.81609 0.73223
0.03231 22.18591 0.70942
0.03307 21.40155 0.69768
0.03383 22.39961 0.69499
0.03459 22.62620 0.66023
0.03535 21.31414 0.66354
0.03611 22.48511 0.65426
0.03687 21.34273 0.62157
0.03763 20.85699 0.63094
0.03839 21.32229 0.63146
0.03915 20.73823 0.58021
0.03991 20.51527 0.59640
0.04067 20.55480 0.57547
0.04143 20.05359 0.55705
0.04219 20.17416 0.55912
0.04295 20.02779 0.56731
0.04371 19.96542 0.55118
0.04447 19.11273 0.54334
0.04523 19.07942 0.53057
0.04599 19.11957 0.51037
0.04675 19.15263 0.50571
0.04751 19.16669 0.50174
0.04827 18.72395 0.51126
0.04903 18.11057 0.49498
0.04979 18.53020 0.49528
0.05055 18.37335 0.47631
0.05131 18.09016 0.47684
0.05207 18.12255 0.47709
0.05283 18.21834 0.47824
0.05359 17.61335 0.47481
0.05435 17.30453 0.45992
0.05511 16.93293 0.46383
0.05587 17.38135 0.45486
0.05663 16.68115 0.44629
0.05739 16.67525 0.43787
0.05815 17.18917 0.45473
0.05891 15.91446 0.44058
0.05967 15.93098 0.44031
0.06043 15.69841 0.42725
0.06119 15.60820 0.42268
0.06195 15.74957 0.41576
0.06271 14.98726 0.42349
0.06347 14.73534 0.40581
0.06423 14.55196 0.41951
0.06499 14.60688 0.39936
0.06575 14.23183 0.40392
0.06651 14.22713 0.39955
0.06727 13.86810 0.38848
0.06803 14.12480 0.40028
0.06879 14.21527 0.38686
0.06955 13.70935 0.39203
0.07031 13.38528 0.38619
0.07107 13.10906 0.37831
0.07183 12.98051 0.37372
0.07259 12.86877 0.36404
0.07335 12.63811 0.36714
0.07412 12.32575 0.37155
0.07488 12.76442 0.36870
0.07564 12.51259 0.37124
0.07640 12.41277 0.36257
0.07716 11.82804 0.35448
0.07792 11.68009 0.35301
0.07868 11.55006 0.34857
0.07944 11.80120 0.35596
0.08020 10.99062 0.34745
0.08096 11.20161 0.34450
0.08172 10.66811 0.33722
0.08248 10.84752 0.33933
0.08324 10.77130 0.34000
0.08400 10.40478 0.34331
0.08476 10.32725 0.34318
0.08552 9.76926 0.34996
0.08628 9.94655 0.35225
0.08704 10.01858 0.35757
0.08780 10.02073 0.36336
0.08856 9.42861 0.35561
0.08932 9.69033 0.38187
0.09008 9.30019 0.36325
0.09084 8.80454 0.36597
0.09160 9.03369 0.37194
0.09236 8.47817 0.36166
0.09312 8.84199 0.36910
0.09388 8.25902 0.38120
0.09464 8.58188 0.36923
0.09540 8.11049 0.35991
0.09616 8.09440 0.35895
0.09692 8.04530 0.35876
0.09768 8.38642 0.36020
0.09844 8.12179 0.35521
0.09920 8.01074 0.36198
0.09996 7.65213 0.34105
0.10072 7.76191 0.33430
0.10148 7.49752 0.33198
0.10224 7.10603 0.33625
0.10300 7.14564 0.32430
0.10376 7.45446 0.33021
0.10452 6.63700 0.32012
0.10528 6.97682 0.31385
0.10604 6.57978 0.31452
0.10680 6.83229 0.30802
0.10756 6.86364 0.31428
0.10832 6.56198 0.30537
0.10908 6.41051 0.30235
0.10984 6.36372 0.30464
0.11060 5.97778 0.30787
0.11136 5.94681 0.30405
0.11212 5.92650 0.30129
0.11288 5.62022 0.29531
0.11364 5.49333 0.28916
0.11440 5.71330 0.29276
0.11516 5.58511 0.28910
0.11592 5.41594 0.28833
0.11668 5.29188 0.28162
0.11744 4.81712 0.28139
0.11820 5.05308 0.28600
0.11896 5.01162 0.28013
0.11972 4.68092 0.28108
0.12048 4.85879 0.28166
0.12124 4.64025 0.27298
0.12200 4.40587 0.26923
0.12276 4.63951 0.26968
0.12352 4.25964 0.27031
0.12428 4.21380 0.26919
0.12504 4.47931 0.26371
0.12580 4.20610 0.26061
0.12656 4.09037 0.26260
0.12732 3.72884 0.26259
0.12808 4.20237 0.26184
0.12884 3.99993 0.25803
0.12960 4.42988 0.26176
0.13036 3.62940 0.25198
0.13112 3.70718 0.24968
0.13188 3.54940 0.25088
0.13264 3.96007 0.25276
0.13340 3.55625 0.25019
0.13416 3.25879 0.24854
0.13492 3.39544 0.24674
0.13568 3.40174 0.24455
0.13644 3.50549 0.24334
0.13720 3.26366 0.24326
0.13796 2.96747 0.23930
0.13873 3.02642 0.23878
0.13949 3.00518 0.24105
0.14025 3.05995 0.23637
0.14101 2.83594 0.23998
0.14177 2.94185 0.23387
0.14253 2.74093 0.23149
0.14329 2.98812 0.23513
0.14405 3.06196 0.23207
0.14481 2.58991 0.23442
0.14557 2.71349 0.22897
0.14633 2.71578 0.23036
0.14709 2.46202 0.23312
0.14785 2.70546 0.23000
0.14861 2.30390 0.22719
0.14937 2.40476 0.22853
0.15013 2.33204 0.22589
0.15089 2.08933 0.22326
0.15165 2.20193 0.22148
0.15241 2.07139 0.21904
0.15317 2.13596 0.22372
0.15393 2.21635 0.22045
0.15469 2.38778 0.21810
0.15545 1.98559 0.22051
0.15621 1.79452 0.21826
0.15697 2.11887 0.21754
0.15773 2.02802 0.21652
0.15849 1.96943 0.21649
0.15925 1.66920 0.21597
0.16001 1.51077 0.21841
0.16077 1.64531 0.21623
0.16153 2.02215 0.21187
0.16229 1.75123 0.21029
0.16305 2.04284 0.20823
0.16381 1.51202 0.20917
0.16457 1.80168 0.21020
0.16533 1.67739 0.20822
0.16609 1.72471 0.20693
0.16685 1.49804 0.20937
0.16761 1.67843 0.20719
0.16837 1.67396 0.20839
0.16913 1.53119 0.20857
0.16989 1.57593 0.20526
0.17065 1.46042 0.20334
0.17141 1.47959 0.20269
0.17217 1.32731 0.20053
0.17293 1.25471 0.20217
0.17369 1.13572 0.20271
0.17445 1.29676 0.20214
0.17521 1.47606 0.20397
0.17597 1.15466 0.20312
0.17673 1.30485 0.20934
0.17749 1.09406 0.20981
0.17825 1.34738 0.21258
0.17901 1.07047 0.21172
0.17977 1.19688 0.21665
0.18053 1.31024 0.21286
0.18129 1.24803 0.21697
0.18205 1.15216 0.22052
0.18281 1.22004 0.21703
0.18357 1.09795 0.21731
0.18433 1.11030 0.22087
0.18509 0.88747 0.21932
0.18585 0.93351 0.21848
0.18661 0.87257 0.22270
0.18737 1.05305 0.22485
0.18813 1.09338 0.21938
0.18889 1.04871 0.22303
0.18965 0.88597 0.22087
0.19041 1.11899 0.22038
0.19117 0.87315 0.22081
0.19193 0.90287 0.22620
0.19269 1.05007 0.22738
0.19345 1.15478 0.22491
0.19421 1.08923 0.22538
0.19497 0.89184 0.22806
0.19573 0.90767 0.22382
0.19649 1.02502 0.22388
0.19725 0.78836 0.23013
0.19801 0.77784 0.22959
0.19877 0.84356 0.22333
0.19953 1.00956 0.22600
0.20029 0.96229 0.22420
0.20105 1.02771 0.22391
0.20181 0.55846 0.22491
0.20257 0.79055 0.22577
0.20333 0.78363 0.22726
0.20409 0.66327 0.22350
0.20485 0.72571 0.22261
0.20561 0.59892 0.22769
0.20637 0.33663 0.22527
0.20713 0.72761 0.22938
0.20789 0.70037 0.22786
0.20865 0.56622 0.22703
0.20941 0.93331 0.22608
0.21017 0.91912 0.23177
0.21093 1.01504 0.22474
0.21169 0.78084 0.23127
0.21245 0.91181 0.22652
0.21321 0.83490 0.22968
0.21397 0.64475 0.22695
0.21473 1.00527 0.22347
0.21549 0.76286 0.22602
0.21625 0.51392 0.23122
0.21701 0.80540 0.23055
0.21777 1.05532 0.22304
0.21853 0.78647 0.22738
0.21929 0.66428 0.22362
0.22005 1.08275 0.22319
0.22081 0.84573 0.22824
0.22157 0.71877 0.22494
0.22233 0.70214 0.22554
0.22309 0.63845 0.22414
0.22385 0.54685 0.22287
0.22461 0.39799 0.21799
0.22537 0.63509 0.22181
0.22613 0.55819 0.22095
0.22689 0.89194 0.21964
0.22765 0.67734 0.21192
0.22841 0.90821 0.21428
0.22917 0.59867 0.21573
0.22993 0.73492 0.21519
0.23069 0.69067 0.21453
0.23145 0.57433 0.21117
0.23221 0.53185 0.20948
0.23297 0.53865 0.21272
0.23373 0.71098 0.20813
0.23449 0.79416 0.21114
0.23525 0.32092 0.20701
0.23601 0.57232 0.21002
0.23677 0.94512 0.21129
0.23753 0.43821 0.20870
0.23829 0.63247 0.20472
0.23905 0.66422 0.20885
0.23981 0.55546 0.20471
0.24057 0.99414 0.20145
0.24133 0.77904 0.20036
0.24209 0.64583 0.20243
0.24285 0.72484 0.20248
0.24361 0.70199 0.20113
0.24437 0.70292 0.20446
0.24513 0.81289 0.20016
0.24589 0.71161 0.19918
0.24665 0.84355 0.19992
0.24741 0.65944 0.19804
0.24817 0.72777 0.19921
0.24893 0.66613 0.19720
0.24969 0.65866 0.19723
0.25045 0.72424 0.19531
0.25121 0.55820 0.19508
0.25197 0.61621 0.19543
0.25273 0.62226 0.19173
0.25349 0.54665 0.19377
0.25425 0.44565 0.19179
0.25501 0.55898 0.19073
0.25577 0.70822 0.19259
0.25653 0.70079 0.19049
0.25729 0.79061 0.19021
0.25805 0.60065 0.18920
0.25881 0.71878 0.19093
0.25957 0.61937 0.18794
0.26033 0.69154 0.19288
0.26109 0.89899 0.18875
0.26185 0.38580 0.18931
0.26261 0.72552 0.18918
0.26337 0.78089 0.19059
0.26413 0.69690 0.18674
0.26489 0.33405 0.18843
0.26565 0.59436 0.18591
0.26641 0.59185 0.18117
0.26717 0.54303 0.18459
0.26793 0.38527 0.18409
0.26869 0.58783 0.18192
0.26945 0.49453 0.18274
0.27021 0.53402 0.18240
0.27097 0.73839 0.18275
0.27172 0.38703 0.17945
0.27248 0.70072 0.17893
0.27324 0.62705 0.18063
0.27400 0.64474 0.17931
0.27476 0.54653 0.17687
0.27552 0.65561 0.17730
0.27628 0.64074 0.17922
0.27704 0.69809 0.17977
0.27780 0.54544 0.17701
0.27856 0.62179 0.17561
0.27932 0.60122 0.17572
0.28008 0.67899 0.17759
0.28084 0.55592 0.17784
0.28160 0.44683 0.17678
0.28236 0.64810 0.17532
0.28312 0.51391 0.17357
0.28388 0.67478 0.17543
0.28464 0.46677 0.17383
0.28540 0.63413 0.17377
0.28616 0.76010 0.17581
0.28692 0.58918 0.17745
0.28768 0.66560 0.17724
0.28844 0.53842 0.17282
0.28920 0.80857 0.17486
0.28996 0.67562 0.17836
0.29072 0.66349 0.17429
0.29148 0.58018 0.17492
0.29224 0.54678 0.17630
0.29300 0.52776 0.17435
0.29376 0.43762 0.17848
0.29452 0.52160 0.17348
0.29528 0.52006 0.17641
0.29604 0.42599 0.17845
0.29680 0.57621 0.17658
0.29756 0.83759 0.17679
0.29832 0.51233 0.17672
0.29908 0.33602 0.17449
0.29984 0.40251 0.17713
0.30060 0.23445 0.17423
0.30136 0.33840 0.17452
0.30212 0.55830 0.17701
0.30288 0.44869 0.17363
0.30364 0.44850 0.17343
0.30440 0.73668 0.17632
0.30516 0.51000 0.17515
0.30592 0.64642 0.17650
0.30668 0.55656 0.17767
0.30744 0.55686 0.17495
0.30820 0.49813 0.18014
0.30896 0.65618 0.17857
0.30972 0.34330 0.17673
0.31048 0.51500 0.18062
0.31124 0.50080 0.17997
0.31200 0.57460 0.17997
0.31276 0.67902 0.17965
0.31352 0.51244 0.17807
0.31428 0.55954 0.17871
0.31504 0.60439 0.18026
0.31580 0.51526 0.18089
0.31656 0.37188 0.17994
0.31732 0.50314 0.18051
0.31808 0.43014 0.18002
0.31883 0.37309 0.18154
0.31959 0.80150 0.18135
0.32035 0.41155 0.18453
0.32111 0.50463 0.18398
0.32187 0.67538 0.18373
0.32263 0.20576 0.18610
0.32339 0.36291 0.18556
0.32415 0.62125 0.18663
0.32491 0.34268 0.18866
0.32567 0.58263 0.18688
0.32643 0.59258 0.18871
0.32719 0.30861 0.18792
0.32795 0.39949 0.18645
0.32871 0.31893 0.18871
0.32947 0.43879 0.18891
0.33023 0.34058 0.18963
0.33099 0.32441 0.18857
0.33175 0.18823 0.19017
0.33251 0.29272 0.18567
0.33327 0.42474 0.18602
0.33403 0.29513 0.18966
0.33479 0.48385 0.19081
0.33555 0.51002 0.18917
0.33631 0.42170 0.18837
0.33707 0.76884 0.19095
0.33783 0.33326 0.19043
0.33859 0.63849 0.19017
0.33935 0.51695 0.19299
0.34011 0.63691 0.19264
0.34087 0.53964 0.19456
0.34163 0.33465 0.19250
0.34239 0.31894 0.19009
0.34315 0.35856 0.19284
0.34391 0.59421 0.19035
0.34467 0.45486 0.19155
0.34543 0.15407 0.19184
0.34619 0.53480 0.19222
0.34695 0.54943 0.19411
0.34771 0.42907 0.19405
0.34847 0.52194 0.19158
0.34922 0.63841 0.19305
0.34998 0.45909 0.19135
0.35074 0.49860 0.18777
0.35150 0.45963 0.18324
0.35226 0.41511 0.18719
0.35302 0.35753 0.18521
0.35378 0.57688 0.18344
0.35454 0.50492 0.18503
0.35530 0.60585 0.18668
0.35606 0.42661 0.18820
0.35682 0.26161 0.19001
0.35758 0.29608 0.18794
0.35834 0.18148 0.18602
0.35910 0.56169 0.18783
0.35986 0.21921 0.18955
0.36062 0.54024 0.18906
0.36138 0.24534 0.18929
0.36214 0.24654 0.18874
0.36290 0.39967 0.18782
0.36366 0.50713 0.19038
0.36442 0.50716 0.18694
0.36518 0.32312 0.19015
0.36594 0.27168 0.19092
0.36670 0.62973 0.19290
0.36746 0.52905 0.18996
0.36822 0.33587 0.19293
0.36898 0.36330 0.19374
0.36974 0.54281 0.19399
0.37050 0.48105 0.19569
0.37126 0.47734 0.19591
0.37202 0.17826 0.19671
0.37277 0.38636 0.19858
0.37353 0.49872 0.19867
0.37429 0.15154 0.20102
0.37505 0.49199 0.20088
0.37581 0.22585 0.20458
0.37657 0.28782 0.20572
0.37733 0.31776 0.20597
0.37809 0.47198 0.20644
0.37885 0.39086 0.20607
0.37961 0.11753 0.20681
0.38037 0.53469 0.21138
0.38113 0.51320 0.21043
0.38189 0.51308 0.21662
0.38265 0.33447 0.21461
0.38341 0.31945 0.21566
0.38417 0.23446 0.21490
0.38493 0.49165 0.21790
0.38569 0.54848 0.21952
0.38645 0.32388 0.21966
0.38721 0.15323 0.23129
0.38797 0.49816 0.22749
0.38873 0.44098 0.22256
0.38949 0.58886 0.22866
0.39025 0.55984 0.22606
0.39101 0.38059 0.23227
0.39177 0.52516 0.23299
0.39252 0.50600 0.23004
0.39328 0.78814 0.23552
0.39404 0.33795 0.23417
0.39480 0.32033 0.24005
0.39556 0.44781 0.23968
0.39632 0.75206 0.24189
0.39708 0.30593 0.23962
0.39784 0.29216 0.24248
0.39860 0.62964 0.24751
0.39936 0.39701 0.25064
0.40012 0.48634 0.24654
0.40088 0.31377 0.25419
0.40164 0.41371 0.24903
0.40240 0.25158 0.25256
0.40316 0.29460 0.26032
0.40392 0.27194 0.25511
0.40468 0.60075 12.81771
0.40544 0.62286 0.25771
0.40620 0.45228 0.25780
0.40696 0.43026 0.26245
0.40772 0.59220 0.26321
0.40848 0.28274 0.25751
0.40924 0.40132 0.26266
0.40999 0.10784 0.26485
0.41075 0.44678 0.26500
0.41151 0.42000 0.26759
0.41227 0.61209 0.26531
0.41303 0.33196 0.26878
0.41379 0.48867 0.27263
0.41455 0.35739 0.27549
0.41531 0.79309 0.27141
0.41607 0.41509 0.27395
0.41683 0.42138 0.28024
0.41759 0.18037 0.27567
0.41835 0.30581 0.27264
0.41911 0.39088 0.27489
0.41987 0.47174 0.28044
0.42063 0.43012 0.27512
0.42139 -0.13041 0.27791
0.42215 0.86858 0.28488
0.42291 0.06693 0.28603
0.42367 0.02284 0.29916
0.42443 0.44109 0.29079
0.42519 0.23214 0.29299
0.42594 0.48765 0.30018
0.42670 0.38849 0.30298
0.42746 0.49167 0.30685
0.42822 0.56791 0.31701
0.42898 0.36486 0.30681
0.42974 0.02673 0.31745
0.43050 0.18351 0.32210
0.43126 0.49203 0.33062
0.43202 0.35527 0.32702
0.43278 0.27725 0.32588
0.43354 0.84474 0.33440
0.43430 0.72415 0.33233
0.43506 0.89660 0.33998
