# Supplementary material for: Hallucination of closed repeat proteins containing central pockets
Source: Nat Struct Mol Biol. 2023 Sep 28;30(11):1755–60. doi: 10.1038/s41594-023-01112-6 (PMC10643118; doi:10.1038/s41594-023-01112-6)
Supplement: Supplementary file 4 — Small-angle X-ray scattering raw data. [file 41594_2023_1112_MOESM4_ESM.tar › SAXS_submit/D8/C3_results/Buffer2/C3_high_D8_snap_00004.sub.2.dat]

0.01026 19.37776 106.53590
0.01102 19.06046 109.77397
0.01178 28.88226 66.59181
0.01254 29.90168 38.65782
0.01330 25.56902 24.13838
0.01406 28.73460 14.50048
0.01482 26.50753 8.22309
0.01558 26.55703 6.71695
0.01634 28.06035 4.74428
0.01710 22.60142 3.51751
0.01786 24.30000 2.28014
0.01862 25.91295 1.95371
0.01938 25.02904 1.58622
0.02014 25.24866 1.35454
0.02090 23.00605 1.21765
0.02166 24.63186 1.11519
0.02242 24.04163 1.04363
0.02318 22.08058 1.02165
0.02395 23.39570 1.00964
0.02471 24.97112 0.96692
0.02547 23.65756 0.88010
0.02623 23.33951 0.88965
0.02699 22.73681 0.83541
0.02775 23.39951 0.81895
0.02851 22.02183 0.82408
0.02927 22.45084 0.80012
0.03003 22.87908 0.76341
0.03079 21.50615 0.73099
0.03155 21.26448 0.73065
0.03231 21.96815 0.70530
0.03307 22.73971 0.69009
0.03383 21.66863 0.69439
0.03459 22.07978 0.66494
0.03535 22.35851 0.64640
0.03611 21.78703 0.64128
0.03687 21.41495 0.61597
0.03763 20.89130 0.60720
0.03839 20.40970 0.60702
0.03915 20.09200 0.57152
0.03991 20.77256 0.59910
0.04067 19.94048 0.57999
0.04143 20.02174 0.55982
0.04219 20.38549 0.55418
0.04295 19.14156 0.56533
0.04371 19.56536 0.53116
0.04447 19.53370 0.54075
0.04523 19.33905 0.53070
0.04599 19.54496 0.50825
0.04675 18.64330 0.50623
0.04751 18.70240 0.50215
0.04827 18.21128 0.50440
0.04903 18.87567 0.49568
0.04979 18.32222 0.49858
0.05055 16.93857 0.48145
0.05131 18.15729 0.49418
0.05207 17.67090 0.48401
0.05283 17.69367 0.47279
0.05359 16.87145 0.47812
0.05435 17.36957 0.46245
0.05511 17.06978 0.45092
0.05587 16.39000 0.46081
0.05663 16.82590 0.44717
0.05739 16.27150 0.43903
0.05815 16.70718 0.44412
0.05891 15.56527 0.44223
0.05967 15.77740 0.43726
0.06043 16.20019 0.42924
0.06119 15.66444 0.43199
0.06195 15.96070 0.41900
0.06271 15.27595 0.42073
0.06347 14.54723 0.40588
0.06423 14.87270 0.41473
0.06499 14.98513 0.40967
0.06575 14.63540 0.40431
0.06651 14.17007 0.39675
0.06727 13.84045 0.39573
0.06803 14.07724 0.40436
0.06879 14.16460 0.40312
0.06955 14.16229 0.38312
0.07031 13.68934 0.37845
0.07107 12.94514 0.37777
0.07183 13.27119 0.37804
0.07259 13.19556 0.37076
0.07335 13.20877 0.37128
0.07412 12.79782 0.36794
0.07488 13.06056 0.36627
0.07564 12.35083 0.35974
0.07640 12.16906 0.35888
0.07716 11.89269 0.36226
0.07792 11.70115 0.35581
0.07868 11.29641 0.35046
0.07944 11.73531 0.34781
0.08020 11.15121 0.34427
0.08096 11.17458 0.35302
0.08172 10.97997 0.35124
0.08248 10.72971 0.33755
0.08324 10.73701 0.34094
0.08400 10.59797 0.34992
0.08476 10.32521 0.34111
0.08552 10.04313 0.35533
0.08628 9.83606 0.35560
0.08704 10.32222 0.36099
0.08780 9.77332 0.36113
0.08856 9.81555 0.35662
0.08932 9.74365 0.36783
0.09008 9.27315 0.36307
0.09084 8.76401 0.36292
0.09160 9.11054 0.36675
0.09236 8.98208 0.37270
0.09312 8.60688 0.37272
0.09388 8.46235 0.38608
0.09464 8.20819 0.37036
0.09540 8.38550 0.36175
0.09616 8.13430 0.36700
0.09692 8.09531 0.35950
0.09768 8.36796 0.36398
0.09844 8.09897 0.36129
0.09920 7.57333 0.35651
0.09996 7.71516 0.34904
0.10072 7.31195 0.34049
0.10148 7.05733 0.32892
0.10224 6.78026 0.32912
0.10300 7.08597 0.31874
0.10376 7.06710 0.32255
0.10452 6.59986 0.31928
0.10528 6.50926 0.31413
0.10604 6.71736 0.30627
0.10680 6.52330 0.30632
0.10756 6.40228 0.31079
0.10832 6.69925 0.30734
0.10908 5.90488 0.30153
0.10984 6.20384 0.30101
0.11060 6.11379 0.30158
0.11136 5.90297 0.30442
0.11212 5.63903 0.29634
0.11288 5.65859 0.28879
0.11364 5.45557 0.29811
0.11440 5.73007 0.29640
0.11516 5.29470 0.29324
0.11592 5.35936 0.28971
0.11668 5.12638 0.29129
0.11744 5.37809 0.28196
0.11820 5.04598 0.28008
0.11896 4.82440 0.28604
0.11972 5.07702 0.28022
0.12048 5.00382 0.28200
0.12124 4.65923 0.27458
0.12200 4.79274 0.27267
0.12276 4.66140 0.26706
0.12352 4.61731 0.27222
0.12428 4.20090 0.27096
0.12504 4.46637 0.26465
0.12580 4.09944 0.26309
0.12656 3.98896 0.26069
0.12732 4.24354 0.26375
0.12808 3.98048 0.26317
0.12884 3.77143 0.25455
0.12960 3.73424 0.25673
0.13036 4.01966 0.25897
0.13112 3.52388 0.25488
0.13188 3.63964 0.25156
0.13264 3.63769 0.25455
0.13340 3.37761 0.24654
0.13416 3.36185 0.24781
0.13492 3.26983 0.24535
0.13568 3.40965 0.24335
0.13644 3.00252 0.24264
0.13720 3.26223 0.24255
0.13796 3.39288 0.23869
0.13873 3.01839 0.24295
0.13949 3.06516 0.24014
0.14025 3.15734 0.23743
0.14101 2.77268 0.23896
0.14177 2.94766 0.23192
0.14253 3.05543 0.23721
0.14329 2.72796 0.23243
0.14405 3.10164 0.23205
0.14481 2.75609 0.23452
0.14557 2.47855 0.23340
0.14633 2.36875 0.22884
0.14709 2.69194 0.23191
0.14785 2.44262 0.22936
0.14861 2.35724 0.22594
0.14937 2.54857 0.22856
0.15013 2.35525 0.22500
0.15089 2.41288 0.22263
0.15165 2.31367 0.22399
0.15241 2.03792 0.22517
0.15317 2.14428 0.22491
0.15393 2.11081 0.22314
0.15469 2.36904 0.21776
0.15545 2.11696 0.21898
0.15621 2.03634 0.21820
0.15697 2.18089 0.21818
0.15773 2.00489 0.21321
0.15849 2.25329 0.21649
0.15925 1.91627 0.21161
0.16001 1.84134 0.21596
0.16077 1.71735 0.21388
0.16153 1.67395 0.21011
0.16229 1.81646 0.21106
0.16305 1.88154 0.20994
0.16381 1.45463 0.21025
0.16457 1.60538 0.21080
0.16533 1.69986 0.21169
0.16609 1.75338 0.20796
0.16685 1.53871 0.20648
0.16761 1.80458 0.20564
0.16837 1.31954 0.20685
0.16913 1.31462 0.20688
0.16989 1.60082 0.20398
0.17065 1.76239 0.20192
0.17141 1.43123 0.20151
0.17217 1.49261 0.20237
0.17293 1.23016 0.20261
0.17369 1.36855 0.20120
0.17445 1.36931 0.20251
0.17521 1.31271 0.20423
0.17597 1.17717 0.20604
0.17673 1.44238 0.20885
0.17749 1.24839 0.21361
0.17825 1.33827 0.20879
0.17901 1.37949 0.21287
0.17977 1.10586 0.21430
0.18053 1.38118 0.21510
0.18129 1.22668 0.21664
0.18205 0.88001 0.21378
0.18281 1.12726 0.21817
0.18357 1.00867 0.21922
0.18433 1.14894 0.21640
0.18509 1.15179 0.21892
0.18585 1.21328 0.21966
0.18661 1.05999 0.21837
0.18737 1.06496 0.22284
0.18813 0.96168 0.22373
0.18889 1.14378 0.22125
0.18965 0.86243 0.21766
0.19041 0.97723 0.22175
0.19117 0.82330 0.22224
0.19193 0.93549 0.22086
0.19269 0.70093 0.22310
0.19345 0.93820 0.22456
0.19421 0.68691 0.22992
0.19497 1.08235 0.22666
0.19573 0.87790 0.22578
0.19649 0.68776 0.22588
0.19725 0.99677 0.22496
0.19801 0.66532 0.22391
0.19877 0.81202 0.22590
0.19953 1.06896 0.22697
0.20029 0.81425 0.23213
0.20105 0.91326 0.22932
0.20181 0.54080 0.22533
0.20257 0.72018 0.22670
0.20333 0.94049 0.22473
0.20409 0.75040 0.22662
0.20485 0.70751 0.22765
0.20561 0.71699 0.22806
0.20637 0.68089 0.22903
0.20713 0.80766 0.22926
0.20789 0.93805 0.22674
0.20865 0.77725 0.22877
0.20941 0.73556 0.22748
0.21017 0.75690 0.23173
0.21093 0.72911 0.22699
0.21169 0.67293 0.22935
0.21245 0.66166 0.22771
0.21321 1.10905 0.22686
0.21397 0.39146 0.22329
0.21473 0.81518 0.22525
0.21549 0.72827 0.22866
0.21625 0.84919 0.23161
0.21701 0.64982 0.22880
0.21777 0.73551 0.22708
0.21853 0.61327 0.22616
0.21929 0.72126 0.22972
0.22005 0.98223 0.22204
0.22081 0.53462 0.22789
0.22157 0.47639 0.22588
0.22233 0.80898 0.22109
0.22309 0.81623 0.22444
0.22385 0.62054 0.22702
0.22461 0.69884 0.22003
0.22537 0.72304 0.22028
0.22613 0.65183 0.22470
0.22689 0.77029 0.21819
0.22765 0.48786 0.21902
0.22841 0.79869 0.21506
0.22917 0.63665 0.21421
0.22993 0.61959 0.21667
0.23069 0.64607 0.21386
0.23145 0.62859 0.21438
0.23221 0.70454 0.21484
0.23297 0.96003 0.21097
0.23373 0.64863 0.20544
0.23449 0.90132 0.21255
0.23525 0.69366 0.20810
0.23601 0.55198 0.20667
0.23677 0.71135 0.20821
0.23753 0.80804 0.20392
0.23829 0.76598 0.20913
0.23905 0.64861 0.20730
0.23981 0.67880 0.20564
0.24057 0.77710 0.20486
0.24133 0.63825 0.20121
0.24209 0.84417 0.20438
0.24285 0.58156 0.20084
0.24361 0.73338 0.20039
0.24437 0.50443 0.20153
0.24513 0.73755 0.20079
0.24589 0.94739 0.19744
0.24665 0.62637 0.19993
0.24741 0.53604 0.20038
0.24817 0.61740 0.19806
0.24893 0.59151 0.19508
0.24969 0.58279 0.19738
0.25045 0.44153 0.19752
0.25121 0.45936 0.19694
0.25197 0.46542 0.19419
0.25273 0.70436 0.19333
0.25349 0.86615 0.19122
0.25425 0.77819 0.19205
0.25501 0.85124 0.19144
0.25577 0.96341 0.19360
0.25653 0.73165 0.19089
0.25729 0.65770 0.19207
0.25805 0.92276 0.19076
0.25881 0.56022 0.19107
0.25957 0.69215 0.18946
0.26033 0.63958 0.18760
0.26109 0.55743 0.18720
0.26185 0.92945 0.18562
0.26261 0.84179 0.18588
0.26337 0.79617 0.18513
0.26413 0.64191 0.18617
0.26489 0.72292 0.18651
0.26565 0.65318 0.18496
0.26641 0.55973 0.18307
0.26717 0.74562 0.18402
0.26793 0.34394 0.18220
0.26869 0.91462 0.18669
0.26945 0.46571 0.18324
0.27021 0.72615 0.18256
0.27097 0.50340 0.18198
0.27172 0.56893 0.18304
0.27248 0.53057 0.17728
0.27324 0.61628 0.18192
0.27400 0.64977 0.18003
0.27476 0.62083 0.18055
0.27552 0.73686 0.17900
0.27628 0.61583 0.18103
0.27704 0.75101 0.17604
0.27780 0.67745 0.17743
0.27856 0.98156 0.17751
0.27932 0.64127 0.17730
0.28008 0.65158 0.17762
0.28084 0.68466 0.17742
0.28160 0.44638 0.17656
0.28236 0.64985 0.17487
0.28312 0.63388 0.17702
0.28388 0.70352 0.17645
0.28464 0.59089 0.17421
0.28540 0.61269 0.17412
0.28616 0.67571 0.17547
0.28692 0.55365 0.17625
0.28768 0.51153 0.17576
0.28844 0.92735 0.17622
0.28920 0.64356 0.17653
0.28996 0.49957 0.17432
0.29072 0.64747 0.17533
0.29148 0.74236 0.17375
0.29224 0.41699 0.17544
0.29300 0.71206 0.17418
0.29376 0.43811 0.17452
0.29452 0.67884 0.17521
0.29528 0.52027 0.17656
0.29604 0.28035 0.17553
0.29680 0.58469 0.17590
0.29756 0.25117 0.17573
0.29832 0.53671 0.17458
0.29908 0.40387 0.17404
0.29984 0.72588 0.17508
0.30060 0.46594 0.17297
0.30136 0.42863 0.17573
0.30212 0.51657 0.17495
0.30288 0.46541 0.17671
0.30364 0.36169 0.17458
0.30440 0.46393 0.17716
0.30516 0.52848 0.17504
0.30592 0.56707 0.17820
0.30668 0.45010 0.17547
0.30744 0.49115 0.17802
0.30820 0.46784 0.17700
0.30896 0.51120 0.17848
0.30972 0.84600 0.18075
0.31048 0.47307 0.17768
0.31124 0.63066 0.17900
0.31200 0.28767 0.17959
0.31276 0.54160 0.17954
0.31352 0.44211 0.17900
0.31428 0.31276 0.17848
0.31504 0.54122 0.18063
0.31580 0.44487 0.18025
0.31656 0.39847 0.18023
0.31732 0.59695 0.18063
0.31808 0.67262 0.18141
0.31883 0.54873 0.18531
0.31959 0.42373 0.18143
0.32035 0.33886 0.18378
0.32111 0.49051 0.18390
0.32187 0.48192 0.18333
0.32263 0.38160 0.18502
0.32339 0.55604 0.18599
0.32415 0.40846 0.18577
0.32491 0.52210 0.18731
0.32567 0.25530 0.18797
0.32643 0.70758 0.18646
0.32719 0.40363 0.18843
0.32795 0.41442 0.18980
0.32871 0.33357 0.18874
0.32947 0.38274 0.18708
0.33023 0.47585 0.18690
0.33099 0.52695 0.18430
0.33175 0.28592 0.18783
0.33251 0.27972 0.18740
0.33327 0.58284 0.18888
0.33403 0.72267 0.18812
0.33479 0.48199 0.19038
0.33555 0.38763 0.18860
0.33631 0.38536 0.19075
0.33707 0.19187 0.18840
0.33783 0.23304 0.19176
0.33859 0.54664 0.19092
0.33935 0.36909 0.19152
0.34011 0.69975 0.19322
0.34087 0.65071 0.19104
0.34163 0.42790 0.18949
0.34239 0.31339 0.19015
0.34315 0.47161 0.19313
0.34391 0.43529 0.19373
0.34467 0.37127 0.19150
0.34543 0.50565 0.19219
0.34619 0.42539 0.19405
0.34695 0.44731 0.19388
0.34771 0.64213 0.19491
0.34847 0.60540 0.19502
0.34922 0.44634 0.19485
0.34998 0.50261 0.19164
0.35074 0.68195 0.18757
0.35150 0.32246 0.18705
0.35226 0.35256 0.18513
0.35302 0.33455 0.18115
0.35378 0.38539 0.18654
0.35454 0.63845 0.18519
0.35530 0.46060 0.18703
0.35606 0.52620 0.18711
0.35682 0.73062 0.18855
0.35758 0.49896 0.18717
0.35834 0.17561 0.18750
0.35910 0.63106 0.18863
0.35986 0.41303 0.18728
0.36062 0.43456 0.18891
0.36138 0.41282 0.19029
0.36214 0.28988 0.18668
0.36290 0.44633 0.18749
0.36366 0.36230 0.19029
0.36442 0.44980 0.19224
0.36518 0.45739 0.18814
0.36594 0.50390 0.19132
0.36670 0.64194 0.18909
0.36746 0.51359 0.19178
0.36822 0.14672 0.19055
0.36898 0.53534 0.19534
0.36974 0.56433 0.19365
0.37050 0.49234 0.19380
0.37126 0.37329 0.19428
0.37202 0.59489 0.19775
0.37277 0.18920 0.19861
0.37353 0.64749 0.19661
0.37429 -0.01988 0.20151
0.37505 0.49281 0.20114
0.37581 0.46991 0.19924
0.37657 0.56197 0.20383
0.37733 0.21738 0.20337
0.37809 0.25669 0.20457
0.37885 0.45909 0.20887
0.37961 0.49846 0.20767
0.38037 0.51928 0.21125
0.38113 0.34583 0.21153
0.38189 0.47000 0.21572
0.38265 0.54429 0.21314
0.38341 0.32274 0.21452
0.38417 0.13992 0.21506
0.38493 0.25265 0.22026
0.38569 0.27889 0.22111
0.38645 0.55322 0.21716
0.38721 0.20134 0.22802
0.38797 0.15888 0.22654
0.38873 0.44612 0.22581
0.38949 0.30789 0.22275
0.39025 0.73933 0.22987
0.39101 0.13367 0.23045
0.39177 0.21319 0.23175
0.39252 0.39912 0.23582
0.39328 0.27473 0.23563
0.39404 0.25486 0.23101
0.39480 0.35421 0.24041
0.39556 0.24454 0.23542
0.39632 0.48579 0.23936
0.39708 0.71356 0.23967
0.39784 0.25456 0.24090
0.39860 0.15347 0.24497
0.39936 0.43117 0.24471
0.40012 0.72018 0.24707
0.40088 0.35904 0.24862
0.40164 0.17243 0.25082
0.40240 0.50715 0.25214
0.40316 0.41494 0.25640
0.40392 0.40658 0.25948
0.40468 0.64000 13.60204
0.40544 -0.25119 0.25646
0.40620 0.56236 0.25301
0.40696 0.16599 0.26177
0.40772 0.39646 0.26387
0.40848 0.51797 0.26756
0.40924 0.18372 0.26349
0.40999 0.38564 0.26911
0.41075 0.29342 0.26485
0.41151 -0.05454 0.26646
0.41227 0.18650 0.26567
0.41303 0.63821 0.27003
0.41379 0.48758 0.26464
0.41455 0.63602 0.27629
0.41531 0.06962 0.27151
0.41607 0.26597 0.27673
0.41683 0.44674 0.27481
0.41759 0.19850 0.27866
0.41835 0.31861 0.28459
0.41911 0.21721 0.27969
0.41987 0.67563 0.28170
0.42063 0.55214 0.27357
0.42139 0.25927 0.28591
0.42215 0.57037 0.28606
0.42291 0.61901 0.28922
0.42367 0.33937 0.29167
0.42443 0.21650 0.29723
0.42519 0.50803 0.29821
0.42594 0.52979 0.29961
0.42670 0.23135 0.30037
0.42746 0.30611 0.30087
0.42822 0.35597 0.31407
0.42898 0.37624 0.31042
0.42974 0.03784 0.31780
0.43050 -0.01606 0.31258
0.43126 0.83518 0.32896
0.43202 -0.03785 0.32585
0.43278 0.47282 0.32746
0.43354 0.18340 0.33026
0.43430 0.18126 0.34858
0.43506 0.02636 0.33965
