# Supplementary material for: Hallucination of closed repeat proteins containing central pockets
Source: Nat Struct Mol Biol. 2023 Sep 28;30(11):1755–60. doi: 10.1038/s41594-023-01112-6 (PMC10643118; doi:10.1038/s41594-023-01112-6)
Supplement: Supplementary file 4 — Small-angle X-ray scattering raw data. [file 41594_2023_1112_MOESM4_ESM.tar › SAXS_submit/D8/C3_results/Buffer2/C3_high_D8_snap_00005.sub.2.dat]

0.01026 14.93990 105.21179
0.01102 30.02481 108.94521
0.01178 25.00759 66.02776
0.01254 24.29168 37.92395
0.01330 17.16079 23.96594
0.01406 27.24752 13.86077
0.01482 27.15199 8.63465
0.01558 26.88431 6.75518
0.01634 23.39062 4.42326
0.01710 25.83247 3.58668
0.01786 24.78103 2.39664
0.01862 24.93977 1.93810
0.01938 25.06264 1.53835
0.02014 25.55119 1.38242
0.02090 24.50562 1.16297
0.02166 22.14803 1.15044
0.02242 22.64629 1.10107
0.02318 23.94015 1.02486
0.02395 23.32434 0.96675
0.02471 24.50915 0.95202
0.02547 24.41641 0.89060
0.02623 22.93986 0.87075
0.02699 23.16114 0.85915
0.02775 21.98825 0.83451
0.02851 22.62383 0.81140
0.02927 23.52571 0.79356
0.03003 22.63495 0.77494
0.03079 22.32784 0.74338
0.03155 22.31461 0.71799
0.03231 22.85953 0.71458
0.03307 21.60819 0.69040
0.03383 22.11819 0.67161
0.03459 21.79110 0.67267
0.03535 20.44604 0.65879
0.03611 21.65327 0.62377
0.03687 20.92648 0.64798
0.03763 20.97294 0.62529
0.03839 20.15843 0.61887
0.03915 20.73275 0.58136
0.03991 20.27860 0.59947
0.04067 19.62345 0.58319
0.04143 20.09919 0.56943
0.04219 20.39608 0.57088
0.04295 19.79577 0.54202
0.04371 19.52351 0.53714
0.04447 19.46791 0.54623
0.04523 19.33502 0.53603
0.04599 18.95957 0.52404
0.04675 18.97508 0.51026
0.04751 18.24599 0.50204
0.04827 18.91547 0.51095
0.04903 18.25406 0.49068
0.04979 19.26801 0.51621
0.05055 18.57907 0.49894
0.05131 18.00910 0.47736
0.05207 17.98885 0.47736
0.05283 17.65905 0.46431
0.05359 17.75496 0.46759
0.05435 17.16113 0.46545
0.05511 17.07973 0.45169
0.05587 17.03684 0.46300
0.05663 17.30952 0.45507
0.05739 15.78463 0.44286
0.05815 15.89658 0.43413
0.05891 16.39745 0.43075
0.05967 16.14936 0.43098
0.06043 15.43132 0.43280
0.06119 15.28236 0.42127
0.06195 15.21010 0.41844
0.06271 15.08288 0.41763
0.06347 14.80904 0.40065
0.06423 15.01369 0.40323
0.06499 14.58356 0.40951
0.06575 13.94785 0.40972
0.06651 14.80873 0.39743
0.06727 14.19496 0.39496
0.06803 14.15870 0.39744
0.06879 13.76597 0.39697
0.06955 13.96943 0.38491
0.07031 13.66333 0.37962
0.07107 13.27792 0.38779
0.07183 12.96779 0.37626
0.07259 13.37701 0.38185
0.07335 12.67725 0.36981
0.07412 12.38955 0.37737
0.07488 12.31185 0.36338
0.07564 12.18549 0.37051
0.07640 11.97544 0.36117
0.07716 12.34055 0.36484
0.07792 11.36649 0.35466
0.07868 11.72095 0.35507
0.07944 12.01154 0.34938
0.08020 11.16340 0.34250
0.08096 10.98606 0.34539
0.08172 11.43994 0.34204
0.08248 10.99150 0.33638
0.08324 11.05545 0.34295
0.08400 10.47015 0.33999
0.08476 10.71181 0.34472
0.08552 10.29428 0.34788
0.08628 10.48884 0.35479
0.08704 9.56919 0.35634
0.08780 9.50655 0.35975
0.08856 9.80856 0.36021
0.08932 9.44419 0.36693
0.09008 9.28051 0.35883
0.09084 9.29942 0.37369
0.09160 9.11425 0.36896
0.09236 8.57278 0.37457
0.09312 8.58182 0.37346
0.09388 8.67354 0.38448
0.09464 8.41667 0.37164
0.09540 8.39447 0.35829
0.09616 7.55123 0.35224
0.09692 8.86975 0.35679
0.09768 8.02588 0.35535
0.09844 8.00065 0.36296
0.09920 7.40382 0.35844
0.09996 7.46746 0.35251
0.10072 7.36529 0.33979
0.10148 7.79433 0.33479
0.10224 7.57576 0.32805
0.10300 7.13394 0.32325
0.10376 6.90112 0.32284
0.10452 7.20699 0.31813
0.10528 6.83297 0.30902
0.10604 6.87478 0.31147
0.10680 6.63264 0.30974
0.10756 6.21758 0.30745
0.10832 6.47579 0.30473
0.10908 6.17714 0.30083
0.10984 6.50983 0.30071
0.11060 6.14329 0.29817
0.11136 6.15090 0.29937
0.11212 5.88984 0.30621
0.11288 5.55364 0.29517
0.11364 5.62413 0.29070
0.11440 5.75349 0.29326
0.11516 5.66664 0.29073
0.11592 5.55253 0.28628
0.11668 5.14672 0.29184
0.11744 5.03232 0.28587
0.11820 5.07751 0.27592
0.11896 4.83727 0.28112
0.11972 5.02778 0.27355
0.12048 5.04207 0.27759
0.12124 4.68670 0.27641
0.12200 4.72159 0.27527
0.12276 4.53070 0.27306
0.12352 4.65641 0.26707
0.12428 4.37046 0.27199
0.12504 4.09087 0.26668
0.12580 4.37221 0.26233
0.12656 4.29069 0.26221
0.12732 4.00987 0.26281
0.12808 4.09691 0.26465
0.12884 3.99291 0.25691
0.12960 3.93346 0.25782
0.13036 3.91503 0.25318
0.13112 3.80009 0.25678
0.13188 3.28516 0.25297
0.13264 3.57219 0.24884
0.13340 3.55391 0.24735
0.13416 3.47512 0.24565
0.13492 3.54782 0.24401
0.13568 3.11695 0.24150
0.13644 3.43823 0.24331
0.13720 3.23158 0.24390
0.13796 3.13653 0.24165
0.13873 3.28303 0.23673
0.13949 3.40114 0.23834
0.14025 3.11119 0.24193
0.14101 2.97715 0.24121
0.14177 3.15173 0.23851
0.14253 2.72528 0.23499
0.14329 2.77133 0.23479
0.14405 2.79249 0.23335
0.14481 2.74849 0.23097
0.14557 2.68590 0.23152
0.14633 2.46893 0.22764
0.14709 2.87225 0.22936
0.14785 2.25090 0.22759
0.14861 2.21500 0.22897
0.14937 2.31057 0.22647
0.15013 2.56243 0.22733
0.15089 2.31570 0.22148
0.15165 2.39744 0.22016
0.15241 2.24400 0.22108
0.15317 2.53590 0.22294
0.15393 2.31404 0.21844
0.15469 2.03962 0.21867
0.15545 1.81988 0.22282
0.15621 1.96720 0.21582
0.15697 2.23673 0.21732
0.15773 2.14493 0.21680
0.15849 2.05370 0.21311
0.15925 1.82468 0.21373
0.16001 1.97028 0.21158
0.16077 1.82067 0.21671
0.16153 1.71158 0.20952
0.16229 1.83638 0.20994
0.16305 1.82725 0.20972
0.16381 1.81010 0.21023
0.16457 1.51713 0.21000
0.16533 1.77179 0.20542
0.16609 1.55989 0.20851
0.16685 1.40083 0.20765
0.16761 1.39887 0.20582
0.16837 1.68196 0.20544
0.16913 1.53364 0.20438
0.16989 1.55407 0.20409
0.17065 1.53490 0.20243
0.17141 1.50293 0.20493
0.17217 1.50378 0.20312
0.17293 1.35702 0.20369
0.17369 1.47762 0.20234
0.17445 1.19285 0.20470
0.17521 1.40093 0.20742
0.17597 1.14623 0.20496
0.17673 1.00877 0.20848
0.17749 0.89057 0.20595
0.17825 1.27035 0.21542
0.17901 1.32577 0.21198
0.17977 1.32802 0.21186
0.18053 1.11960 0.21645
0.18129 1.16810 0.21798
0.18205 1.07032 0.21775
0.18281 1.15384 0.21571
0.18357 0.85869 0.21863
0.18433 1.13653 0.21980
0.18509 0.91413 0.21926
0.18585 0.98111 0.22336
0.18661 0.95909 0.22305
0.18737 1.16758 0.21702
0.18813 0.84933 0.22089
0.18889 1.17748 0.22230
0.18965 0.57034 0.22411
0.19041 0.92127 0.22144
0.19117 0.91841 0.22130
0.19193 1.06958 0.22037
0.19269 1.05576 0.22589
0.19345 0.57654 0.22118
0.19421 1.01804 0.22683
0.19497 0.99018 0.22256
0.19573 1.18100 0.22655
0.19649 1.03653 0.22792
0.19725 1.25727 0.22411
0.19801 0.81062 0.22694
0.19877 0.68832 0.22533
0.19953 0.67550 0.23016
0.20029 1.02842 0.23111
0.20105 0.51971 0.22585
0.20181 0.76470 0.22669
0.20257 0.74070 0.22612
0.20333 0.67191 0.22648
0.20409 0.96556 0.22672
0.20485 0.46172 0.22519
0.20561 0.70879 0.22878
0.20637 0.99198 0.22798
0.20713 0.80424 0.22666
0.20789 0.89979 0.22772
0.20865 0.87075 0.22904
0.20941 0.39719 0.22973
0.21017 0.65881 0.23116
0.21093 0.89305 0.22755
0.21169 0.56712 0.22712
0.21245 0.93297 0.22835
0.21321 0.66748 0.22529
0.21397 0.46648 0.22643
0.21473 0.72032 0.22588
0.21549 0.38601 0.22841
0.21625 0.32375 0.22688
0.21701 0.72772 0.22574
0.21777 0.40574 0.22929
0.21853 0.51844 0.22700
0.21929 0.89147 0.22855
0.22005 0.46071 0.22711
0.22081 0.58086 0.22092
0.22157 0.52598 0.22623
0.22233 0.88649 0.22354
0.22309 0.84081 0.22170
0.22385 0.58738 0.22122
0.22461 0.40664 0.21805
0.22537 0.60937 0.22333
0.22613 0.52345 0.22078
0.22689 0.49553 0.21938
0.22765 0.79232 0.21788
0.22841 0.74251 0.21562
0.22917 0.82527 0.21720
0.22993 0.71891 0.21553
0.23069 0.61825 0.21548
0.23145 0.63341 0.21330
0.23221 0.58291 0.21361
0.23297 0.76542 0.21527
0.23373 0.43392 0.20979
0.23449 0.90091 0.21077
0.23525 0.45489 0.20690
0.23601 0.45772 0.21123
0.23677 0.71706 0.20735
0.23753 0.78794 0.21026
0.23829 0.49136 0.20696
0.23905 0.70988 0.20463
0.23981 0.83933 0.20340
0.24057 0.65384 0.20584
0.24133 0.82739 0.20630
0.24209 0.44144 0.20203
0.24285 0.56816 0.20268
0.24361 0.75338 0.20240
0.24437 0.54885 0.20187
0.24513 0.66932 0.20071
0.24589 0.77913 0.19953
0.24665 0.55735 0.20036
0.24741 0.53309 0.19864
0.24817 0.84208 0.20027
0.24893 0.68151 0.19629
0.24969 0.69819 0.19962
0.25045 0.64659 0.19761
0.25121 0.67727 0.19577
0.25197 0.37863 0.19638
0.25273 0.63981 0.19351
0.25349 0.55748 0.19440
0.25425 0.68097 0.19442
0.25501 0.50229 0.19422
0.25577 0.46171 0.19409
0.25653 0.82168 0.19104
0.25729 0.64914 0.19239
0.25805 0.82823 0.19067
0.25881 0.63310 0.18995
0.25957 0.64748 0.19113
0.26033 0.36790 0.19075
0.26109 0.66358 0.18972
0.26185 0.85070 0.18970
0.26261 0.75261 0.18723
0.26337 0.51490 0.18740
0.26413 0.69958 0.18685
0.26489 0.52012 0.18671
0.26565 0.73545 0.18525
0.26641 0.49758 0.18711
0.26717 0.52155 0.18645
0.26793 0.38638 0.18362
0.26869 0.65333 0.18591
0.26945 0.62509 0.17776
0.27021 0.54541 0.18201
0.27097 0.74247 0.18388
0.27172 0.46674 0.18029
0.27248 0.49116 0.18146
0.27324 0.55663 0.18112
0.27400 0.48130 0.18020
0.27476 0.51381 0.17903
0.27552 0.67921 0.18003
0.27628 0.72290 0.18097
0.27704 0.78055 0.18130
0.27780 0.55193 0.17957
0.27856 0.54099 0.17624
0.27932 0.61949 0.17633
0.28008 0.60373 0.17917
0.28084 0.60233 0.17685
0.28160 0.60558 0.17648
0.28236 0.52782 0.17581
0.28312 0.70869 0.17762
0.28388 0.58509 0.17558
0.28464 0.43065 0.17372
0.28540 0.77374 0.17232
0.28616 0.55069 0.17234
0.28692 0.32268 0.17599
0.28768 0.50847 0.17450
0.28844 0.45441 0.17562
0.28920 0.72122 0.17332
0.28996 0.47578 0.17484
0.29072 0.63432 0.17467
0.29148 0.51020 0.17357
0.29224 0.45865 0.17542
0.29300 0.69807 0.17556
0.29376 0.50709 0.17771
0.29452 0.54817 0.17866
0.29528 0.45506 0.17518
0.29604 0.51263 0.17705
0.29680 0.47636 0.17708
0.29756 0.20963 0.17558
0.29832 0.57396 0.17679
0.29908 0.82845 0.17613
0.29984 0.60806 0.17688
0.30060 0.48991 0.17530
0.30136 0.60878 0.17719
0.30212 0.37223 0.17363
0.30288 0.41118 0.17407
0.30364 0.65675 0.17427
0.30440 0.51204 0.17802
0.30516 0.58509 0.17705
0.30592 0.33096 0.17547
0.30668 0.54948 0.17664
0.30744 0.47393 0.17983
0.30820 0.34518 0.17822
0.30896 0.51246 0.18095
0.30972 0.69838 0.17785
0.31048 0.35631 0.17948
0.31124 0.42158 0.17914
0.31200 0.37610 0.17802
0.31276 0.53397 0.17814
0.31352 0.37903 0.17613
0.31428 0.54723 0.17995
0.31504 0.56192 0.17811
0.31580 0.32173 0.17885
0.31656 0.37386 0.18095
0.31732 0.47407 0.18290
0.31808 0.43272 0.17989
0.31883 0.51360 0.18247
0.31959 0.51632 0.18186
0.32035 0.33228 0.18496
0.32111 0.58109 0.18528
0.32187 0.43825 0.18063
0.32263 0.32985 0.18603
0.32339 0.48442 0.18425
0.32415 0.59885 0.19121
0.32491 0.30843 0.18938
0.32567 0.38844 0.18795
0.32643 0.58409 0.18645
0.32719 0.38808 0.19001
0.32795 0.30983 0.19084
0.32871 0.40975 0.18972
0.32947 0.47519 0.18677
0.33023 0.40907 0.18590
0.33099 0.40357 0.18969
0.33175 0.34893 0.18611
0.33251 0.30392 0.18984
0.33327 0.43596 0.19013
0.33403 0.33128 0.18909
0.33479 0.54584 0.18757
0.33555 0.48661 0.18499
0.33631 0.65874 0.18981
0.33707 0.52844 0.19001
0.33783 0.37562 0.18944
0.33859 0.43834 0.19150
0.33935 0.35864 0.19159
0.34011 0.61004 0.19204
0.34087 0.53925 0.18976
0.34163 0.56895 0.19270
0.34239 0.49525 0.19234
0.34315 0.41724 0.19234
0.34391 0.25433 0.19207
0.34467 0.72249 0.19509
0.34543 0.31728 0.19334
0.34619 0.55254 0.19133
0.34695 0.33620 0.19233
0.34771 0.53642 0.19199
0.34847 0.20445 0.19646
0.34922 0.66678 0.19681
0.34998 0.42146 0.19093
0.35074 0.39640 0.18760
0.35150 0.47079 0.18751
0.35226 0.39471 0.18473
0.35302 0.24940 0.18204
0.35378 0.53757 0.18353
0.35454 0.57178 0.18623
0.35530 0.31519 0.18565
0.35606 0.49075 0.18884
0.35682 0.52452 0.18751
0.35758 0.37970 0.18768
0.35834 0.68822 0.18734
0.35910 0.50404 0.18740
0.35986 0.59805 0.18576
0.36062 0.35504 0.18969
0.36138 0.31167 0.18648
0.36214 0.50171 0.18872
0.36290 0.38607 0.18829
0.36366 0.48425 0.18990
0.36442 0.46802 0.18895
0.36518 0.22371 0.18878
0.36594 0.50975 0.19127
0.36670 0.37748 0.19199
0.36746 0.65618 0.19133
0.36822 0.46674 0.19363
0.36898 0.20698 0.19141
0.36974 0.38187 0.19288
0.37050 0.43141 0.19443
0.37126 0.47874 0.19701
0.37202 0.31891 0.19965
0.37277 0.45373 0.19629
0.37353 0.82606 0.19707
0.37429 0.31904 0.20142
0.37505 0.30324 0.20156
0.37581 0.43839 0.20509
0.37657 0.52099 0.20320
0.37733 0.53317 0.20653
0.37809 0.20215 0.20552
0.37885 0.12001 0.21192
0.37961 0.36416 0.21283
0.38037 0.08317 0.20885
0.38113 0.60483 0.21023
0.38189 0.34178 0.21631
0.38265 0.50898 0.21834
0.38341 0.75629 0.21631
0.38417 0.28420 0.21702
0.38493 0.35267 0.21751
0.38569 0.31655 0.22224
0.38645 0.22843 0.22175
0.38721 0.07971 0.23616
0.38797 0.33998 0.22543
0.38873 0.58010 0.22721
0.38949 0.21840 0.22637
0.39025 0.42852 0.23718
0.39101 0.23656 0.22579
0.39177 0.27647 0.23467
0.39252 0.31347 0.23162
0.39328 0.30720 0.23720
0.39404 0.14514 0.23337
0.39480 0.12032 0.23703
0.39556 0.09083 0.23787
0.39632 0.59882 0.24633
0.39708 0.25880 0.24541
0.39784 0.46191 0.24205
0.39860 0.86049 0.24944
0.39936 0.34806 0.24363
0.40012 0.26106 0.25206
0.40088 0.37261 0.25421
0.40164 0.43992 0.25439
0.40240 0.03569 0.25283
0.40316 0.25103 0.25465
0.40392 0.54273 0.25392
0.40468 0.44005 13.78162
0.40544 0.37078 0.25456
0.40620 0.49646 0.26428
0.40696 0.60712 0.25993
0.40772 0.81489 0.26535
0.40848 0.53076 0.25932
0.40924 0.38680 0.26789
0.40999 0.37729 0.26499
0.41075 0.68238 0.26445
0.41151 0.42610 0.26772
0.41227 0.28513 0.26367
0.41303 0.50702 0.27214
0.41379 0.53246 0.27687
0.41455 0.63450 0.26788
0.41531 0.46954 0.27257
0.41607 -0.13445 0.27718
0.41683 0.20461 0.28057
0.41759 0.28090 0.27796
0.41835 0.69360 0.27378
0.41911 0.28620 0.27876
0.41987 -0.31961 0.28375
0.42063 0.29209 0.27971
0.42139 0.55647 0.27890
0.42215 0.17574 0.28197
0.42291 -0.05483 0.28962
0.42367 0.54797 0.29205
0.42443 0.42845 0.29239
0.42519 0.43113 0.29637
0.42594 -0.04080 0.29895
0.42670 0.43071 0.30135
0.42746 0.16871 0.31318
0.42822 0.42636 0.31356
0.42898 0.87427 0.31342
0.42974 0.36542 0.31599
0.43050 0.75995 0.32053
0.43126 0.28760 0.31427
0.43202 0.43297 0.31868
0.43278 0.33302 0.32751
0.43354 0.61825 0.34785
0.43430 0.59988 0.33574
0.43506 -0.06377 0.33681
