# Supplementary material for: Hallucination of closed repeat proteins containing central pockets
Source: Nat Struct Mol Biol. 2023 Sep 28;30(11):1755–60. doi: 10.1038/s41594-023-01112-6 (PMC10643118; doi:10.1038/s41594-023-01112-6)
Supplement: Supplementary file 4 — Small-angle X-ray scattering raw data. [file 41594_2023_1112_MOESM4_ESM.tar › SAXS_submit/D8/C3_results/Buffer2/C3_high_D8_snap_00023.sub.2.dat]

0.01026 34.95587 105.99671
0.01102 29.08475 109.17833
0.01178 29.40022 65.08702
0.01254 31.25168 38.58565
0.01330 22.18894 24.03879
0.01406 27.83680 13.81187
0.01482 23.31834 8.43781
0.01558 24.61603 6.65063
0.01634 26.37044 5.06907
0.01710 27.73347 3.55991
0.01786 27.93252 2.31624
0.01862 26.20121 2.00405
0.01938 25.31272 1.58709
0.02014 25.16208 1.40866
0.02090 24.68674 1.23163
0.02166 24.65624 1.13191
0.02242 24.50507 1.08799
0.02318 25.58390 1.03495
0.02395 25.89154 0.98676
0.02471 24.99780 0.96864
0.02547 24.73332 0.91700
0.02623 24.62534 0.88264
0.02699 23.85327 0.86342
0.02775 24.25699 0.85839
0.02851 24.27762 0.78510
0.02927 23.21610 0.77067
0.03003 23.81068 0.75541
0.03079 24.56810 0.74428
0.03155 23.70958 0.73302
0.03231 22.45732 0.72559
0.03307 23.31447 0.68963
0.03383 22.85363 0.67882
0.03459 22.18066 0.64760
0.03535 22.05672 0.64944
0.03611 21.18539 0.65702
0.03687 21.65697 0.63380
0.03763 21.50424 0.63039
0.03839 21.61796 0.61888
0.03915 20.88910 0.57606
0.03991 21.13154 0.60197
0.04067 20.83703 0.60845
0.04143 20.39088 0.57519
0.04219 20.59220 0.55485
0.04295 19.89322 0.56759
0.04371 20.87234 0.54153
0.04447 19.90500 0.55617
0.04523 20.22599 0.52752
0.04599 19.22078 0.51554
0.04675 19.88392 0.52467
0.04751 18.49995 0.51091
0.04827 19.26127 0.51160
0.04903 19.05621 0.48572
0.04979 18.84233 0.50592
0.05055 18.68778 0.49379
0.05131 18.03651 0.47766
0.05207 18.11542 0.47887
0.05283 17.72328 0.48872
0.05359 17.54498 0.46731
0.05435 17.84665 0.45795
0.05511 17.23460 0.46586
0.05587 17.25076 0.46310
0.05663 16.86080 0.45017
0.05739 17.36579 0.44724
0.05815 16.88799 0.43183
0.05891 16.25568 0.43732
0.05967 16.42580 0.43547
0.06043 16.36934 0.42505
0.06119 15.40437 0.42450
0.06195 15.52428 0.42082
0.06271 15.25429 0.41467
0.06347 14.83159 0.41315
0.06423 15.47696 0.41300
0.06499 14.58101 0.40699
0.06575 14.49502 0.40534
0.06651 14.80885 0.40270
0.06727 14.47405 0.39581
0.06803 13.92948 0.39761
0.06879 14.12303 0.39656
0.06955 13.88194 0.38827
0.07031 14.15313 0.38698
0.07107 13.39573 0.38162
0.07183 13.23424 0.38017
0.07259 12.81605 0.37281
0.07335 13.21214 0.36397
0.07412 12.28002 0.36666
0.07488 12.61483 0.37115
0.07564 12.44742 0.35735
0.07640 12.30713 0.35477
0.07716 12.08685 0.36169
0.07792 11.83646 0.35378
0.07868 12.15781 0.35019
0.07944 11.53468 0.35022
0.08020 11.12851 0.35565
0.08096 11.25530 0.34532
0.08172 10.82216 0.34554
0.08248 10.68987 0.34547
0.08324 11.35562 0.34013
0.08400 10.77061 0.34266
0.08476 10.45054 0.34886
0.08552 10.54746 0.36129
0.08628 10.33997 0.35116
0.08704 10.00247 0.36054
0.08780 10.16049 0.36416
0.08856 9.70134 0.36989
0.08932 9.58647 0.36467
0.09008 8.91244 0.36699
0.09084 9.01384 0.36777
0.09160 9.24317 0.36589
0.09236 8.84096 0.36615
0.09312 9.10370 0.36756
0.09388 8.80441 0.38161
0.09464 8.39300 0.37145
0.09540 8.26453 0.36283
0.09616 8.78651 0.35825
0.09692 8.10760 0.35100
0.09768 7.61278 0.35560
0.09844 7.94370 0.36314
0.09920 7.68747 0.36074
0.09996 7.87485 0.35055
0.10072 7.90586 0.33782
0.10148 7.29307 0.33498
0.10224 7.21517 0.32810
0.10300 7.29662 0.33129
0.10376 7.10700 0.32048
0.10452 7.10811 0.32071
0.10528 7.04697 0.31689
0.10604 6.75718 0.31113
0.10680 6.74828 0.30849
0.10756 6.53804 0.30304
0.10832 6.31426 0.30812
0.10908 6.02583 0.30010
0.10984 6.40547 0.30471
0.11060 6.33740 0.30036
0.11136 5.86296 0.30325
0.11212 5.85174 0.30125
0.11288 5.69994 0.29271
0.11364 5.54662 0.29763
0.11440 5.39303 0.28766
0.11516 5.17361 0.28559
0.11592 5.73587 0.28502
0.11668 5.19984 0.28956
0.11744 5.05995 0.27992
0.11820 5.12245 0.28129
0.11896 5.03937 0.27940
0.11972 4.65218 0.28164
0.12048 4.83616 0.27974
0.12124 4.75683 0.26903
0.12200 4.43022 0.27583
0.12276 4.34244 0.27345
0.12352 4.90197 0.26692
0.12428 3.99285 0.26914
0.12504 4.35463 0.26505
0.12580 4.37340 0.26245
0.12656 4.05744 0.26390
0.12732 4.18984 0.25914
0.12808 4.08585 0.25883
0.12884 3.90052 0.25874
0.12960 4.05132 0.25740
0.13036 3.61480 0.25164
0.13112 3.47007 0.25370
0.13188 3.72833 0.25258
0.13264 3.63936 0.25120
0.13340 3.44616 0.24524
0.13416 3.66319 0.24943
0.13492 3.58559 0.24553
0.13568 3.23552 0.24361
0.13644 3.12189 0.24478
0.13720 3.54938 0.23900
0.13796 2.99552 0.23997
0.13873 3.30169 0.23849
0.13949 2.91654 0.23768
0.14025 2.92710 0.23417
0.14101 2.99319 0.23321
0.14177 2.99852 0.23794
0.14253 3.04828 0.23621
0.14329 2.74784 0.23161
0.14405 2.75154 0.23455
0.14481 2.81691 0.23164
0.14557 2.56690 0.22920
0.14633 2.59183 0.23061
0.14709 2.78851 0.22728
0.14785 2.42507 0.23063
0.14861 2.60008 0.22938
0.14937 2.15840 0.22897
0.15013 2.44027 0.22433
0.15089 2.36397 0.22184
0.15165 2.10865 0.22353
0.15241 2.30973 0.22636
0.15317 2.46553 0.22003
0.15393 2.11736 0.22163
0.15469 2.02082 0.21926
0.15545 2.09641 0.21994
0.15621 2.06696 0.21608
0.15697 2.06970 0.21988
0.15773 2.12366 0.21607
0.15849 1.84700 0.21802
0.15925 1.96535 0.21556
0.16001 1.81018 0.21502
0.16077 1.71849 0.21739
0.16153 1.85006 0.21447
0.16229 1.93857 0.21221
0.16305 1.73129 0.21281
0.16381 1.79398 0.20702
0.16457 1.80272 0.21029
0.16533 1.92407 0.20751
0.16609 1.79203 0.20691
0.16685 1.66616 0.20579
0.16761 1.74991 0.20499
0.16837 1.71191 0.20516
0.16913 1.61794 0.20542
0.16989 1.77355 0.20674
0.17065 1.26544 0.20307
0.17141 1.29264 0.20329
0.17217 1.37433 0.20217
0.17293 1.26051 0.20266
0.17369 1.50260 0.20307
0.17445 1.18302 0.20075
0.17521 1.42136 0.20676
0.17597 1.32267 0.20773
0.17673 1.40068 0.20831
0.17749 1.21643 0.21086
0.17825 1.42498 0.21037
0.17901 1.39256 0.21109
0.17977 1.08882 0.21343
0.18053 1.36567 0.21601
0.18129 1.36655 0.21416
0.18205 1.21662 0.21593
0.18281 1.33088 0.21807
0.18357 0.90641 0.21749
0.18433 0.81671 0.21881
0.18509 1.15006 0.21997
0.18585 1.19679 0.22096
0.18661 1.33903 0.21988
0.18737 0.96408 0.22154
0.18813 1.13648 0.22080
0.18889 0.87447 0.22148
0.18965 1.15143 0.22091
0.19041 1.11034 0.22472
0.19117 0.74336 0.22206
0.19193 1.06832 0.22392
0.19269 0.64382 0.22452
0.19345 0.76558 0.22480
0.19421 0.86681 0.22366
0.19497 1.02706 0.22472
0.19573 0.78707 0.22729
0.19649 0.76616 0.22228
0.19725 0.86514 0.22415
0.19801 0.64279 0.22474
0.19877 0.73329 0.22504
0.19953 0.87939 0.22464
0.20029 1.02800 0.22950
0.20105 0.96711 0.22405
0.20181 0.77303 0.22726
0.20257 0.59463 0.22168
0.20333 0.81690 0.22739
0.20409 1.00996 0.22532
0.20485 0.78781 0.22656
0.20561 0.96257 0.22899
0.20637 0.70358 0.22669
0.20713 1.02969 0.22793
0.20789 0.77848 0.22649
0.20865 0.75475 0.22549
0.20941 1.02512 0.22871
0.21017 0.79769 0.23002
0.21093 0.53026 0.22678
0.21169 0.72225 0.23044
0.21245 0.79310 0.22835
0.21321 1.07599 0.23013
0.21397 0.80770 0.22452
0.21473 1.06722 0.22524
0.21549 1.02957 0.22787
0.21625 0.91532 0.22738
0.21701 0.87425 0.22414
0.21777 0.67820 0.22632
0.21853 0.81988 0.22792
0.21929 0.83867 0.22411
0.22005 0.85595 0.22369
0.22081 0.59942 0.22563
0.22157 0.74258 0.22913
0.22233 0.67673 0.22120
0.22309 0.69326 0.22394
0.22385 0.74934 0.22077
0.22461 0.58835 0.22021
0.22537 0.91626 0.22111
0.22613 0.83073 0.22025
0.22689 0.72015 0.21623
0.22765 0.58876 0.21418
0.22841 0.98116 0.21668
0.22917 0.79555 0.21377
0.22993 0.94046 0.21340
0.23069 0.55920 0.21226
0.23145 0.57960 0.21449
0.23221 0.74648 0.21093
0.23297 0.88306 0.21079
0.23373 0.70052 0.20747
0.23449 0.58619 0.20991
0.23525 0.71489 0.20751
0.23601 0.69668 0.20833
0.23677 1.03882 0.20982
0.23753 0.86870 0.21053
0.23829 0.59568 0.20323
0.23905 0.69594 0.20463
0.23981 0.67180 0.20713
0.24057 0.44399 0.20481
0.24133 0.57218 0.20314
0.24209 0.92641 0.20291
0.24285 0.51119 0.20395
0.24361 0.37499 0.20140
0.24437 0.74591 0.20189
0.24513 0.76017 0.20295
0.24589 0.71294 0.19882
0.24665 0.63363 0.20057
0.24741 0.78276 0.19874
0.24817 0.49757 0.19948
0.24893 0.75128 0.19894
0.24969 0.84078 0.19848
0.25045 0.31574 0.19727
0.25121 0.53508 0.19679
0.25197 0.81347 0.19609
0.25273 0.57379 0.19106
0.25349 0.68605 0.19536
0.25425 0.73769 0.19344
0.25501 0.86198 0.19241
0.25577 0.80904 0.19438
0.25653 0.89527 0.19133
0.25729 0.55757 0.19315
0.25805 0.64805 0.18911
0.25881 0.76185 0.18890
0.25957 0.85033 0.18931
0.26033 0.75363 0.18831
0.26109 0.69931 0.18851
0.26185 0.54799 0.18828
0.26261 0.68129 0.18702
0.26337 0.68903 0.18702
0.26413 0.58632 0.18693
0.26489 0.51598 0.18395
0.26565 0.40839 0.18559
0.26641 0.68417 0.18622
0.26717 0.93863 0.18396
0.26793 0.61200 0.18401
0.26869 0.55154 0.17957
0.26945 0.68113 0.18201
0.27021 0.63137 0.18218
0.27097 0.31603 0.18254
0.27172 0.51759 0.18252
0.27248 0.73374 0.18270
0.27324 0.33030 0.18381
0.27400 0.73926 0.17900
0.27476 0.61595 0.17897
0.27552 0.46350 0.17711
0.27628 0.62038 0.17765
0.27704 0.67490 0.18086
0.27780 0.60167 0.17797
0.27856 0.72120 0.17872
0.27932 0.59175 0.17662
0.28008 0.62828 0.17636
0.28084 0.80804 0.17645
0.28160 0.53097 0.17599
0.28236 0.64811 0.17539
0.28312 0.60577 0.17593
0.28388 0.51077 0.17416
0.28464 0.67993 0.17488
0.28540 0.51368 0.17676
0.28616 0.77591 0.17510
0.28692 0.58562 0.17407
0.28768 0.69354 0.17565
0.28844 0.68198 0.17596
0.28920 0.68048 0.17453
0.28996 0.50507 0.17651
0.29072 0.54099 0.17430
0.29148 0.60194 0.17597
0.29224 0.35617 0.17742
0.29300 0.48675 0.17464
0.29376 0.53037 0.17402
0.29452 0.46132 0.17734
0.29528 0.26159 0.17757
0.29604 0.74443 0.17600
0.29680 0.51363 0.17534
0.29756 0.51522 0.17917
0.29832 0.33272 0.17636
0.29908 0.55945 0.17642
0.29984 0.57070 0.17524
0.30060 0.48614 0.17579
0.30136 0.33595 0.17453
0.30212 0.33423 0.17336
0.30288 0.53221 0.17551
0.30364 0.60420 0.17273
0.30440 0.47434 0.17490
0.30516 0.37603 0.17763
0.30592 0.39589 0.17831
0.30668 0.56857 0.17671
0.30744 0.69684 0.17691
0.30820 0.58452 0.17797
0.30896 0.57503 0.17877
0.30972 0.91887 0.17903
0.31048 0.39549 0.17883
0.31124 0.32702 0.18017
0.31200 0.68103 0.18029
0.31276 0.47731 0.17840
0.31352 0.54473 0.17813
0.31428 0.47125 0.18086
0.31504 0.51701 0.17622
0.31580 0.82250 0.17837
0.31656 0.58704 0.18029
0.31732 0.49815 0.18089
0.31808 0.48249 0.18226
0.31883 0.44100 0.18484
0.31959 0.60634 0.18034
0.32035 0.49162 0.18318
0.32111 0.35310 0.18493
0.32187 0.41500 0.18284
0.32263 0.61946 0.18596
0.32339 0.44528 0.18332
0.32415 0.65114 0.18619
0.32491 0.43877 0.18765
0.32567 0.50459 0.18716
0.32643 0.89828 0.18877
0.32719 0.48843 0.18736
0.32795 0.50736 0.18837
0.32871 0.64711 0.18431
0.32947 0.32194 0.18796
0.33023 0.61667 0.18677
0.33099 0.81790 0.18880
0.33175 0.52119 0.18688
0.33251 0.49490 0.18774
0.33327 0.14884 0.19068
0.33403 0.59594 0.18742
0.33479 0.20278 0.18830
0.33555 0.41113 0.18877
0.33631 0.26408 0.18891
0.33707 0.15654 0.18747
0.33783 0.64815 0.19326
0.33859 0.41471 0.19152
0.33935 0.23316 0.19194
0.34011 0.49881 0.19233
0.34087 0.50966 0.19057
0.34163 0.53670 0.19054
0.34239 0.61922 0.18928
0.34315 0.27127 0.19023
0.34391 0.49488 0.19476
0.34467 0.30478 0.19444
0.34543 0.23628 0.19363
0.34619 0.62992 0.19484
0.34695 0.35297 0.19037
0.34771 0.40030 0.19109
0.34847 0.39808 0.19280
0.34922 0.50548 0.19215
0.34998 0.37803 0.19223
0.35074 0.59179 0.18762
0.35150 0.39808 0.18559
0.35226 0.47467 0.18346
0.35302 0.60118 0.18143
0.35378 0.50564 0.18218
0.35454 0.58422 0.18674
0.35530 0.45539 0.18601
0.35606 0.78710 0.18682
0.35682 0.39400 0.18524
0.35758 0.38571 0.18524
0.35834 0.50595 0.18588
0.35910 0.64997 0.18713
0.35986 0.52172 0.18705
0.36062 0.59725 0.19063
0.36138 0.47344 0.18845
0.36214 0.49835 0.18828
0.36290 0.38101 0.18828
0.36366 0.53068 0.19019
0.36442 0.56639 0.18851
0.36518 0.48903 0.19005
0.36594 0.45947 0.18833
0.36670 0.69225 0.19243
0.36746 0.35448 0.19232
0.36822 0.42583 0.19011
0.36898 0.32334 0.19318
0.36974 0.23304 0.19397
0.37050 0.49576 0.19707
0.37126 0.59559 0.19604
0.37202 0.48778 0.19293
0.37277 0.41107 0.19561
0.37353 0.44523 0.19859
0.37429 0.44535 0.19796
0.37505 0.40815 0.20088
0.37581 0.61877 0.20117
0.37657 0.57667 0.20403
0.37733 0.59099 0.20664
0.37809 0.45008 0.20667
0.37885 0.26026 0.20856
0.37961 0.73779 0.21089
0.38037 0.60571 0.21014
0.38113 0.36444 0.20870
0.38189 0.45909 0.21151
0.38265 0.14912 0.21589
0.38341 0.22353 0.21595
0.38417 0.41676 0.22148
0.38493 0.40090 0.22119
0.38569 0.33855 0.21912
0.38645 0.35747 0.21850
0.38721 0.62747 0.22288
0.38797 0.45794 0.22179
0.38873 0.60386 0.22870
0.38949 0.23276 0.22472
0.39025 0.68237 0.22832
0.39101 0.48636 0.22747
0.39177 0.16890 0.23442
0.39252 0.42064 0.23408
0.39328 0.38247 0.23454
0.39404 0.24167 0.23694
0.39480 0.24074 0.23434
0.39556 0.54693 0.23668
0.39632 0.33805 0.24537
0.39708 0.16256 0.24100
0.39784 0.10106 0.24143
0.39860 0.28616 0.24402
0.39936 0.42310 0.25070
0.40012 0.36506 0.25344
0.40088 0.35443 0.24811
0.40164 0.23831 0.25026
0.40240 0.31990 0.25053
0.40316 0.46216 0.25980
0.40392 0.38396 0.25858
0.40468 0.40272 16.95360
0.40544 0.31251 0.25769
0.40620 0.51056 0.25734
0.40696 0.28580 0.25794
0.40772 0.68804 0.26116
0.40848 0.37811 0.26461
0.40924 0.71984 0.26344
0.40999 0.51224 0.26405
0.41075 0.25076 0.26138
0.41151 0.35526 0.27003
0.41227 0.27234 0.27003
0.41303 0.58659 0.27388
0.41379 0.36843 0.26391
0.41455 0.76575 0.27456
0.41531 0.19963 0.26590
0.41607 0.47198 0.27295
0.41683 0.65961 0.27316
0.41759 0.14529 0.27570
0.41835 0.38077 0.27871
0.41911 0.74924 0.27334
0.41987 -0.03733 0.28352
0.42063 0.15316 0.27461
0.42139 0.32873 0.28000
0.42215 0.27955 0.29330
0.42291 0.17821 0.28375
0.42367 0.58492 0.28836
0.42443 0.39445 0.29959
0.42519 0.68396 0.29504
0.42594 0.36359 0.29930
0.42670 0.64979 0.30367
0.42746 0.39055 0.30642
0.42822 0.28086 0.31279
0.42898 0.27388 0.31622
0.42974 0.02330 0.31610
0.43050 0.74873 0.31270
0.43126 0.22398 0.31987
0.43202 1.11479 0.32417
0.43278 0.19378 0.32353
0.43354 0.19726 0.34149
0.43430 -0.18346 0.32743
0.43506 0.69736 0.34024
