# Supplementary material for: Hallucination of closed repeat proteins containing central pockets
Source: Nat Struct Mol Biol. 2023 Sep 28;30(11):1755–60. doi: 10.1038/s41594-023-01112-6 (PMC10643118; doi:10.1038/s41594-023-01112-6)
Supplement: Supplementary file 4 — Small-angle X-ray scattering raw data. [file 41594_2023_1112_MOESM4_ESM.tar › SAXS_submit/D8/C3_results/Buffer2/C3_high_D8_snap_00022.sub.2.dat]

0.01026 14.31334 103.96309
0.01102 29.36489 108.18990
0.01178 36.78460 66.01499
0.01254 28.34061 38.81635
0.01330 22.90110 24.29907
0.01406 25.39361 14.29592
0.01482 26.09292 8.80495
0.01558 24.33209 6.89152
0.01634 27.07527 5.00649
0.01710 25.88219 3.66561
0.01786 26.42885 2.39466
0.01862 26.29042 1.86443
0.01938 24.32980 1.53592
0.02014 26.66601 1.41631
0.02090 25.56445 1.24706
0.02166 24.62664 1.15252
0.02242 23.98066 1.07305
0.02318 25.09889 1.01622
0.02395 25.36079 1.00375
0.02471 24.13232 0.91906
0.02547 23.57779 0.89985
0.02623 25.16595 0.87781
0.02699 24.17014 0.85724
0.02775 23.20323 0.83181
0.02851 23.93785 0.79306
0.02927 22.62846 0.77918
0.03003 23.43876 0.77552
0.03079 23.43220 0.73876
0.03155 23.36385 0.70682
0.03231 23.23960 0.71472
0.03307 23.33060 0.70131
0.03383 23.41015 0.67558
0.03459 22.98311 0.67539
0.03535 22.20959 0.65692
0.03611 21.43291 0.64739
0.03687 21.38670 0.62205
0.03763 22.36652 0.62381
0.03839 22.06791 0.60651
0.03915 21.27822 0.58890
0.03991 21.37488 0.59289
0.04067 20.98946 0.58079
0.04143 20.92807 0.56851
0.04219 20.53855 0.57505
0.04295 20.35535 0.56770
0.04371 20.29475 0.53575
0.04447 19.75355 0.53373
0.04523 20.16926 0.54250
0.04599 20.03050 0.51363
0.04675 19.68565 0.51450
0.04751 19.34703 0.50872
0.04827 19.36516 0.50047
0.04903 18.75713 0.51617
0.04979 19.18097 0.49789
0.05055 18.05375 0.48725
0.05131 18.07602 0.48365
0.05207 18.53566 0.47908
0.05283 17.95123 0.47568
0.05359 18.13147 0.46647
0.05435 17.78078 0.46609
0.05511 17.56922 0.46198
0.05587 17.60499 0.46010
0.05663 16.78814 0.45408
0.05739 16.48267 0.43209
0.05815 16.05311 0.44105
0.05891 16.75275 0.43049
0.05967 15.73730 0.42677
0.06043 15.72580 0.43465
0.06119 16.32843 0.42909
0.06195 15.96849 0.41083
0.06271 15.09139 0.42632
0.06347 16.18479 0.41831
0.06423 15.10997 0.41487
0.06499 14.93803 0.40647
0.06575 14.22082 0.40210
0.06651 14.19282 0.40069
0.06727 14.18701 0.38995
0.06803 14.04495 0.40013
0.06879 13.90962 0.38777
0.06955 13.70918 0.38386
0.07031 14.27031 0.39330
0.07107 13.60611 0.38978
0.07183 13.70364 0.38547
0.07259 12.73796 0.37390
0.07335 12.23183 0.37276
0.07412 12.39850 0.36885
0.07488 12.24651 0.36471
0.07564 12.38264 0.36299
0.07640 12.29645 0.36386
0.07716 11.91931 0.35847
0.07792 11.77567 0.35095
0.07868 11.51492 0.35473
0.07944 11.74048 0.35034
0.08020 11.55792 0.35187
0.08096 11.30616 0.34090
0.08172 11.45608 0.33279
0.08248 10.90292 0.33886
0.08324 10.92300 0.33824
0.08400 10.38706 0.34221
0.08476 10.49471 0.33584
0.08552 10.63762 0.35331
0.08628 10.14911 0.35360
0.08704 10.05318 0.35715
0.08780 9.35160 0.36457
0.08856 9.66591 0.35894
0.08932 9.01992 0.36598
0.09008 9.48465 0.36620
0.09084 9.42700 0.35586
0.09160 9.29784 0.37036
0.09236 8.87030 0.37208
0.09312 9.05785 0.35848
0.09388 8.52163 0.37879
0.09464 8.24053 0.36620
0.09540 8.13144 0.35521
0.09616 7.69250 0.36653
0.09692 8.30962 0.35619
0.09768 8.07262 0.35770
0.09844 7.70772 0.36356
0.09920 7.55009 0.35497
0.09996 8.18411 0.35300
0.10072 7.03268 0.34222
0.10148 6.84478 0.33292
0.10224 7.29787 0.32666
0.10300 6.85878 0.32211
0.10376 6.74896 0.32114
0.10452 6.67956 0.31380
0.10528 6.65689 0.31416
0.10604 6.74463 0.31245
0.10680 6.40813 0.31237
0.10756 6.69401 0.30836
0.10832 6.40803 0.30225
0.10908 6.32047 0.30218
0.10984 5.70031 0.30334
0.11060 6.03035 0.30093
0.11136 5.86768 0.30268
0.11212 5.66730 0.30514
0.11288 5.53310 0.30125
0.11364 5.70281 0.30186
0.11440 5.36513 0.29687
0.11516 5.48231 0.29600
0.11592 4.97514 0.28829
0.11668 5.16321 0.28389
0.11744 4.91958 0.28664
0.11820 5.01831 0.28091
0.11896 4.94608 0.27672
0.11972 4.94641 0.28202
0.12048 4.62465 0.27317
0.12124 4.48019 0.27629
0.12200 4.59527 0.27308
0.12276 4.11070 0.27236
0.12352 4.52079 0.27167
0.12428 4.48180 0.27058
0.12504 4.44451 0.26615
0.12580 4.02232 0.26124
0.12656 4.13459 0.25718
0.12732 4.02302 0.26112
0.12808 4.01047 0.25915
0.12884 4.27009 0.26007
0.12960 3.98340 0.25794
0.13036 3.67966 0.25523
0.13112 3.79050 0.25064
0.13188 3.72215 0.25082
0.13264 3.50061 0.24887
0.13340 3.65705 0.24337
0.13416 3.54588 0.24379
0.13492 3.27200 0.24622
0.13568 3.18759 0.24042
0.13644 3.30316 0.24148
0.13720 3.11849 0.23966
0.13796 3.65145 0.23988
0.13873 3.04597 0.23896
0.13949 2.85616 0.23681
0.14025 2.79727 0.24027
0.14101 2.97278 0.23718
0.14177 2.95142 0.23471
0.14253 3.03933 0.23729
0.14329 2.93943 0.23598
0.14405 2.82122 0.23134
0.14481 2.63530 0.23294
0.14557 2.43368 0.23010
0.14633 2.37803 0.22477
0.14709 2.75911 0.22671
0.14785 2.28555 0.23076
0.14861 2.68269 0.22741
0.14937 2.27203 0.22623
0.15013 2.33847 0.22228
0.15089 2.29738 0.22359
0.15165 1.84925 0.22093
0.15241 2.20201 0.22276
0.15317 2.32156 0.22251
0.15393 2.06586 0.22093
0.15469 2.16874 0.21910
0.15545 2.14416 0.22104
0.15621 2.14282 0.22030
0.15697 1.91514 0.21594
0.15773 2.11721 0.21374
0.15849 1.67302 0.21497
0.15925 1.92108 0.21818
0.16001 2.00559 0.21667
0.16077 1.78070 0.21572
0.16153 1.75460 0.21196
0.16229 1.97114 0.21122
0.16305 1.64233 0.20993
0.16381 1.72480 0.20955
0.16457 1.67413 0.20729
0.16533 1.63424 0.20878
0.16609 1.69238 0.20340
0.16685 1.41108 0.20764
0.16761 1.70692 0.20732
0.16837 1.53661 0.20276
0.16913 1.66858 0.20348
0.16989 1.34548 0.20826
0.17065 1.45218 0.20367
0.17141 1.63605 0.20286
0.17217 1.44531 0.20225
0.17293 1.45836 0.20402
0.17369 1.40880 0.20308
0.17445 1.31160 0.20674
0.17521 1.22912 0.20505
0.17597 1.57914 0.20210
0.17673 1.21509 0.20772
0.17749 1.22356 0.20874
0.17825 1.31797 0.21291
0.17901 1.42509 0.21580
0.17977 1.47996 0.21549
0.18053 1.25049 0.21454
0.18129 1.38208 0.21686
0.18205 1.33898 0.21877
0.18281 1.18753 0.21895
0.18357 0.86999 0.21874
0.18433 1.32991 0.21909
0.18509 0.99225 0.21830
0.18585 1.03764 0.22370
0.18661 1.17625 0.21858
0.18737 1.04215 0.21665
0.18813 1.38615 0.22210
0.18889 1.24028 0.21849
0.18965 1.05039 0.22012
0.19041 0.97546 0.22023
0.19117 0.85884 0.22252
0.19193 0.90342 0.22593
0.19269 0.87317 0.22653
0.19345 0.55422 0.22624
0.19421 0.83921 0.22559
0.19497 1.10260 0.22412
0.19573 0.99898 0.22391
0.19649 1.09521 0.22392
0.19725 0.90340 0.22685
0.19801 0.76599 0.22825
0.19877 0.82014 0.22854
0.19953 1.05059 0.22525
0.20029 0.94172 0.22553
0.20105 0.89937 0.22015
0.20181 0.71363 0.22533
0.20257 0.70633 0.22508
0.20333 0.91376 0.22408
0.20409 0.66660 0.22138
0.20485 0.58341 0.22472
0.20561 0.92278 0.22496
0.20637 1.12963 0.22760
0.20713 0.52747 0.22811
0.20789 1.08946 0.22750
0.20865 0.86033 0.22682
0.20941 0.92411 0.23046
0.21017 0.80348 0.23029
0.21093 0.59752 0.22654
0.21169 0.67766 0.22714
0.21245 0.81969 0.22364
0.21321 0.67893 0.22668
0.21397 0.57953 0.22833
0.21473 0.49093 0.22458
0.21549 0.93271 0.22407
0.21625 0.57605 0.22470
0.21701 0.85000 0.22543
0.21777 0.73168 0.23143
0.21853 0.57541 0.22528
0.21929 0.93249 0.22545
0.22005 1.02521 0.22637
0.22081 0.84008 0.22382
0.22157 0.97540 0.22058
0.22233 0.67107 0.22347
0.22309 0.74270 0.22751
0.22385 0.59155 0.22116
0.22461 0.56511 0.22089
0.22537 0.75354 0.21782
0.22613 0.58962 0.22040
0.22689 0.50144 0.21651
0.22765 0.92272 0.21351
0.22841 0.76055 0.21436
0.22917 0.86918 0.21560
0.22993 0.37679 0.21425
0.23069 0.70961 0.21458
0.23145 0.58336 0.21290
0.23221 0.82604 0.21359
0.23297 0.84598 0.20938
0.23373 0.57768 0.20978
0.23449 0.57549 0.21052
0.23525 0.89731 0.21049
0.23601 0.43306 0.21021
0.23677 0.79154 0.20750
0.23753 0.76570 0.20600
0.23829 0.86318 0.20643
0.23905 0.48584 0.20705
0.23981 0.77988 0.20270
0.24057 0.91423 0.20454
0.24133 0.52733 0.20087
0.24209 0.80457 0.20150
0.24285 0.65078 0.20124
0.24361 0.82646 0.20233
0.24437 0.71739 0.20013
0.24513 0.42476 0.20018
0.24589 0.77037 0.19964
0.24665 0.63965 0.19927
0.24741 0.52399 0.19864
0.24817 0.60623 0.19712
0.24893 0.70601 0.19394
0.24969 0.59906 0.19809
0.25045 0.84825 0.19540
0.25121 0.62852 0.19345
0.25197 0.62441 0.19617
0.25273 0.52125 0.19267
0.25349 0.71903 0.19440
0.25425 0.71058 0.19208
0.25501 0.62972 0.19254
0.25577 0.66336 0.19205
0.25653 0.48282 0.19431
0.25729 0.83857 0.19219
0.25805 0.67760 0.19070
0.25881 0.57925 0.18898
0.25957 0.74441 0.19013
0.26033 0.77225 0.18783
0.26109 0.54530 0.18827
0.26185 0.48713 0.18655
0.26261 0.58713 0.18652
0.26337 0.40343 0.18546
0.26413 0.49960 0.18466
0.26489 0.64233 0.18597
0.26565 0.51899 0.18497
0.26641 0.55121 0.18483
0.26717 0.66349 0.18466
0.26793 0.49108 0.18521
0.26869 0.78339 0.18196
0.26945 0.63399 0.18377
0.27021 0.47084 0.18162
0.27097 0.65823 0.18480
0.27172 0.48573 0.18056
0.27248 0.35749 0.18010
0.27324 0.60607 0.18099
0.27400 0.65003 0.18197
0.27476 0.81618 0.17921
0.27552 0.60368 0.18088
0.27628 0.38464 0.17835
0.27704 0.39851 0.17970
0.27780 0.33964 0.17839
0.27856 0.69100 0.17715
0.27932 0.48524 0.17804
0.28008 0.60629 0.17650
0.28084 0.57185 0.17649
0.28160 0.66307 0.17478
0.28236 0.65877 0.17492
0.28312 0.62534 0.17452
0.28388 0.53529 0.17718
0.28464 0.65990 0.17371
0.28540 0.58523 0.17475
0.28616 0.56483 0.17260
0.28692 0.55564 0.17446
0.28768 0.67094 0.17561
0.28844 0.40348 0.17681
0.28920 0.54046 0.17317
0.28996 0.59275 0.17392
0.29072 0.48275 0.17518
0.29148 0.41170 0.17552
0.29224 0.36151 0.17440
0.29300 0.70659 0.17480
0.29376 0.50585 0.17389
0.29452 0.76513 0.17629
0.29528 0.61161 0.17721
0.29604 0.24061 0.17613
0.29680 0.54922 0.17710
0.29756 0.61915 0.17784
0.29832 0.26200 0.17558
0.29908 0.24876 0.17443
0.29984 0.65603 0.17564
0.30060 0.52897 0.17492
0.30136 0.27686 0.17383
0.30212 0.59703 0.17011
0.30288 0.43639 0.17541
0.30364 0.39417 0.17346
0.30440 0.63928 0.17481
0.30516 0.57064 0.17965
0.30592 0.65094 0.17466
0.30668 0.45638 0.17670
0.30744 0.42566 0.18002
0.30820 0.60019 0.17779
0.30896 0.46529 0.17927
0.30972 0.23183 0.17681
0.31048 0.41141 0.17959
0.31124 0.41351 0.17937
0.31200 0.61873 0.17736
0.31276 0.51328 0.17907
0.31352 0.42549 0.17847
0.31428 0.44829 0.17847
0.31504 0.66595 0.17756
0.31580 0.62629 0.17904
0.31656 0.51947 0.17927
0.31732 0.63659 0.17936
0.31808 0.40229 0.18082
0.31883 0.31932 0.18371
0.31959 0.49678 0.18279
0.32035 0.46228 0.18497
0.32111 0.60462 0.18555
0.32187 0.40062 0.18463
0.32263 0.51054 0.18632
0.32339 0.47045 0.18537
0.32415 0.59841 0.18875
0.32491 0.53258 0.18844
0.32567 0.41204 0.18792
0.32643 0.50701 0.18967
0.32719 0.41134 0.18961
0.32795 0.72761 0.19039
0.32871 0.54234 0.18912
0.32947 0.47355 0.18589
0.33023 0.47563 0.18833
0.33099 0.57338 0.18841
0.33175 0.51720 0.18798
0.33251 0.06167 0.18944
0.33327 0.57438 0.18809
0.33403 0.48507 0.18689
0.33479 0.22251 0.18769
0.33555 0.45342 0.18915
0.33631 0.73909 0.18784
0.33707 0.50656 0.19067
0.33783 0.39766 0.19141
0.33859 0.45843 0.19173
0.33935 0.28462 0.18935
0.34011 0.52850 0.19079
0.34087 0.32737 0.19036
0.34163 0.31389 0.19141
0.34239 0.29690 0.19204
0.34315 0.37292 0.19302
0.34391 0.45217 0.19523
0.34467 0.35634 0.19342
0.34543 0.54208 0.18941
0.34619 0.48989 0.19402
0.34695 0.45525 0.19213
0.34771 0.44433 0.19371
0.34847 0.18074 0.19353
0.34922 0.55657 0.19408
0.34998 0.77728 0.19039
0.35074 0.55937 0.18967
0.35150 0.36734 0.18572
0.35226 0.36852 0.18445
0.35302 0.42967 0.18119
0.35378 0.40098 0.18030
0.35454 0.30453 0.18620
0.35530 0.46045 0.18394
0.35606 0.18910 0.18843
0.35682 0.53364 0.18735
0.35758 0.30457 0.19053
0.35834 0.43245 0.19004
0.35910 0.47673 0.19142
0.35986 0.06265 0.18557
0.36062 0.40004 0.18468
0.36138 0.56580 0.18727
0.36214 0.35115 0.18772
0.36290 0.39955 0.18870
0.36366 0.29377 0.18901
0.36442 0.05396 0.18706
0.36518 0.49950 0.18944
0.36594 0.09046 0.19276
0.36670 0.45032 0.18987
0.36746 0.60135 0.19084
0.36822 0.48677 0.19397
0.36898 0.52097 0.19552
0.36974 0.64857 0.19259
0.37050 0.39291 0.19688
0.37126 0.44315 0.19136
0.37202 0.23778 0.19781
0.37277 0.36230 0.19998
0.37353 0.66473 0.19551
0.37429 0.35324 0.20296
0.37505 0.21479 0.20055
0.37581 0.48911 0.20380
0.37657 0.53807 0.20557
0.37733 0.17620 0.20496
0.37809 0.21376 0.20565
0.37885 0.21956 0.20975
0.37961 0.27384 0.20677
0.38037 0.38691 0.21006
0.38113 0.45883 0.20943
0.38189 0.18179 0.21143
0.38265 0.08054 0.21243
0.38341 0.73944 0.21216
0.38417 0.14812 0.21994
0.38493 0.43551 0.21786
0.38569 0.52704 0.21874
0.38645 0.71911 0.21843
0.38721 0.37076 0.21938
0.38797 0.23487 0.22410
0.38873 0.49954 0.22553
0.38949 0.52069 0.22714
0.39025 0.73363 0.23258
0.39101 0.10965 0.22656
0.39177 0.17321 0.23633
0.39252 0.48909 0.23406
0.39328 0.21055 0.23123
0.39404 0.30460 0.23878
0.39480 0.53889 0.23839
0.39556 0.51260 0.23899
0.39632 0.53276 0.23825
0.39708 0.49674 0.24083
0.39784 0.32346 0.24217
0.39860 0.46215 0.24555
0.39936 0.48229 0.24850
0.40012 0.70160 0.25110
0.40088 0.06425 0.24825
0.40164 0.45510 0.24961
0.40240 0.51866 0.25302
0.40316 0.46731 0.25388
0.40392 0.05900 0.25720
0.40468 0.91040 17.10696
0.40544 0.53765 0.25930
0.40620 0.10107 0.26064
0.40696 0.17566 0.25755
0.40772 0.72308 0.26231
0.40848 0.08028 0.26003
0.40924 0.47799 0.26122
0.40999 -0.04852 0.26776
0.41075 0.55480 0.27244
0.41151 0.43422 0.26728
0.41227 0.26621 0.26397
0.41303 0.56136 0.27423
0.41379 0.41237 0.26514
0.41455 0.22017 0.27327
0.41531 0.19854 0.26906
0.41607 0.20143 0.27627
0.41683 0.09646 0.27067
0.41759 0.48085 0.28132
0.41835 0.54457 0.27287
0.41911 0.20726 0.27488
0.41987 0.42710 0.28044
0.42063 0.66051 0.27818
0.42139 0.67581 0.28234
0.42215 -0.15202 0.29367
0.42291 0.24133 0.28805
0.42367 0.15972 0.29384
0.42443 0.58293 0.29344
0.42519 0.77554 0.29907
0.42594 0.52511 0.29903
0.42670 0.23206 0.29609
0.42746 0.60571 0.30714
0.42822 0.60765 0.31018
0.42898 0.43502 0.30815
0.42974 0.39303 0.32618
0.43050 0.61459 0.31432
0.43126 0.14929 0.32760
0.43202 0.17934 0.32477
0.43278 0.05404 0.32597
0.43354 0.07509 0.33307
0.43430 0.23627 0.33010
0.43506 0.23540 0.34322
