# Supplementary material for: Hallucination of closed repeat proteins containing central pockets
Source: Nat Struct Mol Biol. 2023 Sep 28;30(11):1755–60. doi: 10.1038/s41594-023-01112-6 (PMC10643118; doi:10.1038/s41594-023-01112-6)
Supplement: Supplementary file 4 — Small-angle X-ray scattering raw data. [file 41594_2023_1112_MOESM4_ESM.tar › SAXS_submit/D8/C3_results/Buffer2/C3_high_D8_snap_00021.sub.2.dat]

0.01026 25.68924 104.43121
0.01102 21.29210 106.47617
0.01178 31.82272 65.69889
0.01254 25.41572 38.92531
0.01330 30.88195 24.89313
0.01406 26.96857 13.95427
0.01482 26.18824 8.41691
0.01558 24.76327 6.50794
0.01634 26.87198 4.80942
0.01710 26.47065 3.49278
0.01786 25.59622 2.37120
0.01862 27.01995 1.92904
0.01938 25.14141 1.55333
0.02014 25.10310 1.34963
0.02090 23.48330 1.21576
0.02166 24.85589 1.13526
0.02242 24.99931 1.11039
0.02318 24.87561 1.01127
0.02395 25.03680 0.95644
0.02471 24.74109 0.96882
0.02547 24.61642 0.88618
0.02623 23.72867 0.90276
0.02699 22.70649 0.86078
0.02775 23.50496 0.86376
0.02851 23.62394 0.84287
0.02927 22.60122 0.77893
0.03003 24.46814 0.77587
0.03079 23.48473 0.74148
0.03155 23.60049 0.74522
0.03231 22.25362 0.73087
0.03307 22.37501 0.69415
0.03383 23.08646 0.68504
0.03459 22.57915 0.66497
0.03535 22.77289 0.66090
0.03611 22.37326 0.65626
0.03687 22.40141 0.64612
0.03763 21.72732 0.63446
0.03839 20.98696 0.59963
0.03915 21.46225 0.60375
0.03991 21.52356 0.60439
0.04067 20.45326 0.60018
0.04143 20.57790 0.57724
0.04219 20.09636 0.56676
0.04295 20.17690 0.55532
0.04371 21.04097 0.53321
0.04447 19.25486 0.53873
0.04523 19.73259 0.51936
0.04599 19.47848 0.51241
0.04675 19.20031 0.50090
0.04751 18.88643 0.50821
0.04827 19.64157 0.51297
0.04903 19.32762 0.50994
0.04979 18.90287 0.49132
0.05055 18.27000 0.47998
0.05131 17.94613 0.48660
0.05207 18.54526 0.49476
0.05283 17.57473 0.47424
0.05359 18.91251 0.47508
0.05435 17.76884 0.45959
0.05511 16.94893 0.45452
0.05587 16.58640 0.46764
0.05663 16.54896 0.46870
0.05739 17.08846 0.44486
0.05815 16.68103 0.43552
0.05891 16.31980 0.43752
0.05967 16.33130 0.44023
0.06043 15.98661 0.42357
0.06119 15.45998 0.40834
0.06195 15.66489 0.41911
0.06271 15.20236 0.42597
0.06347 15.13638 0.41120
0.06423 14.49944 0.41969
0.06499 14.72027 0.40244
0.06575 14.74590 0.39981
0.06651 14.84050 0.39974
0.06727 14.20419 0.40516
0.06803 14.15722 0.39815
0.06879 13.87647 0.39023
0.06955 13.56185 0.38417
0.07031 13.47824 0.39196
0.07107 13.07249 0.38729
0.07183 13.39382 0.37746
0.07259 13.22863 0.37711
0.07335 12.72323 0.36807
0.07412 12.64261 0.36769
0.07488 12.35591 0.37276
0.07564 12.44558 0.36954
0.07640 12.58908 0.36009
0.07716 11.72288 0.35773
0.07792 12.06453 0.35400
0.07868 11.49101 0.35218
0.07944 11.19113 0.35119
0.08020 11.37339 0.35015
0.08096 10.90376 0.34708
0.08172 11.56783 0.34036
0.08248 11.29098 0.33924
0.08324 10.71467 0.33659
0.08400 10.28996 0.34895
0.08476 10.95668 0.34247
0.08552 10.17533 0.35475
0.08628 9.96858 0.35753
0.08704 9.82072 0.36613
0.08780 10.04033 0.35715
0.08856 9.91580 0.35821
0.08932 9.59548 0.36742
0.09008 8.93308 0.36724
0.09084 9.08321 0.36669
0.09160 8.81695 0.37317
0.09236 9.30627 0.37806
0.09312 8.94031 0.36533
0.09388 8.39809 0.38254
0.09464 8.44259 0.37226
0.09540 8.48703 0.36761
0.09616 7.68893 0.35365
0.09692 7.46554 0.36248
0.09768 7.93391 0.36928
0.09844 7.32082 0.36296
0.09920 7.73414 0.36620
0.09996 7.92435 0.34872
0.10072 7.20308 0.34364
0.10148 7.41430 0.33749
0.10224 7.46500 0.33369
0.10300 7.16829 0.32267
0.10376 7.15514 0.31911
0.10452 6.99977 0.31968
0.10528 7.10834 0.30619
0.10604 6.39826 0.30789
0.10680 6.70336 0.31405
0.10756 6.43339 0.30282
0.10832 6.02438 0.30620
0.10908 6.39928 0.30152
0.10984 6.12689 0.30347
0.11060 6.24681 0.30391
0.11136 5.78831 0.30661
0.11212 5.66084 0.30124
0.11288 5.83688 0.29592
0.11364 5.97249 0.29355
0.11440 5.08923 0.29284
0.11516 5.42162 0.28708
0.11592 5.29267 0.28693
0.11668 5.03986 0.28418
0.11744 4.84083 0.27874
0.11820 4.98147 0.27720
0.11896 4.90296 0.27638
0.11972 4.75877 0.28266
0.12048 4.96238 0.28115
0.12124 4.47550 0.27657
0.12200 5.10821 0.27154
0.12276 4.28929 0.27092
0.12352 4.34621 0.26593
0.12428 4.51909 0.27456
0.12504 4.14171 0.26392
0.12580 4.46413 0.26137
0.12656 4.30034 0.26460
0.12732 4.13363 0.25633
0.12808 4.15713 0.25982
0.12884 3.88576 0.25724
0.12960 3.60740 0.25721
0.13036 4.03242 0.25118
0.13112 3.40399 0.25555
0.13188 3.57707 0.25234
0.13264 3.54406 0.25138
0.13340 3.48815 0.24504
0.13416 3.54099 0.24756
0.13492 3.37777 0.24506
0.13568 3.36130 0.24323
0.13644 3.66418 0.24682
0.13720 3.32948 0.24659
0.13796 3.05790 0.23739
0.13873 3.01008 0.23887
0.13949 2.89564 0.23980
0.14025 3.12741 0.23822
0.14101 2.64369 0.23999
0.14177 2.89215 0.23636
0.14253 2.91469 0.23561
0.14329 2.48554 0.23540
0.14405 2.66687 0.23397
0.14481 2.73153 0.23140
0.14557 2.82430 0.22959
0.14633 2.75369 0.22793
0.14709 2.66177 0.22878
0.14785 2.79011 0.22713
0.14861 2.16739 0.22466
0.14937 2.69248 0.22696
0.15013 2.29418 0.22809
0.15089 2.36159 0.22282
0.15165 2.13396 0.22317
0.15241 2.22433 0.22291
0.15317 2.11894 0.21902
0.15393 1.94449 0.22068
0.15469 2.10805 0.21994
0.15545 2.22891 0.21971
0.15621 2.01732 0.21587
0.15697 2.27555 0.21833
0.15773 1.80145 0.21443
0.15849 2.12570 0.21386
0.15925 1.80248 0.21382
0.16001 2.02426 0.21291
0.16077 1.73713 0.21525
0.16153 1.66841 0.21391
0.16229 1.42040 0.21171
0.16305 1.71735 0.20942
0.16381 1.33496 0.21031
0.16457 1.71580 0.20853
0.16533 1.62335 0.20908
0.16609 1.80307 0.21056
0.16685 1.64222 0.20922
0.16761 1.58311 0.20632
0.16837 1.54053 0.20845
0.16913 1.64162 0.20521
0.16989 1.56269 0.20483
0.17065 1.47078 0.20280
0.17141 1.41532 0.20494
0.17217 1.59712 0.20361
0.17293 1.35570 0.20398
0.17369 1.36368 0.20128
0.17445 1.35759 0.20397
0.17521 1.66850 0.20491
0.17597 1.54604 0.20581
0.17673 1.48709 0.20796
0.17749 1.31521 0.20864
0.17825 1.42718 0.21265
0.17901 1.11150 0.21162
0.17977 1.41845 0.21566
0.18053 1.25927 0.21486
0.18129 1.38260 0.21685
0.18205 1.24907 0.21380
0.18281 1.44197 0.22004
0.18357 1.48683 0.22084
0.18433 1.24294 0.22027
0.18509 1.16027 0.22261
0.18585 1.19975 0.22038
0.18661 0.86707 0.22102
0.18737 1.12635 0.22081
0.18813 1.09582 0.22145
0.18889 1.27922 0.22237
0.18965 1.05820 0.21726
0.19041 1.13613 0.22414
0.19117 0.94708 0.22537
0.19193 0.89129 0.22336
0.19269 0.84380 0.22216
0.19345 0.89584 0.22596
0.19421 0.82169 0.22536
0.19497 0.77524 0.22447
0.19573 1.15938 0.22405
0.19649 0.97653 0.22445
0.19725 1.24047 0.22583
0.19801 1.10041 0.22830
0.19877 1.02096 0.22813
0.19953 1.05148 0.22471
0.20029 0.79895 0.22410
0.20105 0.98790 0.22395
0.20181 0.61669 0.22381
0.20257 0.55056 0.22468
0.20333 0.90825 0.22393
0.20409 0.79996 0.22436
0.20485 0.65943 0.22648
0.20561 0.84966 0.22657
0.20637 0.96133 0.22657
0.20713 0.62993 0.22846
0.20789 0.63953 0.22557
0.20865 0.98545 0.22846
0.20941 0.86825 0.22626
0.21017 0.86411 0.22465
0.21093 0.71592 0.22630
0.21169 0.71200 0.22399
0.21245 0.82301 0.22702
0.21321 0.48650 0.22954
0.21397 0.62692 0.22780
0.21473 0.89839 0.22585
0.21549 0.48550 0.22694
0.21625 0.80695 0.22519
0.21701 0.77655 0.22609
0.21777 0.75208 0.22542
0.21853 0.59124 0.22643
0.21929 0.64565 0.22626
0.22005 0.68030 0.22817
0.22081 0.64311 0.22565
0.22157 0.94287 0.22511
0.22233 0.99758 0.22517
0.22309 0.76844 0.22783
0.22385 0.68337 0.22324
0.22461 0.97700 0.22554
0.22537 0.61905 0.21837
0.22613 0.86710 0.22184
0.22689 0.97688 0.21543
0.22765 0.63056 0.21270
0.22841 0.53896 0.21567
0.22917 0.67236 0.21488
0.22993 0.64846 0.21829
0.23069 0.70863 0.21382
0.23145 0.49975 0.21230
0.23221 0.67799 0.21264
0.23297 0.74107 0.21110
0.23373 0.73174 0.21356
0.23449 0.76128 0.20763
0.23525 0.26988 0.20636
0.23601 0.81827 0.20823
0.23677 0.65215 0.20517
0.23753 0.96263 0.20575
0.23829 0.64549 0.20709
0.23905 0.92885 0.20698
0.23981 0.69858 0.20269
0.24057 0.79907 0.20305
0.24133 0.57645 0.20292
0.24209 0.66392 0.20483
0.24285 0.70986 0.19906
0.24361 0.56201 0.20391
0.24437 0.59890 0.20241
0.24513 0.64261 0.20276
0.24589 0.45868 0.19933
0.24665 0.40733 0.20147
0.24741 0.37461 0.19826
0.24817 0.56479 0.19515
0.24893 0.86908 0.19488
0.24969 0.69104 0.19879
0.25045 0.77415 0.19660
0.25121 0.71256 0.19615
0.25197 0.52429 0.19265
0.25273 0.52797 0.19271
0.25349 0.68249 0.19143
0.25425 0.73612 0.19094
0.25501 0.90882 0.19148
0.25577 0.76588 0.19397
0.25653 0.73472 0.19194
0.25729 0.75209 0.19314
0.25805 0.58490 0.19031
0.25881 0.64038 0.18991
0.25957 0.48825 0.19008
0.26033 0.63101 0.18876
0.26109 0.68267 0.18633
0.26185 0.74684 0.18870
0.26261 0.64311 0.18807
0.26337 0.69115 0.18355
0.26413 0.63768 0.18620
0.26489 0.55337 0.18673
0.26565 0.64842 0.18266
0.26641 0.66388 0.18397
0.26717 0.57949 0.18550
0.26793 0.77631 0.18398
0.26869 0.76246 0.18483
0.26945 0.42332 0.18489
0.27021 0.60093 0.18303
0.27097 0.64234 0.17939
0.27172 0.59807 0.18199
0.27248 0.73575 0.18094
0.27324 0.47065 0.18071
0.27400 0.73185 0.17902
0.27476 0.81163 0.17885
0.27552 0.40972 0.17804
0.27628 0.50529 0.17753
0.27704 0.80052 0.17831
0.27780 0.51671 0.17856
0.27856 0.62349 0.17739
0.27932 0.66775 0.17701
0.28008 0.57046 0.17555
0.28084 0.88944 0.17851
0.28160 0.65667 0.17490
0.28236 0.26107 0.17526
0.28312 0.49800 0.17326
0.28388 0.48804 0.17312
0.28464 0.56816 0.17481
0.28540 0.52646 0.17420
0.28616 0.79370 0.17390
0.28692 0.44429 0.17461
0.28768 0.54472 0.17404
0.28844 0.60157 0.17615
0.28920 0.30675 0.17438
0.28996 0.64006 0.17306
0.29072 0.31548 0.17340
0.29148 0.51441 0.17584
0.29224 0.68032 0.17538
0.29300 0.27570 0.17303
0.29376 0.36241 0.17727
0.29452 0.36993 0.17409
0.29528 0.53509 0.17778
0.29604 0.40381 0.17587
0.29680 0.18717 0.17507
0.29756 0.53731 0.17796
0.29832 0.49853 0.17566
0.29908 0.59544 0.17467
0.29984 0.39924 0.17535
0.30060 0.31195 0.17503
0.30136 0.22210 0.17633
0.30212 0.60380 0.17238
0.30288 0.44273 0.17363
0.30364 0.75735 0.17436
0.30440 0.39156 0.17449
0.30516 0.40091 0.17623
0.30592 0.21396 0.17776
0.30668 0.42763 0.17724
0.30744 0.62777 0.17656
0.30820 0.63946 0.17730
0.30896 0.42403 0.17824
0.30972 0.49126 0.17707
0.31048 0.45650 0.17681
0.31124 0.57554 0.17733
0.31200 0.33459 0.17792
0.31276 0.47678 0.17851
0.31352 0.45805 0.17808
0.31428 0.55645 0.17919
0.31504 0.66765 0.17991
0.31580 0.57567 0.18008
0.31656 0.31056 0.17976
0.31732 0.41416 0.18382
0.31808 0.33108 0.18100
0.31883 0.37868 0.18260
0.31959 0.22584 0.18146
0.32035 0.48547 0.18477
0.32111 0.53718 0.18231
0.32187 0.46939 0.18411
0.32263 0.57896 0.18518
0.32339 0.35688 0.18443
0.32415 0.44030 0.18624
0.32491 0.22903 0.18687
0.32567 0.43207 0.18678
0.32643 0.41349 0.18618
0.32719 0.42304 0.19036
0.32795 0.32828 0.18638
0.32871 0.61329 0.18804
0.32947 0.42795 0.18876
0.33023 0.49618 0.19038
0.33099 0.53872 0.18480
0.33175 0.44827 0.18924
0.33251 0.52307 0.18862
0.33327 0.25681 0.18895
0.33403 0.37746 0.18684
0.33479 0.41716 0.18884
0.33555 0.44160 0.18845
0.33631 0.44370 0.19113
0.33707 0.55565 0.19185
0.33783 0.62692 0.19056
0.33859 0.40487 0.19400
0.33935 0.49734 0.18933
0.34011 0.52992 0.19082
0.34087 0.55442 0.19116
0.34163 0.60267 0.19016
0.34239 0.57821 0.19065
0.34315 0.45967 0.19429
0.34391 0.41283 0.19148
0.34467 0.70558 0.19208
0.34543 0.46810 0.19136
0.34619 0.23705 0.19227
0.34695 0.39801 0.19107
0.34771 0.33349 0.19348
0.34847 0.34448 0.19340
0.34922 0.44929 0.19140
0.34998 0.57759 0.19188
0.35074 0.39432 0.18503
0.35150 0.35226 0.18472
0.35226 0.53699 0.18304
0.35302 0.45665 0.18191
0.35378 0.41994 0.18409
0.35454 0.21658 0.18488
0.35530 0.45268 0.18856
0.35606 0.27161 0.18873
0.35682 0.39799 0.18812
0.35758 0.52668 0.18841
0.35834 0.48276 0.18827
0.35910 0.63624 0.18587
0.35986 0.50799 0.18988
0.36062 0.69080 0.18492
0.36138 0.53718 0.18664
0.36214 0.28316 0.18947
0.36290 0.64991 0.18836
0.36366 0.44400 0.18795
0.36442 0.70861 0.18847
0.36518 0.21014 0.19070
0.36594 0.62617 0.19423
0.36670 0.45348 0.19004
0.36746 0.32315 0.19039
0.36822 0.29113 0.19248
0.36898 0.40209 0.19274
0.36974 0.49099 0.19571
0.37050 0.53854 0.19380
0.37126 0.27914 0.19306
0.37202 0.69219 0.19647
0.37277 0.43550 0.19876
0.37353 0.69660 0.19743
0.37429 0.34191 0.20322
0.37505 0.05542 0.20018
0.37581 0.21325 0.19947
0.37657 0.22857 0.20585
0.37733 0.22585 0.20379
0.37809 0.42567 0.20664
0.37885 0.34511 0.20568
0.37961 0.25106 0.21339
0.38037 0.35303 0.20772
0.38113 0.53107 0.21545
0.38189 0.51623 0.21276
0.38265 0.42550 0.21717
0.38341 0.40896 0.21339
0.38417 0.57312 0.21697
0.38493 0.54698 0.22135
0.38569 0.28394 0.21903
0.38645 0.35647 0.22280
0.38721 0.68401 0.22227
0.38797 0.22389 0.22153
0.38873 0.21461 0.22759
0.38949 0.22806 0.23031
0.39025 0.41136 0.23046
0.39101 0.42262 0.22823
0.39177 0.63613 0.23269
0.39252 0.31345 0.23304
0.39328 0.57404 0.23203
0.39404 0.48516 0.23259
0.39480 0.63164 0.23680
0.39556 0.43605 0.23707
0.39632 0.39343 0.23933
0.39708 0.24730 0.23871
0.39784 0.40545 0.24068
0.39860 0.80557 0.25075
0.39936 0.57256 0.24121
0.40012 0.49726 0.24865
0.40088 0.46052 0.25037
0.40164 0.29699 0.24638
0.40240 0.44614 0.26243
0.40316 0.41925 0.25587
0.40392 0.05703 0.25380
0.40468 0.25305 13.83656
0.40544 0.42272 0.25665
0.40620 0.51721 0.25646
0.40696 0.19477 0.26284
0.40772 0.51348 0.26449
0.40848 0.37612 0.25887
0.40924 0.16966 0.26174
0.40999 0.18947 0.26723
0.41075 0.32955 0.27166
0.41151 0.50060 0.26114
0.41227 0.53969 0.26887
0.41303 0.37884 0.27759
0.41379 0.16399 0.26625
0.41455 0.39963 0.26672
0.41531 0.26461 0.27039
0.41607 0.16228 0.27649
0.41683 0.22166 0.28053
0.41759 0.38671 0.27014
0.41835 0.37566 0.28259
0.41911 0.28947 0.27669
0.41987 0.48233 0.27761
0.42063 0.76912 0.28159
0.42139 0.62000 0.27758
0.42215 0.18377 0.28260
0.42291 0.36771 0.29093
0.42367 0.54821 0.29241
0.42443 0.24451 0.29185
0.42519 0.29531 0.29069
0.42594 0.15979 0.29999
0.42670 0.36221 0.30076
0.42746 0.76738 0.31565
0.42822 0.60027 0.30599
0.42898 0.29184 0.31436
0.42974 0.50285 0.30977
0.43050 0.17757 0.31659
0.43126 0.54663 0.32111
0.43202 0.43580 0.32913
0.43278 0.17692 0.32062
0.43354 0.80430 0.33634
0.43430 0.39393 0.33414
0.43506 0.14263 0.34920
