# Supplementary material for: Hallucination of closed repeat proteins containing central pockets
Source: Nat Struct Mol Biol. 2023 Sep 28;30(11):1755–60. doi: 10.1038/s41594-023-01112-6 (PMC10643118; doi:10.1038/s41594-023-01112-6)
Supplement: Supplementary file 4 — Small-angle X-ray scattering raw data. [file 41594_2023_1112_MOESM4_ESM.tar › SAXS_submit/D8/C3_results/Buffer2/C3_high_D8_snap_00009.sub.2.dat]

0.01026 20.97471 104.19206
0.01102 35.70100 108.06882
0.01178 32.07520 64.86221
0.01254 26.62066 37.95174
0.01330 28.19292 24.10639
0.01406 27.84033 14.42627
0.01482 25.38487 8.01435
0.01558 22.34988 6.64458
0.01634 24.21359 5.01202
0.01710 26.81234 3.68441
0.01786 27.22119 2.47420
0.01862 24.81729 1.89440
0.01938 24.34315 1.51503
0.02014 23.78128 1.36745
0.02090 24.04029 1.27398
0.02166 25.41942 1.11099
0.02242 24.92197 1.07143
0.02318 24.37252 1.02874
0.02395 23.70832 0.99495
0.02471 24.65874 0.91832
0.02547 24.78236 0.93035
0.02623 24.05836 0.87862
0.02699 23.22171 0.86877
0.02775 23.53113 0.83021
0.02851 22.64457 0.81959
0.02927 22.90942 0.79418
0.03003 22.46208 0.74987
0.03079 22.75723 0.75177
0.03155 23.08023 0.75328
0.03231 22.49382 0.73674
0.03307 22.89996 0.69329
0.03383 22.21470 0.66930
0.03459 22.65028 0.65465
0.03535 22.80649 0.65474
0.03611 20.91256 0.65184
0.03687 20.66781 0.62518
0.03763 20.77632 0.62446
0.03839 21.67837 0.58557
0.03915 20.99671 0.57897
0.03991 20.23631 0.59417
0.04067 20.92442 0.60956
0.04143 20.82357 0.56893
0.04219 20.48628 0.56932
0.04295 20.21813 0.56266
0.04371 19.67614 0.55690
0.04447 19.86553 0.54687
0.04523 19.23457 0.53568
0.04599 19.99015 0.52624
0.04675 19.48488 0.50195
0.04751 18.94249 0.50873
0.04827 18.88892 0.50343
0.04903 18.88923 0.49952
0.04979 18.78657 0.48665
0.05055 17.53297 0.48015
0.05131 18.69879 0.48310
0.05207 17.65552 0.49015
0.05283 17.42649 0.47204
0.05359 17.87328 0.46369
0.05435 16.27773 0.47295
0.05511 17.04376 0.46392
0.05587 17.29216 0.45068
0.05663 17.19099 0.44184
0.05739 16.25538 0.43352
0.05815 16.10027 0.44403
0.05891 16.63020 0.43655
0.05967 16.09078 0.43937
0.06043 15.69306 0.42855
0.06119 16.01472 0.43440
0.06195 15.69267 0.42788
0.06271 15.93314 0.42603
0.06347 15.29383 0.41245
0.06423 15.04744 0.41048
0.06499 14.84936 0.40747
0.06575 14.28492 0.40224
0.06651 15.04802 0.40286
0.06727 14.04625 0.39849
0.06803 14.04210 0.40269
0.06879 14.06945 0.39365
0.06955 14.05447 0.38421
0.07031 12.70670 0.38267
0.07107 12.76168 0.37579
0.07183 13.10905 0.37705
0.07259 13.22710 0.38472
0.07335 13.46040 0.36578
0.07412 12.57917 0.36915
0.07488 12.34874 0.36958
0.07564 12.30527 0.36639
0.07640 11.89333 0.36842
0.07716 11.66927 0.36128
0.07792 11.99272 0.35777
0.07868 11.47408 0.35115
0.07944 11.60495 0.35359
0.08020 11.18081 0.35443
0.08096 11.42111 0.33870
0.08172 11.11391 0.33754
0.08248 10.97587 0.33460
0.08324 10.74674 0.33688
0.08400 10.41269 0.34583
0.08476 10.46517 0.34451
0.08552 10.43295 0.35722
0.08628 10.17641 0.35625
0.08704 9.97564 0.36024
0.08780 9.66265 0.36409
0.08856 9.71672 0.37425
0.08932 9.22608 0.36655
0.09008 9.33733 0.36678
0.09084 9.28576 0.37124
0.09160 9.20796 0.37417
0.09236 9.05489 0.36574
0.09312 8.60065 0.37367
0.09388 8.36440 0.37849
0.09464 8.85429 0.38054
0.09540 8.05130 0.36471
0.09616 8.88089 0.36499
0.09692 8.13359 0.35990
0.09768 8.10563 0.35937
0.09844 8.12783 0.36580
0.09920 8.13004 0.35963
0.09996 7.59367 0.35242
0.10072 7.71304 0.33795
0.10148 7.23063 0.32927
0.10224 6.85653 0.33657
0.10300 7.36738 0.32378
0.10376 7.49854 0.32137
0.10452 7.18499 0.31888
0.10528 6.64900 0.31636
0.10604 6.72573 0.30887
0.10680 6.51532 0.30718
0.10756 6.82167 0.30613
0.10832 6.52414 0.30804
0.10908 6.11881 0.29895
0.10984 6.33491 0.30099
0.11060 5.88113 0.30529
0.11136 6.08475 0.30041
0.11212 5.85512 0.30379
0.11288 5.74060 0.29204
0.11364 5.67035 0.28974
0.11440 5.66705 0.28673
0.11516 5.56831 0.28978
0.11592 5.23934 0.29074
0.11668 4.95116 0.28741
0.11744 5.35628 0.27469
0.11820 5.17240 0.27934
0.11896 4.74377 0.28369
0.11972 4.62908 0.27695
0.12048 4.34175 0.27864
0.12124 5.05925 0.27314
0.12200 4.70768 0.27265
0.12276 4.75266 0.27283
0.12352 4.54421 0.27142
0.12428 4.23066 0.26722
0.12504 4.48880 0.26413
0.12580 4.46639 0.26217
0.12656 4.43244 0.25989
0.12732 3.70442 0.26305
0.12808 4.30347 0.26270
0.12884 4.15373 0.25918
0.12960 3.82468 0.25611
0.13036 3.94524 0.25169
0.13112 3.60300 0.25206
0.13188 3.70192 0.25175
0.13264 3.76045 0.25309
0.13340 3.65380 0.24731
0.13416 3.52314 0.24467
0.13492 3.46736 0.23896
0.13568 3.27684 0.24237
0.13644 3.30257 0.24228
0.13720 2.97347 0.24483
0.13796 3.00296 0.24426
0.13873 2.94316 0.24145
0.13949 2.94409 0.23721
0.14025 2.97724 0.24251
0.14101 3.15251 0.23586
0.14177 2.79835 0.23494
0.14253 2.91263 0.23148
0.14329 2.96208 0.23309
0.14405 2.71497 0.23557
0.14481 3.08069 0.23414
0.14557 2.38249 0.23190
0.14633 2.66285 0.22681
0.14709 2.66251 0.22935
0.14785 2.54097 0.22735
0.14861 2.47149 0.22832
0.14937 2.31284 0.22674
0.15013 2.32084 0.22593
0.15089 2.48127 0.22055
0.15165 2.17169 0.22190
0.15241 2.08224 0.22118
0.15317 2.14678 0.22138
0.15393 2.14088 0.22078
0.15469 2.11818 0.21946
0.15545 1.98683 0.22127
0.15621 2.26611 0.21719
0.15697 2.00670 0.21754
0.15773 1.91344 0.21628
0.15849 1.72196 0.21650
0.15925 2.10338 0.21232
0.16001 1.63863 0.21314
0.16077 1.61633 0.21312
0.16153 1.68617 0.21444
0.16229 1.82464 0.21038
0.16305 1.97139 0.20863
0.16381 1.83047 0.20974
0.16457 1.32451 0.20888
0.16533 1.82564 0.20791
0.16609 1.47974 0.20446
0.16685 2.01273 0.21123
0.16761 1.59783 0.20748
0.16837 1.52853 0.20573
0.16913 1.69040 0.20723
0.16989 1.41971 0.20455
0.17065 1.42523 0.20255
0.17141 1.55354 0.20456
0.17217 1.62925 0.20103
0.17293 1.30243 0.20145
0.17369 1.53627 0.20318
0.17445 1.05260 0.20389
0.17521 1.38442 0.20352
0.17597 1.10347 0.20512
0.17673 1.38036 0.20692
0.17749 1.21996 0.21199
0.17825 1.31280 0.20704
0.17901 0.98944 0.21429
0.17977 1.22770 0.21327
0.18053 1.55549 0.21418
0.18129 0.86695 0.21308
0.18205 0.88475 0.21710
0.18281 1.11970 0.21567
0.18357 1.22037 0.21770
0.18433 0.98967 0.21811
0.18509 1.19231 0.22247
0.18585 0.87177 0.22306
0.18661 0.79687 0.22312
0.18737 1.19372 0.22177
0.18813 1.06734 0.22338
0.18889 1.04018 0.22191
0.18965 1.21987 0.22141
0.19041 0.98819 0.21819
0.19117 0.88615 0.22550
0.19193 0.84911 0.22123
0.19269 1.36830 0.22404
0.19345 1.00885 0.22266
0.19421 0.87197 0.22536
0.19497 1.08198 0.22375
0.19573 0.87276 0.22132
0.19649 0.91068 0.22344
0.19725 0.87634 0.22461
0.19801 0.54050 0.22808
0.19877 0.67856 0.22633
0.19953 0.63392 0.22369
0.20029 0.70428 0.22949
0.20105 0.90421 0.22421
0.20181 0.93006 0.22372
0.20257 0.71589 0.22667
0.20333 0.86593 0.22243
0.20409 0.51254 0.22713
0.20485 0.77031 0.22573
0.20561 0.71581 0.22530
0.20637 0.93467 0.22805
0.20713 0.81778 0.22954
0.20789 1.00573 0.22651
0.20865 0.63992 0.22845
0.20941 0.80964 0.22673
0.21017 1.21435 0.22782
0.21093 0.89657 0.22771
0.21169 0.65634 0.22696
0.21245 0.81175 0.23089
0.21321 0.71943 0.22778
0.21397 1.03010 0.22633
0.21473 0.88754 0.22337
0.21549 0.49751 0.22134
0.21625 0.75126 0.23129
0.21701 0.58504 0.22363
0.21777 0.56610 0.22561
0.21853 0.67101 0.22707
0.21929 0.82928 0.22626
0.22005 0.80027 0.22613
0.22081 0.62978 0.22490
0.22157 0.75968 0.22553
0.22233 0.64680 0.22696
0.22309 0.74875 0.22664
0.22385 0.55876 0.22306
0.22461 0.64839 0.21693
0.22537 0.65587 0.22025
0.22613 0.78965 0.22378
0.22689 0.66515 0.21650
0.22765 0.84254 0.22051
0.22841 0.79838 0.21641
0.22917 0.60628 0.21399
0.22993 0.61716 0.21606
0.23069 0.51394 0.21532
0.23145 0.57065 0.21366
0.23221 0.79594 0.21322
0.23297 0.77629 0.20864
0.23373 0.55524 0.21245
0.23449 0.66787 0.20904
0.23525 0.47721 0.21168
0.23601 0.83463 0.20575
0.23677 0.57849 0.20735
0.23753 0.73566 0.20752
0.23829 0.48765 0.20443
0.23905 0.88375 0.20122
0.23981 0.50985 0.20397
0.24057 0.61199 0.20563
0.24133 0.89287 0.20103
0.24209 0.73441 0.20216
0.24285 0.67380 0.20666
0.24361 0.58513 0.20223
0.24437 0.49577 0.20197
0.24513 0.72439 0.19640
0.24589 0.47093 0.20443
0.24665 0.70757 0.20116
0.24741 0.76775 0.19693
0.24817 0.35975 0.19783
0.24893 0.78329 0.19712
0.24969 0.76344 0.19686
0.25045 0.68214 0.19574
0.25121 0.68719 0.19724
0.25197 0.65636 0.19159
0.25273 0.58360 0.19224
0.25349 0.43821 0.19116
0.25425 0.70505 0.19391
0.25501 0.70064 0.19380
0.25577 0.43372 0.19314
0.25653 0.72036 0.19190
0.25729 0.60694 0.19116
0.25805 0.74568 0.19064
0.25881 0.60088 0.18769
0.25957 0.60688 0.18806
0.26033 0.39250 0.18998
0.26109 0.80685 0.18864
0.26185 0.75944 0.18806
0.26261 0.66125 0.18536
0.26337 0.61873 0.18491
0.26413 0.59235 0.18549
0.26489 0.61008 0.18789
0.26565 0.69920 0.18620
0.26641 0.69622 0.18500
0.26717 0.58178 0.18479
0.26793 0.40142 0.18614
0.26869 0.66319 0.18497
0.26945 0.51837 0.18236
0.27021 0.62895 0.18268
0.27097 0.48150 0.18121
0.27172 0.67390 0.17975
0.27248 0.46936 0.17981
0.27324 0.72249 0.18059
0.27400 0.45699 0.18135
0.27476 0.66157 0.18096
0.27552 0.79493 0.18115
0.27628 0.62986 0.18015
0.27704 0.49379 0.17806
0.27780 0.55227 0.17972
0.27856 0.55407 0.17806
0.27932 0.51343 0.17596
0.28008 0.49488 0.17742
0.28084 0.72126 0.17680
0.28160 0.54695 0.17585
0.28236 0.61488 0.17603
0.28312 0.52378 0.17634
0.28388 0.61920 0.17577
0.28464 0.75864 0.17534
0.28540 0.72881 0.17404
0.28616 0.54700 0.17634
0.28692 0.78528 0.17270
0.28768 0.51638 0.17574
0.28844 0.42997 0.17639
0.28920 0.41426 0.17353
0.28996 0.41188 0.17464
0.29072 0.45593 0.17258
0.29148 0.58509 0.17319
0.29224 0.57032 0.17705
0.29300 0.57806 0.17485
0.29376 0.69555 0.17413
0.29452 0.34469 0.17964
0.29528 0.46125 0.17559
0.29604 0.55957 0.17465
0.29680 0.59182 0.17975
0.29756 0.59382 0.17889
0.29832 0.30150 0.17674
0.29908 0.50500 0.17562
0.29984 0.61401 0.17574
0.30060 0.31155 0.17404
0.30136 0.75134 0.17619
0.30212 0.20472 0.17456
0.30288 0.49198 0.17387
0.30364 0.39866 0.17318
0.30440 0.74160 0.17645
0.30516 0.71898 0.17473
0.30592 0.62776 0.17639
0.30668 0.52976 0.17838
0.30744 0.69087 0.17852
0.30820 0.32129 0.18049
0.30896 0.50760 0.18003
0.30972 0.51307 0.17714
0.31048 0.49810 0.17838
0.31124 0.40283 0.17961
0.31200 0.71204 0.17946
0.31276 0.42673 0.17997
0.31352 0.44402 0.17768
0.31428 0.62633 0.18065
0.31504 0.62235 0.17786
0.31580 0.32816 0.17752
0.31656 0.57930 0.18370
0.31732 0.51849 0.17895
0.31808 0.52701 0.18184
0.31883 0.48890 0.18422
0.31959 0.47339 0.18388
0.32035 0.61892 0.18528
0.32111 0.25128 0.18428
0.32187 0.69174 0.18508
0.32263 0.50047 0.18563
0.32339 0.44249 0.18497
0.32415 0.38787 0.18784
0.32491 0.24992 0.18718
0.32567 0.39185 0.18672
0.32643 0.66317 0.19044
0.32719 0.61632 0.18820
0.32795 0.60363 0.19024
0.32871 0.44469 0.18717
0.32947 0.44090 0.18998
0.33023 0.35202 0.18663
0.33099 0.64279 0.18575
0.33175 0.41430 0.19107
0.33251 0.44440 0.18594
0.33327 0.37805 0.18932
0.33403 0.58465 0.19056
0.33479 0.62390 0.19033
0.33555 0.56825 0.18875
0.33631 0.70280 0.18898
0.33707 0.60404 0.19253
0.33783 0.55954 0.19113
0.33859 0.64886 0.19113
0.33935 0.29457 0.19104
0.34011 0.31468 0.19059
0.34087 0.29887 0.19336
0.34163 0.40535 0.19225
0.34239 0.54302 0.18987
0.34315 0.20274 0.19193
0.34391 0.55630 0.19382
0.34467 0.56837 0.19161
0.34543 0.55114 0.19360
0.34619 0.52784 0.19297
0.34695 0.67775 0.19190
0.34771 0.66816 0.19480
0.34847 0.50229 0.19230
0.34922 0.72754 0.19468
0.34998 0.41359 0.19004
0.35074 0.46309 0.18806
0.35150 0.47724 0.18523
0.35226 0.34078 0.18368
0.35302 0.43265 0.18281
0.35378 0.60550 0.18158
0.35454 0.47466 0.18356
0.35530 0.66972 0.18804
0.35606 0.39731 0.18746
0.35682 0.34636 0.18975
0.35758 0.34074 0.18852
0.35834 0.45211 0.18695
0.35910 0.67126 0.19076
0.35986 0.43540 0.18748
0.36062 0.44655 0.18611
0.36138 0.61848 0.18513
0.36214 0.43305 0.18961
0.36290 0.54312 0.18812
0.36366 0.29586 0.19125
0.36442 0.59674 0.18815
0.36518 0.49558 0.19053
0.36594 0.33083 0.19039
0.36670 0.45057 0.19105
0.36746 0.39160 0.19439
0.36822 0.60203 0.19368
0.36898 0.30972 0.19233
0.36974 0.58563 0.19746
0.37050 0.38467 0.19503
0.37126 0.28661 0.19328
0.37202 0.45753 0.19623
0.37277 0.58555 0.19955
0.37353 0.34203 0.19829
0.37429 0.33624 0.20004
0.37505 0.51220 0.20271
0.37581 0.55503 0.20340
0.37657 0.24035 0.20724
0.37733 0.34232 0.20420
0.37809 0.22460 0.20675
0.37885 0.29410 0.20635
0.37961 0.58585 0.20870
0.38037 0.57654 0.21237
0.38113 0.47211 0.21090
0.38189 0.18042 0.21409
0.38265 0.29490 0.21320
0.38341 0.43296 0.21925
0.38417 0.33676 0.21447
0.38493 0.32419 0.22108
0.38569 0.54356 0.22101
0.38645 0.56676 0.22238
0.38721 0.59617 0.23015
0.38797 0.17740 0.22509
0.38873 0.36324 0.22546
0.38949 0.20797 0.22801
0.39025 0.20921 0.23013
0.39101 0.46497 0.23209
0.39177 0.41861 0.23191
0.39252 0.61653 0.23435
0.39328 0.43743 0.23567
0.39404 0.34930 0.23389
0.39480 0.50187 0.23633
0.39556 0.36917 0.24010
0.39632 -0.13282 0.23951
0.39708 0.70138 0.23416
0.39784 0.24069 0.24086
0.39860 0.33005 0.24387
0.39936 0.29083 0.25003
0.40012 0.24976 0.25774
0.40088 0.50565 0.25565
0.40164 0.31719 0.25031
0.40240 0.14586 0.25282
0.40316 0.30346 0.25545
0.40392 0.39408 0.25689
0.40468 0.54781 16.69688
0.40544 0.21525 0.25865
0.40620 0.47435 0.26021
0.40696 0.48329 0.25828
0.40772 0.30658 0.26402
0.40848 0.00927 0.25822
0.40924 0.55658 0.26869
0.40999 0.59784 0.26485
0.41075 0.48812 0.26438
0.41151 -0.06738 0.26660
0.41227 0.26900 0.27107
0.41303 0.32828 0.26674
0.41379 0.07418 0.27162
0.41455 0.37957 0.27531
0.41531 0.60340 0.28079
0.41607 0.48676 0.26785
0.41683 0.06971 0.27160
0.41759 0.91098 0.28005
0.41835 0.44671 0.27924
0.41911 -0.02773 0.28142
0.41987 0.62664 0.28592
0.42063 0.14845 0.28368
0.42139 0.30974 0.28248
0.42215 0.36332 0.28917
0.42291 0.72234 0.29484
0.42367 0.17271 0.28984
0.42443 0.49327 0.29941
0.42519 0.50601 0.28973
0.42594 0.45415 0.30263
0.42670 -0.10431 0.30395
0.42746 0.80556 0.30535
0.42822 0.33143 0.31130
0.42898 0.58705 0.31138
0.42974 -0.08269 0.31386
0.43050 0.22776 0.31717
0.43126 0.21387 0.32941
0.43202 0.53028 0.32468
0.43278 0.00532 0.32597
0.43354 0.31555 0.33845
0.43430 0.14066 0.34208
0.43506 0.27355 0.34182
