# Supplementary material for: Hallucination of closed repeat proteins containing central pockets
Source: Nat Struct Mol Biol. 2023 Sep 28;30(11):1755–60. doi: 10.1038/s41594-023-01112-6 (PMC10643118; doi:10.1038/s41594-023-01112-6)
Supplement: Supplementary file 4 — Small-angle X-ray scattering raw data. [file 41594_2023_1112_MOESM4_ESM.tar › SAXS_submit/D8/C3_results/Buffer2/C3_high_D8_snap_00020.sub.2.dat]

0.01026 27.48192 106.02126
0.01102 35.62419 109.69091
0.01178 35.82328 65.12767
0.01254 24.74156 37.99835
0.01330 20.30141 24.73661
0.01406 22.46504 14.17057
0.01482 26.95427 8.31049
0.01558 28.15777 6.94839
0.01634 25.90565 4.72467
0.01710 23.10247 3.67140
0.01786 25.79761 2.31945
0.01862 27.59862 1.92756
0.01938 25.66121 1.60317
0.02014 24.49039 1.33045
0.02090 24.76815 1.22231
0.02166 25.12700 1.13067
0.02242 24.60140 1.08978
0.02318 24.65606 1.03053
0.02395 23.34845 0.99494
0.02471 23.00059 0.95426
0.02547 24.70871 0.89941
0.02623 23.74075 0.87707
0.02699 24.94866 0.83316
0.02775 24.02060 0.84891
0.02851 23.75283 0.81534
0.02927 23.50291 0.77519
0.03003 22.93942 0.77748
0.03079 22.29479 0.71883
0.03155 22.95683 0.73431
0.03231 22.66171 0.72783
0.03307 22.86639 0.69170
0.03383 22.62091 0.68511
0.03459 22.67075 0.68733
0.03535 21.03483 0.66005
0.03611 22.38144 0.65032
0.03687 22.10062 0.62454
0.03763 21.51604 0.62397
0.03839 21.11900 0.63215
0.03915 21.21564 0.57250
0.03991 20.75627 0.60138
0.04067 21.39455 0.58957
0.04143 20.10804 0.56584
0.04219 20.49504 0.57822
0.04295 20.33671 0.55399
0.04371 20.08556 0.55369
0.04447 20.19791 0.52644
0.04523 20.44273 0.52788
0.04599 19.27990 0.52006
0.04675 19.77562 0.50408
0.04751 18.72076 0.51212
0.04827 18.54876 0.51006
0.04903 18.55826 0.48988
0.04979 19.17698 0.50740
0.05055 18.44465 0.50061
0.05131 18.07620 0.48114
0.05207 18.47050 0.49134
0.05283 17.42764 0.48333
0.05359 18.20688 0.46872
0.05435 17.77928 0.46839
0.05511 17.52791 0.45391
0.05587 17.54629 0.45245
0.05663 16.70834 0.45240
0.05739 16.70810 0.44558
0.05815 16.66659 0.43866
0.05891 16.43750 0.42838
0.05967 16.52461 0.44481
0.06043 16.12513 0.43829
0.06119 15.59004 0.41590
0.06195 15.58797 0.41004
0.06271 15.26900 0.41907
0.06347 14.95423 0.41290
0.06423 14.95293 0.41239
0.06499 14.74694 0.41026
0.06575 14.65203 0.39807
0.06651 14.53637 0.39837
0.06727 14.18072 0.39827
0.06803 13.74051 0.38921
0.06879 13.97817 0.38065
0.06955 13.61909 0.38984
0.07031 13.97088 0.38940
0.07107 13.20686 0.37126
0.07183 13.25476 0.37406
0.07259 13.52516 0.37047
0.07335 12.86394 0.37380
0.07412 12.76165 0.36982
0.07488 12.49441 0.36541
0.07564 12.08463 0.36589
0.07640 12.10827 0.35623
0.07716 11.97581 0.35652
0.07792 11.86222 0.35108
0.07868 11.68287 0.35548
0.07944 11.70077 0.34904
0.08020 11.22541 0.34864
0.08096 11.35838 0.34136
0.08172 10.79705 0.34321
0.08248 10.78077 0.34128
0.08324 10.48568 0.34178
0.08400 10.44610 0.33542
0.08476 10.62292 0.34053
0.08552 10.43054 0.35231
0.08628 9.91665 0.36058
0.08704 9.95710 0.35807
0.08780 10.08496 0.37020
0.08856 9.75522 0.35720
0.08932 9.74570 0.36674
0.09008 9.27181 0.36111
0.09084 9.76461 0.36370
0.09160 8.68503 0.36422
0.09236 9.19517 0.37610
0.09312 8.58753 0.36588
0.09388 8.47414 0.37874
0.09464 8.39555 0.37026
0.09540 8.08857 0.36763
0.09616 7.88573 0.36076
0.09692 7.91970 0.35176
0.09768 8.08929 0.36439
0.09844 7.43112 0.35345
0.09920 7.49299 0.35420
0.09996 7.96173 0.34238
0.10072 7.85309 0.33645
0.10148 7.77904 0.33289
0.10224 7.14717 0.33623
0.10300 6.84885 0.33090
0.10376 6.68428 0.31397
0.10452 6.88812 0.32230
0.10528 6.38344 0.31890
0.10604 6.86946 0.31385
0.10680 6.45763 0.31035
0.10756 6.36163 0.30408
0.10832 6.26737 0.30782
0.10908 5.72367 0.30159
0.10984 5.71557 0.30089
0.11060 6.26320 0.30055
0.11136 5.97486 0.30465
0.11212 5.81543 0.29921
0.11288 5.97971 0.29323
0.11364 5.54936 0.29583
0.11440 5.40494 0.29136
0.11516 5.40303 0.28554
0.11592 5.36490 0.29115
0.11668 5.18751 0.28451
0.11744 5.50179 0.27661
0.11820 5.36466 0.28420
0.11896 4.89710 0.28121
0.11972 4.76432 0.27547
0.12048 4.90480 0.27113
0.12124 5.04238 0.27877
0.12200 4.87411 0.27215
0.12276 4.61089 0.26963
0.12352 4.59780 0.26786
0.12428 4.64921 0.26705
0.12504 4.11306 0.26590
0.12580 4.25627 0.26510
0.12656 4.41077 0.26210
0.12732 4.19802 0.26206
0.12808 4.04100 0.25986
0.12884 4.00031 0.26550
0.12960 3.82447 0.25776
0.13036 3.91212 0.25602
0.13112 3.74766 0.25016
0.13188 3.81146 0.24986
0.13264 3.64687 0.25069
0.13340 3.43171 0.24922
0.13416 3.40277 0.24953
0.13492 3.24506 0.24184
0.13568 3.24416 0.24342
0.13644 3.35181 0.24707
0.13720 3.39731 0.24229
0.13796 3.14628 0.23842
0.13873 3.16614 0.23933
0.13949 2.98704 0.23725
0.14025 2.91241 0.23555
0.14101 3.04570 0.24040
0.14177 3.00653 0.23556
0.14253 2.71690 0.23420
0.14329 2.82322 0.23475
0.14405 2.83873 0.23543
0.14481 2.85311 0.23363
0.14557 2.77078 0.22710
0.14633 2.81232 0.22720
0.14709 2.73209 0.22911
0.14785 2.45480 0.22779
0.14861 2.24868 0.22858
0.14937 2.33406 0.22573
0.15013 2.36199 0.22653
0.15089 2.42050 0.22278
0.15165 2.41754 0.22389
0.15241 2.21594 0.22668
0.15317 2.01158 0.22220
0.15393 1.93462 0.22320
0.15469 2.40815 0.22045
0.15545 2.26173 0.21991
0.15621 1.89348 0.21625
0.15697 2.12369 0.22012
0.15773 1.89106 0.21681
0.15849 1.88837 0.21664
0.15925 2.03201 0.21418
0.16001 2.12578 0.21510
0.16077 1.76001 0.21569
0.16153 1.80312 0.21378
0.16229 1.86866 0.21130
0.16305 1.97869 0.21144
0.16381 2.17571 0.21080
0.16457 1.77891 0.21281
0.16533 1.74619 0.20910
0.16609 1.73792 0.20936
0.16685 1.52969 0.20902
0.16761 1.49827 0.20879
0.16837 1.69849 0.20434
0.16913 1.34636 0.20526
0.16989 1.42494 0.20398
0.17065 1.62650 0.20418
0.17141 1.56172 0.20106
0.17217 1.48978 0.20083
0.17293 1.40940 0.20558
0.17369 1.46401 0.20177
0.17445 1.35703 0.20607
0.17521 1.27939 0.20561
0.17597 1.36061 0.20289
0.17673 1.38176 0.20956
0.17749 1.02722 0.21148
0.17825 1.20079 0.21223
0.17901 0.92220 0.21119
0.17977 1.29310 0.21443
0.18053 1.34545 0.21397
0.18129 0.92729 0.21411
0.18205 1.07311 0.21423
0.18281 1.15396 0.21875
0.18357 1.02840 0.21846
0.18433 1.28666 0.21959
0.18509 1.15172 0.22056
0.18585 1.14751 0.21915
0.18661 0.82676 0.21944
0.18737 1.15360 0.22088
0.18813 1.01382 0.22308
0.18889 1.15349 0.22208
0.18965 1.17179 0.21944
0.19041 0.90238 0.22266
0.19117 1.03764 0.22445
0.19193 1.09960 0.22057
0.19269 1.11724 0.22483
0.19345 0.70141 0.22177
0.19421 0.82013 0.22798
0.19497 0.80203 0.22436
0.19573 1.08162 0.21901
0.19649 1.23049 0.22514
0.19725 0.98321 0.22807
0.19801 0.63129 0.22497
0.19877 0.82179 0.22371
0.19953 1.13753 0.22522
0.20029 0.90035 0.22546
0.20105 1.07280 0.22417
0.20181 0.57591 0.22903
0.20257 0.58014 0.22738
0.20333 1.14336 0.22835
0.20409 1.04806 0.22758
0.20485 0.70846 0.22599
0.20561 0.95614 0.22700
0.20637 0.78949 0.22637
0.20713 1.04031 0.22856
0.20789 0.74790 0.22417
0.20865 0.83713 0.23184
0.20941 0.87524 0.22752
0.21017 0.73974 0.22815
0.21093 0.50406 0.22597
0.21169 0.87241 0.22786
0.21245 0.72264 0.22790
0.21321 1.01699 0.22964
0.21397 0.80863 0.22592
0.21473 0.92045 0.22643
0.21549 0.91559 0.22349
0.21625 0.53368 0.22536
0.21701 0.68205 0.22572
0.21777 0.64942 0.22511
0.21853 0.66363 0.22726
0.21929 0.68372 0.22801
0.22005 0.76926 0.22559
0.22081 0.73716 0.22798
0.22157 1.01504 0.22469
0.22233 1.02661 0.22514
0.22309 0.73139 0.22514
0.22385 0.53080 0.22159
0.22461 0.87189 0.22130
0.22537 0.56661 0.21998
0.22613 0.46752 0.21577
0.22689 0.73937 0.21893
0.22765 0.61955 0.21852
0.22841 0.72894 0.21659
0.22917 0.79146 0.21311
0.22993 0.62742 0.21308
0.23069 0.84954 0.21643
0.23145 0.77846 0.21283
0.23221 0.63930 0.20921
0.23297 0.68811 0.21107
0.23373 0.57457 0.21179
0.23449 0.87702 0.20776
0.23525 0.41689 0.21081
0.23601 0.69100 0.20973
0.23677 0.58823 0.20927
0.23753 0.80167 0.20896
0.23829 0.58151 0.20517
0.23905 1.00140 0.20401
0.23981 0.96249 0.20151
0.24057 0.80404 0.20189
0.24133 0.56610 0.20128
0.24209 0.70425 0.20274
0.24285 0.52374 0.20426
0.24361 0.69372 0.20013
0.24437 0.63591 0.20070
0.24513 0.52086 0.19871
0.24589 0.52941 0.19973
0.24665 0.59956 0.20022
0.24741 0.60954 0.19744
0.24817 0.83809 0.19713
0.24893 0.63027 0.19873
0.24969 0.68791 0.19910
0.25045 0.49656 0.19738
0.25121 1.02080 0.19555
0.25197 0.67675 0.19609
0.25273 0.43787 0.19824
0.25349 0.44080 0.19325
0.25425 0.62019 0.19266
0.25501 0.58998 0.19062
0.25577 0.44248 0.19434
0.25653 0.64227 0.18994
0.25729 0.50257 0.19269
0.25805 0.47076 0.19269
0.25881 0.69834 0.19017
0.25957 0.54211 0.18905
0.26033 0.67472 0.19074
0.26109 0.62410 0.18799
0.26185 0.69497 0.18523
0.26261 0.48791 0.18750
0.26337 0.56076 0.18721
0.26413 0.73526 0.18532
0.26489 0.40927 0.18389
0.26565 0.73771 0.18814
0.26641 0.82713 0.18217
0.26717 0.51590 0.18735
0.26793 0.62307 0.18160
0.26869 0.50727 0.18467
0.26945 0.73720 0.18146
0.27021 0.63460 0.18105
0.27097 0.57028 0.18266
0.27172 0.37570 0.18271
0.27248 0.72423 0.18069
0.27324 0.60359 0.18085
0.27400 0.71773 0.18112
0.27476 0.73319 0.18042
0.27552 0.68661 0.18031
0.27628 0.59309 0.18088
0.27704 0.70053 0.17843
0.27780 0.35822 0.17996
0.27856 0.74519 0.17739
0.27932 0.52152 0.17731
0.28008 0.85314 0.17671
0.28084 0.69692 0.17438
0.28160 0.54442 0.17670
0.28236 0.49759 0.17733
0.28312 0.60768 0.17191
0.28388 0.72245 0.17461
0.28464 0.70180 0.17407
0.28540 0.48550 0.17318
0.28616 0.78242 0.17631
0.28692 0.48930 0.17545
0.28768 0.64434 0.17565
0.28844 0.50399 0.17604
0.28920 0.49846 0.17667
0.28996 0.36449 0.17501
0.29072 0.32955 0.17257
0.29148 0.35707 0.17398
0.29224 0.44705 0.17667
0.29300 0.53275 0.17645
0.29376 0.74017 0.17490
0.29452 0.43566 0.17573
0.29528 0.68150 0.17332
0.29604 0.50457 0.17688
0.29680 0.34609 0.17604
0.29756 0.76352 0.17398
0.29832 0.51839 0.17751
0.29908 0.32349 0.17507
0.29984 0.36572 0.17750
0.30060 0.59537 0.17364
0.30136 0.57135 0.17269
0.30212 0.37759 0.17518
0.30288 0.59737 0.17401
0.30364 0.71664 0.17215
0.30440 0.39412 0.17605
0.30516 0.30907 0.17484
0.30592 0.52776 0.17530
0.30668 0.65893 0.17664
0.30744 0.43192 0.17593
0.30820 0.49909 0.18155
0.30896 0.47435 0.17922
0.30972 0.68511 0.18009
0.31048 0.64171 0.17819
0.31124 0.41737 0.17578
0.31200 0.54031 0.17879
0.31276 0.46960 0.17811
0.31352 0.56123 0.17670
0.31428 0.49042 0.18149
0.31504 0.56488 0.17736
0.31580 0.48484 0.17862
0.31656 0.38717 0.18094
0.31732 0.49549 0.18106
0.31808 0.44021 0.18002
0.31883 0.69669 0.18601
0.31959 0.51958 0.18089
0.32035 0.41222 0.18372
0.32111 0.65515 0.18452
0.32187 0.31202 0.18500
0.32263 0.58155 0.18490
0.32339 0.49850 0.18696
0.32415 0.30328 0.18983
0.32491 0.57059 0.18598
0.32567 0.67769 0.18865
0.32643 0.30638 0.18893
0.32719 0.48349 0.19091
0.32795 0.39030 0.19125
0.32871 0.36485 0.18670
0.32947 0.66191 0.18642
0.33023 0.49346 0.18884
0.33099 0.73648 0.18590
0.33175 0.49247 0.18913
0.33251 0.46573 0.18902
0.33327 0.71335 0.18621
0.33403 0.50943 0.18953
0.33479 0.50587 0.18968
0.33555 0.56524 0.18736
0.33631 0.55294 0.19010
0.33707 0.46154 0.18802
0.33783 0.29312 0.18956
0.33859 0.57401 0.18962
0.33935 0.55913 0.19206
0.34011 0.52132 0.19168
0.34087 0.54375 0.19014
0.34163 0.46502 0.19068
0.34239 0.53842 0.19229
0.34315 0.48485 0.19412
0.34391 0.34648 0.19569
0.34467 0.39663 0.18916
0.34543 0.56165 0.19320
0.34619 0.16480 0.19197
0.34695 0.26851 0.19369
0.34771 0.40289 0.19263
0.34847 0.46858 0.19283
0.34922 0.41767 0.19168
0.34998 0.14873 0.19219
0.35074 0.47409 0.18888
0.35150 0.45815 0.18532
0.35226 0.66476 0.18515
0.35302 0.38823 0.18263
0.35378 0.42614 0.18421
0.35454 0.39402 0.18349
0.35530 0.51622 0.18627
0.35606 0.32915 0.18538
0.35682 0.70424 0.18828
0.35758 0.72628 0.18722
0.35834 0.53068 0.18833
0.35910 0.33288 0.18888
0.35986 0.26243 0.18759
0.36062 0.51709 0.18903
0.36138 0.57840 0.18828
0.36214 0.50747 0.18788
0.36290 0.59621 0.18814
0.36366 0.40574 0.18928
0.36442 0.46805 0.18813
0.36518 0.34477 0.18936
0.36594 0.48412 0.19186
0.36670 0.49034 0.18925
0.36746 0.41896 0.19131
0.36822 0.64561 0.19243
0.36898 0.47637 0.19277
0.36974 0.42420 0.19294
0.37050 0.32079 0.19122
0.37126 0.47902 0.19626
0.37202 0.49053 0.19758
0.37277 0.50965 0.19838
0.37353 0.48935 0.19824
0.37429 0.47125 0.20190
0.37505 0.59370 0.19996
0.37581 0.23977 0.19948
0.37657 0.41543 0.20236
0.37733 0.25635 0.20382
0.37809 0.53359 0.20303
0.37885 0.47154 0.20733
0.37961 0.61089 0.20730
0.38037 0.36091 0.21130
0.38113 0.50001 0.20778
0.38189 0.50967 0.21211
0.38265 0.45983 0.21540
0.38341 0.40572 0.21623
0.38417 0.35542 0.21692
0.38493 0.30125 0.22001
0.38569 0.33438 0.21766
0.38645 0.38812 0.22221
0.38721 0.62518 0.22491
0.38797 0.59112 0.22210
0.38873 0.44006 0.22292
0.38949 0.60929 0.22714
0.39025 0.32802 0.22886
0.39101 0.38830 0.23078
0.39177 0.46027 0.23009
0.39252 0.16177 0.23642
0.39328 0.32722 0.23717
0.39404 0.51224 0.23491
0.39480 0.63253 0.23571
0.39556 0.43012 0.23930
0.39632 0.50449 0.23944
0.39708 0.43897 0.24041
0.39784 0.19245 0.24653
0.39860 0.47584 0.24484
0.39936 0.30859 0.24470
0.40012 0.21255 0.25263
0.40088 0.40468 0.24983
0.40164 0.48280 0.24739
0.40240 0.29907 0.25341
0.40316 0.57372 0.25502
0.40392 -0.02242 0.25538
0.40468 0.68033 11.79568
0.40544 0.46026 0.26009
0.40620 0.12141 0.25456
0.40696 0.47996 0.25693
0.40772 0.75212 0.26107
0.40848 0.66565 0.25917
0.40924 0.44453 0.26635
0.40999 0.36077 0.26258
0.41075 -0.00691 0.26787
0.41151 0.11601 0.26521
0.41227 0.08616 0.26537
0.41303 0.38201 0.27372
0.41379 0.43648 0.26421
0.41455 0.26390 0.26529
0.41531 0.68031 0.27231
0.41607 0.25990 0.27644
0.41683 0.60071 0.27175
0.41759 0.25403 0.27712
0.41835 0.34296 0.28201
0.41911 0.31590 0.27696
0.41987 0.66447 0.28205
0.42063 0.30736 0.28176
0.42139 0.36575 0.28979
0.42215 0.09239 0.28391
0.42291 0.23803 0.29386
0.42367 0.47822 0.29056
0.42443 0.40969 0.29588
0.42519 0.17386 0.29855
0.42594 0.30124 0.29944
0.42670 0.59309 0.29880
0.42746 0.75122 0.30246
0.42822 0.16812 0.31742
0.42898 0.24858 0.31331
0.42974 0.39947 0.31813
0.43050 0.61050 0.31123
0.43126 0.47058 0.32558
0.43202 0.35487 0.32920
0.43278 0.24715 0.33039
0.43354 0.71845 0.33873
0.43430 0.18274 0.33503
0.43506 0.62748 0.34660
