# Supplementary material for: Hallucination of closed repeat proteins containing central pockets
Source: Nat Struct Mol Biol. 2023 Sep 28;30(11):1755–60. doi: 10.1038/s41594-023-01112-6 (PMC10643118; doi:10.1038/s41594-023-01112-6)
Supplement: Supplementary file 4 — Small-angle X-ray scattering raw data. [file 41594_2023_1112_MOESM4_ESM.tar › SAXS_submit/D8/C3_results/Buffer2/C3_high_D8_snap_00008.sub.2.dat]

0.01026 16.04317 104.72358
0.01102 21.61799 109.18214
0.01178 31.17333 65.98858
0.01254 22.70571 38.43356
0.01330 29.70022 24.12350
0.01406 27.12277 14.23243
0.01482 24.64490 8.81924
0.01558 27.53498 6.74773
0.01634 27.11491 5.01535
0.01710 25.98415 3.79552
0.01786 25.65114 2.29836
0.01862 24.72560 1.89180
0.01938 25.29849 1.54750
0.02014 24.47480 1.44886
0.02090 25.18305 1.21174
0.02166 25.03894 1.09814
0.02242 23.18263 1.07115
0.02318 23.41090 0.99421
0.02395 23.61975 0.98800
0.02471 23.74961 0.93802
0.02547 23.24195 0.89936
0.02623 23.96450 0.87039
0.02699 23.72078 0.82612
0.02775 23.19019 0.84041
0.02851 22.55220 0.83087
0.02927 22.34551 0.77911
0.03003 23.58658 0.76638
0.03079 23.22061 0.76793
0.03155 21.34674 0.74011
0.03231 22.16287 0.73594
0.03307 21.53552 0.69358
0.03383 21.67510 0.70277
0.03459 21.34195 0.67711
0.03535 22.23982 0.66238
0.03611 21.77441 0.63906
0.03687 21.52342 0.64038
0.03763 21.66010 0.61994
0.03839 21.05961 0.61892
0.03915 21.36019 0.61373
0.03991 21.29075 0.59455
0.04067 20.99174 0.57701
0.04143 19.70148 0.57871
0.04219 19.96742 0.55384
0.04295 19.86148 0.55740
0.04371 19.57493 0.56043
0.04447 19.77304 0.54067
0.04523 19.24037 0.54111
0.04599 19.00000 0.50671
0.04675 18.46973 0.50973
0.04751 18.79361 0.51020
0.04827 18.83780 0.51211
0.04903 19.06828 0.49655
0.04979 18.83591 0.49372
0.05055 17.54148 0.49345
0.05131 18.61798 0.47508
0.05207 17.60489 0.48784
0.05283 17.92400 0.48500
0.05359 17.01868 0.45928
0.05435 17.18167 0.46318
0.05511 17.04281 0.46491
0.05587 16.76602 0.45394
0.05663 16.67559 0.46301
0.05739 15.89283 0.43602
0.05815 16.40792 0.42892
0.05891 16.26812 0.43235
0.05967 16.38991 0.43425
0.06043 16.23184 0.42621
0.06119 15.45259 0.42546
0.06195 15.91025 0.41417
0.06271 15.59222 0.41913
0.06347 14.80005 0.41175
0.06423 14.88504 0.41425
0.06499 14.78972 0.40239
0.06575 14.61007 0.41661
0.06651 14.24264 0.39719
0.06727 14.21888 0.39633
0.06803 14.76331 0.40428
0.06879 13.82991 0.39912
0.06955 13.65542 0.38023
0.07031 14.03239 0.39150
0.07107 12.91668 0.37721
0.07183 13.27416 0.37964
0.07259 13.19519 0.37906
0.07335 12.66864 0.36218
0.07412 12.89382 0.36861
0.07488 12.63293 0.36176
0.07564 12.12561 0.36410
0.07640 11.92769 0.36069
0.07716 12.35096 0.35878
0.07792 11.87056 0.35726
0.07868 12.30532 0.35583
0.07944 10.91778 0.35232
0.08020 10.85771 0.35305
0.08096 11.01234 0.34504
0.08172 11.33008 0.33991
0.08248 10.94428 0.33560
0.08324 10.66060 0.34033
0.08400 10.14413 0.33443
0.08476 10.33044 0.34561
0.08552 10.39019 0.35552
0.08628 9.95231 0.35368
0.08704 10.06246 0.35874
0.08780 10.01034 0.35332
0.08856 9.44316 0.35744
0.08932 10.03771 0.36342
0.09008 9.57606 0.35969
0.09084 8.81044 0.38086
0.09160 9.19898 0.36578
0.09236 8.91400 0.37524
0.09312 9.07724 0.35976
0.09388 8.31945 0.38405
0.09464 8.69347 0.36442
0.09540 8.06123 0.36201
0.09616 8.05011 0.35723
0.09692 8.10024 0.35575
0.09768 7.63223 0.36167
0.09844 7.97139 0.36586
0.09920 7.81232 0.37016
0.09996 7.61294 0.34948
0.10072 7.76417 0.33929
0.10148 7.72344 0.33606
0.10224 7.39889 0.32392
0.10300 7.05111 0.32672
0.10376 7.14067 0.31904
0.10452 6.84045 0.32532
0.10528 6.82793 0.31767
0.10604 6.45982 0.30987
0.10680 6.34468 0.31122
0.10756 6.12159 0.30586
0.10832 5.80679 0.30345
0.10908 6.48248 0.30134
0.10984 6.46226 0.31005
0.11060 6.22213 0.30164
0.11136 5.80730 0.29703
0.11212 5.71853 0.30353
0.11288 5.68186 0.30473
0.11364 5.87203 0.29653
0.11440 5.34424 0.29722
0.11516 5.61095 0.29049
0.11592 5.48476 0.28971
0.11668 5.46336 0.29225
0.11744 5.19415 0.28376
0.11820 4.82758 0.28691
0.11896 5.44587 0.27860
0.11972 4.95958 0.28156
0.12048 4.99561 0.27679
0.12124 4.55705 0.27250
0.12200 4.54268 0.27289
0.12276 4.34468 0.27343
0.12352 4.73367 0.26856
0.12428 4.56795 0.26799
0.12504 4.30716 0.26251
0.12580 4.41327 0.26534
0.12656 3.98770 0.26337
0.12732 4.25085 0.25888
0.12808 3.78383 0.26136
0.12884 4.02145 0.25083
0.12960 3.66516 0.25861
0.13036 3.75979 0.25168
0.13112 4.00669 0.25589
0.13188 3.57656 0.24936
0.13264 3.67744 0.24789
0.13340 3.47865 0.24463
0.13416 3.66186 0.24840
0.13492 3.79559 0.24671
0.13568 3.57253 0.24729
0.13644 3.40607 0.24497
0.13720 3.34187 0.24385
0.13796 3.18754 0.23654
0.13873 3.17252 0.23706
0.13949 2.97587 0.24142
0.14025 3.06766 0.23451
0.14101 2.80445 0.23660
0.14177 3.13104 0.23551
0.14253 3.14743 0.23677
0.14329 2.57313 0.23637
0.14405 2.55126 0.23233
0.14481 2.79800 0.23614
0.14557 2.70930 0.23156
0.14633 2.58793 0.22713
0.14709 2.62897 0.23230
0.14785 2.33867 0.23198
0.14861 2.48155 0.22940
0.14937 2.27405 0.22573
0.15013 2.70613 0.22511
0.15089 2.11420 0.22604
0.15165 2.47236 0.22189
0.15241 2.35446 0.22335
0.15317 2.54184 0.22259
0.15393 1.64460 0.22031
0.15469 2.15108 0.21940
0.15545 2.03435 0.21808
0.15621 2.09437 0.21874
0.15697 2.08395 0.21937
0.15773 2.10351 0.21871
0.15849 2.13705 0.21894
0.15925 1.79951 0.21218
0.16001 1.97994 0.21224
0.16077 1.85717 0.21593
0.16153 1.84698 0.21413
0.16229 1.91649 0.21332
0.16305 1.46402 0.21100
0.16381 1.79000 0.21017
0.16457 1.49427 0.21177
0.16533 1.73387 0.20905
0.16609 1.81035 0.20916
0.16685 1.68810 0.20905
0.16761 1.79301 0.20664
0.16837 1.61302 0.20661
0.16913 1.63297 0.20882
0.16989 1.59601 0.20460
0.17065 1.42970 0.20444
0.17141 1.69442 0.20231
0.17217 1.56537 0.20426
0.17293 1.33045 0.20343
0.17369 1.39629 0.20532
0.17445 1.49137 0.20395
0.17521 1.13459 0.20348
0.17597 1.26053 0.20592
0.17673 1.33853 0.20880
0.17749 1.42560 0.21360
0.17825 1.39762 0.21343
0.17901 1.42278 0.21360
0.17977 1.27825 0.21550
0.18053 1.07578 0.21438
0.18129 0.99365 0.21876
0.18205 1.22360 0.21707
0.18281 0.98270 0.21803
0.18357 1.15575 0.21708
0.18433 1.02035 0.21736
0.18509 1.08565 0.22140
0.18585 1.21014 0.22165
0.18661 1.28160 0.22220
0.18737 0.91570 0.22042
0.18813 1.04955 0.22059
0.18889 0.74730 0.22047
0.18965 1.11593 0.22263
0.19041 0.82129 0.22566
0.19117 1.17130 0.22106
0.19193 0.69761 0.22618
0.19269 1.06537 0.22412
0.19345 0.90842 0.22386
0.19421 1.06059 0.22306
0.19497 0.90270 0.22605
0.19573 0.85903 0.22643
0.19649 1.14173 0.22387
0.19725 0.65380 0.22635
0.19801 0.76119 0.22503
0.19877 0.87136 0.22481
0.19953 0.57671 0.22509
0.20029 0.87328 0.22646
0.20105 0.71117 0.22745
0.20181 0.90682 0.22630
0.20257 0.96737 0.22380
0.20333 0.54024 0.22854
0.20409 0.88378 0.22386
0.20485 0.63835 0.22841
0.20561 0.65308 0.22443
0.20637 0.77216 0.22615
0.20713 1.02759 0.22593
0.20789 0.83009 0.22678
0.20865 0.84829 0.22893
0.20941 0.90044 0.23005
0.21017 0.85304 0.22897
0.21093 0.72587 0.22787
0.21169 0.83969 0.22586
0.21245 0.86597 0.22816
0.21321 0.86138 0.22748
0.21397 0.69413 0.22391
0.21473 0.49870 0.22486
0.21549 0.71119 0.22182
0.21625 0.63020 0.22424
0.21701 0.83589 0.22924
0.21777 0.61199 0.22635
0.21853 0.64192 0.22729
0.21929 0.85137 0.23057
0.22005 0.67836 0.22695
0.22081 0.69312 0.22326
0.22157 0.77443 0.22612
0.22233 0.88981 0.22621
0.22309 0.70843 0.22672
0.22385 0.87200 0.22159
0.22461 0.64996 0.22251
0.22537 0.62004 0.22200
0.22613 0.68276 0.21710
0.22689 0.69844 0.22025
0.22765 0.65616 0.21738
0.22841 0.86774 0.21446
0.22917 0.69126 0.20931
0.22993 0.87491 0.21374
0.23069 0.58236 0.21245
0.23145 0.77669 0.21636
0.23221 0.73349 0.21255
0.23297 0.81971 0.20985
0.23373 0.66635 0.21102
0.23449 0.63372 0.21088
0.23525 0.65454 0.20861
0.23601 0.53502 0.21099
0.23677 0.71395 0.20890
0.23753 0.76963 0.20933
0.23829 0.53061 0.20747
0.23905 0.66069 0.20457
0.23981 0.89204 0.20360
0.24057 0.70970 0.20595
0.24133 0.87406 0.20062
0.24209 0.71613 0.20111
0.24285 0.49235 0.20156
0.24361 0.64720 0.20417
0.24437 0.96978 0.20446
0.24513 0.74448 0.20466
0.24589 0.57293 0.20159
0.24665 0.71777 0.19962
0.24741 0.58868 0.19999
0.24817 0.86049 0.19775
0.24893 0.51347 0.19618
0.24969 0.59212 0.19804
0.25045 0.52557 0.19560
0.25121 1.03845 0.19016
0.25197 0.78999 0.19638
0.25273 0.54063 0.19380
0.25349 0.83532 0.19214
0.25425 0.47327 0.19497
0.25501 0.75835 0.19297
0.25577 0.60185 0.18973
0.25653 0.57416 0.19322
0.25729 0.62963 0.19173
0.25805 0.61385 0.19254
0.25881 0.73068 0.18941
0.25957 0.75278 0.19085
0.26033 0.75510 0.18925
0.26109 0.82478 0.18721
0.26185 0.74619 0.18927
0.26261 0.51951 0.18947
0.26337 0.72521 0.18824
0.26413 0.49368 0.18950
0.26489 0.58716 0.18563
0.26565 0.64156 0.18391
0.26641 0.67277 0.18306
0.26717 0.49351 0.18589
0.26793 0.72743 0.18177
0.26869 0.65094 0.18337
0.26945 0.75721 0.18145
0.27021 0.47347 0.18294
0.27097 0.61776 0.18405
0.27172 0.71091 0.18300
0.27248 0.71997 0.18114
0.27324 0.48663 0.17841
0.27400 0.72833 0.18196
0.27476 0.76377 0.17830
0.27552 0.56353 0.18157
0.27628 0.35267 0.17927
0.27704 0.40561 0.17772
0.27780 0.69238 0.17967
0.27856 0.58148 0.17569
0.27932 0.71144 0.17644
0.28008 0.49759 0.17594
0.28084 0.50829 0.17475
0.28160 0.84115 0.17675
0.28236 0.66434 0.17517
0.28312 0.58592 0.17620
0.28388 0.35144 0.17368
0.28464 0.40042 0.17271
0.28540 0.66340 0.17455
0.28616 0.49966 0.17617
0.28692 0.55398 0.17675
0.28768 0.71257 0.17580
0.28844 0.80204 0.17414
0.28920 0.70688 0.17626
0.28996 0.51449 0.17434
0.29072 0.41617 0.17268
0.29148 0.51853 0.17488
0.29224 0.53659 0.17958
0.29300 0.70781 0.17772
0.29376 0.64849 0.17683
0.29452 0.57477 0.17738
0.29528 0.39022 0.17632
0.29604 0.54203 0.17776
0.29680 0.31487 0.17580
0.29756 0.58078 0.17417
0.29832 0.60788 0.17698
0.29908 0.70452 0.17772
0.29984 0.56115 0.17482
0.30060 0.38752 0.17629
0.30136 0.42185 0.17486
0.30212 0.43348 0.17336
0.30288 0.41788 0.17400
0.30364 0.19894 0.17305
0.30440 0.67871 0.17701
0.30516 0.56053 0.17672
0.30592 0.60034 0.17921
0.30668 0.50968 0.17761
0.30744 0.21691 0.17786
0.30820 0.75531 0.17962
0.30896 0.58816 0.17818
0.30972 0.45982 0.17755
0.31048 0.57229 0.17706
0.31124 0.40826 0.17875
0.31200 0.36792 0.18078
0.31276 0.46964 0.17801
0.31352 0.35119 0.17801
0.31428 0.58337 0.17870
0.31504 0.37969 0.18021
0.31580 0.49475 0.18042
0.31656 0.68484 0.17962
0.31732 0.27730 0.18050
0.31808 0.43394 0.18574
0.31883 0.46226 0.18617
0.31959 0.54911 0.18159
0.32035 0.36575 0.18147
0.32111 0.54581 0.18786
0.32187 0.53504 0.18351
0.32263 0.85887 0.18515
0.32339 0.46165 0.18563
0.32415 0.38857 0.18921
0.32491 0.49623 0.18775
0.32567 0.35180 0.18675
0.32643 0.38764 0.18640
0.32719 0.54240 0.18892
0.32795 0.64135 0.18317
0.32871 0.61109 0.18644
0.32947 0.44829 0.18750
0.33023 0.23736 0.18850
0.33099 0.49337 0.18918
0.33175 0.46327 0.18890
0.33251 0.23825 0.18829
0.33327 0.31835 0.18749
0.33403 0.36946 0.18921
0.33479 0.56861 0.18741
0.33555 0.33390 0.18907
0.33631 0.31170 0.18995
0.33707 0.49891 0.18930
0.33783 0.66995 0.19051
0.33859 0.28951 0.19233
0.33935 0.71910 0.19036
0.34011 0.38037 0.19276
0.34087 0.58970 0.19022
0.34163 0.33732 0.19291
0.34239 0.27245 0.19379
0.34315 0.38165 0.19311
0.34391 0.39983 0.19088
0.34467 0.53513 0.19223
0.34543 0.41542 0.19789
0.34619 0.51059 0.19314
0.34695 0.50157 0.19059
0.34771 0.39924 0.19609
0.34847 0.33919 0.19351
0.34922 0.52975 0.19231
0.34998 0.17382 0.19147
0.35074 0.31452 0.18938
0.35150 0.30185 0.18598
0.35226 0.28212 0.18328
0.35302 0.27111 0.18471
0.35378 0.60658 0.18331
0.35454 0.47967 0.18392
0.35530 0.57755 0.18802
0.35606 0.29276 0.18615
0.35682 0.39976 0.18873
0.35758 0.41127 0.18595
0.35834 0.53550 0.18907
0.35910 0.54202 0.18749
0.35986 0.65723 0.18741
0.36062 0.47810 0.18815
0.36138 0.48261 0.18698
0.36214 0.49574 0.18672
0.36290 0.34380 0.18801
0.36366 0.32870 0.18964
0.36442 0.30262 0.18933
0.36518 0.18856 0.18999
0.36594 0.32833 0.19021
0.36670 0.51255 0.19056
0.36746 0.38170 0.19061
0.36822 0.22910 0.19096
0.36898 0.36495 0.19423
0.36974 0.31626 0.19236
0.37050 0.48259 0.19557
0.37126 0.43735 0.19655
0.37202 0.46920 0.19609
0.37277 0.37506 0.19704
0.37353 0.11577 0.20045
0.37429 0.57607 0.20469
0.37505 0.46978 0.20228
0.37581 0.39085 0.20108
0.37657 0.53444 0.20503
0.37733 0.49752 0.20580
0.37809 0.39419 0.20695
0.37885 0.31534 0.20724
0.37961 0.31917 0.21156
0.38037 0.47396 0.21022
0.38113 0.65291 0.21274
0.38189 0.29910 0.21354
0.38265 0.61156 0.21111
0.38341 0.57784 0.21717
0.38417 0.21195 0.21747
0.38493 0.79219 0.21882
0.38569 0.36092 0.21709
0.38645 0.23640 0.22059
0.38721 0.20147 0.24020
0.38797 0.14970 0.22286
0.38873 0.36534 0.22999
0.38949 0.67592 0.22520
0.39025 0.40635 0.23105
0.39101 0.37854 0.22691
0.39177 0.12930 0.23303
0.39252 0.33116 0.22988
0.39328 0.43559 0.23385
0.39404 0.71048 0.23741
0.39480 0.41723 0.24028
0.39556 0.03792 0.23913
0.39632 0.56969 0.24130
0.39708 0.15946 0.23803
0.39784 0.43247 0.24154
0.39860 0.59396 0.24481
0.39936 0.49175 0.25056
0.40012 0.18884 0.25047
0.40088 0.57197 0.25045
0.40164 0.51240 0.24793
0.40240 0.11646 0.25535
0.40316 0.40792 0.25684
0.40392 0.65835 0.25238
0.40468 0.57179 15.72161
0.40544 0.66028 0.25358
0.40620 0.34951 0.25561
0.40696 0.46112 0.26042
0.40772 0.15196 0.26179
0.40848 0.28941 0.26027
0.40924 0.42659 0.26277
0.40999 0.47223 0.26644
0.41075 0.34649 0.26540
0.41151 0.94517 0.26676
0.41227 0.03705 0.26623
0.41303 0.05035 0.25981
0.41379 0.43528 0.27040
0.41455 0.07266 0.27327
0.41531 0.40869 0.27398
0.41607 0.41122 0.27493
0.41683 0.35268 0.27484
0.41759 0.67761 0.27871
0.41835 0.16656 0.27721
0.41911 0.61339 0.27770
0.41987 0.47859 0.28532
0.42063 0.21729 0.28312
0.42139 0.45135 0.28788
0.42215 0.36982 0.27475
0.42291 0.69100 0.29466
0.42367 0.18096 0.29431
0.42443 0.60141 0.29211
0.42519 0.35396 0.29853
0.42594 0.32848 0.30017
0.42670 -0.21710 0.29836
0.42746 0.44248 0.30750
0.42822 0.69697 0.30092
0.42898 0.33149 0.30454
0.42974 0.08148 0.33061
0.43050 0.20196 0.32060
0.43126 0.70755 0.33043
0.43202 -0.16399 0.32918
0.43278 0.80160 0.32217
0.43354 0.42192 0.32220
0.43430 0.26775 0.34045
0.43506 0.57880 0.34187
