# Supplementary material for: Hallucination of closed repeat proteins containing central pockets
Source: Nat Struct Mol Biol. 2023 Sep 28;30(11):1755–60. doi: 10.1038/s41594-023-01112-6 (PMC10643118; doi:10.1038/s41594-023-01112-6)
Supplement: Supplementary file 4 — Small-angle X-ray scattering raw data. [file 41594_2023_1112_MOESM4_ESM.tar › SAXS_submit/D8/C3_results/Buffer2/C3_high_D8_snap_00027.sub.2.dat]

0.01026 28.46474 104.51236
0.01102 29.55699 108.11111
0.01178 27.83265 65.34292
0.01254 29.82845 38.96718
0.01330 28.62616 23.16120
0.01406 26.54043 13.95148
0.01482 28.23425 8.46217
0.01558 25.81215 6.92163
0.01634 28.54247 4.78464
0.01710 25.63518 3.61512
0.01786 27.33885 2.40233
0.01862 24.83638 1.99665
0.01938 26.73652 1.51973
0.02014 26.15039 1.44591
0.02090 25.87279 1.21580
0.02166 24.79672 1.16312
0.02242 25.92666 1.07530
0.02318 24.27192 1.03759
0.02395 25.37346 1.01257
0.02471 25.50039 0.91958
0.02547 24.90876 0.91307
0.02623 25.29125 0.89114
0.02699 24.94968 0.85860
0.02775 24.75711 0.83682
0.02851 24.32350 0.81136
0.02927 24.02540 0.77681
0.03003 22.53004 0.76096
0.03079 23.45577 0.73387
0.03155 23.10411 0.73364
0.03231 23.17090 0.73189
0.03307 21.94895 0.68838
0.03383 22.44674 0.70407
0.03459 22.46788 0.68218
0.03535 22.31821 0.65629
0.03611 22.92768 0.64576
0.03687 21.63217 0.63858
0.03763 21.35956 0.59369
0.03839 22.27957 0.61787
0.03915 21.19122 0.58262
0.03991 21.00199 0.59267
0.04067 21.62989 0.59026
0.04143 20.58092 0.58014
0.04219 20.37292 0.57254
0.04295 20.81772 0.56347
0.04371 20.02328 0.53492
0.04447 20.02231 0.52009
0.04523 20.31900 0.53491
0.04599 19.52053 0.51244
0.04675 19.72217 0.52269
0.04751 19.08404 0.50045
0.04827 19.22910 0.50932
0.04903 19.31571 0.50648
0.04979 18.87053 0.49233
0.05055 18.61627 0.48269
0.05131 18.72956 0.47712
0.05207 17.58079 0.47334
0.05283 18.00166 0.46808
0.05359 18.03284 0.46546
0.05435 18.01690 0.46982
0.05511 17.57454 0.45516
0.05587 17.16040 0.45248
0.05663 16.33486 0.45262
0.05739 17.40775 0.44093
0.05815 16.73311 0.45076
0.05891 16.27179 0.43117
0.05967 16.58781 0.43108
0.06043 15.68176 0.43010
0.06119 15.08507 0.42981
0.06195 15.93978 0.42770
0.06271 15.40953 0.42364
0.06347 15.10373 0.40338
0.06423 14.64422 0.41070
0.06499 14.87765 0.40657
0.06575 14.46711 0.40771
0.06651 14.64883 0.40218
0.06727 14.40907 0.40028
0.06803 14.08089 0.39813
0.06879 13.48424 0.38938
0.06955 13.32929 0.39234
0.07031 13.28996 0.37976
0.07107 13.42492 0.38010
0.07183 13.22084 0.37585
0.07259 12.85130 0.37745
0.07335 12.79798 0.36811
0.07412 12.88345 0.37353
0.07488 12.33118 0.37024
0.07564 12.38908 0.37377
0.07640 12.11317 0.36308
0.07716 12.65389 0.36376
0.07792 12.47315 0.35280
0.07868 11.82212 0.35040
0.07944 11.85530 0.34424
0.08020 11.53571 0.35122
0.08096 10.83651 0.34649
0.08172 10.91657 0.33801
0.08248 10.50518 0.34532
0.08324 10.73716 0.33981
0.08400 10.19802 0.34511
0.08476 10.14428 0.34551
0.08552 10.22094 0.35241
0.08628 10.23738 0.35311
0.08704 9.83639 0.36664
0.08780 9.85578 0.36161
0.08856 9.57492 0.36913
0.08932 9.53828 0.36410
0.09008 9.22377 0.36218
0.09084 9.13395 0.36342
0.09160 9.42121 0.36697
0.09236 9.31338 0.36986
0.09312 8.87332 0.36414
0.09388 8.26540 0.38423
0.09464 8.84186 0.37026
0.09540 8.16021 0.36451
0.09616 8.32655 0.36444
0.09692 8.24106 0.35558
0.09768 7.56720 0.36817
0.09844 8.10308 0.35177
0.09920 7.45015 0.35837
0.09996 7.76191 0.34767
0.10072 8.05969 0.33762
0.10148 7.34183 0.33636
0.10224 7.40693 0.32672
0.10300 6.79397 0.32930
0.10376 7.25888 0.32027
0.10452 6.55902 0.31942
0.10528 6.61475 0.31242
0.10604 6.64108 0.31119
0.10680 6.47370 0.31053
0.10756 6.55011 0.31162
0.10832 6.37352 0.30348
0.10908 6.21866 0.29882
0.10984 6.05083 0.29887
0.11060 6.09228 0.30601
0.11136 5.65774 0.30003
0.11212 5.98589 0.30272
0.11288 5.58855 0.30147
0.11364 5.41516 0.29256
0.11440 5.48522 0.29122
0.11516 5.31092 0.29342
0.11592 5.31998 0.28885
0.11668 5.25969 0.28405
0.11744 5.13471 0.27810
0.11820 5.00788 0.28394
0.11896 4.78808 0.28009
0.11972 4.86206 0.27594
0.12048 4.53963 0.28336
0.12124 4.94744 0.27835
0.12200 4.44880 0.27586
0.12276 4.65502 0.27174
0.12352 4.64514 0.26752
0.12428 4.14959 0.27010
0.12504 4.52165 0.26503
0.12580 4.09313 0.26477
0.12656 3.97192 0.26532
0.12732 4.08527 0.26227
0.12808 3.84825 0.26291
0.12884 3.82708 0.25672
0.12960 3.86110 0.25581
0.13036 3.74481 0.25271
0.13112 3.57341 0.25437
0.13188 3.57251 0.25555
0.13264 3.38782 0.25180
0.13340 3.91109 0.24444
0.13416 3.72646 0.24707
0.13492 3.31831 0.24307
0.13568 3.34675 0.24298
0.13644 3.19435 0.24609
0.13720 3.20317 0.24501
0.13796 3.07633 0.24217
0.13873 3.13523 0.24080
0.13949 2.95330 0.24082
0.14025 3.00136 0.24094
0.14101 2.82462 0.24119
0.14177 2.69674 0.23562
0.14253 3.14326 0.23906
0.14329 2.75717 0.23624
0.14405 2.75720 0.23072
0.14481 2.67058 0.23275
0.14557 2.49319 0.22756
0.14633 2.54708 0.23075
0.14709 2.54060 0.22613
0.14785 2.53645 0.22725
0.14861 2.13080 0.22636
0.14937 2.44123 0.22874
0.15013 2.21411 0.22753
0.15089 2.30433 0.22670
0.15165 2.50355 0.22433
0.15241 2.50684 0.22362
0.15317 2.06559 0.22355
0.15393 2.07146 0.22341
0.15469 2.22116 0.21932
0.15545 2.00229 0.21877
0.15621 1.86319 0.22043
0.15697 2.07924 0.22194
0.15773 1.97261 0.21476
0.15849 1.96571 0.21473
0.15925 1.95605 0.21525
0.16001 1.92357 0.21097
0.16077 1.87296 0.21550
0.16153 1.96186 0.21195
0.16229 1.62340 0.21487
0.16305 1.83540 0.20434
0.16381 1.66283 0.20709
0.16457 1.69200 0.20900
0.16533 1.94906 0.21213
0.16609 1.50571 0.20946
0.16685 1.62968 0.20559
0.16761 1.80867 0.20669
0.16837 1.82468 0.20886
0.16913 1.49455 0.20396
0.16989 1.59304 0.20393
0.17065 1.58724 0.20120
0.17141 1.40985 0.20353
0.17217 1.66591 0.20158
0.17293 1.29502 0.20407
0.17369 1.57141 0.20710
0.17445 1.32937 0.20390
0.17521 1.27296 0.20456
0.17597 1.44862 0.20431
0.17673 1.37104 0.20602
0.17749 1.31538 0.21195
0.17825 1.59435 0.21258
0.17901 1.37370 0.21519
0.17977 1.14269 0.21624
0.18053 1.40078 0.21232
0.18129 0.98287 0.21458
0.18205 1.32428 0.21831
0.18281 1.05052 0.21664
0.18357 0.95653 0.21744
0.18433 0.76904 0.21813
0.18509 1.17556 0.21931
0.18585 1.11429 0.21780
0.18661 0.91862 0.21965
0.18737 1.25234 0.22225
0.18813 0.81374 0.21836
0.18889 1.01880 0.21725
0.18965 0.96615 0.22038
0.19041 1.07320 0.22374
0.19117 1.13030 0.22085
0.19193 1.15243 0.22040
0.19269 0.96083 0.21870
0.19345 0.67563 0.22432
0.19421 1.05031 0.22374
0.19497 1.14897 0.22249
0.19573 0.82937 0.22329
0.19649 1.04290 0.22971
0.19725 0.80207 0.23117
0.19801 0.79966 0.22403
0.19877 0.68299 0.22716
0.19953 1.00263 0.22451
0.20029 0.77305 0.22375
0.20105 0.57494 0.22595
0.20181 0.68839 0.22566
0.20257 0.67053 0.22363
0.20333 1.13680 0.22366
0.20409 0.68298 0.22391
0.20485 0.93479 0.22406
0.20561 0.60235 0.22552
0.20637 0.67139 0.22823
0.20713 0.82822 0.22666
0.20789 0.78416 0.22629
0.20865 1.08100 0.22732
0.20941 0.79449 0.22606
0.21017 0.99890 0.22922
0.21093 0.79990 0.22642
0.21169 0.77066 0.22192
0.21245 0.85129 0.22520
0.21321 1.08000 0.22532
0.21397 0.78261 0.22416
0.21473 0.68829 0.22526
0.21549 0.85125 0.22626
0.21625 0.76662 0.22869
0.21701 0.79160 0.22317
0.21777 1.00448 0.22744
0.21853 0.73625 0.22734
0.21929 0.97270 0.22427
0.22005 1.02292 0.22306
0.22081 0.93679 0.22472
0.22157 1.04867 0.22561
0.22233 0.74166 0.22477
0.22309 0.70737 0.22761
0.22385 0.78159 0.22054
0.22461 0.90087 0.21573
0.22537 0.71799 0.21510
0.22613 0.71610 0.21882
0.22689 0.52642 0.21352
0.22765 0.72873 0.21950
0.22841 0.88579 0.21455
0.22917 0.74861 0.21592
0.22993 0.77531 0.21409
0.23069 0.63317 0.21492
0.23145 0.60909 0.21423
0.23221 0.80862 0.21269
0.23297 0.82724 0.21160
0.23373 0.88822 0.20894
0.23449 0.97028 0.21195
0.23525 0.79676 0.21082
0.23601 0.75774 0.21266
0.23677 0.87255 0.20868
0.23753 0.68025 0.20482
0.23829 0.59950 0.20292
0.23905 0.78846 0.20713
0.23981 0.55915 0.20407
0.24057 0.86446 0.20370
0.24133 0.69546 0.20058
0.24209 0.68960 0.20562
0.24285 0.41088 0.19968
0.24361 0.79025 0.20456
0.24437 0.56205 0.19975
0.24513 0.78713 0.20104
0.24589 0.80248 0.19649
0.24665 0.37967 0.19849
0.24741 0.56784 0.19857
0.24817 0.55064 0.19881
0.24893 0.64172 0.19840
0.24969 0.81831 0.19517
0.25045 0.69760 0.19293
0.25121 0.65578 0.19422
0.25197 0.64474 0.19322
0.25273 0.64696 0.19348
0.25349 0.58935 0.19496
0.25425 0.60452 0.19388
0.25501 0.44068 0.19121
0.25577 0.54207 0.19112
0.25653 0.75331 0.19201
0.25729 0.61685 0.18839
0.25805 0.79113 0.19176
0.25881 0.77969 0.18898
0.25957 0.67790 0.18780
0.26033 0.70139 0.19113
0.26109 0.56731 0.19012
0.26185 0.63037 0.18589
0.26261 0.61898 0.18651
0.26337 1.00556 0.18517
0.26413 0.54269 0.18577
0.26489 0.70300 0.18428
0.26565 0.44634 0.18686
0.26641 0.74937 0.18414
0.26717 0.68656 0.18632
0.26793 0.62208 0.18348
0.26869 0.77204 0.18512
0.26945 0.63789 0.18048
0.27021 0.70087 0.18271
0.27097 0.73567 0.18125
0.27172 0.54147 0.18220
0.27248 0.53740 0.18039
0.27324 0.70996 0.18107
0.27400 0.61224 0.17809
0.27476 0.60718 0.17831
0.27552 0.72563 0.17933
0.27628 0.45215 0.17835
0.27704 0.66669 0.17735
0.27780 0.64154 0.17767
0.27856 0.28934 0.17770
0.27932 0.59840 0.17507
0.28008 0.92738 0.17765
0.28084 0.65532 0.17739
0.28160 0.61378 0.17655
0.28236 0.73428 0.17681
0.28312 0.61181 0.17530
0.28388 0.71880 0.17801
0.28464 0.66957 0.17472
0.28540 0.70321 0.17352
0.28616 0.37497 0.17438
0.28692 0.73227 0.17724
0.28768 0.60239 0.17400
0.28844 0.56744 0.17549
0.28920 0.45716 0.17319
0.28996 0.50608 0.17389
0.29072 0.46480 0.17437
0.29148 0.48142 0.17346
0.29224 0.51356 0.17397
0.29300 0.51914 0.17530
0.29376 0.62928 0.17638
0.29452 0.47290 0.17320
0.29528 0.42903 0.17870
0.29604 0.53367 0.17446
0.29680 0.43341 0.17810
0.29756 0.53591 0.17466
0.29832 0.53926 0.17664
0.29908 0.58002 0.17524
0.29984 0.49292 0.17676
0.30060 0.54552 0.17566
0.30136 0.45772 0.17409
0.30212 0.51569 0.17297
0.30288 0.53988 0.17689
0.30364 0.51987 0.17403
0.30440 0.42543 0.17701
0.30516 0.65608 0.17518
0.30592 0.39672 0.17730
0.30668 0.55226 0.17727
0.30744 0.64319 0.17687
0.30820 0.37653 0.17924
0.30896 0.26501 0.17741
0.30972 0.63805 0.17895
0.31048 0.64617 0.17982
0.31124 0.82501 0.17807
0.31200 0.45002 0.18079
0.31276 0.66367 0.18053
0.31352 0.60877 0.18133
0.31428 0.32883 0.18013
0.31504 0.44838 0.17609
0.31580 0.52444 0.18067
0.31656 0.59013 0.18302
0.31732 0.42485 0.17999
0.31808 0.64740 0.17999
0.31883 0.74183 0.18360
0.31959 0.54286 0.18368
0.32035 0.49623 0.18368
0.32111 0.37528 0.18477
0.32187 0.46336 0.18477
0.32263 0.61764 0.18548
0.32339 0.31582 0.18674
0.32415 0.49036 0.18755
0.32491 0.64100 0.18878
0.32567 0.54149 0.18935
0.32643 0.45337 0.18643
0.32719 0.51819 0.19004
0.32795 0.34669 0.18864
0.32871 0.72302 0.18892
0.32947 0.70418 0.18729
0.33023 0.36572 0.18857
0.33099 0.56069 0.18967
0.33175 0.45273 0.19130
0.33251 0.50396 0.18846
0.33327 0.48666 0.19090
0.33403 0.46816 0.19084
0.33479 0.49932 0.18907
0.33555 0.78176 0.18975
0.33631 0.36188 0.18854
0.33707 0.35678 0.19121
0.33783 0.40858 0.19155
0.33859 0.49125 0.19098
0.33935 0.29557 0.19127
0.34011 0.24356 0.18849
0.34087 0.59446 0.19061
0.34163 0.14328 0.19287
0.34239 0.46538 0.19087
0.34315 0.50510 0.19353
0.34391 0.53517 0.19116
0.34467 0.30903 0.19350
0.34543 0.50302 0.19398
0.34619 0.46015 0.19281
0.34695 0.44684 0.19239
0.34771 0.25339 0.19205
0.34847 0.42302 0.19241
0.34922 0.45138 0.19648
0.34998 0.62784 0.19032
0.35074 0.59125 0.18615
0.35150 0.21232 0.18667
0.35226 0.36654 0.18809
0.35302 0.36088 0.18277
0.35378 0.41112 0.18351
0.35454 0.20420 0.18686
0.35530 0.70229 0.18849
0.35606 0.41985 0.18861
0.35682 0.58218 0.18821
0.35758 0.42570 0.18777
0.35834 0.53109 0.18640
0.35910 0.32904 0.18583
0.35986 0.34625 0.18646
0.36062 0.75428 0.18772
0.36138 0.35643 0.18998
0.36214 0.31788 0.18786
0.36290 0.67063 0.19059
0.36366 0.53083 0.18866
0.36442 0.43367 0.19041
0.36518 0.67216 0.18978
0.36594 0.47059 0.19010
0.36670 0.68406 0.19018
0.36746 0.48985 0.19344
0.36822 0.40963 0.18967
0.36898 0.31077 0.19345
0.36974 0.64033 0.19330
0.37050 0.43217 0.19293
0.37126 0.52271 0.19387
0.37202 0.41714 0.19580
0.37277 0.53228 0.19840
0.37353 0.49625 0.19812
0.37429 0.66657 0.19986
0.37505 0.37282 0.20478
0.37581 0.23186 0.20567
0.37657 0.34715 0.20224
0.37733 0.48428 0.20473
0.37809 0.48804 0.20890
0.37885 0.47553 0.21206
0.37961 0.36378 0.21466
0.38037 0.40102 0.21159
0.38113 0.39078 0.20988
0.38189 0.39842 0.21360
0.38265 0.31766 0.21552
0.38341 0.43765 0.21538
0.38417 0.48106 0.22059
0.38493 0.22709 0.22148
0.38569 0.21613 0.21621
0.38645 0.39312 0.21984
0.38721 0.60693 0.23887
0.38797 0.35871 0.22045
0.38873 0.17905 0.22580
0.38949 0.50205 0.22895
0.39025 0.25030 0.22972
0.39101 0.15691 0.23026
0.39177 0.27961 0.23531
0.39252 0.51617 0.23153
0.39328 -0.01613 0.23886
0.39404 0.53716 0.23659
0.39480 0.29250 0.23570
0.39556 0.63204 0.23829
0.39632 0.23490 0.24087
0.39708 0.42375 0.24756
0.39784 0.29473 0.24518
0.39860 0.34861 0.24824
0.39936 0.44080 0.24693
0.40012 0.29383 0.25168
0.40088 0.75702 0.24534
0.40164 0.34657 0.25099
0.40240 0.40578 0.25171
0.40316 0.25437 0.25322
0.40392 0.46889 0.26058
0.40468 0.44400 10.41286
0.40544 0.63550 0.25937
0.40620 0.30702 0.25607
0.40696 0.14220 0.26225
0.40772 0.37769 0.26188
0.40848 0.31689 0.26214
0.40924 0.40459 0.26453
0.40999 0.15677 0.26935
0.41075 0.26263 0.26468
0.41151 0.61358 0.26863
0.41227 0.59868 0.26986
0.41303 0.21298 0.27314
0.41379 0.41102 0.26637
0.41455 0.09470 0.27052
0.41531 0.33179 0.27064
0.41607 0.72993 0.27229
0.41683 0.28421 0.27460
0.41759 0.53051 0.27594
0.41835 0.59655 0.28420
0.41911 0.70593 0.27919
0.41987 0.16098 0.28131
0.42063 0.60736 0.28081
0.42139 0.59705 0.28307
0.42215 0.66356 0.28942
0.42291 0.44118 0.28221
0.42367 0.39588 0.29067
0.42443 0.44666 0.29907
0.42519 0.43404 0.29733
0.42594 0.00314 0.29547
0.42670 0.20558 0.30747
0.42746 0.08800 0.30541
0.42822 0.11831 0.30463
0.42898 0.62013 0.32077
0.42974 0.20911 0.31735
0.43050 0.07973 0.31187
0.43126 0.13060 0.31130
0.43202 0.24537 0.32219
0.43278 0.20595 0.33188
0.43354 0.67347 0.33511
0.43430 0.34071 0.33067
0.43506 0.59569 0.34062
