# Supplementary material for: Hallucination of closed repeat proteins containing central pockets
Source: Nat Struct Mol Biol. 2023 Sep 28;30(11):1755–60. doi: 10.1038/s41594-023-01112-6 (PMC10643118; doi:10.1038/s41594-023-01112-6)
Supplement: Supplementary file 4 — Small-angle X-ray scattering raw data. [file 41594_2023_1112_MOESM4_ESM.tar › SAXS_submit/D8/C3_results/Buffer2/C3_high_D8_snap_00026.sub.2.dat]

0.01026 34.84290 102.53476
0.01102 32.75953 107.83680
0.01178 30.34650 66.14464
0.01254 22.40446 38.79307
0.01330 31.56373 24.04820
0.01406 27.64855 13.94327
0.01482 24.99623 8.29919
0.01558 26.61999 6.40936
0.01634 27.16964 4.72613
0.01710 27.51826 3.75950
0.01786 27.52125 2.45442
0.01862 26.64282 1.84582
0.01938 25.81496 1.52017
0.02014 24.52893 1.35414
0.02090 26.37409 1.23823
0.02166 24.36741 1.17735
0.02242 24.63223 1.01902
0.02318 26.15520 1.01797
0.02395 24.04718 0.97931
0.02471 24.67037 0.92820
0.02547 24.01120 0.89960
0.02623 23.57739 0.91600
0.02699 24.92311 0.84482
0.02775 23.45998 0.87753
0.02851 24.53496 0.79006
0.02927 23.06652 0.80730
0.03003 23.72064 0.75301
0.03079 23.17543 0.75449
0.03155 23.52395 0.73616
0.03231 22.95405 0.70927
0.03307 22.93334 0.68969
0.03383 23.33253 0.69370
0.03459 22.73081 0.66323
0.03535 22.12806 0.65515
0.03611 22.75993 0.67885
0.03687 22.15465 0.64060
0.03763 22.24481 0.62660
0.03839 21.06791 0.62817
0.03915 20.64517 0.57705
0.03991 21.16468 0.58614
0.04067 21.14545 0.59486
0.04143 21.44652 0.59168
0.04219 21.20157 0.57986
0.04295 20.41994 0.55552
0.04371 19.80764 0.55556
0.04447 20.70470 0.54006
0.04523 20.11226 0.54183
0.04599 20.64908 0.51386
0.04675 19.60809 0.50323
0.04751 19.54389 0.51765
0.04827 19.16452 0.50450
0.04903 19.07926 0.49294
0.04979 19.20788 0.49185
0.05055 19.19610 0.48552
0.05131 18.06675 0.48961
0.05207 18.55561 0.48011
0.05283 18.04873 0.48533
0.05359 17.97196 0.47244
0.05435 17.94672 0.47164
0.05511 17.71901 0.46662
0.05587 17.66747 0.46438
0.05663 17.27682 0.44510
0.05739 17.38825 0.44621
0.05815 17.21688 0.44993
0.05891 16.14579 0.42770
0.05967 16.18546 0.42714
0.06043 16.43544 0.42833
0.06119 16.01215 0.43222
0.06195 15.68458 0.42173
0.06271 15.70869 0.42266
0.06347 15.29497 0.41549
0.06423 14.96657 0.41278
0.06499 15.00428 0.40831
0.06575 14.73076 0.41064
0.06651 14.55592 0.38966
0.06727 14.15825 0.39662
0.06803 13.59907 0.39074
0.06879 14.09766 0.38900
0.06955 14.23680 0.38315
0.07031 13.78986 0.38609
0.07107 13.49151 0.38012
0.07183 13.38597 0.37533
0.07259 13.06164 0.37827
0.07335 13.11682 0.36292
0.07412 12.28951 0.37145
0.07488 12.36456 0.36629
0.07564 12.08984 0.36428
0.07640 11.71240 0.35673
0.07716 12.27196 0.35857
0.07792 11.93238 0.35400
0.07868 11.52403 0.35411
0.07944 11.19091 0.35017
0.08020 11.35965 0.34708
0.08096 11.24077 0.34680
0.08172 11.14063 0.34674
0.08248 10.78570 0.33757
0.08324 10.54649 0.34703
0.08400 10.36776 0.34742
0.08476 10.41796 0.34180
0.08552 10.23833 0.35633
0.08628 10.28150 0.36244
0.08704 10.11427 0.35559
0.08780 9.19588 0.35839
0.08856 10.01746 0.36304
0.08932 9.91679 0.36323
0.09008 9.10667 0.36925
0.09084 9.45172 0.37427
0.09160 8.90203 0.37010
0.09236 9.13144 0.37136
0.09312 8.37964 0.36438
0.09388 8.47351 0.37753
0.09464 8.70722 0.37802
0.09540 8.49432 0.35942
0.09616 8.12143 0.35330
0.09692 8.04899 0.34858
0.09768 7.18899 0.36626
0.09844 7.74123 0.36322
0.09920 7.88121 0.35458
0.09996 7.72388 0.35294
0.10072 7.60232 0.34509
0.10148 7.29829 0.33316
0.10224 6.75844 0.33243
0.10300 7.05748 0.32435
0.10376 7.14162 0.31685
0.10452 6.64331 0.31866
0.10528 6.36458 0.31801
0.10604 6.73890 0.30888
0.10680 6.29913 0.30667
0.10756 6.46839 0.30462
0.10832 6.02486 0.30388
0.10908 6.15446 0.30145
0.10984 5.88424 0.30314
0.11060 6.07105 0.30816
0.11136 5.80882 0.29821
0.11212 5.73357 0.30010
0.11288 5.88758 0.29631
0.11364 5.74985 0.29783
0.11440 5.70137 0.28890
0.11516 5.14531 0.29159
0.11592 5.33893 0.29084
0.11668 5.10460 0.28301
0.11744 5.12401 0.28115
0.11820 5.17449 0.28417
0.11896 5.30676 0.27918
0.11972 4.99337 0.27858
0.12048 4.68669 0.27436
0.12124 4.85336 0.26717
0.12200 4.39041 0.27451
0.12276 4.33275 0.27439
0.12352 4.57222 0.26978
0.12428 4.56604 0.26618
0.12504 4.54738 0.26707
0.12580 4.38009 0.26525
0.12656 4.20457 0.26491
0.12732 3.67645 0.25925
0.12808 4.11360 0.25738
0.12884 3.84275 0.26416
0.12960 4.08368 0.25849
0.13036 3.75146 0.25374
0.13112 3.65930 0.25024
0.13188 3.50502 0.25344
0.13264 3.87085 0.24858
0.13340 3.43257 0.24770
0.13416 3.09653 0.24906
0.13492 3.41808 0.24946
0.13568 3.42601 0.24187
0.13644 3.28648 0.24657
0.13720 3.11387 0.24331
0.13796 3.13918 0.23871
0.13873 3.39148 0.24210
0.13949 2.95362 0.24005
0.14025 3.10012 0.23633
0.14101 3.37005 0.24090
0.14177 3.10761 0.23157
0.14253 2.88891 0.23672
0.14329 2.62383 0.23276
0.14405 2.99276 0.23388
0.14481 2.76827 0.23955
0.14557 2.66754 0.23264
0.14633 2.42231 0.22838
0.14709 2.61883 0.23293
0.14785 2.59178 0.23090
0.14861 2.41056 0.22818
0.14937 2.44696 0.22626
0.15013 2.49105 0.22485
0.15089 2.37215 0.22219
0.15165 2.03064 0.22293
0.15241 2.22339 0.22511
0.15317 2.23913 0.21979
0.15393 2.11927 0.22001
0.15469 1.84802 0.22018
0.15545 2.25198 0.22047
0.15621 1.86908 0.21923
0.15697 1.89538 0.21971
0.15773 1.60067 0.21637
0.15849 1.90033 0.21648
0.15925 1.80579 0.21050
0.16001 1.88687 0.21347
0.16077 1.87937 0.21456
0.16153 1.86419 0.21249
0.16229 1.63585 0.21138
0.16305 1.89216 0.20975
0.16381 1.81976 0.20946
0.16457 1.54922 0.20966
0.16533 1.74115 0.20617
0.16609 1.76014 0.20981
0.16685 1.65824 0.21201
0.16761 1.72693 0.20766
0.16837 1.63374 0.20339
0.16913 1.57137 0.20448
0.16989 1.68374 0.20288
0.17065 1.38603 0.20387
0.17141 1.48121 0.20276
0.17217 1.72039 0.20525
0.17293 1.46408 0.20531
0.17369 1.60176 0.20605
0.17445 1.42772 0.20479
0.17521 1.44044 0.20460
0.17597 1.58977 0.20723
0.17673 1.26836 0.20650
0.17749 1.23145 0.21078
0.17825 1.12928 0.21370
0.17901 1.33323 0.21284
0.17977 1.12095 0.21582
0.18053 1.22399 0.21536
0.18129 1.33713 0.21935
0.18205 1.15169 0.21815
0.18281 1.26469 0.21576
0.18357 1.05734 0.21754
0.18433 1.03369 0.22003
0.18509 1.44383 0.21983
0.18585 1.17922 0.22316
0.18661 0.94665 0.21922
0.18737 1.28253 0.21998
0.18813 1.03010 0.22075
0.18889 0.98468 0.21902
0.18965 1.05658 0.21836
0.19041 0.76862 0.22445
0.19117 1.02024 0.21708
0.19193 1.13123 0.22662
0.19269 0.94930 0.22218
0.19345 0.95673 0.22596
0.19421 0.88979 0.22413
0.19497 0.87028 0.22509
0.19573 0.80123 0.22612
0.19649 1.01422 0.22899
0.19725 1.05209 0.22462
0.19801 0.66106 0.22653
0.19877 0.67249 0.22995
0.19953 0.84706 0.22429
0.20029 0.67254 0.22839
0.20105 0.76640 0.22574
0.20181 0.90581 0.22759
0.20257 1.15696 0.22705
0.20333 0.78422 0.22813
0.20409 0.74799 0.22618
0.20485 0.73399 0.22450
0.20561 1.03802 0.22624
0.20637 1.15955 0.22963
0.20713 0.84363 0.22705
0.20789 0.67625 0.22598
0.20865 0.73304 0.22647
0.20941 0.74761 0.22751
0.21017 0.80060 0.22846
0.21093 0.62605 0.22509
0.21169 0.69107 0.22593
0.21245 0.90749 0.22498
0.21321 0.61424 0.22735
0.21397 0.61951 0.22596
0.21473 0.75413 0.22615
0.21549 0.62977 0.22535
0.21625 0.67024 0.22621
0.21701 0.60579 0.22394
0.21777 0.69325 0.22750
0.21853 0.55984 0.22801
0.21929 0.67551 0.22744
0.22005 1.20237 0.22778
0.22081 1.14439 0.22538
0.22157 0.90124 0.22343
0.22233 0.65517 0.22822
0.22309 0.64047 0.23051
0.22385 0.78255 0.22334
0.22461 0.55792 0.21558
0.22537 1.23030 0.21898
0.22613 0.93462 0.22126
0.22689 0.77245 0.21296
0.22765 0.77904 0.21598
0.22841 1.06542 0.21814
0.22917 0.73824 0.21548
0.22993 0.46983 0.21324
0.23069 0.69284 0.21713
0.23145 0.66546 0.21177
0.23221 0.92412 0.21112
0.23297 0.50479 0.20985
0.23373 0.61741 0.21003
0.23449 0.90125 0.20940
0.23525 0.74210 0.20854
0.23601 0.71689 0.21092
0.23677 0.45821 0.20946
0.23753 0.52331 0.20303
0.23829 0.52706 0.20702
0.23905 0.60499 0.20699
0.23981 0.79530 0.20378
0.24057 0.59440 0.20470
0.24133 0.35831 0.20161
0.24209 0.50201 0.20395
0.24285 0.64847 0.20731
0.24361 0.63078 0.20134
0.24437 0.65500 0.20001
0.24513 0.88696 0.19912
0.24589 0.65383 0.19931
0.24665 0.82184 0.19992
0.24741 0.96630 0.19803
0.24817 0.69375 0.19923
0.24893 0.65079 0.19765
0.24969 0.67823 0.19634
0.25045 0.75031 0.19368
0.25121 0.42214 0.19811
0.25197 0.37751 0.19416
0.25273 0.89726 0.19141
0.25349 0.70416 0.19353
0.25425 0.42219 0.18984
0.25501 0.80005 0.19055
0.25577 0.83258 0.19273
0.25653 0.80758 0.19058
0.25729 0.47814 0.19233
0.25805 0.34023 0.18798
0.25881 0.58930 0.19083
0.25957 0.63616 0.19158
0.26033 0.78331 0.18793
0.26109 0.39403 0.18792
0.26185 0.52168 0.18878
0.26261 0.87007 0.18841
0.26337 0.80521 0.18522
0.26413 0.58503 0.18557
0.26489 0.57643 0.18706
0.26565 0.59236 0.18482
0.26641 0.65312 0.18485
0.26717 0.70593 0.18442
0.26793 0.91963 0.18125
0.26869 0.66092 0.18393
0.26945 0.64856 0.18296
0.27021 0.60838 0.18480
0.27097 0.69879 0.18396
0.27172 0.53947 0.18265
0.27248 0.56749 0.17978
0.27324 0.65402 0.18159
0.27400 0.31103 0.17832
0.27476 0.65367 0.18277
0.27552 0.46289 0.18033
0.27628 0.68851 0.17913
0.27704 0.68663 0.17833
0.27780 0.62594 0.17769
0.27856 0.71709 0.17454
0.27932 0.64332 0.17809
0.28008 0.44634 0.17520
0.28084 0.62424 0.17612
0.28160 0.71502 0.17518
0.28236 0.44872 0.17517
0.28312 0.76475 0.17652
0.28388 0.55137 0.17683
0.28464 0.52288 0.17388
0.28540 0.46540 0.17280
0.28616 0.81641 0.17400
0.28692 0.63851 0.17514
0.28768 0.72395 0.17574
0.28844 0.63485 0.17365
0.28920 0.60313 0.17761
0.28996 0.29684 0.17858
0.29072 0.66961 0.17600
0.29148 0.51197 0.17465
0.29224 0.60115 0.17663
0.29300 0.47844 0.17597
0.29376 0.44551 0.17523
0.29452 0.34038 0.17709
0.29528 0.49327 0.17503
0.29604 0.59645 0.17528
0.29680 0.49578 0.17618
0.29756 0.61057 0.17643
0.29832 0.39328 0.17790
0.29908 0.53578 0.17784
0.29984 0.50621 0.17669
0.30060 0.50934 0.17663
0.30136 0.73481 0.17466
0.30212 0.44867 0.17440
0.30288 0.47131 0.17569
0.30364 0.37701 0.17425
0.30440 0.54904 0.17528
0.30516 0.61225 0.17322
0.30592 0.50681 0.17520
0.30668 0.52716 0.17715
0.30744 0.69594 0.17712
0.30820 0.50642 0.17755
0.30896 0.61335 0.17741
0.30972 0.29970 0.17795
0.31048 0.42861 0.17964
0.31124 0.56699 0.17732
0.31200 0.45506 0.17672
0.31276 0.62132 0.17776
0.31352 0.67804 0.17655
0.31428 0.46548 0.18015
0.31504 0.52320 0.17757
0.31580 0.45063 0.17746
0.31656 0.56199 0.18082
0.31732 0.58953 0.18184
0.31808 0.50275 0.17858
0.31883 0.64008 0.18277
0.31959 0.35050 0.18073
0.32035 0.63235 0.18420
0.32111 0.39826 0.18545
0.32187 0.44312 0.18109
0.32263 0.42661 0.18577
0.32339 0.31947 0.18505
0.32415 0.47127 0.19133
0.32491 0.48914 0.18838
0.32567 0.60520 0.18932
0.32643 0.66284 0.18431
0.32719 0.63516 0.18617
0.32795 0.37410 0.18894
0.32871 0.44883 0.18803
0.32947 0.24901 0.18631
0.33023 0.20254 0.18459
0.33099 0.41749 0.18938
0.33175 0.54810 0.18729
0.33251 0.60556 0.18806
0.33327 0.44755 0.18820
0.33403 0.59875 0.18806
0.33479 0.49817 0.18832
0.33555 0.67155 0.18677
0.33631 0.54085 0.19075
0.33707 0.33605 0.18958
0.33783 0.46833 0.18849
0.33859 0.44964 0.19113
0.33935 0.34224 0.19161
0.34011 0.48942 0.18886
0.34087 0.33048 0.19144
0.34163 0.30425 0.19101
0.34239 0.36855 0.19178
0.34315 0.65195 0.19307
0.34391 0.35384 0.19052
0.34467 0.49117 0.19207
0.34543 0.51923 0.19259
0.34619 0.41841 0.19061
0.34695 0.57855 0.19282
0.34771 0.57532 0.19046
0.34847 0.43872 0.19374
0.34922 0.28780 0.19393
0.34998 0.44747 0.19072
0.35074 0.46638 0.18935
0.35150 0.40056 0.18319
0.35226 0.56913 0.18548
0.35302 0.58558 0.18374
0.35378 0.45383 0.18838
0.35454 0.52225 0.18417
0.35530 0.40772 0.18823
0.35606 0.37314 0.18794
0.35682 0.58900 0.18497
0.35758 0.55765 0.18938
0.35834 0.52036 0.18838
0.35910 0.50205 0.18545
0.35986 0.54073 0.19007
0.36062 0.23697 0.18588
0.36138 0.70598 0.18887
0.36214 0.40341 0.18752
0.36290 0.33313 0.18915
0.36366 0.48319 0.18626
0.36442 0.45441 0.19150
0.36518 0.45387 0.19110
0.36594 0.48663 0.19049
0.36670 0.40339 0.19124
0.36746 0.48576 0.19004
0.36822 0.50480 0.19113
0.36898 0.18823 0.19553
0.36974 0.37331 0.19353
0.37050 0.22716 0.19385
0.37126 0.29455 0.19862
0.37202 0.61591 0.19551
0.37277 0.36142 0.20129
0.37353 0.62072 0.19872
0.37429 0.67044 0.20293
0.37505 0.60901 0.20147
0.37581 0.04331 0.20364
0.37657 0.31260 0.20493
0.37733 0.30160 0.20854
0.37809 0.49990 0.20793
0.37885 0.24113 0.20619
0.37961 0.47065 0.20793
0.38037 0.27477 0.20920
0.38113 0.40014 0.21292
0.38189 0.29071 0.21286
0.38265 0.51017 0.21341
0.38341 0.32380 0.22034
0.38417 0.42927 0.21659
0.38493 0.52804 0.22080
0.38569 0.10032 0.21670
0.38645 0.29755 0.21895
0.38721 0.41536 0.23076
0.38797 0.64604 0.22341
0.38873 0.46122 0.22604
0.38949 0.49257 0.22842
0.39025 0.61752 0.23152
0.39101 0.34338 0.22965
0.39177 0.35171 0.22792
0.39252 0.58446 0.23186
0.39328 0.57741 0.23252
0.39404 0.47253 0.23942
0.39480 0.33240 0.24056
0.39556 0.39686 0.23839
0.39632 0.66626 0.24220
0.39708 0.40186 0.24491
0.39784 0.40158 0.24832
0.39860 0.39415 0.24519
0.39936 0.52811 0.24457
0.40012 0.51417 0.25468
0.40088 0.45740 0.25139
0.40164 0.41458 0.25186
0.40240 0.18421 0.25483
0.40316 0.49956 0.25851
0.40392 0.36381 0.25552
0.40468 0.39981 12.21079
0.40544 0.61203 0.25723
0.40620 0.34795 0.26070
0.40696 0.23032 0.25998
0.40772 0.14362 0.26390
0.40848 0.65727 0.26340
0.40924 0.48196 0.26610
0.40999 0.30198 0.26786
0.41075 0.06424 0.26963
0.41151 0.15285 0.26293
0.41227 0.71874 0.26931
0.41303 0.34636 0.26774
0.41379 0.39076 0.26553
0.41455 0.37811 0.27155
0.41531 0.52527 0.27220
0.41607 0.34545 0.27370
0.41683 0.37415 0.27420
0.41759 0.20607 0.27575
0.41835 0.28813 0.27013
0.41911 0.57041 0.28187
0.41987 0.16407 0.28234
0.42063 0.13836 0.28017
0.42139 0.41050 0.28046
0.42215 0.45209 0.28516
0.42291 0.21354 0.28874
0.42367 0.49584 0.28866
0.42443 0.58297 0.29382
0.42519 0.23475 0.29844
0.42594 0.33221 0.30185
0.42670 0.20970 0.29446
0.42746 0.78950 0.29765
0.42822 0.26707 0.31277
0.42898 0.30219 0.29898
0.42974 0.19113 0.31028
0.43050 0.48533 0.32109
0.43126 0.15030 0.32191
0.43202 0.19012 0.32611
0.43278 0.37726 0.32588
0.43354 0.68950 0.32451
0.43430 0.24882 0.33845
0.43506 0.31018 0.35143
