# Supplementary material for: Hallucination of closed repeat proteins containing central pockets
Source: Nat Struct Mol Biol. 2023 Sep 28;30(11):1755–60. doi: 10.1038/s41594-023-01112-6 (PMC10643118; doi:10.1038/s41594-023-01112-6)
Supplement: Supplementary file 4 — Small-angle X-ray scattering raw data. [file 41594_2023_1112_MOESM4_ESM.tar › SAXS_submit/D8/C3_results/Buffer2/C3_high_D8_snap_00025.sub.2.dat]

0.01026 32.09944 104.06767
0.01102 37.77691 109.60803
0.01178 31.14602 65.16270
0.01254 27.49751 38.54883
0.01330 29.57700 24.31298
0.01406 23.98265 14.61542
0.01482 23.69399 8.64310
0.01558 23.66577 6.76705
0.01634 26.95814 4.86056
0.01710 26.90832 3.60708
0.01786 27.06942 2.41913
0.01862 26.92142 1.95170
0.01938 25.13747 1.51405
0.02014 25.66884 1.43206
0.02090 25.99272 1.25219
0.02166 26.46440 1.08098
0.02242 25.86410 1.06912
0.02318 24.10331 1.01764
0.02395 24.19172 1.04265
0.02471 25.45946 0.95148
0.02547 25.33482 0.90465
0.02623 23.92095 0.88711
0.02699 24.08823 0.85992
0.02775 23.42385 0.82635
0.02851 24.23987 0.82643
0.02927 24.01358 0.75595
0.03003 22.79602 0.78635
0.03079 24.34343 0.74122
0.03155 23.13375 0.73019
0.03231 22.17027 0.72990
0.03307 21.93963 0.68294
0.03383 22.46772 0.67147
0.03459 22.24389 0.67171
0.03535 21.84827 0.65358
0.03611 22.86373 0.66007
0.03687 22.91275 0.64507
0.03763 21.71572 0.62185
0.03839 21.91088 0.59921
0.03915 21.22220 0.60523
0.03991 21.59048 0.58756
0.04067 20.97670 0.60493
0.04143 21.16014 0.56558
0.04219 20.63349 0.56556
0.04295 20.84019 0.55252
0.04371 20.41301 0.53766
0.04447 20.43878 0.54394
0.04523 20.02451 0.53427
0.04599 19.61114 0.51793
0.04675 19.54148 0.51197
0.04751 18.98047 0.50674
0.04827 19.57563 0.50461
0.04903 18.89235 0.49853
0.04979 19.17960 0.49305
0.05055 18.17052 0.50737
0.05131 17.96864 0.48731
0.05207 18.70475 0.48342
0.05283 17.13120 0.48953
0.05359 17.50431 0.46141
0.05435 17.35538 0.47047
0.05511 17.78118 0.45867
0.05587 17.37390 0.44995
0.05663 16.66488 0.45113
0.05739 16.33904 0.44675
0.05815 16.37694 0.44824
0.05891 16.38468 0.43507
0.05967 16.54009 0.44290
0.06043 15.75398 0.43627
0.06119 16.00351 0.42440
0.06195 16.09593 0.42157
0.06271 15.15506 0.41175
0.06347 15.27969 0.40759
0.06423 14.54892 0.41044
0.06499 15.02029 0.40914
0.06575 14.82524 0.40461
0.06651 13.65793 0.40318
0.06727 14.29270 0.39729
0.06803 13.86929 0.40205
0.06879 13.66245 0.39594
0.06955 13.70332 0.38651
0.07031 13.70838 0.38589
0.07107 13.39214 0.38242
0.07183 12.96259 0.37587
0.07259 12.95153 0.38069
0.07335 12.87456 0.37134
0.07412 12.59172 0.36963
0.07488 12.56952 0.36298
0.07564 12.15012 0.36627
0.07640 12.27807 0.35570
0.07716 11.84617 0.36587
0.07792 11.70273 0.35391
0.07868 11.82980 0.35555
0.07944 11.72160 0.33908
0.08020 11.14024 0.34669
0.08096 11.22869 0.34048
0.08172 10.97095 0.34804
0.08248 10.87996 0.33896
0.08324 10.42593 0.34262
0.08400 10.78043 0.34208
0.08476 10.59981 0.35255
0.08552 10.48414 0.35440
0.08628 9.99890 0.35626
0.08704 9.58832 0.36228
0.08780 9.84651 0.35760
0.08856 9.63305 0.36275
0.08932 8.94653 0.36580
0.09008 8.67816 0.36593
0.09084 9.13784 0.36403
0.09160 9.32383 0.36590
0.09236 9.54081 0.37253
0.09312 8.74638 0.36135
0.09388 8.52735 0.37763
0.09464 8.11320 0.36816
0.09540 8.24198 0.35860
0.09616 8.05226 0.35871
0.09692 7.83208 0.34910
0.09768 7.63834 0.35658
0.09844 7.23831 0.36278
0.09920 7.40017 0.36413
0.09996 7.79541 0.34641
0.10072 7.18195 0.33987
0.10148 7.66963 0.34152
0.10224 7.13665 0.33578
0.10300 6.81644 0.32010
0.10376 6.96184 0.32525
0.10452 6.97216 0.31626
0.10528 6.78397 0.31459
0.10604 6.51985 0.31181
0.10680 6.47105 0.31457
0.10756 6.53841 0.30538
0.10832 6.51555 0.30394
0.10908 6.03885 0.30002
0.10984 6.02548 0.30115
0.11060 6.21842 0.30339
0.11136 5.84838 0.30567
0.11212 5.72282 0.30699
0.11288 5.79699 0.29190
0.11364 5.94384 0.29169
0.11440 5.53442 0.29097
0.11516 5.39507 0.28734
0.11592 5.01804 0.28384
0.11668 5.27478 0.28656
0.11744 5.09850 0.28084
0.11820 4.97623 0.28180
0.11896 5.28205 0.27725
0.11972 4.77172 0.27355
0.12048 4.56985 0.27367
0.12124 4.48444 0.26964
0.12200 4.21473 0.27605
0.12276 4.15165 0.27011
0.12352 4.61279 0.26742
0.12428 4.45822 0.27041
0.12504 4.36613 0.26594
0.12580 4.08972 0.26024
0.12656 4.09126 0.26142
0.12732 4.30866 0.26006
0.12808 3.48147 0.26059
0.12884 4.22956 0.25840
0.12960 4.02196 0.26110
0.13036 3.77949 0.25487
0.13112 3.95907 0.25149
0.13188 3.45562 0.25031
0.13264 3.28587 0.25263
0.13340 3.56393 0.24442
0.13416 3.32523 0.24473
0.13492 3.29431 0.24553
0.13568 3.25024 0.24574
0.13644 3.11060 0.24595
0.13720 3.50053 0.24034
0.13796 3.25010 0.23719
0.13873 3.45219 0.24028
0.13949 2.94484 0.23506
0.14025 3.19310 0.23833
0.14101 2.83828 0.23719
0.14177 3.06947 0.23419
0.14253 2.66759 0.23656
0.14329 2.76941 0.23238
0.14405 2.96396 0.23026
0.14481 2.79352 0.23312
0.14557 2.76511 0.23115
0.14633 2.77981 0.22885
0.14709 2.54605 0.22750
0.14785 2.40218 0.22879
0.14861 2.39579 0.22955
0.14937 2.50490 0.22757
0.15013 2.29046 0.22419
0.15089 2.32151 0.22197
0.15165 2.31878 0.22407
0.15241 2.20376 0.22455
0.15317 2.08176 0.22270
0.15393 2.11034 0.22099
0.15469 2.10800 0.22108
0.15545 1.99027 0.22060
0.15621 1.85822 0.22197
0.15697 1.85616 0.21808
0.15773 2.16021 0.21459
0.15849 2.04431 0.21745
0.15925 2.02531 0.21664
0.16001 1.94099 0.21550
0.16077 1.93578 0.21659
0.16153 1.76777 0.21020
0.16229 1.69899 0.21069
0.16305 1.82657 0.20937
0.16381 1.51251 0.21174
0.16457 1.61179 0.20877
0.16533 1.84377 0.20817
0.16609 1.68257 0.20945
0.16685 1.69550 0.20960
0.16761 1.82040 0.20702
0.16837 1.73228 0.20413
0.16913 1.69609 0.20760
0.16989 1.55924 0.20418
0.17065 1.62071 0.20757
0.17141 1.52885 0.20315
0.17217 1.41195 0.20241
0.17293 1.47616 0.20461
0.17369 1.22844 0.20035
0.17445 1.33810 0.20155
0.17521 1.47207 0.20249
0.17597 1.32018 0.20831
0.17673 0.95212 0.20787
0.17749 1.46176 0.21126
0.17825 1.25056 0.21048
0.17901 1.13218 0.21165
0.17977 1.14187 0.21435
0.18053 1.30566 0.21575
0.18129 1.10638 0.21332
0.18205 1.31527 0.21690
0.18281 1.15515 0.21673
0.18357 0.77026 0.21922
0.18433 0.97950 0.21664
0.18509 1.05599 0.21993
0.18585 0.93497 0.21893
0.18661 1.18918 0.22197
0.18737 1.28668 0.22063
0.18813 1.15845 0.22067
0.18889 1.22741 0.22237
0.18965 1.13958 0.22555
0.19041 1.06665 0.22259
0.19117 0.80489 0.22214
0.19193 1.23266 0.22274
0.19269 1.01617 0.22014
0.19345 1.10236 0.22014
0.19421 0.80604 0.22649
0.19497 1.05093 0.22074
0.19573 0.85459 0.22512
0.19649 0.91738 0.22918
0.19725 1.07438 0.22615
0.19801 0.94044 0.22695
0.19877 0.77112 0.22492
0.19953 1.21172 0.22483
0.20029 0.87145 0.22634
0.20105 0.63012 0.22706
0.20181 1.10905 0.22421
0.20257 0.71845 0.22378
0.20333 0.85250 0.22617
0.20409 0.69314 0.22485
0.20485 0.83505 0.22667
0.20561 0.86057 0.22549
0.20637 0.65035 0.22815
0.20713 0.85443 0.22545
0.20789 0.82229 0.22286
0.20865 1.26012 0.22841
0.20941 0.91374 0.22884
0.21017 0.86048 0.23085
0.21093 0.85677 0.22736
0.21169 1.14316 0.22765
0.21245 1.01821 0.22898
0.21321 0.91253 0.22780
0.21397 0.64233 0.22337
0.21473 0.71275 0.22549
0.21549 0.64953 0.22377
0.21625 0.59015 0.22159
0.21701 1.02047 0.22457
0.21777 0.87346 0.22790
0.21853 1.14492 0.22301
0.21929 1.14144 0.22830
0.22005 0.42937 0.22689
0.22081 0.81503 0.22480
0.22157 0.83186 0.22380
0.22233 0.56653 0.22087
0.22309 0.65761 0.22268
0.22385 0.49974 0.22251
0.22461 0.96276 0.22761
0.22537 0.94779 0.21727
0.22613 0.66471 0.21918
0.22689 0.48809 0.21936
0.22765 0.53217 0.21474
0.22841 0.56899 0.21226
0.22917 0.81456 0.21483
0.22993 0.81586 0.21758
0.23069 0.56809 0.21351
0.23145 1.10525 0.21444
0.23221 0.50751 0.21180
0.23297 0.70058 0.21188
0.23373 1.07594 0.21000
0.23449 0.80827 0.21217
0.23525 0.70949 0.20858
0.23601 0.73950 0.21017
0.23677 0.66501 0.20547
0.23753 0.64329 0.20633
0.23829 0.68092 0.20842
0.23905 0.44517 0.20541
0.23981 0.70318 0.20160
0.24057 0.64859 0.20601
0.24133 0.77187 0.20195
0.24209 0.90533 0.20220
0.24285 0.80302 0.20364
0.24361 0.84378 0.19971
0.24437 0.75656 0.20332
0.24513 0.80066 0.20152
0.24589 0.58025 0.19589
0.24665 0.48418 0.19555
0.24741 0.72814 0.19831
0.24817 0.68365 0.19797
0.24893 0.56586 0.19942
0.24969 0.75418 0.19790
0.25045 0.72672 0.19416
0.25121 0.87760 0.19760
0.25197 0.72374 0.19313
0.25273 0.75733 0.19303
0.25349 0.62190 0.19461
0.25425 0.56960 0.19104
0.25501 0.67591 0.19270
0.25577 0.67283 0.18980
0.25653 0.55789 0.19035
0.25729 0.59381 0.18894
0.25805 0.44009 0.19057
0.25881 0.53514 0.18593
0.25957 0.79757 0.19009
0.26033 0.57247 0.19006
0.26109 0.39490 0.18628
0.26185 0.35473 0.18762
0.26261 0.82347 0.18708
0.26337 0.38455 0.18702
0.26413 0.83547 0.18585
0.26489 0.76373 0.18657
0.26565 0.62650 0.18682
0.26641 0.52053 0.18456
0.26717 0.63352 0.18456
0.26793 0.73194 0.18219
0.26869 0.69399 0.18321
0.26945 0.62416 0.18339
0.27021 0.93047 0.18494
0.27097 0.84016 0.18207
0.27172 0.59227 0.18272
0.27248 0.60768 0.18179
0.27324 0.63820 0.17917
0.27400 0.44740 0.17740
0.27476 0.58221 0.18009
0.27552 0.61265 0.17751
0.27628 0.61462 0.17832
0.27704 0.43765 0.17840
0.27780 0.64136 0.17757
0.27856 0.69041 0.17474
0.27932 0.67888 0.17815
0.28008 0.51791 0.17606
0.28084 0.60761 0.17657
0.28160 0.75387 0.17643
0.28236 0.83717 0.17560
0.28312 0.51751 0.17500
0.28388 0.62995 0.17531
0.28464 0.70044 0.17536
0.28540 0.65523 0.17571
0.28616 0.58723 0.17577
0.28692 0.81262 0.17611
0.28768 0.51623 0.17405
0.28844 0.77247 0.17505
0.28920 0.51277 0.17433
0.28996 0.61484 0.17454
0.29072 0.49828 0.17204
0.29148 0.57286 0.17445
0.29224 0.46994 0.17803
0.29300 0.70893 0.17614
0.29376 0.64490 0.17652
0.29452 0.72344 0.17520
0.29528 0.46755 0.17728
0.29604 0.42496 0.17665
0.29680 0.55818 0.17571
0.29756 0.53568 0.17608
0.29832 0.49864 0.17703
0.29908 0.43149 0.17508
0.29984 0.43397 0.17494
0.30060 0.35228 0.17645
0.30136 0.39551 0.17448
0.30212 0.45666 0.17399
0.30288 0.62177 0.17488
0.30364 0.49900 0.17282
0.30440 0.63317 0.17470
0.30516 0.62727 0.17752
0.30592 0.50971 0.17894
0.30668 0.49250 0.17846
0.30744 0.43514 0.17734
0.30820 0.27894 0.18035
0.30896 0.68358 0.17688
0.30972 0.47554 0.17673
0.31048 0.68564 0.17760
0.31124 0.47954 0.17897
0.31200 0.61452 0.18040
0.31276 0.48809 0.18009
0.31352 0.32703 0.17889
0.31428 0.52529 0.17937
0.31504 0.61577 0.17754
0.31580 0.27385 0.17522
0.31656 0.55156 0.17883
0.31732 0.42012 0.17969
0.31808 0.44450 0.18109
0.31883 0.35904 0.18375
0.31959 0.34473 0.18276
0.32035 0.65686 0.18299
0.32111 0.28280 0.18528
0.32187 0.36449 0.18565
0.32263 0.52850 0.18771
0.32339 0.46472 0.18416
0.32415 0.42475 0.18576
0.32491 0.50364 0.18983
0.32567 0.64481 0.18499
0.32643 0.54183 0.18714
0.32719 0.32610 0.18528
0.32795 0.51374 0.18846
0.32871 0.52492 0.18522
0.32947 0.76718 0.18829
0.33023 0.39432 0.18943
0.33099 0.40659 0.18750
0.33175 0.14834 0.18906
0.33251 0.56874 0.18854
0.33327 0.47748 0.18717
0.33403 0.52406 0.19012
0.33479 0.29981 0.18954
0.33555 0.52969 0.19312
0.33631 0.58664 0.19201
0.33707 0.46347 0.18897
0.33783 0.52720 0.19160
0.33859 0.26170 0.19046
0.33935 0.49522 0.19006
0.34011 0.33093 0.18965
0.34087 0.42719 0.18994
0.34163 0.37187 0.19198
0.34239 0.47577 0.19020
0.34315 0.33196 0.19261
0.34391 0.37486 0.19140
0.34467 0.47962 0.19189
0.34543 0.67948 0.19149
0.34619 0.38125 0.19269
0.34695 0.56547 0.19172
0.34771 0.61022 0.19221
0.34847 0.54569 0.19201
0.34922 0.57497 0.19714
0.34998 0.17046 0.19269
0.35074 0.62011 0.18782
0.35150 0.48234 0.18548
0.35226 0.54418 0.18410
0.35302 0.45828 0.18613
0.35378 0.47996 0.18416
0.35454 0.40671 0.18496
0.35530 0.46484 0.18771
0.35606 0.40925 0.18547
0.35682 0.35966 0.18594
0.35758 0.38514 0.18820
0.35834 0.43851 0.18754
0.35910 0.55665 0.18834
0.35986 0.38207 0.18880
0.36062 0.38072 0.18800
0.36138 0.53982 0.19012
0.36214 0.36177 0.18894
0.36290 0.41958 0.19077
0.36366 0.51912 0.19040
0.36442 0.36212 0.18877
0.36518 0.48509 0.19055
0.36594 0.41404 0.18854
0.36670 0.57626 0.18943
0.36746 0.25601 0.18999
0.36822 0.48322 0.19430
0.36898 0.30543 0.19309
0.36974 0.79683 0.19184
0.37050 0.51372 0.19451
0.37126 0.23657 0.19607
0.37202 0.42250 0.19545
0.37277 0.81692 0.19482
0.37353 0.52797 0.20206
0.37429 0.38248 0.20229
0.37505 0.62478 0.20080
0.37581 0.50778 0.20320
0.37657 0.22046 0.20214
0.37733 0.35880 0.20727
0.37809 0.45552 0.20875
0.37885 0.41183 0.20610
0.37961 0.53962 0.20647
0.38037 0.34394 0.20879
0.38113 0.12100 0.21133
0.38189 0.45256 0.20976
0.38265 0.42863 0.21289
0.38341 0.38472 0.21675
0.38417 0.47580 0.21469
0.38493 0.58336 0.21806
0.38569 0.34655 0.22039
0.38645 0.58840 0.22094
0.38721 0.47304 0.22822
0.38797 0.40647 0.22775
0.38873 0.26578 0.22422
0.38949 0.31300 0.22506
0.39025 0.26924 0.22596
0.39101 0.54703 0.22663
0.39177 0.26435 0.22947
0.39252 0.10823 0.22907
0.39328 0.46132 0.24058
0.39404 0.62283 0.23374
0.39480 0.53713 0.24093
0.39556 0.41218 0.24245
0.39632 0.55113 0.23846
0.39708 0.29894 0.23858
0.39784 0.42102 0.24224
0.39860 0.43515 0.24413
0.39936 0.27834 0.24845
0.40012 0.14933 0.24796
0.40088 0.15136 0.25020
0.40164 0.48406 0.24857
0.40240 0.37094 0.25352
0.40316 0.01337 0.25828
0.40392 0.17303 0.25939
0.40468 0.58577 13.28105
0.40544 0.56705 0.25942
0.40620 0.25544 0.26501
0.40696 0.29243 0.25890
0.40772 0.24894 0.26418
0.40848 0.56033 0.26469
0.40924 0.06337 0.26500
0.40999 0.42302 0.26648
0.41075 0.49698 0.26788
0.41151 0.58085 0.26544
0.41227 0.53023 0.26919
0.41303 0.32734 0.27219
0.41379 0.60169 0.26593
0.41455 0.32874 0.27291
0.41531 0.52307 0.27227
0.41607 0.00477 0.27123
0.41683 0.34705 0.27313
0.41759 0.47692 0.27725
0.41835 0.46572 0.27845
0.41911 0.37224 0.27752
0.41987 0.41126 0.28583
0.42063 0.60114 0.27620
0.42139 0.04178 0.27901
0.42215 0.14990 0.28592
0.42291 0.15581 0.29247
0.42367 0.66973 0.29860
0.42443 0.38644 0.29212
0.42519 0.33774 0.29688
0.42594 0.23655 0.29808
0.42670 0.65117 0.29681
0.42746 0.35235 0.30511
0.42822 0.47993 0.31171
0.42898 0.12981 0.30409
0.42974 0.21268 0.31721
0.43050 0.24095 0.31644
0.43126 0.57692 0.31699
0.43202 0.06401 0.32627
0.43278 0.65962 0.32250
0.43354 0.32519 0.33826
0.43430 0.57880 0.33446
0.43506 0.72180 0.34387
