# Supplementary material for: Hallucination of closed repeat proteins containing central pockets
Source: Nat Struct Mol Biol. 2023 Sep 28;30(11):1755–60. doi: 10.1038/s41594-023-01112-6 (PMC10643118; doi:10.1038/s41594-023-01112-6)
Supplement: Supplementary file 4 — Small-angle X-ray scattering raw data. [file 41594_2023_1112_MOESM4_ESM.tar › SAXS_submit/D8/C3_results/Buffer2/C3_high_D8_snap_00024.sub.2.dat]

0.01026 24.76951 104.75598
0.01102 30.93586 109.13472
0.01178 31.30093 65.48484
0.01254 21.81417 38.98495
0.01330 20.77580 24.17268
0.01406 23.56997 14.16893
0.01482 26.00137 8.50289
0.01558 28.02071 6.55222
0.01634 23.68461 4.99886
0.01710 24.77072 3.40257
0.01786 22.94004 2.35558
0.01862 28.25670 1.96246
0.01938 23.06915 1.52722
0.02014 23.58239 1.34298
0.02090 25.97329 1.12791
0.02166 25.74018 1.14504
0.02242 24.85771 1.06303
0.02318 25.65577 1.05270
0.02395 23.19813 0.96907
0.02471 25.57687 0.90970
0.02547 23.43366 0.90444
0.02623 24.89580 0.90743
0.02699 23.64300 0.86168
0.02775 23.65064 0.85917
0.02851 23.26474 0.82070
0.02927 24.48691 0.79862
0.03003 23.88646 0.77533
0.03079 22.85815 0.76237
0.03155 22.02798 0.73048
0.03231 22.85169 0.71276
0.03307 22.30316 0.68649
0.03383 21.95948 0.67711
0.03459 21.83698 0.69202
0.03535 22.52091 0.64487
0.03611 22.69494 0.65011
0.03687 21.97263 0.65215
0.03763 22.14611 0.61731
0.03839 20.81879 0.60061
0.03915 21.03140 0.59940
0.03991 21.08244 0.59119
0.04067 20.57404 0.59961
0.04143 21.07582 0.56516
0.04219 20.39876 0.56222
0.04295 20.93174 0.55687
0.04371 21.07190 0.54209
0.04447 19.32980 0.54222
0.04523 19.13328 0.51919
0.04599 18.92983 0.53039
0.04675 18.65690 0.50996
0.04751 18.79430 0.50778
0.04827 19.14076 0.49998
0.04903 18.49644 0.49220
0.04979 18.53433 0.49351
0.05055 18.66783 0.49095
0.05131 17.85555 0.48564
0.05207 18.35570 0.47281
0.05283 17.62786 0.47329
0.05359 17.53265 0.46599
0.05435 17.70922 0.46878
0.05511 17.23235 0.45988
0.05587 17.50761 0.44820
0.05663 16.31235 0.44870
0.05739 16.88817 0.44362
0.05815 16.47166 0.43358
0.05891 16.52197 0.43214
0.05967 16.37955 0.43539
0.06043 15.76795 0.43754
0.06119 15.75666 0.42189
0.06195 15.78549 0.42800
0.06271 15.14877 0.41685
0.06347 15.51131 0.40101
0.06423 15.66711 0.42299
0.06499 15.00900 0.41307
0.06575 14.49887 0.40984
0.06651 14.31933 0.40238
0.06727 14.80549 0.40404
0.06803 13.92058 0.39524
0.06879 13.82845 0.39712
0.06955 13.93266 0.39066
0.07031 13.86050 0.38374
0.07107 13.50834 0.38145
0.07183 13.56596 0.37346
0.07259 13.10494 0.36630
0.07335 12.86134 0.36879
0.07412 12.31619 0.37360
0.07488 12.64875 0.36217
0.07564 12.39687 0.36047
0.07640 12.40998 0.35281
0.07716 12.28881 0.36145
0.07792 11.77017 0.35247
0.07868 11.75048 0.35737
0.07944 11.45960 0.34273
0.08020 11.22011 0.34368
0.08096 11.36596 0.35038
0.08172 11.17167 0.35243
0.08248 11.16057 0.33881
0.08324 10.77700 0.33518
0.08400 10.65571 0.34358
0.08476 10.49974 0.34379
0.08552 9.72822 0.35227
0.08628 9.53872 0.35385
0.08704 9.98812 0.35800
0.08780 9.74246 0.36654
0.08856 9.41824 0.36751
0.08932 9.57099 0.36474
0.09008 9.44280 0.36235
0.09084 9.29619 0.37320
0.09160 9.10727 0.36933
0.09236 9.09342 0.37032
0.09312 9.02792 0.36978
0.09388 8.50252 0.37425
0.09464 8.60165 0.36743
0.09540 8.21582 0.36673
0.09616 8.14690 0.35489
0.09692 8.41786 0.36026
0.09768 7.73972 0.36354
0.09844 8.07303 0.35995
0.09920 7.88108 0.35481
0.09996 7.65275 0.34989
0.10072 7.43406 0.34268
0.10148 7.44217 0.33869
0.10224 7.26969 0.32832
0.10300 6.84819 0.32810
0.10376 6.68752 0.32276
0.10452 6.72517 0.31774
0.10528 6.75944 0.31374
0.10604 6.71900 0.30312
0.10680 6.45169 0.31133
0.10756 6.58571 0.30565
0.10832 5.98816 0.30789
0.10908 6.14522 0.30287
0.10984 6.00340 0.29736
0.11060 6.58346 0.30915
0.11136 6.14777 0.29834
0.11212 5.82224 0.30175
0.11288 5.71595 0.30447
0.11364 5.33647 0.29403
0.11440 5.44521 0.29460
0.11516 5.01459 0.28980
0.11592 5.22558 0.28630
0.11668 5.20218 0.29226
0.11744 5.16369 0.27839
0.11820 5.40966 0.27926
0.11896 4.80935 0.27811
0.11972 4.81245 0.27602
0.12048 4.64035 0.28084
0.12124 4.63336 0.27310
0.12200 4.57574 0.27407
0.12276 4.16314 0.27885
0.12352 4.19297 0.26954
0.12428 4.32277 0.26862
0.12504 4.20058 0.26644
0.12580 4.14007 0.26334
0.12656 4.19538 0.26157
0.12732 3.94316 0.25922
0.12808 3.91784 0.26061
0.12884 3.91591 0.25349
0.12960 4.00984 0.25801
0.13036 3.78251 0.25154
0.13112 3.63856 0.25292
0.13188 3.85144 0.24996
0.13264 3.47728 0.25268
0.13340 3.54232 0.24744
0.13416 3.63987 0.24394
0.13492 3.11423 0.24228
0.13568 3.18282 0.24658
0.13644 3.48455 0.24844
0.13720 3.34104 0.23974
0.13796 3.25207 0.24481
0.13873 3.23682 0.23841
0.13949 2.97416 0.23733
0.14025 2.73808 0.23772
0.14101 2.83589 0.24128
0.14177 3.15308 0.23498
0.14253 2.85934 0.23696
0.14329 2.37546 0.23348
0.14405 2.66052 0.22956
0.14481 2.44833 0.23660
0.14557 2.57098 0.23114
0.14633 2.46678 0.22735
0.14709 2.60163 0.23005
0.14785 2.66842 0.22832
0.14861 2.65743 0.22655
0.14937 2.50605 0.22385
0.15013 2.22102 0.22783
0.15089 2.19781 0.22139
0.15165 2.49057 0.22342
0.15241 2.06136 0.22354
0.15317 2.75808 0.22194
0.15393 2.00971 0.22265
0.15469 2.19375 0.22190
0.15545 2.10246 0.21915
0.15621 1.88692 0.21892
0.15697 2.12570 0.21907
0.15773 2.16441 0.21500
0.15849 1.79805 0.21620
0.15925 1.89544 0.21363
0.16001 2.16743 0.21425
0.16077 1.93706 0.21317
0.16153 1.80966 0.21549
0.16229 1.67980 0.21179
0.16305 1.60917 0.20998
0.16381 1.67068 0.20887
0.16457 1.63855 0.20915
0.16533 1.60170 0.20935
0.16609 1.67498 0.20969
0.16685 1.80600 0.21107
0.16761 1.43139 0.20534
0.16837 1.66931 0.20592
0.16913 1.64207 0.20655
0.16989 1.65534 0.20591
0.17065 1.55399 0.20256
0.17141 1.44064 0.20222
0.17217 1.66889 0.20115
0.17293 1.15693 0.20585
0.17369 1.25241 0.19809
0.17445 1.47762 0.20608
0.17521 1.65898 0.20236
0.17597 1.15401 0.20465
0.17673 1.64482 0.20577
0.17749 1.14452 0.21198
0.17825 1.18348 0.20972
0.17901 1.28314 0.21634
0.17977 1.29144 0.21431
0.18053 1.39842 0.21525
0.18129 1.23119 0.21302
0.18205 0.96181 0.21613
0.18281 0.97389 0.21485
0.18357 1.24844 0.21731
0.18433 0.96289 0.22032
0.18509 0.98963 0.21800
0.18585 1.22362 0.22018
0.18661 0.79505 0.21955
0.18737 1.15701 0.22161
0.18813 0.81671 0.21969
0.18889 1.20745 0.22118
0.18965 1.20573 0.22479
0.19041 0.96212 0.22456
0.19117 0.89616 0.22536
0.19193 1.17787 0.22486
0.19269 0.85312 0.22080
0.19345 0.92270 0.22488
0.19421 0.73054 0.22616
0.19497 0.91831 0.22698
0.19573 1.14096 0.22207
0.19649 0.96465 0.22645
0.19725 0.90211 0.22424
0.19801 0.43782 0.22685
0.19877 1.10965 0.22468
0.19953 0.87492 0.22490
0.20029 0.77008 0.23089
0.20105 0.93858 0.22591
0.20181 0.92570 0.22531
0.20257 0.65842 0.22353
0.20333 0.61213 0.22725
0.20409 1.01546 0.22708
0.20485 0.92436 0.22682
0.20561 0.53112 0.23001
0.20637 0.92401 0.22448
0.20713 0.81253 0.22605
0.20789 0.80729 0.22805
0.20865 0.98627 0.22720
0.20941 0.78897 0.22851
0.21017 0.63415 0.22369
0.21093 0.55933 0.22528
0.21169 1.05205 0.23044
0.21245 0.81905 0.22536
0.21321 0.62349 0.22596
0.21397 0.77250 0.23113
0.21473 0.69933 0.22596
0.21549 0.74283 0.22467
0.21625 0.79082 0.22892
0.21701 0.51960 0.22221
0.21777 0.97175 0.22637
0.21853 1.05580 0.22379
0.21929 0.64278 0.22694
0.22005 0.77642 0.22694
0.22081 0.86786 0.22459
0.22157 0.69620 0.22255
0.22233 0.70214 0.22283
0.22309 0.66511 0.22379
0.22385 0.56025 0.21957
0.22461 0.82544 0.22155
0.22537 0.61533 0.22138
0.22613 0.66791 0.21782
0.22689 0.58024 0.21906
0.22765 0.34284 0.21751
0.22841 0.86877 0.21507
0.22917 0.69943 0.21344
0.22993 0.70990 0.21456
0.23069 0.98470 0.21393
0.23145 0.70073 0.21090
0.23221 0.66386 0.21447
0.23297 0.91258 0.20932
0.23373 0.46052 0.21032
0.23449 0.80970 0.21207
0.23525 0.79579 0.20898
0.23601 0.68764 0.20737
0.23677 0.99873 0.20689
0.23753 0.77038 0.20780
0.23829 0.79978 0.20820
0.23905 0.62490 0.20476
0.23981 0.91161 0.20528
0.24057 0.80577 0.20622
0.24133 0.91760 0.20107
0.24209 0.88306 0.20454
0.24285 0.86459 0.20049
0.24361 0.51411 0.20038
0.24437 0.63137 0.20119
0.24513 0.76091 0.20069
0.24589 0.63173 0.20185
0.24665 0.47980 0.19892
0.24741 0.69922 0.19657
0.24817 0.60116 0.19852
0.24893 0.60375 0.19886
0.24969 0.84585 0.19835
0.25045 0.72862 0.19499
0.25121 0.77223 0.19554
0.25197 0.46025 0.19680
0.25273 0.84481 0.19465
0.25349 0.37703 0.18929
0.25425 0.58169 0.19196
0.25501 0.83685 0.19164
0.25577 0.54638 0.19044
0.25653 0.70132 0.19098
0.25729 0.59577 0.19328
0.25805 0.68919 0.18964
0.25881 0.83103 0.18952
0.25957 0.67654 0.18843
0.26033 0.69805 0.18551
0.26109 0.48237 0.18571
0.26185 0.65236 0.18789
0.26261 0.68508 0.18794
0.26337 0.51277 0.18912
0.26413 0.33519 0.18539
0.26489 0.61371 0.18307
0.26565 0.79597 0.18545
0.26641 0.66045 0.18202
0.26717 0.64032 0.18580
0.26793 0.66026 0.18336
0.26869 0.71534 0.18419
0.26945 0.77216 0.18159
0.27021 0.63274 0.18270
0.27097 0.47541 0.18107
0.27172 0.89699 0.18222
0.27248 0.39298 0.18141
0.27324 0.64507 0.17984
0.27400 0.72344 0.18119
0.27476 0.60492 0.18004
0.27552 0.53215 0.17801
0.27628 0.59919 0.17874
0.27704 0.62220 0.17861
0.27780 0.59800 0.17923
0.27856 0.62744 0.17829
0.27932 0.59309 0.17774
0.28008 0.73416 0.17368
0.28084 0.42503 0.17557
0.28160 0.61529 0.17531
0.28236 0.58506 0.17659
0.28312 0.54445 0.17726
0.28388 0.70238 0.17631
0.28464 0.67689 0.17230
0.28540 0.57406 0.17397
0.28616 0.37199 0.17454
0.28692 0.73921 0.17494
0.28768 0.47279 0.17319
0.28844 0.57205 0.17784
0.28920 0.61408 0.17551
0.28996 0.75612 0.17634
0.29072 0.57865 0.17353
0.29148 0.43008 0.17296
0.29224 0.49221 0.17551
0.29300 0.51859 0.17580
0.29376 0.52071 0.17540
0.29452 0.66487 0.17589
0.29528 0.34781 0.17895
0.29604 0.38611 0.17777
0.29680 0.52890 0.17496
0.29756 0.60139 0.17586
0.29832 0.31876 0.17660
0.29908 0.60114 0.17591
0.29984 0.60061 0.17766
0.30060 0.70538 0.17783
0.30136 0.56583 0.17477
0.30212 0.44742 0.17688
0.30288 0.35375 0.17657
0.30364 0.57303 0.17316
0.30440 0.49048 0.17313
0.30516 0.54691 0.17554
0.30592 0.56449 0.17654
0.30668 0.58180 0.17545
0.30744 0.37592 0.17717
0.30820 0.38230 0.17789
0.30896 0.43793 0.17645
0.30972 0.75849 0.17837
0.31048 0.33275 0.17795
0.31124 0.30864 0.17794
0.31200 0.46706 0.18250
0.31276 0.43605 0.17778
0.31352 0.49116 0.17883
0.31428 0.42205 0.18027
0.31504 0.47798 0.17943
0.31580 0.45037 0.17889
0.31656 0.39125 0.18058
0.31732 0.32918 0.18112
0.31808 0.49679 0.18310
0.31883 0.36217 0.18365
0.31959 0.50092 0.18236
0.32035 0.38136 0.18310
0.32111 0.24329 0.18614
0.32187 0.46125 0.18643
0.32263 0.65880 0.18594
0.32339 0.57522 0.18551
0.32415 0.17714 0.18849
0.32491 0.40232 0.18568
0.32567 0.52226 0.18739
0.32643 0.61311 0.18591
0.32719 0.44189 0.18986
0.32795 0.30248 0.18846
0.32871 0.46487 0.18783
0.32947 0.29196 0.18757
0.33023 0.63737 0.18686
0.33099 0.38005 0.18476
0.33175 0.44601 0.18702
0.33251 0.31302 0.19023
0.33327 0.33923 0.18606
0.33403 0.78552 0.18723
0.33479 0.55783 0.18978
0.33555 0.40599 0.18972
0.33631 0.46088 0.19075
0.33707 0.36378 0.18889
0.33783 0.20522 0.19178
0.33859 0.25907 0.19089
0.33935 0.47223 0.18975
0.34011 0.31397 0.19043
0.34087 0.49156 0.19224
0.34163 0.65049 0.19006
0.34239 0.77316 0.19190
0.34315 0.42216 0.19373
0.34391 0.58185 0.19233
0.34467 0.48483 0.19431
0.34543 0.51059 0.19176
0.34619 0.54474 0.19095
0.34695 0.31358 0.19445
0.34771 0.19269 0.19411
0.34847 0.43668 0.19338
0.34922 0.32034 0.19018
0.34998 0.29350 0.19338
0.35074 0.50549 0.18838
0.35150 0.47001 0.18496
0.35226 0.64970 0.18250
0.35302 0.35734 0.18350
0.35378 0.59618 0.18745
0.35454 0.46998 0.18560
0.35530 0.25687 0.18557
0.35606 0.56034 0.18932
0.35682 0.45245 0.18723
0.35758 0.57084 0.18700
0.35834 0.39962 0.18631
0.35910 0.54554 0.18831
0.35986 0.29377 0.18519
0.36062 0.28078 0.18811
0.36138 0.44570 0.19047
0.36214 0.47646 0.18884
0.36290 0.48580 0.18949
0.36366 0.43092 0.19115
0.36442 0.51802 0.18783
0.36518 0.50240 0.18906
0.36594 0.48400 0.19178
0.36670 0.39907 0.18892
0.36746 0.42186 0.19333
0.36822 0.51630 0.19167
0.36898 0.35224 0.19342
0.36974 0.33005 0.19298
0.37050 0.11733 0.19579
0.37126 0.27450 0.19513
0.37202 0.29108 0.19863
0.37277 0.48181 0.19929
0.37353 0.22011 0.19705
0.37429 0.10402 0.19906
0.37505 0.37718 0.20035
0.37581 0.31372 0.20293
0.37657 0.50944 0.20691
0.37733 0.35567 0.20531
0.37809 0.38238 0.20450
0.37885 0.30515 0.20694
0.37961 0.32503 0.21293
0.38037 0.16623 0.20762
0.38113 0.37435 0.21138
0.38189 0.38384 0.21339
0.38265 0.45996 0.21527
0.38341 0.33633 0.21336
0.38417 0.54791 0.21800
0.38493 0.70544 0.22058
0.38569 0.28195 0.22112
0.38645 0.25177 0.22412
0.38721 0.57570 0.22411
0.38797 0.09986 0.22430
0.38873 0.32256 0.22453
0.38949 0.41878 0.22728
0.39025 0.06492 0.23000
0.39101 0.52489 0.22983
0.39177 0.28331 0.23014
0.39252 0.25567 0.23407
0.39328 0.60435 0.23448
0.39404 0.56655 0.23524
0.39480 0.33963 0.23642
0.39556 0.22444 0.24232
0.39632 0.40412 0.24026
0.39708 0.15283 0.24044
0.39784 0.48857 0.24350
0.39860 0.19576 0.24797
0.39936 0.34911 0.24923
0.40012 0.43088 0.24650
0.40088 0.40893 0.25158
0.40164 0.50919 0.25206
0.40240 0.05339 0.25709
0.40316 0.26629 0.25719
0.40392 0.39453 0.25974
0.40468 0.47598 15.00122
0.40544 0.60196 0.25980
0.40620 0.35708 0.25971
0.40696 0.10532 0.25665
0.40772 0.54620 0.26238
0.40848 0.36035 0.26513
0.40924 0.46974 0.26668
0.40999 0.53572 0.26327
0.41075 0.33809 0.26615
0.41151 0.06592 0.26810
0.41227 0.38142 0.26443
0.41303 0.54205 0.26472
0.41379 0.45639 0.27267
0.41455 0.75690 0.27653
0.41531 0.26795 0.27225
0.41607 0.41660 0.27498
0.41683 0.56290 0.27221
0.41759 0.30553 0.27902
0.41835 0.07938 0.28162
0.41911 0.32180 0.27748
0.41987 0.34368 0.27738
0.42063 0.42814 0.27799
0.42139 0.46304 0.28510
0.42215 0.26167 0.28624
0.42291 0.78880 0.29430
0.42367 0.43543 0.28790
0.42443 0.57942 0.29323
0.42519 0.63014 0.29965
0.42594 0.18793 0.29705
0.42670 0.29756 0.30179
0.42746 0.10616 0.29970
0.42822 0.09855 0.31741
0.42898 0.35508 0.30836
0.42974 0.18485 0.31438
0.43050 0.49072 0.31047
0.43126 0.52829 0.31967
0.43202 0.23706 0.32624
0.43278 0.13174 0.32614
0.43354 0.21036 0.32048
0.43430 0.74339 0.33638
0.43506 0.41491 0.34709
