# Supplementary material for: Hallucination of closed repeat proteins containing central pockets
Source: Nat Struct Mol Biol. 2023 Sep 28;30(11):1755–60. doi: 10.1038/s41594-023-01112-6 (PMC10643118; doi:10.1038/s41594-023-01112-6)
Supplement: Supplementary file 4 — Small-angle X-ray scattering raw data. [file 41594_2023_1112_MOESM4_ESM.tar › SAXS_submit/D8/C3_results/Buffer2/C3_high_D8_snap_00018.sub.2.dat]

0.01026 27.14889 106.57917
0.01102 27.67493 108.95851
0.01178 27.54555 64.87334
0.01254 32.69069 38.36663
0.01330 27.34648 24.17274
0.01406 25.31010 14.22744
0.01482 23.68212 8.46497
0.01558 24.90352 6.67002
0.01634 27.97821 4.96534
0.01710 25.60928 3.47193
0.01786 26.55669 2.45321
0.01862 26.57947 1.87057
0.01938 26.76096 1.58632
0.02014 24.58898 1.38953
0.02090 25.00204 1.27394
0.02166 24.20808 1.12335
0.02242 24.86865 1.01884
0.02318 23.31964 1.00551
0.02395 24.42263 1.01690
0.02471 24.43897 0.96126
0.02547 23.21203 0.91126
0.02623 24.57337 0.89034
0.02699 24.47751 0.86253
0.02775 23.92787 0.85459
0.02851 23.54793 0.84573
0.02927 23.11720 0.78983
0.03003 23.00444 0.73568
0.03079 23.18354 0.76059
0.03155 22.75349 0.74563
0.03231 22.51367 0.74171
0.03307 22.00894 0.70388
0.03383 22.94974 0.68270
0.03459 22.51166 0.64771
0.03535 21.65874 0.65395
0.03611 21.96030 0.66359
0.03687 22.23933 0.63832
0.03763 21.55995 0.64112
0.03839 21.36543 0.61293
0.03915 20.75845 0.59105
0.03991 21.20954 0.59693
0.04067 20.77323 0.58103
0.04143 20.20151 0.56772
0.04219 20.72638 0.55893
0.04295 19.68295 0.56121
0.04371 20.25781 0.54274
0.04447 19.82655 0.53512
0.04523 18.85306 0.53029
0.04599 19.32078 0.51693
0.04675 19.45020 0.52078
0.04751 19.46232 0.50850
0.04827 18.93380 0.48683
0.04903 18.47260 0.50225
0.04979 18.96533 0.49344
0.05055 17.55078 0.48469
0.05131 18.21975 0.50157
0.05207 18.00778 0.48996
0.05283 18.09035 0.47987
0.05359 17.44530 0.47234
0.05435 17.91248 0.46608
0.05511 17.02755 0.45795
0.05587 16.81650 0.45294
0.05663 17.79091 0.44559
0.05739 16.97553 0.45420
0.05815 16.26102 0.43869
0.05891 16.82314 0.42199
0.05967 16.40048 0.43654
0.06043 15.76797 0.42703
0.06119 15.82539 0.42917
0.06195 15.17472 0.41742
0.06271 15.28919 0.41359
0.06347 15.47413 0.40614
0.06423 14.91259 0.40883
0.06499 14.78698 0.40162
0.06575 14.56688 0.40236
0.06651 14.43704 0.40432
0.06727 14.60766 0.39618
0.06803 13.96263 0.40004
0.06879 14.09507 0.39139
0.06955 13.84119 0.38613
0.07031 13.64965 0.38963
0.07107 13.34349 0.38002
0.07183 13.14441 0.37294
0.07259 13.48132 0.38358
0.07335 12.85591 0.37406
0.07412 12.21536 0.37104
0.07488 13.00434 0.36636
0.07564 12.47297 0.36143
0.07640 12.36640 0.37212
0.07716 11.77931 0.35875
0.07792 12.19347 0.35313
0.07868 11.77019 0.34823
0.07944 11.39185 0.35003
0.08020 11.60815 0.35096
0.08096 11.01671 0.35213
0.08172 11.30362 0.34808
0.08248 11.27181 0.33958
0.08324 10.62139 0.33344
0.08400 10.48291 0.34909
0.08476 10.46192 0.34043
0.08552 10.02613 0.35052
0.08628 10.08764 0.35463
0.08704 10.19238 0.35749
0.08780 9.84779 0.37078
0.08856 10.12975 0.35549
0.08932 9.62034 0.35255
0.09008 8.97523 0.36648
0.09084 9.14185 0.37739
0.09160 8.95165 0.36724
0.09236 8.55484 0.36896
0.09312 8.37002 0.38059
0.09388 8.36165 0.37849
0.09464 8.24096 0.36792
0.09540 8.80073 0.37194
0.09616 8.26486 0.35964
0.09692 7.98135 0.35795
0.09768 8.48511 0.36016
0.09844 7.63326 0.37369
0.09920 7.81802 0.35711
0.09996 7.67967 0.35373
0.10072 7.48265 0.34106
0.10148 7.41794 0.32992
0.10224 7.10997 0.33171
0.10300 6.83290 0.31960
0.10376 6.73559 0.31852
0.10452 7.19668 0.32590
0.10528 6.82201 0.31293
0.10604 6.97518 0.30348
0.10680 6.61734 0.30980
0.10756 6.67477 0.31145
0.10832 6.28164 0.30194
0.10908 6.00631 0.29796
0.10984 5.91381 0.30625
0.11060 6.24914 0.30273
0.11136 5.78672 0.29957
0.11212 5.73438 0.29504
0.11288 5.80187 0.29837
0.11364 5.21095 0.28829
0.11440 5.73441 0.29537
0.11516 5.54673 0.28925
0.11592 5.81736 0.29444
0.11668 5.26453 0.28396
0.11744 5.16078 0.28574
0.11820 5.08628 0.28348
0.11896 4.76473 0.28474
0.11972 4.94305 0.28061
0.12048 4.82510 0.27552
0.12124 4.98044 0.27419
0.12200 4.88309 0.27321
0.12276 4.43691 0.27275
0.12352 4.78846 0.26970
0.12428 4.40835 0.26945
0.12504 3.96003 0.26573
0.12580 4.35912 0.26587
0.12656 4.04363 0.26653
0.12732 4.33077 0.26163
0.12808 4.37043 0.25859
0.12884 3.88683 0.25543
0.12960 3.88022 0.25626
0.13036 3.94940 0.24958
0.13112 3.64909 0.25373
0.13188 3.76100 0.25264
0.13264 3.68456 0.24895
0.13340 3.55965 0.24754
0.13416 3.49558 0.24711
0.13492 3.56777 0.24688
0.13568 3.43404 0.24476
0.13644 3.46665 0.24597
0.13720 3.52081 0.24625
0.13796 3.11719 0.23951
0.13873 3.09707 0.23810
0.13949 2.74763 0.24215
0.14025 3.21534 0.23737
0.14101 2.79602 0.24037
0.14177 2.83764 0.23336
0.14253 2.72615 0.23427
0.14329 2.62576 0.23217
0.14405 2.79050 0.23475
0.14481 2.57291 0.23249
0.14557 2.11156 0.23032
0.14633 2.76661 0.22739
0.14709 2.75804 0.23070
0.14785 2.66767 0.22752
0.14861 2.53596 0.22712
0.14937 2.25651 0.22706
0.15013 2.24464 0.22370
0.15089 2.51656 0.22491
0.15165 2.20682 0.22196
0.15241 2.05598 0.22428
0.15317 2.02847 0.22239
0.15393 1.97576 0.22078
0.15469 2.03312 0.22010
0.15545 2.16695 0.22242
0.15621 2.01937 0.21597
0.15697 2.02401 0.22207
0.15773 1.97148 0.21428
0.15849 1.84193 0.21605
0.15925 1.93642 0.21494
0.16001 1.88525 0.21729
0.16077 1.87205 0.21574
0.16153 1.89801 0.21261
0.16229 1.71330 0.21287
0.16305 1.55528 0.20952
0.16381 1.88657 0.21061
0.16457 1.66508 0.21339
0.16533 1.62540 0.21066
0.16609 1.77551 0.20842
0.16685 1.55548 0.20811
0.16761 1.76176 0.20697
0.16837 1.29784 0.20684
0.16913 1.45652 0.20518
0.16989 1.39746 0.20315
0.17065 1.56586 0.20458
0.17141 1.35817 0.20228
0.17217 1.39964 0.20226
0.17293 1.23322 0.20257
0.17369 1.25274 0.20157
0.17445 1.47416 0.20490
0.17521 1.39469 0.20710
0.17597 1.30885 0.20455
0.17673 1.34089 0.20877
0.17749 1.25627 0.21129
0.17825 1.44454 0.21209
0.17901 1.06339 0.21307
0.17977 1.30476 0.21708
0.18053 1.27146 0.21487
0.18129 1.32103 0.21387
0.18205 1.14134 0.21582
0.18281 0.97524 0.21699
0.18357 0.81831 0.21914
0.18433 1.03862 0.22058
0.18509 1.00676 0.22103
0.18585 0.81073 0.22175
0.18661 1.00322 0.22134
0.18737 0.87009 0.22057
0.18813 0.86827 0.21892
0.18889 0.96347 0.22046
0.18965 1.07373 0.22129
0.19041 1.23688 0.22278
0.19117 0.95091 0.22032
0.19193 1.20189 0.22692
0.19269 1.10105 0.22457
0.19345 1.05869 0.22536
0.19421 0.78620 0.22513
0.19497 1.08066 0.22564
0.19573 0.85581 0.22591
0.19649 0.96615 0.22703
0.19725 0.73448 0.22874
0.19801 0.96895 0.22800
0.19877 0.88156 0.22751
0.19953 0.67979 0.22433
0.20029 0.93361 0.22696
0.20105 0.86485 0.22883
0.20181 0.82365 0.23041
0.20257 0.87071 0.22854
0.20333 0.91309 0.22497
0.20409 0.75965 0.22266
0.20485 0.74204 0.22614
0.20561 0.69241 0.22631
0.20637 0.60385 0.22848
0.20713 0.82776 0.22692
0.20789 1.04810 0.22977
0.20865 0.97746 0.22611
0.20941 0.88057 0.22811
0.21017 0.53053 0.23018
0.21093 0.86428 0.22843
0.21169 0.60674 0.22547
0.21245 0.77362 0.22804
0.21321 1.15967 0.22818
0.21397 0.70495 0.22512
0.21473 1.09627 0.22247
0.21549 0.90454 0.22620
0.21625 0.79446 0.22923
0.21701 0.81771 0.22436
0.21777 0.54399 0.22708
0.21853 0.68274 0.22259
0.21929 0.61779 0.22665
0.22005 0.67497 0.22416
0.22081 0.69991 0.22358
0.22157 0.83172 0.22455
0.22233 1.02166 0.22289
0.22309 0.65721 0.22107
0.22385 0.92763 0.22606
0.22461 0.67353 0.21991
0.22537 0.73124 0.22101
0.22613 0.83289 0.22137
0.22689 0.63248 0.21504
0.22765 0.55530 0.21576
0.22841 0.36777 0.21303
0.22917 0.47942 0.21868
0.22993 0.50315 0.21455
0.23069 0.92632 0.21272
0.23145 1.01684 0.21482
0.23221 0.98315 0.20983
0.23297 0.69330 0.21320
0.23373 0.87252 0.20943
0.23449 0.65156 0.21172
0.23525 0.71223 0.20990
0.23601 0.76875 0.20480
0.23677 0.84413 0.20652
0.23753 0.78984 0.21045
0.23829 0.82371 0.20833
0.23905 0.56849 0.20478
0.23981 0.63177 0.20463
0.24057 0.94650 0.20716
0.24133 0.95653 0.20412
0.24209 0.75849 0.20079
0.24285 0.79947 0.20234
0.24361 0.58320 0.20131
0.24437 0.73617 0.20234
0.24513 0.77345 0.20042
0.24589 0.61491 0.19807
0.24665 0.79121 0.19766
0.24741 0.89088 0.19776
0.24817 0.75881 0.19870
0.24893 0.71043 0.19555
0.24969 0.62456 0.20071
0.25045 0.59580 0.19598
0.25121 0.63124 0.19644
0.25197 0.76884 0.19431
0.25273 0.73032 0.19173
0.25349 0.78896 0.19340
0.25425 0.72107 0.19188
0.25501 0.72193 0.19250
0.25577 0.84335 0.19030
0.25653 0.71234 0.19088
0.25729 0.71763 0.18715
0.25805 0.53688 0.19030
0.25881 0.45149 0.19188
0.25957 0.54018 0.19144
0.26033 0.61036 0.19197
0.26109 0.57002 0.18866
0.26185 0.90562 0.18594
0.26261 0.60546 0.18660
0.26337 0.78907 0.18787
0.26413 0.76076 0.18643
0.26489 0.57153 0.18405
0.26565 0.53716 0.18927
0.26641 0.48530 0.18307
0.26717 0.61317 0.18832
0.26793 0.55045 0.18239
0.26869 0.65078 0.18622
0.26945 0.64327 0.18210
0.27021 0.73224 0.18365
0.27097 0.70478 0.17955
0.27172 0.78932 0.18150
0.27248 0.44568 0.18110
0.27324 0.80756 0.18371
0.27400 0.54759 0.18219
0.27476 0.83518 0.18184
0.27552 0.74909 0.18089
0.27628 0.47649 0.17938
0.27704 0.68003 0.18055
0.27780 0.59584 0.17932
0.27856 0.43644 0.17878
0.27932 0.45154 0.17648
0.28008 0.75036 0.17628
0.28084 0.72021 0.17247
0.28160 0.42915 0.17768
0.28236 0.36722 0.17591
0.28312 0.51169 0.17789
0.28388 0.56544 0.17622
0.28464 0.67859 0.17430
0.28540 0.61859 0.17525
0.28616 0.42537 0.17539
0.28692 0.70349 0.17550
0.28768 0.71463 0.17832
0.28844 0.46337 0.17479
0.28920 0.57148 0.17642
0.28996 0.35174 0.17671
0.29072 0.50424 0.17594
0.29148 0.38936 0.17729
0.29224 0.29107 0.17691
0.29300 0.56978 0.17511
0.29376 0.55837 0.17522
0.29452 0.34231 0.17814
0.29528 0.67532 0.17534
0.29604 0.83583 0.17873
0.29680 0.58300 0.17556
0.29756 0.65212 0.17660
0.29832 0.65387 0.17504
0.29908 0.39821 0.17502
0.29984 0.46883 0.17565
0.30060 0.36569 0.17505
0.30136 0.29095 0.17493
0.30212 0.49659 0.17445
0.30288 0.52776 0.17775
0.30364 0.44752 0.17169
0.30440 0.75980 0.17611
0.30516 0.48691 0.17519
0.30592 0.20016 0.17728
0.30668 0.85534 0.17571
0.30744 0.45636 0.17815
0.30820 0.43978 0.17863
0.30896 0.65453 0.17900
0.30972 0.38423 0.17659
0.31048 0.70267 0.17620
0.31124 0.52096 0.17769
0.31200 0.41634 0.17877
0.31276 0.64076 0.17760
0.31352 0.62961 0.17969
0.31428 0.49634 0.17866
0.31504 0.72779 0.17875
0.31580 0.62482 0.17663
0.31656 0.47303 0.17952
0.31732 0.70828 0.18225
0.31808 0.49101 0.18262
0.31883 0.37228 0.18453
0.31959 0.61950 0.18129
0.32035 0.59868 0.18207
0.32111 0.28114 0.18367
0.32187 0.80765 0.18410
0.32263 0.78143 0.18609
0.32339 0.66339 0.18692
0.32415 0.33353 0.18461
0.32491 0.51845 0.18818
0.32567 0.42228 0.18783
0.32643 0.27881 0.18780
0.32719 0.32692 0.18663
0.32795 0.70568 0.18912
0.32871 0.48599 0.18686
0.32947 0.68531 0.18600
0.33023 0.67982 0.18594
0.33099 0.51384 0.18560
0.33175 0.57133 0.18852
0.33251 0.40161 0.18959
0.33327 0.35780 0.18597
0.33403 0.41550 0.18835
0.33479 0.32267 0.18972
0.33555 0.46152 0.19066
0.33631 0.45231 0.18916
0.33707 0.33993 0.18642
0.33783 0.85380 0.19217
0.33859 0.42749 0.18970
0.33935 0.51541 0.18973
0.34011 0.68584 0.19251
0.34087 0.46037 0.19362
0.34163 0.37604 0.19205
0.34239 0.33001 0.19254
0.34315 0.61082 0.19563
0.34391 0.44931 0.19285
0.34467 0.54091 0.19196
0.34543 0.33376 0.19176
0.34619 0.48215 0.19230
0.34695 0.16829 0.19606
0.34771 0.51819 0.19133
0.34847 0.65603 0.19532
0.34922 0.39955 0.19245
0.34998 0.46990 0.18890
0.35074 0.41085 0.18612
0.35150 0.21179 0.18528
0.35226 0.58019 0.18344
0.35302 0.32244 0.18212
0.35378 0.50612 0.18562
0.35454 0.57603 0.18409
0.35530 0.40471 0.18749
0.35606 0.48792 0.18614
0.35682 0.59271 0.18683
0.35758 0.44140 0.19007
0.35834 0.38620 0.18545
0.35910 0.29149 0.18929
0.35986 0.61169 0.18886
0.36062 0.53717 0.18872
0.36138 0.36000 0.18932
0.36214 0.51218 0.18841
0.36290 0.47038 0.18835
0.36366 0.27749 0.18615
0.36442 0.33562 0.18927
0.36518 0.46647 0.19222
0.36594 0.36906 0.19139
0.36670 0.32872 0.18940
0.36746 0.52433 0.19331
0.36822 0.58080 0.19400
0.36898 0.14925 0.19617
0.36974 0.50400 0.19640
0.37050 0.59595 0.19452
0.37126 0.30779 0.19380
0.37202 0.44284 0.19572
0.37277 0.55486 0.19724
0.37353 0.49091 0.20134
0.37429 0.39582 0.19936
0.37505 0.36280 0.20131
0.37581 0.24326 0.20099
0.37657 0.40664 0.20411
0.37733 0.39294 0.20386
0.37809 0.09952 0.20650
0.37885 0.12260 0.20933
0.37961 0.34249 0.20475
0.38037 0.42552 0.20968
0.38113 0.22827 0.20874
0.38189 0.60012 0.21300
0.38265 0.48680 0.21833
0.38341 0.48616 0.21516
0.38417 0.35531 0.21768
0.38493 0.56801 0.21791
0.38569 0.37203 0.21974
0.38645 0.60320 0.22152
0.38721 0.09181 0.22592
0.38797 0.37650 0.22301
0.38873 0.40705 0.22118
0.38949 0.34163 0.22860
0.39025 0.75892 0.22803
0.39101 0.18668 0.22601
0.39177 0.28149 0.23152
0.39252 0.41898 0.23273
0.39328 0.41711 0.23525
0.39404 0.55493 0.23769
0.39480 0.70469 0.23525
0.39556 0.28351 0.23897
0.39632 0.52731 0.24354
0.39708 0.68821 0.24557
0.39784 0.20999 0.24565
0.39860 0.50131 0.24766
0.39936 0.30844 0.25403
0.40012 0.22060 0.24707
0.40088 0.35113 0.25313
0.40164 0.45873 0.25663
0.40240 0.20633 0.25239
0.40316 0.37637 0.25162
0.40392 0.19430 0.25833
0.40468 0.10235 9.59338
0.40544 0.08284 0.25913
0.40620 0.32883 0.26517
0.40696 0.36173 0.26479
0.40772 0.63673 0.26553
0.40848 0.40490 0.26369
0.40924 0.39084 0.25985
0.40999 0.30942 0.26449
0.41075 0.05170 0.26451
0.41151 0.24943 0.26363
0.41227 0.67031 0.26281
0.41303 0.37999 0.26696
0.41379 0.23459 0.27873
0.41455 0.50311 0.27252
0.41531 0.46946 0.27117
0.41607 0.52574 0.26955
0.41683 0.32419 0.27504
0.41759 0.24192 0.28005
0.41835 0.51794 0.27295
0.41911 0.24762 0.27928
0.41987 0.42622 0.28466
0.42063 0.59724 0.27917
0.42139 0.09133 0.27999
0.42215 0.29017 0.29251
0.42291 0.08404 0.29488
0.42367 0.20795 0.30099
0.42443 0.38381 0.29419
0.42519 0.21146 0.29760
0.42594 0.32862 0.29659
0.42670 0.63537 0.30098
0.42746 0.30360 0.30225
0.42822 0.68832 0.31249
0.42898 0.95169 0.31129
0.42974 0.34779 0.32341
0.43050 0.82880 0.31697
0.43126 0.31715 0.32088
0.43202 0.42083 0.32825
0.43278 0.25903 0.33534
0.43354 0.39805 0.33089
0.43430 0.48550 0.33817
0.43506 0.39518 0.33889
