# Supplementary material for: Hallucination of closed repeat proteins containing central pockets
Source: Nat Struct Mol Biol. 2023 Sep 28;30(11):1755–60. doi: 10.1038/s41594-023-01112-6 (PMC10643118; doi:10.1038/s41594-023-01112-6)
Supplement: Supplementary file 4 — Small-angle X-ray scattering raw data. [file 41594_2023_1112_MOESM4_ESM.tar › SAXS_submit/D8/C3_results/Buffer2/C3_high_D8_snap_00030.sub.2.dat]

0.01026 28.78505 106.22209
0.01102 27.14846 108.74745
0.01178 29.49758 65.42229
0.01254 29.25065 38.07375
0.01330 27.80777 23.55009
0.01406 30.36730 13.84369
0.01482 25.34169 8.39543
0.01558 31.68587 6.85270
0.01634 27.56916 4.92906
0.01710 29.70073 3.60852
0.01786 26.41940 2.39417
0.01862 24.94440 1.89118
0.01938 25.56531 1.61373
0.02014 24.49744 1.34691
0.02090 26.83990 1.27402
0.02166 25.85775 1.12794
0.02242 26.08114 1.08373
0.02318 25.36789 1.01672
0.02395 24.52775 0.98465
0.02471 25.07360 0.93751
0.02547 24.52890 0.90259
0.02623 24.60998 0.88934
0.02699 24.45582 0.83876
0.02775 23.51850 0.81851
0.02851 24.41279 0.80731
0.02927 24.73645 0.74931
0.03003 24.30108 0.77956
0.03079 22.67587 0.74295
0.03155 23.15193 0.74088
0.03231 22.65625 0.69908
0.03307 23.91888 0.67261
0.03383 23.18658 0.70329
0.03459 22.98401 0.66608
0.03535 22.81911 0.66628
0.03611 22.55718 0.65423
0.03687 22.59217 0.64159
0.03763 21.17526 0.60827
0.03839 21.62817 0.61242
0.03915 20.97388 0.60472
0.03991 21.14731 0.60517
0.04067 21.41277 0.58513
0.04143 21.17460 0.56142
0.04219 21.14187 0.57115
0.04295 20.86964 0.54554
0.04371 20.16734 0.54608
0.04447 20.01606 0.53841
0.04523 19.85826 0.53368
0.04599 19.30983 0.52135
0.04675 19.76118 0.52615
0.04751 19.49618 0.50436
0.04827 19.12079 0.50987
0.04903 19.62179 0.50019
0.04979 18.82712 0.50089
0.05055 19.23188 0.48918
0.05131 18.52786 0.48207
0.05207 17.99518 0.47483
0.05283 19.01073 0.47272
0.05359 18.14113 0.47601
0.05435 17.45226 0.46221
0.05511 17.69869 0.45611
0.05587 17.75679 0.46033
0.05663 16.74605 0.45521
0.05739 17.12789 0.43934
0.05815 16.76283 0.44136
0.05891 16.64909 0.43133
0.05967 15.56901 0.44121
0.06043 15.56180 0.43513
0.06119 15.53834 0.41582
0.06195 15.45202 0.41900
0.06271 15.21340 0.41819
0.06347 15.61148 0.41143
0.06423 15.11822 0.41299
0.06499 15.28835 0.40270
0.06575 14.83122 0.39832
0.06651 14.56230 0.39688
0.06727 14.01307 0.39971
0.06803 13.98159 0.39253
0.06879 13.92826 0.37805
0.06955 13.80799 0.39095
0.07031 13.52942 0.37522
0.07107 13.76092 0.38168
0.07183 13.37310 0.36935
0.07259 12.77837 0.37627
0.07335 12.67068 0.36895
0.07412 12.89015 0.36922
0.07488 12.66681 0.36427
0.07564 12.45327 0.35566
0.07640 12.26058 0.36137
0.07716 12.27486 0.35787
0.07792 11.77267 0.35710
0.07868 11.51254 0.36372
0.07944 11.24421 0.35709
0.08020 11.14379 0.34886
0.08096 11.31799 0.34437
0.08172 10.77899 0.33981
0.08248 10.60826 0.34426
0.08324 10.65528 0.33807
0.08400 10.16801 0.34883
0.08476 10.29608 0.34608
0.08552 9.99721 0.35427
0.08628 10.32147 0.34615
0.08704 10.09382 0.36150
0.08780 9.83677 0.36677
0.08856 9.72258 0.36616
0.08932 9.47049 0.35652
0.09008 9.37810 0.36246
0.09084 9.41856 0.36296
0.09160 8.99324 0.36478
0.09236 8.80244 0.37049
0.09312 9.09313 0.37740
0.09388 8.69937 0.38285
0.09464 8.61947 0.37217
0.09540 8.30726 0.36996
0.09616 8.06856 0.36196
0.09692 8.38370 0.34922
0.09768 7.68439 0.35086
0.09844 7.80569 0.36571
0.09920 7.91865 0.36462
0.09996 8.19463 0.35249
0.10072 7.44829 0.34299
0.10148 7.57401 0.33775
0.10224 7.20565 0.32597
0.10300 7.20529 0.32992
0.10376 7.04569 0.31883
0.10452 6.69783 0.32096
0.10528 6.74624 0.31831
0.10604 6.47126 0.30563
0.10680 6.42142 0.31187
0.10756 6.43021 0.30766
0.10832 6.35707 0.30987
0.10908 6.11840 0.29783
0.10984 6.34869 0.30168
0.11060 6.05294 0.30535
0.11136 6.18311 0.30475
0.11212 5.92946 0.29761
0.11288 5.56758 0.29397
0.11364 5.29090 0.29646
0.11440 5.30739 0.29409
0.11516 5.39149 0.29075
0.11592 5.06465 0.28896
0.11668 5.31334 0.28543
0.11744 5.39311 0.28266
0.11820 5.19858 0.27976
0.11896 5.05982 0.28710
0.11972 4.50429 0.27332
0.12048 4.99511 0.27977
0.12124 4.44063 0.27617
0.12200 4.71445 0.27134
0.12276 4.39883 0.26719
0.12352 4.42893 0.26802
0.12428 4.30283 0.26897
0.12504 4.22073 0.26289
0.12580 4.02450 0.26404
0.12656 4.21468 0.26172
0.12732 3.97789 0.26200
0.12808 4.12406 0.25960
0.12884 3.97034 0.25765
0.12960 3.79292 0.25361
0.13036 3.85196 0.25256
0.13112 3.94957 0.25287
0.13188 3.53815 0.25201
0.13264 3.53447 0.25020
0.13340 3.77285 0.24697
0.13416 3.45492 0.24754
0.13492 3.44677 0.24442
0.13568 3.62074 0.24654
0.13644 3.25991 0.24064
0.13720 3.34270 0.24116
0.13796 3.20633 0.24162
0.13873 3.24209 0.23841
0.13949 2.79282 0.23983
0.14025 3.07662 0.23852
0.14101 3.22578 0.23881
0.14177 2.89937 0.23505
0.14253 3.02944 0.23691
0.14329 2.90117 0.23368
0.14405 2.86681 0.23551
0.14481 2.78535 0.23399
0.14557 2.48679 0.22855
0.14633 2.83699 0.22850
0.14709 2.60601 0.23125
0.14785 2.64055 0.22803
0.14861 2.16428 0.22829
0.14937 2.23906 0.22535
0.15013 2.44277 0.22880
0.15089 2.20980 0.22234
0.15165 2.33393 0.22293
0.15241 2.02083 0.22352
0.15317 2.17201 0.22051
0.15393 2.19649 0.22167
0.15469 2.19360 0.22062
0.15545 2.32879 0.21652
0.15621 1.91642 0.21554
0.15697 1.94719 0.21738
0.15773 2.31632 0.21672
0.15849 1.81054 0.21598
0.15925 2.10914 0.21850
0.16001 1.77143 0.21615
0.16077 1.98637 0.21566
0.16153 2.11680 0.21363
0.16229 1.50908 0.21297
0.16305 1.76611 0.20693
0.16381 1.53380 0.21080
0.16457 1.58046 0.21142
0.16533 1.45267 0.20947
0.16609 1.82788 0.20776
0.16685 1.33602 0.20879
0.16761 1.72692 0.20914
0.16837 2.08791 0.20527
0.16913 1.70979 0.20094
0.16989 1.50510 0.20458
0.17065 1.34867 0.20446
0.17141 1.75248 0.20103
0.17217 1.43789 0.20378
0.17293 1.54523 0.20077
0.17369 1.49529 0.20237
0.17445 1.26066 0.20509
0.17521 1.23272 0.20541
0.17597 1.61055 0.20684
0.17673 1.52816 0.20890
0.17749 1.35476 0.21099
0.17825 1.35986 0.21005
0.17901 1.15251 0.21131
0.17977 1.54208 0.21255
0.18053 1.06036 0.21396
0.18129 1.01315 0.21399
0.18205 1.15856 0.21511
0.18281 0.97353 0.22081
0.18357 0.93993 0.21626
0.18433 0.85149 0.21746
0.18509 1.08811 0.21855
0.18585 1.22307 0.22018
0.18661 1.16736 0.22224
0.18737 1.02131 0.22050
0.18813 0.95475 0.21852
0.18889 1.25964 0.22167
0.18965 1.03960 0.21880
0.19041 1.05842 0.22041
0.19117 0.84277 0.22175
0.19193 1.05229 0.22061
0.19269 0.72558 0.22428
0.19345 1.02475 0.22350
0.19421 1.20202 0.22376
0.19497 0.85551 0.22264
0.19573 0.67019 0.22779
0.19649 0.87131 0.22419
0.19725 1.01137 0.22359
0.19801 0.72699 0.22319
0.19877 0.90770 0.22809
0.19953 0.88010 0.22519
0.20029 0.91174 0.22630
0.20105 0.75471 0.22767
0.20181 1.02649 0.22387
0.20257 0.69981 0.22579
0.20333 0.88206 0.22235
0.20409 0.95813 0.22542
0.20485 0.60236 0.22994
0.20561 0.77149 0.22691
0.20637 0.68803 0.22923
0.20713 0.88593 0.22869
0.20789 0.81225 0.22779
0.20865 0.65716 0.22906
0.20941 0.82567 0.22768
0.21017 0.62155 0.22593
0.21093 0.97025 0.22751
0.21169 0.82996 0.22986
0.21245 0.73738 0.23132
0.21321 0.96513 0.23221
0.21397 0.89646 0.22865
0.21473 0.65589 0.22774
0.21549 0.85168 0.22490
0.21625 0.45396 0.22861
0.21701 0.23415 0.22570
0.21777 1.06596 0.22520
0.21853 0.69009 0.22826
0.21929 0.48544 0.22536
0.22005 0.57993 0.22644
0.22081 0.81870 0.22622
0.22157 0.61263 0.22490
0.22233 0.40535 0.22301
0.22309 0.83796 0.22571
0.22385 0.82587 0.22189
0.22461 0.88104 0.22201
0.22537 0.85364 0.21689
0.22613 0.66338 0.21781
0.22689 0.74540 0.21545
0.22765 0.91465 0.21414
0.22841 0.69840 0.21642
0.22917 0.52037 0.21385
0.22993 0.75567 0.21436
0.23069 0.89169 0.21419
0.23145 0.98493 0.21059
0.23221 0.84888 0.21047
0.23297 0.69076 0.21113
0.23373 0.41107 0.21007
0.23449 0.57484 0.20852
0.23525 0.57132 0.20832
0.23601 0.42143 0.20927
0.23677 0.58249 0.20540
0.23753 0.68976 0.20735
0.23829 0.71402 0.20761
0.23905 0.68829 0.20538
0.23981 0.77047 0.20635
0.24057 0.81826 0.20580
0.24133 0.69080 0.20197
0.24209 0.63982 0.20363
0.24285 0.47012 0.20312
0.24361 0.50582 0.20726
0.24437 0.79108 0.20280
0.24513 0.69125 0.19896
0.24589 0.83158 0.19896
0.24665 0.63492 0.20019
0.24741 0.90082 0.19667
0.24817 0.58029 0.19653
0.24893 0.70831 0.19361
0.24969 0.79384 0.19550
0.25045 0.57791 0.19395
0.25121 0.84025 0.19850
0.25197 0.53007 0.19470
0.25273 0.76946 0.19304
0.25349 0.74095 0.19298
0.25425 0.70566 0.19409
0.25501 0.61059 0.19118
0.25577 0.69936 0.19050
0.25653 0.65558 0.19272
0.25729 0.61306 0.19244
0.25805 0.63864 0.19166
0.25881 0.79652 0.19097
0.25957 0.63999 0.19103
0.26033 0.56153 0.18769
0.26109 0.54879 0.18851
0.26185 0.67487 0.18757
0.26261 0.69732 0.18616
0.26337 0.44075 0.18699
0.26413 0.47790 0.18642
0.26489 0.31003 0.18564
0.26565 0.83184 0.18522
0.26641 0.59345 0.18324
0.26717 0.62789 0.18576
0.26793 0.61167 0.18473
0.26869 0.79447 0.18270
0.26945 0.61963 0.18287
0.27021 0.63455 0.18367
0.27097 0.48848 0.18413
0.27172 0.53487 0.18055
0.27248 0.48323 0.18001
0.27324 0.61553 0.18015
0.27400 0.60504 0.18041
0.27476 0.50327 0.17821
0.27552 0.67163 0.17981
0.27628 0.69273 0.17935
0.27704 0.48836 0.17809
0.27780 0.48753 0.17720
0.27856 0.43369 0.17892
0.27932 0.61075 0.17711
0.28008 0.73474 0.17680
0.28084 0.70894 0.17577
0.28160 0.64958 0.17777
0.28236 0.43481 0.17568
0.28312 0.52472 0.17440
0.28388 0.60488 0.17517
0.28464 0.58118 0.17694
0.28540 0.56520 0.17345
0.28616 0.63496 0.17419
0.28692 0.42609 0.17617
0.28768 0.39088 0.17433
0.28844 0.82816 0.17712
0.28920 0.63678 0.17760
0.28996 0.56720 0.17537
0.29072 0.80150 0.17348
0.29148 0.53986 0.17542
0.29224 0.71675 0.17732
0.29300 0.66523 0.17307
0.29376 0.41159 0.17602
0.29452 0.44944 0.17454
0.29528 0.50740 0.17663
0.29604 0.60208 0.17660
0.29680 0.35068 0.17588
0.29756 0.56866 0.17628
0.29832 0.56177 0.17634
0.29908 0.65509 0.17500
0.29984 0.54282 0.17368
0.30060 0.58780 0.17448
0.30136 0.32623 0.17528
0.30212 0.30669 0.17557
0.30288 0.66854 0.17603
0.30364 0.52349 0.17279
0.30440 0.59233 0.17577
0.30516 0.31631 0.17539
0.30592 0.58140 0.17958
0.30668 0.63218 0.17726
0.30744 0.51549 0.17743
0.30820 0.40124 0.17984
0.30896 0.56213 0.17623
0.30972 0.61965 0.18098
0.31048 0.66452 0.18092
0.31124 0.37989 0.17926
0.31200 0.78044 0.18007
0.31276 0.67621 0.17995
0.31352 0.32434 0.17473
0.31428 0.65192 0.17723
0.31504 0.42619 0.17700
0.31580 0.64696 0.17823
0.31656 0.51960 0.18095
0.31732 0.50027 0.18273
0.31808 0.45294 0.18325
0.31883 0.49489 0.18295
0.31959 0.32330 0.18184
0.32035 0.31829 0.18456
0.32111 0.51833 0.18834
0.32187 0.57958 0.18279
0.32263 0.61674 0.18402
0.32339 0.42124 0.18470
0.32415 0.28566 0.18891
0.32491 0.50212 0.18853
0.32567 0.16510 0.18995
0.32643 0.45827 0.18507
0.32719 0.27402 0.18854
0.32795 0.70073 0.19000
0.32871 0.16518 0.18599
0.32947 0.58675 0.18845
0.33023 0.38536 0.18596
0.33099 0.24514 0.18756
0.33175 0.37579 0.18461
0.33251 0.46584 0.18900
0.33327 0.41273 0.18839
0.33403 0.43881 0.18853
0.33479 0.50727 0.19155
0.33555 0.52457 0.18928
0.33631 0.51593 0.18926
0.33707 0.68711 0.19026
0.33783 0.52053 0.19054
0.33859 0.39858 0.19243
0.33935 0.32975 0.19117
0.34011 0.25648 0.19261
0.34087 0.39229 0.19140
0.34163 0.35873 0.19195
0.34239 0.57339 0.19135
0.34315 0.62540 0.19318
0.34391 0.31771 0.19264
0.34467 0.35712 0.18830
0.34543 0.85611 0.19307
0.34619 0.68174 0.19418
0.34695 0.20293 0.19392
0.34771 0.39825 0.19235
0.34847 0.42448 0.19307
0.34922 0.52507 0.19266
0.34998 0.69727 0.19078
0.35074 0.38549 0.18719
0.35150 0.45752 0.18533
0.35226 0.50848 0.18382
0.35302 0.44189 0.18098
0.35378 0.62827 0.18608
0.35454 0.61541 0.18456
0.35530 0.42447 0.18665
0.35606 0.55314 0.18814
0.35682 0.55046 0.18555
0.35758 0.25997 0.18854
0.35834 0.60990 0.18937
0.35910 0.35760 0.18762
0.35986 0.48250 0.18837
0.36062 0.53757 0.19249
0.36138 0.42096 0.18828
0.36214 0.63577 0.18647
0.36290 0.25916 0.18805
0.36366 0.55878 0.19109
0.36442 0.62773 0.19146
0.36518 0.37633 0.18888
0.36594 0.64495 0.19063
0.36670 0.52931 0.19127
0.36746 0.38194 0.19223
0.36822 0.55807 0.19312
0.36898 0.52486 0.19343
0.36974 0.67798 0.19158
0.37050 0.37590 0.19573
0.37126 0.33469 0.19549
0.37202 0.45134 0.20002
0.37277 0.46262 0.20071
0.37353 0.47080 0.19745
0.37429 0.53429 0.20117
0.37505 0.20261 0.19973
0.37581 0.47239 0.20142
0.37657 0.59422 0.20684
0.37733 0.30793 0.20757
0.37809 0.54889 0.20869
0.37885 0.64196 0.20990
0.37961 0.50886 0.20990
0.38037 0.30862 0.20878
0.38113 0.39374 0.21445
0.38189 0.35060 0.21554
0.38265 0.09970 0.22012
0.38341 0.40781 0.21692
0.38417 0.56439 0.21849
0.38493 0.48316 0.22001
0.38569 0.63262 0.21934
0.38645 0.26848 0.22253
0.38721 0.80454 0.22936
0.38797 0.24699 0.22831
0.38873 0.32228 0.22911
0.38949 0.21406 0.22548
0.39025 0.03906 0.22604
0.39101 0.43645 0.23381
0.39177 0.45062 0.22991
0.39252 0.59103 0.23693
0.39328 0.32774 0.23975
0.39404 0.43192 0.23732
0.39480 0.52161 0.23389
0.39556 0.26351 0.23710
0.39632 0.19518 0.23663
0.39708 0.51400 0.24025
0.39784 0.41758 0.24059
0.39860 0.12030 0.24500
0.39936 0.24444 0.24516
0.40012 0.27896 0.25402
0.40088 0.76431 0.24907
0.40164 0.39614 0.24884
0.40240 0.48323 0.25359
0.40316 0.46763 0.25498
0.40392 0.31648 0.25883
0.40468 0.73016 10.02891
0.40544 0.57513 0.25921
0.40620 0.56598 0.26014
0.40696 0.57197 0.25960
0.40772 0.66710 0.26198
0.40848 0.55137 0.25938
0.40924 0.12721 0.26074
0.40999 0.46741 0.26018
0.41075 0.51470 0.26241
0.41151 0.46610 0.26939
0.41227 0.40831 0.27618
0.41303 0.27145 0.27126
0.41379 0.28365 0.26733
0.41455 0.50318 0.26805
0.41531 -0.08308 0.27177
0.41607 0.48496 0.27957
0.41683 0.04226 0.27717
0.41759 0.08815 0.27700
0.41835 0.80173 0.28627
0.41911 0.28647 0.27636
0.41987 0.28913 0.28302
0.42063 0.35826 0.28191
0.42139 0.41254 0.28519
0.42215 0.48095 0.28583
0.42291 0.58477 0.29322
0.42367 0.12152 0.29685
0.42443 0.48200 0.29385
0.42519 -0.05813 0.30086
0.42594 0.32797 0.30208
0.42670 0.86215 0.30384
0.42746 0.53662 0.30896
0.42822 0.63731 0.30570
0.42898 0.67692 0.31639
0.42974 0.43306 0.31950
0.43050 0.66718 0.31933
0.43126 0.21405 0.31893
0.43202 0.07289 0.32044
0.43278 0.63649 0.32346
0.43354 0.58191 0.33235
0.43430 0.48749 0.32401
0.43506 0.74309 0.34459
