# Supplementary material for: Hallucination of closed repeat proteins containing central pockets
Source: Nat Struct Mol Biol. 2023 Sep 28;30(11):1755–60. doi: 10.1038/s41594-023-01112-6 (PMC10643118; doi:10.1038/s41594-023-01112-6)
Supplement: Supplementary file 4 — Small-angle X-ray scattering raw data. [file 41594_2023_1112_MOESM4_ESM.tar › SAXS_submit/D8/C3_results/Buffer2/C3_high_D8_snap_00019.sub.2.dat]

0.01026 28.71208 104.16637
0.01102 30.37902 109.59587
0.01178 21.07402 66.04704
0.01254 27.77190 38.76299
0.01330 27.90827 24.23696
0.01406 34.12133 14.09057
0.01482 29.25201 8.58397
0.01558 25.77533 6.56707
0.01634 26.45993 4.73959
0.01710 26.24747 3.66776
0.01786 27.20775 2.43883
0.01862 25.68574 1.94719
0.01938 25.89106 1.57273
0.02014 24.64418 1.38817
0.02090 25.67256 1.25328
0.02166 25.40381 1.16063
0.02242 25.42636 1.14143
0.02318 25.15516 1.01875
0.02395 24.56400 0.94710
0.02471 24.77378 0.97038
0.02547 24.77349 0.94939
0.02623 24.94384 0.90373
0.02699 23.18003 0.88179
0.02775 24.46847 0.83209
0.02851 23.16349 0.83154
0.02927 22.03334 0.77933
0.03003 23.35165 0.76226
0.03079 23.99160 0.75199
0.03155 23.35809 0.74312
0.03231 23.03240 0.72731
0.03307 22.83859 0.68935
0.03383 22.30815 0.69092
0.03459 22.15853 0.67730
0.03535 22.31673 0.67290
0.03611 22.35613 0.66996
0.03687 21.75256 0.63006
0.03763 21.84592 0.61507
0.03839 21.51171 0.61182
0.03915 21.27701 0.59226
0.03991 21.09387 0.60029
0.04067 20.63783 0.59216
0.04143 20.76026 0.56828
0.04219 20.67120 0.58550
0.04295 20.17779 0.56187
0.04371 20.08274 0.54152
0.04447 19.24509 0.53891
0.04523 19.88803 0.54206
0.04599 19.37177 0.52333
0.04675 19.13019 0.50921
0.04751 19.14687 0.50832
0.04827 19.20332 0.51293
0.04903 18.87943 0.51245
0.04979 18.95671 0.50214
0.05055 18.62543 0.48869
0.05131 18.17491 0.47877
0.05207 18.93981 0.48736
0.05283 18.10224 0.47838
0.05359 18.37992 0.47701
0.05435 17.71009 0.45573
0.05511 17.46059 0.46583
0.05587 16.47613 0.46725
0.05663 17.27265 0.45825
0.05739 16.30664 0.44683
0.05815 16.58347 0.43980
0.05891 16.33799 0.43746
0.05967 16.19694 0.42764
0.06043 15.67483 0.41853
0.06119 15.81970 0.42348
0.06195 15.69881 0.42219
0.06271 15.84803 0.41207
0.06347 14.64148 0.41508
0.06423 15.40055 0.41619
0.06499 14.89841 0.40611
0.06575 14.63369 0.40602
0.06651 14.46300 0.40735
0.06727 14.29683 0.39513
0.06803 13.92828 0.39906
0.06879 14.25931 0.39007
0.06955 13.75005 0.38541
0.07031 13.43861 0.38157
0.07107 13.50512 0.37779
0.07183 13.30775 0.37304
0.07259 13.28321 0.36739
0.07335 12.93609 0.37161
0.07412 12.31935 0.37045
0.07488 12.13675 0.35883
0.07564 12.41533 0.36144
0.07640 11.67277 0.36120
0.07716 12.10064 0.34935
0.07792 11.82220 0.35215
0.07868 11.21166 0.35118
0.07944 11.51992 0.35004
0.08020 11.44570 0.35065
0.08096 11.59913 0.35164
0.08172 10.88631 0.34535
0.08248 11.20280 0.34133
0.08324 10.81515 0.34204
0.08400 10.78652 0.34519
0.08476 10.07477 0.34496
0.08552 9.85368 0.34802
0.08628 10.41264 0.35794
0.08704 9.74567 0.36122
0.08780 9.77641 0.35555
0.08856 9.46997 0.36231
0.08932 10.07411 0.36944
0.09008 8.97323 0.37152
0.09084 9.15960 0.36443
0.09160 8.62122 0.36953
0.09236 8.43236 0.36362
0.09312 8.19114 0.37031
0.09388 8.56662 0.38115
0.09464 8.01009 0.37262
0.09540 8.87185 0.36579
0.09616 8.42853 0.35775
0.09692 8.06303 0.35710
0.09768 7.74710 0.35664
0.09844 8.13492 0.36160
0.09920 7.50385 0.36559
0.09996 7.85777 0.35032
0.10072 7.68391 0.33991
0.10148 7.59820 0.32985
0.10224 7.17875 0.33134
0.10300 7.49100 0.32895
0.10376 7.00653 0.32250
0.10452 7.10472 0.31449
0.10528 6.78440 0.31562
0.10604 6.92390 0.31311
0.10680 6.28957 0.31102
0.10756 6.51703 0.30107
0.10832 6.08280 0.30070
0.10908 6.10412 0.30695
0.10984 6.17609 0.30136
0.11060 5.99274 0.30757
0.11136 5.51278 0.29743
0.11212 5.88057 0.30478
0.11288 5.53896 0.29199
0.11364 5.64688 0.29143
0.11440 5.40756 0.28707
0.11516 5.20862 0.29410
0.11592 5.36275 0.28229
0.11668 5.11518 0.28739
0.11744 5.48013 0.28114
0.11820 4.77849 0.27765
0.11896 5.02420 0.27884
0.11972 4.74160 0.27405
0.12048 4.67419 0.27787
0.12124 4.57157 0.27761
0.12200 4.72220 0.26772
0.12276 4.31541 0.26748
0.12352 4.39491 0.27061
0.12428 4.44141 0.26866
0.12504 4.43360 0.27036
0.12580 4.18663 0.26676
0.12656 4.20445 0.26311
0.12732 4.15335 0.26113
0.12808 3.94059 0.26152
0.12884 3.99726 0.25676
0.12960 3.72652 0.26041
0.13036 3.80420 0.25418
0.13112 3.86023 0.25713
0.13188 3.73433 0.25384
0.13264 3.57360 0.25323
0.13340 3.74083 0.24305
0.13416 3.56951 0.24842
0.13492 3.50285 0.24197
0.13568 3.53605 0.24374
0.13644 3.29983 0.24804
0.13720 3.46255 0.24446
0.13796 2.80942 0.24584
0.13873 3.00512 0.24042
0.13949 3.01251 0.23820
0.14025 3.02283 0.23302
0.14101 3.22737 0.24291
0.14177 3.09314 0.23328
0.14253 2.75636 0.23250
0.14329 2.74652 0.23318
0.14405 2.61196 0.23377
0.14481 2.86172 0.23147
0.14557 2.56110 0.23187
0.14633 2.67954 0.23160
0.14709 2.46843 0.22771
0.14785 2.56533 0.23144
0.14861 2.34424 0.22438
0.14937 2.80158 0.22433
0.15013 2.31001 0.22481
0.15089 2.19258 0.22470
0.15165 2.15620 0.22532
0.15241 2.56767 0.22266
0.15317 2.04392 0.22263
0.15393 2.28088 0.22278
0.15469 1.93998 0.22309
0.15545 2.12302 0.21764
0.15621 2.09647 0.21742
0.15697 1.93632 0.22048
0.15773 2.12787 0.21959
0.15849 2.13800 0.21412
0.15925 1.84496 0.21392
0.16001 1.78793 0.21277
0.16077 2.07323 0.21721
0.16153 1.97065 0.21726
0.16229 1.85131 0.21581
0.16305 1.66195 0.20859
0.16381 1.58929 0.21111
0.16457 1.62457 0.20912
0.16533 1.42386 0.21156
0.16609 1.61541 0.20569
0.16685 1.50706 0.20455
0.16761 1.64977 0.20706
0.16837 1.61894 0.20531
0.16913 1.51601 0.20554
0.16989 1.56164 0.20363
0.17065 1.42407 0.20087
0.17141 1.47594 0.20107
0.17217 1.33538 0.20256
0.17293 1.23812 0.19992
0.17369 1.30005 0.20280
0.17445 1.38067 0.20465
0.17521 1.44885 0.20528
0.17597 1.38460 0.20420
0.17673 1.39523 0.21140
0.17749 1.14229 0.20949
0.17825 1.03265 0.21076
0.17901 1.55914 0.21526
0.17977 1.10052 0.21525
0.18053 1.16345 0.21263
0.18129 0.96956 0.21543
0.18205 1.25703 0.21672
0.18281 1.27297 0.21741
0.18357 1.37557 0.21867
0.18433 1.06872 0.22176
0.18509 1.04113 0.21810
0.18585 1.45393 0.22002
0.18661 0.64804 0.22486
0.18737 1.17188 0.22140
0.18813 1.12491 0.21678
0.18889 0.84570 0.22105
0.18965 1.18805 0.22415
0.19041 0.84956 0.22122
0.19117 1.31141 0.22022
0.19193 0.90182 0.22500
0.19269 1.14123 0.22371
0.19345 0.93675 0.22838
0.19421 1.19240 0.22574
0.19497 0.89433 0.22712
0.19573 0.82078 0.22601
0.19649 1.06926 0.22389
0.19725 0.88111 0.22770
0.19801 0.97001 0.22392
0.19877 0.75534 0.22317
0.19953 1.15946 0.22751
0.20029 0.64677 0.22896
0.20105 1.22305 0.22659
0.20181 0.93984 0.22769
0.20257 1.00906 0.22483
0.20333 0.78002 0.22861
0.20409 0.81963 0.22890
0.20485 1.15563 0.22380
0.20561 0.56799 0.22950
0.20637 0.98397 0.22615
0.20713 1.17854 0.22704
0.20789 0.90419 0.23142
0.20865 0.46598 0.22233
0.20941 0.83269 0.22686
0.21017 0.76414 0.22486
0.21093 0.67970 0.22718
0.21169 0.73680 0.22741
0.21245 0.60868 0.22689
0.21321 0.88384 0.22858
0.21397 0.80588 0.22724
0.21473 0.44201 0.22640
0.21549 0.89964 0.22540
0.21625 0.73632 0.22749
0.21701 0.81311 0.22329
0.21777 0.61936 0.22755
0.21853 1.07429 0.22669
0.21929 0.67405 0.22439
0.22005 0.87834 0.22818
0.22081 0.86479 0.22933
0.22157 0.73511 0.22478
0.22233 0.43019 0.22250
0.22309 0.31538 0.22265
0.22385 1.04171 0.22102
0.22461 1.01032 0.21884
0.22537 0.69604 0.21912
0.22613 1.00146 0.22217
0.22689 0.89172 0.21932
0.22765 0.78899 0.21729
0.22841 0.64251 0.21682
0.22917 0.56058 0.21749
0.22993 0.67508 0.21414
0.23069 0.48260 0.21485
0.23145 0.52039 0.21318
0.23221 0.79279 0.21139
0.23297 0.93100 0.20746
0.23373 0.71441 0.21600
0.23449 0.60806 0.20966
0.23525 0.78725 0.20674
0.23601 0.55155 0.20648
0.23677 0.97398 0.20735
0.23753 0.61175 0.21055
0.23829 0.78675 0.20614
0.23905 0.83551 0.20640
0.23981 0.76331 0.20161
0.24057 0.75345 0.20665
0.24133 0.52000 0.20198
0.24209 0.61179 0.20189
0.24285 0.62683 0.20103
0.24361 0.86806 0.20118
0.24437 0.62998 0.20120
0.24513 0.83437 0.20416
0.24589 0.49603 0.19917
0.24665 0.66129 0.20255
0.24741 0.85714 0.19860
0.24817 0.71257 0.20267
0.24893 0.76731 0.19889
0.24969 0.65472 0.20017
0.25045 1.02934 0.19591
0.25121 0.64837 0.19739
0.25197 0.63386 0.19332
0.25273 0.71201 0.19564
0.25349 0.65966 0.19106
0.25425 0.78348 0.19138
0.25501 0.69044 0.19094
0.25577 0.72575 0.19229
0.25653 0.57962 0.19467
0.25729 0.55208 0.19152
0.25805 0.57862 0.18950
0.25881 0.65011 0.19051
0.25957 0.62527 0.18851
0.26033 0.80243 0.18639
0.26109 0.80251 0.18874
0.26185 0.58654 0.18877
0.26261 0.56150 0.18837
0.26337 0.57843 0.18576
0.26413 0.69028 0.18662
0.26489 0.78744 0.18642
0.26565 0.43073 0.18701
0.26641 0.83861 0.18614
0.26717 0.65216 0.18745
0.26793 0.51729 0.18249
0.26869 0.67011 0.18469
0.26945 0.46383 0.18306
0.27021 0.66516 0.18189
0.27097 0.45654 0.18218
0.27172 0.47701 0.18361
0.27248 0.72160 0.18200
0.27324 0.25138 0.18062
0.27400 0.54534 0.18094
0.27476 0.47022 0.17845
0.27552 0.64991 0.17885
0.27628 0.72503 0.17925
0.27704 0.82390 0.17917
0.27780 0.83199 0.17844
0.27856 0.61138 0.17546
0.27932 0.60621 0.17733
0.28008 0.68651 0.17664
0.28084 0.61804 0.17372
0.28160 0.64035 0.17575
0.28236 0.65947 0.17415
0.28312 0.59925 0.17232
0.28388 0.47138 0.17501
0.28464 0.59329 0.17649
0.28540 0.61866 0.17733
0.28616 0.72163 0.17575
0.28692 0.59570 0.17587
0.28768 0.43929 0.17566
0.28844 0.54550 0.17501
0.28920 0.51661 0.17659
0.28996 0.73161 0.17533
0.29072 0.61204 0.17286
0.29148 0.45508 0.17383
0.29224 0.62923 0.17779
0.29300 0.56089 0.17592
0.29376 0.45269 0.17644
0.29452 0.56969 0.17552
0.29528 0.45934 0.17673
0.29604 0.59346 0.17790
0.29680 0.49354 0.17630
0.29756 0.35950 0.17796
0.29832 0.51119 0.17644
0.29908 0.40671 0.17658
0.29984 0.64802 0.17381
0.30060 0.52825 0.17598
0.30136 0.50759 0.17452
0.30212 0.59005 0.17377
0.30288 0.38081 0.17440
0.30364 0.59386 0.17412
0.30440 0.41603 0.17546
0.30516 0.67919 0.17704
0.30592 0.53516 0.17701
0.30668 0.54094 0.17681
0.30744 0.60038 0.17722
0.30820 0.56510 0.17630
0.30896 0.53481 0.17773
0.30972 0.41744 0.17707
0.31048 0.39723 0.17936
0.31124 0.51997 0.17939
0.31200 0.56314 0.17974
0.31276 0.36643 0.18094
0.31352 0.48387 0.18094
0.31428 0.52821 0.17988
0.31504 0.57681 0.17927
0.31580 0.39965 0.18031
0.31656 0.67209 0.18143
0.31732 0.17849 0.18183
0.31808 0.72553 0.18238
0.31883 0.56934 0.18300
0.31959 0.49819 0.18303
0.32035 0.43990 0.18128
0.32111 0.46057 0.18464
0.32187 0.43991 0.18389
0.32263 0.54373 0.18338
0.32339 0.59422 0.18372
0.32415 0.52643 0.18745
0.32491 0.53197 0.18739
0.32567 0.36546 0.18839
0.32643 0.55068 0.18808
0.32719 0.39326 0.18822
0.32795 0.40222 0.18870
0.32871 0.51104 0.18696
0.32947 0.76432 0.18745
0.33023 0.41124 0.18980
0.33099 0.45863 0.18630
0.33175 0.42112 0.18495
0.33251 0.22901 0.18682
0.33327 0.79465 0.18765
0.33403 0.40380 0.18869
0.33479 0.52442 0.18989
0.33555 0.47241 0.18799
0.33631 0.39407 0.18893
0.33707 0.64977 0.18845
0.33783 0.25323 0.19266
0.33859 0.49924 0.19295
0.33935 0.70209 0.19175
0.34011 0.73434 0.18794
0.34087 0.22968 0.18871
0.34163 0.46198 0.19088
0.34239 0.68313 0.19169
0.34315 0.53521 0.19321
0.34391 0.28012 0.19453
0.34467 0.50317 0.19309
0.34543 0.53118 0.19419
0.34619 0.51865 0.19063
0.34695 0.62316 0.19163
0.34771 0.47894 0.19152
0.34847 0.68684 0.19625
0.34922 0.41384 0.19249
0.34998 0.40026 0.19134
0.35074 0.67232 0.18406
0.35150 0.48994 0.18750
0.35226 0.28710 0.18432
0.35302 0.50811 0.18249
0.35378 0.40060 0.18223
0.35454 0.58202 0.18426
0.35530 0.29421 0.18539
0.35606 0.50336 0.18696
0.35682 0.48163 0.18816
0.35758 0.33187 0.18699
0.35834 0.49754 0.18868
0.35910 0.52778 0.18604
0.35986 0.41094 0.19042
0.36062 0.61572 0.18641
0.36138 0.58779 0.18643
0.36214 0.65551 0.18762
0.36290 0.65507 0.18957
0.36366 0.36036 0.19181
0.36442 0.44674 0.18842
0.36518 0.32182 0.19068
0.36594 0.37724 0.19169
0.36670 0.56564 0.18960
0.36746 0.19720 0.19191
0.36822 0.35319 0.19120
0.36898 0.56407 0.19261
0.36974 0.45219 0.19562
0.37050 0.40894 0.19272
0.37126 0.10471 0.19246
0.37202 0.57728 0.19998
0.37277 0.52519 0.19723
0.37353 0.51106 0.19487
0.37429 0.03732 0.20140
0.37505 0.30425 0.20049
0.37581 0.65490 0.20585
0.37657 0.61599 0.20642
0.37733 0.67336 0.20528
0.37809 0.33544 0.20789
0.37885 0.42822 0.20502
0.37961 0.23492 0.20977
0.38037 0.46802 0.21047
0.38113 0.82606 0.21457
0.38189 0.25825 0.21097
0.38265 0.19853 0.21703
0.38341 0.33851 0.21336
0.38417 0.65627 0.21740
0.38493 0.43881 0.21824
0.38569 0.29630 0.21870
0.38645 0.51157 0.22377
0.38721 0.20769 0.22631
0.38797 0.29773 0.22388
0.38873 0.48900 0.22941
0.38949 0.39556 0.22173
0.39025 0.69678 0.23234
0.39101 0.52659 0.22798
0.39177 0.31941 0.23452
0.39252 0.16911 0.23231
0.39328 0.22494 0.23176
0.39404 0.34746 0.23970
0.39480 0.25301 0.24008
0.39556 0.18670 0.24142
0.39632 0.46025 0.23713
0.39708 0.32930 0.24097
0.39784 0.26669 0.24364
0.39860 0.46794 0.24794
0.39936 0.62222 0.24905
0.40012 0.53445 0.25401
0.40088 -0.04470 0.25655
0.40164 0.27050 0.25415
0.40240 0.62714 0.25891
0.40316 0.54968 0.25432
0.40392 0.30618 0.26201
0.40468 0.14883 9.82686
0.40544 0.31956 0.26049
0.40620 0.03643 0.26191
0.40696 -0.10107 0.26201
0.40772 0.12666 0.26091
0.40848 0.48663 0.26482
0.40924 0.48657 0.26188
0.40999 0.28400 0.26072
0.41075 0.35512 0.26390
0.41151 0.49898 0.26479
0.41227 0.16384 0.26441
0.41303 0.07651 0.27325
0.41379 0.56104 0.27371
0.41455 0.45030 0.27087
0.41531 0.36998 0.27396
0.41607 0.29118 0.27892
0.41683 0.38347 0.27461
0.41759 0.46680 0.28531
0.41835 0.07563 0.27906
0.41911 0.49036 0.28064
0.41987 0.52947 0.28233
0.42063 0.36086 0.28269
0.42139 0.48477 0.28468
0.42215 0.13639 0.28575
0.42291 0.50859 0.28676
0.42367 0.18860 0.28957
0.42443 -0.04312 0.30368
0.42519 0.03018 0.29824
0.42594 0.32933 0.29911
0.42670 0.12648 0.31261
0.42746 0.61786 0.30779
0.42822 0.40472 0.30982
0.42898 0.36701 0.31825
0.42974 0.35791 0.31565
0.43050 0.39955 0.32171
0.43126 0.42543 0.31487
0.43202 0.50300 0.32216
0.43278 0.63534 0.32283
0.43354 0.35100 0.32502
0.43430 0.31254 0.32969
0.43506 0.42808 0.33326
