# Supplementary material for: Hallucination of closed repeat proteins containing central pockets
Source: Nat Struct Mol Biol. 2023 Sep 28;30(11):1755–60. doi: 10.1038/s41594-023-01112-6 (PMC10643118; doi:10.1038/s41594-023-01112-6)
Supplement: Supplementary file 4 — Small-angle X-ray scattering raw data. [file 41594_2023_1112_MOESM4_ESM.tar › SAXS_submit/D8/C3_results/Buffer2/C3_high_D8_snap_00017.sub.2.dat]

0.01026 35.44173 102.82278
0.01102 39.43675 111.09192
0.01178 29.15469 65.80824
0.01254 26.82328 38.49395
0.01330 28.62906 24.75617
0.01406 24.05593 13.73780
0.01482 24.79675 8.47440
0.01558 26.05909 6.47910
0.01634 26.46452 4.92345
0.01710 27.26000 3.60287
0.01786 24.96766 2.36844
0.01862 25.73938 2.00263
0.01938 25.38158 1.55490
0.02014 24.65184 1.40940
0.02090 23.67256 1.25223
0.02166 25.95401 1.10817
0.02242 25.00898 1.14001
0.02318 24.70086 1.03478
0.02395 24.55110 1.03114
0.02471 22.75405 0.94279
0.02547 23.82533 0.90850
0.02623 24.80297 0.89699
0.02699 22.80958 0.83203
0.02775 23.60368 0.83336
0.02851 23.56378 0.82754
0.02927 23.28443 0.77781
0.03003 23.41181 0.77848
0.03079 22.68193 0.74903
0.03155 23.17984 0.75806
0.03231 22.57325 0.71527
0.03307 23.53015 0.70963
0.03383 22.34042 0.70846
0.03459 23.03087 0.67311
0.03535 21.91522 0.65182
0.03611 23.05269 0.64187
0.03687 22.41855 0.65573
0.03763 21.90867 0.61459
0.03839 21.38642 0.61869
0.03915 20.85313 0.59873
0.03991 21.00794 0.59906
0.04067 20.35748 0.57959
0.04143 20.56983 0.58769
0.04219 19.54873 0.55874
0.04295 20.34422 0.57464
0.04371 19.35533 0.54553
0.04447 19.91104 0.52374
0.04523 19.43635 0.52764
0.04599 19.05431 0.51698
0.04675 19.70950 0.51985
0.04751 19.47740 0.49984
0.04827 19.25403 0.50427
0.04903 18.65206 0.50500
0.04979 18.60444 0.49239
0.05055 18.33468 0.47591
0.05131 18.41803 0.48930
0.05207 17.72309 0.48356
0.05283 17.41623 0.47669
0.05359 17.03301 0.47487
0.05435 17.06863 0.46663
0.05511 17.14218 0.45151
0.05587 17.82202 0.46106
0.05663 16.63777 0.45147
0.05739 16.67627 0.44774
0.05815 17.09540 0.44465
0.05891 16.09676 0.43211
0.05967 15.97185 0.42416
0.06043 16.15801 0.43420
0.06119 15.81578 0.42064
0.06195 15.60222 0.42610
0.06271 15.48125 0.41391
0.06347 15.41343 0.40846
0.06423 14.55916 0.41296
0.06499 14.79926 0.40247
0.06575 14.69605 0.40889
0.06651 13.92350 0.39960
0.06727 14.33109 0.41028
0.06803 13.91745 0.39964
0.06879 13.87365 0.39581
0.06955 13.88861 0.37759
0.07031 13.47964 0.38396
0.07107 13.50907 0.38349
0.07183 13.13665 0.37375
0.07259 13.04141 0.37584
0.07335 12.98265 0.36739
0.07412 12.89756 0.36794
0.07488 12.60446 0.35695
0.07564 12.50910 0.37340
0.07640 12.26264 0.35917
0.07716 12.23584 0.35726
0.07792 12.14210 0.36231
0.07868 11.74957 0.35499
0.07944 11.29678 0.34418
0.08020 11.63083 0.34350
0.08096 11.13125 0.34926
0.08172 10.68474 0.34185
0.08248 10.86595 0.34106
0.08324 10.89424 0.33502
0.08400 10.56844 0.33848
0.08476 10.48709 0.34781
0.08552 10.42392 0.36305
0.08628 10.40757 0.35625
0.08704 10.21742 0.35926
0.08780 10.04398 0.35676
0.08856 9.56362 0.36579
0.08932 9.81416 0.36494
0.09008 9.34712 0.36263
0.09084 9.02012 0.37136
0.09160 9.21705 0.36707
0.09236 8.68383 0.37873
0.09312 8.61882 0.38023
0.09388 8.33492 0.38328
0.09464 8.18494 0.37150
0.09540 8.28806 0.36740
0.09616 8.20590 0.35815
0.09692 8.20349 0.34946
0.09768 7.90055 0.36006
0.09844 7.72428 0.35830
0.09920 8.14531 0.35883
0.09996 7.70273 0.35702
0.10072 7.47882 0.34518
0.10148 7.23311 0.33074
0.10224 7.38297 0.33007
0.10300 6.92022 0.31956
0.10376 7.40508 0.31785
0.10452 6.68261 0.31384
0.10528 6.87798 0.32021
0.10604 6.59654 0.31407
0.10680 6.73453 0.31064
0.10756 6.56113 0.30541
0.10832 6.12563 0.30785
0.10908 6.30042 0.29759
0.10984 6.45431 0.30264
0.11060 6.16847 0.30384
0.11136 5.82201 0.29916
0.11212 5.46559 0.30021
0.11288 5.91156 0.29445
0.11364 5.81159 0.29533
0.11440 5.22288 0.29222
0.11516 5.17111 0.29260
0.11592 5.45224 0.28335
0.11668 5.15799 0.28796
0.11744 5.46515 0.28436
0.11820 4.94876 0.28246
0.11896 5.00130 0.28295
0.11972 4.83316 0.27091
0.12048 4.86202 0.27192
0.12124 4.73429 0.26894
0.12200 4.67739 0.27091
0.12276 4.40329 0.27154
0.12352 4.73634 0.26963
0.12428 4.47653 0.26547
0.12504 4.24920 0.26577
0.12580 4.32709 0.25683
0.12656 4.03615 0.26237
0.12732 4.34226 0.26323
0.12808 4.05943 0.26394
0.12884 3.94451 0.25737
0.12960 3.67045 0.25486
0.13036 3.73505 0.25366
0.13112 4.03442 0.25176
0.13188 3.48750 0.25517
0.13264 3.19672 0.25008
0.13340 3.57539 0.24528
0.13416 3.30854 0.25315
0.13492 3.24524 0.24071
0.13568 3.08227 0.24339
0.13644 3.37123 0.24160
0.13720 3.36951 0.24320
0.13796 3.11181 0.24337
0.13873 3.00159 0.23884
0.13949 3.46664 0.24279
0.14025 2.87072 0.23832
0.14101 3.11065 0.23609
0.14177 2.82000 0.22984
0.14253 2.68746 0.23429
0.14329 2.90333 0.23741
0.14405 2.98486 0.23432
0.14481 2.77462 0.23259
0.14557 2.43141 0.23221
0.14633 2.80508 0.23116
0.14709 2.51226 0.22646
0.14785 2.37717 0.22297
0.14861 2.58269 0.22821
0.14937 2.44757 0.22606
0.15013 2.47785 0.22457
0.15089 2.36398 0.22446
0.15165 2.59251 0.22167
0.15241 2.34022 0.22370
0.15317 2.36927 0.21872
0.15393 2.13570 0.21890
0.15469 2.30389 0.21984
0.15545 2.20612 0.22452
0.15621 2.30596 0.21834
0.15697 2.03339 0.22064
0.15773 1.94983 0.21565
0.15849 1.96084 0.21127
0.15925 1.86978 0.21095
0.16001 1.74022 0.21571
0.16077 2.07573 0.21222
0.16153 2.07974 0.21264
0.16229 1.86948 0.20910
0.16305 1.88298 0.20712
0.16381 1.76366 0.20700
0.16457 1.52770 0.21081
0.16533 1.67547 0.20821
0.16609 1.65391 0.20982
0.16685 1.89299 0.20600
0.16761 1.53760 0.20606
0.16837 1.50442 0.20728
0.16913 1.74701 0.20534
0.16989 1.52095 0.20508
0.17065 1.71693 0.20534
0.17141 1.64300 0.20351
0.17217 1.36072 0.20302
0.17293 1.40376 0.20546
0.17369 1.18978 0.20620
0.17445 1.11195 0.20508
0.17521 1.22284 0.20623
0.17597 1.79772 0.20800
0.17673 1.46588 0.20591
0.17749 1.48173 0.21075
0.17825 1.30609 0.21218
0.17901 1.22563 0.21507
0.17977 1.25464 0.21292
0.18053 1.34535 0.21559
0.18129 1.12486 0.21932
0.18205 1.05881 0.21702
0.18281 1.41421 0.21654
0.18357 1.15793 0.21599
0.18433 1.29318 0.21886
0.18509 1.09617 0.21903
0.18585 0.99034 0.22276
0.18661 1.00801 0.21783
0.18737 1.34184 0.21988
0.18813 0.97035 0.22101
0.18889 0.82566 0.21840
0.18965 0.90397 0.21977
0.19041 0.76483 0.22003
0.19117 1.02309 0.22350
0.19193 1.05818 0.21946
0.19269 0.84995 0.22290
0.19345 0.69128 0.22247
0.19421 0.94752 0.22381
0.19497 1.06400 0.22447
0.19573 1.04807 0.22637
0.19649 0.73729 0.22725
0.19725 0.95208 0.22472
0.19801 0.99716 0.22301
0.19877 0.94379 0.22002
0.19953 1.07524 0.22641
0.20029 1.00041 0.22667
0.20105 0.66280 0.22329
0.20181 0.96672 0.22645
0.20257 0.97140 0.22642
0.20333 0.76099 0.22327
0.20409 0.96892 0.22576
0.20485 0.55362 0.22693
0.20561 0.59252 0.22453
0.20637 0.71376 0.22674
0.20713 0.72893 0.22740
0.20789 0.70427 0.22562
0.20865 0.72676 0.22630
0.20941 0.75541 0.22707
0.21017 0.70803 0.22599
0.21093 0.87913 0.22549
0.21169 0.75351 0.22421
0.21245 0.67902 0.23007
0.21321 0.74873 0.22788
0.21397 0.72525 0.22690
0.21473 0.67329 0.22486
0.21549 0.62394 0.22017
0.21625 0.77544 0.22548
0.21701 0.84081 0.22484
0.21777 0.96752 0.22911
0.21853 0.62144 0.22996
0.21929 0.72760 0.22616
0.22005 0.62604 0.22699
0.22081 0.60390 0.22607
0.22157 0.68718 0.22527
0.22233 0.60287 0.22243
0.22309 0.69217 0.22361
0.22385 0.71187 0.22321
0.22461 0.60417 0.21934
0.22537 0.96834 0.22198
0.22613 0.52400 0.22029
0.22689 0.65278 0.21963
0.22765 0.98966 0.21567
0.22841 0.71820 0.21805
0.22917 0.74511 0.21410
0.22993 0.77097 0.21392
0.23069 0.63791 0.21287
0.23145 0.77419 0.21455
0.23221 0.73396 0.21359
0.23297 0.97901 0.20957
0.23373 0.84032 0.21425
0.23449 0.50411 0.21220
0.23525 0.66361 0.21026
0.23601 0.48076 0.20576
0.23677 0.56098 0.21062
0.23753 0.61815 0.20833
0.23829 0.64150 0.20625
0.23905 0.83878 0.20605
0.23981 0.70862 0.20582
0.24057 0.74320 0.20412
0.24133 0.80452 0.20223
0.24209 0.77031 0.20184
0.24285 0.68928 0.20215
0.24361 0.75472 0.20063
0.24437 0.82666 0.20058
0.24513 0.84270 0.20132
0.24589 0.68187 0.19826
0.24665 0.59265 0.19931
0.24741 0.64842 0.19456
0.24817 0.73784 0.19680
0.24893 0.46085 0.19525
0.24969 0.76368 0.19732
0.25045 0.71187 0.19740
0.25121 0.75681 0.19327
0.25197 0.49451 0.19465
0.25273 0.69580 0.19293
0.25349 0.81762 0.19198
0.25425 0.44847 0.19351
0.25501 0.68301 0.19365
0.25577 0.62959 0.19356
0.25653 0.67321 0.19136
0.25729 0.49425 0.19164
0.25805 0.50612 0.18972
0.25881 0.66388 0.19032
0.25957 0.42868 0.19161
0.26033 0.80588 0.19321
0.26109 0.77869 0.18720
0.26185 0.61361 0.18740
0.26261 0.88670 0.18711
0.26337 0.83880 0.18723
0.26413 0.51203 0.18751
0.26489 0.59262 0.18362
0.26565 0.76809 0.18471
0.26641 0.75296 0.18388
0.26717 0.44912 0.18333
0.26793 0.62793 0.18451
0.26869 0.70716 0.18368
0.26945 0.53334 0.18216
0.27021 0.55995 0.18344
0.27097 0.61374 0.18164
0.27172 0.46710 0.18081
0.27248 0.68141 0.18185
0.27324 0.63344 0.18113
0.27400 0.76453 0.18007
0.27476 0.61208 0.17929
0.27552 0.67992 0.18013
0.27628 0.57879 0.17598
0.27704 0.77863 0.17858
0.27780 0.53343 0.17794
0.27856 0.60269 0.17734
0.27932 0.53548 0.17520
0.28008 0.56689 0.17586
0.28084 0.61648 0.17589
0.28160 0.69674 0.17649
0.28236 0.54969 0.17803
0.28312 0.36741 0.17560
0.28388 0.61347 0.17520
0.28464 0.39771 0.17428
0.28540 0.69526 0.17483
0.28616 0.47946 0.17660
0.28692 0.43002 0.17468
0.28768 0.71491 0.17480
0.28844 0.57784 0.17382
0.28920 0.29974 0.17328
0.28996 0.64743 0.17574
0.29072 0.34276 0.17347
0.29148 0.61928 0.17225
0.29224 0.53479 0.17569
0.29300 0.63083 0.17612
0.29376 0.26124 0.17718
0.29452 0.67763 0.17703
0.29528 0.62100 0.17589
0.29604 0.56490 0.17635
0.29680 0.54044 0.17557
0.29756 0.57677 0.17417
0.29832 0.40314 0.17422
0.29908 0.59423 0.17528
0.29984 0.73085 0.17331
0.30060 0.36407 0.17697
0.30136 0.52040 0.17509
0.30212 0.42962 0.17433
0.30288 0.40924 0.17556
0.30364 0.42311 0.17497
0.30440 0.52646 0.17668
0.30516 0.75360 0.17781
0.30592 0.51590 0.17723
0.30668 0.47868 0.17933
0.30744 0.71112 0.17666
0.30820 0.23783 0.17857
0.30896 0.69850 0.17815
0.30972 0.65959 0.17821
0.31048 0.44036 0.18021
0.31124 0.42637 0.17949
0.31200 0.33549 0.17904
0.31276 0.41435 0.17872
0.31352 0.50709 0.17712
0.31428 0.72591 0.17815
0.31504 0.44266 0.17958
0.31580 0.42526 0.17861
0.31656 0.56283 0.18099
0.31732 0.35148 0.18127
0.31808 0.61550 0.18251
0.31883 0.33078 0.18393
0.31959 0.62483 0.18453
0.32035 0.56513 0.18133
0.32111 0.63054 0.18542
0.32187 0.61596 0.18735
0.32263 0.80761 0.18482
0.32339 0.67617 0.18629
0.32415 0.54926 0.18514
0.32491 0.47892 0.18834
0.32567 0.47364 0.18983
0.32643 0.46105 0.18782
0.32719 0.34811 0.18912
0.32795 0.51160 0.18522
0.32871 0.41838 0.18586
0.32947 0.43593 0.18586
0.33023 0.45877 0.18539
0.33099 0.44063 0.18502
0.33175 0.50970 0.19084
0.33251 0.42352 0.18832
0.33327 0.42222 0.19104
0.33403 0.53758 0.18837
0.33479 0.33699 0.19009
0.33555 0.28203 0.18863
0.33631 0.37792 0.19158
0.33707 0.45611 0.19043
0.33783 0.54699 0.19064
0.33859 0.52043 0.19156
0.33935 0.45333 0.19373
0.34011 0.23452 0.19195
0.34087 0.59936 0.19087
0.34163 0.34683 0.19114
0.34239 0.55055 0.19312
0.34315 0.59116 0.19264
0.34391 0.34108 0.19232
0.34467 0.56818 0.19044
0.34543 0.69003 0.19184
0.34619 0.59753 0.19244
0.34695 0.51147 0.19322
0.34771 0.44965 0.19327
0.34847 0.67070 0.19330
0.34922 0.65500 0.19516
0.34998 0.29905 0.18949
0.35074 0.66998 0.19133
0.35150 0.48041 0.18465
0.35226 0.38155 0.18565
0.35302 0.36145 0.18342
0.35378 0.75979 0.18489
0.35454 0.45332 0.18652
0.35530 0.44819 0.18740
0.35606 0.29509 0.18648
0.35682 0.65634 0.18880
0.35758 0.39238 0.18680
0.35834 0.50286 0.18803
0.35910 0.49994 0.18706
0.35986 0.46818 0.18892
0.36062 0.57735 0.18943
0.36138 0.58091 0.18929
0.36214 0.57985 0.19182
0.36290 0.31973 0.18829
0.36366 0.48393 0.19044
0.36442 0.45565 0.19198
0.36518 0.43932 0.19284
0.36594 0.74969 0.18869
0.36670 0.47281 0.19338
0.36746 0.38884 0.18900
0.36822 0.54193 0.19384
0.36898 0.42211 0.19659
0.36974 0.34989 0.19390
0.37050 0.49203 0.19253
0.37126 0.39099 0.19602
0.37202 0.60821 0.19648
0.37277 0.63877 0.19786
0.37353 0.25046 0.19788
0.37429 0.42367 0.20052
0.37505 0.40228 0.19991
0.37581 0.40637 0.20364
0.37657 0.26080 0.20370
0.37733 0.64918 0.20258
0.37809 0.30239 0.20284
0.37885 0.61599 0.20823
0.37961 0.69906 0.21009
0.38037 0.06373 0.20999
0.38113 0.62493 0.21032
0.38189 0.56386 0.21186
0.38265 0.66725 0.21111
0.38341 0.66460 0.21733
0.38417 0.22599 0.21830
0.38493 0.24743 0.21944
0.38569 0.49282 0.22123
0.38645 0.09501 0.22272
0.38721 0.35180 0.22845
0.38797 0.40689 0.22535
0.38873 0.29373 0.22579
0.38949 0.39751 0.22783
0.39025 0.26781 0.23426
0.39101 0.06012 0.22880
0.39177 0.35888 0.23566
0.39252 0.40500 0.22985
0.39328 0.67758 0.23765
0.39404 0.38324 0.24177
0.39480 0.36879 0.23922
0.39556 0.70695 0.24017
0.39632 0.30242 0.23852
0.39708 0.28479 0.24783
0.39784 0.46985 0.24217
0.39860 0.43883 0.24867
0.39936 0.33365 0.24968
0.40012 0.61837 0.25096
0.40088 0.59033 0.24721
0.40164 0.72155 0.25283
0.40240 0.09240 0.24887
0.40316 0.66910 0.25200
0.40392 0.70500 0.25517
0.40468 0.01625 11.64892
0.40544 0.21752 0.25921
0.40620 0.57475 0.25649
0.40696 0.51853 0.25873
0.40772 0.32946 0.26809
0.40848 0.49796 0.26157
0.40924 0.32806 0.26348
0.40999 0.56218 0.26614
0.41075 0.23984 0.26249
0.41151 0.23684 0.26739
0.41227 0.34458 0.26928
0.41303 0.49271 0.27443
0.41379 0.50696 0.26796
0.41455 0.38179 0.27443
0.41531 0.36043 0.26289
0.41607 0.48562 0.26897
0.41683 0.49730 0.28159
0.41759 0.48133 0.27193
0.41835 0.34693 0.27937
0.41911 0.25299 0.28139
0.41987 0.00357 0.28154
0.42063 0.32432 0.28112
0.42139 0.28044 0.28371
0.42215 0.43829 0.29036
0.42291 0.68930 0.29045
0.42367 -0.01960 0.29680
0.42443 0.33758 0.29713
0.42519 0.51533 0.29072
0.42594 0.18203 0.29977
0.42670 0.46658 0.30144
0.42746 0.53795 0.30507
0.42822 0.28538 0.30997
0.42898 0.19277 0.31052
0.42974 0.48264 0.31193
0.43050 0.30071 0.31643
0.43126 0.19834 0.32221
0.43202 0.24670 0.32540
0.43278 0.36084 0.32319
0.43354 0.19705 0.33643
0.43430 0.26505 0.33207
0.43506 0.15602 0.34646
