# Supplementary material for: Hallucination of closed repeat proteins containing central pockets
Source: Nat Struct Mol Biol. 2023 Sep 28;30(11):1755–60. doi: 10.1038/s41594-023-01112-6 (PMC10643118; doi:10.1038/s41594-023-01112-6)
Supplement: Supplementary file 4 — Small-angle X-ray scattering raw data. [file 41594_2023_1112_MOESM4_ESM.tar › SAXS_submit/D8/C3_results/Buffer2/C3_high_D8_snap_00016.sub.2.dat]

0.01026 23.74858 103.69011
0.01102 27.14242 107.79437
0.01178 33.84175 65.01997
0.01254 32.51373 37.73898
0.01330 25.80270 24.20608
0.01406 22.14049 13.57712
0.01482 26.20159 8.43047
0.01558 27.16755 6.67935
0.01634 26.55563 4.97361
0.01710 25.21585 3.45052
0.01786 25.24247 2.29324
0.01862 26.95524 1.90650
0.01938 24.35620 1.58795
0.02014 26.05295 1.40963
0.02090 26.26136 1.17114
0.02166 24.74939 1.15937
0.02242 24.81041 1.07197
0.02318 23.38251 1.06745
0.02395 24.05257 0.97766
0.02471 23.25024 0.92826
0.02547 23.81230 0.90586
0.02623 24.26150 0.90542
0.02699 22.97744 0.85106
0.02775 23.07025 0.85109
0.02851 23.62994 0.82839
0.02927 22.44107 0.82050
0.03003 23.40429 0.74813
0.03079 23.50272 0.75881
0.03155 23.78176 0.74496
0.03231 23.23153 0.71917
0.03307 22.61702 0.69775
0.03383 22.50976 0.66005
0.03459 22.44101 0.66271
0.03535 22.08685 0.66295
0.03611 22.36532 0.66669
0.03687 21.32686 0.64270
0.03763 22.10742 0.60306
0.03839 21.86294 0.61602
0.03915 21.89968 0.61344
0.03991 20.58767 0.61741
0.04067 20.25862 0.57757
0.04143 20.82576 0.56449
0.04219 20.68561 0.57150
0.04295 20.35646 0.55476
0.04371 20.49612 0.54890
0.04447 20.17980 0.55069
0.04523 20.31880 0.51847
0.04599 19.27668 0.53945
0.04675 19.03302 0.50564
0.04751 19.70550 0.51423
0.04827 18.93422 0.50187
0.04903 18.48084 0.49278
0.04979 18.26649 0.49982
0.05055 18.13546 0.48946
0.05131 18.45363 0.49237
0.05207 17.86925 0.49337
0.05283 17.97230 0.47488
0.05359 17.97199 0.46752
0.05435 18.00836 0.47048
0.05511 16.85423 0.45606
0.05587 17.18068 0.45948
0.05663 16.85689 0.44821
0.05739 16.51566 0.44780
0.05815 16.83758 0.43577
0.05891 16.67284 0.43956
0.05967 16.50096 0.43040
0.06043 16.21188 0.43556
0.06119 15.39083 0.42620
0.06195 15.72687 0.41719
0.06271 15.36668 0.41737
0.06347 15.43886 0.41184
0.06423 14.47405 0.41969
0.06499 14.46858 0.41059
0.06575 15.19073 0.39735
0.06651 14.05265 0.40103
0.06727 14.59346 0.39455
0.06803 13.83582 0.40082
0.06879 13.90855 0.39808
0.06955 13.33342 0.38892
0.07031 13.03726 0.38701
0.07107 12.85552 0.38051
0.07183 13.14808 0.38044
0.07259 13.42284 0.37290
0.07335 13.12673 0.37121
0.07412 13.03853 0.37859
0.07488 12.15562 0.35793
0.07564 12.08921 0.36395
0.07640 12.06224 0.37069
0.07716 11.96389 0.35620
0.07792 11.72310 0.34735
0.07868 11.93166 0.34950
0.07944 11.16485 0.35002
0.08020 11.23993 0.34424
0.08096 11.22030 0.34299
0.08172 11.50302 0.34232
0.08248 10.58907 0.34938
0.08324 10.26081 0.32961
0.08400 10.31533 0.33487
0.08476 10.91324 0.34905
0.08552 10.29154 0.35619
0.08628 10.34673 0.35065
0.08704 9.71818 0.35989
0.08780 9.97165 0.36346
0.08856 9.47247 0.36367
0.08932 9.74708 0.35796
0.09008 9.51008 0.37071
0.09084 9.52378 0.36870
0.09160 8.92261 0.37272
0.09236 8.54199 0.37004
0.09312 8.79592 0.37621
0.09388 8.63024 0.38269
0.09464 8.14540 0.37843
0.09540 8.30313 0.37016
0.09616 8.36595 0.35250
0.09692 8.03169 0.35765
0.09768 7.31530 0.36327
0.09844 7.53843 0.35930
0.09920 7.78791 0.35429
0.09996 7.62901 0.34787
0.10072 7.37972 0.33734
0.10148 6.93366 0.33125
0.10224 7.33237 0.32238
0.10300 7.50132 0.33265
0.10376 7.47564 0.32436
0.10452 6.73130 0.31646
0.10528 6.75222 0.31761
0.10604 6.65208 0.30474
0.10680 6.62242 0.30681
0.10756 6.47388 0.30454
0.10832 6.08253 0.30292
0.10908 6.23349 0.30198
0.10984 6.34248 0.30246
0.11060 6.00525 0.30562
0.11136 5.80213 0.30233
0.11212 5.91934 0.30677
0.11288 5.41333 0.29305
0.11364 5.65007 0.29527
0.11440 5.46086 0.29656
0.11516 5.80454 0.28886
0.11592 5.27374 0.28126
0.11668 5.39639 0.28640
0.11744 5.39391 0.28254
0.11820 4.97356 0.28883
0.11896 4.97920 0.27968
0.11972 4.90187 0.27913
0.12048 4.63916 0.27668
0.12124 4.64158 0.27530
0.12200 4.58879 0.27514
0.12276 4.57296 0.27035
0.12352 4.47981 0.26916
0.12428 4.57310 0.27177
0.12504 4.33223 0.25960
0.12580 4.43352 0.26299
0.12656 4.22955 0.26297
0.12732 3.99458 0.26052
0.12808 4.07767 0.25817
0.12884 4.45316 0.26388
0.12960 4.08498 0.25510
0.13036 3.56087 0.25304
0.13112 4.23454 0.25655
0.13188 4.15806 0.25048
0.13264 3.48743 0.25399
0.13340 3.11233 0.24716
0.13416 3.42849 0.24342
0.13492 3.11854 0.24140
0.13568 3.56914 0.24147
0.13644 3.26434 0.24519
0.13720 3.21899 0.24170
0.13796 3.43294 0.24033
0.13873 3.03047 0.23970
0.13949 3.31560 0.23782
0.14025 3.02038 0.23324
0.14101 3.13631 0.23349
0.14177 2.97357 0.23854
0.14253 2.78822 0.23168
0.14329 2.89844 0.23460
0.14405 2.79257 0.23305
0.14481 2.85461 0.23180
0.14557 2.92958 0.22832
0.14633 2.58902 0.22626
0.14709 2.32476 0.22785
0.14785 2.32924 0.22523
0.14861 2.49403 0.22918
0.14937 2.27777 0.22417
0.15013 2.46888 0.22308
0.15089 2.17270 0.22247
0.15165 2.32268 0.22118
0.15241 2.12123 0.22821
0.15317 2.06356 0.22342
0.15393 2.04497 0.21818
0.15469 2.12490 0.21889
0.15545 2.06571 0.21837
0.15621 2.21959 0.21591
0.15697 2.39384 0.21858
0.15773 1.99787 0.21519
0.15849 2.10516 0.21778
0.15925 2.00256 0.21552
0.16001 1.81656 0.21565
0.16077 1.81299 0.21528
0.16153 1.80227 0.21167
0.16229 1.82979 0.21320
0.16305 1.95676 0.21216
0.16381 1.69237 0.21144
0.16457 1.68551 0.20929
0.16533 1.65808 0.21029
0.16609 1.80223 0.20771
0.16685 1.50004 0.20748
0.16761 1.54299 0.20465
0.16837 1.72049 0.20361
0.16913 1.69468 0.20679
0.16989 1.30611 0.20498
0.17065 1.69596 0.20465
0.17141 1.51501 0.20286
0.17217 1.49175 0.20109
0.17293 1.25913 0.20298
0.17369 1.24590 0.20072
0.17445 1.23501 0.20315
0.17521 1.22978 0.20696
0.17597 1.31660 0.20579
0.17673 1.52880 0.20530
0.17749 1.18274 0.20819
0.17825 1.13423 0.21272
0.17901 0.98194 0.21369
0.17977 1.18711 0.21361
0.18053 1.11819 0.21167
0.18129 0.84882 0.22094
0.18205 1.21748 0.21605
0.18281 1.33419 0.21484
0.18357 0.96263 0.21906
0.18433 1.31683 0.21720
0.18509 1.28163 0.21861
0.18585 1.18864 0.22072
0.18661 0.71446 0.21750
0.18737 1.19067 0.21892
0.18813 0.94616 0.22272
0.18889 0.88593 0.22493
0.18965 1.06886 0.21814
0.19041 1.20160 0.22092
0.19117 1.04755 0.22287
0.19193 1.00513 0.22198
0.19269 1.00046 0.22521
0.19345 0.98044 0.22837
0.19421 1.07411 0.22425
0.19497 0.55979 0.22573
0.19573 0.79919 0.22582
0.19649 0.82082 0.22674
0.19725 0.61886 0.22590
0.19801 1.02166 0.22649
0.19877 0.65298 0.22533
0.19953 0.80024 0.22461
0.20029 0.60239 0.22542
0.20105 0.71913 0.22831
0.20181 0.75750 0.22660
0.20257 1.03288 0.22548
0.20333 1.07482 0.22522
0.20409 0.53848 0.22613
0.20485 0.64954 0.22794
0.20561 0.87258 0.22610
0.20637 0.85169 0.22367
0.20713 0.74143 0.23050
0.20789 0.72645 0.22662
0.20865 0.71485 0.22742
0.20941 0.64428 0.23090
0.21017 0.68175 0.22125
0.21093 0.86732 0.22596
0.21169 0.83334 0.22863
0.21245 0.95548 0.22912
0.21321 0.80806 0.22797
0.21397 1.03112 0.22338
0.21473 0.73399 0.22550
0.21549 0.90488 0.22160
0.21625 0.84690 0.22491
0.21701 0.67812 0.22238
0.21777 0.76351 0.22479
0.21853 1.00596 0.22611
0.21929 0.59149 0.22565
0.22005 0.72602 0.22555
0.22081 0.75875 0.22501
0.22157 0.89125 0.22742
0.22233 0.84469 0.22473
0.22309 0.68021 0.22610
0.22385 0.93963 0.22513
0.22461 0.60964 0.22051
0.22537 0.77029 0.21825
0.22613 0.86696 0.22000
0.22689 0.65692 0.22003
0.22765 0.68241 0.21478
0.22841 0.45835 0.21313
0.22917 0.91887 0.21576
0.22993 0.63975 0.21396
0.23069 0.60613 0.21739
0.23145 0.52242 0.21645
0.23221 0.61299 0.21134
0.23297 0.47506 0.20770
0.23373 0.69557 0.21020
0.23449 0.73952 0.21043
0.23525 0.55137 0.20842
0.23601 0.61802 0.20905
0.23677 0.65954 0.20512
0.23753 0.76600 0.20624
0.23829 0.64672 0.20774
0.23905 0.80105 0.20636
0.23981 0.63440 0.20349
0.24057 0.62209 0.20372
0.24133 0.41665 0.20071
0.24209 0.51575 0.20386
0.24285 0.78627 0.20060
0.24361 0.57822 0.20085
0.24437 0.41077 0.20223
0.24513 0.76867 0.19834
0.24589 0.94049 0.19785
0.24665 1.03626 0.19906
0.24741 0.63130 0.19793
0.24817 1.01825 0.20175
0.24893 0.47088 0.19719
0.24969 0.59074 0.19586
0.25045 0.56250 0.19602
0.25121 0.75718 0.19593
0.25197 0.71386 0.19260
0.25273 0.50624 0.19326
0.25349 0.58592 0.19240
0.25425 0.67351 0.19317
0.25501 0.55399 0.19389
0.25577 0.55167 0.19415
0.25653 0.57281 0.19083
0.25729 0.73555 0.19160
0.25805 0.64491 0.19211
0.25881 0.56509 0.19054
0.25957 0.58245 0.18850
0.26033 0.69666 0.18738
0.26109 0.83963 0.18939
0.26185 0.50462 0.18881
0.26261 0.70195 0.18529
0.26337 0.85741 0.18802
0.26413 0.67254 0.18604
0.26489 0.50900 0.18653
0.26565 0.71919 0.18498
0.26641 0.70031 0.18099
0.26717 0.68038 0.18512
0.26793 0.50216 0.18484
0.26869 0.45151 0.18248
0.26945 0.61903 0.17919
0.27021 0.45315 0.18489
0.27097 0.33828 0.18157
0.27172 0.72181 0.18174
0.27248 0.51316 0.18216
0.27324 0.56151 0.18243
0.27400 0.64726 0.18125
0.27476 0.65357 0.18116
0.27552 0.70158 0.17718
0.27628 0.54418 0.17721
0.27704 0.61078 0.17865
0.27780 0.68300 0.17999
0.27856 0.45249 0.17609
0.27932 0.66730 0.17532
0.28008 0.62607 0.17990
0.28084 0.88976 0.17633
0.28160 0.76340 0.17644
0.28236 0.64129 0.17604
0.28312 0.79428 0.17500
0.28388 0.85030 0.17558
0.28464 0.49496 0.17437
0.28540 0.56533 0.17311
0.28616 0.37700 0.17663
0.28692 0.63353 0.17363
0.28768 0.49316 0.17672
0.28844 0.52240 0.17386
0.28920 0.47392 0.17317
0.28996 0.71704 0.17546
0.29072 0.60226 0.17437
0.29148 0.67062 0.17515
0.29224 0.58179 0.17544
0.29300 0.42887 0.17471
0.29376 0.49999 0.17660
0.29452 0.46517 0.17500
0.29528 0.53872 0.17647
0.29604 0.32684 0.17772
0.29680 0.72843 0.17865
0.29756 0.69475 0.17472
0.29832 0.46586 0.17758
0.29908 0.48891 0.17784
0.29984 0.66936 0.17621
0.30060 0.47976 0.17474
0.30136 0.43969 0.17552
0.30212 0.37261 0.17379
0.30288 0.39321 0.17449
0.30364 0.55515 0.17405
0.30440 0.42885 0.17526
0.30516 0.32585 0.17578
0.30592 0.55255 0.17587
0.30668 0.45087 0.17850
0.30744 0.53749 0.17945
0.30820 0.41858 0.17981
0.30896 0.39128 0.17804
0.30972 0.49793 0.17818
0.31048 0.50494 0.18013
0.31124 0.50807 0.17876
0.31200 0.47513 0.17875
0.31276 0.41208 0.17767
0.31352 0.57343 0.17807
0.31428 0.46960 0.17921
0.31504 0.63819 0.17936
0.31580 0.64862 0.17996
0.31656 0.89033 0.18188
0.31732 0.43124 0.17996
0.31808 0.24967 0.18405
0.31883 0.37975 0.18205
0.31959 0.50300 0.18274
0.32035 0.60654 0.18457
0.32111 0.41559 0.18524
0.32187 0.50745 0.18346
0.32263 0.42862 0.18615
0.32339 0.56114 0.18561
0.32415 0.45996 0.18560
0.32491 0.38533 0.18472
0.32567 0.79962 0.18888
0.32643 0.52705 0.18867
0.32719 0.61626 0.18804
0.32795 0.54175 0.18681
0.32871 0.49275 0.18850
0.32947 0.44178 0.18988
0.33023 0.74747 0.18905
0.33099 0.53988 0.18976
0.33175 0.38197 0.18706
0.33251 0.30272 0.19093
0.33327 0.57044 0.18736
0.33403 0.43595 0.18838
0.33479 0.61213 0.18905
0.33555 0.50822 0.18804
0.33631 0.30270 0.19188
0.33707 0.31131 0.19050
0.33783 0.16956 0.19324
0.33859 0.47444 0.19028
0.33935 0.29227 0.18968
0.34011 0.43339 0.19005
0.34087 0.60617 0.18956
0.34163 0.37353 0.19197
0.34239 0.31951 0.19180
0.34315 0.19117 0.19357
0.34391 0.53511 0.19151
0.34467 0.51056 0.19065
0.34543 0.32031 0.19343
0.34619 0.18414 0.19274
0.34695 0.55026 0.19331
0.34771 0.39302 0.19036
0.34847 0.64575 0.19286
0.34922 0.50129 0.19334
0.34998 0.55616 0.19132
0.35074 0.11649 0.18767
0.35150 0.55758 0.18326
0.35226 0.49320 0.18455
0.35302 0.35099 0.18346
0.35378 0.44365 0.18374
0.35454 0.19637 0.18541
0.35530 0.39674 0.18779
0.35606 0.26820 0.18317
0.35682 0.46266 0.18727
0.35758 0.57212 0.18756
0.35834 0.61481 0.18724
0.35910 0.44393 0.18988
0.35986 0.54697 0.18816
0.36062 0.63234 0.18784
0.36138 0.29403 0.18867
0.36214 0.56390 0.18973
0.36290 0.60784 0.18758
0.36366 0.52289 0.18870
0.36442 0.68555 0.18790
0.36518 0.50794 0.18882
0.36594 0.37047 0.19008
0.36670 0.60029 0.19048
0.36746 0.26227 0.19366
0.36822 0.36283 0.19059
0.36898 0.48211 0.19498
0.36974 0.57278 0.19641
0.37050 0.43515 0.19220
0.37126 0.55902 0.19629
0.37202 0.50357 0.19698
0.37277 0.60783 0.19816
0.37353 0.53066 0.19469
0.37429 0.55460 0.19916
0.37505 0.53711 0.20114
0.37581 0.62912 0.20375
0.37657 0.32752 0.20579
0.37733 0.43364 0.20648
0.37809 0.51173 0.20515
0.37885 0.40797 0.21269
0.37961 0.01843 0.21252
0.38037 0.18263 0.21163
0.38113 0.40293 0.21114
0.38189 0.67803 0.21000
0.38265 0.54025 0.21160
0.38341 0.32613 0.21447
0.38417 0.55874 0.21696
0.38493 0.34669 0.22003
0.38569 0.55615 0.21685
0.38645 0.57738 0.22396
0.38721 0.42028 0.23116
0.38797 0.26644 0.22106
0.38873 0.38930 0.22699
0.38949 0.49236 0.22648
0.39025 0.26982 0.22607
0.39101 0.67710 0.22748
0.39177 0.58227 0.23219
0.39252 0.15554 0.23656
0.39328 0.49491 0.23354
0.39404 0.50013 0.23565
0.39480 0.31327 0.24026
0.39556 0.51826 0.24084
0.39632 0.37133 0.23986
0.39708 0.11983 0.24215
0.39784 0.27962 0.24615
0.39860 0.29757 0.24656
0.39936 0.12460 0.24754
0.40012 0.43124 0.25076
0.40088 0.42516 0.25199
0.40164 0.02329 0.24889
0.40240 0.31345 0.25043
0.40316 0.51926 0.25260
0.40392 0.29542 0.25671
0.40468 0.47740 15.75893
0.40544 0.32759 0.26336
0.40620 0.06201 0.25863
0.40696 0.29029 0.25855
0.40772 0.34931 0.26403
0.40848 0.61057 0.26712
0.40924 0.22727 0.26710
0.40999 0.53805 0.27035
0.41075 0.48464 0.26539
0.41151 0.29294 0.26433
0.41227 0.45260 0.26157
0.41303 0.59812 0.26536
0.41379 0.39220 0.27555
0.41455 0.23397 0.27371
0.41531 0.67308 0.27308
0.41607 -0.14133 0.27600
0.41683 0.18082 0.27324
0.41759 0.57467 0.28389
0.41835 0.61983 0.27848
0.41911 0.70418 0.27792
0.41987 0.64480 0.27245
0.42063 0.72537 0.28474
0.42139 0.36601 0.28615
0.42215 0.20012 0.28715
0.42291 0.73126 0.28496
0.42367 0.44285 0.29364
0.42443 0.70040 0.29474
0.42519 0.32137 0.29721
0.42594 -0.19329 0.29408
0.42670 0.34385 0.29685
0.42746 0.41814 0.31669
0.42822 -0.07629 0.30619
0.42898 0.01214 0.30916
0.42974 0.57632 0.31151
0.43050 0.21801 0.31162
0.43126 0.31432 0.31355
0.43202 0.58197 0.32134
0.43278 0.32295 0.32670
0.43354 0.27163 0.33206
0.43430 0.38594 0.32798
0.43506 0.03655 0.34825
