# Supplementary material for: Hallucination of closed repeat proteins containing central pockets
Source: Nat Struct Mol Biol. 2023 Sep 28;30(11):1755–60. doi: 10.1038/s41594-023-01112-6 (PMC10643118; doi:10.1038/s41594-023-01112-6)
Supplement: Supplementary file 4 — Small-angle X-ray scattering raw data. [file 41594_2023_1112_MOESM4_ESM.tar › SAXS_submit/D8/C3_results/Buffer2/C3_high_D8_snap_00015.sub.2.dat]

0.01026 17.76165 105.39827
0.01102 31.56824 107.87557
0.01178 29.18340 65.24957
0.01254 25.28087 38.69903
0.01330 23.61331 24.04715
0.01406 26.92738 14.03271
0.01482 23.45304 8.46458
0.01558 28.46252 6.91600
0.01634 23.95520 4.83220
0.01710 26.01579 3.51708
0.01786 25.41140 2.44355
0.01862 25.72621 2.06956
0.01938 25.37542 1.55063
0.02014 25.16854 1.36296
0.02090 24.15322 1.15891
0.02166 24.21087 1.17332
0.02242 23.78881 1.05505
0.02318 24.61864 1.03253
0.02395 22.99713 1.00822
0.02471 24.56805 0.91939
0.02547 25.47187 0.90694
0.02623 23.64427 0.87841
0.02699 23.38850 0.87381
0.02775 24.87357 0.80622
0.02851 24.27132 0.82432
0.02927 22.78754 0.79768
0.03003 23.22714 0.79414
0.03079 22.56943 0.76229
0.03155 23.21683 0.74216
0.03231 22.19204 0.73409
0.03307 22.43021 0.69285
0.03383 22.03733 0.69159
0.03459 22.47396 0.66295
0.03535 21.95917 0.67458
0.03611 22.13419 0.63048
0.03687 21.78529 0.63392
0.03763 21.23047 0.60580
0.03839 21.06434 0.59083
0.03915 20.97330 0.60735
0.03991 21.11609 0.58735
0.04067 20.80721 0.57063
0.04143 19.51829 0.58299
0.04219 20.91475 0.55930
0.04295 20.08185 0.56667
0.04371 19.33711 0.53639
0.04447 19.96525 0.55029
0.04523 19.62147 0.53469
0.04599 19.47885 0.52543
0.04675 20.26017 0.50527
0.04751 19.36557 0.51217
0.04827 19.04113 0.50226
0.04903 18.63142 0.50159
0.04979 18.29045 0.49166
0.05055 18.38361 0.49640
0.05131 18.33548 0.49005
0.05207 18.47406 0.48303
0.05283 17.91165 0.48348
0.05359 17.56366 0.46770
0.05435 17.71897 0.46307
0.05511 17.28338 0.46567
0.05587 16.77506 0.44986
0.05663 16.97468 0.43996
0.05739 17.15860 0.43708
0.05815 16.32363 0.43051
0.05891 15.81916 0.43133
0.05967 16.12264 0.43754
0.06043 15.96163 0.43080
0.06119 15.56438 0.42672
0.06195 15.82908 0.42880
0.06271 14.98934 0.42086
0.06347 14.91593 0.41549
0.06423 14.96604 0.40797
0.06499 14.48145 0.40096
0.06575 14.87978 0.41511
0.06651 14.21921 0.39592
0.06727 14.14871 0.39991
0.06803 14.21220 0.39977
0.06879 13.80313 0.37851
0.06955 13.50491 0.39100
0.07031 12.95777 0.38810
0.07107 13.55445 0.38162
0.07183 13.08328 0.37425
0.07259 12.82944 0.36274
0.07335 12.59602 0.37219
0.07412 12.36019 0.37118
0.07488 12.42232 0.36747
0.07564 12.07102 0.36799
0.07640 12.27155 0.36003
0.07716 12.13245 0.36115
0.07792 11.75186 0.35767
0.07868 11.41611 0.35561
0.07944 11.52955 0.34778
0.08020 11.07077 0.35215
0.08096 11.11877 0.34261
0.08172 10.71355 0.33928
0.08248 10.78219 0.34535
0.08324 10.43108 0.33611
0.08400 10.32927 0.34965
0.08476 10.06512 0.34650
0.08552 10.46950 0.35326
0.08628 9.93067 0.35654
0.08704 9.73300 0.35332
0.08780 9.43873 0.36344
0.08856 9.86233 0.36218
0.08932 9.73444 0.36459
0.09008 9.73783 0.37610
0.09084 9.28483 0.36631
0.09160 8.61991 0.36659
0.09236 8.95326 0.37131
0.09312 8.60987 0.38196
0.09388 8.63199 0.38351
0.09464 8.26069 0.37272
0.09540 8.13157 0.36814
0.09616 8.25545 0.35583
0.09692 8.32265 0.35800
0.09768 7.76872 0.35833
0.09844 7.33652 0.35814
0.09920 7.66582 0.35526
0.09996 7.47733 0.35370
0.10072 6.93630 0.34144
0.10148 7.05639 0.33265
0.10224 7.35316 0.32562
0.10300 7.08568 0.32359
0.10376 7.31795 0.32430
0.10452 6.58230 0.31768
0.10528 6.52008 0.31449
0.10604 6.13792 0.31087
0.10680 6.18556 0.30655
0.10756 6.38642 0.30583
0.10832 6.22548 0.30388
0.10908 6.31892 0.30024
0.10984 6.27792 0.30072
0.11060 6.08150 0.29957
0.11136 5.93062 0.30201
0.11212 6.07483 0.30043
0.11288 5.85151 0.30052
0.11364 5.36685 0.29138
0.11440 5.51242 0.28992
0.11516 5.56772 0.28836
0.11592 5.27217 0.28885
0.11668 5.62267 0.28650
0.11744 5.21509 0.28735
0.11820 4.86268 0.27858
0.11896 5.31023 0.28214
0.11972 5.10444 0.27102
0.12048 4.64697 0.27932
0.12124 4.91958 0.27157
0.12200 4.98791 0.27085
0.12276 4.39005 0.26440
0.12352 4.60051 0.26663
0.12428 4.37069 0.26548
0.12504 4.44411 0.26755
0.12580 4.30850 0.26416
0.12656 4.19884 0.26517
0.12732 4.25845 0.25857
0.12808 4.18922 0.26138
0.12884 3.96674 0.26364
0.12960 3.94289 0.25665
0.13036 3.79217 0.25416
0.13112 3.68841 0.25151
0.13188 3.65130 0.25027
0.13264 3.42139 0.25125
0.13340 3.78785 0.24728
0.13416 3.34540 0.24759
0.13492 3.05549 0.24558
0.13568 3.66727 0.24343
0.13644 3.17201 0.24194
0.13720 3.22957 0.23962
0.13796 3.04520 0.24133
0.13873 3.23597 0.24006
0.13949 3.08039 0.24067
0.14025 2.90708 0.23795
0.14101 2.73630 0.23822
0.14177 3.12905 0.23503
0.14253 2.66888 0.23563
0.14329 2.66827 0.23853
0.14405 2.94233 0.23354
0.14481 2.62305 0.22903
0.14557 2.70864 0.23024
0.14633 2.49888 0.23201
0.14709 2.19166 0.23015
0.14785 2.42438 0.22586
0.14861 2.34365 0.22655
0.14937 2.35322 0.22875
0.15013 2.41425 0.22726
0.15089 2.07673 0.22184
0.15165 1.96414 0.22181
0.15241 2.17367 0.22037
0.15317 2.19954 0.22428
0.15393 2.40566 0.22012
0.15469 2.16241 0.22015
0.15545 2.04092 0.21909
0.15621 2.01087 0.21814
0.15697 1.84978 0.21936
0.15773 1.84647 0.21496
0.15849 1.90024 0.21341
0.15925 1.96583 0.21525
0.16001 1.69672 0.21406
0.16077 1.64062 0.21533
0.16153 1.77920 0.21479
0.16229 1.89972 0.21138
0.16305 1.74297 0.21000
0.16381 2.05045 0.20803
0.16457 1.40858 0.21060
0.16533 1.78126 0.20768
0.16609 1.63051 0.20842
0.16685 1.58403 0.20823
0.16761 1.60686 0.20615
0.16837 1.58751 0.20627
0.16913 1.49798 0.20745
0.16989 1.47313 0.20490
0.17065 1.55426 0.20243
0.17141 1.41897 0.20258
0.17217 1.54425 0.20272
0.17293 1.74728 0.20421
0.17369 1.28326 0.20186
0.17445 1.25533 0.20214
0.17521 1.28922 0.20432
0.17597 1.13718 0.20612
0.17673 1.29057 0.20894
0.17749 1.30626 0.21023
0.17825 1.34378 0.21003
0.17901 1.28089 0.20982
0.17977 1.50336 0.21579
0.18053 1.37709 0.21588
0.18129 0.97396 0.21532
0.18205 1.22094 0.21791
0.18281 1.12117 0.21532
0.18357 0.91356 0.21965
0.18433 0.90199 0.22214
0.18509 0.98052 0.22254
0.18585 0.93578 0.21842
0.18661 1.14814 0.22131
0.18737 0.95608 0.22236
0.18813 0.88207 0.21923
0.18889 1.18069 0.22049
0.18965 1.02147 0.22206
0.19041 0.95032 0.22273
0.19117 1.10619 0.22324
0.19193 0.73511 0.22247
0.19269 0.95472 0.22713
0.19345 0.99355 0.22083
0.19421 0.87275 0.22421
0.19497 1.10149 0.22267
0.19573 0.87687 0.22716
0.19649 0.97174 0.22461
0.19725 0.93579 0.22426
0.19801 0.79126 0.22541
0.19877 0.85364 0.22831
0.19953 0.80949 0.22733
0.20029 0.83986 0.22370
0.20105 0.80030 0.22314
0.20181 0.82382 0.22771
0.20257 0.60920 0.22752
0.20333 0.75997 0.22765
0.20409 0.59836 0.23012
0.20485 0.89862 0.22853
0.20561 0.70250 0.22759
0.20637 0.80121 0.22607
0.20713 0.77874 0.23012
0.20789 0.72145 0.22837
0.20865 0.80518 0.22527
0.20941 0.94829 0.22665
0.21017 0.90655 0.22745
0.21093 0.82647 0.22751
0.21169 0.97394 0.23109
0.21245 0.90410 0.22757
0.21321 0.89140 0.22621
0.21397 0.77202 0.22634
0.21473 0.60771 0.22527
0.21549 0.91221 0.22375
0.21625 0.56451 0.22483
0.21701 0.94000 0.22802
0.21777 0.65624 0.22853
0.21853 0.57929 0.22429
0.21929 0.83533 0.22785
0.22005 0.85183 0.22229
0.22081 1.08753 0.22427
0.22157 0.56296 0.22237
0.22233 0.61842 0.22856
0.22309 0.70111 0.22025
0.22385 0.52083 0.22366
0.22461 0.57281 0.21853
0.22537 0.53611 0.21844
0.22613 1.04605 0.22221
0.22689 0.75818 0.21851
0.22765 0.68755 0.21790
0.22841 0.70043 0.21625
0.22917 0.53464 0.21320
0.22993 0.73812 0.21426
0.23069 0.64202 0.21524
0.23145 0.57166 0.21518
0.23221 0.78705 0.21486
0.23297 0.92120 0.21455
0.23373 0.72033 0.20784
0.23449 0.49955 0.20856
0.23525 0.54355 0.20764
0.23601 0.38902 0.20994
0.23677 0.58499 0.20841
0.23753 0.60657 0.20573
0.23829 0.55409 0.20635
0.23905 0.45477 0.20640
0.23981 0.51933 0.20386
0.24057 0.69846 0.20627
0.24133 0.83954 0.20178
0.24209 0.35662 0.20162
0.24285 0.48085 0.20279
0.24361 0.71486 0.20274
0.24437 0.73595 0.20308
0.24513 0.57269 0.20197
0.24589 0.54806 0.20081
0.24665 0.65492 0.19655
0.24741 0.73409 0.19968
0.24817 0.49785 0.19873
0.24893 0.61561 0.20008
0.24969 0.66496 0.19546
0.25045 0.42468 0.19509
0.25121 0.82031 0.19604
0.25197 0.58039 0.19607
0.25273 0.58164 0.19764
0.25349 0.57241 0.19159
0.25425 0.71641 0.19205
0.25501 0.48371 0.19222
0.25577 0.96799 0.19019
0.25653 0.51125 0.19162
0.25729 0.90809 0.19013
0.25805 0.77294 0.18793
0.25881 0.80222 0.18850
0.25957 0.49655 0.19024
0.26033 0.65507 0.18755
0.26109 0.72709 0.18743
0.26185 0.59464 0.18826
0.26261 0.77339 0.18913
0.26337 0.56862 0.18594
0.26413 0.69173 0.18712
0.26489 0.54175 0.18620
0.26565 0.52598 0.18652
0.26641 0.51705 0.18408
0.26717 0.58883 0.18380
0.26793 0.55837 0.18271
0.26869 0.61590 0.18580
0.26945 0.53600 0.18351
0.27021 0.60120 0.18283
0.27097 0.64866 0.18222
0.27172 0.64014 0.18466
0.27248 0.44787 0.18090
0.27324 0.74921 0.18059
0.27400 0.67485 0.18194
0.27476 0.75376 0.17933
0.27552 0.67248 0.18093
0.27628 0.55641 0.17827
0.27704 0.62258 0.17964
0.27780 0.56371 0.17855
0.27856 0.62309 0.17786
0.27932 0.61430 0.17574
0.28008 0.64635 0.17666
0.28084 0.68140 0.17629
0.28160 0.45388 0.17600
0.28236 0.69781 0.17448
0.28312 0.33902 0.17531
0.28388 0.65942 0.17529
0.28464 0.73001 0.17311
0.28540 0.66994 0.17371
0.28616 0.66363 0.17529
0.28692 0.65279 0.17540
0.28768 0.54301 0.17812
0.28844 0.70027 0.17549
0.28920 0.41064 0.17543
0.28996 0.39756 0.17405
0.29072 0.46115 0.17319
0.29148 0.56946 0.17219
0.29224 0.36119 0.17422
0.29300 0.56940 0.17878
0.29376 0.54254 0.17611
0.29452 0.52963 0.17657
0.29528 0.69443 0.17754
0.29604 0.21198 0.17646
0.29680 0.76348 0.17385
0.29756 0.66423 0.17727
0.29832 0.34519 0.17439
0.29908 0.34849 0.17623
0.29984 0.55423 0.17660
0.30060 0.39758 0.17540
0.30136 0.52737 0.17328
0.30212 0.47669 0.17482
0.30288 0.64452 0.17543
0.30364 0.69807 0.17557
0.30440 0.39517 0.17935
0.30516 0.37163 0.17563
0.30592 0.48416 0.17709
0.30668 0.62561 0.17606
0.30744 0.48119 0.17809
0.30820 0.67724 0.17703
0.30896 0.48752 0.17990
0.30972 0.49197 0.17735
0.31048 0.44408 0.18033
0.31124 0.42533 0.17581
0.31200 0.34056 0.17858
0.31276 0.71175 0.18005
0.31352 0.35550 0.17709
0.31428 0.19793 0.17935
0.31504 0.32538 0.17611
0.31580 0.64907 0.17884
0.31656 0.61207 0.17844
0.31732 0.48352 0.18268
0.31808 0.45651 0.18099
0.31883 0.10626 0.18248
0.31959 0.53739 0.18343
0.32035 0.66341 0.18339
0.32111 0.42811 0.18775
0.32187 0.70838 0.18569
0.32263 0.44992 0.18620
0.32339 0.30772 0.18439
0.32415 0.39489 0.19018
0.32491 0.61410 0.18518
0.32567 0.14615 0.18900
0.32643 0.51173 0.18884
0.32719 0.46133 0.18680
0.32795 0.49424 0.18723
0.32871 0.29816 0.18563
0.32947 0.67458 0.18690
0.33023 0.63341 0.18716
0.33099 0.55065 0.19050
0.33175 0.67322 0.18620
0.33251 0.58192 0.18291
0.33327 0.25688 0.18812
0.33403 0.60700 0.18928
0.33479 0.67573 0.18724
0.33555 0.35646 0.18973
0.33631 0.41687 0.18870
0.33707 0.54146 0.18905
0.33783 0.50123 0.18839
0.33859 0.46415 0.18807
0.33935 0.27427 0.19050
0.34011 0.27362 0.19342
0.34087 0.47228 0.19002
0.34163 0.41116 0.19182
0.34239 0.50623 0.19079
0.34315 0.60975 0.19260
0.34391 0.61657 0.18936
0.34467 0.43751 0.19214
0.34543 0.26202 0.19377
0.34619 0.41971 0.19328
0.34695 0.43596 0.19021
0.34771 0.43572 0.19383
0.34847 0.67284 0.19265
0.34922 0.64230 0.19108
0.34998 0.55225 0.19145
0.35074 0.47340 0.18629
0.35150 0.39896 0.18930
0.35226 0.42352 0.18560
0.35302 0.53042 0.18382
0.35378 0.45941 0.18400
0.35454 0.40406 0.18569
0.35530 0.63864 0.18612
0.35606 0.34648 0.18737
0.35682 0.39120 0.18712
0.35758 0.24715 0.18855
0.35834 0.48180 0.18904
0.35910 0.33271 0.19130
0.35986 0.30824 0.18924
0.36062 0.49583 0.18821
0.36138 0.41246 0.19096
0.36214 0.47320 0.18515
0.36290 0.30909 0.18907
0.36366 0.48915 0.18790
0.36442 0.37841 0.18984
0.36518 0.48610 0.18961
0.36594 0.58925 0.19225
0.36670 0.18778 0.19096
0.36746 0.45993 0.19409
0.36822 0.23446 0.19365
0.36898 0.37808 0.19609
0.36974 0.17561 0.19199
0.37050 0.67565 0.19260
0.37126 0.50738 0.19443
0.37202 0.53272 0.19715
0.37277 0.46889 0.19589
0.37353 0.35282 0.19572
0.37429 0.49612 0.20483
0.37505 0.41469 0.20137
0.37581 0.17766 0.20165
0.37657 0.36556 0.20317
0.37733 0.50334 0.20449
0.37809 0.60143 0.20683
0.37885 0.48381 0.20808
0.37961 0.43485 0.20842
0.38037 0.59952 0.20965
0.38113 0.23600 0.20982
0.38189 0.43617 0.21486
0.38265 0.55800 0.21368
0.38341 0.54302 0.21686
0.38417 0.48045 0.21452
0.38493 0.23951 0.21458
0.38569 0.53989 0.21862
0.38645 0.32263 0.22022
0.38721 0.27255 0.22451
0.38797 0.54062 0.22151
0.38873 0.52541 0.22508
0.38949 0.61861 0.23246
0.39025 0.13392 0.23023
0.39101 0.34470 0.22624
0.39177 0.36916 0.23254
0.39252 0.35584 0.22822
0.39328 0.39475 0.23622
0.39404 0.15040 0.23389
0.39480 0.36876 0.23824
0.39556 0.03870 0.24045
0.39632 0.52795 0.23954
0.39708 0.43380 0.23840
0.39784 0.10985 0.24101
0.39860 0.16578 0.24916
0.39936 0.46145 0.25150
0.40012 0.42546 0.25170
0.40088 0.36524 0.25043
0.40164 0.41076 0.25327
0.40240 0.35194 0.25897
0.40316 0.33419 0.25083
0.40392 -0.04937 0.25182
0.40468 0.46072 17.93209
0.40544 0.44897 0.25862
0.40620 0.36455 0.26259
0.40696 0.37421 0.25608
0.40772 0.20971 0.26564
0.40848 0.44373 0.26159
0.40924 0.26927 0.26094
0.40999 0.46534 0.26035
0.41075 0.16695 0.26762
0.41151 0.15147 0.26605
0.41227 0.60435 0.26757
0.41303 0.30171 0.26568
0.41379 0.08889 0.27031
0.41455 0.44481 0.27029
0.41531 0.26845 0.26697
0.41607 0.49921 0.27723
0.41683 0.11307 0.27218
0.41759 0.80335 0.27697
0.41835 0.31122 0.28046
0.41911 0.27293 0.27315
0.41987 0.23736 0.28359
0.42063 -0.18922 0.28348
0.42139 0.35006 0.29024
0.42215 0.34456 0.28243
0.42291 0.41302 0.28190
0.42367 -0.00239 0.29172
0.42443 0.20077 0.29449
0.42519 0.48352 0.29287
0.42594 0.41264 0.29920
0.42670 0.30414 0.29926
0.42746 0.47473 0.30027
0.42822 0.64212 0.30531
0.42898 0.67776 0.31594
0.42974 0.47039 0.31940
0.43050 0.28235 0.31635
0.43126 0.31658 0.32446
0.43202 -0.03173 0.31764
0.43278 0.54407 0.32740
0.43354 0.83309 0.33202
0.43430 0.60694 0.33225
0.43506 0.00659 0.34374
