# Supplementary material for: Hallucination of closed repeat proteins containing central pockets
Source: Nat Struct Mol Biol. 2023 Sep 28;30(11):1755–60. doi: 10.1038/s41594-023-01112-6 (PMC10643118; doi:10.1038/s41594-023-01112-6)
Supplement: Supplementary file 4 — Small-angle X-ray scattering raw data. [file 41594_2023_1112_MOESM4_ESM.tar › SAXS_submit/D8/C3_results/Buffer2/C3_high_D8_snap_00014.sub.2.dat]

0.01026 14.46879 103.12854
0.01102 21.51723 107.95840
0.01178 26.17927 65.81789
0.01254 15.62210 38.90722
0.01330 20.81748 24.04204
0.01406 31.30760 14.03487
0.01482 27.15271 8.62781
0.01558 26.54879 6.46104
0.01634 25.14570 4.76697
0.01710 24.22037 3.55410
0.01786 25.28682 2.27326
0.01862 26.51953 1.91606
0.01938 26.24303 1.47410
0.02014 26.06493 1.40293
0.02090 25.36895 1.21370
0.02166 25.67164 1.16218
0.02242 24.36790 1.07975
0.02318 24.12110 1.03279
0.02395 24.43349 1.03394
0.02471 24.55608 0.88618
0.02547 24.76602 0.90240
0.02623 23.87637 0.86776
0.02699 24.69407 0.88291
0.02775 23.87306 0.82065
0.02851 23.03355 0.84142
0.02927 23.67015 0.77749
0.03003 22.72918 0.76779
0.03079 23.80395 0.76644
0.03155 22.54981 0.72354
0.03231 22.60396 0.73761
0.03307 22.24084 0.69750
0.03383 21.76484 0.68536
0.03459 21.50124 0.65483
0.03535 21.20905 0.65115
0.03611 22.26627 0.65071
0.03687 21.65951 0.63528
0.03763 21.41399 0.61779
0.03839 21.07531 0.60830
0.03915 20.59756 0.60500
0.03991 20.76864 0.58215
0.04067 20.56658 0.59109
0.04143 20.23277 0.55824
0.04219 20.47624 0.55359
0.04295 19.67198 0.57922
0.04371 19.65886 0.52802
0.04447 19.88111 0.53861
0.04523 19.64820 0.54091
0.04599 19.00897 0.51299
0.04675 19.57170 0.51251
0.04751 19.70488 0.50948
0.04827 18.96125 0.49803
0.04903 19.04209 0.49517
0.04979 18.23869 0.48789
0.05055 18.63486 0.48738
0.05131 18.42205 0.48348
0.05207 18.60007 0.48845
0.05283 17.55230 0.46848
0.05359 17.68151 0.46570
0.05435 17.72561 0.46468
0.05511 17.37850 0.45899
0.05587 16.98811 0.45210
0.05663 16.45314 0.45800
0.05739 16.51724 0.46128
0.05815 17.02489 0.44142
0.05891 16.20532 0.44033
0.05967 16.05423 0.43143
0.06043 15.75922 0.41957
0.06119 15.87443 0.43530
0.06195 15.85149 0.43272
0.06271 15.27970 0.41599
0.06347 14.98341 0.40916
0.06423 15.09230 0.41445
0.06499 14.37974 0.40360
0.06575 14.76250 0.40398
0.06651 15.20699 0.40520
0.06727 14.74278 0.40396
0.06803 13.53152 0.39768
0.06879 13.60438 0.39737
0.06955 13.71152 0.37957
0.07031 13.39483 0.37936
0.07107 13.17797 0.38434
0.07183 12.71667 0.37729
0.07259 13.14904 0.37792
0.07335 12.70868 0.36422
0.07412 12.95657 0.37603
0.07488 12.28232 0.35986
0.07564 12.41347 0.36724
0.07640 12.30956 0.36094
0.07716 11.71845 0.36088
0.07792 11.71439 0.34855
0.07868 11.55422 0.34695
0.07944 11.83860 0.35785
0.08020 11.29079 0.34989
0.08096 11.06340 0.34817
0.08172 10.97356 0.33903
0.08248 11.10740 0.34176
0.08324 10.55788 0.34452
0.08400 10.84187 0.33951
0.08476 10.22451 0.34411
0.08552 10.00628 0.35352
0.08628 9.96561 0.36585
0.08704 10.22870 0.36072
0.08780 9.92395 0.36652
0.08856 10.28928 0.35874
0.08932 9.42893 0.37158
0.09008 9.70291 0.36330
0.09084 9.14328 0.36967
0.09160 8.81374 0.36903
0.09236 9.16496 0.35822
0.09312 9.32924 0.37601
0.09388 8.84186 0.38188
0.09464 8.24267 0.36624
0.09540 8.11698 0.35777
0.09616 8.24907 0.35979
0.09692 8.45207 0.35342
0.09768 7.74431 0.34549
0.09844 7.81560 0.36216
0.09920 7.01130 0.36414
0.09996 7.88577 0.35279
0.10072 7.88176 0.34136
0.10148 7.01310 0.33275
0.10224 6.83143 0.32642
0.10300 7.23279 0.32678
0.10376 7.13430 0.33089
0.10452 7.23357 0.31386
0.10528 6.97576 0.31603
0.10604 6.81495 0.31113
0.10680 6.74025 0.30820
0.10756 5.97276 0.30460
0.10832 6.60776 0.30025
0.10908 6.29355 0.30099
0.10984 6.31148 0.30478
0.11060 5.70949 0.29440
0.11136 6.06074 0.29814
0.11212 5.56591 0.30541
0.11288 5.70307 0.30080
0.11364 5.29955 0.29406
0.11440 5.76471 0.29500
0.11516 4.99730 0.29186
0.11592 5.43204 0.29158
0.11668 5.48682 0.28400
0.11744 5.19397 0.27643
0.11820 5.29573 0.28720
0.11896 5.21719 0.27687
0.11972 4.93484 0.28226
0.12048 4.89856 0.27786
0.12124 4.76940 0.27182
0.12200 4.55651 0.27167
0.12276 4.27110 0.27109
0.12352 4.70017 0.26803
0.12428 4.41950 0.26776
0.12504 4.24580 0.26748
0.12580 4.06518 0.26426
0.12656 3.95035 0.26079
0.12732 4.24414 0.25895
0.12808 4.19104 0.25776
0.12884 4.01181 0.25764
0.12960 3.63787 0.25706
0.13036 3.95192 0.25420
0.13112 3.68009 0.25100
0.13188 3.93848 0.25522
0.13264 3.77386 0.25325
0.13340 3.25611 0.24914
0.13416 3.56649 0.24915
0.13492 3.65652 0.24231
0.13568 3.35260 0.24100
0.13644 3.09085 0.24252
0.13720 3.16846 0.24240
0.13796 3.19778 0.23511
0.13873 3.15548 0.23979
0.13949 3.07230 0.23951
0.14025 3.22367 0.23979
0.14101 3.03581 0.23934
0.14177 3.34255 0.23523
0.14253 2.79729 0.23549
0.14329 2.67453 0.23397
0.14405 2.78947 0.23176
0.14481 2.87590 0.23546
0.14557 2.84306 0.23241
0.14633 2.43751 0.22782
0.14709 2.62654 0.23075
0.14785 2.57071 0.22513
0.14861 2.34618 0.22838
0.14937 2.62674 0.23273
0.15013 2.54017 0.22779
0.15089 2.12763 0.22091
0.15165 2.40816 0.22264
0.15241 1.89845 0.22584
0.15317 2.57421 0.22003
0.15393 2.53043 0.22215
0.15469 2.23577 0.22381
0.15545 2.25401 0.22258
0.15621 1.94783 0.21976
0.15697 2.01468 0.21968
0.15773 2.30765 0.21730
0.15849 1.97117 0.21613
0.15925 1.94634 0.21485
0.16001 1.93836 0.21572
0.16077 2.02415 0.21610
0.16153 2.00238 0.21180
0.16229 2.10187 0.20960
0.16305 1.58780 0.20854
0.16381 1.77969 0.20961
0.16457 1.97160 0.21274
0.16533 1.83994 0.21047
0.16609 1.70538 0.21039
0.16685 1.81873 0.20394
0.16761 1.58465 0.20957
0.16837 1.67911 0.20625
0.16913 1.81436 0.20358
0.16989 1.79011 0.20591
0.17065 1.53024 0.20367
0.17141 1.42160 0.20258
0.17217 1.34158 0.20323
0.17293 1.83416 0.20760
0.17369 1.34823 0.20146
0.17445 1.45250 0.20216
0.17521 1.44087 0.20407
0.17597 1.47823 0.20857
0.17673 1.37883 0.20667
0.17749 1.15727 0.20961
0.17825 1.17476 0.21190
0.17901 1.26606 0.21268
0.17977 1.22200 0.21500
0.18053 1.04139 0.21536
0.18129 1.10585 0.21391
0.18205 1.00961 0.22110
0.18281 1.16223 0.22348
0.18357 1.18435 0.21485
0.18433 1.18877 0.21767
0.18509 1.32529 0.22142
0.18585 1.07650 0.21867
0.18661 1.12497 0.21998
0.18737 1.10890 0.21783
0.18813 0.92125 0.22179
0.18889 0.98573 0.22245
0.18965 0.98841 0.22469
0.19041 0.56282 0.22392
0.19117 1.14970 0.22085
0.19193 1.00877 0.22448
0.19269 1.16154 0.22744
0.19345 1.04659 0.22492
0.19421 1.15226 0.22807
0.19497 0.74939 0.22354
0.19573 1.03835 0.22349
0.19649 0.91471 0.22426
0.19725 0.89809 0.22661
0.19801 0.83116 0.22814
0.19877 0.97090 0.22437
0.19953 1.09439 0.22761
0.20029 1.12806 0.22595
0.20105 0.99537 0.22733
0.20181 0.85800 0.22576
0.20257 1.14474 0.22308
0.20333 0.71305 0.22752
0.20409 0.66155 0.22793
0.20485 0.71441 0.22443
0.20561 0.89513 0.22875
0.20637 0.93022 0.22472
0.20713 0.85893 0.22423
0.20789 1.03711 0.22610
0.20865 0.90970 0.22730
0.20941 0.70232 0.22637
0.21017 0.89001 0.22819
0.21093 0.85329 0.22977
0.21169 0.67882 0.22483
0.21245 0.53033 0.22824
0.21321 0.68945 0.22876
0.21397 0.40770 0.22528
0.21473 0.70905 0.22497
0.21549 0.80986 0.22581
0.21625 1.18071 0.22865
0.21701 1.06750 0.22016
0.21777 0.89438 0.22712
0.21853 0.61156 0.22776
0.21929 0.97839 0.22451
0.22005 0.81846 0.22307
0.22081 0.54737 0.22775
0.22157 0.79556 0.22428
0.22233 0.49228 0.22695
0.22309 0.78175 0.22737
0.22385 0.79702 0.21998
0.22461 0.68019 0.21910
0.22537 0.75962 0.21901
0.22613 0.93382 0.22455
0.22689 0.59318 0.21960
0.22765 0.64846 0.21485
0.22841 0.79768 0.21410
0.22917 0.44596 0.21317
0.22993 0.77467 0.21734
0.23069 0.77181 0.21852
0.23145 0.57637 0.21081
0.23221 0.82825 0.21783
0.23297 0.77732 0.20802
0.23373 0.79522 0.21064
0.23449 0.83171 0.20637
0.23525 0.62067 0.20834
0.23601 0.77554 0.20988
0.23677 0.42438 0.20668
0.23753 0.61216 0.20581
0.23829 0.75098 0.20866
0.23905 1.06512 0.20829
0.23981 0.53391 0.20510
0.24057 0.46961 0.20427
0.24133 0.68777 0.20418
0.24209 0.62267 0.20318
0.24285 0.79209 0.20404
0.24361 0.60839 0.20334
0.24437 0.69853 0.20148
0.24513 0.75389 0.20114
0.24589 0.93315 0.19922
0.24665 0.82382 0.19942
0.24741 0.63714 0.19827
0.24817 0.71249 0.19833
0.24893 0.61978 0.19785
0.24969 0.61195 0.19712
0.25045 0.68033 0.19914
0.25121 0.54079 0.19480
0.25197 0.65777 0.19503
0.25273 0.43007 0.19368
0.25349 0.75121 0.19305
0.25425 0.56373 0.19422
0.25501 0.71862 0.19123
0.25577 0.84778 0.19211
0.25653 0.62942 0.19274
0.25729 0.53013 0.19228
0.25805 0.51009 0.19113
0.25881 0.74774 0.18941
0.25957 0.89136 0.18876
0.26033 0.35253 0.18975
0.26109 0.44542 0.19090
0.26185 0.51992 0.18912
0.26261 0.69031 0.18646
0.26337 0.47558 0.18743
0.26413 0.45374 0.18411
0.26489 0.54601 0.18476
0.26565 0.50059 0.18345
0.26641 0.57172 0.18342
0.26717 0.75478 0.18477
0.26793 0.54517 0.18105
0.26869 0.69204 0.18354
0.26945 0.61010 0.18291
0.27021 0.72546 0.18256
0.27097 0.52835 0.18347
0.27172 0.62752 0.18264
0.27248 0.72182 0.18155
0.27324 0.50667 0.18175
0.27400 0.45519 0.18092
0.27476 0.73770 0.17976
0.27552 0.84826 0.17860
0.27628 0.55002 0.18018
0.27704 0.73912 0.17858
0.27780 0.51851 0.18009
0.27856 0.58808 0.17691
0.27932 0.70895 0.17653
0.28008 0.71082 0.17622
0.28084 0.67931 0.17562
0.28160 0.76473 0.17657
0.28236 0.49506 0.17556
0.28312 0.48169 0.17172
0.28388 0.65336 0.17505
0.28464 0.60469 0.17427
0.28540 0.58097 0.17579
0.28616 0.82496 0.17264
0.28692 0.98470 0.17560
0.28768 0.41954 0.17533
0.28844 0.67387 0.17648
0.28920 0.62724 0.17456
0.28996 0.40299 0.17450
0.29072 0.67036 0.17407
0.29148 0.68691 0.17522
0.29224 0.53740 0.17654
0.29300 0.73886 0.17680
0.29376 0.54676 0.17487
0.29452 0.45186 0.17662
0.29528 0.54559 0.17840
0.29604 0.54403 0.17579
0.29680 0.50366 0.17668
0.29756 0.77228 0.17611
0.29832 0.13245 0.17851
0.29908 0.43467 0.17978
0.29984 0.46471 0.17694
0.30060 0.64388 0.17356
0.30136 0.39262 0.17488
0.30212 0.48039 0.17398
0.30288 0.64663 0.17490
0.30364 0.39215 0.17390
0.30440 0.36850 0.17863
0.30516 0.52398 0.17926
0.30592 0.25703 0.17707
0.30668 0.56620 0.17891
0.30744 0.68077 0.17740
0.30820 0.29013 0.17682
0.30896 0.54862 0.17772
0.30972 0.49765 0.17783
0.31048 0.65655 0.17983
0.31124 0.65678 0.17901
0.31200 0.38636 0.18179
0.31276 0.37634 0.18101
0.31352 0.57348 0.17943
0.31428 0.43114 0.17820
0.31504 0.69632 0.17978
0.31580 0.67956 0.17802
0.31656 0.47188 0.18081
0.31732 0.48574 0.18072
0.31808 0.69506 0.18015
0.31883 0.69215 0.18250
0.31959 0.63742 0.18431
0.32035 0.34333 0.18121
0.32111 0.41675 0.18264
0.32187 0.43608 0.18789
0.32263 0.72665 0.18443
0.32339 0.49996 0.18683
0.32415 0.35490 0.18731
0.32491 0.45719 0.19028
0.32567 0.39172 0.18973
0.32643 0.52037 0.18896
0.32719 0.44542 0.18749
0.32795 0.18220 0.19058
0.32871 0.29607 0.18680
0.32947 0.58339 0.18545
0.33023 0.57028 0.18798
0.33099 0.40832 0.18950
0.33175 0.47675 0.19122
0.33251 0.35733 0.18892
0.33327 0.27437 0.19070
0.33403 0.64487 0.18904
0.33479 0.48508 0.18910
0.33555 0.55592 0.19053
0.33631 0.15049 0.18984
0.33707 0.65882 0.18721
0.33783 0.36631 0.18943
0.33859 0.60344 0.18961
0.33935 0.64555 0.19120
0.34011 0.46098 0.19245
0.34087 0.30341 0.19113
0.34163 0.38411 0.19380
0.34239 0.42198 0.18973
0.34315 0.36986 0.19150
0.34391 0.30853 0.19420
0.34467 0.71919 0.19248
0.34543 0.75666 0.19188
0.34619 0.55014 0.19291
0.34695 0.48071 0.19669
0.34771 0.50411 0.19058
0.34847 0.28174 0.19325
0.34922 0.46658 0.19331
0.34998 0.33495 0.19497
0.35074 0.44244 0.18617
0.35150 0.44454 0.18565
0.35226 0.36367 0.18505
0.35302 0.48020 0.18367
0.35378 0.42716 0.18511
0.35454 0.43485 0.18838
0.35530 0.42509 0.18353
0.35606 0.57773 0.18666
0.35682 0.40224 0.18594
0.35758 0.45385 0.18881
0.35834 0.49598 0.18950
0.35910 0.34189 0.18669
0.35986 0.50210 0.18921
0.36062 0.38580 0.18787
0.36138 0.62086 0.18537
0.36214 0.66104 0.18718
0.36290 0.38636 0.18738
0.36366 0.30307 0.18844
0.36442 0.60377 0.18847
0.36518 0.45622 0.19010
0.36594 0.51482 0.18875
0.36670 0.21570 0.19225
0.36746 0.60248 0.19260
0.36822 0.54653 0.18982
0.36898 0.63975 0.19242
0.36974 0.28572 0.19155
0.37050 0.37724 0.19469
0.37126 0.52691 0.19489
0.37202 0.51875 0.19552
0.37277 0.10875 0.19601
0.37353 0.54022 0.19838
0.37429 0.85178 0.20040
0.37505 0.55094 0.20306
0.37581 0.56613 0.19801
0.37657 0.49091 0.20535
0.37733 0.54609 0.20461
0.37809 0.51162 0.20800
0.37885 0.37470 0.20552
0.37961 0.43086 0.20988
0.38037 0.35171 0.21160
0.38113 0.51650 0.21324
0.38189 0.50413 0.21296
0.38265 0.50358 0.21795
0.38341 0.19938 0.21768
0.38417 0.61219 0.21752
0.38493 0.59782 0.21720
0.38569 0.06339 0.22302
0.38645 0.45031 0.22354
0.38721 0.27573 0.22991
0.38797 0.62214 0.22466
0.38873 0.49422 0.22626
0.38949 0.29243 0.22571
0.39025 0.51367 0.22938
0.39101 0.17173 0.23159
0.39177 0.50938 0.23134
0.39252 0.70533 0.23580
0.39328 0.53597 0.23553
0.39404 0.32441 0.23678
0.39480 0.35448 0.23536
0.39556 0.22658 0.23907
0.39632 0.18748 0.24232
0.39708 0.30593 0.24416
0.39784 0.55251 0.24360
0.39860 0.37569 0.24593
0.39936 0.27173 0.25024
0.40012 0.49744 0.25196
0.40088 0.29308 0.24877
0.40164 0.26675 0.25252
0.40240 0.34896 0.25371
0.40316 0.27458 0.25404
0.40392 0.39478 0.25935
0.40468 0.56442 18.91107
0.40544 0.57520 0.26064
0.40620 0.24702 0.26190
0.40696 0.67085 0.26461
0.40772 0.39865 0.26309
0.40848 0.55472 0.25932
0.40924 0.22332 0.26266
0.40999 0.55308 0.26572
0.41075 0.20816 0.26385
0.41151 0.28366 0.26426
0.41227 0.36793 0.26836
0.41303 0.33605 0.27414
0.41379 0.45911 0.26731
0.41455 -0.03005 0.27555
0.41531 0.81321 0.27230
0.41607 0.38355 0.26899
0.41683 0.12587 0.27288
0.41759 0.46454 0.27970
0.41835 0.36416 0.28034
0.41911 0.58322 0.27302
0.41987 0.42128 0.28327
0.42063 0.40740 0.28223
0.42139 0.32881 0.27663
0.42215 0.01386 0.28270
0.42291 0.41505 0.28748
0.42367 0.29031 0.29009
0.42443 0.52768 0.28815
0.42519 0.18124 0.30055
0.42594 0.39017 0.30666
0.42670 -0.04430 0.30513
0.42746 0.49627 0.30177
0.42822 0.09719 0.30482
0.42898 0.27095 0.31413
0.42974 0.35004 0.32331
0.43050 0.36431 0.31618
0.43126 0.79141 0.31898
0.43202 0.49587 0.32069
0.43278 0.29634 0.33057
0.43354 0.39970 0.32858
0.43430 0.26167 0.34163
0.43506 0.50107 0.34083
