# Supplementary material for: Hallucination of closed repeat proteins containing central pockets
Source: Nat Struct Mol Biol. 2023 Sep 28;30(11):1755–60. doi: 10.1038/s41594-023-01112-6 (PMC10643118; doi:10.1038/s41594-023-01112-6)
Supplement: Supplementary file 4 — Small-angle X-ray scattering raw data. [file 41594_2023_1112_MOESM4_ESM.tar › SAXS_submit/D8/C3_results/Buffer2/C3_high_D8_snap_00013.sub.2.dat]

0.01026 21.28388 104.64356
0.01102 30.44754 107.92665
0.01178 24.31121 65.33805
0.01254 27.85963 38.54411
0.01330 25.58524 23.87376
0.01406 26.51203 14.31614
0.01482 28.84743 8.64966
0.01558 26.65187 6.74327
0.01634 28.45378 5.01130
0.01710 25.94422 3.65000
0.01786 25.91582 2.26806
0.01862 26.57980 1.98119
0.01938 25.78378 1.56721
0.02014 25.85055 1.41225
0.02090 24.86700 1.25546
0.02166 25.21570 1.10590
0.02242 23.82274 1.06676
0.02318 24.89622 1.05192
0.02395 24.54143 0.99019
0.02471 24.41054 0.92685
0.02547 23.92671 0.91351
0.02623 23.39676 0.88768
0.02699 23.23498 0.85738
0.02775 23.58046 0.81478
0.02851 23.68879 0.82224
0.02927 23.56546 0.77922
0.03003 23.45171 0.76023
0.03079 22.58962 0.74564
0.03155 22.62274 0.75801
0.03231 22.17652 0.73785
0.03307 22.01268 0.67866
0.03383 22.28676 0.69360
0.03459 22.15406 0.66257
0.03535 21.26184 0.66959
0.03611 22.50490 0.64711
0.03687 22.06154 0.64678
0.03763 21.55995 0.61789
0.03839 22.14089 0.60412
0.03915 20.78218 0.60450
0.03991 20.27301 0.58980
0.04067 21.08981 0.58682
0.04143 20.38417 0.57474
0.04219 20.12135 0.56809
0.04295 19.53017 0.54826
0.04371 20.13171 0.55416
0.04447 19.82260 0.53558
0.04523 19.79872 0.53025
0.04599 20.26725 0.52023
0.04675 19.73905 0.51624
0.04751 18.85768 0.50963
0.04827 19.22432 0.50171
0.04903 18.97376 0.50371
0.04979 18.26541 0.51330
0.05055 18.53730 0.48157
0.05131 18.69695 0.48045
0.05207 17.90703 0.47873
0.05283 17.49698 0.48226
0.05359 17.66924 0.46345
0.05435 17.48083 0.46487
0.05511 17.13799 0.45580
0.05587 17.42403 0.46073
0.05663 17.34523 0.45488
0.05739 16.93989 0.44375
0.05815 16.24579 0.44423
0.05891 16.67975 0.43841
0.05967 16.15441 0.43338
0.06043 16.17709 0.42663
0.06119 16.28214 0.42470
0.06195 15.96640 0.41721
0.06271 15.41888 0.41942
0.06347 15.75265 0.40490
0.06423 14.17895 0.41100
0.06499 14.98786 0.40661
0.06575 14.37936 0.39844
0.06651 14.70042 0.40277
0.06727 14.22507 0.39697
0.06803 14.27660 0.40191
0.06879 13.84464 0.39375
0.06955 13.73233 0.38513
0.07031 13.39768 0.37877
0.07107 13.65234 0.37719
0.07183 13.26579 0.38230
0.07259 13.05531 0.37082
0.07335 12.84468 0.37082
0.07412 12.62581 0.38184
0.07488 12.11599 0.36171
0.07564 12.39989 0.35800
0.07640 12.01021 0.35592
0.07716 12.50558 0.36228
0.07792 11.84939 0.34980
0.07868 11.90252 0.35482
0.07944 11.66599 0.35109
0.08020 11.42184 0.34389
0.08096 11.02836 0.34857
0.08172 11.13804 0.33822
0.08248 11.17228 0.34893
0.08324 10.88954 0.33685
0.08400 10.78695 0.33837
0.08476 10.68004 0.34611
0.08552 10.28438 0.35759
0.08628 10.27479 0.36210
0.08704 10.06385 0.35839
0.08780 9.72726 0.36786
0.08856 9.62686 0.36472
0.08932 9.86919 0.35984
0.09008 9.36982 0.36056
0.09084 9.63424 0.36161
0.09160 8.51061 0.37720
0.09236 8.91922 0.36998
0.09312 8.86835 0.36676
0.09388 8.80283 0.37922
0.09464 8.62387 0.36320
0.09540 8.02530 0.36655
0.09616 8.32767 0.35345
0.09692 7.79761 0.35536
0.09768 7.79687 0.35464
0.09844 8.09378 0.36853
0.09920 8.22481 0.37090
0.09996 7.55758 0.34473
0.10072 7.65512 0.33805
0.10148 7.34193 0.33028
0.10224 7.48820 0.33068
0.10300 7.19711 0.32225
0.10376 7.39477 0.32296
0.10452 6.77091 0.31902
0.10528 6.58735 0.31186
0.10604 6.84443 0.31215
0.10680 6.26125 0.30440
0.10756 6.42277 0.30526
0.10832 6.36195 0.30452
0.10908 6.09853 0.29860
0.10984 6.26383 0.29888
0.11060 6.27891 0.30449
0.11136 5.99456 0.29897
0.11212 6.15594 0.30288
0.11288 5.76923 0.29331
0.11364 5.63240 0.29773
0.11440 5.34323 0.29157
0.11516 5.29424 0.28700
0.11592 5.55015 0.28838
0.11668 4.93186 0.28591
0.11744 4.93614 0.28135
0.11820 5.18625 0.27840
0.11896 5.02636 0.28284
0.11972 4.75766 0.28454
0.12048 4.89651 0.27671
0.12124 4.58855 0.27286
0.12200 4.89577 0.27008
0.12276 4.89446 0.26684
0.12352 4.86429 0.27038
0.12428 4.47173 0.26912
0.12504 4.02623 0.26268
0.12580 4.42090 0.26045
0.12656 4.07067 0.26274
0.12732 4.01884 0.26159
0.12808 4.08163 0.25495
0.12884 3.64937 0.25753
0.12960 3.55385 0.25512
0.13036 3.77356 0.25231
0.13112 3.90262 0.25084
0.13188 3.70624 0.25483
0.13264 3.40534 0.25138
0.13340 3.60718 0.24617
0.13416 3.52873 0.24909
0.13492 3.42159 0.24221
0.13568 3.60617 0.24838
0.13644 3.39890 0.24419
0.13720 3.00262 0.24485
0.13796 3.16228 0.24232
0.13873 3.69984 0.24221
0.13949 3.00510 0.24040
0.14025 2.88884 0.23951
0.14101 3.11582 0.24026
0.14177 2.63392 0.23495
0.14253 2.78398 0.23727
0.14329 2.70540 0.23560
0.14405 2.66128 0.23481
0.14481 2.83857 0.23099
0.14557 2.75816 0.22936
0.14633 2.56549 0.22979
0.14709 2.46224 0.22902
0.14785 2.69383 0.23070
0.14861 2.56523 0.22819
0.14937 2.28946 0.22430
0.15013 2.34983 0.22365
0.15089 2.61799 0.22050
0.15165 2.12061 0.22314
0.15241 2.35853 0.22242
0.15317 1.91775 0.22084
0.15393 2.14775 0.21987
0.15469 2.16542 0.22050
0.15545 2.16636 0.21585
0.15621 1.93601 0.22094
0.15697 2.01369 0.21869
0.15773 1.92542 0.21846
0.15849 1.90610 0.21525
0.15925 1.71184 0.21477
0.16001 1.94948 0.21473
0.16077 1.89905 0.21416
0.16153 1.79735 0.21421
0.16229 1.97315 0.21224
0.16305 1.90934 0.21244
0.16381 1.87437 0.21273
0.16457 2.00047 0.21359
0.16533 1.69139 0.20858
0.16609 1.55123 0.20791
0.16685 1.40727 0.20595
0.16761 1.30185 0.20837
0.16837 1.74029 0.20395
0.16913 1.55634 0.20565
0.16989 1.75798 0.20665
0.17065 1.63498 0.20607
0.17141 1.42013 0.20306
0.17217 1.25986 0.20100
0.17293 1.48649 0.20115
0.17369 1.57979 0.20109
0.17445 1.43095 0.20287
0.17521 1.60517 0.20407
0.17597 1.56954 0.20376
0.17673 1.26224 0.20954
0.17749 1.37196 0.20780
0.17825 1.45186 0.21057
0.17901 1.17073 0.21431
0.17977 1.15700 0.21312
0.18053 1.19360 0.21588
0.18129 1.30643 0.21686
0.18205 1.33473 0.21749
0.18281 1.20644 0.21642
0.18357 1.26802 0.21516
0.18433 1.26788 0.21534
0.18509 1.21758 0.21815
0.18585 0.93609 0.22419
0.18661 0.84114 0.22313
0.18737 1.00811 0.22052
0.18813 0.92127 0.21788
0.18889 1.20667 0.22489
0.18965 0.88505 0.22350
0.19041 0.91756 0.21920
0.19117 0.81790 0.22344
0.19193 0.67990 0.22235
0.19269 0.92314 0.22668
0.19345 1.20220 0.22599
0.19421 0.78751 0.22376
0.19497 1.03256 0.22476
0.19573 0.96254 0.22445
0.19649 0.76858 0.22197
0.19725 0.88441 0.22565
0.19801 0.98872 0.22747
0.19877 0.91005 0.22170
0.19953 0.99759 0.22335
0.20029 0.76404 0.22614
0.20105 0.87199 0.22872
0.20181 0.86616 0.22542
0.20257 1.18089 0.22621
0.20333 0.97356 0.22532
0.20409 0.75683 0.22336
0.20485 0.51040 0.22353
0.20561 0.95810 0.22739
0.20637 1.05639 0.22479
0.20713 0.75397 0.23130
0.20789 0.73296 0.23098
0.20865 0.84348 0.22832
0.20941 0.88740 0.23101
0.21017 0.62974 0.22651
0.21093 0.73149 0.22444
0.21169 0.65403 0.22734
0.21245 0.88875 0.22840
0.21321 0.77417 0.23078
0.21397 0.58455 0.22242
0.21473 0.67180 0.22432
0.21549 0.62926 0.22829
0.21625 0.76378 0.22587
0.21701 0.81064 0.22281
0.21777 0.64529 0.22987
0.21853 0.73494 0.22628
0.21929 0.58433 0.22886
0.22005 0.43986 0.22316
0.22081 0.70554 0.22018
0.22157 0.93528 0.22221
0.22233 0.85888 0.22643
0.22309 0.96485 0.22465
0.22385 0.91766 0.22103
0.22461 0.59416 0.21900
0.22537 0.85834 0.22333
0.22613 0.72040 0.22000
0.22689 0.67747 0.22083
0.22765 0.87528 0.21556
0.22841 0.71533 0.21355
0.22917 0.93632 0.21479
0.22993 0.44690 0.21416
0.23069 0.61484 0.21126
0.23145 0.70477 0.21456
0.23221 0.83849 0.21422
0.23297 0.53162 0.20999
0.23373 0.53155 0.20813
0.23449 0.66708 0.20793
0.23525 0.48987 0.21026
0.23601 0.62319 0.20911
0.23677 0.67757 0.21100
0.23753 0.58597 0.20596
0.23829 0.66947 0.20682
0.23905 0.87460 0.20770
0.23981 0.38385 0.20349
0.24057 0.81308 0.20461
0.24133 0.67568 0.20203
0.24209 0.47463 0.20266
0.24285 0.91311 0.20280
0.24361 0.86371 0.20117
0.24437 0.82655 0.19970
0.24513 0.76258 0.20114
0.24589 0.58489 0.20033
0.24665 0.87679 0.20309
0.24741 0.89850 0.19698
0.24817 0.67659 0.19575
0.24893 0.47244 0.19991
0.24969 0.49218 0.19878
0.25045 0.52191 0.19799
0.25121 0.93686 0.19298
0.25197 0.92519 0.19633
0.25273 0.80498 0.19355
0.25349 0.60425 0.18907
0.25425 0.57493 0.19184
0.25501 0.48390 0.19580
0.25577 0.80238 0.18947
0.25653 0.46276 0.19005
0.25729 0.60751 0.19080
0.25805 0.71866 0.19022
0.25881 0.80388 0.18976
0.25957 0.82870 0.18967
0.26033 0.61817 0.18652
0.26109 0.55848 0.18844
0.26185 0.34146 0.19030
0.26261 0.59485 0.18922
0.26337 0.63309 0.18526
0.26413 0.61431 0.18529
0.26489 0.42336 0.18655
0.26565 0.72307 0.18469
0.26641 0.53744 0.18363
0.26717 0.58691 0.18346
0.26793 0.71923 0.18223
0.26869 0.78937 0.18678
0.26945 0.76038 0.18237
0.27021 0.59314 0.18242
0.27097 0.63413 0.17936
0.27172 0.56379 0.18234
0.27248 0.51821 0.18045
0.27324 0.83910 0.18133
0.27400 0.61179 0.17869
0.27476 0.71234 0.17999
0.27552 0.45655 0.18142
0.27628 0.90131 0.17928
0.27704 0.85670 0.17858
0.27780 0.65662 0.17695
0.27856 0.70654 0.17816
0.27932 0.52316 0.17912
0.28008 0.62635 0.17560
0.28084 0.49626 0.17494
0.28160 0.63871 0.17448
0.28236 0.67977 0.17276
0.28312 0.43435 0.17526
0.28388 0.48627 0.17634
0.28464 0.68733 0.17374
0.28540 0.53616 0.17566
0.28616 0.63587 0.17575
0.28692 0.50985 0.17437
0.28768 0.48112 0.17638
0.28844 0.57662 0.17695
0.28920 0.45531 0.17474
0.28996 0.51688 0.17809
0.29072 0.61540 0.17411
0.29148 0.63050 0.17488
0.29224 0.46847 0.17488
0.29300 0.73576 0.17414
0.29376 0.46828 0.17582
0.29452 0.56419 0.17703
0.29528 0.39030 0.17628
0.29604 0.46093 0.17555
0.29680 0.53035 0.17577
0.29756 0.30281 0.17826
0.29832 0.43206 0.17400
0.29908 0.52585 0.17603
0.29984 0.58713 0.17621
0.30060 0.59919 0.17652
0.30136 0.43693 0.17351
0.30212 0.49412 0.17323
0.30288 0.52567 0.17322
0.30364 0.48065 0.17562
0.30440 0.43365 0.17408
0.30516 0.64632 0.17496
0.30592 0.66124 0.17738
0.30668 0.28092 0.17725
0.30744 0.62602 0.17824
0.30820 0.60255 0.17933
0.30896 0.52366 0.17987
0.30972 0.75255 0.17976
0.31048 0.51436 0.17801
0.31124 0.56559 0.17961
0.31200 0.42494 0.17735
0.31276 0.61143 0.17875
0.31352 0.50583 0.17852
0.31428 0.65903 0.17901
0.31504 0.35099 0.18098
0.31580 0.52306 0.17924
0.31656 0.54477 0.18176
0.31732 0.56108 0.18130
0.31808 0.51132 0.18234
0.31883 0.64753 0.18137
0.31959 0.64599 0.18351
0.32035 0.78190 0.18182
0.32111 0.52987 0.18455
0.32187 0.49225 0.18400
0.32263 0.38740 0.18598
0.32339 0.48472 0.18566
0.32415 0.41228 0.18907
0.32491 0.39727 0.18867
0.32567 0.48952 0.18661
0.32643 0.77714 0.18856
0.32719 0.32497 0.18660
0.32795 0.48275 0.18726
0.32871 0.28674 0.19168
0.32947 0.51701 0.18414
0.33023 0.37290 0.18548
0.33099 0.68330 0.18919
0.33175 0.45668 0.18847
0.33251 0.35932 0.18916
0.33327 0.61795 0.18873
0.33403 0.55824 0.18769
0.33479 0.52710 0.18890
0.33555 0.39918 0.18890
0.33631 0.30359 0.18813
0.33707 0.26150 0.18870
0.33783 0.52634 0.19016
0.33859 0.33665 0.19096
0.33935 0.61670 0.19182
0.34011 0.54175 0.19177
0.34087 0.37712 0.19056
0.34163 0.43710 0.19127
0.34239 0.51965 0.19481
0.34315 0.58817 0.19197
0.34391 0.57162 0.19149
0.34467 0.45207 0.19638
0.34543 0.66089 0.19421
0.34619 0.60620 0.19274
0.34695 0.40795 0.19388
0.34771 0.47716 0.19120
0.34847 0.43434 0.19658
0.34922 0.35310 0.19196
0.34998 0.42236 0.18982
0.35074 0.35338 0.18781
0.35150 0.52922 0.18815
0.35226 0.46588 0.18531
0.35302 0.38752 0.18560
0.35378 0.55820 0.18297
0.35454 0.52361 0.18371
0.35530 0.27245 0.18391
0.35606 0.11865 0.18798
0.35682 0.53541 0.18721
0.35758 0.35960 0.18793
0.35834 0.15674 0.18830
0.35910 0.57880 0.18747
0.35986 0.44559 0.18638
0.36062 0.52915 0.18655
0.36138 0.36124 0.18899
0.36214 0.32670 0.18626
0.36290 0.65192 0.18910
0.36366 0.39547 0.19030
0.36442 0.63671 0.18830
0.36518 0.62063 0.19065
0.36594 0.33804 0.18950
0.36670 0.30985 0.19042
0.36746 0.73596 0.19228
0.36822 0.61390 0.19463
0.36898 0.41875 0.19509
0.36974 0.21516 0.19529
0.37050 0.37016 0.19349
0.37126 0.19929 0.19618
0.37202 0.45867 0.19804
0.37277 0.32498 0.19454
0.37353 0.39072 0.19931
0.37429 0.63843 0.20277
0.37505 0.58534 0.20556
0.37581 0.43672 0.20249
0.37657 0.55272 0.20392
0.37733 0.34563 0.20429
0.37809 0.36409 0.20738
0.37885 0.41586 0.21017
0.37961 0.49571 0.20891
0.38037 0.49575 0.21083
0.38113 0.35252 0.21149
0.38189 0.65920 0.21215
0.38265 0.28912 0.21718
0.38341 0.24980 0.21624
0.38417 0.28279 0.21476
0.38493 0.37489 0.21929
0.38569 0.43976 0.21960
0.38645 0.27989 0.22181
0.38721 0.25002 0.22724
0.38797 0.00993 0.22363
0.38873 0.45689 0.22417
0.38949 0.28069 0.22916
0.39025 0.33721 0.22823
0.39101 0.12105 0.23140
0.39177 0.38921 0.22973
0.39252 0.22373 0.23178
0.39328 0.44269 0.23418
0.39404 0.38104 0.23812
0.39480 0.33105 0.23542
0.39556 0.41596 0.24170
0.39632 0.52803 0.24159
0.39708 0.30617 0.24558
0.39784 0.28351 0.24702
0.39860 0.55104 0.24146
0.39936 0.30077 0.25007
0.40012 0.72771 0.24950
0.40088 0.52617 0.25575
0.40164 0.31711 0.25073
0.40240 0.24742 0.25686
0.40316 0.70477 0.25523
0.40392 0.32800 0.25412
0.40468 0.58818 15.31644
0.40544 0.28750 0.25658
0.40620 0.60208 0.26340
0.40696 0.70848 0.26031
0.40772 0.68629 0.25996
0.40848 0.54970 0.26426
0.40924 -0.02894 0.26420
0.40999 0.36974 0.26479
0.41075 0.25198 0.26354
0.41151 0.18940 0.26563
0.41227 0.51744 0.27206
0.41303 0.41808 0.27685
0.41379 0.44202 0.26910
0.41455 0.46016 0.26908
0.41531 0.37228 0.27237
0.41607 0.37537 0.27005
0.41683 0.32933 0.27027
0.41759 0.42132 0.27598
0.41835 0.68415 0.28179
0.41911 0.37296 0.27799
0.41987 0.34949 0.28847
0.42063 0.21053 0.28073
0.42139 0.91406 0.27966
0.42215 0.32696 0.29165
0.42291 0.18646 0.28779
0.42367 0.34698 0.29356
0.42443 0.14007 0.29197
0.42519 0.63329 0.29921
0.42594 0.22791 0.30696
0.42670 0.12644 0.29655
0.42746 0.33498 0.30367
0.42822 0.38785 0.31013
0.42898 -0.30388 0.31443
0.42974 0.28071 0.32153
0.43050 0.28161 0.32045
0.43126 0.33323 0.32612
0.43202 0.55064 0.32475
0.43278 0.44260 0.32608
0.43354 -0.11935 0.33018
0.43430 0.62407 0.32841
0.43506 0.03785 0.34812
