# Supplementary material for: Hallucination of closed repeat proteins containing central pockets
Source: Nat Struct Mol Biol. 2023 Sep 28;30(11):1755–60. doi: 10.1038/s41594-023-01112-6 (PMC10643118; doi:10.1038/s41594-023-01112-6)
Supplement: Supplementary file 4 — Small-angle X-ray scattering raw data. [file 41594_2023_1112_MOESM4_ESM.tar › SAXS_submit/D8/C3_results/Buffer2/C3_high_D8_snap_00012.sub.2.dat]

0.01026 24.22784 105.64060
0.01102 36.36375 106.69838
0.01178 24.68229 64.66433
0.01254 20.70149 37.81942
0.01330 25.83969 24.27923
0.01406 27.47075 13.95946
0.01482 29.99838 8.58923
0.01558 25.66078 6.83592
0.01634 25.82883 4.71369
0.01710 25.25434 3.51307
0.01786 25.84995 2.33376
0.01862 24.63934 1.89979
0.01938 24.99254 1.59920
0.02014 25.25431 1.36225
0.02090 24.49546 1.19884
0.02166 23.28794 1.08875
0.02242 23.43176 1.06970
0.02318 24.79256 1.06206
0.02395 24.89252 1.01787
0.02471 24.60460 0.96133
0.02547 23.03475 0.89979
0.02623 23.75872 0.87302
0.02699 23.49825 0.84596
0.02775 24.12126 0.83296
0.02851 23.62254 0.81391
0.02927 22.72181 0.80144
0.03003 24.52050 0.76319
0.03079 22.17040 0.75252
0.03155 23.78652 0.72743
0.03231 23.52837 0.72689
0.03307 22.78902 0.70632
0.03383 22.67652 0.66365
0.03459 22.25448 0.66148
0.03535 21.97410 0.66127
0.03611 22.06840 0.64966
0.03687 21.02821 0.62248
0.03763 21.73075 0.61275
0.03839 20.69649 0.62136
0.03915 20.97411 0.57973
0.03991 21.13300 0.61124
0.04067 21.02216 0.60388
0.04143 20.47935 0.58387
0.04219 20.28857 0.55339
0.04295 19.68078 0.56358
0.04371 19.79775 0.54518
0.04447 20.10915 0.53475
0.04523 19.13039 0.52427
0.04599 19.34315 0.49928
0.04675 19.23108 0.53015
0.04751 19.35947 0.50914
0.04827 18.50749 0.51072
0.04903 18.87409 0.50799
0.04979 18.78192 0.50136
0.05055 18.71914 0.48590
0.05131 17.72502 0.48412
0.05207 17.74787 0.47438
0.05283 18.29000 0.46850
0.05359 17.04005 0.46922
0.05435 17.11142 0.46065
0.05511 16.84157 0.45252
0.05587 17.65698 0.45196
0.05663 17.20343 0.46140
0.05739 16.59008 0.43726
0.05815 16.00519 0.45128
0.05891 16.28239 0.42403
0.05967 16.82133 0.44361
0.06043 15.57225 0.42312
0.06119 15.24026 0.42102
0.06195 15.55910 0.41657
0.06271 14.96350 0.42337
0.06347 15.07063 0.41209
0.06423 14.44761 0.41200
0.06499 14.89903 0.40665
0.06575 14.47759 0.39806
0.06651 14.06440 0.39158
0.06727 14.35859 0.40073
0.06803 13.90745 0.39096
0.06879 13.95046 0.38810
0.06955 14.13170 0.39046
0.07031 13.54653 0.38091
0.07107 13.29486 0.37883
0.07183 13.00643 0.38011
0.07259 12.49185 0.37967
0.07335 13.07813 0.37326
0.07412 12.87076 0.37319
0.07488 12.58335 0.36699
0.07564 11.90014 0.36241
0.07640 12.02974 0.36166
0.07716 12.06382 0.36185
0.07792 11.29993 0.34689
0.07868 11.60957 0.34311
0.07944 11.48116 0.34784
0.08020 11.66326 0.34132
0.08096 10.94462 0.34299
0.08172 10.45861 0.34617
0.08248 10.76294 0.34416
0.08324 10.49946 0.33759
0.08400 10.51345 0.33726
0.08476 10.29222 0.34812
0.08552 10.06587 0.34734
0.08628 9.78549 0.35517
0.08704 9.63595 0.35620
0.08780 10.17705 0.37149
0.08856 9.74912 0.36912
0.08932 9.60261 0.36539
0.09008 9.13480 0.36348
0.09084 9.10893 0.36718
0.09160 8.84738 0.37125
0.09236 8.83153 0.37310
0.09312 8.43743 0.37114
0.09388 8.95484 0.36841
0.09464 8.64525 0.37009
0.09540 8.65597 0.36711
0.09616 8.52354 0.35468
0.09692 8.06181 0.35908
0.09768 8.20398 0.36353
0.09844 8.03513 0.36888
0.09920 7.97794 0.37023
0.09996 7.50739 0.34403
0.10072 7.61027 0.34646
0.10148 6.80830 0.32746
0.10224 7.33049 0.33648
0.10300 7.07354 0.33133
0.10376 7.37726 0.31851
0.10452 7.05864 0.32183
0.10528 6.82977 0.31285
0.10604 6.59049 0.30884
0.10680 6.52868 0.31261
0.10756 6.24337 0.29628
0.10832 6.31983 0.30413
0.10908 6.43882 0.30031
0.10984 6.04127 0.29822
0.11060 6.26124 0.30387
0.11136 5.74316 0.30025
0.11212 5.82635 0.29717
0.11288 5.86648 0.29716
0.11364 5.52812 0.29022
0.11440 5.64261 0.29276
0.11516 5.70087 0.29140
0.11592 5.52394 0.28715
0.11668 5.37348 0.28999
0.11744 5.13627 0.28209
0.11820 5.04242 0.28193
0.11896 4.93480 0.28097
0.11972 4.84849 0.27853
0.12048 4.97982 0.28042
0.12124 4.87835 0.27004
0.12200 4.39443 0.27571
0.12276 5.01460 0.27022
0.12352 4.35394 0.26697
0.12428 4.43394 0.27374
0.12504 4.21266 0.26651
0.12580 4.10586 0.26631
0.12656 4.33837 0.26015
0.12732 4.24678 0.26058
0.12808 3.85617 0.25975
0.12884 3.51433 0.25849
0.12960 4.23669 0.25518
0.13036 3.44822 0.25459
0.13112 3.80008 0.25067
0.13188 3.89793 0.25507
0.13264 3.72059 0.25339
0.13340 3.47763 0.24664
0.13416 3.64498 0.24579
0.13492 3.46782 0.24344
0.13568 3.31906 0.24331
0.13644 3.58419 0.24381
0.13720 3.35050 0.24266
0.13796 3.17635 0.23820
0.13873 2.92067 0.23845
0.13949 2.87906 0.24088
0.14025 3.19091 0.23767
0.14101 2.92503 0.24069
0.14177 2.73583 0.23455
0.14253 2.63587 0.23804
0.14329 2.79989 0.23453
0.14405 2.64595 0.23005
0.14481 2.85699 0.23765
0.14557 2.34628 0.23165
0.14633 2.59028 0.22959
0.14709 2.67530 0.22746
0.14785 2.61526 0.22874
0.14861 2.47850 0.22818
0.14937 2.42219 0.23071
0.15013 2.18374 0.22108
0.15089 2.26651 0.22294
0.15165 2.30733 0.22271
0.15241 2.24482 0.22449
0.15317 1.89327 0.22401
0.15393 2.02943 0.21893
0.15469 2.16277 0.21824
0.15545 2.16064 0.22107
0.15621 1.96605 0.21882
0.15697 1.78374 0.21996
0.15773 1.79406 0.21566
0.15849 1.97934 0.21558
0.15925 1.85200 0.21417
0.16001 1.93377 0.21904
0.16077 2.08329 0.21500
0.16153 2.02296 0.21543
0.16229 1.58338 0.21331
0.16305 1.75577 0.21194
0.16381 1.75499 0.21239
0.16457 1.49177 0.20835
0.16533 1.48540 0.20858
0.16609 1.86177 0.20758
0.16685 1.81743 0.20624
0.16761 1.46982 0.20450
0.16837 1.71468 0.20574
0.16913 1.42100 0.20540
0.16989 1.69791 0.20283
0.17065 1.53982 0.20448
0.17141 1.56724 0.20367
0.17217 1.40693 0.20514
0.17293 1.48596 0.20408
0.17369 1.25185 0.20199
0.17445 1.11618 0.20437
0.17521 1.70395 0.20365
0.17597 1.47625 0.20758
0.17673 1.25113 0.20921
0.17749 1.15578 0.21574
0.17825 1.09837 0.21176
0.17901 1.10039 0.21262
0.17977 1.33728 0.21589
0.18053 1.28991 0.21620
0.18129 0.92457 0.21560
0.18205 1.36882 0.21588
0.18281 1.13532 0.21809
0.18357 1.14423 0.22325
0.18433 1.35768 0.21790
0.18509 1.10934 0.21909
0.18585 1.25786 0.22022
0.18661 1.10004 0.22362
0.18737 1.08915 0.21964
0.18813 1.04993 0.21927
0.18889 0.87365 0.22095
0.18965 1.02184 0.21869
0.19041 0.99362 0.22324
0.19117 1.08336 0.22199
0.19193 0.96549 0.22182
0.19269 0.96994 0.22534
0.19345 0.85818 0.22413
0.19421 0.87841 0.22428
0.19497 0.79925 0.22419
0.19573 0.79116 0.22878
0.19649 1.03601 0.22695
0.19725 1.02955 0.22672
0.19801 1.02870 0.22637
0.19877 0.84272 0.22253
0.19953 1.12431 0.22500
0.20029 0.87446 0.22864
0.20105 0.95243 0.22746
0.20181 0.94595 0.22996
0.20257 0.59783 0.22270
0.20333 0.87955 0.22746
0.20409 0.79752 0.22591
0.20485 1.05235 0.22818
0.20561 0.84136 0.22915
0.20637 0.60898 0.22643
0.20713 0.95372 0.22806
0.20789 0.70330 0.22399
0.20865 0.99918 0.22789
0.20941 0.78091 0.23144
0.21017 0.59196 0.22728
0.21093 0.96500 0.22849
0.21169 0.48923 0.22776
0.21245 0.71695 0.22934
0.21321 1.00787 0.22872
0.21397 0.71813 0.22848
0.21473 0.96553 0.22471
0.21549 0.93422 0.22548
0.21625 0.61994 0.22471
0.21701 0.75177 0.22546
0.21777 0.64234 0.22347
0.21853 0.59729 0.22551
0.21929 0.41942 0.22445
0.22005 0.50727 0.22723
0.22081 0.55965 0.22253
0.22157 0.74561 0.22153
0.22233 0.51895 0.22786
0.22309 0.51293 0.22175
0.22385 0.71168 0.22310
0.22461 0.56825 0.22064
0.22537 0.49225 0.22113
0.22613 0.42655 0.21904
0.22689 0.51198 0.21840
0.22765 0.40403 0.21390
0.22841 0.87744 0.21571
0.22917 0.59911 0.21576
0.22993 0.73777 0.21640
0.23069 0.92300 0.21606
0.23145 0.55223 0.21308
0.23221 0.96820 0.21403
0.23297 0.94917 0.21219
0.23373 0.54016 0.20978
0.23449 0.66466 0.21179
0.23525 0.56124 0.21141
0.23601 0.93871 0.20972
0.23677 0.68945 0.20858
0.23753 0.78851 0.20582
0.23829 0.69947 0.20952
0.23905 0.76536 0.20333
0.23981 0.65209 0.20399
0.24057 0.70669 0.20322
0.24133 0.68298 0.20141
0.24209 0.53606 0.20350
0.24285 0.70522 0.20597
0.24361 0.78104 0.19949
0.24437 0.75488 0.20069
0.24513 0.46673 0.19946
0.24589 0.71249 0.19929
0.24665 0.63751 0.20110
0.24741 0.80721 0.19886
0.24817 0.78206 0.19943
0.24893 0.64083 0.19602
0.24969 0.77556 0.19912
0.25045 0.64513 0.19462
0.25121 0.55358 0.19299
0.25197 0.68352 0.19660
0.25273 0.79329 0.19450
0.25349 0.79469 0.19285
0.25425 0.60735 0.19313
0.25501 0.62387 0.19225
0.25577 0.47844 0.19270
0.25653 0.24252 0.19287
0.25729 0.54601 0.19224
0.25805 0.57952 0.19061
0.25881 0.66184 0.18889
0.25957 0.53644 0.19135
0.26033 0.82753 0.18944
0.26109 0.72983 0.18808
0.26185 0.75275 0.18863
0.26261 0.35115 0.18932
0.26337 0.56249 0.18548
0.26413 0.50513 0.18411
0.26489 0.62190 0.18379
0.26565 0.60106 0.18422
0.26641 0.48287 0.18413
0.26717 0.42995 0.18276
0.26793 0.64867 0.18491
0.26869 0.78421 0.18428
0.26945 0.69482 0.18447
0.27021 0.44808 0.18356
0.27097 0.69929 0.18267
0.27172 0.52082 0.18338
0.27248 0.56863 0.18135
0.27324 0.44219 0.18043
0.27400 0.65938 0.17998
0.27476 0.67101 0.18124
0.27552 0.57736 0.17817
0.27628 0.58971 0.17674
0.27704 0.51856 0.17711
0.27780 0.63066 0.17660
0.27856 0.59154 0.17746
0.27932 0.71368 0.17711
0.28008 0.58896 0.17662
0.28084 0.56882 0.17430
0.28160 0.33435 0.17614
0.28236 0.70102 0.17717
0.28312 0.47944 0.17468
0.28388 0.62358 0.17571
0.28464 0.61229 0.17281
0.28540 0.60495 0.17399
0.28616 0.55830 0.17416
0.28692 0.64754 0.17433
0.28768 0.59423 0.17631
0.28844 0.52971 0.17671
0.28920 0.56310 0.17562
0.28996 0.82308 0.17460
0.29072 0.40545 0.17121
0.29148 0.58838 0.17471
0.29224 0.51103 0.17479
0.29300 0.63435 0.17617
0.29376 0.42274 0.17548
0.29452 0.60565 0.17616
0.29528 0.60959 0.17791
0.29604 0.49091 0.17668
0.29680 0.71019 0.17780
0.29756 0.85527 0.17660
0.29832 0.62779 0.17539
0.29908 0.53632 0.17857
0.29984 0.53045 0.17261
0.30060 0.45901 0.17559
0.30136 0.54617 0.17301
0.30212 0.54911 0.17502
0.30288 0.54293 0.17467
0.30364 0.26079 0.17385
0.30440 0.41003 0.17696
0.30516 0.64733 0.17550
0.30592 0.55363 0.17782
0.30668 0.32947 0.17857
0.30744 0.34558 0.17605
0.30820 0.37012 0.17743
0.30896 0.34279 0.17989
0.30972 0.58285 0.17800
0.31048 0.65829 0.17912
0.31124 0.37531 0.18023
0.31200 0.42178 0.17900
0.31276 0.64740 0.17740
0.31352 0.53594 0.17843
0.31428 0.67843 0.17932
0.31504 0.43906 0.17797
0.31580 0.48879 0.17760
0.31656 0.54073 0.18233
0.31732 0.42960 0.17940
0.31808 0.44144 0.17971
0.31883 0.70530 0.18410
0.31959 0.42804 0.18485
0.32035 0.53730 0.18146
0.32111 0.30516 0.18043
0.32187 0.45811 0.18508
0.32263 0.46096 0.18318
0.32339 0.45577 0.18808
0.32415 0.28746 0.19047
0.32491 0.35973 0.18499
0.32567 0.60587 0.18875
0.32643 0.09733 0.18843
0.32719 0.64732 0.18860
0.32795 0.62922 0.18614
0.32871 0.58694 0.18852
0.32947 0.35456 0.18780
0.33023 0.54739 0.18694
0.33099 0.55939 0.18900
0.33175 0.50148 0.18637
0.33251 0.32860 0.18857
0.33327 0.61044 0.18926
0.33403 0.46708 0.18837
0.33479 0.63195 0.18938
0.33555 0.49966 0.19061
0.33631 0.33563 0.18665
0.33707 0.62993 0.18788
0.33783 0.62445 0.19043
0.33859 0.61167 0.18992
0.33935 0.56794 0.19170
0.34011 0.23838 0.19115
0.34087 0.48727 0.19156
0.34163 0.48697 0.19267
0.34239 0.47047 0.19365
0.34315 0.63344 0.19273
0.34391 0.44448 0.19528
0.34467 0.45921 0.19026
0.34543 0.31496 0.19020
0.34619 0.35955 0.19193
0.34695 0.53108 0.19662
0.34771 0.40268 0.19499
0.34847 0.52406 0.19494
0.34922 0.32759 0.19542
0.34998 0.35923 0.19284
0.35074 0.36329 0.18702
0.35150 0.50748 0.18677
0.35226 0.37468 0.18458
0.35302 0.42379 0.18210
0.35378 0.50680 0.18339
0.35454 0.34768 0.18651
0.35530 0.19887 0.18536
0.35606 0.53186 0.18777
0.35682 0.26750 0.18857
0.35758 0.29198 0.18932
0.35834 0.36235 0.18654
0.35910 0.20261 0.18614
0.35986 0.36807 0.18863
0.36062 0.36117 0.18651
0.36138 0.34406 0.18740
0.36214 0.51499 0.18952
0.36290 0.51232 0.18648
0.36366 0.47811 0.18757
0.36442 0.36567 0.19012
0.36518 0.38439 0.18651
0.36594 0.74439 0.18805
0.36670 0.46618 0.19178
0.36746 0.60711 0.19093
0.36822 0.46667 0.19250
0.36898 0.53042 0.19388
0.36974 0.22128 0.19430
0.37050 0.35939 0.19138
0.37126 0.66114 0.19416
0.37202 0.47277 0.19671
0.37277 0.48167 0.19757
0.37353 0.58763 0.19997
0.37429 0.51225 0.20221
0.37505 0.61716 0.19760
0.37581 0.44565 0.20498
0.37657 0.40159 0.20279
0.37733 0.40678 0.20451
0.37809 0.55810 0.20559
0.37885 0.52819 0.20711
0.37961 0.26995 0.20924
0.38037 0.36956 0.21089
0.38113 0.38714 0.20777
0.38189 0.78695 0.21207
0.38265 0.57011 0.21350
0.38341 0.35777 0.21608
0.38417 0.37462 0.21998
0.38493 0.44907 0.21877
0.38569 0.17195 0.22032
0.38645 0.05012 0.22496
0.38721 0.50265 0.23362
0.38797 0.43137 0.22967
0.38873 0.24155 0.22468
0.38949 0.16104 0.22863
0.39025 0.28200 0.22876
0.39101 0.12737 0.22697
0.39177 0.12093 0.23645
0.39252 0.11152 0.23121
0.39328 0.10791 0.23694
0.39404 0.33635 0.23525
0.39480 0.41854 0.23964
0.39556 0.31601 0.24090
0.39632 0.17141 0.23781
0.39708 0.24635 0.24748
0.39784 0.60409 0.24319
0.39860 0.23673 0.24674
0.39936 0.53803 0.25150
0.40012 0.79473 0.25093
0.40088 0.43656 0.25225
0.40164 0.38828 0.25458
0.40240 0.16659 0.25178
0.40316 0.49276 0.25255
0.40392 0.50589 0.25182
0.40468 0.02595 15.75117
0.40544 0.15844 0.26124
0.40620 0.61280 0.26184
0.40696 0.31314 0.26562
0.40772 0.26427 0.26358
0.40848 0.33697 0.26084
0.40924 0.34555 0.26740
0.40999 0.17577 0.26525
0.41075 0.43219 0.26834
0.41151 0.68159 0.26606
0.41227 0.48602 0.26348
0.41303 0.54537 0.26818
0.41379 0.64878 0.27092
0.41455 0.20938 0.26955
0.41531 0.52806 0.27195
0.41607 0.49504 0.27549
0.41683 0.40439 0.27711
0.41759 0.55113 0.27815
0.41835 0.35708 0.27381
0.41911 0.30887 0.27502
0.41987 0.12311 0.28641
0.42063 0.47229 0.28374
0.42139 0.24509 0.28448
0.42215 0.30265 0.29330
0.42291 0.09913 0.29076
0.42367 0.49346 0.28942
0.42443 0.34848 0.29534
0.42519 0.27114 0.29940
0.42594 0.18135 0.29800
0.42670 0.32021 0.30065
0.42746 0.49119 0.30540
0.42822 -0.12745 0.31184
0.42898 0.62195 0.30998
0.42974 0.30996 0.31361
0.43050 0.21169 0.31568
0.43126 0.30000 0.32090
0.43202 0.40855 0.33168
0.43278 0.28381 0.32109
0.43354 0.36109 0.34229
0.43430 0.64815 0.33767
0.43506 0.68268 0.34666
