# Supplementary material for: Hallucination of closed repeat proteins containing central pockets
Source: Nat Struct Mol Biol. 2023 Sep 28;30(11):1755–60. doi: 10.1038/s41594-023-01112-6 (PMC10643118; doi:10.1038/s41594-023-01112-6)
Supplement: Supplementary file 4 — Small-angle X-ray scattering raw data. [file 41594_2023_1112_MOESM4_ESM.tar › SAXS_submit/D8/C3_results/Buffer2/C3_high_D8_snap_00011.sub.2.dat]

0.01026 28.95990 102.52423
0.01102 27.27099 108.59926
0.01178 32.69061 65.65931
0.01254 23.33492 38.10169
0.01330 19.49053 24.10731
0.01406 23.97008 14.20107
0.01482 28.79813 8.29763
0.01558 25.93274 6.86226
0.01634 29.12115 5.27764
0.01710 26.17612 3.54682
0.01786 26.17855 2.14598
0.01862 25.26873 1.93324
0.01938 26.33387 1.52865
0.02014 24.77372 1.44234
0.02090 24.58621 1.17158
0.02166 24.77885 1.13188
0.02242 24.55915 1.09875
0.02318 24.57775 1.01710
0.02395 25.28842 0.98624
0.02471 24.27128 0.96958
0.02547 24.28383 0.88829
0.02623 23.77302 0.91297
0.02699 23.44727 0.85475
0.02775 23.16510 0.79821
0.02851 23.57949 0.81915
0.02927 23.35168 0.79312
0.03003 23.07423 0.79213
0.03079 22.56862 0.75943
0.03155 22.24004 0.72492
0.03231 22.30317 0.73838
0.03307 22.66885 0.68930
0.03383 22.12925 0.68284
0.03459 21.70684 0.69524
0.03535 21.57446 0.63730
0.03611 22.02193 0.61266
0.03687 21.37848 0.63258
0.03763 21.60749 0.63437
0.03839 20.61754 0.61139
0.03915 20.65180 0.58834
0.03991 20.90216 0.58486
0.04067 19.89303 0.59199
0.04143 19.84292 0.58427
0.04219 20.36871 0.56564
0.04295 19.27208 0.57629
0.04371 20.54697 0.54101
0.04447 20.38463 0.53695
0.04523 19.74184 0.53918
0.04599 19.23322 0.52086
0.04675 19.06483 0.50791
0.04751 19.42936 0.50083
0.04827 19.18459 0.50273
0.04903 18.71426 0.48909
0.04979 18.94129 0.48720
0.05055 18.67589 0.48439
0.05131 18.30398 0.46874
0.05207 17.48090 0.48129
0.05283 17.61579 0.47518
0.05359 17.35153 0.47522
0.05435 17.34904 0.47774
0.05511 17.27012 0.45863
0.05587 17.05598 0.46281
0.05663 16.60890 0.45169
0.05739 17.29404 0.44402
0.05815 16.38450 0.44453
0.05891 16.69585 0.43857
0.05967 15.34681 0.42919
0.06043 15.55860 0.42490
0.06119 15.46357 0.42887
0.06195 15.34236 0.41776
0.06271 15.66389 0.42037
0.06347 15.20808 0.40643
0.06423 14.53876 0.41549
0.06499 14.56135 0.40080
0.06575 14.15186 0.39754
0.06651 13.77197 0.39412
0.06727 14.07350 0.40129
0.06803 14.20826 0.40056
0.06879 14.02475 0.38930
0.06955 13.51795 0.39021
0.07031 13.10255 0.37583
0.07107 12.98849 0.38839
0.07183 12.66201 0.37691
0.07259 13.11722 0.38277
0.07335 13.07508 0.36887
0.07412 12.62522 0.37068
0.07488 12.58770 0.36403
0.07564 12.39444 0.35902
0.07640 12.43782 0.36212
0.07716 12.02951 0.35879
0.07792 11.80636 0.35950
0.07868 11.36183 0.35038
0.07944 11.49725 0.35339
0.08020 11.72145 0.34165
0.08096 11.08605 0.35437
0.08172 11.38400 0.33851
0.08248 11.28547 0.34957
0.08324 10.30730 0.33829
0.08400 10.40405 0.33970
0.08476 10.23149 0.34044
0.08552 9.97133 0.35691
0.08628 9.83162 0.35541
0.08704 9.98147 0.35521
0.08780 9.64202 0.35556
0.08856 9.36655 0.36516
0.08932 9.82474 0.36419
0.09008 9.49479 0.36448
0.09084 9.06088 0.37480
0.09160 9.03927 0.37084
0.09236 8.87331 0.36688
0.09312 8.82819 0.38234
0.09388 8.72993 0.38425
0.09464 8.41996 0.36863
0.09540 8.46184 0.36071
0.09616 8.17023 0.35916
0.09692 7.98051 0.36114
0.09768 7.82695 0.35944
0.09844 8.13517 0.35196
0.09920 8.12707 0.36725
0.09996 7.55147 0.35157
0.10072 7.82624 0.34151
0.10148 7.21357 0.33021
0.10224 7.63704 0.33527
0.10300 7.21165 0.32399
0.10376 7.00901 0.32027
0.10452 7.13182 0.32161
0.10528 6.80607 0.31857
0.10604 6.94179 0.30977
0.10680 6.71409 0.30877
0.10756 6.28544 0.30765
0.10832 6.41644 0.30736
0.10908 6.41197 0.30697
0.10984 5.97997 0.29765
0.11060 5.93175 0.30380
0.11136 5.88164 0.30707
0.11212 5.93771 0.29753
0.11288 5.75529 0.29749
0.11364 5.39432 0.29675
0.11440 5.64218 0.29285
0.11516 5.37275 0.28858
0.11592 5.18770 0.29000
0.11668 5.36921 0.28393
0.11744 4.98667 0.28163
0.11820 5.16241 0.27979
0.11896 4.74668 0.27876
0.11972 4.80462 0.27480
0.12048 4.89603 0.27549
0.12124 5.00485 0.27747
0.12200 4.89830 0.27219
0.12276 4.66920 0.27230
0.12352 4.45479 0.27466
0.12428 4.51283 0.26817
0.12504 4.48709 0.26373
0.12580 4.39386 0.26218
0.12656 4.19354 0.26389
0.12732 4.03850 0.25914
0.12808 3.75638 0.26014
0.12884 3.87670 0.25547
0.12960 3.90273 0.25441
0.13036 4.22231 0.25447
0.13112 3.77669 0.25274
0.13188 3.42737 0.25191
0.13264 3.92441 0.25298
0.13340 3.81104 0.24576
0.13416 3.48499 0.24856
0.13492 2.89842 0.24325
0.13568 3.41228 0.24397
0.13644 2.94393 0.24403
0.13720 3.40103 0.23952
0.13796 3.44518 0.23781
0.13873 3.16351 0.23694
0.13949 3.29770 0.23740
0.14025 2.88455 0.23952
0.14101 2.69537 0.23665
0.14177 2.95149 0.23290
0.14253 3.05254 0.23531
0.14329 2.83564 0.23341
0.14405 2.90892 0.23605
0.14481 2.81247 0.23330
0.14557 2.82457 0.22728
0.14633 2.75966 0.22424
0.14709 2.35597 0.22555
0.14785 2.63243 0.22968
0.14861 2.78372 0.22857
0.14937 2.26735 0.22779
0.15013 2.48631 0.22785
0.15089 2.01350 0.22687
0.15165 2.39327 0.22332
0.15241 2.11555 0.22618
0.15317 2.31422 0.22203
0.15393 2.12997 0.22063
0.15469 2.13938 0.22119
0.15545 2.02727 0.21965
0.15621 2.01548 0.21701
0.15697 2.27322 0.21615
0.15773 2.04117 0.21830
0.15849 1.86805 0.21763
0.15925 1.92577 0.21445
0.16001 1.95195 0.21431
0.16077 1.73741 0.21560
0.16153 1.60120 0.21161
0.16229 1.89048 0.21250
0.16305 1.70576 0.20797
0.16381 1.57890 0.21393
0.16457 2.08073 0.21147
0.16533 1.56213 0.20834
0.16609 1.72865 0.20763
0.16685 1.68335 0.20640
0.16761 1.84806 0.20671
0.16837 1.42600 0.20851
0.16913 1.53931 0.20565
0.16989 1.62070 0.20261
0.17065 1.86295 0.20531
0.17141 1.31722 0.20398
0.17217 1.32068 0.20281
0.17293 1.34977 0.20206
0.17369 1.29449 0.20288
0.17445 1.53411 0.20342
0.17521 1.69402 0.20419
0.17597 1.73676 0.20272
0.17673 1.33865 0.20783
0.17749 0.89881 0.20952
0.17825 1.44439 0.21319
0.17901 1.32205 0.21207
0.17977 1.20053 0.21322
0.18053 1.16294 0.21433
0.18129 1.22016 0.21743
0.18205 0.91409 0.21692
0.18281 1.19543 0.21860
0.18357 0.95502 0.21861
0.18433 1.16509 0.22062
0.18509 1.10290 0.21993
0.18585 0.86596 0.21912
0.18661 1.12525 0.21880
0.18737 1.11410 0.22406
0.18813 0.96409 0.22161
0.18889 1.00530 0.22082
0.18965 0.87893 0.22093
0.19041 0.73026 0.22294
0.19117 0.95376 0.22133
0.19193 1.02162 0.22127
0.19269 0.98570 0.22581
0.19345 0.94134 0.22402
0.19421 0.83115 0.22552
0.19497 0.67524 0.22559
0.19573 0.99058 0.22649
0.19649 0.90159 0.22758
0.19725 0.77942 0.23054
0.19801 0.55876 0.22379
0.19877 0.60693 0.22540
0.19953 1.10635 0.22810
0.20029 0.65482 0.22385
0.20105 0.95838 0.22452
0.20181 0.56600 0.22356
0.20257 0.84501 0.22460
0.20333 0.76698 0.22979
0.20409 0.77996 0.22876
0.20485 0.53764 0.22635
0.20561 0.92866 0.22560
0.20637 1.02062 0.22723
0.20713 0.61100 0.22707
0.20789 0.53357 0.22394
0.20865 0.80735 0.22939
0.20941 1.08842 0.22703
0.21017 0.97861 0.22652
0.21093 0.61112 0.22895
0.21169 0.57481 0.22840
0.21245 0.96778 0.22534
0.21321 0.80949 0.22901
0.21397 0.60457 0.22639
0.21473 0.85041 0.22709
0.21549 0.90235 0.22409
0.21625 0.52755 0.22551
0.21701 0.90694 0.22704
0.21777 0.60230 0.23019
0.21853 0.87806 0.22552
0.21929 0.72023 0.22687
0.22005 0.92703 0.22578
0.22081 0.98847 0.22929
0.22157 0.74823 0.22523
0.22233 0.60262 0.22076
0.22309 0.60011 0.22388
0.22385 0.47425 0.22379
0.22461 1.01015 0.22039
0.22537 0.65312 0.21775
0.22613 0.39958 0.22006
0.22689 0.56095 0.21728
0.22765 0.74195 0.21488
0.22841 0.81364 0.21576
0.22917 0.61474 0.21841
0.22993 0.77131 0.21548
0.23069 0.73427 0.21666
0.23145 0.75527 0.21247
0.23221 0.69488 0.21417
0.23297 0.78153 0.20977
0.23373 0.54301 0.21040
0.23449 0.69734 0.20613
0.23525 0.74966 0.20992
0.23601 0.65985 0.20800
0.23677 0.50097 0.20811
0.23753 0.69584 0.20836
0.23829 0.61867 0.20737
0.23905 0.70233 0.20536
0.23981 0.48096 0.20358
0.24057 0.82593 0.20704
0.24133 0.67187 0.20298
0.24209 0.91180 0.20318
0.24285 0.61954 0.20243
0.24361 0.76919 0.20215
0.24437 0.90335 0.19730
0.24513 0.80983 0.19933
0.24589 0.88717 0.20002
0.24665 0.70433 0.19707
0.24741 0.79792 0.19659
0.24817 0.49977 0.19885
0.24893 0.54098 0.19661
0.24969 0.70599 0.19937
0.25045 0.37404 0.19793
0.25121 0.49678 0.19512
0.25197 0.62396 0.19449
0.25273 0.56783 0.19294
0.25349 0.48391 0.19122
0.25425 0.61149 0.19197
0.25501 0.65296 0.19455
0.25577 0.87493 0.19326
0.25653 0.65860 0.19088
0.25729 0.86443 0.19125
0.25805 0.74917 0.19042
0.25881 0.57118 0.19091
0.25957 0.80985 0.18776
0.26033 1.01776 0.18864
0.26109 0.58029 0.18698
0.26185 0.66864 0.18528
0.26261 0.60327 0.18898
0.26337 0.56507 0.18772
0.26413 0.62051 0.18680
0.26489 0.79509 0.18383
0.26565 0.63268 0.18614
0.26641 0.48074 0.18417
0.26717 0.61566 0.18503
0.26793 0.56189 0.18528
0.26869 0.43705 0.18305
0.26945 0.67791 0.18216
0.27021 0.58792 0.18159
0.27097 0.40495 0.17935
0.27172 0.52293 0.18213
0.27248 0.44432 0.18041
0.27324 0.72308 0.18101
0.27400 0.72418 0.17761
0.27476 0.42715 0.17892
0.27552 0.88927 0.18016
0.27628 0.66418 0.17651
0.27704 0.50879 0.17932
0.27780 0.57546 0.17777
0.27856 0.55647 0.17700
0.27932 0.62640 0.17886
0.28008 0.52362 0.17645
0.28084 0.56045 0.17663
0.28160 0.63380 0.17671
0.28236 0.51128 0.17614
0.28312 0.67826 0.17674
0.28388 0.78557 0.17731
0.28464 0.56977 0.17289
0.28540 0.52449 0.17462
0.28616 0.45578 0.17491
0.28692 0.48471 0.17645
0.28768 0.58840 0.17379
0.28844 0.44588 0.17493
0.28920 0.59084 0.17511
0.28996 0.63815 0.17765
0.29072 0.38258 0.17801
0.29148 0.69540 0.17586
0.29224 0.43639 0.17892
0.29300 0.46539 0.17470
0.29376 0.61594 0.17734
0.29452 0.48110 0.17542
0.29528 0.73189 0.17591
0.29604 0.65944 0.17878
0.29680 0.53182 0.17726
0.29756 0.40587 0.17456
0.29832 0.37246 0.17479
0.29908 0.55407 0.17447
0.29984 0.54263 0.17714
0.30060 0.50844 0.17514
0.30136 0.55368 0.17615
0.30212 0.42163 0.17433
0.30288 0.42336 0.17573
0.30364 0.50379 0.17316
0.30440 0.41419 0.17270
0.30516 0.68755 0.17493
0.30592 0.63100 0.17818
0.30668 0.41468 0.17671
0.30744 0.26108 0.17895
0.30820 0.41356 0.17938
0.30896 0.50957 0.17912
0.30972 0.53943 0.17906
0.31048 0.42149 0.18110
0.31124 0.31205 0.17909
0.31200 0.63354 0.17789
0.31276 0.52157 0.17761
0.31352 0.57504 0.17763
0.31428 0.45968 0.17946
0.31504 0.49152 0.17906
0.31580 0.51742 0.17766
0.31656 0.54955 0.17996
0.31732 0.48382 0.18107
0.31808 0.81157 0.18139
0.31883 0.58626 0.18285
0.31959 0.62430 0.18336
0.32035 0.48862 0.18319
0.32111 0.64506 0.18580
0.32187 0.52928 0.18328
0.32263 0.30280 0.18783
0.32339 0.50389 0.18798
0.32415 0.25447 0.18554
0.32491 0.49702 0.18904
0.32567 0.34935 0.18772
0.32643 0.66489 0.19030
0.32719 0.44928 0.18867
0.32795 0.52310 0.18956
0.32871 0.45167 0.18804
0.32947 0.64301 0.18781
0.33023 0.27794 0.18559
0.33099 0.44362 0.18583
0.33175 0.51041 0.18893
0.33251 0.43050 0.18712
0.33327 0.42806 0.18990
0.33403 0.42941 0.18651
0.33479 0.44011 0.18775
0.33555 0.48874 0.18608
0.33631 0.31928 0.18950
0.33707 0.50304 0.18961
0.33783 0.47100 0.18899
0.33859 0.39796 0.18855
0.33935 0.60842 0.19151
0.34011 0.51087 0.19272
0.34087 0.34627 0.19257
0.34163 0.52220 0.19214
0.34239 0.61354 0.18956
0.34315 0.27965 0.19286
0.34391 0.40681 0.19601
0.34467 0.37544 0.19343
0.34543 0.73706 0.18895
0.34619 0.45988 0.19016
0.34695 0.22099 0.19174
0.34771 0.55187 0.19486
0.34847 0.49967 0.19440
0.34922 0.48774 0.19403
0.34998 0.37229 0.19182
0.35074 0.33583 0.18692
0.35150 0.44016 0.18468
0.35226 0.61245 0.18531
0.35302 0.60049 0.18396
0.35378 0.42146 0.18170
0.35454 0.47564 0.18551
0.35530 0.22214 0.18732
0.35606 0.82998 0.18540
0.35682 0.61096 0.19099
0.35758 0.49521 0.18821
0.35834 0.41383 0.18910
0.35910 0.48093 0.19102
0.35986 0.41165 0.18701
0.36062 0.39185 0.18807
0.36138 0.44877 0.18824
0.36214 0.58582 0.19001
0.36290 0.32438 0.18746
0.36366 0.23508 0.18841
0.36442 0.48389 0.19125
0.36518 0.58997 0.19082
0.36594 0.14979 0.19130
0.36670 0.46607 0.19403
0.36746 0.58344 0.19279
0.36822 0.23398 0.19219
0.36898 0.66070 0.19417
0.36974 0.44320 0.19311
0.37050 0.57522 0.19151
0.37126 0.46666 0.19081
0.37202 0.43478 0.19957
0.37277 0.69006 0.19796
0.37353 0.38560 0.19762
0.37429 0.28097 0.19979
0.37505 0.12775 0.19704
0.37581 0.35143 0.20255
0.37657 0.19012 0.20464
0.37733 0.39503 0.20229
0.37809 0.48429 0.20539
0.37885 0.03648 0.20914
0.37961 0.36197 0.20926
0.38037 0.18842 0.21083
0.38113 0.38827 0.21376
0.38189 0.34208 0.21407
0.38265 0.39200 0.21473
0.38341 0.47211 0.21774
0.38417 0.41001 0.21597
0.38493 0.41693 0.22081
0.38569 0.52476 0.22164
0.38645 0.42547 0.22158
0.38721 0.37636 0.22525
0.38797 0.83076 0.21987
0.38873 0.45859 0.22320
0.38949 0.56663 0.22708
0.39025 0.27698 0.23107
0.39101 0.40557 0.22588
0.39177 0.34556 0.23159
0.39252 0.58285 0.23653
0.39328 0.46807 0.23449
0.39404 0.07064 0.23285
0.39480 0.24054 0.24013
0.39556 0.35960 0.24202
0.39632 0.49117 0.23745
0.39708 0.31369 0.24590
0.39784 0.31933 0.24260
0.39860 0.41180 0.24467
0.39936 0.40580 0.24602
0.40012 0.36799 0.25281
0.40088 0.08686 0.24811
0.40164 0.30748 0.25603
0.40240 0.60615 0.25717
0.40316 0.30578 0.25480
0.40392 0.33170 0.25683
0.40468 0.76575 17.29649
0.40544 0.12163 0.26457
0.40620 0.32188 0.25891
0.40696 0.26406 0.25570
0.40772 0.47904 0.25964
0.40848 0.31714 0.26342
0.40924 0.27083 0.26370
0.40999 0.01755 0.26583
0.41075 0.33287 0.26746
0.41151 0.39531 0.26571
0.41227 0.24695 0.26692
0.41303 0.36335 0.26720
0.41379 0.22892 0.27216
0.41455 0.53267 0.26855
0.41531 0.20354 0.27276
0.41607 0.04875 0.27244
0.41683 0.26510 0.27131
0.41759 0.06562 0.28106
0.41835 0.68188 0.27645
0.41911 0.48285 0.27243
0.41987 0.16075 0.28309
0.42063 0.27299 0.28369
0.42139 0.46045 0.27871
0.42215 0.41564 0.28659
0.42291 0.35510 0.28358
0.42367 0.58958 0.29174
0.42443 0.21486 0.29963
0.42519 0.51476 0.29165
0.42594 0.34969 0.29891
0.42670 0.36708 0.30062
0.42746 0.24642 0.30881
0.42822 0.28913 0.32042
0.42898 0.28787 0.30691
0.42974 0.55890 0.31937
0.43050 0.44312 0.31806
0.43126 0.43129 0.32915
0.43202 0.12094 0.34067
0.43278 0.26711 0.32724
0.43354 -0.02885 0.33300
0.43430 0.40536 0.33314
0.43506 0.68872 0.34196
