# Supplementary material for: Hallucination of closed repeat proteins containing central pockets
Source: Nat Struct Mol Biol. 2023 Sep 28;30(11):1755–60. doi: 10.1038/s41594-023-01112-6 (PMC10643118; doi:10.1038/s41594-023-01112-6)
Supplement: Supplementary file 4 — Small-angle X-ray scattering raw data. [file 41594_2023_1112_MOESM4_ESM.tar › SAXS_submit/D8/C3_results/Buffer2/C3_high_D8_snap_00010.sub.2.dat]

0.01026 14.05432 104.64503
0.01102 23.70503 108.90704
0.01178 37.79086 66.22633
0.01254 27.91503 39.38540
0.01330 27.67901 24.36018
0.01406 26.08921 14.12696
0.01482 24.17932 8.78531
0.01558 29.22032 6.57041
0.01634 26.47987 5.01015
0.01710 25.89473 3.56283
0.01786 25.56775 2.46419
0.01862 24.28132 2.08429
0.01938 25.78532 1.57497
0.02014 24.46051 1.43457
0.02090 24.28098 1.23904
0.02166 24.11810 1.16240
0.02242 25.11002 1.12480
0.02318 23.98265 1.00292
0.02395 23.94507 0.97330
0.02471 22.95481 0.95212
0.02547 24.31709 0.90273
0.02623 23.14241 0.87746
0.02699 23.24964 0.81712
0.02775 23.53703 0.84612
0.02851 23.78650 0.84512
0.02927 23.17214 0.79066
0.03003 24.45475 0.77284
0.03079 22.27281 0.74585
0.03155 23.13769 0.72776
0.03231 22.29012 0.72682
0.03307 21.98079 0.70266
0.03383 22.18297 0.66910
0.03459 21.19436 0.66061
0.03535 21.38215 0.65411
0.03611 21.84839 0.64400
0.03687 22.15993 0.61797
0.03763 21.76459 0.62456
0.03839 21.14482 0.62532
0.03915 20.79398 0.59971
0.03991 20.48885 0.60666
0.04067 20.88484 0.58032
0.04143 20.77065 0.57396
0.04219 20.77354 0.57238
0.04295 19.77099 0.56083
0.04371 20.04697 0.54546
0.04447 20.00593 0.53787
0.04523 19.89482 0.53009
0.04599 19.39437 0.50764
0.04675 19.16714 0.50179
0.04751 18.88305 0.51524
0.04827 17.99977 0.50619
0.04903 18.59185 0.50071
0.04979 17.90613 0.49795
0.05055 18.29818 0.49385
0.05131 17.86100 0.48123
0.05207 18.00844 0.48375
0.05283 17.58053 0.48308
0.05359 17.16390 0.46294
0.05435 17.47720 0.45468
0.05511 17.18182 0.46273
0.05587 17.23779 0.45759
0.05663 17.54445 0.44010
0.05739 17.03218 0.44521
0.05815 16.83903 0.44293
0.05891 16.52384 0.43492
0.05967 15.50502 0.43332
0.06043 15.96691 0.43043
0.06119 15.77711 0.42324
0.06195 15.26017 0.41772
0.06271 15.45838 0.42472
0.06347 15.41831 0.42119
0.06423 15.16220 0.41473
0.06499 14.87061 0.40899
0.06575 14.59055 0.40122
0.06651 13.92217 0.40133
0.06727 14.54346 0.40348
0.06803 13.35514 0.40208
0.06879 13.60932 0.38861
0.06955 13.38714 0.38895
0.07031 13.43963 0.38121
0.07107 13.35333 0.38194
0.07183 13.12883 0.37759
0.07259 13.13610 0.37405
0.07335 12.65271 0.37461
0.07412 12.46476 0.36862
0.07488 12.71390 0.36511
0.07564 12.69864 0.36227
0.07640 12.22207 0.36558
0.07716 11.90031 0.36069
0.07792 11.64092 0.35460
0.07868 11.61179 0.35783
0.07944 11.33470 0.35096
0.08020 11.62550 0.34792
0.08096 11.33738 0.35395
0.08172 11.26736 0.34147
0.08248 10.81456 0.33179
0.08324 10.64293 0.34192
0.08400 10.72741 0.34070
0.08476 10.07430 0.33884
0.08552 10.52751 0.35064
0.08628 10.23011 0.35407
0.08704 9.52673 0.35891
0.08780 10.10011 0.35982
0.08856 9.74143 0.37059
0.08932 9.37082 0.36600
0.09008 9.09038 0.37002
0.09084 9.48940 0.35760
0.09160 8.57695 0.36957
0.09236 8.66542 0.37226
0.09312 8.81001 0.36520
0.09388 8.92607 0.38174
0.09464 8.33924 0.37254
0.09540 8.69119 0.36694
0.09616 8.25698 0.35656
0.09692 8.15791 0.35740
0.09768 8.00768 0.35444
0.09844 7.98945 0.36704
0.09920 7.85114 0.35769
0.09996 8.07582 0.34535
0.10072 7.45835 0.33689
0.10148 7.12761 0.33249
0.10224 7.40470 0.33169
0.10300 7.31802 0.33041
0.10376 6.75215 0.31542
0.10452 7.08330 0.32233
0.10528 6.48869 0.31624
0.10604 6.52189 0.31433
0.10680 6.93161 0.30931
0.10756 5.98342 0.30422
0.10832 6.82201 0.30142
0.10908 6.54784 0.30294
0.10984 6.13866 0.29929
0.11060 6.24719 0.30271
0.11136 5.82310 0.30223
0.11212 5.85190 0.30075
0.11288 5.98384 0.29376
0.11364 5.69030 0.29628
0.11440 6.00351 0.29319
0.11516 5.41369 0.28697
0.11592 5.31895 0.28819
0.11668 5.22723 0.28646
0.11744 5.11848 0.28615
0.11820 4.98261 0.27964
0.11896 4.92645 0.28322
0.11972 5.19714 0.27926
0.12048 4.97096 0.28075
0.12124 4.62301 0.27909
0.12200 4.46084 0.27900
0.12276 4.93488 0.27215
0.12352 4.36731 0.27095
0.12428 4.54554 0.26831
0.12504 4.36626 0.26785
0.12580 4.22953 0.26230
0.12656 4.31532 0.26371
0.12732 4.23306 0.25990
0.12808 3.91680 0.25981
0.12884 4.26194 0.25465
0.12960 3.62944 0.25094
0.13036 3.97835 0.25505
0.13112 3.87426 0.25372
0.13188 3.62239 0.25295
0.13264 3.71300 0.25124
0.13340 3.69142 0.24601
0.13416 3.77840 0.25085
0.13492 3.47103 0.25077
0.13568 3.57537 0.24492
0.13644 3.39328 0.24819
0.13720 3.17297 0.24377
0.13796 3.05151 0.23857
0.13873 3.28402 0.23995
0.13949 2.89401 0.24290
0.14025 3.02319 0.24004
0.14101 2.76468 0.23864
0.14177 2.82992 0.23666
0.14253 2.88407 0.23717
0.14329 2.78038 0.23402
0.14405 2.66056 0.23200
0.14481 2.77995 0.22934
0.14557 2.82062 0.22874
0.14633 2.59179 0.22761
0.14709 2.70642 0.22911
0.14785 2.46191 0.22747
0.14861 2.27303 0.22937
0.14937 2.65377 0.22767
0.15013 2.49450 0.22632
0.15089 2.18064 0.22511
0.15165 2.19857 0.22322
0.15241 2.09069 0.22027
0.15317 2.23870 0.22338
0.15393 2.31723 0.22352
0.15469 2.16703 0.22251
0.15545 2.09534 0.22193
0.15621 2.09277 0.21682
0.15697 2.22042 0.21835
0.15773 1.77602 0.21961
0.15849 2.26888 0.21769
0.15925 1.82845 0.21631
0.16001 1.70909 0.21536
0.16077 1.51262 0.21329
0.16153 1.77715 0.21186
0.16229 1.79484 0.20963
0.16305 1.86501 0.20804
0.16381 1.72838 0.20988
0.16457 1.80319 0.20954
0.16533 1.87643 0.21290
0.16609 1.66104 0.20472
0.16685 1.60105 0.20581
0.16761 1.49343 0.20624
0.16837 1.51205 0.20707
0.16913 1.82417 0.20351
0.16989 1.42695 0.20437
0.17065 1.35734 0.20417
0.17141 1.39230 0.20088
0.17217 1.60913 0.20220
0.17293 1.43168 0.20113
0.17369 1.43818 0.20142
0.17445 1.29800 0.20420
0.17521 1.28412 0.20481
0.17597 1.34065 0.20962
0.17673 1.43585 0.20569
0.17749 1.43219 0.20879
0.17825 1.14141 0.21267
0.17901 1.37567 0.21264
0.17977 1.11547 0.21177
0.18053 1.09729 0.21421
0.18129 1.29848 0.21765
0.18205 1.24375 0.21639
0.18281 1.08746 0.22104
0.18357 0.97259 0.21860
0.18433 1.29388 0.22331
0.18509 1.29048 0.21998
0.18585 1.07885 0.22224
0.18661 0.85782 0.21963
0.18737 0.86725 0.22141
0.18813 0.97482 0.22212
0.18889 1.09378 0.21909
0.18965 1.18746 0.22499
0.19041 0.98951 0.22371
0.19117 0.77347 0.22207
0.19193 0.99825 0.22426
0.19269 0.85091 0.22588
0.19345 0.91763 0.22239
0.19421 1.16332 0.22247
0.19497 0.92104 0.22706
0.19573 0.85415 0.22279
0.19649 1.14191 0.22549
0.19725 0.84457 0.22474
0.19801 1.25985 0.22394
0.19877 1.03692 0.23085
0.19953 1.06311 0.22631
0.20029 0.62217 0.22402
0.20105 1.48682 0.22675
0.20181 0.63735 0.22973
0.20257 0.93270 0.22563
0.20333 0.79959 0.22680
0.20409 0.84144 0.22712
0.20485 1.02194 0.22316
0.20561 0.77929 0.22631
0.20637 0.85718 0.22568
0.20713 0.75816 0.22531
0.20789 0.66784 0.22898
0.20865 0.55083 0.22787
0.20941 0.88250 0.22623
0.21017 0.91751 0.22798
0.21093 0.89194 0.22669
0.21169 0.85390 0.22850
0.21245 0.63326 0.23045
0.21321 0.67605 0.22995
0.21397 0.90746 0.22732
0.21473 0.45957 0.22754
0.21549 0.65548 0.22548
0.21625 0.28999 0.22494
0.21701 0.64573 0.22290
0.21777 0.64220 0.22559
0.21853 0.73109 0.22594
0.21929 0.44971 0.22631
0.22005 0.79366 0.22646
0.22081 0.54610 0.22500
0.22157 0.81536 0.22296
0.22233 0.72508 0.22256
0.22309 0.60132 0.22464
0.22385 0.89339 0.22450
0.22461 0.42292 0.21951
0.22537 0.82351 0.22431
0.22613 0.87943 0.22055
0.22689 0.97558 0.21419
0.22765 0.59295 0.21662
0.22841 0.83387 0.21137
0.22917 0.67342 0.21676
0.22993 0.73267 0.21480
0.23069 0.92374 0.21300
0.23145 0.67551 0.21383
0.23221 0.36465 0.21134
0.23297 0.84521 0.21493
0.23373 0.73581 0.21178
0.23449 0.58512 0.21134
0.23525 0.74575 0.20856
0.23601 0.67034 0.20687
0.23677 0.70079 0.20953
0.23753 0.53876 0.20502
0.23829 0.71354 0.20523
0.23905 0.89995 0.20587
0.23981 0.94676 0.20328
0.24057 0.59640 0.20316
0.24133 0.83528 0.20101
0.24209 0.63087 0.20311
0.24285 0.62355 0.20216
0.24361 0.90067 0.20446
0.24437 0.67528 0.19989
0.24513 0.80158 0.19783
0.24589 0.54769 0.20012
0.24665 0.66702 0.19866
0.24741 0.80420 0.19645
0.24817 0.64248 0.19720
0.24893 0.66141 0.19918
0.24969 0.33976 0.19966
0.25045 0.46004 0.19611
0.25121 0.76042 0.19445
0.25197 0.77715 0.19353
0.25273 0.64457 0.19597
0.25349 0.97984 0.19158
0.25425 0.71760 0.19218
0.25501 0.81615 0.19582
0.25577 0.82479 0.19384
0.25653 0.79634 0.19055
0.25729 0.58731 0.19372
0.25805 0.49120 0.18713
0.25881 0.59085 0.18753
0.25957 0.58706 0.19227
0.26033 0.84340 0.18954
0.26109 0.43503 0.18893
0.26185 0.82466 0.18705
0.26261 0.57162 0.18799
0.26337 0.51609 0.18690
0.26413 0.69058 0.18713
0.26489 0.67487 0.18455
0.26565 0.63578 0.18667
0.26641 0.49013 0.18547
0.26717 0.56682 0.18521
0.26793 0.50704 0.18440
0.26869 0.89229 0.18383
0.26945 0.62612 0.18114
0.27021 0.63888 0.18294
0.27097 0.56143 0.18283
0.27172 0.62019 0.17850
0.27248 0.58497 0.18065
0.27324 0.46490 0.18079
0.27400 0.51551 0.18111
0.27476 0.64871 0.17898
0.27552 0.77796 0.18174
0.27628 0.59240 0.17901
0.27704 0.54393 0.17715
0.27780 0.80235 0.17735
0.27856 0.60203 0.17919
0.27932 0.62400 0.17667
0.28008 0.66063 0.17787
0.28084 0.48804 0.17813
0.28160 0.79058 0.17480
0.28236 0.59511 0.17431
0.28312 0.75090 0.17356
0.28388 0.51398 0.17439
0.28464 0.48015 0.17557
0.28540 0.70413 0.17543
0.28616 0.50738 0.17445
0.28692 0.69203 0.17460
0.28768 0.61106 0.17417
0.28844 0.54438 0.17658
0.28920 0.67433 0.17597
0.28996 0.59288 0.17414
0.29072 0.41683 0.17382
0.29148 0.43296 0.17746
0.29224 0.67852 0.17448
0.29300 0.63956 0.17586
0.29376 0.37440 0.17634
0.29452 0.54443 0.17827
0.29528 0.51605 0.17703
0.29604 0.36684 0.17632
0.29680 0.55133 0.17738
0.29756 0.62538 0.17669
0.29832 0.29539 0.17778
0.29908 0.40403 0.17612
0.29984 0.34746 0.17634
0.30060 0.48303 0.17580
0.30136 0.49131 0.17405
0.30212 0.25587 0.17394
0.30288 0.61264 0.17540
0.30364 0.60337 0.17588
0.30440 0.59071 0.17468
0.30516 0.33662 0.17933
0.30592 0.57711 0.17729
0.30668 0.74731 0.17657
0.30744 0.61422 0.17861
0.30820 0.67114 0.17781
0.30896 0.55437 0.17876
0.30972 0.72558 0.17976
0.31048 0.68908 0.17787
0.31124 0.45424 0.17764
0.31200 0.43665 0.17772
0.31276 0.53342 0.17999
0.31352 0.39551 0.17795
0.31428 0.62046 0.17944
0.31504 0.58179 0.17947
0.31580 0.48608 0.17970
0.31656 0.65454 0.18340
0.31732 0.42032 0.18142
0.31808 0.34442 0.18154
0.31883 0.65163 0.18154
0.31959 0.27787 0.18360
0.32035 0.56620 0.18389
0.32111 0.46257 0.18759
0.32187 0.25055 0.18360
0.32263 0.63546 0.18596
0.32339 0.49364 0.18572
0.32415 0.24519 0.18879
0.32491 0.51303 0.18612
0.32567 0.30366 0.18836
0.32643 0.60431 0.18762
0.32719 0.46894 0.18733
0.32795 0.35884 0.18630
0.32871 0.44266 0.18694
0.32947 0.48581 0.18894
0.33023 0.30209 0.18650
0.33099 0.47042 0.18633
0.33175 0.27720 0.19117
0.33251 0.55726 0.18802
0.33327 0.51857 0.19422
0.33403 0.48332 0.18679
0.33479 0.60428 0.18905
0.33555 0.66574 0.18997
0.33631 0.44961 0.18997
0.33707 0.56561 0.18974
0.33783 0.53928 0.19220
0.33859 0.62348 0.19175
0.33935 0.40094 0.19054
0.34011 0.58198 0.19065
0.34087 0.29265 0.18899
0.34163 0.52190 0.19083
0.34239 0.50133 0.19582
0.34315 0.32543 0.19327
0.34391 0.59397 0.19247
0.34467 0.22642 0.19255
0.34543 0.49976 0.19407
0.34619 0.31471 0.19296
0.34695 0.55980 0.19183
0.34771 0.29699 0.19381
0.34847 0.50255 0.19393
0.34922 0.48376 0.19685
0.34998 0.33076 0.19212
0.35074 0.48571 0.18851
0.35150 0.58570 0.18506
0.35226 0.31914 0.18452
0.35302 0.68434 0.18311
0.35378 0.67341 0.18409
0.35454 0.68891 0.18357
0.35530 0.35651 0.18633
0.35606 0.56790 0.18647
0.35682 0.36422 0.18710
0.35758 0.58313 0.19072
0.35834 0.46962 0.18817
0.35910 0.28407 0.18684
0.35986 0.43724 0.18882
0.36062 0.49395 0.18960
0.36138 0.42005 0.18765
0.36214 0.57460 0.18784
0.36290 0.56522 0.19141
0.36366 0.32810 0.18974
0.36442 0.51039 0.19069
0.36518 0.46018 0.18762
0.36594 0.35951 0.19031
0.36670 0.58410 0.19206
0.36746 0.28103 0.19370
0.36822 0.37462 0.19316
0.36898 0.32879 0.19272
0.36974 0.62166 0.19531
0.37050 0.31856 0.19232
0.37126 0.34335 0.19648
0.37202 0.46051 0.19780
0.37277 0.60063 0.19699
0.37353 0.55764 0.19797
0.37429 0.51568 0.20010
0.37505 0.20985 0.20222
0.37581 0.46574 0.20322
0.37657 0.50997 0.20331
0.37733 0.22783 0.20973
0.37809 0.40780 0.20316
0.37885 0.41587 0.21099
0.37961 0.37741 0.20856
0.38037 0.33899 0.20801
0.38113 0.31673 0.21553
0.38189 0.60257 0.21542
0.38265 0.43407 0.21266
0.38341 0.40008 0.21673
0.38417 0.28808 0.21441
0.38493 0.12242 0.21693
0.38569 0.59192 0.22356
0.38645 0.61425 0.22296
0.38721 0.56859 0.22660
0.38797 0.56180 0.22691
0.38873 0.29958 0.22571
0.38949 0.40567 0.22663
0.39025 0.28484 0.23099
0.39101 0.11936 0.23052
0.39177 0.29390 0.22903
0.39252 0.66719 0.23133
0.39328 0.31502 0.23459
0.39404 0.33685 0.23560
0.39480 0.39018 0.23728
0.39556 0.33193 0.23712
0.39632 0.42774 0.24093
0.39708 0.50531 0.24192
0.39784 0.30188 0.24289
0.39860 0.56821 0.24458
0.39936 0.40365 0.25242
0.40012 0.30881 0.25193
0.40088 0.25654 0.24695
0.40164 0.67619 0.24682
0.40240 0.44228 0.25336
0.40316 0.53945 0.25506
0.40392 0.58192 0.25895
0.40468 0.46109 15.24804
0.40544 0.28562 0.25499
0.40620 0.25313 0.25279
0.40696 0.55024 0.25605
0.40772 0.46554 0.26825
0.40848 0.49633 0.26512
0.40924 -0.04853 0.26508
0.40999 0.58097 0.26791
0.41075 0.63994 0.26533
0.41151 0.35074 0.26131
0.41227 0.01246 0.26524
0.41303 0.21853 0.26471
0.41379 0.54173 0.27252
0.41455 0.27617 0.27746
0.41531 0.55491 0.27535
0.41607 0.51913 0.26670
0.41683 0.46562 0.27634
0.41759 0.41579 0.27734
0.41835 0.16532 0.27888
0.41911 0.58821 0.27722
0.41987 0.28918 0.28000
0.42063 0.26855 0.28687
0.42139 0.22827 0.27958
0.42215 0.54768 0.28666
0.42291 0.81560 0.29308
0.42367 0.49918 0.28815
0.42443 0.05276 0.29377
0.42519 0.34936 0.29585
0.42594 0.21832 0.30148
0.42670 0.48201 0.30734
0.42746 0.01520 0.30332
0.42822 0.28164 0.31335
0.42898 0.36368 0.31021
0.42974 0.35378 0.32401
0.43050 0.62511 0.30515
0.43126 0.14657 0.31943
0.43202 0.05009 0.32645
0.43278 0.46924 0.32338
0.43354 0.20650 0.33553
0.43430 0.21974 0.33999
0.43506 0.50939 0.35028
