# Supplementary material for: Hallucination of closed repeat proteins containing central pockets
Source: Nat Struct Mol Biol. 2023 Sep 28;30(11):1755–60. doi: 10.1038/s41594-023-01112-6 (PMC10643118; doi:10.1038/s41594-023-01112-6)
Supplement: Supplementary file 4 — Small-angle X-ray scattering raw data. [file 41594_2023_1112_MOESM4_ESM.tar › SAXS_submit/D8/C3_results/Average/C3_high_D8_snap_00023.sub.1.ave.dat]

0.010260 29.172085 75.371719
0.011020 29.783955 76.886467
0.011780 27.216380 46.247900
0.012540 30.617765 27.288306
0.013300 24.000260 16.968667
0.014060 26.700500 9.889579
0.014820 26.811720 6.053589
0.015580 24.960205 4.869760
0.016340 26.222200 3.497542
0.017100 24.710285 2.540364
0.017860 26.142370 1.645202
0.018620 26.992085 1.360074
0.019380 25.465460 1.074392
0.020140 24.589435 0.956439
0.020900 24.597965 0.867677
0.021660 24.854640 0.797560
0.022420 23.895955 0.748561
0.023180 25.408340 0.711178
0.023950 24.246985 0.697521
0.024710 23.718400 0.662641
0.025470 23.572730 0.648773
0.026230 23.003820 0.619625
0.026990 23.388535 0.623830
0.027750 23.143530 0.594332
0.028510 23.513475 0.559074
0.029270 22.888000 0.547030
0.030030 23.041370 0.529777
0.030790 22.931030 0.531457
0.031550 23.208445 0.511630
0.032310 21.929245 0.518624
0.033070 22.654280 0.488409
0.033830 21.981160 0.483073
0.034590 21.307435 0.471160
0.035350 21.301625 0.462521
0.036110 21.323330 0.460202
0.036870 21.551760 0.454533
0.037630 20.865965 0.437882
0.038390 21.128680 0.438893
0.039150 20.826750 0.416319
0.039910 20.420780 0.428359
0.040670 20.278930 0.420127
0.041430 20.688910 0.407030
0.042190 20.237420 0.397928
0.042950 19.436325 0.394081
0.043710 20.323560 0.381931
0.044470 19.452725 0.385389
0.045230 19.659820 0.376047
0.045990 19.048145 0.356821
0.046750 19.587415 0.369424
0.047510 18.460410 0.360672
0.048270 18.855960 0.353338
0.049030 18.764165 0.343271
0.049790 18.620660 0.354533
0.050550 18.374655 0.349300
0.051310 18.394630 0.336528
0.052070 18.087475 0.342641
0.052830 17.654385 0.336489
0.053590 17.557245 0.330103
0.054350 17.447835 0.329632
0.055110 17.069985 0.331634
0.055870 17.014005 0.325410
0.056630 16.787525 0.318373
0.057390 16.790370 0.307663
0.058150 16.362220 0.308960
0.058910 15.905845 0.308989
0.059670 16.132575 0.307330
0.060430 15.783615 0.305548
0.061190 15.643390 0.301574
0.061950 15.587790 0.294364
0.062710 15.023805 0.293741
0.063470 15.063945 0.290934
0.064230 15.480930 0.292504
0.064990 14.848250 0.288451
0.065750 14.468335 0.281103
0.066510 14.874850 0.280647
0.067270 14.116615 0.283052
0.068030 13.838270 0.281789
0.068790 14.076885 0.271807
0.069550 13.856225 0.274484
0.070310 13.667065 0.270849
0.071070 13.287240 0.268642
0.071830 13.285505 0.268204
0.072590 13.030220 0.262235
0.073350 13.066260 0.260700
0.074120 12.481390 0.255099
0.074880 12.552495 0.261443
0.075640 12.292265 0.254052
0.076400 12.124335 0.254098
0.077160 12.411120 0.252189
0.077920 11.899825 0.250856
0.078680 11.719190 0.251980
0.079440 11.348565 0.250983
0.080200 11.342955 0.248101
0.080960 11.149710 0.245492
0.081720 10.845140 0.240941
0.082480 10.949885 0.239392
0.083240 10.910260 0.241598
0.084000 10.626880 0.241789
0.084760 10.434235 0.244141
0.085520 10.421050 0.251828
0.086280 10.153775 0.250350
0.087040 9.934915 0.253699
0.087800 9.686830 0.260279
0.088560 9.884095 0.256096
0.089320 9.354910 0.258494
0.090080 9.428605 0.257804
0.090840 8.861110 0.260159
0.091600 8.926840 0.259873
0.092360 9.073465 0.259919
0.093120 8.755905 0.263306
0.093880 8.746260 0.269013
0.094640 8.052895 0.263232
0.095400 8.660045 0.260170
0.096160 8.212575 0.256460
0.096920 8.048825 0.250442
0.097680 7.860240 0.252157
0.098440 7.717025 0.258699
0.099200 7.832105 0.255679
0.099960 7.903270 0.244979
0.100720 7.310265 0.243639
0.101480 7.241460 0.237337
0.102240 7.293175 0.234876
0.103000 7.396560 0.229894
0.103760 7.182060 0.227062
0.104520 7.147745 0.226220
0.105280 6.922700 0.223529
0.106040 6.752225 0.219639
0.106800 6.840740 0.218900
0.107560 6.320735 0.217150
0.108320 6.314775 0.215654
0.109080 6.216050 0.211754
0.109840 6.256070 0.214989
0.110600 6.030375 0.212111
0.111360 6.189495 0.213734
0.112120 5.764625 0.216100
0.112880 5.706820 0.209565
0.113640 5.537510 0.208260
0.114400 5.548075 0.206878
0.115160 5.419235 0.201245
0.115920 5.428660 0.204165
0.116680 5.297150 0.204148
0.117440 5.202700 0.195198
0.118200 5.243260 0.197405
0.118960 5.086795 0.196892
0.119720 4.891210 0.195569
0.120480 4.820460 0.196114
0.121240 4.703275 0.192981
0.122000 4.652285 0.193759
0.122760 4.686025 0.191499
0.123520 4.624990 0.191393
0.124280 4.245595 0.191386
0.125040 4.565855 0.187896
0.125800 4.322895 0.186736
0.126560 4.331910 0.184873
0.127320 4.253505 0.184017
0.128080 4.286995 0.185527
0.128840 3.878735 0.182709
0.129600 4.121205 0.183497
0.130360 3.627565 0.180612
0.131120 3.751585 0.176835
0.131880 3.753490 0.176920
0.132640 3.763990 0.175428
0.133400 3.391600 0.174215
0.134160 3.372205 0.174353
0.134920 3.444805 0.171821
0.135680 3.121190 0.171510
0.136440 3.095055 0.171920
0.137200 3.268680 0.170969
0.137960 3.063215 0.169505
0.138730 3.180125 0.170336
0.139490 2.892720 0.170934
0.140250 2.758330 0.166545
0.141010 2.997900 0.168412
0.141770 3.016325 0.166421
0.142530 2.995195 0.166047
0.143290 2.975330 0.164183
0.144050 2.916065 0.165562
0.144810 2.671775 0.164943
0.145570 2.570615 0.163243
0.146330 2.484335 0.163048
0.147090 2.493410 0.161559
0.147850 2.458080 0.163646
0.148610 2.352045 0.162270
0.149370 2.186805 0.159533
0.150130 2.492155 0.158621
0.150890 2.436340 0.157670
0.151650 2.239445 0.158193
0.152410 2.430345 0.157595
0.153170 2.155395 0.156174
0.153930 2.134305 0.155608
0.154690 2.021595 0.156206
0.155450 2.134605 0.155707
0.156210 2.122050 0.153883
0.156970 2.082175 0.154965
0.157730 2.111610 0.153621
0.158490 1.890090 0.152302
0.159250 1.808365 0.151673
0.160010 1.951775 0.151149
0.160770 1.702420 0.151913
0.161530 2.078485 0.150552
0.162290 1.708000 0.150453
0.163050 1.666575 0.149325
0.163810 1.866460 0.148147
0.164570 1.853405 0.147832
0.165330 1.810900 0.147093
0.166090 1.747975 0.147415
0.166850 1.672035 0.145774
0.167610 1.546390 0.146542
0.168370 1.672535 0.145866
0.169130 1.598095 0.146496
0.169890 1.719245 0.146018
0.170650 1.336860 0.144851
0.171410 1.458470 0.142772
0.172170 1.418255 0.141821
0.172930 1.361000 0.142196
0.173690 1.469165 0.143264
0.174450 1.230605 0.144314
0.175210 1.424120 0.146938
0.175970 1.360590 0.144282
0.176730 1.421440 0.146139
0.177490 1.439700 0.149516
0.178250 1.314060 0.149109
0.179010 1.298735 0.151934
0.179770 1.058945 0.151467
0.180530 1.429730 0.150354
0.181290 1.260840 0.152595
0.182050 1.100455 0.155286
0.182810 1.304640 0.152504
0.183570 1.128695 0.152203
0.184330 0.937585 0.155124
0.185090 1.212800 0.156231
0.185850 1.186230 0.156068
0.186610 1.081200 0.157083
0.187370 0.946615 0.156665
0.188130 1.136255 0.156079
0.188890 0.984285 0.156538
0.189650 1.161285 0.154827
0.190410 1.038420 0.158391
0.191170 0.997265 0.156414
0.191930 1.029025 0.158787
0.192690 0.769520 0.157486
0.193450 0.927955 0.157702
0.194210 0.909025 0.158865
0.194970 0.849555 0.158854
0.195730 0.885655 0.159367
0.196490 0.993010 0.160534
0.197250 0.850440 0.159431
0.198010 1.008990 0.159597
0.198770 0.832330 0.161588
0.199530 0.898495 0.161917
0.200290 1.105320 0.160622
0.201050 1.018020 0.158621
0.201810 0.841075 0.159420
0.202570 0.676605 0.158762
0.203330 0.731970 0.161764
0.204090 0.671270 0.162044
0.204850 0.862155 0.160488
0.205610 0.894580 0.160923
0.206370 0.816110 0.161591
0.207130 0.794985 0.161644
0.207890 0.806365 0.161170
0.208650 0.811195 0.159420
0.209410 0.680665 0.161892
0.210170 0.838265 0.161513
0.210930 0.698440 0.159752
0.211690 0.809800 0.160792
0.212450 0.719445 0.158699
0.213210 0.754645 0.160972
0.213970 0.582940 0.159176
0.214730 0.890900 0.158897
0.215490 0.784365 0.161216
0.216250 0.680315 0.160145
0.217010 0.709120 0.157295
0.217770 0.795405 0.159353
0.218530 0.660745 0.159141
0.219290 0.762260 0.160849
0.220050 0.784515 0.157755
0.220810 0.768285 0.159021
0.221570 0.525725 0.160265
0.222330 0.699650 0.158865
0.223090 0.809835 0.158041
0.223850 0.674540 0.159059
0.224610 0.741635 0.156011
0.225370 0.704870 0.154130
0.226130 0.657590 0.155233
0.226890 0.499825 0.152893
0.227650 0.564320 0.152468
0.228410 0.755730 0.153320
0.229170 0.650115 0.150845
0.229930 0.902630 0.152412
0.230690 0.564710 0.151779
0.231450 0.552485 0.152245
0.232210 0.664405 0.150926
0.232970 0.821075 0.148780
0.233730 0.716055 0.148525
0.234490 0.649670 0.148741
0.235250 0.512515 0.148221
0.236010 0.603955 0.147461
0.236770 0.851130 0.145290
0.237530 0.844180 0.146425
0.238290 0.472845 0.146213
0.239050 0.642520 0.143600
0.239810 0.652230 0.143207
0.240570 0.430255 0.145170
0.241330 0.754580 0.141513
0.242090 0.571455 0.143582
0.242850 0.679555 0.143907
0.243610 0.549550 0.142981
0.244370 0.552690 0.141895
0.245130 0.670550 0.142740
0.245890 0.721225 0.140244
0.246650 0.747080 0.140389
0.247410 0.691080 0.141344
0.248170 0.748340 0.140177
0.248930 0.752870 0.140011
0.249690 0.803190 0.140226
0.250450 0.668270 0.138458
0.251210 0.693870 0.139211
0.251970 0.780050 0.136591
0.252730 0.426460 0.136301
0.253490 0.583375 0.135329
0.254250 0.770965 0.138504
0.255010 0.800440 0.135424
0.255770 0.708030 0.135845
0.256530 0.682175 0.135523
0.257290 0.614025 0.135824
0.258050 0.706990 0.134459
0.258810 0.655000 0.134173
0.259570 0.550065 0.133091
0.260330 0.627770 0.134459
0.261090 0.603725 0.132302
0.261850 0.581455 0.131722
0.262610 0.552800 0.131506
0.263370 0.502225 0.132136
0.264130 0.637730 0.132178
0.264890 0.613935 0.130537
0.265650 0.600020 0.131234
0.266410 0.644810 0.131068
0.267170 0.582715 0.131570
0.267930 0.563735 0.130619
0.268690 0.697270 0.128642
0.269450 0.604245 0.129402
0.270210 0.851290 0.128872
0.270970 0.543485 0.128285
0.271720 0.555810 0.128303
0.272480 0.502165 0.128610
0.273240 0.456905 0.128579
0.274000 0.622570 0.127051
0.274760 0.574175 0.127719
0.275520 0.541125 0.125852
0.276280 0.628920 0.126400
0.277040 0.535665 0.126100
0.277800 0.645620 0.125774
0.278560 0.629485 0.125187
0.279320 0.539685 0.125438
0.280080 0.513920 0.124381
0.280840 0.577030 0.124233
0.281600 0.439160 0.124321
0.282360 0.592805 0.122935
0.283120 0.441355 0.123950
0.283880 0.548785 0.123815
0.284640 0.545825 0.123380
0.285400 0.605850 0.123614
0.286160 0.526350 0.123985
0.286920 0.572250 0.124455
0.287680 0.555145 0.124618
0.288440 0.457220 0.124385
0.289200 0.440340 0.123409
0.289960 0.466535 0.124021
0.290720 0.507240 0.123494
0.291480 0.495615 0.123561
0.292240 0.606465 0.124689
0.293000 0.537325 0.123989
0.293760 0.561230 0.123699
0.294520 0.622090 0.125873
0.295280 0.496660 0.125248
0.296040 0.557590 0.124622
0.296800 0.438110 0.125315
0.297560 0.500900 0.124487
0.298320 0.474920 0.124540
0.299080 0.560455 0.124607
0.299840 0.369695 0.124211
0.300600 0.515325 0.125166
0.301360 0.475160 0.124742
0.302120 0.373835 0.123865
0.302880 0.421935 0.122953
0.303640 0.469930 0.123331
0.304400 0.413440 0.124088
0.305160 0.513295 0.124986
0.305920 0.429385 0.125693
0.306680 0.476045 0.124526
0.307440 0.427290 0.126584
0.308200 0.461825 0.125987
0.308960 0.524630 0.126135
0.309720 0.613335 0.126839
0.310480 0.441470 0.125866
0.311240 0.543820 0.126185
0.312000 0.485860 0.127405
0.312760 0.570410 0.128013
0.313520 0.342775 0.126510
0.314280 0.534605 0.126284
0.315040 0.605200 0.125781
0.315800 0.541710 0.125092
0.316560 0.488445 0.128554
0.317320 0.409235 0.127797
0.318080 0.573195 0.128936
0.318830 0.582095 0.130230
0.319590 0.527315 0.127942
0.320350 0.445040 0.129491
0.321110 0.446135 0.130092
0.321870 0.448985 0.131043
0.322630 0.339060 0.131605
0.323390 0.315075 0.131132
0.324150 0.459150 0.132016
0.324910 0.420550 0.133303
0.325670 0.632945 0.133221
0.326430 0.546425 0.133271
0.327190 0.359050 0.133211
0.327950 0.592385 0.133161
0.328710 0.625530 0.133193
0.329470 0.451335 0.131902
0.330230 0.520645 0.133122
0.330990 0.465495 0.132373
0.331750 0.494545 0.131924
0.332510 0.514080 0.132885
0.333270 0.560220 0.132960
0.334030 0.490220 0.133688
0.334790 0.436990 0.131782
0.335550 0.582365 0.133168
0.336310 0.369735 0.134010
0.337070 0.364495 0.132705
0.337830 0.583910 0.135124
0.338590 0.553470 0.135424
0.339350 0.396660 0.134247
0.340110 0.417535 0.135916
0.340870 0.521910 0.135311
0.341630 0.512150 0.135400
0.342390 0.605775 0.135382
0.343150 0.370385 0.136199
0.343910 0.478360 0.135778
0.344670 0.486380 0.136421
0.345430 0.240235 0.135064
0.346190 0.624820 0.137235
0.346950 0.188960 0.136100
0.347710 0.328640 0.136991
0.348470 0.331895 0.138147
0.349220 0.480825 0.136796
0.349980 0.344170 0.135520
0.350740 0.449500 0.131793
0.351500 0.469270 0.131107
0.352260 0.552990 0.131206
0.353020 0.575640 0.128182
0.353780 0.490010 0.129505
0.354540 0.448615 0.132263
0.355300 0.456840 0.131955
0.356060 0.465010 0.131754
0.356820 0.362770 0.131100
0.357580 0.492095 0.132440
0.358340 0.534255 0.132705
0.359100 0.479935 0.132348
0.359860 0.559445 0.132185
0.360620 0.521495 0.132677
0.361380 0.471970 0.133324
0.362140 0.335780 0.134155
0.362900 0.498370 0.131651
0.363660 0.649950 0.133607
0.364420 0.464910 0.134855
0.365180 0.487060 0.133320
0.365940 0.496650 0.134530
0.366700 0.537300 0.134455
0.367460 0.451160 0.135339
0.368220 0.270725 0.135743
0.368980 0.408690 0.137960
0.369740 0.384430 0.136192
0.370500 0.428970 0.137528
0.371260 0.463835 0.137500
0.372020 0.444590 0.139233
0.372770 0.299800 0.140336
0.373530 0.436870 0.139728
0.374290 0.330100 0.143179
0.375050 0.455605 0.142567
0.375810 0.368695 0.142917
0.376570 0.515045 0.143200
0.377330 0.455695 0.145545
0.378090 0.297335 0.147083
0.378850 0.368845 0.148975
0.379610 0.516460 0.147709
0.380370 0.652705 0.149873
0.381130 0.413250 0.148515
0.381890 0.497415 0.152274
0.382650 0.480985 0.152178
0.383410 0.330965 0.153327
0.384170 0.373915 0.153943
0.384930 0.654535 0.153317
0.385690 0.471475 0.154109
0.386450 0.323970 0.156984
0.387210 0.501530 0.162489
0.387970 0.350880 0.158745
0.388730 0.474290 0.160187
0.389490 0.323790 0.160746
0.390250 0.605205 0.162571
0.391010 0.394440 0.161510
0.391770 0.330935 0.162574
0.392520 0.414085 0.165308
0.393280 0.268545 0.166043
0.394040 0.507325 0.167125
0.394800 0.256200 0.167146
0.395560 0.467600 0.169024
0.396320 0.468795 0.171998
0.397080 0.222895 0.173957
0.397840 0.133855 0.171386
0.398600 0.308410 0.173706
0.399360 0.402420 0.175262
0.400120 0.454270 0.175442
0.400880 0.383200 0.177001
0.401640 0.445375 0.175046
0.402400 0.225550 0.180923
0.403160 0.473520 0.180704
0.403920 0.430155 0.183416
0.404680 0.621290 8.560583
0.405440 0.183305 0.180134
0.406200 0.487625 0.183426
0.406960 0.188675 0.183727
0.407720 0.432320 0.184950
0.408480 0.292810 0.183554
0.409240 0.316780 0.182917
0.409990 0.292335 0.185000
0.410750 0.434330 0.185863
0.411510 0.334845 0.187592
0.412270 0.380450 0.189247
0.413030 0.528350 0.192511
0.413790 0.163945 0.193098
0.414550 0.115120 0.193992
0.415310 0.235415 0.190792
0.416070 0.517460 0.194318
0.416830 0.307550 0.195283
0.417590 0.480560 0.195781
0.418350 0.442865 0.197588
0.419110 0.140030 0.198533
0.419870 0.102760 0.202454
0.420630 0.332060 0.193016
0.421390 0.154135 0.200011
0.422150 0.383565 0.206630
0.422910 0.192425 0.201846
0.423670 0.382095 0.204583
0.424430 0.562940 0.206018
0.425190 0.541090 0.208522
0.425940 0.444805 0.207864
0.426700 0.464090 0.214487
0.427460 0.462500 0.215926
0.428220 0.449630 0.223723
0.428980 0.313720 0.218066
0.429740 0.229595 0.221588
0.430500 0.055755 0.225315
0.431260 0.515255 0.226312
0.432020 0.576945 0.230686
0.432780 0.548750 0.231358
0.433540 0.530305 0.234409
0.434300 0.351710 0.235152
0.435060 0.512740 0.242390
