# Supplementary material for: Hallucination of closed repeat proteins containing central pockets
Source: Nat Struct Mol Biol. 2023 Sep 28;30(11):1755–60. doi: 10.1038/s41594-023-01112-6 (PMC10643118; doi:10.1038/s41594-023-01112-6)
Supplement: Supplementary file 4 — Small-angle X-ray scattering raw data. [file 41594_2023_1112_MOESM4_ESM.tar › SAXS_submit/D8/C3_results/Average/C3_high_D8_snap_00026.sub.1.ave.dat]

0.010260 21.676770 74.286574
0.011020 24.383525 76.976620
0.011780 34.538145 46.693218
0.012540 28.476845 27.752755
0.013300 28.617015 17.206768
0.014060 25.143780 10.033575
0.014820 26.142905 6.119226
0.015580 29.270250 4.622001
0.016340 26.126200 3.514388
0.017100 25.639385 2.492263
0.017860 26.529840 1.682850
0.018620 25.420845 1.405463
0.019380 25.793365 1.109523
0.020140 24.558995 0.984851
0.020900 25.060655 0.884774
0.021660 23.904650 0.823154
0.022420 24.712885 0.764137
0.023180 24.460140 0.731467
0.023950 23.813795 0.689558
0.024710 24.104425 0.658518
0.025470 24.501335 0.635799
0.026230 23.477170 0.631772
0.026990 24.206345 0.588670
0.027750 23.497975 0.603115
0.028510 24.192215 0.588738
0.029270 23.640265 0.565548
0.030030 23.978065 0.536754
0.030790 22.551805 0.537617
0.031550 23.129525 0.511998
0.032310 22.744670 0.507733
0.033070 22.315935 0.497712
0.033830 22.369590 0.483978
0.034590 21.722010 0.466867
0.035350 21.998395 0.460446
0.036110 22.401470 0.462709
0.036870 22.245520 0.444745
0.037630 21.823430 0.436284
0.038390 20.981400 0.446768
0.039150 21.073455 0.415704
0.039910 20.923105 0.426216
0.040670 20.996990 0.414632
0.041430 21.285575 0.409137
0.042190 20.885595 0.410074
0.042950 20.280260 0.398504
0.043710 20.020805 0.384314
0.044470 20.235500 0.381351
0.045230 19.905245 0.380286
0.045990 19.831495 0.365329
0.046750 19.401835 0.358805
0.047510 19.148975 0.364031
0.048270 18.484850 0.360173
0.049030 18.887635 0.352196
0.049790 18.358525 0.349993
0.050550 18.902765 0.343632
0.051310 18.146400 0.340877
0.052070 18.377465 0.342044
0.052830 17.837725 0.337550
0.053590 17.388390 0.330205
0.054350 17.770435 0.324042
0.055110 17.536880 0.330385
0.055870 17.126830 0.326383
0.056630 17.366025 0.312047
0.057390 17.239885 0.313458
0.058150 16.977995 0.314703
0.058910 16.347425 0.305000
0.059670 15.986245 0.302588
0.060430 16.046530 0.304961
0.061190 15.912340 0.302571
0.061950 15.381700 0.297627
0.062710 15.279985 0.299544
0.063470 15.265375 0.297132
0.064230 15.141325 0.291952
0.064990 15.049435 0.288398
0.065750 14.831395 0.287550
0.066510 14.220230 0.282885
0.067270 14.382785 0.283589
0.068030 13.501335 0.280693
0.068790 14.025100 0.274851
0.069550 13.717825 0.271676
0.070310 13.459435 0.269296
0.071070 13.498685 0.269321
0.071830 13.386035 0.264611
0.072590 13.174775 0.264268
0.073350 12.848625 0.260474
0.074120 12.436285 0.261970
0.074880 12.824910 0.257893
0.075640 12.370035 0.257603
0.076400 11.976520 0.255113
0.077160 12.079235 0.255530
0.077920 11.642275 0.251821
0.078680 11.458035 0.251163
0.079440 11.373000 0.246008
0.080200 11.637225 0.243837
0.080960 11.378540 0.247521
0.081720 11.107965 0.243582
0.082480 10.805115 0.235987
0.083240 10.610510 0.242730
0.084000 10.583735 0.240223
0.084760 10.117660 0.240608
0.085520 10.460420 0.248879
0.086280 10.136730 0.250629
0.087040 9.774780 0.252875
0.087800 9.836665 0.253370
0.088560 9.699530 0.259770
0.089320 9.501405 0.258299
0.090080 9.214965 0.261372
0.090840 9.472170 0.256372
0.091600 8.900955 0.261747
0.092360 8.867790 0.261185
0.093120 8.587920 0.259282
0.093880 8.578315 0.268062
0.094640 8.497720 0.263373
0.095400 8.415230 0.258547
0.096160 8.152550 0.252115
0.096920 8.006890 0.249763
0.097680 7.773910 0.253614
0.098440 7.850410 0.257168
0.099200 7.807740 0.252016
0.099960 8.002400 0.244052
0.100720 7.494985 0.240435
0.101480 7.097465 0.235764
0.102240 7.090985 0.234261
0.103000 7.080975 0.231354
0.103760 6.819220 0.225120
0.104520 7.002505 0.228062
0.105280 6.598340 0.223002
0.106040 6.652565 0.223405
0.106800 6.802930 0.217178
0.107560 6.386335 0.216959
0.108320 6.563225 0.213260
0.109080 6.276210 0.212748
0.109840 6.046325 0.212900
0.110600 6.261045 0.215240
0.111360 5.987010 0.213179
0.112120 5.863670 0.212351
0.112880 5.856670 0.209137
0.113640 5.806865 0.208840
0.114400 5.741865 0.206602
0.115160 5.402435 0.203462
0.115920 5.368770 0.205074
0.116680 5.190825 0.202716
0.117440 5.182285 0.200329
0.118200 4.955270 0.199661
0.118960 5.165530 0.197868
0.119720 5.119990 0.197235
0.120480 4.857235 0.196743
0.121240 4.705950 0.192221
0.122000 4.597165 0.195230
0.122760 4.770785 0.191552
0.123520 4.535820 0.191174
0.124280 4.470735 0.189501
0.125040 4.358650 0.188918
0.125800 4.357095 0.184798
0.126560 4.388290 0.186764
0.127320 4.030400 0.183281
0.128080 3.992260 0.182992
0.128840 4.068255 0.181948
0.129600 3.986010 0.179109
0.130360 3.951715 0.180527
0.131120 3.800200 0.178890
0.131880 3.607995 0.178193
0.132640 3.546600 0.177008
0.133400 3.484490 0.175000
0.134160 3.497220 0.176015
0.134920 3.423530 0.175308
0.135680 3.457070 0.172928
0.136440 3.485730 0.174685
0.137200 3.064290 0.172192
0.137960 3.000310 0.168476
0.138730 3.264140 0.169141
0.139490 2.911135 0.170389
0.140250 3.122205 0.168448
0.141010 2.990435 0.169190
0.141770 2.808275 0.167599
0.142530 2.932165 0.167337
0.143290 2.692110 0.165145
0.144050 2.824175 0.164303
0.144810 3.012420 0.165035
0.145570 2.811825 0.162861
0.146330 2.565265 0.161015
0.147090 2.595475 0.162871
0.147850 2.440585 0.161970
0.148610 2.434345 0.161750
0.149370 2.518870 0.161542
0.150130 2.508470 0.158929
0.150890 2.388700 0.158409
0.151650 2.191005 0.157861
0.152410 2.272610 0.157539
0.153170 2.227615 0.158221
0.153930 2.178615 0.157267
0.154690 1.977770 0.156620
0.155450 2.099835 0.156574
0.156210 1.937145 0.154098
0.156970 2.155455 0.153769
0.157730 1.836335 0.153950
0.158490 2.107050 0.153179
0.159250 1.819910 0.151475
0.160010 1.807375 0.151676
0.160770 1.731885 0.151064
0.161530 1.793680 0.149335
0.162290 1.729515 0.149487
0.163050 1.943270 0.147953
0.163810 1.750735 0.148543
0.164570 1.814865 0.148232
0.165330 1.793745 0.148317
0.166090 1.744700 0.146517
0.166850 1.715735 0.146602
0.167610 1.703855 0.145325
0.168370 1.582720 0.145990
0.169130 1.712090 0.144388
0.169890 1.502840 0.144063
0.170650 1.336785 0.144021
0.171410 1.451775 0.142383
0.172170 1.563545 0.143207
0.172930 1.471935 0.143688
0.173690 1.658055 0.143656
0.174450 1.321330 0.144084
0.175210 1.292340 0.145343
0.175970 1.519695 0.146471
0.176730 1.319070 0.145449
0.177490 1.274790 0.148257
0.178250 1.271010 0.149876
0.179010 1.455560 0.150661
0.179770 1.178820 0.150704
0.180530 1.147845 0.150937
0.181290 1.349065 0.154664
0.182050 1.233535 0.154127
0.182810 0.968190 0.155081
0.183570 1.122155 0.153967
0.184330 1.231915 0.155562
0.185090 1.300800 0.155025
0.185850 1.175325 0.157907
0.186610 0.955770 0.154936
0.187370 0.872250 0.157238
0.188130 1.037215 0.156772
0.188890 1.016435 0.154897
0.189650 1.120460 0.156991
0.190410 0.897230 0.158448
0.191170 0.937875 0.156761
0.191930 0.939830 0.159310
0.192690 0.926135 0.158861
0.193450 1.004110 0.158731
0.194210 0.966595 0.158119
0.194970 0.983555 0.158893
0.195730 0.901385 0.158161
0.196490 1.110115 0.160332
0.197250 0.819085 0.160916
0.198010 1.013245 0.159296
0.198770 0.925370 0.162928
0.199530 1.034425 0.160000
0.200290 0.777045 0.159791
0.201050 1.147310 0.160534
0.201810 0.659810 0.161457
0.202570 0.975195 0.161273
0.203330 0.826440 0.159714
0.204090 0.806835 0.160085
0.204850 0.896655 0.159455
0.205610 0.960675 0.160134
0.206370 0.939640 0.160007
0.207130 0.867105 0.160704
0.207890 0.748390 0.160149
0.208650 0.627065 0.160707
0.209410 0.834385 0.160888
0.210170 0.759150 0.160781
0.210930 0.787055 0.159339
0.211690 0.757505 0.160891
0.212450 0.816965 0.161093
0.213210 0.698955 0.161927
0.213970 0.908850 0.161040
0.214730 0.643080 0.161086
0.215490 0.541315 0.160184
0.216250 0.377160 0.160177
0.217010 0.775945 0.157185
0.217770 0.726405 0.159625
0.218530 0.705060 0.159844
0.219290 0.621760 0.160831
0.220050 0.812505 0.160562
0.220810 0.753080 0.159590
0.221570 0.760970 0.157917
0.222330 0.722710 0.159257
0.223090 0.590245 0.160357
0.223850 0.751000 0.157620
0.224610 0.434110 0.154130
0.225370 0.957695 0.157829
0.226130 0.992735 0.156531
0.226890 0.882565 0.152062
0.227650 0.706205 0.151789
0.228410 0.945245 0.150987
0.229170 0.897860 0.153045
0.229930 0.680645 0.153045
0.230690 0.856430 0.151609
0.231450 0.694275 0.150212
0.232210 0.531780 0.150272
0.232970 0.699195 0.149859
0.233730 0.730855 0.148211
0.234490 0.612010 0.149268
0.235250 0.599065 0.147790
0.236010 0.739370 0.147772
0.236770 0.612485 0.148094
0.237530 0.461140 0.144791
0.238290 0.607760 0.145499
0.239050 0.843965 0.144332
0.239810 0.863180 0.143250
0.240570 0.628560 0.143865
0.241330 0.697920 0.142567
0.242090 0.587870 0.143423
0.242850 0.706990 0.143695
0.243610 0.788325 0.142825
0.244370 0.752390 0.140778
0.245130 0.787640 0.141344
0.245890 0.688430 0.140987
0.246650 0.720160 0.141496
0.247410 0.731335 0.140785
0.248170 0.675795 0.139307
0.248930 0.682495 0.140725
0.249690 0.557660 0.140177
0.250450 0.579115 0.138635
0.251210 0.557450 0.138236
0.251970 0.724150 0.137118
0.252730 0.639020 0.137313
0.253490 0.672270 0.136163
0.254250 0.657675 0.135636
0.255010 0.797565 0.136913
0.255770 0.772605 0.137065
0.256530 0.863825 0.134859
0.257290 0.452220 0.135757
0.258050 0.523880 0.133306
0.258810 0.667740 0.132889
0.259570 0.597820 0.135103
0.260330 0.642095 0.134250
0.261090 0.528240 0.133101
0.261850 0.682220 0.132489
0.262610 0.692285 0.133518
0.263370 0.550070 0.131733
0.264130 0.696115 0.131704
0.264890 0.616720 0.130895
0.265650 0.674070 0.130976
0.266410 0.623740 0.130863
0.267170 0.507015 0.130721
0.267930 0.711175 0.129526
0.268690 0.807080 0.129961
0.269450 0.629785 0.128292
0.270210 0.597965 0.129820
0.270970 0.571625 0.129130
0.271720 0.553065 0.127783
0.272480 0.588145 0.127882
0.273240 0.568500 0.127896
0.274000 0.483615 0.127804
0.274760 0.662070 0.127670
0.275520 0.750650 0.127500
0.276280 0.667515 0.125877
0.277040 0.617315 0.125757
0.277800 0.755740 0.124936
0.278560 0.656950 0.125481
0.279320 0.614300 0.125279
0.280080 0.618230 0.124823
0.280840 0.594835 0.125442
0.281600 0.678430 0.124399
0.282360 0.496650 0.123221
0.283120 0.720020 0.124183
0.283880 0.573895 0.123582
0.284640 0.480150 0.123907
0.285400 0.598720 0.123699
0.286160 0.578745 0.123444
0.286920 0.682965 0.123656
0.287680 0.628770 0.123363
0.288440 0.581380 0.123953
0.289200 0.649740 0.124035
0.289960 0.408035 0.124102
0.290720 0.421340 0.123837
0.291480 0.423195 0.124646
0.292240 0.601630 0.123780
0.293000 0.622600 0.124105
0.293760 0.448300 0.124463
0.294520 0.582805 0.125332
0.295280 0.667400 0.123879
0.296040 0.411015 0.123819
0.296800 0.548850 0.125099
0.297560 0.650855 0.124622
0.298320 0.374155 0.125866
0.299080 0.496050 0.124996
0.299840 0.448440 0.124862
0.300600 0.508265 0.124668
0.301360 0.555520 0.123748
0.302120 0.414315 0.123154
0.302880 0.489745 0.124367
0.303640 0.501645 0.123716
0.304400 0.578265 0.123695
0.305160 0.414095 0.124855
0.305920 0.479215 0.125145
0.306680 0.594830 0.125226
0.307440 0.654540 0.126107
0.308200 0.531050 0.125757
0.308960 0.545705 0.125877
0.309720 0.439900 0.127083
0.310480 0.550215 0.126160
0.311240 0.413500 0.125990
0.312000 0.345610 0.126015
0.312760 0.596035 0.127196
0.313520 0.413045 0.126312
0.314280 0.511475 0.126262
0.315040 0.563490 0.125813
0.315800 0.552155 0.126503
0.316560 0.551830 0.128967
0.317320 0.475405 0.129017
0.318080 0.462980 0.127518
0.318830 0.674600 0.129346
0.319590 0.293190 0.128946
0.320350 0.640810 0.130690
0.321110 0.465860 0.132514
0.321870 0.325790 0.128794
0.322630 0.508045 0.131372
0.323390 0.406745 0.131326
0.324150 0.469210 0.133621
0.324910 0.523690 0.132450
0.325670 0.396815 0.133221
0.326430 0.616035 0.132578
0.327190 0.481390 0.132917
0.327950 0.429675 0.132836
0.328710 0.392570 0.132779
0.329470 0.324135 0.132758
0.330230 0.302870 0.131591
0.330990 0.459665 0.132072
0.331750 0.390595 0.134155
0.332510 0.473675 0.133267
0.333270 0.556080 0.135446
0.334030 0.599340 0.132617
0.334790 0.526650 0.133900
0.335550 0.588170 0.133904
0.336310 0.574795 0.134562
0.337070 0.516160 0.134219
0.337830 0.390075 0.135339
0.338590 0.630730 0.136093
0.339350 0.422825 0.134544
0.340110 0.513400 0.134325
0.340870 0.339815 0.134144
0.341630 0.570000 0.135332
0.342390 0.336380 0.136542
0.343150 0.351190 0.135934
0.343910 0.399080 0.135467
0.344670 0.305245 0.135838
0.345430 0.468950 0.136733
0.346190 0.424790 0.136107
0.346950 0.482920 0.135930
0.347710 0.488900 0.135806
0.348470 0.381530 0.138020
0.349220 0.525850 0.138172
0.349980 0.475815 0.134512
0.350740 0.372975 0.133540
0.351500 0.495230 0.130240
0.352260 0.463480 0.130764
0.353020 0.665405 0.130191
0.353780 0.613070 0.131188
0.354540 0.542675 0.130021
0.355300 0.487555 0.131747
0.356060 0.526490 0.132097
0.356820 0.306720 0.132150
0.357580 0.606580 0.134554
0.358340 0.556515 0.132875
0.359100 0.413460 0.131411
0.359860 0.439985 0.134279
0.360620 0.319830 0.133083
0.361380 0.434900 0.133812
0.362140 0.523495 0.132726
0.362900 0.487165 0.133967
0.363660 0.277535 0.133274
0.364420 0.420600 0.134607
0.365180 0.482475 0.133066
0.365940 0.280105 0.134731
0.366700 0.441070 0.135301
0.367460 0.384105 0.135962
0.368220 0.421505 0.136351
0.368980 0.344325 0.136980
0.369740 0.431785 0.138426
0.370500 0.300420 0.136966
0.371260 0.289915 0.138819
0.372020 0.576460 0.138953
0.372770 0.473735 0.139399
0.373530 0.590095 0.140714
0.374290 0.479985 0.142419
0.375050 0.235875 0.144353
0.375810 0.307335 0.143897
0.376570 0.469920 0.143971
0.377330 0.315615 0.147323
0.378090 0.299770 0.144169
0.378850 0.436895 0.147504
0.379610 0.397285 0.147758
0.380370 0.377665 0.148182
0.381130 0.369175 0.152189
0.381890 0.487050 0.151308
0.382650 0.402150 0.150364
0.383410 0.458715 0.153819
0.384170 0.421740 0.152677
0.384930 0.305960 0.153639
0.385690 0.384665 0.155456
0.386450 0.547735 0.154735
0.387210 0.628230 0.165050
0.387970 0.405255 0.160994
0.388730 0.326895 0.159639
0.389490 0.354470 0.161492
0.390250 0.399750 0.163200
0.391010 0.247675 0.162443
0.391770 0.307620 0.161591
0.392520 0.485375 0.164473
0.393280 0.385175 0.166022
0.394040 0.284865 0.167765
0.394800 0.359350 0.168472
0.395560 0.447415 0.168932
0.396320 0.472070 0.171089
0.397080 0.438365 0.171531
0.397840 0.384630 0.172705
0.398600 0.490530 0.173518
0.399360 0.441950 0.175477
0.400120 0.562590 0.178787
0.400880 0.304165 0.176800
0.401640 0.532010 0.174600
0.402400 0.337060 0.180690
0.403160 0.507765 0.180166
0.403920 0.457405 0.183536
0.404680 0.359330 8.691245
0.405440 0.350405 0.180580
0.406200 0.345235 0.181167
0.406960 0.501740 0.182603
0.407720 0.299060 0.189052
0.408480 0.434290 0.188048
0.409240 0.251665 0.186807
0.409990 0.493940 0.189562
0.410750 0.490000 0.188366
0.411510 0.238305 0.185456
0.412270 0.316615 0.187677
0.413030 0.280185 0.188861
0.413790 0.619405 0.191372
0.414550 0.393690 0.194629
0.415310 0.677340 0.193062
0.416070 0.444580 0.192687
0.416830 0.452215 0.192917
0.417590 0.396295 0.194798
0.418350 -0.026200 0.196064
0.419110 0.566155 0.197751
0.419870 0.523225 0.198798
0.420630 0.228560 0.200774
0.421390 0.305845 0.199137
0.422150 0.551190 0.202839
0.422910 0.600830 0.205103
0.423670 0.383500 0.205417
0.424430 0.388740 0.206192
0.425190 0.307625 0.209947
0.425940 0.245670 0.212171
0.426700 0.411060 0.214618
0.427460 0.269600 0.214551
0.428220 0.345370 0.220633
0.428980 0.225605 0.216658
0.429740 0.499220 0.224738
0.430500 0.537290 0.220474
0.431260 0.071440 0.226885
0.432020 0.164890 0.231549
0.432780 0.440510 0.228890
0.433540 0.166160 0.237861
0.434300 0.271590 0.238801
0.435060 0.267635 0.245789
