# Supplementary material for: Hallucination of closed repeat proteins containing central pockets
Source: Nat Struct Mol Biol. 2023 Sep 28;30(11):1755–60. doi: 10.1038/s41594-023-01112-6 (PMC10643118; doi:10.1038/s41594-023-01112-6)
Supplement: Supplementary file 4 — Small-angle X-ray scattering raw data. [file 41594_2023_1112_MOESM4_ESM.tar › SAXS_submit/D8/C3_results/Average/C3_high_D8_snap_00015.sub.1.ave.dat]

0.010260 26.689980 74.845690
0.011020 31.615315 77.297557
0.011780 28.736185 46.309954
0.012540 23.921305 27.044859
0.013300 25.298650 17.114604
0.014060 26.884385 9.908324
0.014820 24.763395 6.025930
0.015580 26.221875 4.783632
0.016340 23.758615 3.421581
0.017100 25.778950 2.527744
0.017860 26.081015 1.702065
0.018620 25.136170 1.422960
0.019380 25.667225 1.154349
0.020140 25.831895 0.975046
0.020900 24.696030 0.865499
0.021660 24.081995 0.806457
0.022420 24.100225 0.745371
0.023180 23.474415 0.714873
0.023950 23.948210 0.700615
0.024710 24.190120 0.651025
0.025470 23.902330 0.639661
0.026230 23.485695 0.623207
0.026990 23.501075 0.607136
0.027750 24.055175 0.590474
0.028510 23.661760 0.581167
0.029270 23.131735 0.556089
0.030030 23.087510 0.533610
0.030790 22.732480 0.548893
0.031550 22.493210 0.524257
0.032310 22.203315 0.506255
0.033070 21.829775 0.493416
0.033830 22.074360 0.486411
0.034590 22.450325 0.468087
0.035350 21.621885 0.469926
0.036110 22.396655 0.452334
0.036870 21.527045 0.444148
0.037630 20.947640 0.438154
0.038390 21.379265 0.432875
0.039150 21.050140 0.416545
0.039910 20.713890 0.418653
0.040670 20.875435 0.403119
0.041430 20.030120 0.399434
0.042190 20.365780 0.396393
0.042950 20.181980 0.397733
0.043710 19.840005 0.386860
0.044470 19.540520 0.387023
0.045230 19.371355 0.376489
0.045990 19.534385 0.368448
0.046750 19.430835 0.356174
0.047510 18.960630 0.358946
0.048270 18.757345 0.363236
0.049030 18.367005 0.354699
0.049790 18.706880 0.347298
0.050550 18.394290 0.344905
0.051310 18.379170 0.340000
0.052070 18.222000 0.337454
0.052830 17.962455 0.340141
0.053590 17.708345 0.333518
0.054350 17.686730 0.323317
0.055110 17.206160 0.327454
0.055870 17.183950 0.318978
0.056630 16.754075 0.317804
0.057390 17.027235 0.310332
0.058150 16.788175 0.313554
0.058910 15.795520 0.309127
0.059670 15.832270 0.310145
0.060430 15.902645 0.302076
0.061190 15.594300 0.298236
0.061950 15.764450 0.299325
0.062710 15.059205 0.298108
0.063470 14.728180 0.287864
0.064230 14.760760 0.293299
0.064990 14.632875 0.282946
0.065750 14.297910 0.289074
0.066510 14.439820 0.282779
0.067270 13.971430 0.277313
0.068030 14.191405 0.280870
0.068790 13.989680 0.272779
0.069550 13.849705 0.275205
0.070310 13.445405 0.272659
0.071070 13.347355 0.269272
0.071830 12.825740 0.265760
0.072590 12.673700 0.259116
0.073350 12.493745 0.262334
0.074120 12.557280 0.263129
0.074880 12.545995 0.260647
0.075640 12.339640 0.262217
0.076400 12.384430 0.256832
0.077160 11.884430 0.249738
0.077920 11.772380 0.250219
0.078680 11.353060 0.249682
0.079440 11.562100 0.248766
0.080200 11.225390 0.247001
0.080960 11.213465 0.242992
0.081720 10.711080 0.239844
0.082480 10.847355 0.242069
0.083240 10.633510 0.240021
0.084000 10.537265 0.245209
0.084760 10.177775 0.243674
0.085520 10.085915 0.247864
0.086280 9.850940 0.251291
0.087040 9.925640 0.253741
0.087800 9.901485 0.255216
0.088560 9.648880 0.255817
0.089320 9.829900 0.264105
0.090080 9.714375 0.258589
0.090840 8.928365 0.260810
0.091600 9.055985 0.262037
0.092360 8.599820 0.260898
0.093120 8.745405 0.261446
0.093880 8.499040 0.269371
0.094640 8.431920 0.261485
0.095400 8.146895 0.256563
0.096160 8.291710 0.250315
0.096920 8.218705 0.251057
0.097680 8.296185 0.252935
0.098440 7.697055 0.252054
0.099200 7.737925 0.254310
0.099960 7.505350 0.244406
0.100720 7.458695 0.239533
0.101480 7.246875 0.235251
0.102240 7.259675 0.236266
0.103000 7.226375 0.231566
0.103760 7.309225 0.231768
0.104520 6.829420 0.225796
0.105280 6.661870 0.222694
0.106040 6.575000 0.219724
0.106800 6.581265 0.217450
0.107560 6.546185 0.220110
0.108320 6.106975 0.217624
0.109080 6.235915 0.213154
0.109840 6.277040 0.213893
0.110600 6.065960 0.214328
0.111360 5.904980 0.214516
0.112120 6.045595 0.213193
0.112880 5.676115 0.209371
0.113640 5.463895 0.206128
0.114400 5.601075 0.205368
0.115160 5.466000 0.203890
0.115920 5.227275 0.203455
0.116680 5.291950 0.202394
0.117440 5.167040 0.199289
0.118200 4.974950 0.200081
0.118960 5.105985 0.198052
0.119720 4.781720 0.197157
0.120480 4.624080 0.197281
0.121240 4.829150 0.193221
0.122000 4.727390 0.191955
0.122760 4.530715 0.189933
0.123520 4.447950 0.191096
0.124280 4.123580 0.189830
0.125040 4.514260 0.187341
0.125800 4.273390 0.185926
0.126560 4.089630 0.186337
0.127320 4.150445 0.184385
0.128080 4.191080 0.184459
0.128840 3.971275 0.184254
0.129600 4.279660 0.183879
0.130360 3.834295 0.178784
0.131120 3.755290 0.176740
0.131880 3.566405 0.177938
0.132640 3.686465 0.177808
0.133400 3.637695 0.175728
0.134160 3.377140 0.174254
0.134920 3.160395 0.173706
0.135680 3.472910 0.172786
0.136440 3.198970 0.172288
0.137200 3.227235 0.170347
0.137960 3.070340 0.169420
0.138730 3.218195 0.168777
0.139490 3.021790 0.170138
0.140250 3.073925 0.167249
0.141010 2.719550 0.170552
0.141770 3.102865 0.166195
0.142530 2.812630 0.164968
0.143290 2.976530 0.166291
0.144050 2.932320 0.164646
0.144810 2.698585 0.165205
0.145570 2.641860 0.162564
0.146330 2.548065 0.163158
0.147090 2.395965 0.163465
0.147850 2.553705 0.161623
0.148610 2.269940 0.161354
0.149370 2.458040 0.162054
0.150130 2.291480 0.160806
0.150890 2.115840 0.157878
0.151650 2.131560 0.157705
0.152410 2.119725 0.154636
0.153170 2.189725 0.156368
0.153930 2.234595 0.156842
0.154690 2.125420 0.155283
0.155450 2.026995 0.155156
0.156210 1.875670 0.154127
0.156970 1.950365 0.155099
0.157730 1.961515 0.151842
0.158490 1.928370 0.152023
0.159250 1.824330 0.152231
0.160010 1.633675 0.152698
0.160770 1.637745 0.152412
0.161530 1.888210 0.151089
0.162290 1.832915 0.148260
0.163050 1.857190 0.147125
0.163810 1.717440 0.148582
0.164570 1.737055 0.148794
0.165330 1.681945 0.147737
0.166090 1.607395 0.146665
0.166850 1.458270 0.147772
0.167610 1.674590 0.145852
0.168370 1.591740 0.146358
0.169130 1.456735 0.147588
0.169890 1.492905 0.145523
0.170650 1.407265 0.144045
0.171410 1.492500 0.144562
0.172170 1.390910 0.142878
0.172930 1.458225 0.143858
0.173690 1.128410 0.142702
0.174450 1.353500 0.143455
0.175210 1.421405 0.144632
0.175970 1.230470 0.144353
0.176730 1.277330 0.148182
0.177490 1.218325 0.148632
0.178250 1.333925 0.150170
0.179010 1.062285 0.148670
0.179770 1.287000 0.151856
0.180530 1.341505 0.152093
0.181290 1.184965 0.151178
0.182050 1.125675 0.154328
0.182810 1.155105 0.153239
0.183570 1.070585 0.153738
0.184330 1.059330 0.155552
0.185090 0.974065 0.154763
0.185850 0.857615 0.155050
0.186610 0.890170 0.156634
0.187370 1.023695 0.159169
0.188130 1.020590 0.156079
0.188890 1.118175 0.157369
0.189650 0.855220 0.156849
0.190410 0.994880 0.156920
0.191170 1.026495 0.157387
0.191930 0.788705 0.158787
0.192690 0.875575 0.159834
0.193450 1.000620 0.158670
0.194210 0.964305 0.159151
0.194970 0.987665 0.160311
0.195730 0.928135 0.159562
0.196490 0.971625 0.159056
0.197250 0.834665 0.161050
0.198010 0.750110 0.161185
0.198770 0.803660 0.159675
0.199530 0.992075 0.160163
0.200290 0.870775 0.159261
0.201050 0.853225 0.158285
0.201810 0.627755 0.159929
0.202570 0.783260 0.159219
0.203330 0.875535 0.160364
0.204090 0.746360 0.160276
0.204850 0.579115 0.158791
0.205610 0.682880 0.160021
0.206370 0.519220 0.159661
0.207130 0.725505 0.162171
0.207890 0.632395 0.162337
0.208650 0.739615 0.159434
0.209410 0.789405 0.161079
0.210170 0.885765 0.162737
0.210930 0.870160 0.160120
0.211690 0.857800 0.163144
0.212450 0.863575 0.161644
0.213210 0.869110 0.161301
0.213970 0.623845 0.160481
0.214730 0.746325 0.158267
0.215490 0.706080 0.159791
0.216250 0.552790 0.161489
0.217010 0.758040 0.162238
0.217770 0.864015 0.159671
0.218530 0.750425 0.159038
0.219290 0.769585 0.160301
0.220050 0.859255 0.157267
0.220810 0.943390 0.160470
0.221570 0.708300 0.157938
0.222330 0.819365 0.159480
0.223090 0.580460 0.157808
0.223850 0.593085 0.157825
0.224610 0.454930 0.155279
0.225370 0.544645 0.156354
0.226130 0.719850 0.157139
0.226890 0.835535 0.155470
0.227650 0.678700 0.150636
0.228410 0.811430 0.152454
0.229170 0.619330 0.151892
0.229930 0.738200 0.152171
0.230690 0.625410 0.151980
0.231450 0.672335 0.149975
0.232210 0.573740 0.149650
0.232970 0.776010 0.151400
0.233730 0.803865 0.147871
0.234490 0.669460 0.148232
0.235250 0.453905 0.146849
0.236010 0.551215 0.148635
0.236770 0.824135 0.147606
0.237530 0.487990 0.147641
0.238290 0.703455 0.145697
0.239050 0.542580 0.147164
0.239810 0.732330 0.144395
0.240570 0.867705 0.144169
0.241330 0.837685 0.142942
0.242090 0.533945 0.143458
0.242850 0.721705 0.142171
0.243610 0.707885 0.142677
0.244370 0.746720 0.143529
0.245130 0.689825 0.141938
0.245890 0.597405 0.140233
0.246650 0.786265 0.140870
0.247410 0.711205 0.140884
0.248170 0.750110 0.140527
0.248930 0.631845 0.140283
0.249690 0.676480 0.138985
0.250450 0.548535 0.137691
0.251210 0.685515 0.137610
0.251970 0.567090 0.139806
0.252730 0.722950 0.137263
0.253490 0.513535 0.136941
0.254250 0.608800 0.136149
0.255010 0.559790 0.135481
0.255770 0.769360 0.136241
0.256530 0.637480 0.135640
0.257290 0.788475 0.134901
0.258050 0.532150 0.133462
0.258810 0.660685 0.134611
0.259570 0.573190 0.133755
0.260330 0.651280 0.134569
0.261090 0.770105 0.133179
0.261850 0.419315 0.133356
0.262610 0.775110 0.133589
0.263370 0.668570 0.133264
0.264130 0.718345 0.132610
0.264890 0.455040 0.132016
0.265650 0.548490 0.131538
0.266410 0.600775 0.129042
0.267170 0.470285 0.131008
0.267930 0.457060 0.129851
0.268690 0.561230 0.129926
0.269450 0.479455 0.129505
0.270210 0.573080 0.129721
0.270970 0.635550 0.128819
0.271720 0.560600 0.128091
0.272480 0.594825 0.126892
0.273240 0.618630 0.127687
0.274000 0.672015 0.127203
0.274760 0.582280 0.126195
0.275520 0.597665 0.126620
0.276280 0.608920 0.126581
0.277040 0.629390 0.126563
0.277800 0.534790 0.126001
0.278560 0.531320 0.125141
0.279320 0.543400 0.124834
0.280080 0.557335 0.125516
0.280840 0.608930 0.125866
0.281600 0.486980 0.124774
0.282360 0.678535 0.123639
0.283120 0.534520 0.123752
0.283880 0.572535 0.124074
0.284640 0.417360 0.122822
0.285400 0.652530 0.123384
0.286160 0.591305 0.124664
0.286920 0.697955 0.124809
0.287680 0.689310 0.124827
0.288440 0.628245 0.122677
0.289200 0.644080 0.123197
0.289960 0.449045 0.125322
0.290720 0.629165 0.123154
0.291480 0.513560 0.123780
0.292240 0.545430 0.123359
0.293000 0.509275 0.124463
0.293760 0.607605 0.125081
0.294520 0.444430 0.123769
0.295280 0.461435 0.124936
0.296040 0.362575 0.125283
0.296800 0.489810 0.124530
0.297560 0.668060 0.125569
0.298320 0.408060 0.124286
0.299080 0.353680 0.124441
0.299840 0.526640 0.124494
0.300600 0.333870 0.123529
0.301360 0.435905 0.123214
0.302120 0.528505 0.123936
0.302880 0.511970 0.123784
0.303640 0.528015 0.122946
0.304400 0.533565 0.124837
0.305160 0.583525 0.123745
0.305920 0.565880 0.124869
0.306680 0.520100 0.125987
0.307440 0.565615 0.124919
0.308200 0.544710 0.126255
0.308960 0.498670 0.126581
0.309720 0.472040 0.125668
0.310480 0.446150 0.127316
0.311240 0.485510 0.126977
0.312000 0.471560 0.126531
0.312760 0.598170 0.127330
0.313520 0.486760 0.125665
0.314280 0.421080 0.126945
0.315040 0.509845 0.126004
0.315800 0.572095 0.127270
0.316560 0.410035 0.127723
0.317320 0.524380 0.127797
0.318080 0.481705 0.128522
0.318830 0.377260 0.128416
0.319590 0.549405 0.129508
0.320350 0.345980 0.129682
0.321110 0.525765 0.130382
0.321870 0.657625 0.130820
0.322630 0.215645 0.131361
0.323390 0.314410 0.130796
0.324150 0.626165 0.132210
0.324910 0.345395 0.132765
0.325670 0.441020 0.132072
0.326430 0.642205 0.133646
0.327190 0.411625 0.132440
0.327950 0.434600 0.131446
0.328710 0.223370 0.132942
0.329470 0.513640 0.132815
0.330230 0.436795 0.133391
0.330990 0.428105 0.133462
0.331750 0.464640 0.133306
0.332510 0.326015 0.131008
0.333270 0.450405 0.132295
0.334030 0.327930 0.134498
0.334790 0.480600 0.133465
0.335550 0.531165 0.133511
0.336310 0.398845 0.133391
0.337070 0.693575 0.134841
0.337830 0.359335 0.135375
0.338590 0.501775 0.134109
0.339350 0.430590 0.135619
0.340110 0.458925 0.134738
0.340870 0.474665 0.136156
0.341630 0.334115 0.135134
0.342390 0.328210 0.134993
0.343150 0.392520 0.136825
0.343910 0.547060 0.135446
0.344670 0.399375 0.135672
0.345430 0.284970 0.135866
0.346190 0.445475 0.135877
0.346950 0.472315 0.136047
0.347710 0.450330 0.137606
0.348470 0.608160 0.136156
0.349220 0.683730 0.136503
0.349980 0.478120 0.135537
0.350740 0.536520 0.132511
0.351500 0.534915 0.131124
0.352260 0.440760 0.132981
0.353020 0.366040 0.130520
0.353780 0.469240 0.130120
0.354540 0.428350 0.131036
0.355300 0.525760 0.132245
0.356060 0.376835 0.131881
0.356820 0.243035 0.133564
0.357580 0.357930 0.132238
0.358340 0.256380 0.132005
0.359100 0.536705 0.132988
0.359860 0.341115 0.134374
0.360620 0.553975 0.132928
0.361380 0.325450 0.133455
0.362140 0.410165 0.133006
0.362900 0.228140 0.133087
0.363660 0.446405 0.134516
0.364420 0.415440 0.131973
0.365180 0.339350 0.134028
0.365940 0.335045 0.134417
0.366700 0.461875 0.135803
0.367460 0.434550 0.135283
0.368220 0.288375 0.136368
0.368980 0.356270 0.137790
0.369740 0.358415 0.136390
0.370500 0.534430 0.137408
0.371260 0.510265 0.138349
0.372020 0.358590 0.139523
0.372770 0.419635 0.140170
0.373530 0.442715 0.139958
0.374290 0.410590 0.142090
0.375050 0.405850 0.142677
0.375810 0.122830 0.143985
0.376570 0.358195 0.144045
0.377330 0.400930 0.145884
0.378090 0.515190 0.145633
0.378850 0.487500 0.147309
0.379610 0.208610 0.147054
0.380370 0.591965 0.148815
0.381130 0.417440 0.148769
0.381890 0.601930 0.152175
0.382650 0.440855 0.150934
0.383410 0.435025 0.152461
0.384170 0.268130 0.152383
0.384930 0.336240 0.153405
0.385690 0.488805 0.155467
0.386450 0.261905 0.155576
0.387210 0.190385 0.160460
0.387970 0.466385 0.159066
0.388730 0.461605 0.158886
0.389490 0.486460 0.162256
0.390250 0.427330 0.162885
0.391010 0.370795 0.163497
0.391770 0.432870 0.164162
0.392520 0.395305 0.163936
0.393280 0.532470 0.167235
0.394040 0.304165 0.165580
0.394800 0.407465 0.168766
0.395560 0.278095 0.169134
0.396320 0.557710 0.168883
0.397080 0.295225 0.170534
0.397840 0.126925 0.169844
0.398600 0.459705 0.174777
0.399360 0.384450 0.175124
0.400120 0.443275 0.176704
0.400880 0.359060 0.179356
0.401640 0.378155 0.178384
0.402400 0.269440 0.180919
0.403160 0.255870 0.181248
0.403920 0.256440 0.178253
0.404680 0.541210 9.175081
0.405440 0.549240 0.181941
0.406200 0.413555 0.183635
0.406960 0.372110 0.184526
0.407720 0.455970 0.186315
0.408480 0.457840 0.186142
0.409240 0.443980 0.186987
0.409990 0.222275 0.184540
0.410750 0.477240 0.187578
0.411510 0.288055 0.188434
0.412270 0.562075 0.188045
0.413030 0.227550 0.190219
0.413790 0.357220 0.191206
0.414550 0.467895 0.192698
0.415310 0.598370 0.190626
0.416070 0.436560 0.195591
0.416830 0.290020 0.193434
0.417590 0.411030 0.196464
0.418350 0.262990 0.195654
0.419110 0.270160 0.194544
0.419870 0.436705 0.198964
0.420630 0.296475 0.195467
0.421390 0.270780 0.199349
0.422150 0.650245 0.199862
0.422910 0.049720 0.201970
0.423670 0.007820 0.208607
0.424430 0.370260 0.205902
0.425190 0.364945 0.208278
0.425940 0.279630 0.212475
0.426700 0.381210 0.213292
0.427460 0.420450 0.215088
0.428220 0.568275 0.219696
0.428980 0.377120 0.219604
0.429740 0.260145 0.223720
0.430500 0.357380 0.224307
0.431260 0.427335 0.227822
0.432020 0.346640 0.229876
0.432780 0.294735 0.230308
0.433540 0.713855 0.234367
0.434300 0.640360 0.234516
0.435060 0.531890 0.242475
