# Supplementary material for: Hallucination of closed repeat proteins containing central pockets
Source: Nat Struct Mol Biol. 2023 Sep 28;30(11):1755–60. doi: 10.1038/s41594-023-01112-6 (PMC10643118; doi:10.1038/s41594-023-01112-6)
Supplement: Supplementary file 4 — Small-angle X-ray scattering raw data. [file 41594_2023_1112_MOESM4_ESM.tar › SAXS_submit/D8/C3_results/Average/C3_high_D8_snap_00001.sub.1.ave.dat]

0.010260 15.813670 74.204699
0.011020 28.989645 76.249134
0.011780 30.075100 46.798370
0.012540 27.768895 26.693518
0.013300 19.572375 16.989141
0.014060 26.987885 9.888055
0.014820 27.344590 6.013635
0.015580 25.930885 4.777026
0.016340 22.217370 3.393472
0.017100 23.940805 2.498911
0.017860 25.598165 1.751559
0.018620 24.673950 1.374933
0.019380 24.998980 1.114933
0.020140 23.339185 0.964583
0.020900 24.582750 0.847885
0.021660 22.235880 0.825400
0.022420 23.448545 0.760895
0.023180 24.216660 0.742337
0.023950 22.928400 0.691489
0.024710 23.302960 0.685591
0.025470 24.149580 0.627610
0.026230 22.327415 0.625050
0.026990 23.266410 0.607245
0.027750 22.334825 0.596018
0.028510 22.597935 0.567203
0.029270 23.028280 0.555884
0.030030 22.612020 0.545541
0.030790 22.525245 0.526973
0.031550 22.095670 0.514940
0.032310 22.698100 0.510223
0.033070 21.712885 0.484735
0.033830 22.140285 0.469155
0.034590 21.283920 0.471411
0.035350 20.638235 0.468681
0.036110 21.500875 0.453168
0.036870 20.820535 0.454427
0.037630 21.128270 0.433292
0.038390 20.221075 0.431241
0.039150 20.738560 0.414052
0.039910 20.498105 0.423943
0.040670 20.159585 0.412433
0.041430 20.230950 0.406856
0.042190 20.279940 0.402054
0.042950 19.774725 0.390092
0.043710 19.124695 0.382801
0.044470 19.163110 0.381216
0.045230 18.972590 0.375071
0.045990 18.848130 0.366206
0.046750 18.735130 0.362581
0.047510 18.812290 0.353596
0.048270 18.698545 0.358197
0.049030 18.129960 0.347868
0.049790 18.866425 0.357974
0.050550 18.230750 0.346467
0.051310 17.912675 0.338964
0.052070 18.051800 0.338119
0.052830 17.898465 0.332500
0.053590 17.522745 0.330293
0.054350 17.022550 0.325912
0.055110 17.128250 0.319653
0.055870 17.043845 0.328685
0.056630 16.616160 0.322313
0.057390 16.239000 0.316269
0.058150 16.224170 0.309006
0.058910 16.296675 0.307776
0.059670 16.011760 0.307949
0.060430 15.679845 0.305530
0.061190 15.550060 0.302062
0.061950 15.300325 0.296648
0.062710 15.145555 0.295566
0.063470 14.962225 0.288179
0.064230 15.047425 0.285799
0.064990 14.947990 0.288395
0.065750 14.115755 0.288932
0.066510 14.449510 0.279374
0.067270 14.260790 0.280403
0.068030 14.007660 0.280789
0.068790 13.665970 0.278607
0.069550 13.805610 0.273458
0.070310 13.542115 0.271888
0.071070 13.359085 0.272797
0.071830 13.115930 0.262465
0.072590 13.104735 0.268462
0.073350 12.760830 0.264473
0.074120 12.467285 0.263791
0.074880 12.449165 0.258826
0.075640 12.131000 0.261231
0.076400 12.095815 0.257380
0.077160 12.087020 0.258069
0.077920 11.561960 0.252012
0.078680 11.649410 0.248306
0.079440 11.664930 0.247150
0.080200 11.335670 0.242748
0.080960 11.239345 0.245099
0.081720 11.184945 0.241931
0.082480 11.111950 0.240870
0.083240 10.732550 0.242624
0.084000 10.419810 0.241846
0.084760 10.713010 0.243748
0.085520 10.417625 0.249045
0.086280 10.578490 0.254692
0.087040 9.943465 0.255636
0.087800 9.916535 0.258996
0.088560 9.394770 0.255767
0.089320 9.436920 0.260527
0.090080 9.236440 0.254470
0.090840 9.360790 0.260792
0.091600 9.130190 0.263632
0.092360 8.951860 0.262687
0.093120 8.836560 0.263621
0.093880 8.751150 0.272072
0.094640 8.419380 0.262210
0.095400 8.415045 0.256195
0.096160 7.736410 0.253540
0.096920 8.300325 0.251743
0.097680 8.133190 0.252086
0.098440 7.906425 0.258140
0.099200 7.586885 0.256577
0.099960 7.667775 0.249162
0.100720 7.479505 0.240785
0.101480 7.776560 0.237252
0.102240 7.655615 0.230721
0.103000 7.129080 0.231167
0.103760 7.035970 0.229286
0.104520 7.275550 0.228013
0.105280 6.821380 0.220824
0.106040 6.661745 0.221301
0.106800 6.573555 0.220110
0.107560 6.341645 0.215587
0.108320 6.690210 0.215622
0.109080 6.205795 0.213409
0.109840 6.473950 0.215697
0.110600 6.104455 0.212854
0.111360 5.928770 0.212716
0.112120 5.902670 0.215506
0.112880 5.765020 0.210905
0.113640 5.611995 0.205011
0.114400 5.703820 0.205746
0.115160 5.620915 0.206089
0.115920 5.609770 0.204173
0.116680 4.993560 0.204611
0.117440 5.364890 0.200329
0.118200 5.036195 0.198681
0.118960 5.224835 0.199749
0.119720 5.098370 0.197532
0.120480 4.889335 0.196994
0.121240 4.765895 0.194576
0.122000 4.633480 0.195987
0.122760 4.664810 0.192440
0.123520 4.763640 0.189544
0.124280 4.512135 0.191340
0.125040 4.476750 0.188327
0.125800 4.506550 0.185424
0.126560 4.451110 0.184873
0.127320 4.234760 0.184703
0.128080 4.186875 0.186170
0.128840 4.065995 0.183787
0.129600 4.101305 0.181747
0.130360 3.939510 0.178550
0.131120 3.879420 0.178151
0.131880 3.518635 0.179321
0.132640 3.601890 0.176690
0.133400 3.573670 0.174328
0.134160 3.392255 0.173649
0.134920 3.597025 0.172617
0.135680 3.371550 0.171124
0.136440 3.480665 0.172585
0.137200 3.291160 0.172896
0.137960 3.126425 0.170120
0.138730 3.274045 0.168876
0.139490 3.393375 0.169052
0.140250 3.244245 0.169487
0.141010 3.031570 0.170230
0.141770 3.065460 0.167550
0.142530 2.843880 0.167758
0.143290 2.854520 0.166287
0.144050 2.835970 0.164268
0.144810 2.798290 0.165916
0.145570 2.638240 0.164049
0.146330 2.662320 0.161899
0.147090 2.745350 0.162542
0.147850 2.455185 0.162504
0.148610 2.390030 0.160025
0.149370 2.379115 0.161743
0.150130 2.542505 0.159367
0.150890 2.411975 0.158105
0.151650 2.486650 0.158016
0.152410 2.325645 0.157634
0.153170 2.348545 0.157507
0.153930 2.405040 0.155958
0.154690 2.232105 0.154378
0.155450 2.138565 0.155467
0.156210 2.104430 0.153363
0.156970 2.167685 0.154056
0.157730 2.044495 0.153907
0.158490 2.003615 0.151574
0.159250 1.934635 0.152694
0.160010 2.035745 0.151365
0.160770 1.736080 0.153412
0.161530 1.859265 0.149402
0.162290 1.813925 0.148939
0.163050 1.800990 0.150177
0.163810 1.869255 0.149395
0.164570 1.649315 0.149597
0.165330 1.822375 0.145880
0.166090 1.588800 0.147885
0.166850 1.516485 0.146489
0.167610 1.575505 0.146326
0.168370 1.586810 0.145799
0.169130 1.515945 0.146460
0.169890 1.523535 0.144438
0.170650 1.499350 0.143536
0.171410 1.576875 0.144519
0.172170 1.535160 0.143946
0.172930 1.438075 0.144664
0.173690 1.593150 0.144353
0.174450 1.508145 0.143331
0.175210 1.454425 0.145286
0.175970 1.284175 0.145552
0.176730 1.173470 0.147694
0.177490 1.197390 0.146973
0.178250 1.460380 0.152192
0.179010 1.332985 0.150651
0.179770 1.343235 0.149887
0.180530 1.200075 0.154279
0.181290 1.151155 0.154760
0.182050 1.165170 0.153303
0.182810 1.182265 0.152818
0.183570 0.924205 0.154035
0.184330 1.162585 0.154855
0.185090 1.158055 0.155672
0.185850 0.911110 0.156655
0.186610 1.100560 0.158285
0.187370 1.020325 0.153642
0.188130 0.981310 0.156888
0.188890 1.060795 0.156864
0.189650 0.897120 0.157680
0.190410 0.869860 0.157376
0.191170 0.954640 0.157182
0.191930 1.087205 0.157521
0.192690 0.935700 0.158207
0.193450 0.815790 0.158303
0.194210 1.111450 0.158419
0.194970 0.990345 0.159328
0.195730 1.243745 0.159003
0.196490 1.113430 0.158720
0.197250 1.069980 0.160304
0.198010 0.998455 0.161181
0.198770 0.863315 0.161110
0.199530 0.769015 0.160187
0.200290 0.977110 0.162405
0.201050 0.823980 0.160686
0.201810 0.820015 0.160194
0.202570 0.715045 0.159519
0.203330 0.786430 0.159784
0.204090 1.043380 0.161128
0.204850 0.644315 0.160315
0.205610 0.796680 0.160937
0.206370 0.901305 0.161506
0.207130 0.885610 0.160962
0.207890 0.752440 0.162062
0.208650 0.821290 0.160414
0.209410 0.550475 0.162613
0.210170 0.688775 0.162542
0.210930 0.866505 0.160859
0.211690 0.769305 0.161552
0.212450 1.054150 0.161167
0.213210 0.785560 0.161149
0.213970 0.535475 0.161934
0.214730 0.615710 0.159777
0.215490 0.611725 0.160884
0.216250 0.522560 0.160552
0.217010 0.732115 0.160318
0.217770 0.429600 0.161517
0.218530 0.710835 0.160421
0.219290 0.685905 0.160354
0.220050 0.665165 0.159883
0.220810 0.710875 0.157627
0.221570 0.774260 0.158865
0.222330 0.865880 0.158681
0.223090 0.849250 0.158939
0.223850 0.674190 0.157599
0.224610 0.577565 0.156050
0.225370 0.604800 0.158419
0.226130 0.504320 0.156294
0.226890 0.707570 0.155905
0.227650 0.752725 0.153136
0.228410 0.809535 0.153398
0.229170 0.859885 0.154296
0.229930 0.750410 0.151694
0.230690 0.585915 0.152281
0.231450 0.622930 0.151227
0.232210 0.641880 0.149823
0.232970 0.829430 0.151181
0.233730 0.440645 0.148868
0.234490 0.777810 0.147999
0.235250 0.668895 0.148186
0.236010 0.590115 0.148525
0.236770 0.669955 0.146697
0.237530 0.785995 0.147387
0.238290 0.646955 0.146457
0.239050 0.717845 0.145074
0.239810 0.795795 0.143762
0.240570 0.556215 0.144247
0.241330 0.756490 0.145071
0.242090 0.529635 0.144006
0.242850 0.786955 0.144013
0.243610 0.694565 0.143161
0.244370 0.622210 0.142351
0.245130 0.736135 0.143349
0.245890 0.781540 0.142047
0.246650 0.612695 0.142755
0.247410 0.499345 0.140792
0.248170 0.703170 0.142076
0.248930 0.671540 0.139929
0.249690 0.635060 0.141464
0.250450 0.587155 0.139696
0.251210 0.698185 0.139802
0.251970 0.645930 0.138773
0.252730 0.611365 0.137203
0.253490 0.551310 0.137274
0.254250 0.678845 0.136669
0.255010 0.635900 0.137383
0.255770 0.516450 0.137238
0.256530 0.756720 0.135728
0.257290 0.685205 0.136620
0.258050 0.748900 0.136107
0.258810 0.623395 0.135934
0.259570 0.629420 0.134632
0.260330 0.540975 0.134130
0.261090 0.628890 0.133317
0.261850 0.748970 0.133716
0.262610 0.698380 0.133345
0.263370 0.606645 0.131478
0.264130 0.708415 0.132836
0.264890 0.565515 0.132511
0.265650 0.770230 0.131117
0.266410 0.640355 0.130926
0.267170 0.628545 0.131347
0.267930 0.575995 0.130866
0.268690 0.747590 0.130743
0.269450 0.587995 0.126312
0.270210 0.596665 0.129473
0.270970 0.630035 0.129859
0.271720 0.587045 0.128154
0.272480 0.631025 0.128395
0.273240 0.651340 0.127900
0.274000 0.692910 0.127617
0.274760 0.566075 0.127196
0.275520 0.620090 0.127207
0.276280 0.700915 0.127793
0.277040 0.744825 0.127992
0.277800 0.543995 0.126856
0.278560 0.607240 0.124699
0.279320 0.655325 0.125265
0.280080 0.576300 0.126269
0.280840 0.650970 0.125697
0.281600 0.590985 0.124830
0.282360 0.567720 0.124586
0.283120 0.649365 0.125322
0.283880 0.588210 0.124862
0.284640 0.471050 0.123794
0.285400 0.630065 0.123462
0.286160 0.591080 0.122776
0.286920 0.396425 0.124710
0.287680 0.590415 0.124353
0.288440 0.550950 0.124070
0.289200 0.766085 0.123264
0.289960 0.511780 0.124300
0.290720 0.717510 0.123936
0.291480 0.469480 0.124169
0.292240 0.598445 0.125523
0.293000 0.696700 0.123989
0.293760 0.493335 0.124646
0.294520 0.581830 0.125173
0.295280 0.524685 0.124420
0.296040 0.475175 0.125021
0.296800 0.547480 0.126061
0.297560 0.423865 0.124756
0.298320 0.582325 0.125156
0.299080 0.747085 0.124116
0.299840 0.556530 0.125145
0.300600 0.417440 0.124802
0.301360 0.563405 0.124887
0.302120 0.501740 0.123805
0.302880 0.475030 0.123349
0.303640 0.495960 0.123197
0.304400 0.529605 0.124409
0.305160 0.488235 0.124558
0.305920 0.345295 0.124791
0.306680 0.546145 0.126050
0.307440 0.443940 0.127521
0.308200 0.479850 0.126421
0.308960 0.571655 0.126779
0.309720 0.614950 0.125979
0.310480 0.407245 0.127801
0.311240 0.436000 0.126913
0.312000 0.441885 0.126708
0.312760 0.491405 0.125509
0.313520 0.473955 0.125704
0.314280 0.592030 0.127171
0.315040 0.605930 0.126566
0.315800 0.434280 0.126909
0.316560 0.418770 0.128154
0.317320 0.529180 0.128540
0.318080 0.555205 0.128327
0.318830 0.567195 0.129533
0.319590 0.417660 0.129215
0.320350 0.397465 0.131330
0.321110 0.526815 0.132157
0.321870 0.392900 0.129233
0.322630 0.404095 0.132316
0.323390 0.498310 0.131202
0.324150 0.618330 0.133805
0.324910 0.387620 0.133755
0.325670 0.464845 0.133957
0.326430 0.626155 0.132302
0.327190 0.490825 0.134332
0.327950 0.417615 0.133653
0.328710 0.455265 0.133914
0.329470 0.442095 0.132938
0.330230 0.619485 0.131825
0.330990 0.371245 0.133412
0.331750 0.510155 0.133391
0.332510 0.342495 0.133621
0.333270 0.481205 0.134183
0.334030 0.483745 0.133674
0.334790 0.521030 0.133016
0.335550 0.547265 0.133108
0.336310 0.502940 0.135509
0.337070 0.418930 0.134498
0.337830 0.433185 0.135106
0.338590 0.426610 0.136337
0.339350 0.428185 0.135364
0.340110 0.537140 0.135502
0.340870 0.531740 0.135149
0.341630 0.555325 0.135976
0.342390 0.532055 0.135619
0.343150 0.480335 0.136945
0.343910 0.358835 0.136245
0.344670 0.475445 0.136400
0.345430 0.330860 0.137274
0.346190 0.406345 0.136467
0.346950 0.370195 0.137182
0.347710 0.426550 0.137111
0.348470 0.310675 0.138129
0.349220 0.615470 0.138211
0.349980 0.376960 0.134855
0.350740 0.327425 0.132861
0.351500 0.469805 0.132122
0.352260 0.416145 0.130460
0.353020 0.283165 0.128678
0.353780 0.556155 0.129961
0.354540 0.518675 0.131542
0.355300 0.416860 0.132019
0.356060 0.526340 0.132698
0.356820 0.481325 0.131475
0.357580 0.263940 0.132999
0.358340 0.612685 0.132571
0.359100 0.599350 0.133320
0.359860 0.561130 0.131853
0.360620 0.434705 0.133886
0.361380 0.393630 0.132723
0.362140 0.383410 0.134332
0.362900 0.295020 0.133052
0.363660 0.618975 0.134880
0.364420 0.425560 0.134965
0.365180 0.402775 0.134013
0.365940 0.554395 0.135661
0.366700 0.422405 0.135545
0.367460 0.518425 0.135760
0.368220 0.434240 0.136909
0.368980 0.391430 0.136330
0.369740 0.502340 0.137263
0.370500 0.493280 0.138030
0.371260 0.585060 0.139721
0.372020 0.357280 0.140736
0.372770 0.325205 0.140092
0.373530 0.561290 0.139996
0.374290 0.458755 0.143487
0.375050 0.333605 0.143243
0.375810 0.286675 0.144219
0.376570 0.411715 0.144236
0.377330 0.563215 0.146535
0.378090 0.359420 0.145615
0.378850 0.302625 0.148953
0.379610 0.352530 0.150149
0.380370 0.229615 0.148557
0.381130 0.647625 0.149572
0.381890 0.340125 0.151549
0.382650 0.656585 0.154116
0.383410 0.537250 0.153211
0.384170 0.192030 0.154130
0.384930 0.429260 0.154201
0.385690 0.464855 0.157125
0.386450 0.391775 0.157649
0.387210 0.183330 0.165615
0.387970 0.440885 0.159544
0.388730 0.574035 0.161736
0.389490 0.415300 0.160651
0.390250 0.578140 0.165831
0.391010 0.170300 0.161287
0.391770 0.388915 0.164257
0.392520 0.374345 0.164682
0.393280 0.529235 0.167316
0.394040 0.230475 0.168363
0.394800 0.350430 0.167588
0.395560 0.181885 0.170421
0.396320 0.437360 0.171708
0.397080 0.434610 0.171192
0.397840 0.381520 0.173059
0.398600 0.610885 0.175421
0.399360 0.463830 0.174530
0.400120 0.328795 0.178091
0.400880 0.346245 0.178327
0.401640 0.344090 0.180311
0.402400 0.209735 0.179434
0.403160 0.372575 0.180555
0.403920 0.452325 0.180714
0.404680 0.421465 10.044558
0.405440 0.309770 0.180088
0.406200 0.314335 0.183416
0.406960 0.602595 0.183589
0.407720 0.618490 0.186018
0.408480 0.464750 0.185255
0.409240 0.565240 0.188363
0.409990 0.429740 0.188154
0.410750 0.717430 0.188076
0.411510 0.300340 0.187366
0.412270 0.282030 0.188632
0.413030 0.491630 0.190838
0.413790 0.487965 0.193575
0.414550 0.238785 0.193670
0.415310 0.466890 0.193296
0.416070 -0.080280 0.194569
0.416830 0.334460 0.196665
0.417590 0.552060 0.197433
0.418350 0.484285 0.197917
0.419110 0.252680 0.197702
0.419870 0.168850 0.200806
0.420630 0.262340 0.198094
0.421390 0.308335 0.199484
0.422150 0.144505 0.204254
0.422910 0.059235 0.205527
0.423670 0.468460 0.208568
0.424430 0.364385 0.206178
0.425190 0.367385 0.210431
0.425940 0.166650 0.212104
0.426700 0.462995 0.213112
0.427460 0.421860 0.219406
0.428220 0.441120 0.221383
0.428980 0.683660 0.223663
0.429740 0.489695 0.221588
0.430500 0.452845 0.227058
0.431260 0.301035 0.225050
0.432020 0.265805 0.232355
0.432780 0.118930 0.232069
0.433540 0.430230 0.242291
0.434300 0.535085 0.236358
0.435060 0.245070 0.240219
