# Supplementary material for: Hallucination of closed repeat proteins containing central pockets
Source: Nat Struct Mol Biol. 2023 Sep 28;30(11):1755–60. doi: 10.1038/s41594-023-01112-6 (PMC10643118; doi:10.1038/s41594-023-01112-6)
Supplement: Supplementary file 4 — Small-angle X-ray scattering raw data. [file 41594_2023_1112_MOESM4_ESM.tar › SAXS_submit/D8/C3_results/Average/C3_high_D8_snap_00029.sub.1.ave.dat]

0.010260 26.222690 74.811856
0.011020 27.288520 76.459360
0.011780 35.005480 46.342737
0.012540 27.981610 27.394661
0.013300 32.498255 17.344781
0.014060 27.389255 9.849689
0.014820 24.312550 5.986174
0.015580 25.093745 4.766365
0.016340 27.325765 3.449010
0.017100 27.317345 2.582617
0.017860 26.564540 1.630810
0.018620 26.488820 1.363830
0.019380 25.203045 1.124190
0.020140 25.725345 0.967217
0.020900 25.007315 0.888175
0.021660 25.835415 0.791372
0.022420 25.036095 0.764176
0.023180 25.381640 0.720152
0.023950 24.660500 0.692804
0.024710 24.263115 0.688487
0.025470 25.056125 0.641089
0.026230 24.422630 0.624102
0.026990 23.607535 0.611393
0.027750 23.978035 0.598416
0.028510 23.778635 0.575934
0.029270 23.336275 0.554859
0.030030 24.056200 0.539763
0.030790 23.762060 0.521754
0.031550 23.061065 0.529339
0.032310 23.020160 0.513140
0.033070 22.893295 0.485456
0.033830 22.543075 0.485912
0.034590 22.580150 0.474883
0.035350 22.750080 0.474618
0.036110 22.456840 0.472988
0.036870 22.194990 0.451213
0.037630 21.657775 0.447306
0.038390 21.170530 0.435414
0.039150 21.808015 0.430343
0.039910 21.355935 0.421917
0.040670 20.833510 0.415951
0.041430 20.828180 0.405622
0.042190 20.316285 0.402687
0.042950 19.975925 0.386234
0.043710 20.559570 0.383094
0.044470 19.805025 0.387928
0.045230 20.089115 0.370622
0.045990 19.498715 0.368048
0.046750 19.158185 0.355838
0.047510 18.998805 0.363876
0.048270 19.460920 0.362914
0.049030 18.843480 0.354257
0.049790 18.791155 0.353105
0.050550 18.507975 0.339477
0.051310 17.933145 0.344120
0.052070 18.500330 0.346927
0.052830 18.227655 0.336786
0.053590 18.276150 0.333692
0.054350 17.912430 0.328918
0.055110 17.424115 0.320711
0.055870 17.095280 0.322415
0.056630 16.683370 0.327054
0.057390 16.965030 0.311994
0.058150 16.601485 0.309120
0.058910 16.091155 0.308101
0.059670 16.348130 0.306506
0.060430 16.099340 0.301195
0.061190 15.527200 0.291220
0.061950 15.773330 0.296425
0.062710 15.595715 0.302242
0.063470 15.297445 0.290711
0.064230 14.767065 0.293911
0.064990 14.651240 0.287207
0.065750 14.803035 0.286906
0.066510 14.659410 0.283487
0.067270 14.070520 0.285286
0.068030 14.431195 0.281892
0.068790 14.024670 0.276301
0.069550 13.766245 0.271347
0.070310 13.711595 0.276895
0.071070 13.037025 0.271761
0.071830 13.618015 0.269325
0.072590 13.282655 0.266549
0.073350 13.006540 0.260608
0.074120 12.668120 0.264473
0.074880 12.589785 0.261057
0.075640 12.554770 0.259837
0.076400 12.415845 0.257776
0.077160 11.998460 0.251153
0.077920 12.141420 0.252776
0.078680 11.707020 0.250293
0.079440 11.250130 0.247373
0.080200 11.326240 0.250905
0.080960 10.912085 0.246050
0.081720 11.411405 0.244243
0.082480 11.098810 0.240615
0.083240 10.621655 0.239321
0.084000 10.469980 0.245576
0.084760 10.461995 0.241556
0.085520 10.257785 0.250382
0.086280 9.792135 0.252062
0.087040 10.063280 0.255499
0.087800 10.047095 0.253200
0.088560 9.596130 0.250523
0.089320 9.496710 0.260262
0.090080 8.953180 0.258299
0.090840 9.160140 0.258992
0.091600 8.978055 0.263738
0.092360 9.294205 0.265909
0.093120 8.972085 0.260124
0.093880 8.675195 0.271163
0.094640 8.450225 0.262012
0.095400 8.231855 0.257571
0.096160 7.926995 0.251690
0.096920 7.908040 0.256241
0.097680 7.890570 0.258384
0.098440 7.600940 0.257359
0.099200 7.961915 0.257447
0.099960 7.684420 0.245219
0.100720 7.345220 0.241460
0.101480 7.581275 0.236810
0.102240 7.321320 0.232203
0.103000 7.110240 0.230495
0.103760 6.914610 0.227748
0.104520 6.769135 0.225191
0.105280 6.776325 0.217270
0.106040 6.430105 0.218999
0.106800 6.710270 0.219526
0.107560 6.241995 0.216269
0.108320 6.465950 0.217822
0.109080 6.404485 0.212521
0.109840 6.113915 0.214505
0.110600 6.041405 0.213720
0.111360 5.664195 0.216658
0.112120 5.675560 0.213069
0.112880 5.940545 0.209325
0.113640 5.763420 0.208204
0.114400 5.496425 0.207224
0.115160 5.475325 0.202815
0.115920 5.148995 0.204321
0.116680 5.061860 0.202408
0.117440 5.125690 0.198511
0.118200 4.885795 0.197419
0.118960 4.916595 0.195636
0.119720 4.888345 0.197405
0.120480 4.793135 0.196948
0.121240 4.566770 0.194035
0.122000 4.864580 0.192659
0.122760 4.414060 0.190697
0.123520 4.378600 0.189989
0.124280 4.515425 0.192656
0.125040 4.343055 0.187847
0.125800 4.412015 0.183370
0.126560 4.192315 0.186284
0.127320 4.238660 0.181761
0.128080 4.289075 0.185315
0.128840 3.929370 0.180046
0.129600 3.734085 0.182960
0.130360 4.007745 0.179830
0.131120 3.372450 0.179074
0.131880 3.685495 0.178151
0.132640 3.634810 0.177376
0.133400 3.612435 0.173614
0.134160 3.517750 0.174781
0.134920 3.350205 0.173016
0.135680 3.504140 0.173483
0.136440 3.328450 0.172988
0.137200 3.120805 0.174607
0.137960 3.134870 0.167843
0.138730 3.047740 0.168861
0.139490 2.948050 0.169724
0.140250 3.013315 0.168985
0.141010 2.781210 0.168656
0.141770 2.912685 0.167578
0.142530 3.016395 0.166160
0.143290 2.529155 0.164859
0.144050 2.781495 0.166135
0.144810 2.846995 0.163890
0.145570 2.695105 0.162946
0.146330 2.614790 0.161648
0.147090 2.566200 0.161393
0.147850 2.482435 0.160240
0.148610 2.441465 0.160311
0.149370 2.595100 0.160778
0.150130 2.474860 0.159890
0.150890 2.269765 0.157309
0.151650 2.374625 0.156665
0.152410 2.184045 0.158345
0.153170 2.226440 0.154791
0.153930 2.097565 0.156220
0.154690 2.229950 0.155714
0.155450 2.189095 0.155672
0.156210 2.024755 0.153158
0.156970 2.180935 0.154950
0.157730 1.952395 0.152613
0.158490 2.205515 0.152500
0.159250 1.871345 0.151277
0.160010 1.814745 0.151605
0.160770 1.769830 0.152252
0.161530 1.777300 0.150774
0.162290 1.611460 0.149137
0.163050 1.784960 0.147691
0.163810 1.520730 0.149653
0.164570 1.742795 0.147588
0.165330 1.779040 0.147730
0.166090 1.711205 0.149247
0.166850 1.666555 0.147284
0.167610 1.533345 0.145548
0.168370 1.490255 0.147730
0.169130 1.596580 0.145682
0.169890 1.567955 0.144438
0.170650 1.470705 0.143656
0.171410 1.357985 0.144279
0.172170 1.439910 0.143112
0.172930 1.478650 0.143525
0.173690 1.448865 0.143745
0.174450 1.340655 0.143794
0.175210 1.535325 0.144717
0.175970 1.516510 0.144639
0.176730 1.397965 0.146977
0.177490 1.239210 0.147829
0.178250 1.417990 0.150552
0.179010 1.176615 0.150421
0.179770 1.382995 0.152539
0.180530 1.211490 0.151121
0.181290 1.347345 0.153444
0.182050 1.146020 0.151832
0.182810 1.300520 0.155534
0.183570 1.263135 0.155219
0.184330 1.163040 0.155484
0.185090 1.283235 0.157578
0.185850 1.163835 0.157426
0.186610 1.031725 0.156711
0.187370 1.218310 0.156029
0.188130 0.949670 0.155849
0.188890 1.153130 0.156255
0.189650 1.065125 0.155665
0.190410 1.037965 0.157924
0.191170 0.991480 0.157550
0.191930 0.828110 0.157489
0.192690 0.793985 0.158632
0.193450 0.721285 0.159752
0.194210 0.861405 0.158893
0.194970 0.821700 0.159165
0.195730 1.150195 0.159901
0.196490 0.841065 0.158175
0.197250 1.052670 0.160435
0.198010 1.095830 0.160198
0.198770 0.983280 0.161414
0.199530 0.801550 0.160050
0.200290 0.840180 0.159926
0.201050 0.999135 0.158911
0.201810 0.708225 0.158702
0.202570 0.510645 0.158533
0.203330 0.941645 0.158034
0.204090 0.820510 0.159310
0.204850 0.664570 0.160393
0.205610 0.766330 0.160608
0.206370 0.967375 0.159827
0.207130 0.748040 0.161043
0.207890 0.661255 0.159869
0.208650 0.896590 0.159070
0.209410 0.804750 0.160679
0.210170 0.731940 0.160495
0.210930 0.830510 0.161354
0.211690 0.699270 0.159717
0.212450 0.949010 0.160583
0.213210 0.469805 0.161492
0.213970 0.755395 0.161075
0.214730 0.895950 0.159300
0.215490 0.695870 0.159940
0.216250 0.776695 0.161001
0.217010 0.884265 0.160884
0.217770 0.616810 0.159724
0.218530 0.642245 0.159303
0.219290 0.767950 0.159710
0.220050 0.779975 0.159494
0.220810 0.692030 0.159038
0.221570 0.922230 0.159381
0.222330 0.938890 0.158925
0.223090 0.814710 0.159880
0.223850 0.675645 0.157496
0.224610 0.818245 0.158168
0.225370 0.723155 0.155042
0.226130 0.851625 0.156050
0.226890 0.980415 0.154257
0.227650 0.728445 0.151662
0.228410 0.749560 0.152716
0.229170 0.768075 0.152231
0.229930 0.816100 0.153469
0.230690 0.740200 0.151450
0.231450 0.701430 0.151379
0.232210 0.642325 0.151216
0.232970 0.707685 0.149275
0.233730 0.626785 0.150124
0.234490 0.758425 0.148663
0.235250 0.454250 0.146605
0.236010 0.845375 0.147093
0.236770 0.650705 0.146464
0.237530 0.750430 0.145446
0.238290 0.677705 0.145629
0.239050 0.843825 0.146878
0.239810 0.673655 0.143331
0.240570 0.684165 0.144452
0.241330 0.614445 0.142769
0.242090 0.751005 0.143957
0.242850 0.720575 0.141379
0.243610 0.687345 0.142712
0.244370 0.579545 0.141665
0.245130 0.592825 0.142153
0.245890 0.500785 0.141627
0.246650 0.532905 0.142062
0.247410 0.545925 0.139943
0.248170 0.720810 0.138186
0.248930 0.773370 0.137956
0.249690 0.656190 0.139544
0.250450 0.854435 0.139112
0.251210 0.697685 0.139318
0.251970 0.624370 0.137595
0.252730 0.599465 0.136665
0.253490 0.707450 0.135562
0.254250 0.603955 0.135382
0.255010 0.915235 0.135095
0.255770 0.714495 0.137132
0.256530 0.583555 0.137090
0.257290 0.763310 0.136361
0.258050 0.750750 0.134470
0.258810 0.666175 0.133497
0.259570 0.559100 0.133504
0.260330 0.605070 0.133455
0.261090 0.666390 0.132351
0.261850 0.783750 0.133412
0.262610 0.645930 0.133324
0.263370 0.666395 0.131096
0.264130 0.663595 0.130806
0.264890 0.508495 0.132168
0.265650 0.575755 0.129777
0.266410 0.588825 0.129848
0.267170 0.631800 0.130559
0.267930 0.727090 0.130619
0.268690 0.651845 0.130141
0.269450 0.602425 0.129728
0.270210 0.595965 0.129593
0.270970 0.600645 0.128147
0.271720 0.599780 0.127578
0.272480 0.701720 0.129250
0.273240 0.569125 0.128327
0.274000 0.680110 0.125888
0.274760 0.638960 0.126934
0.275520 0.630385 0.126475
0.276280 0.566130 0.125958
0.277040 0.751520 0.125516
0.277800 0.556865 0.125308
0.278560 0.595365 0.124989
0.279320 0.670225 0.124926
0.280080 0.436095 0.123992
0.280840 0.733400 0.126114
0.281600 0.601560 0.124148
0.282360 0.301400 0.124042
0.283120 0.648900 0.123161
0.283880 0.468660 0.123080
0.284640 0.671765 0.123529
0.285400 0.595930 0.123504
0.286160 0.670145 0.123023
0.286920 0.514460 0.123437
0.287680 0.598680 0.123511
0.288440 0.641020 0.124052
0.289200 0.549185 0.123702
0.289960 0.572100 0.123041
0.290720 0.395135 0.122344
0.291480 0.589715 0.124165
0.292240 0.493160 0.124420
0.293000 0.396540 0.123225
0.293760 0.613530 0.124473
0.294520 0.475525 0.123921
0.295280 0.534600 0.124844
0.296040 0.507140 0.124540
0.296800 0.558995 0.124127
0.297560 0.492160 0.125492
0.298320 0.574810 0.124922
0.299080 0.470935 0.123437
0.299840 0.363360 0.124487
0.300600 0.461915 0.124275
0.301360 0.418985 0.124724
0.302120 0.672580 0.122334
0.302880 0.428385 0.123515
0.303640 0.578900 0.122730
0.304400 0.448740 0.124165
0.305160 0.541295 0.124933
0.305920 0.270585 0.125930
0.306680 0.453720 0.124795
0.307440 0.616855 0.124321
0.308200 0.501790 0.124650
0.308960 0.423795 0.126322
0.309720 0.440125 0.126828
0.310480 0.428030 0.126057
0.311240 0.588715 0.125523
0.312000 0.464735 0.125569
0.312760 0.450325 0.126637
0.313520 0.374645 0.126093
0.314280 0.415095 0.127366
0.315040 0.565720 0.126800
0.315800 0.565115 0.127054
0.316560 0.439055 0.126941
0.317320 0.462840 0.128890
0.318080 0.392035 0.128126
0.318830 0.361180 0.129473
0.319590 0.376600 0.128593
0.320350 0.493420 0.129915
0.321110 0.546665 0.130746
0.321870 0.496760 0.130969
0.322630 0.426285 0.130923
0.323390 0.456965 0.130675
0.324150 0.540620 0.132359
0.324910 0.332865 0.132553
0.325670 0.439785 0.132196
0.326430 0.593495 0.132917
0.327190 0.358655 0.133412
0.327950 0.417785 0.132044
0.328710 0.559095 0.132359
0.329470 0.484185 0.132606
0.330230 0.522220 0.133621
0.330990 0.378065 0.131941
0.331750 0.393330 0.133175
0.332510 0.513580 0.133129
0.333270 0.319180 0.133228
0.334030 0.342720 0.132217
0.334790 0.459340 0.134183
0.335550 0.493880 0.135014
0.336310 0.446330 0.134070
0.337070 0.470335 0.135092
0.337830 0.600325 0.135085
0.338590 0.492220 0.135856
0.339350 0.510585 0.134314
0.340110 0.472190 0.135064
0.340870 0.605350 0.135753
0.341630 0.510720 0.135141
0.342390 0.454620 0.134293
0.343150 0.402670 0.137493
0.343910 0.390025 0.135014
0.344670 0.647110 0.135866
0.345430 0.474015 0.134141
0.346190 0.339585 0.136011
0.346950 0.508480 0.135690
0.347710 0.286345 0.136277
0.348470 0.428445 0.137323
0.349220 0.528325 0.137376
0.349980 0.546280 0.136220
0.350740 0.401900 0.131991
0.351500 0.376075 0.131457
0.352260 0.426090 0.129346
0.353020 0.552150 0.129798
0.353780 0.487200 0.130244
0.354540 0.410275 0.130279
0.355300 0.427980 0.133027
0.356060 0.302380 0.133260
0.356820 0.487815 0.132843
0.357580 0.497405 0.133716
0.358340 0.561170 0.133646
0.359100 0.437635 0.132878
0.359860 0.552820 0.133780
0.360620 0.540695 0.131542
0.361380 0.460045 0.132977
0.362140 0.416110 0.134081
0.362900 0.491635 0.132613
0.363660 0.515220 0.132984
0.364420 0.520060 0.133847
0.365180 0.361605 0.135106
0.365940 0.529570 0.136057
0.366700 0.373410 0.133996
0.367460 0.411610 0.135248
0.368220 0.189405 0.136358
0.368980 0.357680 0.136195
0.369740 0.453600 0.137928
0.370500 0.477195 0.136987
0.371260 0.487230 0.136262
0.372020 0.464100 0.139056
0.372770 0.374210 0.139947
0.373530 0.559770 0.140276
0.374290 0.386820 0.143052
0.375050 0.244975 0.140987
0.375810 0.207860 0.142447
0.376570 0.087605 0.144682
0.377330 0.427495 0.144975
0.378090 0.492210 0.144721
0.378850 0.383685 0.144855
0.379610 0.333430 0.148826
0.380370 0.449800 0.146998
0.381130 0.493115 0.151701
0.381890 0.504040 0.149678
0.382650 0.273070 0.153352
0.383410 0.434305 0.152765
0.384170 0.559540 0.155095
0.384930 0.394080 0.155916
0.385690 0.354435 0.154364
0.386450 0.280235 0.158837
0.387210 0.609800 0.160661
0.387970 0.232990 0.157426
0.388730 0.334310 0.161181
0.389490 0.355885 0.163197
0.390250 0.422100 0.163939
0.391010 0.537095 0.162956
0.391770 0.646240 0.164516
0.392520 0.356750 0.164208
0.393280 0.366290 0.166963
0.394040 0.463485 0.165866
0.394800 0.600085 0.167882
0.395560 0.382445 0.167207
0.396320 0.336095 0.171001
0.397080 0.352310 0.168596
0.397840 0.300550 0.171620
0.398600 0.655030 0.175499
0.399360 0.585400 0.173165
0.400120 0.455035 0.176414
0.400880 0.373135 0.176994
0.401640 0.254875 0.175569
0.402400 0.472410 0.182037
0.403160 0.531945 0.181927
0.403920 0.208890 0.181566
0.404680 0.214565 8.913865
0.405440 0.335350 0.181959
0.406200 0.350720 0.183055
0.406960 0.308620 0.184795
0.407720 0.402510 0.186510
0.408480 0.373500 0.182652
0.409240 0.369790 0.187047
0.409990 0.353700 0.189378
0.410750 0.490330 0.189576
0.411510 0.463825 0.186803
0.412270 0.236355 0.188950
0.413030 0.249285 0.194604
0.413790 0.053445 0.190028
0.414550 0.264435 0.190361
0.415310 0.408905 0.191881
0.416070 0.236230 0.195516
0.416830 0.231255 0.196040
0.417590 0.370215 0.194052
0.418350 0.357910 0.196881
0.419110 0.362570 0.198808
0.419870 0.344110 0.198738
0.420630 0.601035 0.198603
0.421390 0.609775 0.199293
0.422150 0.442840 0.202963
0.422910 0.556655 0.203214
0.423670 0.658760 0.205184
0.424430 0.167920 0.205403
0.425190 0.351575 0.208228
0.425940 0.366055 0.211411
0.426700 0.533600 0.212907
0.427460 0.700535 0.218271
0.428220 0.488970 0.219653
0.428980 0.318780 0.224714
0.429740 0.456110 0.221411
0.430500 0.247565 0.225212
0.431260 0.431760 0.227931
0.432020 0.473755 0.230417
0.432780 0.351820 0.231047
0.433540 0.706810 0.237935
0.434300 0.287635 0.235937
0.435060 0.252865 0.247203
