# Supplementary material for: Hallucination of closed repeat proteins containing central pockets
Source: Nat Struct Mol Biol. 2023 Sep 28;30(11):1755–60. doi: 10.1038/s41594-023-01112-6 (PMC10643118; doi:10.1038/s41594-023-01112-6)
Supplement: Supplementary file 4 — Small-angle X-ray scattering raw data. [file 41594_2023_1112_MOESM4_ESM.tar › SAXS_submit/D8/C3_results/Average/C3_high_D8_snap_00004.sub.1.ave.dat]

0.010260 20.274790 74.625573
0.011020 27.161320 77.261807
0.011780 30.185175 46.602935
0.012540 30.050275 27.107592
0.013300 25.198805 17.245711
0.014060 27.052380 10.132889
0.014820 26.780875 5.880732
0.015580 27.100490 4.742122
0.016340 26.208300 3.403766
0.017100 23.503800 2.611899
0.017860 25.641200 1.667907
0.018620 26.588795 1.353179
0.019380 25.056635 1.114643
0.020140 25.012620 0.952125
0.020900 24.240790 0.856644
0.021660 24.788155 0.796970
0.022420 24.018945 0.759356
0.023180 23.808175 0.711528
0.023950 23.005485 0.713161
0.024710 23.940005 0.676291
0.025470 23.658755 0.638384
0.026230 23.275105 0.631934
0.026990 23.908765 0.593501
0.027750 23.774480 0.593335
0.028510 22.529010 0.581588
0.029270 22.723530 0.556528
0.030030 23.002710 0.544254
0.030790 22.069340 0.514371
0.031550 22.109835 0.515336
0.032310 22.241715 0.510658
0.033070 22.689590 0.487839
0.033830 22.258410 0.487588
0.034590 22.265405 0.475184
0.035350 21.445300 0.465180
0.036110 21.990970 0.457472
0.036870 21.886005 0.443140
0.037630 20.947630 0.432093
0.038390 20.534295 0.437284
0.039150 20.607530 0.407069
0.039910 20.797315 0.423211
0.040670 20.770940 0.412624
0.041430 19.846390 0.401135
0.042190 20.528030 0.404441
0.042950 19.807865 0.394537
0.043710 19.658770 0.386821
0.044470 19.784205 0.375163
0.045230 19.905575 0.374063
0.045990 19.725640 0.364795
0.046750 18.878715 0.362030
0.047510 18.880830 0.361878
0.048270 18.494455 0.359714
0.049030 18.677210 0.349501
0.049790 18.978770 0.355435
0.050550 17.924695 0.345502
0.051310 18.107615 0.342185
0.052070 18.284565 0.346651
0.052830 17.431935 0.337189
0.053590 17.784415 0.331308
0.054350 17.543740 0.329848
0.055110 17.284450 0.323504
0.055870 17.088540 0.322033
0.056630 16.783625 0.318246
0.057390 16.527980 0.312999
0.058150 16.690240 0.315304
0.058910 16.169825 0.307479
0.059670 16.523455 0.309996
0.060430 16.254355 0.304572
0.061190 15.512985 0.300446
0.061950 15.800640 0.295350
0.062710 15.243080 0.296266
0.063470 15.079695 0.292249
0.064230 14.805065 0.290891
0.064990 14.808595 0.288734
0.065750 14.710150 0.282832
0.066510 14.416115 0.282489
0.067270 14.050450 0.279303
0.068030 13.936745 0.278571
0.068790 13.948355 0.276616
0.069550 13.854460 0.275778
0.070310 13.864815 0.273709
0.071070 13.148160 0.264827
0.071830 13.434795 0.266955
0.072590 13.155610 0.264378
0.073350 13.054345 0.262825
0.074120 12.768010 0.261701
0.074880 12.688410 0.257585
0.075640 12.116100 0.257062
0.076400 12.219205 0.251390
0.077160 11.940705 0.254427
0.077920 11.881940 0.252001
0.078680 11.458135 0.249714
0.079440 11.606645 0.244084
0.080200 11.181995 0.243907
0.080960 11.298665 0.244109
0.081720 10.916690 0.243345
0.082480 10.684025 0.240301
0.083240 10.580380 0.239897
0.084000 10.606410 0.243614
0.084760 10.440315 0.240686
0.085520 10.320345 0.249873
0.086280 9.823765 0.251545
0.087040 9.992155 0.254919
0.087800 9.981700 0.260177
0.088560 9.819280 0.252175
0.089320 9.648855 0.258423
0.090080 9.270040 0.257171
0.090840 9.414590 0.257673
0.091600 8.862915 0.259190
0.092360 8.907140 0.263777
0.093120 8.626950 0.260856
0.093880 8.436820 0.268953
0.094640 8.355895 0.260781
0.095400 8.135900 0.259325
0.096160 8.098160 0.254547
0.096920 7.950900 0.250025
0.097680 8.151895 0.256793
0.098440 7.708085 0.252928
0.099200 7.547865 0.254707
0.099960 7.818435 0.244841
0.100720 7.627660 0.238133
0.101480 7.538275 0.233890
0.102240 6.938535 0.234441
0.103000 6.854690 0.231001
0.103760 7.000750 0.224533
0.104520 6.970355 0.226160
0.105280 6.593595 0.224399
0.106040 6.579985 0.221411
0.106800 6.497730 0.218557
0.107560 6.377380 0.216644
0.108320 6.423445 0.218748
0.109080 5.973545 0.212327
0.109840 5.903425 0.212705
0.110600 6.291970 0.213929
0.111360 5.947340 0.215817
0.112120 5.730715 0.210905
0.112880 5.767140 0.206376
0.113640 5.712205 0.208568
0.114400 5.589005 0.208557
0.115160 5.386915 0.204024
0.115920 5.339770 0.205014
0.116680 5.064825 0.203911
0.117440 5.454540 0.197316
0.118200 5.213805 0.200990
0.118960 5.046160 0.199059
0.119720 4.843825 0.197429
0.120480 4.924635 0.194802
0.121240 4.948265 0.194208
0.122000 4.859400 0.192698
0.122760 4.597235 0.191248
0.123520 4.640450 0.190170
0.124280 4.520845 0.190569
0.125040 4.367150 0.187359
0.125800 4.148045 0.185916
0.126560 4.246285 0.185778
0.127320 4.220015 0.185226
0.128080 4.086360 0.184264
0.128840 3.952895 0.184402
0.129600 3.942420 0.181984
0.130360 3.866495 0.181552
0.131120 3.738790 0.177995
0.131880 3.741780 0.177917
0.132640 3.630610 0.179063
0.133400 3.309060 0.174866
0.134160 3.320930 0.176344
0.134920 3.207135 0.172408
0.135680 3.245345 0.173204
0.136440 3.194850 0.173080
0.137200 3.372605 0.170286
0.137960 3.218010 0.169756
0.138730 3.169320 0.169675
0.139490 2.882695 0.168925
0.140250 2.914520 0.168094
0.141010 3.006070 0.169229
0.141770 2.805445 0.167436
0.142530 2.858160 0.165428
0.143290 2.929915 0.164211
0.144050 2.896615 0.165078
0.144810 2.724130 0.165912
0.145570 2.746115 0.161669
0.146330 2.665930 0.161156
0.147090 2.850400 0.163603
0.147850 2.349260 0.160838
0.148610 2.246200 0.161135
0.149370 2.400055 0.161043
0.150130 2.339885 0.159367
0.150890 2.390245 0.157984
0.151650 2.272905 0.157461
0.152410 2.158440 0.159965
0.153170 2.085555 0.157928
0.153930 2.007255 0.157107
0.154690 2.379020 0.155004
0.155450 2.053495 0.155888
0.156210 1.986745 0.153511
0.156970 2.212770 0.155509
0.157730 1.927560 0.152946
0.158490 1.921100 0.153214
0.159250 1.875020 0.151277
0.160010 2.059640 0.152334
0.160770 1.865730 0.152047
0.161530 1.763325 0.150163
0.162290 1.914525 0.150180
0.163050 1.830075 0.149264
0.163810 1.833090 0.147581
0.164570 1.611645 0.150792
0.165330 1.730995 0.147854
0.166090 1.763345 0.147252
0.166850 1.557855 0.147458
0.167610 1.557335 0.146948
0.168370 1.605900 0.144982
0.169130 1.442615 0.146004
0.169890 1.311440 0.144427
0.170650 1.656335 0.144569
0.171410 1.586375 0.142161
0.172170 1.503695 0.141552
0.172930 1.331320 0.144699
0.173690 1.373360 0.142928
0.174450 1.326985 0.144629
0.175210 1.378190 0.145357
0.175970 1.228885 0.145035
0.176730 1.352095 0.147567
0.177490 1.304545 0.149424
0.178250 1.237885 0.149501
0.179010 1.155575 0.150028
0.179770 1.115880 0.151499
0.180530 1.277900 0.151298
0.181290 1.117705 0.152132
0.182050 1.039635 0.151528
0.182810 1.230925 0.154342
0.183570 1.104550 0.154201
0.184330 1.167385 0.155997
0.185090 1.191350 0.154802
0.185850 1.176180 0.155820
0.186610 0.919560 0.155000
0.187370 1.148125 0.155806
0.188130 1.049125 0.157012
0.188890 1.113825 0.155743
0.189650 1.012245 0.155548
0.190410 0.963510 0.157408
0.191170 0.994765 0.158992
0.191930 1.021485 0.157443
0.192690 0.886695 0.159116
0.193450 0.683670 0.157620
0.194210 0.940500 0.160205
0.194970 0.862565 0.160502
0.195730 1.034305 0.156623
0.196490 1.045880 0.159448
0.197250 0.896535 0.160555
0.198010 0.641770 0.157977
0.198770 0.787270 0.158264
0.199530 1.048345 0.160106
0.200290 0.935180 0.160548
0.201050 1.041915 0.159615
0.201810 0.608850 0.160629
0.202570 0.682635 0.160106
0.203330 0.945340 0.159593
0.204090 1.055540 0.159632
0.204850 0.699520 0.160318
0.205610 0.820045 0.160990
0.206370 0.568815 0.161050
0.207130 0.961515 0.161439
0.207890 0.840635 0.159441
0.208650 0.773680 0.161849
0.209410 0.784380 0.160495
0.210170 0.671235 0.162765
0.210930 0.605820 0.160014
0.211690 0.940075 0.161018
0.212450 0.585875 0.159657
0.213210 1.008630 0.161467
0.213970 0.760320 0.159434
0.214730 0.796965 0.159671
0.215490 0.832450 0.159625
0.216250 0.571930 0.161209
0.217010 0.686250 0.160654
0.217770 0.695810 0.160170
0.218530 0.590925 0.160258
0.219290 0.695975 0.161761
0.220050 0.842590 0.159282
0.220810 0.712685 0.160343
0.221570 0.831790 0.158260
0.222330 0.787210 0.158628
0.223090 0.785000 0.157808
0.223850 0.539125 0.157790
0.224610 0.736460 0.155417
0.225370 0.570670 0.155697
0.226130 0.529385 0.154569
0.226890 0.797175 0.153451
0.227650 0.545840 0.154905
0.228410 0.757315 0.151432
0.229170 0.719930 0.151284
0.229930 0.670695 0.151436
0.230690 0.673950 0.152383
0.231450 0.764770 0.150566
0.232210 0.656850 0.150393
0.232970 0.773560 0.149112
0.233730 0.679465 0.148727
0.234490 0.821975 0.148066
0.235250 0.579290 0.146864
0.236010 0.580620 0.147571
0.236770 0.703515 0.147825
0.237530 0.724165 0.146722
0.238290 0.652450 0.145495
0.239050 0.982445 0.144459
0.239810 0.759460 0.144607
0.240570 0.738980 0.142847
0.241330 0.605245 0.141057
0.242090 0.723835 0.143858
0.242850 0.712150 0.142910
0.243610 0.661090 0.142677
0.244370 0.549490 0.142270
0.245130 0.661875 0.141305
0.245890 0.650890 0.140308
0.246650 0.678760 0.140948
0.247410 0.618620 0.140329
0.248170 0.726320 0.139519
0.248930 0.562735 0.139841
0.249690 0.638815 0.140347
0.250450 0.497080 0.139042
0.251210 0.809740 0.138200
0.251970 0.568800 0.137864
0.252730 0.568500 0.139091
0.253490 0.544655 0.136142
0.254250 0.730240 0.136107
0.255010 0.615720 0.135979
0.255770 0.635775 0.137574
0.256530 0.685455 0.134533
0.257290 0.639500 0.135711
0.258050 0.531820 0.136178
0.258810 0.681465 0.135074
0.259570 0.637120 0.133370
0.260330 0.696265 0.133978
0.261090 0.600340 0.133225
0.261850 0.730915 0.131400
0.262610 0.649260 0.131736
0.263370 0.580370 0.132786
0.264130 0.697490 0.131079
0.264890 0.471250 0.130562
0.265650 0.764510 0.131680
0.266410 0.737225 0.128808
0.267170 0.554165 0.132252
0.267930 0.543215 0.128320
0.268690 0.733165 0.131945
0.269450 0.699835 0.128515
0.270210 0.661910 0.128791
0.270970 0.514145 0.128900
0.271720 0.460145 0.128858
0.272480 0.639120 0.126570
0.273240 0.652860 0.127914
0.274000 0.602040 0.127281
0.274760 0.580670 0.127450
0.275520 0.576595 0.127489
0.276280 0.556120 0.126966
0.277040 0.636400 0.125265
0.277800 0.440225 0.127631
0.278560 0.711310 0.125435
0.279320 0.460785 0.125548
0.280080 0.771265 0.124738
0.280840 0.622720 0.124431
0.281600 0.383965 0.124540
0.282360 0.549705 0.124236
0.283120 0.597295 0.123628
0.283880 0.626765 0.124636
0.284640 0.594855 0.123147
0.285400 0.550595 0.123246
0.286160 0.692900 0.124141
0.286920 0.529195 0.123678
0.287680 0.547250 0.124211
0.288440 0.601695 0.124604
0.289200 0.504795 0.125060
0.289960 0.391575 0.124388
0.290720 0.506520 0.122263
0.291480 0.498200 0.123448
0.292240 0.437235 0.125127
0.293000 0.597835 0.124707
0.293760 0.578155 0.123448
0.294520 0.558945 0.124006
0.295280 0.582870 0.123936
0.296040 0.451250 0.124798
0.296800 0.461255 0.124388
0.297560 0.517445 0.124257
0.298320 0.419040 0.125414
0.299080 0.300155 0.123126
0.299840 0.445945 0.125233
0.300600 0.599965 0.122436
0.301360 0.574735 0.123854
0.302120 0.461020 0.123115
0.302880 0.500975 0.123723
0.303640 0.501055 0.122617
0.304400 0.426655 0.124890
0.305160 0.476650 0.124024
0.305920 0.548150 0.125053
0.306680 0.469700 0.124954
0.307440 0.467995 0.125354
0.308200 0.468635 0.127595
0.308960 0.494775 0.126011
0.309720 0.792245 0.126757
0.310480 0.527225 0.126223
0.311240 0.571050 0.125495
0.312000 0.458620 0.126322
0.312760 0.522485 0.126146
0.313520 0.462640 0.125972
0.314280 0.431160 0.127168
0.315040 0.589330 0.126337
0.315800 0.557125 0.126478
0.316560 0.399585 0.127744
0.317320 0.505940 0.127684
0.318080 0.487545 0.127815
0.318830 0.574980 0.130707
0.319590 0.505170 0.128211
0.320350 0.446160 0.129890
0.321110 0.508810 0.130286
0.321870 0.406110 0.130364
0.322630 0.463010 0.131312
0.323390 0.513485 0.131676
0.324150 0.418800 0.132783
0.324910 0.495875 0.132900
0.325670 0.463100 0.133561
0.326430 0.408055 0.133589
0.327190 0.457985 0.134219
0.327950 0.426870 0.134268
0.328710 0.422685 0.132051
0.329470 0.611060 0.132274
0.330230 0.491640 0.132857
0.330990 0.664910 0.130955
0.331750 0.502510 0.133013
0.332510 0.459095 0.133377
0.333270 0.635845 0.131807
0.334030 0.648175 0.133487
0.334790 0.493120 0.134625
0.335550 0.452575 0.133561
0.336310 0.500020 0.134247
0.337070 0.315535 0.133317
0.337830 0.360625 0.134859
0.338590 0.484265 0.135322
0.339350 0.471190 0.135506
0.340110 0.512765 0.136132
0.340870 0.540335 0.134565
0.341630 0.382525 0.134816
0.342390 0.450975 0.134798
0.343150 0.487150 0.137277
0.343910 0.395875 0.138197
0.344670 0.375815 0.135463
0.345430 0.561085 0.136467
0.346190 0.375705 0.136337
0.346950 0.461415 0.136977
0.347710 0.555115 0.136786
0.348470 0.491090 0.137005
0.349220 0.385135 0.136750
0.349980 0.350805 0.134551
0.350740 0.497550 0.133370
0.351500 0.413635 0.130976
0.352260 0.504330 0.130527
0.353020 0.495210 0.128607
0.353780 0.467495 0.130180
0.354540 0.393315 0.130318
0.355300 0.470035 0.131839
0.356060 0.415355 0.131867
0.356820 0.665305 0.133494
0.357580 0.594985 0.132719
0.358340 0.358420 0.133091
0.359100 0.355965 0.133723
0.359860 0.349850 0.132832
0.360620 0.426550 0.133805
0.361380 0.585625 0.132267
0.362140 0.431640 0.133197
0.362900 0.493945 0.133168
0.363660 0.468660 0.133511
0.364420 0.471390 0.133522
0.365180 0.311985 0.133964
0.365940 0.425745 0.135446
0.366700 0.579545 0.134342
0.367460 0.508925 0.135081
0.368220 0.384850 0.135880
0.368980 0.402660 0.137097
0.369740 0.444075 0.136913
0.370500 0.415565 0.135884
0.371260 0.425385 0.137935
0.372020 0.458140 0.140336
0.372770 0.343960 0.140074
0.373530 0.537600 0.140336
0.374290 0.311860 0.142649
0.375050 0.574980 0.142111
0.375810 0.247725 0.141676
0.376570 0.466565 0.144388
0.377330 0.202015 0.144459
0.378090 0.421105 0.144919
0.378850 0.334290 0.147454
0.379610 0.528865 0.147525
0.380370 0.418845 0.149194
0.381130 0.444795 0.147995
0.381890 0.476770 0.150393
0.382650 0.416635 0.151634
0.383410 0.354775 0.152405
0.384170 0.292215 0.152960
0.384930 0.110770 0.155403
0.385690 0.359040 0.155382
0.386450 0.316450 0.156068
0.387210 0.492490 0.158921
0.387970 0.502595 0.158525
0.388730 0.396710 0.158741
0.389490 0.427375 0.159636
0.390250 0.536565 0.162337
0.391010 0.358805 0.161987
0.391770 0.463255 0.163204
0.392520 0.301405 0.165205
0.393280 0.328355 0.167454
0.394040 0.297480 0.166849
0.394800 0.467075 0.168508
0.395560 0.251970 0.169618
0.396320 0.499470 0.169929
0.397080 0.494370 0.170460
0.397840 0.094265 0.173483
0.398600 0.306325 0.173115
0.399360 0.305235 0.173313
0.400120 0.468025 0.176711
0.400880 0.411380 0.176117
0.401640 0.350405 0.176227
0.402400 0.328625 0.178416
0.403160 0.422665 0.181552
0.403920 0.191890 0.182493
0.404680 0.582735 8.422192
0.405440 0.320705 0.182337
0.406200 0.293705 0.180393
0.406960 0.268375 0.182256
0.407720 0.635525 0.184201
0.408480 0.644865 0.184894
0.409240 0.329865 0.188366
0.409990 0.330865 0.186475
0.410750 0.041420 0.187953
0.411510 0.186860 0.185499
0.412270 0.170420 0.189006
0.413030 0.461420 0.192033
0.413790 0.293430 0.188020
0.414550 0.497330 0.191658
0.415310 0.337260 0.191846
0.416070 0.308380 0.195658
0.416830 0.491400 0.191075
0.417590 0.249660 0.197256
0.418350 0.324785 0.200110
0.419110 0.346745 0.196754
0.419870 0.734675 0.198762
0.420630 0.312295 0.199473
0.421390 0.416960 0.203048
0.422150 0.275695 0.201708
0.422910 0.372375 0.207051
0.423670 0.463675 0.206478
0.424430 0.347650 0.207847
0.425190 0.232400 0.210329
0.425940 0.369995 0.214296
0.426700 0.266110 0.213426
0.427460 0.434940 0.214402
0.428220 0.213865 0.222762
0.428980 0.115730 0.219236
0.429740 0.343195 0.225502
0.430500 0.277210 0.222107
0.431260 0.544165 0.234689
0.432020 0.341715 0.230332
0.432780 0.204185 0.234342
0.433540 0.504990 0.233469
0.434300 0.137960 0.239643
0.435060 0.458275 0.244547
