# Supplementary material for: Hallucination of closed repeat proteins containing central pockets
Source: Nat Struct Mol Biol. 2023 Sep 28;30(11):1755–60. doi: 10.1038/s41594-023-01112-6 (PMC10643118; doi:10.1038/s41594-023-01112-6)
Supplement: Supplementary file 4 — Small-angle X-ray scattering raw data. [file 41594_2023_1112_MOESM4_ESM.tar › SAXS_submit/D8/C3_results/Average/C3_high_D8_snap_00010.sub.1.ave.dat]

0.010260 30.351250 72.793603
0.011020 30.548560 76.834756
0.011780 31.611840 46.805110
0.012540 26.377900 27.580141
0.013300 28.037175 17.146047
0.014060 25.860460 9.901082
0.014820 26.037510 5.912281
0.015580 27.379545 4.618628
0.016340 26.538375 3.474586
0.017100 27.029435 2.514286
0.017860 26.497550 1.751319
0.018620 26.305735 1.339954
0.019380 25.741235 1.099820
0.020140 24.605660 0.974173
0.020900 26.055645 0.875976
0.021660 23.794385 0.819233
0.022420 24.903450 0.752557
0.023180 24.984685 0.717620
0.023950 24.002290 0.685934
0.024710 24.095210 0.658016
0.025470 24.056530 0.635304
0.026230 23.321495 0.639954
0.026990 24.394510 0.590230
0.027750 23.538115 0.600039
0.028510 24.061690 0.582779
0.029270 23.360845 0.563907
0.030030 23.882130 0.540591
0.030790 22.700090 0.525559
0.031550 22.933205 0.522634
0.032310 23.006155 0.510407
0.033070 22.744885 0.494731
0.033830 22.854870 0.487083
0.034590 22.110440 0.465651
0.035350 21.865480 0.468207
0.036110 22.319035 0.470088
0.036870 22.147340 0.449413
0.037630 21.774175 0.443607
0.038390 21.187720 0.439127
0.039150 21.106870 0.413950
0.039910 20.950280 0.420088
0.040670 21.109165 0.418837
0.041430 21.094385 0.410417
0.042190 20.994465 0.407984
0.042950 20.147545 0.393610
0.043710 19.833300 0.388253
0.044470 20.349045 0.379272
0.045230 20.049115 0.378695
0.045990 20.173345 0.360527
0.046750 19.373540 0.358448
0.047510 19.503695 0.360103
0.048270 18.681085 0.356372
0.049030 18.907885 0.346651
0.049790 18.617060 0.353094
0.050550 18.571730 0.346262
0.051310 18.045805 0.342062
0.052070 18.267100 0.339905
0.052830 17.809335 0.340516
0.053590 17.577805 0.331446
0.054350 17.610235 0.330612
0.055110 17.432855 0.328769
0.055870 17.539900 0.325661
0.056630 17.352060 0.310018
0.057390 17.158710 0.315251
0.058150 17.003380 0.313660
0.058910 16.393130 0.307405
0.059670 16.009740 0.305428
0.060430 16.280365 0.302401
0.061190 15.744615 0.306305
0.061950 15.580565 0.298985
0.062710 15.488565 0.298794
0.063470 15.384360 0.294569
0.064230 15.116210 0.292093
0.064990 15.039575 0.287281
0.065750 14.580640 0.286199
0.066510 14.477530 0.280134
0.067270 14.506995 0.278876
0.068030 13.535905 0.279413
0.068790 13.823010 0.276796
0.069550 13.864805 0.273830
0.070310 13.581590 0.271687
0.071070 13.416305 0.271959
0.071830 13.201430 0.265308
0.072590 13.101775 0.266213
0.073350 12.929920 0.260435
0.074120 12.486570 0.263455
0.074880 12.460455 0.258805
0.075640 12.281100 0.256057
0.076400 12.161600 0.255453
0.077160 12.024225 0.255442
0.077920 11.900315 0.250463
0.078680 11.512200 0.252652
0.079440 11.280085 0.246425
0.080200 11.423670 0.245997
0.080960 11.209810 0.248211
0.081720 11.198930 0.243465
0.082480 10.870685 0.236662
0.083240 10.629205 0.243423
0.084000 10.539055 0.241584
0.084760 10.305545 0.240463
0.085520 10.279960 0.252132
0.086280 10.353685 0.252811
0.087040 9.736750 0.253709
0.087800 9.716185 0.252984
0.088560 9.804950 0.256280
0.089320 9.708050 0.258936
0.090080 9.157110 0.259735
0.090840 9.272980 0.260202
0.091600 8.808820 0.261612
0.092360 8.767175 0.261803
0.093120 8.575500 0.259211
0.093880 8.650905 0.269413
0.094640 8.393150 0.263504
0.095400 8.553255 0.259070
0.096160 8.123620 0.251255
0.096920 8.123700 0.252026
0.097680 7.632010 0.257762
0.098440 7.654205 0.258784
0.099200 7.932030 0.253037
0.099960 7.758250 0.247595
0.100720 7.447060 0.241160
0.101480 7.235420 0.234112
0.102240 7.190050 0.232963
0.103000 7.139590 0.230658
0.103760 7.035825 0.223932
0.104520 6.967390 0.224636
0.105280 6.556170 0.222507
0.106040 6.624185 0.219038
0.106800 6.578485 0.218840
0.107560 6.409255 0.215004
0.108320 6.187545 0.215187
0.109080 6.416675 0.212001
0.109840 6.076135 0.211644
0.110600 6.092680 0.215396
0.111360 5.784385 0.212687
0.112120 5.875720 0.211588
0.112880 5.902140 0.209996
0.113640 5.907105 0.210272
0.114400 5.630980 0.206365
0.115160 5.314650 0.203975
0.115920 5.258585 0.205767
0.116680 5.199550 0.200792
0.117440 5.136955 0.199802
0.118200 5.028340 0.199417
0.118960 5.150850 0.197592
0.119720 4.971240 0.196284
0.120480 4.982860 0.194975
0.121240 4.851020 0.192008
0.122000 4.357545 0.195311
0.122760 4.549420 0.193133
0.123520 4.594885 0.192394
0.124280 4.522475 0.189569
0.125040 4.579120 0.188748
0.125800 4.321320 0.185315
0.126560 4.279875 0.186269
0.127320 3.880060 0.184692
0.128080 3.998900 0.182199
0.128840 3.971915 0.185251
0.129600 3.884345 0.180651
0.130360 3.895180 0.179897
0.131120 3.720245 0.178695
0.131880 3.572920 0.178897
0.132640 3.828960 0.177210
0.133400 3.498935 0.174710
0.134160 3.362545 0.176828
0.134920 3.434920 0.175103
0.135680 3.375030 0.172847
0.136440 3.398130 0.174763
0.137200 3.162130 0.172666
0.137960 3.072805 0.168172
0.138730 3.278910 0.170103
0.139490 3.084220 0.168547
0.140250 2.982460 0.168748
0.141010 3.097880 0.169685
0.141770 3.040210 0.166061
0.142530 2.995520 0.167132
0.143290 2.715505 0.165987
0.144050 2.885180 0.164791
0.144810 2.744030 0.166188
0.145570 2.757060 0.164116
0.146330 2.413235 0.161687
0.147090 2.590520 0.162581
0.147850 2.613095 0.163158
0.148610 2.495180 0.161337
0.149370 2.592765 0.159827
0.150130 2.500515 0.158494
0.150890 2.361845 0.158395
0.151650 2.123375 0.157864
0.152410 2.160260 0.157935
0.153170 2.306585 0.157984
0.153930 2.263785 0.157171
0.154690 2.005225 0.156174
0.155450 2.108560 0.156358
0.156210 1.952230 0.153900
0.156970 2.070175 0.154710
0.157730 1.702335 0.153883
0.158490 1.963540 0.153883
0.159250 1.923615 0.150198
0.160010 1.758890 0.151238
0.160770 1.724590 0.150870
0.161530 1.851060 0.150050
0.162290 1.797240 0.148946
0.163050 1.923910 0.147153
0.163810 1.832985 0.148034
0.164570 1.601345 0.147719
0.165330 1.722645 0.148380
0.166090 1.700690 0.147659
0.166850 1.648360 0.148076
0.167610 1.714975 0.146414
0.168370 1.580850 0.145463
0.169130 1.572745 0.144905
0.169890 1.597995 0.144204
0.170650 1.465445 0.144049
0.171410 1.513645 0.143656
0.172170 1.700010 0.144671
0.172930 1.396405 0.144272
0.173690 1.446815 0.143402
0.174450 1.492585 0.143384
0.175210 1.427215 0.144887
0.175970 1.484450 0.146729
0.176730 1.280265 0.145728
0.177490 1.260320 0.149137
0.178250 1.226230 0.150732
0.179010 1.292565 0.150484
0.179770 1.101915 0.151153
0.180530 1.047365 0.152376
0.181290 1.256375 0.153253
0.182050 1.324770 0.153002
0.182810 1.273730 0.153423
0.183570 1.103235 0.154657
0.184330 1.096500 0.157072
0.185090 1.367110 0.155014
0.185850 1.085430 0.157344
0.186610 1.052105 0.155212
0.187370 1.149010 0.155665
0.188130 0.917890 0.155743
0.188890 1.087500 0.155032
0.189650 1.034955 0.156054
0.190410 0.911685 0.157652
0.191170 0.954600 0.155884
0.191930 1.051785 0.159222
0.192690 0.946675 0.156676
0.193450 0.943780 0.159310
0.194210 0.940715 0.158784
0.194970 0.997310 0.159123
0.195730 0.831520 0.158798
0.196490 0.977015 0.161598
0.197250 0.867940 0.159806
0.198010 0.856665 0.159653
0.198770 0.913450 0.162656
0.199530 0.954915 0.158921
0.200290 0.684355 0.160269
0.201050 1.025400 0.160336
0.201810 0.874670 0.159940
0.202570 1.006350 0.160880
0.203330 0.679330 0.160237
0.204090 0.759520 0.159569
0.204850 0.712290 0.159926
0.205610 0.837475 0.161400
0.206370 0.873855 0.161153
0.207130 0.779670 0.160979
0.207890 0.687210 0.160873
0.208650 0.757175 0.162044
0.209410 0.764255 0.159484
0.210170 0.697870 0.161255
0.210930 0.761180 0.159629
0.211690 0.804160 0.160255
0.212450 0.758790 0.161902
0.213210 0.723305 0.160400
0.213970 0.751135 0.160516
0.214730 0.702080 0.160640
0.215490 0.719120 0.160721
0.216250 0.423835 0.159901
0.217010 0.630615 0.158529
0.217770 0.662075 0.159965
0.218530 0.628300 0.160106
0.219290 0.521860 0.160509
0.220050 1.047115 0.160714
0.220810 0.799575 0.160785
0.221570 0.806815 0.158239
0.222330 0.661720 0.159933
0.223090 0.682665 0.160863
0.223850 0.782775 0.157864
0.224610 0.585755 0.152963
0.225370 1.078820 0.156457
0.226130 0.854855 0.156368
0.226890 0.721700 0.153907
0.227650 0.664695 0.153052
0.228410 0.849400 0.153175
0.229170 0.679215 0.153027
0.229930 0.560575 0.151149
0.230690 0.653890 0.152019
0.231450 0.659565 0.150318
0.232210 0.740395 0.150025
0.232970 0.794745 0.149378
0.233730 0.734560 0.148653
0.234490 0.686655 0.148879
0.235250 0.655900 0.148879
0.236010 0.769185 0.148151
0.236770 0.577110 0.146888
0.237530 0.498250 0.143950
0.238290 0.584685 0.146641
0.239050 0.648085 0.146407
0.239810 0.808175 0.144127
0.240570 0.541430 0.144208
0.241330 0.464300 0.141973
0.242090 0.508570 0.144540
0.242850 0.615260 0.144876
0.243610 0.700455 0.143479
0.244370 0.525730 0.141252
0.245130 0.889240 0.140502
0.245890 0.614300 0.141146
0.246650 0.683985 0.140909
0.247410 0.880380 0.140237
0.248170 0.690440 0.140481
0.248930 0.655570 0.139823
0.249690 0.518765 0.138932
0.250450 0.707985 0.138172
0.251210 0.441340 0.139972
0.251970 0.498265 0.137666
0.252730 0.726230 0.136874
0.253490 0.778590 0.137136
0.254250 0.552430 0.135011
0.255010 0.740935 0.136814
0.255770 0.669655 0.136287
0.256530 0.749480 0.135750
0.257290 0.584860 0.135601
0.258050 0.492005 0.133338
0.258810 0.482130 0.134176
0.259570 0.616770 0.135428
0.260330 0.670895 0.133373
0.261090 0.366015 0.133306
0.261850 0.674850 0.133755
0.262610 0.701550 0.133430
0.263370 0.632275 0.131333
0.264130 0.629175 0.131750
0.264890 0.618085 0.131938
0.265650 0.587660 0.131117
0.266410 0.701000 0.130605
0.267170 0.681175 0.130067
0.267930 0.827750 0.129024
0.268690 0.718255 0.129770
0.269450 0.665310 0.128911
0.270210 0.618980 0.129378
0.270970 0.612840 0.129639
0.271720 0.479815 0.127786
0.272480 0.602835 0.127493
0.273240 0.622905 0.127999
0.274000 0.382670 0.127493
0.274760 0.655810 0.128204
0.275520 0.614360 0.127475
0.276280 0.734590 0.125905
0.277040 0.758950 0.125972
0.277800 0.689145 0.125071
0.278560 0.716570 0.124689
0.279320 0.559325 0.125820
0.280080 0.505130 0.124961
0.280840 0.625940 0.125400
0.281600 0.681740 0.124427
0.282360 0.398010 0.123681
0.283120 0.732725 0.123695
0.283880 0.396315 0.124664
0.284640 0.414425 0.123812
0.285400 0.636680 0.122857
0.286160 0.755610 0.123320
0.286920 0.670060 0.124279
0.287680 0.670140 0.124137
0.288440 0.494505 0.123794
0.289200 0.678925 0.124109
0.289960 0.463880 0.124798
0.290720 0.555655 0.123692
0.291480 0.490335 0.124339
0.292240 0.592005 0.124989
0.293000 0.520055 0.124501
0.293760 0.410365 0.123999
0.294520 0.426370 0.125265
0.295280 0.409955 0.124657
0.296040 0.534265 0.124562
0.296800 0.559050 0.124579
0.297560 0.644460 0.124070
0.298320 0.449875 0.125286
0.299080 0.550385 0.124933
0.299840 0.494275 0.125233
0.300600 0.497010 0.124756
0.301360 0.647395 0.122984
0.302120 0.440695 0.123734
0.302880 0.548545 0.123847
0.303640 0.414485 0.122790
0.304400 0.516495 0.123366
0.305160 0.461990 0.124088
0.305920 0.451915 0.125032
0.306680 0.504845 0.125092
0.307440 0.625685 0.125994
0.308200 0.586950 0.125813
0.308960 0.567580 0.126096
0.309720 0.520605 0.125944
0.310480 0.465190 0.127309
0.311240 0.484280 0.125619
0.312000 0.437345 0.125456
0.312760 0.599950 0.126241
0.313520 0.548490 0.126499
0.314280 0.535750 0.127207
0.315040 0.596590 0.126124
0.315800 0.414720 0.125972
0.316560 0.649880 0.127910
0.317320 0.469150 0.129141
0.318080 0.433250 0.127069
0.318830 0.638025 0.129844
0.319590 0.470530 0.128525
0.320350 0.617550 0.129844
0.321110 0.503975 0.130644
0.321870 0.378255 0.128359
0.322630 0.573270 0.131457
0.323390 0.367355 0.130622
0.324150 0.385580 0.133582
0.324910 0.477685 0.132801
0.325670 0.477460 0.133561
0.326430 0.605930 0.131506
0.327190 0.497425 0.132051
0.327950 0.449660 0.133274
0.328710 0.467605 0.133561
0.329470 0.357505 0.132539
0.330230 0.227680 0.131209
0.330990 0.457240 0.133158
0.331750 0.543395 0.132461
0.332510 0.548035 0.133306
0.333270 0.516680 0.134130
0.334030 0.437060 0.132854
0.334790 0.466610 0.133550
0.335550 0.596295 0.132839
0.336310 0.497530 0.134728
0.337070 0.368675 0.134169
0.337830 0.465150 0.134190
0.338590 0.485655 0.135258
0.339350 0.356685 0.135495
0.340110 0.531060 0.133762
0.340870 0.258535 0.134996
0.341630 0.330380 0.134607
0.342390 0.473685 0.136195
0.343150 0.466175 0.136701
0.343910 0.502030 0.135435
0.344670 0.371485 0.135891
0.345430 0.414970 0.136025
0.346190 0.403200 0.135651
0.346950 0.513510 0.135895
0.347710 0.472525 0.135099
0.348470 0.488760 0.136577
0.349220 0.387785 0.137291
0.349980 0.432945 0.135322
0.350740 0.423895 0.133762
0.351500 0.443420 0.131008
0.352260 0.430860 0.131068
0.353020 0.564935 0.129742
0.353780 0.507440 0.131669
0.354540 0.616055 0.130534
0.355300 0.431005 0.132344
0.356060 0.447095 0.131938
0.356820 0.491100 0.131708
0.357580 0.561915 0.134155
0.358340 0.434680 0.134070
0.359100 0.438225 0.131945
0.359860 0.598695 0.132977
0.360620 0.385410 0.132709
0.361380 0.516645 0.133472
0.362140 0.508870 0.132327
0.362900 0.373965 0.134668
0.363660 0.442955 0.132740
0.364420 0.505440 0.134809
0.365180 0.474570 0.134413
0.365940 0.460365 0.134045
0.366700 0.418010 0.135435
0.367460 0.479060 0.135764
0.368220 0.508460 0.135562
0.368980 0.336000 0.136743
0.369740 0.411635 0.138292
0.370500 0.306010 0.136114
0.371260 0.353440 0.139395
0.372020 0.436750 0.139367
0.372770 0.405715 0.140318
0.373530 0.454065 0.140926
0.374290 0.465240 0.142581
0.375050 0.484000 0.142065
0.375810 0.293605 0.143713
0.376570 0.297380 0.145057
0.377330 0.308905 0.147461
0.378090 0.376815 0.145053
0.378850 0.307940 0.147249
0.379610 0.367715 0.148098
0.380370 0.369975 0.148129
0.381130 0.402675 0.150736
0.381890 0.291010 0.152242
0.382650 0.464790 0.150601
0.383410 0.397270 0.154321
0.384170 0.318145 0.153175
0.384930 0.259290 0.155000
0.385690 0.344550 0.154417
0.386450 0.417620 0.156605
0.387210 0.388890 0.164413
0.387970 0.479285 0.158264
0.388730 0.341100 0.159105
0.389490 0.401815 0.161506
0.390250 0.385340 0.163511
0.391010 0.204320 0.162687
0.391770 0.305770 0.162146
0.392520 0.562090 0.163603
0.393280 0.483760 0.164583
0.394040 0.438765 0.168059
0.394800 0.347485 0.169144
0.395560 0.399805 0.167450
0.396320 0.575195 0.168964
0.397080 0.531485 0.171888
0.397840 0.366855 0.175149
0.398600 0.580340 0.173525
0.399360 0.557520 0.175962
0.400120 0.430005 0.180591
0.400880 0.458005 0.174784
0.401640 0.429770 0.177401
0.402400 0.213790 0.180799
0.403160 0.532705 0.182956
0.403920 0.518470 0.181223
0.404680 0.267915 8.817984
0.405440 0.436450 0.183108
0.406200 0.285280 0.182599
0.406960 0.272445 0.184052
0.407720 0.265840 0.186429
0.408480 0.554485 0.187217
0.409240 0.310560 0.187999
0.409990 0.486510 0.189268
0.410750 0.379535 0.190177
0.411510 0.093870 0.186818
0.412270 0.339180 0.189806
0.413030 0.418450 0.189095
0.413790 0.493500 0.189112
0.414550 0.436970 0.193929
0.415310 0.484885 0.192341
0.416070 0.319010 0.191581
0.416830 0.497630 0.194303
0.417590 0.313515 0.195240
0.418350 0.347770 0.193349
0.419110 0.512335 0.197843
0.419870 0.298065 0.198045
0.420630 0.184030 0.199077
0.421390 0.359025 0.199463
0.422150 0.489405 0.202274
0.422910 0.468745 0.204120
0.423670 0.438355 0.203207
0.424430 0.261470 0.206945
0.425190 0.390630 0.211135
0.425940 0.436315 0.212309
0.426700 0.302720 0.212394
0.427460 0.385515 0.213780
0.428220 0.276155 0.222016
0.428980 0.200240 0.216298
0.429740 0.307600 0.222967
0.430500 0.510650 0.221259
0.431260 0.212100 0.227118
0.432020 0.222730 0.230265
0.432780 0.260935 0.229678
0.433540 0.458730 0.233769
0.434300 0.297460 0.240810
0.435060 0.265130 0.246499
