# Supplementary material for: Hallucination of closed repeat proteins containing central pockets
Source: Nat Struct Mol Biol. 2023 Sep 28;30(11):1755–60. doi: 10.1038/s41594-023-01112-6 (PMC10643118; doi:10.1038/s41594-023-01112-6)
Supplement: Supplementary file 4 — Small-angle X-ray scattering raw data. [file 41594_2023_1112_MOESM4_ESM.tar › SAXS_submit/D8/C3_results/Average/C3_high_D8_snap_00006.sub.1.ave.dat]

0.010260 21.540270 74.212702
0.011020 21.634970 76.659523
0.011780 24.841900 46.906963
0.012540 20.587770 27.534325
0.013300 25.458400 16.976814
0.014060 31.388240 10.022122
0.014820 25.746115 6.062168
0.015580 25.093160 4.715212
0.016340 25.981515 3.446397
0.017100 24.742195 2.536991
0.017860 25.596750 1.664926
0.018620 25.769215 1.383738
0.019380 25.157525 1.067249
0.020140 25.377950 0.986439
0.020900 24.955605 0.859636
0.021660 23.806025 0.811521
0.022420 24.550920 0.768186
0.023180 23.853820 0.716510
0.023950 24.253570 0.708462
0.024710 24.017215 0.654554
0.025470 24.150810 0.654038
0.026230 23.511155 0.618345
0.026990 23.716335 0.608759
0.027750 23.602885 0.582486
0.028510 22.944840 0.589972
0.029270 23.276205 0.543441
0.030030 23.049580 0.536499
0.030790 23.377575 0.540587
0.031550 22.937425 0.520937
0.032310 22.904730 0.514516
0.033070 21.796125 0.487146
0.033830 21.859775 0.489063
0.034590 21.717195 0.474243
0.035350 21.232125 0.459752
0.036110 22.019315 0.454901
0.036870 21.345600 0.453943
0.037630 21.402665 0.436068
0.038390 20.904060 0.431602
0.039150 20.822735 0.415955
0.039910 20.501980 0.415803
0.040670 20.684755 0.415919
0.041430 20.132795 0.403642
0.042190 20.355515 0.396284
0.042950 19.731535 0.400732
0.043710 19.866640 0.381351
0.044470 19.713425 0.380767
0.045230 19.617130 0.376443
0.045990 18.918800 0.361446
0.046750 19.408475 0.356881
0.047510 19.224000 0.360255
0.048270 18.909255 0.357804
0.049030 18.627045 0.356043
0.049790 18.237500 0.348271
0.050550 18.360115 0.344551
0.051310 18.290715 0.341736
0.052070 18.681540 0.342030
0.052830 17.561385 0.333702
0.053590 17.433710 0.329165
0.054350 17.633825 0.327235
0.055110 17.286925 0.320205
0.055870 17.088390 0.322956
0.056630 16.752715 0.322355
0.057390 16.651515 0.317355
0.058150 16.945905 0.307564
0.058910 16.118800 0.308458
0.059670 15.853950 0.308469
0.060430 15.488235 0.296199
0.061190 15.803140 0.302878
0.061950 15.593805 0.301938
0.062710 15.327160 0.294424
0.063470 15.249410 0.292942
0.064230 14.959315 0.294682
0.064990 14.617005 0.285534
0.065750 14.595130 0.283731
0.066510 14.895265 0.285007
0.067270 14.459110 0.284894
0.068030 13.640405 0.279848
0.068790 13.563940 0.277334
0.069550 13.542700 0.271764
0.070310 13.583525 0.269318
0.071070 13.166025 0.271634
0.071830 12.976285 0.268529
0.072590 12.911720 0.267083
0.073350 12.910870 0.257274
0.074120 12.868935 0.266984
0.074880 12.417330 0.255516
0.075640 12.226730 0.258992
0.076400 12.276740 0.256347
0.077160 11.741890 0.255594
0.077920 11.666700 0.246984
0.078680 11.603815 0.248444
0.079440 11.717235 0.252231
0.080200 11.155410 0.246952
0.080960 10.940480 0.247740
0.081720 11.199735 0.243847
0.082480 10.974955 0.241662
0.083240 10.648000 0.242546
0.084000 10.611435 0.241931
0.084760 10.263125 0.243670
0.085520 10.071995 0.249151
0.086280 10.116870 0.256821
0.087040 10.085015 0.252535
0.087800 9.867340 0.257373
0.088560 9.968125 0.257207
0.089320 9.484210 0.259098
0.090080 9.509485 0.256082
0.090840 9.038190 0.261825
0.091600 8.970445 0.261641
0.092360 8.932400 0.257001
0.093120 9.278095 0.261107
0.093880 8.721725 0.267012
0.094640 8.205580 0.258642
0.095400 8.309620 0.255393
0.096160 8.272070 0.253267
0.096920 8.088470 0.249646
0.097680 7.974525 0.252221
0.098440 7.825340 0.255347
0.099200 7.338365 0.257595
0.099960 7.699475 0.249919
0.100720 7.715015 0.242249
0.101480 7.191280 0.234915
0.102240 6.884745 0.234392
0.103000 7.302420 0.233009
0.103760 7.031775 0.229788
0.104520 6.980535 0.221124
0.105280 6.810065 0.223370
0.106040 6.729145 0.220251
0.106800 6.472880 0.219257
0.107560 6.261240 0.215569
0.108320 6.484880 0.213950
0.109080 6.267895 0.214590
0.109840 6.360180 0.212670
0.110600 5.898285 0.210400
0.111360 6.137605 0.213921
0.112120 5.690890 0.214031
0.112880 5.855620 0.211432
0.113640 5.610850 0.207854
0.114400 5.584160 0.207981
0.115160 5.075405 0.206121
0.115920 5.430410 0.203356
0.116680 5.253005 0.201110
0.117440 5.349865 0.196917
0.118200 5.268970 0.201970
0.118960 5.140730 0.196216
0.119720 5.038310 0.199367
0.120480 4.821265 0.196358
0.121240 4.722620 0.193794
0.122000 4.697535 0.190859
0.122760 4.357705 0.192507
0.123520 4.660520 0.191011
0.124280 4.290565 0.189745
0.125040 4.154980 0.188660
0.125800 4.231675 0.187868
0.126560 3.986995 0.183660
0.127320 4.211030 0.183876
0.128080 4.029830 0.182960
0.128840 3.911490 0.183692
0.129600 3.837925 0.182309
0.130360 4.019180 0.178914
0.131120 3.661240 0.178338
0.131880 3.639530 0.178716
0.132640 3.627490 0.177387
0.133400 3.482785 0.175477
0.134160 3.508530 0.175873
0.134920 3.516275 0.172999
0.135680 3.380730 0.171047
0.136440 3.200990 0.171899
0.137200 3.129940 0.172383
0.137960 3.131415 0.168083
0.138730 3.132375 0.169332
0.139490 2.978135 0.169473
0.140250 3.198910 0.170011
0.141010 3.061370 0.169618
0.141770 3.093605 0.166641
0.142530 2.850240 0.167507
0.143290 2.991130 0.164636
0.144050 2.627075 0.163699
0.144810 2.696245 0.165760
0.145570 2.680560 0.164264
0.146330 2.484840 0.162475
0.147090 2.560955 0.162953
0.147850 2.450910 0.162125
0.148610 2.393600 0.161011
0.149370 2.448060 0.163214
0.150130 2.458730 0.160184
0.150890 2.282520 0.157486
0.151650 2.493240 0.158179
0.152410 2.121395 0.159130
0.153170 2.477415 0.155934
0.153930 2.274490 0.157532
0.154690 2.146535 0.157316
0.155450 2.106945 0.156747
0.156210 1.993205 0.153267
0.156970 1.808620 0.155315
0.157730 2.163215 0.154738
0.158490 1.916340 0.152306
0.159250 1.894900 0.153426
0.160010 1.911930 0.152610
0.160770 1.958100 0.152797
0.161530 1.975610 0.151040
0.162290 1.875900 0.149813
0.163050 1.807300 0.149056
0.163810 1.751080 0.147963
0.164570 1.850740 0.149646
0.165330 1.821275 0.148391
0.166090 1.652930 0.147528
0.166850 1.715765 0.145573
0.167610 1.689370 0.146086
0.168370 1.622795 0.145446
0.169130 1.775710 0.145332
0.169890 1.592750 0.145527
0.170650 1.464295 0.143943
0.171410 1.472145 0.144109
0.172170 1.327700 0.143511
0.172930 1.633320 0.146075
0.173690 1.426845 0.142592
0.174450 1.425095 0.144834
0.175210 1.407870 0.144501
0.175970 1.464220 0.145898
0.176730 1.246555 0.147267
0.177490 1.303870 0.148324
0.178250 1.169340 0.149798
0.179010 1.355440 0.149668
0.179770 1.185220 0.150354
0.180530 0.992920 0.153119
0.181290 1.075380 0.152238
0.182050 1.041235 0.154752
0.182810 1.209225 0.156050
0.183570 1.214130 0.154017
0.184330 1.218710 0.154342
0.185090 1.176880 0.155159
0.185850 1.003145 0.154714
0.186610 1.178660 0.156810
0.187370 0.933570 0.156867
0.188130 0.954645 0.156609
0.188890 0.991695 0.157645
0.189650 0.995160 0.157666
0.190410 0.705295 0.157910
0.191170 1.086280 0.157334
0.191930 0.834165 0.158907
0.192690 1.049000 0.158734
0.193450 1.030980 0.159540
0.194210 1.055640 0.160909
0.194970 0.861160 0.158112
0.195730 1.134765 0.157963
0.196490 0.954255 0.158303
0.197250 1.010040 0.160060
0.198010 0.844500 0.161050
0.198770 0.774780 0.159590
0.199530 0.964420 0.160463
0.200290 0.914255 0.158434
0.201050 0.933795 0.161421
0.201810 0.775945 0.159562
0.202570 1.037785 0.157885
0.203330 0.747045 0.160979
0.204090 0.832625 0.160771
0.204850 0.740715 0.159735
0.205610 0.912015 0.160746
0.206370 0.817185 0.159339
0.207130 0.816610 0.158971
0.207890 0.986150 0.159441
0.208650 0.839040 0.159600
0.209410 0.620985 0.160895
0.210170 0.912165 0.161043
0.210930 0.695245 0.161835
0.211690 0.849000 0.161397
0.212450 0.749630 0.161061
0.213210 0.589910 0.164063
0.213970 0.615360 0.160290
0.214730 0.675485 0.159763
0.215490 0.803290 0.158971
0.216250 1.085555 0.161255
0.217010 0.894040 0.157564
0.217770 0.983820 0.160127
0.218530 0.681180 0.161853
0.219290 0.898000 0.158511
0.220050 0.597950 0.158936
0.220810 0.666285 0.160421
0.221570 1.033280 0.157645
0.222330 0.732990 0.159622
0.223090 0.641910 0.160718
0.223850 0.658515 0.156757
0.224610 0.804560 0.155470
0.225370 0.760365 0.153868
0.226130 0.819550 0.157889
0.226890 0.688370 0.154130
0.227650 0.785460 0.151750
0.228410 0.683270 0.150350
0.229170 0.603615 0.150191
0.229930 0.857310 0.152440
0.230690 0.865405 0.153313
0.231450 0.702640 0.150332
0.232210 0.674060 0.152489
0.232970 0.696425 0.147917
0.233730 0.659390 0.149328
0.234490 0.702840 0.148313
0.235250 0.600220 0.149579
0.236010 0.772045 0.148448
0.236770 0.609000 0.146322
0.237530 0.583305 0.147468
0.238290 0.963130 0.147069
0.239050 0.912175 0.146620
0.239810 0.528395 0.144721
0.240570 0.530835 0.143228
0.241330 0.700910 0.144459
0.242090 0.730510 0.143741
0.242850 0.624800 0.143819
0.243610 0.655430 0.143557
0.244370 0.654965 0.143006
0.245130 0.705680 0.142104
0.245890 0.694240 0.140958
0.246650 0.681445 0.141273
0.247410 0.698075 0.140813
0.248170 0.762115 0.139692
0.248930 0.532145 0.139703
0.249690 0.499445 0.139240
0.250450 0.681710 0.140198
0.251210 0.545135 0.138289
0.251970 0.703900 0.137765
0.252730 0.568675 0.136291
0.253490 0.707600 0.137072
0.254250 0.641920 0.137486
0.255010 0.714470 0.135852
0.255770 0.841855 0.135686
0.256530 0.627380 0.135969
0.257290 0.545280 0.135682
0.258050 0.437775 0.135442
0.258810 0.708105 0.135187
0.259570 0.677490 0.134226
0.260330 0.548585 0.135856
0.261090 0.558155 0.133858
0.261850 0.502390 0.133479
0.262610 0.706720 0.132726
0.263370 0.441965 0.132479
0.264130 0.516700 0.130605
0.264890 0.711755 0.130948
0.265650 0.540720 0.131185
0.266410 0.620910 0.130615
0.267170 0.748430 0.130877
0.267930 0.642065 0.128632
0.268690 0.604145 0.130626
0.269450 0.569720 0.128851
0.270210 0.719585 0.128667
0.270970 0.576285 0.129802
0.271720 0.707310 0.128525
0.272480 0.632770 0.127885
0.273240 0.602495 0.128423
0.274000 0.648940 0.127786
0.274760 0.639665 0.127203
0.275520 0.740630 0.126729
0.276280 0.584350 0.127157
0.277040 0.756465 0.126867
0.277800 0.628385 0.127104
0.278560 0.651525 0.125269
0.279320 0.702255 0.125552
0.280080 0.688685 0.124883
0.280840 0.561800 0.125018
0.281600 0.614555 0.124441
0.282360 0.585065 0.124024
0.283120 0.500025 0.122298
0.283880 0.481385 0.124866
0.284640 0.645590 0.123370
0.285400 0.629540 0.124816
0.286160 0.724940 0.123639
0.286920 0.804310 0.124112
0.287680 0.428775 0.124710
0.288440 0.581715 0.124611
0.289200 0.502025 0.124215
0.289960 0.474785 0.124204
0.290720 0.612865 0.122755
0.291480 0.713175 0.123769
0.292240 0.622820 0.124024
0.293000 0.633385 0.125106
0.293760 0.499800 0.124866
0.294520 0.418200 0.125233
0.295280 0.557995 0.125067
0.296040 0.582630 0.125025
0.296800 0.406160 0.125615
0.297560 0.704155 0.124653
0.298320 0.234965 0.125633
0.299080 0.513180 0.125983
0.299840 0.457985 0.125209
0.300600 0.451275 0.122868
0.301360 0.369305 0.124572
0.302120 0.402555 0.123543
0.302880 0.466410 0.123819
0.303640 0.499680 0.123384
0.304400 0.418000 0.125612
0.305160 0.474110 0.126093
0.305920 0.384405 0.125661
0.306680 0.527315 0.126018
0.307440 0.544945 0.125898
0.308200 0.475660 0.124629
0.308960 0.537485 0.126277
0.309720 0.561555 0.126195
0.310480 0.566120 0.127864
0.311240 0.546450 0.126966
0.312000 0.353060 0.128062
0.312760 0.347570 0.127878
0.313520 0.630285 0.126588
0.314280 0.459730 0.127316
0.315040 0.570055 0.126577
0.315800 0.478395 0.125987
0.316560 0.459315 0.127610
0.317320 0.541005 0.128603
0.318080 0.555135 0.126772
0.318830 0.471475 0.129296
0.319590 0.460165 0.130018
0.320350 0.400670 0.130149
0.321110 0.436805 0.130205
0.321870 0.371525 0.131524
0.322630 0.600645 0.131245
0.323390 0.407320 0.132001
0.324150 0.220540 0.132072
0.324910 0.455240 0.133861
0.325670 0.467365 0.133787
0.326430 0.524345 0.133182
0.327190 0.458865 0.133483
0.327950 0.409570 0.133458
0.328710 0.355690 0.132496
0.329470 0.566120 0.131909
0.330230 0.459095 0.133678
0.330990 0.455800 0.132663
0.331750 0.463475 0.134063
0.332510 0.462150 0.134190
0.333270 0.292870 0.133451
0.334030 0.522825 0.133200
0.334790 0.517090 0.133182
0.335550 0.497955 0.134434
0.336310 0.389325 0.134226
0.337070 0.552795 0.133448
0.337830 0.289535 0.134544
0.338590 0.492585 0.134547
0.339350 0.576640 0.135707
0.340110 0.319365 0.136729
0.340870 0.429095 0.134364
0.341630 0.421770 0.136040
0.342390 0.376165 0.134926
0.343150 0.424780 0.136312
0.343910 0.385805 0.137196
0.344670 0.629775 0.136269
0.345430 0.552925 0.137560
0.346190 0.543715 0.136475
0.346950 0.529225 0.137804
0.347710 0.331255 0.136492
0.348470 0.443120 0.137550
0.349220 0.447440 0.136980
0.349980 0.391905 0.137631
0.350740 0.507945 0.132663
0.351500 0.473855 0.132465
0.352260 0.392230 0.130888
0.353020 0.421590 0.130248
0.353780 0.509195 0.131315
0.354540 0.512590 0.132093
0.355300 0.467095 0.131404
0.356060 0.433930 0.132539
0.356820 0.392565 0.132132
0.357580 0.409130 0.133900
0.358340 0.561640 0.133748
0.359100 0.272905 0.133140
0.359860 0.394635 0.133494
0.360620 0.351240 0.132585
0.361380 0.505675 0.132489
0.362140 0.608680 0.132624
0.362900 0.422510 0.132023
0.363660 0.306035 0.133890
0.364420 0.477615 0.133734
0.365180 0.508525 0.135230
0.365940 0.447560 0.133918
0.366700 0.264695 0.136241
0.367460 0.475050 0.136181
0.368220 0.651880 0.135173
0.368980 0.430180 0.136775
0.369740 0.336485 0.136676
0.370500 0.312785 0.137896
0.371260 0.570700 0.138515
0.372020 0.488190 0.138759
0.372770 0.112665 0.138624
0.373530 0.629390 0.140534
0.374290 0.712335 0.143020
0.375050 0.458975 0.141740
0.375810 0.679500 0.141181
0.376570 0.480890 0.144077
0.377330 0.418550 0.145248
0.378090 0.515155 0.146821
0.378850 0.325880 0.147465
0.379610 0.437505 0.148483
0.380370 0.418585 0.149325
0.381130 0.461265 0.151393
0.381890 0.413395 0.151110
0.382650 0.481370 0.152822
0.383410 0.207700 0.154035
0.384170 0.472265 0.152631
0.384930 0.482655 0.154473
0.385690 0.157990 0.157008
0.386450 0.511740 0.158476
0.387210 0.385050 0.163151
0.387970 0.397270 0.157726
0.388730 0.379655 0.159798
0.389490 0.283635 0.160385
0.390250 0.373325 0.162776
0.391010 0.098370 0.162511
0.391770 0.342465 0.163868
0.392520 0.683200 0.164523
0.393280 0.333225 0.166061
0.394040 0.404910 0.167302
0.394800 0.330040 0.166750
0.395560 0.268590 0.166980
0.396320 0.498025 0.171284
0.397080 0.439560 0.172440
0.397840 0.445540 0.173306
0.398600 0.253700 0.176054
0.399360 0.257515 0.176018
0.400120 0.327295 0.177946
0.400880 0.224870 0.176255
0.401640 0.203470 0.179417
0.402400 0.387875 0.179982
0.403160 0.287390 0.181301
0.403920 0.265185 0.182949
0.404680 0.290270 11.274897
0.405440 0.505625 0.182783
0.406200 0.200770 0.184989
0.406960 0.456245 0.186680
0.407720 0.450940 0.186132
0.408480 0.373110 0.186149
0.409240 0.278795 0.188557
0.409990 0.593150 0.186959
0.410750 0.373210 0.187199
0.411510 0.058570 0.187928
0.412270 0.426305 0.189675
0.413030 0.211585 0.192083
0.413790 0.506490 0.190000
0.414550 0.231330 0.193370
0.415310 0.489875 0.193674
0.416070 0.091120 0.193034
0.416830 0.330735 0.193448
0.417590 0.529035 0.195237
0.418350 0.157895 0.197670
0.419110 0.464965 0.193822
0.419870 0.246535 0.199600
0.420630 0.476665 0.199622
0.421390 0.394790 0.198101
0.422150 0.175750 0.202026
0.422910 0.331540 0.202999
0.423670 0.360555 0.205591
0.424430 0.442910 0.207394
0.425190 0.137250 0.212631
0.425940 0.348465 0.216064
0.426700 0.286215 0.215042
0.427460 0.669280 0.212765
0.428220 0.039235 0.217970
0.428980 0.351995 0.222903
0.429740 0.303720 0.224982
0.430500 0.416160 0.222550
0.431260 0.398785 0.225304
0.432020 0.489320 0.226998
0.432780 0.141700 0.233165
0.433540 0.438110 0.232224
0.434300 0.209585 0.236089
0.435060 0.396355 0.244986
