# Supplementary material for: Hallucination of closed repeat proteins containing central pockets
Source: Nat Struct Mol Biol. 2023 Sep 28;30(11):1755–60. doi: 10.1038/s41594-023-01112-6 (PMC10643118; doi:10.1038/s41594-023-01112-6)
Supplement: Supplementary file 4 — Small-angle X-ray scattering raw data. [file 41594_2023_1112_MOESM4_ESM.tar › SAXS_submit/D8/C3_results/Average/C3_high_D8_snap_00012.sub.1.ave.dat]

0.010260 28.494725 74.045601
0.011020 31.140280 75.990644
0.011780 23.126540 46.122705
0.012540 24.598055 26.600343
0.013300 28.499095 17.072040
0.014060 27.061025 9.774052
0.014820 28.974615 5.969611
0.015580 25.718905 4.728533
0.016340 25.258830 3.444275
0.017100 24.883435 2.542118
0.017860 25.286755 1.657762
0.018620 24.499035 1.352875
0.019380 24.449640 1.147847
0.020140 25.295110 0.955534
0.020900 24.342195 0.859052
0.021660 23.421560 0.785842
0.022420 23.434080 0.756757
0.023180 24.673605 0.739827
0.023950 25.003205 0.725615
0.024710 24.177445 0.679784
0.025470 22.888550 0.634848
0.026230 23.783195 0.620743
0.026990 23.432635 0.601807
0.027750 23.913425 0.585636
0.028510 23.855340 0.572557
0.029270 22.169350 0.567157
0.030030 24.440300 0.542907
0.030790 22.041165 0.530184
0.031550 23.845820 0.514724
0.032310 23.561245 0.516407
0.033070 22.918200 0.499636
0.033830 22.944410 0.472677
0.034590 22.042400 0.468451
0.035350 21.878650 0.465523
0.036110 22.363920 0.456238
0.036870 20.993415 0.443837
0.037630 21.697610 0.438175
0.038390 20.798930 0.433405
0.039150 20.996475 0.413377
0.039910 20.928220 0.429162
0.040670 20.920380 0.423179
0.041430 20.342415 0.411291
0.042190 20.043085 0.391736
0.042950 19.717620 0.397175
0.043710 19.703415 0.385134
0.044470 19.685540 0.381142
0.045230 19.249790 0.375170
0.045990 19.348210 0.355081
0.046750 19.158305 0.371796
0.047510 19.227215 0.360909
0.048270 18.463565 0.361492
0.049030 18.956550 0.358186
0.049790 18.610030 0.353221
0.050550 18.562670 0.335304
0.051310 17.675635 0.345665
0.052070 17.851105 0.335693
0.052830 18.056750 0.331450
0.053590 17.028475 0.330028
0.054350 17.034175 0.327762
0.055110 16.884440 0.322889
0.055870 17.370395 0.320424
0.056630 16.990235 0.324894
0.057390 16.645645 0.311004
0.058150 16.057405 0.317585
0.058910 16.242835 0.303533
0.059670 16.496955 0.312649
0.060430 15.581995 0.299604
0.061190 15.191960 0.297733
0.061950 15.668370 0.294869
0.062710 15.049520 0.297383
0.063470 15.161230 0.291740
0.064230 14.591250 0.290576
0.064990 14.939345 0.285799
0.065750 14.512440 0.280898
0.066510 14.301620 0.276609
0.067270 14.340305 0.282726
0.068030 13.817675 0.277242
0.068790 14.109485 0.273946
0.069550 14.075350 0.275081
0.070310 13.476520 0.268151
0.071070 13.248975 0.267005
0.071830 13.057925 0.267023
0.072590 12.386160 0.266467
0.073350 13.061785 0.264049
0.074120 12.572635 0.264381
0.074880 12.427885 0.259512
0.075640 12.114630 0.257100
0.076400 12.136730 0.257288
0.077160 11.883135 0.255039
0.077920 11.340705 0.246704
0.078680 11.468220 0.244717
0.079440 11.492230 0.246655
0.080200 11.770040 0.240269
0.080960 11.088600 0.242146
0.081720 10.504180 0.244689
0.082480 10.792615 0.242871
0.083240 10.411180 0.238840
0.084000 10.419710 0.240117
0.084760 10.317685 0.246298
0.085520 10.059440 0.247405
0.086280 9.867935 0.253490
0.087040 9.582110 0.253621
0.087800 10.143230 0.262097
0.088560 9.903495 0.259756
0.089320 9.587365 0.257026
0.090080 8.979035 0.259728
0.090840 9.149360 0.257351
0.091600 8.824850 0.259926
0.092360 8.959405 0.263147
0.093120 8.681445 0.261888
0.093880 8.905080 0.260474
0.094640 8.630755 0.261361
0.095400 8.727400 0.258515
0.096160 8.159620 0.253992
0.096920 8.195240 0.252808
0.097680 8.289760 0.254954
0.098440 7.995875 0.259190
0.099200 7.861425 0.261156
0.099960 7.635585 0.241648
0.100720 7.612845 0.243172
0.101480 6.909615 0.233709
0.102240 7.313465 0.237401
0.103000 7.182235 0.233405
0.103760 7.372960 0.224876
0.104520 7.053080 0.226280
0.105280 6.808850 0.221457
0.106040 6.666850 0.221025
0.106800 6.546135 0.218992
0.107560 6.260000 0.211446
0.108320 6.312245 0.214756
0.109080 6.481095 0.211881
0.109840 6.082625 0.210513
0.110600 6.374605 0.213550
0.111360 5.557210 0.211453
0.112120 5.864390 0.211902
0.112880 5.798580 0.210106
0.113640 5.571415 0.205654
0.114400 5.615875 0.209413
0.115160 5.632625 0.205438
0.115920 5.506775 0.203069
0.116680 5.292470 0.204360
0.117440 5.110355 0.199784
0.118200 5.062120 0.199530
0.118960 5.021345 0.199547
0.119720 4.823120 0.197196
0.120480 4.944075 0.198119
0.121240 4.789440 0.191779
0.122000 4.512615 0.194021
0.122760 4.870950 0.192090
0.123520 4.265655 0.190336
0.124280 4.460240 0.192758
0.125040 4.206140 0.188172
0.125800 4.172225 0.187401
0.126560 4.297525 0.183681
0.127320 4.187195 0.185283
0.128080 3.861635 0.183876
0.128840 3.629990 0.182882
0.129600 4.109555 0.179996
0.130360 3.455845 0.180233
0.131120 3.711700 0.178048
0.131880 3.846945 0.179777
0.132640 3.569695 0.179466
0.133400 3.387390 0.174615
0.134160 3.653725 0.173628
0.134920 3.490490 0.171216
0.135680 3.327800 0.172815
0.136440 3.549425 0.173674
0.137200 3.269740 0.171881
0.137960 3.173915 0.169565
0.138730 2.975520 0.168579
0.139490 2.919620 0.170318
0.140250 3.095635 0.167673
0.141010 2.805125 0.170902
0.141770 2.754840 0.165587
0.142530 2.720085 0.167603
0.143290 2.814690 0.165757
0.144050 2.676120 0.162680
0.144810 2.945560 0.167447
0.145570 2.515615 0.163246
0.146330 2.693710 0.161383
0.147090 2.554580 0.160739
0.147850 2.576495 0.162532
0.148610 2.422680 0.161368
0.149370 2.456280 0.162387
0.150130 2.305460 0.156789
0.150890 2.375280 0.157472
0.151650 2.256060 0.157256
0.152410 2.219280 0.159120
0.153170 2.096355 0.158851
0.153930 2.076175 0.155191
0.154690 2.074820 0.155057
0.155450 2.153590 0.155308
0.156210 2.058915 0.154685
0.156970 1.767355 0.155806
0.157730 1.829640 0.152465
0.158490 1.967785 0.153702
0.159250 1.845590 0.152673
0.160010 1.912405 0.154307
0.160770 2.081360 0.151450
0.161530 2.010175 0.152281
0.162290 1.641505 0.150325
0.163050 1.753145 0.150095
0.163810 1.789565 0.149491
0.164570 1.573450 0.147910
0.165330 1.532030 0.147051
0.166090 1.853045 0.147274
0.166850 1.725120 0.146566
0.167610 1.503760 0.143844
0.168370 1.648515 0.145559
0.169130 1.494495 0.144922
0.169890 1.711225 0.143639
0.170650 1.545260 0.144356
0.171410 1.574005 0.142567
0.172170 1.426160 0.144728
0.172930 1.395410 0.144233
0.173690 1.368990 0.143281
0.174450 1.206630 0.143628
0.175210 1.637255 0.144445
0.175970 1.420845 0.146333
0.176730 1.303100 0.147405
0.177490 1.101695 0.152083
0.178250 1.112520 0.150767
0.179010 0.959960 0.150817
0.179770 1.359825 0.152624
0.180530 1.307150 0.153653
0.181290 0.874790 0.152217
0.182050 1.361155 0.152267
0.182810 1.120805 0.154463
0.183570 1.098025 0.157122
0.184330 1.276885 0.155502
0.185090 1.129770 0.154586
0.185850 1.191330 0.156528
0.186610 1.145155 0.159296
0.187370 0.958355 0.156280
0.188130 1.095160 0.155417
0.188890 0.961625 0.155537
0.189650 1.011115 0.154413
0.190410 1.017335 0.157793
0.191170 1.106310 0.158204
0.191930 1.028175 0.157677
0.192690 0.959035 0.159035
0.193450 0.860465 0.158837
0.194210 0.748815 0.158296
0.194970 0.843070 0.157786
0.195730 0.720735 0.161305
0.196490 1.073225 0.160194
0.197250 1.013570 0.160757
0.198010 0.958340 0.160149
0.198770 0.748365 0.158688
0.199530 0.986455 0.159784
0.200290 0.805835 0.161439
0.201050 0.813645 0.161061
0.201810 0.939020 0.162804
0.202570 0.696380 0.157907
0.203330 0.875250 0.160849
0.204090 0.783045 0.160470
0.204850 1.018080 0.161337
0.205610 0.867590 0.161326
0.206370 0.586525 0.160888
0.207130 0.852755 0.161425
0.207890 0.737490 0.158069
0.208650 0.826375 0.161404
0.209410 0.720960 0.163190
0.210170 0.588465 0.161004
0.210930 0.930170 0.161535
0.211690 0.584760 0.161464
0.212450 0.638580 0.160591
0.213210 1.003425 0.161436
0.213970 0.736135 0.160417
0.214730 0.927370 0.159074
0.215490 0.865370 0.159346
0.216250 0.584690 0.159215
0.217010 0.766995 0.160665
0.217770 0.734175 0.158289
0.218530 0.755865 0.158879
0.219290 0.415495 0.158122
0.220050 0.425290 0.161301
0.220810 0.553540 0.157581
0.221570 0.622560 0.157928
0.222330 0.599595 0.160230
0.223090 0.592175 0.156436
0.223850 0.710125 0.157723
0.224610 0.666880 0.155636
0.225370 0.555845 0.156591
0.226130 0.511810 0.156347
0.226890 0.482300 0.154318
0.227650 0.395385 0.150279
0.228410 0.878395 0.152518
0.229170 0.709850 0.151602
0.229930 0.808245 0.152864
0.230690 0.751495 0.153897
0.231450 0.540320 0.151121
0.232210 0.899245 0.152168
0.232970 0.823075 0.150322
0.233730 0.528540 0.149646
0.234490 0.593100 0.150545
0.235250 0.632545 0.148062
0.236010 0.899270 0.147482
0.236770 0.658525 0.147595
0.237530 0.718290 0.145746
0.238290 0.613345 0.147401
0.239050 0.677740 0.144367
0.239810 0.610095 0.144947
0.240570 0.739060 0.144364
0.241330 0.598595 0.142769
0.242090 0.609520 0.143186
0.242850 0.803620 0.144777
0.243610 0.745085 0.141513
0.244370 0.815375 0.142585
0.245130 0.540815 0.140417
0.245890 0.625775 0.141612
0.246650 0.656260 0.141881
0.247410 0.821565 0.140884
0.248170 0.783440 0.141492
0.248930 0.599585 0.138434
0.249690 0.675000 0.139742
0.250450 0.631880 0.138221
0.251210 0.519730 0.137037
0.251970 0.706300 0.138437
0.252730 0.826425 0.136506
0.253490 0.729355 0.136492
0.254250 0.588405 0.136397
0.255010 0.629515 0.136644
0.255770 0.560660 0.136227
0.256530 0.377875 0.135636
0.257290 0.529745 0.135000
0.258050 0.549665 0.134756
0.258810 0.681760 0.133660
0.259570 0.563635 0.134250
0.260330 0.925210 0.133808
0.261090 0.649140 0.132857
0.261850 0.726130 0.133236
0.262610 0.387815 0.133154
0.263370 0.613035 0.131393
0.264130 0.474860 0.131280
0.264890 0.649150 0.130417
0.265650 0.568135 0.130421
0.266410 0.517270 0.130166
0.267170 0.499925 0.129731
0.267930 0.660355 0.131241
0.268690 0.747025 0.130025
0.269450 0.632790 0.129820
0.270210 0.573845 0.129466
0.270970 0.641985 0.129233
0.271720 0.524780 0.129261
0.272480 0.528460 0.128190
0.273240 0.466705 0.128055
0.274000 0.730125 0.127369
0.274760 0.623645 0.127818
0.275520 0.630345 0.125990
0.276280 0.614705 0.125018
0.277040 0.612305 0.125605
0.277800 0.598460 0.125446
0.278560 0.552375 0.125124
0.279320 0.694400 0.125474
0.280080 0.594170 0.124562
0.280840 0.580010 0.123579
0.281600 0.398570 0.124544
0.282360 0.679275 0.124919
0.283120 0.531935 0.123702
0.283880 0.714855 0.123844
0.284640 0.581230 0.122585
0.285400 0.644320 0.122677
0.286160 0.523270 0.122942
0.286920 0.640300 0.123681
0.287680 0.631310 0.124272
0.288440 0.512615 0.124887
0.289200 0.521990 0.124187
0.289960 0.714640 0.124325
0.290720 0.522565 0.121330
0.291480 0.563580 0.123543
0.292240 0.553430 0.123366
0.293000 0.612890 0.124625
0.293760 0.472125 0.123833
0.294520 0.611935 0.124417
0.295280 0.523885 0.125605
0.296040 0.498125 0.125159
0.296800 0.655575 0.125838
0.297560 0.765550 0.124869
0.298320 0.528395 0.124187
0.299080 0.548780 0.125707
0.299840 0.578350 0.122351
0.300600 0.535295 0.123773
0.301360 0.484340 0.122362
0.302120 0.482895 0.123136
0.302880 0.535415 0.123214
0.303640 0.315975 0.123006
0.304400 0.325335 0.124590
0.305160 0.538155 0.124519
0.305920 0.599360 0.125562
0.306680 0.294800 0.125555
0.307440 0.371350 0.124176
0.308200 0.296790 0.126121
0.308960 0.470085 0.127086
0.309720 0.617690 0.125244
0.310480 0.537940 0.127369
0.311240 0.359810 0.127691
0.312000 0.428855 0.126284
0.312760 0.546310 0.126142
0.313520 0.416165 0.126690
0.314280 0.596585 0.127613
0.315040 0.399110 0.125566
0.315800 0.485180 0.125435
0.316560 0.652600 0.128508
0.317320 0.316970 0.126669
0.318080 0.447015 0.126757
0.318830 0.748595 0.130226
0.319590 0.478815 0.130318
0.320350 0.461545 0.128670
0.321110 0.354290 0.127617
0.321870 0.395005 0.131089
0.322630 0.353060 0.130000
0.323390 0.506610 0.133020
0.324150 0.508015 0.133412
0.324910 0.462500 0.131064
0.325670 0.605770 0.133766
0.326430 0.141925 0.133600
0.327190 0.564405 0.132740
0.327950 0.615290 0.132030
0.328710 0.483770 0.133653
0.329470 0.383165 0.133274
0.330230 0.599460 0.132383
0.330990 0.636310 0.132719
0.331750 0.443150 0.132740
0.332510 0.392885 0.132740
0.333270 0.646710 0.133681
0.334030 0.474920 0.132567
0.334790 0.619220 0.133865
0.335550 0.380100 0.135495
0.336310 0.377920 0.132157
0.337070 0.580555 0.133140
0.337830 0.670930 0.134286
0.338590 0.649595 0.133925
0.339350 0.480845 0.135548
0.340110 0.277855 0.135746
0.340870 0.460565 0.135994
0.341630 0.467720 0.136436
0.342390 0.620695 0.136552
0.343150 0.602335 0.136238
0.343910 0.464135 0.138211
0.344670 0.513675 0.134498
0.345430 0.344130 0.135470
0.346190 0.384400 0.135750
0.346950 0.531620 0.138158
0.347710 0.363745 0.136743
0.348470 0.574420 0.137900
0.349220 0.352635 0.138129
0.349980 0.385630 0.136142
0.350740 0.499230 0.131651
0.351500 0.420710 0.131888
0.352260 0.418715 0.129887
0.353020 0.451340 0.128777
0.353780 0.450160 0.130226
0.354540 0.487720 0.131627
0.355300 0.215455 0.131308
0.356060 0.484270 0.132861
0.356820 0.259665 0.133172
0.357580 0.328085 0.133388
0.358340 0.396695 0.132274
0.359100 0.167760 0.131796
0.359860 0.393960 0.133296
0.360620 0.346630 0.131987
0.361380 0.300000 0.132426
0.362140 0.519650 0.133621
0.362900 0.458030 0.131856
0.363660 0.465765 0.132129
0.364420 0.418070 0.134512
0.365180 0.375105 0.132341
0.365940 0.604830 0.133253
0.366700 0.435850 0.134848
0.367460 0.411200 0.135347
0.368220 0.441360 0.135658
0.368980 0.499330 0.137493
0.369740 0.180225 0.136973
0.370500 0.357135 0.135534
0.371260 0.568545 0.137772
0.372020 0.382245 0.139173
0.372770 0.528960 0.139243
0.373530 0.639555 0.140202
0.374290 0.443280 0.142992
0.375050 0.568140 0.139802
0.375810 0.464215 0.144134
0.376570 0.373240 0.143957
0.377330 0.463685 0.144646
0.378090 0.622840 0.145481
0.378850 0.487320 0.146011
0.379610 0.278995 0.149134
0.380370 0.171465 0.148603
0.381130 0.344855 0.147762
0.381890 0.616115 0.150226
0.382650 0.480665 0.150884
0.383410 0.446570 0.152564
0.384170 0.453755 0.155587
0.384930 0.346580 0.154197
0.385690 0.213555 0.155484
0.386450 0.012340 0.157097
0.387210 0.554620 0.163738
0.387970 0.396100 0.161460
0.388730 0.306130 0.159074
0.389490 0.267480 0.161475
0.390250 0.222225 0.161079
0.391010 0.143630 0.161421
0.391770 0.174935 0.166326
0.392520 0.135945 0.164632
0.393280 0.384285 0.166892
0.394040 0.287025 0.166924
0.394800 0.416035 0.168904
0.395560 0.323945 0.170856
0.396320 0.255320 0.166662
0.397080 0.238415 0.173844
0.397840 0.551735 0.172175
0.398600 0.329665 0.174381
0.399360 0.589570 0.177557
0.400120 0.610530 0.177454
0.400880 0.407940 0.179883
0.401640 0.392065 0.181552
0.402400 0.127380 0.179229
0.403160 0.494925 0.179470
0.403920 0.395110 0.179742
0.404680 -0.025040 10.147889
0.405440 0.287245 0.183713
0.406200 0.686475 0.185018
0.406960 0.344540 0.186750
0.407720 0.265835 0.185513
0.408480 0.419065 0.185060
0.409240 0.212250 0.188119
0.409990 0.314785 0.185944
0.410750 0.366590 0.187960
0.411510 0.574220 0.188013
0.412270 0.541055 0.187242
0.413030 0.363190 0.191132
0.413790 0.636910 0.190803
0.414550 0.269660 0.189745
0.415310 0.430185 0.191987
0.416070 0.504995 0.194844
0.416830 0.485630 0.195442
0.417590 0.404785 0.195803
0.418350 0.405285 0.193586
0.419110 0.338885 0.195339
0.419870 0.140215 0.201110
0.420630 0.453895 0.201729
0.421390 0.300385 0.200332
0.422150 0.331095 0.205771
0.422910 0.217995 0.206390
0.423670 0.484785 0.206736
0.424430 0.487665 0.207214
0.425190 0.402730 0.212168
0.425940 0.299820 0.211390
0.426700 0.450525 0.212808
0.427460 0.438130 0.218281
0.428220 0.005550 0.220721
0.428980 0.406725 0.220467
0.429740 0.507295 0.223479
0.430500 0.181995 0.222214
0.431260 0.477220 0.224318
0.432020 0.422360 0.233218
0.432780 0.202590 0.230764
0.433540 0.319550 0.240004
0.434300 0.415790 0.237712
0.435060 0.587180 0.241775
