# Supplementary material for: Hallucination of closed repeat proteins containing central pockets
Source: Nat Struct Mol Biol. 2023 Sep 28;30(11):1755–60. doi: 10.1038/s41594-023-01112-6 (PMC10643118; doi:10.1038/s41594-023-01112-6)
Supplement: Supplementary file 4 — Small-angle X-ray scattering raw data. [file 41594_2023_1112_MOESM4_ESM.tar › SAXS_submit/D8/C3_results/Average/C3_high_D8_snap_00017.sub.1.ave.dat]

0.010260 35.358600 75.300576
0.011020 34.672730 77.661351
0.011780 31.332990 46.703678
0.012540 30.502310 27.389134
0.013300 27.025835 17.328094
0.014060 25.790635 9.866634
0.014820 23.896185 5.964070
0.015580 25.725930 4.743147
0.016340 27.570890 3.546743
0.017100 27.310210 2.533430
0.017860 26.689705 1.693847
0.018620 26.260120 1.350891
0.019380 26.075770 1.109523
0.020140 26.325150 0.985555
0.020900 24.884700 0.905297
0.021660 25.942670 0.791789
0.022420 25.240025 0.755230
0.023180 24.934365 0.728525
0.023950 24.453235 0.702387
0.024710 24.606490 0.651135
0.025470 24.703030 0.640852
0.026230 25.026350 0.632684
0.026990 23.515615 0.603731
0.027750 23.918290 0.591941
0.028510 23.448240 0.575863
0.029270 23.684120 0.561025
0.030030 23.629015 0.532030
0.030790 23.683590 0.522956
0.031550 22.649970 0.515131
0.032310 22.423740 0.510707
0.033070 23.388115 0.497401
0.033830 22.004355 0.491093
0.034590 22.739815 0.478204
0.035350 22.086990 0.468688
0.036110 22.198735 0.462772
0.036870 22.078020 0.448009
0.037630 21.781225 0.439024
0.038390 21.458870 0.435990
0.039150 21.520215 0.423723
0.039910 21.126785 0.421499
0.040670 20.661195 0.409491
0.041430 21.035010 0.407960
0.042190 20.420315 0.399346
0.042950 20.587450 0.389703
0.043710 19.968400 0.391322
0.044470 20.246940 0.382245
0.045230 19.865590 0.374463
0.045990 19.014650 0.366216
0.046750 19.381600 0.356333
0.047510 19.123430 0.356828
0.048270 19.339770 0.359084
0.049030 18.720640 0.348996
0.049790 18.908465 0.349820
0.050550 18.633925 0.340647
0.051310 18.175450 0.347535
0.052070 17.967275 0.340088
0.052830 18.038530 0.337914
0.053590 17.390385 0.332999
0.054350 17.722995 0.332931
0.055110 17.709790 0.321414
0.055870 17.624375 0.325223
0.056630 17.001840 0.312387
0.057390 17.042575 0.311174
0.058150 16.884280 0.312019
0.058910 16.190420 0.307178
0.059670 15.711120 0.304494
0.060430 16.252865 0.302917
0.061190 15.705775 0.297839
0.061950 15.592820 0.297610
0.062710 15.529065 0.297408
0.063470 15.759515 0.291330
0.064230 15.228550 0.288211
0.064990 14.910335 0.287433
0.065750 14.684550 0.290216
0.066510 14.415295 0.282992
0.067270 14.172760 0.282401
0.068030 14.211785 0.286945
0.068790 13.849015 0.283384
0.069550 13.968760 0.272723
0.070310 13.721295 0.272302
0.071070 13.387980 0.270460
0.071830 13.553610 0.269187
0.072590 13.075680 0.267698
0.073350 12.897195 0.262026
0.074120 12.967375 0.262581
0.074880 12.228325 0.256549
0.075640 12.507580 0.259540
0.076400 12.088010 0.256418
0.077160 12.054760 0.248932
0.077920 12.440550 0.253953
0.078680 11.618635 0.248172
0.079440 11.270980 0.246616
0.080200 11.621835 0.248412
0.080960 11.044130 0.246121
0.081720 11.024640 0.241786
0.082480 10.838455 0.241450
0.083240 10.862165 0.236764
0.084000 10.604395 0.238989
0.084760 10.463100 0.247270
0.085520 10.239245 0.254735
0.086280 10.252865 0.248221
0.087040 10.431055 0.250934
0.087800 10.016305 0.254905
0.088560 9.553555 0.254197
0.089320 9.627895 0.262012
0.090080 9.264835 0.256673
0.090840 9.028315 0.262988
0.091600 9.349275 0.259282
0.092360 9.044000 0.265159
0.093120 9.066750 0.265736
0.093880 8.587875 0.268101
0.094640 8.141155 0.263221
0.095400 8.186640 0.258621
0.096160 8.011470 0.251948
0.096920 8.257470 0.248653
0.097680 7.863735 0.254491
0.098440 7.859515 0.254579
0.099200 8.186875 0.256400
0.099960 7.703465 0.249081
0.100720 7.755195 0.241015
0.101480 7.458745 0.234243
0.102240 7.346920 0.231326
0.103000 7.282950 0.229565
0.103760 7.308285 0.227900
0.104520 7.060760 0.222125
0.105280 6.879665 0.221192
0.106040 6.475555 0.220520
0.106800 6.490585 0.219749
0.107560 6.391410 0.214240
0.108320 6.618625 0.217058
0.109080 6.149630 0.211510
0.109840 6.092175 0.215018
0.110600 6.006355 0.214579
0.111360 5.644095 0.210675
0.112120 5.674145 0.210608
0.112880 5.748635 0.211047
0.113640 5.578415 0.206340
0.114400 5.514855 0.204827
0.115160 5.511080 0.203462
0.115920 5.356845 0.202528
0.116680 5.278935 0.203893
0.117440 5.325640 0.200601
0.118200 4.891970 0.199731
0.118960 5.051560 0.197496
0.119720 4.890710 0.194236
0.120480 4.891650 0.194714
0.121240 4.569635 0.192716
0.122000 4.569640 0.191818
0.122760 4.653650 0.188734
0.123520 4.543100 0.192489
0.124280 4.398355 0.192171
0.125040 4.501765 0.186878
0.125800 4.031955 0.185414
0.126560 4.074910 0.185124
0.127320 4.200485 0.183780
0.128080 4.100315 0.185923
0.128840 3.787065 0.181340
0.129600 3.851440 0.179696
0.130360 3.809055 0.180930
0.131120 3.721960 0.177988
0.131880 3.811730 0.177359
0.132640 3.517480 0.178571
0.133400 3.513435 0.173483
0.134160 3.530155 0.177709
0.134920 3.356020 0.173154
0.135680 3.632220 0.171556
0.136440 3.086090 0.172511
0.137200 3.300530 0.173695
0.137960 3.144670 0.170965
0.138730 2.894720 0.168603
0.139490 3.336620 0.168122
0.140250 3.109510 0.168076
0.141010 2.956720 0.167125
0.141770 2.857825 0.165771
0.142530 2.787160 0.167062
0.143290 2.737560 0.166701
0.144050 2.918695 0.165050
0.144810 2.854935 0.164318
0.145570 2.394485 0.163345
0.146330 2.657900 0.162818
0.147090 2.676885 0.161259
0.147850 2.192765 0.160644
0.148610 2.567130 0.161757
0.149370 2.500060 0.161008
0.150130 2.413760 0.159201
0.150890 2.406570 0.157999
0.151650 2.568980 0.156620
0.152410 2.297875 0.157610
0.153170 2.111590 0.155916
0.153930 2.205240 0.155626
0.154690 2.286535 0.156146
0.155450 2.143730 0.155757
0.156210 2.363640 0.152185
0.156970 2.174050 0.156146
0.157730 1.985475 0.153419
0.158490 2.008505 0.151372
0.159250 2.191405 0.149102
0.160010 1.720290 0.150820
0.160770 1.877570 0.151312
0.161530 1.965885 0.150113
0.162290 1.783115 0.149197
0.163050 1.803875 0.147790
0.163810 1.739415 0.149406
0.164570 1.761125 0.147871
0.165330 1.705195 0.147574
0.166090 1.851435 0.147953
0.166850 1.760375 0.147157
0.167610 1.464860 0.147097
0.168370 1.525845 0.145863
0.169130 1.574695 0.144699
0.169890 1.576520 0.144388
0.170650 1.382450 0.144222
0.171410 1.424490 0.143292
0.172170 1.347135 0.143239
0.172930 1.440345 0.143547
0.173690 1.488580 0.143741
0.174450 1.390005 0.143009
0.175210 1.286885 0.145449
0.175970 1.509075 0.145477
0.176730 1.380155 0.145951
0.177490 1.356400 0.149699
0.178250 1.081765 0.150004
0.179010 1.168515 0.150166
0.179770 1.203450 0.152673
0.180530 1.265085 0.151655
0.181290 1.167720 0.153734
0.182050 1.011280 0.153554
0.182810 1.267865 0.153819
0.183570 1.184150 0.152956
0.184330 1.119550 0.155279
0.185090 1.134220 0.155191
0.185850 1.069760 0.157783
0.186610 1.211615 0.155499
0.187370 1.173665 0.154820
0.188130 0.893940 0.155640
0.188890 0.955130 0.153911
0.189650 0.976845 0.158289
0.190410 0.776450 0.155693
0.191170 1.043470 0.156818
0.191930 0.911315 0.156386
0.192690 0.818750 0.157224
0.193450 0.839835 0.157164
0.194210 0.853870 0.159756
0.194970 0.955450 0.160103
0.195730 0.919670 0.160817
0.196490 0.808045 0.158112
0.197250 1.024110 0.159031
0.198010 0.999990 0.158536
0.198770 0.780025 0.158221
0.199530 1.196845 0.159540
0.200290 0.926675 0.161471
0.201050 0.769520 0.158946
0.201810 0.928915 0.160711
0.202570 0.756810 0.158395
0.203330 0.695595 0.158678
0.204090 0.916560 0.159692
0.204850 0.750855 0.158893
0.205610 0.672725 0.159459
0.206370 0.737805 0.160513
0.207130 0.933805 0.161344
0.207890 0.856910 0.159943
0.208650 0.817695 0.160092
0.209410 0.884260 0.160835
0.210170 0.777970 0.158791
0.210930 1.021095 0.158437
0.211690 0.768570 0.160255
0.212450 0.687930 0.160987
0.213210 0.700600 0.159809
0.213970 0.660500 0.159894
0.214730 0.863070 0.159745
0.215490 0.793330 0.159593
0.216250 0.630775 0.160764
0.217010 0.831720 0.160912
0.217770 0.767405 0.161563
0.218530 0.799395 0.159275
0.219290 0.674305 0.160781
0.220050 0.640975 0.159491
0.220810 0.856640 0.159194
0.221570 0.649180 0.157953
0.222330 0.651755 0.157023
0.223090 0.671765 0.160248
0.223850 0.734495 0.156909
0.224610 0.618510 0.156206
0.225370 0.721120 0.156064
0.226130 0.744080 0.156390
0.226890 0.714965 0.154933
0.227650 0.776425 0.152298
0.228410 0.855930 0.154003
0.229170 0.764115 0.152592
0.229930 0.726200 0.153437
0.230690 0.807915 0.151810
0.231450 0.796180 0.150265
0.232210 0.622430 0.152627
0.232970 0.756240 0.149767
0.233730 0.817385 0.149883
0.234490 0.735605 0.149321
0.235250 0.616590 0.148815
0.236010 0.590690 0.146464
0.236770 0.631415 0.147274
0.237530 0.541400 0.145552
0.238290 0.922930 0.145979
0.239050 0.781935 0.146602
0.239810 0.536175 0.144409
0.240570 0.750455 0.143483
0.241330 0.810300 0.143274
0.242090 0.617850 0.143250
0.242850 0.737970 0.142910
0.243610 0.623080 0.142150
0.244370 0.585895 0.141987
0.245130 0.689980 0.141188
0.245890 0.761320 0.141117
0.246650 0.442520 0.140442
0.247410 0.707380 0.140347
0.248170 0.768950 0.140944
0.248930 0.703280 0.138285
0.249690 0.882535 0.139823
0.250450 0.805850 0.139459
0.251210 0.585965 0.137454
0.251970 0.665195 0.137539
0.252730 0.701510 0.137599
0.253490 0.706860 0.136096
0.254250 0.527440 0.137454
0.255010 0.727455 0.135414
0.255770 0.677345 0.137235
0.256530 0.567720 0.137100
0.257290 0.774000 0.134774
0.258050 0.773890 0.134653
0.258810 0.811095 0.133893
0.259570 0.497500 0.133925
0.260330 0.672630 0.133094
0.261090 0.829605 0.131938
0.261850 0.706505 0.132450
0.262610 0.661995 0.133320
0.263370 0.696370 0.131779
0.264130 0.493885 0.131977
0.264890 0.721565 0.130923
0.265650 0.578565 0.130113
0.266410 0.778205 0.129784
0.267170 0.496220 0.130011
0.267930 0.644055 0.129731
0.268690 0.592365 0.130994
0.269450 0.651120 0.128907
0.270210 0.509720 0.128465
0.270970 0.500580 0.128568
0.271720 0.621180 0.127065
0.272480 0.625100 0.129760
0.273240 0.543360 0.128037
0.274000 0.677895 0.126998
0.274760 0.616085 0.127107
0.275520 0.710400 0.128260
0.276280 0.584630 0.125962
0.277040 0.631630 0.125417
0.277800 0.589050 0.124685
0.278560 0.644435 0.125180
0.279320 0.580790 0.124625
0.280080 0.443800 0.124961
0.280840 0.585565 0.124728
0.281600 0.597620 0.124565
0.282360 0.579800 0.123978
0.283120 0.683345 0.123547
0.283880 0.542690 0.123642
0.284640 0.473720 0.123098
0.285400 0.578920 0.124798
0.286160 0.564770 0.123349
0.286920 0.472995 0.122288
0.287680 0.621040 0.123112
0.288440 0.679435 0.124402
0.289200 0.665320 0.123533
0.289960 0.523060 0.124562
0.290720 0.347590 0.123105
0.291480 0.557000 0.123865
0.292240 0.544045 0.124830
0.293000 0.569130 0.124487
0.293760 0.570510 0.124950
0.294520 0.573200 0.124303
0.295280 0.643195 0.124671
0.296040 0.573190 0.125276
0.296800 0.589190 0.124897
0.297560 0.545160 0.123939
0.298320 0.475510 0.125555
0.299080 0.319375 0.123391
0.299840 0.495750 0.123533
0.300600 0.583280 0.124211
0.301360 0.547350 0.124402
0.302120 0.508150 0.123236
0.302880 0.354690 0.123419
0.303640 0.518115 0.122397
0.304400 0.550125 0.123444
0.305160 0.752025 0.125276
0.305920 0.521015 0.126347
0.306680 0.416840 0.126471
0.307440 0.508440 0.125042
0.308200 0.259180 0.123168
0.308960 0.483650 0.126814
0.309720 0.559340 0.126227
0.310480 0.555100 0.126103
0.311240 0.402845 0.127217
0.312000 0.449735 0.126206
0.312760 0.491020 0.125647
0.313520 0.427300 0.126114
0.314280 0.416795 0.127744
0.315040 0.512200 0.126683
0.315800 0.443905 0.126499
0.316560 0.473665 0.127535
0.317320 0.398275 0.127581
0.318080 0.539475 0.128504
0.318830 0.419825 0.129547
0.319590 0.336220 0.130251
0.320350 0.477005 0.130240
0.321110 0.647650 0.131188
0.321870 0.633150 0.130665
0.322630 0.604680 0.130601
0.323390 0.549365 0.130495
0.324150 0.407035 0.132797
0.324910 0.330360 0.132016
0.325670 0.467605 0.133048
0.326430 0.599590 0.132192
0.327190 0.382530 0.132960
0.327950 0.487450 0.132539
0.328710 0.485955 0.132419
0.329470 0.435135 0.132567
0.330230 0.571060 0.130863
0.330990 0.475245 0.130849
0.331750 0.582290 0.133412
0.332510 0.502070 0.133271
0.333270 0.400175 0.134275
0.334030 0.464790 0.132984
0.334790 0.552585 0.134431
0.335550 0.479335 0.133437
0.336310 0.451595 0.135134
0.337070 0.512090 0.133582
0.337830 0.531275 0.135410
0.338590 0.538410 0.136308
0.339350 0.562025 0.134767
0.340110 0.445770 0.135226
0.340870 0.628930 0.134855
0.341630 0.421880 0.134533
0.342390 0.458400 0.134738
0.343150 0.467335 0.136277
0.343910 0.413005 0.135400
0.344670 0.463245 0.135492
0.345430 0.506945 0.135842
0.346190 0.480830 0.137097
0.346950 0.570230 0.136322
0.347710 0.473945 0.135569
0.348470 0.501840 0.136372
0.349220 0.445925 0.138144
0.349980 0.519080 0.135651
0.350740 0.448270 0.133193
0.351500 0.465485 0.131591
0.352260 0.511515 0.129657
0.353020 0.433695 0.130965
0.353780 0.601085 0.129530
0.354540 0.475195 0.131757
0.355300 0.440745 0.130743
0.356060 0.324565 0.131973
0.356820 0.645955 0.132069
0.357580 0.555985 0.133476
0.358340 0.444725 0.132786
0.359100 0.415060 0.133929
0.359860 0.446130 0.133603
0.360620 0.466115 0.131881
0.361380 0.535635 0.132942
0.362140 0.531150 0.134622
0.362900 0.239425 0.132560
0.363660 0.397695 0.134318
0.364420 0.488595 0.134296
0.365180 0.460485 0.135615
0.365940 0.530380 0.134947
0.366700 0.350315 0.135619
0.367460 0.430685 0.136478
0.368220 0.293150 0.136775
0.368980 0.341070 0.137369
0.369740 0.531815 0.136980
0.370500 0.554590 0.136800
0.371260 0.571830 0.137938
0.372020 0.375885 0.139629
0.372770 0.486905 0.139834
0.373530 0.342170 0.139385
0.374290 0.404515 0.141022
0.375050 0.326560 0.141379
0.375810 0.385190 0.143752
0.376570 0.285050 0.144508
0.377330 0.563210 0.145248
0.378090 0.416990 0.144689
0.378850 0.513810 0.147977
0.379610 0.530185 0.147825
0.380370 0.373265 0.148893
0.381130 0.299225 0.149424
0.381890 0.390665 0.150382
0.382650 0.413825 0.151086
0.383410 0.664760 0.153451
0.384170 0.418670 0.153989
0.384930 0.346655 0.153320
0.385690 0.539750 0.154081
0.386450 0.269775 0.157808
0.387210 0.551000 0.164144
0.387970 0.454820 0.158663
0.388730 0.345925 0.161050
0.389490 0.508630 0.160941
0.390250 0.342385 0.164066
0.391010 0.350575 0.163133
0.391770 0.425875 0.164841
0.392520 0.490550 0.162885
0.393280 0.298125 0.168805
0.394040 0.275515 0.168706
0.394800 0.385290 0.168660
0.395560 0.496435 0.170226
0.396320 0.334200 0.168144
0.397080 0.336945 0.169703
0.397840 0.192040 0.173168
0.398600 0.589110 0.174413
0.399360 0.408515 0.175569
0.400120 0.372045 0.177302
0.400880 0.549245 0.174406
0.401640 0.213985 0.177274
0.402400 0.432970 0.178338
0.403160 0.340370 0.181719
0.403920 0.377885 0.181121
0.404680 0.136485 6.786050
0.405440 0.330305 0.183236
0.406200 0.213370 0.182164
0.406960 0.447775 0.181747
0.407720 0.444245 0.186673
0.408480 0.276945 0.186991
0.409240 0.657755 0.186146
0.409990 0.330995 0.188639
0.410750 0.381145 0.185071
0.411510 0.434630 0.185930
0.412270 0.167435 0.189820
0.413030 0.609795 0.191421
0.413790 0.182605 0.191620
0.414550 0.217415 0.194721
0.415310 0.436340 0.191460
0.416070 0.482760 0.191234
0.416830 0.325980 0.194806
0.417590 0.424470 0.194851
0.418350 0.275415 0.194158
0.419110 0.489745 0.199385
0.419870 0.229175 0.197928
0.420630 0.214400 0.198119
0.421390 0.435280 0.201011
0.422150 0.453625 0.206358
0.422910 0.438400 0.207182
0.423670 0.364940 0.205856
0.424430 0.185080 0.208101
0.425190 0.353370 0.210067
0.425940 0.463150 0.208653
0.426700 0.510120 0.214123
0.427460 0.785190 0.214176
0.428220 0.361395 0.219685
0.428980 0.536810 0.220661
0.429740 0.492285 0.223020
0.430500 0.392715 0.224544
0.431260 0.272305 0.229328
0.432020 0.462060 0.225194
0.432780 0.455430 0.231404
0.433540 0.256200 0.237217
0.434300 0.378270 0.237521
0.435060 0.003990 0.246100
