# Supplementary material for: Hallucination of closed repeat proteins containing central pockets
Source: Nat Struct Mol Biol. 2023 Sep 28;30(11):1755–60. doi: 10.1038/s41594-023-01112-6 (PMC10643118; doi:10.1038/s41594-023-01112-6)
Supplement: Supplementary file 4 — Small-angle X-ray scattering raw data. [file 41594_2023_1112_MOESM4_ESM.tar › SAXS_submit/D8/C3_results/Average/C3_high_D8_snap_00003.sub.1.ave.dat]

0.010260 23.763485 74.420842
0.011020 27.453805 77.297196
0.011780 21.464350 46.567592
0.012540 29.141020 27.248204
0.013300 27.086890 16.861994
0.014060 30.974190 9.807447
0.014820 28.065170 5.999894
0.015580 23.768270 4.793419
0.016340 27.124255 3.444445
0.017100 24.506815 2.635421
0.017860 26.850180 1.671775
0.018620 26.357775 1.360438
0.019380 25.568465 1.101595
0.020140 24.512740 0.970421
0.020900 24.399850 0.891223
0.021660 24.954995 0.820131
0.022420 24.405240 0.766255
0.023180 24.456275 0.720393
0.023950 23.860420 0.681513
0.024710 23.839980 0.676227
0.025470 23.911140 0.655290
0.026230 23.891630 0.624120
0.026990 23.123090 0.624169
0.027750 23.737945 0.579148
0.028510 23.452065 0.572245
0.029270 21.801765 0.555902
0.030030 22.760320 0.535700
0.030790 23.222950 0.524979
0.031550 23.022020 0.521439
0.032310 22.086855 0.510467
0.033070 21.988055 0.487882
0.033830 21.732885 0.487224
0.034590 21.774030 0.467535
0.035350 21.404830 0.465774
0.036110 21.906320 0.460113
0.036870 21.648355 0.448243
0.037630 21.017470 0.433748
0.038390 21.050030 0.438575
0.039150 21.222430 0.420785
0.039910 20.728640 0.425774
0.040670 20.401145 0.417249
0.041430 20.579665 0.402839
0.042190 20.033685 0.406673
0.042950 19.453745 0.397224
0.043710 19.883665 0.388610
0.044470 18.907920 0.380403
0.045230 19.672780 0.377702
0.045990 19.317905 0.363278
0.046750 18.990505 0.360141
0.047510 18.616935 0.356400
0.048270 18.777660 0.355004
0.049030 18.729650 0.354243
0.049790 18.576930 0.352786
0.050550 18.266600 0.346517
0.051310 18.320035 0.337684
0.052070 18.201390 0.341330
0.052830 17.962580 0.336255
0.053590 17.632985 0.334738
0.054350 17.408905 0.331064
0.055110 17.189000 0.327429
0.055870 16.528030 0.328349
0.056630 16.682390 0.321386
0.057390 16.127255 0.312115
0.058150 16.414510 0.313310
0.058910 16.199215 0.308214
0.059670 15.964770 0.302440
0.060430 15.590030 0.301050
0.061190 15.654910 0.302705
0.061950 15.452425 0.297054
0.062710 15.618000 0.293999
0.063470 14.753260 0.294006
0.064230 15.145910 0.293596
0.064990 14.711995 0.288568
0.065750 14.280270 0.282967
0.066510 14.300955 0.284869
0.067270 14.059285 0.280774
0.068030 13.679255 0.281393
0.068790 13.959050 0.272115
0.069550 13.845430 0.272111
0.070310 13.349615 0.267900
0.071070 13.302985 0.264703
0.071830 13.190945 0.265283
0.072590 13.039825 0.262224
0.073350 12.982325 0.263632
0.074120 12.268045 0.256895
0.074880 12.516005 0.256093
0.075640 12.179335 0.257698
0.076400 11.763510 0.254346
0.077160 12.059470 0.249989
0.077920 11.792525 0.249777
0.078680 11.387870 0.248727
0.079440 11.429185 0.248041
0.080200 11.367020 0.247832
0.080960 11.239960 0.248479
0.081720 11.053770 0.239409
0.082480 10.854315 0.241411
0.083240 10.899605 0.239813
0.084000 10.559015 0.243508
0.084760 10.119605 0.245813
0.085520 9.949405 0.250923
0.086280 10.317380 0.252822
0.087040 9.630530 0.254583
0.087800 9.666990 0.256220
0.088560 9.596490 0.257779
0.089320 9.713190 0.259661
0.090080 9.146015 0.259823
0.090840 9.282155 0.259569
0.091600 8.734795 0.261347
0.092360 8.714265 0.261750
0.093120 8.484845 0.263193
0.093880 8.620310 0.269109
0.094640 8.092705 0.262479
0.095400 8.567440 0.260612
0.096160 8.204275 0.252334
0.096920 8.194880 0.250265
0.097680 7.842710 0.252207
0.098440 7.987155 0.255502
0.099200 7.590485 0.256754
0.099960 7.856260 0.245216
0.100720 7.415850 0.243603
0.101480 7.388980 0.236266
0.102240 7.224125 0.234144
0.103000 7.511000 0.230067
0.103760 7.099045 0.227012
0.104520 7.229930 0.224752
0.105280 6.830945 0.223013
0.106040 6.814605 0.221510
0.106800 6.712845 0.221216
0.107560 6.532975 0.215477
0.108320 6.121260 0.213833
0.109080 6.145700 0.213557
0.109840 6.276060 0.215470
0.110600 6.057620 0.214310
0.111360 5.644640 0.208861
0.112120 5.942815 0.215470
0.112880 5.729700 0.206697
0.113640 5.595545 0.207182
0.114400 5.502745 0.205453
0.115160 5.288075 0.205594
0.115920 5.541205 0.201128
0.116680 5.326890 0.202281
0.117440 5.229495 0.199459
0.118200 4.964615 0.198388
0.118960 5.060685 0.197489
0.119720 4.761805 0.193667
0.120480 4.773270 0.197217
0.121240 4.703370 0.194777
0.122000 4.716445 0.190431
0.122760 4.491455 0.191001
0.123520 4.337160 0.192178
0.124280 4.439270 0.190654
0.125040 4.324720 0.189123
0.125800 4.385035 0.187185
0.126560 4.206965 0.187118
0.127320 4.203945 0.184017
0.128080 4.163565 0.185605
0.128840 3.844675 0.182001
0.129600 3.784685 0.183112
0.130360 3.760040 0.181011
0.131120 3.798490 0.179028
0.131880 3.662880 0.178918
0.132640 3.467620 0.177256
0.133400 3.700845 0.172776
0.134160 3.453495 0.173975
0.134920 3.324450 0.171414
0.135680 3.294535 0.172185
0.136440 3.246465 0.173695
0.137200 3.249055 0.172946
0.137960 2.949260 0.172054
0.138730 3.058970 0.169763
0.139490 2.915145 0.168685
0.140250 2.963915 0.166135
0.141010 3.065300 0.170937
0.141770 3.049100 0.165004
0.142530 2.815315 0.165965
0.143290 2.828705 0.165410
0.144050 2.699040 0.166079
0.144810 2.726030 0.164296
0.145570 2.469520 0.164894
0.146330 2.626350 0.163002
0.147090 2.468385 0.162093
0.147850 2.469835 0.163140
0.148610 2.335085 0.160629
0.149370 2.480980 0.159346
0.150130 2.437210 0.158200
0.150890 2.222790 0.157946
0.151650 2.251940 0.158225
0.152410 2.453405 0.157680
0.153170 2.032895 0.157546
0.153930 2.026440 0.157104
0.154690 1.919735 0.157610
0.155450 2.158955 0.154869
0.156210 2.082190 0.154770
0.156970 2.035530 0.155477
0.157730 2.103600 0.153911
0.158490 1.985855 0.150675
0.159250 1.789355 0.151213
0.160010 1.783255 0.151482
0.160770 1.867525 0.152627
0.161530 2.011770 0.151595
0.162290 1.878185 0.150046
0.163050 1.651560 0.147938
0.163810 1.697875 0.148525
0.164570 1.511895 0.147769
0.165330 1.651690 0.149190
0.166090 1.602980 0.146913
0.166850 1.528145 0.145170
0.167610 1.554165 0.145997
0.168370 1.620840 0.146128
0.169130 1.573385 0.146464
0.169890 1.643025 0.144692
0.170650 1.435620 0.143483
0.171410 1.532875 0.142306
0.172170 1.334380 0.142963
0.172930 1.316755 0.141980
0.173690 1.321665 0.143448
0.174450 1.381750 0.144922
0.175210 1.416790 0.146096
0.175970 1.398600 0.144325
0.176730 1.344105 0.148716
0.177490 1.145540 0.149321
0.178250 1.097940 0.149664
0.179010 1.490780 0.152436
0.179770 1.054705 0.151521
0.180530 1.188005 0.151482
0.181290 1.070015 0.153610
0.182050 1.181110 0.154017
0.182810 1.211085 0.154540
0.183570 1.295180 0.155626
0.184330 1.023960 0.157143
0.185090 1.138275 0.155000
0.185850 1.254495 0.155385
0.186610 0.848300 0.157786
0.187370 0.973560 0.157585
0.188130 1.133600 0.155304
0.188890 0.992250 0.157825
0.189650 1.238955 0.156683
0.190410 0.875050 0.158412
0.191170 1.231020 0.156764
0.191930 0.935875 0.159519
0.192690 0.932270 0.158080
0.193450 1.068800 0.160753
0.194210 0.985640 0.159841
0.194970 0.852315 0.160053
0.195730 1.006265 0.158791
0.196490 1.043075 0.158762
0.197250 0.750520 0.160301
0.198010 0.868175 0.160527
0.198770 0.791780 0.159328
0.199530 0.854120 0.161312
0.200290 0.821665 0.161800
0.201050 0.903680 0.160435
0.201810 0.855330 0.159950
0.202570 0.823785 0.159395
0.203330 0.877645 0.160958
0.204090 0.786970 0.160343
0.204850 0.974910 0.158911
0.205610 0.735220 0.161160
0.206370 0.829650 0.160888
0.207130 1.018540 0.160849
0.207890 0.954945 0.161577
0.208650 0.575425 0.159869
0.209410 0.647390 0.160912
0.210170 0.809580 0.159897
0.210930 0.584490 0.160244
0.211690 0.652235 0.160817
0.212450 0.560150 0.158946
0.213210 0.758250 0.161591
0.213970 0.673170 0.159618
0.214730 0.371460 0.160152
0.215490 0.715550 0.159346
0.216250 0.789920 0.160262
0.217010 0.763815 0.157412
0.217770 0.716740 0.161333
0.218530 0.946735 0.160014
0.219290 0.765380 0.160743
0.220050 0.842895 0.159657
0.220810 0.771065 0.160378
0.221570 0.582015 0.159134
0.222330 0.417115 0.158091
0.223090 0.595565 0.157196
0.223850 0.762755 0.158469
0.224610 0.901045 0.155481
0.225370 0.606025 0.153727
0.226130 0.861090 0.155838
0.226890 0.636510 0.154070
0.227650 0.654240 0.152935
0.228410 0.555565 0.152649
0.229170 0.530845 0.152228
0.229930 0.770150 0.153660
0.230690 0.533995 0.151874
0.231450 0.443570 0.151351
0.232210 0.754815 0.151068
0.232970 0.913360 0.149105
0.233730 0.655260 0.151588
0.234490 0.645175 0.148975
0.235250 0.819125 0.147097
0.236010 0.725545 0.147857
0.236770 0.807435 0.145194
0.237530 0.580990 0.147139
0.238290 0.713500 0.146361
0.239050 0.839975 0.145902
0.239810 0.740550 0.143204
0.240570 0.690770 0.144745
0.241330 0.642355 0.141602
0.242090 0.602255 0.143600
0.242850 0.614195 0.142313
0.243610 0.696345 0.143023
0.244370 0.656360 0.141662
0.245130 0.699330 0.143957
0.245890 0.630940 0.140598
0.246650 0.683115 0.141482
0.247410 0.738730 0.140873
0.248170 0.617370 0.141775
0.248930 0.698455 0.138462
0.249690 0.648345 0.141004
0.250450 0.882120 0.137935
0.251210 0.601955 0.139289
0.251970 0.677555 0.137730
0.252730 0.681020 0.137433
0.253490 0.679735 0.133745
0.254250 0.700770 0.136669
0.255010 0.818540 0.134406
0.255770 0.640640 0.135244
0.256530 0.637480 0.136319
0.257290 0.595415 0.135134
0.258050 0.680170 0.134774
0.258810 0.707175 0.134473
0.259570 0.653925 0.132893
0.260330 0.677360 0.132723
0.261090 0.736595 0.132560
0.261850 0.563390 0.132518
0.262610 0.441955 0.132822
0.263370 0.549140 0.131973
0.264130 0.613250 0.132624
0.264890 0.811250 0.131945
0.265650 0.536635 0.131867
0.266410 0.730040 0.131156
0.267170 0.569435 0.132005
0.267930 0.483430 0.130219
0.268690 0.646825 0.130438
0.269450 0.523545 0.129537
0.270210 0.610715 0.128840
0.270970 0.515470 0.129264
0.271720 0.581330 0.129314
0.272480 0.521895 0.128483
0.273240 0.380140 0.127447
0.274000 0.608395 0.127461
0.274760 0.535450 0.127298
0.275520 0.691520 0.127104
0.276280 0.706455 0.125679
0.277040 0.596195 0.125506
0.277800 0.750380 0.126231
0.278560 0.606085 0.124569
0.279320 0.577345 0.125463
0.280080 0.602490 0.124851
0.280840 0.506200 0.122270
0.281600 0.589565 0.124367
0.282360 0.548940 0.123943
0.283120 0.501840 0.122627
0.283880 0.494390 0.123678
0.284640 0.587260 0.123278
0.285400 0.707515 0.124035
0.286160 0.609875 0.123455
0.286920 0.604395 0.124897
0.287680 0.538695 0.123575
0.288440 0.580305 0.123692
0.289200 0.534940 0.124420
0.289960 0.593020 0.124116
0.290720 0.627260 0.123211
0.291480 0.438575 0.122854
0.292240 0.584340 0.125495
0.293000 0.530010 0.124607
0.293760 0.293915 0.125725
0.294520 0.558650 0.125248
0.295280 0.435100 0.124774
0.296040 0.567875 0.125187
0.296800 0.458300 0.124975
0.297560 0.311375 0.124936
0.298320 0.545685 0.125301
0.299080 0.519555 0.124021
0.299840 0.554060 0.123731
0.300600 0.458390 0.125545
0.301360 0.544415 0.124441
0.302120 0.625075 0.123260
0.302880 0.397955 0.122500
0.303640 0.622545 0.123529
0.304400 0.494975 0.124102
0.305160 0.608710 0.125191
0.305920 0.524230 0.125916
0.306680 0.567485 0.124417
0.307440 0.487335 0.126386
0.308200 0.473720 0.124470
0.308960 0.402910 0.126213
0.309720 0.390570 0.125403
0.310480 0.481450 0.126231
0.311240 0.524410 0.125622
0.312000 0.494755 0.127419
0.312760 0.530460 0.128037
0.313520 0.360140 0.126789
0.314280 0.446400 0.127408
0.315040 0.536710 0.126665
0.315800 0.392980 0.126726
0.316560 0.544765 0.128791
0.317320 0.400135 0.128108
0.318080 0.671105 0.128780
0.318830 0.557490 0.129678
0.319590 0.453920 0.129731
0.320350 0.410465 0.129250
0.321110 0.480150 0.129905
0.321870 0.519465 0.130856
0.322630 0.385080 0.130095
0.323390 0.515670 0.130934
0.324150 0.507880 0.132214
0.324910 0.561265 0.132903
0.325670 0.498795 0.132691
0.326430 0.545550 0.133257
0.327190 0.429175 0.133066
0.327950 0.451475 0.132737
0.328710 0.565550 0.132755
0.329470 0.539475 0.132012
0.330230 0.468230 0.133738
0.330990 0.379640 0.131952
0.331750 0.456060 0.131849
0.332510 0.340740 0.132592
0.333270 0.567020 0.132712
0.334030 0.450640 0.133914
0.334790 0.528900 0.133522
0.335550 0.528860 0.133115
0.336310 0.471650 0.133681
0.337070 0.557970 0.134282
0.337830 0.403730 0.134795
0.338590 0.451265 0.135297
0.339350 0.574730 0.135318
0.340110 0.475055 0.133678
0.340870 0.372945 0.134222
0.341630 0.495895 0.135152
0.342390 0.637915 0.136524
0.343150 0.437345 0.136025
0.343910 0.367185 0.136595
0.344670 0.512925 0.136330
0.345430 0.439415 0.135095
0.346190 0.566230 0.135488
0.346950 0.392625 0.136581
0.347710 0.453790 0.136563
0.348470 0.597890 0.139141
0.349220 0.410035 0.136291
0.349980 0.398275 0.135527
0.350740 0.502935 0.131492
0.351500 0.432895 0.132111
0.352260 0.511580 0.131404
0.353020 0.400850 0.129081
0.353780 0.403670 0.129052
0.354540 0.455580 0.131482
0.355300 0.501245 0.131853
0.356060 0.499820 0.132903
0.356820 0.390625 0.132426
0.357580 0.314980 0.133805
0.358340 0.523335 0.133037
0.359100 0.398560 0.132221
0.359860 0.445565 0.133681
0.360620 0.609670 0.131574
0.361380 0.538680 0.133080
0.362140 0.582675 0.133069
0.362900 0.403130 0.133236
0.363660 0.407155 0.134243
0.364420 0.430685 0.134505
0.365180 0.312490 0.135018
0.365940 0.417520 0.135502
0.366700 0.406300 0.133391
0.367460 0.329065 0.135477
0.368220 0.332200 0.136227
0.368980 0.516225 0.137284
0.369740 0.452340 0.137942
0.370500 0.463215 0.136867
0.371260 0.298780 0.137917
0.372020 0.514105 0.140944
0.372770 0.469010 0.139922
0.373530 0.438235 0.138805
0.374290 0.205330 0.142281
0.375050 0.409605 0.142111
0.375810 0.419520 0.143982
0.376570 0.432970 0.145435
0.377330 0.514625 0.144455
0.378090 0.251435 0.146064
0.378850 0.425745 0.146517
0.379610 0.228830 0.148564
0.380370 0.467600 0.148784
0.381130 0.503855 0.150566
0.381890 0.366370 0.151178
0.382650 0.371230 0.154318
0.383410 0.223730 0.152277
0.384170 0.448490 0.152263
0.384930 0.476760 0.153840
0.385690 0.280720 0.154459
0.386450 0.416410 0.157634
0.387210 0.457505 0.159180
0.387970 0.271840 0.159862
0.388730 0.465555 0.160477
0.389490 0.352720 0.158897
0.390250 0.630035 0.162907
0.391010 0.280255 0.162779
0.391770 0.384535 0.163685
0.392520 0.381120 0.164151
0.393280 0.257550 0.163632
0.394040 0.346350 0.168080
0.394800 0.231965 0.168165
0.395560 0.406480 0.169339
0.396320 0.446860 0.170060
0.397080 0.315670 0.171655
0.397840 0.419315 0.171768
0.398600 0.412655 0.174158
0.399360 0.428085 0.175071
0.400120 0.436990 0.178066
0.400880 0.171060 0.178738
0.401640 0.305140 0.178037
0.402400 0.371375 0.181570
0.403160 0.495340 0.179961
0.403920 0.266310 0.183126
0.404680 0.227580 7.972458
0.405440 0.205400 0.183267
0.406200 0.253910 0.183136
0.406960 0.090625 0.182705
0.407720 0.325515 0.183345
0.408480 0.494220 0.187670
0.409240 0.313705 0.184717
0.409990 0.174435 0.185781
0.410750 0.050300 0.188904
0.411510 0.382950 0.186291
0.412270 0.261770 0.189714
0.413030 0.335165 0.192588
0.413790 0.400675 0.193830
0.414550 0.458125 0.192907
0.415310 0.198985 0.192818
0.416070 0.288045 0.196103
0.416830 0.273380 0.193395
0.417590 0.434245 0.199328
0.418350 0.306645 0.197900
0.419110 0.348620 0.197037
0.419870 0.502800 0.202730
0.420630 0.231140 0.198034
0.421390 0.252280 0.200035
0.422150 0.343830 0.203257
0.422910 0.226675 0.204544
0.423670 0.213960 0.206662
0.424430 0.233725 0.209272
0.425190 0.153225 0.207992
0.425940 0.381760 0.207900
0.426700 0.258475 0.214650
0.427460 0.410160 0.217528
0.428220 0.316265 0.221121
0.428980 0.180130 0.221588
0.429740 0.188705 0.223257
0.430500 0.233890 0.224254
0.431260 0.310635 0.226439
0.432020 0.526730 0.229615
0.432780 0.484435 0.230842
0.433540 0.329235 0.232493
0.434300 0.274875 0.236616
0.435060 0.452115 0.239201
