# Supplementary material for: Hallucination of closed repeat proteins containing central pockets
Source: Nat Struct Mol Biol. 2023 Sep 28;30(11):1755–60. doi: 10.1038/s41594-023-01112-6 (PMC10643118; doi:10.1038/s41594-023-01112-6)
Supplement: Supplementary file 4 — Small-angle X-ray scattering raw data. [file 41594_2023_1112_MOESM4_ESM.tar › SAXS_submit/D8/C3_results/Average/C3_high_D8_snap_00024.sub.1.ave.dat]

0.010260 15.512145 74.298571
0.011020 26.891420 77.001828
0.011780 30.401520 46.539516
0.012540 22.709480 27.280177
0.013300 25.786025 17.097327
0.014060 26.646070 10.069247
0.014820 24.888910 6.092535
0.015580 27.455480 4.737288
0.016340 25.750960 3.518533
0.017100 25.375525 2.591383
0.017860 25.113525 1.644438
0.018620 26.165445 1.382557
0.019380 24.388740 1.113204
0.020140 24.091355 0.976167
0.020900 25.690765 0.843129
0.021660 25.073355 0.798787
0.022420 24.176285 0.748062
0.023180 23.971910 0.717956
0.023950 23.451375 0.687836
0.024710 24.585715 0.657334
0.025470 23.467425 0.637981
0.026230 23.895955 0.637334
0.026990 23.693960 0.603320
0.027750 23.533335 0.596319
0.028510 22.869825 0.585753
0.029270 23.091360 0.564134
0.030030 23.925725 0.549802
0.030790 22.913405 0.542786
0.031550 21.976265 0.518936
0.032310 22.556895 0.513204
0.033070 21.881690 0.488833
0.033830 21.954690 0.488253
0.034590 21.970190 0.479806
0.035350 22.141380 0.469236
0.036110 22.215840 0.454593
0.036870 21.720075 0.454364
0.037630 21.857885 0.438745
0.038390 21.105965 0.429307
0.039150 21.258040 0.431227
0.039910 21.427605 0.417744
0.040670 20.709590 0.411082
0.041430 20.162330 0.410477
0.042190 20.238230 0.394455
0.042950 20.419575 0.394508
0.043710 20.137400 0.392369
0.044470 19.564830 0.383154
0.045230 19.447550 0.378543
0.045990 19.474820 0.361719
0.046750 18.831100 0.358819
0.047510 18.767635 0.359508
0.048270 18.732245 0.358469
0.049030 18.950340 0.351255
0.049790 18.870910 0.349480
0.050550 18.125320 0.342836
0.051310 18.313430 0.339901
0.052070 17.960905 0.337694
0.052830 17.870170 0.339445
0.053590 17.213180 0.330110
0.054350 17.370885 0.328685
0.055110 17.274435 0.328851
0.055870 17.234565 0.319250
0.056630 16.540710 0.323373
0.057390 16.339405 0.308791
0.058150 16.511555 0.307645
0.058910 16.518405 0.306885
0.059670 16.273925 0.306330
0.060430 16.413075 0.300428
0.061190 15.323280 0.302238
0.061950 15.851395 0.299862
0.062710 15.325630 0.292542
0.063470 15.145770 0.289961
0.064230 15.008215 0.295050
0.064990 15.104745 0.287468
0.065750 14.734360 0.293236
0.066510 14.440930 0.280658
0.067270 14.312260 0.282115
0.068030 14.340710 0.282291
0.068790 13.796780 0.280520
0.069550 13.806150 0.271570
0.070310 14.030410 0.270757
0.071070 13.167290 0.269912
0.071830 13.374705 0.266687
0.072590 13.165230 0.263667
0.073350 12.720610 0.257921
0.074120 12.792600 0.262804
0.074880 12.517320 0.258525
0.075640 12.368635 0.255778
0.076400 12.037080 0.251987
0.077160 12.298165 0.253405
0.077920 11.864510 0.250060
0.078680 12.067610 0.252811
0.079440 11.224700 0.246920
0.080200 11.065290 0.247242
0.080960 11.004980 0.245891
0.081720 11.246870 0.245014
0.082480 10.992680 0.240258
0.083240 10.600405 0.238812
0.084000 10.492295 0.241542
0.084760 10.257205 0.244537
0.085520 10.067270 0.250796
0.086280 9.605465 0.253494
0.087040 10.173525 0.252871
0.087800 9.846820 0.253992
0.088560 9.660025 0.255350
0.089320 9.627225 0.258805
0.090080 9.420190 0.253695
0.090840 9.020320 0.267588
0.091600 8.990960 0.260400
0.092360 8.880970 0.264806
0.093120 8.673035 0.260050
0.093880 8.531115 0.270431
0.094640 8.509500 0.261259
0.095400 8.017555 0.255382
0.096160 7.959935 0.253914
0.096920 8.281695 0.249752
0.097680 7.779705 0.253699
0.098440 7.811540 0.255743
0.099200 7.709475 0.258639
0.099960 7.624615 0.246344
0.100720 7.712885 0.242058
0.101480 7.668095 0.238296
0.102240 7.278600 0.230308
0.103000 6.978395 0.232107
0.103760 6.890365 0.226559
0.104520 6.805940 0.227631
0.105280 6.622085 0.223847
0.106040 6.601100 0.217122
0.106800 6.353335 0.220470
0.107560 6.436700 0.215739
0.108320 6.069885 0.214325
0.109080 6.360575 0.213865
0.109840 6.176835 0.216524
0.110600 6.256105 0.215675
0.111360 5.885050 0.209459
0.112120 5.804205 0.213709
0.112880 5.700565 0.213303
0.113640 5.705305 0.206121
0.114400 5.435785 0.209738
0.115160 5.402965 0.205205
0.115920 5.442200 0.202249
0.116680 5.357210 0.205842
0.117440 5.128625 0.199473
0.118200 5.011675 0.200955
0.118960 5.248645 0.197376
0.119720 4.897235 0.197988
0.120480 4.954975 0.196722
0.121240 4.709715 0.193197
0.122000 4.636415 0.192606
0.122760 4.400550 0.195325
0.123520 4.495055 0.190198
0.124280 4.517280 0.189339
0.125040 4.296855 0.186885
0.125800 4.206805 0.187709
0.126560 4.110015 0.187040
0.127320 4.124345 0.183865
0.128080 3.973980 0.182214
0.128840 4.108230 0.178006
0.129600 3.865705 0.182546
0.130360 3.858850 0.177698
0.131120 3.853255 0.180442
0.131880 3.596480 0.177238
0.132640 3.590205 0.175580
0.133400 3.419250 0.174434
0.134160 3.521300 0.174692
0.134920 3.469900 0.172383
0.135680 3.425620 0.173260
0.136440 3.468385 0.174028
0.137200 3.228710 0.171464
0.137960 3.226270 0.168278
0.138730 3.090270 0.168190
0.139490 2.880975 0.170329
0.140250 2.931945 0.166743
0.141010 2.891255 0.169052
0.141770 3.107935 0.166531
0.142530 2.894535 0.168412
0.143290 2.660360 0.165682
0.144050 2.741725 0.164066
0.144810 2.661700 0.166397
0.145570 2.814450 0.163151
0.146330 2.557010 0.162267
0.147090 2.656205 0.163501
0.147850 2.425030 0.162302
0.148610 2.506030 0.161117
0.149370 2.370385 0.159371
0.150130 2.613710 0.159155
0.150890 2.130370 0.159017
0.151650 2.491975 0.157330
0.152410 2.245040 0.158762
0.153170 2.646030 0.156584
0.153930 1.849190 0.156312
0.154690 2.058015 0.155919
0.155450 2.015775 0.154604
0.156210 2.152200 0.154643
0.156970 2.062325 0.155576
0.157730 2.096785 0.153550
0.158490 1.875395 0.153914
0.159250 1.822240 0.151584
0.160010 2.043250 0.150743
0.160770 1.925795 0.151828
0.161530 1.791555 0.151528
0.162290 1.857605 0.149590
0.163050 1.603270 0.148656
0.163810 1.764410 0.147829
0.164570 1.572385 0.148554
0.165330 1.668915 0.147631
0.166090 1.758140 0.147164
0.166850 1.655175 0.146984
0.167610 1.740150 0.145198
0.168370 1.593850 0.146475
0.169130 1.767385 0.146255
0.169890 1.627945 0.144774
0.170650 1.526025 0.143582
0.171410 1.563160 0.144494
0.172170 1.432655 0.144123
0.172930 1.439575 0.143692
0.173690 1.365480 0.143172
0.174450 1.520365 0.144540
0.175210 1.365490 0.144707
0.175970 1.243550 0.145057
0.176730 1.389075 0.146927
0.177490 1.263895 0.150081
0.178250 1.401580 0.150566
0.179010 1.305230 0.150902
0.179770 1.270870 0.151535
0.180530 1.297050 0.150693
0.181290 1.232365 0.153016
0.182050 1.100200 0.153105
0.182810 0.877225 0.153808
0.183570 1.203500 0.153487
0.184330 0.992320 0.154296
0.185090 1.098470 0.154721
0.185850 1.184095 0.155237
0.186610 1.079615 0.156743
0.187370 1.129450 0.156782
0.188130 1.023920 0.155640
0.188890 0.987125 0.155640
0.189650 1.162610 0.158062
0.190410 0.945680 0.158363
0.191170 1.150255 0.157578
0.191930 0.815735 0.159724
0.192690 1.071355 0.157592
0.193450 0.816860 0.160103
0.194210 1.020485 0.157900
0.194970 0.986270 0.159823
0.195730 0.867410 0.159151
0.196490 1.099205 0.158692
0.197250 0.730820 0.159710
0.198010 0.681125 0.160103
0.198770 0.830590 0.160127
0.199530 0.745595 0.159130
0.200290 0.815285 0.160873
0.201050 0.776655 0.160675
0.201810 0.824610 0.160269
0.202570 0.926370 0.158020
0.203330 0.727730 0.159717
0.204090 0.948750 0.159194
0.204850 0.743155 0.161004
0.205610 0.711285 0.160644
0.206370 0.949200 0.160085
0.207130 0.788035 0.160350
0.207890 0.808990 0.160194
0.208650 0.861255 0.161170
0.209410 0.718940 0.162355
0.210170 0.644295 0.160732
0.210930 0.695645 0.160983
0.211690 0.781825 0.161623
0.212450 0.780545 0.160442
0.213210 0.856480 0.159480
0.213970 0.738945 0.159137
0.214730 0.521950 0.158971
0.215490 0.706680 0.157440
0.216250 0.642000 0.160658
0.217010 0.780400 0.160336
0.217770 0.840555 0.160499
0.218530 0.738440 0.160852
0.219290 0.872720 0.161114
0.220050 0.744505 0.160085
0.220810 0.852420 0.157850
0.221570 0.782325 0.159112
0.222330 0.908810 0.157836
0.223090 0.625525 0.159862
0.223850 0.695355 0.157454
0.224610 0.746870 0.156185
0.225370 0.595340 0.156439
0.226130 0.695850 0.153412
0.226890 0.721355 0.154972
0.227650 0.548320 0.154441
0.228410 0.967155 0.150644
0.229170 0.732370 0.149229
0.229930 0.910235 0.151899
0.230690 0.649710 0.150354
0.231450 0.679450 0.151955
0.232210 0.767915 0.150134
0.232970 0.760485 0.148126
0.233730 0.703645 0.148426
0.234490 0.576860 0.149289
0.235250 0.628150 0.147928
0.236010 0.613435 0.148444
0.236770 0.726005 0.148243
0.237530 0.746040 0.147362
0.238290 0.651670 0.146818
0.239050 0.653310 0.144597
0.239810 0.840935 0.143953
0.240570 0.664530 0.145113
0.241330 0.792160 0.142857
0.242090 0.743575 0.144395
0.242850 0.665700 0.142086
0.243610 0.664380 0.143253
0.244370 0.858210 0.144084
0.245130 0.553920 0.143412
0.245890 0.641535 0.142624
0.246650 0.625870 0.140449
0.247410 0.631055 0.140739
0.248170 0.756655 0.139523
0.248930 0.599590 0.139484
0.249690 0.717465 0.140283
0.250450 0.601825 0.138296
0.251210 0.848500 0.136556
0.251970 0.560110 0.139795
0.252730 0.621680 0.138105
0.253490 0.686330 0.134371
0.254250 0.615230 0.137235
0.255010 0.781640 0.136475
0.255770 0.589940 0.134915
0.256530 0.551340 0.136018
0.257290 0.542275 0.135866
0.258050 0.729785 0.135435
0.258810 0.667745 0.134742
0.259570 0.647175 0.134399
0.260330 0.721095 0.132762
0.261090 0.716625 0.132182
0.261850 0.710415 0.133688
0.262610 0.589135 0.133236
0.263370 0.678390 0.132740
0.264130 0.561055 0.132656
0.264890 0.599190 0.131022
0.265650 0.695555 0.130672
0.266410 0.470040 0.129770
0.267170 0.588860 0.131128
0.267930 0.763125 0.129385
0.268690 0.603275 0.130286
0.269450 0.719830 0.128221
0.270210 0.649600 0.128943
0.270970 0.577360 0.128745
0.271720 0.709915 0.129883
0.272480 0.616830 0.127450
0.273240 0.502650 0.126216
0.274000 0.666900 0.128494
0.274760 0.658345 0.126803
0.275520 0.492135 0.127818
0.276280 0.499365 0.126397
0.277040 0.507200 0.126425
0.277800 0.741620 0.126620
0.278560 0.667840 0.125173
0.279320 0.594805 0.125092
0.280080 0.566835 0.124579
0.280840 0.485095 0.123522
0.281600 0.688405 0.124816
0.282360 0.615410 0.124257
0.283120 0.572775 0.125159
0.283880 0.552155 0.123105
0.284640 0.575065 0.122175
0.285400 0.657465 0.123434
0.286160 0.445570 0.123822
0.286920 0.618015 0.125081
0.287680 0.622300 0.124275
0.288440 0.645165 0.124696
0.289200 0.641895 0.124349
0.289960 0.664205 0.124441
0.290720 0.514260 0.122889
0.291480 0.454485 0.123335
0.292240 0.531040 0.125421
0.293000 0.546060 0.125028
0.293760 0.645300 0.124908
0.294520 0.585965 0.125859
0.295280 0.521035 0.125272
0.296040 0.554870 0.125064
0.296800 0.408710 0.124459
0.297560 0.649150 0.123876
0.298320 0.527575 0.125050
0.299080 0.604010 0.124544
0.299840 0.651020 0.124056
0.300600 0.659580 0.124767
0.301360 0.443645 0.124240
0.302120 0.470195 0.123285
0.302880 0.404885 0.123670
0.303640 0.348385 0.122224
0.304400 0.670815 0.124017
0.305160 0.426430 0.124402
0.305920 0.517735 0.126245
0.306680 0.558135 0.125099
0.307440 0.369770 0.126061
0.308200 0.628395 0.126255
0.308960 0.474010 0.125583
0.309720 0.485540 0.126485
0.310480 0.468205 0.125937
0.311240 0.408105 0.125888
0.312000 0.450600 0.127740
0.312760 0.544700 0.126478
0.313520 0.379210 0.125891
0.314280 0.568180 0.126977
0.315040 0.415705 0.126386
0.315800 0.460600 0.126400
0.316560 0.482020 0.127330
0.317320 0.328415 0.127419
0.318080 0.527460 0.129912
0.318830 0.386855 0.130304
0.319590 0.512855 0.128957
0.320350 0.388785 0.128543
0.321110 0.481315 0.131368
0.321870 0.539115 0.130177
0.322630 0.722915 0.130714
0.323390 0.549255 0.131330
0.324150 0.349715 0.133497
0.324910 0.479130 0.132369
0.325670 0.478905 0.131704
0.326430 0.488200 0.131298
0.327190 0.462310 0.134194
0.327950 0.398650 0.130774
0.328710 0.576200 0.132627
0.329470 0.399730 0.132090
0.330230 0.462890 0.133112
0.330990 0.567885 0.132178
0.331750 0.367040 0.132465
0.332510 0.304925 0.133232
0.333270 0.295160 0.134272
0.334030 0.374145 0.133830
0.334790 0.546005 0.133731
0.335550 0.398180 0.134084
0.336310 0.398940 0.134922
0.337070 0.495240 0.134286
0.337830 0.597680 0.134201
0.338590 0.353435 0.134629
0.339350 0.593120 0.134045
0.340110 0.446100 0.135407
0.340870 0.517510 0.135594
0.341630 0.445845 0.135117
0.342390 0.451595 0.136524
0.343150 0.365210 0.137313
0.343910 0.329470 0.135322
0.344670 0.545940 0.136803
0.345430 0.366890 0.138649
0.346190 0.402545 0.136018
0.346950 0.455450 0.136393
0.347710 0.282930 0.137984
0.348470 0.295670 0.137221
0.349220 0.420155 0.135838
0.349980 0.291820 0.134894
0.350740 0.248780 0.133617
0.351500 0.527110 0.130594
0.352260 0.463720 0.130110
0.353020 0.431785 0.129335
0.353780 0.621595 0.130265
0.354540 0.332065 0.130838
0.355300 0.460880 0.132465
0.356060 0.436920 0.131566
0.356820 0.478555 0.132447
0.357580 0.546490 0.131757
0.358340 0.416940 0.133716
0.359100 0.552500 0.133412
0.359860 0.437680 0.132613
0.360620 0.453580 0.132514
0.361380 0.492245 0.133013
0.362140 0.482445 0.132769
0.362900 0.342305 0.134254
0.363660 0.398795 0.134851
0.364420 0.438190 0.134477
0.365180 0.297390 0.133621
0.365940 0.346185 0.134508
0.366700 0.400920 0.135499
0.367460 0.424080 0.135541
0.368220 0.396980 0.135470
0.368980 0.447655 0.137044
0.369740 0.325115 0.135955
0.370500 0.340955 0.138518
0.371260 0.386545 0.138083
0.372020 0.448575 0.140283
0.372770 0.486970 0.140103
0.373530 0.262645 0.140347
0.374290 0.431410 0.143239
0.375050 0.454520 0.142069
0.375810 0.384895 0.143239
0.376570 0.340500 0.145732
0.377330 0.498125 0.145336
0.378090 0.387430 0.145972
0.378850 0.338985 0.145371
0.379610 0.445135 0.149965
0.380370 0.430480 0.147422
0.381130 0.478800 0.149180
0.381890 0.444540 0.151361
0.382650 0.614510 0.149707
0.383410 0.426100 0.152514
0.384170 0.261210 0.153624
0.384930 0.551450 0.155233
0.385690 0.249245 0.154420
0.386450 0.306585 0.157001
0.387210 0.312950 0.166549
0.387970 0.142155 0.157454
0.388730 0.231510 0.161301
0.389490 0.349860 0.160202
0.390250 0.335960 0.162313
0.391010 0.283280 0.161750
0.391770 0.206215 0.165085
0.392520 0.470355 0.163278
0.393280 0.386540 0.165704
0.394040 0.653475 0.167111
0.394800 0.355960 0.169371
0.395560 0.148120 0.170050
0.396320 0.400255 0.170774
0.397080 0.222655 0.168925
0.397840 0.353690 0.171764
0.398600 0.481060 0.175194
0.399360 0.477060 0.176513
0.400120 0.330670 0.176093
0.400880 0.470010 0.177921
0.401640 0.462265 0.176722
0.402400 0.181955 0.180134
0.403160 0.437375 0.181337
0.403920 0.559245 0.181347
0.404680 0.580175 9.035969
0.405440 0.476160 0.182974
0.406200 0.443870 0.181598
0.406960 0.367125 0.182924
0.407720 0.204320 0.186881
0.408480 0.272870 0.185605
0.409240 0.537740 0.186351
0.409990 0.474075 0.190180
0.410750 0.344975 0.188083
0.411510 0.580240 0.187634
0.412270 0.031365 0.188264
0.413030 0.426295 0.184540
0.413790 0.326320 0.192592
0.414550 0.178715 0.194993
0.415310 0.385925 0.192001
0.416070 0.341255 0.195665
0.416830 0.323145 0.195018
0.417590 0.549615 0.196174
0.418350 0.091840 0.198706
0.419110 0.346035 0.196344
0.419870 0.351420 0.200237
0.420630 0.342325 0.198080
0.421390 0.493865 0.204176
0.422150 0.197280 0.199883
0.422910 0.681120 0.207705
0.423670 0.185935 0.206909
0.424430 0.642945 0.205180
0.425190 0.363530 0.210880
0.425940 0.240330 0.211711
0.426700 -0.117495 0.209989
0.427460 0.224340 0.212309
0.428220 0.368215 0.216305
0.428980 0.409860 0.216372
0.429740 0.031045 0.231036
0.430500 0.358075 0.223547
0.431260 0.532095 0.232185
0.432020 0.221435 0.231871
0.432780 0.551735 0.228861
0.433540 0.228730 0.228529
0.434300 0.469915 0.239823
0.435060 0.500855 0.241655
