# Supplementary material for: Hallucination of closed repeat proteins containing central pockets
Source: Nat Struct Mol Biol. 2023 Sep 28;30(11):1755–60. doi: 10.1038/s41594-023-01112-6 (PMC10643118; doi:10.1038/s41594-023-01112-6)
Supplement: Supplementary file 4 — Small-angle X-ray scattering raw data. [file 41594_2023_1112_MOESM4_ESM.tar › SAXS_submit/D8/C3_results/Average/C3_high_D8_snap_00030.sub.1.ave.dat]

0.010260 29.993510 75.371312
0.011020 26.523050 77.156793
0.011780 29.098800 46.458034
0.012540 26.164520 26.963989
0.013300 30.577225 16.745792
0.014060 31.463905 9.850361
0.014820 24.484165 6.074289
0.015580 29.397685 4.813861
0.016340 27.304815 3.427992
0.017100 29.396485 2.574717
0.017860 27.035795 1.693200
0.018620 24.915120 1.351114
0.019380 25.691350 1.120994
0.020140 24.920865 0.965304
0.020900 27.075785 0.890060
0.021660 25.439025 0.797341
0.022420 25.715890 0.762885
0.023180 25.598460 0.705576
0.023950 24.628025 0.691849
0.024710 24.773715 0.660909
0.025470 24.526930 0.645152
0.026230 24.986495 0.626471
0.026990 24.415505 0.596973
0.027750 23.721520 0.581538
0.028510 24.616860 0.567811
0.029270 24.368665 0.534866
0.030030 24.287135 0.545622
0.030790 22.472160 0.525562
0.031550 23.299620 0.524795
0.032310 22.611925 0.495357
0.033070 23.588765 0.482656
0.033830 23.361145 0.500979
0.034590 22.704300 0.476100
0.035350 23.027375 0.468554
0.036110 22.598420 0.457295
0.036870 22.476075 0.453186
0.037630 21.464925 0.429378
0.038390 21.765630 0.438335
0.039150 20.916340 0.427433
0.039910 21.382495 0.427107
0.040670 21.526825 0.414219
0.041430 21.179655 0.399501
0.042190 21.040150 0.407656
0.042950 20.845915 0.388929
0.043710 19.940635 0.387924
0.044470 19.977255 0.381178
0.045230 19.943795 0.378285
0.045990 19.245015 0.370255
0.046750 19.962775 0.373487
0.047510 19.477490 0.357705
0.048270 18.843250 0.366358
0.049030 19.425150 0.355866
0.049790 18.828025 0.355484
0.050550 19.304750 0.349463
0.051310 18.687435 0.341920
0.052070 18.006210 0.335297
0.052830 18.771435 0.335693
0.053590 18.234075 0.334664
0.054350 17.469150 0.323826
0.055110 17.677555 0.323978
0.055870 17.883975 0.322394
0.056630 16.940005 0.322161
0.057390 17.123970 0.310601
0.058150 16.785255 0.313129
0.058910 16.662710 0.308593
0.059670 15.910830 0.308126
0.060430 15.771575 0.305785
0.061190 15.608460 0.294770
0.061950 15.555590 0.296662
0.062710 15.290975 0.293596
0.063470 15.768010 0.292337
0.064230 15.292065 0.291432
0.064990 15.110405 0.288186
0.065750 14.765000 0.281079
0.066510 14.556610 0.280948
0.067270 14.105440 0.281796
0.068030 13.987730 0.278692
0.068790 13.778195 0.268359
0.069550 13.874675 0.275796
0.070310 13.593675 0.263975
0.071070 13.655265 0.269512
0.071830 13.172255 0.260905
0.072590 12.945135 0.266453
0.073350 12.812530 0.257733
0.074120 12.818045 0.261135
0.074880 12.785985 0.257956
0.075640 12.271805 0.254013
0.076400 12.121200 0.254615
0.077160 12.349420 0.252380
0.077920 11.847260 0.252401
0.078680 11.712810 0.256909
0.079440 11.305650 0.252656
0.080200 11.125960 0.245707
0.080960 11.416505 0.241694
0.081720 10.748795 0.241093
0.082480 10.760205 0.241464
0.083240 10.615620 0.239035
0.084000 10.452160 0.243886
0.084760 10.197765 0.245470
0.085520 10.098700 0.247086
0.086280 10.190685 0.244809
0.087040 9.921440 0.256365
0.087800 9.877730 0.260371
0.088560 9.746190 0.257670
0.089320 9.572040 0.256598
0.090080 9.452140 0.257274
0.090840 9.371065 0.257373
0.091600 9.136765 0.257235
0.092360 8.805955 0.262599
0.093120 9.101805 0.266061
0.093880 8.649490 0.271411
0.094640 8.531390 0.262737
0.095400 8.397900 0.258023
0.096160 8.141770 0.256729
0.096920 8.307415 0.245495
0.097680 7.815960 0.250877
0.098440 7.759785 0.257199
0.099200 7.955780 0.257946
0.099960 8.039635 0.249215
0.100720 7.594190 0.242525
0.101480 7.630890 0.238030
0.102240 7.309110 0.230428
0.103000 7.233185 0.231563
0.103760 7.048810 0.225672
0.104520 6.830570 0.225785
0.105280 6.883235 0.226627
0.106040 6.561665 0.216701
0.106800 6.490470 0.219618
0.107560 6.520810 0.216853
0.108320 6.478090 0.216821
0.109080 5.976700 0.213610
0.109840 6.373025 0.213617
0.110600 6.044885 0.215955
0.111360 6.188560 0.216149
0.112120 5.965695 0.211269
0.112880 5.529205 0.208363
0.113640 5.435650 0.209307
0.114400 5.454530 0.208359
0.115160 5.321485 0.202440
0.115920 5.120480 0.203982
0.116680 5.207625 0.201245
0.117440 5.357440 0.200629
0.118200 5.295630 0.198518
0.118960 5.103735 0.201959
0.119720 4.536540 0.193911
0.120480 5.021035 0.198342
0.121240 4.510380 0.194989
0.122000 4.625720 0.191853
0.122760 4.363560 0.189325
0.123520 4.455310 0.190134
0.124280 4.233060 0.190318
0.125040 4.098225 0.187376
0.125800 3.982805 0.186853
0.126560 4.163835 0.185053
0.127320 3.902790 0.185141
0.128080 4.059800 0.183472
0.128840 3.895755 0.183448
0.129600 3.734120 0.180127
0.130360 3.864005 0.179268
0.131120 3.925565 0.179165
0.131880 3.676390 0.178699
0.132640 3.539935 0.177359
0.133400 3.661110 0.174470
0.134160 3.496395 0.175488
0.134920 3.436815 0.172532
0.135680 3.457890 0.174912
0.136440 3.254435 0.170732
0.137200 3.323560 0.170965
0.137960 3.181000 0.171241
0.138730 3.249445 0.169516
0.139490 2.886945 0.168865
0.140250 3.120235 0.169282
0.141010 3.221045 0.169477
0.141770 2.864290 0.166839
0.142530 2.965245 0.167274
0.143290 2.967825 0.165332
0.144050 2.904300 0.166223
0.144810 2.850385 0.165071
0.145570 2.418305 0.161899
0.146330 2.788015 0.162638
0.147090 2.690595 0.163168
0.147850 2.634485 0.160682
0.148610 2.138860 0.161927
0.149370 2.187845 0.161018
0.150130 2.466945 0.160074
0.150890 2.231960 0.156959
0.151650 2.415225 0.157330
0.152410 2.028785 0.158522
0.153170 2.345885 0.155877
0.153930 2.268425 0.156577
0.154690 2.279255 0.156160
0.155450 2.203465 0.153706
0.156210 1.883885 0.152666
0.156970 2.025925 0.154374
0.157730 2.296480 0.153511
0.158490 1.954715 0.152889
0.159250 2.040290 0.154204
0.160010 1.739440 0.153006
0.160770 1.879970 0.152440
0.161530 2.081485 0.152136
0.162290 1.589350 0.150347
0.163050 1.615825 0.147458
0.163810 1.538970 0.148911
0.164570 1.684145 0.148430
0.165330 1.594675 0.147617
0.166090 1.726790 0.146871
0.166850 1.367265 0.147458
0.167610 1.727500 0.148434
0.168370 1.955285 0.145424
0.169130 1.645560 0.143190
0.169890 1.521445 0.143925
0.170650 1.406045 0.144367
0.171410 1.642625 0.143052
0.172170 1.402205 0.144045
0.172930 1.432760 0.142284
0.173690 1.490830 0.142790
0.174450 1.179160 0.145612
0.175210 1.177080 0.145371
0.175970 1.574125 0.146071
0.176730 1.528710 0.147528
0.177490 1.358250 0.148479
0.178250 1.318410 0.150159
0.179010 1.187540 0.148957
0.179770 1.360215 0.150743
0.180530 1.072500 0.151570
0.181290 1.021790 0.150431
0.182050 1.108270 0.151676
0.182810 1.035995 0.155343
0.183570 0.940775 0.154024
0.184330 0.916760 0.153568
0.185090 1.016005 0.155545
0.185850 1.190345 0.154696
0.186610 1.188180 0.157051
0.187370 1.047160 0.156620
0.188130 0.953080 0.155774
0.188890 1.309505 0.156365
0.189650 0.978115 0.155619
0.190410 1.047870 0.156142
0.191170 0.789610 0.156556
0.191930 1.049700 0.157122
0.192690 0.799370 0.158299
0.193450 1.007675 0.157104
0.194210 1.089475 0.157631
0.194970 0.831910 0.157366
0.195730 0.607380 0.159844
0.196490 0.858725 0.157963
0.197250 0.971300 0.158632
0.198010 0.721675 0.158197
0.198770 0.901065 0.161277
0.199530 0.819085 0.159855
0.200290 0.869630 0.159813
0.201050 0.823985 0.159820
0.201810 1.026790 0.158377
0.202570 0.700990 0.159887
0.203330 0.938685 0.158303
0.204090 0.930625 0.159480
0.204850 0.746145 0.161110
0.205610 0.722220 0.161231
0.206370 0.725445 0.161559
0.207130 0.759105 0.162217
0.207890 1.006370 0.160545
0.208650 0.686750 0.162175
0.209410 0.839715 0.161704
0.210170 0.515880 0.160400
0.210930 0.845920 0.160364
0.211690 0.800680 0.161591
0.212450 0.792875 0.163299
0.213210 0.948285 0.163847
0.213970 0.882380 0.161209
0.214730 0.670535 0.161185
0.215490 0.810765 0.158437
0.216250 0.637360 0.160205
0.217010 0.425720 0.158741
0.217770 0.985320 0.159993
0.218530 0.603795 0.161471
0.219290 0.561095 0.158681
0.220050 0.546525 0.160184
0.220810 0.837950 0.159544
0.221570 0.625650 0.159204
0.222330 0.534250 0.156867
0.223090 0.906875 0.160050
0.223850 0.835305 0.157168
0.224610 0.837240 0.157295
0.225370 0.857770 0.154084
0.226130 0.619020 0.154940
0.226890 0.725615 0.152026
0.227650 0.742065 0.151644
0.228410 0.662855 0.152161
0.229170 0.591400 0.151361
0.229930 0.705340 0.150845
0.230690 0.961140 0.151630
0.231450 0.928285 0.148996
0.232210 0.812355 0.148872
0.232970 0.723175 0.149671
0.233730 0.502170 0.148759
0.234490 0.619465 0.148239
0.235250 0.533220 0.146701
0.236010 0.587630 0.147900
0.236770 0.570620 0.145435
0.237530 0.798650 0.146421
0.238290 0.717470 0.146694
0.239050 0.695530 0.145166
0.239810 0.788450 0.144936
0.240570 0.857215 0.144569
0.241330 0.706350 0.143172
0.242090 0.660310 0.144296
0.242850 0.573790 0.142772
0.243610 0.603080 0.145499
0.244370 0.720425 0.143023
0.245130 0.728100 0.141952
0.245890 0.758350 0.141216
0.246650 0.645740 0.140619
0.247410 0.854025 0.138978
0.248170 0.618970 0.139919
0.248930 0.580865 0.137825
0.249690 0.728520 0.138264
0.250450 0.609575 0.138027
0.251210 0.728905 0.139565
0.251970 0.495840 0.138048
0.252730 0.754960 0.137118
0.253490 0.539460 0.137037
0.254250 0.701495 0.137511
0.255010 0.509240 0.135955
0.255770 0.579095 0.135937
0.256530 0.511890 0.136641
0.257290 0.521790 0.136117
0.258050 0.545270 0.134943
0.258810 0.844150 0.134604
0.259570 0.686520 0.134650
0.260330 0.589595 0.133405
0.261090 0.570095 0.132786
0.261850 0.566850 0.133069
0.262610 0.678160 0.131627
0.263370 0.388870 0.131761
0.264130 0.438505 0.132235
0.264890 0.408415 0.130057
0.265650 0.921695 0.130983
0.266410 0.534590 0.129006
0.267170 0.569390 0.131054
0.267930 0.565250 0.131284
0.268690 0.654475 0.129120
0.269450 0.590500 0.129077
0.270210 0.692940 0.129402
0.270970 0.544910 0.130255
0.271720 0.554455 0.127458
0.272480 0.481775 0.127479
0.273240 0.566575 0.127387
0.274000 0.630580 0.127542
0.274760 0.446835 0.126581
0.275520 0.687190 0.127267
0.276280 0.667490 0.127012
0.277040 0.543995 0.126344
0.277800 0.532915 0.124795
0.278560 0.549080 0.126397
0.279320 0.565415 0.124795
0.280080 0.710880 0.125856
0.280840 0.732390 0.124402
0.281600 0.596940 0.126001
0.282360 0.467495 0.123953
0.283120 0.474715 0.123653
0.283880 0.654545 0.123632
0.284640 0.595600 0.124908
0.285400 0.605520 0.123073
0.286160 0.666230 0.122649
0.286920 0.519030 0.124261
0.287680 0.426275 0.123112
0.288440 0.704725 0.125375
0.289200 0.635850 0.125304
0.289960 0.581820 0.124056
0.290720 0.709375 0.123126
0.291480 0.560425 0.123752
0.292240 0.759340 0.124678
0.293000 0.616310 0.122472
0.293760 0.462675 0.123731
0.294520 0.508810 0.124148
0.295280 0.573170 0.124523
0.296040 0.681645 0.124876
0.296800 0.353640 0.124208
0.297560 0.611405 0.124873
0.298320 0.592835 0.124279
0.299080 0.609290 0.124190
0.299840 0.489860 0.123062
0.300600 0.562565 0.123904
0.301360 0.415310 0.124013
0.302120 0.391300 0.123815
0.302880 0.727410 0.124169
0.303640 0.514540 0.121941
0.304400 0.526300 0.125219
0.305160 0.343400 0.123953
0.305920 0.503915 0.127751
0.306680 0.603865 0.125251
0.307440 0.474405 0.125393
0.308200 0.364805 0.126673
0.308960 0.475250 0.124756
0.309720 0.641370 0.127946
0.310480 0.611560 0.127550
0.311240 0.465725 0.125757
0.312000 0.753390 0.127288
0.312760 0.626140 0.127277
0.313520 0.309235 0.123727
0.314280 0.465310 0.126545
0.315040 0.408970 0.125622
0.315800 0.571660 0.125856
0.316560 0.526000 0.127680
0.317320 0.456825 0.129081
0.318080 0.441045 0.129597
0.318830 0.601005 0.128731
0.319590 0.291155 0.128451
0.320350 0.355355 0.130262
0.321110 0.469035 0.132429
0.321870 0.512235 0.129848
0.322630 0.541495 0.130619
0.323390 0.420425 0.130817
0.324150 0.274240 0.133876
0.324910 0.451205 0.132790
0.325670 0.349450 0.133921
0.326430 0.419795 0.131202
0.327190 0.282055 0.133338
0.327950 0.585735 0.134738
0.328710 0.121300 0.131909
0.329470 0.554765 0.133925
0.330230 0.365720 0.131467
0.330990 0.266130 0.132267
0.331750 0.390125 0.130704
0.332510 0.478135 0.133434
0.333270 0.505640 0.132691
0.334030 0.457940 0.133172
0.334790 0.504330 0.134943
0.335550 0.551215 0.134137
0.336310 0.515330 0.133840
0.337070 0.639575 0.135216
0.337830 0.622465 0.134989
0.338590 0.414310 0.135523
0.339350 0.345355 0.134434
0.340110 0.227480 0.136216
0.340870 0.320795 0.135028
0.341630 0.419880 0.135548
0.342390 0.453095 0.135951
0.343150 0.618850 0.136538
0.343910 0.345520 0.137270
0.344670 0.343355 0.133091
0.345430 0.808130 0.137249
0.346190 0.583590 0.137907
0.346950 0.325210 0.137436
0.347710 0.514105 0.136489
0.348470 0.370025 0.138182
0.349220 0.581440 0.136740
0.349980 0.572075 0.135866
0.350740 0.476870 0.132164
0.351500 0.425205 0.130523
0.352260 0.477700 0.130283
0.353020 0.510640 0.128136
0.353780 0.562845 0.131630
0.354540 0.490680 0.130746
0.355300 0.392515 0.132256
0.356060 0.557810 0.132684
0.356820 0.529745 0.130633
0.357580 0.336240 0.133129
0.358340 0.493785 0.133494
0.359100 0.419145 0.133207
0.359860 0.424725 0.133037
0.360620 0.571240 0.134215
0.361380 0.396365 0.132896
0.362140 0.604945 0.131485
0.362900 0.299315 0.133511
0.363660 0.499120 0.134880
0.364420 0.666585 0.134668
0.365180 0.369545 0.134310
0.365940 0.592950 0.134466
0.366700 0.498885 0.136128
0.367460 0.403035 0.135537
0.368220 0.505055 0.136521
0.368980 0.528825 0.136506
0.369740 0.497010 0.136135
0.370500 0.380660 0.138830
0.371260 0.375445 0.137380
0.372020 0.364085 0.140446
0.372770 0.450715 0.141298
0.373530 0.452605 0.140711
0.374290 0.398910 0.142960
0.375050 0.274135 0.141478
0.375810 0.491905 0.142691
0.376570 0.394905 0.145817
0.377330 0.335320 0.145598
0.378090 0.516135 0.147348
0.378850 0.695095 0.148943
0.379610 0.437020 0.148232
0.380370 0.327770 0.147857
0.381130 0.406170 0.150796
0.381890 0.337820 0.152394
0.382650 0.156640 0.154268
0.383410 0.441730 0.153228
0.384170 0.452595 0.154724
0.384930 0.481565 0.156181
0.385690 0.672385 0.154809
0.386450 0.249145 0.157680
0.387210 0.776980 0.162680
0.387970 0.348535 0.161050
0.388730 0.302180 0.161566
0.389490 0.256365 0.160057
0.390250 0.136990 0.160053
0.391010 0.413965 0.165000
0.391770 0.454680 0.162776
0.392520 0.571050 0.166581
0.393280 0.338140 0.168384
0.394040 0.394225 0.167634
0.394800 0.524145 0.166867
0.395560 0.044500 0.168501
0.396320 0.181445 0.168037
0.397080 0.428650 0.170594
0.397840 0.393605 0.171411
0.398600 0.148960 0.173632
0.399360 0.294450 0.173342
0.400120 0.265755 0.180212
0.400880 0.704870 0.177804
0.401640 0.375425 0.176082
0.402400 0.456645 0.180707
0.403160 0.498265 0.180396
0.403920 0.377150 0.182079
0.404680 0.725570 7.272885
0.405440 0.564250 0.185290
0.406200 0.407715 0.183370
0.406960 0.519825 0.184855
0.407720 0.541065 0.185145
0.408480 0.420220 0.184364
0.409240 0.087705 0.185156
0.409990 0.412340 0.185163
0.410750 0.448270 0.186287
0.411510 0.367445 0.189201
0.412270 0.516790 0.192603
0.413030 0.238185 0.192231
0.413790 0.303425 0.188890
0.414550 0.414370 0.190587
0.415310 0.080215 0.192337
0.416070 0.327230 0.197783
0.416830 0.046745 0.194806
0.417590 0.069430 0.196333
0.418350 0.732925 0.202684
0.419110 0.455640 0.194887
0.419870 0.322540 0.200407
0.420630 0.475855 0.199915
0.421390 0.356300 0.201690
0.422150 0.432215 0.201931
0.422910 0.506155 0.206011
0.423670 0.335255 0.208561
0.424430 0.619850 0.207412
0.425190 0.153400 0.211549
0.425940 0.494285 0.214360
0.426700 0.699055 0.215778
0.427460 0.554080 0.216478
0.428220 0.595640 0.217132
0.428980 0.515385 0.224013
0.429740 0.378225 0.226185
0.430500 0.613650 0.225661
0.431260 0.262715 0.226418
0.432020 0.168280 0.225233
0.432780 0.600680 0.230226
0.433540 0.523775 0.236464
0.434300 0.552545 0.228009
0.435060 0.500205 0.243472
