# Supplementary material for: Hallucination of closed repeat proteins containing central pockets
Source: Nat Struct Mol Biol. 2023 Sep 28;30(11):1755–60. doi: 10.1038/s41594-023-01112-6 (PMC10643118; doi:10.1038/s41594-023-01112-6)
Supplement: Supplementary file 4 — Small-angle X-ray scattering raw data. [file 41594_2023_1112_MOESM4_ESM.tar › SAXS_submit/D8/C3_results/Average/C3_high_D8_snap_00018.sub.1.ave.dat]

0.010260 23.598510 74.541973
0.011020 26.949230 76.815767
0.011780 31.134430 46.453642
0.012540 27.878450 27.065180
0.013300 22.142465 16.969664
0.014060 27.628970 9.998200
0.014820 24.938950 6.003886
0.015580 26.402165 4.882238
0.016340 26.909645 3.589600
0.017100 25.539940 2.565226
0.017860 26.251030 1.716393
0.018620 26.456230 1.367507
0.019380 25.274765 1.099661
0.020140 26.000435 0.996170
0.020900 24.950395 0.887447
0.021660 23.925330 0.805916
0.022420 24.559350 0.756322
0.023180 24.395985 0.719770
0.023950 24.978545 0.705106
0.024710 24.577660 0.652161
0.025470 24.221120 0.627815
0.026230 24.672060 0.612217
0.026990 24.256605 0.607207
0.027750 23.384755 0.593745
0.028510 23.661170 0.574257
0.029270 22.837520 0.549576
0.030030 23.260680 0.539063
0.030790 23.172065 0.528950
0.031550 23.195280 0.515704
0.032310 22.907490 0.512613
0.033070 23.200400 0.486308
0.033830 23.478950 0.481687
0.034590 22.968285 0.471206
0.035350 21.805135 0.466917
0.036110 21.717790 0.462878
0.036870 22.120145 0.439569
0.037630 22.137455 0.446825
0.038390 21.887315 0.432691
0.039150 20.792750 0.420591
0.039910 21.271320 0.419049
0.040670 20.889065 0.410477
0.041430 20.634860 0.400601
0.042190 20.658320 0.409406
0.042950 20.111525 0.395552
0.043710 20.118535 0.380778
0.044470 19.828515 0.374996
0.045230 19.727180 0.380074
0.045990 19.936495 0.366379
0.046750 19.643655 0.365746
0.047510 19.331955 0.359908
0.048270 19.022070 0.350583
0.049030 18.790165 0.359707
0.049790 18.824220 0.351563
0.050550 17.901040 0.346181
0.051310 18.239435 0.347465
0.052070 18.331465 0.342917
0.052830 17.906145 0.335601
0.053590 18.061435 0.328455
0.054350 17.853935 0.329540
0.055110 17.351640 0.324696
0.055870 17.187225 0.326832
0.056630 17.107180 0.319272
0.057390 16.774495 0.313289
0.058150 16.172620 0.311453
0.058910 16.773275 0.302175
0.059670 15.961750 0.306227
0.060430 15.761375 0.306015
0.061190 16.163240 0.303575
0.061950 15.650120 0.291662
0.062710 15.135295 0.298037
0.063470 15.844560 0.292631
0.064230 14.998650 0.292337
0.064990 14.814150 0.283695
0.065750 14.394095 0.286690
0.066510 14.327285 0.281853
0.067270 14.448650 0.276772
0.068030 13.986895 0.281015
0.068790 13.915645 0.276277
0.069550 13.825550 0.271786
0.070310 13.846115 0.276347
0.071070 13.309680 0.273635
0.071830 13.537725 0.264466
0.072590 13.118720 0.267150
0.073350 12.598775 0.264070
0.074120 12.178145 0.261132
0.074880 12.483535 0.258511
0.075640 12.369240 0.256612
0.076400 12.411065 0.260481
0.077160 11.850135 0.252260
0.077920 11.827525 0.251701
0.078680 11.525990 0.251301
0.079440 11.496130 0.246414
0.080200 11.665520 0.247709
0.080960 11.008365 0.248204
0.081720 11.361310 0.238610
0.082480 11.042440 0.240736
0.083240 10.847995 0.239045
0.084000 10.386800 0.245088
0.084760 10.419580 0.239399
0.085520 10.307665 0.250265
0.086280 10.210920 0.250962
0.087040 10.062270 0.251701
0.087800 9.613865 0.259813
0.088560 9.957840 0.253904
0.089320 9.372015 0.256902
0.090080 9.297815 0.260764
0.090840 9.322105 0.259173
0.091600 9.060500 0.261676
0.092360 8.657250 0.262033
0.093120 8.924520 0.258858
0.093880 8.316960 0.271075
0.094640 8.334965 0.257443
0.095400 8.283625 0.255382
0.096160 8.004380 0.257214
0.096920 8.050245 0.253483
0.097680 8.262090 0.254728
0.098440 7.815325 0.258936
0.099200 7.736745 0.251612
0.099960 7.872160 0.251043
0.100720 7.186370 0.240877
0.101480 7.228505 0.233016
0.102240 7.271420 0.233094
0.103000 6.910450 0.228253
0.103760 6.819895 0.227924
0.104520 6.962545 0.226291
0.105280 6.740785 0.221832
0.106040 6.702520 0.219466
0.106800 6.483065 0.219901
0.107560 6.543825 0.218430
0.108320 6.449285 0.214243
0.109080 6.180550 0.210488
0.109840 5.821915 0.214222
0.110600 6.133655 0.212012
0.111360 5.813085 0.213879
0.112120 5.729085 0.212532
0.112880 5.686970 0.212811
0.113640 5.397790 0.208331
0.114400 5.512775 0.210350
0.115160 5.409045 0.207355
0.115920 5.240505 0.205113
0.116680 5.310895 0.199869
0.117440 4.925305 0.201856
0.118200 5.151590 0.197868
0.118960 5.049875 0.197419
0.119720 4.910535 0.198914
0.120480 4.681485 0.195230
0.121240 4.741485 0.195813
0.122000 4.681685 0.194300
0.122760 4.304255 0.192832
0.123520 4.471925 0.192429
0.124280 4.434190 0.190601
0.125040 4.264045 0.187709
0.125800 4.019085 0.186683
0.126560 4.237585 0.184883
0.127320 4.168435 0.185028
0.128080 4.162905 0.182468
0.128840 4.163795 0.181902
0.129600 3.927305 0.180389
0.130360 3.731410 0.179569
0.131120 3.759680 0.177999
0.131880 3.727370 0.176977
0.132640 3.627100 0.176022
0.133400 3.565125 0.173815
0.134160 3.415475 0.173801
0.134920 3.428505 0.173621
0.135680 3.348710 0.171093
0.136440 3.352305 0.172592
0.137200 3.268575 0.170612
0.137960 3.423945 0.168904
0.138730 2.969585 0.168992
0.139490 2.818865 0.170286
0.140250 2.922700 0.169823
0.141010 2.952930 0.168483
0.141770 2.763375 0.167620
0.142530 2.846200 0.167054
0.143290 2.778010 0.165951
0.144050 2.696345 0.165060
0.144810 2.636610 0.164385
0.145570 2.394710 0.161775
0.146330 2.530605 0.160329
0.147090 2.660635 0.160700
0.147850 2.439945 0.162199
0.148610 2.553655 0.161439
0.149370 2.286420 0.159314
0.150130 2.245655 0.156892
0.150890 2.313250 0.157984
0.151650 1.999220 0.156524
0.152410 2.167660 0.157659
0.153170 2.126460 0.157500
0.153930 2.080945 0.155644
0.154690 2.191165 0.155163
0.155450 2.154185 0.156941
0.156210 2.158865 0.154480
0.156970 1.983010 0.154470
0.157730 2.083885 0.151980
0.158490 1.798640 0.151825
0.159250 1.962310 0.153062
0.160010 1.874450 0.153338
0.160770 1.824540 0.152122
0.161530 1.854445 0.150760
0.162290 1.790680 0.149880
0.163050 1.626055 0.147917
0.163810 1.748775 0.148653
0.164570 1.765950 0.148918
0.165330 1.705395 0.147702
0.166090 1.721400 0.146079
0.166850 1.525470 0.147157
0.167610 1.733250 0.146913
0.168370 1.565785 0.144749
0.169130 1.640930 0.144600
0.169890 1.328250 0.146043
0.170650 1.420235 0.144031
0.171410 1.556080 0.143214
0.172170 1.422735 0.143624
0.172930 1.364660 0.143706
0.173690 1.327460 0.142557
0.174450 1.384975 0.144883
0.175210 1.334330 0.145318
0.175970 1.380580 0.143586
0.176730 1.331950 0.147062
0.177490 1.201685 0.148140
0.178250 1.375630 0.149901
0.179010 1.267590 0.151397
0.179770 1.334035 0.152405
0.180530 1.287545 0.151934
0.181290 1.251375 0.152511
0.182050 1.169490 0.154077
0.182810 1.205905 0.154466
0.183570 0.935080 0.154943
0.184330 1.232925 0.155760
0.185090 0.973865 0.154883
0.185850 1.115720 0.156460
0.186610 1.171055 0.154222
0.187370 0.936490 0.154388
0.188130 1.129260 0.155803
0.188890 1.080085 0.154332
0.189650 1.033905 0.154993
0.190410 1.043690 0.156598
0.191170 0.841340 0.156690
0.191930 1.062000 0.160095
0.192690 0.947180 0.159208
0.193450 0.748905 0.159615
0.194210 0.829750 0.159668
0.194970 1.016985 0.158582
0.195730 0.958725 0.159013
0.196490 1.094600 0.158455
0.197250 0.910695 0.160364
0.198010 0.803635 0.160573
0.198770 0.893190 0.161620
0.199530 1.027570 0.158685
0.200290 0.908915 0.159466
0.201050 0.902220 0.158306
0.201810 0.734015 0.160088
0.202570 0.958450 0.158731
0.203330 0.862285 0.159367
0.204090 0.621680 0.156959
0.204850 0.637585 0.160290
0.205610 0.889760 0.160265
0.206370 0.888735 0.161602
0.207130 0.727410 0.160987
0.207890 1.047245 0.160124
0.208650 0.881630 0.159466
0.209410 0.852195 0.161814
0.210170 0.739135 0.163182
0.210930 0.776660 0.161432
0.211690 0.653530 0.160134
0.212450 0.743725 0.160721
0.213210 0.869675 0.161457
0.213970 0.634565 0.158681
0.214730 0.670670 0.159116
0.215490 0.884170 0.159689
0.216250 0.688035 0.159356
0.217010 0.783080 0.158854
0.217770 0.657600 0.162645
0.218530 0.600085 0.159650
0.219290 0.781030 0.159859
0.220050 0.905650 0.159579
0.220810 0.807140 0.157493
0.221570 0.867125 0.156358
0.222330 0.752860 0.156966
0.223090 0.876155 0.160141
0.223850 0.859515 0.157755
0.224610 0.704845 0.154823
0.225370 0.706675 0.155410
0.226130 0.673830 0.155919
0.226890 0.428460 0.153660
0.227650 0.711320 0.151874
0.228410 0.610745 0.151390
0.229170 0.645520 0.153087
0.229930 0.502585 0.151252
0.230690 0.808595 0.152026
0.231450 0.805855 0.150608
0.232210 0.829725 0.151322
0.232970 0.999770 0.147903
0.233730 0.706225 0.148632
0.234490 0.658190 0.149144
0.235250 0.816125 0.148250
0.236010 0.640155 0.147256
0.236770 0.805040 0.146807
0.237530 0.811190 0.146605
0.238290 0.793310 0.146308
0.239050 0.498150 0.146011
0.239810 0.704080 0.142733
0.240570 0.865115 0.146047
0.241330 0.729740 0.142553
0.242090 0.760690 0.143709
0.242850 0.666590 0.142217
0.243610 0.639525 0.142571
0.244370 0.603295 0.142327
0.245130 0.590190 0.141729
0.245890 0.785560 0.140431
0.246650 0.596580 0.139915
0.247410 0.729340 0.141245
0.248170 0.755945 0.140120
0.248930 0.656120 0.138953
0.249690 0.654940 0.140537
0.250450 0.709165 0.138267
0.251210 0.482455 0.138182
0.251970 0.672205 0.138313
0.252730 0.590990 0.136004
0.253490 0.763575 0.136963
0.254250 0.693575 0.135866
0.255010 0.645570 0.135835
0.255770 0.681715 0.135682
0.256530 0.610775 0.136432
0.257290 0.805905 0.135053
0.258050 0.628170 0.134600
0.258810 0.481320 0.135046
0.259570 0.706055 0.133264
0.260330 0.774695 0.133688
0.261090 0.560315 0.132797
0.261850 0.636265 0.132249
0.262610 0.746950 0.131955
0.263370 0.551090 0.132051
0.264130 0.649550 0.131439
0.264890 0.618135 0.131506
0.265650 0.602005 0.132139
0.266410 0.550610 0.130039
0.267170 0.707150 0.131160
0.267930 0.482885 0.130014
0.268690 0.716320 0.129554
0.269450 0.546895 0.130110
0.270210 0.560965 0.129526
0.270970 0.666420 0.129098
0.271720 0.581220 0.128511
0.272480 0.493120 0.128126
0.273240 0.642130 0.127917
0.274000 0.623590 0.128476
0.274760 0.793150 0.127436
0.275520 0.812655 0.127680
0.276280 0.489185 0.126779
0.277040 0.445725 0.127610
0.277800 0.464010 0.126489
0.278560 0.524960 0.125636
0.279320 0.510535 0.125088
0.280080 0.662850 0.124887
0.280840 0.600125 0.123858
0.281600 0.654885 0.124388
0.282360 0.580790 0.123921
0.283120 0.625485 0.124028
0.283880 0.531160 0.125187
0.284640 0.693680 0.122970
0.285400 0.598005 0.123904
0.286160 0.584535 0.122893
0.286920 0.578625 0.122627
0.287680 0.701105 0.124303
0.288440 0.434365 0.123953
0.289200 0.567005 0.123465
0.289960 0.551075 0.123872
0.290720 0.423070 0.124120
0.291480 0.538650 0.125078
0.292240 0.349415 0.123911
0.293000 0.568100 0.124540
0.293760 0.478575 0.123144
0.294520 0.579730 0.124926
0.295280 0.570740 0.124926
0.296040 0.509765 0.125743
0.296800 0.562285 0.125018
0.297560 0.597860 0.125817
0.298320 0.334395 0.124781
0.299080 0.317425 0.124254
0.299840 0.590315 0.124158
0.300600 0.424425 0.124572
0.301360 0.335195 0.123236
0.302120 0.503665 0.121726
0.302880 0.499205 0.124516
0.303640 0.400460 0.122210
0.304400 0.594245 0.124056
0.305160 0.495430 0.125527
0.305920 0.550050 0.124236
0.306680 0.497715 0.125159
0.307440 0.469270 0.126347
0.308200 0.515255 0.125251
0.308960 0.509005 0.127012
0.309720 0.291050 0.124622
0.310480 0.415370 0.127104
0.311240 0.451045 0.125580
0.312000 0.533485 0.125545
0.312760 0.489750 0.126846
0.313520 0.532080 0.125806
0.314280 0.396970 0.126648
0.315040 0.672465 0.126054
0.315800 0.627285 0.126584
0.316560 0.480040 0.127012
0.317320 0.679530 0.128472
0.318080 0.306100 0.128854
0.318830 0.441670 0.128897
0.319590 0.567435 0.129116
0.320350 0.480715 0.130071
0.321110 0.538705 0.130255
0.321870 0.491325 0.130212
0.322630 0.508595 0.132157
0.323390 0.423300 0.131156
0.324150 0.538240 0.131909
0.324910 0.537995 0.132907
0.325670 0.447465 0.132836
0.326430 0.440235 0.133260
0.327190 0.364080 0.134059
0.327950 0.585590 0.133688
0.328710 0.494380 0.133108
0.329470 0.549075 0.131298
0.330230 0.527070 0.132815
0.330990 0.415925 0.132786
0.331750 0.472125 0.133646
0.332510 0.190540 0.133851
0.333270 0.485475 0.133034
0.334030 0.525855 0.132553
0.334790 0.281360 0.133069
0.335550 0.464745 0.133087
0.336310 0.568430 0.133861
0.337070 0.402005 0.132663
0.337830 0.619830 0.135417
0.338590 0.463095 0.134678
0.339350 0.371855 0.134707
0.340110 0.692230 0.135371
0.340870 0.505200 0.135209
0.341630 0.403055 0.135205
0.342390 0.369615 0.136814
0.343150 0.571190 0.136598
0.343910 0.535095 0.136436
0.344670 0.430260 0.135955
0.345430 0.399295 0.135032
0.346190 0.493095 0.137037
0.346950 0.473370 0.136535
0.347710 0.276795 0.137065
0.348470 0.307430 0.137351
0.349220 0.562330 0.136485
0.349980 0.542335 0.134731
0.350740 0.491620 0.133858
0.351500 0.420490 0.130789
0.352260 0.439185 0.129491
0.353020 0.401965 0.128366
0.353780 0.487240 0.129006
0.354540 0.408600 0.131612
0.355300 0.473955 0.130668
0.356060 0.331715 0.132030
0.356820 0.518315 0.131651
0.357580 0.365255 0.133791
0.358340 0.475050 0.132712
0.359100 0.537005 0.134508
0.359860 0.331950 0.131439
0.360620 0.379080 0.131931
0.361380 0.463125 0.132938
0.362140 0.311795 0.133441
0.362900 0.484885 0.132857
0.363660 0.317005 0.133624
0.364420 0.245860 0.133674
0.365180 0.516840 0.134830
0.365940 0.260480 0.135955
0.366700 0.296435 0.134494
0.367460 0.648425 0.135845
0.368220 0.523625 0.137132
0.368980 0.429300 0.137550
0.369740 0.641555 0.136209
0.370500 0.454915 0.138465
0.371260 0.361050 0.136955
0.372020 0.414090 0.139219
0.372770 0.516850 0.140209
0.373530 0.528700 0.140725
0.374290 0.430315 0.142479
0.375050 0.263770 0.142659
0.375810 0.435805 0.142252
0.376570 0.525390 0.144576
0.377330 0.279425 0.144413
0.378090 0.134770 0.145559
0.378850 0.187975 0.147666
0.379610 0.219685 0.147295
0.380370 0.416850 0.148108
0.381130 0.273980 0.148593
0.381890 0.431090 0.150679
0.382650 0.379375 0.150923
0.383410 0.604960 0.152214
0.384170 0.234650 0.155166
0.384930 0.487935 0.153695
0.385690 0.564915 0.155421
0.386450 0.576875 0.155842
0.387210 0.318655 0.157263
0.387970 0.278955 0.158105
0.388730 0.414625 0.159268
0.389490 0.492900 0.161421
0.390250 0.547680 0.163296
0.391010 0.156785 0.160138
0.391770 0.315240 0.165297
0.392520 0.291130 0.165813
0.393280 0.358720 0.164770
0.394040 0.304230 0.168083
0.394800 0.664370 0.167758
0.395560 0.470350 0.167981
0.396320 0.535795 0.169929
0.397080 0.436335 0.172238
0.397840 0.259670 0.172274
0.398600 0.598590 0.174109
0.399360 0.442075 0.176121
0.400120 0.558315 0.175187
0.400880 0.283940 0.176906
0.401640 0.425960 0.178441
0.402400 0.562640 0.178253
0.403160 0.423655 0.178405
0.403920 0.187840 0.183465
0.404680 0.533355 9.386634
0.405440 0.421700 0.183045
0.406200 0.301325 0.183784
0.406960 0.212565 0.184699
0.407720 0.688700 0.185753
0.408480 0.336015 0.185156
0.409240 0.453075 0.186818
0.409990 0.072015 0.188009
0.410750 0.441450 0.188550
0.411510 0.329055 0.189505
0.412270 0.285570 0.187974
0.413030 0.380495 0.191665
0.413790 0.429345 0.190081
0.414550 0.424660 0.191662
0.415310 0.184390 0.190941
0.416070 0.201670 0.193607
0.416830 0.311480 0.191471
0.417590 0.385535 0.197164
0.418350 0.469690 0.194717
0.419110 0.331310 0.195987
0.419870 0.524335 0.201298
0.420630 0.722325 0.195647
0.421390 0.612220 0.198462
0.422150 0.062685 0.204689
0.422910 0.258935 0.204760
0.423670 0.212290 0.209728
0.424430 0.368345 0.207666
0.425190 0.465395 0.208840
0.425940 0.447930 0.213066
0.426700 0.523250 0.210060
0.427460 0.464945 0.215124
0.428220 0.671665 0.220615
0.428980 0.359780 0.220113
0.429740 0.270180 0.229636
0.430500 0.635295 0.225997
0.431260 0.335655 0.228126
0.432020 0.444145 0.230050
0.432780 0.221510 0.236234
0.433540 0.164205 0.236252
0.434300 0.279015 0.235460
0.435060 0.160665 0.242362
