# Supplementary material for: Hallucination of closed repeat proteins containing central pockets
Source: Nat Struct Mol Biol. 2023 Sep 28;30(11):1755–60. doi: 10.1038/s41594-023-01112-6 (PMC10643118; doi:10.1038/s41594-023-01112-6)
Supplement: Supplementary file 4 — Small-angle X-ray scattering raw data. [file 41594_2023_1112_MOESM4_ESM.tar › SAXS_submit/D8/C3_results/Average/C3_high_D8_snap_00021.sub.1.ave.dat]

0.010260 29.305855 74.784696
0.011020 29.860010 76.437359
0.011780 33.533965 46.004438
0.012540 26.889495 27.292518
0.013300 27.998670 17.121796
0.014060 25.846205 10.185184
0.014820 26.840595 6.062298
0.015580 24.372360 4.744675
0.016340 27.598165 3.457210
0.017100 27.119350 2.521280
0.017860 25.744855 1.680166
0.018620 27.186160 1.334459
0.019380 24.718140 1.070948
0.020140 25.130475 0.969070
0.020900 24.942570 0.881973
0.021660 25.323050 0.786750
0.022420 25.022135 0.765534
0.023180 24.523250 0.726665
0.023950 24.647165 0.707532
0.024710 24.969520 0.669021
0.025470 24.981050 0.635700
0.026230 24.018045 0.629710
0.026990 23.493785 0.610499
0.027750 23.551615 0.585817
0.028510 24.462430 0.588992
0.029270 23.755580 0.542504
0.030030 23.900615 0.548257
0.030790 24.192060 0.522351
0.031550 22.953580 0.527189
0.032310 22.712180 0.518766
0.033070 22.018420 0.482387
0.033830 22.468560 0.479816
0.034590 22.481755 0.472641
0.035350 22.038695 0.460244
0.036110 22.434140 0.468052
0.036870 22.620530 0.452797
0.037630 21.785375 0.439834
0.038390 21.471750 0.424848
0.039150 21.353655 0.428370
0.039910 21.357945 0.419622
0.040670 20.881345 0.424682
0.041430 20.866945 0.404378
0.042190 20.281110 0.396938
0.042950 20.674410 0.395364
0.043710 20.579560 0.381291
0.044470 20.077640 0.382765
0.045230 19.889355 0.375095
0.045990 19.311875 0.372405
0.046750 19.473005 0.361630
0.047510 18.946100 0.358119
0.048270 19.567530 0.364296
0.049030 18.920970 0.353200
0.049790 18.951525 0.351450
0.050550 18.275330 0.349735
0.051310 17.942950 0.342394
0.052070 18.513820 0.347663
0.052830 17.568875 0.340202
0.053590 18.195675 0.332122
0.054350 17.266410 0.330576
0.055110 17.488540 0.320891
0.055870 17.039120 0.323338
0.056630 16.678970 0.322999
0.057390 16.468715 0.315697
0.058150 16.585710 0.312960
0.058910 16.501550 0.307284
0.059670 16.439400 0.309516
0.060430 15.819850 0.303218
0.061190 15.907925 0.297252
0.061950 15.996390 0.297143
0.062710 15.307875 0.295347
0.063470 15.358740 0.288034
0.064230 14.635755 0.292995
0.064990 14.910755 0.288932
0.065750 14.699730 0.287076
0.066510 14.197875 0.283331
0.067270 14.192220 0.283437
0.068030 14.178585 0.281379
0.068790 13.830910 0.278702
0.069550 13.661220 0.276064
0.070310 13.697475 0.272709
0.071070 13.129720 0.272691
0.071830 13.173715 0.265888
0.072590 13.021225 0.267132
0.073350 12.657545 0.261489
0.074120 12.348015 0.260400
0.074880 12.556085 0.259141
0.075640 12.302510 0.259155
0.076400 12.179195 0.253946
0.077160 11.869590 0.255817
0.077920 11.777815 0.250562
0.078680 11.519395 0.249703
0.079440 11.495325 0.243525
0.080200 11.304650 0.245060
0.080960 11.114925 0.243550
0.081720 11.178465 0.242521
0.082480 11.170945 0.239784
0.083240 10.627695 0.238897
0.084000 10.540770 0.243745
0.084760 10.715280 0.246277
0.085520 10.321785 0.250385
0.086280 10.056805 0.252652
0.087040 9.633430 0.257295
0.087800 9.885870 0.255085
0.088560 9.717615 0.256726
0.089320 9.172515 0.259169
0.090080 9.053195 0.257938
0.090840 9.114405 0.255509
0.091600 9.065300 0.263975
0.092360 9.357875 0.265293
0.093120 8.833695 0.261114
0.093880 8.437580 0.268840
0.094640 8.506370 0.261867
0.095400 8.385995 0.256531
0.096160 7.790040 0.251662
0.096920 7.814120 0.249112
0.097680 7.878505 0.255880
0.098440 7.454525 0.254685
0.099200 7.591515 0.258380
0.099960 8.024900 0.246803
0.100720 7.280105 0.240329
0.101480 7.401865 0.241082
0.102240 7.298770 0.235350
0.103000 6.973820 0.228197
0.103760 7.150445 0.227808
0.104520 6.984575 0.221655
0.105280 6.876150 0.219933
0.106040 6.444485 0.219035
0.106800 6.587600 0.221683
0.107560 6.491255 0.216061
0.108320 6.341375 0.216050
0.109080 6.173380 0.212574
0.109840 5.935630 0.214088
0.110600 6.256895 0.216114
0.111360 5.748305 0.214897
0.112120 5.763010 0.214777
0.112880 5.916120 0.205905
0.113640 5.991495 0.204668
0.114400 5.287070 0.205230
0.115160 5.376920 0.203670
0.115920 5.150365 0.201987
0.116680 5.138230 0.203571
0.117440 4.965300 0.198412
0.118200 4.925770 0.200028
0.118960 4.926535 0.196036
0.119720 4.722100 0.195566
0.120480 4.546835 0.195750
0.121240 4.423010 0.194049
0.122000 4.538100 0.193720
0.122760 4.129945 0.192037
0.123520 4.443465 0.190078
0.124280 4.514785 0.192670
0.125040 4.307330 0.187044
0.125800 4.128360 0.185644
0.126560 4.300635 0.185311
0.127320 4.366750 0.182808
0.128080 3.819570 0.183207
0.128840 4.110050 0.181298
0.129600 3.820585 0.182606
0.130360 3.801755 0.179767
0.131120 3.753725 0.178508
0.131880 3.547585 0.177694
0.132640 3.566350 0.177790
0.133400 3.472510 0.173391
0.134160 3.474100 0.173830
0.134920 3.298910 0.172624
0.135680 3.257545 0.172737
0.136440 3.312365 0.173745
0.137200 3.448515 0.172097
0.137960 3.276145 0.168041
0.138730 3.208960 0.169586
0.139490 2.903270 0.168564
0.140250 3.039215 0.168211
0.141010 2.897670 0.168911
0.141770 2.854270 0.166545
0.142530 2.834570 0.167560
0.143290 2.740020 0.164837
0.144050 2.848140 0.163571
0.144810 2.714270 0.164250
0.145570 2.794535 0.162804
0.146330 2.721260 0.162047
0.147090 2.520445 0.161337
0.147850 2.419090 0.161927
0.148610 2.274945 0.160626
0.149370 2.600855 0.161093
0.150130 2.378915 0.158943
0.150890 2.317900 0.156354
0.151650 2.299070 0.158069
0.152410 2.174330 0.158207
0.153170 2.150255 0.156460
0.153930 2.136540 0.155686
0.154690 1.988010 0.156506
0.155450 2.110055 0.155283
0.156210 1.957375 0.155672
0.156970 1.994825 0.154098
0.157730 2.036535 0.152023
0.158490 2.021005 0.153002
0.159250 1.988445 0.151853
0.160010 1.897515 0.151482
0.160770 1.959245 0.153571
0.161530 1.813070 0.149243
0.162290 1.595880 0.149303
0.163050 1.813630 0.148076
0.163810 1.491620 0.149342
0.164570 1.729725 0.147737
0.165330 1.725980 0.147907
0.166090 1.701140 0.147804
0.166850 1.624995 0.148504
0.167610 1.668015 0.146192
0.168370 1.673980 0.146015
0.169130 1.659355 0.146400
0.169890 1.603860 0.144650
0.170650 1.558490 0.145396
0.171410 1.536705 0.143964
0.172170 1.369400 0.143755
0.172930 1.471790 0.144463
0.173690 1.327250 0.141927
0.174450 1.261435 0.143610
0.175210 1.489415 0.143455
0.175970 1.397455 0.146064
0.176730 1.153510 0.147748
0.177490 1.272495 0.149180
0.178250 1.380590 0.148989
0.179010 1.101545 0.150078
0.179770 1.257285 0.153108
0.180530 1.305830 0.152956
0.181290 1.177975 0.152419
0.182050 1.212315 0.152847
0.182810 1.323935 0.154926
0.183570 1.048455 0.154905
0.184330 1.138495 0.154851
0.185090 1.209705 0.155025
0.185850 1.094700 0.155336
0.186610 1.111760 0.156566
0.187370 1.149860 0.155707
0.188130 1.097785 0.156421
0.188890 1.193010 0.157344
0.189650 1.082170 0.156694
0.190410 1.066965 0.158635
0.191170 0.852815 0.157627
0.191930 1.064110 0.157656
0.192690 0.935555 0.155866
0.193450 1.007660 0.157659
0.194210 0.868030 0.158656
0.194970 0.903310 0.157161
0.195730 0.894190 0.159710
0.196490 0.922905 0.160781
0.197250 1.069360 0.160191
0.198010 0.955325 0.160074
0.198770 0.672955 0.159905
0.199530 1.057355 0.160481
0.200290 0.898330 0.159353
0.201050 0.789495 0.159374
0.201810 0.837545 0.159095
0.202570 0.532290 0.158692
0.203330 0.894625 0.159282
0.204090 0.727275 0.159059
0.204850 0.823965 0.159349
0.205610 0.763675 0.160025
0.206370 0.730000 0.162302
0.207130 0.833160 0.161227
0.207890 0.751875 0.158621
0.208650 1.179415 0.160686
0.209410 0.787175 0.162454
0.210170 0.820510 0.161496
0.210930 0.835120 0.159806
0.211690 0.893760 0.161354
0.212450 0.988965 0.161128
0.213210 0.710115 0.161178
0.213970 0.689045 0.160661
0.214730 0.826070 0.158193
0.215490 0.494785 0.159318
0.216250 0.748360 0.158190
0.217010 0.784335 0.160774
0.217770 0.940675 0.159664
0.218530 0.934345 0.159526
0.219290 0.805410 0.161761
0.220050 0.523140 0.161308
0.220810 0.716895 0.158649
0.221570 0.799665 0.159084
0.222330 0.605000 0.157928
0.223090 0.600190 0.159883
0.223850 0.617745 0.157383
0.224610 0.864305 0.159816
0.225370 0.803555 0.154604
0.226130 0.776205 0.155053
0.226890 0.678140 0.154961
0.227650 0.492130 0.152118
0.228410 0.545795 0.150598
0.229170 0.680225 0.152811
0.229930 0.748965 0.153441
0.230690 0.568870 0.150686
0.231450 0.822150 0.150668
0.232210 0.525785 0.150170
0.232970 0.672550 0.150085
0.233730 0.889270 0.149180
0.234490 0.767890 0.148547
0.235250 0.512885 0.146506
0.236010 0.769210 0.147829
0.236770 0.570220 0.145357
0.237530 0.592035 0.145615
0.238290 0.724270 0.146574
0.239050 0.596490 0.145682
0.239810 0.784690 0.143133
0.240570 0.634290 0.145601
0.241330 0.771150 0.144127
0.242090 0.739340 0.145095
0.242850 0.702810 0.142744
0.243610 0.715100 0.142956
0.244370 0.648365 0.142684
0.245130 0.730040 0.142656
0.245890 0.535220 0.139378
0.246650 0.630570 0.139035
0.247410 0.592385 0.139413
0.248170 0.575250 0.139760
0.248930 0.606710 0.140237
0.249690 0.745640 0.139940
0.250450 0.822425 0.137168
0.251210 0.789335 0.139830
0.251970 0.685040 0.137083
0.252730 0.661420 0.136280
0.253490 0.699495 0.136559
0.254250 0.593630 0.135608
0.255010 0.768880 0.135870
0.255770 0.708005 0.136252
0.256530 0.493360 0.135817
0.257290 0.613700 0.135562
0.258050 0.528780 0.135421
0.258810 0.525455 0.133232
0.259570 0.719830 0.134876
0.260330 0.583875 0.133561
0.261090 0.508175 0.132889
0.261850 0.501055 0.132808
0.262610 0.789865 0.132295
0.263370 0.423775 0.132076
0.264130 0.700510 0.131803
0.264890 0.677165 0.131871
0.265650 0.621960 0.131057
0.266410 0.614325 0.130318
0.267170 0.684210 0.130987
0.267930 0.619765 0.130219
0.268690 0.693300 0.130053
0.269450 0.594870 0.129682
0.270210 0.810815 0.129632
0.270970 0.771470 0.128020
0.271720 0.546765 0.128593
0.272480 0.678005 0.128448
0.273240 0.560435 0.127659
0.274000 0.511140 0.126216
0.274760 0.492290 0.127825
0.275520 0.534980 0.125555
0.276280 0.595445 0.125559
0.277040 0.551330 0.126386
0.277800 0.616485 0.125375
0.278560 0.720150 0.124668
0.279320 0.646875 0.125640
0.280080 0.597775 0.125081
0.280840 0.710010 0.125368
0.281600 0.647335 0.124646
0.282360 0.600585 0.123837
0.283120 0.537535 0.123331
0.283880 0.519350 0.124169
0.284640 0.690285 0.123985
0.285400 0.627505 0.123844
0.286160 0.724930 0.123533
0.286920 0.682165 0.124533
0.287680 0.630920 0.122946
0.288440 0.709000 0.123865
0.289200 0.465490 0.123610
0.289960 0.597325 0.123685
0.290720 0.498035 0.122323
0.291480 0.531920 0.123409
0.292240 0.542310 0.125506
0.293000 0.673010 0.123557
0.293760 0.501035 0.124760
0.294520 0.589345 0.123370
0.295280 0.413980 0.124696
0.296040 0.517750 0.124979
0.296800 0.483655 0.124441
0.297560 0.608130 0.124424
0.298320 0.511630 0.124180
0.299080 0.455225 0.123441
0.299840 0.484040 0.123777
0.300600 0.286115 0.123780
0.301360 0.273000 0.124484
0.302120 0.369185 0.123186
0.302880 0.575535 0.124006
0.303640 0.624210 0.122967
0.304400 0.480025 0.123083
0.305160 0.498105 0.124586
0.305920 0.386065 0.126213
0.306680 0.484400 0.125159
0.307440 0.355105 0.125866
0.308200 0.413175 0.126436
0.308960 0.529100 0.125403
0.309720 0.477080 0.125067
0.310480 0.522105 0.125364
0.311240 0.499345 0.126213
0.312000 0.414940 0.127231
0.312760 0.420190 0.127168
0.313520 0.334310 0.126178
0.314280 0.559320 0.126719
0.315040 0.569500 0.127054
0.315800 0.448875 0.125424
0.316560 0.424765 0.126864
0.317320 0.496685 0.127341
0.318080 0.377080 0.128419
0.318830 0.321375 0.129890
0.319590 0.258760 0.129781
0.320350 0.570310 0.130085
0.321110 0.442835 0.130035
0.321870 0.446490 0.130732
0.322630 0.485165 0.132737
0.323390 0.384885 0.130658
0.324150 0.437660 0.131764
0.324910 0.424130 0.133769
0.325670 0.525470 0.131977
0.326430 0.389150 0.132850
0.327190 0.299675 0.133073
0.327950 0.469560 0.133193
0.328710 0.481050 0.132274
0.329470 0.686025 0.133299
0.330230 0.377570 0.134042
0.330990 0.390370 0.132316
0.331750 0.440115 0.133822
0.332510 0.406575 0.133045
0.333270 0.466160 0.132889
0.334030 0.499260 0.134035
0.334790 0.293515 0.134081
0.335550 0.356055 0.135979
0.336310 0.496200 0.135180
0.337070 0.483205 0.134098
0.337830 0.616860 0.135209
0.338590 0.383475 0.135099
0.339350 0.459595 0.133681
0.340110 0.459355 0.134325
0.340870 0.378900 0.134307
0.341630 0.429215 0.136018
0.342390 0.499205 0.135085
0.343150 0.461790 0.136227
0.343910 0.346660 0.136117
0.344670 0.576005 0.135707
0.345430 0.483515 0.135958
0.346190 0.351670 0.135644
0.346950 0.374575 0.135965
0.347710 0.476025 0.136372
0.348470 0.551285 0.136528
0.349220 0.522115 0.138119
0.349980 0.425580 0.136018
0.350740 0.547320 0.131552
0.351500 0.429430 0.130682
0.352260 0.486665 0.130944
0.353020 0.424200 0.130364
0.353780 0.489180 0.130704
0.354540 0.275960 0.130456
0.355300 0.410295 0.132822
0.356060 0.387295 0.132129
0.356820 0.360385 0.131807
0.357580 0.459480 0.133649
0.358340 0.427895 0.132680
0.359100 0.496025 0.133204
0.359860 0.433205 0.134137
0.360620 0.374170 0.132595
0.361380 0.447615 0.133345
0.362140 0.216835 0.134650
0.362900 0.468500 0.135025
0.363660 0.434370 0.134155
0.364420 0.472425 0.133508
0.365180 0.434490 0.133653
0.365940 0.479270 0.134866
0.366700 0.532065 0.133317
0.367460 0.274375 0.135103
0.368220 0.384245 0.137235
0.368980 0.328220 0.136443
0.369740 0.679620 0.136609
0.370500 0.529215 0.137443
0.371260 0.291595 0.138702
0.372020 0.496255 0.139445
0.372770 0.603730 0.138741
0.373530 0.513365 0.141404
0.374290 0.435485 0.143101
0.375050 0.382805 0.141680
0.375810 0.416355 0.142730
0.376570 0.183340 0.144374
0.377330 0.261880 0.145983
0.378090 0.450470 0.146482
0.378850 0.462730 0.146149
0.379610 0.478375 0.147829
0.380370 0.375250 0.147801
0.381130 0.243745 0.150895
0.381890 0.419520 0.149650
0.382650 0.295330 0.152118
0.383410 0.233545 0.152012
0.384170 0.415490 0.153794
0.384930 0.521580 0.155393
0.385690 0.340620 0.155852
0.386450 0.480875 0.154395
0.387210 0.556885 0.164505
0.387970 0.393475 0.159760
0.388730 0.294140 0.159463
0.389490 0.345790 0.160248
0.390250 0.339150 0.160152
0.391010 0.376025 0.162030
0.391770 0.516560 0.162843
0.392520 0.184580 0.163568
0.393280 0.354010 0.168253
0.394040 0.532515 0.166223
0.394800 0.585020 0.169579
0.395560 0.517285 0.169123
0.396320 0.526420 0.169926
0.397080 0.374120 0.168787
0.397840 0.236740 0.171729
0.398600 0.488645 0.176110
0.399360 0.282960 0.175233
0.400120 0.134305 0.176673
0.400880 0.235395 0.176828
0.401640 0.370670 0.175064
0.402400 0.566560 0.181117
0.403160 0.186835 0.181489
0.403920 0.172950 0.182274
0.404680 0.414595 8.779070
0.405440 0.513485 0.183826
0.406200 0.228535 0.184919
0.406960 0.380420 0.184173
0.407720 0.412340 0.186025
0.408480 0.450825 0.186192
0.409240 0.185635 0.186729
0.409990 0.373025 0.186223
0.410750 0.355415 0.190064
0.411510 0.476405 0.187875
0.412270 0.462790 0.190290
0.413030 0.358330 0.193402
0.413790 0.444700 0.187550
0.414550 0.367310 0.191167
0.415310 0.392425 0.192935
0.416070 0.301950 0.191945
0.416830 0.387805 0.193893
0.417590 0.202240 0.195983
0.418350 0.396455 0.199095
0.419110 0.223120 0.198497
0.419870 0.575385 0.201322
0.420630 0.664385 0.197256
0.421390 0.295485 0.198002
0.422150 0.215665 0.201708
0.422910 0.213275 0.205301
0.423670 0.546165 0.207801
0.424430 0.278130 0.205371
0.425190 0.259175 0.208303
0.425940 0.070255 0.211146
0.426700 0.656140 0.212433
0.427460 0.603125 0.218685
0.428220 0.405920 0.220484
0.428980 0.225370 0.218303
0.429740 0.165120 0.223723
0.430500 0.268145 0.223469
0.431260 0.363225 0.223755
0.432020 0.233735 0.231238
0.432780 0.458795 0.226970
0.433540 0.465340 0.237857
0.434300 0.489920 0.234371
0.435060 0.492655 0.242267
