# Supplementary material for: Hallucination of closed repeat proteins containing central pockets
Source: Nat Struct Mol Biol. 2023 Sep 28;30(11):1755–60. doi: 10.1038/s41594-023-01112-6 (PMC10643118; doi:10.1038/s41594-023-01112-6)
Supplement: Supplementary file 4 — Small-angle X-ray scattering raw data. [file 41594_2023_1112_MOESM4_ESM.tar › SAXS_submit/D8/C3_results/Average/C3_high_D8_snap_00009.sub.1.ave.dat]

0.010260 21.801730 73.302189
0.011020 35.189050 76.953214
0.011780 30.823300 46.009208
0.012540 26.211750 26.991432
0.013300 29.567815 17.077443
0.014060 28.154470 10.209703
0.014820 24.837395 5.722910
0.015580 22.059230 4.647479
0.016340 25.504355 3.572422
0.017100 26.912635 2.594551
0.017860 26.442365 1.742620
0.018620 25.372585 1.353200
0.019380 23.923100 1.089470
0.020140 23.425835 0.958791
0.020900 24.085165 0.893805
0.021660 25.304540 0.796478
0.022420 25.057280 0.756308
0.023180 24.156960 0.739477
0.023950 24.071940 0.710665
0.024710 24.396820 0.650665
0.025470 24.567480 0.665916
0.026230 23.620410 0.613815
0.026990 23.473465 0.607726
0.027750 23.593170 0.587762
0.028510 22.771550 0.585099
0.029270 23.036155 0.563119
0.030030 22.527110 0.536506
0.030790 22.585335 0.531665
0.031550 23.006690 0.530856
0.032310 22.501715 0.522737
0.033070 22.541760 0.492818
0.033830 22.092020 0.473476
0.034590 22.513310 0.461772
0.035350 22.798435 0.464332
0.036110 21.200700 0.460587
0.036870 20.846765 0.441425
0.037630 20.470275 0.441043
0.038390 21.204445 0.420131
0.039150 21.143650 0.413723
0.039910 20.181600 0.422793
0.040670 20.903125 0.428292
0.041430 20.842690 0.402744
0.042190 20.416625 0.402076
0.042950 20.336600 0.399760
0.043710 19.615510 0.392871
0.044470 19.886800 0.385873
0.045230 19.171385 0.378511
0.045990 19.865050 0.370223
0.046750 19.241750 0.357733
0.047510 18.888245 0.358426
0.048270 19.122860 0.355237
0.049030 19.112610 0.355686
0.049790 18.871630 0.345039
0.050550 17.785725 0.338929
0.051310 18.549415 0.343479
0.052070 17.725360 0.348098
0.052830 17.496855 0.334770
0.053590 17.939310 0.328890
0.054350 16.436750 0.336390
0.055110 16.915900 0.326644
0.055870 17.117345 0.321800
0.056630 16.917870 0.316531
0.057390 16.277775 0.305393
0.058150 16.291165 0.313543
0.058910 16.688170 0.308444
0.059670 16.160100 0.308702
0.060430 15.527590 0.304576
0.061190 16.009165 0.303593
0.061950 15.579240 0.300424
0.062710 15.848690 0.302684
0.063470 15.401615 0.291001
0.064230 15.201095 0.291043
0.064990 14.704355 0.290138
0.065750 14.252105 0.283713
0.066510 14.970110 0.283738
0.067270 14.119320 0.282992
0.068030 14.044960 0.282486
0.068790 14.015250 0.278441
0.069550 13.914300 0.273207
0.070310 12.762930 0.270803
0.071070 12.827120 0.264675
0.071830 13.247705 0.265598
0.072590 13.373410 0.269314
0.073350 13.393130 0.261277
0.074120 12.647515 0.261124
0.074880 12.450920 0.260736
0.075640 12.304465 0.257666
0.076400 12.040715 0.258455
0.077160 11.822215 0.255170
0.077920 12.024910 0.251715
0.078680 11.604650 0.247903
0.079440 11.618025 0.247790
0.080200 11.405340 0.249367
0.080960 11.413490 0.241980
0.081720 11.021255 0.241818
0.082480 10.846220 0.238214
0.083240 10.713135 0.238706
0.084000 10.332535 0.244222
0.084760 10.461585 0.242298
0.085520 10.363675 0.253670
0.086280 10.098170 0.251952
0.087040 10.017770 0.255067
0.087800 9.756600 0.258738
0.088560 9.720865 0.264809
0.089320 9.255245 0.260050
0.090080 9.321510 0.259003
0.090840 9.312895 0.259021
0.091600 9.066560 0.262023
0.092360 9.066130 0.258893
0.093120 8.762130 0.263278
0.093880 8.140365 0.268554
0.094640 8.941525 0.267649
0.095400 8.076395 0.257649
0.096160 8.864185 0.256648
0.096920 8.031540 0.255644
0.097680 7.828125 0.254296
0.098440 8.151300 0.260177
0.099200 8.064740 0.254908
0.099960 7.657420 0.250838
0.100720 7.711615 0.237861
0.101480 7.422140 0.234682
0.102240 6.992600 0.235997
0.103000 7.289405 0.229498
0.103760 7.461430 0.225523
0.104520 7.000685 0.226715
0.105280 6.756070 0.222970
0.106040 6.620350 0.219070
0.106800 6.649215 0.217914
0.107560 6.739670 0.217567
0.108320 6.569405 0.218373
0.109080 6.108360 0.210661
0.109840 6.293635 0.212769
0.110600 5.940185 0.215923
0.111360 5.995730 0.213462
0.112120 5.807845 0.213635
0.112880 5.745175 0.206330
0.113640 5.552640 0.205909
0.114400 5.593650 0.203632
0.115160 5.562295 0.204572
0.115920 5.279095 0.204120
0.116680 4.900755 0.203030
0.117440 5.216580 0.195672
0.118200 5.271225 0.199254
0.118960 4.837705 0.198769
0.119720 4.682100 0.196227
0.120480 4.320045 0.197839
0.121240 4.996915 0.192786
0.122000 4.659945 0.192341
0.122760 4.830765 0.194056
0.123520 4.583090 0.191086
0.124280 4.424525 0.188554
0.125040 4.383175 0.187012
0.125800 4.275445 0.185962
0.126560 4.271615 0.183996
0.127320 3.919305 0.185562
0.128080 4.461620 0.185042
0.128840 4.116085 0.182443
0.129600 3.810645 0.181273
0.130360 3.751835 0.177907
0.131120 3.640365 0.176680
0.131880 3.627140 0.177885
0.132640 3.762240 0.178766
0.133400 3.633100 0.175576
0.134160 3.461795 0.173762
0.134920 3.430985 0.169724
0.135680 3.318620 0.171637
0.136440 3.106370 0.171676
0.137200 2.999255 0.172528
0.137960 2.993035 0.172539
0.138730 2.939425 0.170594
0.139490 3.021170 0.167829
0.140250 3.011345 0.170240
0.141010 3.093890 0.167493
0.141770 2.849535 0.165767
0.142530 3.036430 0.164576
0.143290 2.897340 0.165704
0.144050 2.930635 0.165739
0.144810 3.083430 0.165527
0.145570 2.453235 0.163289
0.146330 2.707360 0.161347
0.147090 2.666660 0.160827
0.147850 2.555170 0.161160
0.148610 2.370530 0.161595
0.149370 2.550285 0.160156
0.150130 2.424355 0.158826
0.150890 2.337495 0.156432
0.151650 2.087915 0.157832
0.152410 2.148310 0.155746
0.153170 2.204175 0.155789
0.153930 2.242080 0.155516
0.154690 2.083555 0.155131
0.155450 1.960215 0.155368
0.156210 2.281120 0.153260
0.156970 2.018415 0.154102
0.157730 2.109945 0.152893
0.158490 1.753245 0.152893
0.159250 2.081165 0.149961
0.160010 1.708675 0.150237
0.160770 1.668455 0.149968
0.161530 1.719810 0.151499
0.162290 1.737330 0.149516
0.163050 1.933275 0.147914
0.163810 1.919875 0.148136
0.164570 1.430970 0.148264
0.165330 1.860450 0.147267
0.166090 1.431850 0.145244
0.166850 2.009190 0.148858
0.167610 1.696860 0.147235
0.168370 1.515380 0.144752
0.169130 1.652385 0.147097
0.169890 1.398720 0.144120
0.170650 1.488970 0.143727
0.171410 1.516145 0.144360
0.172170 1.525190 0.143119
0.172930 1.308465 0.142627
0.173690 1.548330 0.144127
0.174450 1.255180 0.144006
0.175210 1.407870 0.143635
0.175970 1.087415 0.145435
0.176730 1.347650 0.145930
0.177490 1.279775 0.149109
0.178250 1.265720 0.147366
0.179010 1.092575 0.150343
0.179770 1.166120 0.151390
0.180530 1.542795 0.151386
0.181290 0.948785 0.151093
0.182050 0.854445 0.152839
0.182810 1.022860 0.152744
0.183570 1.083385 0.154774
0.184330 1.062270 0.154091
0.185090 1.196385 0.157023
0.185850 0.858230 0.158108
0.186610 0.899750 0.156453
0.187370 1.118840 0.157599
0.188130 1.000705 0.156556
0.188890 1.128920 0.156566
0.189650 1.130365 0.157083
0.190410 0.909235 0.154077
0.191170 1.055245 0.158182
0.191930 0.850375 0.156832
0.192690 1.289475 0.159236
0.193450 1.107825 0.156418
0.194210 0.831400 0.159745
0.194970 1.081680 0.158122
0.195730 0.832605 0.157242
0.196490 0.956055 0.157758
0.197250 0.947135 0.158525
0.198010 0.602850 0.161768
0.198770 0.637205 0.160460
0.199530 0.827950 0.158267
0.200290 0.668805 0.162804
0.201050 0.867425 0.159003
0.201810 0.979135 0.157320
0.202570 0.798360 0.159406
0.203330 0.887280 0.157779
0.204090 0.621435 0.160184
0.204850 0.932120 0.159841
0.205610 0.751805 0.159459
0.206370 0.910640 0.161535
0.207130 0.782085 0.163536
0.207890 0.887155 0.160594
0.208650 0.740020 0.161301
0.209410 0.729640 0.160410
0.210170 1.221335 0.159834
0.210930 0.817215 0.161174
0.211690 0.559135 0.162652
0.212450 0.858080 0.162673
0.213210 0.770825 0.160778
0.213970 0.991410 0.160481
0.214730 0.864480 0.158257
0.215490 0.460840 0.157627
0.216250 0.824970 0.162705
0.217010 0.449785 0.158246
0.217770 0.534065 0.160170
0.218530 0.662035 0.160488
0.219290 0.832255 0.160117
0.220050 0.823245 0.159926
0.220810 0.591310 0.159134
0.221570 0.743065 0.158964
0.222330 0.746725 0.159721
0.223090 0.755390 0.159721
0.223850 0.673440 0.157500
0.224610 0.687325 0.154219
0.225370 0.745685 0.155948
0.226130 0.725310 0.157825
0.226890 0.734750 0.152921
0.227650 0.836745 0.155050
0.228410 0.853050 0.152910
0.229170 0.678840 0.151209
0.229930 0.581925 0.153016
0.230690 0.589990 0.151333
0.231450 0.590075 0.150286
0.232210 0.719340 0.150131
0.232970 0.789395 0.147245
0.233730 0.634490 0.149091
0.234490 0.697930 0.148066
0.235250 0.534295 0.149385
0.236010 0.806780 0.146878
0.236770 0.618700 0.146291
0.237530 0.655615 0.146807
0.238290 0.514860 0.145230
0.239050 0.853235 0.143426
0.239810 0.513255 0.144703
0.240570 0.552180 0.145987
0.241330 0.808325 0.143561
0.242090 0.680790 0.143596
0.242850 0.766680 0.145626
0.243610 0.643415 0.143359
0.244370 0.635375 0.142712
0.245130 0.600340 0.138784
0.245890 0.624935 0.143317
0.246650 0.630035 0.141715
0.247410 0.880075 0.140258
0.248170 0.502170 0.140180
0.248930 0.887105 0.139830
0.249690 0.641790 0.140092
0.250450 0.621920 0.138197
0.251210 0.593250 0.140184
0.251970 0.605015 0.136124
0.252730 0.615540 0.135410
0.253490 0.534420 0.136001
0.254250 0.699485 0.137560
0.255010 0.643935 0.137217
0.255770 0.515440 0.136743
0.256530 0.827470 0.135039
0.257290 0.615955 0.134926
0.258050 0.642765 0.134975
0.258810 0.625940 0.132525
0.259570 0.572830 0.133030
0.260330 0.416215 0.134328
0.261090 0.692605 0.133777
0.261850 0.741655 0.133009
0.262610 0.515465 0.131680
0.263370 0.590100 0.131206
0.264130 0.529640 0.131970
0.264890 0.635140 0.132496
0.265650 0.792425 0.130644
0.266410 0.711715 0.130605
0.267170 0.581695 0.129646
0.267930 0.422545 0.131786
0.268690 0.649170 0.130835
0.269450 0.605340 0.129021
0.270210 0.635935 0.129247
0.270970 0.450100 0.128642
0.271720 0.671475 0.127903
0.272480 0.526085 0.127369
0.273240 0.575955 0.128020
0.274000 0.552985 0.128115
0.274760 0.645865 0.128161
0.275520 0.763295 0.127419
0.276280 0.576835 0.127359
0.277040 0.482490 0.125849
0.277800 0.661000 0.127164
0.278560 0.579030 0.125810
0.279320 0.600895 0.124254
0.280080 0.527650 0.125004
0.280840 0.662145 0.125209
0.281600 0.556220 0.124844
0.282360 0.552140 0.124434
0.283120 0.612835 0.124441
0.283880 0.648625 0.124250
0.284640 0.727595 0.122804
0.285400 0.661295 0.123331
0.286160 0.669080 0.123794
0.286920 0.733215 0.122443
0.287680 0.545975 0.123681
0.288440 0.463945 0.124508
0.289200 0.406375 0.123243
0.289960 0.369180 0.123221
0.290720 0.438160 0.121581
0.291480 0.597340 0.122627
0.292240 0.631010 0.124562
0.293000 0.495875 0.124165
0.293760 0.601800 0.123939
0.294520 0.343195 0.126510
0.295280 0.594095 0.123900
0.296040 0.628160 0.123398
0.296800 0.552090 0.126917
0.297560 0.477175 0.126163
0.298320 0.248430 0.124045
0.299080 0.555690 0.124650
0.299840 0.556280 0.124958
0.300600 0.327615 0.122999
0.301360 0.633580 0.123921
0.302120 0.234455 0.123557
0.302880 0.520575 0.123271
0.303640 0.366295 0.122733
0.304400 0.674470 0.125226
0.305160 0.559305 0.123444
0.305920 0.573130 0.124689
0.306680 0.574125 0.125619
0.307440 0.577835 0.126096
0.308200 0.421270 0.127115
0.308960 0.525910 0.126383
0.309720 0.549155 0.125675
0.310480 0.478935 0.126245
0.311240 0.499605 0.126662
0.312000 0.638690 0.126980
0.312760 0.542820 0.125979
0.313520 0.425625 0.125640
0.314280 0.610425 0.127355
0.315040 0.614405 0.126234
0.315800 0.442675 0.125718
0.316560 0.586150 0.129261
0.317320 0.530665 0.126648
0.318080 0.389895 0.129148
0.318830 0.475350 0.130389
0.319590 0.533825 0.129385
0.320350 0.670825 0.130774
0.321110 0.260540 0.129862
0.321870 0.595170 0.130863
0.322630 0.447015 0.131061
0.323390 0.362695 0.131149
0.324150 0.334590 0.132539
0.324910 0.383785 0.132447
0.325670 0.425455 0.132062
0.326430 0.604875 0.133996
0.327190 0.529310 0.132765
0.327950 0.606810 0.134250
0.328710 0.400215 0.132744
0.329470 0.469080 0.133900
0.330230 0.267940 0.132606
0.330990 0.674505 0.132072
0.331750 0.371170 0.134229
0.332510 0.453970 0.131786
0.333270 0.414380 0.134112
0.334030 0.588520 0.133674
0.334790 0.577240 0.135159
0.335550 0.557410 0.133479
0.336310 0.634745 0.133547
0.337070 0.645205 0.134996
0.337830 0.570125 0.135513
0.338590 0.522130 0.135290
0.339350 0.408995 0.134448
0.340110 0.317875 0.135071
0.340870 0.341645 0.136082
0.341630 0.347180 0.135495
0.342390 0.411705 0.134491
0.343150 0.291935 0.136393
0.343910 0.503110 0.136464
0.344670 0.528525 0.134866
0.345430 0.540105 0.136535
0.346190 0.541620 0.137115
0.346950 0.648695 0.135541
0.347710 0.560320 0.137238
0.348470 0.488690 0.135965
0.349220 0.679395 0.137327
0.349980 0.315150 0.134286
0.350740 0.401315 0.132638
0.351500 0.422540 0.132079
0.352260 0.349080 0.130205
0.353020 0.379980 0.128893
0.353780 0.409120 0.129247
0.354540 0.453315 0.130060
0.355300 0.629785 0.132783
0.356060 0.389815 0.132252
0.356820 0.330160 0.133253
0.357580 0.299995 0.133596
0.358340 0.348725 0.132910
0.359100 0.548425 0.134837
0.359860 0.443085 0.132044
0.360620 0.438600 0.131913
0.361380 0.599150 0.130746
0.362140 0.399205 0.133815
0.362900 0.468265 0.133872
0.363660 0.337200 0.135304
0.364420 0.551295 0.133759
0.365180 0.493210 0.135018
0.365940 0.392980 0.135817
0.366700 0.431825 0.135265
0.367460 0.298890 0.136655
0.368220 0.517950 0.137348
0.368980 0.259465 0.135492
0.369740 0.627430 0.138897
0.370500 0.423525 0.137956
0.371260 0.298575 0.136800
0.372020 0.380870 0.139735
0.372770 0.585750 0.141347
0.373530 0.395075 0.139887
0.374290 0.391760 0.141630
0.375050 0.438355 0.144003
0.375810 0.504345 0.144512
0.376570 0.342975 0.146064
0.377330 0.319625 0.145216
0.378090 0.327780 0.145778
0.378850 0.289710 0.145757
0.379610 0.539575 0.146733
0.380370 0.597800 0.149912
0.381130 0.393610 0.148674
0.381890 0.230295 0.151513
0.382650 0.251270 0.151680
0.383410 0.475105 0.155272
0.384170 0.260405 0.152440
0.384930 0.330495 0.155371
0.385690 0.458920 0.157132
0.386450 0.438745 0.158575
0.387210 0.496775 0.162047
0.387970 0.167225 0.158936
0.388730 0.387405 0.158653
0.389490 0.212595 0.160484
0.390250 0.285325 0.161277
0.391010 0.385070 0.163402
0.391770 0.385730 0.163533
0.392520 0.593940 0.165746
0.393280 0.541065 0.167001
0.394040 0.274085 0.165562
0.394800 0.437175 0.167228
0.395560 0.369595 0.170343
0.396320 -0.091510 0.168370
0.397080 0.511420 0.167815
0.397840 0.210580 0.169961
0.398600 0.304130 0.172546
0.399360 0.265470 0.175594
0.400120 0.169580 0.181644
0.400880 0.461785 0.180124
0.401640 0.317760 0.176644
0.402400 0.188405 0.177931
0.403160 0.223205 0.180279
0.403920 0.412095 0.182970
0.404680 0.501975 11.376075
0.405440 0.210830 0.182263
0.406200 0.475030 0.184261
0.406960 0.357100 0.183289
0.407720 0.295240 0.187316
0.408480 0.013300 0.183628
0.409240 0.661915 0.189183
0.409990 0.464665 0.185488
0.410750 0.379520 0.186952
0.411510 -0.007900 0.188494
0.412270 0.275470 0.190736
0.413030 0.302930 0.189593
0.413790 0.159415 0.192772
0.414550 0.394735 0.193377
0.415310 0.477935 0.197542
0.416070 0.410205 0.190343
0.416830 0.057660 0.193179
0.417590 0.735210 0.198883
0.418350 0.596495 0.196924
0.419110 0.080095 0.199042
0.419870 0.692185 0.201556
0.420630 0.239610 0.201312
0.421390 0.272135 0.200163
0.422150 0.416035 0.206107
0.422910 0.598440 0.208890
0.423670 0.333885 0.205477
0.424430 0.524530 0.209972
0.425190 0.599040 0.205764
0.425940 0.381515 0.213975
0.426700 -0.101335 0.214533
0.427460 0.621945 0.214342
0.428220 0.532600 0.219760
0.428980 0.436315 0.222878
0.429740 0.006355 0.221054
0.430500 0.354605 0.220654
0.431260 0.154980 0.232440
0.432020 0.551330 0.230987
0.432780 0.129510 0.233292
0.433540 0.301935 0.237196
0.434300 0.234150 0.238925
0.435060 0.237140 0.239417
