# Supplementary material for: Hallucination of closed repeat proteins containing central pockets
Source: Nat Struct Mol Biol. 2023 Sep 28;30(11):1755–60. doi: 10.1038/s41594-023-01112-6 (PMC10643118; doi:10.1038/s41594-023-01112-6)
Supplement: Supplementary file 4 — Small-angle X-ray scattering raw data. [file 41594_2023_1112_MOESM4_ESM.tar › SAXS_submit/D8/C3_results/Average/C3_high_D8_snap_00020.sub.1.ave.dat]

0.010260 25.820215 74.645007
0.011020 31.453790 77.868182
0.011780 31.719465 46.249841
0.012540 21.382860 27.113419
0.013300 22.239010 17.162111
0.014060 26.128255 10.103794
0.014820 25.818490 5.961071
0.015580 27.929305 4.702037
0.016340 24.606355 3.529731
0.017100 24.801740 2.491909
0.017860 23.578605 1.687486
0.018620 26.787750 1.373335
0.019380 24.362565 1.087557
0.020140 23.892895 0.959427
0.020900 25.485580 0.819116
0.021660 25.451010 0.806991
0.022420 25.115400 0.752864
0.023180 24.890500 0.741658
0.023950 23.450295 0.692938
0.024710 24.360560 0.651945
0.025470 23.830350 0.637267
0.026230 24.381635 0.626612
0.026990 24.048315 0.610357
0.027750 24.090515 0.596680
0.028510 23.616850 0.577136
0.029270 23.939415 0.557143
0.030030 23.849870 0.550555
0.030790 22.799770 0.522758
0.031550 22.653850 0.512808
0.032310 22.634015 0.510449
0.033070 22.590695 0.485018
0.033830 22.397410 0.483105
0.034590 22.010795 0.489257
0.035350 21.959800 0.458299
0.036110 22.362850 0.457355
0.036870 21.786705 0.451945
0.037630 21.509390 0.439222
0.038390 21.048300 0.435559
0.039150 21.080335 0.416421
0.039910 21.058400 0.421772
0.040670 20.850865 0.422938
0.041430 20.823400 0.400983
0.042190 20.334755 0.401694
0.042950 20.403710 0.393890
0.043710 20.769770 0.382928
0.044470 19.540340 0.381644
0.045230 19.646985 0.368066
0.045990 19.119935 0.372040
0.046750 18.967920 0.360106
0.047510 18.786925 0.357995
0.048270 19.123225 0.354480
0.049030 18.650805 0.348200
0.049790 19.048590 0.352624
0.050550 18.805195 0.346025
0.051310 18.134585 0.341089
0.052070 18.218185 0.341807
0.052830 17.572345 0.333579
0.053590 17.880365 0.331075
0.054350 17.566065 0.330591
0.055110 17.138735 0.322564
0.055870 17.427490 0.317748
0.056630 16.565050 0.319717
0.057390 16.717985 0.314607
0.058150 16.524865 0.306400
0.058910 16.376730 0.303395
0.059670 16.449980 0.308009
0.060430 16.029850 0.309335
0.061190 15.739425 0.294477
0.061950 15.687445 0.298324
0.062710 15.199550 0.296566
0.063470 15.304935 0.286955
0.064230 15.410085 0.292900
0.064990 15.031595 0.290407
0.065750 14.551920 0.284972
0.066510 14.499740 0.283059
0.067270 14.615375 0.282044
0.068030 14.030585 0.275962
0.068790 13.871645 0.275537
0.069550 13.804745 0.275513
0.070310 13.948185 0.272405
0.071070 13.337365 0.268179
0.071830 13.548410 0.262808
0.072590 13.411330 0.262362
0.073350 12.664585 0.264342
0.074120 12.392875 0.263380
0.074880 12.408055 0.258045
0.075640 12.169570 0.255509
0.076400 12.294290 0.250838
0.077160 12.153765 0.253172
0.077920 11.755375 0.250421
0.078680 11.730635 0.250258
0.079440 11.615260 0.245835
0.080200 11.227180 0.243826
0.080960 11.330450 0.246015
0.081720 11.028370 0.245081
0.082480 10.979130 0.240753
0.083240 10.696620 0.237072
0.084000 10.303330 0.240916
0.084760 10.476540 0.243363
0.085520 10.075515 0.250396
0.086280 9.689825 0.252298
0.087040 10.028065 0.251994
0.087800 9.939625 0.260654
0.088560 9.477360 0.257634
0.089320 9.690015 0.256238
0.090080 9.292220 0.256800
0.090840 9.480850 0.261421
0.091600 9.019140 0.259204
0.092360 9.098225 0.262946
0.093120 8.736340 0.261040
0.093880 8.554495 0.266167
0.094640 8.347495 0.261637
0.095400 8.339430 0.259682
0.096160 8.122435 0.251167
0.096920 8.086485 0.251277
0.097680 7.942515 0.255336
0.098440 7.802065 0.254021
0.099200 7.547920 0.251931
0.099960 7.665870 0.244558
0.100720 7.476385 0.239445
0.101480 7.492965 0.237320
0.102240 7.350210 0.232228
0.103000 6.921645 0.233469
0.103760 6.544470 0.225877
0.104520 6.952550 0.225530
0.105280 6.638020 0.222631
0.106040 6.809785 0.218596
0.106800 6.614000 0.218766
0.107560 6.572675 0.214643
0.108320 6.115000 0.218370
0.109080 6.139890 0.213847
0.109840 5.998730 0.211786
0.110600 6.532420 0.215400
0.111360 6.163590 0.212793
0.112120 5.767350 0.212468
0.112880 5.979895 0.211471
0.113640 5.485865 0.209190
0.114400 5.500810 0.207811
0.115160 5.130270 0.205835
0.115920 5.441980 0.203784
0.116680 5.209690 0.204551
0.117440 5.184765 0.197387
0.118200 5.285910 0.199289
0.118960 4.794910 0.198868
0.119720 4.756645 0.194844
0.120480 4.847360 0.195092
0.121240 4.776270 0.194576
0.122000 4.701870 0.192012
0.122760 4.202520 0.193395
0.123520 4.386680 0.190608
0.124280 4.372810 0.189424
0.125040 4.177545 0.188589
0.125800 4.271630 0.186917
0.126560 4.197870 0.185888
0.127320 4.039055 0.183129
0.128080 3.948410 0.184519
0.128840 4.013170 0.181503
0.129600 3.885165 0.181708
0.130360 3.946970 0.180050
0.131120 3.713640 0.177472
0.131880 3.798880 0.177793
0.132640 3.444145 0.178575
0.133400 3.689435 0.174448
0.134160 3.627845 0.173370
0.134920 3.053125 0.172578
0.135680 3.184075 0.174565
0.136440 3.379415 0.173777
0.137200 3.260675 0.170866
0.137960 3.289820 0.171620
0.138730 3.226940 0.168363
0.139490 2.989595 0.168023
0.140250 2.754595 0.167450
0.141010 2.801735 0.169632
0.141770 3.108310 0.166545
0.142530 2.855320 0.165976
0.143290 2.675820 0.165110
0.144050 2.698340 0.163105
0.144810 2.689670 0.165435
0.145570 2.543350 0.163126
0.146330 2.478795 0.162514
0.147090 2.709555 0.162974
0.147850 2.576760 0.160926
0.148610 2.564255 0.159993
0.149370 2.450920 0.158596
0.150130 2.252300 0.161103
0.150890 2.388070 0.156885
0.151650 2.372590 0.157843
0.152410 2.179875 0.158893
0.153170 2.406360 0.157581
0.153930 1.996540 0.157065
0.154690 2.351535 0.156899
0.155450 2.059515 0.154590
0.156210 1.896755 0.154459
0.156970 2.197095 0.155354
0.157730 2.089160 0.151987
0.158490 1.828930 0.152656
0.159250 1.870175 0.152100
0.160010 2.206645 0.152090
0.160770 1.818900 0.150764
0.161530 1.809795 0.151485
0.162290 1.804845 0.150481
0.163050 1.764435 0.149353
0.163810 1.830440 0.148667
0.164570 1.684585 0.149788
0.165330 1.685005 0.147691
0.166090 1.781765 0.147447
0.166850 1.624255 0.148603
0.167610 1.491260 0.145859
0.168370 1.623435 0.144017
0.169130 1.430470 0.144855
0.169890 1.483495 0.144996
0.170650 1.655545 0.143812
0.171410 1.573430 0.142790
0.172170 1.635950 0.142613
0.172930 1.377795 0.144629
0.173690 1.311380 0.141842
0.174450 1.495105 0.145502
0.175210 1.530035 0.144102
0.175970 1.235565 0.144820
0.176730 1.446960 0.146535
0.177490 1.210630 0.149653
0.178250 1.249300 0.149604
0.179010 1.158195 0.151234
0.179770 1.244495 0.152359
0.180530 1.370230 0.151669
0.181290 1.182215 0.150778
0.182050 0.952765 0.151839
0.182810 1.179465 0.152129
0.183570 1.129090 0.153907
0.184330 1.076340 0.155552
0.185090 1.084740 0.154494
0.185850 1.232075 0.155332
0.186610 0.882235 0.155842
0.187370 1.139180 0.156188
0.188130 0.906075 0.155693
0.188890 1.258570 0.156383
0.189650 1.049430 0.157157
0.190410 0.983395 0.158720
0.191170 1.022880 0.158253
0.191930 1.176665 0.157793
0.192690 1.048350 0.158037
0.193450 0.940460 0.158731
0.194210 0.910065 0.159774
0.194970 0.868660 0.158380
0.195730 1.031195 0.156803
0.196490 0.951385 0.159791
0.197250 0.840100 0.160308
0.198010 0.684070 0.159459
0.198770 0.973490 0.159035
0.199530 0.965730 0.158939
0.200290 0.916550 0.160916
0.201050 1.032280 0.159229
0.201810 0.850865 0.159572
0.202570 0.692150 0.159894
0.203330 0.827535 0.161351
0.204090 0.920480 0.161199
0.204850 0.833530 0.160407
0.205610 0.653295 0.162235
0.206370 0.854510 0.158883
0.207130 0.880320 0.160555
0.207890 0.615560 0.161015
0.208650 0.980960 0.162143
0.209410 0.712075 0.160785
0.210170 0.703905 0.159646
0.210930 0.612980 0.159551
0.211690 0.969830 0.163094
0.212450 0.915615 0.160898
0.213210 0.822930 0.160106
0.213970 0.850535 0.161973
0.214730 0.788310 0.159569
0.215490 0.680625 0.158943
0.216250 0.814095 0.160209
0.217010 0.651560 0.158748
0.217770 0.736865 0.160046
0.218530 0.872190 0.159417
0.219290 0.706970 0.160767
0.220050 0.661990 0.160035
0.220810 0.829005 0.160269
0.221570 0.828790 0.157585
0.222330 0.747975 0.157854
0.223090 0.736900 0.159943
0.223850 0.660860 0.156365
0.224610 0.781410 0.155576
0.225370 0.669700 0.155516
0.226130 0.552780 0.154123
0.226890 0.644645 0.154286
0.227650 0.448560 0.153550
0.228410 0.972440 0.152673
0.229170 0.762155 0.151079
0.229930 0.684055 0.151312
0.230690 0.962980 0.151941
0.231450 0.593370 0.151354
0.232210 0.699225 0.149661
0.232970 0.744860 0.148943
0.233730 0.564175 0.148893
0.234490 0.827585 0.149671
0.235250 0.675750 0.146980
0.236010 0.697595 0.147850
0.236770 0.879380 0.146464
0.237530 0.729690 0.146917
0.238290 0.514570 0.146365
0.239050 0.673085 0.144982
0.239810 0.810775 0.144777
0.240570 0.629400 0.145124
0.241330 0.774065 0.141602
0.242090 0.764585 0.143660
0.242850 0.757785 0.143402
0.243610 0.593900 0.141952
0.244370 0.670985 0.141793
0.245130 0.620175 0.141779
0.245890 0.546185 0.141641
0.246650 0.570045 0.140293
0.247410 0.628090 0.139583
0.248170 0.594210 0.140859
0.248930 0.548520 0.141425
0.249690 0.723430 0.139876
0.250450 0.574000 0.138518
0.251210 0.806105 0.139307
0.251970 0.640565 0.137942
0.252730 0.679430 0.137779
0.253490 0.487050 0.134434
0.254250 0.567050 0.136089
0.255010 0.691070 0.135460
0.255770 0.468265 0.135347
0.256530 0.616195 0.135661
0.257290 0.658375 0.135534
0.258050 0.625895 0.135240
0.258810 0.742545 0.134052
0.259570 0.673195 0.133059
0.260330 0.626395 0.132716
0.261090 0.571295 0.132086
0.261850 0.652900 0.131506
0.262610 0.615635 0.131994
0.263370 0.599135 0.131856
0.264130 0.504345 0.130880
0.264890 0.532545 0.129519
0.265650 0.764715 0.131701
0.266410 0.699240 0.128310
0.267170 0.641095 0.131478
0.267930 0.558505 0.129523
0.268690 0.588610 0.130484
0.269450 0.645120 0.129402
0.270210 0.622760 0.128964
0.270970 0.406460 0.129371
0.271720 0.615295 0.128511
0.272480 0.508315 0.128409
0.273240 0.633000 0.127175
0.274000 0.689565 0.128586
0.274760 0.716380 0.127051
0.275520 0.595795 0.126464
0.276280 0.609900 0.126938
0.277040 0.658165 0.126658
0.277800 0.518760 0.126492
0.278560 0.659495 0.126503
0.279320 0.568275 0.125672
0.280080 0.789570 0.124378
0.280840 0.570635 0.124459
0.281600 0.563385 0.124346
0.282360 0.688050 0.124668
0.283120 0.497830 0.123211
0.283880 0.634080 0.124445
0.284640 0.591515 0.122808
0.285400 0.538180 0.122373
0.286160 0.578870 0.124300
0.286920 0.682675 0.124339
0.287680 0.533140 0.123405
0.288440 0.511440 0.124508
0.289200 0.445225 0.124699
0.289960 0.534435 0.124254
0.290720 0.515000 0.122267
0.291480 0.467015 0.122341
0.292240 0.516185 0.124455
0.293000 0.499590 0.124056
0.293760 0.551640 0.124339
0.294520 0.594665 0.124095
0.295280 0.441110 0.125336
0.296040 0.398445 0.125216
0.296800 0.409815 0.124059
0.297560 0.542305 0.123688
0.298320 0.353410 0.124600
0.299080 0.466360 0.124498
0.299840 0.464140 0.125580
0.300600 0.535090 0.124427
0.301360 0.501905 0.123140
0.302120 0.372930 0.124607
0.302880 0.416460 0.124586
0.303640 0.514900 0.122369
0.304400 0.484225 0.122949
0.305160 0.492445 0.123830
0.305920 0.457145 0.124862
0.306680 0.652420 0.123921
0.307440 0.463235 0.124950
0.308200 0.349845 0.127023
0.308960 0.476490 0.125700
0.309720 0.728085 0.126726
0.310480 0.459450 0.126566
0.311240 0.355890 0.125053
0.312000 0.361505 0.128518
0.312760 0.423775 0.126535
0.313520 0.485335 0.126521
0.314280 0.401250 0.127500
0.315040 0.604565 0.126368
0.315800 0.523080 0.126209
0.316560 0.493925 0.127567
0.317320 0.415200 0.127921
0.318080 0.437410 0.128992
0.318830 0.499810 0.129950
0.319590 0.473010 0.128957
0.320350 0.388250 0.129855
0.321110 0.560935 0.130820
0.321870 0.471825 0.131467
0.322630 0.608225 0.131223
0.323390 0.558220 0.131489
0.324150 0.341495 0.133769
0.324910 0.527675 0.130799
0.325670 0.689075 0.133289
0.326430 0.463595 0.132755
0.327190 0.530415 0.134233
0.327950 0.353275 0.133504
0.328710 0.444720 0.132663
0.329470 0.400980 0.132401
0.330230 0.585025 0.132938
0.330990 0.383955 0.131676
0.331750 0.520150 0.132408
0.332510 0.477640 0.133363
0.333270 0.440800 0.132136
0.334030 0.610110 0.133858
0.334790 0.569485 0.133819
0.335550 0.483745 0.133695
0.336310 0.500895 0.134070
0.337070 0.415945 0.134190
0.337830 0.280660 0.135424
0.338590 0.299250 0.135304
0.339350 0.390045 0.134770
0.340110 0.404190 0.134827
0.340870 0.437540 0.136135
0.341630 0.528310 0.134859
0.342390 0.689085 0.135665
0.343150 0.488200 0.136828
0.343910 0.477820 0.137132
0.344670 0.336975 0.136199
0.345430 0.594320 0.135686
0.346190 0.406060 0.135668
0.346950 0.371100 0.137019
0.347710 0.334260 0.136496
0.348470 0.469465 0.136690
0.349220 0.352685 0.134851
0.349980 0.343070 0.136163
0.350740 0.534505 0.133455
0.351500 0.487665 0.131372
0.352260 0.634670 0.130039
0.353020 0.384955 0.129784
0.353780 0.576725 0.130446
0.354540 0.386380 0.130711
0.355300 0.342500 0.131499
0.356060 0.448980 0.132744
0.356820 0.548355 0.132595
0.357580 0.502190 0.132008
0.358340 0.439460 0.132468
0.359100 0.306680 0.133996
0.359860 0.290285 0.132295
0.360620 0.317890 0.133363
0.361380 0.480355 0.134639
0.362140 0.407685 0.133879
0.362900 0.420825 0.133982
0.363660 0.439820 0.133900
0.364420 0.468000 0.133310
0.365180 0.404870 0.133858
0.365940 0.414605 0.135842
0.366700 0.393785 0.134374
0.367460 0.404855 0.136220
0.368220 0.636705 0.136156
0.368980 0.375445 0.136655
0.369740 0.354595 0.136641
0.370500 0.341075 0.137359
0.371260 0.447470 0.136917
0.372020 0.458310 0.139936
0.372770 0.400180 0.140594
0.373530 0.180715 0.139558
0.374290 0.208150 0.141605
0.375050 0.396360 0.142578
0.375810 0.304035 0.143490
0.376570 0.275185 0.144837
0.377330 0.289340 0.145152
0.378090 0.449245 0.144494
0.378850 0.411445 0.148808
0.379610 0.389835 0.148197
0.380370 0.215385 0.148815
0.381130 0.381620 0.149165
0.381890 0.481515 0.151294
0.382650 0.494720 0.152496
0.383410 0.373860 0.151828
0.384170 0.377820 0.154745
0.384930 0.543940 0.155092
0.385690 0.240265 0.155191
0.386450 0.427300 0.156821
0.387210 0.503015 0.158356
0.387970 0.229700 0.157928
0.388730 0.222085 0.160014
0.389490 0.411810 0.159671
0.390250 0.154565 0.162100
0.391010 0.398050 0.162344
0.391770 0.263185 0.162737
0.392520 0.208180 0.165099
0.393280 0.477785 0.166340
0.394040 0.298275 0.167164
0.394800 0.472360 0.167076
0.395560 0.316040 0.171068
0.396320 0.435660 0.170994
0.397080 0.393000 0.170258
0.397840 0.374880 0.171655
0.398600 0.238150 0.173621
0.399360 0.357935 0.174996
0.400120 0.382910 0.176057
0.400880 0.503235 0.177380
0.401640 0.411045 0.176563
0.402400 0.212890 0.180474
0.403160 0.368330 0.181786
0.403920 0.298140 0.181821
0.404680 0.606595 9.459434
0.405440 0.503075 0.183791
0.406200 0.268090 0.182047
0.406960 0.231505 0.182521
0.407720 0.520215 0.186103
0.408480 0.360190 0.187118
0.409240 0.517020 0.187153
0.409990 0.304410 0.186284
0.410750 0.201205 0.189607
0.411510 0.161900 0.188688
0.412270 0.203385 0.187327
0.413030 0.585880 0.189523
0.413790 0.440510 0.190396
0.414550 0.498315 0.192914
0.415310 0.260205 0.193455
0.416070 0.420820 0.193596
0.416830 0.624635 0.193890
0.417590 0.207740 0.197599
0.418350 0.157525 0.198582
0.419110 0.365325 0.195361
0.419870 0.417225 0.196927
0.420630 0.513885 0.197595
0.421390 0.346790 0.202461
0.422150 0.228035 0.201252
0.422910 0.515140 0.206842
0.423670 0.367615 0.205453
0.424430 0.605605 0.208402
0.425190 0.330865 0.211393
0.425940 0.242875 0.210697
0.426700 0.302425 0.212634
0.427460 0.148990 0.214024
0.428220 0.029810 0.222963
0.428980 0.220535 0.219236
0.429740 0.417185 0.221584
0.430500 0.395220 0.222762
0.431260 0.630255 0.228303
0.432020 0.307060 0.228734
0.432780 0.388785 0.231273
0.433540 0.494540 0.230573
0.434300 0.598305 0.238547
0.435060 0.431345 0.245495
