# Supplementary material for: Hallucination of closed repeat proteins containing central pockets
Source: Nat Struct Mol Biol. 2023 Sep 28;30(11):1755–60. doi: 10.1038/s41594-023-01112-6 (PMC10643118; doi:10.1038/s41594-023-01112-6)
Supplement: Supplementary file 4 — Small-angle X-ray scattering raw data. [file 41594_2023_1112_MOESM4_ESM.tar › SAXS_submit/D8/C3_results/Average/C3_high_D8_snap_00008.sub.1.ave.dat]

0.010260 27.579470 73.113504
0.011020 27.270885 76.604307
0.011780 30.141080 46.490233
0.012540 30.538535 26.753890
0.013300 29.276935 17.269986
0.014060 23.869310 9.788766
0.014820 25.144405 6.061057
0.015580 27.620965 4.708628
0.016340 26.110130 3.535700
0.017100 24.404460 2.549936
0.017860 24.992240 1.639463
0.018620 26.136590 1.372100
0.019380 24.921180 1.125842
0.020140 25.219970 0.985711
0.020900 25.529270 0.844979
0.021660 24.783740 0.806457
0.022420 24.123770 0.759494
0.023180 23.670495 0.738699
0.023950 24.383815 0.699335
0.024710 23.492225 0.663568
0.025470 23.613425 0.634006
0.026230 23.944200 0.633448
0.026990 23.624155 0.600025
0.027750 23.179915 0.597344
0.028510 23.347450 0.585184
0.029270 22.528870 0.560598
0.030030 23.312455 0.536574
0.030790 23.514745 0.537072
0.031550 22.846220 0.519254
0.032310 22.982380 0.511948
0.033070 21.784840 0.491740
0.033830 21.977295 0.478059
0.034590 22.091865 0.463030
0.035350 22.108900 0.466393
0.036110 22.156850 0.457896
0.036870 21.425845 0.449954
0.037630 21.736205 0.430053
0.038390 21.417985 0.439972
0.039150 21.474115 0.434084
0.039910 20.753905 0.425534
0.040670 20.452000 0.410297
0.041430 20.333920 0.401344
0.042190 20.477505 0.401245
0.042950 20.085235 0.393582
0.043710 19.955470 0.395888
0.044470 19.940170 0.382168
0.045230 19.772295 0.373663
0.045990 19.005510 0.370156
0.046750 18.938790 0.357804
0.047510 19.346705 0.362504
0.048270 18.790955 0.358179
0.049030 18.524995 0.351658
0.049790 18.596890 0.345124
0.050550 18.039535 0.349862
0.051310 18.650665 0.340916
0.052070 17.682975 0.347143
0.052830 17.811365 0.336630
0.053590 17.646240 0.327620
0.054350 17.285635 0.327295
0.055110 16.926000 0.325103
0.055870 17.279400 0.320513
0.056630 17.010880 0.323890
0.057390 16.335820 0.314169
0.058150 16.658230 0.307960
0.058910 16.647270 0.307507
0.059670 16.432925 0.304187
0.060430 16.046000 0.306100
0.061190 15.324275 0.302748
0.061950 15.507470 0.295636
0.062710 15.260110 0.297153
0.063470 15.112690 0.290654
0.064230 14.650410 0.294211
0.064990 14.606760 0.289158
0.065750 15.070005 0.285902
0.066510 14.230940 0.280163
0.067270 14.368985 0.280686
0.068030 14.091490 0.284204
0.068790 13.898095 0.281492
0.069550 13.320745 0.275842
0.070310 13.472075 0.275187
0.071070 13.110790 0.267115
0.071830 13.309935 0.267313
0.072590 13.395890 0.263925
0.073350 13.023495 0.260170
0.074120 12.854800 0.264303
0.074880 12.369520 0.256591
0.075640 11.976085 0.256330
0.076400 12.084685 0.257122
0.077160 12.195930 0.251825
0.077920 11.702895 0.251011
0.078680 12.169950 0.249272
0.079440 11.243320 0.247832
0.080200 10.932130 0.245343
0.080960 11.163490 0.244120
0.081720 11.184325 0.243059
0.082480 10.721970 0.242553
0.083240 10.555155 0.235757
0.084000 10.160595 0.236351
0.084760 10.564415 0.244770
0.085520 10.328380 0.251057
0.086280 10.189850 0.248780
0.087040 9.956180 0.254332
0.087800 9.922600 0.255580
0.088560 9.315800 0.257663
0.089320 9.697830 0.253943
0.090080 9.652660 0.257525
0.090840 9.337755 0.262560
0.091600 9.035890 0.261563
0.092360 8.697600 0.264275
0.093120 8.846195 0.260619
0.093880 8.588565 0.272440
0.094640 8.336905 0.261878
0.095400 8.212325 0.257910
0.096160 8.169125 0.251443
0.096920 8.177805 0.251846
0.097680 7.557880 0.256252
0.098440 7.677850 0.258193
0.099200 7.791445 0.254615
0.099960 7.547180 0.246860
0.100720 7.517805 0.239074
0.101480 7.398950 0.236436
0.102240 7.402590 0.228614
0.103000 7.408045 0.231991
0.103760 7.222475 0.227062
0.104520 6.835450 0.224756
0.105280 6.669685 0.224707
0.106040 6.720065 0.216432
0.106800 6.572895 0.218048
0.107560 6.406410 0.215895
0.108320 6.121815 0.212790
0.109080 6.195330 0.214332
0.109840 6.446205 0.215994
0.110600 6.149805 0.215071
0.111360 5.761440 0.211775
0.112120 5.873950 0.214989
0.112880 5.633140 0.209643
0.113640 5.850410 0.209586
0.114400 5.574095 0.208175
0.115160 5.715810 0.203388
0.115920 5.541645 0.200322
0.116680 5.392190 0.205516
0.117440 5.261260 0.200276
0.118200 4.958865 0.203518
0.118960 5.247965 0.196386
0.119720 4.906050 0.198101
0.120480 4.957970 0.196418
0.121240 4.620925 0.196071
0.122000 4.714130 0.193766
0.122760 4.640335 0.191605
0.123520 4.503020 0.190810
0.124280 4.462690 0.191163
0.125040 4.334580 0.185774
0.125800 4.520090 0.185371
0.126560 4.098270 0.186722
0.127320 4.080380 0.182829
0.128080 3.995380 0.182900
0.128840 4.350555 0.184926
0.129600 3.925940 0.181071
0.130360 3.455695 0.179013
0.131120 4.071240 0.180301
0.131880 3.878155 0.178147
0.132640 3.440800 0.176998
0.133400 3.166400 0.174986
0.134160 3.513550 0.173151
0.134920 3.435885 0.171867
0.135680 3.598895 0.171885
0.136440 3.223910 0.173692
0.137200 3.171330 0.171711
0.137960 3.209770 0.169947
0.138730 3.025565 0.169625
0.139490 3.150290 0.169965
0.140250 3.028685 0.165523
0.141010 2.924420 0.166132
0.141770 2.970915 0.168087
0.142530 2.924010 0.165580
0.143290 2.800595 0.166563
0.144050 2.707265 0.166011
0.144810 2.894130 0.164367
0.145570 2.893265 0.163377
0.146330 2.634825 0.160835
0.147090 2.401760 0.162008
0.147850 2.417580 0.160909
0.148610 2.491235 0.162012
0.149370 2.222585 0.159264
0.150130 2.436455 0.159162
0.150890 2.282260 0.157832
0.151650 2.353775 0.156139
0.152410 2.264065 0.158586
0.153170 2.114375 0.158423
0.153930 1.847150 0.154703
0.154690 2.144675 0.154752
0.155450 1.998970 0.154781
0.156210 2.176830 0.153960
0.156970 2.323945 0.153925
0.157730 2.061970 0.152327
0.158490 2.071850 0.154675
0.159250 1.902530 0.152199
0.160010 1.856125 0.151103
0.160770 1.762180 0.152854
0.161530 1.747270 0.150827
0.162290 1.906195 0.150014
0.163050 1.760600 0.150251
0.163810 1.658045 0.149310
0.164570 1.610460 0.148487
0.165330 1.592440 0.148596
0.166090 1.770045 0.147330
0.166850 1.633820 0.147005
0.167610 1.546690 0.145233
0.168370 1.799260 0.144289
0.169130 1.657340 0.146945
0.169890 1.416230 0.144540
0.170650 1.567910 0.144180
0.171410 1.434680 0.142896
0.172170 1.461445 0.143052
0.172930 1.357625 0.143236
0.173690 1.396080 0.142984
0.174450 1.203925 0.144501
0.175210 1.111685 0.145573
0.175970 1.319780 0.146029
0.176730 1.433025 0.147016
0.177490 1.293330 0.146934
0.178250 1.227490 0.150194
0.179010 1.160660 0.150711
0.179770 1.188210 0.151535
0.180530 1.092485 0.151040
0.181290 0.945250 0.154632
0.182050 1.061260 0.153267
0.182810 1.272195 0.151987
0.183570 0.966300 0.155237
0.184330 1.227150 0.154484
0.185090 1.192215 0.155856
0.185850 1.088165 0.156482
0.186610 0.918430 0.155608
0.187370 1.172470 0.155612
0.188130 0.989395 0.156782
0.188890 0.808950 0.158423
0.189650 0.965825 0.155537
0.190410 1.092175 0.155407
0.191170 1.092080 0.157818
0.191930 0.998480 0.157291
0.192690 0.984470 0.158536
0.193450 1.011745 0.159682
0.194210 1.018865 0.158589
0.194970 0.735560 0.160495
0.195730 0.869060 0.160095
0.196490 0.922740 0.159593
0.197250 0.719105 0.159569
0.198010 0.861130 0.160778
0.198770 0.800235 0.160382
0.199530 0.770515 0.159243
0.200290 0.627685 0.159226
0.201050 0.791375 0.161800
0.201810 0.818740 0.159929
0.202570 0.975365 0.158854
0.203330 0.903410 0.159120
0.204090 0.669515 0.159063
0.204850 0.685200 0.160301
0.205610 0.766665 0.160410
0.206370 0.828575 0.158667
0.207130 0.789520 0.162161
0.207890 0.789280 0.160594
0.208650 0.906905 0.161181
0.209410 0.742925 0.162231
0.210170 0.740060 0.160085
0.210930 0.773060 0.161220
0.211690 0.769740 0.161333
0.212450 0.875425 0.162047
0.213210 0.899210 0.161690
0.213970 0.775190 0.158250
0.214730 0.531760 0.159569
0.215490 0.812110 0.158016
0.216250 0.717610 0.159756
0.217010 0.746740 0.158465
0.217770 0.697655 0.159431
0.218530 0.866845 0.158416
0.219290 0.753630 0.160880
0.220050 0.699985 0.159738
0.220810 0.697555 0.159466
0.221570 0.735095 0.160149
0.222330 0.779125 0.160138
0.223090 0.816455 0.158727
0.223850 0.873495 0.157521
0.224610 0.631775 0.156153
0.225370 0.747360 0.156163
0.226130 0.724775 0.155799
0.226890 0.645030 0.155364
0.227650 0.557265 0.152313
0.228410 0.516940 0.151312
0.229170 0.731395 0.151966
0.229930 0.593660 0.151040
0.230690 0.614955 0.152553
0.231450 0.733085 0.152288
0.232210 0.707380 0.150336
0.232970 0.561640 0.148642
0.233730 0.815205 0.148494
0.234490 0.692665 0.149597
0.235250 0.580550 0.147762
0.236010 0.650685 0.148228
0.236770 0.624610 0.146262
0.237530 0.724585 0.146453
0.238290 0.654430 0.146620
0.239050 0.676265 0.145389
0.239810 0.835310 0.144318
0.240570 0.578425 0.145329
0.241330 0.573005 0.141365
0.242090 0.624305 0.143858
0.242850 0.652645 0.141499
0.243610 0.703835 0.143250
0.244370 0.574040 0.143281
0.245130 0.678630 0.141552
0.245890 0.761690 0.141559
0.246650 0.937955 0.141563
0.247410 0.674595 0.139767
0.248170 0.924515 0.141814
0.248930 0.431635 0.140081
0.249690 0.605965 0.139052
0.250450 0.579870 0.138826
0.251210 0.739055 0.137709
0.251970 0.746815 0.138133
0.252730 0.572675 0.137433
0.253490 0.660915 0.136015
0.254250 0.524730 0.137069
0.255010 0.607155 0.136715
0.255770 0.688730 0.135608
0.256530 0.500350 0.134689
0.257290 0.781780 0.135163
0.258050 0.622985 0.135750
0.258810 0.569520 0.134717
0.259570 0.645075 0.133621
0.260330 0.750025 0.133296
0.261090 0.768020 0.133876
0.261850 0.563655 0.133476
0.262610 0.674300 0.131655
0.263370 0.822695 0.133066
0.264130 0.680185 0.131528
0.264890 0.572690 0.131566
0.265650 0.663245 0.129851
0.266410 0.691095 0.130166
0.267170 0.604830 0.130682
0.267930 0.503790 0.130389
0.268690 0.604630 0.129972
0.269450 0.692780 0.128494
0.270210 0.485000 0.130361
0.270970 0.514395 0.128667
0.271720 0.590650 0.129155
0.272480 0.539065 0.128593
0.273240 0.464930 0.128391
0.274000 0.660165 0.128787
0.274760 0.671790 0.126729
0.275520 0.582720 0.126842
0.276280 0.515270 0.125240
0.277040 0.589245 0.125566
0.277800 0.745735 0.127238
0.278560 0.473195 0.125209
0.279320 0.578440 0.125180
0.280080 0.538135 0.125258
0.280840 0.742080 0.124544
0.281600 0.839975 0.124788
0.282360 0.628665 0.124017
0.283120 0.714020 0.124035
0.283880 0.670700 0.123670
0.284640 0.452450 0.123211
0.285400 0.625565 0.123274
0.286160 0.611545 0.124307
0.286920 0.583010 0.123154
0.287680 0.533330 0.124427
0.288440 0.598835 0.123405
0.289200 0.622215 0.123437
0.289960 0.665805 0.124021
0.290720 0.410335 0.122786
0.291480 0.555825 0.123688
0.292240 0.561955 0.125820
0.293000 0.541210 0.124254
0.293760 0.472510 0.125127
0.294520 0.567490 0.124622
0.295280 0.563200 0.124756
0.296040 0.412580 0.126475
0.296800 0.545170 0.125071
0.297560 0.501690 0.124470
0.298320 0.558380 0.126485
0.299080 0.602955 0.125170
0.299840 0.497965 0.124579
0.300600 0.445075 0.123678
0.301360 0.441225 0.123688
0.302120 0.443360 0.122733
0.302880 0.406290 0.123172
0.303640 0.493785 0.122744
0.304400 0.428430 0.124632
0.305160 0.393770 0.124409
0.305920 0.530905 0.125477
0.306680 0.416165 0.125382
0.307440 0.466090 0.125707
0.308200 0.549735 0.127267
0.308960 0.473600 0.126294
0.309720 0.476905 0.126209
0.310480 0.508560 0.126729
0.311240 0.498270 0.125958
0.312000 0.475750 0.127100
0.312760 0.467675 0.126100
0.313520 0.478255 0.126011
0.314280 0.560385 0.126920
0.315040 0.635990 0.125817
0.315800 0.654220 0.126641
0.316560 0.746720 0.128168
0.317320 0.348300 0.127440
0.318080 0.304445 0.129696
0.318830 0.476540 0.129933
0.319590 0.431545 0.128999
0.320350 0.430525 0.129321
0.321110 0.487845 0.131383
0.321870 0.396790 0.130389
0.322630 0.557550 0.130916
0.323390 0.517085 0.131888
0.324150 0.564935 0.132100
0.324910 0.450030 0.131616
0.325670 0.575615 0.132956
0.326430 0.353975 0.132779
0.327190 0.482400 0.133632
0.327950 0.545855 0.132008
0.328710 0.474285 0.133540
0.329470 0.550180 0.133653
0.330230 0.450955 0.134088
0.330990 0.500395 0.133448
0.331750 0.379575 0.132889
0.332510 0.263320 0.133458
0.333270 0.523335 0.132267
0.334030 0.440230 0.133458
0.334790 0.535480 0.133815
0.335550 0.552845 0.132224
0.336310 0.307905 0.134919
0.337070 0.385325 0.134066
0.337830 0.306035 0.136057
0.338590 0.456190 0.134028
0.339350 0.353405 0.134314
0.340110 0.469540 0.134678
0.340870 0.568945 0.134788
0.341630 0.370500 0.136612
0.342390 0.354195 0.135368
0.343150 0.264795 0.136874
0.343910 0.497825 0.136185
0.344670 0.535900 0.135760
0.345430 0.379200 0.137422
0.346190 0.329295 0.136185
0.346950 0.502075 0.136630
0.347710 0.504235 0.136216
0.348470 0.489220 0.136460
0.349220 0.522950 0.136570
0.349980 0.402065 0.135074
0.350740 0.216570 0.132507
0.351500 0.466490 0.131089
0.352260 0.437255 0.130297
0.353020 0.275030 0.129671
0.353780 0.490995 0.130092
0.354540 0.320955 0.130453
0.355300 0.376655 0.133412
0.356060 0.253460 0.130661
0.356820 0.485255 0.132822
0.357580 0.430195 0.132995
0.358340 0.532040 0.133257
0.359100 0.366780 0.133083
0.359860 0.532830 0.132599
0.360620 0.514315 0.133055
0.361380 0.435865 0.132871
0.362140 0.582250 0.132670
0.362900 0.553435 0.132617
0.363660 0.489580 0.133805
0.364420 0.613820 0.133338
0.365180 0.335950 0.133635
0.365940 0.363240 0.134756
0.366700 0.591575 0.135124
0.367460 0.228810 0.135750
0.368220 0.314690 0.135545
0.368980 0.369025 0.138073
0.369740 0.443965 0.137652
0.370500 0.401430 0.137252
0.371260 0.494030 0.138363
0.372020 0.472795 0.138812
0.372770 0.545055 0.139834
0.373530 0.298420 0.140665
0.374290 0.553555 0.142847
0.375050 0.508905 0.142723
0.375810 0.438160 0.143727
0.376570 0.324615 0.145361
0.377330 0.488610 0.144714
0.378090 0.394265 0.145633
0.378850 0.297020 0.148837
0.379610 0.220190 0.148960
0.380370 0.324445 0.149689
0.381130 0.482250 0.149961
0.381890 0.507390 0.148960
0.382650 0.482390 0.150173
0.383410 0.430895 0.151117
0.384170 0.469085 0.152900
0.384930 0.450260 0.155032
0.385690 0.373820 0.154491
0.386450 0.486800 0.157645
0.387210 0.286780 0.168260
0.387970 0.312380 0.156407
0.388730 0.425950 0.160562
0.389490 0.404060 0.160279
0.390250 0.510755 0.160421
0.391010 0.434780 0.161178
0.391770 0.326800 0.163943
0.392520 0.143505 0.166156
0.393280 0.519825 0.164491
0.394040 0.558380 0.168561
0.394800 0.377895 0.170202
0.395560 0.308240 0.169625
0.396320 0.433570 0.170393
0.397080 0.142260 0.168667
0.397840 0.510220 0.173034
0.398600 0.498465 0.173911
0.399360 0.279435 0.176333
0.400120 0.271930 0.176103
0.400880 0.460400 0.177808
0.401640 0.164840 0.176881
0.402400 0.244940 0.180435
0.403160 0.441820 0.178098
0.403920 0.359710 0.180803
0.404680 0.438615 11.272776
0.405440 0.412070 0.184148
0.406200 0.180000 0.183366
0.406960 0.476130 0.181386
0.407720 0.327690 0.185492
0.408480 0.469770 0.186754
0.409240 0.287585 0.187560
0.409990 0.428770 0.190453
0.410750 0.340760 0.186549
0.411510 0.574320 0.188292
0.412270 0.250180 0.185746
0.413030 0.522625 0.186312
0.413790 0.341265 0.193154
0.414550 0.119965 0.190789
0.415310 0.429850 0.194243
0.416070 0.146890 0.195583
0.416830 0.202270 0.195636
0.417590 0.442400 0.201704
0.418350 0.499790 0.196195
0.419110 0.357585 0.198246
0.419870 0.474135 0.196980
0.420630 0.476555 0.201248
0.421390 0.499160 0.202023
0.422150 0.229365 0.200587
0.422910 0.624710 0.203487
0.423670 0.368025 0.206291
0.424430 0.656960 0.206397
0.425190 0.501915 0.208639
0.425940 -0.016340 0.209851
0.426700 0.120800 0.211156
0.427460 0.396505 0.220110
0.428220 0.148280 0.217719
0.428980 0.150670 0.217450
0.429740 0.584590 0.223296
0.430500 0.425495 0.221743
0.431260 0.448755 0.225057
0.432020 0.310195 0.228713
0.432780 0.352330 0.230757
0.433540 0.442310 0.231330
0.434300 0.444275 0.234035
0.435060 0.379440 0.242150
