# Supplementary material for: Hallucination of closed repeat proteins containing central pockets
Source: Nat Struct Mol Biol. 2023 Sep 28;30(11):1755–60. doi: 10.1038/s41594-023-01112-6 (PMC10643118; doi:10.1038/s41594-023-01112-6)
Supplement: Supplementary file 4 — Small-angle X-ray scattering raw data. [file 41594_2023_1112_MOESM4_ESM.tar › SAXS_submit/D8/C3_results/Average/C3_high_D8_snap_00025.sub.1.ave.dat]

0.010260 22.805780 74.570198
0.011020 30.043395 76.934392
0.011780 24.991190 46.190315
0.012540 27.050235 27.366245
0.013300 29.008910 16.917383
0.014060 27.314610 10.145460
0.014820 27.219420 6.073359
0.015580 27.235410 4.820838
0.016340 27.422280 3.593929
0.017100 26.489680 2.593037
0.017860 25.835995 1.619830
0.018620 26.410975 1.403967
0.019380 25.772350 1.077436
0.020140 26.237880 0.996011
0.020900 25.224280 0.892242
0.021660 25.815670 0.795332
0.022420 25.674525 0.751517
0.023180 24.716260 0.735785
0.023950 24.520670 0.708769
0.024710 24.696175 0.664013
0.025470 24.362210 0.648914
0.026230 23.525160 0.621871
0.026990 23.745125 0.610145
0.027750 23.579020 0.585460
0.028510 23.664080 0.587765
0.029270 23.135970 0.549894
0.030030 23.354025 0.544950
0.030790 23.073550 0.527914
0.031550 22.935365 0.530269
0.032310 22.190545 0.514013
0.033070 22.251260 0.480926
0.033830 22.179570 0.481931
0.034590 22.008215 0.469894
0.035350 21.665465 0.470693
0.036110 22.854665 0.462705
0.036870 22.791425 0.452062
0.037630 21.333195 0.435930
0.038390 21.847225 0.426326
0.039150 21.059045 0.429328
0.039910 20.700360 0.415499
0.040670 21.053615 0.415403
0.041430 20.474610 0.407161
0.042190 20.585415 0.398175
0.042950 19.786860 0.392776
0.043710 20.261755 0.388122
0.044470 19.857020 0.384844
0.045230 19.779765 0.376881
0.045990 19.859190 0.367938
0.046750 19.698270 0.363741
0.047510 18.972055 0.358628
0.048270 19.226870 0.358426
0.049030 18.792365 0.354820
0.049790 18.484365 0.354547
0.050550 18.427405 0.347532
0.051310 18.473890 0.339243
0.052070 18.456380 0.335888
0.052830 17.337520 0.340548
0.053590 17.687820 0.327422
0.054350 17.402750 0.329593
0.055110 17.164830 0.326312
0.055870 17.288820 0.321146
0.056630 17.046265 0.321482
0.057390 16.537420 0.313441
0.058150 16.722620 0.314735
0.058910 16.615305 0.307192
0.059670 16.380735 0.310255
0.060430 16.049760 0.304402
0.061190 15.994190 0.301998
0.061950 15.822270 0.296467
0.062710 15.345140 0.294417
0.063470 15.464200 0.287153
0.064230 14.522280 0.289360
0.064990 14.898840 0.285658
0.065750 14.345995 0.288299
0.066510 14.385370 0.281545
0.067270 14.341675 0.282221
0.068030 14.150360 0.282005
0.068790 13.808110 0.279385
0.069550 13.761635 0.272960
0.070310 13.560305 0.270955
0.071070 13.589280 0.266970
0.071830 13.119830 0.267804
0.072590 13.003555 0.266379
0.073350 12.891780 0.263992
0.074120 12.707360 0.266588
0.074880 12.095345 0.256460
0.075640 12.299845 0.255962
0.076400 11.998665 0.252489
0.077160 12.104945 0.257928
0.077920 11.882170 0.247871
0.078680 11.739080 0.251860
0.079440 11.445305 0.246793
0.080200 11.294730 0.243338
0.080960 11.260545 0.245559
0.081720 11.093685 0.243398
0.082480 11.010875 0.243936
0.083240 10.828070 0.240301
0.084000 10.511545 0.241001
0.084760 10.427640 0.247560
0.085520 10.253800 0.251001
0.086280 10.143870 0.253688
0.087040 9.913235 0.253575
0.087800 9.736920 0.256846
0.088560 9.547720 0.257585
0.089320 9.345670 0.257542
0.090080 8.915605 0.256036
0.090840 9.423540 0.256181
0.091600 8.623490 0.263688
0.092360 9.092110 0.263861
0.093120 8.741945 0.257631
0.093880 8.620920 0.267793
0.094640 8.320055 0.258536
0.095400 8.102880 0.257843
0.096160 8.194690 0.253274
0.096920 7.958975 0.248773
0.097680 7.894075 0.251931
0.098440 7.792650 0.259508
0.099200 8.072900 0.259523
0.099960 7.683505 0.245951
0.100720 7.420880 0.237532
0.101480 7.431575 0.236315
0.102240 7.279275 0.234286
0.103000 7.035205 0.226673
0.103760 7.269950 0.227931
0.104520 7.002125 0.223978
0.105280 6.651740 0.222079
0.106040 6.748835 0.219752
0.106800 6.404935 0.218451
0.107560 6.627635 0.216354
0.108320 6.316870 0.216050
0.109080 6.100705 0.210035
0.109840 6.070120 0.211552
0.110600 6.271825 0.213967
0.111360 6.059655 0.212970
0.112120 5.915835 0.215934
0.112880 5.718895 0.207171
0.113640 5.716575 0.208511
0.114400 5.365265 0.205290
0.115160 5.352695 0.204823
0.115920 5.293215 0.202631
0.116680 5.053010 0.202801
0.117440 5.203435 0.199721
0.118200 5.062170 0.198126
0.118960 5.085125 0.198391
0.119720 4.733015 0.198303
0.120480 4.667215 0.195354
0.121240 4.417825 0.192051
0.122000 4.616050 0.191050
0.122760 4.536770 0.188946
0.123520 4.704915 0.191379
0.124280 4.500695 0.191757
0.125040 4.172180 0.187143
0.125800 4.321055 0.186885
0.126560 4.157675 0.183840
0.127320 4.034000 0.184134
0.128080 4.108315 0.181478
0.128840 3.801135 0.183320
0.129600 3.812100 0.181881
0.130360 3.816715 0.179190
0.131120 3.892860 0.178310
0.131880 3.548855 0.179024
0.132640 3.376290 0.178723
0.133400 3.548955 0.173918
0.134160 3.498115 0.175746
0.134920 3.350590 0.172960
0.135680 3.618515 0.172359
0.136440 3.423860 0.172231
0.137200 3.250820 0.170817
0.137960 3.147810 0.170665
0.138730 3.407895 0.170541
0.139490 2.932110 0.168094
0.140250 3.010610 0.167946
0.141010 3.050270 0.169445
0.141770 2.850150 0.166312
0.142530 2.688905 0.167942
0.143290 2.771580 0.166178
0.144050 2.764975 0.165329
0.144810 2.811665 0.163352
0.145570 2.763330 0.162504
0.146330 2.636980 0.162977
0.147090 2.365300 0.161439
0.147850 2.583140 0.162164
0.148610 2.516875 0.161715
0.149370 2.274440 0.160644
0.150130 2.408290 0.158327
0.150890 2.530310 0.156319
0.151650 2.219580 0.159105
0.152410 2.241955 0.157274
0.153170 2.072230 0.157857
0.153930 2.122440 0.157344
0.154690 2.121450 0.155308
0.155450 2.150365 0.153674
0.156210 1.791470 0.155665
0.156970 1.909910 0.154859
0.157730 2.066910 0.153006
0.158490 2.061765 0.152885
0.159250 1.877015 0.151648
0.160010 1.843965 0.152525
0.160770 1.909320 0.152337
0.161530 1.750300 0.150895
0.162290 1.779075 0.150460
0.163050 1.868345 0.149438
0.163810 1.726580 0.148571
0.164570 1.879995 0.149296
0.165330 1.758430 0.147981
0.166090 1.654025 0.146379
0.166850 1.540230 0.146489
0.167610 1.496430 0.146895
0.168370 1.651250 0.145110
0.169130 1.627390 0.145785
0.169890 1.695335 0.144303
0.170650 1.590000 0.146135
0.171410 1.508510 0.143791
0.172170 1.443070 0.143547
0.172930 1.464235 0.142620
0.173690 1.403235 0.142224
0.174450 1.341270 0.144035
0.175210 1.596735 0.144310
0.175970 1.487565 0.144820
0.176730 1.151615 0.147528
0.177490 1.450430 0.148342
0.178250 1.339860 0.148441
0.179010 1.203305 0.149671
0.179770 1.192275 0.150895
0.180530 1.245580 0.152192
0.181290 1.329955 0.152811
0.182050 1.205975 0.153561
0.182810 1.220310 0.154367
0.183570 1.124855 0.153052
0.184330 1.202385 0.153759
0.185090 1.155110 0.155131
0.185850 0.979760 0.155962
0.186610 0.952790 0.156892
0.187370 1.003065 0.157327
0.188130 0.983375 0.154417
0.188890 1.138490 0.159095
0.189650 0.929540 0.159364
0.190410 0.920325 0.155594
0.191170 0.776425 0.157974
0.191930 0.831665 0.157783
0.192690 0.860600 0.158016
0.193450 1.085040 0.159006
0.194210 0.812215 0.158483
0.194970 0.958285 0.158158
0.195730 0.905935 0.159272
0.196490 0.889555 0.158345
0.197250 0.962400 0.159982
0.198010 0.930595 0.160230
0.198770 0.896200 0.158745
0.199530 0.943240 0.159035
0.200290 0.807625 0.159395
0.201050 0.939560 0.160014
0.201810 0.902330 0.159250
0.202570 0.953115 0.159714
0.203330 0.944640 0.158872
0.204090 0.729310 0.158681
0.204850 0.687580 0.158798
0.205610 0.772905 0.160605
0.206370 0.874925 0.160325
0.207130 0.684075 0.161701
0.207890 0.748310 0.160934
0.208650 1.033880 0.160987
0.209410 0.847110 0.161595
0.210170 0.807535 0.162412
0.210930 0.858505 0.159516
0.211690 0.857225 0.161644
0.212450 0.923485 0.161358
0.213210 0.824285 0.161612
0.213970 0.693440 0.157581
0.214730 0.599515 0.159721
0.215490 0.586915 0.160120
0.216250 0.621890 0.158041
0.217010 0.890070 0.158338
0.217770 0.750690 0.162143
0.218530 0.773365 0.159498
0.219290 0.766815 0.161612
0.220050 0.629965 0.157694
0.220810 0.667320 0.158426
0.221570 0.822790 0.158936
0.222330 0.745395 0.157592
0.223090 0.899335 0.159006
0.223850 0.760200 0.157107
0.224610 0.642255 0.158045
0.225370 0.693500 0.157012
0.226130 0.726950 0.155103
0.226890 0.711820 0.156015
0.227650 0.723715 0.152086
0.228410 0.642580 0.150233
0.229170 0.784640 0.151966
0.229930 0.632220 0.151786
0.230690 0.580105 0.149583
0.231450 0.829150 0.151800
0.232210 0.674665 0.151167
0.232970 0.603530 0.147822
0.233730 0.715530 0.147984
0.234490 0.646850 0.148540
0.235250 0.423450 0.148356
0.236010 0.694175 0.147854
0.236770 0.570860 0.148621
0.237530 0.680020 0.146192
0.238290 0.733835 0.146174
0.239050 0.663820 0.147019
0.239810 0.427630 0.143929
0.240570 0.734365 0.143685
0.241330 0.730950 0.143292
0.242090 0.682315 0.142687
0.242850 0.770075 0.144661
0.243610 0.809055 0.142199
0.244370 0.862795 0.142684
0.245130 0.643815 0.142656
0.245890 0.553985 0.140046
0.246650 0.755110 0.140902
0.247410 0.909130 0.140180
0.248170 0.636290 0.139537
0.248930 0.633390 0.140743
0.249690 0.662115 0.140149
0.250450 0.613870 0.139070
0.251210 0.863450 0.137666
0.251970 0.726245 0.138087
0.252730 0.797480 0.136489
0.253490 0.740450 0.135400
0.254250 0.569920 0.135764
0.255010 0.691190 0.137175
0.255770 0.698005 0.135134
0.256530 0.457955 0.134802
0.257290 0.584165 0.134795
0.258050 0.596110 0.134074
0.258810 0.595320 0.133062
0.259570 0.751700 0.135117
0.260330 0.642280 0.132797
0.261090 0.546105 0.133069
0.261850 0.408650 0.132868
0.262610 0.615920 0.133214
0.263370 0.564280 0.131570
0.264130 0.665475 0.131471
0.264890 0.542630 0.131757
0.265650 0.677020 0.130753
0.266410 0.621685 0.130255
0.267170 0.574275 0.131124
0.267930 0.702110 0.129558
0.268690 0.783590 0.130509
0.269450 0.730380 0.129901
0.270210 0.710280 0.129374
0.270970 0.728885 0.128462
0.271720 0.580715 0.128373
0.272480 0.648270 0.128062
0.273240 0.629365 0.128476
0.274000 0.616415 0.126595
0.274760 0.613575 0.126397
0.275520 0.533425 0.127415
0.276280 0.721530 0.126443
0.277040 0.602940 0.126556
0.277800 0.636755 0.125838
0.278560 0.730170 0.125283
0.279320 0.533985 0.126029
0.280080 0.533885 0.124622
0.280840 0.585475 0.123851
0.281600 0.560150 0.124611
0.282360 0.670350 0.123720
0.283120 0.483250 0.124459
0.283880 0.522510 0.124296
0.284640 0.598915 0.122578
0.285400 0.583080 0.123448
0.286160 0.636185 0.124088
0.286920 0.562685 0.123540
0.287680 0.458020 0.123338
0.288440 0.645960 0.123985
0.289200 0.538415 0.123377
0.289960 0.581210 0.125067
0.290720 0.684320 0.122433
0.291480 0.533065 0.123388
0.292240 0.540850 0.124519
0.293000 0.584565 0.124590
0.293760 0.533000 0.124922
0.294520 0.613770 0.124611
0.295280 0.369380 0.125025
0.296040 0.493845 0.123794
0.296800 0.647035 0.123890
0.297560 0.384000 0.125308
0.298320 0.385715 0.124703
0.299080 0.532260 0.124052
0.299840 0.542195 0.124240
0.300600 0.527710 0.124392
0.301360 0.411870 0.122726
0.302120 0.447900 0.123006
0.302880 0.595110 0.122677
0.303640 0.370200 0.123716
0.304400 0.549220 0.122758
0.305160 0.564835 0.125194
0.305920 0.626325 0.125463
0.306680 0.375720 0.125559
0.307440 0.536955 0.125718
0.308200 0.435920 0.126651
0.308960 0.599715 0.126588
0.309720 0.626095 0.125838
0.310480 0.582495 0.126414
0.311240 0.582805 0.126605
0.312000 0.455810 0.126160
0.312760 0.555325 0.126849
0.313520 0.356105 0.126100
0.314280 0.646595 0.125990
0.315040 0.443005 0.126757
0.315800 0.360650 0.126361
0.316560 0.444435 0.128115
0.317320 0.434255 0.127489
0.318080 0.459510 0.128745
0.318830 0.584580 0.127663
0.319590 0.499195 0.130467
0.320350 0.574835 0.130011
0.321110 0.529900 0.130622
0.321870 0.375945 0.130728
0.322630 0.422660 0.131333
0.323390 0.507850 0.130792
0.324150 0.445940 0.132019
0.324910 0.569215 0.133628
0.325670 0.475475 0.131340
0.326430 0.491815 0.133366
0.327190 0.397035 0.131994
0.327950 0.492105 0.133129
0.328710 0.365385 0.133285
0.329470 0.639660 0.131835
0.330230 0.436670 0.133197
0.330990 0.514615 0.132694
0.331750 0.414050 0.133628
0.332510 0.305640 0.133975
0.333270 0.545890 0.133243
0.334030 0.567850 0.133211
0.334790 0.411655 0.133536
0.335550 0.485555 0.134165
0.336310 0.372790 0.134459
0.337070 0.449065 0.133335
0.337830 0.546785 0.134954
0.338590 0.391815 0.134731
0.339350 0.560815 0.134618
0.340110 0.462470 0.135350
0.340870 0.512145 0.133971
0.341630 0.418615 0.135226
0.342390 0.502795 0.136457
0.343150 0.434640 0.135827
0.343910 0.546620 0.135152
0.344670 0.495780 0.137136
0.345430 0.559345 0.135891
0.346190 0.517450 0.136616
0.346950 0.388920 0.136955
0.347710 0.597765 0.134820
0.348470 0.409650 0.138628
0.349220 0.509515 0.137415
0.349980 0.393150 0.135279
0.350740 0.547265 0.133108
0.351500 0.538290 0.132755
0.352260 0.544110 0.130163
0.353020 0.465425 0.130304
0.353780 0.481665 0.129678
0.354540 0.419445 0.131287
0.355300 0.321120 0.131199
0.356060 0.313100 0.131570
0.356820 0.447740 0.132412
0.357580 0.388955 0.132659
0.358340 0.301240 0.133557
0.359100 0.476575 0.133161
0.359860 0.460925 0.132896
0.360620 0.446725 0.133292
0.361380 0.332765 0.133752
0.362140 0.308715 0.132178
0.362900 0.544845 0.133497
0.363660 0.459705 0.134639
0.364420 0.543360 0.133465
0.365180 0.442245 0.134625
0.365940 0.398950 0.134547
0.366700 0.415485 0.134873
0.367460 0.563830 0.134657
0.368220 0.605955 0.138632
0.368980 0.314640 0.137557
0.369740 0.363380 0.137366
0.370500 0.486375 0.137956
0.371260 0.218530 0.138593
0.372020 0.544610 0.139625
0.372770 0.359350 0.139003
0.373530 0.368410 0.141867
0.374290 0.454925 0.143221
0.375050 0.495355 0.144052
0.375810 0.407475 0.144003
0.376570 0.514620 0.144052
0.377330 0.373260 0.145530
0.378090 0.356155 0.146054
0.378850 0.412075 0.148579
0.379610 0.387675 0.147931
0.380370 0.511615 0.148087
0.381130 0.206740 0.148865
0.381890 0.574895 0.149512
0.382650 0.239140 0.152164
0.383410 0.235875 0.153865
0.384170 0.289210 0.152624
0.384930 0.412735 0.154183
0.385690 0.450495 0.154289
0.386450 0.404610 0.157012
0.387210 0.297260 0.159151
0.387970 0.249700 0.159798
0.388730 0.293035 0.159777
0.389490 0.322140 0.160644
0.390250 0.407780 0.159463
0.391010 0.331205 0.162942
0.391770 0.210780 0.163211
0.392520 0.223480 0.164229
0.393280 0.470835 0.166715
0.394040 0.479530 0.167617
0.394800 0.433150 0.168409
0.395560 0.579340 0.170972
0.396320 0.521880 0.170962
0.397080 0.430450 0.173310
0.397840 0.400805 0.173356
0.398600 0.442300 0.171743
0.399360 0.345710 0.175117
0.400120 0.405380 0.175813
0.400880 0.506845 0.178801
0.401640 0.422660 0.175916
0.402400 0.193740 0.181047
0.403160 0.344030 0.180283
0.403920 0.438330 0.180134
0.404680 0.396110 8.849395
0.405440 0.425780 0.183327
0.406200 0.431290 0.185361
0.406960 0.291465 0.182956
0.407720 0.539210 0.185064
0.408480 0.467320 0.186393
0.409240 0.012010 0.187005
0.409990 0.225430 0.188946
0.410750 0.352720 0.187263
0.411510 0.364785 0.189505
0.412270 0.605585 0.191740
0.413030 0.556695 0.193635
0.413790 0.392720 0.191492
0.414550 0.268660 0.192426
0.415310 0.435175 0.193950
0.416070 0.326575 0.191418
0.416830 0.261725 0.192270
0.417590 0.471835 0.197245
0.418350 0.602760 0.197716
0.419110 0.509115 0.195156
0.419870 0.389515 0.203154
0.420630 0.510210 0.197111
0.421390 0.617775 0.198345
0.422150 0.285370 0.205905
0.422910 0.249620 0.204028
0.423670 0.426105 0.207235
0.424430 0.223690 0.206673
0.425190 0.410150 0.211040
0.425940 0.285120 0.214275
0.426700 0.406315 0.209498
0.427460 0.463640 0.214547
0.428220 0.437650 0.217839
0.428980 -0.140155 0.219052
0.429740 0.265915 0.225552
0.430500 0.393270 0.225152
0.431260 0.460025 0.227878
0.432020 0.380460 0.230965
0.432780 0.373575 0.232143
0.433540 0.055510 0.234699
0.434300 0.477080 0.233289
0.435060 0.166200 0.247260
