# Supplementary material for: Hallucination of closed repeat proteins containing central pockets
Source: Nat Struct Mol Biol. 2023 Sep 28;30(11):1755–60. doi: 10.1038/s41594-023-01112-6 (PMC10643118; doi:10.1038/s41594-023-01112-6)
Supplement: Supplementary file 4 — Small-angle X-ray scattering raw data. [file 41594_2023_1112_MOESM4_ESM.tar › SAXS_submit/D8/C3_results/Average/C3_high_D8_snap_00019.sub.1.ave.dat]

0.010260 28.849020 75.166559
0.011020 29.670755 76.821694
0.011780 27.517120 46.362454
0.012540 28.405175 27.233076
0.013300 24.100705 16.972928
0.014060 28.485285 10.053020
0.014820 26.822505 6.040460
0.015580 25.765290 4.685919
0.016340 26.095745 3.488929
0.017100 27.084445 2.603847
0.017860 26.358125 1.688738
0.018620 26.476010 1.401761
0.019380 25.879150 1.114876
0.020140 24.893505 0.989190
0.020900 25.227150 0.878610
0.021660 24.609720 0.807613
0.022420 24.453880 0.785831
0.023180 25.074460 0.723939
0.023950 24.842220 0.697479
0.024710 24.677865 0.686082
0.025470 24.956125 0.649922
0.026230 24.473385 0.631913
0.026990 23.741560 0.609279
0.027750 24.353585 0.591315
0.028510 23.732560 0.576107
0.029270 22.874105 0.548172
0.030030 23.507000 0.531291
0.030790 24.195340 0.528091
0.031550 23.692270 0.521301
0.032310 22.662180 0.509395
0.033070 23.082485 0.482684
0.033830 22.948945 0.477949
0.034590 22.587955 0.464678
0.035350 22.062805 0.469250
0.036110 21.572085 0.470375
0.036870 21.695825 0.445994
0.037630 21.498985 0.443115
0.038390 21.367375 0.434887
0.039150 20.870955 0.418200
0.039910 20.862160 0.426305
0.040670 20.817845 0.421729
0.041430 20.652495 0.405361
0.042190 20.451135 0.402104
0.042950 20.056935 0.397567
0.043710 20.444950 0.383098
0.044470 19.577850 0.387999
0.045230 20.263980 0.376393
0.045990 19.492595 0.363847
0.046750 19.720545 0.367482
0.047510 18.982140 0.357511
0.048270 19.143645 0.363897
0.049030 19.028930 0.350067
0.049790 18.900630 0.353734
0.050550 18.651280 0.346959
0.051310 18.171285 0.341107
0.052070 18.445040 0.343320
0.052830 17.751280 0.341040
0.053590 17.776045 0.331570
0.054350 17.574755 0.327931
0.055110 17.439510 0.330817
0.055870 16.975730 0.324894
0.056630 16.958400 0.322277
0.057390 16.907230 0.317111
0.058150 16.621695 0.306330
0.058910 16.136700 0.307698
0.059670 16.358855 0.306602
0.060430 15.976740 0.300364
0.061190 15.475270 0.300799
0.061950 15.727285 0.299264
0.062710 15.409375 0.294088
0.063470 14.984165 0.293059
0.064230 15.514530 0.292097
0.064990 14.733100 0.284508
0.065750 14.719240 0.287917
0.066510 14.786705 0.285824
0.067270 14.506160 0.280110
0.068030 14.092835 0.278579
0.068790 13.992080 0.278808
0.069550 13.884260 0.272613
0.070310 13.855345 0.271025
0.071070 13.465885 0.268851
0.071830 13.203940 0.267086
0.072590 13.233135 0.261789
0.073350 12.941980 0.260297
0.074120 12.220505 0.260442
0.074880 12.622665 0.258762
0.075640 12.380985 0.253784
0.076400 12.145830 0.254544
0.077160 12.164070 0.250329
0.077920 11.745205 0.251786
0.078680 11.868825 0.248883
0.079440 11.401840 0.249579
0.080200 11.227370 0.248543
0.080960 11.336340 0.245679
0.081720 10.844430 0.244409
0.082480 10.686860 0.242680
0.083240 11.259410 0.238487
0.084000 10.655800 0.241917
0.084760 10.334850 0.242878
0.085520 10.425490 0.249760
0.086280 10.403480 0.251924
0.087040 9.826190 0.255361
0.087800 9.986470 0.254130
0.088560 9.682825 0.256061
0.089320 9.836230 0.256906
0.090080 9.099875 0.258907
0.090840 9.083425 0.259349
0.091600 9.030850 0.258642
0.092360 8.871860 0.257058
0.093120 8.781590 0.260537
0.093880 8.641690 0.269862
0.094640 8.206850 0.262850
0.095400 8.483465 0.258289
0.096160 8.589595 0.254675
0.096920 8.180450 0.248236
0.097680 7.576990 0.252843
0.098440 7.989935 0.256453
0.099200 7.788870 0.253465
0.099960 7.770365 0.248975
0.100720 7.742330 0.240594
0.101480 7.610970 0.233405
0.102240 7.337965 0.232196
0.103000 7.308590 0.232178
0.103760 7.205455 0.226450
0.104520 7.193155 0.224314
0.105280 6.862760 0.224417
0.106040 6.845270 0.221178
0.106800 6.655120 0.218547
0.107560 6.425660 0.215962
0.108320 6.192445 0.216192
0.109080 6.110050 0.212486
0.109840 6.227105 0.214282
0.110600 6.207430 0.213879
0.111360 5.754975 0.213232
0.112120 5.904900 0.213236
0.112880 5.629340 0.208200
0.113640 5.588000 0.207740
0.114400 5.425895 0.204183
0.115160 5.395225 0.202550
0.115920 5.550485 0.201991
0.116680 5.177205 0.203975
0.117440 5.233730 0.198306
0.118200 4.966125 0.199791
0.118960 4.988455 0.196029
0.119720 4.751650 0.197047
0.120480 4.700275 0.196715
0.121240 4.556410 0.193373
0.122000 4.339765 0.192323
0.122760 4.412780 0.190435
0.123520 4.784265 0.190152
0.124280 4.146055 0.190591
0.125040 4.528070 0.188575
0.125800 4.266885 0.186036
0.126560 4.111530 0.187153
0.127320 4.222655 0.184173
0.128080 3.965285 0.183787
0.128840 3.908005 0.182397
0.129600 3.939780 0.182111
0.130360 3.589795 0.178610
0.131120 3.709870 0.180117
0.131880 3.821540 0.178932
0.132640 3.591705 0.177885
0.133400 3.392920 0.173451
0.134160 3.468680 0.175753
0.134920 3.466465 0.172963
0.135680 3.295630 0.172578
0.136440 3.258620 0.173186
0.137200 3.481210 0.171460
0.137960 2.999325 0.170718
0.138730 3.227335 0.169399
0.139490 2.871015 0.169533
0.140250 2.828430 0.166107
0.141010 3.109070 0.167525
0.141770 2.963970 0.167903
0.142530 2.852695 0.165583
0.143290 2.694150 0.164035
0.144050 2.697625 0.166383
0.144810 2.791305 0.164360
0.145570 2.618100 0.163405
0.146330 2.523585 0.162769
0.147090 2.597385 0.160732
0.147850 2.549925 0.162893
0.148610 2.440390 0.161634
0.149370 2.229300 0.160347
0.150130 2.281595 0.158957
0.150890 2.342080 0.157182
0.151650 2.204585 0.157532
0.152410 2.299460 0.159272
0.153170 2.291735 0.155110
0.153930 2.222595 0.157072
0.154690 2.016015 0.155739
0.155450 2.137120 0.154215
0.156210 2.066915 0.154512
0.156970 2.046680 0.154661
0.157730 2.229330 0.154325
0.158490 1.963890 0.152482
0.159250 2.032405 0.152351
0.160010 1.701980 0.152249
0.160770 1.697420 0.153345
0.161530 1.904170 0.151383
0.162290 1.869015 0.150622
0.163050 1.730185 0.149141
0.163810 1.740180 0.148575
0.164570 1.784290 0.148419
0.165330 1.675220 0.146782
0.166090 1.788610 0.146110
0.166850 1.656405 0.145909
0.167610 1.646535 0.145849
0.168370 1.601460 0.144562
0.169130 1.664200 0.145513
0.169890 1.685175 0.146566
0.170650 1.251495 0.142677
0.171410 1.254600 0.144180
0.172170 1.393825 0.142797
0.172930 1.127080 0.142461
0.173690 1.451530 0.144077
0.174450 1.263300 0.143193
0.175210 1.369105 0.144533
0.175970 1.357210 0.145530
0.176730 1.358375 0.148151
0.177490 1.320425 0.149013
0.178250 1.197475 0.149784
0.179010 1.358650 0.150972
0.179770 1.077590 0.151665
0.180530 1.185325 0.152479
0.181290 1.207045 0.151057
0.182050 1.270830 0.153151
0.182810 1.307920 0.154756
0.183570 1.089245 0.154066
0.184330 0.959965 0.155039
0.185090 1.093355 0.155385
0.185850 1.194070 0.157033
0.186610 1.102270 0.155955
0.187370 0.966265 0.157733
0.188130 1.051305 0.155315
0.188890 0.832950 0.156075
0.189650 1.091240 0.156383
0.190410 0.992715 0.158136
0.191170 0.998345 0.157521
0.191930 0.977570 0.158377
0.192690 0.918450 0.157493
0.193450 0.932795 0.158020
0.194210 1.041380 0.158037
0.194970 1.033360 0.157790
0.195730 0.824910 0.159993
0.196490 0.862265 0.157783
0.197250 0.845060 0.159480
0.198010 0.742605 0.159364
0.198770 0.708300 0.158971
0.199530 1.043715 0.160414
0.200290 0.951235 0.161432
0.201050 0.941415 0.160343
0.201810 0.807195 0.159696
0.202570 0.665610 0.157493
0.203330 0.800990 0.160463
0.204090 0.904105 0.160774
0.204850 0.866795 0.159986
0.205610 0.921875 0.161895
0.206370 0.712750 0.160255
0.207130 1.036085 0.161641
0.207890 0.800500 0.160976
0.208650 0.608835 0.158773
0.209410 0.934760 0.160555
0.210170 0.724755 0.161400
0.210930 0.637930 0.159972
0.211690 0.864380 0.162461
0.212450 0.740550 0.160891
0.213210 0.801265 0.161379
0.213970 0.866460 0.159318
0.214730 0.860300 0.158858
0.215490 0.880145 0.159908
0.216250 0.831280 0.160902
0.217010 0.905170 0.159141
0.217770 0.664950 0.159565
0.218530 0.892985 0.160859
0.219290 0.761715 0.158437
0.220050 0.784765 0.158833
0.220810 0.763995 0.159809
0.221570 0.739810 0.160513
0.222330 0.671775 0.157153
0.223090 0.673680 0.158720
0.223850 0.626035 0.157843
0.224610 0.725560 0.155453
0.225370 0.780595 0.155796
0.226130 0.764705 0.156924
0.226890 0.822845 0.153960
0.227650 0.732525 0.153045
0.228410 0.807680 0.153844
0.229170 0.761095 0.152426
0.229930 0.810720 0.151273
0.230690 0.619025 0.150594
0.231450 0.677025 0.150187
0.232210 0.709315 0.150608
0.232970 0.890165 0.148402
0.233730 0.819450 0.148759
0.234490 0.532610 0.148101
0.235250 0.704530 0.146591
0.236010 0.612700 0.147217
0.236770 0.962145 0.147868
0.237530 0.694700 0.147999
0.238290 0.647435 0.144685
0.239050 0.842165 0.144972
0.239810 0.676340 0.144837
0.240570 0.599695 0.144961
0.241330 0.502435 0.143317
0.242090 0.812650 0.143193
0.242850 0.584545 0.143582
0.243610 0.514945 0.143550
0.244370 0.703985 0.142267
0.245130 0.819760 0.143253
0.245890 0.612620 0.140573
0.246650 0.750175 0.141407
0.247410 0.808335 0.140099
0.248170 0.662575 0.141467
0.248930 0.675410 0.141011
0.249690 0.688485 0.140849
0.250450 0.518800 0.139579
0.251210 0.624380 0.139017
0.251970 0.669820 0.137500
0.252730 0.734630 0.136050
0.253490 0.685485 0.136252
0.254250 0.659605 0.136807
0.255010 0.715120 0.136206
0.255770 0.827475 0.136867
0.256530 0.721490 0.135750
0.257290 0.613165 0.135382
0.258050 0.545915 0.132765
0.258810 0.628100 0.134028
0.259570 0.662240 0.133504
0.260330 0.694205 0.132825
0.261090 0.671830 0.133678
0.261850 0.596090 0.133182
0.262610 0.666505 0.132624
0.263370 0.735350 0.132054
0.264130 0.616750 0.132433
0.264890 0.670115 0.131086
0.265650 0.516885 0.130842
0.266410 0.753135 0.131736
0.267170 0.884040 0.130240
0.267930 0.481920 0.129735
0.268690 0.634235 0.127924
0.269450 0.686655 0.128412
0.270210 0.667610 0.128271
0.270970 0.395020 0.129165
0.271720 0.568405 0.128847
0.272480 0.681960 0.129413
0.273240 0.404115 0.128709
0.274000 0.643090 0.127072
0.274760 0.564250 0.126959
0.275520 0.536355 0.126153
0.276280 0.650360 0.125919
0.277040 0.621780 0.128034
0.277800 0.618050 0.126100
0.278560 0.680905 0.125039
0.279320 0.678315 0.124745
0.280080 0.609110 0.125226
0.280840 0.760535 0.124540
0.281600 0.536860 0.123349
0.282360 0.616090 0.123709
0.283120 0.558975 0.124074
0.283880 0.510635 0.123366
0.284640 0.646185 0.123310
0.285400 0.538205 0.124986
0.286160 0.731735 0.123741
0.286920 0.556790 0.124052
0.287680 0.639525 0.123794
0.288440 0.534815 0.124356
0.289200 0.654940 0.124491
0.289960 0.570770 0.124657
0.290720 0.551950 0.122949
0.291480 0.541575 0.124088
0.292240 0.548160 0.125502
0.293000 0.533655 0.123617
0.293760 0.443625 0.124409
0.294520 0.467980 0.124784
0.295280 0.397725 0.124929
0.296040 0.705675 0.124607
0.296800 0.532545 0.124300
0.297560 0.517985 0.125948
0.298320 0.386535 0.125318
0.299080 0.542225 0.124784
0.299840 0.492605 0.124296
0.300600 0.550880 0.124257
0.301360 0.521445 0.123349
0.302120 0.385290 0.123494
0.302880 0.498160 0.123632
0.303640 0.633760 0.123062
0.304400 0.427225 0.123670
0.305160 0.501215 0.125636
0.305920 0.443460 0.125410
0.306680 0.479785 0.124908
0.307440 0.585910 0.126273
0.308200 0.599210 0.125757
0.308960 0.502705 0.125827
0.309720 0.653975 0.126008
0.310480 0.428295 0.127397
0.311240 0.389385 0.126160
0.312000 0.559685 0.126722
0.312760 0.499325 0.126528
0.313520 0.437755 0.126779
0.314280 0.486270 0.127143
0.315040 0.564115 0.125502
0.315800 0.748405 0.126241
0.316560 0.584840 0.128016
0.317320 0.405635 0.128692
0.318080 0.533790 0.128320
0.318830 0.511610 0.129413
0.319590 0.564775 0.128628
0.320350 0.454220 0.129420
0.321110 0.439965 0.130477
0.321870 0.404550 0.129063
0.322630 0.594690 0.131192
0.323390 0.413040 0.130576
0.324150 0.643290 0.132189
0.324910 0.564960 0.132320
0.325670 0.508185 0.132500
0.326430 0.661405 0.133748
0.327190 0.550580 0.132369
0.327950 0.544645 0.132210
0.328710 0.569475 0.131400
0.329470 0.492900 0.132765
0.330230 0.498565 0.132606
0.330990 0.582055 0.133069
0.331750 0.385880 0.131591
0.332510 0.346375 0.133303
0.333270 0.354585 0.134282
0.334030 0.510025 0.133465
0.334790 0.342430 0.134961
0.335550 0.447410 0.133211
0.336310 0.358420 0.132482
0.337070 0.471350 0.133402
0.337830 0.526695 0.135774
0.338590 0.401655 0.135626
0.339350 0.384190 0.135700
0.340110 0.450640 0.135159
0.340870 0.392010 0.134282
0.341630 0.429535 0.134275
0.342390 0.648730 0.134399
0.343150 0.413285 0.135127
0.343910 0.473885 0.137903
0.344670 0.341640 0.136252
0.345430 0.512065 0.136634
0.346190 0.517510 0.136450
0.346950 0.409305 0.135286
0.347710 0.451450 0.135965
0.348470 0.536585 0.137422
0.349220 0.358455 0.135552
0.349980 0.448000 0.135760
0.350740 0.471645 0.132344
0.351500 0.459675 0.131673
0.352260 0.409935 0.129968
0.353020 0.600525 0.128833
0.353780 0.538755 0.128653
0.354540 0.638285 0.131075
0.355300 0.466135 0.131506
0.356060 0.677970 0.131743
0.356820 0.496105 0.131326
0.357580 0.402610 0.132033
0.358340 0.442110 0.133101
0.359100 0.560705 0.131842
0.359860 0.576030 0.132302
0.360620 0.523515 0.133260
0.361380 0.498800 0.133416
0.362140 0.500345 0.133798
0.362900 0.359875 0.133564
0.363660 0.468145 0.134982
0.364420 0.586015 0.132931
0.365180 0.561145 0.133759
0.365940 0.409615 0.133564
0.366700 0.472975 0.135347
0.367460 0.326485 0.135902
0.368220 0.416475 0.134950
0.368980 0.421240 0.137260
0.369740 0.334300 0.137362
0.370500 0.446840 0.137931
0.371260 0.423915 0.137270
0.372020 0.675595 0.137949
0.372770 0.397260 0.140417
0.373530 0.459005 0.139162
0.374290 0.253540 0.141340
0.375050 0.370340 0.141860
0.375810 0.471850 0.143320
0.376570 0.542275 0.144484
0.377330 0.512680 0.145934
0.378090 0.395320 0.146379
0.378850 0.288260 0.146305
0.379610 0.581420 0.147433
0.380370 0.491635 0.148540
0.381130 0.450700 0.149427
0.381890 0.461155 0.149795
0.382650 0.349095 0.152203
0.383410 0.234670 0.152139
0.384170 0.454470 0.155018
0.384930 0.439225 0.155806
0.385690 0.350805 0.155753
0.386450 0.439595 0.157274
0.387210 0.467765 0.157804
0.387970 0.422980 0.157900
0.388730 0.552475 0.161482
0.389490 0.263480 0.158692
0.390250 0.555980 0.161733
0.391010 0.490195 0.160923
0.391770 0.346280 0.165357
0.392520 0.176495 0.165378
0.393280 0.092500 0.165760
0.394040 0.339130 0.168027
0.394800 0.253475 0.167779
0.395560 0.460705 0.168554
0.396320 0.260005 0.173313
0.397080 0.253405 0.170672
0.397840 0.239015 0.172100
0.398600 0.259145 0.176305
0.399360 0.565300 0.176047
0.400120 0.470790 0.180212
0.400880 0.292605 0.175580
0.401640 0.347575 0.178826
0.402400 0.399145 0.179229
0.403160 0.577815 0.180545
0.403920 0.436565 0.183009
0.404680 0.216855 9.261379
0.405440 0.197815 0.183168
0.406200 0.312065 0.181697
0.406960 0.282345 0.182751
0.407720 0.506140 0.183967
0.408480 0.403675 0.186641
0.409240 0.452585 0.186195
0.409990 0.394180 0.186566
0.410750 0.254535 0.186089
0.411510 0.163615 0.190545
0.412270 0.292640 0.187924
0.413030 0.313790 0.193122
0.413790 0.407200 0.190279
0.414550 0.541505 0.194049
0.415310 0.256850 0.191376
0.416070 0.375180 0.195438
0.416830 0.501975 0.191977
0.417590 0.269115 0.195743
0.418350 0.353670 0.197977
0.419110 0.529110 0.195880
0.419870 0.148210 0.201411
0.420630 0.311915 0.195378
0.421390 0.394780 0.200149
0.422150 0.330960 0.205078
0.422910 0.274360 0.202521
0.423670 0.572060 0.202083
0.424430 0.307425 0.209760
0.425190 0.551440 0.209197
0.425940 0.359270 0.207988
0.426700 0.399445 0.215103
0.427460 0.569200 0.215898
0.428220 0.316185 0.220453
0.428980 0.255140 0.224254
0.429740 0.133105 0.224197
0.430500 0.462200 0.223207
0.431260 0.164630 0.225509
0.432020 0.642840 0.228444
0.432780 0.417750 0.229615
0.433540 0.201830 0.235244
0.434300 -0.033280 0.233186
0.435060 0.358580 0.243511
