# Supplementary material for: Hallucination of closed repeat proteins containing central pockets
Source: Nat Struct Mol Biol. 2023 Sep 28;30(11):1755–60. doi: 10.1038/s41594-023-01112-6 (PMC10643118; doi:10.1038/s41594-023-01112-6)
Supplement: Supplementary file 4 — Small-angle X-ray scattering raw data. [file 41594_2023_1112_MOESM4_ESM.tar › SAXS_submit/D8/C3_results/Average/C3_high_D8_snap_00016.sub.1.ave.dat]

0.010260 21.345120 74.866506
0.011020 22.001845 77.253713
0.011780 28.939725 46.823419
0.012540 30.021595 27.121291
0.013300 25.371125 17.035944
0.014060 28.371600 9.909438
0.014820 26.501565 5.878656
0.015580 27.736880 4.782012
0.016340 26.664045 3.439936
0.017100 23.957800 2.485537
0.017860 24.394065 1.655672
0.018620 26.296000 1.371566
0.019380 24.487105 1.145255
0.020140 25.310600 0.966669
0.020900 24.477495 0.851878
0.021660 24.575970 0.794378
0.022420 24.570515 0.740647
0.023180 23.136885 0.732514
0.023950 23.694390 0.698508
0.024710 24.354215 0.676807
0.025470 23.779600 0.637076
0.026230 24.016510 0.631612
0.026990 22.985360 0.603144
0.027750 23.358075 0.582327
0.028510 23.221835 0.577995
0.029270 22.908125 0.564081
0.030030 23.155275 0.545463
0.030790 22.441880 0.526174
0.031550 22.305540 0.525771
0.032310 22.160780 0.506630
0.033070 22.385670 0.492090
0.033830 22.038030 0.482893
0.034590 22.277660 0.465958
0.035350 22.327880 0.453879
0.036110 22.385205 0.458858
0.036870 21.371065 0.445219
0.037630 21.248350 0.434763
0.038390 21.047880 0.425679
0.039150 21.074230 0.418313
0.039910 20.689700 0.428900
0.040670 19.986835 0.412072
0.041430 20.239680 0.401025
0.042190 20.286850 0.394848
0.042950 19.647455 0.395583
0.043710 19.755415 0.385117
0.044470 19.823220 0.381704
0.045230 19.773555 0.369286
0.045990 19.628520 0.369409
0.046750 19.046440 0.357291
0.047510 19.105980 0.358310
0.048270 18.491020 0.356708
0.049030 18.872840 0.349077
0.049790 18.326430 0.353533
0.050550 17.566140 0.341475
0.051310 18.317420 0.345216
0.052070 17.648715 0.348982
0.052830 18.013650 0.333745
0.053590 17.252560 0.335870
0.054350 17.811770 0.328543
0.055110 17.096220 0.322005
0.055870 16.830920 0.324781
0.056630 17.006150 0.316195
0.057390 16.481880 0.314791
0.058150 16.842285 0.312553
0.058910 15.959430 0.312362
0.059670 16.182090 0.309533
0.060430 16.254050 0.303345
0.061190 15.571245 0.303472
0.061950 15.687060 0.294837
0.062710 15.116935 0.297758
0.063470 14.942930 0.288840
0.064230 14.753140 0.294565
0.064990 14.733155 0.287214
0.065750 14.816595 0.283395
0.066510 14.189735 0.280661
0.067270 14.135240 0.280831
0.068030 13.853395 0.284247
0.068790 14.009840 0.284165
0.069550 13.696730 0.272461
0.070310 13.551050 0.271528
0.071070 12.972835 0.267069
0.071830 13.097240 0.268462
0.072590 13.153620 0.267245
0.073350 13.171740 0.265124
0.074120 12.930445 0.261591
0.074880 12.563245 0.257992
0.075640 12.145845 0.256054
0.076400 12.133765 0.258656
0.077160 11.898195 0.253741
0.077920 11.864765 0.251252
0.078680 11.294535 0.248108
0.079440 11.683355 0.244958
0.080200 11.194150 0.244431
0.080960 11.116615 0.247316
0.081720 11.227305 0.245987
0.082480 10.686115 0.241620
0.083240 10.501785 0.241407
0.084000 10.567505 0.243168
0.084760 10.597510 0.246128
0.085520 10.119815 0.250728
0.086280 10.111460 0.252161
0.087040 10.053765 0.255088
0.087800 9.754545 0.254523
0.088560 9.916055 0.252221
0.089320 9.723480 0.256248
0.090080 9.258760 0.256648
0.090840 9.260925 0.260414
0.091600 9.020710 0.260640
0.092360 8.905255 0.261987
0.093120 8.818750 0.262560
0.093880 8.574350 0.272564
0.094640 8.282615 0.262924
0.095400 8.504450 0.255916
0.096160 8.141565 0.255488
0.096920 8.139465 0.251860
0.097680 7.952390 0.260198
0.098440 7.899355 0.255934
0.099200 7.703690 0.253161
0.099960 7.674805 0.246906
0.100720 7.338365 0.242373
0.101480 7.221935 0.233564
0.102240 7.024680 0.231429
0.103000 7.132725 0.231146
0.103760 7.183915 0.227337
0.104520 6.597440 0.223533
0.105280 6.783800 0.222737
0.106040 6.578545 0.216701
0.106800 6.395845 0.218158
0.107560 6.548045 0.217203
0.108320 6.469390 0.214989
0.109080 6.055365 0.211503
0.109840 6.307890 0.213122
0.110600 6.126895 0.213907
0.111360 5.925030 0.214615
0.112120 5.796935 0.211503
0.112880 5.590620 0.206789
0.113640 5.653830 0.208465
0.114400 5.609175 0.207818
0.115160 5.449170 0.207086
0.115920 5.218495 0.202889
0.116680 5.297405 0.204636
0.117440 5.329585 0.198557
0.118200 5.137030 0.200682
0.118960 4.892255 0.200039
0.119720 4.862350 0.197758
0.120480 4.871760 0.198603
0.121240 4.638665 0.193883
0.122000 4.764605 0.192405
0.122760 4.577735 0.192617
0.123520 4.441920 0.192362
0.124280 4.377905 0.191234
0.125040 4.278665 0.186584
0.125800 4.106240 0.185629
0.126560 4.013190 0.184473
0.127320 4.181490 0.185902
0.128080 4.034330 0.185997
0.128840 4.148440 0.181825
0.129600 3.947720 0.179816
0.130360 3.802310 0.180665
0.131120 3.792700 0.180371
0.131880 3.787960 0.177175
0.132640 3.615700 0.179926
0.133400 3.318425 0.174353
0.134160 3.380180 0.175251
0.134920 3.271595 0.171888
0.135680 3.420770 0.173540
0.136440 3.205965 0.173048
0.137200 3.359740 0.172054
0.137960 3.438005 0.168925
0.138730 3.055595 0.170470
0.139490 3.138490 0.168709
0.140250 3.079785 0.167001
0.141010 2.778740 0.167935
0.141770 2.984105 0.165835
0.142530 2.886630 0.165502
0.143290 2.790295 0.164491
0.144050 2.968305 0.163819
0.144810 2.756045 0.165679
0.145570 2.598360 0.162786
0.146330 2.428000 0.161368
0.147090 2.540800 0.161963
0.147850 2.413945 0.161825
0.148610 2.472575 0.160202
0.149370 2.489200 0.160711
0.150130 2.428960 0.158876
0.150890 2.284495 0.158052
0.151650 2.313470 0.157694
0.152410 2.143240 0.160424
0.153170 2.141080 0.157567
0.153930 1.986935 0.156496
0.154690 2.358420 0.154367
0.155450 2.176935 0.154827
0.156210 2.041160 0.155078
0.156970 2.169060 0.154830
0.157730 1.980410 0.150753
0.158490 2.052885 0.153508
0.159250 1.983635 0.151103
0.160010 1.922850 0.151768
0.160770 1.774995 0.151609
0.161530 1.731235 0.149604
0.162290 1.850490 0.149735
0.163050 1.928475 0.148335
0.163810 1.597060 0.148925
0.164570 1.667340 0.148190
0.165330 1.598120 0.148200
0.166090 1.712675 0.147100
0.166850 1.525520 0.146740
0.167610 1.713220 0.145817
0.168370 1.354420 0.145152
0.169130 1.492155 0.145403
0.169890 1.566620 0.143327
0.170650 1.712200 0.144017
0.171410 1.385320 0.142603
0.172170 1.400320 0.143402
0.172930 1.282220 0.143013
0.173690 1.432480 0.142210
0.174450 1.349550 0.143076
0.175210 1.361305 0.144823
0.175970 1.221605 0.146025
0.176730 1.369510 0.146920
0.177490 1.169500 0.149190
0.178250 1.323715 0.147507
0.179010 1.095805 0.150216
0.179770 1.172460 0.151521
0.180530 1.247555 0.152320
0.181290 1.182020 0.153455
0.182050 1.008280 0.152613
0.182810 1.192545 0.152790
0.183570 0.944050 0.155042
0.184330 1.199780 0.154611
0.185090 1.186575 0.155081
0.185850 1.001915 0.155290
0.186610 0.943025 0.153568
0.187370 1.045475 0.157405
0.188130 1.041595 0.156842
0.188890 1.060710 0.156503
0.189650 0.895435 0.154806
0.190410 0.994520 0.156970
0.191170 0.852695 0.157772
0.191930 0.908155 0.157507
0.192690 0.852325 0.157164
0.193450 0.957525 0.159791
0.194210 0.721000 0.160226
0.194970 0.946380 0.159530
0.195730 0.792025 0.159452
0.196490 0.855835 0.159972
0.197250 0.970960 0.159452
0.198010 0.726610 0.160145
0.198770 0.772700 0.159006
0.199530 0.894290 0.159565
0.200290 0.655475 0.161453
0.201050 0.814605 0.160852
0.201810 0.564095 0.159508
0.202570 0.733355 0.159381
0.203330 0.948720 0.159664
0.204090 0.780940 0.159038
0.204850 0.668960 0.161446
0.205610 0.780605 0.160912
0.206370 0.695575 0.160527
0.207130 0.697920 0.162910
0.207890 0.857455 0.160103
0.208650 0.781565 0.161110
0.209410 0.828585 0.161697
0.210170 0.689265 0.160385
0.210930 0.754875 0.159961
0.211690 0.786620 0.161754
0.212450 0.835220 0.161079
0.213210 0.940380 0.161959
0.213970 0.687410 0.157953
0.214730 0.855440 0.158759
0.215490 0.806050 0.157712
0.216250 0.989905 0.161269
0.217010 0.662485 0.159494
0.217770 0.770015 0.160569
0.218530 0.687155 0.160212
0.219290 0.707995 0.160368
0.220050 0.776895 0.157871
0.220810 0.756155 0.160064
0.221570 0.664825 0.158876
0.222330 0.685855 0.157518
0.223090 0.695175 0.158041
0.223850 0.773485 0.159597
0.224610 0.742575 0.155682
0.225370 0.710995 0.155145
0.226130 0.735650 0.158204
0.226890 0.622840 0.155460
0.227650 0.571990 0.153614
0.228410 0.729500 0.151963
0.229170 0.599665 0.152903
0.229930 0.583030 0.152924
0.230690 0.667595 0.152288
0.231450 0.595270 0.152065
0.232210 0.745070 0.150138
0.232970 0.841520 0.148434
0.233730 0.615735 0.147221
0.234490 0.817005 0.149494
0.235250 0.688830 0.146793
0.236010 0.582955 0.146991
0.236770 0.768630 0.146368
0.237530 0.773245 0.144869
0.238290 0.732080 0.147171
0.239050 0.640125 0.146835
0.239810 0.678380 0.144760
0.240570 0.714225 0.144261
0.241330 0.534275 0.142394
0.242090 0.682700 0.143890
0.242850 0.528480 0.142454
0.243610 0.641365 0.141980
0.244370 0.544875 0.142680
0.245130 0.722140 0.142436
0.245890 0.821005 0.140463
0.246650 0.734000 0.141496
0.247410 0.572775 0.140682
0.248170 0.693215 0.140736
0.248930 0.603530 0.138515
0.249690 0.581975 0.138494
0.250450 0.525720 0.139215
0.251210 0.642540 0.138755
0.251970 0.574770 0.137054
0.252730 0.634955 0.136192
0.253490 0.767215 0.135205
0.254250 0.722440 0.135559
0.255010 0.723525 0.135891
0.255770 0.774675 0.136895
0.256530 0.625125 0.134583
0.257290 0.657995 0.136393
0.258050 0.849440 0.134760
0.258810 0.497395 0.135163
0.259570 0.604480 0.134127
0.260330 0.621015 0.132535
0.261090 0.690095 0.133285
0.261850 0.895720 0.132118
0.262610 0.672350 0.132320
0.263370 0.758415 0.132100
0.264130 0.624490 0.132069
0.264890 0.591905 0.131980
0.265650 0.678275 0.131450
0.266410 0.581445 0.129021
0.267170 0.629910 0.130064
0.267930 0.318835 0.130230
0.268690 0.765385 0.129873
0.269450 0.480090 0.129675
0.270210 0.664385 0.129031
0.270970 0.486250 0.128179
0.271720 0.489080 0.129364
0.272480 0.532060 0.126376
0.273240 0.633500 0.128554
0.274000 0.533030 0.127539
0.274760 0.597830 0.126906
0.275520 0.661115 0.126708
0.276280 0.540335 0.127182
0.277040 0.671425 0.125753
0.277800 0.598485 0.126496
0.278560 0.792555 0.124926
0.279320 0.529310 0.125693
0.280080 0.550690 0.125576
0.280840 0.698280 0.125202
0.281600 0.471485 0.124399
0.282360 0.666540 0.124378
0.283120 0.598615 0.125520
0.283880 0.646245 0.124774
0.284640 0.583100 0.122634
0.285400 0.522315 0.123281
0.286160 0.552325 0.123469
0.286920 0.546835 0.123649
0.287680 0.486035 0.124600
0.288440 0.764575 0.123932
0.289200 0.562100 0.123830
0.289960 0.534685 0.124031
0.290720 0.600960 0.123193
0.291480 0.701850 0.123405
0.292240 0.472205 0.124095
0.293000 0.569815 0.122967
0.293760 0.537450 0.124141
0.294520 0.594350 0.124091
0.295280 0.440675 0.124735
0.296040 0.346555 0.124770
0.296800 0.615380 0.124947
0.297560 0.453540 0.124905
0.298320 0.494170 0.124003
0.299080 0.466130 0.123621
0.299840 0.648635 0.124321
0.300600 0.486535 0.122380
0.301360 0.516430 0.123883
0.302120 0.392115 0.122995
0.302880 0.539175 0.123996
0.303640 0.397340 0.122532
0.304400 0.428655 0.124823
0.305160 0.568130 0.124042
0.305920 0.506960 0.125757
0.306680 0.335530 0.125873
0.307440 0.515430 0.126029
0.308200 0.467250 0.125658
0.308960 0.468460 0.126231
0.309720 0.628135 0.126662
0.310480 0.477390 0.126789
0.311240 0.611910 0.126061
0.312000 0.427570 0.126372
0.312760 0.444985 0.126584
0.313520 0.484965 0.126832
0.314280 0.424995 0.125382
0.315040 0.532190 0.127104
0.315800 0.432345 0.127231
0.316560 0.665045 0.127702
0.317320 0.561105 0.126853
0.318080 0.463685 0.128777
0.318830 0.571570 0.129367
0.319590 0.417750 0.128914
0.320350 0.463100 0.130120
0.321110 0.474370 0.130074
0.321870 0.536525 0.129569
0.322630 0.438330 0.131694
0.323390 0.503955 0.131390
0.324150 0.333350 0.131460
0.324910 0.579745 0.132217
0.325670 0.339530 0.133550
0.326430 0.509575 0.133264
0.327190 0.515510 0.133052
0.327950 0.425245 0.133494
0.328710 0.354635 0.133356
0.329470 0.479340 0.132861
0.330230 0.559375 0.133221
0.330990 0.485275 0.132231
0.331750 0.282875 0.132150
0.332510 0.341510 0.133264
0.333270 0.531025 0.133069
0.334030 0.600815 0.133335
0.334790 0.562380 0.135028
0.335550 0.390285 0.133465
0.336310 0.381025 0.134784
0.337070 0.334285 0.133883
0.337830 0.288135 0.135912
0.338590 0.563885 0.135400
0.339350 0.392460 0.134795
0.340110 0.623155 0.136213
0.340870 0.674650 0.135127
0.341630 0.400960 0.135191
0.342390 0.414825 0.134533
0.343150 0.298300 0.136658
0.343910 0.337355 0.136301
0.344670 0.488800 0.134767
0.345430 0.472045 0.136319
0.346190 0.358025 0.136287
0.346950 0.473630 0.136174
0.347710 0.442565 0.136464
0.348470 0.693760 0.137115
0.349220 0.460400 0.137306
0.349980 0.533260 0.136418
0.350740 0.557480 0.132231
0.351500 0.350805 0.132189
0.352260 0.348240 0.131103
0.353020 0.428750 0.128260
0.353780 0.405645 0.131429
0.354540 0.447205 0.130813
0.355300 0.419525 0.133370
0.356060 0.499100 0.132136
0.356820 0.535465 0.133073
0.357580 0.441725 0.132921
0.358340 0.324705 0.132157
0.359100 0.428135 0.134395
0.359860 0.372630 0.132889
0.360620 0.494355 0.133232
0.361380 0.392785 0.133791
0.362140 0.372780 0.132203
0.362900 0.473790 0.132871
0.363660 0.413515 0.134763
0.364420 0.434955 0.135262
0.365180 0.328625 0.133861
0.365940 0.384505 0.135329
0.366700 0.439900 0.134653
0.367460 0.407405 0.135644
0.368220 0.285150 0.135230
0.368980 0.588625 0.138080
0.369740 0.502990 0.138515
0.370500 0.403870 0.137525
0.371260 0.441675 0.137320
0.372020 0.457345 0.138688
0.372770 0.368515 0.139774
0.373530 0.440900 0.139547
0.374290 0.182790 0.141669
0.375050 0.434785 0.142641
0.375810 0.504000 0.141952
0.376570 0.400595 0.144890
0.377330 0.283255 0.145293
0.378090 0.295180 0.144767
0.378850 0.490815 0.147302
0.379610 0.403210 0.147970
0.380370 0.350425 0.149820
0.381130 0.363120 0.149505
0.381890 0.467440 0.152436
0.382650 0.340110 0.151004
0.383410 0.343645 0.152730
0.384170 0.279450 0.152726
0.384930 0.366070 0.155149
0.385690 0.328735 0.156690
0.386450 0.532545 0.156008
0.387210 0.265145 0.159593
0.387970 0.195745 0.158975
0.388730 0.444690 0.159480
0.389490 0.373865 0.159257
0.390250 0.449550 0.162129
0.391010 0.350410 0.162306
0.391770 0.373310 0.165209
0.392520 0.370955 0.166312
0.393280 0.275170 0.166510
0.394040 0.361970 0.166121
0.394800 0.340690 0.169201
0.395560 0.215305 0.168914
0.396320 0.325185 0.169607
0.397080 0.611425 0.171135
0.397840 0.308400 0.172235
0.398600 0.153330 0.175506
0.399360 0.311440 0.173769
0.400120 0.562190 0.175835
0.400880 0.291860 0.177030
0.401640 0.333505 0.176206
0.402400 0.430970 0.176075
0.403160 0.383845 0.180622
0.403920 0.370045 0.181832
0.404680 0.463420 8.625170
0.405440 -0.003295 0.183204
0.406200 0.363845 0.180057
0.406960 0.138315 0.185039
0.407720 0.312380 0.188151
0.408480 0.406875 0.188699
0.409240 0.294065 0.186747
0.409990 0.382595 0.189650
0.410750 0.249745 0.187270
0.411510 0.127805 0.186163
0.412270 0.261890 0.187928
0.413030 0.537600 0.190495
0.413790 0.422170 0.188536
0.414550 0.428670 0.193943
0.415310 0.233200 0.191234
0.416070 0.206165 0.193313
0.416830 0.304245 0.193950
0.417590 0.336620 0.198996
0.418350 0.257240 0.201496
0.419110 0.381300 0.196970
0.419870 0.645400 0.198837
0.420630 0.576270 0.196680
0.421390 0.294575 0.203663
0.422150 0.397720 0.203349
0.422910 0.552780 0.206188
0.423670 0.289685 0.206528
0.424430 0.521715 0.208822
0.425190 0.340320 0.210060
0.425940 0.244270 0.213632
0.426700 0.109385 0.212709
0.427460 0.297955 0.215866
0.428220 0.251295 0.216651
0.428980 0.343310 0.219653
0.429740 0.216595 0.225672
0.430500 0.243795 0.220407
0.431260 0.465955 0.229540
0.432020 0.123215 0.230636
0.432780 0.370770 0.232882
0.433540 0.202345 0.235460
0.434300 0.216515 0.242709
0.435060 0.091415 0.242065
