# Supplementary material for: Hallucination of closed repeat proteins containing central pockets
Source: Nat Struct Mol Biol. 2023 Sep 28;30(11):1755–60. doi: 10.1038/s41594-023-01112-6 (PMC10643118; doi:10.1038/s41594-023-01112-6)
Supplement: Supplementary file 4 — Small-angle X-ray scattering raw data. [file 41594_2023_1112_MOESM4_ESM.tar › SAXS_submit/D8/C3_results/Average/C3_high_D8_snap_00002.sub.1.ave.dat]

0.010260 20.333260 74.898964
0.011020 25.714230 76.597578
0.011780 25.634055 46.042224
0.012540 29.985055 26.956598
0.013300 27.339415 16.992252
0.014060 23.832190 10.106786
0.014820 24.402780 5.968494
0.015580 25.500505 4.664912
0.016340 27.387960 3.468950
0.017100 24.848975 2.489424
0.017860 25.315680 1.709862
0.018620 25.864785 1.290838
0.019380 25.304675 1.120138
0.020140 23.970960 0.969593
0.020900 24.323960 0.886439
0.021660 23.925455 0.802613
0.022420 23.682380 0.735343
0.023180 23.652270 0.725064
0.023950 23.538065 0.714767
0.024710 23.910440 0.668731
0.025470 23.184515 0.629572
0.026230 23.423410 0.619066
0.026990 23.766255 0.606577
0.027750 23.566650 0.602245
0.028510 23.170505 0.584116
0.029270 22.514435 0.548589
0.030030 22.717095 0.524257
0.030790 22.532350 0.537199
0.031550 22.360730 0.523391
0.032310 22.177065 0.522366
0.033070 21.985485 0.495714
0.033830 21.945315 0.477557
0.034590 22.088485 0.467019
0.035350 21.262045 0.463571
0.036110 21.101000 0.467709
0.036870 21.410700 0.450700
0.037630 21.140440 0.442008
0.038390 21.134915 0.438840
0.039150 20.741995 0.427115
0.039910 20.727235 0.429364
0.040670 20.354410 0.409378
0.041430 19.988105 0.403161
0.042190 20.142530 0.396199
0.042950 19.704910 0.394010
0.043710 20.024750 0.381132
0.044470 19.293775 0.378405
0.045230 18.895555 0.368787
0.045990 19.332050 0.362603
0.046750 18.982025 0.366400
0.047510 19.016040 0.358914
0.048270 18.909530 0.350495
0.049030 17.924505 0.356404
0.049790 18.798665 0.348801
0.050550 17.448190 0.340675
0.051310 18.046005 0.345308
0.052070 17.920505 0.348260
0.052830 17.632420 0.337659
0.053590 17.269220 0.334173
0.054350 17.686570 0.328670
0.055110 16.965035 0.323699
0.055870 16.916045 0.320937
0.056630 17.197045 0.317638
0.057390 16.710425 0.314346
0.058150 16.177575 0.309222
0.058910 16.419215 0.304894
0.059670 16.040185 0.305803
0.060430 15.600385 0.302182
0.061190 15.728655 0.301093
0.061950 15.299110 0.296729
0.062710 15.096295 0.292284
0.063470 15.238000 0.290424
0.064230 14.549890 0.290011
0.064990 14.549080 0.285127
0.065750 14.482625 0.281397
0.066510 14.255560 0.290888
0.067270 14.207235 0.282199
0.068030 13.826965 0.278243
0.068790 13.881010 0.276471
0.069550 13.740825 0.271648
0.070310 13.619890 0.274625
0.071070 13.302025 0.266842
0.071830 13.195485 0.264049
0.072590 13.369655 0.268554
0.073350 12.865630 0.260576
0.074120 12.445430 0.263083
0.074880 12.804125 0.254392
0.075640 12.417830 0.255682
0.076400 12.221290 0.258826
0.077160 12.245090 0.253147
0.077920 12.110670 0.251287
0.078680 11.812790 0.248388
0.079440 11.295920 0.247037
0.080200 11.482125 0.249480
0.080960 11.054000 0.249360
0.081720 10.984755 0.242599
0.082480 11.026825 0.241482
0.083240 10.697100 0.240488
0.084000 10.546810 0.245354
0.084760 10.558835 0.241701
0.085520 10.309075 0.248780
0.086280 10.128885 0.249130
0.087040 9.968655 0.251453
0.087800 9.839855 0.257270
0.088560 9.779275 0.255721
0.089320 9.243895 0.256750
0.090080 9.310940 0.259622
0.090840 9.140070 0.264873
0.091600 8.837095 0.258568
0.092360 8.660840 0.262383
0.093120 8.609710 0.266747
0.093880 8.447150 0.269717
0.094640 8.255325 0.260958
0.095400 8.400780 0.258614
0.096160 8.220110 0.253108
0.096920 8.045825 0.249742
0.097680 8.183320 0.253610
0.098440 7.732315 0.258490
0.099200 7.999285 0.254760
0.099960 7.778755 0.249264
0.100720 7.682915 0.238409
0.101480 7.147465 0.235548
0.102240 7.335710 0.234982
0.103000 7.050775 0.227818
0.103760 7.010720 0.224869
0.104520 7.031360 0.227567
0.105280 6.855695 0.222592
0.106040 6.775925 0.218190
0.106800 6.707110 0.217567
0.107560 6.508955 0.217656
0.108320 6.272675 0.213575
0.109080 6.174490 0.211977
0.109840 5.860125 0.215516
0.110600 6.134960 0.212656
0.111360 5.681505 0.212380
0.112120 5.722190 0.211895
0.112880 5.952250 0.211552
0.113640 5.482440 0.205025
0.114400 5.650180 0.208462
0.115160 5.468440 0.207815
0.115920 5.799420 0.205099
0.116680 5.315790 0.200233
0.117440 5.320465 0.201209
0.118200 5.157090 0.200513
0.118960 5.019505 0.200085
0.119720 4.917890 0.198207
0.120480 4.747105 0.193331
0.121240 4.790190 0.194781
0.122000 4.583550 0.192779
0.122760 4.687125 0.192274
0.123520 4.833425 0.190796
0.124280 4.388260 0.190081
0.125040 4.127280 0.186492
0.125800 4.224575 0.187260
0.126560 4.103760 0.185845
0.127320 4.309620 0.184059
0.128080 4.296870 0.182649
0.128840 3.865060 0.182104
0.129600 3.983720 0.181871
0.130360 3.911270 0.178579
0.131120 3.736660 0.178575
0.131880 3.563815 0.178564
0.132640 3.698730 0.177362
0.133400 3.662315 0.176566
0.134160 3.480080 0.175219
0.134920 3.510215 0.173504
0.135680 3.331660 0.173748
0.136440 3.473765 0.173731
0.137200 3.346455 0.173515
0.137960 3.158900 0.169134
0.138730 3.060670 0.170792
0.139490 2.830660 0.169699
0.140250 3.182075 0.167666
0.141010 3.009170 0.168320
0.141770 2.981315 0.166153
0.142530 2.857585 0.165573
0.143290 2.649670 0.164314
0.144050 2.779835 0.164731
0.144810 2.701025 0.164466
0.145570 2.419320 0.162521
0.146330 2.688530 0.162298
0.147090 2.700455 0.162252
0.147850 2.596270 0.160506
0.148610 2.499975 0.161064
0.149370 2.418465 0.160781
0.150130 2.316530 0.157949
0.150890 2.460630 0.158207
0.151650 2.284480 0.157486
0.152410 1.973085 0.158274
0.153170 2.200580 0.157019
0.153930 2.049215 0.157281
0.154690 1.954395 0.155527
0.155450 2.080530 0.155997
0.156210 2.066530 0.153175
0.156970 1.913050 0.155690
0.157730 1.945500 0.151888
0.158490 1.913480 0.153154
0.159250 1.948160 0.152560
0.160010 1.834130 0.153285
0.160770 1.986205 0.151269
0.161530 1.788360 0.149707
0.162290 1.646600 0.151075
0.163050 1.670005 0.148533
0.163810 1.790600 0.148228
0.164570 1.665940 0.149049
0.165330 1.673220 0.148982
0.166090 1.648340 0.146429
0.166850 1.604950 0.147182
0.167610 1.701060 0.145916
0.168370 1.351720 0.146277
0.169130 1.332980 0.145665
0.169890 1.405230 0.144940
0.170650 1.599105 0.144137
0.171410 1.452175 0.143363
0.172170 1.435595 0.142970
0.172930 1.309105 0.143342
0.173690 1.389555 0.143660
0.174450 1.403670 0.145262
0.175210 1.450570 0.145474
0.175970 1.219540 0.145067
0.176730 1.294080 0.148052
0.177490 1.230695 0.148748
0.178250 1.368730 0.148335
0.179010 1.271190 0.150071
0.179770 1.346185 0.152125
0.180530 1.308965 0.152228
0.181290 1.276175 0.150661
0.182050 1.184790 0.151987
0.182810 1.007440 0.153978
0.183570 1.134045 0.155025
0.184330 0.984715 0.155382
0.185090 0.935765 0.156121
0.185850 0.895055 0.157238
0.186610 1.017240 0.156545
0.187370 0.993805 0.156333
0.188130 0.970185 0.155831
0.188890 0.866170 0.156404
0.189650 1.072695 0.156404
0.190410 1.092765 0.156595
0.191170 0.941175 0.156673
0.191930 0.906130 0.159165
0.192690 0.882935 0.157758
0.193450 0.938195 0.160035
0.194210 0.911985 0.159052
0.194970 1.038275 0.158388
0.195730 0.704710 0.159639
0.196490 0.816440 0.160378
0.197250 0.835280 0.160997
0.198010 0.936375 0.160591
0.198770 0.998900 0.161881
0.199530 0.606360 0.159063
0.200290 0.884030 0.160085
0.201050 0.767115 0.160184
0.201810 0.850000 0.160460
0.202570 0.807610 0.161308
0.203330 0.845995 0.160605
0.204090 0.822530 0.158564
0.204850 0.826370 0.159866
0.205610 0.724800 0.161577
0.206370 0.560290 0.162040
0.207130 0.739335 0.161071
0.207890 0.732685 0.161775
0.208650 0.906765 0.161192
0.209410 0.695310 0.160559
0.210170 0.631115 0.162267
0.210930 0.659755 0.162397
0.211690 0.619660 0.160944
0.212450 0.787765 0.161015
0.213210 0.989990 0.161711
0.213970 0.723950 0.158822
0.214730 0.852305 0.157847
0.215490 0.853105 0.159947
0.216250 0.850250 0.164112
0.217010 0.690890 0.159855
0.217770 0.512645 0.162468
0.218530 0.649320 0.160576
0.219290 0.655215 0.159710
0.220050 0.535190 0.160541
0.220810 0.706905 0.158600
0.221570 0.822790 0.159250
0.222330 0.728235 0.158479
0.223090 0.594630 0.157058
0.223850 0.809530 0.158395
0.224610 0.582445 0.155184
0.225370 0.753120 0.155870
0.226130 0.861645 0.155601
0.226890 0.654620 0.153635
0.227650 0.638070 0.152380
0.228410 0.607570 0.151952
0.229170 0.494985 0.154169
0.229930 0.580275 0.151340
0.230690 0.778570 0.150767
0.231450 0.801980 0.151195
0.232210 0.908180 0.150212
0.232970 0.545270 0.149901
0.233730 0.763450 0.148529
0.234490 0.509200 0.149144
0.235250 0.704330 0.148918
0.236010 0.533735 0.146676
0.236770 0.855965 0.145612
0.237530 0.767855 0.147723
0.238290 0.742920 0.147185
0.239050 0.599255 0.145046
0.239810 0.524885 0.143624
0.240570 0.815405 0.145898
0.241330 0.903485 0.144367
0.242090 0.621845 0.141729
0.242850 0.717115 0.143536
0.243610 0.433260 0.143168
0.244370 0.604520 0.143939
0.245130 0.526260 0.142999
0.245890 0.578160 0.140523
0.246650 0.677985 0.140389
0.247410 0.775000 0.139968
0.248170 0.671085 0.139834
0.248930 0.624425 0.139328
0.249690 0.669775 0.140311
0.250450 0.557885 0.139420
0.251210 0.696635 0.138769
0.251970 0.703400 0.136598
0.252730 0.777055 0.136312
0.253490 0.769835 0.136711
0.254250 0.593400 0.136273
0.255010 0.696235 0.137260
0.255770 0.788445 0.135675
0.256530 0.662830 0.136418
0.257290 0.640190 0.133731
0.258050 0.576630 0.135545
0.258810 0.540500 0.134176
0.259570 0.559525 0.135177
0.260330 0.503050 0.134827
0.261090 0.664450 0.132702
0.261850 0.853480 0.132260
0.262610 0.625590 0.132624
0.263370 0.737275 0.132896
0.264130 0.680065 0.131821
0.264890 0.525020 0.130686
0.265650 0.558485 0.133027
0.266410 0.551450 0.130453
0.267170 0.582115 0.131627
0.267930 0.517505 0.129643
0.268690 0.593210 0.131393
0.269450 0.594690 0.129480
0.270210 0.656715 0.130152
0.270970 0.614585 0.127988
0.271720 0.686335 0.129144
0.272480 0.527805 0.127309
0.273240 0.673180 0.129013
0.274000 0.643485 0.127694
0.274760 0.827575 0.128119
0.275520 0.746645 0.127419
0.276280 0.478040 0.126945
0.277040 0.546610 0.127560
0.277800 0.565090 0.127107
0.278560 0.548765 0.126096
0.279320 0.527655 0.124480
0.280080 0.624390 0.124947
0.280840 0.703590 0.123660
0.281600 0.438510 0.124986
0.282360 0.463545 0.123914
0.283120 0.586570 0.124968
0.283880 0.635670 0.124063
0.284640 0.688185 0.123356
0.285400 0.533895 0.123741
0.286160 0.454475 0.123607
0.286920 0.558240 0.123614
0.287680 0.502665 0.124696
0.288440 0.459620 0.123822
0.289200 0.509075 0.124275
0.289960 0.334520 0.125492
0.290720 0.576450 0.123649
0.291480 0.466170 0.124360
0.292240 0.358375 0.125212
0.293000 0.562260 0.124685
0.293760 0.473490 0.124703
0.294520 0.405515 0.126093
0.295280 0.617775 0.125325
0.296040 0.605435 0.125385
0.296800 0.573300 0.124367
0.297560 0.569865 0.124024
0.298320 0.689815 0.123434
0.299080 0.435125 0.124084
0.299840 0.403940 0.125039
0.300600 0.484530 0.124208
0.301360 0.432245 0.124682
0.302120 0.439525 0.123851
0.302880 0.549890 0.123582
0.303640 0.444780 0.122044
0.304400 0.545375 0.124622
0.305160 0.469620 0.124703
0.305920 0.450820 0.125767
0.306680 0.711075 0.125141
0.307440 0.435050 0.125636
0.308200 0.387520 0.125301
0.308960 0.554120 0.126772
0.309720 0.441985 0.125007
0.310480 0.461955 0.126277
0.311240 0.488060 0.126071
0.312000 0.442010 0.126945
0.312760 0.543595 0.124827
0.313520 0.628785 0.126701
0.314280 0.543180 0.126793
0.315040 0.610580 0.126945
0.315800 0.359160 0.126033
0.316560 0.505540 0.127624
0.317320 0.512175 0.129774
0.318080 0.464435 0.128791
0.318830 0.335675 0.129477
0.319590 0.658040 0.129070
0.320350 0.557400 0.131142
0.321110 0.374720 0.130431
0.321870 0.641475 0.130573
0.322630 0.789705 0.131945
0.323390 0.508090 0.131648
0.324150 0.349965 0.132161
0.324910 0.495205 0.133752
0.325670 0.404345 0.132245
0.326430 0.343915 0.132327
0.327190 0.522875 0.133122
0.327950 0.660340 0.133932
0.328710 0.466460 0.131637
0.329470 0.663575 0.131994
0.330230 0.578850 0.132157
0.330990 0.550965 0.132044
0.331750 0.450830 0.134293
0.332510 0.417630 0.132889
0.333270 0.425890 0.132917
0.334030 0.319105 0.133027
0.334790 0.305005 0.133504
0.335550 0.476460 0.133398
0.336310 0.401265 0.133812
0.337070 0.408865 0.132659
0.337830 0.570225 0.134409
0.338590 0.385760 0.134724
0.339350 0.459295 0.134813
0.340110 0.462635 0.136609
0.340870 0.304125 0.136446
0.341630 0.503285 0.136022
0.342390 0.401395 0.136549
0.343150 0.457800 0.137203
0.343910 0.329440 0.136566
0.344670 0.557870 0.135095
0.345430 0.415885 0.136093
0.346190 0.575810 0.135987
0.346950 0.307400 0.137493
0.347710 0.600865 0.135948
0.348470 0.527930 0.137949
0.349220 0.385385 0.136344
0.349980 0.474165 0.134958
0.350740 0.308075 0.132260
0.351500 0.339490 0.130714
0.352260 0.570195 0.130400
0.353020 0.455600 0.128727
0.353780 0.423825 0.130460
0.354540 0.448970 0.130488
0.355300 0.454125 0.132157
0.356060 0.408355 0.132793
0.356820 0.532405 0.132359
0.357580 0.484800 0.133900
0.358340 0.476300 0.132005
0.359100 0.393950 0.133289
0.359860 0.510165 0.133027
0.360620 0.506760 0.132256
0.361380 0.352815 0.133808
0.362140 0.304425 0.132705
0.362900 0.455535 0.133649
0.363660 0.342815 0.132878
0.364420 0.258970 0.133678
0.365180 0.296600 0.136050
0.365940 0.310055 0.135078
0.366700 0.353455 0.134802
0.367460 0.537410 0.136170
0.368220 0.553675 0.137076
0.368980 0.149050 0.137871
0.369740 0.423925 0.138147
0.370500 0.331480 0.136782
0.371260 0.322580 0.137595
0.372020 0.504585 0.139477
0.372770 0.385110 0.139349
0.373530 0.393320 0.140937
0.374290 0.387290 0.141033
0.375050 0.407370 0.141598
0.375810 0.308110 0.141637
0.376570 0.445480 0.144240
0.377330 0.386450 0.144173
0.378090 0.225710 0.147419
0.378850 0.231855 0.147953
0.379610 0.312890 0.146853
0.380370 0.397680 0.148080
0.381130 0.314075 0.148211
0.381890 0.392870 0.151068
0.382650 0.308170 0.154760
0.383410 0.374010 0.152797
0.384170 0.376155 0.154388
0.384930 0.345165 0.154505
0.385690 0.177415 0.156757
0.386450 0.525510 0.156535
0.387210 0.283860 0.159310
0.387970 0.275380 0.157875
0.388730 0.281320 0.158465
0.389490 0.325930 0.161372
0.390250 0.654840 0.161860
0.391010 0.197705 0.162931
0.391770 0.244965 0.166259
0.392520 0.447520 0.163115
0.393280 0.323970 0.166280
0.394040 0.406975 0.168144
0.394800 0.455255 0.168858
0.395560 0.344240 0.168939
0.396320 0.436020 0.171676
0.397080 0.508590 0.174402
0.397840 0.323885 0.173925
0.398600 0.417565 0.172995
0.399360 0.216685 0.177472
0.400120 0.189225 0.176906
0.400880 0.271205 0.177348
0.401640 0.397240 0.178904
0.402400 0.423870 0.178483
0.403160 0.353720 0.177666
0.403920 0.145625 0.182390
0.404680 0.180850 7.510919
0.405440 0.107820 0.183713
0.406200 0.500400 0.187249
0.406960 0.422325 0.184749
0.407720 0.488875 0.188115
0.408480 0.220700 0.185559
0.409240 0.409095 0.185654
0.409990 0.363195 0.188755
0.410750 0.149145 0.187277
0.411510 0.283380 0.188723
0.412270 0.472015 0.188016
0.413030 0.353100 0.190389
0.413790 0.142230 0.194275
0.414550 0.233640 0.193030
0.415310 0.279870 0.193059
0.416070 0.406995 0.193929
0.416830 0.157980 0.195262
0.417590 0.242055 0.196269
0.418350 0.517300 0.193423
0.419110 0.362120 0.197808
0.419870 0.219940 0.198083
0.420630 0.487360 0.199208
0.421390 0.000470 0.201093
0.422150 0.178520 0.206545
0.422910 0.386920 0.206471
0.423670 0.200180 0.209134
0.424430 0.441470 0.210021
0.425190 0.454700 0.211337
0.425940 0.184035 0.212535
0.426700 0.555545 0.213571
0.427460 0.322950 0.214707
0.428220 0.302615 0.217974
0.428980 0.588200 0.219431
0.429740 0.284320 0.225240
0.430500 0.355050 0.225488
0.431260 0.196615 0.224632
0.432020 0.423515 0.231934
0.432780 0.172330 0.230877
0.433540 0.292720 0.234551
0.434300 0.198865 0.236552
0.435060 0.262025 0.242482
