# Supplementary material for: Hallucination of closed repeat proteins containing central pockets
Source: Nat Struct Mol Biol. 2023 Sep 28;30(11):1755–60. doi: 10.1038/s41594-023-01112-6 (PMC10643118; doi:10.1038/s41594-023-01112-6)
Supplement: Supplementary file 4 — Small-angle X-ray scattering raw data. [file 41594_2023_1112_MOESM4_ESM.tar › SAXS_submit/D8/C3_results/Average/C3_high_D8_snap_00007.sub.1.ave.dat]

0.010260 17.972295 75.694699
0.011020 32.624750 76.990941
0.011780 27.058435 45.919607
0.012540 27.794980 27.553098
0.013300 25.591085 16.915212
0.014060 24.798055 10.074190
0.014820 24.280915 6.051252
0.015580 27.822990 4.809894
0.016340 24.931110 3.392988
0.017100 24.193710 2.469572
0.017860 24.932825 1.739190
0.018620 25.492595 1.405272
0.019380 25.795980 1.117168
0.020140 25.210270 0.978674
0.020900 24.595135 0.856068
0.021660 24.127130 0.822359
0.022420 24.052185 0.754933
0.023180 23.676320 0.729593
0.023950 23.031555 0.710516
0.024710 24.290825 0.655587
0.025470 24.642270 0.635679
0.026230 23.745630 0.621662
0.026990 22.748340 0.610644
0.027750 23.995425 0.581796
0.028510 24.006625 0.577765
0.029270 23.081265 0.555693
0.030030 22.941820 0.539236
0.030790 22.729900 0.543395
0.031550 22.375015 0.520824
0.032310 22.276835 0.507093
0.033070 22.095440 0.490212
0.033830 22.477795 0.492663
0.034590 22.343495 0.471216
0.035350 21.628180 0.467910
0.036110 22.245570 0.451372
0.036870 21.302195 0.448872
0.037630 21.459185 0.432864
0.038390 21.293240 0.432793
0.039150 21.064465 0.422245
0.039910 20.995580 0.415474
0.040670 20.901065 0.405389
0.041430 19.854395 0.403812
0.042190 20.425780 0.398575
0.042950 20.164875 0.400633
0.043710 19.744970 0.382843
0.044470 19.594035 0.386132
0.045230 19.573460 0.374378
0.045990 19.247330 0.365389
0.046750 19.606805 0.358900
0.047510 19.138315 0.356566
0.048270 18.726925 0.362702
0.049030 18.578080 0.348674
0.049790 18.399630 0.351273
0.050550 18.187440 0.344339
0.051310 18.233040 0.343784
0.052070 18.152560 0.339643
0.052830 18.020635 0.338914
0.053590 17.543685 0.332822
0.054350 17.458805 0.326393
0.055110 17.111490 0.329282
0.055870 16.877450 0.324364
0.056630 16.559755 0.316429
0.057390 16.908365 0.310467
0.058150 16.643970 0.310021
0.058910 15.849770 0.309151
0.059670 16.119100 0.306284
0.060430 15.697535 0.305124
0.061190 15.416770 0.305209
0.061950 15.940175 0.299593
0.062710 15.016290 0.299774
0.063470 14.873695 0.290085
0.064230 14.774985 0.292673
0.064990 14.609300 0.285456
0.065750 14.438205 0.287776
0.066510 14.324215 0.281697
0.067270 14.192810 0.279905
0.068030 14.262045 0.281114
0.068790 13.952965 0.270350
0.069550 13.825285 0.275410
0.070310 13.094860 0.274402
0.071070 13.356630 0.267818
0.071830 12.875495 0.265127
0.072590 12.910630 0.260032
0.073350 12.650015 0.263023
0.074120 12.397515 0.262291
0.074880 12.533445 0.259137
0.075640 12.267515 0.260237
0.076400 12.353705 0.255711
0.077160 12.191030 0.252337
0.077920 11.719355 0.248685
0.078680 11.452805 0.248614
0.079440 11.857515 0.247019
0.080200 11.000945 0.244897
0.080960 11.215195 0.243808
0.081720 10.782355 0.238784
0.082480 10.860340 0.241627
0.083240 10.452735 0.238412
0.084000 10.511710 0.246436
0.084760 10.358550 0.242705
0.085520 10.101475 0.249943
0.086280 10.029335 0.251952
0.087040 9.654235 0.253441
0.087800 9.822715 0.255668
0.088560 9.775345 0.252122
0.089320 9.695910 0.261994
0.090080 9.415275 0.261764
0.090840 9.010985 0.257624
0.091600 8.890780 0.261273
0.092360 8.847350 0.259296
0.093120 8.667690 0.265976
0.093880 8.402830 0.271135
0.094640 8.430095 0.260237
0.095400 8.128965 0.258267
0.096160 8.218560 0.252298
0.096920 8.177505 0.252362
0.097680 7.915155 0.254070
0.098440 7.752010 0.252684
0.099200 7.708835 0.252804
0.099960 7.589045 0.246581
0.100720 7.215385 0.239378
0.101480 7.350330 0.235293
0.102240 7.439980 0.232507
0.103000 7.083090 0.230863
0.103760 7.316750 0.230018
0.104520 6.494375 0.224866
0.105280 6.591000 0.221644
0.106040 6.320610 0.220177
0.106800 6.544255 0.217161
0.107560 6.632625 0.218543
0.108320 6.348085 0.214448
0.109080 6.381280 0.213674
0.109840 6.391210 0.214247
0.110600 6.074065 0.213766
0.111360 6.161685 0.212836
0.112120 5.891115 0.211871
0.112880 5.802105 0.212408
0.113640 5.397550 0.206160
0.114400 5.586220 0.205693
0.115160 5.580225 0.204098
0.115920 5.376935 0.204374
0.116680 5.456570 0.202496
0.117440 4.995710 0.201421
0.118200 5.010500 0.198950
0.118960 5.205325 0.198479
0.119720 5.026645 0.196064
0.120480 4.793280 0.198971
0.121240 4.786895 0.191917
0.122000 4.706475 0.191835
0.122760 4.446975 0.189035
0.123520 4.485785 0.190230
0.124280 4.364600 0.188939
0.125040 4.452145 0.187825
0.125800 4.409685 0.185987
0.126560 4.122780 0.186641
0.127320 4.109940 0.182878
0.128080 4.041480 0.184883
0.128840 3.974535 0.184851
0.129600 4.119960 0.183041
0.130360 3.787195 0.179035
0.131120 3.667380 0.178296
0.131880 3.631985 0.177270
0.132640 3.663990 0.178745
0.133400 3.678540 0.175414
0.134160 3.398600 0.176061
0.134920 3.288530 0.173723
0.135680 3.549400 0.171319
0.136440 3.263220 0.171266
0.137200 3.333110 0.171004
0.137960 3.078700 0.169749
0.138730 3.184000 0.169250
0.139490 3.033495 0.169155
0.140250 3.018620 0.168444
0.141010 2.825890 0.168317
0.141770 3.042980 0.165668
0.142530 2.688760 0.165453
0.143290 2.742300 0.168076
0.144050 2.958375 0.164388
0.144810 2.679540 0.163200
0.145570 2.720070 0.162755
0.146330 2.611855 0.162620
0.147090 2.284040 0.164112
0.147850 2.715415 0.159890
0.148610 2.364995 0.159950
0.149370 2.447920 0.160962
0.150130 2.382740 0.159286
0.150890 2.193760 0.157026
0.151650 2.191415 0.156528
0.152410 2.245490 0.156107
0.153170 2.232910 0.157960
0.153930 2.205540 0.156277
0.154690 2.222075 0.156185
0.155450 1.998585 0.155870
0.156210 1.980575 0.154208
0.156970 1.974340 0.154402
0.157730 1.995535 0.152433
0.158490 1.963680 0.151998
0.159250 1.780370 0.152634
0.160010 1.731970 0.151559
0.160770 1.751155 0.152171
0.161530 1.825140 0.151015
0.162290 1.838795 0.149717
0.163050 1.841095 0.148508
0.163810 1.924890 0.146991
0.164570 1.608280 0.148872
0.165330 1.723390 0.146535
0.166090 1.672135 0.147429
0.166850 1.623010 0.147054
0.167610 1.603540 0.147136
0.168370 1.742480 0.146602
0.169130 1.607275 0.146644
0.169890 1.501120 0.144342
0.170650 1.463315 0.143458
0.171410 1.408810 0.143642
0.172170 1.413090 0.142182
0.172930 1.479865 0.144321
0.173690 1.227230 0.143052
0.174450 1.194620 0.143140
0.175210 1.407325 0.143720
0.175970 1.245185 0.145774
0.176730 1.269825 0.147415
0.177490 1.201555 0.149593
0.178250 1.300375 0.149926
0.179010 1.284400 0.148575
0.179770 1.376360 0.151733
0.180530 1.380540 0.151669
0.181290 1.115345 0.152599
0.182050 1.185790 0.153525
0.182810 1.141905 0.152772
0.183570 0.971685 0.154908
0.184330 1.020195 0.156747
0.185090 1.001210 0.156934
0.185850 0.877620 0.154392
0.186610 1.076495 0.156867
0.187370 0.997040 0.157560
0.188130 1.016915 0.155297
0.188890 1.063740 0.157069
0.189650 0.981150 0.157242
0.190410 1.018425 0.156344
0.191170 0.953965 0.157610
0.191930 0.810685 0.158320
0.192690 0.982975 0.160467
0.193450 1.023150 0.157344
0.194210 1.024070 0.158663
0.194970 1.063680 0.158978
0.195730 0.905745 0.159936
0.196490 0.982920 0.158115
0.197250 0.813010 0.160028
0.198010 0.760650 0.161277
0.198770 0.775900 0.159158
0.199530 0.890825 0.160513
0.200290 0.840655 0.158359
0.201050 0.827030 0.157917
0.201810 0.757560 0.160728
0.202570 0.749155 0.159993
0.203330 0.847130 0.161163
0.204090 0.618435 0.160456
0.204850 0.768550 0.160318
0.205610 0.721160 0.160435
0.206370 0.687490 0.159579
0.207130 0.887985 0.160580
0.207890 0.776915 0.161743
0.208650 0.678560 0.159643
0.209410 0.794755 0.159996
0.210170 0.847405 0.162090
0.210930 0.779150 0.160771
0.211690 0.932455 0.162433
0.212450 0.891815 0.160690
0.213210 0.852670 0.162005
0.213970 0.761205 0.160166
0.214730 0.894150 0.158274
0.215490 0.697715 0.158812
0.216250 0.621860 0.160315
0.217010 0.873490 0.161347
0.217770 0.687340 0.159943
0.218530 0.626055 0.159784
0.219290 0.684800 0.160088
0.220050 0.921870 0.158122
0.220810 0.868285 0.160173
0.221570 0.616595 0.158536
0.222330 0.815290 0.159936
0.223090 0.679245 0.158094
0.223850 0.605865 0.156510
0.224610 0.482880 0.154905
0.225370 0.527635 0.155902
0.226130 0.791970 0.156351
0.226890 0.764265 0.155064
0.227650 0.632355 0.152737
0.228410 0.739600 0.152645
0.229170 0.648300 0.151421
0.229930 0.607005 0.151938
0.230690 0.627435 0.152083
0.231450 0.604960 0.151634
0.232210 0.663290 0.150272
0.232970 0.785945 0.150339
0.233730 0.664025 0.147610
0.234490 0.620855 0.148653
0.235250 0.474945 0.146464
0.236010 0.406855 0.148158
0.236770 0.693420 0.148087
0.237530 0.559065 0.146001
0.238290 0.570530 0.146464
0.239050 0.644375 0.146220
0.239810 0.510545 0.143971
0.240570 0.639635 0.144710
0.241330 0.742740 0.142981
0.242090 0.354300 0.142896
0.242850 0.520790 0.143593
0.243610 0.765770 0.141740
0.244370 0.605845 0.143769
0.245130 0.638420 0.142864
0.245890 0.604610 0.141170
0.246650 0.628960 0.139339
0.247410 0.704740 0.140792
0.248170 0.568495 0.140697
0.248930 0.586665 0.140859
0.249690 0.726595 0.138670
0.250450 0.472525 0.137585
0.251210 0.716400 0.138568
0.251970 0.733860 0.138246
0.252730 0.633360 0.137981
0.253490 0.591000 0.136156
0.254250 0.677115 0.136167
0.255010 0.546840 0.136255
0.255770 0.745155 0.135845
0.256530 0.545870 0.135170
0.257290 0.737910 0.134583
0.258050 0.650135 0.133571
0.258810 0.762865 0.134554
0.259570 0.415465 0.133784
0.260330 0.743335 0.134120
0.261090 0.716770 0.133621
0.261850 0.562365 0.132786
0.262610 0.797450 0.134088
0.263370 0.693925 0.133320
0.264130 0.705925 0.131475
0.264890 0.531260 0.131899
0.265650 0.502580 0.131991
0.266410 0.448925 0.130011
0.267170 0.506375 0.130591
0.267930 0.576055 0.129183
0.268690 0.624265 0.130619
0.269450 0.467195 0.129625
0.270210 0.539905 0.129731
0.270970 0.754210 0.128674
0.271720 0.529275 0.129021
0.272480 0.604800 0.127295
0.273240 0.683690 0.127684
0.274000 0.624935 0.126825
0.274760 0.660325 0.126100
0.275520 0.657360 0.127111
0.276280 0.610610 0.126071
0.277040 0.736715 0.127376
0.277800 0.494780 0.125605
0.278560 0.463815 0.125530
0.279320 0.487790 0.124901
0.280080 0.617120 0.125057
0.280840 0.570645 0.124653
0.281600 0.400555 0.124134
0.282360 0.629460 0.123543
0.283120 0.488700 0.123667
0.283880 0.672910 0.123893
0.284640 0.639380 0.122917
0.285400 0.681155 0.123455
0.286160 0.712910 0.123801
0.286920 0.613295 0.124289
0.287680 0.603065 0.124763
0.288440 0.685390 0.123151
0.289200 0.580075 0.124639
0.289960 0.501340 0.123649
0.290720 0.400585 0.122553
0.291480 0.560160 0.122309
0.292240 0.382480 0.124477
0.293000 0.526625 0.125633
0.293760 0.469975 0.125318
0.294520 0.539545 0.123967
0.295280 0.598925 0.124760
0.296040 0.405480 0.125198
0.296800 0.626585 0.123861
0.297560 0.652205 0.125050
0.298320 0.441295 0.123727
0.299080 0.363695 0.124264
0.299840 0.596765 0.125371
0.300600 0.396150 0.123939
0.301360 0.469135 0.122938
0.302120 0.497575 0.124250
0.302880 0.573470 0.123635
0.303640 0.628005 0.123879
0.304400 0.494375 0.125357
0.305160 0.442895 0.124268
0.305920 0.468210 0.125682
0.306680 0.452245 0.124965
0.307440 0.556020 0.125499
0.308200 0.651895 0.125442
0.308960 0.578060 0.126761
0.309720 0.488805 0.125796
0.310480 0.494955 0.127337
0.311240 0.432175 0.126284
0.312000 0.453925 0.127539
0.312760 0.672475 0.127129
0.313520 0.426860 0.125682
0.314280 0.500285 0.126513
0.315040 0.442400 0.125948
0.315800 0.502460 0.126994
0.316560 0.592705 0.126326
0.317320 0.433865 0.128423
0.318080 0.391010 0.128158
0.318830 0.273320 0.128331
0.319590 0.556020 0.129770
0.320350 0.581365 0.130032
0.321110 0.411760 0.132493
0.321870 0.622720 0.130736
0.322630 0.389960 0.131531
0.323390 0.334600 0.131156
0.324150 0.388645 0.134006
0.324910 0.355975 0.132744
0.325670 0.289615 0.133335
0.326430 0.580255 0.133306
0.327190 0.324635 0.133165
0.327950 0.472325 0.132351
0.328710 0.304435 0.132514
0.329470 0.609175 0.132532
0.330230 0.566590 0.133016
0.330990 0.492260 0.134219
0.331750 0.460390 0.132383
0.332510 0.487870 0.130407
0.333270 0.307960 0.132546
0.334030 0.489650 0.133504
0.334790 0.581645 0.133787
0.335550 0.435630 0.134109
0.336310 0.363500 0.133876
0.337070 0.569285 0.133982
0.337830 0.385680 0.134229
0.338590 0.572110 0.133501
0.339350 0.414490 0.135276
0.340110 0.477770 0.136174
0.340870 0.582950 0.135488
0.341630 0.457065 0.135891
0.342390 0.464785 0.134859
0.343150 0.532200 0.136379
0.343910 0.553685 0.135103
0.344670 0.434280 0.136559
0.345430 0.351930 0.136153
0.346190 0.421775 0.137521
0.346950 0.470435 0.135902
0.347710 0.378650 0.136574
0.348470 0.639950 0.136499
0.349220 0.563670 0.136917
0.349980 0.562700 0.135679
0.350740 0.482045 0.132762
0.351500 0.384080 0.132362
0.352260 0.393525 0.131460
0.353020 0.426020 0.130103
0.353780 0.461375 0.130269
0.354540 0.424525 0.130357
0.355300 0.592095 0.132235
0.356060 0.356275 0.132383
0.356820 0.315425 0.133165
0.357580 0.277880 0.133285
0.358340 0.429200 0.132818
0.359100 0.403955 0.133964
0.359860 0.344725 0.133582
0.360620 0.418955 0.133002
0.361380 0.326755 0.133989
0.362140 0.315955 0.132132
0.362900 0.412050 0.132921
0.363660 0.525510 0.133755
0.364420 0.397295 0.133709
0.365180 0.307545 0.134307
0.365940 0.452970 0.134848
0.366700 0.380670 0.135739
0.367460 0.417350 0.136860
0.368220 0.273950 0.137178
0.368980 0.421990 0.138214
0.369740 0.370650 0.136086
0.370500 0.523125 0.137606
0.371260 0.480685 0.138426
0.372020 0.499230 0.138960
0.372770 0.391195 0.139176
0.373530 0.348280 0.140170
0.374290 0.327390 0.143373
0.375050 0.450320 0.143476
0.375810 0.257170 0.143455
0.376570 0.470730 0.143982
0.377330 0.348545 0.143992
0.378090 0.422050 0.145934
0.378850 0.420085 0.146043
0.379610 0.342765 0.147083
0.380370 0.510065 0.148819
0.381130 0.308535 0.147694
0.381890 0.540505 0.152051
0.382650 0.398740 0.151206
0.383410 0.444905 0.151821
0.384170 0.328195 0.152465
0.384930 0.371050 0.152132
0.385690 0.533605 0.155598
0.386450 0.264490 0.154958
0.387210 0.246980 0.163136
0.387970 0.468405 0.158274
0.388730 0.481750 0.159038
0.389490 0.581280 0.162673
0.390250 0.350470 0.160781
0.391010 0.333145 0.160598
0.391770 0.259680 0.164586
0.392520 0.427045 0.163186
0.393280 0.333680 0.166750
0.394040 0.125860 0.166216
0.394800 0.327975 0.169735
0.395560 0.162250 0.170120
0.396320 0.435925 0.170806
0.397080 0.400540 0.168847
0.397840 0.085195 0.170997
0.398600 0.271075 0.174958
0.399360 0.458575 0.177903
0.400120 0.355770 0.178465
0.400880 0.457540 0.176340
0.401640 0.317825 0.179013
0.402400 0.242115 0.182072
0.403160 0.309650 0.179611
0.403920 0.192630 0.179848
0.404680 0.428630 10.564590
0.405440 0.442440 0.182436
0.406200 0.391860 0.182999
0.406960 0.435820 0.182737
0.407720 0.269885 0.187903
0.408480 0.422560 0.182581
0.409240 0.406130 0.185863
0.409990 0.268345 0.185732
0.410750 0.266285 0.188384
0.411510 0.144225 0.189180
0.412270 0.609585 0.188784
0.413030 0.227060 0.188349
0.413790 0.181345 0.191902
0.414550 0.335375 0.191772
0.415310 0.402560 0.191747
0.416070 0.491300 0.193755
0.416830 0.445640 0.193271
0.417590 0.573205 0.195212
0.418350 0.292610 0.197772
0.419110 0.248170 0.195619
0.419870 0.206450 0.200230
0.420630 0.127465 0.196365
0.421390 0.170600 0.201952
0.422150 0.293375 0.201977
0.422910 0.162045 0.199392
0.423670 -0.037885 0.208844
0.424430 0.209555 0.208059
0.425190 0.564095 0.207656
0.425940 0.433095 0.209823
0.426700 0.417830 0.213338
0.427460 0.389900 0.210781
0.428220 0.398425 0.220849
0.428980 0.455525 0.219335
0.429740 0.166610 0.225774
0.430500 0.297060 0.224834
0.431260 0.481995 0.228416
0.432020 0.161535 0.225792
0.432780 0.291045 0.228692
0.433540 0.792600 0.238080
0.434300 0.418125 0.237146
0.435060 0.347300 0.242953
