# Supplementary material for: Hallucination of closed repeat proteins containing central pockets
Source: Nat Struct Mol Biol. 2023 Sep 28;30(11):1755–60. doi: 10.1038/s41594-023-01112-6 (PMC10643118; doi:10.1038/s41594-023-01112-6)
Supplement: Supplementary file 4 — Small-angle X-ray scattering raw data. [file 41594_2023_1112_MOESM4_ESM.tar › SAXS_submit/D8/C3_results/Average/C3_high_D8_snap_00013.sub.1.ave.dat]

0.010260 34.218600 73.198996
0.011020 34.765205 77.479427
0.011780 26.535415 46.370173
0.012540 25.285905 27.401227
0.013300 23.586325 17.256715
0.014060 23.963725 9.947585
0.014820 26.338110 6.016368
0.015580 25.929675 4.700156
0.016340 26.838800 3.502786
0.017100 26.335450 2.576368
0.017860 26.036610 1.674180
0.018620 25.429495 1.406736
0.019380 25.763205 1.127889
0.020140 25.007155 1.004823
0.020900 23.674035 0.904257
0.021660 25.332140 0.793349
0.022420 25.233365 0.788794
0.023180 24.646900 0.741959
0.023950 24.692965 0.711047
0.024710 23.095425 0.683702
0.025470 23.816090 0.645824
0.026230 23.991860 0.627450
0.026990 22.790650 0.591987
0.027750 23.933575 0.582514
0.028510 23.596425 0.579975
0.029270 23.662105 0.553083
0.030030 23.276260 0.541326
0.030790 22.598845 0.536740
0.031550 23.127940 0.531503
0.032310 22.372825 0.512496
0.033070 22.869365 0.494724
0.033830 22.420435 0.491542
0.034590 22.523510 0.474127
0.035350 21.932670 0.461545
0.036110 22.425385 0.457479
0.036870 22.193820 0.463925
0.037630 21.742085 0.438617
0.038390 21.477540 0.432355
0.039150 20.849015 0.422751
0.039910 20.673265 0.420926
0.040670 20.435785 0.414413
0.041430 20.365380 0.410884
0.042190 19.805825 0.398678
0.042950 20.051860 0.397472
0.043710 19.561460 0.387553
0.044470 19.750195 0.373543
0.045230 19.483940 0.374420
0.045990 19.827705 0.366393
0.046750 19.537110 0.365460
0.047510 19.027755 0.352224
0.048270 19.149875 0.356662
0.049030 18.698640 0.357454
0.049790 18.496880 0.352426
0.050550 18.478215 0.338713
0.051310 18.433540 0.345926
0.052070 17.808260 0.344427
0.052830 17.374715 0.339180
0.053590 17.272895 0.331202
0.054350 17.233280 0.331733
0.055110 17.299550 0.319335
0.055870 17.875655 0.327125
0.056630 16.967030 0.321262
0.057390 16.722985 0.315509
0.058150 16.669545 0.314646
0.058910 16.415365 0.306255
0.059670 16.148105 0.302412
0.060430 16.116195 0.306641
0.061190 16.003110 0.296835
0.061950 15.606475 0.300325
0.062710 15.425350 0.294409
0.063470 15.552550 0.288083
0.064230 14.692490 0.288303
0.064990 14.640305 0.286874
0.065750 14.307890 0.286015
0.066510 14.466480 0.279901
0.067270 14.285630 0.287323
0.068030 14.024505 0.283716
0.068790 13.974825 0.276697
0.069550 13.760955 0.271775
0.070310 13.566580 0.269321
0.071070 13.428255 0.269752
0.071830 13.308150 0.265856
0.072590 13.095335 0.262730
0.073350 12.934145 0.260438
0.074120 12.816600 0.262397
0.074880 12.275835 0.254388
0.075640 12.458900 0.258812
0.076400 12.299140 0.251174
0.077160 12.420830 0.253211
0.077920 11.928645 0.252486
0.078680 11.659080 0.252641
0.079440 11.588440 0.245601
0.080200 11.660850 0.242680
0.080960 10.936755 0.246008
0.081720 10.830665 0.241814
0.082480 10.949025 0.242256
0.083240 10.888430 0.238133
0.084000 10.568665 0.239745
0.084760 10.618585 0.246641
0.085520 10.192365 0.255177
0.086280 10.332675 0.252680
0.087040 10.033665 0.254261
0.087800 9.954665 0.254855
0.088560 9.406370 0.256878
0.089320 9.743130 0.255987
0.090080 9.274585 0.256496
0.090840 9.204065 0.263897
0.091600 8.840965 0.263564
0.092360 8.806230 0.265446
0.093120 8.679445 0.266156
0.093880 8.706770 0.270011
0.094640 8.359200 0.260230
0.095400 8.303795 0.258610
0.096160 8.143600 0.252649
0.096920 8.097770 0.247684
0.097680 7.822010 0.256061
0.098440 7.985125 0.254162
0.099200 8.201450 0.258978
0.099960 7.701220 0.248091
0.100720 7.536255 0.243144
0.101480 7.154985 0.234795
0.102240 7.231930 0.233547
0.103000 6.947280 0.227878
0.103760 7.299350 0.225364
0.104520 6.826500 0.223741
0.105280 6.739730 0.222847
0.106040 6.701910 0.221347
0.106800 6.641330 0.217716
0.107560 6.603800 0.213126
0.108320 6.076715 0.216407
0.109080 6.245470 0.211322
0.109840 6.258895 0.212680
0.110600 6.161315 0.213462
0.111360 5.889140 0.212698
0.112120 5.837195 0.214006
0.112880 5.853525 0.208685
0.113640 5.662090 0.209254
0.114400 5.354875 0.207606
0.115160 5.197530 0.205325
0.115920 5.566070 0.202631
0.116680 4.890850 0.203363
0.117440 5.181845 0.201294
0.118200 5.040580 0.197999
0.118960 4.994815 0.199240
0.119720 4.837975 0.196552
0.120480 4.960740 0.195629
0.121240 4.773170 0.191018
0.122000 4.763605 0.191602
0.122760 4.452690 0.191789
0.123520 4.701630 0.190534
0.124280 4.533815 0.190329
0.125040 4.276710 0.186782
0.125800 4.280405 0.183996
0.126560 4.237110 0.185806
0.127320 4.199535 0.185304
0.128080 3.944685 0.184788
0.128840 3.902585 0.182366
0.129600 3.726130 0.181475
0.130360 3.818605 0.179219
0.131120 3.857895 0.178996
0.131880 3.498730 0.180046
0.132640 3.357395 0.176924
0.133400 3.659390 0.174204
0.134160 3.454925 0.177161
0.134920 3.259500 0.172454
0.135680 3.280045 0.173893
0.136440 3.241395 0.172023
0.137200 3.279400 0.172426
0.137960 3.060555 0.171347
0.138730 3.154185 0.169873
0.139490 3.200780 0.170686
0.140250 2.978045 0.167903
0.141010 3.090775 0.167755
0.141770 2.886290 0.164890
0.142530 2.816855 0.166372
0.143290 2.738305 0.166970
0.144050 2.872940 0.165301
0.144810 2.724485 0.164424
0.145570 2.591860 0.162192
0.146330 2.749475 0.162440
0.147090 2.554640 0.160424
0.147850 2.557085 0.160131
0.148610 2.575110 0.161245
0.149370 2.339765 0.158879
0.150130 2.447710 0.157026
0.150890 2.448200 0.157769
0.151650 2.297130 0.157235
0.152410 2.255865 0.158522
0.153170 2.210675 0.155877
0.153930 2.062895 0.154940
0.154690 2.230315 0.155859
0.155450 2.022990 0.156163
0.156210 2.144630 0.155311
0.156970 2.098710 0.155534
0.157730 1.965060 0.152592
0.158490 1.940540 0.150647
0.159250 1.826040 0.150092
0.160010 1.920525 0.152086
0.160770 1.936170 0.151287
0.161530 1.867690 0.150728
0.162290 1.877135 0.149233
0.163050 1.787540 0.147518
0.163810 1.790095 0.148670
0.164570 1.680850 0.149565
0.165330 1.699940 0.148179
0.166090 1.595155 0.147723
0.166850 1.713365 0.144922
0.167610 1.526100 0.146284
0.168370 1.703005 0.146001
0.169130 1.507615 0.146330
0.169890 1.568615 0.145672
0.170650 1.609935 0.144286
0.171410 1.486040 0.144424
0.172170 1.287650 0.142977
0.172930 1.440675 0.144477
0.173690 1.342505 0.143858
0.174450 1.277235 0.144993
0.175210 1.317540 0.146089
0.175970 1.508870 0.146878
0.176730 1.348080 0.146948
0.177490 1.285490 0.148225
0.178250 1.388295 0.148600
0.179010 1.232640 0.151701
0.179770 1.236115 0.149841
0.180530 1.301190 0.152511
0.181290 1.219885 0.153720
0.182050 1.099435 0.154664
0.182810 1.206410 0.153755
0.183570 1.169300 0.153593
0.184330 1.234115 0.154272
0.185090 1.219635 0.154487
0.185850 0.966830 0.157164
0.186610 1.040975 0.155481
0.187370 1.202430 0.156538
0.188130 0.961850 0.156846
0.188890 0.960745 0.157083
0.189650 0.929600 0.156025
0.190410 0.952090 0.154689
0.191170 0.993080 0.157960
0.191930 0.893075 0.155276
0.192690 0.867775 0.158228
0.193450 0.846140 0.157023
0.194210 0.850265 0.157900
0.194970 0.983975 0.159045
0.195730 1.073645 0.159855
0.196490 0.694625 0.158971
0.197250 0.865155 0.158678
0.198010 0.951105 0.159940
0.198770 0.956490 0.156630
0.199530 0.990205 0.158706
0.200290 0.856765 0.160714
0.201050 0.705725 0.159045
0.201810 0.949770 0.158752
0.202570 1.181165 0.160004
0.203330 0.841230 0.159586
0.204090 0.841595 0.158982
0.204850 0.581730 0.159530
0.205610 0.654290 0.160074
0.206370 0.832805 0.160322
0.207130 0.682855 0.162118
0.207890 0.804045 0.160852
0.208650 0.747260 0.160789
0.209410 0.831140 0.161110
0.210170 0.678665 0.159887
0.210930 0.811445 0.159392
0.211690 0.788870 0.158985
0.212450 0.656305 0.161987
0.213210 0.752840 0.161750
0.213970 0.664695 0.160382
0.214730 0.748520 0.159197
0.215490 0.696825 0.158296
0.216250 0.756135 0.158752
0.217010 0.809630 0.159982
0.217770 0.758220 0.162207
0.218530 0.705820 0.160622
0.219290 0.700570 0.160707
0.220050 0.488970 0.159943
0.220810 0.625010 0.159233
0.221570 0.643120 0.159021
0.222330 0.596320 0.159356
0.223090 0.888085 0.159035
0.223850 0.736580 0.156938
0.224610 0.582385 0.155778
0.225370 0.857480 0.156612
0.226130 0.591480 0.155265
0.226890 0.669270 0.154788
0.227650 0.841715 0.152801
0.228410 0.740600 0.152871
0.229170 0.662880 0.152093
0.229930 0.617825 0.151584
0.230690 0.670660 0.150803
0.231450 0.753475 0.151128
0.232210 0.796835 0.150435
0.232970 0.789665 0.148858
0.233730 0.671730 0.149417
0.234490 0.609830 0.148451
0.235250 0.618670 0.148101
0.236010 0.546110 0.147228
0.236770 0.731765 0.147907
0.237530 0.600470 0.147649
0.238290 0.665695 0.146743
0.239050 0.700280 0.146559
0.239810 0.661670 0.145566
0.240570 0.634720 0.144887
0.241330 0.678920 0.142999
0.242090 0.646905 0.142942
0.242850 0.723155 0.142893
0.243610 0.776995 0.142330
0.244370 0.865185 0.140884
0.245130 0.812675 0.141584
0.245890 0.606235 0.140329
0.246650 0.750280 0.140573
0.247410 0.544200 0.139010
0.248170 0.732940 0.138879
0.248930 0.556580 0.139629
0.249690 0.643200 0.139318
0.250450 0.637265 0.139335
0.251210 0.810940 0.137620
0.251970 0.609470 0.138547
0.252730 0.798165 0.136499
0.253490 0.640245 0.135764
0.254250 0.501860 0.135718
0.255010 0.668945 0.136298
0.255770 0.576650 0.135474
0.256530 0.577165 0.135636
0.257290 0.514095 0.135707
0.258050 0.645825 0.134028
0.258810 0.757715 0.134105
0.259570 0.582295 0.134774
0.260330 0.599980 0.135248
0.261090 0.770290 0.133122
0.261850 0.606985 0.132366
0.262610 0.646055 0.133600
0.263370 0.701690 0.132047
0.264130 0.493425 0.132705
0.264890 0.561200 0.130138
0.265650 0.698485 0.130785
0.266410 0.690720 0.129830
0.267170 0.426155 0.131033
0.267930 0.566050 0.130987
0.268690 0.642350 0.130339
0.269450 0.611250 0.128851
0.270210 0.569790 0.129261
0.270970 0.614510 0.128695
0.271720 0.532860 0.128472
0.272480 0.557150 0.128264
0.273240 0.604900 0.128168
0.274000 0.753775 0.127256
0.274760 0.501310 0.127599
0.275520 0.606705 0.127298
0.276280 0.608325 0.126156
0.277040 0.791990 0.126185
0.277800 0.553695 0.126411
0.278560 0.573670 0.125948
0.279320 0.568950 0.123854
0.280080 0.550015 0.124402
0.280840 0.508420 0.124328
0.281600 0.533680 0.124844
0.282360 0.611270 0.124689
0.283120 0.478905 0.123720
0.283880 0.550455 0.124915
0.284640 0.605300 0.123476
0.285400 0.523565 0.124268
0.286160 0.510670 0.125159
0.286920 0.448080 0.123264
0.287680 0.574215 0.123936
0.288440 0.571505 0.123943
0.289200 0.362150 0.123335
0.289960 0.653230 0.124855
0.290720 0.479125 0.123091
0.291480 0.516305 0.123388
0.292240 0.484855 0.124583
0.293000 0.643665 0.123741
0.293760 0.376430 0.124583
0.294520 0.548690 0.125230
0.295280 0.585005 0.123723
0.296040 0.482440 0.124908
0.296800 0.527775 0.124795
0.297560 0.528855 0.124045
0.298320 0.325800 0.124063
0.299080 0.511190 0.124233
0.299840 0.594610 0.124038
0.300600 0.422580 0.125774
0.301360 0.467425 0.123702
0.302120 0.460955 0.123271
0.302880 0.392765 0.123211
0.303640 0.496775 0.123030
0.304400 0.487235 0.123819
0.305160 0.664365 0.124187
0.305920 0.544840 0.125393
0.306680 0.394645 0.125736
0.307440 0.527875 0.125951
0.308200 0.445575 0.126496
0.308960 0.576645 0.125849
0.309720 0.702150 0.126439
0.310480 0.465920 0.126627
0.311240 0.493535 0.126506
0.312000 0.482655 0.126001
0.312760 0.537130 0.126393
0.313520 0.561690 0.125311
0.314280 0.699640 0.126326
0.315040 0.393475 0.126354
0.315800 0.500160 0.126701
0.316560 0.469185 0.127493
0.317320 0.461500 0.128483
0.318080 0.565540 0.129116
0.318830 0.299870 0.130304
0.319590 0.564320 0.129473
0.320350 0.566615 0.128593
0.321110 0.606375 0.131563
0.321870 0.617745 0.130714
0.322630 0.585040 0.131015
0.323390 0.634945 0.130612
0.324150 0.501920 0.132093
0.324910 0.517555 0.132981
0.325670 0.486215 0.133182
0.326430 0.483880 0.133037
0.327190 0.425735 0.132656
0.327950 0.494415 0.131825
0.328710 0.557945 0.132228
0.329470 0.367515 0.131634
0.330230 0.355485 0.131103
0.330990 0.511440 0.132008
0.331750 0.398830 0.134420
0.332510 0.445905 0.134105
0.333270 0.494990 0.134600
0.334030 0.618860 0.132765
0.334790 0.489920 0.133982
0.335550 0.350845 0.132748
0.336310 0.467995 0.134208
0.337070 0.385610 0.133921
0.337830 0.598545 0.134583
0.338590 0.518235 0.135304
0.339350 0.551320 0.135778
0.340110 0.366330 0.135665
0.340870 0.515780 0.135007
0.341630 0.378135 0.135721
0.342390 0.583655 0.136719
0.343150 0.508540 0.135686
0.343910 0.360325 0.136404
0.344670 0.546280 0.136004
0.345430 0.634480 0.137168
0.346190 0.632730 0.135919
0.346950 0.424345 0.136559
0.347710 0.392645 0.136213
0.348470 0.546330 0.136987
0.349220 0.467225 0.137274
0.349980 0.351625 0.134714
0.350740 0.608270 0.134169
0.351500 0.460915 0.131340
0.352260 0.506700 0.130608
0.353020 0.490555 0.129395
0.353780 0.605040 0.130845
0.354540 0.472350 0.131383
0.355300 0.411615 0.131478
0.356060 0.308510 0.131054
0.356820 0.587625 0.133384
0.357580 0.346865 0.132839
0.358340 0.400420 0.133285
0.359100 0.581760 0.132214
0.359860 0.535985 0.133052
0.360620 0.483380 0.133101
0.361380 0.465170 0.133773
0.362140 0.476070 0.134006
0.362900 0.340615 0.133062
0.363660 0.499650 0.133914
0.364420 0.541475 0.135736
0.365180 0.471545 0.136436
0.365940 0.472020 0.134148
0.366700 0.468800 0.136128
0.367460 0.456645 0.134685
0.368220 0.488320 0.137337
0.368980 0.423235 0.138186
0.369740 0.205805 0.136941
0.370500 0.410860 0.135721
0.371260 0.241655 0.138190
0.372020 0.501050 0.139477
0.372770 0.431165 0.139466
0.373530 0.362180 0.140601
0.374290 0.324735 0.142486
0.375050 0.540105 0.143073
0.375810 0.331035 0.143600
0.376570 0.390875 0.143632
0.377330 0.472395 0.144600
0.378090 0.353445 0.145219
0.378850 0.543445 0.147737
0.379610 0.451795 0.148098
0.380370 0.244205 0.148501
0.381130 0.531400 0.148741
0.381890 0.537600 0.150520
0.382650 0.545200 0.149979
0.383410 0.407590 0.152129
0.384170 0.213625 0.153971
0.384930 0.193795 0.155976
0.385690 0.464820 0.155799
0.386450 0.190295 0.157776
0.387210 0.348565 0.162935
0.387970 0.433050 0.157751
0.388730 0.219890 0.159364
0.389490 0.400780 0.160424
0.390250 0.359785 0.163801
0.391010 0.167040 0.162093
0.391770 0.307550 0.166849
0.392520 0.395155 0.163154
0.393280 0.508565 0.166467
0.394040 0.396970 0.169590
0.394800 0.559500 0.168080
0.395560 0.589230 0.171132
0.396320 0.328880 0.169233
0.397080 0.237335 0.174310
0.397840 0.405600 0.171485
0.398600 0.495895 0.173264
0.399360 0.397155 0.176238
0.400120 0.475360 0.178172
0.400880 0.420075 0.177861
0.401640 0.601550 0.177910
0.402400 0.189250 0.177868
0.403160 0.600535 0.178045
0.403920 0.449705 0.180198
0.404680 0.179130 8.778999
0.405440 0.273235 0.183490
0.406200 0.734045 0.181308
0.406960 0.547625 0.184537
0.407720 0.509910 0.187401
0.408480 0.586985 0.184883
0.409240 0.129015 0.186673
0.409990 0.531835 0.186902
0.410750 0.198690 0.186796
0.411510 0.261720 0.188027
0.412270 0.455540 0.190552
0.413030 0.588955 0.192207
0.413790 0.403750 0.190382
0.414550 0.268145 0.194424
0.415310 0.381375 0.189597
0.416070 0.199065 0.191450
0.416830 0.329015 0.195484
0.417590 0.367585 0.193865
0.418350 0.292880 0.198246
0.419110 0.414640 0.197882
0.419870 0.252875 0.198607
0.420630 0.310690 0.200071
0.421390 0.419765 0.201984
0.422150 0.461185 0.204671
0.422910 0.525505 0.203883
0.423670 0.199200 0.208716
0.424430 0.418575 0.208218
0.425190 0.421855 0.209593
0.425940 0.238035 0.213826
0.426700 0.358435 0.210290
0.427460 0.337050 0.215385
0.428220 0.371810 0.216029
0.428980 0.171345 0.221018
0.429740 0.397995 0.220647
0.430500 0.365415 0.226340
0.431260 0.293075 0.227907
0.432020 0.263445 0.228713
0.432780 0.429040 0.227511
0.433540 0.093810 0.237214
0.434300 0.323880 0.235180
0.435060 0.158315 0.245690
