# Supplementary material for: Hallucination of closed repeat proteins containing central pockets
Source: Nat Struct Mol Biol. 2023 Sep 28;30(11):1755–60. doi: 10.1038/s41594-023-01112-6 (PMC10643118; doi:10.1038/s41594-023-01112-6)
Supplement: Supplementary file 4 — Small-angle X-ray scattering raw data. [file 41594_2023_1112_MOESM4_ESM.tar › SAXS_submit/D8/C3_results/Average/C3_high_D8_snap_00005.sub.1.ave.dat]

0.010260 23.268005 74.896068
0.011020 22.779090 77.000499
0.011780 26.971565 46.595725
0.012540 28.856970 26.638999
0.013300 22.919585 17.067044
0.014060 26.827615 10.137380
0.014820 25.972395 5.876531
0.015580 26.101980 4.799972
0.016340 23.818030 3.334010
0.017100 23.935210 2.485873
0.017860 25.787380 1.677104
0.018620 24.614950 1.329417
0.019380 25.437065 1.097309
0.020140 23.745720 0.985152
0.020900 24.319170 0.858030
0.021660 23.553970 0.807178
0.022420 23.401230 0.778119
0.023180 23.699865 0.733918
0.023950 23.685275 0.682465
0.024710 22.989555 0.671531
0.025470 24.221105 0.636743
0.026230 22.652390 0.624855
0.026990 23.318430 0.602815
0.027750 22.095675 0.588840
0.028510 22.365795 0.570470
0.029270 22.813595 0.560438
0.030030 22.650770 0.533720
0.030790 22.087995 0.535951
0.031550 22.146585 0.514409
0.032310 22.266560 0.510407
0.033070 21.954545 0.487776
0.033830 21.909325 0.476199
0.034590 21.543100 0.462079
0.035350 20.658435 0.462726
0.036110 21.527150 0.453140
0.036870 20.920525 0.444480
0.037630 20.920170 0.434798
0.038390 20.541180 0.427405
0.039150 20.789140 0.413649
0.039910 20.506685 0.422436
0.040670 20.163380 0.416036
0.041430 20.443885 0.411828
0.042190 19.961475 0.402981
0.042950 19.942550 0.388236
0.043710 19.287380 0.382999
0.044470 19.186565 0.384699
0.045230 19.371830 0.373476
0.045990 18.986125 0.364112
0.046750 18.919405 0.359763
0.047510 18.778720 0.351676
0.048270 18.585690 0.357369
0.049030 17.791680 0.345004
0.049790 18.495875 0.359264
0.050550 18.126310 0.347316
0.051310 17.934960 0.339441
0.052070 17.997870 0.338738
0.052830 17.832505 0.331775
0.053590 17.407980 0.331079
0.054350 17.057430 0.330520
0.055110 16.745915 0.322624
0.055870 17.213635 0.327730
0.056630 16.440895 0.322387
0.057390 16.151005 0.316825
0.058150 16.195600 0.311789
0.058910 16.201305 0.305209
0.059670 16.013435 0.307829
0.060430 15.887860 0.304321
0.061190 15.494015 0.301740
0.061950 15.544045 0.297185
0.062710 15.302530 0.294802
0.063470 14.821495 0.288893
0.064230 15.111945 0.290156
0.064990 14.810440 0.290057
0.065750 14.304180 0.292309
0.066510 14.497095 0.282079
0.067270 14.053405 0.280011
0.068030 14.003340 0.281595
0.068790 13.805750 0.275244
0.069550 13.988030 0.274890
0.070310 13.506210 0.269950
0.071070 13.402160 0.272970
0.071830 12.934060 0.264537
0.072590 13.223340 0.265297
0.073350 12.904925 0.262857
0.074120 12.708945 0.264890
0.074880 12.510260 0.257705
0.075640 12.334050 0.258472
0.076400 12.100955 0.254721
0.077160 12.178785 0.256262
0.077920 11.716440 0.250025
0.078680 11.513950 0.248688
0.079440 11.661460 0.246467
0.080200 11.244785 0.244491
0.080960 11.286770 0.244328
0.081720 11.046240 0.242624
0.082480 10.865475 0.241319
0.083240 10.787650 0.241779
0.084000 10.524765 0.243805
0.084760 10.357480 0.239979
0.085520 10.314055 0.248190
0.086280 10.387770 0.252949
0.087040 9.809015 0.256906
0.087800 10.106565 0.259247
0.088560 9.307500 0.255679
0.089320 9.576820 0.259731
0.090080 9.317740 0.255315
0.090840 9.109350 0.258639
0.091600 9.183060 0.265591
0.092360 8.936415 0.261810
0.093120 8.870000 0.263851
0.093880 8.715645 0.272511
0.094640 8.631295 0.263865
0.095400 8.380020 0.256980
0.096160 7.988480 0.253151
0.096920 8.284295 0.250230
0.097680 8.145225 0.252610
0.098440 7.896800 0.256432
0.099200 7.426530 0.255308
0.099960 7.753385 0.250159
0.100720 7.573790 0.243048
0.101480 7.531495 0.237185
0.102240 7.758960 0.233023
0.103000 6.982585 0.228883
0.103760 6.905200 0.231566
0.104520 7.261645 0.227694
0.105280 6.805545 0.223448
0.106040 6.727600 0.220721
0.106800 6.613080 0.218596
0.107560 6.473085 0.216040
0.108320 6.575195 0.215962
0.109080 6.298125 0.211821
0.109840 6.478365 0.213476
0.110600 6.064620 0.214646
0.111360 5.646820 0.212924
0.112120 5.859805 0.215955
0.112880 5.736930 0.213016
0.113640 5.602145 0.208278
0.114400 5.770060 0.206955
0.115160 5.388375 0.208062
0.115920 5.572335 0.206082
0.116680 4.951715 0.203271
0.117440 5.392375 0.199042
0.118200 5.113820 0.198112
0.118960 5.039250 0.200421
0.119720 5.004615 0.197274
0.120480 5.020345 0.196704
0.121240 4.762435 0.195301
0.122000 4.637780 0.194371
0.122760 4.761545 0.191192
0.123520 4.725400 0.190499
0.124280 4.453665 0.191124
0.125040 4.304370 0.187178
0.125800 4.313590 0.186605
0.126560 4.231190 0.186864
0.127320 4.263420 0.185421
0.128080 4.025990 0.185919
0.128840 3.956065 0.183992
0.129600 4.198485 0.181570
0.130360 4.020930 0.180569
0.131120 3.750480 0.178451
0.131880 3.910800 0.179820
0.132640 3.504640 0.178002
0.133400 3.613220 0.175103
0.134160 3.420745 0.173193
0.134920 3.536025 0.172603
0.135680 3.424980 0.172122
0.136440 3.447210 0.172610
0.137200 3.193665 0.171153
0.137960 2.971400 0.170633
0.138730 3.346025 0.169763
0.139490 3.109915 0.169837
0.140250 3.117115 0.170431
0.141010 3.147085 0.169791
0.141770 2.946075 0.166864
0.142530 2.747405 0.167903
0.143290 2.799335 0.166620
0.144050 2.866080 0.165152
0.144810 2.737790 0.165173
0.145570 2.557635 0.164399
0.146330 2.587690 0.161400
0.147090 2.541260 0.163511
0.147850 2.572230 0.162033
0.148610 2.283290 0.162369
0.149370 2.540080 0.160675
0.150130 2.424410 0.158614
0.150890 2.338225 0.159597
0.151650 2.412265 0.158582
0.152410 2.315375 0.159339
0.153170 2.271090 0.157850
0.153930 2.176460 0.156266
0.154690 2.170400 0.155407
0.155450 2.258360 0.155322
0.156210 2.204600 0.152903
0.156970 2.125585 0.154611
0.157730 1.861070 0.154859
0.158490 2.045470 0.152224
0.159250 1.902865 0.152306
0.160010 2.035930 0.152214
0.160770 1.908025 0.152723
0.161530 1.773240 0.151704
0.162290 1.996550 0.149569
0.163050 1.825650 0.150587
0.163810 1.943030 0.149066
0.164570 1.695430 0.148423
0.165330 1.853170 0.147242
0.166090 1.634345 0.147245
0.166850 1.429675 0.147111
0.167610 1.674005 0.146330
0.168370 1.744190 0.145202
0.169130 1.576690 0.145781
0.169890 1.591305 0.145050
0.170650 1.470825 0.143281
0.171410 1.533790 0.145021
0.172170 1.514235 0.144508
0.172930 1.458325 0.145095
0.173690 1.545865 0.142772
0.174450 1.319465 0.144095
0.175210 1.454735 0.144059
0.175970 1.275330 0.146984
0.176730 1.405795 0.145654
0.177490 1.180725 0.147115
0.178250 1.375455 0.152422
0.179010 1.577015 0.149940
0.179770 1.333575 0.150156
0.180530 1.208105 0.152168
0.181290 1.006730 0.155849
0.182050 1.128825 0.154463
0.182810 1.241050 0.153716
0.183570 1.045160 0.155499
0.184330 1.093470 0.154487
0.185090 1.062930 0.156033
0.185850 0.911020 0.155930
0.186610 0.978175 0.157277
0.187370 1.049845 0.154738
0.188130 0.990240 0.156906
0.188890 1.007345 0.155898
0.189650 0.865085 0.157645
0.190410 0.803625 0.157677
0.191170 1.040555 0.156570
0.191930 1.015540 0.157871
0.192690 0.873395 0.157900
0.193450 0.893180 0.157076
0.194210 0.937595 0.159268
0.194970 0.975970 0.159912
0.195730 1.205425 0.160495
0.196490 0.992315 0.158738
0.197250 0.994055 0.161637
0.198010 1.015300 0.161114
0.198770 0.856540 0.158801
0.199530 0.793630 0.159986
0.200290 0.936590 0.161750
0.201050 0.821590 0.160226
0.201810 0.781490 0.159332
0.202570 0.663370 0.160304
0.203330 0.720535 0.158798
0.204090 1.044085 0.160944
0.204850 0.640565 0.160371
0.205610 0.712630 0.161361
0.206370 0.789125 0.161128
0.207130 0.752285 0.160219
0.207890 0.756615 0.162716
0.208650 0.910565 0.161552
0.209410 0.771930 0.162443
0.210170 0.711375 0.162284
0.210930 0.802580 0.160912
0.211690 0.700965 0.162387
0.212450 0.849160 0.163200
0.213210 0.773595 0.160831
0.213970 0.711550 0.160506
0.214730 0.545695 0.159491
0.215490 0.710040 0.159116
0.216250 0.802395 0.160163
0.217010 0.878490 0.160760
0.217770 0.545095 0.162426
0.218530 0.760705 0.160976
0.219290 0.600320 0.160378
0.220050 0.621450 0.159554
0.220810 0.426300 0.158706
0.221570 0.596645 0.159438
0.222330 0.796035 0.159841
0.223090 0.791935 0.159116
0.223850 0.637995 0.160279
0.224610 0.687945 0.155562
0.225370 0.594030 0.156934
0.226130 0.671060 0.155845
0.226890 0.790085 0.155919
0.227650 0.722045 0.153122
0.228410 0.756855 0.152885
0.229170 0.694230 0.154717
0.229930 0.801015 0.152185
0.230690 0.498620 0.154028
0.231450 0.739405 0.150039
0.232210 0.648135 0.151178
0.232970 0.660880 0.150166
0.233730 0.583270 0.149533
0.234490 0.676375 0.148225
0.235250 0.524370 0.147058
0.236010 0.642715 0.148632
0.236770 0.377295 0.146513
0.237530 0.903490 0.147638
0.238290 0.534765 0.145311
0.239050 0.570380 0.145781
0.239810 0.765045 0.144703
0.240570 0.616105 0.144915
0.241330 0.719105 0.144562
0.242090 0.679185 0.143713
0.242850 0.595450 0.143688
0.243610 0.800920 0.143271
0.244370 0.600470 0.141549
0.245130 0.835015 0.143122
0.245890 0.881340 0.141708
0.246650 0.581255 0.141475
0.247410 0.544865 0.141022
0.248170 0.653035 0.141146
0.248930 0.601915 0.140311
0.249690 0.637835 0.140608
0.250450 0.744765 0.139615
0.251210 0.790265 0.139417
0.251970 0.741495 0.138617
0.252730 0.612015 0.137122
0.253490 0.668015 0.136326
0.254250 0.798270 0.136040
0.255010 0.693605 0.137065
0.255770 0.591730 0.137535
0.256530 0.745790 0.135149
0.257290 0.657720 0.136269
0.258050 0.714515 0.136315
0.258810 0.561195 0.135951
0.259570 0.656260 0.134070
0.260330 0.587635 0.133967
0.261090 0.732690 0.133487
0.261850 0.839485 0.133214
0.262610 0.650430 0.132298
0.263370 0.689375 0.131740
0.264130 0.738765 0.132825
0.264890 0.566125 0.133158
0.265650 0.776165 0.130983
0.266410 0.568915 0.130976
0.267170 0.614915 0.131977
0.267930 0.670730 0.130435
0.268690 0.564135 0.131701
0.269450 0.383490 0.127008
0.270210 0.611925 0.130035
0.270970 0.717175 0.130057
0.271720 0.618845 0.128476
0.272480 0.581250 0.127429
0.273240 0.619755 0.128543
0.274000 0.705775 0.127613
0.274760 0.543750 0.127143
0.275520 0.652765 0.127040
0.276280 0.805500 0.127723
0.277040 0.666250 0.128030
0.277800 0.630545 0.126733
0.278560 0.464420 0.125484
0.279320 0.537730 0.125576
0.280080 0.648720 0.125707
0.280840 0.556215 0.125311
0.281600 0.555560 0.126033
0.282360 0.765395 0.124434
0.283120 0.790985 0.124289
0.283880 0.538430 0.125095
0.284640 0.581195 0.123936
0.285400 0.616155 0.123610
0.286160 0.447625 0.123582
0.286920 0.469505 0.124618
0.287680 0.617960 0.124088
0.288440 0.573605 0.123571
0.289200 0.749705 0.123091
0.289960 0.558060 0.124622
0.290720 0.570400 0.123476
0.291480 0.415135 0.124268
0.292240 0.615280 0.125456
0.293000 0.611435 0.125088
0.293760 0.494800 0.125103
0.294520 0.528705 0.125078
0.295280 0.493005 0.124257
0.296040 0.440715 0.124738
0.296800 0.594980 0.126269
0.297560 0.605400 0.124402
0.298320 0.494040 0.125499
0.299080 0.790880 0.124470
0.299840 0.609120 0.124395
0.300600 0.538160 0.124788
0.301360 0.608020 0.124356
0.302120 0.624980 0.123045
0.302880 0.514390 0.123932
0.303640 0.520735 0.123639
0.304400 0.589545 0.124264
0.305160 0.517605 0.124986
0.305920 0.270855 0.125311
0.306680 0.626555 0.126011
0.307440 0.574310 0.127012
0.308200 0.380080 0.126704
0.308960 0.537390 0.126227
0.309720 0.617065 0.126223
0.310480 0.452230 0.126669
0.311240 0.389220 0.127730
0.312000 0.427435 0.126701
0.312760 0.531390 0.126365
0.313520 0.542010 0.126298
0.314280 0.648500 0.127935
0.315040 0.545785 0.126513
0.315800 0.510025 0.125552
0.316560 0.459965 0.128815
0.317320 0.693475 0.127825
0.318080 0.363795 0.129760
0.318830 0.586305 0.128144
0.319590 0.396940 0.128868
0.320350 0.348580 0.130778
0.321110 0.474955 0.131485
0.321870 0.373410 0.129187
0.322630 0.389040 0.132553
0.323390 0.492215 0.132493
0.324150 0.492100 0.132832
0.324910 0.398595 0.132284
0.325670 0.534880 0.133982
0.326430 0.675860 0.132804
0.327190 0.452905 0.134470
0.327950 0.459775 0.133932
0.328710 0.572700 0.132758
0.329470 0.382025 0.133175
0.330230 0.647820 0.132161
0.330990 0.441485 0.133564
0.331750 0.468240 0.134795
0.332510 0.473950 0.132270
0.333270 0.304905 0.134551
0.334030 0.280095 0.134137
0.334790 0.477905 0.133762
0.335550 0.394620 0.133267
0.336310 0.604035 0.134926
0.337070 0.426670 0.134869
0.337830 0.466540 0.135760
0.338590 0.621840 0.136322
0.339350 0.565930 0.135460
0.340110 0.422635 0.135601
0.340870 0.414490 0.135177
0.341630 0.475110 0.135226
0.342390 0.398390 0.136506
0.343150 0.565885 0.137415
0.343910 0.504385 0.136047
0.344670 0.548895 0.136701
0.345430 0.530030 0.136093
0.346190 0.516820 0.136980
0.346950 0.404525 0.136906
0.347710 0.418560 0.137189
0.348470 0.412940 0.137203
0.349220 0.542155 0.137871
0.349980 0.401725 0.136054
0.350740 0.392385 0.132129
0.351500 0.351175 0.132341
0.352260 0.345200 0.131298
0.353020 0.188575 0.129636
0.353780 0.387470 0.130414
0.354540 0.559310 0.131506
0.355300 0.313770 0.133190
0.356060 0.588995 0.132542
0.356820 0.419295 0.131715
0.357580 0.405730 0.132097
0.358340 0.430270 0.133716
0.359100 0.407675 0.133660
0.359860 0.402545 0.131832
0.360620 0.330650 0.133045
0.361380 0.591390 0.133214
0.362140 0.399280 0.133702
0.362900 0.332565 0.132702
0.363660 0.708310 0.134848
0.364420 0.378015 0.134091
0.365180 0.438035 0.133755
0.365940 0.551560 0.136902
0.366700 0.435525 0.136308
0.367460 0.517910 0.136262
0.368220 0.459955 0.137443
0.368980 0.363990 0.137008
0.369740 0.521210 0.136856
0.370500 0.334810 0.138257
0.371260 0.654770 0.137811
0.372020 0.261060 0.141694
0.372770 0.427255 0.140944
0.373530 0.512720 0.139972
0.374290 0.349945 0.143200
0.375050 0.505090 0.142903
0.375810 0.292120 0.143822
0.376570 0.407430 0.143331
0.377330 0.377060 0.146411
0.378090 0.320685 0.146878
0.378850 0.391120 0.148918
0.379610 0.329950 0.148434
0.380370 0.250940 0.148837
0.381130 0.582110 0.150410
0.381890 0.357775 0.151340
0.382650 0.413995 0.153830
0.383410 0.305395 0.154919
0.384170 0.092845 0.153752
0.384930 0.472140 0.154406
0.385690 0.450720 0.157387
0.386450 0.432050 0.156846
0.387210 0.324770 0.165842
0.387970 0.276100 0.160690
0.388730 0.529505 0.161680
0.389490 0.532765 0.161082
0.390250 0.462375 0.163338
0.391010 0.200290 0.160000
0.391770 0.148305 0.165997
0.392520 0.353050 0.163006
0.393280 0.490885 0.165774
0.394040 0.301120 0.166658
0.394800 0.398225 0.169194
0.395560 0.146255 0.171153
0.396320 0.595920 0.170046
0.397080 0.667730 0.172231
0.397840 0.440365 0.174445
0.398600 0.541070 0.176033
0.399360 0.476155 0.174303
0.400120 0.305010 0.176457
0.400880 0.436305 0.176994
0.401640 0.323145 0.177535
0.402400 0.203830 0.178791
0.403160 0.136640 0.182277
0.403920 0.346990 0.181368
0.404680 0.450685 10.013105
0.405440 0.204385 0.181690
0.406200 0.336535 0.186156
0.406960 0.556365 0.183642
0.407720 0.514995 0.185322
0.408480 0.374985 0.184788
0.409240 0.452050 0.189070
0.409990 0.339155 0.187977
0.410750 0.372685 0.190736
0.411510 0.369800 0.187412
0.412270 0.462625 0.187454
0.413030 0.671105 0.190194
0.413790 0.622195 0.191658
0.414550 0.378720 0.194074
0.415310 0.351310 0.193080
0.416070 0.122965 0.193914
0.416830 0.244675 0.195880
0.417590 0.405215 0.198430
0.418350 0.446225 0.197256
0.419110 0.111650 0.200032
0.419870 0.173505 0.198129
0.420630 0.398630 0.198550
0.421390 0.387840 0.198094
0.422150 0.272265 0.203451
0.422910 0.301155 0.203327
0.423670 0.290980 0.211842
0.424430 0.410770 0.208713
0.425190 0.420600 0.210686
0.425940 0.149905 0.211513
0.426700 0.358940 0.213030
0.427460 0.510505 0.215191
0.428220 0.324350 0.222044
0.428980 0.450540 0.219841
0.429740 0.401160 0.223879
0.430500 0.430995 0.225785
0.431260 0.372075 0.226906
0.432020 0.123115 0.230184
0.432780 0.269635 0.228925
0.433540 0.485905 0.238483
0.434300 0.376285 0.236241
0.435060 0.270815 0.245134
