# Supplementary material for: Hallucination of closed repeat proteins containing central pockets
Source: Nat Struct Mol Biol. 2023 Sep 28;30(11):1755–60. doi: 10.1038/s41594-023-01112-6 (PMC10643118; doi:10.1038/s41594-023-01112-6)
Supplement: Supplementary file 4 — Small-angle X-ray scattering raw data. [file 41594_2023_1112_MOESM4_ESM.tar › SAXS_submit/D8/C3_results/Average/C3_high_D8_snap_00011.sub.1.ave.dat]

0.010260 26.156410 72.222383
0.011020 30.886740 76.575820
0.011780 28.802600 46.736803
0.012540 25.050975 26.673879
0.013300 20.889125 16.952673
0.014060 24.646240 10.047638
0.014820 26.701800 5.901036
0.015580 25.443970 4.828087
0.016340 27.094765 3.759024
0.017100 25.517185 2.569455
0.017860 27.034140 1.545725
0.018620 24.858610 1.392868
0.019380 25.897760 1.106209
0.020140 24.679725 1.018101
0.020900 24.629415 0.832740
0.021660 25.052770 0.800290
0.022420 24.936445 0.781521
0.023180 24.233555 0.718529
0.023950 25.530440 0.684070
0.024710 24.100325 0.681061
0.025470 24.277500 0.628115
0.026230 23.641675 0.641029
0.026990 23.417540 0.618172
0.027750 23.274975 0.572380
0.028510 23.857945 0.574081
0.029270 23.133145 0.567111
0.030030 23.040165 0.549325
0.030790 22.248820 0.535350
0.031550 22.454575 0.517419
0.032310 22.535710 0.523366
0.033070 22.716780 0.491764
0.033830 22.234220 0.482525
0.034590 21.634415 0.495665
0.035350 21.647135 0.453366
0.036110 21.731045 0.438168
0.036870 21.258145 0.447659
0.037630 21.724030 0.441977
0.038390 20.818365 0.437136
0.039150 20.849855 0.415849
0.039910 20.803795 0.416637
0.040670 20.131885 0.415781
0.041430 19.892810 0.412861
0.042190 20.439920 0.398342
0.042950 19.347800 0.402207
0.043710 20.666140 0.381390
0.044470 20.528170 0.380357
0.045230 19.508775 0.382634
0.045990 19.119570 0.367850
0.046750 19.218725 0.360905
0.047510 19.333775 0.351973
0.048270 19.277020 0.357260
0.049030 18.492535 0.349289
0.049790 19.014695 0.345774
0.050550 18.725480 0.340530
0.051310 18.228275 0.333996
0.052070 17.596220 0.340308
0.052830 17.770675 0.335293
0.053590 17.408265 0.336828
0.054350 17.264165 0.335393
0.055110 17.241010 0.323720
0.055870 17.048800 0.327539
0.056630 16.650705 0.318186
0.057390 17.096475 0.315127
0.058150 16.482130 0.312535
0.058910 16.433880 0.312571
0.059670 15.410945 0.304257
0.060430 15.603550 0.299929
0.061190 15.655525 0.304335
0.061950 15.410640 0.296460
0.062710 15.565795 0.297475
0.063470 15.157535 0.288172
0.064230 14.688955 0.294084
0.064990 14.541030 0.282716
0.065750 14.270000 0.280187
0.066510 13.874590 0.279236
0.067270 14.088545 0.281269
0.068030 14.156680 0.282666
0.068790 14.061030 0.275361
0.069550 13.557600 0.275944
0.070310 13.221780 0.267351
0.071070 13.041110 0.273695
0.071830 12.725075 0.268946
0.072590 13.151840 0.270149
0.073350 12.898545 0.261807
0.074120 12.601670 0.262316
0.074880 12.563050 0.257652
0.075640 12.493870 0.254770
0.076400 12.257380 0.256273
0.077160 12.005085 0.253854
0.077920 11.872280 0.255877
0.078680 11.458195 0.248052
0.079440 11.558660 0.249968
0.080200 11.604065 0.242585
0.080960 11.001350 0.250163
0.081720 11.260675 0.242065
0.082480 11.416560 0.244675
0.083240 10.332350 0.238522
0.084000 10.393830 0.241326
0.084760 10.212425 0.240668
0.085520 10.044565 0.251312
0.086280 9.856945 0.250923
0.087040 9.907465 0.251535
0.087800 9.617220 0.249710
0.088560 9.473725 0.255955
0.089320 9.746615 0.258144
0.090080 9.457475 0.256704
0.090840 9.136740 0.263678
0.091600 8.999125 0.262295
0.092360 8.786020 0.260530
0.093120 8.809620 0.268416
0.093880 8.828560 0.269714
0.094640 8.275900 0.262210
0.095400 8.361240 0.255718
0.096160 7.959440 0.254855
0.096920 8.063285 0.254261
0.097680 7.757230 0.256966
0.098440 8.131490 0.249339
0.099200 8.018845 0.257967
0.099960 7.557595 0.247910
0.100720 7.770875 0.238784
0.101480 7.394280 0.231888
0.102240 7.609095 0.235088
0.103000 7.131800 0.228985
0.103760 6.973725 0.227192
0.104520 7.044365 0.226411
0.105280 6.863345 0.223179
0.106040 6.799275 0.219123
0.106800 6.815970 0.218426
0.107560 6.199600 0.217228
0.108320 6.423205 0.216223
0.109080 6.439325 0.216757
0.109840 6.019700 0.210682
0.110600 5.972915 0.213108
0.111360 5.961040 0.215431
0.112120 5.922895 0.212376
0.112880 5.947175 0.211400
0.113640 5.454920 0.210530
0.114400 5.620320 0.207963
0.115160 5.253030 0.204622
0.115920 5.236700 0.205021
0.116680 5.494290 0.201110
0.117440 4.908785 0.198989
0.118200 5.181445 0.196252
0.118960 4.740605 0.197578
0.119720 4.850380 0.193907
0.120480 4.874355 0.194788
0.121240 4.921420 0.195095
0.122000 4.849340 0.191948
0.122760 4.570070 0.192422
0.123520 4.492340 0.194031
0.124280 4.419070 0.189887
0.125040 4.452815 0.187861
0.125800 4.283945 0.185499
0.126560 4.172355 0.186605
0.127320 4.074700 0.183320
0.128080 3.858430 0.183865
0.128840 3.755220 0.180955
0.129600 3.801835 0.180661
0.130360 4.094360 0.179813
0.131120 3.796710 0.179491
0.131880 3.496390 0.177709
0.132640 3.922400 0.178769
0.133400 3.666420 0.175435
0.134160 3.464630 0.176312
0.134920 3.107480 0.172185
0.135680 3.412260 0.173016
0.136440 3.174715 0.172440
0.137200 3.207350 0.169859
0.137960 3.367055 0.169692
0.138730 3.207760 0.168479
0.139490 3.372100 0.168833
0.140250 2.887740 0.170668
0.141010 2.672245 0.167687
0.141770 2.920040 0.165166
0.142530 2.951735 0.167397
0.143290 2.820860 0.165255
0.144050 2.969515 0.166068
0.144810 2.928550 0.164417
0.145570 2.744360 0.161577
0.146330 2.823055 0.160064
0.147090 2.381690 0.160000
0.147850 2.610575 0.161199
0.148610 2.718220 0.162581
0.149370 2.176490 0.161676
0.150130 2.474450 0.160088
0.150890 2.115510 0.160357
0.151650 2.391755 0.157574
0.152410 2.207500 0.159098
0.153170 2.345180 0.156630
0.153930 2.219995 0.156471
0.154690 2.172565 0.155357
0.155450 2.079905 0.155545
0.156210 2.014475 0.153939
0.156970 2.257005 0.152776
0.157730 2.018255 0.153639
0.158490 1.992030 0.153115
0.159250 1.912405 0.151708
0.160010 2.070065 0.151973
0.160770 1.790960 0.152306
0.161530 1.677260 0.149982
0.162290 1.778250 0.150753
0.163050 1.746435 0.147790
0.163810 1.606255 0.151015
0.164570 2.008525 0.149378
0.165330 1.454475 0.147030
0.166090 1.684170 0.146496
0.166850 1.665480 0.146789
0.167610 1.721090 0.146871
0.168370 1.460350 0.147111
0.169130 1.503730 0.145736
0.169890 1.591990 0.144074
0.170650 1.765710 0.145110
0.171410 1.321740 0.143175
0.172170 1.267160 0.143281
0.172930 1.239940 0.142907
0.173690 1.336790 0.142603
0.174450 1.577825 0.144551
0.175210 1.444055 0.143904
0.175970 1.493385 0.144364
0.176730 1.276965 0.147419
0.177490 0.941500 0.148738
0.178250 1.361490 0.150665
0.179010 1.211225 0.149650
0.179770 1.345800 0.150633
0.180530 1.238030 0.151895
0.181290 1.167700 0.153285
0.182050 0.942330 0.153190
0.182810 1.161025 0.154318
0.183570 1.094235 0.154827
0.184330 1.013275 0.156351
0.185090 1.154130 0.156025
0.185850 0.910330 0.154671
0.186610 1.023190 0.155378
0.187370 1.109700 0.158002
0.188130 1.026580 0.156234
0.188890 1.079475 0.156460
0.189650 0.915010 0.156906
0.190410 0.819480 0.157698
0.191170 0.958830 0.156460
0.191930 0.970415 0.156895
0.192690 0.981850 0.160965
0.193450 0.869315 0.158179
0.194210 0.824690 0.159763
0.194970 0.697075 0.158614
0.195730 1.035145 0.159530
0.196490 0.888590 0.160817
0.197250 0.774110 0.161959
0.198010 0.659690 0.156941
0.198770 0.627330 0.159537
0.199530 0.998250 0.160944
0.200290 0.659525 0.159173
0.201050 0.828450 0.159929
0.201810 0.589620 0.158349
0.202570 0.940740 0.159275
0.203330 0.767770 0.161570
0.204090 0.839485 0.161591
0.204850 0.622985 0.159095
0.205610 0.906745 0.160194
0.206370 0.926155 0.161089
0.207130 0.673795 0.161103
0.207890 0.575070 0.158780
0.208650 0.908545 0.162673
0.209410 0.979610 0.160774
0.210170 0.966280 0.161071
0.210930 0.614910 0.161121
0.211690 0.544085 0.160732
0.212450 0.828365 0.159215
0.213210 0.875015 0.160697
0.213970 0.703500 0.158936
0.214730 0.806040 0.159965
0.215490 0.757435 0.159402
0.216250 0.501860 0.159013
0.217010 0.917810 0.160244
0.217770 0.547595 0.162511
0.218530 0.800515 0.159806
0.219290 0.774910 0.160152
0.220050 0.833580 0.159947
0.220810 0.938665 0.160014
0.221570 0.667265 0.159420
0.222330 0.650185 0.156864
0.223090 0.594305 0.158688
0.223850 0.566590 0.158190
0.224610 0.956435 0.156563
0.225370 0.724960 0.154505
0.226130 0.347070 0.154752
0.226890 0.551205 0.153575
0.227650 0.789535 0.152221
0.228410 0.929620 0.150994
0.229170 0.549660 0.153967
0.229930 0.738135 0.152079
0.230690 0.678120 0.153925
0.231450 0.833325 0.150322
0.232210 0.737525 0.152458
0.232970 0.716680 0.148487
0.233730 0.485380 0.149052
0.234490 0.662140 0.146446
0.235250 0.665405 0.148603
0.236010 0.530845 0.147465
0.236770 0.567280 0.146909
0.237530 0.720880 0.146124
0.238290 0.683570 0.147496
0.239050 0.761245 0.145025
0.239810 0.483035 0.144544
0.240570 0.751605 0.145778
0.241330 0.608835 0.144049
0.242090 0.804335 0.143706
0.242850 0.598595 0.144208
0.243610 0.721310 0.143777
0.244370 0.809815 0.140428
0.245130 0.811545 0.141075
0.245890 0.780215 0.141280
0.246650 0.640215 0.139554
0.247410 0.640785 0.139844
0.248170 0.529865 0.140431
0.248930 0.613640 0.138950
0.249690 0.692760 0.141627
0.250450 0.470890 0.139597
0.251210 0.478020 0.137977
0.251970 0.545610 0.137115
0.252730 0.635990 0.135626
0.253490 0.458745 0.134417
0.254250 0.554395 0.136372
0.255010 0.656195 0.137733
0.255770 0.802470 0.136690
0.256530 0.603040 0.134968
0.257290 0.862360 0.135170
0.258050 0.765840 0.135707
0.258810 0.691635 0.135382
0.259570 0.774790 0.133377
0.260330 0.789100 0.133667
0.261090 0.480695 0.132146
0.261850 0.606560 0.131220
0.262610 0.659100 0.133342
0.263370 0.534785 0.133260
0.264130 0.624030 0.131740
0.264890 0.885445 0.130134
0.265650 0.686030 0.131344
0.266410 0.543575 0.130021
0.267170 0.581055 0.130414
0.267930 0.676605 0.130251
0.268690 0.527945 0.129388
0.269450 0.656460 0.128437
0.270210 0.567085 0.128317
0.270970 0.361555 0.127733
0.271720 0.500500 0.128557
0.272480 0.426975 0.127514
0.273240 0.760320 0.127808
0.274000 0.669045 0.126464
0.274760 0.507800 0.126528
0.275520 0.918315 0.127376
0.276280 0.675795 0.124784
0.277040 0.437090 0.127005
0.277800 0.558350 0.125467
0.278560 0.670790 0.124848
0.279320 0.623265 0.125516
0.280080 0.510250 0.124572
0.280840 0.653195 0.125396
0.281600 0.523400 0.125484
0.282360 0.545085 0.124604
0.283120 0.690435 0.124169
0.283880 0.794945 0.124837
0.284640 0.574330 0.121581
0.285400 0.489185 0.123197
0.286160 0.422695 0.123674
0.286920 0.519735 0.124074
0.287680 0.457630 0.122832
0.288440 0.441955 0.123324
0.289200 0.492430 0.124707
0.289960 0.689540 0.125237
0.290720 0.470980 0.125449
0.291480 0.560615 0.124689
0.292240 0.401045 0.126407
0.293000 0.479430 0.123872
0.293760 0.665810 0.124908
0.294520 0.469330 0.123964
0.295280 0.648190 0.125071
0.296040 0.689245 0.125852
0.296800 0.490745 0.125559
0.297560 0.414485 0.123009
0.298320 0.431500 0.123621
0.299080 0.586640 0.123575
0.299840 0.501025 0.125293
0.300600 0.393325 0.123918
0.301360 0.581435 0.124448
0.302120 0.482310 0.122974
0.302880 0.478250 0.123204
0.303640 0.456560 0.123345
0.304400 0.290835 0.122818
0.305160 0.617195 0.123943
0.305920 0.573000 0.125824
0.306680 0.386905 0.124745
0.307440 0.297080 0.126549
0.308200 0.466405 0.126521
0.308960 0.494320 0.126651
0.309720 0.589885 0.126620
0.310480 0.481215 0.127263
0.311240 0.318785 0.126538
0.312000 0.495245 0.125842
0.312760 0.503970 0.126241
0.313520 0.442440 0.126821
0.314280 0.463675 0.126266
0.315040 0.390775 0.126266
0.315800 0.432155 0.126397
0.316560 0.602470 0.127256
0.317320 0.391635 0.128557
0.318080 0.707635 0.128165
0.318830 0.474445 0.129388
0.319590 0.565400 0.129629
0.320350 0.572275 0.130209
0.321110 0.604120 0.131223
0.321870 0.502920 0.130170
0.322630 0.402560 0.131849
0.323390 0.509625 0.132178
0.324150 0.239705 0.131170
0.324910 0.463010 0.133596
0.325670 0.321985 0.132995
0.326430 0.753410 0.134134
0.327190 0.453940 0.133879
0.327950 0.547075 0.133738
0.328710 0.436395 0.132967
0.329470 0.609570 0.132938
0.330230 0.289900 0.130732
0.330990 0.403455 0.131984
0.331750 0.489785 0.133982
0.332510 0.391680 0.132542
0.333270 0.427535 0.134144
0.334030 0.427050 0.132302
0.334790 0.435345 0.132864
0.335550 0.450960 0.131524
0.336310 0.342045 0.133868
0.337070 0.577120 0.134038
0.337830 0.472695 0.134247
0.338590 0.417375 0.133826
0.339350 0.620890 0.135177
0.340110 0.570430 0.136955
0.340870 0.422805 0.136040
0.341630 0.519580 0.135919
0.342390 0.570075 0.135240
0.343150 0.435725 0.136549
0.343910 0.477005 0.137482
0.344670 0.361830 0.136779
0.345430 0.517535 0.133695
0.346190 0.383550 0.135297
0.346950 0.313320 0.136322
0.347710 0.525145 0.136407
0.348470 0.500190 0.137822
0.349220 0.525030 0.136418
0.349980 0.401580 0.135258
0.350740 0.415310 0.132553
0.351500 0.432820 0.130601
0.352260 0.494520 0.131273
0.353020 0.576835 0.129247
0.353780 0.411605 0.129134
0.354540 0.452235 0.131100
0.355300 0.307185 0.132309
0.356060 0.724175 0.131284
0.356820 0.553375 0.133939
0.357580 0.463505 0.132868
0.358340 0.437780 0.133564
0.359100 0.484655 0.134947
0.359860 0.458220 0.132666
0.360620 0.495805 0.132585
0.361380 0.471380 0.133122
0.362140 0.555855 0.133451
0.362900 0.433350 0.132436
0.363660 0.373595 0.133536
0.364420 0.453930 0.135279
0.365180 0.594015 0.134936
0.365940 0.180435 0.135364
0.366700 0.529145 0.136110
0.367460 0.531835 0.135368
0.368220 0.181060 0.135912
0.368980 0.598305 0.136605
0.369740 0.346360 0.136535
0.370500 0.420725 0.137153
0.371260 0.483980 0.135820
0.372020 0.479005 0.141132
0.372770 0.607760 0.139547
0.373530 0.356215 0.141050
0.374290 0.374970 0.140835
0.375050 0.123615 0.140548
0.375810 0.331920 0.142984
0.376570 0.208185 0.144689
0.377330 0.411630 0.142447
0.378090 0.392450 0.146079
0.378850 0.091280 0.147249
0.379610 0.435695 0.148094
0.380370 0.233440 0.149417
0.381130 0.423190 0.150385
0.381890 0.394490 0.150566
0.382650 0.312030 0.152366
0.383410 0.469605 0.153444
0.384170 0.344500 0.152871
0.384930 0.429815 0.156174
0.385690 0.505830 0.156008
0.386450 0.445370 0.155311
0.387210 0.414415 0.162500
0.387970 0.689280 0.156719
0.388730 0.430155 0.159339
0.389490 0.666030 0.160545
0.390250 0.213305 0.163175
0.391010 0.443445 0.160810
0.391770 0.363415 0.163936
0.392520 0.553360 0.167249
0.393280 0.422255 0.166535
0.394040 0.002445 0.165347
0.394800 0.275785 0.167981
0.395560 0.319145 0.170654
0.396320 0.415260 0.168564
0.397080 0.374205 0.172893
0.397840 0.487365 0.171457
0.398600 0.382030 0.173296
0.399360 0.376970 0.174413
0.400120 0.235180 0.179823
0.400880 0.059035 0.176528
0.401640 0.262975 0.181086
0.402400 0.669220 0.181418
0.403160 0.201350 0.180916
0.403920 0.246715 0.180944
0.404680 0.614970 11.281482
0.405440 0.376440 0.186185
0.406200 0.421940 0.182447
0.406960 0.163115 0.179629
0.407720 0.394555 0.185470
0.408480 0.375655 0.185251
0.409240 0.298490 0.186301
0.409990 0.119260 0.187949
0.410750 0.392990 0.187249
0.411510 0.470490 0.189791
0.412270 0.258570 0.189770
0.413030 0.370680 0.186446
0.413790 0.269440 0.192118
0.414550 0.456515 0.191694
0.415310 0.124265 0.190813
0.416070 0.180715 0.192228
0.416830 0.388300 0.192822
0.417590 0.149185 0.196542
0.418350 0.660280 0.195700
0.419110 0.439185 0.193734
0.419870 0.049070 0.201255
0.420630 0.313040 0.200859
0.421390 0.467390 0.198734
0.422150 0.481910 0.203508
0.422910 0.414515 0.201934
0.423670 0.513480 0.206156
0.424430 0.204565 0.209682
0.425190 0.556230 0.205000
0.425940 0.312660 0.210477
0.426700 0.294990 0.210311
0.427460 0.319385 0.217984
0.428220 0.241150 0.226549
0.428980 0.327120 0.216216
0.429740 0.584345 0.225583
0.430500 0.493870 0.226022
0.431260 0.480475 0.231892
0.432020 0.258835 0.239006
0.432780 0.504350 0.230583
0.433540 0.076080 0.235909
0.434300 0.281905 0.233978
0.435060 0.684345 0.245088
