# Supplementary material for: Hallucination of closed repeat proteins containing central pockets
Source: Nat Struct Mol Biol. 2023 Sep 28;30(11):1755–60. doi: 10.1038/s41594-023-01112-6 (PMC10643118; doi:10.1038/s41594-023-01112-6)
Supplement: Supplementary file 4 — Small-angle X-ray scattering raw data. [file 41594_2023_1112_MOESM4_ESM.tar › SAXS_submit/D8/C3_results/Average/C3_high_D8_snap_00014.sub.1.ave.dat]

0.010260 25.655005 74.239756
0.011020 23.686275 77.020994
0.011780 28.436195 46.336719
0.012540 26.931865 27.630194
0.013300 26.185405 16.854965
0.014060 29.443840 10.107260
0.014820 24.392675 6.126913
0.015580 24.824890 4.803681
0.016340 25.938525 3.313844
0.017100 23.625500 2.505958
0.017860 25.225095 1.727465
0.018620 25.024540 1.364158
0.019380 26.173335 1.077542
0.020140 25.618105 0.982705
0.020900 25.259180 0.870622
0.021660 24.349610 0.801902
0.022420 24.291045 0.772274
0.023180 23.813310 0.714724
0.023950 24.307905 0.691358
0.024710 24.065805 0.648985
0.025470 23.277185 0.655785
0.026230 23.629035 0.613444
0.026990 24.254510 0.620612
0.027750 23.470925 0.589848
0.028510 22.915615 0.588773
0.029270 23.283670 0.544873
0.030030 23.096720 0.539310
0.030790 23.452190 0.542076
0.031550 22.928730 0.529208
0.032310 22.935135 0.522765
0.033070 22.067940 0.487606
0.033830 22.128055 0.486421
0.034590 21.719050 0.468476
0.035350 21.524910 0.462185
0.036110 22.312065 0.455149
0.036870 21.413555 0.449848
0.037630 21.785325 0.434006
0.038390 21.217565 0.429668
0.039150 20.827050 0.416333
0.039910 20.319485 0.418126
0.040670 20.918490 0.410131
0.041430 20.207960 0.403900
0.042190 20.500025 0.399611
0.042950 19.852340 0.398914
0.043710 20.271440 0.378971
0.044470 19.371375 0.385166
0.045230 19.251170 0.373197
0.045990 18.809685 0.362864
0.046750 19.198705 0.359784
0.047510 19.039090 0.357578
0.048270 19.104885 0.356503
0.049030 18.678175 0.354045
0.049790 18.359820 0.346376
0.050550 18.263695 0.347815
0.051310 18.337735 0.339279
0.052070 18.972545 0.343384
0.052830 17.679305 0.330354
0.053590 17.837465 0.328246
0.054350 17.171840 0.329551
0.055110 17.063660 0.321280
0.055870 16.900510 0.323161
0.056630 16.870360 0.323918
0.057390 17.016110 0.316199
0.058150 17.066585 0.310400
0.058910 16.147165 0.309342
0.059670 15.905365 0.310244
0.060430 15.679470 0.296390
0.061190 15.839155 0.302433
0.061950 15.539680 0.302765
0.062710 15.230305 0.296163
0.063470 15.225380 0.294399
0.064230 14.865315 0.300032
0.064990 14.432070 0.286146
0.065750 14.468585 0.283674
0.066510 14.777800 0.287207
0.067270 14.496895 0.283190
0.068030 13.646085 0.279165
0.068790 13.788680 0.277260
0.069550 13.307920 0.274158
0.070310 13.439745 0.269986
0.071070 13.215070 0.270873
0.071830 13.391240 0.267079
0.072590 12.935025 0.266273
0.073350 12.679510 0.260622
0.074120 12.871950 0.266584
0.074880 12.524310 0.256414
0.075640 12.203135 0.258472
0.076400 12.333295 0.256064
0.077160 11.666735 0.254487
0.077920 11.670825 0.247309
0.078680 11.633035 0.246973
0.079440 11.637025 0.252560
0.080200 11.171615 0.248377
0.080960 10.833305 0.248455
0.081720 11.154930 0.241895
0.082480 11.265470 0.240233
0.083240 10.716160 0.241740
0.084000 10.506650 0.241754
0.084760 10.461260 0.242214
0.085520 10.362800 0.250011
0.086280 10.001365 0.256761
0.087040 10.015955 0.255004
0.087800 9.756010 0.255732
0.088560 9.895530 0.258472
0.089320 9.395300 0.258610
0.090080 9.540965 0.257256
0.090840 9.349740 0.261298
0.091600 8.993100 0.258108
0.092360 8.820680 0.258932
0.093120 9.123965 0.260092
0.093880 8.833180 0.264399
0.094640 8.321250 0.258285
0.095400 8.195830 0.255895
0.096160 8.242270 0.251690
0.096920 8.082570 0.252599
0.097680 7.967545 0.251259
0.098440 7.954610 0.256559
0.099200 7.494020 0.258861
0.099960 7.685075 0.247935
0.100720 7.593485 0.242730
0.101480 7.489855 0.235385
0.102240 6.981350 0.232967
0.103000 7.217145 0.229798
0.103760 7.020475 0.227348
0.104520 6.976675 0.223801
0.105280 6.848855 0.222489
0.106040 6.680295 0.220965
0.106800 6.388735 0.219275
0.107560 6.347775 0.215499
0.108320 6.441245 0.214636
0.109080 6.307770 0.212946
0.109840 5.937980 0.211627
0.110600 5.880225 0.212189
0.111360 6.159640 0.211188
0.112120 5.736730 0.215424
0.112880 5.954500 0.212019
0.113640 5.849480 0.207617
0.114400 5.522535 0.206627
0.115160 5.371230 0.204636
0.115920 5.478090 0.203264
0.116680 5.325410 0.202054
0.117440 5.131410 0.198055
0.118200 5.233110 0.200566
0.118960 5.168730 0.196475
0.119720 5.083025 0.198897
0.120480 4.786340 0.196340
0.121240 4.734945 0.194763
0.122000 4.726450 0.190216
0.122760 4.370070 0.193087
0.123520 4.550530 0.189197
0.124280 4.375030 0.190368
0.125040 4.070215 0.188702
0.125800 4.411415 0.187097
0.126560 4.174525 0.185410
0.127320 4.088630 0.183214
0.128080 3.953930 0.185000
0.128840 3.780565 0.182649
0.129600 3.810320 0.181750
0.130360 3.858835 0.179349
0.131120 3.680910 0.178685
0.131880 3.810255 0.178140
0.132640 3.489470 0.176545
0.133400 3.681130 0.174148
0.134160 3.457975 0.173299
0.134920 3.370945 0.172309
0.135680 3.520090 0.172143
0.136440 3.258210 0.173324
0.137200 3.227485 0.172355
0.137960 3.000630 0.169866
0.138730 3.058520 0.170177
0.139490 2.975755 0.168713
0.140250 3.238135 0.168709
0.141010 3.006595 0.169537
0.141770 2.807450 0.166998
0.142530 2.766040 0.166984
0.143290 2.903265 0.165987
0.144050 2.866520 0.163939
0.144810 2.668690 0.167238
0.145570 2.796435 0.163324
0.146330 2.732185 0.160711
0.147090 2.624720 0.161775
0.147850 2.391345 0.161018
0.148610 2.536185 0.161390
0.149370 2.421465 0.163380
0.150130 2.533625 0.158858
0.150890 2.225630 0.156673
0.151650 2.555280 0.158246
0.152410 2.176075 0.159615
0.153170 2.393300 0.158175
0.153930 2.292385 0.156740
0.154690 2.173380 0.156018
0.155450 2.198080 0.154699
0.156210 2.011775 0.152412
0.156970 2.070635 0.153967
0.157730 2.157695 0.154289
0.158490 1.907210 0.152946
0.159250 1.918615 0.151563
0.160010 1.767010 0.152323
0.160770 1.953505 0.153345
0.161530 1.879330 0.151411
0.162290 1.709255 0.150870
0.163050 1.980150 0.149066
0.163810 1.746150 0.147726
0.164570 1.867570 0.149141
0.165330 1.628590 0.149303
0.166090 1.722785 0.147270
0.166850 1.718700 0.146160
0.167610 1.735705 0.145537
0.168370 1.661520 0.145184
0.169130 1.625060 0.145435
0.169890 1.713880 0.145506
0.170650 1.245190 0.144176
0.171410 1.545590 0.143264
0.172170 1.322245 0.142440
0.172930 1.727720 0.144498
0.173690 1.395600 0.142139
0.174450 1.464315 0.144901
0.175210 1.427785 0.144544
0.175970 1.614860 0.144685
0.176730 1.403535 0.146489
0.177490 1.319615 0.148200
0.178250 1.247405 0.150552
0.179010 1.481180 0.150608
0.179770 1.116730 0.151810
0.180530 0.953955 0.152783
0.181290 1.186365 0.152344
0.182050 1.061690 0.154851
0.182810 1.156475 0.153720
0.183570 1.068680 0.155492
0.184330 1.092960 0.154922
0.185090 1.143980 0.155753
0.185850 1.077580 0.154901
0.186610 1.286015 0.155431
0.187370 0.906385 0.155339
0.188130 1.062280 0.155530
0.188890 1.053050 0.156849
0.189650 0.907705 0.157277
0.190410 0.723835 0.157327
0.191170 1.040625 0.157702
0.191930 1.067885 0.157567
0.192690 1.028045 0.159668
0.193450 1.059400 0.158819
0.194210 1.053630 0.160951
0.194970 0.875050 0.158762
0.195730 1.068935 0.159738
0.196490 0.929350 0.160431
0.197250 0.830585 0.161057
0.198010 0.979430 0.162185
0.198770 0.961950 0.158147
0.199530 1.067960 0.159264
0.200290 0.949225 0.158596
0.201050 1.050370 0.162171
0.201810 0.918185 0.159760
0.202570 0.957150 0.159275
0.203330 0.822635 0.160272
0.204090 1.028965 0.159926
0.204850 0.522085 0.160435
0.205610 0.904570 0.160393
0.206370 0.720550 0.160934
0.207130 0.915965 0.158688
0.207890 0.781715 0.160212
0.208650 0.799580 0.159321
0.209410 0.849740 0.162376
0.210170 0.888080 0.161114
0.210930 0.860770 0.162150
0.211690 0.841800 0.161368
0.212450 0.485395 0.161934
0.213210 0.666035 0.162518
0.213970 0.537415 0.160233
0.214730 0.787925 0.159855
0.215490 0.796550 0.159632
0.216250 0.913420 0.160672
0.217010 0.796935 0.157861
0.217770 0.913985 0.161223
0.218530 0.756990 0.159508
0.219290 0.757730 0.160180
0.220050 0.796745 0.157062
0.220810 0.737980 0.159466
0.221570 0.947080 0.157801
0.222330 0.967730 0.158048
0.223090 0.712505 0.158985
0.223850 0.676045 0.158140
0.224610 0.922225 0.154781
0.225370 0.735975 0.154452
0.226130 0.844625 0.156609
0.226890 0.707805 0.154187
0.227650 0.651465 0.153052
0.228410 0.749040 0.153023
0.229170 0.706245 0.150714
0.229930 0.776230 0.152210
0.230690 0.789230 0.152026
0.231450 0.713820 0.150891
0.232210 0.832675 0.151818
0.232970 0.728245 0.149257
0.233730 0.745295 0.150103
0.234490 0.692595 0.150576
0.235250 0.783665 0.148504
0.236010 0.780205 0.147995
0.236770 0.622190 0.146998
0.237530 0.747790 0.147203
0.238290 0.708855 0.147221
0.239050 0.817400 0.146616
0.239810 0.736775 0.143335
0.240570 0.521025 0.143543
0.241330 0.673390 0.143094
0.242090 0.834820 0.144169
0.242850 0.575145 0.144862
0.243610 0.514580 0.142288
0.244370 0.833980 0.142885
0.245130 0.660200 0.142801
0.245890 0.759845 0.140131
0.246650 0.687885 0.141262
0.247410 0.708300 0.140877
0.248170 0.672420 0.141170
0.248930 0.619175 0.138571
0.249690 0.651000 0.139028
0.250450 0.778225 0.139035
0.251210 0.706625 0.137139
0.251970 0.520765 0.138529
0.252730 0.795905 0.136033
0.253490 1.031950 0.135813
0.254250 0.642375 0.136368
0.255010 0.757610 0.136209
0.255770 0.705790 0.135736
0.256530 0.679235 0.135711
0.257290 0.568175 0.135110
0.258050 0.482820 0.135880
0.258810 0.605280 0.134947
0.259570 0.633575 0.133957
0.260330 0.741375 0.134264
0.261090 0.550425 0.133292
0.261850 0.570505 0.131786
0.262610 0.637560 0.132910
0.263370 0.505065 0.132118
0.264130 0.643880 0.131425
0.264890 0.748560 0.131142
0.265650 0.723195 0.131245
0.266410 0.661790 0.131733
0.267170 0.720575 0.131071
0.267930 0.704725 0.130308
0.268690 0.634885 0.131308
0.269450 0.547115 0.128430
0.270210 0.567805 0.128745
0.270970 0.652475 0.129371
0.271720 0.812930 0.129540
0.272480 0.572565 0.127546
0.273240 0.558005 0.128327
0.274000 0.544310 0.128409
0.274760 0.711105 0.128013
0.275520 0.713880 0.126521
0.276280 0.638175 0.126733
0.277040 0.928620 0.127295
0.277800 0.706320 0.126789
0.278560 0.785745 0.125205
0.279320 0.675250 0.125184
0.280080 0.600775 0.125032
0.280840 0.630065 0.124243
0.281600 0.598825 0.124325
0.282360 0.564210 0.124010
0.283120 0.515135 0.122564
0.283880 0.685005 0.124017
0.284640 0.676895 0.123105
0.285400 0.749605 0.124848
0.286160 0.586885 0.123646
0.286920 0.671705 0.123967
0.287680 0.549005 0.124049
0.288440 0.676145 0.123837
0.289200 0.499915 0.123603
0.289960 0.494075 0.124066
0.290720 0.452605 0.123589
0.291480 0.527940 0.124272
0.292240 0.586565 0.125276
0.293000 0.550500 0.124385
0.293760 0.590835 0.124922
0.294520 0.460130 0.124190
0.295280 0.599800 0.125286
0.296040 0.663405 0.124950
0.296800 0.417810 0.125732
0.297560 0.651170 0.124912
0.298320 0.423165 0.125446
0.299080 0.709770 0.125290
0.299840 0.492445 0.125293
0.300600 0.520725 0.122984
0.301360 0.287390 0.125364
0.302120 0.341025 0.124523
0.302880 0.497325 0.124088
0.303640 0.540730 0.123649
0.304400 0.531280 0.124364
0.305160 0.587730 0.124781
0.305920 0.577185 0.124784
0.306680 0.540535 0.125912
0.307440 0.667175 0.125591
0.308200 0.514400 0.125488
0.308960 0.469425 0.126793
0.309720 0.516535 0.126025
0.310480 0.723575 0.126959
0.311240 0.491920 0.127221
0.312000 0.535885 0.128094
0.312760 0.308330 0.126711
0.313520 0.575910 0.126570
0.314280 0.468800 0.128020
0.315040 0.629275 0.127030
0.315800 0.522020 0.125530
0.316560 0.454130 0.127221
0.317320 0.447775 0.129074
0.318080 0.535365 0.129003
0.318830 0.498790 0.129855
0.319590 0.507350 0.129696
0.320350 0.513835 0.129859
0.321110 0.465870 0.130555
0.321870 0.420130 0.131924
0.322630 0.506605 0.131124
0.323390 0.407375 0.131772
0.324150 0.321555 0.132115
0.324910 0.550335 0.133685
0.325670 0.333470 0.133444
0.326430 0.542295 0.133508
0.327190 0.411320 0.133890
0.327950 0.288605 0.133140
0.328710 0.354435 0.132083
0.329470 0.506120 0.133136
0.330230 0.472125 0.132903
0.330990 0.510080 0.131627
0.331750 0.266695 0.133741
0.332510 0.501890 0.132585
0.333270 0.228940 0.133759
0.334030 0.465445 0.133349
0.334790 0.455430 0.133550
0.335550 0.591475 0.133105
0.336310 0.522995 0.134339
0.337070 0.391765 0.134349
0.337830 0.256975 0.133557
0.338590 0.463770 0.134844
0.339350 0.612370 0.135559
0.340110 0.456670 0.136570
0.340870 0.437170 0.133840
0.341630 0.442210 0.136528
0.342390 0.365750 0.134692
0.343150 0.463755 0.135888
0.343910 0.518525 0.137581
0.344670 0.581835 0.135240
0.345430 0.462735 0.137479
0.346190 0.411880 0.135131
0.346950 0.524455 0.136453
0.347710 0.281725 0.137040
0.348470 0.468865 0.137083
0.349220 0.315630 0.136934
0.349980 0.319495 0.135753
0.350740 0.589265 0.132896
0.351500 0.561370 0.130838
0.352260 0.401915 0.129919
0.353020 0.692925 0.127723
0.353780 0.514910 0.130187
0.354540 0.406915 0.132542
0.355300 0.498085 0.131397
0.356060 0.545590 0.131825
0.356820 0.252845 0.132712
0.357580 0.447265 0.133773
0.358340 0.580085 0.132627
0.359100 0.384335 0.133628
0.359860 0.370470 0.132019
0.360620 0.325325 0.133324
0.361380 0.371080 0.132857
0.362140 0.485460 0.133762
0.362900 0.497785 0.133250
0.363660 0.461735 0.133416
0.364420 0.422420 0.133119
0.365180 0.570620 0.135979
0.365940 0.378020 0.135336
0.366700 0.470220 0.134618
0.367460 0.460130 0.135364
0.368220 0.537295 0.136559
0.368980 0.541780 0.136365
0.369740 0.333860 0.136132
0.370500 0.371140 0.138564
0.371260 0.513190 0.139286
0.372020 0.450455 0.139508
0.372770 0.267305 0.139961
0.373530 0.456020 0.141719
0.374290 0.531595 0.143543
0.375050 0.399135 0.142132
0.375810 0.453625 0.142931
0.376570 0.410065 0.144876
0.377330 0.396090 0.145541
0.378090 0.450390 0.146174
0.378850 0.354725 0.146383
0.379610 0.421575 0.147893
0.380370 0.477350 0.148886
0.381130 0.441390 0.150463
0.381890 0.536490 0.151432
0.382650 0.449830 0.152850
0.383410 0.452320 0.152857
0.384170 0.526260 0.151634
0.384930 0.463870 0.155905
0.385690 0.117995 0.156821
0.386450 0.481445 0.157528
0.387210 0.254135 0.163416
0.387970 0.274045 0.159112
0.388730 0.471125 0.157953
0.389490 0.143950 0.161963
0.390250 0.245020 0.162295
0.391010 0.127340 0.161383
0.391770 0.342410 0.164070
0.392520 0.518350 0.165159
0.393280 0.439360 0.166517
0.394040 0.398070 0.166464
0.394800 0.442660 0.165530
0.395560 0.453810 0.166351
0.396320 0.541590 0.169402
0.397080 0.344680 0.173971
0.397840 0.335875 0.173617
0.398600 0.333740 0.174806
0.399360 0.270695 0.176955
0.400120 0.417670 0.177677
0.400880 0.348830 0.174070
0.401640 0.417990 0.175438
0.402400 0.354015 0.180778
0.403160 0.376805 0.180410
0.403920 0.378065 0.180976
0.404680 0.393815 9.753568
0.405440 0.353210 0.184222
0.406200 0.367165 0.185269
0.406960 0.467290 0.186687
0.407720 0.207610 0.188197
0.408480 0.489700 0.184979
0.409240 0.307060 0.189335
0.409990 0.584365 0.186033
0.410750 0.535000 0.186952
0.411510 0.175615 0.185930
0.412270 0.430230 0.189130
0.413030 0.195495 0.191772
0.413790 0.631640 0.189356
0.414550 0.367480 0.192744
0.415310 0.498600 0.192885
0.416070 0.040750 0.191828
0.416830 0.356070 0.194880
0.417590 0.333510 0.196789
0.418350 0.195860 0.196379
0.419110 0.449450 0.198091
0.419870 0.107805 0.199508
0.420630 0.342830 0.199770
0.421390 0.298865 0.198264
0.422150 0.153855 0.202875
0.422910 0.481040 0.203663
0.423670 0.458870 0.207044
0.424430 0.355775 0.208310
0.425190 0.144470 0.210226
0.425940 0.305465 0.211980
0.426700 -0.078140 0.215580
0.427460 0.329940 0.215778
0.428220 0.286105 0.216616
0.428980 0.358980 0.222684
0.429740 0.465105 0.222942
0.430500 0.158400 0.219303
0.431260 0.271170 0.225626
0.432020 0.408760 0.231524
0.432780 0.240400 0.230230
0.433540 0.594845 0.231747
0.434300 0.541525 0.237373
0.435060 0.452225 0.245293
