# Supplementary material for: Hallucination of closed repeat proteins containing central pockets
Source: Nat Struct Mol Biol. 2023 Sep 28;30(11):1755–60. doi: 10.1038/s41594-023-01112-6 (PMC10643118; doi:10.1038/s41594-023-01112-6)
Supplement: Supplementary file 4 — Small-angle X-ray scattering raw data. [file 41594_2023_1112_MOESM4_ESM.tar › SAXS_submit/D8/C3_results/Average/C3_high_D8_snap_00028.sub.1.ave.dat]

0.010260 11.941995 72.136729
0.011020 32.240050 77.586641
0.011780 35.349825 47.130530
0.012540 30.696045 26.977461
0.013300 28.231245 17.130205
0.014060 30.687000 9.802447
0.014820 24.776255 5.909933
0.015580 26.247290 4.662970
0.016340 25.840085 3.605704
0.017100 26.478360 2.630725
0.017860 26.974145 1.739643
0.018620 26.352210 1.364335
0.019380 26.400375 1.081637
0.020140 26.113580 0.975523
0.020900 26.043100 0.874912
0.021660 26.424790 0.808179
0.022420 24.666665 0.708603
0.023180 24.293215 0.730718
0.023950 26.390635 0.707977
0.024710 24.859110 0.664293
0.025470 25.594290 0.674417
0.026230 25.281055 0.635378
0.026990 24.120300 0.592585
0.027750 24.241310 0.599607
0.028510 23.921350 0.582578
0.029270 23.503350 0.549364
0.030030 23.473365 0.550866
0.030790 23.020260 0.537882
0.031550 23.603005 0.532185
0.032310 22.985495 0.525301
0.033070 22.706805 0.490880
0.033830 22.825845 0.477224
0.034590 22.506665 0.475690
0.035350 22.358425 0.463911
0.036110 22.326540 0.446036
0.036870 22.429400 0.448589
0.037630 21.448265 0.428165
0.038390 22.465205 0.434226
0.039150 21.129830 0.420644
0.039910 21.450715 0.419031
0.040670 21.649710 0.413366
0.041430 21.345845 0.404629
0.042190 20.565335 0.396977
0.042950 21.046130 0.392967
0.043710 20.874800 0.389424
0.044470 20.010795 0.380039
0.045230 19.373025 0.379876
0.045990 19.836140 0.366620
0.046750 19.716630 0.368055
0.047510 19.659300 0.365297
0.048270 19.328980 0.359388
0.049030 19.451305 0.343854
0.049790 19.247445 0.348656
0.050550 18.590835 0.350438
0.051310 18.674020 0.342903
0.052070 18.279895 0.348688
0.052830 18.277205 0.330283
0.053590 17.913220 0.333621
0.054350 17.722920 0.332150
0.055110 17.727440 0.325849
0.055870 17.494075 0.320552
0.056630 17.698230 0.328073
0.057390 17.088980 0.315820
0.058150 17.017560 0.308013
0.058910 16.034820 0.307751
0.059670 16.190530 0.312762
0.060430 16.209960 0.308112
0.061190 15.984640 0.302168
0.061950 15.568230 0.297327
0.062710 15.657475 0.298883
0.063470 15.446150 0.295127
0.064230 15.008305 0.289215
0.064990 15.069285 0.286107
0.065750 14.495885 0.286496
0.066510 14.745470 0.276319
0.067270 14.488230 0.278483
0.068030 14.197705 0.284586
0.068790 13.686055 0.279629
0.069550 13.933520 0.271566
0.070310 13.097810 0.269562
0.071070 13.175465 0.270880
0.071830 13.434980 0.264275
0.072590 13.004565 0.273667
0.073350 12.758760 0.257574
0.074120 12.795190 0.261570
0.074880 12.522410 0.262624
0.075640 12.396725 0.253628
0.076400 11.954245 0.257267
0.077160 12.096160 0.253172
0.077920 12.149350 0.251400
0.078680 11.923280 0.246535
0.079440 11.055430 0.247122
0.080200 11.219585 0.248264
0.080960 11.264915 0.246499
0.081720 11.089245 0.242613
0.082480 10.850795 0.247277
0.083240 10.883560 0.240209
0.084000 10.153775 0.245704
0.084760 10.697780 0.243274
0.085520 10.082510 0.250743
0.086280 10.325790 0.250134
0.087040 9.887455 0.252854
0.087800 9.271585 0.254558
0.088560 9.417965 0.248777
0.089320 9.434330 0.259038
0.090080 8.904640 0.257037
0.090840 9.324765 0.264551
0.091600 9.206655 0.255951
0.092360 9.042930 0.265789
0.093120 8.809760 0.264318
0.093880 8.855015 0.269141
0.094640 8.509370 0.267330
0.095400 8.491875 0.259664
0.096160 8.125555 0.252843
0.096920 8.170410 0.253023
0.097680 7.928995 0.255516
0.098440 7.856085 0.260368
0.099200 7.571335 0.255347
0.099960 7.600120 0.248243
0.100720 7.661445 0.245074
0.101480 7.322040 0.233172
0.102240 7.230870 0.231315
0.103000 7.330535 0.228469
0.103760 7.077565 0.226754
0.104520 6.968595 0.223911
0.105280 6.872255 0.221178
0.106040 6.608920 0.222083
0.106800 6.701155 0.215619
0.107560 6.358885 0.219169
0.108320 6.365880 0.217097
0.109080 6.116120 0.211340
0.109840 6.342785 0.213016
0.110600 5.863610 0.209279
0.111360 6.297200 0.210269
0.112120 5.862985 0.215145
0.112880 5.736810 0.211354
0.113640 5.442745 0.205626
0.114400 5.481205 0.204427
0.115160 5.489515 0.208571
0.115920 5.181055 0.203900
0.116680 5.116515 0.201764
0.117440 5.180375 0.199045
0.118200 4.842915 0.198264
0.118960 5.014685 0.196542
0.119720 4.717500 0.196570
0.120480 4.687810 0.198037
0.121240 4.639455 0.191924
0.122000 4.453040 0.192992
0.122760 4.301010 0.191878
0.123520 4.651840 0.190838
0.124280 4.616480 0.193670
0.125040 4.453700 0.187458
0.125800 4.440090 0.187564
0.126560 4.080920 0.185329
0.127320 4.460345 0.188388
0.128080 3.914075 0.184547
0.128840 3.633880 0.182164
0.129600 4.286325 0.182606
0.130360 3.717230 0.180237
0.131120 3.641205 0.178289
0.131880 3.641340 0.179887
0.132640 3.967695 0.177716
0.133400 3.562275 0.173285
0.134160 3.525200 0.175442
0.134920 3.379095 0.172447
0.135680 3.506805 0.170764
0.136440 3.187795 0.170499
0.137200 3.200545 0.172362
0.137960 3.149925 0.170057
0.138730 2.949095 0.171033
0.139490 2.954250 0.171524
0.140250 3.057425 0.166924
0.141010 3.089705 0.167235
0.141770 2.730590 0.165205
0.142530 2.907895 0.167408
0.143290 3.150585 0.163960
0.144050 2.646795 0.164859
0.144810 2.829885 0.165495
0.145570 2.498865 0.164388
0.146330 2.510840 0.163692
0.147090 2.554015 0.162730
0.147850 2.422105 0.161277
0.148610 2.643105 0.161167
0.149370 2.357550 0.159102
0.150130 2.372655 0.158865
0.150890 2.245700 0.156835
0.151650 2.081540 0.156577
0.152410 2.296015 0.156810
0.153170 2.108840 0.156411
0.153930 2.330615 0.155601
0.154690 2.152420 0.156315
0.155450 2.165970 0.153529
0.156210 1.951325 0.153366
0.156970 1.942855 0.155042
0.157730 2.300350 0.153034
0.158490 1.790310 0.152627
0.159250 1.976615 0.151888
0.160010 2.240090 0.152581
0.160770 2.108680 0.151528
0.161530 1.958940 0.148678
0.162290 1.928835 0.148455
0.163050 1.970625 0.146733
0.163810 1.705435 0.149508
0.164570 1.818155 0.148780
0.165330 1.775935 0.147684
0.166090 1.532175 0.145601
0.166850 1.693520 0.145810
0.167610 1.749580 0.145711
0.168370 1.692715 0.145895
0.169130 1.593750 0.145357
0.169890 1.738525 0.143883
0.170650 1.712420 0.144314
0.171410 1.519400 0.144102
0.172170 1.626950 0.144629
0.172930 1.436610 0.144820
0.173690 1.346270 0.143052
0.174450 1.456565 0.145011
0.175210 1.460500 0.143469
0.175970 1.278355 0.144385
0.176730 1.388515 0.147698
0.177490 1.538080 0.149165
0.178250 1.090875 0.148699
0.179010 1.157635 0.150781
0.179770 1.161890 0.151287
0.180530 1.150600 0.150962
0.181290 1.179295 0.152433
0.182050 1.090255 0.153953
0.182810 1.055000 0.154091
0.183570 1.060235 0.156170
0.184330 1.012765 0.155541
0.185090 0.881460 0.154413
0.185850 1.136600 0.156149
0.186610 1.099390 0.155888
0.187370 1.077950 0.156559
0.188130 0.879295 0.156114
0.188890 0.919765 0.155704
0.189650 1.120920 0.156941
0.190410 1.187665 0.158214
0.191170 1.117295 0.157500
0.191930 0.802695 0.157723
0.192690 0.994125 0.157776
0.193450 0.910415 0.156004
0.194210 0.929870 0.159091
0.194970 1.083135 0.155813
0.195730 0.985505 0.159851
0.196490 0.849460 0.159540
0.197250 0.979995 0.159409
0.198010 0.757330 0.161057
0.198770 0.657235 0.157907
0.199530 1.098980 0.158405
0.200290 0.741770 0.157624
0.201050 0.810825 0.158787
0.201810 0.821145 0.158515
0.202570 0.723290 0.159434
0.203330 0.831150 0.157564
0.204090 0.720955 0.158656
0.204850 0.592705 0.157514
0.205610 0.961225 0.158600
0.206370 0.709475 0.160569
0.207130 0.621440 0.158285
0.207890 0.939770 0.163377
0.208650 1.008090 0.161269
0.209410 0.977070 0.160555
0.210170 0.722955 0.160555
0.210930 0.948985 0.160184
0.211690 0.867595 0.161683
0.212450 0.730585 0.161595
0.213210 0.776920 0.159243
0.213970 0.625045 0.158108
0.214730 0.894780 0.160159
0.215490 0.626995 0.159682
0.216250 0.760940 0.159066
0.217010 0.594070 0.159728
0.217770 0.980035 0.160237
0.218530 0.705825 0.161542
0.219290 0.748685 0.160343
0.220050 0.844960 0.159703
0.220810 0.859550 0.160057
0.221570 0.706360 0.156955
0.222330 0.568895 0.159579
0.223090 0.877070 0.157797
0.223850 0.583420 0.158200
0.224610 1.030780 0.155393
0.225370 0.861745 0.156269
0.226130 0.645960 0.155173
0.226890 0.765830 0.155492
0.227650 0.847800 0.151064
0.228410 0.607595 0.150230
0.229170 0.683530 0.151135
0.229930 0.600685 0.149823
0.230690 0.898330 0.154059
0.231450 0.826955 0.149689
0.232210 0.743780 0.151531
0.232970 0.621685 0.151351
0.233730 0.817660 0.148734
0.234490 0.802945 0.148982
0.235250 0.662580 0.146665
0.236010 0.831430 0.148554
0.236770 0.555470 0.146644
0.237530 0.500000 0.146782
0.238290 0.559430 0.147337
0.239050 0.716690 0.146354
0.239810 0.853620 0.144042
0.240570 0.921625 0.144572
0.241330 0.694575 0.144696
0.242090 0.650910 0.144137
0.242850 0.699905 0.142019
0.243610 0.627970 0.141146
0.244370 0.656440 0.141676
0.245130 0.873925 0.141828
0.245890 0.735390 0.139639
0.246650 0.618460 0.140824
0.247410 0.707895 0.140502
0.248170 0.697270 0.139526
0.248930 0.590575 0.140117
0.249690 0.553065 0.138494
0.250450 0.663970 0.138953
0.251210 0.789505 0.137694
0.251970 0.647935 0.138352
0.252730 0.568555 0.136839
0.253490 0.599905 0.136132
0.254250 0.740615 0.137617
0.255010 0.687460 0.136322
0.255770 0.612775 0.136464
0.256530 0.673240 0.135856
0.257290 0.747630 0.135661
0.258050 0.528305 0.134448
0.258810 0.517840 0.134972
0.259570 0.687630 0.134668
0.260330 0.919150 0.133472
0.261090 0.663155 0.132684
0.261850 0.825905 0.133391
0.262610 0.846710 0.131821
0.263370 0.602405 0.131093
0.264130 0.644725 0.133292
0.264890 0.528820 0.129013
0.265650 0.776735 0.131803
0.266410 0.675530 0.129494
0.267170 0.518985 0.131266
0.267930 0.549075 0.128685
0.268690 0.662640 0.130863
0.269450 0.798935 0.129424
0.270210 0.681940 0.130488
0.270970 0.454315 0.129229
0.271720 0.808830 0.129003
0.272480 0.601185 0.126885
0.273240 0.429930 0.127804
0.274000 0.683020 0.126068
0.274760 0.511550 0.126747
0.275520 0.633640 0.125990
0.276280 0.468955 0.126124
0.277040 0.754675 0.125513
0.277800 0.572805 0.126902
0.278560 0.952805 0.124979
0.279320 0.659730 0.123957
0.280080 0.754335 0.126213
0.280840 0.665815 0.125820
0.281600 0.705800 0.123953
0.282360 0.521280 0.124342
0.283120 0.697400 0.124190
0.283880 0.661655 0.123426
0.284640 0.750125 0.123013
0.285400 0.646990 0.123105
0.286160 0.488620 0.123674
0.286920 0.605970 0.123568
0.287680 0.791070 0.123674
0.288440 0.436555 0.123151
0.289200 0.624950 0.123045
0.289960 0.541310 0.123197
0.290720 0.741135 0.122861
0.291480 0.455890 0.123441
0.292240 0.639795 0.123614
0.293000 0.527900 0.125781
0.293760 0.481965 0.124675
0.294520 0.382225 0.123589
0.295280 0.701255 0.124643
0.296040 0.612650 0.125658
0.296800 0.523435 0.126294
0.297560 0.448170 0.124742
0.298320 0.556365 0.125021
0.299080 0.346770 0.125576
0.299840 0.510115 0.124763
0.300600 0.375915 0.124784
0.301360 0.519110 0.123876
0.302120 0.714775 0.123306
0.302880 0.385470 0.122765
0.303640 0.408920 0.122475
0.304400 0.331160 0.122963
0.305160 0.630090 0.124409
0.305920 0.508900 0.125690
0.306680 0.384175 0.124310
0.307440 0.641985 0.126418
0.308200 0.746010 0.126220
0.308960 0.341765 0.126991
0.309720 0.441885 0.126902
0.310480 0.603460 0.127946
0.311240 0.566115 0.126443
0.312000 0.636915 0.125697
0.312760 0.299730 0.126874
0.313520 0.540555 0.127157
0.314280 0.522180 0.127093
0.315040 0.250965 0.126333
0.315800 0.465430 0.126075
0.316560 0.656535 0.126768
0.317320 0.402675 0.127907
0.318080 0.503860 0.128479
0.318830 0.546645 0.128013
0.319590 0.756785 0.129848
0.320350 0.414230 0.130018
0.321110 0.663570 0.132606
0.321870 0.477270 0.131188
0.322630 0.599440 0.132306
0.323390 0.407120 0.131178
0.324150 0.415745 0.131754
0.324910 0.481500 0.132178
0.325670 0.565880 0.131701
0.326430 0.297385 0.131821
0.327190 0.392325 0.135499
0.327950 0.480700 0.131987
0.328710 0.494350 0.130919
0.329470 0.504745 0.131347
0.330230 0.580935 0.131885
0.330990 0.657435 0.130697
0.331750 0.501110 0.133472
0.332510 0.369650 0.133479
0.333270 0.583050 0.133769
0.334030 0.461485 0.134950
0.334790 0.345855 0.134699
0.335550 0.403245 0.132730
0.336310 0.277770 0.134088
0.337070 0.507595 0.134519
0.337830 0.410950 0.134074
0.338590 0.394865 0.136372
0.339350 0.341385 0.133685
0.340110 0.684690 0.133868
0.340870 0.492260 0.135074
0.341630 0.324315 0.134862
0.342390 0.236640 0.134501
0.343150 0.616805 0.137129
0.343910 0.543980 0.136779
0.344670 0.402965 0.135237
0.345430 0.244745 0.137288
0.346190 0.501595 0.135866
0.346950 0.447995 0.136160
0.347710 0.335235 0.135859
0.348470 0.453425 0.138027
0.349220 0.271085 0.136931
0.349980 0.306070 0.135336
0.350740 0.401025 0.132245
0.351500 0.421910 0.131185
0.352260 0.760525 0.130640
0.353020 0.576490 0.127832
0.353780 0.579270 0.131400
0.354540 0.351925 0.132288
0.355300 0.445425 0.133487
0.356060 0.570975 0.131528
0.356820 0.606020 0.132281
0.357580 0.562395 0.132744
0.358340 0.508525 0.131280
0.359100 0.476275 0.132797
0.359860 0.546670 0.134996
0.360620 0.454445 0.132429
0.361380 0.340235 0.133147
0.362140 0.584835 0.131521
0.362900 0.771515 0.132804
0.363660 0.406025 0.133388
0.364420 0.451705 0.134180
0.365180 0.629715 0.135470
0.365940 0.426180 0.134777
0.366700 0.464705 0.135509
0.367460 0.550605 0.136068
0.368220 0.317375 0.136025
0.368980 0.715565 0.138720
0.369740 0.341550 0.138465
0.370500 0.510230 0.138062
0.371260 0.462115 0.138002
0.372020 0.536250 0.138706
0.372770 0.252655 0.141291
0.373530 0.576590 0.140562
0.374290 0.324120 0.140145
0.375050 0.358965 0.142946
0.375810 0.262985 0.143345
0.376570 0.219355 0.143996
0.377330 0.253030 0.143593
0.378090 0.319260 0.147168
0.378850 0.460055 0.148769
0.379610 0.491845 0.147571
0.380370 0.341895 0.149063
0.381130 0.456580 0.147981
0.381890 0.538145 0.151223
0.382650 0.462835 0.152836
0.383410 0.448090 0.155711
0.384170 0.631370 0.155969
0.384930 0.316350 0.156054
0.385690 0.218310 0.154795
0.386450 0.441495 0.160492
0.387210 0.173685 0.167337
0.387970 0.426880 0.159653
0.388730 0.304705 0.160255
0.389490 0.456620 0.163193
0.390250 0.255895 0.161096
0.391010 0.229900 0.162935
0.391770 0.486425 0.164427
0.392520 0.356205 0.164028
0.393280 0.524210 0.165499
0.394040 0.477035 0.167949
0.394800 0.089895 0.170117
0.395560 0.476495 0.171308
0.396320 0.287365 0.170612
0.397080 0.509175 0.170937
0.397840 0.311040 0.171885
0.398600 0.233795 0.173352
0.399360 0.450095 0.176460
0.400120 0.182735 0.174211
0.400880 0.362820 0.177150
0.401640 0.068790 0.175629
0.402400 0.565715 0.182263
0.403160 -0.042115 0.178076
0.403920 0.209690 0.182868
0.404680 0.611955 7.500283
0.405440 0.325505 0.183055
0.406200 0.387525 0.186266
0.406960 0.605780 0.183281
0.407720 0.404905 0.182217
0.408480 0.363065 0.184905
0.409240 0.398055 0.188221
0.409990 0.279855 0.187344
0.410750 0.046395 0.188342
0.411510 0.289920 0.188045
0.412270 0.318445 0.190163
0.413030 0.447005 0.192896
0.413790 0.408675 0.190230
0.414550 0.220780 0.191559
0.415310 0.284590 0.191513
0.416070 0.309685 0.192953
0.416830 0.451305 0.194943
0.417590 0.506830 0.197168
0.418350 0.516835 0.197521
0.419110 0.639915 0.194848
0.419870 0.293815 0.197585
0.420630 0.185205 0.196598
0.421390 0.294200 0.197351
0.422150 0.332610 0.200050
0.422910 0.037940 0.200149
0.423670 0.505545 0.201810
0.424430 0.360935 0.207677
0.425190 0.473960 0.211178
0.425940 0.407525 0.216634
0.426700 0.614865 0.211563
0.427460 0.570475 0.216174
0.428220 0.658390 0.217726
0.428980 0.382530 0.222603
0.429740 -0.035820 0.220806
0.430500 0.571465 0.227228
0.431260 0.337035 0.228950
0.432020 0.579980 0.227023
0.432780 0.500100 0.229063
0.433540 0.530290 0.232974
0.434300 0.401995 0.236128
0.435060 0.348670 0.241245
