# Supplementary material for: Hallucination of closed repeat proteins containing central pockets
Source: Nat Struct Mol Biol. 2023 Sep 28;30(11):1755–60. doi: 10.1038/s41594-023-01112-6 (PMC10643118; doi:10.1038/s41594-023-01112-6)
Supplement: Supplementary file 4 — Small-angle X-ray scattering raw data. [file 41594_2023_1112_MOESM4_ESM.tar › SAXS_submit/D8/C3_results/Average/C3_high_D8_snap_00027.sub.1.ave.dat]

0.010260 27.649550 74.295113
0.011020 27.331665 76.205159
0.011780 26.678945 46.279233
0.012540 31.447525 27.432564
0.013300 28.478310 16.580707
0.014060 24.711355 9.937383
0.014820 25.759355 5.951421
0.015580 25.691330 4.875071
0.016340 27.539935 3.400209
0.017100 26.278300 2.538939
0.017860 27.417125 1.681506
0.018620 24.312905 1.403243
0.019380 27.486475 1.095654
0.020140 26.093385 1.001764
0.020900 25.473460 0.850057
0.021660 24.808470 0.822256
0.022420 25.386165 0.753964
0.023180 24.161725 0.726648
0.023950 25.340005 0.723883
0.024710 25.433720 0.644310
0.025470 24.255745 0.634279
0.026230 25.340300 0.621326
0.026990 25.153405 0.610484
0.027750 24.621950 0.586294
0.028510 24.516760 0.571612
0.029270 23.905930 0.551421
0.030030 22.715115 0.548059
0.030790 23.342440 0.526011
0.031550 23.264125 0.518787
0.032310 23.256000 0.518055
0.033070 22.352760 0.487302
0.033830 22.266635 0.492079
0.034590 22.451160 0.483416
0.035350 22.350230 0.465025
0.036110 22.801895 0.461443
0.036870 21.779465 0.448398
0.037630 21.495320 0.429116
0.038390 22.021020 0.436743
0.039150 21.374410 0.411506
0.039910 21.356590 0.415545
0.040670 21.425880 0.418009
0.041430 20.670395 0.411482
0.042190 20.437275 0.404250
0.042950 20.811510 0.392571
0.043710 20.398170 0.375994
0.044470 20.009655 0.366740
0.045230 20.234910 0.379806
0.045990 19.813280 0.364480
0.046750 19.634910 0.369247
0.047510 18.936425 0.355134
0.048270 19.506770 0.361496
0.049030 19.555600 0.357924
0.049790 18.700305 0.347673
0.050550 18.504785 0.340481
0.051310 18.747970 0.339279
0.052070 17.546500 0.337960
0.052830 17.923595 0.332443
0.053590 17.850360 0.329699
0.054350 18.276910 0.331390
0.055110 17.663270 0.321648
0.055870 17.101000 0.319905
0.056630 16.476305 0.320255
0.057390 17.245915 0.314707
0.058150 16.669715 0.318943
0.058910 16.381665 0.304905
0.059670 16.426885 0.306086
0.060430 15.698165 0.304116
0.061190 15.303680 0.304346
0.061950 15.748550 0.303066
0.062710 15.536410 0.297702
0.063470 15.039620 0.288483
0.064230 14.571945 0.290912
0.064990 14.888360 0.289141
0.065750 14.453495 0.291121
0.066510 14.743180 0.284745
0.067270 14.389770 0.281475
0.068030 14.075175 0.280477
0.068790 13.460455 0.274349
0.069550 13.352910 0.278678
0.070310 13.391580 0.268819
0.071070 13.351760 0.269169
0.071830 13.037070 0.265145
0.072590 12.860855 0.266566
0.073350 12.839150 0.257539
0.074120 12.908735 0.264544
0.074880 12.456860 0.260651
0.075640 12.427820 0.262260
0.076400 12.088130 0.258607
0.077160 12.528975 0.256503
0.077920 12.534420 0.249084
0.078680 11.859405 0.247963
0.079440 11.626455 0.245103
0.080200 11.423155 0.246874
0.080960 10.936185 0.245170
0.081720 11.004680 0.237390
0.082480 10.624740 0.242196
0.083240 10.568665 0.241938
0.084000 10.241610 0.242992
0.084760 10.240225 0.243745
0.085520 10.051975 0.249788
0.086280 10.467480 0.250081
0.087040 9.924420 0.258670
0.087800 9.722650 0.255042
0.088560 9.558980 0.259625
0.089320 9.498415 0.259187
0.090080 9.242015 0.255428
0.090840 9.074805 0.260173
0.091600 9.280785 0.261368
0.092360 9.179300 0.263575
0.093120 8.793425 0.257885
0.093880 8.331605 0.270463
0.094640 8.657610 0.264653
0.095400 8.179785 0.259668
0.096160 8.307675 0.258310
0.096920 8.376320 0.249668
0.097680 7.556110 0.259279
0.098440 8.023490 0.250255
0.099200 7.627840 0.252436
0.099960 7.740130 0.247620
0.100720 7.904540 0.236531
0.101480 7.310465 0.237185
0.102240 7.305320 0.233745
0.103000 6.825620 0.233112
0.103760 7.158880 0.227058
0.104520 6.633510 0.224813
0.105280 6.664610 0.220750
0.106040 6.755200 0.220979
0.106800 6.429710 0.219424
0.107560 6.629615 0.219508
0.108320 6.455715 0.214112
0.109080 6.330345 0.211665
0.109840 6.094730 0.213462
0.110600 6.034660 0.217196
0.111360 5.710615 0.211552
0.112120 6.033280 0.213982
0.112880 5.595745 0.211421
0.113640 5.399310 0.208886
0.114400 5.419755 0.204989
0.115160 5.395285 0.206634
0.115920 5.362330 0.204222
0.116680 5.278575 0.200555
0.117440 5.074125 0.197546
0.118200 4.954720 0.200983
0.118960 4.759375 0.198027
0.119720 4.886255 0.195354
0.120480 4.762000 0.198773
0.121240 4.823035 0.195354
0.122000 4.463280 0.195612
0.122760 4.673380 0.191959
0.123520 4.605750 0.189806
0.124280 4.221535 0.190820
0.125040 4.424590 0.187871
0.125800 4.138995 0.186959
0.126560 4.081475 0.186609
0.127320 4.128995 0.183858
0.128080 3.935645 0.186552
0.128840 3.843645 0.181842
0.129600 3.842870 0.181390
0.130360 3.664170 0.179721
0.131120 3.733775 0.178373
0.131880 3.725340 0.179417
0.132640 3.306640 0.176888
0.133400 3.760260 0.173317
0.134160 3.652705 0.174936
0.134920 3.500785 0.171966
0.135680 3.325420 0.173204
0.136440 3.117760 0.173699
0.137200 3.307405 0.172366
0.137960 3.063525 0.170106
0.138730 3.262075 0.170856
0.139490 2.954450 0.169820
0.140250 2.966885 0.169724
0.141010 2.867040 0.169516
0.141770 2.764385 0.166616
0.142530 3.120705 0.169371
0.143290 2.727850 0.166227
0.144050 2.700925 0.163522
0.144810 2.606985 0.163989
0.145570 2.607695 0.160523
0.146330 2.484050 0.164494
0.147090 2.546485 0.159876
0.147850 2.609555 0.160495
0.148610 2.182350 0.160661
0.149370 2.496350 0.162146
0.150130 2.223385 0.160509
0.150890 2.409840 0.159176
0.151650 2.448745 0.158975
0.152410 2.546865 0.158571
0.153170 2.184675 0.157960
0.153930 2.142000 0.157779
0.154690 2.193230 0.155958
0.155450 2.059090 0.155085
0.156210 1.952480 0.155421
0.156970 2.077150 0.155619
0.157730 2.090450 0.151906
0.158490 1.834145 0.152369
0.159250 1.966805 0.152242
0.160010 1.932530 0.149547
0.160770 1.914655 0.153006
0.161530 1.968535 0.150435
0.162290 1.687400 0.151255
0.163050 1.755650 0.146100
0.163810 1.664755 0.147224
0.164570 1.820120 0.148681
0.165330 1.934015 0.149721
0.166090 1.554415 0.147854
0.166850 1.695465 0.146248
0.167610 1.714935 0.146602
0.168370 1.775320 0.146945
0.169130 1.586085 0.144873
0.169890 1.668995 0.143833
0.170650 1.632855 0.141849
0.171410 1.355400 0.144144
0.172170 1.608395 0.142422
0.172930 1.326135 0.143518
0.173690 1.540480 0.144678
0.174450 1.342200 0.144035
0.175210 1.443570 0.144427
0.175970 1.465680 0.144915
0.176730 1.356750 0.146178
0.177490 1.345855 0.150817
0.178250 1.563045 0.151344
0.179010 1.397305 0.152864
0.179770 1.097255 0.152790
0.180530 1.322110 0.150460
0.181290 1.051015 0.151383
0.182050 1.393735 0.153543
0.182810 1.093720 0.153151
0.183570 0.983955 0.153861
0.184330 0.847840 0.154579
0.185090 1.154355 0.155746
0.185850 1.199605 0.154738
0.186610 0.960115 0.155007
0.187370 1.180820 0.157433
0.188130 0.726510 0.155481
0.188890 1.036545 0.154250
0.189650 1.057110 0.155849
0.190410 1.078510 0.157620
0.191170 1.059775 0.156849
0.191930 1.059795 0.156326
0.192690 0.805385 0.155103
0.193450 0.629130 0.158179
0.194210 1.048470 0.158073
0.194970 1.076550 0.157843
0.195730 0.796390 0.158533
0.196490 1.064760 0.163518
0.197250 0.831010 0.163975
0.198010 0.648265 0.158844
0.198770 0.745970 0.160541
0.199530 0.941195 0.158327
0.200290 0.763310 0.158939
0.201050 0.764230 0.159841
0.201810 0.868705 0.159229
0.202570 0.782835 0.158218
0.203330 1.079940 0.158702
0.204090 0.739345 0.157963
0.204850 0.992775 0.159180
0.205610 0.582330 0.159745
0.206370 0.766280 0.161259
0.207130 0.864860 0.160361
0.207890 0.981820 0.159816
0.208650 1.147515 0.161241
0.209410 0.741515 0.160460
0.210170 0.956340 0.163462
0.210930 0.790965 0.161917
0.211690 0.729835 0.158207
0.212450 0.762120 0.159813
0.213210 0.935455 0.160799
0.213970 0.744450 0.158515
0.214730 0.722350 0.159685
0.215490 1.019305 0.159936
0.216250 0.699995 0.161040
0.217010 0.660265 0.158285
0.217770 0.939175 0.161195
0.218530 0.685720 0.160884
0.219290 0.978860 0.159526
0.220050 1.043210 0.158136
0.220810 0.872170 0.160120
0.221570 0.949255 0.159943
0.222330 0.715310 0.158377
0.223090 0.804150 0.162387
0.223850 0.849120 0.156457
0.224610 0.825425 0.153702
0.225370 0.621670 0.153529
0.226130 0.755170 0.154823
0.226890 0.599630 0.150682
0.227650 0.752400 0.154006
0.228410 0.811400 0.151616
0.229170 0.616595 0.152705
0.229930 0.830755 0.151471
0.230690 0.685930 0.151786
0.231450 0.628580 0.150467
0.232210 0.776410 0.151291
0.232970 0.806130 0.148791
0.233730 0.804450 0.148335
0.234490 0.964315 0.150258
0.235250 0.710385 0.148734
0.236010 0.824200 0.150400
0.236770 0.717860 0.148292
0.237530 0.655275 0.145361
0.238290 0.534815 0.144544
0.239050 0.645370 0.146167
0.239810 0.528770 0.144569
0.240570 0.835445 0.144243
0.241330 0.602250 0.142652
0.242090 0.717150 0.145248
0.242850 0.547585 0.141322
0.243610 0.739350 0.144710
0.244370 0.584600 0.141460
0.245130 0.758505 0.142069
0.245890 0.800535 0.139890
0.246650 0.463815 0.140732
0.247410 0.756030 0.139859
0.248170 0.492240 0.141068
0.248930 0.607050 0.140092
0.249690 0.824040 0.139049
0.250450 0.722655 0.136931
0.251210 0.681815 0.138076
0.251970 0.657855 0.137274
0.252730 0.528700 0.136973
0.253490 0.730035 0.137093
0.254250 0.715135 0.135852
0.255010 0.502485 0.134784
0.255770 0.525900 0.134851
0.256530 0.591640 0.135827
0.257290 0.647065 0.133992
0.258050 0.705895 0.136043
0.258810 0.689485 0.133932
0.259570 0.730145 0.132960
0.260330 0.658180 0.135506
0.261090 0.584435 0.134003
0.261850 0.565640 0.131747
0.262610 0.501255 0.131694
0.263370 0.867410 0.131199
0.264130 0.621835 0.131775
0.264890 0.682820 0.130361
0.265650 0.473225 0.131687
0.266410 0.690605 0.130258
0.267170 0.686105 0.131839
0.267930 0.599755 0.129873
0.268690 0.729135 0.131163
0.269450 0.698360 0.127921
0.270210 0.694875 0.129127
0.270970 0.739065 0.127518
0.271720 0.585495 0.129321
0.272480 0.570960 0.127433
0.273240 0.683500 0.128250
0.274000 0.564435 0.125919
0.274760 0.551350 0.127012
0.275520 0.691610 0.126312
0.276280 0.509610 0.126227
0.277040 0.634770 0.125255
0.277800 0.640450 0.125817
0.278560 0.315695 0.124986
0.279320 0.652720 0.124399
0.280080 0.771165 0.125718
0.280840 0.621190 0.125686
0.281600 0.688110 0.123992
0.282360 0.695805 0.125265
0.283120 0.560325 0.124176
0.283880 0.709240 0.124915
0.284640 0.630945 0.124003
0.285400 0.690355 0.122921
0.286160 0.457255 0.122889
0.286920 0.705940 0.124986
0.287680 0.632255 0.122564
0.288440 0.529795 0.124254
0.289200 0.517235 0.121687
0.289960 0.483050 0.122981
0.290720 0.485910 0.122673
0.291480 0.428165 0.122341
0.292240 0.522840 0.123087
0.293000 0.546695 0.124480
0.293760 0.561615 0.124031
0.294520 0.420210 0.122574
0.295280 0.392050 0.125845
0.296040 0.585840 0.123656
0.296800 0.357955 0.125916
0.297560 0.550680 0.123624
0.298320 0.498480 0.124774
0.299080 0.572295 0.124763
0.299840 0.496720 0.125382
0.300600 0.615715 0.124505
0.301360 0.540200 0.123547
0.302120 0.547060 0.122302
0.302880 0.487085 0.124364
0.303640 0.508350 0.123140
0.304400 0.450060 0.125074
0.305160 0.657610 0.123639
0.305920 0.329600 0.126181
0.306680 0.574375 0.125067
0.307440 0.522020 0.125318
0.308200 0.328720 0.126418
0.308960 0.425700 0.125138
0.309720 0.579840 0.126743
0.310480 0.629505 0.127316
0.311240 0.754165 0.125905
0.312000 0.410115 0.127740
0.312760 0.672160 0.127182
0.313520 0.633935 0.127362
0.314280 0.392940 0.127557
0.315040 0.515090 0.124770
0.315800 0.668180 0.126885
0.316560 0.573945 0.129378
0.317320 0.444475 0.127051
0.318080 0.492660 0.127443
0.318830 0.658375 0.129685
0.319590 0.501915 0.129883
0.320350 0.569760 0.130018
0.321110 0.334345 0.130866
0.321870 0.461880 0.131110
0.322630 0.551200 0.130824
0.323390 0.407560 0.131340
0.324150 0.444360 0.132104
0.324910 0.545045 0.133854
0.325670 0.531625 0.133953
0.326430 0.455220 0.132040
0.327190 0.506880 0.134190
0.327950 0.345160 0.132977
0.328710 0.583715 0.133861
0.329470 0.634395 0.132104
0.330230 0.435960 0.132624
0.330990 0.591095 0.134201
0.331750 0.481175 0.134371
0.332510 0.484900 0.132627
0.333270 0.497710 0.133837
0.334030 0.522270 0.134349
0.334790 0.502555 0.134494
0.335550 0.592105 0.134540
0.336310 0.408585 0.132825
0.337070 0.388270 0.134795
0.337830 0.471140 0.135350
0.338590 0.378515 0.134714
0.339350 0.326330 0.135078
0.340110 0.231835 0.133610
0.340870 0.496895 0.135180
0.341630 0.211970 0.136545
0.342390 0.371055 0.135605
0.343150 0.550405 0.137546
0.343910 0.442695 0.134908
0.344670 0.237960 0.136485
0.345430 0.399055 0.136754
0.346190 0.529640 0.136503
0.346950 0.350075 0.136810
0.347710 0.239975 0.136298
0.348470 0.479525 0.135898
0.349220 0.523085 0.138349
0.349980 0.582415 0.135368
0.350740 0.548785 0.132659
0.351500 0.243100 0.132440
0.352260 0.365710 0.132914
0.353020 0.401975 0.128349
0.353780 0.318140 0.130035
0.354540 0.326360 0.131344
0.355300 0.626875 0.132641
0.356060 0.475375 0.133105
0.356820 0.670335 0.133533
0.357580 0.376365 0.132977
0.358340 0.464945 0.132069
0.359100 0.376935 0.131878
0.359860 0.298855 0.131354
0.360620 0.690395 0.133529
0.361380 0.334670 0.134915
0.362140 0.203730 0.133688
0.362900 0.626995 0.134890
0.363660 0.494280 0.133557
0.364420 0.477945 0.134176
0.365180 0.670640 0.133702
0.365940 0.591460 0.134625
0.366700 0.626060 0.134399
0.367460 0.441645 0.136464
0.368220 0.369365 0.135393
0.368980 0.310985 0.137588
0.369740 0.453600 0.136871
0.370500 0.530850 0.136089
0.371260 0.499980 0.137214
0.372020 0.438530 0.138483
0.372770 0.512315 0.139869
0.373530 0.399860 0.140286
0.374290 0.670565 0.141772
0.375050 0.447505 0.143897
0.375810 0.310050 0.144374
0.376570 0.350910 0.143313
0.377330 0.562255 0.145506
0.378090 0.351585 0.147974
0.378850 0.437325 0.149844
0.379610 0.355135 0.150764
0.380370 0.431640 0.148320
0.381130 0.336605 0.148907
0.381890 0.450135 0.150944
0.382650 0.484340 0.150856
0.383410 0.416820 0.152677
0.384170 0.554960 0.155909
0.384930 0.313650 0.156273
0.385690 0.218030 0.152988
0.386450 0.400560 0.155226
0.387210 0.622980 0.166216
0.387970 0.282415 0.157323
0.388730 0.236695 0.158822
0.389490 0.479945 0.161284
0.390250 0.339070 0.161757
0.391010 0.300945 0.162383
0.391770 0.304075 0.166510
0.392520 0.587575 0.163550
0.393280 0.061085 0.167422
0.394040 0.419290 0.168020
0.394800 0.252155 0.167330
0.395560 0.747305 0.168716
0.396320 0.087870 0.171298
0.397080 0.472500 0.174123
0.397840 0.271790 0.173066
0.398600 0.319065 0.176121
0.399360 0.326225 0.174767
0.400120 0.273355 0.177723
0.400880 0.708245 0.175743
0.401640 0.427000 0.177670
0.402400 0.399485 0.178239
0.403160 0.385360 0.179438
0.403920 0.576215 0.181079
0.404680 0.428250 6.965311
0.405440 0.722035 0.183228
0.406200 0.298945 0.182182
0.406960 0.298975 0.185601
0.407720 0.327360 0.185166
0.408480 0.326130 0.185364
0.409240 0.330750 0.187599
0.409990 0.119475 0.190725
0.410750 0.313570 0.188564
0.411510 0.585935 0.189639
0.412270 0.619130 0.189448
0.413030 0.371770 0.194102
0.413790 0.342135 0.189003
0.414550 0.150600 0.191499
0.415310 0.392550 0.192557
0.416070 0.523360 0.192836
0.416830 0.333455 0.193688
0.417590 0.540875 0.195233
0.418350 0.587945 0.201510
0.419110 0.675535 0.198784
0.419870 0.106930 0.198193
0.420630 0.563610 0.199346
0.421390 0.525955 0.201132
0.422150 0.597935 0.203727
0.422910 0.255425 0.200810
0.423670 0.445670 0.203518
0.424430 0.419775 0.210760
0.425190 0.299140 0.210357
0.425940 -0.004630 0.210124
0.426700 0.237440 0.216574
0.427460 0.268055 0.216326
0.428220 0.382880 0.217221
0.428980 0.714850 0.223886
0.429740 0.325190 0.221174
0.430500 0.307015 0.218957
0.431260 0.152175 0.224091
0.432020 0.281620 0.228812
0.432780 0.277640 0.234827
0.433540 0.501300 0.236139
0.434300 0.215210 0.233575
0.435060 0.606050 0.240612
