# Supplementary material for: Hallucination of closed repeat proteins containing central pockets
Source: Nat Struct Mol Biol. 2023 Sep 28;30(11):1755–60. doi: 10.1038/s41594-023-01112-6 (PMC10643118; doi:10.1038/s41594-023-01112-6)
Supplement: Supplementary file 4 — Small-angle X-ray scattering raw data. [file 41594_2023_1112_MOESM4_ESM.tar › SAXS_submit/D8/C3_results/Average/C3_high_D8_snap_00022.sub.1.ave.dat]

0.010260 13.793365 74.671902
0.011020 23.890140 76.705046
0.011780 25.855810 46.528674
0.012540 25.431370 27.039569
0.013300 25.567900 17.178412
0.014060 23.936460 9.918639
0.014820 24.584330 6.084919
0.015580 26.046125 4.748907
0.016340 25.930755 3.446987
0.017100 24.787870 2.556630
0.017860 24.767760 1.706284
0.018620 26.085830 1.346277
0.019380 24.242710 1.124088
0.020140 25.118535 0.969282
0.020900 24.204895 0.883610
0.021660 23.900450 0.817210
0.022420 24.029545 0.736386
0.023180 24.133595 0.733501
0.023950 24.176355 0.707242
0.024710 23.339715 0.654314
0.025470 23.422405 0.631556
0.026230 23.397690 0.615693
0.026990 23.719705 0.601757
0.027750 23.498035 0.590438
0.028510 23.350240 0.569600
0.029270 22.730300 0.540513
0.030030 22.981475 0.535990
0.030790 22.273570 0.531655
0.031550 22.416345 0.514353
0.032310 22.214185 0.525948
0.033070 22.686555 0.496199
0.033830 22.222245 0.474045
0.034590 22.141670 0.478766
0.035350 21.902465 0.461743
0.036110 21.039165 0.469074
0.036870 21.236255 0.445767
0.037630 21.575075 0.431386
0.038390 21.252795 0.432005
0.039150 20.975670 0.418472
0.039910 20.639305 0.429148
0.040670 20.300815 0.411648
0.041430 20.120940 0.408122
0.042190 19.851265 0.402893
0.042950 20.181855 0.394233
0.043710 19.794880 0.380053
0.044470 19.414515 0.373635
0.045230 19.377725 0.375941
0.045990 19.284950 0.362843
0.046750 19.201730 0.365004
0.047510 18.708340 0.356595
0.048270 18.588910 0.355541
0.049030 18.451620 0.352783
0.049790 18.502710 0.347779
0.050550 17.635875 0.342963
0.051310 17.839005 0.337960
0.052070 18.231975 0.337804
0.052830 17.665510 0.328695
0.053590 17.752940 0.334162
0.054350 17.490245 0.329869
0.055110 16.994410 0.327942
0.055870 17.480715 0.325679
0.056630 16.806980 0.323564
0.057390 16.444490 0.307238
0.058150 16.346030 0.309526
0.058910 16.405785 0.309834
0.059670 15.785585 0.307758
0.060430 15.704165 0.303593
0.061190 15.791175 0.301110
0.061950 15.801400 0.296899
0.062710 15.238650 0.297914
0.063470 15.774620 0.294226
0.064230 14.717375 0.289250
0.064990 14.727930 0.285944
0.065750 14.262705 0.284625
0.066510 14.249650 0.288006
0.067270 14.329340 0.279629
0.068030 13.797085 0.276330
0.068790 13.732720 0.278716
0.069550 13.675605 0.272772
0.070310 13.845975 0.274961
0.071070 13.359105 0.267963
0.071830 13.433350 0.266612
0.072590 13.096915 0.262949
0.073350 12.824280 0.255541
0.074120 12.583665 0.262207
0.074880 12.266905 0.255962
0.075640 12.198090 0.255375
0.076400 12.093050 0.257702
0.077160 12.111665 0.253055
0.077920 12.059605 0.249533
0.078680 11.587890 0.250523
0.079440 11.588900 0.246552
0.080200 11.534140 0.254158
0.080960 11.279060 0.244745
0.081720 10.840570 0.239120
0.082480 10.911180 0.240060
0.083240 10.749425 0.241736
0.084000 10.525610 0.241068
0.084760 10.290065 0.238472
0.085520 10.205055 0.248822
0.086280 10.075035 0.253508
0.087040 9.883910 0.253699
0.087800 9.766895 0.254187
0.088560 9.858155 0.254353
0.089320 9.111415 0.260272
0.090080 9.777465 0.257373
0.090840 9.356190 0.258027
0.091600 8.900240 0.260042
0.092360 8.745785 0.262263
0.093120 8.923710 0.260145
0.093880 8.434375 0.268490
0.094640 8.145315 0.259777
0.095400 8.129450 0.255888
0.096160 7.975790 0.256637
0.096920 7.930190 0.252284
0.097680 8.073610 0.254314
0.098440 7.957900 0.255615
0.099200 7.711960 0.256174
0.099960 7.934045 0.247776
0.100720 7.591400 0.240099
0.101480 6.990685 0.235230
0.102240 7.277425 0.232917
0.103000 7.095350 0.228936
0.103760 6.971870 0.226740
0.104520 6.886670 0.223009
0.105280 6.480600 0.225194
0.106040 6.713375 0.222026
0.106800 6.586390 0.218260
0.107560 6.392060 0.218837
0.108320 6.168920 0.214777
0.109080 6.453510 0.212903
0.109840 5.873165 0.215141
0.110600 5.932040 0.213929
0.111360 5.867255 0.210746
0.112120 5.658720 0.213324
0.112880 5.784485 0.212578
0.113640 5.789440 0.207921
0.114400 5.491480 0.210131
0.115160 5.423485 0.208571
0.115920 5.301175 0.202295
0.116680 5.340310 0.201252
0.117440 4.914075 0.201464
0.118200 5.182800 0.198066
0.118960 4.998745 0.199915
0.119720 5.140860 0.196082
0.120480 4.425190 0.194130
0.121240 4.543270 0.194710
0.122000 4.443220 0.191425
0.122760 4.520710 0.190608
0.123520 4.747855 0.189424
0.124280 4.481205 0.188434
0.125040 4.248840 0.188168
0.125800 4.073805 0.185042
0.126560 4.321770 0.183547
0.127320 4.293665 0.183851
0.128080 3.867355 0.184830
0.128840 3.943530 0.181549
0.129600 3.910475 0.180393
0.130360 3.601795 0.179972
0.131120 3.811010 0.178129
0.131880 3.692480 0.178405
0.132640 3.599045 0.178830
0.133400 3.696780 0.175018
0.134160 3.373590 0.176132
0.134920 3.264075 0.172960
0.135680 3.192495 0.173872
0.136440 3.568580 0.171899
0.137200 3.353100 0.170842
0.137960 3.387900 0.170488
0.138730 3.111840 0.170265
0.139490 2.929485 0.169409
0.140250 3.115570 0.167680
0.141010 2.977640 0.169636
0.141770 2.916955 0.166421
0.142530 3.009285 0.166489
0.143290 2.820435 0.166216
0.144050 2.708485 0.165545
0.144810 2.799240 0.164806
0.145570 2.635035 0.162390
0.146330 2.370285 0.161482
0.147090 2.662000 0.161846
0.147850 2.432910 0.161174
0.148610 2.651395 0.160926
0.149370 2.335195 0.161124
0.150130 2.524875 0.157122
0.150890 2.419295 0.157132
0.151650 2.211400 0.157111
0.152410 2.144755 0.158476
0.153170 2.180160 0.156924
0.153930 2.165820 0.156414
0.154690 2.158990 0.155141
0.155450 2.078715 0.155704
0.156210 1.905505 0.155219
0.156970 1.911220 0.153349
0.157730 1.947540 0.151605
0.158490 1.922585 0.152659
0.159250 1.897820 0.152217
0.160010 1.885190 0.150990
0.160770 1.731970 0.151899
0.161530 1.798300 0.149961
0.162290 1.830395 0.149813
0.163050 1.668335 0.149519
0.163810 1.635530 0.148292
0.164570 1.593965 0.147702
0.165330 1.699445 0.147914
0.166090 1.456850 0.145658
0.166850 1.494340 0.147875
0.167610 1.630935 0.146333
0.168370 1.467545 0.146351
0.169130 1.523495 0.144325
0.169890 1.578630 0.144707
0.170650 1.430620 0.143356
0.171410 1.473035 0.145046
0.172170 1.614235 0.142228
0.172930 1.458425 0.141966
0.173690 1.419695 0.144084
0.174450 1.313835 0.144480
0.175210 1.488615 0.144915
0.175970 1.373025 0.143900
0.176730 1.221640 0.147822
0.177490 1.284010 0.146545
0.178250 1.261870 0.150513
0.179010 1.397685 0.150994
0.179770 1.363525 0.151269
0.180530 1.122230 0.152525
0.181290 1.382205 0.152337
0.182050 1.211940 0.152656
0.182810 1.073750 0.153731
0.183570 1.213760 0.154120
0.184330 1.058505 0.155707
0.185090 0.974370 0.155223
0.185850 1.110900 0.157373
0.186610 0.922360 0.155979
0.187370 0.968645 0.156665
0.188130 1.114280 0.156973
0.188890 1.082545 0.156521
0.189650 0.964625 0.156609
0.190410 1.120630 0.154254
0.191170 1.055760 0.157956
0.191930 1.041780 0.158614
0.192690 0.825330 0.157984
0.193450 0.762010 0.159112
0.194210 0.917625 0.158635
0.194970 0.852820 0.157153
0.195730 0.798375 0.160315
0.196490 1.029320 0.156485
0.197250 0.796080 0.160552
0.198010 0.819755 0.159982
0.198770 1.062935 0.161071
0.199530 0.806260 0.160955
0.200290 0.813430 0.160184
0.201050 0.919155 0.157242
0.201810 1.014935 0.158430
0.202570 0.991615 0.158080
0.203330 0.845660 0.161047
0.204090 0.768915 0.159508
0.204850 0.649030 0.158748
0.205610 0.846110 0.161269
0.206370 0.844700 0.161040
0.207130 0.735185 0.161775
0.207890 0.767730 0.161460
0.208650 0.803780 0.159003
0.209410 0.746895 0.162199
0.210170 1.104310 0.161676
0.210930 0.606665 0.160937
0.211690 0.778885 0.160958
0.212450 0.585260 0.159508
0.213210 0.706010 0.161383
0.213970 0.854530 0.159109
0.214730 0.679295 0.158370
0.215490 0.882570 0.158971
0.216250 0.910205 0.161499
0.217010 0.606165 0.160849
0.217770 0.774455 0.162974
0.218530 0.627715 0.161510
0.219290 0.716195 0.159392
0.220050 0.565175 0.159699
0.220810 0.691105 0.158603
0.221570 0.902305 0.158759
0.222330 0.507380 0.159105
0.223090 0.785810 0.157854
0.223850 0.790085 0.157408
0.224610 0.567970 0.156906
0.225370 0.652355 0.155534
0.226130 0.734390 0.155502
0.226890 0.534300 0.154569
0.227650 0.682755 0.153352
0.228410 0.876930 0.152047
0.229170 0.667925 0.153076
0.229930 0.547630 0.150806
0.230690 0.626870 0.150983
0.231450 0.699285 0.150537
0.232210 0.611095 0.152086
0.232970 0.656525 0.150622
0.233730 0.635970 0.148568
0.234490 0.530610 0.148876
0.235250 0.736920 0.147744
0.236010 0.422700 0.148083
0.236770 0.793960 0.147373
0.237530 0.573700 0.147203
0.238290 0.548110 0.147677
0.239050 0.725380 0.144211
0.239810 0.583465 0.143865
0.240570 0.660490 0.145781
0.241330 0.656865 0.142793
0.242090 0.586970 0.142284
0.242850 0.646880 0.143412
0.243610 0.624705 0.143430
0.244370 0.703140 0.143939
0.245130 0.460305 0.142822
0.245890 0.702345 0.142436
0.246650 0.548055 0.141269
0.247410 0.518100 0.140219
0.248170 0.751290 0.139721
0.248930 0.630060 0.139272
0.249690 0.559400 0.139240
0.250450 0.773540 0.139254
0.251210 0.717665 0.137907
0.251970 0.633310 0.137016
0.252730 0.656170 0.135644
0.253490 0.848075 0.136506
0.254250 0.606660 0.135594
0.255010 0.659365 0.137656
0.255770 0.681600 0.134798
0.256530 0.626555 0.136103
0.257290 0.746545 0.136071
0.258050 0.571865 0.136163
0.258810 0.681115 0.133221
0.259570 0.706980 0.133331
0.260330 0.517315 0.133720
0.261090 0.643595 0.133020
0.261850 0.579255 0.132387
0.262610 0.622210 0.132999
0.263370 0.559760 0.131446
0.264130 0.586685 0.131439
0.264890 0.677985 0.130548
0.265650 0.594470 0.130732
0.266410 0.684860 0.130177
0.267170 0.496835 0.130757
0.267930 0.579535 0.129473
0.268690 0.624355 0.129721
0.269450 0.677955 0.130173
0.270210 0.600090 0.129052
0.270970 0.534550 0.128158
0.271720 0.688245 0.127832
0.272480 0.499540 0.127161
0.273240 0.619800 0.127479
0.274000 0.709140 0.128670
0.274760 0.720300 0.127274
0.275520 0.640315 0.126588
0.276280 0.554785 0.125905
0.277040 0.535860 0.126768
0.277800 0.443810 0.127641
0.278560 0.709235 0.125665
0.279320 0.594885 0.123840
0.280080 0.549110 0.124996
0.280840 0.602030 0.125912
0.281600 0.548755 0.124516
0.282360 0.668750 0.123554
0.283120 0.594580 0.125081
0.283880 0.602295 0.124081
0.284640 0.540015 0.123571
0.285400 0.578530 0.123727
0.286160 0.685080 0.123091
0.286920 0.515510 0.122946
0.287680 0.497090 0.124222
0.288440 0.504490 0.124183
0.289200 0.471645 0.124017
0.289960 0.437130 0.124211
0.290720 0.608880 0.123695
0.291480 0.483990 0.124498
0.292240 0.446250 0.123830
0.293000 0.582950 0.123678
0.293760 0.424330 0.123533
0.294520 0.624785 0.125665
0.295280 0.430455 0.126513
0.296040 0.369770 0.125099
0.296800 0.419615 0.124388
0.297560 0.459970 0.124406
0.298320 0.694890 0.124569
0.299080 0.361915 0.124625
0.299840 0.555715 0.125187
0.300600 0.527915 0.125548
0.301360 0.366740 0.124123
0.302120 0.562200 0.122652
0.302880 0.548480 0.122733
0.303640 0.484700 0.122765
0.304400 0.449710 0.123787
0.305160 0.599315 0.125463
0.305920 0.460735 0.125470
0.306680 0.500145 0.126810
0.307440 0.420780 0.126694
0.308200 0.457260 0.125661
0.308960 0.512305 0.126142
0.309720 0.345150 0.125569
0.310480 0.415320 0.126747
0.311240 0.517555 0.126068
0.312000 0.466820 0.126386
0.312760 0.330630 0.126368
0.313520 0.608135 0.126482
0.314280 0.436935 0.127465
0.315040 0.485395 0.126980
0.315800 0.572910 0.126909
0.316560 0.546455 0.127252
0.317320 0.494420 0.129431
0.318080 0.503295 0.127811
0.318830 0.299575 0.129158
0.319590 0.649765 0.128854
0.320350 0.523105 0.131170
0.321110 0.445345 0.131521
0.321870 0.457870 0.130520
0.322630 0.564560 0.132069
0.323390 0.437525 0.131549
0.324150 0.292655 0.132878
0.324910 0.635965 0.132627
0.325670 0.386225 0.132949
0.326430 0.371285 0.133483
0.327190 0.588960 0.133833
0.327950 0.567230 0.134859
0.328710 0.456315 0.133281
0.329470 0.565450 0.132825
0.330230 0.464485 0.133851
0.330990 0.457235 0.132726
0.331750 0.487350 0.133426
0.332510 0.316865 0.132390
0.333270 0.271925 0.132882
0.334030 0.380895 0.132079
0.334790 0.338525 0.132808
0.335550 0.555100 0.133335
0.336310 0.587810 0.133617
0.337070 0.433050 0.133356
0.337830 0.415620 0.132818
0.338590 0.487605 0.134675
0.339350 0.435580 0.133840
0.340110 0.536740 0.135488
0.340870 0.272960 0.134615
0.341630 0.711055 0.134098
0.342390 0.367140 0.135039
0.343150 0.410295 0.135258
0.343910 0.618110 0.136185
0.344670 0.381320 0.136089
0.345430 0.345140 0.136273
0.346190 0.411670 0.135534
0.346950 0.368950 0.136549
0.347710 0.484170 0.138327
0.348470 0.384585 0.137298
0.349220 0.467950 0.136337
0.349980 0.604950 0.136517
0.350740 0.475150 0.133175
0.351500 0.311385 0.131397
0.352260 0.356905 0.130438
0.353020 0.459150 0.129261
0.353780 0.378130 0.128723
0.354540 0.477745 0.130389
0.355300 0.483620 0.132762
0.356060 0.421000 0.132313
0.356820 0.592265 0.132931
0.357580 0.442380 0.133784
0.358340 0.520970 0.133953
0.359100 0.570160 0.133487
0.359860 0.345030 0.131772
0.360620 0.454790 0.131429
0.361380 0.415070 0.133197
0.362140 0.414840 0.132086
0.362900 0.355805 0.133278
0.363660 0.319180 0.134339
0.364420 0.269360 0.133649
0.365180 0.363850 0.135191
0.365940 0.148370 0.135845
0.366700 0.470690 0.134463
0.367460 0.522825 0.134409
0.368220 0.381745 0.136888
0.368980 0.273585 0.138098
0.369740 0.411705 0.137267
0.370500 0.350640 0.136591
0.371260 0.323005 0.138228
0.372020 0.238505 0.140166
0.372770 0.512270 0.139590
0.373530 0.434640 0.139180
0.374290 0.464175 0.143310
0.375050 0.482850 0.141464
0.375810 0.519505 0.142245
0.376570 0.522210 0.145838
0.377330 0.387415 0.143819
0.378090 0.312060 0.145449
0.378850 0.294045 0.146991
0.379610 0.332360 0.148296
0.380370 0.416065 0.148769
0.381130 0.444175 0.148405
0.381890 0.305050 0.150636
0.382650 0.278945 0.151418
0.383410 0.309165 0.152634
0.384170 0.360090 0.155442
0.384930 0.363620 0.153766
0.385690 0.412080 0.156400
0.386450 0.323580 0.156977
0.387210 0.417210 0.164201
0.387970 0.482600 0.158663
0.388730 0.345930 0.160934
0.389490 0.273085 0.162065
0.390250 0.526120 0.162783
0.391010 0.209450 0.162599
0.391770 0.403195 0.166036
0.392520 0.297290 0.163999
0.393280 0.332870 0.165138
0.394040 0.356180 0.167132
0.394800 0.317815 0.168670
0.395560 0.586840 0.169381
0.396320 0.448670 0.169158
0.397080 0.414525 0.172847
0.397840 0.312060 0.172673
0.398600 0.416700 0.174346
0.399360 0.331585 0.173702
0.400120 0.352955 0.174516
0.400880 0.232325 0.176071
0.401640 0.322375 0.178363
0.402400 0.425225 0.178352
0.403160 0.529610 0.177638
0.403920 0.249910 0.180057
0.404680 0.461615 9.081524
0.405440 0.487690 0.182762
0.406200 0.416615 0.182995
0.406960 0.402585 0.182207
0.407720 0.440810 0.186581
0.408480 0.262385 0.183840
0.409240 0.418295 0.186545
0.409990 0.248185 0.187875
0.410750 0.468175 0.187440
0.411510 0.426720 0.191305
0.412270 0.089400 0.189491
0.413030 0.434455 0.192532
0.413790 0.316670 0.190074
0.414550 0.089160 0.190095
0.415310 0.359600 0.191722
0.416070 0.413450 0.194844
0.416830 0.184030 0.192284
0.417590 0.550200 0.195159
0.418350 0.330160 0.192320
0.419110 0.526480 0.198699
0.419870 0.381360 0.197401
0.420630 0.544060 0.199710
0.421390 0.318185 0.201174
0.422150 0.192115 0.206874
0.422910 0.230960 0.204526
0.423670 0.346720 0.204487
0.424430 0.369120 0.210976
0.425190 0.463960 0.214105
0.425940 0.384585 0.210308
0.426700 0.524025 0.214473
0.427460 0.368400 0.218052
0.428220 0.398950 0.218727
0.428980 0.221865 0.216683
0.429740 0.348430 0.224682
0.430500 0.431270 0.223059
0.431260 0.277220 0.225796
0.432020 0.428730 0.230378
0.432780 0.166645 0.225690
0.433540 0.335620 0.237875
0.434300 0.116180 0.234604
0.435060 0.437045 0.244579
