# Supplementary material for: Hallucination of closed repeat proteins containing central pockets
Source: Nat Struct Mol Biol. 2023 Sep 28;30(11):1755–60. doi: 10.1038/s41594-023-01112-6 (PMC10643118; doi:10.1038/s41594-023-01112-6)
Supplement: Supplementary file 4 — Small-angle X-ray scattering raw data. [file 41594_2023_1112_MOESM4_ESM.tar › SAXS_submit/D8/C3_results/Buffer1/C3_high_D8_snap_00005.sub.1.dat]

0.01026 22.94607 106.55201
0.01102 28.11510 108.34827
0.01178 32.69833 64.82960
0.01254 27.30570 37.51929
0.01330 19.87610 23.89161
0.01406 27.41080 14.42726
0.01482 24.99782 8.43186
0.01558 26.57023 6.88604
0.01634 24.93971 4.53633
0.01710 24.56848 3.49717
0.01786 25.28860 2.45190
0.01862 24.00285 1.89544
0.01938 24.42841 1.51043
0.02014 25.14831 1.41236
0.02090 24.01165 1.21257
0.02166 23.10849 1.14435
0.02242 22.35775 1.12501
0.02318 22.58364 1.03363
0.02395 23.74914 0.96288
0.02471 23.77783 0.93309
0.02547 24.90239 0.91105
0.02623 23.22307 0.84999
0.02699 22.99946 0.86619
0.02775 21.65593 0.82135
0.02851 22.01733 0.82572
0.02927 23.07508 0.80017
0.03003 22.91063 0.74756
0.03079 22.38776 0.75008
0.03155 21.83576 0.72343
0.03231 22.25931 0.71245
0.03307 22.17783 0.68691
0.03383 21.50467 0.68380
0.03459 21.61763 0.66666
0.03535 20.63306 0.65924
0.03611 21.86282 0.63165
0.03687 20.94626 0.62610
0.03763 20.63064 0.62075
0.03839 19.80128 0.61516
0.03915 20.35601 0.58352
0.03991 20.20467 0.60184
0.04067 19.73190 0.58472
0.04143 20.40831 0.58093
0.04219 20.25832 0.56759
0.04295 19.89002 0.53899
0.04371 19.67310 0.53400
0.04447 19.27326 0.55230
0.04523 19.49083 0.54016
0.04599 18.79565 0.52422
0.04675 19.35632 0.50403
0.04751 18.94938 0.49429
0.04827 19.09115 0.51019
0.04903 17.87951 0.49481
0.04979 19.19050 0.50838
0.05055 18.60878 0.49232
0.05131 18.19414 0.47815
0.05207 17.67957 0.47932
0.05283 18.11774 0.46728
0.05359 17.31429 0.47351
0.05435 16.99414 0.46985
0.05511 16.57450 0.45687
0.05587 17.22407 0.45905
0.05663 16.88312 0.45392
0.05739 15.46763 0.44909
0.05815 15.97844 0.43478
0.05891 16.27834 0.43003
0.05967 16.33823 0.43175
0.06043 15.73689 0.42808
0.06119 14.99625 0.42041
0.06195 15.71976 0.41612
0.06271 15.31640 0.41389
0.06347 14.79118 0.40452
0.06423 15.07295 0.40922
0.06499 14.38725 0.41180
0.06575 14.10384 0.41563
0.06651 14.81781 0.40559
0.06727 13.93998 0.39454
0.06803 14.21321 0.39236
0.06879 13.69048 0.38863
0.06955 14.05940 0.38798
0.07031 13.45295 0.37912
0.07107 13.22458 0.38299
0.07183 13.09026 0.36992
0.07259 13.77268 0.37823
0.07335 12.53999 0.36977
0.07412 12.62180 0.37593
0.07488 12.44895 0.36302
0.07564 12.68275 0.36540
0.07640 12.06726 0.35726
0.07716 12.34504 0.36007
0.07792 11.71180 0.35388
0.07868 11.64811 0.35627
0.07944 11.89547 0.35201
0.08020 11.05385 0.34721
0.08096 11.49454 0.34112
0.08172 11.15898 0.34349
0.08248 10.87483 0.33769
0.08324 10.82840 0.33994
0.08400 10.48045 0.34153
0.08476 10.42958 0.33670
0.08552 10.04895 0.35002
0.08628 10.26404 0.34986
0.08704 9.43786 0.35970
0.08780 9.68366 0.36229
0.08856 9.62168 0.36019
0.08932 9.81943 0.36823
0.09008 9.40734 0.35873
0.09084 9.16373 0.36984
0.09160 9.24602 0.37332
0.09236 8.84009 0.36866
0.09312 8.76892 0.36961
0.09388 8.64203 0.38254
0.09464 8.45452 0.37617
0.09540 8.68266 0.36071
0.09616 7.56602 0.35735
0.09692 8.52847 0.35409
0.09768 8.14396 0.35394
0.09844 7.99316 0.36515
0.09920 7.28874 0.35373
0.09996 7.55443 0.35156
0.10072 7.41411 0.34794
0.10148 7.72690 0.33120
0.10224 7.74057 0.33207
0.10300 7.01319 0.31966
0.10376 6.84867 0.32647
0.10452 7.17161 0.32041
0.10528 6.92454 0.31379
0.10604 6.85013 0.30921
0.10680 6.52914 0.30804
0.10756 6.43775 0.30599
0.10832 6.55745 0.30292
0.10908 6.24638 0.30131
0.10984 6.29483 0.30102
0.11060 6.11131 0.30080
0.11136 5.76781 0.30000
0.11212 5.96862 0.30329
0.11288 5.50818 0.29780
0.11364 5.71489 0.29514
0.11440 6.04514 0.29710
0.11516 5.44240 0.29420
0.11592 5.46884 0.28828
0.11668 5.00010 0.29064
0.11744 5.28418 0.28064
0.11820 4.99622 0.27910
0.11896 4.86115 0.28101
0.11972 4.80748 0.27687
0.12048 5.02588 0.27834
0.12124 4.69432 0.27931
0.12200 4.72189 0.27396
0.12276 4.74278 0.27123
0.12352 4.58647 0.26836
0.12428 4.31837 0.27289
0.12504 4.17541 0.26454
0.12580 4.22273 0.26512
0.12656 4.05099 0.26657
0.12732 4.20307 0.26065
0.12808 4.00283 0.26362
0.12884 3.95798 0.25849
0.12960 4.17036 0.25456
0.13036 3.89184 0.25671
0.13112 3.70572 0.25519
0.13188 3.80315 0.25418
0.13264 3.49880 0.24994
0.13340 3.69488 0.24616
0.13416 3.43582 0.24375
0.13492 3.36367 0.24614
0.13568 3.33496 0.24286
0.13644 3.44595 0.24329
0.13720 3.09782 0.24277
0.13796 2.90547 0.24272
0.13873 3.16842 0.23772
0.13949 3.04486 0.24122
0.14025 2.88193 0.24366
0.14101 3.17061 0.24057
0.14177 2.93622 0.23557
0.14253 2.64376 0.23646
0.14329 2.79342 0.23435
0.14405 2.84635 0.23233
0.14481 2.54372 0.23024
0.14557 2.51577 0.23216
0.14633 2.39259 0.22683
0.14709 2.59043 0.23072
0.14785 2.32917 0.22855
0.14861 2.28768 0.22942
0.14937 2.46349 0.22497
0.15013 2.30187 0.22632
0.15089 2.39416 0.22298
0.15165 2.36384 0.22147
0.15241 2.23698 0.22358
0.15317 2.28074 0.22285
0.15393 2.37179 0.22003
0.15469 2.00794 0.22192
0.15545 2.08050 0.21998
0.15621 2.06445 0.21576
0.15697 2.24834 0.21648
0.15773 1.89248 0.21940
0.15849 2.04297 0.21527
0.15925 1.72715 0.21395
0.16001 1.99694 0.21350
0.16077 2.03544 0.21376
0.16153 1.71745 0.21443
0.16229 1.90238 0.21040
0.16305 1.74008 0.21103
0.16381 1.87710 0.20848
0.16457 1.66298 0.20925
0.16533 1.69174 0.20687
0.16609 1.66867 0.20670
0.16685 1.39823 0.20870
0.16761 1.44686 0.20821
0.16837 1.77918 0.20412
0.16913 1.56137 0.20558
0.16989 1.61117 0.20503
0.17065 1.28144 0.20297
0.17141 1.41436 0.20389
0.17217 1.47313 0.20105
0.17293 1.50140 0.20360
0.17369 1.43742 0.20225
0.17445 1.12699 0.20515
0.17521 1.36865 0.20530
0.17597 1.15616 0.20698
0.17673 1.21699 0.20561
0.17749 0.89904 0.20503
0.17825 1.38540 0.21535
0.17901 1.42897 0.21263
0.17977 1.36175 0.21463
0.18053 1.14188 0.21332
0.18129 1.14287 0.22074
0.18205 1.09915 0.22063
0.18281 1.30861 0.21673
0.18357 0.77901 0.22154
0.18433 1.10687 0.21750
0.18509 0.82412 0.22025
0.18585 0.83704 0.22126
0.18661 0.81856 0.22309
0.18737 1.05828 0.21990
0.18813 0.85758 0.22040
0.18889 0.98329 0.21971
0.18965 0.77206 0.22215
0.19041 0.89248 0.22203
0.19117 0.99830 0.22212
0.19193 0.99831 0.21976
0.19269 0.97035 0.22218
0.19345 0.71428 0.21917
0.19421 0.73988 0.22654
0.19497 0.98457 0.22304
0.19573 1.15270 0.22802
0.19649 1.08691 0.22424
0.19725 1.01391 0.22771
0.19801 0.79441 0.22744
0.19877 0.78791 0.22229
0.19953 0.85266 0.22881
0.20029 0.90945 0.22863
0.20105 0.58907 0.22452
0.20181 0.79211 0.22487
0.20257 0.50069 0.22639
0.20333 0.65444 0.22435
0.20409 0.89323 0.22536
0.20485 0.55275 0.22615
0.20561 0.89959 0.22808
0.20637 0.74862 0.22822
0.20713 0.65613 0.22762
0.20789 0.89097 0.22742
0.20865 0.90557 0.22940
0.20941 0.78543 0.22902
0.21017 0.61495 0.22997
0.21093 0.70102 0.22779
0.21169 0.42808 0.22902
0.21245 0.61091 0.23172
0.21321 0.67998 0.22656
0.21397 0.59559 0.22404
0.21473 0.46359 0.22601
0.21549 0.72279 0.22447
0.21625 0.72978 0.22733
0.21701 0.99147 0.22613
0.21777 0.60103 0.22965
0.21853 0.60150 0.22593
0.21929 0.68753 0.22745
0.22005 0.30885 0.22621
0.22081 0.38689 0.22254
0.22157 0.36758 0.22791
0.22233 0.77966 0.22499
0.22309 0.94178 0.22051
0.22385 0.45634 0.22679
0.22461 0.56286 0.21727
0.22537 0.51499 0.22071
0.22613 0.82182 0.21954
0.22689 0.59501 0.22011
0.22765 0.71748 0.21810
0.22841 0.70997 0.21492
0.22917 0.56156 0.21873
0.22993 0.87825 0.21380
0.23069 0.56924 0.21782
0.23145 0.73457 0.21469
0.23221 0.70807 0.21211
0.23297 0.63550 0.21238
0.23373 0.65423 0.21156
0.23449 0.64825 0.21196
0.23525 0.47836 0.20804
0.23601 0.67437 0.21053
0.23677 0.27453 0.20709
0.23753 0.74704 0.21028
0.23829 0.32507 0.20761
0.23905 0.47925 0.20449
0.23981 0.73344 0.20469
0.24057 0.50521 0.20492
0.24133 0.78358 0.20466
0.24209 0.57305 0.20111
0.24285 0.56141 0.20079
0.24361 0.79847 0.20239
0.24437 0.35595 0.20052
0.24513 0.64835 0.20110
0.24589 0.89691 0.19878
0.24665 0.35490 0.20067
0.24741 0.49016 0.19981
0.24817 0.58907 0.19850
0.24893 0.58732 0.19497
0.24969 0.60081 0.20110
0.25045 0.62111 0.19795
0.25121 0.73617 0.19586
0.25197 0.71571 0.19420
0.25273 0.61149 0.19417
0.25349 0.72784 0.19322
0.25425 0.78603 0.19299
0.25501 0.63368 0.19264
0.25577 0.47162 0.19325
0.25653 0.71655 0.19018
0.25729 0.50076 0.19267
0.25805 0.80180 0.18944
0.25881 0.53616 0.18963
0.25957 0.68456 0.19009
0.26033 0.54751 0.18921
0.26109 0.72485 0.19004
0.26185 0.98504 0.18826
0.26261 0.58927 0.18775
0.26337 0.52095 0.18743
0.26413 0.71315 0.18763
0.26489 0.65609 0.18746
0.26565 0.82613 0.18402
0.26641 0.51356 0.18717
0.26717 0.46283 0.18720
0.26793 0.49515 0.18201
0.26869 0.37247 0.18723
0.26945 0.45660 0.17948
0.27021 0.44130 0.18364
0.27097 0.72455 0.18551
0.27172 0.51868 0.18130
0.27248 0.53724 0.17889
0.27324 0.64096 0.18107
0.27400 0.53012 0.17969
0.27476 0.41976 0.18015
0.27552 0.61923 0.18018
0.27628 0.74889 0.18072
0.27704 0.61134 0.18067
0.27780 0.50576 0.18003
0.27856 0.38156 0.17650
0.27932 0.52328 0.17765
0.28008 0.68639 0.17857
0.28084 0.50847 0.17697
0.28160 0.50045 0.17920
0.28236 0.67151 0.17559
0.28312 0.77973 0.17628
0.28388 0.53182 0.17430
0.28464 0.50198 0.17361
0.28540 0.72273 0.17364
0.28616 0.40204 0.17492
0.28692 0.50203 0.17565
0.28768 0.44169 0.17424
0.28844 0.52044 0.17519
0.28920 0.68025 0.17338
0.28996 0.50129 0.17507
0.29072 0.51832 0.17565
0.29148 0.41824 0.17272
0.29224 0.57486 0.17576
0.29300 0.44161 0.17739
0.29376 0.63438 0.17660
0.29452 0.60328 0.17786
0.29528 0.35840 0.17384
0.29604 0.42412 0.17674
0.29680 0.46147 0.17782
0.29756 0.36995 0.17533
0.29832 0.52096 0.17657
0.29908 0.84213 0.17545
0.29984 0.58579 0.17611
0.30060 0.53335 0.17610
0.30136 0.41708 0.17719
0.30212 0.48430 0.17218
0.30288 0.41156 0.17507
0.30364 0.65390 0.17490
0.30440 0.67140 0.17568
0.30516 0.47445 0.17785
0.30592 0.41067 0.17641
0.30668 0.51828 0.17685
0.30744 0.64871 0.17992
0.30820 0.24806 0.17908
0.30896 0.50902 0.17966
0.30972 0.62019 0.17780
0.31048 0.38737 0.17780
0.31124 0.19706 0.18026
0.31200 0.50325 0.17700
0.31276 0.54344 0.17891
0.31352 0.36664 0.17762
0.31428 0.63683 0.17995
0.31504 0.54327 0.17877
0.31580 0.46757 0.17696
0.31656 0.46269 0.18103
0.31732 0.66114 0.18204
0.31808 0.01007 0.18281
0.31883 0.53539 0.17958
0.31959 0.46924 0.18075
0.32035 0.22674 0.18370
0.32111 0.42087 0.18522
0.32187 0.24487 0.18283
0.32263 0.25239 0.18734
0.32339 0.29042 0.18685
0.32415 0.54311 0.18657
0.32491 0.30196 0.18729
0.32567 0.33913 0.18981
0.32643 0.65613 0.18645
0.32719 0.30092 0.18938
0.32795 0.28711 0.18943
0.32871 0.43560 0.18846
0.32947 0.41008 0.18762
0.33023 0.52342 0.18502
0.33099 0.41591 0.19075
0.33175 0.39714 0.18866
0.33251 0.58290 0.18743
0.33327 0.21566 0.19184
0.33403 0.02484 0.18980
0.33479 0.46614 0.18869
0.33555 0.17082 0.18742
0.33631 0.52951 0.19235
0.33707 0.31371 0.19130
0.33783 0.48725 0.18964
0.33859 0.60524 0.19339
0.33935 0.54364 0.19067
0.34011 0.34306 0.19121
0.34087 0.40336 0.19142
0.34163 0.43359 0.19164
0.34239 0.34696 0.19159
0.34315 0.39338 0.19334
0.34391 0.34752 0.19218
0.34467 0.58495 0.19512
0.34543 0.29950 0.19290
0.34619 0.52845 0.19425
0.34695 0.41610 0.19396
0.34771 0.43682 0.19302
0.34847 0.26259 0.19408
0.34922 0.54513 0.19695
0.34998 0.31977 0.19196
0.35074 0.28802 0.18476
0.35150 0.35402 0.18674
0.35226 0.34348 0.18639
0.35302 0.16056 0.18324
0.35378 0.45039 0.18453
0.35454 0.48444 0.18568
0.35530 0.28950 0.18708
0.35606 0.52683 0.18869
0.35682 0.38235 0.18748
0.35758 0.50310 0.18694
0.35834 0.37626 0.18955
0.35910 0.29399 0.18685
0.35986 0.39756 0.18499
0.36062 0.25575 0.18841
0.36138 0.50379 0.18736
0.36214 0.47127 0.18958
0.36290 0.25494 0.18960
0.36366 0.68348 0.18944
0.36442 0.46474 0.18857
0.36518 0.28206 0.18863
0.36594 0.48947 0.19433
0.36670 0.29044 0.19356
0.36746 0.64092 0.19099
0.36822 0.57530 0.19543
0.36898 0.27758 0.19287
0.36974 0.45392 0.19196
0.37050 0.35716 0.19462
0.37126 0.54465 0.19483
0.37202 0.26459 0.20136
0.37277 0.38374 0.19861
0.37353 0.61065 0.19721
0.37429 0.12476 0.20121
0.37505 0.46902 0.20310
0.37581 0.46816 0.20480
0.37657 0.45511 0.20056
0.37733 0.29687 0.20635
0.37809 0.30625 0.20675
0.37885 0.27743 0.21088
0.37961 0.37737 0.20890
0.38037 0.13352 0.20781
0.38113 0.50350 0.21174
0.38189 0.31932 0.21535
0.38265 0.25659 0.21492
0.38341 0.45346 0.21802
0.38417 0.13110 0.21543
0.38493 0.38756 0.21901
0.38569 0.35213 0.22315
0.38645 0.23153 0.22297
0.38721 0.17441 0.23577
0.38797 0.04432 0.22833
0.38873 0.43947 0.23020
0.38949 0.57844 0.22473
0.39025 0.46429 0.23053
0.39101 0.23561 0.22647
0.39177 0.09250 0.23543
0.39252 0.12854 0.23100
0.39328 0.44011 0.23627
0.39404 0.38378 0.23458
0.39480 0.37911 0.23498
0.39556 0.15097 0.24060
0.39632 0.52535 0.24205
0.39708 0.78342 0.24371
0.39784 0.37625 0.24390
0.39860 0.73608 0.25030
0.39936 0.20446 0.24593
0.40012 0.18888 0.25012
0.40088 0.43070 0.25155
0.40164 0.36421 0.25105
0.40240 0.17417 0.24980
0.40316 0.08528 0.25817
0.40392 0.47897 0.25479
0.40468 0.43325 12.89178
0.40544 0.23368 0.25611
0.40620 0.40162 0.26432
0.40696 0.51441 0.26208
0.40772 0.51318 0.26489
0.40848 0.25352 0.26027
0.40924 0.29421 0.26936
0.40999 0.54381 0.26262
0.41075 0.48596 0.26660
0.41151 0.17614 0.26775
0.41227 0.48367 0.26279
0.41303 0.50146 0.27214
0.41379 0.60059 0.27464
0.41455 0.34097 0.27398
0.41531 0.23443 0.27111
0.41607 0.17695 0.27231
0.41683 0.08523 0.27502
0.41759 0.30567 0.27919
0.41835 0.38850 0.27613
0.41911 0.07773 0.28165
0.41987 -0.04499 0.28123
0.42063 0.18902 0.27993
0.42139 0.41454 0.28139
0.42215 0.30899 0.27782
0.42291 0.23470 0.28518
0.42367 0.50011 0.29831
0.42443 0.56307 0.29545
0.42519 0.41212 0.29948
0.42594 0.11121 0.29611
0.42670 0.39211 0.29774
0.42746 0.50404 0.30121
0.42822 0.40130 0.31423
0.42898 0.39235 0.30717
0.42974 0.21336 0.31626
0.43050 0.54966 0.32177
0.43126 0.44251 0.31815
0.43202 0.00138 0.32049
0.43278 0.13490 0.32850
0.43354 0.68098 0.34329
0.43430 0.38441 0.33352
0.43506 0.29093 0.34458
