# Supplementary material for: Hallucination of closed repeat proteins containing central pockets
Source: Nat Struct Mol Biol. 2023 Sep 28;30(11):1755–60. doi: 10.1038/s41594-023-01112-6 (PMC10643118; doi:10.1038/s41594-023-01112-6)
Supplement: Supplementary file 4 — Small-angle X-ray scattering raw data. [file 41594_2023_1112_MOESM4_ESM.tar › SAXS_submit/D8/C3_results/Buffer1/C3_high_D8_snap_00004.sub.1.dat]

0.01026 13.06766 105.01986
0.01102 18.69845 108.80548
0.01178 24.54707 66.66543
0.01254 35.35899 38.66192
0.01330 30.09620 24.03426
0.01406 31.63972 14.48524
0.01482 26.60748 8.32022
0.01558 26.04321 6.46233
0.01634 26.51095 4.90118
0.01710 23.90513 3.71505
0.01786 25.48479 2.39739
0.01862 25.57897 1.89923
0.01938 24.45206 1.54904
0.02014 25.53485 1.36216
0.02090 23.71343 1.20028
0.02166 24.44931 1.12316
0.02242 23.43649 1.05768
0.02318 22.96029 0.98167
0.02395 22.66252 1.02188
0.02471 24.87942 0.95829
0.02547 22.60880 0.90594
0.02623 22.80946 0.91004
0.02699 22.86887 0.84526
0.02775 23.52836 0.82904
0.02851 21.30519 0.82939
0.02927 21.94415 0.79867
0.03003 23.06600 0.76167
0.03079 21.84389 0.73581
0.03155 21.26284 0.72306
0.03231 21.82172 0.71631
0.03307 22.51279 0.68791
0.03383 21.89591 0.69379
0.03459 21.86006 0.65649
0.03535 21.85577 0.65548
0.03611 21.60050 0.64341
0.03687 21.67139 0.62866
0.03763 20.37922 0.59799
0.03839 19.94959 0.60449
0.03915 19.99942 0.57869
0.03991 20.83836 0.59546
0.04067 20.14733 0.57733
0.04143 19.58474 0.56857
0.04219 20.56102 0.56554
0.04295 19.27902 0.56176
0.04371 19.23198 0.54024
0.04447 19.37050 0.53452
0.04523 19.36842 0.52997
0.04599 20.17138 0.51158
0.04675 17.98181 0.51974
0.04751 19.04090 0.51127
0.04827 18.44015 0.50721
0.04903 18.79616 0.49851
0.04979 18.78056 0.49777
0.05055 17.40474 0.47647
0.05131 18.13903 0.48656
0.05207 18.09863 0.48899
0.05283 17.43623 0.47024
0.05359 17.36195 0.46822
0.05435 17.30820 0.46442
0.05511 17.04099 0.46096
0.05587 16.63079 0.45826
0.05663 16.85891 0.44760
0.05739 16.34786 0.43958
0.05815 16.71389 0.45302
0.05891 15.90215 0.44117
0.05967 16.52230 0.43186
0.06043 16.38358 0.42304
0.06119 15.43593 0.43376
0.06195 16.01331 0.42521
0.06271 15.21716 0.41877
0.06347 15.20516 0.41358
0.06423 14.65720 0.41025
0.06499 14.87025 0.40628
0.06575 14.76827 0.40178
0.06651 14.29586 0.40051
0.06727 13.92018 0.39160
0.06803 14.13298 0.39859
0.06879 13.91854 0.40162
0.06955 14.08983 0.39006
0.07031 13.75875 0.38465
0.07107 13.08946 0.37767
0.07183 13.61483 0.38089
0.07259 12.78606 0.37719
0.07335 13.24475 0.36947
0.07412 12.77437 0.37027
0.07488 12.88241 0.36304
0.07564 12.14757 0.36108
0.07640 12.33014 0.35470
0.07716 11.90560 0.36300
0.07792 11.90166 0.36158
0.07868 11.23340 0.35071
0.07944 11.51252 0.34123
0.08020 11.13858 0.34113
0.08096 11.23895 0.34898
0.08172 11.03633 0.34497
0.08248 10.58728 0.33829
0.08324 10.67508 0.33665
0.08400 10.76672 0.35352
0.08476 10.25771 0.34013
0.08552 10.21015 0.35433
0.08628 9.73088 0.35079
0.08704 10.02721 0.36284
0.08780 9.87844 0.36558
0.08856 9.88334 0.35595
0.08932 9.55201 0.36408
0.09008 9.26827 0.36617
0.09084 9.06457 0.36500
0.09160 9.04080 0.36877
0.09236 8.61911 0.36986
0.09312 8.66637 0.37182
0.09388 8.39950 0.38186
0.09464 8.31624 0.36723
0.09540 8.18323 0.36574
0.09616 8.31059 0.35910
0.09692 7.98210 0.35531
0.09768 8.21450 0.36182
0.09844 7.98505 0.36183
0.09920 7.60274 0.36611
0.09996 7.67514 0.35003
0.10072 7.40223 0.33699
0.10148 7.29751 0.32855
0.10224 6.72990 0.32677
0.10300 6.86053 0.32237
0.10376 7.31722 0.32101
0.10452 7.05259 0.31728
0.10528 6.80375 0.31570
0.10604 6.29051 0.31230
0.10680 6.53783 0.30773
0.10756 6.39313 0.30859
0.10832 6.57952 0.31080
0.10908 6.22342 0.29887
0.10984 6.09128 0.30064
0.11060 6.32074 0.30444
0.11136 5.91982 0.30568
0.11212 5.64600 0.29723
0.11288 5.55457 0.29040
0.11364 5.87505 0.29400
0.11440 5.77307 0.29844
0.11516 5.37080 0.29144
0.11592 5.31464 0.28863
0.11668 4.94214 0.29215
0.11744 5.40729 0.28140
0.11820 5.06295 0.28420
0.11896 5.19522 0.28173
0.11972 4.92333 0.28286
0.12048 4.94447 0.27977
0.12124 4.85415 0.27045
0.12200 4.84469 0.27280
0.12276 4.58358 0.27122
0.12352 4.68310 0.26994
0.12428 4.39248 0.27188
0.12504 4.62124 0.26395
0.12580 4.03982 0.26067
0.12656 4.08180 0.26328
0.12732 4.24201 0.26176
0.12808 4.13172 0.26124
0.12884 3.90548 0.25599
0.12960 4.06037 0.25689
0.13036 3.82087 0.25741
0.13112 3.72992 0.25321
0.13188 3.67210 0.25329
0.13264 3.61435 0.25570
0.13340 3.18641 0.24530
0.13416 3.23909 0.24917
0.13492 3.16921 0.24573
0.13568 3.24653 0.24640
0.13644 3.03789 0.24240
0.13720 3.34790 0.23928
0.13796 3.28974 0.24165
0.13873 3.17250 0.24051
0.13949 2.77835 0.24047
0.14025 2.91663 0.23982
0.14101 2.96644 0.23818
0.14177 2.60436 0.23795
0.14253 2.99942 0.23363
0.14329 3.03661 0.22964
0.14405 2.95450 0.23141
0.14481 2.59515 0.23557
0.14557 2.72145 0.23010
0.14633 2.51954 0.22855
0.14709 2.96871 0.23356
0.14785 2.24372 0.22706
0.14861 2.24372 0.22711
0.14937 2.46605 0.22970
0.15013 2.31778 0.22416
0.15089 2.35999 0.22400
0.15165 2.12827 0.22141
0.15241 2.10094 0.22570
0.15317 2.15953 0.22442
0.15393 2.07989 0.22110
0.15469 2.34989 0.21790
0.15545 1.84526 0.22094
0.15621 2.08001 0.21788
0.15697 2.30185 0.21966
0.15773 1.96406 0.21572
0.15849 1.95383 0.21665
0.15925 1.71803 0.21363
0.16001 1.99350 0.21570
0.16077 1.97145 0.21430
0.16153 1.72353 0.21088
0.16229 1.96039 0.21341
0.16305 1.68146 0.21068
0.16381 1.49047 0.20656
0.16457 1.44438 0.21363
0.16533 1.71580 0.20903
0.16609 1.78877 0.20707
0.16685 1.58602 0.20799
0.16761 1.61640 0.20678
0.16837 1.51331 0.20567
0.16913 1.53887 0.20764
0.16989 1.19794 0.20446
0.17065 1.68617 0.20466
0.17141 1.61103 0.20097
0.17217 1.51761 0.19948
0.17293 1.25324 0.20363
0.17369 1.28271 0.20243
0.17445 1.29694 0.20294
0.17521 1.47699 0.20546
0.17597 1.09716 0.20727
0.17673 1.32243 0.20776
0.17749 1.58187 0.21109
0.17825 1.27498 0.21056
0.17901 1.38895 0.21309
0.17977 0.93866 0.21401
0.18053 1.21035 0.21390
0.18129 1.30812 0.21612
0.18205 1.00616 0.21429
0.18281 1.30789 0.21773
0.18357 1.18070 0.21762
0.18433 1.04811 0.22157
0.18509 1.23098 0.21722
0.18585 1.20485 0.22151
0.18661 1.01236 0.21890
0.18737 1.14265 0.21974
0.18813 1.08443 0.22095
0.18889 1.07416 0.21836
0.18965 0.85270 0.22045
0.19041 1.02464 0.22249
0.19117 0.95189 0.22518
0.19193 0.94337 0.22468
0.19269 0.65615 0.22515
0.19345 0.66593 0.22398
0.19421 1.06087 0.22508
0.19497 0.92310 0.22954
0.19573 0.98699 0.22392
0.19649 0.86127 0.22578
0.19725 0.80986 0.22598
0.19801 0.65225 0.22179
0.19877 0.75275 0.22386
0.19953 0.95916 0.22756
0.20029 0.97001 0.22857
0.20105 1.01103 0.22722
0.20181 0.64179 0.22523
0.20257 0.78513 0.22540
0.20333 0.74732 0.22298
0.20409 1.06302 0.22386
0.20485 0.69058 0.22739
0.20561 0.68395 0.22828
0.20637 0.34814 0.22908
0.20713 0.88272 0.22799
0.20789 0.93337 0.22673
0.20865 0.71023 0.22587
0.20941 0.69352 0.22636
0.21017 0.60273 0.23215
0.21093 0.70758 0.22655
0.21169 1.00774 0.22750
0.21245 0.44911 0.22361
0.21321 1.00027 0.22699
0.21397 0.71201 0.22496
0.21473 0.67348 0.22512
0.21549 0.74931 0.22793
0.21625 0.61018 0.23054
0.21701 0.69045 0.22861
0.21777 0.74220 0.22785
0.21853 0.51822 0.22595
0.21929 0.70823 0.22945
0.22005 0.91592 0.22486
0.22081 0.68821 0.22547
0.22157 0.64854 0.22287
0.22233 0.54781 0.22346
0.22309 0.83861 0.22114
0.22385 0.54745 0.22464
0.22461 0.60103 0.21822
0.22537 0.57473 0.22033
0.22613 0.59125 0.22135
0.22689 0.85498 0.21503
0.22765 0.47213 0.21955
0.22841 0.78569 0.21166
0.22917 0.64840 0.21472
0.22993 0.71397 0.21518
0.23069 0.49836 0.21451
0.23145 0.75108 0.21297
0.23221 0.67440 0.21610
0.23297 0.85901 0.21062
0.23373 0.78436 0.20881
0.23449 0.76693 0.21097
0.23525 0.74169 0.20452
0.23601 0.47024 0.20760
0.23677 0.81880 0.20878
0.23753 0.64666 0.20597
0.23829 0.72339 0.20629
0.23905 0.96349 0.20452
0.23981 0.55643 0.20744
0.24057 0.67392 0.20208
0.24133 0.64439 0.19763
0.24209 0.74342 0.20409
0.24285 0.90056 0.19989
0.24361 0.62846 0.20336
0.24437 0.46307 0.20164
0.24513 0.80289 0.20090
0.24589 0.77237 0.19706
0.24665 0.75796 0.19838
0.24741 0.62770 0.19941
0.24817 0.61455 0.19743
0.24893 0.49520 0.19674
0.24969 0.58972 0.19780
0.25045 0.49760 0.19583
0.25121 0.59868 0.19528
0.25197 0.46085 0.19379
0.25273 0.69913 0.19511
0.25349 0.64851 0.19176
0.25425 0.84029 0.19225
0.25501 0.64146 0.19393
0.25577 0.82907 0.19472
0.25653 0.72864 0.19052
0.25729 0.77643 0.19110
0.25805 0.59288 0.19242
0.25881 0.66459 0.19182
0.25957 0.73213 0.18812
0.26033 0.71781 0.18815
0.26109 0.57658 0.18877
0.26185 0.76686 0.18637
0.26261 0.81061 0.18505
0.26337 0.59998 0.18831
0.26413 0.65972 0.18537
0.26489 0.53323 0.18534
0.26565 0.79131 0.18425
0.26641 0.64732 0.18210
0.26717 0.59243 0.18666
0.26793 0.46336 0.18129
0.26869 0.95906 0.18847
0.26945 0.66247 0.18198
0.27021 0.68922 0.18317
0.27097 0.45801 0.18187
0.27172 0.54459 0.18170
0.27248 0.55401 0.17725
0.27324 0.70213 0.18089
0.27400 0.48635 0.17883
0.27476 0.42815 0.18001
0.27552 0.46658 0.18023
0.27628 0.51915 0.17818
0.27704 0.57227 0.17582
0.27780 0.52223 0.18098
0.27856 0.67743 0.17734
0.27932 0.40005 0.17774
0.28008 0.68939 0.17605
0.28084 0.54852 0.17751
0.28160 0.22351 0.17550
0.28236 0.60182 0.17401
0.28312 0.58691 0.17771
0.28388 0.53108 0.17786
0.28464 0.48791 0.17419
0.28540 0.61569 0.17536
0.28616 0.60338 0.17476
0.28692 0.56909 0.17431
0.28768 0.45016 0.17562
0.28844 0.69940 0.17634
0.28920 0.51113 0.17700
0.28996 0.41866 0.17676
0.29072 0.68349 0.17319
0.29148 0.63933 0.17513
0.29224 0.42742 0.17719
0.29300 0.66292 0.17622
0.29376 0.41614 0.17421
0.29452 0.68223 0.17496
0.29528 0.48424 0.17717
0.29604 0.39793 0.17605
0.29680 0.57642 0.17573
0.29756 0.27137 0.17742
0.29832 0.31969 0.17716
0.29908 0.27682 0.17313
0.29984 0.52617 0.17666
0.30060 0.60456 0.17261
0.30136 0.57812 0.17757
0.30212 0.54445 0.17299
0.30288 0.40458 0.17588
0.30364 0.28547 0.17461
0.30440 0.45919 0.17714
0.30516 0.64423 0.17590
0.30592 0.56854 0.17835
0.30668 0.28047 0.17673
0.30744 0.50407 0.17857
0.30820 0.43818 0.17929
0.30896 0.51520 0.17714
0.30972 0.89938 0.17838
0.31048 0.41274 0.17877
0.31124 0.72473 0.17912
0.31200 0.37693 0.17845
0.31276 0.57537 0.17863
0.31352 0.36405 0.17955
0.31428 0.37190 0.17814
0.31504 0.61378 0.17992
0.31580 0.62941 0.17906
0.31656 0.41200 0.18032
0.31732 0.51639 0.18003
0.31808 0.53488 0.18144
0.31883 0.45327 0.18363
0.31959 0.49076 0.18169
0.32035 0.48010 0.18361
0.32111 0.36247 0.18393
0.32187 0.50020 0.18367
0.32263 0.34447 0.18645
0.32339 0.52847 0.18542
0.32415 0.53432 0.18568
0.32491 0.42116 0.18986
0.32567 0.24851 0.18906
0.32643 0.50973 0.18886
0.32719 0.43248 0.18866
0.32795 0.46344 0.18846
0.32871 0.48052 0.18674
0.32947 0.56021 0.18765
0.33023 0.48982 0.18688
0.33099 0.59334 0.18444
0.33175 0.51255 0.18703
0.33251 0.45246 0.18817
0.33327 0.55834 0.18654
0.33403 0.78692 0.18797
0.33479 0.48037 0.19104
0.33555 0.33991 0.19035
0.33631 0.44710 0.18955
0.33707 0.16953 0.18900
0.33783 0.42813 0.19182
0.33859 0.39452 0.19307
0.33935 0.38325 0.19115
0.34011 0.50421 0.19330
0.34087 0.53692 0.19041
0.34163 0.30003 0.19058
0.34239 0.36353 0.18892
0.34315 0.48945 0.19410
0.34391 0.44527 0.19513
0.34467 0.35500 0.19393
0.34543 0.56052 0.19273
0.34619 0.58661 0.19359
0.34695 0.65432 0.19368
0.34771 0.70734 0.19420
0.34847 0.51360 0.19462
0.34922 0.35260 0.19505
0.34998 0.55288 0.18832
0.35074 0.52101 0.18829
0.35150 0.36912 0.18508
0.35226 0.34390 0.18398
0.35302 0.60219 0.18107
0.35378 0.50885 0.18394
0.35454 0.39261 0.18505
0.35530 0.42385 0.18657
0.35606 0.50156 0.18754
0.35682 0.62637 0.18924
0.35758 0.46369 0.18811
0.35834 0.18616 0.18805
0.35910 0.37905 0.18929
0.35986 0.43727 0.18806
0.36062 0.33601 0.18937
0.36138 0.59285 0.18577
0.36214 0.35581 0.18880
0.36290 0.39168 0.18846
0.36366 0.53158 0.18829
0.36442 0.47473 0.18947
0.36518 0.27920 0.18949
0.36594 0.36737 0.19118
0.36670 0.66875 0.19067
0.36746 0.59889 0.19070
0.36822 0.12409 0.19184
0.36898 0.32895 0.19494
0.36974 0.46395 0.19425
0.37050 0.51034 0.19306
0.37126 0.37175 0.19382
0.37202 0.42575 0.19929
0.37277 0.17827 0.19775
0.37353 0.58585 0.19863
0.37429 0.15247 0.20151
0.37505 0.55626 0.20193
0.37581 0.25568 0.20118
0.37657 0.51770 0.20597
0.37733 0.14768 0.20471
0.37809 0.30862 0.20680
0.37885 0.19704 0.20967
0.37961 0.44684 0.20990
0.38037 0.47678 0.21062
0.38113 0.38958 0.21075
0.38189 0.44387 0.21320
0.38265 0.37344 0.21342
0.38341 0.30383 0.21477
0.38417 0.22901 0.21565
0.38493 -0.07971 0.21947
0.38569 0.38370 0.22176
0.38645 0.24478 0.21915
0.38721 0.35980 0.22452
0.38797 0.41407 0.22621
0.38873 0.35336 0.22600
0.38949 0.24546 0.22431
0.39025 0.74511 0.23023
0.39101 0.32931 0.22732
0.39177 0.46624 0.23145
0.39252 0.44104 0.23078
0.39328 0.32949 0.23639
0.39404 0.08272 0.23694
0.39480 0.30162 0.24083
0.39556 0.07382 0.24038
0.39632 0.49445 0.24112
0.39708 0.54977 0.24165
0.39784 -0.00392 0.24408
0.39860 0.13681 0.24473
0.39936 0.30188 0.24543
0.40012 0.72350 0.24711
0.40088 0.41808 0.24823
0.40164 0.21801 0.25098
0.40240 0.35818 0.25115
0.40316 0.27161 0.25841
0.40392 0.40620 0.26071
0.40468 0.48514 12.02228
0.40544 0.18115 0.25556
0.40620 0.46600 0.25559
0.40696 0.05679 0.25849
0.40772 0.51893 0.25985
0.40848 0.62408 0.26371
0.40924 0.21520 0.26635
0.40999 0.30096 0.26477
0.41075 0.08975 0.26366
0.41151 0.25771 0.25938
0.41227 0.25468 0.26914
0.41303 0.54083 0.26935
0.41379 0.15038 0.26751
0.41455 0.73076 0.27672
0.41531 -0.00579 0.27023
0.41607 0.35686 0.27688
0.41683 0.38209 0.26861
0.41759 0.24529 0.28072
0.41835 0.30661 0.28390
0.41911 0.37759 0.27946
0.41987 0.80488 0.28005
0.42063 0.31723 0.28235
0.42139 0.46817 0.28443
0.42215 0.45900 0.28652
0.42291 0.50672 0.29168
0.42367 0.44913 0.29336
0.42443 0.28561 0.29191
0.42519 0.29094 0.29626
0.42594 0.43875 0.30659
0.42670 -0.06087 0.30477
0.42746 0.11866 0.30387
0.42822 0.25961 0.31255
0.42898 -0.01712 0.30669
0.42974 0.28692 0.31959
0.43050 -0.05608 0.31689
0.43126 0.61775 0.33812
0.43202 0.32856 0.32218
0.43278 0.16122 0.33233
0.43354 0.29153 0.32152
0.43430 0.09318 0.34268
0.43506 0.28907 0.34498
