# Supplementary material for: Hallucination of closed repeat proteins containing central pockets
Source: Nat Struct Mol Biol. 2023 Sep 28;30(11):1755–60. doi: 10.1038/s41594-023-01112-6 (PMC10643118; doi:10.1038/s41594-023-01112-6)
Supplement: Supplementary file 4 — Small-angle X-ray scattering raw data. [file 41594_2023_1112_MOESM4_ESM.tar › SAXS_submit/D8/C3_results/Buffer1/C3_high_D8_snap_00007.sub.1.dat]

0.01026 18.18294 108.66634
0.01102 33.68126 109.85481
0.01178 24.93347 64.61108
0.01254 30.30909 39.22113
0.01330 27.56886 23.78907
0.01406 22.66873 14.45710
0.01482 25.10879 8.64836
0.01558 27.18346 6.68638
0.01634 25.90702 4.76317
0.01710 22.37163 3.46687
0.01786 24.45425 2.47488
0.01862 25.25898 1.90455
0.01938 26.21654 1.60872
0.02014 25.25200 1.40473
0.02090 25.03705 1.26205
0.02166 24.04339 1.15231
0.02242 24.31556 1.07990
0.02318 22.73400 1.03076
0.02395 23.06598 1.00112
0.02471 24.01360 0.93461
0.02547 23.81267 0.89076
0.02623 23.84699 0.87965
0.02699 22.10818 0.85309
0.02775 23.11728 0.83910
0.02851 23.74193 0.80960
0.02927 23.37499 0.77382
0.03003 22.65650 0.73082
0.03079 22.89037 0.77443
0.03155 21.53320 0.73073
0.03231 22.36163 0.69997
0.03307 21.76067 0.69347
0.03383 22.91826 0.70166
0.03459 22.21303 0.66965
0.03535 21.29719 0.64867
0.03611 22.35695 0.64600
0.03687 20.81910 0.63549
0.03763 21.68790 0.61834
0.03839 21.52214 0.63311
0.03915 21.15563 0.58676
0.03991 20.87507 0.58761
0.04067 20.99492 0.57581
0.04143 20.19050 0.55899
0.04219 19.93681 0.56787
0.04295 20.24790 0.56632
0.04371 20.15283 0.54629
0.04447 19.22282 0.54169
0.04523 19.52545 0.52405
0.04599 19.01581 0.50789
0.04675 18.95344 0.50970
0.04751 18.91106 0.49620
0.04827 18.41272 0.52346
0.04903 18.52474 0.48446
0.04979 18.50881 0.50174
0.05055 17.99127 0.47739
0.05131 18.13060 0.48217
0.05207 17.83106 0.47748
0.05283 18.12962 0.47497
0.05359 17.52371 0.47352
0.05435 17.19864 0.45997
0.05511 16.93960 0.46554
0.05587 16.97984 0.46744
0.05663 16.14483 0.45490
0.05739 16.65813 0.44092
0.05815 16.96431 0.44623
0.05891 15.88038 0.44295
0.05967 16.11556 0.42863
0.06043 15.43344 0.43209
0.06119 15.26916 0.43641
0.06195 16.05127 0.41845
0.06271 15.04324 0.42690
0.06347 14.83146 0.40487
0.06423 14.58393 0.41971
0.06499 14.73715 0.40631
0.06575 13.99663 0.39872
0.06651 14.42922 0.40072
0.06727 14.23691 0.39166
0.06803 14.31189 0.39522
0.06879 14.10280 0.38604
0.06955 14.14566 0.38786
0.07031 13.23195 0.38791
0.07107 13.15881 0.37577
0.07183 12.66771 0.37553
0.07259 12.99182 0.37263
0.07335 12.70401 0.37164
0.07412 12.43484 0.37058
0.07488 12.64457 0.36537
0.07564 12.46401 0.36796
0.07640 12.43586 0.36312
0.07716 12.24961 0.35246
0.07792 11.68685 0.34561
0.07868 11.48950 0.34747
0.07944 12.18548 0.35079
0.08020 10.93112 0.34042
0.08096 11.31162 0.34688
0.08172 10.85116 0.33600
0.08248 10.93849 0.33797
0.08324 10.47439 0.33812
0.08400 10.69415 0.34727
0.08476 10.65198 0.33987
0.08552 9.73345 0.35358
0.08628 10.12800 0.35598
0.08704 9.57547 0.36341
0.08780 10.20670 0.35959
0.08856 9.68836 0.35082
0.08932 9.65738 0.37633
0.09008 9.09272 0.36417
0.09084 8.73714 0.36225
0.09160 9.16165 0.37229
0.09236 8.74144 0.36198
0.09312 8.72551 0.37022
0.09388 8.17367 0.38326
0.09464 8.59950 0.36323
0.09540 8.12636 0.36224
0.09616 8.18167 0.35767
0.09692 8.03236 0.35568
0.09768 8.06159 0.36018
0.09844 8.16750 0.35645
0.09920 7.75185 0.35967
0.09996 7.70076 0.34363
0.10072 7.49447 0.33552
0.10148 7.64427 0.33276
0.10224 7.52680 0.33191
0.10300 7.08050 0.32929
0.10376 7.31555 0.32619
0.10452 6.40645 0.31824
0.10528 6.66192 0.31232
0.10604 6.50330 0.31179
0.10680 6.90295 0.30758
0.10756 6.87883 0.31221
0.10832 6.47069 0.30258
0.10908 6.44364 0.30403
0.10984 6.50450 0.30517
0.11060 6.06663 0.30496
0.11136 6.39275 0.29989
0.11212 5.70740 0.29874
0.11288 5.75270 0.30017
0.11364 5.42825 0.29164
0.11440 5.66002 0.29178
0.11516 5.59273 0.28883
0.11592 5.48170 0.28912
0.11668 5.29047 0.28616
0.11744 4.77633 0.28227
0.11820 5.15832 0.28405
0.11896 5.10042 0.27916
0.11972 4.94885 0.28345
0.12048 4.93959 0.28337
0.12124 4.65421 0.27117
0.12200 4.42504 0.27166
0.12276 4.50390 0.27019
0.12352 4.37106 0.27134
0.12428 4.35851 0.26884
0.12504 4.46018 0.26362
0.12580 4.51087 0.26181
0.12656 4.04672 0.26265
0.12732 3.96143 0.25861
0.12808 3.89374 0.26147
0.12884 3.98233 0.25912
0.12960 4.29703 0.26099
0.13036 3.78222 0.25215
0.13112 3.64635 0.25271
0.13188 3.61267 0.25105
0.13264 3.90659 0.25424
0.13340 3.56923 0.24879
0.13416 3.45180 0.25031
0.13492 3.52157 0.24571
0.13568 3.43153 0.24106
0.13644 3.35443 0.24240
0.13720 3.43665 0.24398
0.13796 3.11220 0.23872
0.13873 3.13203 0.23858
0.13949 2.98660 0.23770
0.14025 3.13016 0.23841
0.14101 2.91548 0.23778
0.14177 2.95691 0.23348
0.14253 2.70864 0.23227
0.14329 2.81633 0.23679
0.14405 2.97442 0.23135
0.14481 2.73603 0.23250
0.14557 2.73150 0.23003
0.14633 2.72483 0.22788
0.14709 2.37642 0.23396
0.14785 3.00645 0.22631
0.14861 2.38634 0.22579
0.14937 2.54262 0.22645
0.15013 2.35123 0.22320
0.15089 2.31079 0.22223
0.15165 2.41869 0.22085
0.15241 2.31731 0.22110
0.15317 2.26628 0.22243
0.15393 2.00542 0.22183
0.15469 2.28174 0.22154
0.15545 1.95625 0.22171
0.15621 1.95028 0.21796
0.15697 2.09890 0.21729
0.15773 2.14460 0.21612
0.15849 2.02712 0.21644
0.15925 1.59491 0.21640
0.16001 1.76722 0.21455
0.16077 1.86169 0.21501
0.16153 1.87108 0.21228
0.16229 1.77787 0.21202
0.16305 1.93922 0.20998
0.16381 1.79933 0.20766
0.16457 1.80798 0.21041
0.16533 1.66552 0.20672
0.16609 1.71376 0.20851
0.16685 1.66199 0.20764
0.16761 1.60022 0.20995
0.16837 1.89745 0.20832
0.16913 1.71657 0.20726
0.16989 1.52911 0.20330
0.17065 1.37237 0.20327
0.17141 1.39865 0.20364
0.17217 1.28193 0.19937
0.17293 1.21245 0.20393
0.17369 1.17120 0.20269
0.17445 1.13391 0.20266
0.17521 1.52543 0.20212
0.17597 1.35319 0.20613
0.17673 1.24908 0.20795
0.17749 1.09685 0.21282
0.17825 1.25697 0.21396
0.17901 1.28791 0.21035
0.17977 1.24936 0.21331
0.18053 1.38399 0.21304
0.18129 1.25673 0.21623
0.18205 1.15064 0.21626
0.18281 1.16264 0.21672
0.18357 1.02981 0.21843
0.18433 1.13840 0.22114
0.18509 1.02190 0.22127
0.18585 0.81946 0.21820
0.18661 1.00485 0.22231
0.18737 1.03800 0.22322
0.18813 1.15176 0.21995
0.18889 0.94679 0.22370
0.18965 0.94083 0.22262
0.19041 1.08653 0.21941
0.19117 0.80174 0.22248
0.19193 0.88626 0.22526
0.19269 1.01123 0.22667
0.19345 1.05275 0.22414
0.19421 1.17539 0.22449
0.19497 1.02587 0.22692
0.19573 0.93462 0.22514
0.19649 0.99410 0.22254
0.19725 0.69023 0.22830
0.19801 0.73004 0.23068
0.19877 0.69816 0.22179
0.19953 0.97216 0.22660
0.20029 0.84145 0.22414
0.20105 0.85376 0.22345
0.20181 0.69130 0.22683
0.20257 0.88911 0.22494
0.20333 0.93429 0.22812
0.20409 0.63851 0.22365
0.20485 0.63848 0.22485
0.20561 0.73982 0.22612
0.20637 0.57377 0.22522
0.20713 0.99723 0.22400
0.20789 0.83238 0.22904
0.20865 0.55194 0.22620
0.20941 0.64122 0.22582
0.21017 0.78826 0.23094
0.21093 0.73183 0.22715
0.21169 0.89097 0.22827
0.21245 0.87953 0.22686
0.21321 0.81394 0.23194
0.21397 0.75039 0.22661
0.21473 1.18059 0.22233
0.21549 0.48322 0.22537
0.21625 0.67921 0.22854
0.21701 0.80698 0.22827
0.21777 0.71844 0.22379
0.21853 0.67282 0.22758
0.21929 0.53427 0.22488
0.22005 0.99191 0.22488
0.22081 0.64904 0.22870
0.22157 0.67023 0.22597
0.22233 1.01216 0.22374
0.22309 0.65738 0.22684
0.22385 0.69090 0.21895
0.22461 0.39295 0.21954
0.22537 0.51916 0.22245
0.22613 0.53789 0.21995
0.22689 0.77035 0.22001
0.22765 0.57716 0.21404
0.22841 0.77877 0.21543
0.22917 0.76196 0.21502
0.22993 0.47589 0.21542
0.23069 0.61285 0.21485
0.23145 0.63826 0.21364
0.23221 0.53953 0.21011
0.23297 0.65069 0.21061
0.23373 0.60772 0.20960
0.23449 0.74216 0.21183
0.23525 0.40634 0.20656
0.23601 0.42469 0.20905
0.23677 0.80185 0.21038
0.23753 0.51156 0.20716
0.23829 0.58697 0.20785
0.23905 0.83398 0.20711
0.23981 0.50176 0.20329
0.24057 0.58081 0.20297
0.24133 0.64594 0.20257
0.24209 0.35198 0.20249
0.24285 0.56073 0.20329
0.24361 0.81668 0.19810
0.24437 0.47574 0.20350
0.24513 0.70415 0.20205
0.24589 0.66116 0.19842
0.24665 0.60300 0.19750
0.24741 0.67539 0.19848
0.24817 0.63914 0.19916
0.24893 0.55772 0.19827
0.24969 0.78823 0.19670
0.25045 0.52037 0.19400
0.25121 0.61249 0.19583
0.25197 0.88733 0.19489
0.25273 0.68508 0.19257
0.25349 0.60959 0.19346
0.25425 0.63782 0.19303
0.25501 0.60997 0.19311
0.25577 0.52232 0.19398
0.25653 0.58049 0.19064
0.25729 0.56773 0.19047
0.25805 0.52733 0.18981
0.25881 0.72351 0.19202
0.25957 0.33438 0.18810
0.26033 0.83160 0.19174
0.26109 0.70645 0.19045
0.26185 0.53009 0.18726
0.26261 0.82151 0.19007
0.26337 0.81923 0.19109
0.26413 0.72012 0.18469
0.26489 0.52077 0.18681
0.26565 0.47918 0.18675
0.26641 0.38080 0.18359
0.26717 0.42392 0.18551
0.26793 0.59374 0.18262
0.26869 0.63263 0.18359
0.26945 0.39839 0.18307
0.27021 0.47861 0.18405
0.27097 0.85976 0.18167
0.27172 0.41841 0.18021
0.27248 0.76173 0.17909
0.27324 0.61817 0.18050
0.27400 0.57502 0.17672
0.27476 0.56689 0.17728
0.27552 0.64224 0.17854
0.27628 0.66481 0.17826
0.27704 0.85085 0.18058
0.27780 0.42585 0.17666
0.27856 0.30454 0.17714
0.27932 0.36128 0.17748
0.28008 0.58789 0.17700
0.28084 0.45989 0.17623
0.28160 0.34723 0.17505
0.28236 0.56111 0.17490
0.28312 0.63838 0.17442
0.28388 0.68640 0.17508
0.28464 0.54875 0.17450
0.28540 0.69237 0.17542
0.28616 0.76219 0.17482
0.28692 0.57380 0.17609
0.28768 0.66312 0.17471
0.28844 0.67051 0.17278
0.28920 0.74951 0.17705
0.28996 0.60512 0.17563
0.29072 0.34002 0.17339
0.29148 0.55086 0.17370
0.29224 0.40377 0.17780
0.29300 0.48385 0.17651
0.29376 0.39741 0.17829
0.29452 0.54946 0.17401
0.29528 0.50342 0.17528
0.29604 0.59898 0.17760
0.29680 0.48969 0.17643
0.29756 0.64018 0.17637
0.29832 0.53740 0.17551
0.29908 0.37890 0.17519
0.29984 0.63930 0.17795
0.30060 0.39472 0.17510
0.30136 0.41090 0.17439
0.30212 0.51846 0.17656
0.30288 0.50242 0.17421
0.30364 0.55794 0.17476
0.30440 0.59358 0.17516
0.30516 0.51416 0.17580
0.30592 0.45226 0.17834
0.30668 0.27888 0.17734
0.30744 0.63085 0.17682
0.30820 0.62655 0.17772
0.30896 0.66860 0.17858
0.30972 0.48564 0.17840
0.31048 0.54583 0.17978
0.31124 0.43902 0.18132
0.31200 0.56729 0.18210
0.31276 0.63320 0.17947
0.31352 0.49822 0.17834
0.31428 0.80264 0.17843
0.31504 0.55942 0.18007
0.31580 0.35585 0.18030
0.31656 0.57334 0.17881
0.31732 0.38421 0.18050
0.31808 0.32551 0.18144
0.31883 0.44038 0.18044
0.31959 0.57465 0.18356
0.32035 0.49932 0.18434
0.32111 0.39541 0.18694
0.32187 0.53706 0.18403
0.32263 0.33000 0.18577
0.32339 0.36148 0.18652
0.32415 0.38240 0.18879
0.32491 0.09785 0.19022
0.32567 0.43308 0.18807
0.32643 0.64878 0.18815
0.32719 0.18794 0.18979
0.32795 0.45041 0.18706
0.32871 0.31071 0.18912
0.32947 0.54377 0.18790
0.33023 0.49977 0.18901
0.33099 0.43387 0.18907
0.33175 0.24756 0.18818
0.33251 0.39382 0.18588
0.33327 0.35904 0.18672
0.33403 0.37230 0.18827
0.33479 0.48756 0.19111
0.33555 0.51480 0.18953
0.33631 0.31013 0.18990
0.33707 0.59711 0.18985
0.33783 0.27013 0.19121
0.33859 0.68007 0.18947
0.33935 0.55471 0.19206
0.34011 0.68192 0.19168
0.34087 0.69362 0.19314
0.34163 0.50297 0.19248
0.34239 0.42334 0.19059
0.34315 0.45465 0.19308
0.34391 0.49080 0.19271
0.34467 0.43105 0.19405
0.34543 0.44184 0.19127
0.34619 0.42384 0.19563
0.34695 0.50491 0.19412
0.34771 0.32158 0.19240
0.34847 0.60706 0.19337
0.34922 0.48504 0.19612
0.34998 0.57315 0.19225
0.35074 0.49069 0.18916
0.35150 0.36920 0.18502
0.35226 0.36353 0.18617
0.35302 0.32162 0.18411
0.35378 0.46334 0.18440
0.35454 0.44499 0.18296
0.35530 0.54555 0.18784
0.35606 0.36607 0.18701
0.35682 0.23965 0.18947
0.35758 0.30861 0.18838
0.35834 0.37660 0.18657
0.35910 0.47520 0.18755
0.35986 0.38121 0.18853
0.36062 0.34208 0.18792
0.36138 0.24105 0.18796
0.36214 0.15871 0.18852
0.36290 0.51501 0.18683
0.36366 0.56187 0.19036
0.36442 0.41618 0.18829
0.36518 0.12899 0.19021
0.36594 0.31669 0.18910
0.36670 0.57356 0.19291
0.36746 0.37477 0.19295
0.36822 0.31344 0.19429
0.36898 0.46590 0.19478
0.36974 0.56569 0.19286
0.37050 0.37060 0.19655
0.37126 0.45399 0.19704
0.37202 0.46574 0.19583
0.37277 0.31350 0.19770
0.37353 0.34374 0.20068
0.37429 0.15866 0.20063
0.37505 0.48595 0.20438
0.37581 0.33668 0.20404
0.37657 0.57590 0.20401
0.37733 0.19375 0.20272
0.37809 0.24267 0.20587
0.37885 0.35636 0.20493
0.37961 0.25068 0.20753
0.38037 0.42061 0.21121
0.38113 0.38107 0.20786
0.38189 0.64484 0.21514
0.38265 0.23948 0.21393
0.38341 0.34679 0.21249
0.38417 0.17594 0.21665
0.38493 0.50259 0.21565
0.38569 0.52732 0.22141
0.38645 0.20635 0.21800
0.38721 0.22141 0.23684
0.38797 0.39619 0.22609
0.38873 0.43809 0.22468
0.38949 0.54395 0.22758
0.39025 0.56702 0.22446
0.39101 0.32159 0.22793
0.39177 0.15020 0.23291
0.39252 0.49825 0.23327
0.39328 0.27261 0.23535
0.39404 0.10132 0.23617
0.39480 0.28719 0.24177
0.39556 0.28580 0.24065
0.39632 0.34390 0.24350
0.39708 0.36728 0.23910
0.39784 0.06054 0.24257
0.39860 0.37637 0.24562
0.39936 0.45570 0.25161
0.40012 0.28608 0.25300
0.40088 0.54984 0.24826
0.40164 0.22489 0.25298
0.40240 0.13229 0.25593
0.40316 0.28511 0.25711
0.40392 0.43463 0.25679
0.40468 0.39654 11.94457
0.40544 0.43591 0.25731
0.40620 0.41917 0.25493
0.40696 0.49743 0.26070
0.40772 0.33006 0.26575
0.40848 0.40139 0.25475
0.40924 0.54299 0.26468
0.40999 0.07135 0.26490
0.41075 0.36562 0.26513
0.41151 0.13698 0.26895
0.41227 0.61482 0.26631
0.41303 0.15241 0.26697
0.41379 0.27380 0.27239
0.41455 0.22594 0.27204
0.41531 0.53667 0.27529
0.41607 0.48339 0.27071
0.41683 0.77821 0.27439
0.41759 0.34306 0.27509
0.41835 0.27400 0.27884
0.41911 0.22341 0.28006
0.41987 0.17554 0.28266
0.42063 0.44415 0.27184
0.42139 -0.00886 0.28088
0.42215 0.24219 0.28876
0.42291 -0.08893 0.28198
0.42367 -0.07338 0.29889
0.42443 0.21834 0.29390
0.42519 0.64467 0.29438
0.42594 0.45355 0.29418
0.42670 0.53152 0.30406
0.42746 0.30507 0.29582
0.42822 0.15473 0.31925
0.42898 0.23329 0.30434
0.42974 -0.13717 0.31909
0.43050 0.31177 0.31948
0.43126 0.64741 0.32150
0.43202 0.35480 0.32090
0.43278 0.03802 0.31934
0.43354 0.75211 0.34127
0.43430 0.22931 0.33840
0.43506 0.68801 0.34333
