# Supplementary material for: Hallucination of closed repeat proteins containing central pockets
Source: Nat Struct Mol Biol. 2023 Sep 28;30(11):1755–60. doi: 10.1038/s41594-023-01112-6 (PMC10643118; doi:10.1038/s41594-023-01112-6)
Supplement: Supplementary file 4 — Small-angle X-ray scattering raw data. [file 41594_2023_1112_MOESM4_ESM.tar › SAXS_submit/D8/C3_results/Buffer1/C3_high_D8_snap_00006.sub.1.dat]

0.01026 28.61175 106.74498
0.01102 21.75271 108.83473
0.01178 23.50453 66.83500
0.01254 25.55344 38.95985
0.01330 30.09932 23.96839
0.01406 31.46888 14.30769
0.01482 24.33952 8.51600
0.01558 23.63753 6.87358
0.01634 26.81733 4.97944
0.01710 25.26402 3.62051
0.01786 25.90668 2.43515
0.01862 25.01890 1.99715
0.01938 24.07202 1.54408
0.02014 24.69097 1.38672
0.02090 24.54226 1.21735
0.02166 21.94041 1.13280
0.02242 24.73394 1.09268
0.02318 23.58654 0.99350
0.02395 24.07365 0.96959
0.02471 23.47835 0.96490
0.02547 23.53560 0.94722
0.02623 23.14594 0.88092
0.02699 22.73860 0.83866
0.02775 23.33271 0.82662
0.02851 22.85613 0.82702
0.02927 22.88226 0.75936
0.03003 23.36998 0.74943
0.03079 22.95120 0.76234
0.03155 23.32504 0.74967
0.03231 23.20550 0.71744
0.03307 21.35141 0.68015
0.03383 21.95471 0.69771
0.03459 21.93315 0.68633
0.03535 21.25520 0.64903
0.03611 21.77236 0.63575
0.03687 21.03169 0.64847
0.03763 21.39134 0.61541
0.03839 20.73281 0.61227
0.03915 21.04791 0.57132
0.03991 20.23532 0.59374
0.04067 20.80293 0.58513
0.04143 20.03282 0.58326
0.04219 20.23479 0.56710
0.04295 19.79109 0.55405
0.04371 20.07442 0.55044
0.04447 19.54574 0.53820
0.04523 19.58606 0.52367
0.04599 18.82863 0.50918
0.04675 19.24525 0.49675
0.04751 18.74312 0.50932
0.04827 18.85726 0.51384
0.04903 18.21200 0.51172
0.04979 18.23631 0.49702
0.05055 18.08537 0.48701
0.05131 18.15938 0.48295
0.05207 18.76301 0.47881
0.05283 17.57047 0.47523
0.05359 17.18591 0.46518
0.05435 17.54204 0.46074
0.05511 17.19535 0.44655
0.05587 17.18867 0.46122
0.05663 17.05229 0.45362
0.05739 16.78579 0.43620
0.05815 16.86692 0.42837
0.05891 16.03228 0.43199
0.05967 15.65367 0.44092
0.06043 15.21725 0.41808
0.06119 15.73185 0.42124
0.06195 15.33612 0.42116
0.06271 15.37462 0.41664
0.06347 15.51541 0.41928
0.06423 14.82633 0.41891
0.06499 14.85427 0.40389
0.06575 14.42776 0.39841
0.06651 14.58354 0.40080
0.06727 14.17544 0.40172
0.06803 13.74929 0.39373
0.06879 13.52350 0.38693
0.06955 13.37388 0.38898
0.07031 13.77222 0.38227
0.07107 13.15408 0.38384
0.07183 13.23590 0.38211
0.07259 12.67440 0.37739
0.07335 13.11306 0.36335
0.07412 12.78130 0.37900
0.07488 12.55234 0.36274
0.07564 12.03999 0.36519
0.07640 12.24392 0.36401
0.07716 11.76533 0.36194
0.07792 11.61901 0.34992
0.07868 11.65341 0.35565
0.07944 11.59587 0.35546
0.08020 11.02003 0.34849
0.08096 10.81756 0.35244
0.08172 11.42591 0.35057
0.08248 10.84251 0.34166
0.08324 10.73812 0.34140
0.08400 10.38100 0.34467
0.08476 10.30174 0.34499
0.08552 10.13771 0.35108
0.08628 10.26813 0.36044
0.08704 9.94133 0.35345
0.08780 9.81073 0.36133
0.08856 9.64697 0.36864
0.08932 9.53949 0.36115
0.09008 9.31606 0.36090
0.09084 8.93310 0.37077
0.09160 9.12715 0.37089
0.09236 8.69984 0.36858
0.09312 9.22695 0.36240
0.09388 8.60159 0.37323
0.09464 8.16849 0.36520
0.09540 8.50226 0.36448
0.09616 8.29507 0.35645
0.09692 7.72487 0.35258
0.09768 8.20474 0.36779
0.09844 7.83508 0.35996
0.09920 7.66543 0.36434
0.09996 7.51318 0.35398
0.10072 7.54827 0.34372
0.10148 7.36946 0.33159
0.10224 6.93806 0.33644
0.10300 7.37205 0.33217
0.10376 6.92925 0.31895
0.10452 6.72750 0.31148
0.10528 6.64437 0.31566
0.10604 6.64334 0.31174
0.10680 6.20551 0.31186
0.10756 6.54972 0.30503
0.10832 6.36200 0.30480
0.10908 6.24224 0.30587
0.10984 6.40888 0.29665
0.11060 6.08708 0.30061
0.11136 6.21447 0.30683
0.11212 5.81587 0.29987
0.11288 6.00817 0.29713
0.11364 5.92215 0.29375
0.11440 5.40361 0.29317
0.11516 5.15351 0.29105
0.11592 5.42878 0.28351
0.11668 5.01919 0.28474
0.11744 5.50576 0.28045
0.11820 5.24221 0.28397
0.11896 5.06427 0.27803
0.11972 5.14178 0.28155
0.12048 4.74397 0.27744
0.12124 4.67584 0.27623
0.12200 4.83856 0.26808
0.12276 4.44431 0.27332
0.12352 4.62087 0.27215
0.12428 4.16163 0.26884
0.12504 4.06416 0.26605
0.12580 4.39817 0.26703
0.12656 4.02364 0.25860
0.12732 4.17792 0.26105
0.12808 3.86862 0.25965
0.12884 3.81117 0.26184
0.12960 4.03798 0.25851
0.13036 4.08644 0.25177
0.13112 3.64239 0.25334
0.13188 3.34058 0.25019
0.13264 3.48112 0.24840
0.13340 3.70946 0.24711
0.13416 3.45057 0.24822
0.13492 3.37603 0.24693
0.13568 3.40886 0.24272
0.13644 3.31113 0.24361
0.13720 3.09142 0.24510
0.13796 3.06505 0.24023
0.13873 3.10927 0.23908
0.13949 2.88397 0.23976
0.14025 3.17415 0.24100
0.14101 3.08693 0.24034
0.14177 2.84466 0.23603
0.14253 2.90319 0.23822
0.14329 3.30773 0.23162
0.14405 2.46468 0.23118
0.14481 2.51659 0.23331
0.14557 2.51806 0.23213
0.14633 2.53217 0.23166
0.14709 2.49537 0.23008
0.14785 2.33111 0.23336
0.14861 2.44102 0.22696
0.14937 2.26938 0.22884
0.15013 2.37729 0.22521
0.15089 2.43741 0.22446
0.15165 2.57832 0.22469
0.15241 2.34434 0.22418
0.15317 2.38062 0.22095
0.15393 2.01855 0.22335
0.15469 2.05730 0.22108
0.15545 1.95988 0.22070
0.15621 2.03858 0.21368
0.15697 1.60256 0.21955
0.15773 2.01878 0.22030
0.15849 1.86151 0.21459
0.15925 1.84346 0.21904
0.16001 1.88550 0.21586
0.16077 1.89205 0.21601
0.16153 1.94884 0.21534
0.16229 1.64993 0.21407
0.16305 2.02680 0.21299
0.16381 1.72247 0.20883
0.16457 1.72988 0.21046
0.16533 1.80261 0.20918
0.16609 1.60048 0.20682
0.16685 1.61280 0.20774
0.16761 1.79409 0.20356
0.16837 1.56648 0.20507
0.16913 1.73706 0.20742
0.16989 1.39539 0.20564
0.17065 1.39835 0.20340
0.17141 1.52269 0.20496
0.17217 1.31382 0.20262
0.17293 1.43248 0.20550
0.17369 1.50546 0.20179
0.17445 1.39769 0.20743
0.17521 1.37487 0.20458
0.17597 1.45021 0.20403
0.17673 1.11428 0.20980
0.17749 1.45047 0.20985
0.17825 1.16392 0.21173
0.17901 1.44482 0.21058
0.17977 1.14844 0.21020
0.18053 0.94445 0.21766
0.18129 1.04491 0.21662
0.18205 1.07286 0.21654
0.18281 1.25622 0.21783
0.18357 1.24391 0.22071
0.18433 1.24865 0.21881
0.18509 1.02847 0.21737
0.18585 0.92979 0.21886
0.18661 1.23235 0.22348
0.18737 0.75824 0.22579
0.18813 0.98804 0.22110
0.18889 0.99766 0.22337
0.18965 1.00191 0.22119
0.19041 0.84777 0.22265
0.19117 1.02286 0.22409
0.19193 0.65956 0.22491
0.19269 0.93646 0.22146
0.19345 1.01537 0.22626
0.19421 0.95902 0.22698
0.19497 0.97293 0.22360
0.19573 1.23118 0.22323
0.19649 0.99380 0.22342
0.19725 1.12199 0.22604
0.19801 0.85784 0.22731
0.19877 0.57866 0.22695
0.19953 0.83445 0.22618
0.20029 0.70045 0.22210
0.20105 0.87222 0.22917
0.20181 0.69389 0.22548
0.20257 0.93083 0.22342
0.20333 0.78104 0.22773
0.20409 1.00370 0.22673
0.20485 0.76702 0.22730
0.20561 0.92890 0.22584
0.20637 0.70415 0.22589
0.20713 0.77429 0.22534
0.20789 0.93519 0.22480
0.20865 0.76838 0.22405
0.20941 0.53965 0.22864
0.21017 0.93432 0.22724
0.21093 0.53720 0.22790
0.21169 1.01918 0.23160
0.21245 0.96893 0.22724
0.21321 0.49037 0.23521
0.21397 0.82302 0.22802
0.21473 0.64192 0.22684
0.21549 0.79672 0.22376
0.21625 0.99040 0.22738
0.21701 0.72058 0.22543
0.21777 1.07326 0.22572
0.21853 0.75080 0.22996
0.21929 0.81761 0.22376
0.22005 0.37744 0.22640
0.22081 0.78520 0.22592
0.22157 1.27100 0.22154
0.22233 0.97370 0.22446
0.22309 0.50207 0.22714
0.22385 0.52001 0.22333
0.22461 0.92893 0.22057
0.22537 0.76111 0.21613
0.22613 0.70528 0.22196
0.22689 0.78356 0.21628
0.22765 0.92246 0.21430
0.22841 0.56886 0.21109
0.22917 0.76127 0.21157
0.22993 0.93995 0.21376
0.23069 0.95900 0.21505
0.23145 0.82891 0.21433
0.23221 0.51987 0.21341
0.23297 0.61553 0.21029
0.23373 0.52356 0.21166
0.23449 0.57397 0.21306
0.23525 0.57977 0.21467
0.23601 0.76855 0.20993
0.23677 0.79362 0.20712
0.23753 0.55445 0.21123
0.23829 1.17528 0.20725
0.23905 0.75923 0.20635
0.23981 0.52288 0.20417
0.24057 0.59206 0.20078
0.24133 0.71405 0.20435
0.24209 0.83835 0.20332
0.24285 0.45751 0.20268
0.24361 0.70247 0.20264
0.24437 0.61140 0.20294
0.24513 0.65747 0.20073
0.24589 0.45533 0.19941
0.24665 0.53907 0.20010
0.24741 0.75901 0.19995
0.24817 0.81174 0.19672
0.24893 0.44451 0.19723
0.24969 0.38694 0.19665
0.25045 0.68309 0.19734
0.25121 0.54948 0.19628
0.25197 0.75003 0.19457
0.25273 0.70728 0.19175
0.25349 0.66399 0.19459
0.25425 0.72011 0.19459
0.25501 0.71032 0.19296
0.25577 0.83593 0.19161
0.25653 0.62534 0.19178
0.25729 0.56043 0.19143
0.25805 0.36546 0.19190
0.25881 0.66847 0.19290
0.25957 0.46362 0.19083
0.26033 0.74464 0.19445
0.26109 0.67089 0.18765
0.26185 0.48486 0.18836
0.26261 0.72313 0.18889
0.26337 0.40835 0.18722
0.26413 0.57966 0.18524
0.26489 0.87750 0.18556
0.26565 0.58085 0.18754
0.26641 0.67010 0.18596
0.26717 0.74208 0.18535
0.26793 0.73896 0.18272
0.26869 0.51625 0.18587
0.26945 0.52934 0.18148
0.27021 0.71371 0.18131
0.27097 0.62422 0.18361
0.27172 0.78710 0.18083
0.27248 0.54372 0.18011
0.27324 0.69832 0.18143
0.27400 0.84269 0.18046
0.27476 0.54163 0.17997
0.27552 0.63300 0.17979
0.27628 0.61868 0.17942
0.27704 0.77381 0.18020
0.27780 0.73826 0.17936
0.27856 0.71497 0.17735
0.27932 0.69556 0.17853
0.28008 0.66655 0.17695
0.28084 0.44429 0.17793
0.28160 0.46438 0.17535
0.28236 0.67507 0.17518
0.28312 0.51836 0.17414
0.28388 0.30941 0.17807
0.28464 0.68649 0.17462
0.28540 0.67811 0.17719
0.28616 0.62492 0.17701
0.28692 0.62392 0.17539
0.28768 0.43801 0.17735
0.28844 0.48956 0.17592
0.28920 0.37681 0.17672
0.28996 0.54658 0.17675
0.29072 0.55537 0.17308
0.29148 0.73944 0.17480
0.29224 0.70824 0.17420
0.29300 0.52791 0.17700
0.29376 0.45284 0.17825
0.29452 0.38454 0.17754
0.29528 0.57040 0.17529
0.29604 0.62123 0.17778
0.29680 0.30866 0.17856
0.29756 0.63603 0.17641
0.29832 0.33748 0.17678
0.29908 0.59169 0.17650
0.29984 0.45126 0.17715
0.30060 0.25867 0.17391
0.30136 0.34599 0.17741
0.30212 0.32472 0.17540
0.30288 0.28619 0.17526
0.30364 0.60721 0.17503
0.30440 0.46750 0.17660
0.30516 0.42424 0.17733
0.30592 0.51178 0.17830
0.30668 0.48843 0.17747
0.30744 0.40912 0.17864
0.30820 0.66119 0.17563
0.30896 0.52635 0.17939
0.30972 0.62546 0.17905
0.31048 0.47569 0.18177
0.31124 0.43612 0.18005
0.31200 0.31976 0.18037
0.31276 0.31880 0.18063
0.31352 0.68709 0.17856
0.31428 0.48832 0.18185
0.31504 0.44379 0.17818
0.31580 0.27723 0.17827
0.31656 0.44675 0.18007
0.31732 0.59627 0.18297
0.31808 0.41521 0.17836
0.31883 0.25080 0.18315
0.31959 0.28291 0.18338
0.32035 0.45801 0.18685
0.32111 0.45686 0.18558
0.32187 0.30697 0.18406
0.32263 0.47464 0.18673
0.32339 0.31468 0.18647
0.32415 0.08618 0.18619
0.32491 0.45329 0.18828
0.32567 0.54301 0.18862
0.32643 0.52832 0.18768
0.32719 0.47231 0.19000
0.32795 0.63694 0.18684
0.32871 0.41531 0.18790
0.32947 0.54885 0.18759
0.33023 0.34791 0.19006
0.33099 0.50328 0.18567
0.33175 0.45020 0.18791
0.33251 0.56697 0.19057
0.33327 0.31137 0.18670
0.33403 0.40078 0.18765
0.33479 0.54910 0.18754
0.33555 0.43999 0.18965
0.33631 0.62816 0.18975
0.33707 0.44677 0.19018
0.33783 0.21276 0.19106
0.33859 0.38173 0.19089
0.33935 0.50773 0.19258
0.34011 0.17775 0.19422
0.34087 0.55478 0.18885
0.34163 0.45943 0.19092
0.34239 0.33035 0.19184
0.34315 0.47970 0.19399
0.34391 0.46308 0.19379
0.34467 0.54036 0.19289
0.34543 0.34919 0.19714
0.34619 0.53729 0.19304
0.34695 0.57774 0.19302
0.34771 0.15840 0.19542
0.34847 0.60450 0.19574
0.34922 0.42830 0.19407
0.34998 0.44886 0.19425
0.35074 0.57345 0.18900
0.35150 0.50317 0.18896
0.35226 0.42079 0.18510
0.35302 0.36298 0.18467
0.35378 0.59123 0.18625
0.35454 0.59033 0.18518
0.35530 0.50910 0.18808
0.35606 0.29013 0.18816
0.35682 0.38289 0.18773
0.35758 0.36441 0.18986
0.35834 0.62730 0.18874
0.35910 0.20392 0.18983
0.35986 0.28717 0.18831
0.36062 0.31668 0.18708
0.36138 0.39049 0.18931
0.36214 0.55632 0.18788
0.36290 0.45866 0.18598
0.36366 0.30900 0.19020
0.36442 0.35146 0.18973
0.36518 0.56083 0.19233
0.36594 0.38030 0.18997
0.36670 0.31369 0.19304
0.36746 0.34762 0.19252
0.36822 0.75723 0.19245
0.36898 0.22061 0.19438
0.36974 0.38725 0.19497
0.37050 0.24833 0.19528
0.37126 0.61449 0.19683
0.37202 0.45763 0.19689
0.37277 0.11658 0.19602
0.37353 0.71856 0.19905
0.37429 0.57289 0.20406
0.37505 0.36701 0.19778
0.37581 0.79287 0.20125
0.37657 0.47087 0.20210
0.37733 0.29101 0.20615
0.37809 0.51869 0.20721
0.37885 0.27706 0.21151
0.37961 0.44415 0.21003
0.38037 0.48546 0.21069
0.38113 0.40603 0.21490
0.38189 0.32266 0.21438
0.38265 0.45916 0.21423
0.38341 0.21602 0.21793
0.38417 0.33234 0.21412
0.38493 0.36749 0.21965
0.38569 0.25259 0.22100
0.38645 0.57317 0.22463
0.38721 0.49437 0.23148
0.38797 0.17240 0.22139
0.38873 0.26509 0.22565
0.38949 0.27484 0.22786
0.39025 0.23298 0.23095
0.39101 0.02501 0.22799
0.39177 0.17555 0.23208
0.39252 0.66107 0.22947
0.39328 0.13048 0.23409
0.39404 0.48541 0.23635
0.39480 0.30560 0.23621
0.39556 0.31060 0.23315
0.39632 0.80857 0.24207
0.39708 0.57319 0.24350
0.39784 0.33857 0.24651
0.39860 0.13171 0.25195
0.39936 0.24330 0.24754
0.40012 0.15715 0.25127
0.40088 0.15666 0.24968
0.40164 0.14019 0.25487
0.40240 0.42679 0.25528
0.40316 0.30020 0.25868
0.40392 0.13559 0.25803
0.40468 0.01612 12.97434
0.40544 0.43605 0.25627
0.40620 0.15452 0.26125
0.40696 0.24164 0.26332
0.40772 0.50323 0.26329
0.40848 0.19150 0.26711
0.40924 0.33427 0.27058
0.40999 0.63322 0.26300
0.41075 0.53826 0.26555
0.41151 -0.16652 0.26720
0.41227 0.48468 0.26804
0.41303 0.08712 0.26907
0.41379 0.55387 0.27001
0.41455 0.49271 0.27130
0.41531 0.16654 0.27541
0.41607 -0.20131 0.27691
0.41683 0.53560 0.27419
0.41759 0.59353 0.27243
0.41835 -0.04837 0.27867
0.41911 0.34671 0.27511
0.41987 0.07179 0.28120
0.42063 0.54593 0.28230
0.42139 0.46077 0.28360
0.42215 0.33764 0.28863
0.42291 0.24803 0.28660
0.42367 0.43080 0.29132
0.42443 0.35814 0.29836
0.42519 0.09326 0.30077
0.42594 0.30676 0.30437
0.42670 0.61673 0.30301
0.42746 0.84229 0.29993
0.42822 -0.01872 0.31160
0.42898 0.43304 0.31624
0.42974 0.25740 0.31294
0.43050 0.46801 0.31319
0.43126 0.00616 0.31818
0.43202 0.48277 0.32126
0.43278 -0.01294 0.32882
0.43354 0.47652 0.32815
0.43430 0.15750 0.32603
0.43506 0.29164 0.35199
