# Supplementary material for: Hallucination of closed repeat proteins containing central pockets
Source: Nat Struct Mol Biol. 2023 Sep 28;30(11):1755–60. doi: 10.1038/s41594-023-01112-6 (PMC10643118; doi:10.1038/s41594-023-01112-6)
Supplement: Supplementary file 4 — Small-angle X-ray scattering raw data. [file 41594_2023_1112_MOESM4_ESM.tar › SAXS_submit/D8/C3_results/Buffer1/C3_high_D8_snap_00029.sub.1.dat]

0.01026 26.75614 107.13672
0.01102 33.28494 109.75090
0.01178 38.18824 65.35837
0.01254 30.54750 38.54679
0.01330 34.11456 24.15791
0.01406 27.80994 13.90065
0.01482 22.43686 8.51199
0.01558 25.42422 6.97134
0.01634 27.77955 4.94438
0.01710 28.16404 3.81086
0.01786 27.53286 2.24073
0.01862 25.95769 1.92787
0.01938 25.26468 1.62588
0.02014 26.34759 1.38566
0.02090 26.53133 1.29600
0.02166 26.81494 1.10274
0.02242 25.07288 1.05070
0.02318 25.88767 1.02532
0.02395 24.28420 1.00281
0.02471 23.78514 0.97822
0.02547 25.49583 0.92682
0.02623 25.11659 0.86220
0.02699 24.50858 0.86824
0.02775 24.45111 0.82856
0.02851 23.93333 0.78587
0.02927 24.07133 0.79021
0.03003 23.64426 0.75058
0.03079 24.03939 0.73404
0.03155 22.52164 0.75175
0.03231 23.78670 0.72029
0.03307 23.41158 0.67872
0.03383 21.99969 0.68912
0.03459 22.58115 0.67800
0.03535 22.72727 0.68132
0.03611 22.54042 0.68135
0.03687 21.98857 0.62991
0.03763 21.58823 0.63052
0.03839 21.35410 0.63172
0.03915 22.15378 0.61326
0.03991 21.18831 0.58879
0.04067 21.21376 0.57613
0.04143 21.07846 0.56986
0.04219 20.53621 0.57204
0.04295 19.77495 0.53695
0.04371 20.07817 0.55018
0.04447 20.35519 0.55833
0.04523 20.44564 0.52876
0.04599 19.51895 0.52843
0.04675 19.11606 0.50541
0.04751 19.11118 0.52083
0.04827 19.28027 0.51335
0.04903 18.35934 0.49190
0.04979 18.67944 0.50726
0.05055 18.74595 0.48006
0.05131 17.92016 0.48657
0.05207 18.45540 0.48635
0.05283 18.88058 0.47819
0.05359 17.63979 0.46860
0.05435 18.05602 0.47059
0.05511 17.89930 0.45245
0.05587 17.60416 0.44415
0.05663 16.81778 0.45621
0.05739 16.84160 0.43746
0.05815 16.52194 0.43867
0.05891 15.86251 0.43379
0.05967 16.36496 0.42657
0.06043 16.21207 0.42821
0.06119 15.59442 0.41523
0.06195 15.88177 0.41918
0.06271 15.98907 0.42877
0.06347 15.45851 0.41093
0.06423 15.03469 0.41149
0.06499 14.58221 0.40978
0.06575 14.86017 0.41156
0.06651 14.47832 0.40196
0.06727 13.93685 0.40163
0.06803 14.70517 0.39904
0.06879 14.17287 0.39115
0.06955 13.97064 0.38320
0.07031 13.94495 0.39110
0.07107 13.00156 0.38125
0.07183 13.84221 0.38419
0.07259 13.33668 0.37669
0.07335 13.28985 0.36893
0.07412 12.69363 0.38024
0.07488 12.82366 0.36551
0.07564 12.66396 0.36528
0.07640 12.24261 0.36890
0.07716 12.27404 0.35253
0.07792 12.21831 0.36085
0.07868 11.92303 0.35565
0.07944 11.30913 0.34838
0.08020 11.27909 0.35941
0.08096 10.92041 0.34875
0.08172 11.25498 0.35036
0.08248 10.90664 0.34122
0.08324 10.52864 0.34021
0.08400 10.65000 0.34554
0.08476 9.96731 0.34065
0.08552 10.34024 0.35333
0.08628 9.61569 0.35530
0.08704 10.30584 0.35642
0.08780 10.05386 0.35890
0.08856 9.27646 0.35027
0.08932 9.39794 0.36860
0.09008 8.97328 0.36323
0.09084 9.23707 0.36574
0.09160 9.13916 0.37268
0.09236 9.28214 0.37393
0.09312 9.00386 0.37030
0.09388 8.95230 0.38431
0.09464 8.45786 0.36871
0.09540 7.97668 0.36080
0.09616 8.16506 0.35813
0.09692 8.35054 0.36217
0.09768 7.84723 0.36143
0.09844 7.88106 0.36485
0.09920 8.18969 0.36186
0.09996 7.44449 0.34476
0.10072 7.48736 0.33921
0.10148 7.74825 0.33221
0.10224 7.17764 0.32298
0.10300 7.05219 0.32917
0.10376 6.67408 0.32496
0.10452 6.53850 0.31716
0.10528 6.44431 0.30825
0.10604 6.46195 0.31144
0.10680 6.71718 0.30677
0.10756 6.05060 0.30879
0.10832 6.90752 0.30980
0.10908 6.40969 0.29949
0.10984 6.10094 0.30315
0.11060 5.83600 0.30049
0.11136 5.54008 0.30610
0.11212 5.69028 0.30132
0.11288 6.04421 0.29605
0.11364 5.55435 0.29525
0.11440 5.90362 0.29319
0.11516 5.52903 0.28648
0.11592 5.00532 0.29089
0.11668 5.08386 0.28823
0.11744 5.41055 0.28265
0.11820 4.79012 0.28110
0.11896 4.93023 0.27688
0.11972 5.01792 0.27560
0.12048 4.62389 0.27582
0.12124 4.65804 0.27216
0.12200 4.62095 0.27330
0.12276 4.53883 0.26837
0.12352 4.41099 0.27136
0.12428 4.51176 0.27027
0.12504 4.54440 0.26731
0.12580 4.35990 0.25720
0.12656 4.08429 0.26221
0.12732 4.34369 0.25769
0.12808 4.42102 0.26425
0.12884 3.97298 0.25193
0.12960 3.86077 0.26020
0.13036 3.98307 0.25738
0.13112 3.34091 0.25087
0.13188 3.79392 0.25147
0.13264 3.72556 0.25024
0.13340 3.73672 0.24594
0.13416 3.49451 0.24672
0.13492 3.32264 0.24423
0.13568 3.64698 0.24738
0.13644 2.99272 0.24239
0.13720 2.91213 0.24720
0.13796 3.21184 0.23727
0.13873 3.08540 0.23867
0.13949 3.00046 0.24018
0.14025 2.89922 0.23967
0.14101 2.91873 0.23697
0.14177 2.93322 0.23755
0.14253 3.11810 0.23429
0.14329 2.57277 0.23082
0.14405 2.89612 0.23586
0.14481 2.96246 0.23208
0.14557 2.56591 0.23122
0.14633 2.47589 0.22921
0.14709 2.47063 0.22764
0.14785 2.17476 0.22603
0.14861 2.71554 0.22870
0.14937 2.49772 0.22772
0.15013 2.65554 0.22408
0.15089 2.17794 0.22205
0.15165 2.61529 0.21988
0.15241 2.14376 0.22489
0.15317 2.33394 0.21873
0.15393 2.25064 0.22111
0.15469 2.35185 0.22042
0.15545 2.14928 0.22053
0.15621 2.03219 0.21726
0.15697 2.08632 0.21987
0.15773 2.10334 0.21716
0.15849 2.28533 0.21741
0.15925 1.94021 0.21399
0.16001 1.60523 0.21583
0.16077 1.80253 0.21532
0.16153 1.88619 0.21248
0.16229 1.80252 0.21005
0.16305 1.85257 0.20825
0.16381 1.70650 0.21291
0.16457 1.76979 0.20885
0.16533 1.93473 0.20870
0.16609 1.61934 0.21151
0.16685 1.69089 0.20730
0.16761 1.48358 0.20529
0.16837 1.43998 0.20933
0.16913 1.55154 0.20678
0.16989 1.57322 0.20364
0.17065 1.47063 0.20346
0.17141 1.30065 0.20308
0.17217 1.28270 0.20111
0.17293 1.60160 0.20191
0.17369 1.53405 0.20523
0.17445 1.32372 0.20268
0.17521 1.40215 0.20435
0.17597 1.48698 0.20323
0.17673 1.30884 0.20769
0.17749 1.16321 0.20942
0.17825 1.40880 0.21311
0.17901 1.24173 0.21377
0.17977 1.34754 0.21572
0.18053 1.16371 0.21251
0.18129 1.31209 0.21709
0.18205 1.04297 0.21558
0.18281 1.15907 0.21981
0.18357 1.03944 0.21812
0.18433 1.08314 0.21944
0.18509 1.40620 0.22302
0.18585 1.12792 0.22482
0.18661 1.19638 0.22216
0.18737 1.31027 0.22044
0.18813 0.80352 0.21929
0.18889 1.02704 0.21952
0.18965 1.07205 0.22296
0.19041 0.93980 0.22247
0.19117 1.03588 0.22018
0.19193 0.76493 0.22202
0.19269 0.74417 0.22645
0.19345 0.54673 0.22582
0.19421 0.90112 0.22399
0.19497 0.86816 0.22565
0.19573 1.14101 0.22815
0.19649 0.70560 0.22287
0.19725 0.86487 0.22788
0.19801 1.09125 0.22474
0.19877 0.94560 0.22835
0.19953 0.55162 0.22791
0.20029 0.88141 0.22817
0.20105 1.01037 0.22545
0.20181 0.79976 0.22500
0.20257 0.47073 0.22365
0.20333 0.97504 0.22299
0.20409 0.84106 0.22617
0.20485 0.66971 0.22711
0.20561 0.68300 0.22763
0.20637 0.97342 0.22542
0.20713 0.86615 0.22697
0.20789 0.68298 0.22654
0.20865 0.80773 0.22139
0.20941 0.74125 0.22814
0.21017 0.59977 0.22923
0.21093 0.94510 0.23001
0.21169 0.68654 0.22769
0.21245 1.07501 0.22711
0.21321 0.45311 0.22716
0.21397 0.88387 0.22772
0.21473 0.89351 0.22465
0.21549 0.90624 0.22537
0.21625 0.74644 0.23012
0.21701 0.99198 0.22889
0.21777 0.48154 0.22628
0.21853 0.69325 0.22408
0.21929 0.89025 0.22540
0.22005 0.87965 0.22288
0.22081 0.74095 0.22411
0.22157 0.90159 0.22562
0.22233 0.88020 0.22427
0.22309 0.86098 0.22431
0.22385 0.66792 0.22216
0.22461 0.65949 0.22176
0.22537 0.82726 0.22009
0.22613 0.83615 0.21947
0.22689 0.98395 0.22081
0.22765 0.82633 0.21620
0.22841 0.96016 0.21621
0.22917 0.86379 0.21563
0.22993 0.98374 0.21572
0.23069 0.77177 0.21448
0.23145 0.90311 0.21580
0.23221 0.60666 0.21500
0.23297 0.67430 0.21105
0.23373 0.52183 0.21099
0.23449 0.75557 0.21279
0.23525 0.63862 0.20824
0.23601 0.87248 0.20775
0.23677 0.64926 0.20903
0.23753 0.53823 0.20557
0.23829 0.70992 0.20475
0.23905 0.75880 0.20839
0.23981 0.64873 0.20265
0.24057 0.56926 0.20546
0.24133 0.65244 0.20083
0.24209 0.83809 0.20228
0.24285 0.73129 0.20076
0.24361 0.81268 0.19968
0.24437 0.56019 0.19822
0.24513 0.54304 0.19925
0.24589 0.54289 0.20119
0.24665 0.65848 0.20028
0.24741 0.71724 0.19750
0.24817 0.87683 0.19564
0.24893 0.67766 0.19526
0.24969 0.62134 0.19584
0.25045 0.93472 0.19681
0.25121 0.68281 0.19784
0.25197 0.72445 0.19647
0.25273 0.67096 0.19378
0.25349 0.73241 0.19194
0.25425 0.47179 0.19192
0.25501 0.92165 0.19057
0.25577 0.66311 0.19384
0.25653 0.43239 0.19575
0.25729 0.77453 0.19249
0.25805 0.91660 0.18997
0.25881 0.69197 0.18762
0.25957 0.62995 0.18747
0.26033 0.57913 0.18865
0.26109 0.65011 0.18796
0.26185 0.82066 0.18859
0.26261 0.64875 0.18897
0.26337 0.64164 0.18719
0.26413 0.68951 0.18372
0.26489 0.46362 0.18704
0.26565 0.50309 0.18435
0.26641 0.51377 0.18324
0.26717 0.68411 0.18372
0.26793 0.67787 0.18541
0.26869 0.54123 0.18321
0.26945 0.78153 0.18198
0.27021 0.59100 0.18346
0.27097 0.55895 0.18301
0.27172 0.60149 0.17880
0.27248 0.66769 0.18458
0.27324 0.66760 0.18220
0.27400 0.62837 0.17699
0.27476 0.46629 0.18012
0.27552 0.85105 0.17963
0.27628 0.62697 0.17868
0.27704 0.70252 0.17665
0.27780 0.59702 0.17581
0.27856 0.56724 0.17608
0.27932 0.67270 0.17628
0.28008 0.30173 0.17510
0.28084 0.57736 0.17814
0.28160 0.54645 0.17619
0.28236 0.34173 0.17553
0.28312 0.79980 0.17504
0.28388 0.44928 0.17495
0.28464 0.77537 0.17453
0.28540 0.66540 0.17507
0.28616 0.54659 0.17401
0.28692 0.58463 0.17447
0.28768 0.65264 0.17525
0.28844 0.68047 0.17467
0.28920 0.79162 0.17545
0.28996 0.50414 0.17490
0.29072 0.47479 0.17259
0.29148 0.66502 0.17530
0.29224 0.30600 0.17648
0.29300 0.51738 0.17545
0.29376 0.86465 0.17474
0.29452 0.58112 0.17636
0.29528 0.53411 0.17528
0.29604 0.61047 0.17633
0.29680 0.93082 0.17596
0.29756 0.44701 0.17693
0.29832 0.65109 0.17762
0.29908 0.34643 0.17441
0.29984 0.32748 0.17670
0.30060 0.61188 0.17642
0.30136 0.61587 0.17639
0.30212 0.74136 0.17358
0.30288 0.41404 0.17567
0.30364 0.40045 0.17272
0.30440 0.50592 0.17665
0.30516 0.68168 0.17708
0.30592 0.32721 0.17837
0.30668 0.47981 0.17568
0.30744 0.60594 0.17502
0.30820 0.36412 0.17521
0.30896 0.42356 0.17900
0.30972 0.38899 0.18160
0.31048 0.39956 0.17968
0.31124 0.60189 0.17765
0.31200 0.59488 0.17719
0.31276 0.42387 0.17962
0.31352 0.29124 0.17851
0.31428 0.27374 0.18100
0.31504 0.46379 0.17868
0.31580 0.55456 0.17923
0.31656 0.56755 0.17923
0.31732 0.51152 0.18068
0.31808 0.45299 0.18134
0.31883 0.34368 0.18355
0.31959 0.52736 0.18220
0.32035 0.50137 0.18263
0.32111 0.55615 0.18744
0.32187 0.52413 0.18627
0.32263 0.27361 0.18507
0.32339 0.55705 0.18512
0.32415 0.64094 0.18807
0.32491 0.43670 0.18799
0.32567 0.44750 0.18707
0.32643 0.77350 0.18971
0.32719 0.29427 0.18693
0.32795 0.50729 0.18704
0.32871 0.50490 0.18627
0.32947 0.54042 0.18625
0.33023 0.54826 0.18750
0.33099 0.21741 0.18833
0.33175 0.33839 0.18738
0.33251 0.50409 0.18787
0.33327 0.38155 0.18782
0.33403 0.30798 0.18707
0.33479 0.50152 0.19063
0.33555 0.54616 0.19337
0.33631 0.44896 0.18802
0.33707 0.38502 0.19019
0.33783 0.57373 0.19146
0.33859 0.57957 0.19020
0.33935 0.52383 0.19051
0.34011 0.41446 0.19114
0.34087 0.65628 0.19275
0.34163 0.41877 0.19202
0.34239 0.33103 0.18913
0.34315 0.34567 0.19454
0.34391 0.36722 0.19034
0.34467 0.58864 0.19215
0.34543 0.47993 0.18799
0.34619 0.44212 0.19237
0.34695 0.61895 0.19266
0.34771 0.23920 0.19191
0.34847 0.51241 0.19495
0.34922 0.60736 0.19710
0.34998 0.51497 0.19335
0.35074 0.40948 0.18824
0.35150 0.39989 0.18704
0.35226 0.31519 0.18275
0.35302 0.64765 0.18516
0.35378 0.55446 0.18424
0.35454 0.60397 0.18355
0.35530 0.40328 0.18764
0.35606 0.33315 0.18813
0.35682 0.57764 0.18756
0.35758 0.46813 0.18974
0.35834 0.63958 0.18968
0.35910 0.23903 0.18991
0.35986 0.59765 0.18845
0.36062 0.39059 0.18708
0.36138 0.38291 0.18942
0.36214 0.54906 0.18971
0.36290 0.33336 0.18667
0.36366 0.58644 0.18813
0.36442 0.33151 0.19005
0.36518 0.51307 0.19138
0.36594 0.43297 0.19054
0.36670 0.29334 0.18890
0.36746 0.50007 0.19209
0.36822 0.08768 0.19314
0.36898 0.31327 0.19242
0.36974 0.41621 0.19435
0.37050 0.41585 0.19360
0.37126 0.69532 0.19229
0.37202 0.23601 0.19678
0.37277 0.31292 0.19701
0.37353 0.42294 0.19927
0.37429 0.43173 0.20133
0.37505 0.43453 0.19853
0.37581 0.20247 0.20337
0.37657 -0.05336 0.20331
0.37733 0.62914 0.20620
0.37809 0.55875 0.20263
0.37885 0.42226 0.20397
0.37961 0.41580 0.20749
0.38037 0.54657 0.20799
0.38113 0.45516 0.21356
0.38189 0.49185 0.21053
0.38265 0.12064 0.21651
0.38341 0.45965 0.21863
0.38417 0.54596 0.22164
0.38493 0.24118 0.21958
0.38569 0.42493 0.21751
0.38645 0.20400 0.22639
0.38721 0.53559 0.23208
0.38797 0.24209 0.22367
0.38873 0.45401 0.22823
0.38949 0.48371 0.23121
0.39025 0.43284 0.23316
0.39101 0.65157 0.23261
0.39177 0.65635 0.23256
0.39252 0.40005 0.23134
0.39328 0.15854 0.24014
0.39404 0.44181 0.23648
0.39480 0.56853 0.23797
0.39556 0.32884 0.23579
0.39632 0.27876 0.24426
0.39708 0.45732 0.23808
0.39784 0.19565 0.24466
0.39860 0.50449 0.24556
0.39936 0.59824 0.24850
0.40012 0.41281 0.25025
0.40088 0.28575 0.25017
0.40164 0.21276 0.25013
0.40240 0.49868 0.25237
0.40316 0.64464 0.25862
0.40392 0.36075 0.25967
0.40468 0.17608 11.37185
0.40544 0.24798 0.25793
0.40620 0.18423 0.26122
0.40696 0.42247 0.25976
0.40772 0.29154 0.26296
0.40848 0.37088 0.25767
0.40924 0.56992 0.26723
0.40999 0.51793 0.26833
0.41075 0.65111 0.26446
0.41151 0.42705 0.26714
0.41227 -0.06698 0.26548
0.41303 0.11973 0.27275
0.41379 -0.05710 0.27115
0.41455 0.12924 0.27162
0.41531 0.55320 0.27225
0.41607 0.31018 0.27643
0.41683 0.24085 0.27387
0.41759 0.35372 0.27864
0.41835 0.34016 0.27419
0.41911 0.43567 0.28554
0.41987 0.20589 0.28442
0.42063 0.43295 0.28006
0.42139 0.59955 0.28602
0.42215 0.70191 0.29138
0.42291 0.74560 0.28376
0.42367 0.76931 0.28785
0.42443 0.09133 0.28903
0.42519 0.40784 0.29818
0.42594 0.57232 0.29788
0.42670 0.70499 0.30134
0.42746 0.63369 0.30162
0.42822 0.37767 0.31519
0.42898 0.34572 0.32113
0.42974 0.40937 0.31638
0.43050 0.31756 0.32031
0.43126 0.31689 0.32348
0.43202 0.51171 0.32249
0.43278 0.52672 0.33278
0.43354 0.60932 0.33654
0.43430 0.18134 0.33309
0.43506 0.36310 0.34989
