# Supplementary material for: Hallucination of closed repeat proteins containing central pockets
Source: Nat Struct Mol Biol. 2023 Sep 28;30(11):1755–60. doi: 10.1038/s41594-023-01112-6 (PMC10643118; doi:10.1038/s41594-023-01112-6)
Supplement: Supplementary file 4 — Small-angle X-ray scattering raw data. [file 41594_2023_1112_MOESM4_ESM.tar › SAXS_submit/D8/C3_results/Buffer1/C3_high_D8_snap_00001.sub.1.dat]

0.01026 16.68744 104.63910
0.01102 27.95448 106.68734
0.01178 35.14261 66.31803
0.01254 31.24611 37.56532
0.01330 21.98396 24.07935
0.01406 26.72825 14.10265
0.01482 27.53719 8.37191
0.01558 24.97746 6.75425
0.01634 21.04412 5.17348
0.01710 22.04914 3.48024
0.01786 26.41530 2.55677
0.01862 24.40813 1.95021
0.01938 24.93532 1.61468
0.02014 21.12718 1.34542
0.02090 24.65988 1.23485
0.02166 22.32373 1.18379
0.02242 24.25080 1.05074
0.02318 24.49317 1.07447
0.02395 22.53246 0.98878
0.02471 22.09677 0.98683
0.02547 23.88275 0.88428
0.02623 21.71497 0.89689
0.02699 23.37168 0.85814
0.02775 22.68140 0.85103
0.02851 22.57204 0.79265
0.02927 22.53085 0.77848
0.03003 22.58909 0.76785
0.03079 22.72265 0.74690
0.03155 21.87673 0.73826
0.03231 22.53667 0.72833
0.03307 21.81758 0.68043
0.03383 22.16238 0.65516
0.03459 20.77674 0.66048
0.03535 20.83043 0.66664
0.03611 21.34848 0.65779
0.03687 20.71459 0.63714
0.03763 21.28360 0.60006
0.03839 20.28372 0.60068
0.03915 20.74437 0.58958
0.03991 20.71761 0.59944
0.04067 20.69572 0.58317
0.04143 20.36271 0.58116
0.04219 20.16380 0.56613
0.04295 19.75368 0.56116
0.04371 18.72588 0.54542
0.04447 18.85831 0.53185
0.04523 18.61016 0.52467
0.04599 18.73669 0.51159
0.04675 18.49518 0.51512
0.04751 19.37859 0.49793
0.04827 18.48162 0.50203
0.04903 18.00586 0.49309
0.04979 18.46484 0.49614
0.05055 17.88243 0.48087
0.05131 17.81625 0.48123
0.05207 18.11475 0.47884
0.05283 18.13788 0.47600
0.05359 17.29053 0.46648
0.05435 16.88397 0.45623
0.05511 17.17677 0.45229
0.05587 17.05085 0.46652
0.05663 15.92280 0.45643
0.05739 16.69337 0.45155
0.05815 16.55176 0.43974
0.05891 16.19590 0.43964
0.05967 15.87416 0.43990
0.06043 15.92837 0.43124
0.06119 15.81776 0.43296
0.06195 15.39055 0.42048
0.06271 15.20823 0.41823
0.06347 15.11541 0.41432
0.06423 15.08116 0.40501
0.06499 15.31242 0.40607
0.06575 14.28366 0.40738
0.06651 14.09029 0.39264
0.06727 14.32662 0.39802
0.06803 13.85662 0.39663
0.06879 13.56597 0.39093
0.06955 13.64179 0.38843
0.07031 13.42090 0.38928
0.07107 13.44025 0.38368
0.07183 13.26407 0.36599
0.07259 12.83246 0.37736
0.07335 12.84441 0.37812
0.07412 12.54502 0.36863
0.07488 12.58648 0.36858
0.07564 12.07651 0.36825
0.07640 12.21619 0.36670
0.07716 11.83349 0.36498
0.07792 11.75743 0.35803
0.07868 11.57787 0.34714
0.07944 11.31832 0.34956
0.08020 11.50794 0.34399
0.08096 11.49263 0.34775
0.08172 10.92995 0.34214
0.08248 11.23240 0.34480
0.08324 10.40965 0.34319
0.08400 10.36947 0.34395
0.08476 10.71421 0.34460
0.08552 10.54097 0.35642
0.08628 10.66814 0.36548
0.08704 10.31774 0.36660
0.08780 10.32652 0.37269
0.08856 8.98098 0.36310
0.08932 9.42965 0.36984
0.09008 9.19237 0.36081
0.09084 9.42216 0.36383
0.09160 9.14613 0.37659
0.09236 9.33094 0.36831
0.09312 9.09130 0.37206
0.09388 8.82876 0.38494
0.09464 8.42209 0.36989
0.09540 8.43562 0.36623
0.09616 7.92159 0.36477
0.09692 7.73090 0.35514
0.09768 8.24050 0.35755
0.09844 7.81220 0.36706
0.09920 7.76995 0.36716
0.09996 7.86809 0.35212
0.10072 7.59372 0.34115
0.10148 7.75879 0.33616
0.10224 7.73547 0.32443
0.10300 7.12422 0.33049
0.10376 7.17082 0.32558
0.10452 7.34411 0.32669
0.10528 6.80979 0.31547
0.10604 6.44871 0.31437
0.10680 6.51447 0.31273
0.10756 6.46571 0.30223
0.10832 6.90463 0.30505
0.10908 6.23445 0.30269
0.10984 6.43807 0.30928
0.11060 6.06562 0.30378
0.11136 5.70664 0.30219
0.11212 5.91550 0.30324
0.11288 5.97640 0.30127
0.11364 5.59986 0.28907
0.11440 5.65415 0.28859
0.11516 5.57519 0.29209
0.11592 5.66701 0.29112
0.11668 4.84040 0.28680
0.11744 5.69746 0.28066
0.11820 4.99488 0.28595
0.11896 5.61240 0.28377
0.11972 5.16896 0.28507
0.12048 4.73660 0.27951
0.12124 4.84509 0.27385
0.12200 4.54537 0.27898
0.12276 4.79892 0.27116
0.12352 4.87087 0.26896
0.12428 4.65381 0.26912
0.12504 4.86263 0.26591
0.12580 4.64089 0.26205
0.12656 4.61153 0.26061
0.12732 4.45965 0.25953
0.12808 4.27684 0.26184
0.12884 4.13908 0.26284
0.12960 4.26915 0.25616
0.13036 3.96399 0.25176
0.13112 3.95875 0.24703
0.13188 3.75211 0.25415
0.13264 3.63159 0.25084
0.13340 3.59343 0.24565
0.13416 3.30939 0.24543
0.13492 3.64623 0.24415
0.13568 3.62615 0.24244
0.13644 3.52310 0.24476
0.13720 3.35074 0.24505
0.13796 3.11632 0.23945
0.13873 3.26506 0.24085
0.13949 3.38561 0.23974
0.14025 3.37730 0.23738
0.14101 3.08599 0.24020
0.14177 2.97919 0.23532
0.14253 2.96248 0.23943
0.14329 2.93771 0.23547
0.14405 2.87945 0.23120
0.14481 2.84809 0.23824
0.14557 2.59058 0.23241
0.14633 2.85571 0.23021
0.14709 2.61845 0.23031
0.14785 2.65947 0.23197
0.14861 2.56506 0.22358
0.14937 2.44766 0.23094
0.15013 2.52258 0.22336
0.15089 2.50825 0.22564
0.15165 2.57586 0.22671
0.15241 2.40729 0.22471
0.15317 2.16119 0.22249
0.15393 2.49604 0.22261
0.15469 2.42459 0.21791
0.15545 2.45725 0.21684
0.15621 2.24166 0.21789
0.15697 2.09864 0.21835
0.15773 1.94406 0.21845
0.15849 1.95353 0.21554
0.15925 2.04459 0.21809
0.16001 2.10121 0.21648
0.16077 1.65149 0.21714
0.16153 2.00695 0.21299
0.16229 1.79147 0.21126
0.16305 1.77473 0.21498
0.16381 1.92841 0.21226
0.16457 1.78150 0.21306
0.16533 1.87296 0.20713
0.16609 1.61771 0.20971
0.16685 1.63214 0.20662
0.16761 1.75214 0.20799
0.16837 1.49166 0.20688
0.16913 1.49825 0.20981
0.16989 1.49300 0.20438
0.17065 1.46380 0.20349
0.17141 1.65082 0.20377
0.17217 1.56654 0.20396
0.17293 1.51913 0.20542
0.17369 1.70868 0.20589
0.17445 1.82344 0.20064
0.17521 1.50792 0.20345
0.17597 1.42212 0.20666
0.17673 1.33817 0.20920
0.17749 1.50421 0.20969
0.17825 1.65041 0.21498
0.17901 1.34020 0.21406
0.17977 1.35845 0.21202
0.18053 1.28055 0.21985
0.18129 1.13421 0.21968
0.18205 1.26002 0.21579
0.18281 1.21069 0.21646
0.18357 0.98972 0.21698
0.18433 1.18864 0.21813
0.18509 1.40198 0.22098
0.18585 0.84111 0.21966
0.18661 1.24203 0.22458
0.18737 0.87307 0.21748
0.18813 1.11329 0.22279
0.18889 0.94411 0.22131
0.18965 1.22390 0.22181
0.19041 0.81845 0.22362
0.19117 0.99087 0.22321
0.19193 1.10483 0.22510
0.19269 0.81564 0.22152
0.19345 1.05504 0.22650
0.19421 1.20486 0.22118
0.19497 0.99051 0.22802
0.19573 1.30649 0.22311
0.19649 1.19033 0.22094
0.19725 0.88269 0.22923
0.19801 1.18629 0.22888
0.19877 1.03831 0.23029
0.19953 0.86253 0.22285
0.20029 0.92580 0.22817
0.20105 1.12825 0.22857
0.20181 0.87533 0.22634
0.20257 0.68939 0.22500
0.20333 0.90095 0.22539
0.20409 1.12120 0.22895
0.20485 0.82691 0.22818
0.20561 0.88457 0.22635
0.20637 0.81063 0.22876
0.20713 0.96698 0.22854
0.20789 0.60509 0.23059
0.20865 0.77183 0.22461
0.20941 0.70376 0.23014
0.21017 0.71874 0.22851
0.21093 0.83996 0.22736
0.21169 0.97149 0.22975
0.21245 1.17533 0.22743
0.21321 0.90364 0.23044
0.21397 0.60447 0.23152
0.21473 0.51110 0.22597
0.21549 0.83744 0.22657
0.21625 0.72137 0.22716
0.21701 0.73651 0.22764
0.21777 0.45346 0.22748
0.21853 0.90323 0.22667
0.21929 0.48034 0.22493
0.22005 0.86962 0.22504
0.22081 0.84089 0.22485
0.22157 1.02254 0.22304
0.22233 0.84527 0.22521
0.22309 0.85769 0.22778
0.22385 0.76100 0.22447
0.22461 0.74849 0.22326
0.22537 0.60023 0.22468
0.22613 0.48519 0.22122
0.22689 0.91961 0.22152
0.22765 0.71313 0.21519
0.22841 0.87656 0.21819
0.22917 0.89450 0.21915
0.22993 0.78191 0.21346
0.23069 0.55358 0.21517
0.23145 0.61245 0.21437
0.23221 0.70085 0.21009
0.23297 0.89344 0.21227
0.23373 0.44737 0.21121
0.23449 0.65471 0.20777
0.23525 0.88290 0.21217
0.23601 0.72251 0.20880
0.23677 0.62285 0.20751
0.23753 0.78405 0.20655
0.23829 0.80255 0.20722
0.23905 0.72581 0.20564
0.23981 0.75226 0.20316
0.24057 0.45859 0.20209
0.24133 0.68559 0.20396
0.24209 0.61783 0.20522
0.24285 1.00575 0.20459
0.24361 0.63575 0.20246
0.24437 0.69557 0.20070
0.24513 0.80295 0.20468
0.24589 0.78395 0.20218
0.24665 0.66804 0.20335
0.24741 0.46560 0.19952
0.24817 0.56426 0.20152
0.24893 0.66157 0.19943
0.24969 0.57193 0.20044
0.25045 0.52772 0.19745
0.25121 0.71910 0.19959
0.25197 0.91323 0.19607
0.25273 0.58292 0.19450
0.25349 0.54514 0.19381
0.25425 0.67672 0.19208
0.25501 0.76951 0.19430
0.25577 0.57119 0.19402
0.25653 0.69176 0.19280
0.25729 0.72127 0.19397
0.25805 0.66957 0.19424
0.25881 0.61369 0.19447
0.25957 0.61136 0.18961
0.26033 0.71405 0.18857
0.26109 0.59420 0.18730
0.26185 0.64724 0.18845
0.26261 0.64415 0.18987
0.26337 0.69839 0.18442
0.26413 0.71725 0.18881
0.26489 0.61091 0.18803
0.26565 0.80501 0.18555
0.26641 0.78313 0.18315
0.26717 0.73554 0.18500
0.26793 0.76561 0.18647
0.26869 0.84185 0.18383
0.26945 0.55090 0.17945
0.27021 0.64792 0.18414
0.27097 0.51760 0.18336
0.27172 0.70735 0.18213
0.27248 0.77089 0.18164
0.27324 0.74605 0.18058
0.27400 0.90452 0.18070
0.27476 0.61834 0.18068
0.27552 0.56097 0.17971
0.27628 0.67893 0.18043
0.27704 0.70910 0.18066
0.27780 0.53606 0.17918
0.27856 0.67349 0.17641
0.27932 0.69116 0.17792
0.28008 0.54887 0.17792
0.28084 0.69961 0.17862
0.28160 0.57639 0.17654
0.28236 0.60762 0.17652
0.28312 0.59004 0.17679
0.28388 0.59133 0.17753
0.28464 0.51145 0.17637
0.28540 0.48639 0.17683
0.28616 0.63147 0.17487
0.28692 0.47017 0.17669
0.28768 0.67236 0.17717
0.28844 0.64749 0.17525
0.28920 0.81095 0.17527
0.28996 0.54778 0.17668
0.29072 0.80070 0.17582
0.29148 0.42876 0.17758
0.29224 0.73824 0.17956
0.29300 0.69533 0.17508
0.29376 0.47958 0.17479
0.29452 0.61549 0.17533
0.29528 0.59431 0.17668
0.29604 0.43772 0.17651
0.29680 0.61860 0.17942
0.29756 0.63810 0.17723
0.29832 0.59069 0.17715
0.29908 0.66572 0.17487
0.29984 0.50500 0.17703
0.30060 0.34497 0.17764
0.30136 0.51803 0.17599
0.30212 0.63125 0.17649
0.30288 0.53888 0.17476
0.30364 0.33517 0.17413
0.30440 0.54717 0.17381
0.30516 0.39138 0.17520
0.30592 0.35963 0.17744
0.30668 0.54281 0.17983
0.30744 0.41395 0.18080
0.30820 0.61452 0.17930
0.30896 0.63085 0.17758
0.30972 0.53152 0.17842
0.31048 0.45818 0.18194
0.31124 0.45042 0.17977
0.31200 0.50767 0.18031
0.31276 0.44884 0.17680
0.31352 0.56888 0.17936
0.31428 0.63683 0.17969
0.31504 0.64994 0.17982
0.31580 0.54683 0.18005
0.31656 0.46368 0.18147
0.31732 0.58429 0.18061
0.31808 0.67769 0.18302
0.31883 0.62079 0.18385
0.31959 0.31900 0.18356
0.32035 0.46265 0.18644
0.32111 0.47254 0.18846
0.32187 0.34755 0.18484
0.32263 0.47834 0.18816
0.32339 0.51220 0.18679
0.32415 0.63781 0.18719
0.32491 0.46681 0.18888
0.32567 0.54125 0.19088
0.32643 0.66822 0.18770
0.32719 0.59357 0.18988
0.32795 0.52540 0.18713
0.32871 0.50078 0.18899
0.32947 0.40900 0.18918
0.33023 0.82990 0.18690
0.33099 0.33892 0.18760
0.33175 0.67138 0.19112
0.33251 0.38107 0.18804
0.33327 0.52645 0.18934
0.33403 0.63621 0.18894
0.33479 0.49622 0.18860
0.33555 0.60792 0.19144
0.33631 0.34714 0.19341
0.33707 0.30942 0.19035
0.33783 0.49075 0.19264
0.33859 0.41488 0.19406
0.33935 0.49773 0.19122
0.34011 0.46424 0.19116
0.34087 0.52423 0.19244
0.34163 0.54170 0.19184
0.34239 0.56886 0.19119
0.34315 0.54343 0.19494
0.34391 0.46334 0.19323
0.34467 0.22840 0.19065
0.34543 0.34444 0.19487
0.34619 0.26015 0.19460
0.34695 0.40419 0.19562
0.34771 0.31668 0.19576
0.34847 0.41690 0.19417
0.34922 0.56416 0.19405
0.34998 0.33246 0.19044
0.35074 0.25845 0.18813
0.35150 0.46882 0.18613
0.35226 0.43758 0.18421
0.35302 0.31693 0.18186
0.35378 0.57474 0.18400
0.35454 0.46557 0.18577
0.35530 0.51853 0.18770
0.35606 0.56193 0.18643
0.35682 0.43813 0.18430
0.35758 0.14818 0.18844
0.35834 0.53715 0.18757
0.35910 0.69466 0.18963
0.35986 0.52421 0.18712
0.36062 0.51437 0.18894
0.36138 0.47559 0.18886
0.36214 0.26511 0.19117
0.36290 0.20397 0.18798
0.36366 0.75370 0.19154
0.36442 0.38310 0.19273
0.36518 0.58184 0.19021
0.36594 0.59904 0.19238
0.36670 0.46733 0.19133
0.36746 0.38067 0.19260
0.36822 0.40174 0.19355
0.36898 0.57588 0.19413
0.36974 0.62281 0.19530
0.37050 0.55515 0.19592
0.37126 0.69138 0.19812
0.37202 0.39565 0.19835
0.37277 0.19668 0.19989
0.37353 0.29652 0.19884
0.37429 0.59847 0.20436
0.37505 0.36397 0.20353
0.37581 0.13496 0.20276
0.37657 0.30244 0.20470
0.37733 0.59326 0.20787
0.37809 0.51669 0.20628
0.37885 0.48524 0.20932
0.37961 0.34090 0.21179
0.38037 0.37606 0.21127
0.38113 0.69042 0.21276
0.38189 0.33847 0.21227
0.38265 0.80419 0.21750
0.38341 0.31821 0.21697
0.38417 0.09986 0.21886
0.38493 0.50585 0.21857
0.38569 0.61316 0.22211
0.38645 0.55512 0.22408
0.38721 0.28695 0.23220
0.38797 0.54179 0.22576
0.38873 0.56797 0.23018
0.38949 0.61220 0.22795
0.39025 0.72776 0.23179
0.39101 0.10404 0.23033
0.39177 0.50136 0.22985
0.39252 0.43522 0.23410
0.39328 0.75127 0.23597
0.39404 0.31581 0.24276
0.39480 0.58054 0.23691
0.39556 0.27294 0.24408
0.39632 0.27590 0.23926
0.39708 0.61042 0.23872
0.39784 0.30113 0.24736
0.39860 0.36128 0.24665
0.39936 0.57960 0.24994
0.40012 0.39653 0.25158
0.40088 0.31988 0.25010
0.40164 0.24826 0.25553
0.40240 0.38378 0.25461
0.40316 0.49412 0.25596
0.40392 0.36192 0.25714
0.40468 0.40288 14.62439
0.40544 0.24876 0.25473
0.40620 0.13221 0.25442
0.40696 0.59807 0.25926
0.40772 0.42209 0.26071
0.40848 0.39874 0.26458
0.40924 0.74368 0.26480
0.40999 0.48219 0.26711
0.41075 0.75248 0.26743
0.41151 0.17458 0.26215
0.41227 0.27893 0.26978
0.41303 0.47624 0.26755
0.41379 0.44347 0.27056
0.41455 -0.15693 0.27982
0.41531 0.46424 0.27407
0.41607 -0.02611 0.27306
0.41683 0.46431 0.27560
0.41759 0.82322 0.28038
0.41835 0.27497 0.28593
0.41911 0.21916 0.28034
0.41987 0.65731 0.28413
0.42063 0.23259 0.28050
0.42139 0.06020 0.28524
0.42215 0.11327 0.29566
0.42291 0.17330 0.29161
0.42367 0.38895 0.29778
0.42443 0.30032 0.29068
0.42519 0.30364 0.29873
0.42594 0.37410 0.30088
0.42670 0.49528 0.30133
0.42746 0.67501 0.30730
0.42822 0.45588 0.31251
0.42898 0.49305 0.31910
0.42974 0.61397 0.31066
0.43050 0.14574 0.32159
0.43126 0.31447 0.32217
0.43202 0.09864 0.33842
0.43278 -0.09516 0.32878
0.43354 0.24221 0.33735
0.43430 0.47029 0.33268
0.43506 0.55391 0.34253
