# Supplementary material for: Hallucination of closed repeat proteins containing central pockets
Source: Nat Struct Mol Biol. 2023 Sep 28;30(11):1755–60. doi: 10.1038/s41594-023-01112-6 (PMC10643118; doi:10.1038/s41594-023-01112-6)
Supplement: Supplementary file 4 — Small-angle X-ray scattering raw data. [file 41594_2023_1112_MOESM4_ESM.tar › SAXS_submit/D8/C3_results/Buffer1/C3_high_D8_snap_00028.sub.1.dat]

0.01026 6.93111 101.94834
0.01102 31.20538 109.83392
0.01178 33.78578 66.69595
0.01254 31.14155 38.12277
0.01330 31.60045 24.19143
0.01406 32.98354 13.85021
0.01482 24.10825 8.29039
0.01558 24.69421 6.60368
0.01634 26.29003 5.13050
0.01710 27.09050 3.69274
0.01786 27.14797 2.48981
0.01862 26.16737 1.94853
0.01938 25.58235 1.54302
0.02014 26.00263 1.42061
0.02090 26.20619 1.23947
0.02166 26.30750 1.14367
0.02242 24.60424 0.99035
0.02318 24.88113 1.02828
0.02395 26.51670 1.00314
0.02471 24.73478 0.93662
0.02547 25.25551 0.95147
0.02623 25.29026 0.91597
0.02699 23.91489 0.83607
0.02775 24.67846 0.85104
0.02851 23.50019 0.84213
0.02927 23.54876 0.77893
0.03003 23.58077 0.77876
0.03079 22.69787 0.76055
0.03155 23.52605 0.74720
0.03231 22.79439 0.73941
0.03307 22.87826 0.69478
0.03383 22.94118 0.67370
0.03459 22.54135 0.67190
0.03535 22.42690 0.65043
0.03611 22.39229 0.62962
0.03687 22.54963 0.63188
0.03763 21.14900 0.61249
0.03839 22.49525 0.61393
0.03915 21.14997 0.59856
0.03991 21.57536 0.58821
0.04067 21.67391 0.57695
0.04143 21.46836 0.57279
0.04219 20.70537 0.55923
0.04295 21.10487 0.56468
0.04371 20.76321 0.54787
0.04447 20.12773 0.53602
0.04523 19.58668 0.53717
0.04599 19.68800 0.51993
0.04675 19.71131 0.51751
0.04751 19.78785 0.51768
0.04827 19.56951 0.50145
0.04903 19.99951 0.48407
0.04979 19.20428 0.48934
0.05055 18.74114 0.49506
0.05131 18.83010 0.48389
0.05207 18.26267 0.49145
0.05283 18.21928 0.46651
0.05359 17.81389 0.47369
0.05435 17.85793 0.46684
0.05511 17.91510 0.46126
0.05587 17.46963 0.45367
0.05663 17.46712 0.46558
0.05739 17.26079 0.43919
0.05815 17.07638 0.43579
0.05891 16.05425 0.43812
0.05967 16.23143 0.43653
0.06043 16.15822 0.43317
0.06119 16.01326 0.42364
0.06195 15.54998 0.41959
0.06271 15.64102 0.42311
0.06347 15.58030 0.41364
0.06423 14.93757 0.40990
0.06499 15.21653 0.40435
0.06575 14.54473 0.40487
0.06651 14.46854 0.39276
0.06727 14.66291 0.39263
0.06803 14.20345 0.40530
0.06879 13.59282 0.39641
0.06955 13.81444 0.38143
0.07031 13.14220 0.38017
0.07107 13.27309 0.38454
0.07183 13.57635 0.37583
0.07259 13.14360 0.38904
0.07335 12.75751 0.36775
0.07412 12.84952 0.37022
0.07488 12.55668 0.36831
0.07564 12.23593 0.35931
0.07640 12.09890 0.36304
0.07716 12.14690 0.35641
0.07792 12.13071 0.35652
0.07868 12.07210 0.34668
0.07944 11.03246 0.34694
0.08020 11.29029 0.34534
0.08096 11.23047 0.34859
0.08172 11.35262 0.34144
0.08248 11.00562 0.34829
0.08324 10.74799 0.33893
0.08400 10.16746 0.34611
0.08476 10.65467 0.34513
0.08552 10.23145 0.35300
0.08628 10.44350 0.35081
0.08704 9.95120 0.35677
0.08780 9.26926 0.35701
0.08856 9.41140 0.35106
0.08932 9.47708 0.36665
0.09008 8.96090 0.36734
0.09084 9.39343 0.37177
0.09160 9.12388 0.36023
0.09236 8.98143 0.37884
0.09312 8.89269 0.37377
0.09388 8.90270 0.38148
0.09464 8.38484 0.37895
0.09540 8.38379 0.36734
0.09616 8.32220 0.35834
0.09692 8.11672 0.35699
0.09768 7.80440 0.36109
0.09844 7.97301 0.36556
0.09920 7.67758 0.35879
0.09996 7.54359 0.35338
0.10072 7.57088 0.34420
0.10148 7.31153 0.33226
0.10224 7.00283 0.32735
0.10300 7.37709 0.32071
0.10376 7.18865 0.31730
0.10452 6.96432 0.31794
0.10528 6.90589 0.31228
0.10604 6.53527 0.31624
0.10680 6.74682 0.30549
0.10756 6.35501 0.31058
0.10832 6.37539 0.30721
0.10908 6.22091 0.29901
0.10984 6.46242 0.30123
0.11060 5.98312 0.29554
0.11136 6.32093 0.29630
0.11212 5.86167 0.30188
0.11288 5.80597 0.30016
0.11364 5.42571 0.29048
0.11440 5.50199 0.28711
0.11516 5.37360 0.29499
0.11592 5.12724 0.28874
0.11668 5.24978 0.28546
0.11744 5.10268 0.28043
0.11820 4.83696 0.28097
0.11896 5.02080 0.27628
0.11972 4.74426 0.27645
0.12048 4.61112 0.28207
0.12124 4.47291 0.27138
0.12200 4.50156 0.27219
0.12276 4.24886 0.27309
0.12352 4.87478 0.27099
0.12428 4.53487 0.27351
0.12504 4.43790 0.26674
0.12580 4.54908 0.26309
0.12656 4.12512 0.26405
0.12732 4.64580 0.26651
0.12808 4.00928 0.26101
0.12884 3.80103 0.25723
0.12960 4.24105 0.25621
0.13036 3.78547 0.25286
0.13112 3.52600 0.25368
0.13188 3.70028 0.25377
0.13264 4.06114 0.25080
0.13340 3.60063 0.24398
0.13416 3.60257 0.24621
0.13492 3.33254 0.24361
0.13568 3.52014 0.24100
0.13644 3.16738 0.24244
0.13720 3.30582 0.24146
0.13796 3.07766 0.24213
0.13873 3.02566 0.24082
0.13949 2.85475 0.24336
0.14025 3.04953 0.23570
0.14101 3.15305 0.23627
0.14177 2.78630 0.23357
0.14253 2.83266 0.23804
0.14329 3.07689 0.23388
0.14405 2.71479 0.23284
0.14481 2.80301 0.23458
0.14557 2.57693 0.23223
0.14633 2.49975 0.23149
0.14709 2.55863 0.23043
0.14785 2.46048 0.22839
0.14861 2.69687 0.22916
0.14937 2.42499 0.22396
0.15013 2.44586 0.22521
0.15089 2.25316 0.22264
0.15165 2.03865 0.22020
0.15241 2.29676 0.22126
0.15317 2.17227 0.22110
0.15393 2.18434 0.22124
0.15469 2.39407 0.22049
0.15545 2.09790 0.21711
0.15621 2.12814 0.21582
0.15697 1.89392 0.22015
0.15773 2.55314 0.21585
0.15849 1.61429 0.21582
0.15925 1.89750 0.21585
0.16001 2.16732 0.21571
0.16077 2.10509 0.21325
0.16153 1.86451 0.21032
0.16229 1.99082 0.20915
0.16305 1.79933 0.20789
0.16381 1.60987 0.21247
0.16457 1.72772 0.21038
0.16533 1.77468 0.20889
0.16609 1.48185 0.20655
0.16685 1.62812 0.20571
0.16761 1.77733 0.20640
0.16837 1.74580 0.20709
0.16913 1.56003 0.20589
0.16989 1.85306 0.20286
0.17065 1.64474 0.20394
0.17141 1.53518 0.20334
0.17217 1.62650 0.20517
0.17293 1.39001 0.20537
0.17369 1.39181 0.20344
0.17445 1.51020 0.20671
0.17521 1.47421 0.20196
0.17597 1.14164 0.20480
0.17673 1.39873 0.20921
0.17749 1.65064 0.21187
0.17825 1.09820 0.21061
0.17901 1.04848 0.21261
0.17977 1.24161 0.21181
0.18053 1.20993 0.21401
0.18129 1.18789 0.21533
0.18205 1.17951 0.21748
0.18281 1.03414 0.21690
0.18357 1.11840 0.21943
0.18433 0.93958 0.22088
0.18509 0.96899 0.21853
0.18585 1.03370 0.22031
0.18661 1.02004 0.21954
0.18737 1.17494 0.22025
0.18813 1.01325 0.22042
0.18889 0.89943 0.22022
0.18965 1.18272 0.22020
0.19041 1.06448 0.22466
0.19117 0.98511 0.22402
0.19193 0.87225 0.22279
0.19269 1.01124 0.22148
0.19345 0.77137 0.22059
0.19421 0.92305 0.22571
0.19497 1.01724 0.22111
0.19573 1.02915 0.22606
0.19649 0.85516 0.22752
0.19725 0.95986 0.22489
0.19801 0.68811 0.22755
0.19877 0.54442 0.22334
0.19953 1.09582 0.22243
0.20029 0.76961 0.22268
0.20105 0.81634 0.22371
0.20181 0.87402 0.22185
0.20257 0.66385 0.22537
0.20333 0.82380 0.22205
0.20409 0.83717 0.22348
0.20485 0.53564 0.22117
0.20561 0.90280 0.22286
0.20637 0.77811 0.22737
0.20713 0.54709 0.22280
0.20789 1.06463 0.23130
0.20865 1.00488 0.22875
0.20941 0.86636 0.22784
0.21017 0.87520 0.22655
0.21093 0.97466 0.22743
0.21169 1.10079 0.22725
0.21245 0.61874 0.22872
0.21321 0.68895 0.22703
0.21397 0.44490 0.22422
0.21473 0.81943 0.22558
0.21549 0.71410 0.22566
0.21625 0.51920 0.22541
0.21701 0.66912 0.22508
0.21777 0.91185 0.22966
0.21853 0.65613 0.22986
0.21929 0.72126 0.22501
0.22005 0.80985 0.22775
0.22081 0.92181 0.22755
0.22157 0.70058 0.22168
0.22233 0.49068 0.22623
0.22309 0.88134 0.22363
0.22385 0.59518 0.22294
0.22461 0.99069 0.21980
0.22537 0.91009 0.22222
0.22613 0.74368 0.21750
0.22689 0.80006 0.21848
0.22765 0.91374 0.21161
0.22841 0.56690 0.21106
0.22917 0.84446 0.21481
0.22993 0.52570 0.21248
0.23069 0.94746 0.21950
0.23145 0.99467 0.20998
0.23221 0.60820 0.21441
0.23297 0.62819 0.21436
0.23373 0.82811 0.21060
0.23449 0.80273 0.20935
0.23525 0.72967 0.20742
0.23601 0.69657 0.21149
0.23677 0.60616 0.20762
0.23753 0.47649 0.20674
0.23829 0.50145 0.20957
0.23905 0.73240 0.20625
0.23981 0.94608 0.20404
0.24057 0.92258 0.20413
0.24133 0.64136 0.20631
0.24209 0.63435 0.20325
0.24285 0.66741 0.20024
0.24361 0.77997 0.19920
0.24437 0.71478 0.20018
0.24513 0.97147 0.19975
0.24589 0.79982 0.19749
0.24665 0.63736 0.19775
0.24741 0.73980 0.19887
0.24817 0.66559 0.19783
0.24893 0.61220 0.19752
0.24969 0.54953 0.19631
0.25045 0.68612 0.19652
0.25121 0.85255 0.19385
0.25197 0.57743 0.19605
0.25273 0.59152 0.19366
0.25349 0.68289 0.19280
0.25425 0.72994 0.19583
0.25501 0.65082 0.19320
0.25577 0.56678 0.19363
0.25653 0.62491 0.19214
0.25729 0.70436 0.19294
0.25805 0.57135 0.18888
0.25881 0.62370 0.19088
0.25957 0.68337 0.19096
0.26033 1.04115 0.18853
0.26109 0.60597 0.18730
0.26185 0.79778 0.19024
0.26261 0.84963 0.18655
0.26337 0.56459 0.18469
0.26413 0.62261 0.18962
0.26489 0.58603 0.18348
0.26565 0.83206 0.18544
0.26641 0.61581 0.18332
0.26717 0.55793 0.18558
0.26793 0.59648 0.18089
0.26869 0.65067 0.18493
0.26945 0.75325 0.18255
0.27021 0.76314 0.18338
0.27097 0.40042 0.18332
0.27172 0.85579 0.18184
0.27248 0.60494 0.17932
0.27324 0.46474 0.18003
0.27400 0.66312 0.17885
0.27476 0.52907 0.17934
0.27552 0.52691 0.17860
0.27628 0.49712 0.17820
0.27704 0.69037 0.17768
0.27780 0.56769 0.17926
0.27856 1.03524 0.17634
0.27932 0.64398 0.17485
0.28008 0.90470 0.17785
0.28084 0.63330 0.17777
0.28160 0.71998 0.17576
0.28236 0.48842 0.17588
0.28312 0.65233 0.17588
0.28388 0.70512 0.17430
0.28464 0.76510 0.17384
0.28540 0.74244 0.17267
0.28616 0.46267 0.17465
0.28692 0.59274 0.17450
0.28768 0.85625 0.17497
0.28844 0.49140 0.17298
0.28920 0.60678 0.17319
0.28996 0.56396 0.17453
0.29072 0.73788 0.17324
0.29148 0.48397 0.17488
0.29224 0.68787 0.17362
0.29300 0.57219 0.17740
0.29376 0.49321 0.17631
0.29452 0.42237 0.17536
0.29528 0.62307 0.17642
0.29604 0.59782 0.17714
0.29680 0.58737 0.17817
0.29756 0.28119 0.17696
0.29832 0.53816 0.17623
0.29908 0.35219 0.17771
0.29984 0.49548 0.17776
0.30060 0.38145 0.17691
0.30136 0.48739 0.17548
0.30212 0.72642 0.17419
0.30288 0.39098 0.17315
0.30364 0.35284 0.17287
0.30440 0.28339 0.17373
0.30516 0.63115 0.17699
0.30592 0.54512 0.17680
0.30668 0.28980 0.17505
0.30744 0.61677 0.17840
0.30820 0.76432 0.17862
0.30896 0.31659 0.17994
0.30972 0.45250 0.17863
0.31048 0.65378 0.17989
0.31124 0.63739 0.17922
0.31200 0.58589 0.17931
0.31276 0.28490 0.17923
0.31352 0.54042 0.17946
0.31428 0.57007 0.17943
0.31504 0.18250 0.17842
0.31580 0.50879 0.17783
0.31656 0.65077 0.17925
0.31732 0.42160 0.18029
0.31808 0.59732 0.18114
0.31883 0.57808 0.18191
0.31959 0.84731 0.18235
0.32035 0.31396 0.18446
0.32111 0.53519 0.18668
0.32187 0.45672 0.18510
0.32263 0.56689 0.18635
0.32339 0.33397 0.18530
0.32415 0.39599 0.18633
0.32491 0.49409 0.18573
0.32567 0.63861 0.18515
0.32643 0.24707 0.18587
0.32719 0.51547 0.19122
0.32795 0.46133 0.18619
0.32871 0.54301 0.18429
0.32947 0.61106 0.18507
0.33023 0.60271 0.18621
0.33099 0.73095 0.18498
0.33175 0.52181 0.18870
0.33251 0.44652 0.18878
0.33327 0.55317 0.19022
0.33403 0.38748 0.19099
0.33479 0.34003 0.18985
0.33555 0.43888 0.18695
0.33631 0.25425 0.18990
0.33707 0.60695 0.19017
0.33783 0.33525 0.18908
0.33859 0.40360 0.19351
0.33935 0.29037 0.18979
0.34011 0.64009 0.18933
0.34087 0.46852 0.19148
0.34163 0.25646 0.19065
0.34239 0.37322 0.19101
0.34315 0.57542 0.19391
0.34391 0.47892 0.19383
0.34467 0.41654 0.19074
0.34543 0.23649 0.19431
0.34619 0.42708 0.19074
0.34695 0.46262 0.19257
0.34771 0.35148 0.19247
0.34847 0.47623 0.19491
0.34922 0.16211 0.19567
0.34998 0.21000 0.19145
0.35074 0.42299 0.18732
0.35150 0.37752 0.18395
0.35226 0.83314 0.18387
0.35302 0.60955 0.18117
0.35378 0.47022 0.18567
0.35454 0.15174 0.18827
0.35530 0.38677 0.18868
0.35606 0.58318 0.18792
0.35682 0.71021 0.18593
0.35758 0.59188 0.18910
0.35834 0.62718 0.18480
0.35910 0.49589 0.18693
0.35986 0.56971 0.19097
0.36062 0.43269 0.18687
0.36138 0.29513 0.18761
0.36214 0.59914 0.18627
0.36290 0.72099 0.18841
0.36366 0.36513 0.18735
0.36442 0.40854 0.19024
0.36518 0.67578 0.19105
0.36594 0.47966 0.19010
0.36670 0.42755 0.19105
0.36746 0.64054 0.19194
0.36822 0.35251 0.19205
0.36898 0.69533 0.19589
0.36974 0.27899 0.19477
0.37050 0.62031 0.19452
0.37126 0.42656 0.19492
0.37202 0.63231 0.19628
0.37277 0.18283 0.20038
0.37353 0.55292 0.19938
0.37429 0.35700 0.19752
0.37505 0.37883 0.20229
0.37581 0.15138 0.20350
0.37657 0.22833 0.20359
0.37733 0.40467 0.20189
0.37809 0.39139 0.20886
0.37885 0.44031 0.21018
0.37961 0.52562 0.20837
0.38037 0.34449 0.20901
0.38113 0.69760 0.20722
0.38189 0.55470 0.21455
0.38265 0.45328 0.21621
0.38341 0.53028 0.22008
0.38417 0.78097 0.21983
0.38493 0.42522 0.22073
0.38569 0.03839 0.22018
0.38645 0.39394 0.22901
0.38721 0.06715 0.23051
0.38797 0.42582 0.22542
0.38873 0.43335 0.22394
0.38949 0.51418 0.23178
0.39025 0.23686 0.22689
0.39101 0.21431 0.22827
0.39177 0.47162 0.23275
0.39252 0.52068 0.23283
0.39328 0.68295 0.23277
0.39404 0.50532 0.23839
0.39480 0.20150 0.23971
0.39556 0.59189 0.23978
0.39632 0.41274 0.23808
0.39708 0.54035 0.24131
0.39784 0.21883 0.24308
0.39860 0.31508 0.24461
0.39936 0.54718 0.24662
0.40012 0.22374 0.24515
0.40088 0.35566 0.24968
0.40164 0.08898 0.24960
0.40240 0.55423 0.25526
0.40316 0.10093 0.25053
0.40392 0.27101 0.25763
0.40468 0.75981 11.01024
0.40544 0.25418 0.26097
0.40620 0.25838 0.26385
0.40696 0.52049 0.26029
0.40772 0.23578 0.25797
0.40848 0.41504 0.26124
0.40924 0.39147 0.26637
0.40999 0.39859 0.26279
0.41075 -0.06100 0.26821
0.41151 0.17088 0.26574
0.41227 0.21089 0.27123
0.41303 0.45516 0.27072
0.41379 0.29165 0.26957
0.41455 0.37333 0.26989
0.41531 0.18728 0.27034
0.41607 0.13060 0.27103
0.41683 0.42273 0.27350
0.41759 0.49318 0.27933
0.41835 0.41753 0.27829
0.41911 0.62808 0.27518
0.41987 0.23608 0.27986
0.42063 0.06018 0.28013
0.42139 0.24206 0.28026
0.42215 0.46174 0.28133
0.42291 0.19248 0.27993
0.42367 0.58967 0.28862
0.42443 0.44629 0.29464
0.42519 0.54139 0.29690
0.42594 0.37068 0.30869
0.42670 0.55516 0.30022
0.42746 0.50344 0.30744
0.42822 0.54078 0.30629
0.42898 0.38033 0.31084
0.42974 0.21626 0.30667
0.43050 0.59841 0.32375
0.43126 0.36236 0.32501
0.43202 0.65859 0.32337
0.43278 0.66823 0.32490
0.43354 0.31876 0.32861
0.43430 0.23992 0.33313
0.43506 0.60962 0.33985
