# Supplementary material for: Hallucination of closed repeat proteins containing central pockets
Source: Nat Struct Mol Biol. 2023 Sep 28;30(11):1755–60. doi: 10.1038/s41594-023-01112-6 (PMC10643118; doi:10.1038/s41594-023-01112-6)
Supplement: Supplementary file 4 — Small-angle X-ray scattering raw data. [file 41594_2023_1112_MOESM4_ESM.tar › SAXS_submit/D8/C3_results/Buffer1/C3_high_D8_snap_00003.sub.1.dat]

0.01026 18.81489 106.29577
0.01102 24.52859 109.00060
0.01178 21.85468 65.64611
0.01254 30.51014 38.29493
0.01330 26.26551 23.44876
0.01406 27.82705 13.64489
0.01482 26.87833 8.38373
0.01558 21.76121 6.98872
0.01634 27.78858 5.00130
0.01710 22.76616 3.78521
0.01786 26.49261 2.28895
0.01862 27.02981 1.90013
0.01938 25.24587 1.54258
0.02014 24.38130 1.35618
0.02090 23.12714 1.26710
0.02166 24.50618 1.15870
0.02242 23.38412 1.02554
0.02318 23.75739 1.01852
0.02395 23.15684 0.98022
0.02471 22.90618 0.94199
0.02547 23.04879 0.90377
0.02623 22.83942 0.86128
0.02699 23.06615 0.88336
0.02775 23.00742 0.80574
0.02851 23.74064 0.78677
0.02927 21.57019 0.79276
0.03003 22.16899 0.75270
0.03079 22.45430 0.73265
0.03155 22.68595 0.73151
0.03231 21.14131 0.71629
0.03307 21.13752 0.69038
0.03383 21.15762 0.68695
0.03459 21.38953 0.64489
0.03535 20.49293 0.64431
0.03611 21.45651 0.63124
0.03687 21.54415 0.63757
0.03763 20.18902 0.61157
0.03839 20.58835 0.62847
0.03915 21.16785 0.59772
0.03991 20.36341 0.60380
0.04067 20.16446 0.58782
0.04143 20.39907 0.57095
0.04219 19.39617 0.56457
0.04295 18.72970 0.56148
0.04371 19.68459 0.55747
0.04447 18.57075 0.53687
0.04523 19.45753 0.52608
0.04599 19.26404 0.50402
0.04675 18.85082 0.50927
0.04751 18.08700 0.49958
0.04827 18.35200 0.49102
0.04903 18.57987 0.48935
0.04979 18.19715 0.49554
0.05055 17.90777 0.49126
0.05131 18.46516 0.47620
0.05207 17.46297 0.47792
0.05283 17.82292 0.47255
0.05359 16.88605 0.46963
0.05435 17.10772 0.48052
0.05511 16.91741 0.46014
0.05587 16.57993 0.46132
0.05663 16.09213 0.45063
0.05739 15.94787 0.43583
0.05815 16.24555 0.44624
0.05891 16.06044 0.43417
0.05967 15.73260 0.42766
0.06043 15.50523 0.43284
0.06119 15.49012 0.43257
0.06195 15.20604 0.41788
0.06271 15.38797 0.41936
0.06347 14.86504 0.41637
0.06423 14.89127 0.41410
0.06499 14.52558 0.40996
0.06575 13.92685 0.39421
0.06651 14.13891 0.39826
0.06727 13.82174 0.39890
0.06803 13.43023 0.39672
0.06879 13.65879 0.37947
0.06955 13.94081 0.38412
0.07031 13.26062 0.37605
0.07107 13.10085 0.37079
0.07183 13.07414 0.37718
0.07259 12.79644 0.37418
0.07335 13.02856 0.37394
0.07412 12.21674 0.35605
0.07488 12.89526 0.36540
0.07564 11.94334 0.36733
0.07640 11.85425 0.35809
0.07716 12.01830 0.35762
0.07792 11.76285 0.35422
0.07868 11.56408 0.35222
0.07944 11.33845 0.35142
0.08020 11.28834 0.35022
0.08096 10.88079 0.35106
0.08172 11.22123 0.33170
0.08248 10.50583 0.34138
0.08324 10.98406 0.33615
0.08400 10.33151 0.34345
0.08476 10.16444 0.35020
0.08552 10.04513 0.36159
0.08628 10.22212 0.35704
0.08704 9.51539 0.35874
0.08780 9.55757 0.36904
0.08856 9.72301 0.36669
0.08932 9.35227 0.36488
0.09008 9.31880 0.36326
0.09084 9.40471 0.36963
0.09160 8.84837 0.36956
0.09236 8.99617 0.37661
0.09312 8.77855 0.37400
0.09388 8.67400 0.37989
0.09464 8.17532 0.36967
0.09540 8.26303 0.37122
0.09616 7.98002 0.35585
0.09692 8.32673 0.35065
0.09768 7.93832 0.35660
0.09844 7.83939 0.36096
0.09920 7.67712 0.36051
0.09996 7.85475 0.34315
0.10072 7.14779 0.34900
0.10148 7.17976 0.33831
0.10224 7.26950 0.33082
0.10300 7.53100 0.32168
0.10376 7.19156 0.31949
0.10452 7.35514 0.32111
0.10528 6.87749 0.31506
0.10604 6.70531 0.31332
0.10680 7.13612 0.31458
0.10756 6.54892 0.30830
0.10832 6.15972 0.30402
0.10908 6.18728 0.29699
0.10984 6.37603 0.30799
0.11060 6.12250 0.29850
0.11136 5.77650 0.29323
0.11212 6.00506 0.30457
0.11288 5.92044 0.29255
0.11364 5.54421 0.29448
0.11440 5.59793 0.29395
0.11516 5.36753 0.28732
0.11592 5.71966 0.28650
0.11668 5.53860 0.28466
0.11744 4.97886 0.28293
0.11820 5.15074 0.28339
0.11896 5.09717 0.27966
0.11972 4.78201 0.27364
0.12048 4.87235 0.27986
0.12124 4.83517 0.27322
0.12200 4.71069 0.27082
0.12276 4.66750 0.27267
0.12352 4.27941 0.27287
0.12428 4.43713 0.27051
0.12504 4.21584 0.26448
0.12580 4.58344 0.26260
0.12656 4.20948 0.26606
0.12732 4.25454 0.25927
0.12808 4.38654 0.26337
0.12884 3.69209 0.25794
0.12960 3.84285 0.25743
0.13036 3.71588 0.25772
0.13112 3.73675 0.24916
0.13188 3.59143 0.25214
0.13264 3.36164 0.24805
0.13340 3.66086 0.24556
0.13416 3.33748 0.24358
0.13492 3.14605 0.24279
0.13568 3.05302 0.24320
0.13644 3.19310 0.24317
0.13720 3.03556 0.24463
0.13796 3.08910 0.24073
0.13873 3.11282 0.23967
0.13949 2.81778 0.23884
0.14025 2.90500 0.23681
0.14101 2.90323 0.24050
0.14177 3.00506 0.23335
0.14253 2.87427 0.23685
0.14329 2.91089 0.23460
0.14405 2.78612 0.23590
0.14481 2.59034 0.23316
0.14557 2.37794 0.23445
0.14633 2.57316 0.22937
0.14709 2.46834 0.23069
0.14785 2.37434 0.22992
0.14861 2.32593 0.22988
0.14937 2.16038 0.22630
0.15013 2.56441 0.22258
0.15089 2.25300 0.22197
0.15165 2.34768 0.22214
0.15241 2.33914 0.22326
0.15317 2.02187 0.22291
0.15393 1.77200 0.22151
0.15469 1.89949 0.22263
0.15545 2.19489 0.22033
0.15621 2.06791 0.22027
0.15697 2.13474 0.21921
0.15773 2.07933 0.21567
0.15849 1.83371 0.21199
0.15925 1.73375 0.21371
0.16001 1.77858 0.21562
0.16077 1.66182 0.21442
0.16153 2.05289 0.21145
0.16229 1.90506 0.20852
0.16305 1.64117 0.20978
0.16381 1.80646 0.20892
0.16457 1.39922 0.20877
0.16533 1.87952 0.21035
0.16609 1.59055 0.20978
0.16685 1.54923 0.20599
0.16761 1.45856 0.20582
0.16837 1.62274 0.20794
0.16913 1.63076 0.20866
0.16989 1.72441 0.20556
0.17065 1.44717 0.20490
0.17141 1.58981 0.20137
0.17217 1.33338 0.20174
0.17293 1.39539 0.20160
0.17369 1.34328 0.20287
0.17445 1.38283 0.20519
0.17521 1.38473 0.20788
0.17597 1.41260 0.20395
0.17673 1.29298 0.20917
0.17749 1.14879 0.21279
0.17825 1.16323 0.21249
0.17901 1.42242 0.21583
0.17977 1.00889 0.21325
0.18053 1.21256 0.21576
0.18129 1.17047 0.21898
0.18205 1.10519 0.21884
0.18281 1.14920 0.21963
0.18357 1.21479 0.22144
0.18433 0.97920 0.22264
0.18509 1.23542 0.22024
0.18585 1.05506 0.21941
0.18661 1.04856 0.22136
0.18737 0.77524 0.22425
0.18813 1.14229 0.22242
0.18889 1.13880 0.22528
0.18965 1.28986 0.21895
0.19041 0.90054 0.22677
0.19117 1.15063 0.22311
0.19193 0.96993 0.22612
0.19269 0.72331 0.22334
0.19345 1.20085 0.22623
0.19421 0.77888 0.22629
0.19497 0.81030 0.22551
0.19573 1.19175 0.22305
0.19649 1.01689 0.22509
0.19725 0.61993 0.22563
0.19801 0.76634 0.23005
0.19877 0.82822 0.22741
0.19953 0.54878 0.22868
0.20029 0.99656 0.22861
0.20105 0.58431 0.22712
0.20181 0.77082 0.22465
0.20257 0.63851 0.22594
0.20333 0.97527 0.22658
0.20409 0.75431 0.22455
0.20485 0.79419 0.22560
0.20561 0.90245 0.22626
0.20637 0.67533 0.22884
0.20713 0.85854 0.22784
0.20789 1.00570 0.22552
0.20865 0.68487 0.22978
0.20941 0.46209 0.22820
0.21017 0.85502 0.22733
0.21093 0.48928 0.22599
0.21169 0.56767 0.22738
0.21245 0.51162 0.22261
0.21321 0.63266 0.22840
0.21397 0.54046 0.22416
0.21473 0.30091 0.22651
0.21549 0.53146 0.22523
0.21625 0.84352 0.22573
0.21701 0.71452 0.22187
0.21777 0.81412 0.22870
0.21853 0.81918 0.22583
0.21929 0.85671 0.23019
0.22005 0.80745 0.22333
0.22081 0.67734 0.22422
0.22157 0.42892 0.22525
0.22233 0.40404 0.22458
0.22309 0.87575 0.22190
0.22385 0.48380 0.22713
0.22461 0.79177 0.22086
0.22537 0.51601 0.21562
0.22613 0.72072 0.21854
0.22689 0.38130 0.21639
0.22765 0.51949 0.21521
0.22841 0.46862 0.21487
0.22917 0.50111 0.21301
0.22993 0.86522 0.22041
0.23069 0.58539 0.21465
0.23145 0.36675 0.21484
0.23221 0.71684 0.21583
0.23297 0.89572 0.21421
0.23373 0.59611 0.21269
0.23449 0.68229 0.21164
0.23525 0.85100 0.20925
0.23601 0.89954 0.21166
0.23677 0.64089 0.20326
0.23753 0.55023 0.20556
0.23829 0.64025 0.20777
0.23905 0.84444 0.20621
0.23981 0.71779 0.20337
0.24057 0.62809 0.20269
0.24133 0.76471 0.19847
0.24209 0.59272 0.20421
0.24285 0.60156 0.20143
0.24361 0.52463 0.20329
0.24437 0.68274 0.19942
0.24513 0.56429 0.20295
0.24589 0.76585 0.19844
0.24665 0.70494 0.19756
0.24741 0.62032 0.19979
0.24817 0.52217 0.19827
0.24893 0.62960 0.19268
0.24969 0.64197 0.19859
0.25045 0.73490 0.19417
0.25121 0.55554 0.19652
0.25197 0.72125 0.19618
0.25273 0.65003 0.19302
0.25349 0.69981 0.18717
0.25425 0.61806 0.19512
0.25501 0.94664 0.18916
0.25577 0.55553 0.19018
0.25653 0.69534 0.19084
0.25729 0.63875 0.19064
0.25805 0.78172 0.19164
0.25881 0.76424 0.18978
0.25957 0.68258 0.18731
0.26033 0.55229 0.18895
0.26109 0.67068 0.18614
0.26185 0.54024 0.18599
0.26261 0.32241 0.18725
0.26337 0.51985 0.18746
0.26413 0.53622 0.18844
0.26489 0.83506 0.18672
0.26565 0.64254 0.18591
0.26641 0.62147 0.18477
0.26717 0.48671 0.18586
0.26793 0.44957 0.18577
0.26869 0.62354 0.18419
0.26945 0.58326 0.18327
0.27021 0.55627 0.18247
0.27097 0.57440 0.18338
0.27172 0.68565 0.18209
0.27248 0.32219 0.18135
0.27324 0.50890 0.17980
0.27400 0.67145 0.17952
0.27476 0.60068 0.18155
0.27552 0.73313 0.18060
0.27628 0.68788 0.17617
0.27704 0.36849 0.17576
0.27780 0.66877 0.17854
0.27856 0.60079 0.17682
0.27932 0.54848 0.17748
0.28008 0.51847 0.17644
0.28084 0.39436 0.17206
0.28160 0.53878 0.17596
0.28236 0.43841 0.17636
0.28312 0.40443 0.17447
0.28388 0.51740 0.17475
0.28464 0.58123 0.17214
0.28540 0.79637 0.17344
0.28616 0.49812 0.17338
0.28692 0.61309 0.17734
0.28768 0.63810 0.17381
0.28844 0.61511 0.17479
0.28920 0.55327 0.17527
0.28996 0.45443 0.17567
0.29072 0.64248 0.17558
0.29148 0.42207 0.17360
0.29224 0.53945 0.17711
0.29300 0.49913 0.17647
0.29376 0.13514 0.17911
0.29452 0.54761 0.17868
0.29528 0.41086 0.17613
0.29604 0.54229 0.17613
0.29680 0.42306 0.17713
0.29756 0.26325 0.17536
0.29832 0.58018 0.17791
0.29908 0.63240 0.17415
0.29984 0.46010 0.17610
0.30060 0.38853 0.17906
0.30136 0.58124 0.17740
0.30212 0.66010 0.17481
0.30288 0.41510 0.17203
0.30364 0.65123 0.17522
0.30440 0.57392 0.17550
0.30516 0.53823 0.17700
0.30592 0.51330 0.17908
0.30668 0.59403 0.17504
0.30744 0.37429 0.18020
0.30820 0.38234 0.17570
0.30896 0.27101 0.17920
0.30972 0.36370 0.17757
0.31048 0.56567 0.17762
0.31124 0.52885 0.17587
0.31200 0.42637 0.18060
0.31276 0.69449 0.18115
0.31352 0.23641 0.17762
0.31428 0.36459 0.18043
0.31504 0.49661 0.17894
0.31580 0.38631 0.17807
0.31656 0.41744 0.18279
0.31732 0.62178 0.18046
0.31808 0.61668 0.18181
0.31883 0.54564 0.18373
0.31959 0.40965 0.18385
0.32035 0.38103 0.18424
0.32111 0.49973 0.18273
0.32187 0.59902 0.18617
0.32263 0.22643 0.18453
0.32339 0.43712 0.18656
0.32415 0.48933 0.18645
0.32491 0.59056 0.18846
0.32567 0.63213 0.18686
0.32643 0.54042 0.18877
0.32719 0.46509 0.18809
0.32795 0.50073 0.18668
0.32871 0.62006 0.18847
0.32947 0.31463 0.18588
0.33023 0.52522 0.18841
0.33099 0.30065 0.18686
0.33175 0.49100 0.18792
0.33251 0.45247 0.18815
0.33327 0.33939 0.18766
0.33403 0.49748 0.19002
0.33479 0.53338 0.18771
0.33555 0.58531 0.18846
0.33631 0.54923 0.18912
0.33707 0.46617 0.19130
0.33783 0.55423 0.18854
0.33859 0.40329 0.18967
0.33935 0.44737 0.19093
0.34011 0.21577 0.19010
0.34087 0.51621 0.19087
0.34163 0.52981 0.19133
0.34239 0.59270 0.19440
0.34315 0.33948 0.19147
0.34391 0.45425 0.19176
0.34467 0.52268 0.19245
0.34543 0.34765 0.18786
0.34619 0.61381 0.19253
0.34695 0.16209 0.19462
0.34771 0.42864 0.19468
0.34847 0.50894 0.19724
0.34922 0.40623 0.19294
0.34998 0.39629 0.19193
0.35074 0.33355 0.18780
0.35150 0.37585 0.18611
0.35226 0.73606 0.18729
0.35302 0.29359 0.18255
0.35378 0.40674 0.18273
0.35454 0.32914 0.18757
0.35530 0.70828 0.18749
0.35606 0.49628 0.18889
0.35682 0.29962 0.18634
0.35758 0.29809 0.19141
0.35834 0.54913 0.18755
0.35910 0.26934 0.18788
0.35986 0.48019 0.18763
0.36062 0.60362 0.18568
0.36138 0.48957 0.18992
0.36214 0.50984 0.18870
0.36290 0.15119 0.18722
0.36366 0.45395 0.18783
0.36442 0.41463 0.19196
0.36518 0.30316 0.19115
0.36594 0.45780 0.19151
0.36670 0.24696 0.18763
0.36746 0.46093 0.19122
0.36822 0.31121 0.19405
0.36898 0.46838 0.19563
0.36974 0.45249 0.19448
0.37050 0.51749 0.19434
0.37126 0.49285 0.19757
0.37202 0.45093 0.19861
0.37277 0.41283 0.19847
0.37353 0.36541 0.19767
0.37429 0.37334 0.20097
0.37505 0.51496 0.20140
0.37581 0.18414 0.20133
0.37657 0.24995 0.20487
0.37733 0.35589 0.20324
0.37809 0.16743 0.20518
0.37885 0.42327 0.20933
0.37961 0.22274 0.21037
0.38037 0.46718 0.21029
0.38113 0.18165 0.21123
0.38189 0.47449 0.21656
0.38265 0.54393 0.21938
0.38341 0.10895 0.21728
0.38417 0.24071 0.21320
0.38493 0.51471 0.21682
0.38569 0.26514 0.21811
0.38645 0.32125 0.22202
0.38721 0.70732 0.22385
0.38797 0.24595 0.22821
0.38873 0.44211 0.22442
0.38949 0.30988 0.22763
0.39025 0.56329 0.22836
0.39101 0.03392 0.23236
0.39177 0.44966 0.22838
0.39252 0.59313 0.23191
0.39328 0.29016 0.23099
0.39404 0.34524 0.23563
0.39480 0.21092 0.23549
0.39556 0.62626 0.23747
0.39632 0.43347 0.24380
0.39708 0.30204 0.24447
0.39784 0.57194 0.24212
0.39860 0.35737 0.24458
0.39936 0.23395 0.24605
0.40012 0.33953 0.24956
0.40088 0.38682 0.24892
0.40164 0.33978 0.24934
0.40240 0.11561 0.25457
0.40316 0.44100 0.25461
0.40392 0.22644 0.25587
0.40468 0.30633 12.71925
0.40544 0.09124 0.25779
0.40620 0.47139 0.25600
0.40696 0.28232 0.25468
0.40772 0.52437 0.25759
0.40848 0.50181 0.26591
0.40924 0.14084 0.26050
0.40999 0.06487 0.26467
0.41075 -0.25452 0.27032
0.41151 0.26692 0.26204
0.41227 0.35970 0.27210
0.41303 0.59382 0.27139
0.41379 0.24031 0.27444
0.41455 0.46595 0.27467
0.41531 0.02799 0.27133
0.41607 0.28491 0.27566
0.41683 0.16329 0.27231
0.41759 0.40169 0.27839
0.41835 0.53766 0.28060
0.41911 0.20688 0.27658
0.41987 0.47613 0.29099
0.42063 0.10142 0.27735
0.42139 0.01979 0.28102
0.42215 0.55127 0.28906
0.42291 -0.05524 0.29169
0.42367 0.23932 0.29487
0.42443 0.51057 0.28814
0.42519 0.27627 0.28996
0.42594 0.43419 0.28883
0.42670 0.39047 0.29442
0.42746 0.20246 0.30738
0.42822 0.22781 0.31551
0.42898 -0.00675 0.30840
0.42974 0.01950 0.31572
0.43050 0.06823 0.31248
0.43126 0.19584 0.32550
0.43202 0.55046 0.32719
0.43278 0.33353 0.32999
0.43354 0.30747 0.33247
0.43430 0.23721 0.33946
0.43506 0.47615 0.34320
