# Supplementary material for: Hallucination of closed repeat proteins containing central pockets
Source: Nat Struct Mol Biol. 2023 Sep 28;30(11):1755–60. doi: 10.1038/s41594-023-01112-6 (PMC10643118; doi:10.1038/s41594-023-01112-6)
Supplement: Supplementary file 4 — Small-angle X-ray scattering raw data. [file 41594_2023_1112_MOESM4_ESM.tar › SAXS_submit/D8/C3_results/Buffer1/C3_high_D8_snap_00002.sub.1.dat]

0.01026 13.51763 105.23510
0.01102 23.75353 107.65944
0.01178 23.72256 65.33407
0.01254 27.27942 37.86663
0.01330 27.33235 23.88135
0.01406 22.35428 14.35455
0.01482 25.12344 8.41393
0.01558 26.09749 6.52235
0.01634 26.79771 4.84485
0.01710 24.08867 3.56816
0.01786 24.07467 2.38228
0.01862 25.15010 1.77992
0.01938 23.84839 1.58143
0.02014 23.35294 1.35248
0.02090 23.64588 1.23291
0.02166 23.64283 1.14644
0.02242 22.49611 1.06071
0.02318 23.98490 1.04497
0.02395 22.65350 1.00446
0.02471 23.38191 0.92991
0.02547 23.15700 0.86917
0.02623 22.27345 0.86038
0.02699 23.05500 0.85287
0.02775 23.20543 0.84856
0.02851 22.79308 0.80615
0.02927 21.91167 0.76158
0.03003 22.42975 0.74692
0.03079 21.88116 0.75861
0.03155 21.96797 0.73452
0.03231 21.84046 0.73554
0.03307 21.96203 0.69800
0.03383 20.94089 0.66783
0.03459 21.66531 0.67302
0.03535 20.86535 0.65703
0.03611 20.24170 0.65909
0.03687 20.58207 0.63626
0.03763 20.72093 0.60888
0.03839 20.90440 0.62811
0.03915 20.72554 0.61683
0.03991 20.24493 0.61731
0.04067 19.93559 0.57669
0.04143 19.77470 0.57242
0.04219 19.55868 0.56152
0.04295 19.72687 0.55305
0.04371 19.79169 0.53510
0.04447 18.76100 0.53501
0.04523 18.93805 0.51264
0.04599 19.34332 0.50851
0.04675 18.51385 0.51540
0.04751 18.56976 0.50651
0.04827 18.88526 0.50437
0.04903 17.37641 0.50566
0.04979 18.63200 0.49297
0.05055 17.34560 0.47874
0.05131 17.87226 0.47496
0.05207 17.83323 0.49492
0.05283 17.17449 0.47503
0.05359 17.09314 0.47270
0.05435 17.46066 0.46340
0.05511 16.90252 0.45747
0.05587 17.01559 0.45467
0.05663 16.60318 0.45269
0.05739 16.44532 0.43477
0.05815 16.09413 0.43579
0.05891 16.01529 0.44025
0.05967 15.67989 0.42827
0.06043 15.43280 0.42754
0.06119 15.63192 0.42232
0.06195 15.42350 0.42173
0.06271 14.90340 0.41299
0.06347 15.00187 0.41518
0.06423 14.18719 0.41132
0.06499 14.31118 0.40472
0.06575 14.39837 0.39343
0.06651 14.07408 0.41831
0.06727 13.80681 0.40188
0.06803 13.69130 0.38683
0.06879 13.66695 0.39047
0.06955 13.64046 0.38209
0.07031 13.59013 0.38701
0.07107 13.26056 0.37461
0.07183 13.24656 0.37379
0.07259 13.25799 0.37589
0.07335 12.87535 0.36285
0.07412 12.67550 0.37296
0.07488 12.60391 0.35306
0.07564 12.36269 0.36164
0.07640 12.07618 0.35984
0.07716 12.71087 0.35715
0.07792 12.02787 0.35751
0.07868 11.85539 0.35421
0.07944 11.19999 0.34859
0.08020 11.35610 0.35457
0.08096 11.09129 0.35306
0.08172 10.66589 0.33799
0.08248 10.78184 0.34333
0.08324 10.77281 0.34666
0.08400 10.61071 0.34477
0.08476 10.65575 0.34310
0.08552 10.59202 0.35303
0.08628 10.17013 0.34991
0.08704 9.74493 0.35362
0.08780 9.83192 0.35678
0.08856 9.42880 0.36769
0.08932 8.86745 0.37354
0.09008 9.64665 0.36773
0.09084 9.13829 0.37167
0.09160 8.72254 0.36399
0.09236 8.76684 0.37306
0.09312 8.84940 0.37377
0.09388 8.53265 0.38427
0.09464 8.26969 0.37007
0.09540 8.00083 0.35942
0.09616 8.17536 0.35615
0.09692 8.11030 0.34832
0.09768 7.88153 0.35705
0.09844 7.83137 0.35732
0.09920 8.18055 0.36335
0.09996 7.87784 0.35119
0.10072 7.88318 0.33316
0.10148 6.87699 0.33621
0.10224 7.56145 0.33282
0.10300 7.26865 0.32467
0.10376 7.28585 0.31741
0.10452 6.86604 0.31766
0.10528 6.88938 0.31656
0.10604 6.57667 0.31356
0.10680 6.79688 0.30548
0.10756 6.34314 0.30408
0.10832 6.26371 0.30205
0.10908 6.34267 0.30151
0.10984 5.80644 0.30323
0.11060 6.02078 0.29866
0.11136 5.57629 0.30104
0.11212 5.71000 0.30420
0.11288 6.10263 0.29990
0.11364 5.75393 0.29152
0.11440 5.56595 0.29416
0.11516 5.39015 0.29845
0.11592 5.78148 0.28558
0.11668 5.36705 0.28230
0.11744 5.48015 0.28328
0.11820 5.22790 0.28357
0.11896 5.27428 0.28110
0.11972 4.89273 0.27992
0.12048 4.66911 0.27122
0.12124 4.59994 0.27665
0.12200 4.28401 0.27197
0.12276 4.93734 0.27100
0.12352 4.87839 0.26987
0.12428 4.36817 0.26810
0.12504 4.29453 0.26167
0.12580 4.09003 0.26370
0.12656 4.16389 0.25904
0.12732 4.28847 0.25889
0.12808 4.22331 0.25794
0.12884 3.84329 0.25956
0.12960 4.08722 0.25807
0.13036 3.87314 0.25544
0.13112 3.82423 0.25128
0.13188 3.36663 0.25234
0.13264 3.71290 0.25263
0.13340 3.76498 0.25179
0.13416 3.46458 0.24841
0.13492 3.45266 0.24379
0.13568 3.22928 0.24660
0.13644 3.48088 0.24534
0.13720 3.17210 0.24445
0.13796 3.20061 0.23880
0.13873 3.02427 0.24490
0.13949 2.91369 0.23776
0.14025 3.14881 0.23679
0.14101 3.22232 0.23564
0.14177 3.12499 0.23652
0.14253 2.98902 0.23397
0.14329 2.67358 0.23251
0.14405 2.76917 0.23111
0.14481 2.82914 0.23262
0.14557 2.72708 0.22929
0.14633 2.61045 0.23159
0.14709 2.64287 0.22815
0.14785 2.52487 0.22639
0.14861 2.46399 0.22837
0.14937 2.58042 0.22763
0.15013 2.38842 0.22298
0.15089 2.40470 0.22250
0.15165 2.36214 0.22341
0.15241 1.89019 0.22332
0.15317 2.37269 0.22166
0.15393 2.12267 0.22401
0.15469 1.87567 0.21973
0.15545 1.99411 0.21874
0.15621 2.11369 0.21721
0.15697 1.80209 0.21822
0.15773 1.91952 0.21526
0.15849 1.98503 0.21707
0.15925 1.95990 0.21650
0.16001 1.78301 0.21620
0.16077 2.10036 0.21205
0.16153 1.67871 0.21076
0.16229 1.57990 0.21437
0.16305 1.78473 0.21053
0.16381 1.69463 0.20858
0.16457 1.66680 0.20812
0.16533 1.72104 0.21066
0.16609 1.52117 0.20568
0.16685 1.65442 0.20812
0.16761 1.64036 0.20568
0.16837 1.40560 0.20683
0.16913 1.20944 0.20676
0.16989 1.41300 0.20674
0.17065 1.63235 0.20304
0.17141 1.54618 0.20315
0.17217 1.47155 0.20206
0.17293 1.38499 0.20280
0.17369 1.52637 0.20470
0.17445 1.33318 0.20590
0.17521 1.50645 0.20430
0.17597 1.13023 0.20570
0.17673 1.24727 0.20992
0.17749 1.20512 0.20937
0.17825 1.29292 0.20740
0.17901 1.47899 0.21133
0.17977 1.38761 0.21313
0.18053 1.34647 0.21563
0.18129 1.23132 0.21220
0.18205 1.22824 0.21400
0.18281 1.03964 0.21846
0.18357 1.44978 0.21927
0.18433 0.93081 0.21884
0.18509 0.86477 0.22048
0.18585 0.97938 0.22292
0.18661 1.03126 0.22137
0.18737 1.11752 0.22154
0.18813 1.07210 0.22177
0.18889 0.76887 0.22185
0.18965 1.07166 0.22102
0.19041 0.94865 0.22007
0.19117 0.93144 0.22275
0.19193 0.61037 0.22320
0.19269 0.66482 0.22157
0.19345 0.81770 0.22722
0.19421 1.03777 0.22467
0.19497 0.99589 0.22228
0.19573 0.55361 0.22555
0.19649 0.66673 0.22652
0.19725 0.93608 0.22656
0.19801 0.90380 0.22615
0.19877 1.11624 0.23029
0.19953 0.53293 0.22550
0.20029 0.83445 0.22576
0.20105 0.66938 0.22417
0.20181 0.87635 0.22337
0.20257 0.74451 0.22764
0.20333 0.77890 0.22922
0.20409 0.88541 0.22576
0.20485 0.91070 0.22596
0.20561 0.75719 0.23063
0.20637 0.51673 0.22977
0.20713 0.65091 0.22859
0.20789 0.41727 0.22773
0.20865 0.83607 0.22974
0.20941 0.51005 0.22595
0.21017 0.73170 0.22871
0.21093 0.45523 0.23083
0.21169 0.63258 0.22968
0.21245 0.80191 0.22731
0.21321 0.82031 0.22914
0.21397 0.74295 0.22403
0.21473 0.60834 0.22392
0.21549 0.80167 0.22613
0.21625 0.90604 0.23488
0.21701 0.56407 0.22771
0.21777 0.48130 0.23238
0.21853 0.61590 0.23152
0.21929 0.69264 0.22501
0.22005 0.39541 0.22985
0.22081 0.71390 0.22494
0.22157 0.81386 0.22581
0.22233 0.43481 0.22529
0.22309 0.53205 0.22309
0.22385 0.69143 0.22188
0.22461 0.49136 0.21895
0.22537 0.77500 0.21979
0.22613 0.89040 0.21867
0.22689 0.67676 0.21944
0.22765 0.72084 0.21517
0.22841 0.84737 0.21669
0.22917 0.51055 0.21731
0.22993 0.65740 0.21344
0.23069 0.63082 0.21365
0.23145 0.58712 0.21276
0.23221 0.83321 0.21497
0.23297 0.39724 0.21072
0.23373 0.65438 0.21061
0.23449 0.36684 0.21006
0.23525 0.69643 0.21124
0.23601 0.29872 0.21000
0.23677 0.86780 0.20527
0.23753 0.74587 0.20731
0.23829 0.66213 0.20791
0.23905 0.63002 0.20541
0.23981 0.41800 0.20154
0.24057 0.68431 0.20544
0.24133 0.85044 0.20415
0.24209 0.48520 0.20002
0.24285 0.63476 0.20358
0.24361 0.28332 0.20357
0.24437 0.47287 0.20472
0.24513 0.27907 0.20398
0.24589 0.54141 0.19933
0.24665 0.56476 0.19936
0.24741 0.65912 0.19807
0.24817 0.58336 0.19675
0.24893 0.53842 0.19847
0.24969 0.71499 0.19609
0.25045 0.51997 0.19830
0.25121 0.76203 0.19600
0.25197 0.63796 0.19199
0.25273 0.82379 0.19376
0.25349 0.75071 0.19322
0.25425 0.46573 0.19350
0.25501 0.67054 0.19567
0.25577 0.73354 0.19339
0.25653 0.61332 0.19491
0.25729 0.56275 0.19104
0.25805 0.61638 0.19302
0.25881 0.62951 0.18757
0.25957 0.57887 0.19084
0.26033 0.39574 0.18932
0.26109 0.75888 0.18662
0.26185 0.80134 0.18809
0.26261 0.64572 0.18846
0.26337 0.68548 0.18796
0.26413 0.59937 0.18636
0.26489 0.47851 0.18553
0.26565 0.57981 0.18693
0.26641 0.61760 0.18585
0.26717 0.55106 0.18392
0.26793 0.48456 0.18424
0.26869 0.53564 0.18536
0.26945 0.54611 0.18407
0.27021 0.58119 0.18442
0.27097 0.52439 0.18240
0.27172 0.58335 0.18372
0.27248 0.60993 0.17893
0.27324 0.53880 0.18114
0.27400 0.73938 0.17893
0.27476 0.81997 0.18048
0.27552 0.74420 0.17945
0.27628 0.47959 0.17962
0.27704 0.41319 0.18019
0.27780 0.53434 0.18014
0.27856 0.66109 0.17782
0.27932 0.60377 0.17555
0.28008 0.49842 0.17707
0.28084 0.68697 0.17724
0.28160 0.44787 0.17578
0.28236 0.55987 0.17452
0.28312 0.66145 0.17552
0.28388 0.70590 0.17463
0.28464 0.69778 0.17455
0.28540 0.44920 0.17469
0.28616 0.48358 0.17417
0.28692 0.41299 0.17408
0.28768 0.29070 0.17432
0.28844 0.45587 0.17538
0.28920 0.44667 0.17503
0.28996 0.31730 0.17818
0.29072 0.64866 0.17374
0.29148 0.54298 0.17440
0.29224 0.42568 0.17719
0.29300 0.55474 0.17750
0.29376 0.38861 0.17744
0.29452 0.46872 0.17845
0.29528 0.56023 0.17908
0.29604 0.37504 0.17586
0.29680 0.56360 0.17615
0.29756 0.48761 0.17414
0.29832 0.72576 0.17403
0.29908 0.47204 0.17589
0.29984 0.33905 0.17796
0.30060 0.60337 0.17621
0.30136 0.57354 0.17767
0.30212 0.38246 0.17580
0.30288 0.57202 0.17174
0.30364 0.44204 0.17345
0.30440 0.33095 0.17632
0.30516 0.45233 0.17747
0.30592 0.70148 0.17839
0.30668 0.56681 0.17819
0.30744 0.41374 0.17715
0.30820 0.33526 0.17572
0.30896 0.45371 0.17951
0.30972 0.49974 0.17693
0.31048 0.22124 0.18091
0.31124 0.45516 0.17884
0.31200 0.46768 0.18023
0.31276 0.44643 0.17541
0.31352 0.62796 0.17862
0.31428 0.59002 0.17991
0.31504 0.49337 0.18025
0.31580 0.09350 0.17979
0.31656 0.53805 0.18140
0.31732 0.31607 0.18475
0.31808 0.43786 0.18160
0.31883 0.29907 0.18163
0.31959 0.69658 0.18372
0.32035 0.51612 0.18880
0.32111 0.46830 0.18519
0.32187 0.47530 0.18516
0.32263 0.79798 0.18705
0.32339 0.35279 0.18538
0.32415 0.36640 0.18914
0.32491 0.47196 0.19007
0.32567 0.38641 0.18616
0.32643 0.40902 0.18642
0.32719 0.71883 0.18984
0.32795 0.61500 0.18964
0.32871 0.44693 0.18541
0.32947 0.64184 0.18728
0.33023 0.47788 0.18780
0.33099 0.58809 0.18782
0.33175 0.33033 0.19126
0.33251 0.43365 0.18622
0.33327 0.49398 0.18992
0.33403 0.22271 0.18785
0.33479 0.28734 0.18783
0.33555 0.49140 0.18659
0.33631 0.35022 0.18926
0.33707 0.47780 0.18874
0.33783 0.28665 0.18794
0.33859 0.34403 0.19130
0.33935 0.40318 0.19152
0.34011 0.23943 0.19382
0.34087 0.14788 0.19225
0.34163 0.63053 0.19262
0.34239 0.47278 0.19362
0.34315 0.30478 0.19238
0.34391 0.20957 0.19336
0.34467 0.57483 0.19009
0.34543 0.49801 0.19311
0.34619 0.66947 0.19227
0.34695 0.44651 0.19277
0.34771 0.68354 0.19313
0.34847 0.39983 0.19480
0.34922 0.37122 0.19313
0.34998 0.47843 0.19276
0.35074 0.20530 0.18791
0.35150 0.46719 0.18438
0.35226 0.56020 0.18533
0.35302 0.58876 0.18192
0.35378 0.34153 0.18332
0.35454 0.32191 0.18493
0.35530 0.50354 0.18625
0.35606 0.32879 0.18940
0.35682 0.47210 0.18748
0.35758 0.52820 0.18860
0.35834 0.56640 0.18786
0.35910 0.49641 0.18765
0.35986 0.40864 0.18734
0.36062 0.47635 0.18530
0.36138 0.34563 0.18909
0.36214 0.09667 0.18688
0.36290 0.44069 0.18961
0.36366 0.40814 0.18963
0.36442 0.18232 0.18877
0.36518 0.12673 0.19253
0.36594 0.25105 0.19061
0.36670 0.37819 0.19182
0.36746 0.55049 0.19178
0.36822 0.52655 0.19365
0.36898 0.14885 0.19373
0.36974 0.34385 0.19428
0.37050 0.06701 0.19230
0.37126 0.33737 0.19532
0.37202 0.56633 0.19872
0.37277 0.21536 0.19684
0.37353 0.29573 0.19723
0.37429 0.37876 0.19948
0.37505 0.45194 0.19913
0.37581 0.37296 0.19956
0.37657 0.48432 0.20380
0.37733 0.37996 0.20386
0.37809 0.35190 0.21040
0.37885 0.34111 0.20908
0.37961 0.28329 0.21055
0.38037 0.36984 0.20909
0.38113 0.39988 0.21040
0.38189 0.18562 0.21422
0.38265 0.12954 0.21933
0.38341 0.26186 0.21695
0.38417 0.39700 0.21893
0.38493 0.12232 0.21903
0.38569 -0.01720 0.22357
0.38645 0.44782 0.22116
0.38721 0.47591 0.22461
0.38797 0.17426 0.22346
0.38873 0.15559 0.22696
0.38949 0.31023 0.22776
0.39025 0.55076 0.22971
0.39101 0.20873 0.23476
0.39177 0.20844 0.23866
0.39252 0.47606 0.22856
0.39328 0.23083 0.23499
0.39404 0.25902 0.23782
0.39480 0.20582 0.24228
0.39556 0.40497 0.23879
0.39632 0.34473 0.24196
0.39708 0.32897 0.24764
0.39784 0.43778 0.24621
0.39860 0.33382 0.24157
0.39936 0.12493 0.24786
0.40012 0.15785 0.25322
0.40088 0.19128 0.24841
0.40164 0.33575 0.24931
0.40240 0.64141 0.25236
0.40316 0.33107 0.25082
0.40392 0.09695 0.25747
0.40468 0.25935 11.64750
0.40544 0.13280 0.26041
0.40620 0.67197 0.26437
0.40696 0.48292 0.25768
0.40772 0.34102 0.26646
0.40848 0.03650 0.26107
0.40924 0.42735 0.26518
0.40999 0.41697 0.26931
0.41075 0.24659 0.26511
0.41151 0.31733 0.27008
0.41227 0.27372 0.26890
0.41303 0.32621 0.27146
0.41379 0.04987 0.27068
0.41455 -0.03583 0.27337
0.41531 0.09028 0.27480
0.41607 0.28825 0.27888
0.41683 -0.00823 0.27716
0.41759 0.24219 0.27500
0.41835 0.51666 0.27405
0.41911 0.47662 0.28012
0.41987 0.01366 0.27552
0.42063 0.37748 0.28419
0.42139 -0.09039 0.28870
0.42215 0.06687 0.29160
0.42291 0.68980 0.28902
0.42367 0.19241 0.29044
0.42443 0.49913 0.29975
0.42519 0.69794 0.30006
0.42594 0.03945 0.30446
0.42670 0.47572 0.30300
0.42746 0.34230 0.30494
0.42822 -0.08309 0.30394
0.42898 0.22471 0.30926
0.42974 0.22085 0.31357
0.43050 -0.11870 0.32071
0.43126 0.07608 0.31438
0.43202 0.42620 0.32766
0.43278 0.08563 0.31758
0.43354 0.18739 0.33242
0.43430 -0.08777 0.33080
0.43506 0.12887 0.34685
