# Supplementary material for: Hallucination of closed repeat proteins containing central pockets
Source: Nat Struct Mol Biol. 2023 Sep 28;30(11):1755–60. doi: 10.1038/s41594-023-01112-6 (PMC10643118; doi:10.1038/s41594-023-01112-6)
Supplement: Supplementary file 4 — Small-angle X-ray scattering raw data. [file 41594_2023_1112_MOESM4_ESM.tar › SAXS_submit/D8/C3_results/Buffer1/C3_high_D8_snap_00024.sub.1.dat]

0.01026 14.98112 105.39278
0.01102 32.16485 108.57903
0.01178 29.62971 65.62517
0.01254 22.71325 38.71478
0.01330 21.87183 24.22774
0.01406 26.16937 14.24340
0.01482 25.13292 8.41045
0.01558 27.37598 6.64932
0.01634 24.38701 4.93506
0.01710 24.76690 3.53291
0.01786 24.57591 2.35211
0.01862 27.60529 2.01807
0.01938 23.47899 1.60064
0.02014 23.70791 1.31174
0.02090 26.19848 1.17263
0.02166 25.10777 1.16083
0.02242 25.16994 1.04437
0.02318 24.53292 1.03617
0.02395 23.28300 0.95720
0.02471 25.42182 0.92092
0.02547 23.69290 0.90485
0.02623 23.82741 0.93199
0.02699 23.66714 0.88007
0.02775 23.87648 0.84598
0.02851 23.18745 0.82564
0.02927 23.83721 0.81626
0.03003 24.26487 0.78846
0.03079 22.60620 0.76707
0.03155 22.60579 0.72744
0.03231 22.95092 0.71540
0.03307 22.22786 0.68884
0.03383 22.23428 0.67801
0.03459 22.59843 0.67978
0.03535 22.04294 0.66462
0.03611 22.65727 0.64653
0.03687 21.91673 0.64456
0.03763 22.05567 0.62083
0.03839 21.15232 0.59516
0.03915 21.15589 0.60578
0.03991 21.56446 0.58683
0.04067 20.42744 0.58553
0.04143 20.62318 0.58212
0.04219 20.50904 0.56168
0.04295 20.97767 0.55827
0.04371 20.69987 0.54919
0.04447 19.35662 0.54289
0.04523 19.65473 0.52941
0.04599 19.94964 0.51623
0.04675 19.19247 0.50501
0.04751 18.74166 0.50649
0.04827 18.62669 0.50164
0.04903 18.83240 0.49680
0.04979 18.90591 0.49461
0.05055 18.70916 0.47609
0.05131 18.00888 0.48616
0.05207 18.31692 0.46716
0.05283 17.81634 0.47495
0.05359 17.40768 0.47427
0.05435 17.56010 0.46634
0.05511 17.50606 0.46508
0.05587 17.70311 0.44890
0.05663 16.40583 0.45149
0.05739 16.78598 0.43724
0.05815 16.61519 0.44110
0.05891 16.76869 0.43552
0.05967 16.15794 0.43205
0.06043 16.59431 0.42340
0.06119 15.19397 0.42927
0.06195 15.79254 0.43384
0.06271 15.05904 0.40818
0.06347 15.49149 0.40826
0.06423 15.13139 0.42015
0.06499 15.41977 0.41057
0.06575 14.85865 0.41266
0.06651 14.63922 0.39651
0.06727 14.40564 0.40149
0.06803 13.91811 0.39404
0.06879 13.76365 0.39419
0.06955 13.95688 0.38777
0.07031 14.02843 0.37420
0.07107 13.41790 0.38610
0.07183 13.47525 0.37455
0.07259 13.13527 0.36659
0.07335 12.77258 0.36722
0.07412 12.69138 0.37460
0.07488 12.40171 0.36935
0.07564 12.61166 0.35924
0.07640 12.14647 0.35193
0.07716 12.24537 0.35785
0.07792 11.85846 0.34991
0.07868 11.82990 0.35912
0.07944 11.53162 0.34597
0.08020 11.27287 0.34615
0.08096 10.99762 0.35034
0.08172 11.16366 0.35299
0.08248 11.04108 0.34385
0.08324 10.54021 0.33503
0.08400 10.84046 0.34865
0.08476 10.18397 0.34594
0.08552 9.74435 0.35373
0.08628 9.25862 0.36320
0.08704 10.28459 0.35638
0.08780 9.68330 0.36497
0.08856 9.87689 0.36469
0.08932 9.21674 0.36848
0.09008 9.26432 0.35776
0.09084 9.23020 0.37588
0.09160 8.78294 0.37063
0.09236 8.84794 0.37363
0.09312 8.26883 0.37566
0.09388 8.74278 0.38073
0.09464 8.32553 0.37442
0.09540 7.97388 0.36021
0.09616 7.86976 0.36084
0.09692 8.46315 0.35055
0.09768 7.92718 0.35579
0.09844 7.65169 0.35738
0.09920 7.60663 0.36127
0.09996 7.63629 0.34718
0.10072 7.66160 0.34525
0.10148 7.61275 0.33784
0.10224 7.15831 0.32739
0.10300 6.90568 0.32968
0.10376 6.64006 0.32167
0.10452 6.77143 0.31842
0.10528 6.41624 0.31537
0.10604 6.74238 0.30415
0.10680 6.36199 0.31227
0.10756 6.75181 0.30425
0.10832 6.33298 0.30266
0.10908 6.23867 0.30347
0.10984 5.89141 0.30228
0.11060 6.29008 0.30829
0.11136 5.96280 0.29532
0.11212 5.88988 0.30084
0.11288 5.71927 0.29849
0.11364 5.53858 0.28638
0.11440 5.52733 0.29592
0.11516 5.19498 0.28983
0.11592 5.39964 0.28225
0.11668 5.25106 0.28987
0.11744 5.06310 0.28035
0.11820 5.19577 0.28139
0.11896 5.05142 0.27958
0.11972 4.83489 0.27835
0.12048 4.91434 0.27954
0.12124 4.86238 0.27386
0.12200 4.73015 0.27180
0.12276 4.45642 0.27895
0.12352 4.25644 0.26932
0.12428 4.46661 0.26746
0.12504 4.28655 0.26600
0.12580 4.00034 0.26550
0.12656 4.23233 0.26558
0.12732 3.99784 0.26109
0.12808 4.16413 0.25394
0.12884 4.19501 0.25257
0.12960 4.06625 0.25763
0.13036 3.95791 0.25085
0.13112 3.69982 0.25440
0.13188 3.61640 0.25187
0.13264 3.50297 0.24865
0.13340 3.35985 0.24867
0.13416 3.38074 0.24563
0.13492 3.14421 0.24079
0.13568 3.27871 0.24269
0.13644 3.53070 0.24718
0.13720 3.11555 0.24105
0.13796 3.26500 0.23935
0.13873 3.00802 0.23858
0.13949 2.78608 0.24027
0.14025 2.79623 0.23704
0.14101 2.97806 0.24148
0.14177 3.08483 0.23544
0.14253 2.64164 0.23950
0.14329 2.74759 0.23218
0.14405 2.93219 0.23165
0.14481 2.52540 0.23443
0.14557 2.91960 0.22983
0.14633 2.52609 0.23176
0.14709 2.68344 0.23008
0.14785 2.51139 0.22701
0.14861 2.53051 0.22624
0.14937 2.46672 0.22497
0.15013 2.52129 0.22498
0.15089 2.14654 0.22366
0.15165 2.51159 0.22304
0.15241 2.13562 0.22563
0.15317 2.75022 0.22023
0.15393 2.05378 0.22174
0.15469 1.96495 0.22154
0.15545 1.99720 0.21914
0.15621 2.21003 0.21859
0.15697 2.04070 0.22060
0.15773 2.09006 0.21553
0.15849 1.61374 0.21633
0.15925 1.84497 0.21650
0.16001 2.10656 0.21406
0.16077 1.99442 0.21344
0.16153 1.73613 0.21439
0.16229 1.79872 0.20972
0.16305 1.74252 0.20940
0.16381 1.73882 0.20789
0.16457 1.65050 0.20834
0.16533 1.60396 0.20845
0.16609 1.70593 0.20702
0.16685 1.62225 0.20662
0.16761 1.68729 0.20398
0.16837 1.57468 0.20762
0.16913 1.90180 0.20479
0.16989 1.65988 0.20482
0.17065 1.62235 0.20161
0.17141 1.43190 0.20632
0.17217 1.29994 0.20332
0.17293 1.54870 0.20293
0.17369 1.33467 0.19957
0.17445 1.54936 0.20481
0.17521 1.59639 0.20575
0.17597 1.22657 0.20430
0.17673 1.43962 0.20671
0.17749 1.10219 0.21083
0.17825 1.40554 0.21237
0.17901 1.18768 0.21315
0.17977 1.26349 0.21304
0.18053 1.51832 0.21178
0.18129 1.47108 0.21397
0.18205 0.97680 0.21591
0.18281 0.77175 0.21694
0.18357 1.25125 0.21698
0.18433 0.96429 0.21899
0.18509 1.11129 0.21615
0.18585 1.15805 0.21736
0.18661 0.87763 0.22107
0.18737 1.34320 0.22296
0.18813 0.99829 0.21956
0.18889 1.22695 0.21968
0.18965 1.20929 0.22437
0.19041 1.07007 0.22219
0.19117 1.12921 0.22457
0.19193 0.93386 0.22552
0.19269 1.07734 0.22155
0.19345 0.72530 0.22891
0.19421 0.98038 0.22348
0.19497 1.06984 0.22593
0.19573 0.87579 0.22365
0.19649 1.05668 0.22491
0.19725 0.80784 0.22531
0.19801 0.60106 0.22774
0.19877 0.78982 0.22803
0.19953 0.91448 0.22493
0.20029 0.75729 0.22849
0.20105 0.84214 0.22694
0.20181 0.74240 0.22694
0.20257 0.88537 0.22308
0.20333 0.91522 0.22314
0.20409 1.01372 0.22634
0.20485 0.84796 0.22691
0.20561 0.76949 0.22987
0.20637 1.12624 0.22657
0.20713 0.54848 0.22754
0.20789 0.78789 0.22625
0.20865 0.87422 0.22686
0.20941 0.53744 0.22909
0.21017 0.43555 0.22558
0.21093 0.66542 0.22739
0.21169 0.72396 0.23121
0.21245 0.69512 0.22557
0.21321 0.85158 0.22353
0.21397 0.78376 0.22613
0.21473 0.54520 0.22471
0.21549 0.70217 0.22342
0.21625 0.65380 0.23010
0.21701 0.72491 0.22419
0.21777 1.06912 0.22754
0.21853 0.83496 0.22760
0.21929 0.89407 0.22506
0.22005 0.81065 0.22577
0.22081 1.01172 0.22314
0.22157 0.79022 0.22385
0.22233 0.92781 0.22015
0.22309 0.54262 0.22537
0.22385 0.51871 0.22369
0.22461 0.84378 0.21918
0.22537 0.57064 0.22041
0.22613 0.70894 0.21675
0.22689 0.74427 0.21801
0.22765 0.44048 0.21938
0.22841 1.06657 0.21156
0.22917 0.77348 0.21271
0.22993 0.94556 0.21583
0.23069 0.71706 0.21275
0.23145 0.58221 0.21337
0.23221 0.80234 0.21203
0.23297 0.70126 0.20905
0.23373 0.74094 0.20873
0.23449 0.52000 0.21131
0.23525 0.60176 0.20973
0.23601 0.69185 0.20881
0.23677 0.73806 0.21033
0.23753 0.72245 0.20741
0.23829 0.77273 0.20773
0.23905 0.64593 0.20435
0.23981 0.78983 0.20350
0.24057 0.61936 0.20443
0.24133 0.71026 0.20338
0.24209 0.77102 0.20724
0.24285 0.83905 0.20026
0.24361 0.68156 0.20095
0.24437 0.74664 0.20301
0.24513 0.36336 0.20091
0.24589 0.71014 0.20175
0.24665 0.53397 0.19757
0.24741 0.67343 0.19802
0.24817 0.65282 0.19682
0.24893 0.68571 0.19828
0.24969 0.84281 0.19868
0.25045 0.67808 0.19550
0.25121 0.65855 0.19602
0.25197 0.33023 0.19896
0.25273 0.70273 0.19676
0.25349 0.53734 0.18786
0.25425 0.75719 0.19313
0.25501 0.80493 0.19298
0.25577 0.57803 0.19181
0.25653 0.52852 0.19144
0.25729 0.45492 0.19250
0.25805 0.84572 0.19047
0.25881 0.60481 0.19164
0.25957 0.54157 0.18923
0.26033 0.68709 0.18620
0.26109 0.60847 0.18660
0.26185 0.67464 0.18880
0.26261 0.65876 0.18732
0.26337 0.63157 0.18715
0.26413 0.62843 0.18565
0.26489 0.61122 0.18490
0.26565 0.74955 0.18563
0.26641 0.26731 0.18393
0.26717 0.68421 0.18494
0.26793 0.79882 0.18413
0.26869 0.55561 0.18508
0.26945 0.68245 0.18116
0.27021 0.82573 0.18171
0.27097 0.53696 0.18004
0.27172 0.70892 0.18431
0.27248 0.51369 0.17929
0.27324 0.51867 0.17853
0.27400 0.60547 0.18142
0.27476 0.55292 0.18030
0.27552 0.42074 0.17990
0.27628 0.64606 0.17818
0.27704 0.60879 0.17981
0.27780 0.79086 0.17841
0.27856 0.75420 0.17830
0.27932 0.47817 0.17732
0.28008 0.63608 0.17637
0.28084 0.46190 0.17457
0.28160 0.53566 0.17623
0.28236 0.56648 0.17623
0.28312 0.55963 0.17775
0.28388 0.75287 0.17446
0.28464 0.74971 0.17280
0.28540 0.65153 0.17452
0.28616 0.39148 0.17400
0.28692 0.68205 0.17698
0.28768 0.53203 0.17565
0.28844 0.48829 0.17850
0.28920 0.57691 0.17540
0.28996 0.81392 0.17758
0.29072 0.61235 0.17485
0.29148 0.39044 0.17391
0.29224 0.52549 0.17511
0.29300 0.38431 0.17586
0.29376 0.64211 0.17641
0.29452 0.59716 0.17855
0.29528 0.65185 0.17795
0.29604 0.56771 0.17592
0.29680 0.50255 0.17617
0.29756 0.71752 0.17615
0.29832 0.44727 0.17666
0.29908 0.50350 0.17449
0.29984 0.74089 0.17601
0.30060 0.93164 0.17655
0.30136 0.46544 0.17649
0.30212 0.50691 0.17529
0.30288 0.39189 0.17574
0.30364 0.49783 0.17260
0.30440 0.66292 0.17371
0.30516 0.29233 0.17509
0.30592 0.43513 0.17781
0.30668 0.60659 0.17617
0.30744 0.52263 0.17864
0.30820 0.50148 0.17743
0.30896 0.35986 0.17697
0.30972 0.51126 0.18015
0.31048 0.36412 0.17909
0.31124 0.40795 0.17726
0.31200 0.53328 0.18047
0.31276 0.61976 0.17967
0.31352 0.40723 0.17801
0.31428 0.55299 0.18039
0.31504 0.45172 0.17721
0.31580 0.42645 0.17704
0.31656 0.27920 0.18047
0.31732 0.37953 0.17984
0.31808 0.62098 0.18165
0.31883 0.31145 0.18233
0.31959 0.47660 0.18310
0.32035 0.41182 0.18205
0.32111 0.41682 0.18365
0.32187 0.54319 0.18463
0.32263 0.58696 0.18451
0.32339 0.63686 0.18577
0.32415 0.31086 0.18832
0.32491 0.46203 0.18659
0.32567 0.60601 0.18571
0.32643 0.58876 0.18491
0.32719 0.38222 0.19058
0.32795 0.15595 0.18666
0.32871 0.54131 0.18863
0.32947 0.35117 0.18605
0.33023 0.68842 0.18794
0.33099 0.64240 0.18462
0.33175 0.27081 0.18571
0.33251 0.37160 0.18849
0.33327 0.27197 0.19223
0.33403 0.37883 0.18926
0.33479 0.52340 0.19078
0.33555 0.46246 0.19012
0.33631 0.48618 0.19161
0.33707 0.49157 0.19046
0.33783 0.52541 0.18901
0.33859 0.41736 0.18840
0.33935 0.46714 0.18872
0.34011 0.51183 0.19017
0.34087 0.44532 0.19324
0.34163 0.55437 0.18920
0.34239 0.63074 0.19230
0.34315 0.34877 0.19521
0.34391 0.25911 0.19181
0.34467 0.55675 0.19465
0.34543 0.31836 0.19421
0.34619 0.29450 0.19152
0.34695 0.40933 0.19513
0.34771 0.16662 0.19413
0.34847 0.25215 0.19455
0.34922 0.31056 0.19184
0.34998 0.40982 0.19001
0.35074 0.18304 0.18849
0.35150 0.75237 0.18334
0.35226 0.64532 0.18467
0.35302 0.59246 0.18105
0.35378 0.63661 0.18508
0.35454 0.18446 0.18609
0.35530 0.34421 0.18659
0.35606 0.58108 0.18592
0.35682 0.55735 0.18583
0.35758 0.68171 0.18666
0.35834 0.29838 0.18908
0.35910 0.56298 0.18980
0.35986 0.21813 0.18762
0.36062 0.42906 0.18660
0.36138 0.50188 0.18918
0.36214 0.46915 0.18875
0.36290 0.34081 0.19166
0.36366 0.46889 0.19172
0.36442 0.57376 0.19097
0.36518 0.40622 0.18789
0.36594 0.36404 0.19018
0.36670 0.28929 0.19263
0.36746 0.46646 0.19270
0.36822 0.56486 0.19215
0.36898 0.53036 0.19333
0.36974 0.33397 0.19212
0.37050 0.19932 0.19616
0.37126 0.33574 0.19395
0.37202 0.42795 0.20063
0.37277 0.59888 0.19917
0.37353 0.40952 0.19645
0.37429 0.28675 0.20039
0.37505 0.43926 0.19949
0.37581 0.37894 0.20400
0.37657 0.14656 0.20710
0.37733 0.49873 0.20521
0.37809 0.38067 0.20586
0.37885 0.36263 0.20387
0.37961 0.57110 0.21254
0.38037 0.38700 0.20669
0.38113 0.30469 0.20914
0.38189 0.58998 0.21451
0.38265 0.61746 0.21226
0.38341 0.27436 0.21414
0.38417 0.31047 0.21698
0.38493 0.31071 0.22018
0.38569 0.13757 0.21961
0.38645 0.37677 0.22341
0.38721 0.42443 0.23080
0.38797 0.13461 0.22242
0.38873 0.09768 0.22617
0.38949 0.02380 0.22785
0.39025 0.26557 0.22797
0.39101 0.18802 0.23052
0.39177 0.28313 0.23383
0.39252 0.60955 0.23187
0.39328 0.33749 0.23476
0.39404 0.59647 0.23518
0.39480 0.29469 0.23870
0.39556 0.25832 0.24177
0.39632 0.23082 0.24165
0.39708 0.28585 0.23969
0.39784 0.27491 0.24421
0.39860 0.36816 0.25064
0.39936 0.46237 0.24862
0.40012 0.47250 0.24752
0.40088 0.36805 0.25271
0.40164 0.41213 0.25184
0.40240 0.24745 0.25407
0.40316 0.46683 0.25598
0.40392 0.46014 0.26047
0.40468 0.58856 9.83211
0.40544 0.29204 0.26387
0.40620 0.53823 0.25795
0.40696 0.27313 0.25689
0.40772 0.25668 0.26671
0.40848 0.25633 0.26462
0.40924 0.64889 0.26423
0.40999 0.47592 0.27139
0.41075 0.34346 0.26650
0.41151 0.21531 0.26387
0.41227 0.02568 0.26618
0.41303 0.80224 0.26207
0.41379 0.21736 0.27425
0.41455 0.28477 0.27817
0.41531 0.36316 0.26900
0.41607 0.27129 0.27841
0.41683 0.29361 0.27667
0.41759 0.42162 0.27607
0.41835 0.01712 0.28473
0.41911 0.07868 0.27756
0.41987 0.22425 0.28095
0.42063 0.46736 0.27705
0.42139 0.53638 0.28953
0.42215 0.02474 0.29052
0.42291 0.67124 0.29273
0.42367 0.19091 0.29083
0.42443 0.68448 0.28814
0.42519 0.37310 0.29784
0.42594 0.15218 0.29855
0.42670 -0.01789 0.29549
0.42746 0.00620 0.29291
0.42822 0.03946 0.31079
0.42898 0.48823 0.30736
0.42974 -0.01939 0.32276
0.43050 0.51419 0.31159
0.43126 0.35664 0.32619
0.43202 0.60686 0.32655
0.43278 0.30187 0.32505
0.43354 0.03554 0.32408
0.43430 0.67208 0.33777
0.43506 0.42291 0.34153
