# Supplementary material for: Hallucination of closed repeat proteins containing central pockets
Source: Nat Struct Mol Biol. 2023 Sep 28;30(11):1755–60. doi: 10.1038/s41594-023-01112-6 (PMC10643118; doi:10.1038/s41594-023-01112-6)
Supplement: Supplementary file 4 — Small-angle X-ray scattering raw data. [file 41594_2023_1112_MOESM4_ESM.tar › SAXS_submit/D8/C3_results/Buffer1/C3_high_D8_snap_00025.sub.1.dat]

0.01026 24.32768 106.24096
0.01102 29.63925 109.64381
0.01178 25.67117 65.28816
0.01254 26.24084 38.84763
0.01330 32.43258 23.96860
0.01406 28.11719 14.37522
0.01482 25.59141 8.52580
0.01558 27.81895 6.89006
0.01634 26.39078 5.15233
0.01710 27.03514 3.68311
0.01786 25.75617 2.31282
0.01862 26.24215 1.98923
0.01938 25.76092 1.47978
0.02014 26.62521 1.40447
0.02090 25.58156 1.26780
0.02166 26.41564 1.14330
0.02242 27.52631 1.05853
0.02318 24.53630 1.02888
0.02395 24.49991 1.01421
0.02471 24.98181 0.95098
0.02547 24.79771 0.92162
0.02623 23.65356 0.87097
0.02699 24.25527 0.86811
0.02775 23.57758 0.84090
0.02851 23.63937 0.83996
0.02927 22.70648 0.77588
0.03003 23.25634 0.78089
0.03079 23.55748 0.74730
0.03155 23.24799 0.74159
0.03231 22.20457 0.71578
0.03307 22.48984 0.68140
0.03383 22.07238 0.66930
0.03459 21.86237 0.66629
0.03535 22.06909 0.66153
0.03611 23.20443 0.66142
0.03687 23.52131 0.63165
0.03763 21.10644 0.61492
0.03839 21.55356 0.60153
0.03915 21.33591 0.60964
0.03991 21.12771 0.58523
0.04067 21.01742 0.58794
0.04143 20.56505 0.57671
0.04219 21.04948 0.55795
0.04295 20.04355 0.56251
0.04371 20.39180 0.54345
0.04447 19.89144 0.55276
0.04523 19.76081 0.53557
0.04599 19.45113 0.52030
0.04675 19.65749 0.51242
0.04751 19.08643 0.50457
0.04827 19.22942 0.51192
0.04903 18.61097 0.49972
0.04979 18.70332 0.48936
0.05055 18.31751 0.50125
0.05131 18.25083 0.47893
0.05207 19.00573 0.47116
0.05283 17.17806 0.48081
0.05359 17.70640 0.46250
0.05435 17.32467 0.46722
0.05511 17.19167 0.46701
0.05587 17.15361 0.44747
0.05663 16.74730 0.45427
0.05739 16.13495 0.44266
0.05815 17.19945 0.44584
0.05891 16.55086 0.43033
0.05967 16.60706 0.44402
0.06043 15.92243 0.43422
0.06119 15.70624 0.42935
0.06195 15.67814 0.42120
0.06271 15.27140 0.41319
0.06347 15.17575 0.40717
0.06423 14.86561 0.40731
0.06499 14.80982 0.40123
0.06575 14.31263 0.41687
0.06651 14.07032 0.39344
0.06727 14.45828 0.40115
0.06803 14.02412 0.39560
0.06879 13.77158 0.39635
0.06955 13.79094 0.38680
0.07031 13.72293 0.38749
0.07107 13.52622 0.37780
0.07183 12.97387 0.37505
0.07259 12.95180 0.38250
0.07335 12.93888 0.37575
0.07412 12.78891 0.37207
0.07488 12.07470 0.36356
0.07564 12.19980 0.36586
0.07640 11.98712 0.35812
0.07716 11.70431 0.36714
0.07792 11.91495 0.35118
0.07868 11.57564 0.35744
0.07944 11.22462 0.34684
0.08020 11.16762 0.34427
0.08096 11.49273 0.34587
0.08172 11.04933 0.35011
0.08248 10.84947 0.34092
0.08324 10.76660 0.34272
0.08400 10.23614 0.34318
0.08476 10.17524 0.35399
0.08552 10.22322 0.35224
0.08628 10.01295 0.35533
0.08704 9.76262 0.35872
0.08780 9.74658 0.35850
0.08856 9.46858 0.36373
0.08932 8.82215 0.36849
0.09008 8.46139 0.36351
0.09084 9.21284 0.36287
0.09160 8.73637 0.36851
0.09236 9.26500 0.37622
0.09312 8.61554 0.36182
0.09388 8.43901 0.37810
0.09464 8.01624 0.36794
0.09540 8.18046 0.36263
0.09616 8.06171 0.36281
0.09692 8.12034 0.34817
0.09768 7.99128 0.35782
0.09844 7.49152 0.36536
0.09920 7.92099 0.36303
0.09996 7.80943 0.35082
0.10072 7.18664 0.33369
0.10148 7.52122 0.33802
0.10224 7.07035 0.33188
0.10300 6.87330 0.31878
0.10376 7.14513 0.32163
0.10452 7.23334 0.31439
0.10528 6.71613 0.31618
0.10604 6.65324 0.30931
0.10680 6.54862 0.31338
0.10756 6.83250 0.30659
0.10832 6.27179 0.30647
0.10908 6.10288 0.29538
0.10984 5.87641 0.29939
0.11060 6.26474 0.30061
0.11136 6.12475 0.30331
0.11212 5.67573 0.30778
0.11288 5.66856 0.29257
0.11364 5.80075 0.29194
0.11440 5.38730 0.28899
0.11516 5.41115 0.29224
0.11592 5.03628 0.28466
0.11668 5.17416 0.28761
0.11744 5.47073 0.28346
0.11820 4.93809 0.28190
0.11896 5.14389 0.27821
0.11972 4.70837 0.27626
0.12048 4.43792 0.27575
0.12124 4.24710 0.27026
0.12200 4.33633 0.27021
0.12276 4.17908 0.26750
0.12352 4.54554 0.27084
0.12428 4.52966 0.27317
0.12504 4.31813 0.26656
0.12580 4.22121 0.26806
0.12656 4.24468 0.25716
0.12732 4.04916 0.25914
0.12808 4.13500 0.25827
0.12884 3.95290 0.26090
0.12960 4.07035 0.25924
0.13036 3.85987 0.25444
0.13112 3.88310 0.25342
0.13188 3.39147 0.25145
0.13264 3.34724 0.25405
0.13340 3.49073 0.24567
0.13416 3.46750 0.24792
0.13492 3.27959 0.24692
0.13568 3.63086 0.23905
0.13644 3.44882 0.24288
0.13720 3.49902 0.23822
0.13796 3.13334 0.24032
0.13873 3.11595 0.24008
0.13949 2.85912 0.23497
0.14025 3.13238 0.23544
0.14101 2.98472 0.23893
0.14177 3.06638 0.23538
0.14253 2.59383 0.23767
0.14329 2.83776 0.23435
0.14405 2.86867 0.23274
0.14481 2.78476 0.23097
0.14557 2.76850 0.23020
0.14633 2.70847 0.23111
0.14709 2.26836 0.22753
0.14785 2.47245 0.22790
0.14861 2.46852 0.22914
0.14937 2.25942 0.23000
0.15013 2.46675 0.22410
0.15089 2.44263 0.22157
0.15165 2.31855 0.22681
0.15241 2.12538 0.22235
0.15317 2.22671 0.22558
0.15393 2.09713 0.22510
0.15469 2.07748 0.21871
0.15545 2.13437 0.21874
0.15621 1.64693 0.21928
0.15697 1.80613 0.21925
0.15773 2.20840 0.21424
0.15849 2.21743 0.21711
0.15925 2.04219 0.21409
0.16001 1.73845 0.21661
0.16077 1.91959 0.21665
0.16153 1.70325 0.21252
0.16229 1.58500 0.21326
0.16305 1.82735 0.21017
0.16381 1.57879 0.20743
0.16457 1.75952 0.20862
0.16533 1.82547 0.20991
0.16609 1.75682 0.20605
0.16685 1.67319 0.20832
0.16761 1.69101 0.20705
0.16837 1.56221 0.20642
0.16913 1.69844 0.20663
0.16989 1.63269 0.20144
0.17065 1.54502 0.20720
0.17141 1.59689 0.20358
0.17217 1.62628 0.20495
0.17293 1.44198 0.20218
0.17369 1.22668 0.20112
0.17445 1.25159 0.20446
0.17521 1.58830 0.20404
0.17597 1.40559 0.20579
0.17673 1.04099 0.20767
0.17749 1.52890 0.21171
0.17825 1.22786 0.20922
0.17901 1.23588 0.20896
0.17977 1.22755 0.21361
0.18053 1.29756 0.21452
0.18129 1.35348 0.21529
0.18205 1.07722 0.21678
0.18281 1.23418 0.22013
0.18357 0.98169 0.21767
0.18433 1.13689 0.21949
0.18509 1.09264 0.22056
0.18585 1.02343 0.21687
0.18661 1.06444 0.22056
0.18737 0.99802 0.22440
0.18813 1.04548 0.21881
0.18889 1.07031 0.22503
0.18965 0.97403 0.22718
0.19041 0.92309 0.22082
0.19117 0.73495 0.22331
0.19193 0.98343 0.22386
0.19269 0.79806 0.22019
0.19345 0.96788 0.22368
0.19421 0.83692 0.22443
0.19497 0.88401 0.22251
0.19573 0.84933 0.22597
0.19649 1.01053 0.22583
0.19725 1.04039 0.22678
0.19801 0.87247 0.22566
0.19877 0.88235 0.22723
0.19953 0.88889 0.22640
0.20029 0.85121 0.22463
0.20105 1.00713 0.22380
0.20181 0.93850 0.22494
0.20257 0.72534 0.22546
0.20333 0.91572 0.22397
0.20409 0.70179 0.22539
0.20485 0.86476 0.22555
0.20561 0.58771 0.22680
0.20637 0.69346 0.22861
0.20713 0.61418 0.22599
0.20789 0.76366 0.22414
0.20865 1.22428 0.22695
0.20941 0.80682 0.22598
0.21017 0.98533 0.23279
0.21093 0.98552 0.22667
0.21169 1.06042 0.22979
0.21245 0.95822 0.22792
0.21321 0.87440 0.22626
0.21397 0.80233 0.22322
0.21473 0.52723 0.22737
0.21549 0.54457 0.22453
0.21625 0.48000 0.22107
0.21701 0.96950 0.22497
0.21777 0.85609 0.22867
0.21853 0.81179 0.22478
0.21929 0.94930 0.22818
0.22005 0.82007 0.22280
0.22081 0.62910 0.22785
0.22157 0.71030 0.22726
0.22233 0.63191 0.21924
0.22309 0.83382 0.22502
0.22385 0.60274 0.22327
0.22461 0.69035 0.22795
0.22537 0.52866 0.22070
0.22613 0.73350 0.21863
0.22689 0.74617 0.22038
0.22765 0.57215 0.21454
0.22841 0.56983 0.21131
0.22917 0.63296 0.21497
0.22993 0.81754 0.21509
0.23069 0.54537 0.21176
0.23145 0.95353 0.21473
0.23221 0.51084 0.21328
0.23297 0.67544 0.20805
0.23373 0.89951 0.21037
0.23449 0.62662 0.21214
0.23525 0.35703 0.20929
0.23601 0.76516 0.20902
0.23677 0.46415 0.20930
0.23753 0.77407 0.20747
0.23829 0.79820 0.20656
0.23905 0.45304 0.20807
0.23981 0.47141 0.20354
0.24057 0.65565 0.20173
0.24133 0.78622 0.20320
0.24209 0.89000 0.20086
0.24285 0.62704 0.20630
0.24361 0.75440 0.20097
0.24437 0.89904 0.20381
0.24513 0.52505 0.20229
0.24589 0.52308 0.19572
0.24665 0.63343 0.19538
0.24741 0.91976 0.19945
0.24817 0.59599 0.19886
0.24893 0.79434 0.19811
0.24969 0.83205 0.19756
0.25045 0.70583 0.19530
0.25121 0.79004 0.19634
0.25197 0.52730 0.19418
0.25273 0.78998 0.19244
0.25349 0.87665 0.19384
0.25425 0.56491 0.19210
0.25501 0.89848 0.19213
0.25577 0.59363 0.19269
0.25653 0.45315 0.19117
0.25729 0.56082 0.19040
0.25805 0.47356 0.18894
0.25881 0.38676 0.18654
0.25957 0.67470 0.19244
0.26033 0.66639 0.18903
0.26109 0.53373 0.18788
0.26185 0.47584 0.18545
0.26261 0.63699 0.18751
0.26337 0.49547 0.18682
0.26413 0.71664 0.18651
0.26489 0.66190 0.18606
0.26565 0.63097 0.18508
0.26641 0.70593 0.18473
0.26717 0.56164 0.18736
0.26793 0.68499 0.18416
0.26869 0.77781 0.18230
0.26945 0.70038 0.18499
0.27021 0.82742 0.18345
0.27097 0.82364 0.18393
0.27172 0.59764 0.18070
0.27248 0.77833 0.18171
0.27324 0.41963 0.18200
0.27400 0.62104 0.17932
0.27476 0.51481 0.17746
0.27552 0.61030 0.17891
0.27628 0.54175 0.17830
0.27704 0.34918 0.17932
0.27780 0.61689 0.17892
0.27856 0.75380 0.17614
0.27932 0.54481 0.17729
0.28008 0.44142 0.17683
0.28084 0.67469 0.17531
0.28160 0.48159 0.17792
0.28236 0.66093 0.17712
0.28312 0.53215 0.17671
0.28388 0.55875 0.17517
0.28464 0.51050 0.17291
0.28540 0.63000 0.17345
0.28616 0.63650 0.17517
0.28692 0.61552 0.17500
0.28768 0.43492 0.17242
0.28844 0.71530 0.17368
0.28920 0.62152 0.17417
0.28996 0.64554 0.17560
0.29072 0.75324 0.17213
0.29148 0.43563 0.17406
0.29224 0.61323 0.17726
0.29300 0.43337 0.17820
0.29376 0.59772 0.17746
0.29452 0.66335 0.17537
0.29528 0.34846 0.17729
0.29604 0.52676 0.17454
0.29680 0.76372 0.17459
0.29756 0.46519 0.17611
0.29832 0.33937 0.17866
0.29908 0.53867 0.17479
0.29984 0.49726 0.17514
0.30060 0.45623 0.17526
0.30136 0.38681 0.17356
0.30212 0.40168 0.17463
0.30288 0.66455 0.17371
0.30364 0.25975 0.17425
0.30440 0.66479 0.17308
0.30516 0.48335 0.17909
0.30592 0.59141 0.17743
0.30668 0.47052 0.17783
0.30744 0.44789 0.17729
0.30820 0.26929 0.17884
0.30896 0.67577 0.17812
0.30972 0.49964 0.17611
0.31048 0.65063 0.17949
0.31124 0.60002 0.17843
0.31200 0.48668 0.17943
0.31276 0.49922 0.17998
0.31352 0.20638 0.17809
0.31428 0.63416 0.17729
0.31504 0.53502 0.17749
0.31580 0.19824 0.17811
0.31656 0.34410 0.18055
0.31732 0.30743 0.17924
0.31808 0.40770 0.18175
0.31883 0.52163 0.17966
0.31959 0.35240 0.18545
0.32035 0.36777 0.18585
0.32111 0.52993 0.18485
0.32187 0.25964 0.18570
0.32263 0.45792 0.18543
0.32339 0.53098 0.18422
0.32415 0.47960 0.18428
0.32491 0.74116 0.18923
0.32567 0.46143 0.18482
0.32643 0.20649 0.18860
0.32719 0.46910 0.18668
0.32795 0.50146 0.18923
0.32871 0.44403 0.18525
0.32947 0.76231 0.18869
0.33023 0.50044 0.19120
0.33099 0.34593 0.18607
0.33175 0.37142 0.18943
0.33251 0.25196 0.18972
0.33327 0.47383 0.18808
0.33403 0.57746 0.18903
0.33479 0.29621 0.18874
0.33555 0.57193 0.19052
0.33631 0.44199 0.19212
0.33707 0.63663 0.18837
0.33783 0.56723 0.19149
0.33859 0.44698 0.19006
0.33935 0.50493 0.18888
0.34011 0.38319 0.19100
0.34087 0.64717 0.18831
0.34163 0.40013 0.19115
0.34239 0.48594 0.19109
0.34315 0.28111 0.19215
0.34391 0.52162 0.19072
0.34467 0.53949 0.19144
0.34543 0.45780 0.19009
0.34619 0.42870 0.19361
0.34695 0.36989 0.19343
0.34771 0.71837 0.19007
0.34847 0.38496 0.19546
0.34922 0.66593 0.19665
0.34998 0.36394 0.19275
0.35074 0.74115 0.18862
0.35150 0.54736 0.18728
0.35226 0.62234 0.18279
0.35302 0.54333 0.18290
0.35378 0.40513 0.18376
0.35454 0.31528 0.18757
0.35530 0.36979 0.18712
0.35606 0.50755 0.18410
0.35682 0.36007 0.18725
0.35758 0.41831 0.18723
0.35834 0.44574 0.18940
0.35910 0.37435 0.18911
0.35986 0.47626 0.18945
0.36062 0.36430 0.19040
0.36138 0.30429 0.18926
0.36214 0.29073 0.18754
0.36290 0.43777 0.18843
0.36366 0.52394 0.19046
0.36442 0.45001 0.18914
0.36518 0.26386 0.19007
0.36594 0.45986 0.19100
0.36670 0.52112 0.19100
0.36746 0.39170 0.18853
0.36822 0.59801 0.19742
0.36898 0.21053 0.19392
0.36974 0.51160 0.19318
0.37050 0.60259 0.19665
0.37126 0.23777 0.19576
0.37202 0.63055 0.19682
0.37277 0.39372 0.19856
0.37353 0.34610 0.20189
0.37429 0.27142 0.20226
0.37505 0.40537 0.20182
0.37581 0.37823 0.20475
0.37657 0.47652 0.20346
0.37733 0.40089 0.20727
0.37809 0.34822 0.20566
0.37885 0.40829 0.21001
0.37961 0.27964 0.20944
0.38037 0.52748 0.20796
0.38113 0.06096 0.20950
0.38189 0.49059 0.21067
0.38265 0.18916 0.21314
0.38341 0.22195 0.21889
0.38417 0.29563 0.21686
0.38493 0.45058 0.21674
0.38569 0.46123 0.21673
0.38645 0.52933 0.22222
0.38721 0.34450 0.22284
0.38797 0.48947 0.22828
0.38873 0.12918 0.22768
0.38949 0.36359 0.22514
0.39025 0.47835 0.22273
0.39101 0.54136 0.22940
0.39177 0.03235 0.23183
0.39252 0.22323 0.23266
0.39328 0.49898 0.23729
0.39404 0.57802 0.23590
0.39480 0.53525 0.24084
0.39556 0.74272 0.24181
0.39632 0.51573 0.24189
0.39708 0.55473 0.24454
0.39784 0.51810 0.24323
0.39860 0.33356 0.24423
0.39936 0.39065 0.24516
0.40012 0.08305 0.24770
0.40088 0.48752 0.24990
0.40164 0.52821 0.24676
0.40240 0.14006 0.25514
0.40316 -0.01671 0.25461
0.40392 0.54866 0.25530
0.40468 0.20404 9.70965
0.40544 0.56406 0.26187
0.40620 0.26050 0.26080
0.40696 -0.12555 0.25709
0.40772 0.39213 0.26340
0.40848 0.38494 0.26286
0.40924 0.05296 0.26465
0.40999 0.08112 0.26955
0.41075 0.45346 0.26604
0.41151 0.54017 0.27029
0.41227 0.69373 0.27018
0.41303 0.69531 0.27075
0.41379 0.34342 0.27244
0.41455 0.07716 0.27510
0.41531 0.49807 0.27612
0.41607 0.27778 0.27128
0.41683 0.19412 0.27347
0.41759 0.52235 0.28183
0.41835 0.52137 0.27735
0.41911 0.64527 0.27391
0.41987 0.42954 0.28605
0.42063 0.80989 0.27670
0.42139 0.32149 0.28126
0.42215 0.24378 0.29065
0.42291 0.31278 0.28920
0.42367 0.50523 0.29250
0.42443 0.30731 0.29250
0.42519 0.18701 0.29761
0.42594 0.34233 0.29901
0.42670 0.68619 0.29591
0.42746 0.59230 0.30307
0.42822 0.48745 0.30592
0.42898 0.02357 0.30505
0.42974 0.25112 0.31633
0.43050 0.50493 0.31628
0.43126 0.58682 0.31832
0.43202 0.21028 0.32842
0.43278 0.30455 0.33042
0.43354 0.23037 0.33355
0.43430 0.33009 0.33133
0.43506 0.29455 0.35113
