# Supplementary material for: Hallucination of closed repeat proteins containing central pockets
Source: Nat Struct Mol Biol. 2023 Sep 28;30(11):1755–60. doi: 10.1038/s41594-023-01112-6 (PMC10643118; doi:10.1038/s41594-023-01112-6)
Supplement: Supplementary file 4 — Small-angle X-ray scattering raw data. [file 41594_2023_1112_MOESM4_ESM.tar › SAXS_submit/D8/C3_results/Buffer1/C3_high_D8_snap_00026.sub.1.dat]

0.01026 29.29922 105.43740
0.01102 25.06202 108.78284
0.01178 31.28543 65.82209
0.01254 29.03866 39.09939
0.01330 29.55502 24.30056
0.01406 24.19835 14.24799
0.01482 28.10649 8.51986
0.01558 29.32018 6.50061
0.01634 25.77253 4.92854
0.01710 25.38404 3.48529
0.01786 27.49193 2.29491
0.01862 26.56037 1.89036
0.01938 25.80141 1.56276
0.02014 24.65748 1.35059
0.02090 25.84033 1.26310
0.02166 23.69120 1.16548
0.02242 24.31575 1.03618
0.02318 24.93763 1.06567
0.02395 23.68252 0.97677
0.02471 25.25404 0.91017
0.02547 24.68558 0.89531
0.02623 23.81193 0.90919
0.02699 25.16305 0.84764
0.02775 23.45892 0.85949
0.02851 24.59793 0.81983
0.02927 24.10839 0.80871
0.03003 23.50138 0.74510
0.03079 22.83080 0.77453
0.03155 23.12136 0.72017
0.03231 23.19922 0.70905
0.03307 22.65108 0.70487
0.03383 22.55621 0.69959
0.03459 22.24966 0.65969
0.03535 22.61464 0.64803
0.03611 22.95455 0.66454
0.03687 22.33111 0.63977
0.03763 21.88227 0.60925
0.03839 20.81798 0.63814
0.03915 21.35293 0.57590
0.03991 21.35736 0.59868
0.04067 21.10914 0.59226
0.04143 21.80050 0.58308
0.04219 20.99765 0.58731
0.04295 20.78953 0.56614
0.04371 19.99464 0.54138
0.04447 20.46507 0.54059
0.04523 19.91567 0.54536
0.04599 20.26862 0.52551
0.04675 19.63653 0.51291
0.04751 19.41490 0.51424
0.04827 18.96993 0.51238
0.04903 19.18342 0.49530
0.04979 18.81092 0.49183
0.05055 19.50735 0.47794
0.05131 18.43180 0.48277
0.05207 18.74649 0.48355
0.05283 18.09492 0.47151
0.05359 17.61288 0.47088
0.05435 18.06367 0.46171
0.05511 17.89194 0.47160
0.05587 17.01587 0.46542
0.05663 17.18760 0.44237
0.05739 17.44759 0.44125
0.05815 17.11696 0.44705
0.05891 16.17101 0.42762
0.05967 16.46747 0.42240
0.06043 16.12615 0.43200
0.06119 16.04757 0.43243
0.06195 15.50323 0.42397
0.06271 15.10159 0.42239
0.06347 15.11244 0.41910
0.06423 15.12045 0.41091
0.06499 15.22826 0.40660
0.06575 15.07224 0.41197
0.06651 14.51829 0.39867
0.06727 14.22211 0.39851
0.06803 13.64753 0.39172
0.06879 14.44088 0.38867
0.06955 14.04851 0.37935
0.07031 13.47924 0.38036
0.07107 13.64404 0.37970
0.07183 13.64324 0.37073
0.07259 13.21345 0.37330
0.07335 13.04454 0.36201
0.07412 12.40781 0.37223
0.07488 12.93592 0.36421
0.07564 12.04143 0.36623
0.07640 11.73097 0.35588
0.07716 12.25816 0.36195
0.07792 11.64363 0.35755
0.07868 11.30428 0.35246
0.07944 11.41130 0.34475
0.08020 11.64895 0.34165
0.08096 11.41970 0.34604
0.08172 10.94857 0.34738
0.08248 10.79567 0.33558
0.08324 10.57809 0.34452
0.08400 10.44006 0.33865
0.08476 10.16102 0.34160
0.08552 10.39333 0.35319
0.08628 10.04335 0.35471
0.08704 10.02283 0.35622
0.08780 9.57322 0.35671
0.08856 9.65763 0.36404
0.08932 9.63199 0.36447
0.09008 9.33955 0.36914
0.09084 9.45494 0.36742
0.09160 9.22496 0.37065
0.09236 9.07016 0.36637
0.09312 8.36583 0.36805
0.09388 8.23056 0.37634
0.09464 8.65620 0.37228
0.09540 8.13927 0.36423
0.09616 8.04812 0.35642
0.09692 7.85587 0.34893
0.09768 7.54014 0.36278
0.09844 7.71137 0.36023
0.09920 7.76434 0.35501
0.09996 7.92898 0.34483
0.10072 7.53162 0.34306
0.10148 7.06732 0.33425
0.10224 6.77727 0.33080
0.10300 6.84393 0.32386
0.10376 6.88629 0.32122
0.10452 6.92171 0.32263
0.10528 6.70799 0.31441
0.10604 6.78324 0.31746
0.10680 6.67425 0.30487
0.10756 6.78925 0.30934
0.10832 6.30444 0.30168
0.10908 6.00458 0.29871
0.10984 5.95399 0.30279
0.11060 6.27490 0.30599
0.11136 6.15092 0.30064
0.11212 5.87544 0.29978
0.11288 5.72950 0.29768
0.11364 5.92343 0.29432
0.11440 5.48022 0.29108
0.11516 5.39118 0.28842
0.11592 5.41859 0.29176
0.11668 5.15442 0.28682
0.11744 5.24609 0.28038
0.11820 4.92793 0.28500
0.11896 5.40461 0.27635
0.11972 5.04284 0.27852
0.12048 4.74351 0.27564
0.12124 4.78889 0.26451
0.12200 4.73349 0.27311
0.12276 4.60669 0.26956
0.12352 4.70433 0.26969
0.12428 4.39593 0.26760
0.12504 4.35104 0.26641
0.12580 4.48466 0.26031
0.12656 4.46126 0.26446
0.12732 3.82774 0.25842
0.12808 4.06772 0.25769
0.12884 3.87457 0.25990
0.12960 4.34258 0.25558
0.13036 3.92508 0.25548
0.13112 3.72614 0.25218
0.13188 3.59360 0.25098
0.13264 3.38020 0.24934
0.13340 3.27756 0.24889
0.13416 3.21604 0.24692
0.13492 3.37603 0.24500
0.13568 3.33877 0.24412
0.13644 3.57818 0.24582
0.13720 2.95561 0.24319
0.13796 2.94911 0.23788
0.13873 3.24426 0.23838
0.13949 2.92826 0.23896
0.14025 3.22122 0.23633
0.14101 3.21619 0.23983
0.14177 2.78663 0.23731
0.14253 2.98026 0.23606
0.14329 2.60384 0.23301
0.14405 2.98779 0.23265
0.14481 3.24489 0.23738
0.14557 2.80303 0.23183
0.14633 2.53874 0.22774
0.14709 2.48453 0.23149
0.14785 2.41926 0.23058
0.14861 2.59566 0.22806
0.14937 2.38397 0.22917
0.15013 2.52244 0.22313
0.15089 2.59676 0.22287
0.15165 2.18344 0.22321
0.15241 2.45453 0.22525
0.15317 2.21653 0.22407
0.15393 2.04000 0.22123
0.15469 1.78851 0.22041
0.15545 2.10433 0.22086
0.15621 1.78152 0.21897
0.15697 2.09049 0.21651
0.15773 1.89665 0.21576
0.15849 1.94522 0.21550
0.15925 1.81137 0.21206
0.16001 1.90566 0.21358
0.16077 1.95115 0.21392
0.16153 1.81021 0.21046
0.16229 1.66419 0.21312
0.16305 2.02153 0.21037
0.16381 1.77309 0.21020
0.16457 1.82654 0.20966
0.16533 1.71106 0.20654
0.16609 1.82836 0.20963
0.16685 1.83042 0.20878
0.16761 1.91428 0.20474
0.16837 1.65339 0.20579
0.16913 1.60001 0.20482
0.16989 1.57873 0.20304
0.17065 1.31623 0.20312
0.17141 1.51125 0.20178
0.17217 1.51796 0.20279
0.17293 1.51219 0.20522
0.17369 1.87793 0.20484
0.17445 1.34466 0.20327
0.17521 1.30056 0.20622
0.17597 1.69874 0.20460
0.17673 1.20229 0.20564
0.17749 1.11739 0.21048
0.17825 1.40061 0.21118
0.17901 1.53545 0.21343
0.17977 1.24217 0.21442
0.18053 1.19840 0.21264
0.18129 1.39965 0.21974
0.18205 1.22332 0.21948
0.18281 0.84892 0.21753
0.18357 1.27172 0.21682
0.18433 1.16995 0.21662
0.18509 1.31112 0.21843
0.18585 1.27180 0.22432
0.18661 1.05372 0.21853
0.18737 0.87725 0.22326
0.18813 1.09961 0.22123
0.18889 0.93909 0.21896
0.18965 1.05346 0.21898
0.19041 0.80495 0.22438
0.19117 1.10228 0.22125
0.19193 0.88141 0.22627
0.19269 1.00136 0.22338
0.19345 1.09059 0.22650
0.19421 0.76987 0.22469
0.19497 1.04607 0.22229
0.19573 0.94862 0.22449
0.19649 1.07832 0.22793
0.19725 0.79360 0.23033
0.19801 0.76664 0.22655
0.19877 0.81382 0.22991
0.19953 1.00574 0.22617
0.20029 0.93192 0.22787
0.20105 0.80780 0.22724
0.20181 0.68227 0.22687
0.20257 1.01769 0.23045
0.20333 0.85329 0.22487
0.20409 0.77223 0.22560
0.20485 0.77137 0.22778
0.20561 1.14206 0.22655
0.20637 1.02210 0.22682
0.20713 0.97605 0.22916
0.20789 0.82894 0.22392
0.20865 0.70330 0.22661
0.20941 0.78627 0.22876
0.21017 0.60079 0.22671
0.21093 0.68217 0.22392
0.21169 0.66111 0.22650
0.21245 1.00067 0.22512
0.21321 0.72186 0.22798
0.21397 0.91024 0.22810
0.21473 0.82659 0.22801
0.21549 0.42715 0.22752
0.21625 0.46433 0.22804
0.21701 0.90616 0.22162
0.21777 0.81061 0.22583
0.21853 0.67903 0.22610
0.21929 0.79381 0.22852
0.22005 0.83135 0.22761
0.22081 0.96006 0.22632
0.22157 0.70658 0.22363
0.22233 0.72034 0.22782
0.22309 0.57917 0.22885
0.22385 0.60861 0.22125
0.22461 0.44530 0.21637
0.22537 1.09188 0.22203
0.22613 1.10604 0.22212
0.22689 0.78955 0.21584
0.22765 0.81946 0.21264
0.22841 1.05662 0.21562
0.22917 1.12230 0.21605
0.22993 0.62862 0.21801
0.23069 0.78912 0.21575
0.23145 0.71304 0.21097
0.23221 0.69891 0.21363
0.23297 0.55318 0.20887
0.23373 0.72590 0.20736
0.23449 0.63890 0.21079
0.23525 0.45238 0.20939
0.23601 0.80840 0.21103
0.23677 0.52418 0.20928
0.23753 0.38352 0.20445
0.23829 0.50198 0.20624
0.23905 0.78798 0.20230
0.23981 0.77960 0.20183
0.24057 0.66072 0.20369
0.24133 0.56056 0.20217
0.24209 0.54487 0.20249
0.24285 0.79043 0.20421
0.24361 0.67598 0.19945
0.24437 0.82950 0.19823
0.24513 0.77370 0.20189
0.24589 0.82917 0.19859
0.24665 0.77330 0.20149
0.24741 0.65847 0.20169
0.24817 0.70911 0.19676
0.24893 0.70358 0.19879
0.24969 0.77556 0.19676
0.25045 0.69819 0.19595
0.25121 0.35448 0.19648
0.25197 0.67115 0.19424
0.25273 0.63347 0.19235
0.25349 0.36470 0.19349
0.25425 0.59775 0.19140
0.25501 0.77898 0.19137
0.25577 0.72042 0.19378
0.25653 0.93131 0.19083
0.25729 0.31713 0.19020
0.25805 0.55656 0.18986
0.25881 0.74463 0.18828
0.25957 0.60858 0.18980
0.26033 0.44079 0.19012
0.26109 0.62145 0.18748
0.26185 0.53978 0.18763
0.26261 0.81295 0.18960
0.26337 0.58405 0.18564
0.26413 0.70165 0.18533
0.26489 0.55857 0.18562
0.26565 0.71236 0.18373
0.26641 0.75735 0.18461
0.26717 0.44721 0.18447
0.26793 0.91531 0.18190
0.26869 0.72187 0.18370
0.26945 0.63345 0.18167
0.27021 0.55705 0.18419
0.27097 0.58182 0.18235
0.27172 0.48594 0.18287
0.27248 0.59132 0.18100
0.27324 0.67210 0.18090
0.27400 0.45172 0.18032
0.27476 0.67543 0.18207
0.27552 0.72334 0.17883
0.27628 0.74263 0.17697
0.27704 0.69070 0.17849
0.27780 0.70913 0.17597
0.27856 0.71187 0.17567
0.27932 0.60460 0.17762
0.28008 0.57583 0.17513
0.28084 0.70163 0.17662
0.28160 0.56628 0.17700
0.28236 0.39819 0.17416
0.28312 0.68914 0.17763
0.28388 0.63381 0.17510
0.28464 0.48015 0.17484
0.28540 0.49331 0.17439
0.28616 0.65011 0.17465
0.28692 0.67390 0.17510
0.28768 0.64648 0.17470
0.28844 0.61838 0.17396
0.28920 0.62515 0.17480
0.28996 0.22319 0.17682
0.29072 0.42585 0.17639
0.29148 0.41343 0.17504
0.29224 0.52474 0.17557
0.29300 0.60564 0.17511
0.29376 0.52220 0.17564
0.29452 0.62118 0.17617
0.29528 0.81875 0.17330
0.29604 0.45519 0.17384
0.29680 0.54637 0.17640
0.29756 0.67633 0.17574
0.29832 0.45292 0.17817
0.29908 0.58807 0.17737
0.29984 0.54942 0.17677
0.30060 0.53350 0.17676
0.30136 0.61973 0.17591
0.30212 0.57276 0.17434
0.30288 0.36685 0.17631
0.30364 0.39992 0.17399
0.30440 0.56582 0.17513
0.30516 0.49157 0.17376
0.30592 0.38132 0.17662
0.30668 0.44235 0.17757
0.30744 0.69486 0.17802
0.30820 0.39096 0.17783
0.30896 0.53704 0.17722
0.30972 0.15422 0.17963
0.31048 0.41135 0.17891
0.31124 0.37276 0.17866
0.31200 0.25457 0.17865
0.31276 0.65865 0.17972
0.31352 0.43058 0.17926
0.31428 0.40249 0.17763
0.31504 0.54519 0.17633
0.31580 0.61823 0.17805
0.31656 0.44912 0.18132
0.31732 0.53049 0.18344
0.31808 0.58154 0.17908
0.31883 0.69757 0.18425
0.31959 0.30851 0.18106
0.32035 0.71542 0.18570
0.32111 0.46915 0.18716
0.32187 0.40103 0.18063
0.32263 0.38063 0.18556
0.32339 0.31985 0.18567
0.32415 0.69323 0.18909
0.32491 0.53435 0.18845
0.32567 0.48997 0.18839
0.32643 0.62776 0.18731
0.32719 0.49384 0.18856
0.32795 0.50051 0.18936
0.32871 0.34248 0.18856
0.32947 0.16246 0.18650
0.33023 0.30365 0.18564
0.33099 0.44891 0.18717
0.33175 0.50399 0.18822
0.33251 0.39009 0.18886
0.33327 0.59359 0.18882
0.33403 0.71536 0.18825
0.33479 0.44902 0.18962
0.33555 0.51060 0.18871
0.33631 0.69998 0.19057
0.33707 0.46671 0.18983
0.33783 0.24087 0.19054
0.33859 0.63798 0.19312
0.33935 0.44471 0.18995
0.34011 0.44482 0.18922
0.34087 0.38698 0.19037
0.34163 0.61810 0.19189
0.34239 0.17143 0.19032
0.34315 0.37695 0.19115
0.34391 0.20419 0.19063
0.34467 0.38407 0.19160
0.34543 0.43814 0.19261
0.34619 0.53487 0.19195
0.34695 0.40604 0.19258
0.34771 0.68081 0.19025
0.34847 0.26051 0.19639
0.34922 0.56794 0.19390
0.34998 0.62087 0.18828
0.35074 0.26024 0.18914
0.35150 0.40476 0.18326
0.35226 0.60782 0.18528
0.35302 0.64647 0.18507
0.35378 0.55273 0.18691
0.35454 0.39644 0.18413
0.35530 0.61860 0.18625
0.35606 0.48508 0.18710
0.35682 0.24922 0.18662
0.35758 0.63003 0.18980
0.35834 0.64341 0.18760
0.35910 0.54285 0.18479
0.35986 0.44273 0.19092
0.36062 0.14571 0.18676
0.36138 0.44975 0.19077
0.36214 0.47239 0.18751
0.36290 0.40911 0.18745
0.36366 0.22697 0.18716
0.36442 0.33081 0.18998
0.36518 0.50477 0.18869
0.36594 0.20070 0.19071
0.36670 0.29804 0.19057
0.36746 0.48718 0.19080
0.36822 0.46839 0.19244
0.36898 0.35986 0.19466
0.36974 0.24191 0.19616
0.37050 0.28228 0.19502
0.37126 0.23648 0.19610
0.37202 0.69241 0.19516
0.37277 0.34684 0.19723
0.37353 0.62255 0.19997
0.37429 0.44429 0.20266
0.37505 0.26190 0.20601
0.37581 0.14893 0.20372
0.37657 0.42987 0.20384
0.37733 0.40340 0.20690
0.37809 0.19174 0.20455
0.37885 0.45792 0.20615
0.37961 0.41716 0.20930
0.38037 0.41634 0.21105
0.38113 0.42162 0.21486
0.38189 0.37153 0.21248
0.38265 0.37023 0.21257
0.38341 0.51735 0.21827
0.38417 0.55540 0.21736
0.38493 0.48950 0.21756
0.38569 0.17741 0.21607
0.38645 0.48122 0.21463
0.38721 0.68787 0.24016
0.38797 0.24871 0.22838
0.38873 0.35421 0.22575
0.38949 0.30327 0.23007
0.39025 0.51466 0.23054
0.39101 0.37599 0.22887
0.39177 0.32134 0.22795
0.39252 0.30356 0.23380
0.39328 0.45533 0.23492
0.39404 0.23288 0.23884
0.39480 0.32852 0.23916
0.39556 0.56290 0.24062
0.39632 0.51640 0.24291
0.39708 0.37142 0.24317
0.39784 0.46738 0.24552
0.39860 0.41285 0.24613
0.39936 0.48025 0.24383
0.40012 0.81637 0.25368
0.40088 0.35179 0.25304
0.40164 0.38783 0.24695
0.40240 0.23184 0.25763
0.40316 0.47608 0.25445
0.40392 0.33289 0.26009
0.40468 0.25757 9.33080
0.40544 0.41519 0.25569
0.40620 0.43734 0.25955
0.40696 0.45324 0.26035
0.40772 0.13258 0.26639
0.40848 0.37225 0.26668
0.40924 0.55186 0.26321
0.40999 0.40691 0.26817
0.41075 0.34006 0.26737
0.41151 0.12587 0.26316
0.41227 0.62077 0.26551
0.41303 0.34184 0.26939
0.41379 0.69708 0.26868
0.41455 0.51121 0.27295
0.41531 0.79977 0.27063
0.41607 0.37003 0.27822
0.41683 0.43881 0.26923
0.41759 0.37680 0.27355
0.41835 -0.21772 0.27559
0.41911 0.54410 0.28202
0.41987 0.75727 0.28220
0.42063 0.18857 0.28092
0.42139 0.38342 0.28358
0.42215 0.55470 0.28697
0.42291 0.38606 0.28695
0.42367 0.26782 0.29277
0.42443 0.72472 0.28934
0.42519 0.26589 0.29788
0.42594 0.27302 0.29854
0.42670 0.34011 0.29960
0.42746 0.52400 0.30343
0.42822 0.40910 0.31060
0.42898 0.08753 0.30250
0.42974 0.64466 0.31155
0.43050 0.44947 0.31835
0.43126 -0.00369 0.32220
0.43202 0.27969 0.32837
0.43278 0.41178 0.32392
0.43354 0.12582 0.33714
0.43430 0.32344 0.33534
0.43506 0.02588 0.34481
