# Supplementary material for: Hallucination of closed repeat proteins containing central pockets
Source: Nat Struct Mol Biol. 2023 Sep 28;30(11):1755–60. doi: 10.1038/s41594-023-01112-6 (PMC10643118; doi:10.1038/s41594-023-01112-6)
Supplement: Supplementary file 4 — Small-angle X-ray scattering raw data. [file 41594_2023_1112_MOESM4_ESM.tar › SAXS_submit/D8/C3_results/Buffer1/C3_high_D8_snap_00027.sub.1.dat]

0.01026 26.83436 105.59422
0.01102 25.10634 107.39708
0.01178 25.52524 65.53475
0.01254 33.06660 38.61211
0.01330 28.33046 23.72904
0.01406 22.88228 14.15144
0.01482 23.28446 8.36845
0.01558 25.57051 6.86507
0.01634 26.53740 4.83115
0.01710 26.92142 3.56500
0.01786 27.49540 2.35297
0.01862 23.78943 1.97172
0.01938 28.23643 1.57878
0.02014 26.03638 1.38708
0.02090 25.07413 1.18816
0.02166 24.82022 1.16222
0.02242 24.84567 1.05691
0.02318 24.05153 1.01737
0.02395 25.30655 1.03457
0.02471 25.36705 0.90253
0.02547 23.60273 0.88067
0.02623 25.38935 0.86597
0.02699 25.35713 0.86785
0.02775 24.48679 0.82122
0.02851 24.71002 0.80516
0.02927 23.78646 0.78261
0.03003 22.90019 0.78895
0.03079 23.22911 0.75369
0.03155 23.42414 0.73349
0.03231 23.34110 0.73317
0.03307 22.75657 0.68971
0.03383 22.08653 0.68753
0.03459 22.43444 0.68492
0.03535 22.38225 0.65880
0.03611 22.67611 0.65920
0.03687 21.92676 0.62949
0.03763 21.63108 0.61985
0.03839 21.76247 0.61724
0.03915 21.55760 0.58112
0.03991 21.71119 0.58249
0.04067 21.22187 0.59187
0.04143 20.75987 0.58353
0.04219 20.50163 0.57068
0.04295 20.80530 0.54672
0.04371 20.77306 0.52839
0.04447 19.99700 0.51705
0.04523 20.15082 0.53918
0.04599 20.10603 0.51831
0.04675 19.54765 0.52154
0.04751 18.78881 0.50387
0.04827 19.78444 0.51299
0.04903 19.79549 0.50573
0.04979 18.53008 0.49089
0.05055 18.39330 0.48019
0.05131 18.76638 0.48236
0.05207 17.51221 0.48241
0.05283 17.84553 0.47207
0.05359 17.66788 0.46693
0.05435 18.53692 0.46735
0.05511 17.75200 0.45446
0.05587 17.04160 0.45221
0.05663 16.61775 0.45306
0.05739 17.08408 0.44906
0.05815 16.60632 0.45121
0.05891 16.49154 0.43110
0.05967 16.26596 0.43453
0.06043 15.71457 0.42994
0.06119 15.52229 0.43088
0.06195 15.55732 0.42937
0.06271 15.66329 0.41826
0.06347 14.97551 0.41245
0.06423 14.49967 0.41200
0.06499 14.89907 0.41112
0.06575 14.43988 0.41558
0.06651 14.83753 0.40308
0.06727 14.37047 0.39573
0.06803 14.06946 0.39506
0.06879 13.43667 0.38648
0.06955 13.37653 0.39576
0.07031 13.49320 0.38046
0.07107 13.27860 0.38111
0.07183 12.85330 0.37398
0.07259 12.87041 0.37640
0.07335 12.88032 0.36021
0.07412 12.93402 0.37460
0.07488 12.58254 0.36688
0.07564 12.46656 0.36790
0.07640 12.06309 0.36826
0.07716 12.40406 0.36163
0.07792 12.59569 0.35161
0.07868 11.89669 0.35084
0.07944 11.39761 0.34891
0.08020 11.31060 0.34694
0.08096 11.03586 0.34685
0.08172 11.09279 0.33333
0.08248 10.74430 0.33961
0.08324 10.40017 0.34439
0.08400 10.28520 0.34207
0.08476 10.33617 0.34380
0.08552 9.88301 0.35399
0.08628 10.69758 0.35412
0.08704 10.01245 0.36488
0.08780 9.58952 0.35965
0.08856 9.54304 0.36509
0.08932 9.45855 0.36888
0.09008 9.26026 0.36017
0.09084 9.01566 0.37235
0.09160 9.14036 0.37218
0.09236 9.04522 0.37553
0.09312 8.71353 0.36516
0.09388 8.39781 0.38064
0.09464 8.47336 0.37818
0.09540 8.19936 0.36983
0.09616 8.28880 0.36606
0.09692 8.51158 0.35048
0.09768 7.54502 0.36507
0.09844 7.94390 0.35595
0.09920 7.80553 0.35552
0.09996 7.71835 0.35260
0.10072 7.74939 0.33129
0.10148 7.27910 0.33440
0.10224 7.20371 0.33431
0.10300 6.85727 0.32994
0.10376 7.05888 0.32185
0.10452 6.70800 0.31635
0.10528 6.71447 0.31186
0.10604 6.86932 0.31374
0.10680 6.38572 0.31000
0.10756 6.70912 0.30915
0.10832 6.53791 0.30203
0.10908 6.44203 0.29977
0.10984 6.13863 0.30480
0.11060 5.97704 0.30822
0.11136 5.76349 0.29824
0.11212 6.08067 0.30242
0.11288 5.60294 0.29643
0.11364 5.38346 0.29817
0.11440 5.35429 0.28849
0.11516 5.47965 0.29094
0.11592 5.40468 0.28869
0.11668 5.29746 0.28312
0.11744 5.01354 0.28056
0.11820 4.90156 0.28444
0.11896 4.73067 0.27993
0.11972 4.91045 0.27652
0.12048 4.98437 0.27877
0.12124 4.69863 0.27411
0.12200 4.47776 0.27733
0.12276 4.69174 0.27112
0.12352 4.56636 0.26925
0.12428 4.29348 0.26954
0.12504 4.32753 0.26627
0.12580 4.18486 0.26395
0.12656 4.19103 0.26241
0.12732 4.17272 0.25768
0.12808 4.02304 0.26466
0.12884 3.86021 0.25753
0.12960 3.82464 0.25716
0.13036 3.58353 0.25554
0.13112 3.89414 0.25007
0.13188 3.87817 0.25184
0.13264 3.22546 0.24844
0.13340 3.60943 0.24570
0.13416 3.57895 0.24765
0.13492 3.68326 0.24325
0.13568 3.30409 0.24684
0.13644 3.04117 0.24513
0.13720 3.41164 0.24244
0.13796 3.05072 0.23889
0.13873 3.38892 0.24238
0.13949 2.95560 0.23943
0.14025 2.93241 0.23904
0.14101 2.90946 0.23820
0.14177 2.83203 0.23557
0.14253 3.09815 0.23992
0.14329 2.69853 0.23385
0.14405 2.64465 0.23172
0.14481 2.54339 0.23101
0.14557 2.72220 0.22640
0.14633 2.42102 0.23444
0.14709 2.55237 0.22600
0.14785 2.68266 0.22663
0.14861 2.23390 0.22799
0.14937 2.55147 0.22981
0.15013 2.23266 0.22639
0.15089 2.51535 0.22345
0.15165 2.39394 0.22525
0.15241 2.58689 0.22482
0.15317 2.30376 0.22316
0.15393 2.21254 0.22279
0.15469 2.16530 0.22173
0.15545 2.11589 0.21981
0.15621 2.04177 0.21910
0.15697 2.07506 0.21815
0.15773 2.20829 0.21483
0.15849 1.70258 0.21617
0.15925 1.97756 0.21529
0.16001 1.94149 0.21195
0.16077 1.95635 0.21720
0.16153 1.97521 0.21348
0.16229 1.75140 0.21288
0.16305 1.67590 0.20883
0.16381 1.66668 0.20926
0.16457 1.94824 0.21147
0.16533 1.91897 0.21128
0.16609 1.60312 0.20867
0.16685 1.76125 0.20800
0.16761 1.62120 0.20790
0.16837 1.72596 0.20670
0.16913 1.67762 0.20574
0.16989 1.74495 0.20283
0.17065 1.67847 0.19995
0.17141 1.30095 0.20411
0.17217 1.55088 0.20119
0.17293 1.35725 0.20180
0.17369 1.50955 0.20205
0.17445 1.35503 0.20343
0.17521 1.61418 0.20388
0.17597 1.48274 0.20551
0.17673 1.34246 0.20737
0.17749 1.37633 0.21456
0.17825 1.53174 0.21542
0.17901 1.42091 0.21711
0.17977 1.05182 0.21585
0.18053 1.24344 0.21318
0.18129 1.11916 0.21353
0.18205 1.46319 0.21591
0.18281 1.13692 0.21647
0.18357 1.01138 0.21768
0.18433 0.92664 0.21902
0.18509 1.13315 0.22114
0.18585 1.28492 0.21980
0.18661 1.00161 0.21871
0.18737 1.10930 0.22297
0.18813 0.63928 0.22134
0.18889 1.05429 0.21897
0.18965 1.14807 0.22036
0.19041 1.08382 0.22201
0.19117 0.98925 0.22272
0.19193 0.96716 0.22169
0.19269 0.64994 0.21993
0.19345 0.58263 0.22301
0.19421 1.04663 0.22329
0.19497 1.00413 0.22389
0.19573 0.76341 0.22504
0.19649 1.08662 0.23272
0.19725 0.85995 0.23255
0.19801 0.49687 0.22518
0.19877 0.80895 0.22685
0.19953 0.87976 0.22324
0.20029 0.75357 0.22573
0.20105 0.95352 0.22608
0.20181 1.04902 0.22464
0.20257 0.89514 0.22381
0.20333 1.02308 0.22515
0.20409 0.79571 0.22281
0.20485 1.05076 0.22610
0.20561 0.56231 0.22624
0.20637 0.86117 0.22781
0.20713 0.90150 0.22684
0.20789 1.17948 0.22567
0.20865 1.21403 0.22867
0.20941 0.68854 0.22772
0.21017 0.91378 0.23305
0.21093 0.78203 0.23148
0.21169 0.68901 0.22549
0.21245 0.67295 0.22675
0.21321 0.79091 0.22942
0.21397 0.70629 0.22412
0.21473 0.75641 0.22633
0.21549 1.18736 0.22604
0.21625 0.63337 0.22673
0.21701 0.52893 0.22446
0.21777 0.87387 0.22842
0.21853 0.63519 0.22764
0.21929 0.98502 0.22687
0.22005 1.06350 0.22415
0.22081 0.80755 0.22810
0.22157 0.84984 0.22671
0.22233 0.68896 0.22312
0.22309 0.90093 0.23162
0.22385 0.91665 0.22192
0.22461 0.74998 0.21894
0.22537 0.52535 0.21908
0.22613 0.79424 0.21902
0.22689 0.67284 0.21261
0.22765 0.77607 0.21603
0.22841 0.73701 0.21422
0.22917 0.48458 0.21593
0.22993 0.88620 0.21427
0.23069 0.73869 0.21433
0.23145 0.64807 0.21129
0.23221 0.74420 0.21516
0.23297 0.78502 0.20918
0.23373 0.72068 0.21055
0.23449 0.95835 0.21298
0.23525 0.62401 0.20980
0.23601 0.89066 0.21267
0.23677 0.56317 0.21069
0.23753 0.63030 0.20626
0.23829 0.47013 0.20585
0.23905 0.50228 0.20623
0.23981 0.49839 0.20477
0.24057 0.80643 0.20422
0.24133 0.50904 0.20284
0.24209 0.74470 0.20514
0.24285 0.68429 0.19998
0.24361 0.68845 0.20468
0.24437 0.60715 0.20030
0.24513 0.72988 0.20073
0.24589 0.79859 0.19912
0.24665 0.54796 0.19950
0.24741 0.94422 0.19695
0.24817 0.43384 0.20013
0.24893 0.57238 0.19778
0.24969 0.82977 0.19806
0.25045 0.74771 0.19431
0.25121 0.70785 0.19626
0.25197 0.67097 0.19499
0.25273 0.41044 0.19388
0.25349 0.87072 0.19274
0.25425 0.82575 0.19031
0.25501 0.56429 0.18996
0.25577 0.50973 0.19024
0.25653 0.42997 0.19211
0.25729 0.67728 0.19054
0.25805 0.62066 0.19297
0.25881 0.59928 0.18978
0.25957 0.78239 0.18821
0.26033 0.61497 0.19208
0.26109 0.60156 0.18884
0.26185 0.50091 0.18669
0.26261 0.38353 0.18592
0.26337 0.72926 0.18586
0.26413 0.70098 0.18689
0.26489 0.66264 0.18438
0.26565 0.50011 0.18555
0.26641 0.63184 0.18423
0.26717 0.68565 0.18652
0.26793 0.57743 0.18380
0.26869 0.68623 0.18581
0.26945 0.75883 0.18128
0.27021 0.68888 0.18246
0.27097 0.74246 0.17937
0.27172 0.62952 0.18352
0.27248 0.60452 0.17999
0.27324 0.65704 0.18162
0.27400 0.51663 0.17801
0.27476 0.49552 0.18088
0.27552 0.65759 0.17788
0.27628 0.56707 0.17862
0.27704 0.60285 0.17687
0.27780 0.63936 0.17814
0.27856 0.34205 0.17576
0.27932 0.70704 0.17673
0.28008 0.61495 0.17788
0.28084 0.58706 0.17805
0.28160 0.76244 0.17410
0.28236 0.65733 0.17744
0.28312 0.50884 0.17587
0.28388 0.69968 0.17525
0.28464 0.59232 0.17596
0.28540 0.67750 0.17410
0.28616 0.53954 0.17315
0.28692 0.67961 0.17622
0.28768 0.66212 0.17261
0.28844 0.49215 0.17590
0.28920 0.57731 0.17094
0.28996 0.46002 0.17390
0.29072 0.50702 0.17255
0.29148 0.37491 0.17252
0.29224 0.53212 0.17412
0.29300 0.57425 0.17673
0.29376 0.49395 0.17438
0.29452 0.36752 0.17344
0.29528 0.35507 0.17719
0.29604 0.63801 0.17524
0.29680 0.28250 0.17799
0.29756 0.56545 0.17495
0.29832 0.45770 0.17622
0.29908 0.56457 0.17759
0.29984 0.50052 0.17782
0.30060 0.68591 0.17644
0.30136 0.62268 0.17530
0.30212 0.57843 0.17290
0.30288 0.43429 0.17481
0.30364 0.49683 0.17421
0.30440 0.47469 0.17670
0.30516 0.65914 0.17447
0.30592 0.26248 0.17954
0.30668 0.59649 0.17642
0.30744 0.40085 0.17753
0.30820 0.28091 0.17827
0.30896 0.58639 0.17648
0.30972 0.52163 0.17948
0.31048 0.61284 0.18023
0.31124 0.68332 0.17799
0.31200 0.37021 0.18046
0.31276 0.68065 0.17914
0.31352 0.65910 0.17885
0.31428 0.45705 0.18060
0.31504 0.58180 0.17676
0.31580 0.81192 0.17816
0.31656 0.55776 0.18286
0.31732 0.46410 0.17931
0.31808 0.33792 0.18042
0.31883 0.57492 0.18315
0.31959 0.46097 0.18363
0.32035 0.64329 0.18401
0.32111 0.29341 0.18532
0.32187 0.46040 0.18601
0.32263 0.48476 0.18449
0.32339 0.49930 0.18469
0.32415 0.39836 0.18604
0.32491 0.44909 0.18976
0.32567 0.52176 0.18947
0.32643 0.45707 0.18698
0.32719 0.49557 0.18945
0.32795 0.34363 0.18742
0.32871 0.44441 0.18964
0.32947 0.56461 0.18630
0.33023 0.50620 0.18649
0.33099 0.62150 0.18985
0.33175 0.50962 0.18870
0.33251 0.46584 0.18661
0.33327 0.50876 0.18759
0.33403 0.57638 0.18910
0.33479 0.50579 0.19128
0.33555 0.40245 0.19073
0.33631 0.45529 0.18709
0.33707 0.41976 0.18999
0.33783 0.53370 0.19122
0.33859 0.26578 0.18999
0.33935 0.35709 0.19073
0.34011 0.22011 0.18936
0.34087 0.39933 0.19168
0.34163 0.28066 0.19328
0.34239 0.27673 0.19262
0.34315 0.59571 0.19545
0.34391 0.35022 0.19036
0.34467 0.16689 0.19248
0.34543 0.29509 0.19276
0.34619 0.59913 0.19322
0.34695 0.25331 0.19451
0.34771 0.22656 0.19340
0.34847 0.53603 0.19191
0.34922 0.59479 0.19477
0.34998 0.53699 0.19250
0.35074 0.50632 0.18901
0.35150 0.27388 0.18787
0.35226 0.36488 0.18779
0.35302 0.44307 0.18020
0.35378 0.22516 0.18423
0.35454 0.44852 0.18458
0.35530 0.55146 0.18662
0.35606 0.53090 0.18781
0.35682 0.75849 0.18942
0.35758 0.32703 0.18829
0.35834 0.39880 0.18709
0.35910 0.42483 0.18712
0.35986 0.25146 0.18501
0.36062 0.62651 0.18990
0.36138 0.31291 0.19156
0.36214 0.08958 0.19021
0.36290 0.58336 0.19088
0.36366 0.45773 0.18904
0.36442 0.52222 0.18904
0.36518 0.66912 0.18833
0.36594 0.71233 0.19062
0.36670 0.56806 0.18990
0.36746 0.39344 0.19248
0.36822 0.32910 0.19322
0.36898 0.31120 0.19565
0.36974 0.26687 0.19377
0.37050 0.62953 0.19193
0.37126 0.47725 0.19417
0.37202 0.45992 0.19583
0.37277 0.49235 0.19715
0.37353 0.30347 0.19861
0.37429 0.67456 0.20107
0.37505 0.52219 0.20216
0.37581 0.38824 0.20262
0.37657 0.35467 0.20305
0.37733 0.64023 0.20676
0.37809 0.21513 0.20957
0.37885 0.39912 0.21170
0.37961 0.34649 0.21170
0.38037 0.46226 0.20786
0.38113 0.28243 0.21123
0.38189 0.50185 0.21327
0.38265 0.65102 0.21110
0.38341 0.39599 0.21639
0.38417 0.62886 0.22032
0.38493 0.40021 0.22046
0.38569 0.21993 0.21644
0.38645 0.40800 0.21914
0.38721 0.63903 0.23119
0.38797 0.20612 0.22446
0.38873 0.29434 0.22335
0.38949 0.45784 0.22716
0.39025 0.42784 0.22773
0.39101 0.44498 0.22896
0.39177 0.32854 0.23558
0.39252 0.65898 0.23099
0.39328 0.13830 0.23461
0.39404 0.30142 0.23857
0.39480 0.21181 0.23751
0.39556 0.86257 0.23884
0.39632 -0.05916 0.24356
0.39708 0.52125 0.24486
0.39784 0.24885 0.24425
0.39860 0.28952 0.24983
0.39936 0.21165 0.24731
0.40012 0.25288 0.25092
0.40088 0.65947 0.25166
0.40164 0.50743 0.25146
0.40240 0.39319 0.25235
0.40316 0.51635 0.25423
0.40392 0.68354 0.25151
0.40468 0.41250 9.28504
0.40544 0.80857 0.25880
0.40620 0.29087 0.25914
0.40696 0.45575 0.26263
0.40772 0.27703 0.26177
0.40848 0.33537 0.26207
0.40924 0.25691 0.26600
0.40999 0.08218 0.27002
0.41075 0.36451 0.26858
0.41151 0.55829 0.26767
0.41227 0.63958 0.26590
0.41303 0.53056 0.27578
0.41379 0.27325 0.26813
0.41455 0.20650 0.27104
0.41531 0.45331 0.27391
0.41607 0.31679 0.27305
0.41683 0.38270 0.27315
0.41759 0.55124 0.27618
0.41835 0.57934 0.28567
0.41911 0.64514 0.28297
0.41987 0.05288 0.27918
0.42063 0.51986 0.28294
0.42139 0.45486 0.28573
0.42215 0.53231 0.28672
0.42291 0.06967 0.28568
0.42367 0.49546 0.28488
0.42443 0.39289 0.29696
0.42519 0.16424 0.29756
0.42594 -0.01240 0.29876
0.42670 0.26930 0.30500
0.42746 0.44811 0.30636
0.42822 0.64745 0.30967
0.42898 0.80957 0.31238
0.42974 0.44127 0.30813
0.43050 0.53430 0.30734
0.43126 0.17375 0.32243
0.43202 0.31787 0.32489
0.43278 0.34933 0.33221
0.43354 0.32913 0.33269
0.43430 0.08971 0.32988
0.43506 0.61641 0.33983
