# Supplementary material for: Hallucination of closed repeat proteins containing central pockets
Source: Nat Struct Mol Biol. 2023 Sep 28;30(11):1755–60. doi: 10.1038/s41594-023-01112-6 (PMC10643118; doi:10.1038/s41594-023-01112-6)
Supplement: Supplementary file 4 — Small-angle X-ray scattering raw data. [file 41594_2023_1112_MOESM4_ESM.tar › SAXS_submit/D8/C3_results/Buffer1/C3_high_D8_snap_00008.sub.1.dat]

0.01026 31.41036 103.07488
0.01102 27.39935 108.84261
0.01178 26.44041 66.45441
0.01254 28.56334 37.92102
0.01330 32.75117 24.63344
0.01406 25.59813 14.10551
0.01482 24.08722 8.71020
0.01558 28.07438 6.63665
0.01634 25.66463 5.02535
0.01710 23.59307 3.76070
0.01786 24.74201 2.34316
0.01862 25.31794 1.97380
0.01938 25.48616 1.59593
0.02014 24.38699 1.37796
0.02090 24.79718 1.21846
0.02166 24.81809 1.12129
0.02242 23.43713 1.07588
0.02318 23.95848 1.02159
0.02395 24.71506 1.00006
0.02471 23.73421 0.94831
0.02547 23.41455 0.88711
0.02623 23.62690 0.88597
0.02699 24.27087 0.84581
0.02775 23.28958 0.83820
0.02851 23.06496 0.82651
0.02927 22.61667 0.76487
0.03003 23.22062 0.76930
0.03079 23.52677 0.76003
0.03155 21.91068 0.72349
0.03231 22.73323 0.72862
0.03307 20.95266 0.69289
0.03383 21.44483 0.69190
0.03459 21.74272 0.64674
0.03535 22.13095 0.65601
0.03611 21.94838 0.62824
0.03687 21.52483 0.62977
0.03763 21.36499 0.61313
0.03839 20.97303 0.62822
0.03915 21.04855 0.61415
0.03991 20.92014 0.58600
0.04067 20.64538 0.58275
0.04143 19.84208 0.57051
0.04219 20.26940 0.56322
0.04295 19.81401 0.55829
0.04371 19.41482 0.57067
0.04447 19.70054 0.53008
0.04523 19.22579 0.53825
0.04599 18.73434 0.50735
0.04675 18.84456 0.50623
0.04751 18.98791 0.51093
0.04827 18.64769 0.51106
0.04903 18.56915 0.50171
0.04979 18.92729 0.47619
0.05055 17.94361 0.49995
0.05131 18.84770 0.47174
0.05207 17.49670 0.48835
0.05283 17.65043 0.47711
0.05359 17.32049 0.45899
0.05435 16.56291 0.45511
0.05511 16.99777 0.46333
0.05587 17.37812 0.44693
0.05663 17.16487 0.46775
0.05739 16.15598 0.44067
0.05815 16.47888 0.43514
0.05891 16.62170 0.43007
0.05967 16.36489 0.42984
0.06043 15.88012 0.43009
0.06119 15.25772 0.42997
0.06195 15.28807 0.41887
0.06271 15.15354 0.42298
0.06347 14.78652 0.41013
0.06423 14.82677 0.41234
0.06499 14.74494 0.40715
0.06575 14.94928 0.41118
0.06651 14.40923 0.39127
0.06727 14.14451 0.39923
0.06803 14.34716 0.40291
0.06879 13.88764 0.39798
0.06955 13.30807 0.39116
0.07031 13.90689 0.39122
0.07107 13.36606 0.37489
0.07183 13.47179 0.37552
0.07259 13.36894 0.37348
0.07335 12.92026 0.36455
0.07412 12.67107 0.36886
0.07488 12.58342 0.36771
0.07564 11.86296 0.36095
0.07640 12.10713 0.35645
0.07716 12.42797 0.35596
0.07792 11.68269 0.36251
0.07868 12.40824 0.35544
0.07944 11.32179 0.35085
0.08020 10.62433 0.34959
0.08096 11.10668 0.34738
0.08172 10.86563 0.34505
0.08248 10.85487 0.33656
0.08324 10.84950 0.33711
0.08400 10.00586 0.33353
0.08476 10.21559 0.34316
0.08552 10.36522 0.35380
0.08628 10.03297 0.35290
0.08704 10.19418 0.35936
0.08780 9.87355 0.35932
0.08856 9.15913 0.36500
0.08932 9.64858 0.36019
0.09008 9.79524 0.35757
0.09084 9.15173 0.37382
0.09160 9.14917 0.36698
0.09236 8.85321 0.37733
0.09312 8.89647 0.36082
0.09388 8.54689 0.38777
0.09464 8.52841 0.36216
0.09540 8.12152 0.35921
0.09616 7.97230 0.35858
0.09692 8.32392 0.35457
0.09768 7.80046 0.36141
0.09844 7.81727 0.37087
0.09920 7.79498 0.36576
0.09996 7.46535 0.35025
0.10072 7.65589 0.33876
0.10148 7.86424 0.33739
0.10224 7.47281 0.32414
0.10300 7.31477 0.32342
0.10376 6.96931 0.31777
0.10452 6.93960 0.31915
0.10528 6.58715 0.31786
0.10604 6.78805 0.30733
0.10680 6.52337 0.30983
0.10756 6.33894 0.30601
0.10832 6.16110 0.29885
0.10908 6.15717 0.30415
0.10984 6.54993 0.30837
0.11060 6.29436 0.30260
0.11136 5.72075 0.29657
0.11212 5.82856 0.30122
0.11288 5.85295 0.29982
0.11364 6.05075 0.29744
0.11440 5.68733 0.29216
0.11516 5.62708 0.28632
0.11592 5.80955 0.28525
0.11668 5.38799 0.29480
0.11744 5.12861 0.28384
0.11820 4.94417 0.28672
0.11896 5.51673 0.27570
0.11972 4.91023 0.28110
0.12048 5.27678 0.27879
0.12124 4.60027 0.27919
0.12200 4.83947 0.27283
0.12276 4.70771 0.27151
0.12352 4.52623 0.27045
0.12428 4.35228 0.26884
0.12504 4.33693 0.26577
0.12580 4.60666 0.26124
0.12656 3.96699 0.26508
0.12732 4.16618 0.25652
0.12808 3.91309 0.25907
0.12884 4.24795 0.25909
0.12960 3.76690 0.25697
0.13036 3.35052 0.25321
0.13112 3.90794 0.25334
0.13188 3.59825 0.25332
0.13264 3.39417 0.24656
0.13340 3.22047 0.24770
0.13416 3.59861 0.24625
0.13492 3.75323 0.24464
0.13568 3.62865 0.24462
0.13644 3.18348 0.24601
0.13720 3.12367 0.24390
0.13796 2.98660 0.24028
0.13873 3.02066 0.24000
0.13949 2.98498 0.24284
0.14025 3.03699 0.23486
0.14101 2.71253 0.23633
0.14177 2.96826 0.23681
0.14253 3.05980 0.23658
0.14329 2.70275 0.23644
0.14405 2.62196 0.23643
0.14481 2.93365 0.23303
0.14557 2.85695 0.23371
0.14633 2.68063 0.22858
0.14709 2.47876 0.23031
0.14785 2.50592 0.22982
0.14861 2.48844 0.22899
0.14937 2.16740 0.22623
0.15013 2.40403 0.22703
0.15089 2.39182 0.22388
0.15165 2.38487 0.22038
0.15241 2.40690 0.22027
0.15317 2.16519 0.22460
0.15393 1.64933 0.21932
0.15469 2.16445 0.21875
0.15545 1.93223 0.21935
0.15621 2.13407 0.21949
0.15697 2.25405 0.21672
0.15773 2.12607 0.21559
0.15849 2.03854 0.21964
0.15925 1.80250 0.21490
0.16001 1.89569 0.21167
0.16077 1.71137 0.21699
0.16153 1.69227 0.21487
0.16229 1.98260 0.21104
0.16305 1.56444 0.21275
0.16381 1.62372 0.21081
0.16457 1.53541 0.21063
0.16533 1.52680 0.20994
0.16609 1.73786 0.20894
0.16685 1.76760 0.20825
0.16761 1.55039 0.20607
0.16837 1.87803 0.20444
0.16913 1.62000 0.20877
0.16989 1.52635 0.20378
0.17065 1.43986 0.20309
0.17141 1.35435 0.20125
0.17217 1.43114 0.20346
0.17293 1.45612 0.20209
0.17369 1.54626 0.20364
0.17445 1.17284 0.20550
0.17521 0.99359 0.20472
0.17597 1.32296 0.20718
0.17673 1.33725 0.21046
0.17749 1.40392 0.20734
0.17825 1.32075 0.21203
0.17901 1.33938 0.21252
0.17977 1.18931 0.21493
0.18053 1.06678 0.21547
0.18129 1.04168 0.21636
0.18205 0.90504 0.21739
0.18281 1.21020 0.21498
0.18357 0.96997 0.21995
0.18433 1.13747 0.21968
0.18509 1.10280 0.22215
0.18585 0.98769 0.22181
0.18661 1.12240 0.22256
0.18737 1.15427 0.22115
0.18813 1.03263 0.22066
0.18889 0.73197 0.22309
0.18965 0.86279 0.22172
0.19041 0.98275 0.21857
0.19117 1.13661 0.22344
0.19193 0.99183 0.22284
0.19269 0.96848 0.22313
0.19345 1.04305 0.22321
0.19421 0.96362 0.22424
0.19497 0.91133 0.22815
0.19573 0.93893 0.22693
0.19649 1.02466 0.22459
0.19725 0.81935 0.22536
0.19801 0.70060 0.22819
0.19877 0.94749 0.22823
0.19953 0.74079 0.22573
0.20029 0.65298 0.22487
0.20105 0.86362 0.22926
0.20181 0.87998 0.22568
0.20257 0.91785 0.22376
0.20333 0.73200 0.22477
0.20409 0.80055 0.22370
0.20485 0.72086 0.22539
0.20561 0.66075 0.22754
0.20637 0.80546 0.22504
0.20713 0.83761 0.22809
0.20789 0.85211 0.22754
0.20865 1.09896 0.22840
0.20941 0.84157 0.22789
0.21017 0.79837 0.23147
0.21093 0.67880 0.22997
0.21169 0.70614 0.22762
0.21245 0.79537 0.22915
0.21321 0.99036 0.22929
0.21397 0.51926 0.22415
0.21473 0.32953 0.22576
0.21549 0.71934 0.22527
0.21625 0.58832 0.22688
0.21701 0.81536 0.22576
0.21777 0.63180 0.22608
0.21853 0.72773 0.22189
0.21929 0.91577 0.22932
0.22005 0.67395 0.22619
0.22081 0.63636 0.22596
0.22157 0.57894 0.22548
0.22233 0.71356 0.22814
0.22309 0.95270 0.22278
0.22385 0.80736 0.22034
0.22461 0.65391 0.22109
0.22537 0.72443 0.22338
0.22613 0.58259 0.22060
0.22689 0.63314 0.21934
0.22765 0.43212 0.21596
0.22841 0.57553 0.21478
0.22917 0.54392 0.21400
0.22993 0.54757 0.21318
0.23069 0.62378 0.21403
0.23145 0.94375 0.21422
0.23221 0.80177 0.21381
0.23297 0.64822 0.21266
0.23373 0.93484 0.20974
0.23449 0.64581 0.21263
0.23525 0.60973 0.20945
0.23601 0.68335 0.21014
0.23677 0.58968 0.20851
0.23753 0.68317 0.20793
0.23829 0.66214 0.20690
0.23905 0.55148 0.20480
0.23981 1.03622 0.20464
0.24057 0.53476 0.20727
0.24133 0.72936 0.19907
0.24209 0.73286 0.20297
0.24285 0.51902 0.19956
0.24361 0.82945 0.20426
0.24437 0.73731 0.20297
0.24513 0.58859 0.20197
0.24589 0.58289 0.20248
0.24665 0.83965 0.20128
0.24741 0.71789 0.19733
0.24817 0.83078 0.19930
0.24893 0.39239 0.19896
0.24969 0.62119 0.19738
0.25045 0.59724 0.19658
0.25121 0.72093 0.19351
0.25197 0.77977 0.19804
0.25273 0.63911 0.19540
0.25349 0.73591 0.19225
0.25425 0.37595 0.19446
0.25501 0.66032 0.19274
0.25577 0.82579 0.18935
0.25653 0.42789 0.19007
0.25729 0.82801 0.19064
0.25805 0.60106 0.19179
0.25881 0.57395 0.19044
0.25957 0.70770 0.18938
0.26033 0.80339 0.18958
0.26109 0.69641 0.18921
0.26185 0.62269 0.18866
0.26261 0.64665 0.18703
0.26337 0.78798 0.18829
0.26413 0.68783 0.18592
0.26489 0.63638 0.18554
0.26565 0.60730 0.18224
0.26641 0.68188 0.18712
0.26717 0.52928 0.18445
0.26793 0.50542 0.18390
0.26869 0.75775 0.18508
0.26945 0.76653 0.18419
0.27021 0.51685 0.18377
0.27097 0.69051 0.18230
0.27172 0.45949 0.18351
0.27248 0.56497 0.18150
0.27324 0.36835 0.18066
0.27400 0.67307 0.18296
0.27476 0.69001 0.17723
0.27552 0.46386 0.18153
0.27628 0.48636 0.17697
0.27704 0.56771 0.17645
0.27780 0.80847 0.17984
0.27856 0.49390 0.17800
0.27932 0.48958 0.17869
0.28008 0.45020 0.17433
0.28084 0.59440 0.17588
0.28160 0.91655 0.17646
0.28236 0.61604 0.17468
0.28312 0.63376 0.17577
0.28388 0.49110 0.17416
0.28464 0.40994 0.17407
0.28540 0.68580 0.17551
0.28616 0.84609 0.17491
0.28692 0.53249 0.17465
0.28768 0.57350 0.17516
0.28844 0.67527 0.17513
0.28920 0.77051 0.17591
0.28996 0.61457 0.17527
0.29072 0.21841 0.17287
0.29148 0.44103 0.17464
0.29224 0.54212 0.18038
0.29300 0.65355 0.17668
0.29376 0.44503 0.17726
0.29452 0.66981 0.17743
0.29528 0.58768 0.17634
0.29604 0.49832 0.17995
0.29680 0.36191 0.17505
0.29756 0.30863 0.17728
0.29832 0.65090 0.18012
0.29908 0.71700 0.17614
0.29984 0.32657 0.17610
0.30060 0.41039 0.17502
0.30136 0.44276 0.17427
0.30212 0.51411 0.17330
0.30288 0.41937 0.17384
0.30364 0.43242 0.17307
0.30440 0.42801 0.17720
0.30516 0.46169 0.17605
0.30592 0.50926 0.17898
0.30668 0.38146 0.17608
0.30744 0.39469 0.17605
0.30820 0.68089 0.18010
0.30896 0.55592 0.17912
0.30972 0.45588 0.17874
0.31048 0.51218 0.17826
0.31124 0.48847 0.17745
0.31200 0.47637 0.18069
0.31276 0.52327 0.17894
0.31352 0.38308 0.17829
0.31428 0.65117 0.17972
0.31504 0.63379 0.17645
0.31580 0.65982 0.17818
0.31656 0.60311 0.18058
0.31732 0.26536 0.18044
0.31808 0.35922 0.18273
0.31883 0.57333 0.18540
0.31959 0.36009 0.18207
0.32035 0.25451 0.18115
0.32111 0.56010 0.18631
0.32187 0.28613 0.18528
0.32263 0.68648 0.18408
0.32339 0.47303 0.18737
0.32415 0.66991 0.18798
0.32491 0.51473 0.18749
0.32567 0.35161 0.18712
0.32643 0.18090 0.18683
0.32719 0.34854 0.18987
0.32795 0.54996 0.18651
0.32871 0.45582 0.18915
0.32947 0.65858 0.18809
0.33023 0.15444 0.19015
0.33099 0.46091 0.18763
0.33175 0.37718 0.18875
0.33251 0.22392 0.18649
0.33327 0.47623 0.18669
0.33403 0.44451 0.18904
0.33479 0.45883 0.18938
0.33555 0.59747 0.18589
0.33631 0.31311 0.18967
0.33707 0.45934 0.18864
0.33783 0.44251 0.19153
0.33859 0.43794 0.18875
0.33935 0.41454 0.19016
0.34011 0.50569 0.19082
0.34087 0.53172 0.19162
0.34163 0.36747 0.19437
0.34239 0.38888 0.19102
0.34315 0.33842 0.19351
0.34391 0.46054 0.19362
0.34467 0.56124 0.19328
0.34543 0.43809 0.19520
0.34619 0.47445 0.19239
0.34695 0.45389 0.19308
0.34771 0.61545 0.19486
0.34847 0.33269 0.19305
0.34922 0.54461 0.19288
0.34998 0.24797 0.19067
0.35074 0.31665 0.18706
0.35150 0.37540 0.18746
0.35226 0.38131 0.18393
0.35302 0.19907 0.18325
0.35378 0.53834 0.18416
0.35454 0.44554 0.18351
0.35530 0.35657 0.18950
0.35606 0.23872 0.18634
0.35682 0.50785 0.18835
0.35758 0.28827 0.18855
0.35834 0.44927 0.18961
0.35910 0.28963 0.18648
0.35986 0.51869 0.18683
0.36062 0.39629 0.18844
0.36138 0.57770 0.18709
0.36214 0.60060 0.18546
0.36290 0.49903 0.18746
0.36366 0.45627 0.18970
0.36442 0.54209 0.18918
0.36518 0.16396 0.18910
0.36594 0.35601 0.19101
0.36670 0.58286 0.19165
0.36746 0.19535 0.19024
0.36822 0.26655 0.19273
0.36898 0.25594 0.19549
0.36974 0.31515 0.19287
0.37050 0.36771 0.19595
0.37126 0.42904 0.19500
0.37202 0.44202 0.19558
0.37277 0.48228 0.19729
0.37353 0.06618 0.20311
0.37429 0.55251 0.20481
0.37505 0.48070 0.20248
0.37581 0.24720 0.20271
0.37657 0.32171 0.20529
0.37733 0.54358 0.20277
0.37809 0.27680 0.20670
0.37885 0.18607 0.20822
0.37961 0.42195 0.20874
0.38037 0.46626 0.21169
0.38113 0.56157 0.21295
0.38189 0.33675 0.21126
0.38265 0.42453 0.21309
0.38341 0.53566 0.21289
0.38417 0.37943 0.21544
0.38493 0.55383 0.21840
0.38569 0.19149 0.22005
0.38645 0.39622 0.22186
0.38721 0.15328 0.24468
0.38797 0.35832 0.22126
0.38873 0.46260 0.22708
0.38949 0.31576 0.22679
0.39025 0.75169 0.22760
0.39101 0.19246 0.22833
0.39177 0.07133 0.23144
0.39252 0.13147 0.23333
0.39328 0.54474 0.23164
0.39404 0.61663 0.24104
0.39480 0.44252 0.24107
0.39556 0.09822 0.23886
0.39632 0.49581 0.24201
0.39708 0.16469 0.23484
0.39784 0.74082 0.24319
0.39860 0.69936 0.24526
0.39936 0.43427 0.25113
0.40012 0.11262 0.24726
0.40088 0.49564 0.25085
0.40164 0.30639 0.25133
0.40240 0.17643 0.25984
0.40316 0.36438 0.25106
0.40392 0.42400 0.25460
0.40468 0.39983 16.12048
0.40544 0.49655 0.25741
0.40620 0.29799 0.25993
0.40696 0.66197 0.25441
0.40772 0.30607 0.26054
0.40848 0.32897 0.26102
0.40924 0.34790 0.26332
0.40999 0.31949 0.26825
0.41075 0.19688 0.26217
0.41151 0.85570 0.26816
0.41227 0.04776 0.26372
0.41303 0.44713 0.26153
0.41379 0.29033 0.27069
0.41455 0.00596 0.26584
0.41531 0.18662 0.27624
0.41607 0.43511 0.27711
0.41683 0.22372 0.28002
0.41759 0.31013 0.28653
0.41835 0.37975 0.27636
0.41911 0.01099 0.28272
0.41987 0.30347 0.28461
0.42063 0.22774 0.28439
0.42139 0.63231 0.28517
0.42215 0.25861 0.28011
0.42291 0.51816 0.29050
0.42367 0.29320 0.28975
0.42443 0.61352 0.28895
0.42519 0.68246 0.29282
0.42594 0.16061 0.29938
0.42670 -0.10225 0.30030
0.42746 0.37487 0.30578
0.42822 0.37285 0.30952
0.42898 0.28920 0.30579
0.42974 0.59286 0.31997
0.43050 0.63298 0.31547
0.43126 0.58319 0.32291
0.43202 0.03842 0.32546
0.43278 0.38171 0.32588
0.43354 0.61299 0.32214
0.43430 0.50261 0.33387
0.43506 0.72233 0.33655
