# Supplementary material for: Hallucination of closed repeat proteins containing central pockets
Source: Nat Struct Mol Biol. 2023 Sep 28;30(11):1755–60. doi: 10.1038/s41594-023-01112-6 (PMC10643118; doi:10.1038/s41594-023-01112-6)
Supplement: Supplementary file 4 — Small-angle X-ray scattering raw data. [file 41594_2023_1112_MOESM4_ESM.tar › SAXS_submit/D8/C3_results/Buffer1/C3_high_D8_snap_00020.sub.1.dat]

0.01026 26.87092 106.34010
0.01102 31.97172 111.07650
0.01178 32.13800 65.30971
0.01254 20.95155 37.69180
0.01330 23.70222 24.36177
0.01406 28.68654 14.40460
0.01482 25.63561 8.35502
0.01558 27.83790 6.74514
0.01634 25.52810 4.98322
0.01710 24.83276 3.64455
0.01786 24.21717 2.41663
0.01862 25.31880 1.92133
0.01938 25.65598 1.54839
0.02014 24.20340 1.37028
0.02090 24.99787 1.18855
0.02166 25.16184 1.13713
0.02242 25.37309 1.06607
0.02318 24.12523 1.04471
0.02395 23.70246 0.99056
0.02471 23.14425 0.93400
0.02547 24.22704 0.89775
0.02623 23.86747 0.86463
0.02699 24.45363 0.86441
0.02775 24.53039 0.82824
0.02851 23.96896 0.81144
0.02927 23.39192 0.77698
0.03003 23.81328 0.78164
0.03079 22.74139 0.71599
0.03155 23.27972 0.71974
0.03231 22.41634 0.73079
0.03307 22.87823 0.68514
0.03383 22.83534 0.68911
0.03459 22.18461 0.69160
0.03535 21.39869 0.65120
0.03611 22.03076 0.64329
0.03687 21.60078 0.62595
0.03763 20.87267 0.62481
0.03839 21.27781 0.63115
0.03915 21.12927 0.57824
0.03991 21.03436 0.60158
0.04067 21.12769 0.59646
0.04143 20.57098 0.56882
0.04219 20.27075 0.57377
0.04295 19.87568 0.55705
0.04371 20.46764 0.54083
0.04447 19.75088 0.53707
0.04523 20.16069 0.52170
0.04599 19.31004 0.52174
0.04675 19.27894 0.50842
0.04751 18.77955 0.50463
0.04827 19.10569 0.50249
0.04903 18.80517 0.49251
0.04979 19.56285 0.50371
0.05055 18.94256 0.48761
0.05131 18.41362 0.47896
0.05207 18.08067 0.49382
0.05283 17.51683 0.47007
0.05359 18.22808 0.47029
0.05435 17.42291 0.46613
0.05511 17.04512 0.45233
0.05587 17.34737 0.45039
0.05663 16.81775 0.45546
0.05739 16.54780 0.44609
0.05815 16.57807 0.43292
0.05891 16.23149 0.42586
0.05967 16.52041 0.43566
0.06043 16.29175 0.43726
0.06119 15.72219 0.41089
0.06195 15.58940 0.41566
0.06271 15.25033 0.42184
0.06347 15.09856 0.41050
0.06423 15.15306 0.40533
0.06499 15.05419 0.40820
0.06575 14.60497 0.39606
0.06651 14.68015 0.39811
0.06727 14.42526 0.39358
0.06803 14.14059 0.38518
0.06879 13.91484 0.38210
0.06955 13.67683 0.38849
0.07031 14.03587 0.38662
0.07107 13.16639 0.37696
0.07183 13.53086 0.36976
0.07259 13.71772 0.37566
0.07335 12.46783 0.37877
0.07412 12.46956 0.37124
0.07488 12.16736 0.36758
0.07564 11.94227 0.36211
0.07640 12.17860 0.35656
0.07716 12.01872 0.35452
0.07792 11.74058 0.35572
0.07868 11.71079 0.35036
0.07944 11.77092 0.35249
0.08020 11.23425 0.34586
0.08096 11.29494 0.34535
0.08172 10.88507 0.34066
0.08248 10.79769 0.34204
0.08324 10.61624 0.33526
0.08400 9.95095 0.33773
0.08476 10.45334 0.34444
0.08552 10.42281 0.35585
0.08628 9.84093 0.35965
0.08704 10.06801 0.35464
0.08780 10.13679 0.37059
0.08856 9.53648 0.36108
0.08932 9.80904 0.35990
0.09008 9.14164 0.36388
0.09084 9.66551 0.36610
0.09160 8.93101 0.36370
0.09236 9.10303 0.37329
0.09312 8.44476 0.36844
0.09388 8.60647 0.37847
0.09464 8.09334 0.37248
0.09540 8.46304 0.36765
0.09616 8.09797 0.35541
0.09692 7.75511 0.35035
0.09768 8.14531 0.35855
0.09844 7.53110 0.35842
0.09920 7.21476 0.35765
0.09996 7.67899 0.34172
0.10072 7.51871 0.33447
0.10148 7.54376 0.33245
0.10224 7.43073 0.32842
0.10300 6.99510 0.33215
0.10376 6.40142 0.31602
0.10452 7.17993 0.32006
0.10528 6.51660 0.31586
0.10604 6.90057 0.31507
0.10680 6.77631 0.30734
0.10756 6.55964 0.30136
0.10832 6.24184 0.30966
0.10908 6.13456 0.30189
0.10984 5.99406 0.30157
0.11060 6.48138 0.30000
0.11136 6.17941 0.30344
0.11212 5.71246 0.29911
0.11288 6.24384 0.29357
0.11364 5.63526 0.29756
0.11440 5.55641 0.29309
0.11516 5.24595 0.29230
0.11592 5.65838 0.29000
0.11668 5.21720 0.28621
0.11744 5.20584 0.27982
0.11820 5.16216 0.28433
0.11896 4.78047 0.28429
0.11972 4.70084 0.27500
0.12048 5.05437 0.27088
0.12124 4.91918 0.27716
0.12200 4.82800 0.26894
0.12276 4.24190 0.26807
0.12352 4.58039 0.26950
0.12428 4.42285 0.26707
0.12504 4.15451 0.26689
0.12580 4.40319 0.26526
0.12656 4.20036 0.26412
0.12732 4.13495 0.25867
0.12808 3.97898 0.26121
0.12884 4.11043 0.25980
0.12960 3.76049 0.25586
0.13036 4.11143 0.25764
0.13112 3.78872 0.24897
0.13188 3.74632 0.25284
0.13264 3.41101 0.25233
0.13340 3.83655 0.24590
0.13416 3.61582 0.24635
0.13492 2.99202 0.24577
0.13568 3.18533 0.24709
0.13644 3.27428 0.24300
0.13720 3.18031 0.24347
0.13796 3.32757 0.24053
0.13873 3.21706 0.23772
0.13949 3.00503 0.23784
0.14025 2.77111 0.23583
0.14101 2.76758 0.23844
0.14177 3.06354 0.23601
0.14253 2.85130 0.23242
0.14329 2.97618 0.23345
0.14405 2.73616 0.23170
0.14481 2.93101 0.23125
0.14557 2.51572 0.23018
0.14633 2.49081 0.23224
0.14709 2.81748 0.23084
0.14785 2.48510 0.22678
0.14861 2.47108 0.22591
0.14937 2.39579 0.22466
0.15013 2.28358 0.22777
0.15089 2.57833 0.22228
0.15165 2.25461 0.22296
0.15241 2.29839 0.22581
0.15317 2.05464 0.22370
0.15393 1.98337 0.22153
0.15469 2.50932 0.22181
0.15545 2.01657 0.21803
0.15621 1.90659 0.21789
0.15697 2.26849 0.22027
0.15773 2.01391 0.21482
0.15849 1.85981 0.21551
0.15925 1.84491 0.21651
0.16001 2.24586 0.21586
0.16077 1.70074 0.21319
0.16153 1.80993 0.21291
0.16229 1.92989 0.21377
0.16305 1.91970 0.21239
0.16381 1.99020 0.21156
0.16457 1.73062 0.21445
0.16533 1.76831 0.20832
0.16609 1.88855 0.20729
0.16685 1.44251 0.20918
0.16761 1.55113 0.20715
0.16837 1.57756 0.20136
0.16913 1.21887 0.20310
0.16989 1.31165 0.20414
0.17065 1.75710 0.20414
0.17141 1.70622 0.20159
0.17217 1.60301 0.20216
0.17293 1.59866 0.20316
0.17369 1.37035 0.20304
0.17445 1.51259 0.20540
0.17521 1.40109 0.20516
0.17597 1.31712 0.20490
0.17673 1.24910 0.20863
0.17749 1.27674 0.21124
0.17825 1.31512 0.21336
0.17901 1.03325 0.21135
0.17977 1.19755 0.21656
0.18053 1.34204 0.21367
0.18129 1.13324 0.21338
0.18205 0.94372 0.21327
0.18281 1.38504 0.21537
0.18357 1.00974 0.21794
0.18433 1.18979 0.21958
0.18509 1.17985 0.21891
0.18585 1.24053 0.21910
0.18661 0.96942 0.22117
0.18737 1.12135 0.22009
0.18813 0.99544 0.22061
0.18889 1.30969 0.22107
0.18965 0.89313 0.21965
0.19041 1.00467 0.22430
0.19117 1.14960 0.22218
0.19193 1.17546 0.22138
0.19269 1.24358 0.22613
0.19345 0.95822 0.22401
0.19421 1.08959 0.22568
0.19497 0.81901 0.22092
0.19573 0.92143 0.22137
0.19649 0.93812 0.22544
0.19725 0.77809 0.22911
0.19801 0.93032 0.22410
0.19877 0.83733 0.22507
0.19953 1.05654 0.22458
0.20029 1.06302 0.22418
0.20105 1.12598 0.22439
0.20181 0.77603 0.22596
0.20257 0.72588 0.22865
0.20333 1.04294 0.22905
0.20409 0.82550 0.22879
0.20485 0.74270 0.22681
0.20561 0.77547 0.22879
0.20637 0.78501 0.22484
0.20713 0.94811 0.22800
0.20789 0.42383 0.22730
0.20865 0.97565 0.23134
0.20941 0.63518 0.22619
0.21017 0.77366 0.22779
0.21093 0.66663 0.22593
0.21169 0.88761 0.23079
0.21245 1.01218 0.22966
0.21321 1.02237 0.22682
0.21397 0.92857 0.22693
0.21473 0.87729 0.22530
0.21549 0.61842 0.22482
0.21625 0.83737 0.22415
0.21701 0.78352 0.22673
0.21777 0.50198 0.22624
0.21853 0.68858 0.22704
0.21929 0.77116 0.22771
0.22005 0.54756 0.22564
0.22081 0.79015 0.22865
0.22157 0.96138 0.22310
0.22233 0.79381 0.22358
0.22309 0.80869 0.22853
0.22385 0.76147 0.22263
0.22461 0.73738 0.21842
0.22537 0.72407 0.21842
0.22613 0.43765 0.21804
0.22689 0.70905 0.21726
0.22765 0.55428 0.21673
0.22841 1.07611 0.21669
0.22917 0.82488 0.21381
0.22993 0.65821 0.21335
0.23069 0.94126 0.21576
0.23145 0.48601 0.21713
0.23221 0.73459 0.20877
0.23297 0.57714 0.21189
0.23373 0.66783 0.21075
0.23449 0.84547 0.21120
0.23525 0.55571 0.20668
0.23601 0.70755 0.21075
0.23677 0.76003 0.20731
0.23753 0.68900 0.20768
0.23829 0.22936 0.20572
0.23905 0.72127 0.20525
0.23981 0.70994 0.20415
0.24057 0.45303 0.20419
0.24133 0.63053 0.19938
0.24209 0.64611 0.20173
0.24285 0.65098 0.20505
0.24361 0.67369 0.20106
0.24437 0.71060 0.19980
0.24513 0.47944 0.20026
0.24589 0.46064 0.19871
0.24665 0.66029 0.19783
0.24741 0.55696 0.19817
0.24817 0.58726 0.19983
0.24893 0.49329 0.20109
0.24969 0.60101 0.19722
0.25045 0.41938 0.19674
0.25121 0.83998 0.19842
0.25197 0.82088 0.19330
0.25273 0.51405 0.19499
0.25349 0.59707 0.19089
0.25425 0.55241 0.19290
0.25501 0.54529 0.19144
0.25577 0.39015 0.19232
0.25653 0.53107 0.19267
0.25729 0.72098 0.19001
0.25805 0.56260 0.19282
0.25881 0.65406 0.18958
0.25957 0.66985 0.18786
0.26033 0.55474 0.18981
0.26109 0.66022 0.18783
0.26185 0.65344 0.18401
0.26261 0.54619 0.18534
0.26337 0.68550 0.18377
0.26413 0.67350 0.18474
0.26489 0.45138 0.18321
0.26565 0.73346 0.18700
0.26641 0.73803 0.18084
0.26717 0.64187 0.18602
0.26793 0.45675 0.18293
0.26869 0.46188 0.18482
0.26945 0.51808 0.18436
0.27021 0.61278 0.18201
0.27097 0.33751 0.18479
0.27172 0.33360 0.18121
0.27248 0.62365 0.18173
0.27324 0.62093 0.17981
0.27400 0.65569 0.18245
0.27476 0.82784 0.17926
0.27552 0.65944 0.17963
0.27628 0.62061 0.18024
0.27704 0.69413 0.17958
0.27780 0.43952 0.17849
0.27856 0.69155 0.17946
0.27932 0.54346 0.17766
0.28008 0.84498 0.17806
0.28084 0.71624 0.17640
0.28160 0.51148 0.17634
0.28236 0.79104 0.17597
0.28312 0.45121 0.17118
0.28388 0.56578 0.17562
0.28464 0.50614 0.17500
0.28540 0.50230 0.17210
0.28616 0.78575 0.17698
0.28692 0.62614 0.17669
0.28768 0.59349 0.17580
0.28844 0.45083 0.17427
0.28920 0.27637 0.17714
0.28996 0.31275 0.17505
0.29072 0.45135 0.17224
0.29148 0.50395 0.17302
0.29224 0.54016 0.17645
0.29300 0.48059 0.17503
0.29376 0.58257 0.17623
0.29452 0.52446 0.17505
0.29528 0.53441 0.17550
0.29604 0.41078 0.17634
0.29680 0.29073 0.17588
0.29756 0.48322 0.17393
0.29832 0.38806 0.17577
0.29908 0.33158 0.17617
0.29984 0.32767 0.17748
0.30060 0.36480 0.17405
0.30136 0.43798 0.17347
0.30212 0.29844 0.17551
0.30288 0.47917 0.17576
0.30364 0.45677 0.17290
0.30440 0.47797 0.17457
0.30516 0.43798 0.17465
0.30592 0.34980 0.17657
0.30668 0.72304 0.17500
0.30744 0.55055 0.17619
0.30820 0.31739 0.18133
0.30896 0.51505 0.17903
0.30972 0.69768 0.18001
0.31048 0.58615 0.17998
0.31124 0.40314 0.17571
0.31200 0.25595 0.18095
0.31276 0.41150 0.18006
0.31352 0.47951 0.17897
0.31428 0.38045 0.18030
0.31504 0.73115 0.17794
0.31580 0.59579 0.17803
0.31656 0.59660 0.18018
0.31732 0.50122 0.18064
0.31808 0.37803 0.18169
0.31883 0.63745 0.18385
0.31959 0.44510 0.18233
0.32035 0.39514 0.18413
0.32111 0.87858 0.18382
0.32187 0.48240 0.18536
0.32263 0.55765 0.18516
0.32339 0.54122 0.18634
0.32415 0.50585 0.18981
0.32491 0.65303 0.18422
0.32567 0.85589 0.18955
0.32643 0.31408 0.18952
0.32719 0.61894 0.18975
0.32795 0.40407 0.18909
0.32871 0.42457 0.18734
0.32947 0.51000 0.18686
0.33023 0.53268 0.18909
0.33099 0.38786 0.18762
0.33175 0.59429 0.18743
0.33251 0.64226 0.18692
0.33327 0.54237 0.18762
0.33403 0.43470 0.19132
0.33479 0.58114 0.18866
0.33555 0.56150 0.18837
0.33631 0.54091 0.18840
0.33707 0.46811 0.19060
0.33783 0.35610 0.19120
0.33859 0.33943 0.19175
0.33935 0.30786 0.19138
0.34011 0.49441 0.19086
0.34087 0.38352 0.19275
0.34163 0.40613 0.19132
0.34239 0.60501 0.19176
0.34315 0.55424 0.19322
0.34391 0.37379 0.19548
0.34467 0.18912 0.19086
0.34543 0.67805 0.19196
0.34619 0.26738 0.19272
0.34695 0.42862 0.19304
0.34771 0.47583 0.19190
0.34847 0.50225 0.19318
0.34922 0.38503 0.19118
0.34998 0.39264 0.19169
0.35074 0.56352 0.18903
0.35150 0.50532 0.18656
0.35226 0.61964 0.18525
0.35302 0.41257 0.18353
0.35378 0.55727 0.18145
0.35454 0.30278 0.18405
0.35530 0.42813 0.18631
0.35606 0.33762 0.18608
0.35682 0.64426 0.18775
0.35758 0.43354 0.18632
0.35834 0.47930 0.18831
0.35910 0.06782 0.19063
0.35986 0.28680 0.18894
0.36062 0.35500 0.18904
0.36138 0.51501 0.19029
0.36214 0.33891 0.18977
0.36290 0.35585 0.18941
0.36366 0.44872 0.18752
0.36442 0.41798 0.18917
0.36518 0.30734 0.18949
0.36594 0.34521 0.19238
0.36670 0.38850 0.19109
0.36746 0.38785 0.19190
0.36822 0.75711 0.19338
0.36898 0.39865 0.19304
0.36974 0.37914 0.19344
0.37050 0.56482 0.19266
0.37126 0.62044 0.19207
0.37202 0.62554 0.19711
0.37277 0.31855 0.19831
0.37353 0.14132 0.19762
0.37429 0.31228 0.20140
0.37505 0.41554 0.20286
0.37581 0.29435 0.20286
0.37657 0.04093 0.20269
0.37733 0.22301 0.20518
0.37809 0.51611 0.20413
0.37885 0.51774 0.21389
0.37961 0.45464 0.20617
0.38037 0.26454 0.21323
0.38113 0.38889 0.21046
0.38189 0.57919 0.21447
0.38265 0.52948 0.21599
0.38341 0.41139 0.21601
0.38417 0.20773 0.21962
0.38493 0.38244 0.21802
0.38569 0.19858 0.21776
0.38645 0.60283 0.21937
0.38721 0.43033 0.22372
0.38797 0.35954 0.22232
0.38873 0.12161 0.22799
0.38949 0.40484 0.22427
0.39025 0.24421 0.22842
0.39101 0.27121 0.22928
0.39177 0.24306 0.23008
0.39252 0.16069 0.23283
0.39328 0.35122 0.23593
0.39404 0.03000 0.23750
0.39480 0.60509 0.23607
0.39556 0.40764 0.24146
0.39632 0.46720 0.24331
0.39708 0.63317 0.24105
0.39784 0.26119 0.24194
0.39860 0.28054 0.24303
0.39936 0.36676 0.24566
0.40012 0.33494 0.25139
0.40088 0.59754 0.25005
0.40164 0.31290 0.24726
0.40240 0.37239 0.25329
0.40316 0.47037 0.25690
0.40392 0.20175 0.25445
0.40468 0.73721 11.75006
0.40544 0.40419 0.25996
0.40620 0.17910 0.25512
0.40696 0.35769 0.25952
0.40772 0.49423 0.26392
0.40848 0.36003 0.26404
0.40924 0.56430 0.26259
0.40999 0.07310 0.26354
0.41075 0.06432 0.27006
0.41151 0.25788 0.26551
0.41227 0.02535 0.26533
0.41303 0.62971 0.27125
0.41379 0.42463 0.26577
0.41455 0.23973 0.26903
0.41531 0.25246 0.27484
0.41607 0.42504 0.27251
0.41683 0.68637 0.27611
0.41759 0.10995 0.27979
0.41835 0.23567 0.27997
0.41911 0.40885 0.27500
0.41987 0.49077 0.27953
0.42063 0.59963 0.28081
0.42139 0.23054 0.28746
0.42215 0.19440 0.28290
0.42291 0.24148 0.29065
0.42367 0.29980 0.29312
0.42443 0.63179 0.29613
0.42519 0.03159 0.29817
0.42594 0.29782 0.29880
0.42670 0.30729 0.29954
0.42746 0.19182 0.30556
0.42822 -0.03893 0.31313
0.42898 0.08599 0.31164
0.42974 0.64952 0.31226
0.43050 0.29972 0.31950
0.43126 0.73222 0.32597
0.43202 0.37706 0.32062
0.43278 0.64583 0.32790
0.43354 0.77872 0.33158
0.43430 0.45322 0.33823
0.43506 0.44778 0.34717
