# Supplementary material for: Hallucination of closed repeat proteins containing central pockets
Source: Nat Struct Mol Biol. 2023 Sep 28;30(11):1755–60. doi: 10.1038/s41594-023-01112-6 (PMC10643118; doi:10.1038/s41594-023-01112-6)
Supplement: Supplementary file 4 — Small-angle X-ray scattering raw data. [file 41594_2023_1112_MOESM4_ESM.tar › SAXS_submit/D8/C3_results/Buffer1/C3_high_D8_snap_00009.sub.1.dat]

0.01026 22.62875 103.10653
0.01102 34.67710 109.55487
0.01178 29.57140 65.25183
0.01254 25.80284 38.38003
0.01330 30.94271 24.18862
0.01406 28.46861 14.44677
0.01482 24.28992 8.17004
0.01558 21.76858 6.49849
0.01634 26.79512 5.09079
0.01710 27.01293 3.65298
0.01786 25.66354 2.45393
0.01862 25.92788 1.93245
0.01938 23.50305 1.56599
0.02014 23.07039 1.34401
0.02090 24.13004 1.25370
0.02166 25.18966 1.14145
0.02242 25.19259 1.06741
0.02318 23.94140 1.06250
0.02395 24.43556 1.01481
0.02471 24.13490 0.92176
0.02547 24.35260 0.95286
0.02623 23.18246 0.85725
0.02699 23.72522 0.84988
0.02775 23.65521 0.83198
0.02851 22.89853 0.83507
0.02927 23.16289 0.79832
0.03003 22.59214 0.76737
0.03079 22.41344 0.75178
0.03155 22.93315 0.74798
0.03231 22.50961 0.74156
0.03307 22.18356 0.70040
0.03383 21.96934 0.66969
0.03459 22.37634 0.65124
0.03535 22.79038 0.65839
0.03611 21.48884 0.65070
0.03687 21.02572 0.62317
0.03763 20.16423 0.62281
0.03839 20.73052 0.60256
0.03915 21.29059 0.59104
0.03991 20.12689 0.60149
0.04067 20.88183 0.60165
0.04143 20.86181 0.57003
0.04219 20.34697 0.56775
0.04295 20.45507 0.56786
0.04371 19.55488 0.55414
0.04447 19.90807 0.54438
0.04523 19.10820 0.53475
0.04599 19.73995 0.52075
0.04675 18.99862 0.50972
0.04751 18.83400 0.50490
0.04827 19.35680 0.50118
0.04903 19.33599 0.50636
0.04979 18.95669 0.48912
0.05055 18.03848 0.47834
0.05131 18.40004 0.48826
0.05207 17.79520 0.49427
0.05283 17.56722 0.47469
0.05359 18.00534 0.46641
0.05435 16.59577 0.47836
0.05511 16.78804 0.45983
0.05587 16.94253 0.45937
0.05663 16.64475 0.45331
0.05739 16.30017 0.43013
0.05815 16.48206 0.44267
0.05891 16.74614 0.43573
0.05967 16.22942 0.43364
0.06043 15.36212 0.43279
0.06119 16.00361 0.42416
0.06195 15.46581 0.42172
0.06271 15.76424 0.42996
0.06347 15.50940 0.41050
0.06423 15.35475 0.41259
0.06499 14.55935 0.41304
0.06575 14.21929 0.40010
0.06651 14.89220 0.39955
0.06727 14.19239 0.40181
0.06803 14.04782 0.39618
0.06879 13.96105 0.39378
0.06955 13.77413 0.38842
0.07031 12.81916 0.38316
0.07107 12.89256 0.37271
0.07183 13.38636 0.37406
0.07259 13.51972 0.37690
0.07335 13.32586 0.37311
0.07412 12.71586 0.36931
0.07488 12.55310 0.36778
0.07564 12.30366 0.36229
0.07640 12.18810 0.36249
0.07716 11.97516 0.36034
0.07792 12.05710 0.35408
0.07868 11.73522 0.34992
0.07944 11.63110 0.34716
0.08020 11.62987 0.35078
0.08096 11.40587 0.34562
0.08172 10.92860 0.34632
0.08248 10.71657 0.33907
0.08324 10.67953 0.33818
0.08400 10.25238 0.34483
0.08476 10.45800 0.34071
0.08552 10.29440 0.36016
0.08628 10.01993 0.35627
0.08704 10.05990 0.36109
0.08780 9.85055 0.36762
0.08856 9.72501 0.37463
0.08932 9.28441 0.36887
0.09008 9.30569 0.36568
0.09084 9.34003 0.36127
0.09160 8.92516 0.36683
0.09236 9.07737 0.36641
0.09312 8.92361 0.37088
0.09388 7.91633 0.38098
0.09464 9.02876 0.37637
0.09540 8.10149 0.36392
0.09616 8.84748 0.36081
0.09692 7.92949 0.36306
0.09768 7.55062 0.35978
0.09844 8.17477 0.36998
0.09920 7.99944 0.36125
0.09996 7.72117 0.35695
0.10072 7.71019 0.33472
0.10148 7.61365 0.33441
0.10224 7.12867 0.33083
0.10300 7.21143 0.32524
0.10376 7.42432 0.31641
0.10452 6.81638 0.32227
0.10528 6.86314 0.31420
0.10604 6.51497 0.31066
0.10680 6.78311 0.30908
0.10756 6.65767 0.30915
0.10832 6.61467 0.30952
0.10908 6.09791 0.29680
0.10984 6.25236 0.30072
0.11060 5.99924 0.30534
0.11136 5.90671 0.30326
0.11212 5.76057 0.30037
0.11288 5.74975 0.29146
0.11364 5.43493 0.29257
0.11440 5.52025 0.28914
0.11516 5.55628 0.28875
0.11592 5.31885 0.28651
0.11668 4.85035 0.28676
0.11744 5.07688 0.27867
0.11820 5.37005 0.28415
0.11896 4.93164 0.27843
0.11972 4.73512 0.27798
0.12048 4.29834 0.28085
0.12124 4.93458 0.27206
0.12200 4.61221 0.27129
0.12276 4.90887 0.27596
0.12352 4.62197 0.26897
0.12428 4.61839 0.26601
0.12504 4.27755 0.26474
0.12580 4.08450 0.26373
0.12656 4.11079 0.26045
0.12732 4.13419 0.26172
0.12808 4.61977 0.26060
0.12884 4.07844 0.25677
0.12960 3.79661 0.25653
0.13036 3.55843 0.25143
0.13112 3.67773 0.24759
0.13188 3.55236 0.25131
0.13264 3.76403 0.25246
0.13340 3.61240 0.24922
0.13416 3.40045 0.24673
0.13492 3.39461 0.24102
0.13568 3.36040 0.24302
0.13644 2.91017 0.24322
0.13720 3.02504 0.24308
0.13796 2.98311 0.24368
0.13873 2.93569 0.24099
0.13949 3.09825 0.23741
0.14025 3.04545 0.23893
0.14101 3.03527 0.23781
0.14177 2.90072 0.23385
0.14253 3.16023 0.23394
0.14329 2.83260 0.23552
0.14405 3.14630 0.23314
0.14481 3.08617 0.23397
0.14557 2.52398 0.22988
0.14633 2.75187 0.22948
0.14709 2.67081 0.22547
0.14785 2.56937 0.22841
0.14861 2.26957 0.22867
0.14937 2.78773 0.22618
0.15013 2.52787 0.22323
0.15089 2.19372 0.22184
0.15165 2.00414 0.22445
0.15241 2.21438 0.21927
0.15317 2.26157 0.21919
0.15393 2.34328 0.21902
0.15469 2.04893 0.21925
0.15545 1.93360 0.21811
0.15621 2.29613 0.21623
0.15697 2.03013 0.21826
0.15773 2.30645 0.21610
0.15849 1.78453 0.21588
0.15925 2.05895 0.21177
0.16001 1.77872 0.21173
0.16077 1.72058 0.21099
0.16153 1.75345 0.21400
0.16229 1.65002 0.21245
0.16305 1.89516 0.20967
0.16381 2.00928 0.20919
0.16457 1.53743 0.21041
0.16533 1.89526 0.20856
0.16609 1.38396 0.20629
0.16685 2.00565 0.20974
0.16761 1.79589 0.20890
0.16837 1.50223 0.20363
0.16913 1.61437 0.20876
0.16989 1.37773 0.20302
0.17065 1.55271 0.20391
0.17141 1.47875 0.20369
0.17217 1.42113 0.20371
0.17293 1.31450 0.20190
0.17369 1.56039 0.20441
0.17445 1.45776 0.20336
0.17521 1.43132 0.20268
0.17597 1.07136 0.20617
0.17673 1.31494 0.20577
0.17749 1.33959 0.20969
0.17825 1.21864 0.20971
0.17901 1.19571 0.21088
0.17977 1.10454 0.21486
0.18053 1.53010 0.21394
0.18129 1.03062 0.21421
0.18205 0.82414 0.21513
0.18281 0.92602 0.21629
0.18357 0.94640 0.22000
0.18433 1.13487 0.21766
0.18509 1.20046 0.22159
0.18585 0.84469 0.22407
0.18661 1.00263 0.21933
0.18737 1.04396 0.22392
0.18813 0.93407 0.21936
0.18889 1.21766 0.22086
0.18965 1.04086 0.22282
0.19041 0.83028 0.21754
0.19117 1.22434 0.22184
0.19193 0.85164 0.22229
0.19269 1.21065 0.22628
0.19345 1.20680 0.21969
0.19421 0.79083 0.22640
0.19497 1.08138 0.22342
0.19573 0.79245 0.22336
0.19649 1.00143 0.22270
0.19725 1.01793 0.22370
0.19801 0.66520 0.22940
0.19877 0.59585 0.22745
0.19953 1.02198 0.22389
0.20029 0.63333 0.23092
0.20105 0.83064 0.22545
0.20181 1.02821 0.22118
0.20257 0.88083 0.22413
0.20333 0.90863 0.22377
0.20409 0.73033 0.22587
0.20485 1.09393 0.22630
0.20561 0.78780 0.22565
0.20637 0.88661 0.22877
0.20713 0.74639 0.23294
0.20789 0.76858 0.22765
0.20865 0.84012 0.22771
0.20941 0.64964 0.22691
0.21017 1.22832 0.22419
0.21093 0.73786 0.22809
0.21169 0.46193 0.23302
0.21245 0.90441 0.22915
0.21321 0.82222 0.22690
0.21397 0.95272 0.22751
0.21473 0.84142 0.22418
0.21549 0.42417 0.22443
0.21625 0.89868 0.22884
0.21701 0.31453 0.22389
0.21777 0.50203 0.22735
0.21853 0.65306 0.22679
0.21929 0.83523 0.22655
0.22005 0.84622 0.22614
0.22081 0.55284 0.22513
0.22157 0.72645 0.22402
0.22233 0.84665 0.22473
0.22309 0.76203 0.22505
0.22385 0.78812 0.22235
0.22461 0.72626 0.21920
0.22537 0.83550 0.22077
0.22613 0.66097 0.22255
0.22689 0.80435 0.21596
0.22765 0.83095 0.21797
0.22841 0.90772 0.21602
0.22917 0.75140 0.21363
0.22993 0.54669 0.21667
0.23069 0.66604 0.21265
0.23145 0.60950 0.21135
0.23221 0.64274 0.21135
0.23297 0.80250 0.20777
0.23373 0.71374 0.20918
0.23449 0.72799 0.20969
0.23525 0.59138 0.21078
0.23601 0.77893 0.20962
0.23677 0.65891 0.20636
0.23753 0.57557 0.20765
0.23829 0.54207 0.20628
0.23905 0.82272 0.20439
0.23981 0.51666 0.20525
0.24057 0.49237 0.20722
0.24133 0.72378 0.20496
0.24209 0.62717 0.20393
0.24285 0.85956 0.20517
0.24361 0.70170 0.20319
0.24437 0.77498 0.20162
0.24513 0.47629 0.19608
0.24589 0.77894 0.20087
0.24665 0.55250 0.19961
0.24741 0.99240 0.19972
0.24817 0.64459 0.19860
0.24893 0.99092 0.19832
0.24969 0.52014 0.19932
0.25045 0.56170 0.19508
0.25121 0.49931 0.19920
0.25197 0.55367 0.19337
0.25273 0.64748 0.19070
0.25349 0.63063 0.19345
0.25425 0.69392 0.19511
0.25501 0.58723 0.19425
0.25577 0.59716 0.19357
0.25653 0.93458 0.18999
0.25729 0.62497 0.19041
0.25805 0.53985 0.19107
0.25881 0.65100 0.18709
0.25957 0.53878 0.18815
0.26033 0.43993 0.18990
0.26109 0.57836 0.18968
0.26185 0.72387 0.18809
0.26261 0.36968 0.18703
0.26337 0.56147 0.18614
0.26413 0.46693 0.18772
0.26489 0.66020 0.18681
0.26565 0.88565 0.18326
0.26641 0.72721 0.18435
0.26717 0.58161 0.18185
0.26793 0.44367 0.18655
0.26869 0.63515 0.18503
0.26945 0.69231 0.18251
0.27021 0.64292 0.18283
0.27097 0.41870 0.18259
0.27172 0.66905 0.18196
0.27248 0.58281 0.18039
0.27324 0.42942 0.18145
0.27400 0.64898 0.18096
0.27476 0.63016 0.18148
0.27552 0.73166 0.17919
0.27628 0.52381 0.18002
0.27704 0.47119 0.17784
0.27780 0.76973 0.17990
0.27856 0.60399 0.17773
0.27932 0.68836 0.17543
0.28008 0.56042 0.17609
0.28084 0.60303 0.17729
0.28160 0.56549 0.17721
0.28236 0.48940 0.17587
0.28312 0.70189 0.17558
0.28388 0.67805 0.17561
0.28464 0.69655 0.17195
0.28540 0.59378 0.17474
0.28616 0.79116 0.17375
0.28692 0.68115 0.17357
0.28768 0.57557 0.17403
0.28844 0.49792 0.17572
0.28920 0.39849 0.17500
0.28996 0.32648 0.17383
0.29072 0.42039 0.17125
0.29148 0.60959 0.17360
0.29224 0.69170 0.17521
0.29300 0.41369 0.17629
0.29376 0.50805 0.17637
0.29452 0.34170 0.17813
0.29528 0.72694 0.17480
0.29604 0.69675 0.17432
0.29680 0.51236 0.17917
0.29756 0.36053 0.17790
0.29832 0.19536 0.17406
0.29908 0.60638 0.17689
0.29984 0.49855 0.17764
0.30060 0.34368 0.17380
0.30136 0.51582 0.17426
0.30212 0.26419 0.17486
0.30288 0.54917 0.17474
0.30364 0.33393 0.17391
0.30440 0.60734 0.17769
0.30516 0.39963 0.17437
0.30592 0.51850 0.17623
0.30668 0.61849 0.17687
0.30744 0.46480 0.17808
0.30820 0.52125 0.17899
0.30896 0.54422 0.17738
0.30972 0.58524 0.17827
0.31048 0.45977 0.17864
0.31124 0.59638 0.17859
0.31200 0.56534 0.17964
0.31276 0.65891 0.17630
0.31352 0.40723 0.17763
0.31428 0.59452 0.17951
0.31504 0.60646 0.17913
0.31580 0.55719 0.17801
0.31656 0.59300 0.18185
0.31732 0.54284 0.17921
0.31808 0.25278 0.18339
0.31883 0.46180 0.18452
0.31959 0.59426 0.18202
0.32035 0.72273 0.18455
0.32111 0.26980 0.18297
0.32187 0.49860 0.18500
0.32263 0.39356 0.18501
0.32339 0.28290 0.18592
0.32415 0.28131 0.18698
0.32491 0.51765 0.18738
0.32567 0.45906 0.18675
0.32643 0.54658 0.18850
0.32719 0.44230 0.18726
0.32795 0.60999 0.18942
0.32871 0.35574 0.18823
0.32947 0.49726 0.18869
0.33023 0.18386 0.18838
0.33099 0.70622 0.18775
0.33175 0.32804 0.18853
0.33251 0.46354 0.18675
0.33327 0.45071 0.18995
0.33403 0.59239 0.18747
0.33479 0.53058 0.19190
0.33555 0.54657 0.18873
0.33631 0.56669 0.18869
0.33707 0.68637 0.18924
0.33783 0.58071 0.19210
0.33859 0.39540 0.19147
0.33935 0.52342 0.18918
0.34011 0.32107 0.19139
0.34087 0.38442 0.19148
0.34163 0.28901 0.19093
0.34239 0.28039 0.19047
0.34315 0.38113 0.19379
0.34391 0.44992 0.19210
0.34467 0.48868 0.18979
0.34543 0.52907 0.19252
0.34619 0.55540 0.19479
0.34695 0.61964 0.19141
0.34771 0.45248 0.19331
0.34847 0.47509 0.19221
0.34922 0.63125 0.19368
0.34998 0.21671 0.18972
0.35074 0.33954 0.18704
0.35150 0.36784 0.18829
0.35226 0.35738 0.18454
0.35302 0.32731 0.18170
0.35378 0.21274 0.18393
0.35454 0.43197 0.18425
0.35530 0.58985 0.18747
0.35606 0.38232 0.18655
0.35682 0.31396 0.18709
0.35758 0.25925 0.18929
0.35834 0.24534 0.18892
0.35910 0.42559 0.19056
0.35986 0.45077 0.18594
0.36062 0.43065 0.18694
0.36138 0.57982 0.18462
0.36214 0.36536 0.18882
0.36290 0.39341 0.19047
0.36366 0.37854 0.19139
0.36442 0.50585 0.19012
0.36518 0.49084 0.19130
0.36594 0.45513 0.19370
0.36670 0.41308 0.19148
0.36746 0.20618 0.19207
0.36822 0.43387 0.19474
0.36898 0.20921 0.19084
0.36974 0.66923 0.19534
0.37050 0.46238 0.19511
0.37126 0.31054 0.19359
0.37202 0.30421 0.19894
0.37277 0.58595 0.20018
0.37353 0.44812 0.19731
0.37429 0.44728 0.20049
0.37505 0.36451 0.20453
0.37581 0.45366 0.20528
0.37657 0.44560 0.20583
0.37733 0.29693 0.20647
0.37809 0.43096 0.20551
0.37885 0.28532 0.20585
0.37961 0.49330 0.20626
0.38037 0.61906 0.21158
0.38113 0.31511 0.20955
0.38189 0.28017 0.21439
0.38265 0.20764 0.21575
0.38341 0.51725 0.21986
0.38417 0.18405 0.21663
0.38493 0.33680 0.21831
0.38569 0.37428 0.22336
0.38645 0.31073 0.22607
0.38721 0.39738 0.22812
0.38797 0.15705 0.22438
0.38873 0.41157 0.22321
0.38949 0.21722 0.22584
0.39025 0.36144 0.22596
0.39101 0.30517 0.23001
0.39177 0.35285 0.23056
0.39252 0.57135 0.23438
0.39328 0.64470 0.23661
0.39404 0.19887 0.23432
0.39480 0.37248 0.23659
0.39556 0.37002 0.24163
0.39632 -0.05020 0.23664
0.39708 0.32146 0.24042
0.39784 0.18047 0.23979
0.39860 0.27821 0.24409
0.39936 0.24011 0.24655
0.40012 0.08940 0.25595
0.40088 0.41792 0.25374
0.40164 0.31833 0.24924
0.40240 0.23095 0.25037
0.40316 0.14295 0.25438
0.40392 0.43011 0.26055
0.40468 0.45614 15.47466
0.40544 0.20641 0.25679
0.40620 0.47571 0.26088
0.40696 0.23091 0.26006
0.40772 0.28390 0.26571
0.40848 0.01733 0.26108
0.40924 0.76725 0.26632
0.40999 0.33149 0.25971
0.41075 0.27092 0.26432
0.41151 0.05158 0.26646
0.41227 0.28194 0.26833
0.41303 0.27758 0.26943
0.41379 0.24465 0.27354
0.41455 0.40990 0.27156
0.41531 0.35247 0.27786
0.41607 0.33365 0.27044
0.41683 0.04561 0.27471
0.41759 0.55944 0.28239
0.41835 0.74628 0.27766
0.41911 0.18792 0.28147
0.41987 0.75773 0.28408
0.42063 0.33077 0.28563
0.42139 0.23453 0.28358
0.42215 0.46875 0.29370
0.42291 0.47454 0.29590
0.42367 0.49506 0.29125
0.42443 0.55579 0.29439
0.42519 0.69207 0.29217
0.42594 0.30888 0.30249
0.42670 -0.09836 0.30275
0.42746 0.43833 0.30081
0.42822 0.73377 0.31018
0.42898 0.28558 0.31892
0.42974 0.09540 0.31128
0.43050 0.48145 0.30684
0.43126 0.09609 0.32793
0.43202 0.57238 0.32855
0.43278 0.25370 0.33378
0.43354 0.28832 0.33234
0.43430 0.32764 0.33360
0.43506 0.20073 0.33525
