# Supplementary material for: Hallucination of closed repeat proteins containing central pockets
Source: Nat Struct Mol Biol. 2023 Sep 28;30(11):1755–60. doi: 10.1038/s41594-023-01112-6 (PMC10643118; doi:10.1038/s41594-023-01112-6)
Supplement: Supplementary file 4 — Small-angle X-ray scattering raw data. [file 41594_2023_1112_MOESM4_ESM.tar › SAXS_submit/D8/C3_results/Buffer1/C3_high_D8_snap_00021.sub.1.dat]

0.01026 26.51227 107.42345
0.01102 21.94311 106.55682
0.01178 35.92191 64.93785
0.01254 26.28148 38.63441
0.01330 26.42034 24.10746
0.01406 27.70976 14.18828
0.01482 29.98720 8.50108
0.01558 25.07895 6.65089
0.01634 28.23819 4.91643
0.01710 27.33038 3.52310
0.01786 24.42029 2.33238
0.01862 27.45090 1.82215
0.01938 24.29881 1.51459
0.02014 24.59211 1.30847
0.02090 23.89242 1.24203
0.02166 24.18170 1.14395
0.02242 24.18017 1.09581
0.02318 24.94319 1.03737
0.02395 25.10261 0.95825
0.02471 24.47958 0.94051
0.02547 24.62728 0.89311
0.02623 24.11514 0.89371
0.02699 22.89934 0.86657
0.02775 23.67938 0.83034
0.02851 24.68499 0.83924
0.02927 23.49758 0.77825
0.03003 25.00521 0.76412
0.03079 24.04069 0.73599
0.03155 22.77341 0.76070
0.03231 23.25409 0.73717
0.03307 22.09721 0.68125
0.03383 22.46940 0.68545
0.03459 22.71962 0.66492
0.03535 22.22912 0.64799
0.03611 22.00455 0.66358
0.03687 22.32831 0.63544
0.03763 21.85503 0.62200
0.03839 21.03262 0.60226
0.03915 21.48511 0.60620
0.03991 21.12541 0.59913
0.04067 20.78599 0.59607
0.04143 20.57375 0.57800
0.04219 19.92873 0.55698
0.04295 20.50863 0.56557
0.04371 20.74611 0.54063
0.04447 19.71650 0.53852
0.04523 19.75420 0.52650
0.04599 19.01261 0.53523
0.04675 19.40453 0.51072
0.04751 18.91173 0.50602
0.04827 19.55943 0.52562
0.04903 18.94959 0.50032
0.04979 18.72345 0.50085
0.05055 18.38014 0.48168
0.05131 17.91726 0.48098
0.05207 18.32289 0.49977
0.05283 18.00655 0.47256
0.05359 18.88704 0.47783
0.05435 17.17744 0.46440
0.05511 17.19590 0.44881
0.05587 16.70434 0.46445
0.05663 16.69306 0.46231
0.05739 16.59839 0.44604
0.05815 16.79448 0.43681
0.05891 16.61842 0.43393
0.05967 16.33871 0.43241
0.06043 15.88572 0.42123
0.06119 15.81234 0.41623
0.06195 15.89685 0.41875
0.06271 15.46069 0.42349
0.06347 15.43779 0.40697
0.06423 14.72259 0.41815
0.06499 14.80122 0.40796
0.06575 14.57422 0.40724
0.06651 14.73782 0.39808
0.06727 14.09174 0.40427
0.06803 14.48788 0.39369
0.06879 13.99937 0.39223
0.06955 13.61912 0.39420
0.07031 13.68657 0.38533
0.07107 12.86730 0.38875
0.07183 13.38484 0.37606
0.07259 13.09092 0.37476
0.07335 12.44053 0.36815
0.07412 12.10431 0.36678
0.07488 12.54265 0.36987
0.07564 12.45490 0.36662
0.07640 12.08032 0.36246
0.07716 11.89301 0.35758
0.07792 11.85290 0.35468
0.07868 11.20899 0.35061
0.07944 11.26905 0.34961
0.08020 11.46906 0.34634
0.08096 11.00116 0.34828
0.08172 11.38598 0.33781
0.08248 11.46193 0.33915
0.08324 10.82946 0.33298
0.08400 10.30111 0.34723
0.08476 10.83075 0.34392
0.08552 10.15943 0.35369
0.08628 10.11471 0.35824
0.08704 9.67854 0.36535
0.08780 9.92523 0.36378
0.08856 9.80218 0.36327
0.08932 9.39850 0.36713
0.09008 9.42823 0.36352
0.09084 9.09097 0.35855
0.09160 8.80677 0.38062
0.09236 9.17494 0.37772
0.09312 8.92101 0.37708
0.09388 8.34781 0.38265
0.09464 8.89954 0.37240
0.09540 8.53001 0.36687
0.09616 7.52782 0.35299
0.09692 7.79616 0.35539
0.09768 8.11867 0.36705
0.09844 7.67074 0.35747
0.09920 7.78286 0.36657
0.09996 8.25439 0.35155
0.10072 7.37826 0.33978
0.10148 7.13410 0.34026
0.10224 7.46089 0.32979
0.10300 7.13120 0.32524
0.10376 7.33905 0.31899
0.10452 6.99699 0.31058
0.10528 6.96833 0.30738
0.10604 6.36912 0.30762
0.10680 6.70415 0.31235
0.10756 6.44410 0.30564
0.10832 6.16720 0.30705
0.10908 6.30791 0.30114
0.10984 5.84578 0.30429
0.11060 6.29537 0.30778
0.11136 5.64823 0.30206
0.11212 5.80320 0.30040
0.11288 6.03525 0.29040
0.11364 6.03915 0.28711
0.11440 5.03972 0.28942
0.11516 5.35877 0.28864
0.11592 5.28269 0.28738
0.11668 5.00168 0.28914
0.11744 4.83210 0.28027
0.11820 4.87531 0.28388
0.11896 4.57102 0.27714
0.11972 4.67248 0.27951
0.12048 4.52382 0.27991
0.12124 4.36158 0.27913
0.12200 4.86147 0.27179
0.12276 4.10824 0.27297
0.12352 4.27414 0.27012
0.12428 4.57135 0.27446
0.12504 4.24853 0.26302
0.12580 4.16700 0.26476
0.12656 4.51001 0.26264
0.12732 4.42484 0.25692
0.12808 4.15767 0.25752
0.12884 3.99054 0.25431
0.12960 3.61921 0.25531
0.13036 3.82402 0.25351
0.13112 3.54838 0.25333
0.13188 3.63955 0.25221
0.13264 3.84683 0.25016
0.13340 3.38109 0.24593
0.13416 3.62297 0.24686
0.13492 3.30351 0.24265
0.13568 3.26485 0.24276
0.13644 3.51413 0.24540
0.13720 3.39650 0.24635
0.13796 3.30219 0.23803
0.13873 2.96573 0.23931
0.13949 2.86170 0.24164
0.14025 2.88533 0.23737
0.14101 2.95706 0.24049
0.14177 2.63907 0.23680
0.14253 3.00155 0.23730
0.14329 2.71063 0.23378
0.14405 2.73232 0.23232
0.14481 2.63502 0.23138
0.14557 2.82396 0.22926
0.14633 2.66271 0.22942
0.14709 2.49484 0.22876
0.14785 2.43600 0.22914
0.14861 2.15410 0.22470
0.14937 2.69681 0.22800
0.15013 2.46737 0.22530
0.15089 2.31429 0.22020
0.15165 2.27936 0.22295
0.15241 2.14490 0.22286
0.15317 2.21875 0.21977
0.15393 2.16274 0.21929
0.15469 1.86802 0.22152
0.15545 2.22984 0.21854
0.15621 2.05653 0.21827
0.15697 2.13349 0.21771
0.15773 1.91286 0.21533
0.15849 1.99770 0.21524
0.15925 1.95158 0.21280
0.16001 1.85404 0.21289
0.16077 1.98271 0.21771
0.16153 1.85837 0.21186
0.16229 1.49277 0.21154
0.16305 1.80069 0.20939
0.16381 1.47073 0.21060
0.16457 1.84766 0.20903
0.16533 1.60819 0.21011
0.16609 1.71971 0.20854
0.16685 1.55449 0.21037
0.16761 1.51563 0.20641
0.16837 1.61568 0.20880
0.16913 1.62262 0.20642
0.16989 1.64848 0.20489
0.17065 1.49627 0.20361
0.17141 1.54456 0.20398
0.17217 1.32685 0.20413
0.17293 1.46742 0.20393
0.17369 1.42606 0.20102
0.17445 1.18477 0.20458
0.17521 1.50676 0.20320
0.17597 1.47473 0.20476
0.17673 1.35490 0.20996
0.17749 1.08323 0.21062
0.17825 1.51062 0.21086
0.17901 1.07091 0.21277
0.17977 1.37270 0.21864
0.18053 1.30600 0.21681
0.18129 1.24957 0.21772
0.18205 1.10936 0.21535
0.18281 1.49272 0.22140
0.18357 1.32665 0.21885
0.18433 1.29749 0.22128
0.18509 1.36342 0.21848
0.18585 1.25443 0.22036
0.18661 1.03434 0.22080
0.18737 1.01304 0.21971
0.18813 1.03712 0.22169
0.18889 1.15861 0.22260
0.18965 1.02476 0.21758
0.19041 1.06728 0.22603
0.19117 0.90074 0.22363
0.19193 0.89556 0.22311
0.19269 0.85494 0.22065
0.19345 0.91296 0.22572
0.19421 0.93002 0.22219
0.19497 0.75569 0.22371
0.19573 0.93379 0.22654
0.19649 0.92843 0.22551
0.19725 1.06434 0.22687
0.19801 0.97021 0.22574
0.19877 0.57479 0.22729
0.19953 0.90299 0.22901
0.20029 0.92521 0.22431
0.20105 0.94887 0.22365
0.20181 0.56604 0.22571
0.20257 0.34613 0.22500
0.20333 0.93675 0.22428
0.20409 0.76141 0.22497
0.20485 0.81288 0.22397
0.20561 0.66678 0.22706
0.20637 0.80965 0.23084
0.20713 0.81189 0.23050
0.20789 0.68146 0.22572
0.20865 1.09871 0.22601
0.20941 0.66061 0.23058
0.21017 0.78054 0.22586
0.21093 0.81347 0.22457
0.21169 0.64436 0.22866
0.21245 0.95972 0.22669
0.21321 0.50770 0.22801
0.21397 0.73576 0.23098
0.21473 0.93939 0.22188
0.21549 0.34004 0.22678
0.21625 0.90657 0.22577
0.21701 0.54820 0.23010
0.21777 1.00789 0.22363
0.21853 0.72377 0.22813
0.21929 0.46938 0.22916
0.22005 0.61691 0.22929
0.22081 0.61876 0.22386
0.22157 0.76747 0.22609
0.22233 0.64347 0.22575
0.22309 0.54277 0.22947
0.22385 0.73575 0.22257
0.22461 0.76585 0.22435
0.22537 0.65932 0.21995
0.22613 0.88770 0.21931
0.22689 0.86819 0.21887
0.22765 0.45209 0.21545
0.22841 0.52260 0.21363
0.22917 0.54589 0.21732
0.22993 0.68207 0.21635
0.23069 0.56965 0.21263
0.23145 0.53905 0.21165
0.23221 0.54406 0.21288
0.23297 0.64452 0.21256
0.23373 0.70260 0.21188
0.23449 0.72751 0.20792
0.23525 0.31628 0.20574
0.23601 0.79892 0.20789
0.23677 0.47543 0.20560
0.23753 0.54078 0.20547
0.23829 0.76762 0.20609
0.23905 0.74781 0.20658
0.23981 0.86620 0.20318
0.24057 0.61999 0.20575
0.24133 0.77043 0.20564
0.24209 0.57335 0.20813
0.24285 0.60260 0.20004
0.24361 0.58642 0.20457
0.24437 0.54017 0.20019
0.24513 0.65942 0.20191
0.24589 0.49019 0.19827
0.24665 0.77696 0.19764
0.24741 0.45663 0.19595
0.24817 0.46685 0.19727
0.24893 0.64756 0.19717
0.24969 0.73710 0.19785
0.25045 0.91813 0.19375
0.25121 0.70107 0.19784
0.25197 0.64634 0.19454
0.25273 0.56551 0.19237
0.25349 0.77709 0.19158
0.25425 0.61766 0.19246
0.25501 0.86185 0.19154
0.25577 0.74318 0.19552
0.25653 0.42883 0.19374
0.25729 0.63359 0.19443
0.25805 0.61747 0.19240
0.25881 0.51577 0.19085
0.25957 0.64209 0.19134
0.26033 0.59528 0.18765
0.26109 0.62145 0.18953
0.26185 0.64738 0.18796
0.26261 0.75626 0.18705
0.26337 0.46300 0.18649
0.26413 0.56555 0.18689
0.26489 0.59060 0.18636
0.26565 0.61742 0.18381
0.26641 0.70812 0.18398
0.26717 0.73490 0.18587
0.26793 0.50759 0.18607
0.26869 0.69261 0.18458
0.26945 0.56558 0.18335
0.27021 0.69116 0.18166
0.27097 0.70278 0.17997
0.27172 0.50126 0.18094
0.27248 0.74833 0.18146
0.27324 0.48267 0.18185
0.27400 0.57488 0.17954
0.27476 0.40237 0.18140
0.27552 0.45731 0.17756
0.27628 0.57627 0.17676
0.27704 0.66501 0.17902
0.27780 0.59161 0.17699
0.27856 0.74989 0.17782
0.27932 0.61487 0.17716
0.28008 0.67764 0.17767
0.28084 0.81241 0.17797
0.28160 0.54080 0.17607
0.28236 0.36400 0.17461
0.28312 0.55756 0.17378
0.28388 0.40875 0.17584
0.28464 0.68013 0.17527
0.28540 0.59978 0.17452
0.28616 0.86263 0.17358
0.28692 0.55171 0.17607
0.28768 0.74561 0.17364
0.28844 0.64553 0.17524
0.28920 0.41821 0.17524
0.28996 0.57981 0.17524
0.29072 0.49779 0.17389
0.29148 0.49098 0.17455
0.29224 0.61468 0.17690
0.29300 0.63709 0.17328
0.29376 0.35717 0.17630
0.29452 0.45525 0.17369
0.29528 0.36041 0.17536
0.29604 0.61054 0.17679
0.29680 0.40913 0.17621
0.29756 0.68058 0.17579
0.29832 0.52462 0.17415
0.29908 0.47896 0.17401
0.29984 0.53411 0.17510
0.30060 0.21995 0.17360
0.30136 0.15049 0.17756
0.30212 0.28171 0.17438
0.30288 0.52930 0.17581
0.30364 0.74942 0.17493
0.30440 0.32688 0.17338
0.30516 0.36894 0.17481
0.30592 0.26242 0.17799
0.30668 0.47630 0.17549
0.30744 0.27507 0.17861
0.30820 0.54741 0.17721
0.30896 0.37462 0.17776
0.30972 0.47862 0.17696
0.31048 0.35857 0.17693
0.31124 0.51915 0.17796
0.31200 0.21536 0.17941
0.31276 0.35229 0.17954
0.31352 0.34159 0.17794
0.31428 0.59335 0.17899
0.31504 0.52323 0.18177
0.31580 0.62390 0.17948
0.31656 0.29797 0.17994
0.31732 0.57325 0.18043
0.31808 0.30966 0.18208
0.31883 0.28371 0.18358
0.31959 0.17279 0.18426
0.32035 0.48376 0.18489
0.32111 0.60287 0.18246
0.32187 0.52849 0.18406
0.32263 0.44183 0.18767
0.32339 0.30505 0.18534
0.32415 0.45057 0.18687
0.32491 0.34462 0.18847
0.32567 0.40613 0.18824
0.32643 0.23647 0.18856
0.32719 0.27325 0.19105
0.32795 0.42538 0.18821
0.32871 0.43718 0.18885
0.32947 0.60487 0.18868
0.33023 0.36082 0.18964
0.33099 0.37415 0.18669
0.33175 0.73189 0.18939
0.33251 0.24441 0.18771
0.33327 0.45484 0.18864
0.33403 0.47446 0.18893
0.33479 0.28722 0.18964
0.33555 0.18242 0.19143
0.33631 0.40576 0.19028
0.33707 0.50294 0.19026
0.33783 0.70652 0.19077
0.33859 0.50525 0.19160
0.33935 0.42397 0.18799
0.34011 0.58778 0.19022
0.34087 0.33061 0.18988
0.34163 0.48656 0.19268
0.34239 0.52264 0.19182
0.34315 0.59162 0.19264
0.34391 0.31846 0.19354
0.34467 0.67239 0.19189
0.34543 0.28755 0.19300
0.34619 0.32209 0.19091
0.34695 0.18368 0.19279
0.34771 0.34183 0.19345
0.34847 0.55688 0.19409
0.34922 0.46926 0.19346
0.34998 0.68070 0.19197
0.35074 0.47453 0.18421
0.35150 0.37652 0.18409
0.35226 0.42915 0.18621
0.35302 0.39012 0.18254
0.35378 0.49840 0.18547
0.35454 0.14521 0.18397
0.35530 0.35575 0.18791
0.35606 0.36534 0.18819
0.35682 0.36111 0.18681
0.35758 0.53382 0.18976
0.35834 0.41728 0.18768
0.35910 0.43540 0.18836
0.35986 0.48434 0.19054
0.36062 0.36762 0.18698
0.36138 0.35541 0.18698
0.36214 0.07190 0.19185
0.36290 0.51742 0.19108
0.36366 0.34962 0.18899
0.36442 0.58273 0.18879
0.36518 0.38389 0.18742
0.36594 0.54450 0.19286
0.36670 0.48787 0.18759
0.36746 0.29274 0.19208
0.36822 0.28527 0.19380
0.36898 0.35101 0.19277
0.36974 0.56241 0.19449
0.37050 0.54471 0.19418
0.37126 0.34662 0.19618
0.37202 0.57001 0.19890
0.37277 0.39054 0.19754
0.37353 0.49876 0.19783
0.37429 0.48849 0.20240
0.37505 0.14083 0.19987
0.37581 0.32493 0.20044
0.37657 0.14622 0.20615
0.37733 0.16496 0.20557
0.37809 0.44542 0.20550
0.37885 0.51363 0.20721
0.37961 0.41713 0.21159
0.38037 0.40656 0.20919
0.38113 0.36649 0.21540
0.38189 0.38648 0.21345
0.38265 0.16203 0.21730
0.38341 0.08237 0.21314
0.38417 0.35518 0.22024
0.38493 0.45980 0.22139
0.38569 0.33469 0.22036
0.38645 0.37335 0.21569
0.38721 0.64073 0.23700
0.38797 0.38048 0.22405
0.38873 0.32250 0.22674
0.38949 0.37858 0.22812
0.39025 0.40906 0.22695
0.39101 0.20502 0.23159
0.39177 0.76877 0.23105
0.39252 0.26093 0.23350
0.39328 0.24670 0.23524
0.39404 0.44220 0.23634
0.39480 0.63291 0.23864
0.39556 0.62239 0.23583
0.39632 0.50171 0.24209
0.39708 0.44930 0.23875
0.39784 0.05246 0.24341
0.39860 0.54214 0.25391
0.39936 0.28758 0.24711
0.40012 0.11928 0.25167
0.40088 0.31943 0.24987
0.40164 0.25728 0.24651
0.40240 0.76218 0.25868
0.40316 0.36030 0.25497
0.40392 0.17287 0.25608
0.40468 0.24342 11.54616
0.40544 0.45992 0.26044
0.40620 0.20163 0.25794
0.40696 0.46841 0.26194
0.40772 0.57574 0.26190
0.40848 0.34132 0.26186
0.40924 0.30790 0.26307
0.40999 0.32303 0.26016
0.41075 0.21385 0.26962
0.41151 0.37196 0.26587
0.41227 0.39535 0.26895
0.41303 0.38932 0.27475
0.41379 0.28771 0.26446
0.41455 0.40588 0.26771
0.41531 0.26178 0.27335
0.41607 0.59913 0.27159
0.41683 0.42856 0.27520
0.41759 -0.07244 0.27699
0.41835 0.32719 0.28459
0.41911 0.07400 0.28383
0.41987 0.73951 0.28351
0.42063 0.72763 0.28164
0.42139 0.54919 0.28094
0.42215 0.28143 0.28451
0.42291 0.27074 0.28812
0.42367 0.42260 0.28906
0.42443 0.16982 0.28867
0.42519 0.18061 0.29220
0.42594 -0.09604 0.29904
0.42670 0.66111 0.30395
0.42746 0.85390 0.31333
0.42822 0.33191 0.31182
0.42898 0.32093 0.31327
0.42974 0.11756 0.31548
0.43050 0.29534 0.31553
0.43126 0.14953 0.31579
0.43202 0.40346 0.32767
0.43278 0.25797 0.31937
0.43354 0.60549 0.33440
0.43430 0.40104 0.32834
0.43506 0.26351 0.34126
