# Supplementary material for: Hallucination of closed repeat proteins containing central pockets
Source: Nat Struct Mol Biol. 2023 Sep 28;30(11):1755–60. doi: 10.1038/s41594-023-01112-6 (PMC10643118; doi:10.1038/s41594-023-01112-6)
Supplement: Supplementary file 4 — Small-angle X-ray scattering raw data. [file 41594_2023_1112_MOESM4_ESM.tar › SAXS_submit/D8/C3_results/Buffer1/C3_high_D8_snap_00022.sub.1.dat]

0.01026 9.02403 104.84553
0.01102 29.87844 107.49276
0.01178 35.03204 65.67129
0.01254 25.41728 38.54692
0.01330 20.93024 24.14486
0.01406 23.21923 14.00599
0.01482 23.65791 8.76870
0.01558 26.03849 6.60936
0.01634 28.45056 4.93989
0.01710 24.86106 3.57243
0.01786 26.46802 2.47788
0.01862 26.86029 1.88091
0.01938 24.72339 1.56553
0.02014 25.93454 1.37809
0.02090 25.10804 1.26033
0.02166 23.89950 1.14444
0.02242 24.30902 1.06627
0.02318 25.05066 1.02399
0.02395 24.85623 1.01990
0.02471 23.87592 0.93661
0.02547 24.03043 0.88766
0.02623 24.36428 0.89540
0.02699 24.53708 0.85099
0.02775 23.18020 0.82448
0.02851 23.97504 0.79568
0.02927 23.67676 0.75988
0.03003 23.66186 0.76817
0.03079 22.66432 0.74510
0.03155 23.19369 0.71276
0.03231 23.16999 0.74304
0.03307 23.45032 0.69625
0.03383 23.21897 0.66921
0.03459 22.87813 0.67356
0.03535 22.47693 0.66255
0.03611 21.31382 0.66466
0.03687 21.45018 0.62155
0.03763 22.14138 0.61559
0.03839 21.40104 0.60029
0.03915 21.75518 0.57800
0.03991 21.11307 0.58998
0.04067 20.93825 0.58686
0.04143 20.81071 0.57810
0.04219 20.53415 0.57155
0.04295 20.68472 0.56140
0.04371 20.20163 0.54045
0.04447 20.23110 0.52680
0.04523 20.02430 0.53917
0.04599 19.73069 0.51250
0.04675 19.59914 0.51506
0.04751 19.16467 0.50808
0.04827 18.47242 0.50031
0.04903 19.46659 0.49801
0.04979 18.82214 0.48882
0.05055 17.94091 0.48146
0.05131 18.11116 0.48161
0.05207 18.36684 0.47521
0.05283 17.92003 0.46155
0.05359 18.19497 0.46634
0.05435 17.50797 0.46697
0.05511 17.57490 0.46140
0.05587 17.87553 0.45857
0.05663 16.79784 0.45890
0.05739 16.62255 0.43328
0.05815 16.14684 0.43919
0.05891 16.80671 0.43277
0.05967 15.64816 0.43825
0.06043 15.90584 0.43447
0.06119 15.96417 0.42748
0.06195 15.67719 0.41534
0.06271 15.42840 0.42711
0.06347 16.34916 0.41605
0.06423 14.98437 0.41154
0.06499 14.97276 0.40838
0.06575 14.14487 0.40346
0.06651 14.26584 0.40291
0.06727 14.34256 0.39118
0.06803 14.04336 0.39621
0.06879 13.80892 0.39366
0.06955 13.60733 0.38646
0.07031 14.27849 0.38692
0.07107 13.45488 0.38538
0.07183 13.65982 0.38247
0.07259 12.81359 0.37309
0.07335 12.87416 0.36089
0.07412 12.35917 0.36941
0.07488 12.25289 0.36431
0.07564 12.16831 0.36039
0.07640 12.17402 0.36740
0.07716 12.13927 0.35578
0.07792 12.01518 0.35035
0.07868 11.32786 0.35330
0.07944 11.81327 0.35005
0.08020 11.61895 0.35601
0.08096 11.40007 0.34353
0.08172 11.01412 0.33699
0.08248 11.03394 0.34038
0.08324 10.53629 0.34076
0.08400 10.51398 0.33849
0.08476 10.26895 0.33701
0.08552 10.22555 0.34776
0.08628 10.12633 0.35955
0.08704 10.10512 0.36497
0.08780 9.53266 0.36494
0.08856 9.91964 0.35739
0.08932 9.00194 0.35943
0.09008 9.65376 0.36194
0.09084 9.28970 0.36440
0.09160 9.21156 0.36736
0.09236 8.85994 0.37665
0.09312 8.96939 0.36491
0.09388 8.45069 0.37724
0.09464 8.06585 0.36228
0.09540 8.06837 0.35832
0.09616 7.76241 0.36324
0.09692 7.92714 0.36108
0.09768 8.18866 0.36213
0.09844 7.87554 0.36345
0.09920 7.38064 0.35642
0.09996 7.87758 0.34962
0.10072 7.42276 0.34305
0.10148 6.82799 0.33404
0.10224 7.40834 0.32640
0.10300 6.94711 0.32011
0.10376 6.63659 0.32282
0.10452 6.87688 0.31508
0.10528 6.28730 0.32239
0.10604 6.64068 0.31406
0.10680 6.35969 0.31174
0.10756 6.72572 0.31280
0.10832 6.39263 0.30171
0.10908 6.63848 0.29701
0.10984 5.97303 0.30380
0.11060 5.80780 0.30213
0.11136 5.97901 0.29914
0.11212 5.63597 0.29963
0.11288 5.58900 0.29893
0.11364 6.05294 0.29586
0.11440 5.33814 0.29907
0.11516 5.38898 0.29552
0.11592 5.21787 0.28337
0.11668 5.22407 0.28926
0.11744 4.85443 0.28704
0.11820 5.04992 0.27889
0.11896 4.99739 0.28224
0.11972 5.15338 0.27874
0.12048 4.36438 0.27478
0.12124 4.42113 0.27535
0.12200 4.66496 0.27100
0.12276 4.32119 0.26997
0.12352 4.61831 0.26996
0.12428 4.50342 0.26429
0.12504 4.21929 0.26916
0.12580 3.99643 0.26070
0.12656 4.24388 0.25821
0.12732 4.24193 0.25801
0.12808 3.78668 0.26133
0.12884 4.13494 0.25862
0.12960 3.80912 0.25463
0.13036 3.47297 0.25367
0.13112 3.61102 0.25236
0.13188 3.79671 0.25337
0.13264 3.47723 0.25082
0.13340 3.42946 0.24603
0.13416 3.42914 0.24551
0.13492 3.33863 0.24440
0.13568 3.11759 0.24228
0.13644 3.41509 0.24203
0.13720 3.25839 0.23867
0.13796 3.59687 0.23928
0.13873 3.10800 0.23931
0.13949 2.82769 0.23936
0.14025 2.93251 0.23825
0.14101 2.80116 0.24138
0.14177 2.94770 0.23544
0.14253 3.06266 0.23524
0.14329 3.03550 0.23753
0.14405 2.68340 0.23420
0.14481 2.77743 0.23417
0.14557 2.60166 0.22930
0.14633 2.29367 0.22686
0.14709 2.85674 0.22749
0.14785 2.45134 0.22965
0.14861 2.71231 0.22742
0.14937 2.15671 0.22569
0.15013 2.41854 0.22369
0.15089 2.38732 0.22111
0.15165 2.16602 0.22025
0.15241 2.27067 0.22328
0.15317 2.23963 0.22109
0.15393 2.18791 0.22014
0.15469 2.18844 0.22085
0.15545 2.19276 0.21897
0.15621 1.85537 0.21960
0.15697 2.02765 0.21583
0.15773 1.94549 0.21457
0.15849 1.83371 0.21400
0.15925 2.05192 0.21478
0.16001 2.08121 0.21499
0.16077 1.60205 0.21538
0.16153 1.77134 0.21217
0.16229 1.88650 0.21406
0.16305 1.65032 0.21100
0.16381 1.83809 0.20682
0.16457 1.53443 0.20607
0.16533 1.61316 0.20945
0.16609 1.50711 0.20484
0.16685 1.54750 0.20790
0.16761 1.61632 0.20839
0.16837 1.53056 0.20448
0.16913 1.40859 0.20280
0.16989 1.54872 0.20479
0.17065 1.39875 0.20191
0.17141 1.44237 0.20627
0.17217 1.74377 0.20077
0.17293 1.50181 0.20114
0.17369 1.57836 0.20200
0.17445 1.17907 0.20398
0.17521 1.35841 0.20403
0.17597 1.45299 0.20194
0.17673 1.15663 0.20738
0.17749 1.30708 0.20781
0.17825 1.40863 0.21589
0.17901 1.50298 0.21469
0.17977 1.35846 0.21615
0.18053 1.12110 0.21440
0.18129 1.39905 0.21647
0.18205 1.24037 0.21486
0.18281 1.15861 0.21993
0.18357 1.03843 0.21718
0.18433 1.29092 0.21958
0.18509 0.93605 0.21913
0.18585 1.02827 0.22099
0.18661 0.81164 0.21981
0.18737 1.05654 0.21883
0.18813 1.10747 0.22216
0.18889 1.06512 0.21956
0.18965 0.92280 0.22024
0.19041 1.30003 0.21906
0.19117 1.04895 0.22104
0.19193 1.20805 0.22528
0.19269 0.98907 0.22445
0.19345 0.65586 0.22373
0.19421 0.84297 0.22599
0.19497 0.94203 0.22230
0.19573 0.85991 0.22723
0.19649 1.10497 0.22087
0.19725 0.74644 0.22835
0.19801 0.84018 0.22706
0.19877 0.90572 0.22466
0.19953 1.14396 0.22834
0.20029 0.81421 0.22516
0.20105 1.04982 0.22321
0.20181 0.96860 0.22433
0.20257 0.98948 0.22411
0.20333 0.86822 0.22806
0.20409 0.85489 0.22319
0.20485 0.40931 0.22367
0.20561 0.77069 0.22788
0.20637 0.99983 0.22895
0.20713 0.73236 0.22700
0.20789 1.05866 0.22522
0.20865 0.89694 0.22248
0.20941 0.67715 0.23138
0.21017 1.07907 0.22823
0.21093 0.62778 0.22952
0.21169 0.91791 0.22752
0.21245 0.58997 0.22322
0.21321 0.65748 0.22694
0.21397 0.85201 0.22577
0.21473 0.67270 0.22290
0.21549 0.89079 0.22262
0.21625 0.70037 0.22571
0.21701 0.63838 0.22758
0.21777 0.86305 0.22992
0.21853 0.81655 0.22805
0.21929 0.84700 0.22525
0.22005 0.60325 0.22703
0.22081 0.92078 0.22557
0.22157 0.89555 0.22233
0.22233 0.34487 0.22653
0.22309 0.94112 0.22508
0.22385 0.75484 0.22322
0.22461 0.50632 0.22464
0.22537 0.62179 0.21852
0.22613 0.83835 0.21978
0.22689 0.53108 0.21763
0.22765 0.83200 0.21749
0.22841 0.74930 0.21368
0.22917 0.79223 0.21763
0.22993 0.39265 0.21571
0.23069 0.69693 0.21225
0.23145 0.75897 0.21211
0.23221 0.59060 0.21531
0.23297 0.69924 0.21376
0.23373 0.63705 0.20964
0.23449 0.68164 0.20887
0.23525 0.82473 0.20819
0.23601 0.55814 0.20833
0.23677 0.68915 0.21228
0.23753 0.66621 0.20638
0.23829 0.47123 0.20824
0.23905 0.78666 0.20283
0.23981 0.59017 0.20300
0.24057 0.63872 0.20712
0.24133 0.48668 0.20128
0.24209 0.63430 0.20131
0.24285 0.59421 0.20128
0.24361 0.56273 0.20183
0.24437 0.57152 0.20240
0.24513 0.44411 0.20076
0.24589 0.77808 0.20016
0.24665 0.60313 0.20119
0.24741 0.51193 0.19788
0.24817 0.60419 0.19736
0.24893 0.72482 0.19620
0.24969 0.61228 0.19924
0.25045 0.69541 0.19718
0.25121 0.58594 0.19658
0.25197 0.63181 0.19395
0.25273 0.60389 0.19191
0.25349 0.77178 0.19438
0.25425 0.67559 0.19200
0.25501 0.63113 0.19306
0.25577 0.61748 0.19083
0.25653 0.64217 0.19266
0.25729 0.79898 0.19134
0.25805 0.46934 0.19111
0.25881 0.73507 0.18813
0.25957 0.71998 0.18854
0.26033 0.50507 0.18836
0.26109 0.59235 0.18805
0.26185 0.60807 0.18619
0.26261 0.45985 0.18836
0.26337 0.55990 0.18541
0.26413 0.51306 0.18621
0.26489 0.73090 0.18513
0.26565 0.60504 0.18464
0.26641 0.65122 0.18301
0.26717 0.43296 0.18687
0.26793 0.49947 0.18473
0.26869 0.81928 0.18115
0.26945 0.56611 0.18321
0.27021 0.65723 0.18152
0.27097 0.54935 0.18258
0.27172 0.68959 0.17923
0.27248 0.38285 0.17994
0.27324 0.58251 0.18038
0.27400 0.77041 0.18269
0.27476 0.72645 0.17957
0.27552 0.62327 0.17889
0.27628 0.57829 0.17668
0.27704 0.44834 0.17974
0.27780 0.30578 0.18060
0.27856 0.80327 0.17634
0.27932 0.55746 0.17508
0.28008 0.59987 0.17622
0.28084 0.53466 0.17822
0.28160 0.58958 0.17696
0.28236 0.66995 0.17430
0.28312 0.54468 0.17604
0.28388 0.52328 0.17608
0.28464 0.57288 0.17403
0.28540 0.68107 0.17619
0.28616 0.76016 0.17247
0.28692 0.51776 0.17513
0.28768 0.65275 0.17539
0.28844 0.59505 0.17585
0.28920 0.41339 0.17575
0.28996 0.60572 0.17407
0.29072 0.47065 0.17493
0.29148 0.40982 0.17622
0.29224 0.31409 0.17358
0.29300 0.54246 0.17416
0.29376 0.44796 0.17295
0.29452 0.79304 0.17731
0.29528 0.30613 0.17991
0.29604 0.34250 0.17620
0.29680 0.55477 0.17591
0.29756 0.44067 0.17740
0.29832 0.49647 0.17539
0.29908 0.24684 0.17501
0.29984 0.69406 0.17748
0.30060 0.42445 0.17856
0.30136 0.28584 0.17559
0.30212 0.56094 0.17289
0.30288 0.49213 0.17393
0.30364 0.51173 0.17356
0.30440 0.44998 0.17496
0.30516 0.57563 0.17823
0.30592 0.50737 0.17610
0.30668 0.46200 0.17840
0.30744 0.53540 0.18003
0.30820 0.68856 0.17911
0.30896 0.43030 0.17737
0.30972 0.31363 0.17590
0.31048 0.35181 0.17971
0.31124 0.53362 0.17943
0.31200 0.39864 0.17731
0.31276 0.29885 0.17925
0.31352 0.49802 0.17968
0.31428 0.39021 0.17868
0.31504 0.56396 0.17860
0.31580 0.69098 0.18017
0.31656 0.61798 0.18031
0.31732 0.58219 0.18183
0.31808 0.60093 0.18023
0.31883 0.31119 0.18223
0.31959 0.60481 0.18080
0.32035 0.44244 0.18384
0.32111 0.45585 0.18530
0.32187 0.38069 0.18504
0.32263 0.34856 0.18636
0.32339 0.51410 0.18650
0.32415 0.33415 0.18713
0.32491 0.74019 0.18713
0.32567 0.31744 0.18759
0.32643 0.29601 0.18933
0.32719 0.45139 0.18816
0.32795 0.65080 0.19063
0.32871 0.50626 0.18911
0.32947 0.52438 0.18687
0.33023 0.53823 0.18922
0.33099 0.67688 0.18722
0.33175 0.39736 0.18985
0.33251 0.15454 0.18670
0.33327 0.23088 0.18708
0.33403 0.41096 0.18596
0.33479 0.28370 0.18670
0.33555 0.58906 0.18759
0.33631 0.59280 0.19100
0.33707 0.36395 0.18920
0.33783 0.47399 0.18845
0.33859 0.48887 0.18902
0.33935 0.39291 0.18836
0.34011 0.53458 0.19186
0.34087 0.35025 0.18925
0.34163 0.49166 0.18742
0.34239 0.19643 0.18948
0.34315 0.47788 0.19386
0.34391 0.73219 0.19172
0.34467 0.38631 0.19317
0.34543 0.42020 0.19022
0.34619 0.40784 0.19154
0.34695 0.39954 0.19137
0.34771 0.38382 0.19646
0.34847 0.22162 0.19174
0.34922 0.40935 0.19226
0.34998 0.61497 0.19274
0.35074 0.60648 0.18963
0.35150 0.24418 0.18753
0.35226 0.38954 0.18284
0.35302 0.45565 0.18255
0.35378 0.39331 0.18206
0.35454 0.50302 0.18410
0.35530 0.41913 0.18778
0.35606 0.55426 0.18518
0.35682 0.72588 0.18699
0.35758 0.35807 0.18914
0.35834 0.56328 0.18997
0.35910 0.50608 0.19043
0.35986 0.34398 0.18540
0.36062 0.48283 0.18441
0.36138 0.51042 0.18782
0.36214 0.28161 0.18756
0.36290 0.23501 0.18819
0.36366 0.42000 0.19014
0.36442 0.34967 0.18902
0.36518 0.44838 0.18928
0.36594 0.18409 0.19363
0.36670 0.43275 0.18859
0.36746 0.57867 0.19011
0.36822 0.29627 0.19560
0.36898 0.28016 0.19750
0.36974 0.34545 0.19280
0.37050 0.52682 0.19258
0.37126 0.32261 0.19357
0.37202 0.17992 0.19879
0.37277 0.51166 0.19784
0.37353 0.49314 0.19887
0.37429 0.45017 0.20129
0.37505 0.41055 0.19807
0.37581 0.52022 0.20372
0.37657 0.67791 0.20752
0.37733 0.28586 0.20442
0.37809 0.29808 0.20483
0.37885 0.35607 0.20690
0.37961 0.30993 0.20887
0.38037 0.38690 0.21207
0.38113 0.58197 0.20975
0.38189 0.39260 0.21035
0.38265 0.21490 0.21101
0.38341 0.40693 0.21396
0.38417 0.32135 0.21992
0.38493 0.28549 0.21826
0.38569 0.46008 0.21937
0.38645 0.38872 0.22215
0.38721 0.39664 0.23913
0.38797 0.54671 0.22342
0.38873 0.42084 0.22728
0.38949 0.28369 0.22994
0.39025 0.60713 0.23222
0.39101 0.03628 0.22785
0.39177 0.22886 0.23525
0.39252 0.40175 0.23375
0.39328 0.31556 0.23249
0.39404 0.55298 0.23693
0.39480 0.52571 0.23651
0.39556 0.40725 0.23846
0.39632 0.37548 0.23860
0.39708 0.51802 0.24212
0.39784 0.45837 0.24086
0.39860 0.42834 0.24436
0.39936 0.48356 0.24461
0.40012 0.49280 0.24756
0.40088 0.29009 0.25185
0.40164 0.42727 0.25073
0.40240 0.36222 0.25211
0.40316 0.64914 0.25003
0.40392 0.13735 0.25431
0.40468 0.63774 11.38626
0.40544 0.70485 0.25839
0.40620 0.06315 0.25567
0.40696 0.15736 0.25973
0.40772 0.59945 0.26449
0.40848 0.17441 0.25984
0.40924 0.44799 0.26359
0.40999 0.12680 0.26493
0.41075 0.56726 0.26658
0.41151 0.60545 0.27008
0.41227 0.18205 0.27112
0.41303 0.50487 0.27509
0.41379 0.57966 0.26769
0.41455 0.37755 0.27022
0.41531 0.25827 0.27318
0.41607 0.35702 0.27779
0.41683 0.17397 0.27024
0.41759 0.45081 0.27749
0.41835 0.31669 0.27499
0.41911 0.49970 0.27737
0.41987 0.58222 0.27887
0.42063 0.52667 0.28169
0.42139 0.47040 0.28739
0.42215 0.16134 0.29081
0.42291 0.16129 0.28982
0.42367 0.54533 0.29053
0.42443 0.31237 0.29618
0.42519 0.38440 0.30421
0.42594 0.34167 0.29880
0.42670 0.34178 0.30566
0.42746 0.50226 0.31006
0.42822 0.58409 0.31678
0.42898 0.17096 0.30869
0.42974 0.54690 0.31912
0.43050 0.36478 0.31527
0.43126 0.45225 0.31865
0.43202 0.38927 0.32194
0.43278 0.25340 0.31742
0.43354 0.46464 0.33707
0.43430 -0.15469 0.32941
0.43506 0.26438 0.34744
