# Supplementary material for: Hallucination of closed repeat proteins containing central pockets
Source: Nat Struct Mol Biol. 2023 Sep 28;30(11):1755–60. doi: 10.1038/s41594-023-01112-6 (PMC10643118; doi:10.1038/s41594-023-01112-6)
Supplement: Supplementary file 4 — Small-angle X-ray scattering raw data. [file 41594_2023_1112_MOESM4_ESM.tar › SAXS_submit/D8/C3_results/Buffer1/C3_high_D8_snap_00023.sub.1.dat]

0.01026 39.40360 106.47031
0.01102 36.77746 108.53010
0.01178 25.95191 65.41199
0.01254 30.33184 38.42142
0.01330 21.69842 24.60228
0.01406 25.84705 13.83339
0.01482 26.00537 8.49452
0.01558 25.65256 6.98686
0.01634 25.00780 4.84790
0.01710 26.85950 3.57278
0.01786 26.36872 2.29924
0.01862 26.64279 2.04617
0.01938 25.15222 1.52975
0.02014 24.96726 1.36225
0.02090 24.49782 1.22699
0.02166 25.97232 1.08240
0.02242 23.75876 1.08962
0.02318 26.24244 1.00992
0.02395 25.22684 0.99378
0.02471 24.35128 0.94312
0.02547 23.93125 0.92195
0.02623 23.25958 0.88916
0.02699 23.80827 0.87797
0.02775 23.28992 0.86933
0.02851 24.49562 0.78106
0.02927 23.81370 0.75243
0.03003 23.40597 0.75946
0.03079 24.34157 0.74453
0.03155 23.94242 0.72106
0.03231 22.61982 0.74610
0.03307 23.23133 0.69345
0.03383 22.34089 0.68360
0.03459 21.52587 0.67163
0.03535 21.74691 0.66045
0.03611 21.00439 0.65912
0.03687 21.62553 0.64209
0.03763 21.73161 0.61544
0.03839 21.42342 0.62512
0.03915 20.94701 0.57637
0.03991 20.76818 0.59980
0.04067 20.52709 0.59785
0.04143 21.06059 0.58197
0.04219 20.68446 0.55385
0.04295 19.64819 0.57107
0.04371 20.41231 0.53663
0.04447 20.25502 0.55685
0.04523 20.17006 0.53306
0.04599 19.07061 0.50902
0.04675 20.21574 0.52144
0.04751 18.66925 0.51994
0.04827 19.12486 0.51085
0.04903 19.13181 0.48794
0.04979 18.96422 0.50428
0.05055 18.84800 0.50110
0.05131 17.99926 0.47994
0.05207 18.67568 0.48014
0.05283 17.73853 0.48768
0.05359 17.77818 0.46524
0.05435 17.38842 0.45869
0.05511 17.15953 0.46714
0.05587 17.18441 0.46829
0.05663 17.06949 0.44833
0.05739 17.63425 0.44208
0.05815 16.45822 0.42616
0.05891 15.80303 0.44125
0.05967 16.26509 0.43606
0.06043 16.14682 0.42844
0.06119 15.66165 0.42223
0.06195 15.96515 0.41529
0.06271 15.18083 0.41343
0.06347 15.04198 0.41067
0.06423 15.50150 0.41542
0.06499 14.87425 0.40386
0.06575 14.76539 0.40272
0.06651 15.01526 0.40168
0.06727 14.55618 0.40020
0.06803 14.06176 0.39671
0.06879 14.44288 0.38879
0.06955 13.92156 0.39192
0.07031 13.74773 0.38987
0.07107 13.76321 0.38206
0.07183 13.47078 0.38307
0.07259 12.91407 0.37259
0.07335 13.22030 0.36772
0.07412 12.51592 0.36224
0.07488 12.48289 0.37244
0.07564 12.74172 0.35613
0.07640 12.37714 0.35938
0.07716 12.53660 0.35213
0.07792 11.72441 0.35822
0.07868 11.80738 0.35548
0.07944 11.41727 0.35263
0.08020 11.52765 0.35535
0.08096 10.95437 0.34733
0.08172 10.95615 0.34458
0.08248 11.02292 0.33945
0.08324 11.15532 0.34431
0.08400 10.88049 0.33972
0.08476 10.57265 0.34455
0.08552 10.44232 0.35607
0.08628 9.98786 0.35100
0.08704 10.14144 0.36195
0.08780 9.78983 0.36846
0.08856 9.69255 0.36410
0.08932 9.31590 0.36574
0.09008 9.38645 0.36366
0.09084 8.80580 0.36938
0.09160 9.06547 0.36748
0.09236 9.04970 0.36622
0.09312 8.60380 0.37257
0.09388 8.73859 0.37827
0.09464 7.96591 0.37552
0.09540 8.64542 0.36227
0.09616 8.59855 0.36146
0.09692 8.20895 0.35341
0.09768 7.91379 0.35764
0.09844 7.77688 0.36229
0.09920 7.73625 0.36598
0.09996 7.94789 0.34850
0.10072 7.27302 0.34501
0.10148 7.10602 0.33576
0.10224 7.19321 0.33131
0.10300 7.29006 0.32470
0.10376 7.33569 0.32263
0.10452 6.95936 0.31929
0.10528 6.87488 0.31641
0.10604 6.69854 0.30990
0.10680 6.70801 0.30973
0.10756 6.31979 0.30396
0.10832 6.42915 0.30621
0.10908 6.23402 0.30102
0.10984 6.14360 0.30237
0.11060 6.16679 0.30263
0.11136 6.03142 0.30728
0.11212 5.80174 0.30503
0.11288 5.74535 0.29563
0.11364 5.81958 0.29618
0.11440 5.45648 0.29129
0.11516 5.51348 0.28253
0.11592 5.25278 0.28540
0.11668 5.17462 0.28742
0.11744 5.15972 0.27701
0.11820 5.29401 0.27829
0.11896 4.92258 0.27837
0.11972 4.76385 0.27799
0.12048 4.78508 0.27657
0.12124 4.60079 0.27072
0.12200 4.56702 0.27689
0.12276 4.53623 0.26948
0.12352 4.67238 0.26632
0.12428 4.21151 0.26797
0.12504 4.62632 0.26714
0.12580 4.12614 0.26428
0.12656 4.12320 0.26227
0.12732 4.21963 0.25929
0.12808 4.28995 0.26104
0.12884 4.01087 0.25877
0.12960 4.18919 0.25923
0.13036 3.68601 0.25250
0.13112 3.66860 0.24989
0.13188 3.89188 0.25115
0.13264 3.86188 0.24868
0.13340 3.42555 0.24376
0.13416 3.37572 0.24625
0.13492 3.65661 0.24445
0.13568 3.11935 0.24164
0.13644 3.21090 0.24358
0.13720 3.27983 0.24206
0.13796 3.02812 0.23759
0.13873 3.11846 0.24203
0.13949 2.74010 0.24094
0.14025 2.74087 0.23374
0.14101 2.91979 0.23581
0.14177 2.83387 0.24014
0.14253 2.88570 0.23392
0.14329 2.89495 0.23075
0.14405 2.65080 0.23553
0.14481 2.79416 0.23441
0.14557 2.58859 0.22919
0.14633 2.51395 0.23017
0.14709 2.56241 0.22879
0.14785 2.55117 0.23011
0.14861 2.49404 0.23000
0.14937 2.25484 0.22665
0.15013 2.41219 0.22550
0.15089 2.43948 0.22353
0.15165 2.34155 0.22310
0.15241 2.45991 0.22527
0.15317 2.13596 0.22037
0.15393 2.20511 0.22054
0.15469 1.90870 0.22168
0.15545 2.02342 0.22117
0.15621 2.14992 0.21667
0.15697 1.97837 0.21810
0.15773 2.26434 0.21558
0.15849 1.91154 0.21539
0.15925 1.97864 0.21415
0.16001 2.14133 0.21387
0.16077 1.69226 0.21544
0.16153 2.05764 0.21287
0.16229 1.86595 0.21323
0.16305 1.78196 0.21029
0.16381 1.79887 0.20971
0.16457 1.97689 0.20968
0.16533 1.86397 0.20931
0.16609 1.77447 0.20707
0.16685 1.70875 0.20630
0.16761 1.56062 0.20813
0.16837 1.66892 0.20713
0.16913 1.52745 0.20578
0.16989 1.74266 0.20662
0.17065 1.34412 0.20449
0.17141 1.34605 0.20332
0.17217 1.47604 0.20097
0.17293 1.41101 0.20040
0.17369 1.57737 0.20358
0.17445 1.14095 0.20260
0.17521 1.43304 0.20796
0.17597 1.33397 0.20481
0.17673 1.38488 0.20893
0.17749 1.45691 0.21094
0.17825 1.45374 0.20940
0.17901 1.24956 0.21429
0.17977 1.14059 0.21320
0.18053 1.46433 0.21223
0.18129 1.24273 0.21510
0.18205 1.12104 0.21853
0.18281 1.25741 0.21641
0.18357 1.07569 0.21249
0.18433 0.77613 0.21998
0.18509 1.02021 0.22148
0.18585 1.20803 0.22145
0.18661 1.11743 0.22320
0.18737 0.94660 0.22225
0.18813 1.07520 0.22211
0.18889 0.98835 0.21908
0.18965 1.29770 0.22074
0.19041 1.09175 0.22263
0.19117 1.01906 0.22077
0.19193 1.08009 0.22452
0.19269 0.76091 0.22231
0.19345 0.84891 0.22257
0.19421 0.75770 0.22331
0.19497 0.79671 0.22649
0.19573 0.80265 0.22729
0.19649 1.07744 0.22454
0.19725 1.13534 0.22569
0.19801 0.85770 0.22285
0.19877 0.79599 0.22864
0.19953 0.88290 0.22664
0.20029 1.10949 0.22573
0.20105 1.05185 0.22282
0.20181 0.87847 0.22423
0.20257 0.52701 0.22488
0.20333 0.79057 0.22893
0.20409 0.61882 0.22787
0.20485 0.85486 0.22750
0.20561 1.05744 0.22718
0.20637 0.97074 0.22738
0.20713 0.71163 0.22968
0.20789 0.71218 0.22766
0.20865 0.79487 0.22328
0.20941 0.95677 0.23070
0.21017 0.74869 0.22690
0.21093 0.61345 0.22672
0.21169 0.58712 0.22790
0.21245 0.94569 0.22506
0.21321 0.80426 0.22936
0.21397 0.57852 0.22560
0.21473 1.06472 0.22690
0.21549 0.81129 0.22882
0.21625 0.73235 0.22546
0.21701 0.81479 0.22280
0.21777 0.74493 0.22383
0.21853 0.80492 0.22518
0.21929 0.60943 0.22720
0.22005 0.70624 0.22591
0.22081 0.61992 0.22451
0.22157 0.73486 0.22656
0.22233 0.57445 0.22148
0.22309 0.99074 0.22486
0.22385 0.74076 0.22345
0.22461 0.69117 0.22178
0.22537 0.71098 0.21979
0.22613 0.59670 0.22079
0.22689 0.47110 0.21654
0.22765 0.62128 0.21558
0.22841 0.88535 0.21782
0.22917 0.68271 0.21308
0.22993 0.87910 0.21352
0.23069 0.65104 0.21231
0.23145 0.65015 0.21569
0.23221 0.62439 0.21124
0.23297 0.70720 0.20959
0.23373 0.72311 0.21027
0.23449 0.60951 0.20948
0.23525 0.53517 0.20902
0.23601 0.51503 0.20941
0.23677 1.00249 0.20698
0.23753 0.91889 0.20821
0.23829 0.42060 0.20434
0.23905 0.74700 0.20140
0.23981 0.63846 0.20438
0.24057 0.23192 0.20681
0.24133 0.67411 0.20034
0.24209 0.51114 0.20251
0.24285 0.59352 0.20595
0.24361 0.49946 0.20248
0.24437 0.53908 0.19965
0.24513 0.72282 0.20120
0.24589 0.85217 0.19867
0.24665 0.67962 0.19865
0.24741 0.70177 0.20114
0.24817 0.70748 0.20148
0.24893 0.94809 0.19971
0.24969 0.75667 0.19873
0.25045 0.66680 0.19695
0.25121 0.63579 0.19661
0.25197 0.75219 0.19180
0.25273 0.44412 0.19271
0.25349 0.59417 0.19412
0.25425 0.85248 0.19598
0.25501 0.81051 0.19235
0.25577 0.62523 0.19535
0.25653 0.72743 0.19323
0.25729 0.65284 0.19357
0.25805 0.58448 0.19005
0.25881 0.58959 0.18804
0.25957 0.48428 0.19008
0.26033 0.62744 0.19008
0.26109 0.67936 0.18636
0.26185 0.74735 0.18693
0.26261 0.57397 0.18558
0.26337 0.49907 0.18675
0.26413 0.62496 0.18489
0.26489 0.46167 0.18211
0.26565 0.60568 0.18472
0.26641 0.68276 0.18573
0.26717 0.80945 0.18489
0.26793 0.55772 0.18475
0.26869 0.74009 0.18048
0.26945 0.59831 0.18280
0.27021 0.75465 0.18240
0.27097 0.47027 0.17965
0.27172 0.45410 0.18254
0.27248 0.52741 0.18160
0.27324 0.47206 0.18280
0.27400 0.56700 0.18048
0.27476 0.54848 0.18060
0.27552 0.36774 0.17701
0.27628 0.56123 0.17850
0.27704 0.80272 0.17894
0.27780 0.62572 0.17862
0.27856 0.72432 0.17874
0.27932 0.51267 0.17676
0.28008 0.53311 0.17658
0.28084 0.66004 0.17699
0.28160 0.42047 0.17489
0.28236 0.71970 0.17392
0.28312 0.46164 0.17464
0.28388 0.61559 0.17418
0.28464 0.53425 0.17590
0.28540 0.58508 0.17510
0.28616 0.57774 0.17449
0.28692 0.47927 0.17509
0.28768 0.40523 0.17722
0.28844 0.43664 0.17650
0.28920 0.37251 0.17541
0.28996 0.52120 0.17616
0.29072 0.50628 0.17344
0.29148 0.34931 0.17710
0.29224 0.58101 0.17518
0.29300 0.56781 0.17512
0.29376 0.71058 0.17324
0.29452 0.76333 0.17813
0.29528 0.57585 0.17622
0.29604 0.54891 0.17648
0.29680 0.35523 0.17767
0.29756 0.60781 0.17711
0.29832 0.45222 0.17464
0.29908 0.56896 0.17739
0.29984 0.47931 0.17452
0.30060 0.41370 0.17733
0.30136 0.33046 0.17475
0.30212 0.17968 0.17389
0.30288 0.42913 0.17595
0.30364 0.38117 0.17501
0.30440 0.43184 0.17515
0.30516 0.42580 0.17522
0.30592 0.32408 0.17816
0.30668 0.32256 0.17584
0.30744 0.39955 0.17856
0.30820 0.50266 0.17948
0.30896 0.56169 0.17893
0.30972 0.80145 0.17871
0.31048 0.29291 0.17911
0.31124 0.52998 0.18068
0.31200 0.58344 0.17982
0.31276 0.39637 0.17945
0.31352 0.41253 0.17876
0.31428 0.56577 0.18014
0.31504 0.61072 0.17655
0.31580 0.72052 0.17785
0.31656 0.43794 0.18077
0.31732 0.50887 0.18065
0.31808 0.71313 0.18234
0.31883 0.60902 0.18532
0.31959 0.46533 0.18105
0.32035 0.42364 0.18220
0.32111 0.48325 0.18444
0.32187 0.37870 0.18400
0.32263 0.34906 0.18767
0.32339 0.19571 0.18589
0.32415 0.54862 0.18667
0.32491 0.22190 0.18787
0.32567 0.65327 0.18759
0.32643 0.70452 0.18956
0.32719 0.37755 0.18736
0.32795 0.54463 0.18951
0.32871 0.52978 0.18884
0.32947 0.46613 0.18581
0.33023 0.50543 0.18825
0.33099 0.70718 0.18679
0.33175 0.42600 0.18721
0.33251 0.52279 0.18867
0.33327 0.50682 0.18822
0.33403 0.38386 0.18847
0.33479 0.16484 0.18661
0.33555 0.39083 0.18767
0.33631 0.39054 0.18970
0.33707 0.26122 0.18704
0.33783 0.56015 0.19374
0.33859 0.51312 0.19189
0.33935 0.37882 0.18956
0.34011 0.49986 0.19369
0.34087 0.51802 0.19180
0.34163 0.52793 0.19039
0.34239 0.46472 0.19025
0.34315 0.21370 0.19291
0.34391 0.57212 0.19501
0.34467 0.42404 0.19397
0.34543 0.23526 0.19440
0.34619 0.60890 0.19604
0.34695 0.32619 0.19065
0.34771 0.28562 0.19311
0.34847 0.35019 0.19394
0.34922 0.48649 0.19371
0.34998 0.42760 0.19254
0.35074 0.55605 0.18687
0.35150 0.26884 0.18561
0.35226 0.53016 0.18297
0.35302 0.62085 0.18231
0.35378 0.47016 0.18381
0.35454 0.40990 0.18782
0.35530 0.41308 0.18566
0.35606 0.41259 0.18724
0.35682 0.37417 0.18672
0.35758 0.51078 0.18549
0.35834 0.61875 0.18618
0.35910 0.48477 0.18801
0.35986 0.57992 0.18721
0.36062 0.43644 0.18874
0.36138 0.46210 0.18816
0.36214 0.34135 0.18962
0.36290 0.63005 0.18644
0.36366 0.71723 0.18916
0.36442 0.42122 0.18850
0.36518 0.58917 0.18884
0.36594 0.62546 0.18844
0.36670 0.85974 0.19108
0.36746 0.42198 0.19114
0.36822 0.47443 0.19139
0.36898 0.47217 0.19388
0.36974 0.30984 0.19243
0.37050 0.36796 0.19512
0.37126 0.57469 0.19346
0.37202 0.44845 0.19732
0.37277 0.13824 0.19847
0.37353 0.54811 0.19747
0.37429 0.16215 0.20259
0.37505 0.37502 0.19976
0.37581 0.50919 0.20294
0.37657 0.58738 0.20220
0.37733 0.59817 0.20549
0.37809 0.31261 0.20898
0.37885 0.39880 0.21107
0.37961 0.58725 0.20997
0.38037 0.58796 0.21136
0.38113 0.29184 0.21053
0.38189 0.32797 0.21545
0.38265 0.17943 0.21426
0.38341 0.46129 0.21529
0.38417 0.47287 0.22013
0.38493 0.74257 0.21807
0.38569 0.42021 0.21738
0.38645 0.33743 0.21972
0.38721 0.60164 0.23720
0.38797 0.42118 0.22165
0.38873 0.35807 0.22847
0.38949 0.17053 0.22709
0.39025 0.59053 0.22909
0.39101 0.42297 0.22904
0.39177 0.37300 0.22950
0.39252 0.58990 0.23451
0.39328 0.38209 0.23545
0.39404 0.71059 0.23522
0.39480 0.20291 0.23642
0.39556 0.50370 0.23643
0.39632 0.42518 0.24431
0.39708 0.15717 0.24506
0.39784 0.04176 0.23743
0.39860 0.46488 0.24628
0.39936 0.52384 0.24795
0.40012 0.41704 0.24755
0.40088 0.42925 0.24694
0.40164 0.44400 0.24625
0.40240 0.30829 0.25419
0.40316 0.45866 0.25872
0.40392 0.41130 0.26101
0.40468 0.60847 9.88770
0.40544 0.05368 0.25563
0.40620 0.73141 0.26038
0.40696 0.27648 0.25951
0.40772 0.50354 0.26796
0.40848 0.27100 0.25803
0.40924 0.61667 0.25970
0.40999 0.27127 0.26336
0.41075 0.43071 0.26153
0.41151 0.27503 0.26978
0.41227 0.37337 0.26709
0.41303 0.42124 0.27577
0.41379 0.10639 0.26857
0.41455 0.09484 0.27488
0.41531 0.09871 0.27071
0.41607 0.49175 0.27444
0.41683 0.37954 0.27763
0.41759 0.35608 0.27699
0.41835 0.27364 0.27857
0.41911 0.38532 0.28074
0.41987 -0.01762 0.28418
0.42063 0.28968 0.27330
0.42139 0.41509 0.28157
0.42215 0.38024 0.29557
0.42291 0.34099 0.28567
0.42367 0.47272 0.28462
0.42443 0.59586 0.29476
0.42519 0.62046 0.29450
0.42594 0.48283 0.29519
0.42670 0.50815 0.30702
0.42746 0.48408 0.30076
0.42822 0.36600 0.31926
0.42898 0.52231 0.30648
0.42974 0.30884 0.31630
0.43050 0.38561 0.31909
0.43126 0.52156 0.31525
0.43202 0.63627 0.32647
0.43278 0.44901 0.32551
0.43354 0.36385 0.33467
0.43430 0.07286 0.32641
0.43506 0.59572 0.33822
