# Supplementary material for: Hallucination of closed repeat proteins containing central pockets
Source: Nat Struct Mol Biol. 2023 Sep 28;30(11):1755–60. doi: 10.1038/s41594-023-01112-6 (PMC10643118; doi:10.1038/s41594-023-01112-6)
Supplement: Supplementary file 4 — Small-angle X-ray scattering raw data. [file 41594_2023_1112_MOESM4_ESM.tar › SAXS_submit/D8/C3_results/Buffer1/C3_high_D8_snap_00019.sub.1.dat]

0.01026 22.74217 106.57432
0.01102 30.25676 108.07342
0.01178 25.63402 66.02600
0.01254 25.55867 38.42949
0.01330 26.01247 23.96065
0.01406 29.13377 14.61807
0.01482 30.32667 8.64461
0.01558 26.91455 6.60115
0.01634 25.82105 4.79762
0.01710 26.43542 3.80377
0.01786 24.78373 2.45951
0.01862 26.75081 1.96013
0.01938 26.44558 1.56578
0.02014 24.62493 1.38877
0.02090 25.76756 1.25308
0.02166 24.56320 1.15202
0.02242 24.40269 1.13434
0.02318 24.56502 1.01235
0.02395 23.79290 0.98571
0.02471 24.35793 0.97160
0.02547 25.17893 0.92098
0.02623 24.32143 0.90441
0.02699 23.62985 0.85962
0.02775 24.45018 0.81385
0.02851 23.18750 0.84413
0.02927 22.53211 0.77956
0.03003 23.20332 0.74708
0.03079 23.82258 0.74916
0.03155 23.67496 0.74122
0.03231 22.86704 0.71498
0.03307 22.85050 0.67540
0.03383 23.04426 0.67282
0.03459 22.99525 0.66651
0.03535 22.06889 0.67760
0.03611 21.95878 0.67320
0.03687 21.73468 0.62747
0.03763 21.49373 0.62274
0.03839 21.11679 0.61098
0.03915 20.85281 0.60661
0.03991 20.59278 0.60362
0.04067 20.79866 0.58420
0.04143 20.91411 0.57117
0.04219 20.31007 0.58230
0.04295 20.22065 0.55673
0.04371 20.01756 0.54187
0.04447 19.25070 0.54109
0.04523 20.30197 0.53692
0.04599 19.76441 0.51342
0.04675 19.55717 0.51457
0.04751 19.46433 0.50013
0.04827 19.02602 0.51750
0.04903 19.00165 0.50427
0.04979 18.95893 0.49444
0.05055 18.61478 0.48741
0.05131 18.30606 0.48699
0.05207 18.77466 0.49204
0.05283 17.77928 0.47574
0.05359 18.00711 0.47037
0.05435 17.30286 0.46944
0.05511 17.64442 0.46969
0.05587 16.70070 0.45570
0.05663 17.05600 0.46123
0.05739 16.44867 0.44955
0.05815 16.35540 0.43447
0.05891 16.01772 0.43285
0.05967 16.29191 0.43160
0.06043 15.58414 0.42438
0.06119 15.54617 0.42616
0.06195 15.93029 0.42550
0.06271 15.56446 0.41701
0.06347 15.13674 0.41562
0.06423 15.55210 0.41305
0.06499 14.88519 0.39760
0.06575 14.94346 0.40889
0.06651 14.76456 0.40561
0.06727 14.53827 0.39634
0.06803 14.25619 0.39021
0.06879 13.86113 0.39191
0.06955 13.88658 0.38268
0.07031 13.55756 0.37948
0.07107 13.53604 0.37869
0.07183 13.17364 0.37515
0.07259 13.65022 0.36753
0.07335 12.67182 0.37215
0.07412 12.16099 0.36987
0.07488 12.63050 0.36063
0.07564 12.31455 0.36035
0.07640 11.98453 0.36508
0.07716 12.24129 0.34624
0.07792 11.65395 0.35827
0.07868 11.57984 0.35365
0.07944 11.26900 0.35559
0.08020 11.32623 0.34723
0.08096 11.41738 0.34946
0.08172 10.86670 0.34565
0.08248 10.68385 0.34083
0.08324 11.16320 0.33431
0.08400 10.54099 0.34148
0.08476 10.21916 0.33800
0.08552 10.30352 0.34503
0.08628 10.46699 0.36128
0.08704 9.64991 0.36162
0.08780 9.81245 0.35452
0.08856 9.66431 0.35425
0.08932 10.08599 0.36186
0.09008 9.28731 0.36520
0.09084 9.15301 0.36567
0.09160 8.81853 0.36555
0.09236 8.90276 0.36081
0.09312 8.45948 0.36924
0.09388 8.47897 0.38156
0.09464 8.02070 0.37189
0.09540 8.70240 0.36761
0.09616 8.39268 0.36197
0.09692 8.25330 0.35101
0.09768 7.54120 0.35944
0.09844 8.03617 0.36211
0.09920 7.89027 0.35606
0.09996 7.66588 0.35355
0.10072 7.57880 0.34258
0.10148 7.92887 0.32509
0.10224 7.46076 0.32855
0.10300 7.32056 0.32531
0.10376 7.30391 0.31992
0.10452 7.27820 0.31365
0.10528 6.67855 0.31776
0.10604 6.93336 0.31436
0.10680 6.56196 0.30956
0.10756 6.31328 0.30770
0.10832 6.07063 0.30327
0.10908 6.19427 0.30081
0.10984 6.04874 0.30128
0.11060 6.07746 0.30449
0.11136 5.64699 0.29977
0.11212 5.95806 0.30178
0.11288 5.55874 0.29608
0.11364 5.62938 0.28986
0.11440 5.45876 0.28977
0.11516 5.61684 0.28722
0.11592 5.36510 0.28621
0.11668 5.15457 0.28728
0.11744 5.40751 0.28089
0.11820 4.80980 0.28372
0.11896 4.93754 0.27497
0.11972 4.85112 0.27561
0.12048 4.56439 0.27657
0.12124 4.35599 0.27783
0.12200 4.24931 0.26806
0.12276 4.48312 0.26510
0.12352 4.66656 0.27083
0.12428 4.29926 0.26985
0.12504 4.70151 0.26824
0.12580 4.16037 0.26366
0.12656 4.16562 0.26537
0.12732 4.25547 0.26170
0.12808 3.84472 0.26092
0.12884 3.91549 0.25708
0.12960 3.82824 0.25761
0.13036 3.56479 0.25347
0.13112 3.94967 0.25567
0.13188 3.91475 0.25344
0.13264 3.54405 0.25186
0.13340 3.33968 0.24528
0.13416 3.27417 0.24760
0.13492 3.34734 0.24361
0.13568 3.35574 0.24444
0.13644 3.39535 0.24499
0.13720 3.41304 0.24589
0.13796 3.00313 0.24282
0.13873 3.15298 0.24057
0.13949 2.82549 0.24176
0.14025 2.72976 0.23558
0.14101 3.22495 0.24055
0.14177 2.92942 0.23689
0.14253 2.65711 0.23206
0.14329 2.64046 0.23228
0.14405 2.64371 0.23598
0.14481 2.76570 0.23317
0.14557 2.66930 0.23291
0.14633 2.45534 0.22970
0.14709 2.40626 0.22727
0.14785 2.67478 0.23003
0.14861 2.28070 0.22772
0.14937 2.30020 0.22449
0.15013 2.12292 0.22520
0.15089 2.32019 0.22267
0.15165 2.30052 0.22197
0.15241 2.28919 0.22406
0.15317 2.11794 0.21862
0.15393 2.32783 0.22257
0.15469 2.01121 0.22117
0.15545 2.17783 0.21618
0.15621 2.06687 0.22088
0.15697 2.02366 0.21750
0.15773 2.33500 0.22036
0.15849 2.08078 0.21320
0.15925 2.09946 0.21529
0.16001 1.59378 0.21554
0.16077 1.67635 0.21627
0.16153 1.95828 0.21364
0.16229 1.79946 0.21375
0.16305 1.72908 0.20896
0.16381 1.68638 0.21315
0.16457 1.76586 0.20944
0.16533 1.42637 0.20759
0.16609 1.78519 0.20629
0.16685 1.64665 0.20684
0.16761 1.54316 0.20747
0.16837 1.49101 0.20366
0.16913 1.71046 0.20609
0.16989 1.59680 0.20775
0.17065 1.23755 0.20042
0.17141 1.21656 0.20445
0.17217 1.41332 0.20166
0.17293 0.99365 0.20022
0.17369 1.40046 0.20438
0.17445 1.34358 0.20420
0.17521 1.31685 0.20198
0.17597 1.39175 0.20383
0.17673 1.31607 0.21066
0.17749 1.42442 0.21055
0.17825 0.96997 0.21322
0.17901 1.32474 0.21586
0.17977 1.06636 0.21548
0.18053 1.00498 0.21520
0.18129 1.04754 0.21303
0.18205 1.32504 0.21718
0.18281 1.28496 0.21958
0.18357 1.27208 0.21821
0.18433 1.10322 0.21964
0.18509 1.03665 0.21946
0.18585 1.19135 0.22313
0.18661 0.86551 0.22116
0.18737 0.96845 0.22453
0.18813 0.96613 0.21843
0.18889 0.79143 0.21990
0.18965 1.03105 0.22134
0.19041 0.87509 0.22249
0.19117 1.25333 0.22341
0.19193 0.88682 0.22397
0.19269 1.19308 0.22087
0.19345 1.10001 0.22208
0.19421 1.21595 0.22327
0.19497 1.03966 0.22151
0.19573 0.86275 0.22517
0.19649 0.95837 0.22393
0.19725 0.82498 0.22686
0.19801 0.84242 0.22594
0.19877 0.68331 0.22453
0.19953 1.20804 0.22901
0.20029 0.87447 0.22703
0.20105 0.91572 0.22940
0.20181 0.84136 0.22436
0.20257 0.73659 0.22371
0.20333 0.78508 0.22640
0.20409 0.79825 0.22935
0.20485 0.94578 0.22588
0.20561 0.88118 0.22885
0.20637 0.72192 0.22651
0.20713 1.04248 0.22919
0.20789 0.82252 0.22875
0.20865 0.46292 0.22352
0.20941 0.84440 0.22534
0.21017 0.65182 0.22642
0.21093 0.74560 0.22562
0.21169 1.00651 0.22900
0.21245 0.68800 0.22665
0.21321 0.52654 0.22625
0.21397 0.92522 0.22603
0.21473 0.65338 0.22401
0.21549 0.73072 0.22435
0.21625 0.74724 0.22765
0.21701 0.93609 0.22591
0.21777 0.65170 0.22493
0.21853 0.96609 0.22699
0.21929 0.68476 0.22395
0.22005 0.71358 0.22549
0.22081 0.92857 0.22631
0.22157 0.73704 0.22480
0.22233 0.66682 0.22323
0.22309 0.65410 0.22492
0.22385 0.50273 0.22561
0.22461 0.86277 0.21941
0.22537 0.64493 0.21948
0.22613 0.69868 0.22353
0.22689 0.92554 0.21917
0.22765 0.87629 0.21863
0.22841 0.63420 0.21839
0.22917 0.72664 0.21729
0.22993 0.68098 0.21440
0.23069 0.67885 0.21362
0.23145 0.77445 0.21024
0.23221 0.67215 0.21499
0.23297 0.89727 0.20889
0.23373 0.93838 0.21322
0.23449 0.47903 0.20892
0.23525 0.69417 0.20705
0.23601 0.52872 0.20800
0.23677 0.88547 0.20835
0.23753 0.52070 0.20801
0.23829 0.69919 0.20594
0.23905 0.98839 0.20535
0.23981 0.68088 0.20247
0.24057 0.75540 0.20514
0.24133 0.43269 0.20216
0.24209 0.69889 0.20204
0.24285 0.65790 0.20210
0.24361 0.65490 0.20456
0.24437 0.66206 0.20044
0.24513 0.87935 0.20217
0.24589 0.51230 0.19872
0.24665 0.86672 0.19933
0.24741 0.83391 0.19746
0.24817 0.82758 0.20059
0.24893 0.59954 0.19984
0.24969 0.53619 0.19984
0.25045 0.72186 0.19746
0.25121 0.71368 0.19635
0.25197 0.52617 0.19276
0.25273 0.89547 0.19369
0.25349 0.68492 0.18996
0.25425 0.58152 0.19345
0.25501 0.56826 0.19278
0.25577 0.84591 0.19268
0.25653 0.54771 0.19257
0.25729 0.66876 0.18971
0.25805 0.44378 0.18635
0.25881 0.49435 0.19013
0.25957 0.47415 0.18824
0.26033 0.63478 0.18732
0.26109 0.64435 0.18953
0.26185 0.64419 0.18836
0.26261 0.65172 0.18804
0.26337 0.78167 0.18643
0.26413 0.64718 0.18759
0.26489 0.82425 0.18676
0.26565 0.62538 0.18443
0.26641 0.82210 0.18633
0.26717 0.82945 0.18436
0.26793 0.35184 0.18288
0.26869 0.71693 0.18220
0.26945 0.69218 0.18114
0.27021 0.70385 0.18057
0.27097 0.47401 0.18274
0.27172 0.61922 0.18186
0.27248 0.63018 0.18328
0.27324 0.47793 0.18018
0.27400 0.54692 0.18036
0.27476 0.51255 0.18007
0.27552 0.60921 0.17965
0.27628 0.68034 0.17845
0.27704 0.56866 0.18122
0.27780 0.63443 0.17864
0.27856 0.64061 0.17489
0.27932 0.76488 0.17616
0.28008 0.58994 0.17778
0.28084 0.71303 0.17575
0.28160 0.54275 0.17284
0.28236 0.58407 0.17446
0.28312 0.51218 0.17495
0.28388 0.51050 0.17472
0.28464 0.61244 0.17384
0.28540 0.56273 0.17670
0.28616 0.68756 0.17484
0.28692 0.52796 0.17675
0.28768 0.58551 0.17444
0.28844 0.38765 0.17572
0.28920 0.62940 0.17753
0.28996 0.63647 0.17602
0.29072 0.56291 0.17340
0.29148 0.48121 0.17495
0.29224 0.74015 0.17750
0.29300 0.58056 0.17495
0.29376 0.35688 0.17781
0.29452 0.47464 0.17555
0.29528 0.53386 0.17573
0.29604 0.66692 0.17639
0.29680 0.55146 0.17618
0.29756 0.52075 0.17701
0.29832 0.44035 0.17804
0.29908 0.52500 0.17647
0.29984 0.41451 0.17627
0.30060 0.61562 0.17561
0.30136 0.70694 0.17430
0.30212 0.43635 0.17588
0.30288 0.46411 0.17412
0.30364 0.66332 0.17529
0.30440 0.38011 0.17484
0.30516 0.62640 0.17767
0.30592 0.49103 0.17635
0.30668 0.39100 0.17653
0.30744 0.47498 0.18019
0.30820 0.61390 0.17767
0.30896 0.43038 0.17707
0.30972 0.38908 0.17732
0.31048 0.46110 0.18145
0.31124 0.45175 0.17661
0.31200 0.43834 0.17808
0.31276 0.52134 0.17942
0.31352 0.33078 0.18040
0.31428 0.50129 0.17870
0.31504 0.61122 0.17870
0.31580 0.67431 0.17864
0.31656 0.58264 0.18174
0.31732 0.31312 0.18305
0.31808 0.58509 0.18063
0.31883 0.58222 0.18114
0.31959 0.52321 0.18342
0.32035 0.41682 0.18282
0.32111 0.52683 0.18406
0.32187 0.39410 0.18215
0.32263 0.56992 0.18505
0.32339 0.38080 0.18595
0.32415 0.63544 0.18764
0.32491 0.69115 0.18655
0.32567 0.51178 0.18755
0.32643 0.42453 0.18947
0.32719 0.61273 0.18698
0.32795 0.58193 0.18552
0.32871 0.49184 0.18729
0.32947 0.66386 0.18750
0.33023 0.38046 0.18824
0.33099 0.34621 0.18752
0.33175 0.25057 0.18526
0.33251 0.19785 0.18924
0.33327 0.56033 0.18907
0.33403 0.42411 0.19002
0.33479 0.48208 0.19337
0.33555 0.48369 0.18795
0.33631 0.45276 0.18575
0.33707 0.78616 0.18979
0.33783 0.40524 0.19071
0.33859 0.38860 0.19203
0.33935 0.53522 0.19182
0.34011 0.40247 0.18990
0.34087 0.27436 0.18918
0.34163 0.32237 0.18919
0.34239 0.67824 0.19080
0.34315 0.55530 0.19191
0.34391 0.45289 0.19523
0.34467 0.37850 0.19088
0.34543 0.78785 0.19277
0.34619 0.40510 0.19104
0.34695 0.46564 0.19222
0.34771 0.50260 0.19342
0.34847 0.67509 0.19583
0.34922 0.21143 0.19119
0.34998 0.51797 0.19170
0.35074 0.35150 0.18665
0.35150 0.52127 0.18678
0.35226 0.34520 0.18409
0.35302 0.59987 0.18291
0.35378 0.57187 0.18165
0.35454 0.69235 0.18394
0.35530 0.47688 0.18589
0.35606 0.56884 0.18575
0.35682 0.59821 0.18615
0.35758 0.41951 0.18815
0.35834 0.37827 0.19053
0.35910 0.47144 0.18572
0.35986 0.63034 0.18710
0.36062 0.44978 0.18623
0.36138 0.52416 0.18885
0.36214 0.50234 0.19010
0.36290 0.33874 0.18944
0.36366 0.40561 0.19154
0.36442 0.60564 0.18742
0.36518 0.63326 0.18822
0.36594 0.35976 0.18939
0.36670 0.25370 0.19033
0.36746 0.29849 0.19201
0.36822 0.40712 0.19153
0.36898 0.51914 0.19499
0.36974 0.43556 0.19449
0.37050 0.39792 0.19300
0.37126 0.25224 0.19216
0.37202 0.86341 0.19719
0.37277 0.38345 0.20149
0.37353 0.47278 0.19496
0.37429 0.06173 0.20175
0.37505 0.33253 0.20030
0.37581 0.32493 0.20414
0.37657 0.50788 0.20457
0.37733 0.43437 0.20606
0.37809 0.34056 0.20729
0.37885 0.31626 0.20519
0.37961 0.42505 0.20605
0.38037 0.37756 0.20993
0.38113 0.53696 0.21388
0.38189 0.46322 0.21211
0.38265 0.54907 0.21454
0.38341 0.24581 0.21430
0.38417 0.49218 0.21691
0.38493 0.47755 0.21943
0.38569 0.36306 0.22135
0.38645 0.52172 0.22627
0.38721 0.30806 0.22339
0.38797 0.38802 0.22475
0.38873 0.50109 0.22797
0.38949 0.29420 0.22406
0.39025 0.42959 0.22906
0.39101 0.49403 0.22762
0.39177 0.52366 0.23321
0.39252 -0.06765 0.23361
0.39328 -0.19747 0.23423
0.39404 0.43659 0.23824
0.39480 0.26621 0.24014
0.39556 0.37448 0.23999
0.39632 0.18196 0.24476
0.39708 0.34425 0.24166
0.39784 0.37697 0.24527
0.39860 0.23213 0.25457
0.39936 0.70750 0.24716
0.40012 0.57652 0.25620
0.40088 0.23078 0.24843
0.40164 0.45684 0.25546
0.40240 0.47839 0.25633
0.40316 0.69347 0.25078
0.40392 0.48917 0.25897
0.40468 0.03099 9.23758
0.40544 0.08312 0.26031
0.40620 0.11357 0.25650
0.40696 0.27889 0.25888
0.40772 0.32424 0.25910
0.40848 0.42924 0.26321
0.40924 0.18533 0.26312
0.40999 0.27612 0.26356
0.41075 0.25831 0.26488
0.41151 -0.02803 0.26883
0.41227 0.31294 0.26142
0.41303 0.04099 0.27227
0.41379 0.44597 0.27420
0.41455 0.31726 0.27421
0.41531 0.31407 0.27531
0.41607 0.27838 0.27975
0.41683 0.34434 0.26975
0.41759 0.39294 0.27786
0.41835 0.32657 0.28117
0.41911 0.30898 0.28061
0.41987 0.33375 0.28607
0.42063 0.47067 0.27792
0.42139 0.46083 0.28602
0.42215 0.38237 0.28666
0.42291 0.37051 0.28898
0.42367 0.55920 0.28313
0.42443 0.22040 0.29361
0.42519 0.41892 0.29657
0.42594 0.35495 0.28889
0.42670 0.14910 0.30464
0.42746 0.74785 0.30414
0.42822 0.35151 0.31065
0.42898 0.23640 0.31797
0.42974 0.24291 0.31793
0.43050 0.17567 0.31853
0.43126 0.10528 0.31787
0.43202 0.17089 0.32187
0.43278 0.64172 0.32582
0.43354 0.20640 0.32378
0.43430 0.11690 0.33202
0.43506 0.01980 0.34841
