# Supplementary material for: Hallucination of closed repeat proteins containing central pockets
Source: Nat Struct Mol Biol. 2023 Sep 28;30(11):1755–60. doi: 10.1038/s41594-023-01112-6 (PMC10643118; doi:10.1038/s41594-023-01112-6)
Supplement: Supplementary file 4 — Small-angle X-ray scattering raw data. [file 41594_2023_1112_MOESM4_ESM.tar › SAXS_submit/D8/C3_results/Buffer1/C3_high_D8_snap_00030.sub.1.dat]

0.01026 31.20197 106.92798
0.01102 25.89764 109.45196
0.01178 28.70002 65.96103
0.01254 23.07839 38.18041
0.01330 33.34668 23.80701
0.01406 32.56051 14.01313
0.01482 23.62664 8.78266
0.01558 27.10950 6.76090
0.01634 27.04047 4.76530
0.01710 29.09224 3.67278
0.01786 27.65219 2.39420
0.01862 24.88584 1.92977
0.01938 25.81739 1.55644
0.02014 25.34429 1.38297
0.02090 27.31167 1.24307
0.02166 25.02030 1.12694
0.02242 25.35064 1.07371
0.02318 25.82903 0.97865
0.02395 24.72830 0.97190
0.02471 24.47383 0.93154
0.02547 24.52496 0.92190
0.02623 25.36301 0.88232
0.02699 24.37519 0.84948
0.02775 23.92454 0.82608
0.02851 24.82093 0.79846
0.02927 24.00088 0.76329
0.03003 24.27319 0.76346
0.03079 22.26845 0.74334
0.03155 23.44731 0.74324
0.03231 22.56760 0.70179
0.03307 23.25865 0.69234
0.03383 23.53571 0.71348
0.03459 22.42459 0.68033
0.03535 23.23564 0.65879
0.03611 22.63966 0.63900
0.03687 22.35998 0.64002
0.03763 21.75459 0.60601
0.03839 21.90309 0.62719
0.03915 20.85880 0.60406
0.03991 21.61768 0.60269
0.04067 21.64088 0.58628
0.04143 21.18471 0.56837
0.04219 20.93843 0.58170
0.04295 20.82219 0.55435
0.04371 19.71393 0.55097
0.04447 19.93845 0.53956
0.04523 20.02933 0.53611
0.04599 19.18020 0.52573
0.04675 20.16437 0.53007
0.04751 19.45880 0.50723
0.04827 18.56571 0.52619
0.04903 19.22851 0.50620
0.04979 18.82893 0.50442
0.05055 19.37762 0.49910
0.05131 18.84701 0.48488
0.05207 18.01724 0.47339
0.05283 18.53214 0.47662
0.05359 18.32702 0.47042
0.05435 17.48604 0.45357
0.05511 17.65642 0.46010
0.05587 18.01116 0.45140
0.05663 17.13396 0.45586
0.05739 17.12005 0.43904
0.05815 16.80768 0.44417
0.05891 16.67633 0.44137
0.05967 16.25265 0.43017
0.06043 15.98135 0.42963
0.06119 15.67858 0.41779
0.06195 15.65916 0.41996
0.06271 15.36855 0.41210
0.06347 15.92454 0.41530
0.06423 15.46591 0.41118
0.06499 14.93246 0.41229
0.06575 14.69878 0.39657
0.06651 14.55092 0.39764
0.06727 14.19781 0.39721
0.06803 13.99387 0.39561
0.06879 13.62813 0.38087
0.06955 13.94136 0.38900
0.07031 13.65793 0.37130
0.07107 13.54961 0.38050
0.07183 12.97141 0.36849
0.07259 13.11190 0.37726
0.07335 12.95438 0.35992
0.07412 12.74594 0.36927
0.07488 12.90516 0.36523
0.07564 12.09034 0.36269
0.07640 11.98182 0.35868
0.07716 12.42398 0.35586
0.07792 11.92185 0.35669
0.07868 11.91308 0.36282
0.07944 11.36709 0.35742
0.08020 11.10813 0.34600
0.08096 11.51502 0.33914
0.08172 10.71860 0.34200
0.08248 10.91215 0.33860
0.08324 10.57596 0.33792
0.08400 10.73631 0.34088
0.08476 10.09945 0.34811
0.08552 10.20019 0.34449
0.08628 10.05990 0.34617
0.08704 9.74906 0.36350
0.08780 9.91869 0.36956
0.08856 9.76980 0.36253
0.08932 9.67359 0.36914
0.09008 9.52618 0.36511
0.09084 9.32357 0.36489
0.09160 9.28029 0.36268
0.09236 8.80947 0.37214
0.09312 9.11048 0.37502
0.09388 8.59961 0.38470
0.09464 8.44331 0.37085
0.09540 8.48854 0.35973
0.09616 8.21498 0.36407
0.09692 8.23113 0.34504
0.09768 7.94753 0.35862
0.09844 7.71388 0.36165
0.09920 7.99291 0.36485
0.09996 7.88464 0.35229
0.10072 7.74009 0.34287
0.10148 7.68777 0.33540
0.10224 7.41257 0.32568
0.10300 7.26108 0.32494
0.10376 7.05193 0.31937
0.10452 6.96331 0.31756
0.10528 7.02023 0.32259
0.10604 6.65207 0.30720
0.10680 6.55952 0.30921
0.10756 6.61141 0.30560
0.10832 6.59911 0.30330
0.10908 5.83500 0.30626
0.10984 6.39736 0.30243
0.11060 6.03683 0.30537
0.11136 6.19401 0.30652
0.11212 6.00193 0.29986
0.11288 5.49083 0.29528
0.11364 5.58040 0.29546
0.11440 5.60167 0.29515
0.11516 5.25148 0.28175
0.11592 5.17631 0.28790
0.11668 5.10191 0.28369
0.11744 5.32177 0.28472
0.11820 5.39268 0.28165
0.11896 5.14765 0.28404
0.11972 4.56879 0.27506
0.12048 5.04696 0.28114
0.12124 4.58013 0.27526
0.12200 4.53699 0.27122
0.12276 4.32829 0.26822
0.12352 4.48169 0.26968
0.12428 4.16329 0.26925
0.12504 3.97572 0.26701
0.12580 3.94111 0.26438
0.12656 4.11299 0.26161
0.12732 3.82769 0.26158
0.12808 3.99554 0.25926
0.12884 3.82117 0.26114
0.12960 3.67532 0.25579
0.13036 3.87605 0.25441
0.13112 3.90156 0.25381
0.13188 3.81463 0.25335
0.13264 3.54540 0.25137
0.13340 3.54937 0.24643
0.13416 3.53787 0.24874
0.13492 3.42686 0.24350
0.13568 3.29504 0.24811
0.13644 3.24896 0.24219
0.13720 3.30442 0.24233
0.13796 3.15567 0.24265
0.13873 3.25680 0.24098
0.13949 2.98107 0.23772
0.14025 3.16385 0.24021
0.14101 3.21631 0.24047
0.14177 2.82921 0.23677
0.14253 2.90105 0.23614
0.14329 3.03448 0.23388
0.14405 2.94179 0.23457
0.14481 2.91542 0.23283
0.14557 2.34982 0.22930
0.14633 2.73904 0.23144
0.14709 2.77518 0.23019
0.14785 2.62842 0.22638
0.14861 2.11344 0.22964
0.14937 2.13663 0.23001
0.15013 2.49112 0.22389
0.15089 2.25412 0.22154
0.15165 2.49652 0.22200
0.15241 2.03674 0.22478
0.15317 2.51976 0.22031
0.15393 2.34036 0.22113
0.15469 2.36491 0.22100
0.15545 2.07814 0.21816
0.15621 1.85135 0.21620
0.15697 2.10466 0.21919
0.15773 2.27664 0.21741
0.15849 2.09889 0.21639
0.15925 1.97144 0.21759
0.16001 1.70745 0.21655
0.16077 1.77357 0.21544
0.16153 2.04617 0.21661
0.16229 1.66962 0.21221
0.16305 1.46554 0.21008
0.16381 1.54414 0.21032
0.16457 1.78783 0.20834
0.16533 1.73668 0.20799
0.16609 1.62570 0.20759
0.16685 1.39851 0.20822
0.16761 1.72808 0.21063
0.16837 1.82266 0.20599
0.16913 1.58133 0.20400
0.16989 1.53779 0.20244
0.17065 1.46342 0.20381
0.17141 1.53277 0.20352
0.17217 1.36652 0.20358
0.17293 1.32029 0.20161
0.17369 1.48637 0.20144
0.17445 1.09766 0.20670
0.17521 1.12144 0.20570
0.17597 1.53770 0.20625
0.17673 1.52926 0.20831
0.17749 1.36174 0.20891
0.17825 1.27696 0.21460
0.17901 1.22257 0.20994
0.17977 1.17835 0.21375
0.18053 1.08464 0.21468
0.18129 1.03043 0.21143
0.18205 1.05798 0.21383
0.18281 1.09846 0.21850
0.18357 0.94162 0.21932
0.18433 0.98203 0.21683
0.18509 0.94390 0.22133
0.18585 1.15762 0.21730
0.18661 1.20900 0.22190
0.18737 1.07301 0.22242
0.18813 0.95141 0.22201
0.18889 1.35937 0.22053
0.18965 0.91663 0.22129
0.19041 1.03732 0.22116
0.19117 0.73645 0.22099
0.19193 1.04711 0.22373
0.19269 0.87316 0.22339
0.19345 0.99060 0.22079
0.19421 0.97693 0.22202
0.19497 0.80831 0.22239
0.19573 0.54457 0.22425
0.19649 0.84614 0.22253
0.19725 0.93123 0.22502
0.19801 0.71636 0.22419
0.19877 0.89443 0.22800
0.19953 0.75807 0.22688
0.20029 0.82752 0.22565
0.20105 0.89326 0.22430
0.20181 1.02709 0.22402
0.20257 0.70217 0.22637
0.20333 0.99531 0.22533
0.20409 0.90312 0.22559
0.20485 0.88993 0.22568
0.20561 0.67295 0.22905
0.20637 0.76286 0.22766
0.20713 0.63228 0.23006
0.20789 1.20049 0.22623
0.20865 0.71634 0.22957
0.20941 0.85376 0.22962
0.21017 0.41021 0.22768
0.21093 0.72159 0.22600
0.21169 0.77140 0.22712
0.21245 0.84837 0.23049
0.21321 0.93144 0.23115
0.21397 0.86830 0.22725
0.21473 0.68518 0.22809
0.21549 0.76985 0.22316
0.21625 0.82076 0.22445
0.21701 0.61729 0.22322
0.21777 0.90468 0.22726
0.21853 0.51750 0.22838
0.21929 0.63675 0.22339
0.22005 0.51312 0.22656
0.22081 0.85720 0.22497
0.22157 0.63867 0.22533
0.22233 0.66315 0.22061
0.22309 0.97579 0.22691
0.22385 0.84474 0.22258
0.22461 0.79344 0.22282
0.22537 0.86190 0.21886
0.22613 0.57466 0.22036
0.22689 0.70583 0.21448
0.22765 0.56948 0.21471
0.22841 0.62731 0.21389
0.22917 0.66243 0.21420
0.22993 0.65501 0.21223
0.23069 1.03059 0.21462
0.23145 0.87164 0.21077
0.23221 0.77583 0.21054
0.23297 0.75559 0.21214
0.23373 0.59327 0.21062
0.23449 0.66409 0.21070
0.23525 0.49512 0.20655
0.23601 0.75383 0.20899
0.23677 0.55875 0.20589
0.23753 0.90754 0.20673
0.23829 0.72092 0.20724
0.23905 0.70277 0.20515
0.23981 0.80643 0.20353
0.24057 0.89617 0.20304
0.24133 0.72190 0.20292
0.24209 0.68080 0.20444
0.24285 0.67746 0.20064
0.24361 0.70034 0.20421
0.24437 0.64977 0.20167
0.24513 0.76495 0.20248
0.24589 0.68512 0.20040
0.24665 0.65656 0.19748
0.24741 0.80723 0.19636
0.24817 0.65765 0.19916
0.24893 0.45342 0.19616
0.24969 0.66320 0.19551
0.25045 0.64124 0.19639
0.25121 0.61756 0.19619
0.25197 0.46161 0.19570
0.25273 0.74046 0.19473
0.25349 0.33797 0.19456
0.25425 0.69733 0.19479
0.25501 0.40789 0.19330
0.25577 0.45883 0.19393
0.25653 0.36820 0.19370
0.25729 0.43052 0.19250
0.25805 0.45190 0.18996
0.25881 0.89178 0.18969
0.25957 0.73305 0.18976
0.26033 0.61766 0.18958
0.26109 0.59140 0.18701
0.26185 0.45883 0.18875
0.26261 0.65900 0.18608
0.26337 0.33699 0.18563
0.26413 0.39911 0.18754
0.26489 0.50680 0.18216
0.26565 1.01155 0.18520
0.26641 0.47573 0.18159
0.26717 0.51089 0.18486
0.26793 0.51883 0.18654
0.26869 0.51448 0.18245
0.26945 0.56137 0.18216
0.27021 0.75133 0.18228
0.27097 0.60134 0.18423
0.27172 0.57404 0.17990
0.27248 0.48032 0.18050
0.27324 0.51762 0.18010
0.27400 0.65612 0.18028
0.27476 0.39040 0.17976
0.27552 0.70275 0.18010
0.27628 0.64225 0.17984
0.27704 0.59963 0.17921
0.27780 0.57830 0.17572
0.27856 0.66447 0.17853
0.27932 0.52008 0.17581
0.28008 0.68702 0.17912
0.28084 0.75584 0.17604
0.28160 0.54430 0.17856
0.28236 0.50018 0.17486
0.28312 0.42471 0.17529
0.28388 0.70421 0.17446
0.28464 0.61002 0.17630
0.28540 0.64584 0.17460
0.28616 0.69750 0.17266
0.28692 0.61197 0.17524
0.28768 0.46167 0.17383
0.28844 0.58129 0.17744
0.28920 0.63492 0.17676
0.28996 0.59644 0.17546
0.29072 0.61725 0.17472
0.29148 0.58099 0.17455
0.29224 0.80193 0.17527
0.29300 0.56739 0.17328
0.29376 0.51376 0.17389
0.29452 0.56818 0.17655
0.29528 0.63894 0.17552
0.29604 0.76121 0.17655
0.29680 0.35660 0.17538
0.29756 0.65415 0.17686
0.29832 0.62390 0.17512
0.29908 0.56349 0.17621
0.29984 0.43690 0.17434
0.30060 0.53733 0.17592
0.30136 0.50439 0.17543
0.30212 0.47591 0.17458
0.30288 0.78628 0.17512
0.30364 0.50559 0.17206
0.30440 0.46027 0.17835
0.30516 0.37049 0.17515
0.30592 0.42643 0.18170
0.30668 0.57555 0.17695
0.30744 0.43332 0.17718
0.30820 0.32837 0.17839
0.30896 0.38837 0.17658
0.30972 0.66309 0.18085
0.31048 0.55860 0.17979
0.31124 0.55156 0.17638
0.31200 0.72634 0.17990
0.31276 0.57607 0.17999
0.31352 0.29413 0.17517
0.31428 0.27870 0.18064
0.31504 0.39175 0.17826
0.31580 0.49636 0.17769
0.31656 0.53240 0.18013
0.31732 0.41338 0.18231
0.31808 0.42915 0.18325
0.31883 0.70712 0.18110
0.31959 0.25901 0.18142
0.32035 0.39242 0.18382
0.32111 0.41974 0.18617
0.32187 0.44489 0.18442
0.32263 0.46625 0.18537
0.32339 0.41961 0.18525
0.32415 0.26282 0.18969
0.32491 0.40029 0.18700
0.32567 0.53380 0.18878
0.32643 0.38132 0.18597
0.32719 0.29009 0.18854
0.32795 0.47074 0.19104
0.32871 0.07742 0.18705
0.32947 0.52278 0.19029
0.33023 0.34608 0.18583
0.33099 0.28712 0.18649
0.33175 0.40446 0.18502
0.33251 0.49043 0.18835
0.33327 0.59855 0.18686
0.33403 0.47707 0.18808
0.33479 0.50139 0.19007
0.33555 0.57786 0.19006
0.33631 0.51473 0.18924
0.33707 0.59204 0.19213
0.33783 0.72440 0.19121
0.33859 0.43004 0.19083
0.33935 0.36096 0.18901
0.34011 0.19848 0.19261
0.34087 0.24930 0.19046
0.34163 0.48103 0.19138
0.34239 0.33280 0.19312
0.34315 0.61230 0.19295
0.34391 0.37333 0.19556
0.34467 0.32959 0.18808
0.34543 0.76015 0.19507
0.34619 0.48544 0.19582
0.34695 0.44749 0.19475
0.34771 0.62996 0.19364
0.34847 0.31557 0.19771
0.34922 0.63781 0.19404
0.34998 0.44688 0.19345
0.35074 0.56825 0.18657
0.35150 0.39289 0.18379
0.35226 0.44692 0.18462
0.35302 0.57939 0.18139
0.35378 0.49742 0.18617
0.35454 0.36595 0.18519
0.35530 0.36056 0.18737
0.35606 0.56248 0.18709
0.35682 0.50903 0.18388
0.35758 0.41251 0.18795
0.35834 0.37767 0.18815
0.35910 0.48069 0.18909
0.35986 0.36695 0.18786
0.36062 0.60491 0.18707
0.36138 0.37177 0.18755
0.36214 0.57412 0.18537
0.36290 0.33947 0.18952
0.36366 0.43946 0.19035
0.36442 0.70544 0.18938
0.36518 0.36276 0.19095
0.36594 0.54095 0.18964
0.36670 0.46846 0.19370
0.36746 0.42413 0.19107
0.36822 0.45204 0.19296
0.36898 0.53279 0.19261
0.36974 0.31604 0.19341
0.37050 0.38542 0.19688
0.37126 0.41620 0.19302
0.37202 0.27683 0.19716
0.37277 0.43881 0.19888
0.37353 0.43441 0.20048
0.37429 0.26353 0.20312
0.37505 0.34566 0.20037
0.37581 0.51142 0.20211
0.37657 0.19559 0.20553
0.37733 0.36271 0.20418
0.37809 0.48338 0.20801
0.37885 0.74823 0.21131
0.37961 0.36518 0.20930
0.38037 0.34692 0.20936
0.38113 0.41860 0.21200
0.38189 0.32504 0.21543
0.38265 0.21358 0.21615
0.38341 0.47565 0.21641
0.38417 0.34080 0.21907
0.38493 0.47997 0.22167
0.38569 0.71215 0.21846
0.38645 0.22981 0.22339
0.38721 0.74942 0.23070
0.38797 0.45008 0.22714
0.38873 0.28208 0.22780
0.38949 0.29867 0.22716
0.39025 0.23492 0.22659
0.39101 0.39148 0.23281
0.39177 0.45874 0.23042
0.39252 0.55107 0.23416
0.39328 0.34854 0.23644
0.39404 0.35653 0.23675
0.39480 0.52668 0.23801
0.39556 -0.17451 0.23942
0.39632 0.16771 0.23858
0.39708 0.34330 0.24219
0.39784 0.36963 0.24416
0.39860 0.17762 0.24603
0.39936 0.34446 0.24505
0.40012 0.25255 0.25562
0.40088 0.64543 0.25376
0.40164 0.35471 0.24912
0.40240 0.43006 0.25745
0.40316 0.52890 0.25518
0.40392 0.43782 0.25609
0.40468 0.72098 10.53881
0.40544 0.55337 0.26479
0.40620 0.24945 0.25843
0.40696 0.46768 0.26317
0.40772 0.41503 0.26161
0.40848 0.28907 0.26200
0.40924 0.04820 0.26288
0.40999 0.35727 0.26346
0.41075 0.38184 0.26441
0.41151 0.26879 0.26567
0.41227 0.62527 0.26850
0.41303 0.20492 0.27237
0.41379 0.32320 0.26685
0.41455 0.32556 0.27093
0.41531 0.24351 0.27216
0.41607 0.16950 0.27976
0.41683 0.05123 0.27374
0.41759 0.05071 0.27823
0.41835 0.66412 0.28692
0.41911 0.62481 0.27478
0.41987 0.35595 0.28373
0.42063 0.59345 0.28345
0.42139 0.30006 0.28519
0.42215 0.38348 0.28523
0.42291 0.42754 0.28938
0.42367 0.54899 0.29296
0.42443 0.75770 0.29271
0.42519 0.36493 0.29740
0.42594 0.66060 0.30413
0.42670 0.53596 0.30638
0.42746 0.57154 0.30324
0.42822 0.55397 0.30835
0.42898 0.35385 0.31712
0.42974 0.32339 0.32015
0.43050 0.56012 0.31884
0.43126 0.31138 0.32138
0.43202 0.26367 0.31652
0.43278 0.56487 0.32762
0.43354 0.46564 0.33637
0.43430 0.61760 0.32080
0.43506 0.25732 0.34395
