# Supplementary material for: Hallucination of closed repeat proteins containing central pockets
Source: Nat Struct Mol Biol. 2023 Sep 28;30(11):1755–60. doi: 10.1038/s41594-023-01112-6 (PMC10643118; doi:10.1038/s41594-023-01112-6)
Supplement: Supplementary file 4 — Small-angle X-ray scattering raw data. [file 41594_2023_1112_MOESM4_ESM.tar › SAXS_submit/D8/C3_results/Buffer1/C3_high_D8_snap_00018.sub.1.dat]

0.01026 32.88368 106.84161
0.01102 24.53357 109.04509
0.01178 25.48426 65.35591
0.01254 27.41629 37.72398
0.01330 21.38383 23.69114
0.01406 29.86433 13.97899
0.01482 23.78498 8.17404
0.01558 28.47224 6.91545
0.01634 26.74402 5.14490
0.01710 25.19769 3.58885
0.01786 26.07321 2.45930
0.01862 26.62204 2.00288
0.01938 26.21973 1.57392
0.02014 25.33486 1.40086
0.02090 24.33634 1.26264
0.02166 23.22402 1.12661
0.02242 25.13804 1.06583
0.02318 23.69308 1.01929
0.02395 24.59630 0.99029
0.02471 25.02300 0.92525
0.02547 24.86445 0.87561
0.02623 24.17817 0.85354
0.02699 24.34307 0.85994
0.02775 23.56628 0.84730
0.02851 23.38449 0.83094
0.02927 23.04658 0.77502
0.03003 23.08260 0.74895
0.03079 22.91193 0.75711
0.03155 23.02671 0.75159
0.03231 22.57538 0.73495
0.03307 23.07020 0.67397
0.03383 23.54775 0.68663
0.03459 22.95346 0.65718
0.03535 21.40068 0.66352
0.03611 22.00267 0.66163
0.03687 22.85359 0.62105
0.03763 21.90839 0.63981
0.03839 21.70672 0.61714
0.03915 20.30728 0.60053
0.03991 21.16776 0.59218
0.04067 20.78867 0.58004
0.04143 20.34165 0.56439
0.04219 20.77809 0.58275
0.04295 19.86770 0.55092
0.04371 19.94232 0.54109
0.04447 19.90348 0.52676
0.04523 19.28510 0.53235
0.04599 19.84249 0.52249
0.04675 19.60166 0.51983
0.04751 19.31688 0.50910
0.04827 18.67898 0.49098
0.04903 18.82320 0.50108
0.04979 18.46747 0.49633
0.05055 17.74833 0.49175
0.05131 18.40285 0.49898
0.05207 18.12727 0.49069
0.05283 17.86106 0.47340
0.05359 17.99140 0.46240
0.05435 17.92709 0.46585
0.05511 17.13406 0.45626
0.05587 16.76946 0.46418
0.05663 17.42622 0.44882
0.05739 17.06632 0.45389
0.05815 16.29213 0.43974
0.05891 16.79380 0.42406
0.05967 16.18620 0.43924
0.06043 15.79695 0.43076
0.06119 15.99805 0.42942
0.06195 15.33175 0.41399
0.06271 15.17920 0.41653
0.06347 15.50433 0.40925
0.06423 14.88733 0.41186
0.06499 14.69027 0.39582
0.06575 14.56737 0.40866
0.06651 14.46175 0.39639
0.06727 14.71029 0.39276
0.06803 13.92884 0.39458
0.06879 13.92167 0.39354
0.06955 13.94192 0.38475
0.07031 13.42192 0.38821
0.07107 13.01325 0.38406
0.07183 13.37181 0.36244
0.07259 13.49948 0.38160
0.07335 12.96572 0.37403
0.07412 11.95779 0.36963
0.07488 12.72056 0.36636
0.07564 12.35584 0.36271
0.07640 12.52568 0.37278
0.07716 11.78096 0.35492
0.07792 11.87938 0.36086
0.07868 11.53706 0.35595
0.07944 11.25178 0.34652
0.08020 11.77312 0.34865
0.08096 10.71057 0.36102
0.08172 11.26654 0.34200
0.08248 11.18196 0.34194
0.08324 10.77299 0.33778
0.08400 10.38654 0.35090
0.08476 10.34445 0.34118
0.08552 9.97771 0.35444
0.08628 10.27273 0.35612
0.08704 10.07136 0.35466
0.08780 9.87613 0.37018
0.08856 10.24977 0.35910
0.08932 9.72411 0.36054
0.09008 9.11098 0.37124
0.09084 9.21721 0.37708
0.09160 8.82316 0.36966
0.09236 8.44420 0.36895
0.09312 8.79119 0.37357
0.09388 8.11229 0.38781
0.09464 8.42940 0.36185
0.09540 8.43581 0.36701
0.09616 8.31626 0.36087
0.09692 7.79087 0.36066
0.09768 8.45156 0.36267
0.09844 7.92293 0.36871
0.09920 7.92340 0.35659
0.09996 7.56021 0.35695
0.10072 7.34006 0.33898
0.10148 7.61223 0.32605
0.10224 7.24497 0.33253
0.10300 6.96212 0.32339
0.10376 6.89083 0.32343
0.10452 7.24553 0.32615
0.10528 6.82468 0.31318
0.10604 6.66041 0.30820
0.10680 6.55800 0.30951
0.10756 6.39364 0.30936
0.10832 6.49054 0.30363
0.10908 6.04063 0.29308
0.10984 5.94352 0.30248
0.11060 6.23696 0.29864
0.11136 5.75849 0.30217
0.11212 5.79087 0.29590
0.11288 5.84084 0.30058
0.11364 5.09277 0.28730
0.11440 5.66042 0.29800
0.11516 5.33578 0.29040
0.11592 5.50587 0.29177
0.11668 5.45858 0.28134
0.11744 4.93103 0.28421
0.11820 5.28487 0.27866
0.11896 5.15367 0.28158
0.11972 4.87466 0.28051
0.12048 4.73832 0.27894
0.12124 5.00278 0.27747
0.12200 4.76810 0.27640
0.12276 4.49781 0.27297
0.12352 4.42306 0.27252
0.12428 4.38658 0.26844
0.12504 4.08358 0.26469
0.12580 4.01585 0.26670
0.12656 4.34058 0.26567
0.12732 4.31385 0.26214
0.12808 4.31534 0.25687
0.12884 4.05750 0.25435
0.12960 3.87121 0.25220
0.13036 3.78316 0.25259
0.13112 3.72886 0.25274
0.13188 3.73259 0.24967
0.13264 3.75359 0.24892
0.13340 3.47320 0.24818
0.13416 3.28507 0.24772
0.13492 3.58501 0.24478
0.13568 3.50983 0.24343
0.13644 3.40145 0.24661
0.13720 3.41866 0.24283
0.13796 3.19644 0.23778
0.13873 2.89320 0.23895
0.13949 2.78157 0.24476
0.14025 3.04813 0.23999
0.14101 2.93308 0.23929
0.14177 2.57533 0.23932
0.14253 2.65307 0.23514
0.14329 2.61659 0.23333
0.14405 2.57147 0.23545
0.14481 2.63792 0.23194
0.14557 2.35574 0.22740
0.14633 2.68318 0.22864
0.14709 2.56216 0.22775
0.14785 2.59434 0.22794
0.14861 2.42462 0.22914
0.14937 2.30081 0.22431
0.15013 2.15284 0.22141
0.15089 2.32912 0.22319
0.15165 2.14919 0.22172
0.15241 2.13331 0.22310
0.15317 1.93136 0.22290
0.15393 2.09603 0.21923
0.15469 2.21359 0.21970
0.15545 2.16421 0.22279
0.15621 2.17491 0.21657
0.15697 2.05088 0.22090
0.15773 2.05056 0.21606
0.15849 1.92426 0.21439
0.15925 2.00354 0.21468
0.16001 1.74331 0.21697
0.16077 1.86838 0.21448
0.16153 1.95429 0.21439
0.16229 1.61022 0.21264
0.16305 1.60978 0.20838
0.16381 1.77275 0.21084
0.16457 1.85777 0.21385
0.16533 1.77655 0.20892
0.16609 1.75042 0.20971
0.16685 1.63986 0.20852
0.16761 1.75958 0.20815
0.16837 1.59496 0.20659
0.16913 1.61328 0.20545
0.16989 1.31102 0.20475
0.17065 1.38829 0.20365
0.17141 1.47611 0.20215
0.17217 1.40016 0.20392
0.17293 1.27096 0.20238
0.17369 1.24612 0.20007
0.17445 1.45835 0.20299
0.17521 1.43954 0.20591
0.17597 1.18202 0.20396
0.17673 1.44881 0.20817
0.17749 1.17981 0.21020
0.17825 1.43329 0.21101
0.17901 1.11009 0.21235
0.17977 1.18811 0.21551
0.18053 1.32460 0.21513
0.18129 1.12067 0.21444
0.18205 1.00000 0.21696
0.18281 1.22428 0.21788
0.18357 1.00017 0.21944
0.18433 1.13594 0.22140
0.18509 0.95548 0.21971
0.18585 1.19380 0.21877
0.18661 1.16586 0.21756
0.18737 0.83083 0.21996
0.18813 0.87237 0.21851
0.18889 0.91989 0.21796
0.18965 1.01742 0.21820
0.19041 1.11192 0.22263
0.19117 0.82384 0.22060
0.19193 1.22058 0.22682
0.19269 1.02119 0.22371
0.19345 0.94359 0.22515
0.19421 0.82029 0.22595
0.19497 0.93137 0.22435
0.19573 0.91847 0.22578
0.19649 1.09399 0.22419
0.19725 0.91799 0.22666
0.19801 0.84128 0.22585
0.19877 0.96624 0.22852
0.19953 1.00455 0.22351
0.20029 0.87611 0.22544
0.20105 0.90507 0.22754
0.20181 0.75440 0.22740
0.20257 1.21057 0.22381
0.20333 0.81081 0.22661
0.20409 0.57676 0.22250
0.20485 0.69176 0.22858
0.20561 0.85674 0.22827
0.20637 0.64784 0.22941
0.20713 0.92735 0.22716
0.20789 1.00503 0.22533
0.20865 0.90293 0.22415
0.20941 0.78028 0.22715
0.21017 0.67479 0.23119
0.21093 0.95580 0.22999
0.21169 0.62940 0.22572
0.21245 0.66776 0.23088
0.21321 1.06042 0.22992
0.21397 0.68960 0.22042
0.21473 0.85041 0.22540
0.21549 0.83563 0.22753
0.21625 0.80002 0.22596
0.21701 0.71616 0.22381
0.21777 0.58352 0.22853
0.21853 0.62476 0.22621
0.21929 0.62957 0.22663
0.22005 0.78609 0.22492
0.22081 0.77420 0.22157
0.22157 0.75885 0.22160
0.22233 0.83465 0.22043
0.22309 1.00961 0.22537
0.22385 1.12748 0.22497
0.22461 0.84458 0.21695
0.22537 0.65981 0.22168
0.22613 0.75804 0.22054
0.22689 0.35548 0.21804
0.22765 0.49992 0.21599
0.22841 0.46094 0.21377
0.22917 0.42186 0.21733
0.22993 0.62838 0.21349
0.23069 0.90758 0.21535
0.23145 1.02835 0.21302
0.23221 0.83341 0.21435
0.23297 1.15356 0.20889
0.23373 0.83477 0.21055
0.23449 0.74089 0.21126
0.23525 0.73494 0.20876
0.23601 0.84725 0.20623
0.23677 0.81854 0.20767
0.23753 0.85668 0.20860
0.23829 0.72344 0.20733
0.23905 0.51046 0.20587
0.23981 0.62828 0.20095
0.24057 0.81600 0.20848
0.24133 0.93215 0.20227
0.24209 0.71681 0.20491
0.24285 0.68240 0.20095
0.24361 0.45259 0.20086
0.24437 0.48920 0.20237
0.24513 0.75562 0.20063
0.24589 0.80075 0.19750
0.24665 0.55351 0.19641
0.24741 0.93469 0.20080
0.24817 0.90566 0.19914
0.24893 0.60623 0.19902
0.24969 0.71082 0.19935
0.25045 0.57008 0.19562
0.25121 0.33639 0.19733
0.25197 0.72000 0.19498
0.25273 0.66073 0.19195
0.25349 0.80812 0.19293
0.25425 0.67657 0.19215
0.25501 0.66142 0.19160
0.25577 0.70007 0.19166
0.25653 0.73873 0.19152
0.25729 0.77324 0.18974
0.25805 0.57874 0.18995
0.25881 0.38339 0.19293
0.25957 0.66770 0.18674
0.26033 0.77714 0.19024
0.26109 0.57533 0.18728
0.26185 0.78540 0.18745
0.26261 0.90677 0.18665
0.26337 0.69875 0.18798
0.26413 0.79950 0.18705
0.26489 0.59394 0.18593
0.26565 0.68502 0.18872
0.26641 0.55001 0.18292
0.26717 0.75081 0.18626
0.26793 0.47469 0.18247
0.26869 0.64925 0.18442
0.26945 0.45980 0.18418
0.27021 0.65109 0.18468
0.27097 0.67461 0.18029
0.27172 0.67671 0.18287
0.27248 0.62875 0.18224
0.27324 0.67819 0.18076
0.27400 0.59715 0.18136
0.27476 0.77012 0.18118
0.27552 1.02163 0.18020
0.27628 0.59373 0.18018
0.27704 0.49294 0.18118
0.27780 0.58838 0.17932
0.27856 0.35892 0.17815
0.27932 0.53583 0.17571
0.28008 0.71941 0.17668
0.28084 0.62840 0.17378
0.28160 0.64670 0.17699
0.28236 0.50281 0.17553
0.28312 0.62563 0.17623
0.28388 0.52703 0.17685
0.28464 0.72746 0.17405
0.28540 0.61078 0.17565
0.28616 0.60424 0.17494
0.28692 0.60161 0.17233
0.28768 0.73127 0.17592
0.28844 0.46525 0.17373
0.28920 0.59355 0.17599
0.28996 0.50940 0.17639
0.29072 0.36339 0.17583
0.29148 0.66560 0.17820
0.29224 0.33732 0.17602
0.29300 0.42961 0.17740
0.29376 0.45130 0.17436
0.29452 0.39433 0.17700
0.29528 0.52987 0.17608
0.29604 0.77892 0.17947
0.29680 0.57535 0.17645
0.29756 0.57657 0.17797
0.29832 0.40679 0.17730
0.29908 0.38609 0.17696
0.29984 0.52460 0.17548
0.30060 0.31988 0.17737
0.30136 0.39353 0.17468
0.30212 0.41030 0.17413
0.30288 0.56202 0.17672
0.30364 0.40675 0.17215
0.30440 0.54921 0.17602
0.30516 0.42022 0.17534
0.30592 0.44916 0.17668
0.30668 0.53905 0.17725
0.30744 0.51288 0.17729
0.30820 0.43032 0.17642
0.30896 0.55272 0.17992
0.30972 0.35027 0.17562
0.31048 0.41933 0.17986
0.31124 0.48858 0.17577
0.31200 0.44824 0.17768
0.31276 0.46622 0.17965
0.31352 0.63867 0.17731
0.31428 0.34565 0.17969
0.31504 0.67898 0.17892
0.31580 0.62828 0.17894
0.31656 0.44061 0.17992
0.31732 0.72247 0.18396
0.31808 0.20991 0.18358
0.31883 0.56402 0.18081
0.31959 0.63809 0.18235
0.32035 0.49915 0.18287
0.32111 0.47279 0.18281
0.32187 0.58203 0.18361
0.32263 0.50665 0.18742
0.32339 0.37615 0.18554
0.32415 0.47807 0.18429
0.32491 0.54341 0.18742
0.32567 0.48289 0.18774
0.32643 0.37346 0.18719
0.32719 0.31682 0.18951
0.32795 0.44357 0.18768
0.32871 0.44642 0.18731
0.32947 0.62460 0.18542
0.33023 0.57851 0.18727
0.33099 0.25847 0.18711
0.33175 0.42705 0.18997
0.33251 0.31941 0.18909
0.33327 0.39657 0.18813
0.33403 0.56664 0.18797
0.33479 0.34021 0.18863
0.33555 0.47607 0.18722
0.33631 0.39777 0.19072
0.33707 0.29745 0.18450
0.33783 0.84200 0.19155
0.33859 0.46776 0.18914
0.33935 0.45909 0.19160
0.34011 0.85596 0.19204
0.34087 0.68303 0.19201
0.34163 0.49222 0.19095
0.34239 0.44233 0.19487
0.34315 0.76946 0.19328
0.34391 0.61802 0.19061
0.34467 0.50418 0.19106
0.34543 0.25651 0.19246
0.34619 0.49630 0.19352
0.34695 0.49149 0.19399
0.34771 0.10926 0.19391
0.34847 0.43412 0.19490
0.34922 0.56809 0.19190
0.34998 0.30739 0.19063
0.35074 0.42387 0.18888
0.35150 0.47364 0.18415
0.35226 0.50985 0.18175
0.35302 0.37426 0.18183
0.35378 0.57350 0.18453
0.35454 0.51267 0.18600
0.35530 0.48746 0.18559
0.35606 0.47433 0.18495
0.35682 0.50299 0.18496
0.35758 0.42594 0.18783
0.35834 0.51765 0.18527
0.35910 0.59728 0.18897
0.35986 0.60125 0.18614
0.36062 0.35812 0.18842
0.36138 0.36045 0.18868
0.36214 0.27244 0.18965
0.36290 0.57022 0.18702
0.36366 0.34024 0.18888
0.36442 0.43776 0.19097
0.36518 0.53418 0.19186
0.36594 0.43050 0.19172
0.36670 0.14255 0.19048
0.36746 0.69550 0.19333
0.36822 0.56048 0.19384
0.36898 0.33763 0.19347
0.36974 0.63454 0.19261
0.37050 0.51692 0.19470
0.37126 0.27895 0.19595
0.37202 0.59040 0.19590
0.37277 0.67140 0.19653
0.37353 0.39267 0.20246
0.37429 0.50739 0.19997
0.37505 0.31275 0.20289
0.37581 0.38250 0.19849
0.37657 0.51271 0.20329
0.37733 0.38265 0.20344
0.37809 0.05578 0.20599
0.37885 0.15639 0.20785
0.37961 0.16553 0.20978
0.38037 0.44679 0.20879
0.38113 0.08913 0.21079
0.38189 0.68039 0.21469
0.38265 0.67821 0.21438
0.38341 0.47048 0.21830
0.38417 0.32118 0.21887
0.38493 0.54036 0.21679
0.38569 0.60279 0.22079
0.38645 0.43464 0.22229
0.38721 0.26655 0.22536
0.38797 0.32304 0.22302
0.38873 0.32971 0.22488
0.38949 0.46511 0.22936
0.39025 0.36173 0.22922
0.39101 0.20392 0.22631
0.39177 0.45727 0.23113
0.39252 0.09317 0.23486
0.39328 0.50689 0.23474
0.39404 0.30386 0.23656
0.39480 0.78985 0.23603
0.39556 0.42810 0.23606
0.39632 0.53883 0.24231
0.39708 0.37593 0.24626
0.39784 0.19588 0.24502
0.39860 0.73503 0.24683
0.39936 0.40186 0.24957
0.40012 0.41503 0.24433
0.40088 0.50363 0.25204
0.40164 0.39682 0.25502
0.40240 0.60662 0.25108
0.40316 0.38000 0.25065
0.40392 0.31668 0.26164
0.40468 0.15631 9.43844
0.40544 0.30575 0.25835
0.40620 0.50158 0.25910
0.40696 0.24947 0.26478
0.40772 0.65432 0.26300
0.40848 0.59175 0.26359
0.40924 0.42816 0.26710
0.40999 0.19255 0.26393
0.41075 0.32810 0.26078
0.41151 0.22389 0.26864
0.41227 0.30493 0.26762
0.41303 0.19963 0.26780
0.41379 0.44632 0.27241
0.41455 0.62915 0.26875
0.41531 0.17024 0.27092
0.41607 0.20191 0.27125
0.41683 0.52650 0.27081
0.41759 0.29022 0.27626
0.41835 0.39481 0.27779
0.41911 0.45536 0.27937
0.41987 0.62157 0.28883
0.42063 0.78414 0.27511
0.42139 0.54863 0.27891
0.42215 0.27739 0.28519
0.42291 0.27654 0.29101
0.42367 0.26486 0.29927
0.42443 0.15376 0.29384
0.42519 0.15525 0.29153
0.42594 0.37075 0.30352
0.42670 0.81444 0.29796
0.42746 0.32418 0.30123
0.42822 0.73568 0.31372
0.42898 0.28454 0.31433
0.42974 0.14733 0.32323
0.43050 0.65600 0.32480
0.43126 0.52202 0.31754
0.43202 0.70895 0.32581
0.43278 0.38898 0.34210
0.43354 0.25332 0.33505
0.43430 0.32176 0.33578
0.43506 0.08593 0.34218
