# Supplementary material for: Hallucination of closed repeat proteins containing central pockets
Source: Nat Struct Mol Biol. 2023 Sep 28;30(11):1755–60. doi: 10.1038/s41594-023-01112-6 (PMC10643118; doi:10.1038/s41594-023-01112-6)
Supplement: Supplementary file 4 — Small-angle X-ray scattering raw data. [file 41594_2023_1112_MOESM4_ESM.tar › SAXS_submit/D8/C3_results/Buffer1/C3_high_D8_snap_00010.sub.1.dat]

0.01026 25.85960 103.32555
0.01102 28.33759 109.45189
0.01178 32.87718 66.22021
0.01254 30.35134 39.20357
0.01330 24.51062 24.44082
0.01406 24.07237 14.05699
0.01482 27.07879 8.42074
0.01558 28.13910 6.65212
0.01634 25.90711 5.10000
0.01710 26.54061 3.35090
0.01786 25.47385 2.49831
0.01862 25.96865 1.94357
0.01938 25.66751 1.59012
0.02014 24.68239 1.40082
0.02090 25.73720 1.23903
0.02166 23.22136 1.13944
0.02242 25.17467 1.10921
0.02318 23.81417 1.01146
0.02395 23.95740 0.96051
0.02471 23.52005 0.93267
0.02547 24.10186 0.89704
0.02623 23.06560 0.89379
0.02699 23.86591 0.82435
0.02775 23.61625 0.81938
0.02851 23.58842 0.85804
0.02927 23.65517 0.78743
0.03003 24.04362 0.77578
0.03079 22.22475 0.73179
0.03155 22.34246 0.74185
0.03231 23.05826 0.73416
0.03307 22.55643 0.70941
0.03383 22.37721 0.68377
0.03459 21.49007 0.65363
0.03535 21.60290 0.66894
0.03611 21.87814 0.65056
0.03687 22.14003 0.63034
0.03763 21.30354 0.62792
0.03839 21.30753 0.61368
0.03915 21.56857 0.59360
0.03991 20.73588 0.60187
0.04067 21.07288 0.58961
0.04143 20.74225 0.56898
0.04219 20.78736 0.57392
0.04295 19.87515 0.55761
0.04371 19.85896 0.54242
0.04447 19.99339 0.53252
0.04523 19.98597 0.52912
0.04599 19.69761 0.50571
0.04675 19.13899 0.51046
0.04751 19.46350 0.50072
0.04827 18.19765 0.50332
0.04903 18.73651 0.48739
0.04979 18.02624 0.50670
0.05055 17.94736 0.49371
0.05131 18.02486 0.47774
0.05207 17.97859 0.48114
0.05283 17.56994 0.47765
0.05359 17.18365 0.46489
0.05435 17.27375 0.46333
0.05511 17.14670 0.46314
0.05587 17.41233 0.45659
0.05663 17.42730 0.43163
0.05739 16.92917 0.44532
0.05815 16.78988 0.43710
0.05891 16.64047 0.44164
0.05967 15.83402 0.43661
0.06043 16.12529 0.42686
0.06119 15.47708 0.43401
0.06195 15.47655 0.42380
0.06271 15.26844 0.42233
0.06347 15.47375 0.41755
0.06423 15.26585 0.41326
0.06499 15.07487 0.40412
0.06575 14.43052 0.39873
0.06651 14.39914 0.40256
0.06727 14.85574 0.39204
0.06803 13.47274 0.39944
0.06879 13.54836 0.39378
0.06955 13.49281 0.39124
0.07031 13.37332 0.38224
0.07107 13.34110 0.38898
0.07183 13.01689 0.37496
0.07259 13.14191 0.37458
0.07335 12.74302 0.37359
0.07412 12.68363 0.37360
0.07488 12.55635 0.36561
0.07564 12.47236 0.35985
0.07640 12.61080 0.36569
0.07716 11.77649 0.36382
0.07792 11.86825 0.35431
0.07868 11.50037 0.36039
0.07944 11.36926 0.34672
0.08020 11.48769 0.34860
0.08096 11.17885 0.35514
0.08172 11.25723 0.34178
0.08248 10.95567 0.33171
0.08324 10.71192 0.34137
0.08400 10.71035 0.33578
0.08476 10.19313 0.33823
0.08552 10.32159 0.35670
0.08628 10.42587 0.35251
0.08704 9.35923 0.36190
0.08780 10.23649 0.35705
0.08856 9.59244 0.36172
0.08932 9.49931 0.36904
0.09008 9.20755 0.36528
0.09084 9.09424 0.36158
0.09160 8.71561 0.36974
0.09236 8.40291 0.36902
0.09312 8.77136 0.36867
0.09388 8.82830 0.38437
0.09464 8.07908 0.36717
0.09540 8.61219 0.37323
0.09616 8.12581 0.35725
0.09692 8.19841 0.36415
0.09768 8.07503 0.36269
0.09844 7.56718 0.36862
0.09920 7.98285 0.36101
0.09996 7.79262 0.34726
0.10072 7.29180 0.33691
0.10148 7.17255 0.32891
0.10224 7.62166 0.32639
0.10300 7.22170 0.32795
0.10376 6.93003 0.31643
0.10452 7.29147 0.31661
0.10528 6.74776 0.31124
0.10604 6.50947 0.31056
0.10680 6.85784 0.31221
0.10756 6.35012 0.30341
0.10832 6.35023 0.30467
0.10908 6.67889 0.29809
0.10984 6.26803 0.29539
0.11060 6.11431 0.30098
0.11136 5.75995 0.30327
0.11212 6.01787 0.29827
0.11288 5.91670 0.29756
0.11364 6.06436 0.29682
0.11440 5.56059 0.29470
0.11516 5.48399 0.28525
0.11592 5.17824 0.29107
0.11668 5.29450 0.28483
0.11744 5.14990 0.28389
0.11820 4.88219 0.27978
0.11896 4.99494 0.27961
0.11972 4.94911 0.27651
0.12048 5.27903 0.27703
0.12124 4.84868 0.27583
0.12200 4.32468 0.27783
0.12276 4.76609 0.27179
0.12352 4.61755 0.27431
0.12428 4.47891 0.26992
0.12504 4.61086 0.26671
0.12580 4.26255 0.25882
0.12656 4.35518 0.26186
0.12732 4.08367 0.26306
0.12808 3.88420 0.25788
0.12884 4.10108 0.25973
0.12960 3.68501 0.25239
0.13036 4.03890 0.25501
0.13112 3.78119 0.25511
0.13188 3.64082 0.25248
0.13264 3.78707 0.25257
0.13340 3.56530 0.24638
0.13416 3.62856 0.25101
0.13492 3.45176 0.24573
0.13568 3.32405 0.24694
0.13644 3.50978 0.24766
0.13720 3.21039 0.24499
0.13796 3.00643 0.23688
0.13873 3.16634 0.23895
0.13949 3.21482 0.23660
0.14025 2.86480 0.24089
0.14101 2.82571 0.23897
0.14177 2.97281 0.23805
0.14253 3.10213 0.23593
0.14329 2.80718 0.23665
0.14405 2.77760 0.23215
0.14481 2.71979 0.23043
0.14557 2.84658 0.23148
0.14633 2.40416 0.22887
0.14709 2.56221 0.22685
0.14785 2.63441 0.23051
0.14861 2.57980 0.22808
0.14937 2.73857 0.22573
0.15013 2.50998 0.22337
0.15089 2.35154 0.22575
0.15165 2.21611 0.22351
0.15241 2.09713 0.22153
0.15317 2.37404 0.22699
0.15393 2.40830 0.22447
0.15469 2.16243 0.22148
0.15545 1.96514 0.22171
0.15621 2.03538 0.21600
0.15697 2.24497 0.21781
0.15773 1.80400 0.21881
0.15849 2.02675 0.21870
0.15925 2.04144 0.21426
0.16001 1.63091 0.21423
0.16077 1.56981 0.21210
0.16153 1.83793 0.21185
0.16229 1.95863 0.20984
0.16305 1.95566 0.20640
0.16381 1.84621 0.20918
0.16457 1.65347 0.20809
0.16533 1.70414 0.21345
0.16609 1.64124 0.20777
0.16685 1.63848 0.20675
0.16761 1.70302 0.20640
0.16837 1.52796 0.20798
0.16913 1.57412 0.20531
0.16989 1.51225 0.20493
0.17065 1.54486 0.20350
0.17141 1.54608 0.20350
0.17217 1.67963 0.20388
0.17293 1.32873 0.20269
0.17369 1.29187 0.19949
0.17445 1.55745 0.20070
0.17521 1.41399 0.20514
0.17597 1.37913 0.20772
0.17673 1.29217 0.20562
0.17749 1.28919 0.21098
0.17825 1.32318 0.21257
0.17901 1.25190 0.21273
0.17977 1.08288 0.21164
0.18053 0.87074 0.21556
0.18129 1.17562 0.21405
0.18205 1.49785 0.21454
0.18281 1.28277 0.21812
0.18357 1.14913 0.21983
0.18433 1.15931 0.22417
0.18509 1.29039 0.21855
0.18585 0.99164 0.22181
0.18661 1.15756 0.21972
0.18737 1.01549 0.22024
0.18813 0.80568 0.21969
0.18889 1.19032 0.21941
0.18965 1.01333 0.22296
0.19041 1.05475 0.22139
0.19117 0.88896 0.22376
0.19193 0.97234 0.22366
0.19269 0.94405 0.22090
0.19345 0.93083 0.22457
0.19421 0.99164 0.22491
0.19497 1.12434 0.22491
0.19573 0.86181 0.22296
0.19649 0.93981 0.22801
0.19725 0.68379 0.22731
0.19801 1.05227 0.22497
0.19877 1.15441 0.23004
0.19953 1.06277 0.22514
0.20029 0.69617 0.22485
0.20105 1.28440 0.22769
0.20181 0.84353 0.22472
0.20257 0.85574 0.22792
0.20333 0.57444 0.22502
0.20409 0.77105 0.22508
0.20485 0.69059 0.22777
0.20561 0.63693 0.23020
0.20637 0.58816 0.22611
0.20713 0.71571 0.22820
0.20789 0.69817 0.22897
0.20865 0.78131 0.23179
0.20941 0.78090 0.22351
0.21017 0.59514 0.22757
0.21093 0.89631 0.22634
0.21169 0.91725 0.22727
0.21245 0.61009 0.23288
0.21321 0.83237 0.22626
0.21397 0.88276 0.22798
0.21473 0.65003 0.22814
0.21549 0.80847 0.22917
0.21625 0.17743 0.22599
0.21701 0.65544 0.22438
0.21777 0.63090 0.22488
0.21853 0.69676 0.22477
0.21929 0.36821 0.22648
0.22005 0.89186 0.22672
0.22081 0.45476 0.22932
0.22157 0.71239 0.22407
0.22233 0.66827 0.22407
0.22309 0.72486 0.22441
0.22385 0.78300 0.22310
0.22461 0.61359 0.21700
0.22537 0.92734 0.22348
0.22613 0.77509 0.22095
0.22689 0.67095 0.22229
0.22765 0.55035 0.21685
0.22841 0.63338 0.21504
0.22917 0.62019 0.21728
0.22993 0.65132 0.21421
0.23069 0.61494 0.21278
0.23145 0.65367 0.21333
0.23221 0.55667 0.21315
0.23297 1.08470 0.21259
0.23373 0.85171 0.21036
0.23449 0.47206 0.21163
0.23525 0.56970 0.21249
0.23601 0.82148 0.20805
0.23677 0.69601 0.20594
0.23753 0.47319 0.20406
0.23829 0.64231 0.20768
0.23905 0.69118 0.20705
0.23981 0.82105 0.20381
0.24057 0.48846 0.20312
0.24133 0.57029 0.19989
0.24209 0.51513 0.20481
0.24285 0.58205 0.20240
0.24361 0.77013 0.20442
0.24437 0.39646 0.19945
0.24513 0.89152 0.19822
0.24589 0.57477 0.19985
0.24665 0.54613 0.19857
0.24741 0.79446 0.19856
0.24817 0.68713 0.19805
0.24893 0.66035 0.19777
0.24969 0.35930 0.19656
0.25045 0.66566 0.19707
0.25121 0.46054 0.19773
0.25197 0.61902 0.19516
0.25273 0.55520 0.19567
0.25349 0.85302 0.19429
0.25425 0.68267 0.19197
0.25501 0.68182 0.19636
0.25577 0.50673 0.19269
0.25653 0.69138 0.19332
0.25729 0.69158 0.19115
0.25805 0.64378 0.18910
0.25881 0.37496 0.18862
0.25957 0.59738 0.19141
0.26033 0.55848 0.18925
0.26109 0.33800 0.18907
0.26185 0.82802 0.18948
0.26261 0.53303 0.18893
0.26337 0.45934 0.18619
0.26413 0.67332 0.18702
0.26489 0.65974 0.18606
0.26565 0.58296 0.18598
0.26641 0.74888 0.18450
0.26717 0.65642 0.18341
0.26793 0.73587 0.18363
0.26869 0.77559 0.18306
0.26945 0.68206 0.18160
0.27021 0.62958 0.18108
0.27097 0.52689 0.18266
0.27172 0.42016 0.17873
0.27248 0.63818 0.18077
0.27324 0.59179 0.18039
0.27400 0.45431 0.18223
0.27476 0.65795 0.17979
0.27552 0.76583 0.18017
0.27628 0.78067 0.17693
0.27704 0.83127 0.17792
0.27780 0.75235 0.17601
0.27856 0.71605 0.17808
0.27932 0.47533 0.17773
0.28008 0.56392 0.17819
0.28084 0.62764 0.17851
0.28160 0.64846 0.17670
0.28236 0.34730 0.17460
0.28312 0.70070 0.17329
0.28388 0.24126 0.17572
0.28464 0.30597 0.17626
0.28540 0.80796 0.17464
0.28616 0.69481 0.17475
0.28692 0.70161 0.17632
0.28768 0.61633 0.17532
0.28844 0.35416 0.17644
0.28920 0.75472 0.17337
0.28996 0.63092 0.17435
0.29072 0.44170 0.17380
0.29148 0.46870 0.17698
0.29224 0.58286 0.17684
0.29300 0.56167 0.17612
0.29376 0.37522 0.17544
0.29452 0.51236 0.17716
0.29528 0.32664 0.17750
0.29604 0.47208 0.17698
0.29680 0.62232 0.17613
0.29756 0.67835 0.17444
0.29832 0.50647 0.17641
0.29908 0.56499 0.17547
0.29984 0.48234 0.17747
0.30060 0.48468 0.17618
0.30136 0.55998 0.17314
0.30212 0.43272 0.17552
0.30288 0.62578 0.17455
0.30364 0.45196 0.17300
0.30440 0.48395 0.17360
0.30516 0.31173 0.17770
0.30592 0.39702 0.17839
0.30668 0.48253 0.17661
0.30744 0.55543 0.17919
0.30820 0.66748 0.17825
0.30896 0.52181 0.17919
0.30972 0.74151 0.17822
0.31048 0.50177 0.18039
0.31124 0.40157 0.17793
0.31200 0.41963 0.17807
0.31276 0.57858 0.17925
0.31352 0.41894 0.18119
0.31428 0.60602 0.17959
0.31504 0.66998 0.17911
0.31580 0.37881 0.17879
0.31656 0.73777 0.18091
0.31732 0.34877 0.18337
0.31808 0.36375 0.18077
0.31883 0.63597 0.18443
0.31959 0.59056 0.18274
0.32035 0.60275 0.18300
0.32111 0.60969 0.18401
0.32187 0.31339 0.18191
0.32263 0.71993 0.18599
0.32339 0.41524 0.18435
0.32415 0.29989 0.18644
0.32491 0.46623 0.18718
0.32567 0.34972 0.18839
0.32643 0.54902 0.18759
0.32719 0.35969 0.18727
0.32795 0.52522 0.18796
0.32871 0.48638 0.18968
0.32947 0.46600 0.18851
0.33023 0.25282 0.18647
0.33099 0.49699 0.18719
0.33175 0.53869 0.18731
0.33251 0.49051 0.18893
0.33327 0.58581 0.19112
0.33403 0.27537 0.18765
0.33479 0.43505 0.18936
0.33555 0.52104 0.18890
0.33631 0.45421 0.19026
0.33707 0.40130 0.18985
0.33783 0.46197 0.19100
0.33859 0.52167 0.19138
0.33935 0.37113 0.19157
0.34011 0.57270 0.18942
0.34087 0.18659 0.19033
0.34163 0.35651 0.18966
0.34239 0.57882 0.19338
0.34315 0.28040 0.19352
0.34391 0.65022 0.19249
0.34467 0.25180 0.19223
0.34543 0.31071 0.19209
0.34619 0.38799 0.19301
0.34695 0.44847 0.19149
0.34771 0.36973 0.19160
0.34847 0.53880 0.19250
0.34922 0.48777 0.19433
0.34998 0.41842 0.19197
0.35074 0.38141 0.18893
0.35150 0.48628 0.18730
0.35226 0.29259 0.18518
0.35302 0.54429 0.18317
0.35378 0.56105 0.18398
0.35454 0.70986 0.18498
0.35530 0.45429 0.18604
0.35606 0.52105 0.18518
0.35682 0.39320 0.18750
0.35758 0.56618 0.19001
0.35834 0.34900 0.19077
0.35910 0.37440 0.18769
0.35986 0.65666 0.18599
0.36062 0.53385 0.18942
0.36138 0.32731 0.18859
0.36214 0.61433 0.18670
0.36290 0.41480 0.19169
0.36366 0.40272 0.18913
0.36442 0.55647 0.18974
0.36518 0.49527 0.18902
0.36594 0.43410 0.18859
0.36670 0.43263 0.19177
0.36746 0.47236 0.19390
0.36822 0.51212 0.19224
0.36898 0.48377 0.19118
0.36974 0.44996 0.19756
0.37050 0.38486 0.19108
0.37126 0.41233 0.19559
0.37202 0.25759 0.19862
0.37277 0.45001 0.19553
0.37353 0.28741 0.19982
0.37429 0.26004 0.20029
0.37505 0.35899 0.20029
0.37581 0.54390 0.20278
0.37657 0.28216 0.20529
0.37733 0.31621 0.20848
0.37809 0.25373 0.20228
0.37885 0.37475 0.21023
0.37961 0.26478 0.21089
0.38037 0.46518 0.20971
0.38113 0.40521 0.21336
0.38189 0.29131 0.21768
0.38265 0.41941 0.21249
0.38341 0.47074 0.21608
0.38417 0.20702 0.21659
0.38493 -0.00946 0.21754
0.38569 0.58878 0.21999
0.38645 0.53769 0.22393
0.38721 0.36242 0.23420
0.38797 0.31253 0.22416
0.38873 0.22098 0.22391
0.38949 0.31106 0.22832
0.39025 0.15316 0.23089
0.39101 0.06526 0.23043
0.39177 0.25983 0.23063
0.39252 0.53972 0.23081
0.39328 0.39011 0.23292
0.39404 0.40500 0.23585
0.39480 0.36257 0.23778
0.39556 0.40275 0.23516
0.39632 0.48413 0.23563
0.39708 0.66111 0.24119
0.39784 0.33213 0.24700
0.39860 0.76653 0.24554
0.39936 0.58693 0.25305
0.40012 0.34584 0.25603
0.40088 0.45861 0.24290
0.40164 0.44496 0.24983
0.40240 0.24337 0.25647
0.40316 0.56585 0.25889
0.40392 0.67313 0.25698
0.40468 0.13602 12.72647
0.40544 0.26087 0.26060
0.40620 0.22261 0.25569
0.40696 0.31457 0.26052
0.40772 0.38806 0.26332
0.40848 0.45170 0.26605
0.40924 0.13916 0.26556
0.40999 0.67104 0.26739
0.41075 0.69483 0.26819
0.41151 0.03489 0.26539
0.41227 -0.04038 0.26746
0.41303 0.49054 0.26702
0.41379 0.59624 0.26928
0.41455 0.49583 0.27688
0.41531 0.44450 0.27174
0.41607 0.29257 0.26809
0.41683 0.62111 0.27529
0.41759 0.42096 0.27639
0.41835 0.40741 0.27666
0.41911 0.45426 0.27763
0.41987 0.43206 0.27773
0.42063 0.22970 0.28282
0.42139 0.30755 0.28362
0.42215 0.52672 0.28687
0.42291 0.72395 0.28851
0.42367 0.38087 0.28601
0.42443 -0.06003 0.29142
0.42519 0.54651 0.29865
0.42594 0.54042 0.29856
0.42670 0.39574 0.30619
0.42746 -0.01847 0.30692
0.42822 0.28524 0.31509
0.42898 0.09829 0.31271
0.42974 0.42407 0.32027
0.43050 0.53597 0.30463
0.43126 0.27390 0.32038
0.43202 0.25534 0.32508
0.43278 0.14461 0.32365
0.43354 0.22796 0.33659
0.43430 0.34610 0.34256
0.43506 0.22008 0.34567
