# Supplementary material for: Hallucination of closed repeat proteins containing central pockets
Source: Nat Struct Mol Biol. 2023 Sep 28;30(11):1755–60. doi: 10.1038/s41594-023-01112-6 (PMC10643118; doi:10.1038/s41594-023-01112-6)
Supplement: Supplementary file 4 — Small-angle X-ray scattering raw data. [file 41594_2023_1112_MOESM4_ESM.tar › SAXS_submit/D8/C3_results/Buffer1/C3_high_D8_snap_00011.sub.1.dat]

0.01026 23.35292 101.72067
0.01102 34.50249 107.95716
0.01178 24.91459 66.51237
0.01254 26.76703 37.33204
0.01330 22.28772 23.83485
0.01406 25.32240 14.21365
0.01482 24.60547 8.39050
0.01558 24.95520 6.79157
0.01634 25.06838 5.35288
0.01710 24.85825 3.71960
0.01786 27.88973 2.22533
0.01862 24.44849 2.00579
0.01938 25.46165 1.59971
0.02014 24.58573 1.43685
0.02090 24.67262 1.18341
0.02166 25.32669 1.13134
0.02242 25.31374 1.11139
0.02318 23.88936 1.01490
0.02395 25.77246 0.94831
0.02471 23.92937 0.95646
0.02547 24.27117 0.88802
0.02623 23.51033 0.89986
0.02699 23.38781 0.89344
0.02775 23.38485 0.82048
0.02851 24.13640 0.80435
0.02927 22.91461 0.81067
0.03003 23.00610 0.76136
0.03079 21.92902 0.75454
0.03155 22.66911 0.73834
0.03231 22.76825 0.74170
0.03307 22.76471 0.70141
0.03383 22.33919 0.68174
0.03459 21.56199 0.70650
0.03535 21.71981 0.64482
0.03611 21.44016 0.62648
0.03687 21.13781 0.63340
0.03763 21.84057 0.61554
0.03839 21.01919 0.62483
0.03915 21.04791 0.58768
0.03991 20.70543 0.59339
0.04067 20.37074 0.58384
0.04143 19.94270 0.58330
0.04219 20.51113 0.56087
0.04295 19.42352 0.56115
0.04371 20.78531 0.53756
0.04447 20.67171 0.53870
0.04523 19.27571 0.54291
0.04599 19.00592 0.51942
0.04675 19.37262 0.51273
0.04751 19.23819 0.49455
0.04827 19.36945 0.50760
0.04903 18.27081 0.49870
0.04979 19.08810 0.49065
0.05055 18.77507 0.47863
0.05131 18.15257 0.47580
0.05207 17.71154 0.48110
0.05283 17.92556 0.47303
0.05359 17.46500 0.47733
0.05435 17.17929 0.47075
0.05511 17.21190 0.45685
0.05587 17.04162 0.46347
0.05663 16.69251 0.44814
0.05739 16.89891 0.44716
0.05815 16.57976 0.43932
0.05891 16.17191 0.44538
0.05967 15.47508 0.43125
0.06043 15.64850 0.42330
0.06119 15.84748 0.43179
0.06195 15.47892 0.42063
0.06271 15.46770 0.42089
0.06347 15.10699 0.40852
0.06423 14.83915 0.41618
0.06499 14.52071 0.39872
0.06575 14.38814 0.39483
0.06651 13.97721 0.39556
0.06727 14.10359 0.39414
0.06803 14.10510 0.39882
0.06879 14.09731 0.38942
0.06955 13.59725 0.39016
0.07031 13.34101 0.38024
0.07107 13.09373 0.38562
0.07183 12.78814 0.38367
0.07259 13.18646 0.38121
0.07335 12.72201 0.37152
0.07412 12.57812 0.37115
0.07488 12.53840 0.36461
0.07564 12.59330 0.36147
0.07640 12.07694 0.36262
0.07716 11.98066 0.35911
0.07792 11.93820 0.36412
0.07868 11.55456 0.35111
0.07944 11.62007 0.35352
0.08020 11.48668 0.34438
0.08096 10.91665 0.35309
0.08172 11.13735 0.34605
0.08248 11.54765 0.34237
0.08324 10.35740 0.33625
0.08400 10.38361 0.34277
0.08476 10.19336 0.34017
0.08552 10.11780 0.35380
0.08628 9.88227 0.35420
0.08704 9.83346 0.35613
0.08780 9.59242 0.35062
0.08856 9.58090 0.35868
0.08932 9.66849 0.36584
0.09008 9.42016 0.36148
0.09084 9.21260 0.37088
0.09160 8.95898 0.37093
0.09236 8.69873 0.36990
0.09312 8.79105 0.37674
0.09388 8.92719 0.37850
0.09464 8.13184 0.37290
0.09540 8.26064 0.36246
0.09616 7.74865 0.36157
0.09692 8.14606 0.35791
0.09768 7.68751 0.36726
0.09844 8.12781 0.35317
0.09920 7.91062 0.36228
0.09996 7.56372 0.34952
0.10072 7.71551 0.33377
0.10148 7.57499 0.32557
0.10224 7.58115 0.32956
0.10300 7.05195 0.32358
0.10376 6.93844 0.32223
0.10452 6.95691 0.31868
0.10528 6.92062 0.31258
0.10604 6.65676 0.30991
0.10680 6.91785 0.30894
0.10756 6.11376 0.30667
0.10832 6.42997 0.30412
0.10908 6.46668 0.30602
0.10984 6.05943 0.29816
0.11060 6.01408 0.29887
0.11136 6.04044 0.30217
0.11212 5.90808 0.30307
0.11288 6.13906 0.30035
0.11364 5.51552 0.29863
0.11440 5.59846 0.29527
0.11516 5.13331 0.29009
0.11592 5.28570 0.28980
0.11668 5.61937 0.28481
0.11744 4.83090 0.28111
0.11820 5.20048 0.27521
0.11896 4.73453 0.27999
0.11972 4.89614 0.27357
0.12048 4.85268 0.27537
0.12124 4.83799 0.27426
0.12200 4.80038 0.27064
0.12276 4.47094 0.27187
0.12352 4.52989 0.27406
0.12428 4.32531 0.26883
0.12504 4.41854 0.26754
0.12580 4.17403 0.26241
0.12656 4.15117 0.26383
0.12732 4.11090 0.25929
0.12808 3.96048 0.25983
0.12884 3.63374 0.25627
0.12960 3.70094 0.25650
0.13036 3.96641 0.25404
0.13112 3.81673 0.25486
0.13188 3.56541 0.25065
0.13264 3.92039 0.25258
0.13340 3.52180 0.25037
0.13416 3.44427 0.25005
0.13492 3.31654 0.24369
0.13568 3.41224 0.24532
0.13644 3.40550 0.24363
0.13720 3.01367 0.24084
0.13796 3.28893 0.24208
0.13873 3.25201 0.23952
0.13949 3.44650 0.24006
0.14025 2.89093 0.24313
0.14101 2.64912 0.23757
0.14177 2.88859 0.23419
0.14253 2.85093 0.23809
0.14329 2.80608 0.23393
0.14405 3.03011 0.23359
0.14481 3.04463 0.23167
0.14557 2.66415 0.22966
0.14633 2.88645 0.22842
0.14709 2.40741 0.22693
0.14785 2.58872 0.22619
0.14861 2.65272 0.23121
0.14937 2.08563 0.22943
0.15013 2.46259 0.22488
0.15089 2.21752 0.22662
0.15165 2.39024 0.22230
0.15241 2.29945 0.22375
0.15317 2.37614 0.22092
0.15393 2.31002 0.22187
0.15469 2.20575 0.21816
0.15545 2.13254 0.22023
0.15621 2.01347 0.21833
0.15697 2.24079 0.21590
0.15773 1.99534 0.21619
0.15849 2.11601 0.21538
0.15925 1.89904 0.21458
0.16001 2.18818 0.21547
0.16077 1.84451 0.21512
0.16153 1.75332 0.21254
0.16229 1.66602 0.21383
0.16305 1.78711 0.20998
0.16381 1.63361 0.21314
0.16457 1.93632 0.21097
0.16533 1.34682 0.20746
0.16609 1.63969 0.20666
0.16685 1.64761 0.20872
0.16761 1.59412 0.20864
0.16837 1.49470 0.20752
0.16913 1.46815 0.20649
0.16989 1.56328 0.20483
0.17065 1.66847 0.20506
0.17141 1.32626 0.20092
0.17217 1.21364 0.20239
0.17293 1.13011 0.20208
0.17369 1.37909 0.20040
0.17445 1.62154 0.20537
0.17521 1.19409 0.20277
0.17597 1.25001 0.20554
0.17673 1.21528 0.20907
0.17749 0.98419 0.21111
0.17825 1.27859 0.21289
0.17901 1.10040 0.21114
0.17977 1.49107 0.21277
0.18053 1.31312 0.21523
0.18129 1.11524 0.21606
0.18205 0.97057 0.21630
0.18281 1.12662 0.21781
0.18357 1.23345 0.21924
0.18433 0.86146 0.22154
0.18509 1.20536 0.22131
0.18585 0.95470 0.21829
0.18661 0.92113 0.22061
0.18737 1.10530 0.22277
0.18813 1.08907 0.22022
0.18889 1.15365 0.22165
0.18965 0.95109 0.22280
0.19041 0.90870 0.22303
0.19117 0.96390 0.22114
0.19193 0.91921 0.22243
0.19269 0.97800 0.22940
0.19345 0.79729 0.22331
0.19421 0.81823 0.22629
0.19497 0.71891 0.22297
0.19573 1.07971 0.22466
0.19649 0.87559 0.22721
0.19725 0.76880 0.22748
0.19801 0.76062 0.22004
0.19877 0.64773 0.22577
0.19953 0.89015 0.22705
0.20029 0.66423 0.22629
0.20105 0.69852 0.22776
0.20181 0.61324 0.22425
0.20257 1.03647 0.22583
0.20333 0.76856 0.22713
0.20409 0.89901 0.22822
0.20485 0.70833 0.22357
0.20561 0.88483 0.22743
0.20637 0.83169 0.22833
0.20713 0.73659 0.22853
0.20789 0.61657 0.22509
0.20865 1.00974 0.23065
0.20941 0.87080 0.22764
0.21017 0.95395 0.22899
0.21093 0.61870 0.22670
0.21169 0.51336 0.22615
0.21245 0.68895 0.22492
0.21321 0.94054 0.22544
0.21397 0.80243 0.22308
0.21473 0.76167 0.22529
0.21549 0.61252 0.22670
0.21625 0.47617 0.22418
0.21701 0.92868 0.22613
0.21777 0.49289 0.22939
0.21853 0.72297 0.22641
0.21929 0.82959 0.22604
0.22005 0.74013 0.22655
0.22081 0.88886 0.22323
0.22157 0.58630 0.22561
0.22233 0.69775 0.22285
0.22309 0.58850 0.22489
0.22385 0.65893 0.22357
0.22461 0.90272 0.22237
0.22537 0.79680 0.21919
0.22613 0.29456 0.21758
0.22689 0.54146 0.21703
0.22765 0.83712 0.21560
0.22841 1.04560 0.21125
0.22917 0.48458 0.21701
0.22993 0.70496 0.21460
0.23069 0.62197 0.21864
0.23145 0.91138 0.21264
0.23221 0.78017 0.21698
0.23297 0.65183 0.21015
0.23373 0.42775 0.21112
0.23449 0.62694 0.20802
0.23525 0.58115 0.21033
0.23601 0.40184 0.20903
0.23677 0.63359 0.20735
0.23753 0.74592 0.20488
0.23829 0.74847 0.20975
0.23905 0.82016 0.20477
0.23981 0.48511 0.20519
0.24057 0.67728 0.20522
0.24133 0.54580 0.20439
0.24209 0.69687 0.20322
0.24285 0.57765 0.20539
0.24361 0.67343 0.20445
0.24437 0.71628 0.19983
0.24513 0.81326 0.19963
0.24589 0.67326 0.19952
0.24665 0.57610 0.19759
0.24741 0.48365 0.19889
0.24817 0.55996 0.19829
0.24893 0.68630 0.19634
0.24969 0.67953 0.20115
0.25045 0.56774 0.19685
0.25121 0.45926 0.19508
0.25197 0.46726 0.19327
0.25273 0.70415 0.19061
0.25349 0.43358 0.18891
0.25425 0.49730 0.19369
0.25501 0.65943 0.19496
0.25577 0.73001 0.19330
0.25653 0.54748 0.19081
0.25729 0.86029 0.19101
0.25805 0.78251 0.19336
0.25881 0.81209 0.19195
0.25957 0.73973 0.18943
0.26033 0.56044 0.18937
0.26109 0.38110 0.18673
0.26185 0.54448 0.18581
0.26261 0.71493 0.18811
0.26337 0.50450 0.18914
0.26413 0.62755 0.18576
0.26489 0.97580 0.18419
0.26565 0.73938 0.18530
0.26641 0.60641 0.18353
0.26717 0.54645 0.18378
0.26793 0.79132 0.18307
0.26869 0.61884 0.18286
0.26945 0.63501 0.18106
0.27021 0.54625 0.18129
0.27097 0.31816 0.18188
0.27172 0.47807 0.18143
0.27248 0.40963 0.18020
0.27324 0.79756 0.18043
0.27400 0.61391 0.18003
0.27476 0.58845 0.17890
0.27552 0.94736 0.18006
0.27628 0.68741 0.17638
0.27704 0.36539 0.17985
0.27780 0.54124 0.17705
0.27856 0.78511 0.17607
0.27932 0.62013 0.17610
0.28008 0.49688 0.17584
0.28084 0.74594 0.17799
0.28160 0.41300 0.17816
0.28236 0.57889 0.17624
0.28312 0.70261 0.17441
0.28388 0.80432 0.17573
0.28464 0.57889 0.17094
0.28540 0.45388 0.17378
0.28616 0.38961 0.17484
0.28692 0.55476 0.17443
0.28768 0.32686 0.17358
0.28844 0.43803 0.17383
0.28920 0.39402 0.17756
0.28996 0.74093 0.17652
0.29072 0.55938 0.17676
0.29148 0.42583 0.17676
0.29224 0.36570 0.17856
0.29300 0.49347 0.17561
0.29376 0.71568 0.17590
0.29452 0.45756 0.17515
0.29528 0.56449 0.17779
0.29604 0.71905 0.17713
0.29680 0.44967 0.17782
0.29756 0.42310 0.17331
0.29832 0.49054 0.17481
0.29908 0.61921 0.17500
0.29984 0.45942 0.17719
0.30060 0.27821 0.17530
0.30136 0.60919 0.17579
0.30212 0.54299 0.17344
0.30288 0.53314 0.17269
0.30364 0.40933 0.17566
0.30440 0.16748 0.17463
0.30516 0.54684 0.17558
0.30592 0.51500 0.17765
0.30668 0.35913 0.17607
0.30744 0.33308 0.17893
0.30820 0.51925 0.17842
0.30896 0.47907 0.17905
0.30972 0.64034 0.17902
0.31048 0.54094 0.17880
0.31124 0.32552 0.17876
0.31200 0.35695 0.17799
0.31276 0.48637 0.17940
0.31352 0.30984 0.18102
0.31428 0.46767 0.17762
0.31504 0.29003 0.17802
0.31580 0.34689 0.17979
0.31656 0.65539 0.17992
0.31732 0.29945 0.18249
0.31808 0.60370 0.18106
0.31883 0.36263 0.18306
0.31959 0.50650 0.18323
0.32035 0.65593 0.18504
0.32111 0.56318 0.18530
0.32187 0.47656 0.18484
0.32263 0.50232 0.18504
0.32339 0.51536 0.18582
0.32415 0.22494 0.18541
0.32491 0.42900 0.18877
0.32567 0.29462 0.18839
0.32643 0.84193 0.18903
0.32719 0.45860 0.18994
0.32795 0.57105 0.18865
0.32871 0.42112 0.18799
0.32947 0.57613 0.18814
0.33023 0.30186 0.18412
0.33099 0.36329 0.18742
0.33175 0.46916 0.18997
0.33251 0.35286 0.18771
0.33327 0.42701 0.18946
0.33403 0.42469 0.18764
0.33479 0.43058 0.18799
0.33555 0.41318 0.18587
0.33631 0.36481 0.18908
0.33707 0.65120 0.18945
0.33783 0.47439 0.19066
0.33859 0.43679 0.18991
0.33935 0.63336 0.19077
0.34011 0.62999 0.19459
0.34087 0.49934 0.19215
0.34163 0.51696 0.19224
0.34239 0.52661 0.19290
0.34315 0.59180 0.19330
0.34391 0.54720 0.19279
0.34467 0.34822 0.19338
0.34543 0.29801 0.18914
0.34619 0.30722 0.19246
0.34695 0.40565 0.19378
0.34771 0.49842 0.19090
0.34847 0.50071 0.19536
0.34922 0.56232 0.19176
0.34998 0.43087 0.19069
0.35074 0.49479 0.18794
0.35150 0.42548 0.18466
0.35226 0.37659 0.18593
0.35302 0.55318 0.18155
0.35378 0.40175 0.18349
0.35454 0.42883 0.18524
0.35530 0.39223 0.18685
0.35606 0.61837 0.18587
0.35682 0.49579 0.18779
0.35758 0.43180 0.18754
0.35834 0.46173 0.18862
0.35910 0.48838 0.19061
0.35986 0.50479 0.18817
0.36062 0.59976 0.18688
0.36138 0.49399 0.18823
0.36214 0.52589 0.18739
0.36290 0.54232 0.18707
0.36366 0.51211 0.18923
0.36442 0.42397 0.19132
0.36518 0.59806 0.19078
0.36594 0.21108 0.19151
0.36670 0.59222 0.19089
0.36746 0.48023 0.19003
0.36822 0.12814 0.19217
0.36898 0.53591 0.19215
0.36974 0.24952 0.19301
0.37050 0.26623 0.19636
0.37126 0.50130 0.19329
0.37202 0.52323 0.19955
0.37277 0.52546 0.19668
0.37353 0.32683 0.20127
0.37429 0.46897 0.19849
0.37505 0.11948 0.20043
0.37581 0.31241 0.20181
0.37657 0.22625 0.20454
0.37733 0.42823 0.20055
0.37809 0.30061 0.20772
0.37885 0.14608 0.20728
0.37961 0.50942 0.20955
0.38037 0.27846 0.21172
0.38113 0.45811 0.21153
0.38189 0.44690 0.21173
0.38265 0.23206 0.21616
0.38341 0.46710 0.21620
0.38417 0.27899 0.21635
0.38493 0.44270 0.22085
0.38569 0.48690 0.21955
0.38645 0.46527 0.21764
0.38721 0.45247 0.23430
0.38797 0.54780 0.22333
0.38873 0.40172 0.22741
0.38949 0.76543 0.22694
0.39025 0.14963 0.23039
0.39101 0.48132 0.22889
0.39177 0.38127 0.23202
0.39252 0.52387 0.23645
0.39328 0.37644 0.23647
0.39404 -0.06575 0.23475
0.39480 0.31103 0.23492
0.39556 0.27869 0.24059
0.39632 0.33935 0.23925
0.39708 0.43472 0.24304
0.39784 0.65540 0.24228
0.39860 0.35226 0.24541
0.39936 0.34814 0.24722
0.40012 0.10237 0.25573
0.40088 0.03121 0.25111
0.40164 0.21847 0.25608
0.40240 0.73229 0.25588
0.40316 0.09692 0.25683
0.40392 0.16173 0.25488
0.40468 0.46419 14.60754
0.40544 0.63125 0.26196
0.40620 0.52200 0.25705
0.40696 0.06217 0.25229
0.40772 0.31007 0.26487
0.40848 0.43417 0.26047
0.40924 0.32615 0.26316
0.40999 0.22097 0.26569
0.41075 0.45311 0.26208
0.41151 0.54567 0.27102
0.41227 0.27019 0.26975
0.41303 0.37801 0.26007
0.41379 0.30996 0.27115
0.41455 0.38036 0.27356
0.41531 0.04499 0.26686
0.41607 0.31268 0.27118
0.41683 0.51150 0.27399
0.41759 0.23275 0.27476
0.41835 0.63868 0.27699
0.41911 0.39552 0.27545
0.41987 -0.06261 0.28606
0.42063 0.35309 0.28434
0.42139 0.47433 0.28331
0.42215 0.54818 0.28893
0.42291 0.47393 0.28749
0.42367 0.43738 0.29127
0.42443 0.19427 0.29335
0.42519 0.59770 0.28809
0.42594 0.27563 0.29632
0.42670 0.22290 0.29414
0.42746 0.39235 0.30765
0.42822 0.19317 0.32026
0.42898 0.36637 0.30455
0.42974 0.60979 0.31858
0.43050 0.54462 0.32113
0.43126 0.52966 0.32664
0.43202 0.39673 0.33524
0.43278 0.74159 0.32485
0.43354 0.18101 0.33415
0.43430 0.15845 0.32855
0.43506 0.67997 0.35115
