# Supplementary material for: Hallucination of closed repeat proteins containing central pockets
Source: Nat Struct Mol Biol. 2023 Sep 28;30(11):1755–60. doi: 10.1038/s41594-023-01112-6 (PMC10643118; doi:10.1038/s41594-023-01112-6)
Supplement: Supplementary file 4 — Small-angle X-ray scattering raw data. [file 41594_2023_1112_MOESM4_ESM.tar › SAXS_submit/D8/C3_results/Buffer1/C3_high_D8_snap_00012.sub.1.dat]

0.01026 32.76161 103.76036
0.01102 25.91681 108.20316
0.01178 21.57079 65.77068
0.01254 28.49462 37.40635
0.01330 31.15850 24.00050
0.01406 26.65130 13.68156
0.01482 27.95085 8.29283
0.01558 25.77703 6.53637
0.01634 24.68883 5.02672
0.01710 24.51253 3.67604
0.01786 24.72356 2.35439
0.01862 24.35873 1.92614
0.01938 23.90674 1.64691
0.02014 25.33591 1.34000
0.02090 24.18893 1.23056
0.02166 23.55518 1.13361
0.02242 23.43640 1.07041
0.02318 24.55465 1.03017
0.02395 25.11389 1.03417
0.02471 23.75029 0.96110
0.02547 22.74235 0.89556
0.02623 23.80767 0.88244
0.02699 23.36702 0.85595
0.02775 23.70559 0.82322
0.02851 24.08814 0.80528
0.02927 21.61689 0.80248
0.03003 24.36010 0.77215
0.03079 21.91193 0.74684
0.03155 23.90512 0.72821
0.03231 23.59412 0.73351
0.03307 23.04738 0.70665
0.03383 23.21230 0.67308
0.03459 21.83032 0.66330
0.03535 21.78320 0.65523
0.03611 22.65944 0.64058
0.03687 20.95862 0.63269
0.03763 21.66447 0.62641
0.03839 20.90137 0.60431
0.03915 21.01884 0.58930
0.03991 20.72344 0.60243
0.04067 20.81860 0.59287
0.04143 20.20548 0.57926
0.04219 19.79760 0.55444
0.04295 19.75446 0.55963
0.04371 19.60908 0.54398
0.04447 19.26193 0.54312
0.04523 19.36919 0.53671
0.04599 19.35327 0.50489
0.04675 19.08553 0.52129
0.04751 19.09496 0.51151
0.04827 18.41964 0.51158
0.04903 19.03901 0.50496
0.04979 18.43814 0.49755
0.05055 18.40620 0.46234
0.05131 17.62625 0.49342
0.05207 17.95434 0.47496
0.05283 17.82350 0.46884
0.05359 17.01690 0.46410
0.05435 16.95693 0.46626
0.05511 16.92731 0.46061
0.05587 17.08381 0.45420
0.05663 16.77704 0.45740
0.05739 16.70121 0.44226
0.05815 16.10962 0.44685
0.05891 16.20328 0.43436
0.05967 16.17258 0.44056
0.06043 15.59174 0.42416
0.06119 15.14366 0.42097
0.06195 15.77764 0.41732
0.06271 15.13554 0.41763
0.06347 15.25183 0.41295
0.06423 14.73489 0.40975
0.06499 14.97966 0.40159
0.06575 14.54729 0.39632
0.06651 14.53884 0.39067
0.06727 14.32202 0.39882
0.06803 13.72790 0.39308
0.06879 14.26851 0.38662
0.06955 14.01900 0.38747
0.07031 13.40651 0.37742
0.07107 13.20309 0.37626
0.07183 13.10942 0.37503
0.07259 12.28047 0.37390
0.07335 13.04544 0.37347
0.07412 12.27451 0.37448
0.07488 12.27242 0.36691
0.07564 12.32912 0.36467
0.07640 12.24372 0.36595
0.07716 11.70245 0.35940
0.07792 11.38148 0.35079
0.07868 11.32687 0.34895
0.07944 11.50330 0.34970
0.08020 11.87682 0.33816
0.08096 11.23258 0.34180
0.08172 10.54975 0.34581
0.08248 10.82229 0.34268
0.08324 10.32290 0.33785
0.08400 10.32597 0.34179
0.08476 10.34315 0.34841
0.08552 10.05301 0.35232
0.08628 9.95038 0.36170
0.08704 9.52827 0.36104
0.08780 10.10941 0.36972
0.08856 10.05787 0.36547
0.08932 9.57212 0.36148
0.09008 8.82327 0.37103
0.09084 9.18979 0.36061
0.09160 8.80232 0.36382
0.09236 9.08728 0.37108
0.09312 8.92546 0.36948
0.09388 8.85532 0.36821
0.09464 8.61626 0.36904
0.09540 8.79883 0.36397
0.09616 7.79570 0.36361
0.09692 8.32867 0.35586
0.09768 8.37554 0.35748
0.09844 7.95662 0.36411
0.09920 7.74491 0.36832
0.09996 7.76378 0.33935
0.10072 7.61542 0.34123
0.10148 7.01093 0.33347
0.10224 7.29644 0.33489
0.10300 7.29093 0.32874
0.10376 7.36866 0.31744
0.10452 7.04752 0.31809
0.10528 6.78793 0.31343
0.10604 6.74321 0.31622
0.10680 6.56359 0.30670
0.10756 6.27663 0.30169
0.10832 6.30466 0.30320
0.10908 6.52337 0.29889
0.10984 6.12398 0.29711
0.11060 6.48797 0.30005
0.11136 5.37126 0.29774
0.11212 5.90243 0.30209
0.11288 5.73068 0.29702
0.11364 5.61471 0.29137
0.11440 5.58914 0.29946
0.11516 5.56438 0.28958
0.11592 5.48961 0.28713
0.11668 5.21146 0.28794
0.11744 5.08444 0.28290
0.11820 5.08182 0.28234
0.11896 5.10789 0.28335
0.11972 4.79775 0.27914
0.12048 4.90833 0.27986
0.12124 4.70053 0.27231
0.12200 4.63080 0.27298
0.12276 4.72730 0.27301
0.12352 4.17737 0.27130
0.12428 4.48654 0.27138
0.12504 4.19962 0.26564
0.12580 4.23859 0.26366
0.12656 4.25668 0.25930
0.12732 4.12761 0.26340
0.12808 3.86710 0.26025
0.12884 3.74565 0.25870
0.12960 3.98242 0.25385
0.13036 3.46347 0.25511
0.13112 3.62332 0.25285
0.13188 3.79596 0.25334
0.13264 3.41880 0.25414
0.13340 3.29715 0.24717
0.13416 3.66247 0.24523
0.13492 3.51316 0.24076
0.13568 3.33654 0.24541
0.13644 3.51466 0.24734
0.13720 3.18898 0.24342
0.13796 3.17148 0.24133
0.13873 3.03037 0.23829
0.13949 2.96018 0.24078
0.14025 3.00036 0.23651
0.14101 2.68522 0.24262
0.14177 2.77385 0.23373
0.14253 2.80430 0.23594
0.14329 2.82949 0.23423
0.14405 2.70629 0.23001
0.14481 3.03413 0.23589
0.14557 2.68495 0.23001
0.14633 2.79714 0.22680
0.14709 2.43386 0.22711
0.14785 2.53773 0.23090
0.14861 2.36686 0.22817
0.14937 2.49037 0.22852
0.15013 2.42718 0.22232
0.15089 2.48405 0.22239
0.15165 2.20479 0.22201
0.15241 2.19374 0.22550
0.15317 2.29944 0.22522
0.15393 2.12292 0.21995
0.15469 1.98687 0.22026
0.15545 2.14654 0.21814
0.15621 2.15178 0.21863
0.15697 1.75097 0.22066
0.15773 1.86522 0.21551
0.15849 1.95623 0.21909
0.15925 1.83918 0.21759
0.16001 1.89104 0.21734
0.16077 2.07943 0.21330
0.16153 1.99739 0.21522
0.16229 1.69963 0.21181
0.16305 1.75052 0.21253
0.16381 1.82414 0.21037
0.16457 1.65513 0.20994
0.16533 1.57866 0.20728
0.16609 1.84432 0.20891
0.16685 1.63281 0.20825
0.16761 1.53770 0.20229
0.16837 1.58235 0.20590
0.16913 1.56799 0.20444
0.16989 1.72454 0.20338
0.17065 1.55070 0.20376
0.17141 1.58077 0.19951
0.17217 1.44539 0.20415
0.17293 1.30486 0.20381
0.17369 1.48613 0.20321
0.17445 1.29708 0.20181
0.17521 1.57056 0.20484
0.17597 1.36544 0.20625
0.17673 1.35507 0.20765
0.17749 1.04761 0.21435
0.17825 1.12667 0.21461
0.17901 0.81953 0.21389
0.17977 1.38237 0.21573
0.18053 1.32439 0.21833
0.18129 0.82501 0.21487
0.18205 1.35349 0.21473
0.18281 1.10629 0.21873
0.18357 1.05182 0.22109
0.18433 1.19609 0.22186
0.18509 1.15020 0.21808
0.18585 1.12480 0.22244
0.18661 1.19027 0.22687
0.18737 0.82756 0.22232
0.18813 1.14039 0.22025
0.18889 1.04960 0.21891
0.18965 1.00039 0.21799
0.19041 1.04105 0.22300
0.19117 1.12926 0.22541
0.19193 1.09086 0.22409
0.19269 0.94813 0.22441
0.19345 0.86275 0.22506
0.19421 0.61922 0.22338
0.19497 0.88689 0.22203
0.19573 0.65031 0.22739
0.19649 1.11044 0.22608
0.19725 0.99759 0.22790
0.19801 0.88798 0.22653
0.19877 0.65401 0.22624
0.19953 0.84860 0.22687
0.20029 0.73721 0.22791
0.20105 0.67486 0.22802
0.20181 0.93209 0.23045
0.20257 0.79493 0.22386
0.20333 0.87095 0.22742
0.20409 0.76857 0.22790
0.20485 0.98381 0.22808
0.20561 0.89382 0.22708
0.20637 0.56407 0.22856
0.20713 0.75179 0.22845
0.20789 0.77168 0.22303
0.20865 0.65357 0.22856
0.20941 0.66101 0.23006
0.21017 0.58497 0.22804
0.21093 0.89534 0.22833
0.21169 0.68029 0.22886
0.21245 0.56021 0.22481
0.21321 0.99898 0.22782
0.21397 0.75414 0.22518
0.21473 0.88921 0.22515
0.21549 0.79652 0.22515
0.21625 0.54944 0.22555
0.21701 0.78222 0.22890
0.21777 0.82601 0.22417
0.21853 0.91444 0.22380
0.21929 0.41157 0.22272
0.22005 0.34331 0.22893
0.22081 0.54743 0.22311
0.22157 0.49951 0.22509
0.22233 0.68024 0.22527
0.22309 0.67142 0.22065
0.22385 0.70857 0.22294
0.22461 0.76551 0.21950
0.22537 0.61944 0.22171
0.22613 0.59707 0.22311
0.22689 0.45262 0.21801
0.22765 0.38674 0.21109
0.22841 0.87935 0.21561
0.22917 0.82059 0.21297
0.22993 0.87872 0.21590
0.23069 0.57999 0.21916
0.23145 0.52841 0.21429
0.23221 0.83029 0.21630
0.23297 0.69698 0.21292
0.23373 0.51692 0.21342
0.23449 0.52154 0.21395
0.23525 0.70385 0.20731
0.23601 0.85983 0.20736
0.23677 0.62760 0.20882
0.23753 0.64807 0.20635
0.23829 0.52722 0.20733
0.23905 0.59012 0.20494
0.23981 0.56810 0.20592
0.24057 0.77143 0.20504
0.24133 0.51421 0.20234
0.24209 0.68298 0.20143
0.24285 0.90202 0.20346
0.24361 0.70913 0.20071
0.24437 0.87587 0.20254
0.24513 0.61490 0.19764
0.24589 0.53906 0.20119
0.24665 0.67501 0.20014
0.24741 0.83592 0.19956
0.24817 0.78482 0.20071
0.24893 0.55834 0.19547
0.24969 0.57444 0.19607
0.25045 0.61863 0.19627
0.25121 0.48588 0.19455
0.25197 0.72908 0.19490
0.25273 0.85956 0.19154
0.25349 0.66402 0.19315
0.25425 0.56946 0.19260
0.25501 0.63516 0.19418
0.25577 0.64288 0.19255
0.25653 0.51323 0.19071
0.25729 0.51348 0.18954
0.25805 0.51981 0.19048
0.25881 0.70168 0.18910
0.25957 0.59083 0.18831
0.26033 1.02289 0.18897
0.26109 0.56845 0.18764
0.26185 0.69951 0.18816
0.26261 0.42448 0.18724
0.26337 0.66358 0.18610
0.26413 0.44459 0.18715
0.26489 0.67640 0.18503
0.26565 0.53521 0.18461
0.26641 0.55167 0.18398
0.26717 0.56990 0.18412
0.26793 0.67204 0.18624
0.26869 0.70984 0.18343
0.26945 0.57076 0.18266
0.27021 0.69961 0.18257
0.27097 0.58468 0.18280
0.27172 0.52874 0.18217
0.27248 0.48829 0.18117
0.27324 0.49122 0.18171
0.27400 0.80087 0.18022
0.27476 0.57628 0.18023
0.27552 0.68333 0.17813
0.27628 0.63970 0.17681
0.27704 0.70605 0.17810
0.27780 0.56626 0.17816
0.27856 0.51321 0.17639
0.27932 0.67512 0.17773
0.28008 0.59938 0.17564
0.28084 0.59120 0.17518
0.28160 0.46279 0.17607
0.28236 0.65753 0.17610
0.28312 0.58443 0.17515
0.28388 0.80613 0.17452
0.28464 0.55017 0.17386
0.28540 0.68369 0.17294
0.28616 0.48824 0.17352
0.28692 0.63306 0.17544
0.28768 0.66839 0.17513
0.28844 0.49552 0.17647
0.28920 0.48088 0.17558
0.28996 0.60620 0.17699
0.29072 0.63968 0.17191
0.29148 0.53878 0.17467
0.29224 0.59583 0.17409
0.29300 0.59143 0.17627
0.29376 0.52151 0.17472
0.29452 0.61822 0.17569
0.29528 0.43818 0.17730
0.29604 0.50534 0.17727
0.29680 0.60096 0.17807
0.29756 0.67583 0.17653
0.29832 0.42900 0.17581
0.29908 0.56124 0.17693
0.29984 0.62625 0.17340
0.30060 0.61158 0.17444
0.30136 0.42251 0.17303
0.30212 0.41668 0.17321
0.30288 0.52790 0.17378
0.30364 0.37116 0.17401
0.30440 0.24064 0.17538
0.30516 0.42898 0.17664
0.30592 0.64509 0.17727
0.30668 0.26013 0.17650
0.30744 0.39712 0.17512
0.30820 0.22346 0.17924
0.30896 0.59738 0.17951
0.30972 0.65253 0.17619
0.31048 0.41759 0.18108
0.31124 0.34431 0.18088
0.31200 0.43593 0.17813
0.31276 0.44522 0.17933
0.31352 0.29639 0.17985
0.31428 0.51474 0.18157
0.31504 0.35916 0.17713
0.31580 0.48157 0.17713
0.31656 0.76447 0.18109
0.31732 0.20434 0.17882
0.31808 0.45259 0.17876
0.31883 0.79189 0.18418
0.31959 0.52959 0.18369
0.32035 0.38579 0.18242
0.32111 0.40342 0.18047
0.32187 0.33190 0.18564
0.32263 0.24516 0.18446
0.32339 0.55745 0.18810
0.32415 0.72857 0.18682
0.32491 0.56527 0.18566
0.32567 0.60567 0.18954
0.32643 0.18652 0.18939
0.32719 0.48149 0.18679
0.32795 0.60136 0.18724
0.32871 0.38060 0.18945
0.32947 0.41177 0.18910
0.33023 0.65153 0.18744
0.33099 0.71323 0.18633
0.33175 0.38482 0.18902
0.33251 0.45717 0.18682
0.33327 0.68298 0.18879
0.33403 0.48276 0.18653
0.33479 0.60649 0.18919
0.33555 0.26054 0.19257
0.33631 0.42021 0.18709
0.33707 0.53118 0.18864
0.33783 0.71741 0.18933
0.33859 0.68752 0.18882
0.33935 0.39375 0.19163
0.34011 0.31733 0.19274
0.34087 0.43386 0.19303
0.34163 0.44847 0.19317
0.34239 0.77092 0.19252
0.34315 0.57123 0.19255
0.34391 0.48379 0.19558
0.34467 0.56814 0.19010
0.34543 0.37330 0.19291
0.34619 0.40925 0.19197
0.34695 0.53216 0.19409
0.34771 0.32481 0.19172
0.34847 0.62478 0.19504
0.34922 0.37768 0.19521
0.34998 0.41203 0.19217
0.35074 0.63517 0.18529
0.35150 0.33394 0.18621
0.35226 0.46275 0.18274
0.35302 0.47889 0.18208
0.35378 0.39352 0.18489
0.35454 0.62776 0.18573
0.35530 0.23204 0.18598
0.35606 0.43668 0.18796
0.35682 0.25183 0.18804
0.35758 0.36419 0.18790
0.35834 0.43104 0.18753
0.35910 0.13291 0.18658
0.35986 0.41985 0.18833
0.36062 0.33209 0.18675
0.36138 0.25594 0.18710
0.36214 0.52431 0.18836
0.36290 0.40374 0.18641
0.36366 0.45342 0.18609
0.36442 0.47047 0.19028
0.36518 0.36582 0.18775
0.36594 0.46527 0.18879
0.36670 0.40552 0.18957
0.36746 0.21529 0.19183
0.36822 0.41605 0.19114
0.36898 0.46824 0.19495
0.36974 0.13917 0.19306
0.37050 0.35488 0.19191
0.37126 0.47595 0.19546
0.37202 0.29172 0.19687
0.37277 0.57625 0.19621
0.37353 0.69148 0.19652
0.37429 0.37431 0.20217
0.37505 0.51912 0.19776
0.37581 0.48278 0.20263
0.37657 0.34489 0.20432
0.37733 0.52059 0.20455
0.37809 0.68758 0.20583
0.37885 0.44645 0.20581
0.37961 0.28804 0.21251
0.38037 -0.02663 0.20936
0.38113 0.30257 0.21010
0.38189 0.44528 0.21277
0.38265 0.39122 0.21320
0.38341 0.53537 0.21537
0.38417 0.53289 0.22002
0.38493 0.24409 0.21730
0.38569 0.25516 0.21939
0.38645 -0.02544 0.21931
0.38721 0.60659 0.22943
0.38797 0.36083 0.22694
0.38873 0.37071 0.22518
0.38949 0.37392 0.22802
0.39025 0.16245 0.22677
0.39101 0.15989 0.22953
0.39177 0.22894 0.23392
0.39252 0.16037 0.23437
0.39328 0.66066 0.23503
0.39404 0.23770 0.23681
0.39480 0.41353 0.23802
0.39556 0.33188 0.24228
0.39632 0.33923 0.23351
0.39708 0.23048 0.24415
0.39784 0.49938 0.24372
0.39860 0.42260 0.24641
0.39936 0.64111 0.25063
0.40012 0.42633 0.25091
0.40088 0.37932 0.25646
0.40164 0.39585 0.25885
0.40240 0.08817 0.25508
0.40316 0.49709 0.25499
0.40392 0.28433 0.25649
0.40468 -0.07603 12.94706
0.40544 0.41605 0.25830
0.40620 0.76015 0.26139
0.40696 0.37594 0.26251
0.40772 0.26740 0.26105
0.40848 0.50116 0.26251
0.40924 0.07895 0.26460
0.40999 0.45380 0.26060
0.41075 0.30099 0.26321
0.41151 0.46685 0.26564
0.41227 0.59609 0.26604
0.41303 0.18101 0.27234
0.41379 0.62504 0.26867
0.41455 0.32994 0.26705
0.41531 0.33231 0.27099
0.41607 0.51495 0.27553
0.41683 0.56687 0.27560
0.41759 0.25844 0.27558
0.41835 0.45349 0.27365
0.41911 0.36890 0.27740
0.41987 0.15732 0.28233
0.42063 0.43550 0.28675
0.42139 0.35568 0.28206
0.42215 0.35954 0.28862
0.42291 0.33686 0.29291
0.42367 0.47611 0.29523
0.42443 0.62685 0.29066
0.42519 0.53432 0.30061
0.42594 0.41829 0.29981
0.42670 0.58084 0.30117
0.42746 0.38507 0.31190
0.42822 0.13855 0.31236
0.42898 0.19150 0.31350
0.42974 0.70463 0.31839
0.43050 0.15230 0.31274
0.43126 0.65444 0.31347
0.43202 0.43617 0.32786
0.43278 0.12137 0.33151
0.43354 0.27801 0.33644
0.43430 0.18343 0.33458
0.43506 0.49168 0.33708
