# Supplementary material for: Hallucination of closed repeat proteins containing central pockets
Source: Nat Struct Mol Biol. 2023 Sep 28;30(11):1755–60. doi: 10.1038/s41594-023-01112-6 (PMC10643118; doi:10.1038/s41594-023-01112-6)
Supplement: Supplementary file 4 — Small-angle X-ray scattering raw data. [file 41594_2023_1112_MOESM4_ESM.tar › SAXS_submit/D8/C3_results/Buffer1/C3_high_D8_snap_00013.sub.1.dat]

0.01026 32.99547 104.18398
0.01102 30.09366 108.01990
0.01178 23.91614 65.32661
0.01254 23.74853 38.99672
0.01330 18.54359 24.04582
0.01406 23.87152 14.39397
0.01482 27.87947 8.53989
0.01558 25.80026 6.81294
0.01634 27.21308 4.98243
0.01710 25.41090 3.68310
0.01786 27.10556 2.36614
0.01862 25.11961 1.97562
0.01938 26.14483 1.63477
0.02014 25.36247 1.43224
0.02090 23.67551 1.30501
0.02166 24.71027 1.13542
0.02242 25.45775 1.09070
0.02318 24.59294 1.06348
0.02395 24.83483 0.97970
0.02471 23.43680 0.99072
0.02547 23.80685 0.91789
0.02623 23.18075 0.87744
0.02699 22.77172 0.84211
0.02775 24.26347 0.81399
0.02851 23.62907 0.81263
0.02927 24.03978 0.78631
0.03003 23.14071 0.75239
0.03079 22.51576 0.76887
0.03155 23.07604 0.74503
0.03231 22.17240 0.73407
0.03307 22.20858 0.68945
0.03383 22.50045 0.68162
0.03459 22.01615 0.66772
0.03535 21.95012 0.65343
0.03611 21.79808 0.65188
0.03687 21.96909 0.65625
0.03763 21.57550 0.62582
0.03839 21.56866 0.60401
0.03915 20.84490 0.59681
0.03991 20.33859 0.59132
0.04067 20.51409 0.59237
0.04143 20.16093 0.57429
0.04219 20.06292 0.56872
0.04295 19.75950 0.54941
0.04371 19.76759 0.55047
0.04447 19.58935 0.53264
0.04523 19.53153 0.53122
0.04599 20.60110 0.51918
0.04675 19.36472 0.51367
0.04751 18.57811 0.49625
0.04827 19.04572 0.50437
0.04903 18.74522 0.50588
0.04979 18.38932 0.50427
0.05055 18.62175 0.48197
0.05131 18.44905 0.48898
0.05207 17.89343 0.49048
0.05283 17.33320 0.48251
0.05359 17.51278 0.46177
0.05435 17.39793 0.47151
0.05511 17.45692 0.45157
0.05587 17.92929 0.46405
0.05663 17.29629 0.45706
0.05739 16.76970 0.44452
0.05815 16.24369 0.44517
0.05891 16.73397 0.43398
0.05967 16.32436 0.43106
0.06043 16.07438 0.43298
0.06119 16.19044 0.41881
0.06195 15.61073 0.42322
0.06271 15.36945 0.41868
0.06347 15.69167 0.40624
0.06423 14.82582 0.40236
0.06499 14.48135 0.40881
0.06575 13.91973 0.39996
0.06651 15.00946 0.39196
0.06727 14.24017 0.40227
0.06803 14.13156 0.40271
0.06879 14.07600 0.38669
0.06955 13.63330 0.39099
0.07031 13.65352 0.37768
0.07107 13.34744 0.37937
0.07183 13.47965 0.37809
0.07259 13.14926 0.36716
0.07335 12.88564 0.36913
0.07412 12.73564 0.37412
0.07488 11.94721 0.36246
0.07564 12.40870 0.35852
0.07640 12.33564 0.35115
0.07716 12.60582 0.35882
0.07792 11.71519 0.35172
0.07868 11.56859 0.35948
0.07944 11.88010 0.35038
0.08020 11.69087 0.34280
0.08096 10.74226 0.34645
0.08172 10.97659 0.34200
0.08248 11.03210 0.34404
0.08324 10.88262 0.33842
0.08400 10.56889 0.33952
0.08476 10.75008 0.34969
0.08552 9.96081 0.35859
0.08628 10.25778 0.35833
0.08704 9.84991 0.35979
0.08780 9.86535 0.36397
0.08856 9.24912 0.36066
0.08932 9.67210 0.35899
0.09008 9.20205 0.36274
0.09084 9.38801 0.37494
0.09160 8.46488 0.37829
0.09236 8.92863 0.37195
0.09312 8.74007 0.37246
0.09388 9.07862 0.38031
0.09464 8.53346 0.36443
0.09540 8.31953 0.36395
0.09616 8.08130 0.35634
0.09692 7.99205 0.35099
0.09768 7.74347 0.36408
0.09844 8.24597 0.36047
0.09920 8.25759 0.37356
0.09996 7.69971 0.34458
0.10072 7.59369 0.34243
0.10148 7.07686 0.33326
0.10224 7.08089 0.33040
0.10300 6.97434 0.32488
0.10376 7.19362 0.31948
0.10452 6.97039 0.31890
0.10528 6.60148 0.31000
0.10604 6.80728 0.31190
0.10680 6.54813 0.30506
0.10756 6.64647 0.29731
0.10832 6.02780 0.30415
0.10908 6.19052 0.30003
0.10984 6.06348 0.29882
0.11060 6.15416 0.29983
0.11136 5.95627 0.30235
0.11212 6.20880 0.30500
0.11288 5.79549 0.29571
0.11364 5.51259 0.29644
0.11440 5.48687 0.29489
0.11516 5.22395 0.28806
0.11592 5.67990 0.28969
0.11668 4.62371 0.28715
0.11744 4.89854 0.28490
0.11820 5.13240 0.27748
0.11896 4.98833 0.28050
0.11972 4.84279 0.28494
0.12048 5.05946 0.28132
0.12124 4.81205 0.27126
0.12200 4.84982 0.27094
0.12276 4.50209 0.27084
0.12352 4.66692 0.26920
0.12428 4.59110 0.27278
0.12504 4.30422 0.26245
0.12580 4.23372 0.26351
0.12656 4.43807 0.26309
0.12732 4.05681 0.26081
0.12808 3.82994 0.25864
0.12884 3.86066 0.25836
0.12960 3.78181 0.25835
0.13036 3.90216 0.25317
0.13112 3.68137 0.25444
0.13188 3.50996 0.25400
0.13264 3.51807 0.25026
0.13340 3.74339 0.24737
0.13416 3.60131 0.24786
0.13492 3.27376 0.24699
0.13568 3.47782 0.24838
0.13644 3.11156 0.24488
0.13720 3.18929 0.24442
0.13796 3.00930 0.24120
0.13873 3.30678 0.24156
0.13949 2.93492 0.23991
0.14025 3.08537 0.23651
0.14101 3.07090 0.23832
0.14177 2.95258 0.23647
0.14253 2.94625 0.23621
0.14329 2.57328 0.23478
0.14405 2.76102 0.23315
0.14481 2.67435 0.23240
0.14557 2.75231 0.22647
0.14633 2.69387 0.22822
0.14709 2.59702 0.22722
0.14785 2.73700 0.22988
0.14861 2.56753 0.22779
0.14937 2.23196 0.22325
0.15013 2.41757 0.21950
0.15089 2.53242 0.22171
0.15165 2.00175 0.22299
0.15241 2.17151 0.22460
0.15317 2.05208 0.22210
0.15393 1.99009 0.21927
0.15469 2.15674 0.22093
0.15545 1.83986 0.21711
0.15621 1.98330 0.22088
0.15697 2.16403 0.21921
0.15773 1.98029 0.21588
0.15849 1.92024 0.21476
0.15925 1.78230 0.21351
0.16001 2.10083 0.21439
0.16077 1.79661 0.21562
0.16153 1.65564 0.21362
0.16229 1.88479 0.21293
0.16305 1.69210 0.21006
0.16381 1.81653 0.21344
0.16457 1.83400 0.21216
0.16533 1.72441 0.21084
0.16609 1.53640 0.20794
0.16685 1.53374 0.20384
0.16761 1.51460 0.20763
0.16837 1.90159 0.20561
0.16913 1.26822 0.20848
0.16989 1.61628 0.20688
0.17065 1.50294 0.20270
0.17141 1.32908 0.20492
0.17217 1.21458 0.20132
0.17293 1.47759 0.20312
0.17369 1.49523 0.20063
0.17445 1.44252 0.20496
0.17521 1.41224 0.20691
0.17597 1.22002 0.20737
0.17673 1.23028 0.20966
0.17749 1.08925 0.20843
0.17825 1.47050 0.20806
0.17901 1.23965 0.21394
0.17977 1.21759 0.21083
0.18053 1.25703 0.21571
0.18129 1.31491 0.21540
0.18205 1.14006 0.22037
0.18281 0.99861 0.21828
0.18357 1.18067 0.21837
0.18433 1.17505 0.21742
0.18509 1.34310 0.21786
0.18585 0.94332 0.22170
0.18661 1.07394 0.22187
0.18737 1.06302 0.22281
0.18813 0.95335 0.22255
0.18889 1.09583 0.22583
0.18965 0.95523 0.22147
0.19041 1.13935 0.21743
0.19117 0.96307 0.22321
0.19193 0.72797 0.21966
0.19269 0.88560 0.22457
0.19345 1.00100 0.22159
0.19421 0.75301 0.22273
0.19497 0.90395 0.22531
0.19573 1.09922 0.22570
0.19649 0.65196 0.22232
0.19725 0.77823 0.22402
0.19801 0.90505 0.22930
0.19877 0.96919 0.22293
0.19953 0.90517 0.22241
0.20029 0.71312 0.22783
0.20105 0.74865 0.22649
0.20181 0.93282 0.22250
0.20257 1.39093 0.22607
0.20333 0.92147 0.22804
0.20409 0.71427 0.22384
0.20485 0.60984 0.22422
0.20561 0.71606 0.22816
0.20637 0.95185 0.22665
0.20713 0.63678 0.23107
0.20789 0.90382 0.22927
0.20865 0.76776 0.22841
0.20941 0.90687 0.22855
0.21017 0.64930 0.22617
0.21093 0.74376 0.22527
0.21169 0.82423 0.22540
0.21245 0.63359 0.22803
0.21321 0.75695 0.22955
0.21397 0.60414 0.22666
0.21473 0.82375 0.22535
0.21549 0.76971 0.22749
0.21625 0.73683 0.22347
0.21701 0.77845 0.22759
0.21777 0.54892 0.22961
0.21853 0.79020 0.22428
0.21929 0.67354 0.22832
0.22005 0.35190 0.22533
0.22081 0.64612 0.22424
0.22157 0.59906 0.22444
0.22233 0.58977 0.22823
0.22309 1.08400 0.22614
0.22385 0.76129 0.22061
0.22461 0.56060 0.22120
0.22537 0.74662 0.22092
0.22613 0.65896 0.21880
0.22689 0.68576 0.21811
0.22765 0.69377 0.21645
0.22841 0.76300 0.21427
0.22917 0.58065 0.21602
0.22993 0.46468 0.21476
0.23069 0.70341 0.21360
0.23145 0.73276 0.21284
0.23221 0.85971 0.21184
0.23297 0.60032 0.21140
0.23373 0.50314 0.20830
0.23449 0.71555 0.20762
0.23525 0.57373 0.20857
0.23601 0.61146 0.21060
0.23677 0.90255 0.20766
0.23753 0.58279 0.20922
0.23829 0.68989 0.20874
0.23905 0.56178 0.20842
0.23981 0.61472 0.20584
0.24057 0.52624 0.20562
0.24133 0.55332 0.20217
0.24209 0.52350 0.20240
0.24285 0.75703 0.20195
0.24361 0.79927 0.20188
0.24437 0.90371 0.19784
0.24513 0.78265 0.19908
0.24589 0.53060 0.19859
0.24665 0.90791 0.19823
0.24741 0.43998 0.19856
0.24817 0.72804 0.19595
0.24893 0.65231 0.19962
0.24969 0.52272 0.19667
0.25045 0.56266 0.19664
0.25121 0.86507 0.19592
0.25197 0.72443 0.19716
0.25273 0.90053 0.19309
0.25349 0.46287 0.19196
0.25425 0.55525 0.19030
0.25501 0.65488 0.19180
0.25577 0.52371 0.18956
0.25653 0.48112 0.19222
0.25729 0.53394 0.19214
0.25805 0.78553 0.18931
0.25881 0.85155 0.18893
0.25957 0.73591 0.18953
0.26033 0.39408 0.18927
0.26109 0.76189 0.18927
0.26185 0.60036 0.18693
0.26261 0.40541 0.19071
0.26337 0.56458 0.18620
0.26413 0.47482 0.18778
0.26489 0.52978 0.18441
0.26565 0.62888 0.18515
0.26641 0.62848 0.18328
0.26717 0.40319 0.18723
0.26793 0.50417 0.18592
0.26869 0.57754 0.18492
0.26945 0.68916 0.18223
0.27021 0.57963 0.18211
0.27097 0.61528 0.18231
0.27172 0.59862 0.18251
0.27248 0.43289 0.18088
0.27324 0.57636 0.18133
0.27400 0.74302 0.17981
0.27476 0.39054 0.18156
0.27552 0.53349 0.17987
0.27628 0.63786 0.18079
0.27704 0.80535 0.17827
0.27780 0.57396 0.17955
0.27856 0.54465 0.17884
0.27932 0.60242 0.17506
0.28008 0.53314 0.17595
0.28084 0.40036 0.17571
0.28160 0.37062 0.17657
0.28236 0.67285 0.17459
0.28312 0.59040 0.17428
0.28388 0.48744 0.17806
0.28464 0.81289 0.17491
0.28540 0.35187 0.17660
0.28616 0.54188 0.17735
0.28692 0.46614 0.17391
0.28768 0.43352 0.17569
0.28844 0.56517 0.17669
0.28920 0.42456 0.17551
0.28996 0.65903 0.17735
0.29072 0.61549 0.17463
0.29148 0.41333 0.17669
0.29224 0.43492 0.17663
0.29300 0.65650 0.17382
0.29376 0.49162 0.17514
0.29452 0.41975 0.17712
0.29528 0.54901 0.17400
0.29604 0.39998 0.17689
0.29680 0.51511 0.17735
0.29756 0.48094 0.17663
0.29832 0.24846 0.17663
0.29908 0.42815 0.17605
0.29984 0.45837 0.17747
0.30060 0.48109 0.17872
0.30136 0.41445 0.17474
0.30212 0.49229 0.17428
0.30288 0.37629 0.17288
0.30364 0.57044 0.17296
0.30440 0.44801 0.17348
0.30516 0.57513 0.17339
0.30592 0.57378 0.17738
0.30668 0.31061 0.17625
0.30744 0.34463 0.17953
0.30820 0.65332 0.17916
0.30896 0.45479 0.17775
0.30972 0.74471 0.17936
0.31048 0.49148 0.17789
0.31124 0.56070 0.17827
0.31200 0.62982 0.17729
0.31276 0.65991 0.17872
0.31352 0.61629 0.17726
0.31428 0.67337 0.17910
0.31504 0.34429 0.17775
0.31580 0.57506 0.17970
0.31656 0.37554 0.17956
0.31732 0.57152 0.18208
0.31808 0.51558 0.18263
0.31883 0.26896 0.18457
0.31959 0.50381 0.18162
0.32035 0.56810 0.18233
0.32111 0.58221 0.18664
0.32187 0.61953 0.18231
0.32263 0.36247 0.18569
0.32339 0.59372 0.18308
0.32415 0.45458 0.18842
0.32491 0.55619 0.18773
0.32567 0.49879 0.18681
0.32643 0.50671 0.18841
0.32719 0.50336 0.18603
0.32795 0.47723 0.18758
0.32871 0.69751 0.18808
0.32947 0.29910 0.18640
0.33023 0.25220 0.18537
0.33099 0.58225 0.18830
0.33175 0.28796 0.18930
0.33251 0.46829 0.19093
0.33327 0.56776 0.18961
0.33403 0.70014 0.18709
0.33479 0.64285 0.18881
0.33555 0.41966 0.18678
0.33631 0.55807 0.18796
0.33707 0.31511 0.18830
0.33783 0.65010 0.18996
0.33859 0.51604 0.19108
0.33935 0.64931 0.19025
0.34011 0.49814 0.19171
0.34087 0.43220 0.19093
0.34163 0.40944 0.19268
0.34239 0.61676 0.19352
0.34315 0.42592 0.19108
0.34391 0.37957 0.19343
0.34467 0.52438 0.19418
0.34543 0.57893 0.19607
0.34619 0.66793 0.19194
0.34695 0.33722 0.19297
0.34771 0.33564 0.19194
0.34847 0.42196 0.19410
0.34922 0.27945 0.19305
0.34998 0.40420 0.19148
0.35074 0.54656 0.18810
0.35150 0.44142 0.18678
0.35226 0.63185 0.18371
0.35302 0.61966 0.18251
0.35378 0.45029 0.18514
0.35454 0.49138 0.18503
0.35530 0.37504 0.18442
0.35606 0.32193 0.18414
0.35682 0.51891 0.18841
0.35758 0.30135 0.18887
0.35834 0.29798 0.18890
0.35910 0.66358 0.18684
0.35986 0.60379 0.18735
0.36062 0.38941 0.18698
0.36138 0.34943 0.18902
0.36214 0.37229 0.18715
0.36290 0.36150 0.18801
0.36366 0.51537 0.18827
0.36442 0.62730 0.19188
0.36518 0.50377 0.19300
0.36594 0.19435 0.19068
0.36670 0.46479 0.19159
0.36746 0.52445 0.19189
0.36822 0.43471 0.19455
0.36898 0.42436 0.19420
0.36974 0.06172 0.19337
0.37050 0.32969 0.19129
0.37126 0.09232 0.19478
0.37202 0.39389 0.19796
0.37277 0.22356 0.19655
0.37353 0.47390 0.19974
0.37429 0.22580 0.20243
0.37505 0.67793 0.20470
0.37581 0.25570 0.20246
0.37657 0.52095 0.20249
0.37733 0.29561 0.20635
0.37809 0.40450 0.20784
0.37885 0.47090 0.20957
0.37961 0.20453 0.20873
0.38037 0.42468 0.20997
0.38113 0.43787 0.21032
0.38189 0.51134 0.21381
0.38265 0.42315 0.21303
0.38341 0.15058 0.21289
0.38417 0.20126 0.21713
0.38493 0.14016 0.22166
0.38569 0.43682 0.21937
0.38645 0.28558 0.22347
0.38721 0.34533 0.23233
0.38797 0.45921 0.22077
0.38873 0.14605 0.22489
0.38949 0.40405 0.22585
0.39025 0.45176 0.22897
0.39101 0.27396 0.22960
0.39177 0.25622 0.23619
0.39252 0.38531 0.23155
0.39328 0.33955 0.23312
0.39404 0.41070 0.23783
0.39480 0.75021 0.23611
0.39556 0.47151 0.24379
0.39632 0.35534 0.24007
0.39708 0.18988 0.24512
0.39784 0.34135 0.24279
0.39860 0.55296 0.24132
0.39936 0.46066 0.24872
0.40012 0.33235 0.25291
0.40088 0.24982 0.25578
0.40164 0.48155 0.25030
0.40240 0.28610 0.25414
0.40316 0.53197 0.25151
0.40392 0.19441 0.25443
0.40468 0.34201 13.17809
0.40544 0.32895 0.25970
0.40620 0.89334 0.25625
0.40696 0.57672 0.26314
0.40772 0.69036 0.26188
0.40848 0.67601 0.26128
0.40924 -0.07003 0.26443
0.40999 0.50149 0.26242
0.41075 0.15754 0.26577
0.41151 0.28660 0.26435
0.41227 0.56650 0.26960
0.41303 0.68520 0.26913
0.41379 0.30054 0.27044
0.41455 0.15450 0.27540
0.41531 0.40232 0.27329
0.41607 -0.08749 0.27245
0.41683 0.16073 0.27124
0.41759 0.25384 0.27632
0.41835 0.23883 0.28127
0.41911 0.57629 0.27822
0.41987 0.50218 0.28012
0.42063 0.29706 0.28468
0.42139 0.55909 0.28750
0.42215 0.48408 0.28845
0.42291 0.36171 0.28613
0.42367 0.41800 0.29345
0.42443 0.49957 0.29171
0.42519 0.32838 0.30201
0.42594 0.29404 0.30493
0.42670 0.25029 0.29326
0.42746 0.13615 0.30404
0.42822 0.45824 0.30096
0.42898 0.14992 0.31452
0.42974 0.31335 0.31206
0.43050 0.43012 0.32366
0.43126 0.38781 0.32231
0.43202 0.28019 0.32140
0.43278 0.49724 0.32021
0.43354 -0.00943 0.33441
0.43430 0.38271 0.33302
0.43506 0.16061 0.34835
