# Supplementary material for: Hallucination of closed repeat proteins containing central pockets
Source: Nat Struct Mol Biol. 2023 Sep 28;30(11):1755–60. doi: 10.1038/s41594-023-01112-6 (PMC10643118; doi:10.1038/s41594-023-01112-6)
Supplement: Supplementary file 4 — Small-angle X-ray scattering raw data. [file 41594_2023_1112_MOESM4_ESM.tar › SAXS_submit/D8/C3_results/Buffer1/C3_high_D8_snap_00014.sub.1.dat]

0.01026 25.25448 102.16177
0.01102 23.01278 109.00165
0.01178 26.06931 65.38443
0.01254 25.11500 38.91828
0.01330 22.89304 24.00961
0.01406 30.01981 14.29638
0.01482 25.94991 8.79392
0.01558 23.62679 6.60080
0.01634 24.59545 4.67560
0.01710 23.72481 3.53339
0.01786 24.38075 2.47589
0.01862 24.76995 1.89456
0.01938 26.96579 1.55156
0.02014 25.76990 1.42551
0.02090 24.83827 1.23009
0.02166 24.85415 1.19418
0.02242 24.54673 1.07210
0.02318 23.55356 1.02067
0.02395 24.20599 1.00631
0.02471 25.01740 0.90474
0.02547 24.00935 0.91835
0.02623 23.95923 0.87014
0.02699 24.57661 0.92289
0.02775 23.80928 0.84450
0.02851 22.43732 0.84271
0.02927 23.87189 0.78248
0.03003 23.11045 0.76764
0.03079 23.84397 0.75300
0.03155 22.68869 0.74338
0.03231 23.20572 0.74454
0.03307 22.39243 0.69750
0.03383 22.40316 0.68401
0.03459 21.65345 0.65077
0.03535 21.65625 0.65937
0.03611 22.30740 0.64640
0.03687 21.92361 0.62009
0.03763 22.02477 0.61353
0.03839 21.09859 0.60793
0.03915 20.61738 0.59287
0.03991 20.48046 0.58610
0.04067 21.03317 0.58457
0.04143 20.19261 0.56675
0.04219 20.49499 0.56089
0.04295 19.90108 0.56948
0.04371 19.89297 0.53293
0.04447 19.59260 0.54253
0.04523 19.16615 0.54162
0.04599 18.65567 0.51116
0.04675 19.64748 0.51843
0.04751 19.27660 0.50662
0.04827 19.09628 0.50149
0.04903 18.96779 0.50124
0.04979 18.16750 0.48626
0.05055 18.57000 0.49007
0.05131 18.36495 0.47809
0.05207 18.96898 0.48831
0.05283 17.32512 0.46560
0.05359 17.82035 0.46411
0.05435 17.31860 0.47361
0.05511 17.28909 0.45823
0.05587 16.56587 0.45952
0.05663 16.52683 0.45713
0.05739 16.96456 0.45295
0.05815 17.02565 0.44604
0.05891 16.55372 0.44495
0.05967 16.25024 0.43562
0.06043 15.80587 0.41951
0.06119 15.64225 0.44079
0.06195 15.64974 0.43818
0.06271 15.10065 0.41245
0.06347 14.70798 0.40913
0.06423 14.83958 0.42649
0.06499 14.14873 0.40378
0.06575 14.46394 0.40241
0.06651 14.94932 0.41055
0.06727 14.75858 0.40537
0.06803 13.65851 0.39563
0.06879 13.87291 0.39658
0.06955 13.50513 0.38238
0.07031 13.24566 0.38221
0.07107 13.27975 0.38240
0.07183 13.33140 0.37541
0.07259 13.32794 0.37547
0.07335 12.53838 0.37393
0.07412 13.08637 0.37735
0.07488 12.52788 0.36073
0.07564 12.15284 0.36522
0.07640 12.19152 0.36067
0.07716 11.76413 0.35404
0.07792 11.56802 0.34759
0.07868 11.59925 0.34520
0.07944 11.67065 0.35901
0.08020 11.14650 0.34976
0.08096 11.19266 0.34751
0.08172 11.12235 0.33720
0.08248 11.55966 0.33718
0.08324 10.79213 0.34277
0.08400 10.45464 0.34330
0.08476 10.59887 0.34418
0.08552 9.88390 0.35568
0.08628 9.94374 0.36741
0.08704 10.14474 0.36777
0.08780 9.93246 0.35735
0.08856 9.89610 0.36233
0.08932 9.32602 0.36916
0.09008 9.73091 0.36200
0.09084 9.14363 0.37245
0.09160 8.78479 0.36721
0.09236 8.83095 0.36389
0.09312 8.97316 0.37396
0.09388 9.01161 0.38266
0.09464 8.29487 0.36539
0.09540 7.98934 0.35672
0.09616 8.19855 0.35374
0.09692 8.14627 0.35603
0.09768 7.61386 0.34822
0.09844 8.01139 0.36515
0.09920 7.24332 0.36383
0.09996 8.03524 0.34903
0.10072 7.75716 0.34067
0.10148 7.49290 0.33151
0.10224 6.76361 0.32867
0.10300 7.06040 0.32414
0.10376 7.24008 0.32428
0.10452 7.27837 0.31837
0.10528 6.70922 0.31597
0.10604 6.76032 0.31473
0.10680 6.63362 0.31117
0.10756 6.29395 0.30448
0.10832 6.47210 0.30182
0.10908 6.34515 0.29840
0.10984 5.75997 0.30341
0.11060 5.79363 0.30003
0.11136 6.11832 0.29428
0.11212 5.81154 0.30461
0.11288 6.05178 0.30046
0.11364 5.59619 0.29381
0.11440 5.69184 0.29472
0.11516 5.33997 0.28969
0.11592 5.51990 0.28898
0.11668 5.35907 0.28847
0.11744 4.98637 0.27867
0.11820 5.39511 0.28354
0.11896 5.20724 0.27845
0.11972 5.00913 0.28172
0.12048 4.77476 0.27781
0.12124 4.79901 0.27670
0.12200 4.50777 0.27233
0.12276 4.09831 0.27350
0.12352 4.52590 0.26810
0.12428 4.39118 0.26940
0.12504 4.04117 0.27009
0.12580 4.37485 0.26104
0.12656 4.03856 0.26141
0.12732 4.03300 0.25876
0.12808 4.01774 0.26361
0.12884 3.91908 0.25706
0.12960 3.48134 0.25607
0.13036 3.94582 0.25084
0.13112 3.55787 0.25191
0.13188 3.99970 0.25155
0.13264 3.61680 0.25229
0.13340 3.69578 0.24622
0.13416 3.53530 0.24800
0.13492 3.35613 0.24241
0.13568 3.36790 0.24125
0.13644 3.12724 0.24528
0.13720 3.31792 0.24251
0.13796 3.03483 0.23791
0.13873 2.84714 0.24022
0.13949 2.96498 0.23901
0.14025 3.17411 0.23870
0.14101 2.88393 0.24110
0.14177 2.87446 0.23597
0.14253 2.80142 0.23328
0.14329 2.69291 0.23523
0.14405 3.01657 0.23179
0.14481 2.80536 0.23585
0.14557 2.88463 0.22887
0.14633 2.80280 0.22504
0.14709 2.58567 0.23112
0.14785 2.52259 0.22490
0.14861 2.48512 0.22849
0.14937 2.72966 0.23250
0.15013 2.64489 0.22459
0.15089 2.05302 0.22116
0.15165 2.56650 0.22267
0.15241 2.02262 0.22530
0.15317 2.47827 0.22398
0.15393 2.27071 0.22175
0.15469 2.25867 0.22178
0.15545 2.33857 0.21972
0.15621 1.90455 0.21538
0.15697 2.01159 0.21968
0.15773 2.19353 0.21687
0.15849 1.82046 0.21761
0.15925 1.87112 0.21365
0.16001 2.02682 0.21575
0.16077 2.00629 0.21572
0.16153 2.07697 0.21426
0.16229 1.85183 0.21452
0.16305 1.80705 0.20975
0.16381 1.75192 0.20958
0.16457 1.97375 0.21277
0.16533 1.60940 0.21139
0.16609 1.85878 0.21027
0.16685 1.78529 0.20563
0.16761 1.79977 0.20477
0.16837 1.79425 0.20632
0.16913 1.54609 0.20427
0.16989 1.85676 0.20480
0.17065 1.30911 0.20356
0.17141 1.47176 0.20152
0.17217 1.12599 0.20086
0.17293 2.02180 0.20400
0.17369 1.30014 0.20181
0.17445 1.58492 0.20325
0.17521 1.53641 0.20385
0.17597 1.37376 0.20529
0.17673 1.58163 0.20439
0.17749 1.29935 0.21190
0.17825 1.32616 0.21204
0.17901 1.59714 0.21343
0.17977 1.04880 0.21589
0.18053 1.01464 0.21436
0.18129 1.32015 0.21319
0.18205 0.97831 0.22016
0.18281 1.12004 0.21893
0.18357 0.82906 0.21723
0.18433 1.20630 0.21887
0.18509 1.48135 0.22048
0.18585 1.08353 0.21924
0.18661 1.27741 0.21829
0.18737 0.94594 0.21849
0.18813 1.01246 0.22004
0.18889 0.99023 0.22247
0.18965 0.87971 0.22320
0.19041 0.68064 0.22428
0.19117 1.07972 0.22119
0.19193 1.11780 0.22193
0.19269 1.21329 0.22641
0.19345 1.14535 0.22466
0.19421 0.95705 0.22949
0.19497 0.86311 0.22282
0.19573 1.12022 0.22503
0.19649 0.84030 0.22829
0.19725 0.54229 0.22604
0.19801 0.91518 0.22908
0.19877 1.05051 0.22305
0.19953 0.98250 0.22692
0.20029 1.06890 0.22620
0.20105 1.12939 0.22810
0.20181 1.02092 0.22653
0.20257 0.97793 0.22688
0.20333 0.92474 0.22660
0.20409 0.87203 0.22487
0.20485 0.63199 0.22471
0.20561 0.85539 0.22691
0.20637 0.49526 0.22732
0.20713 0.95382 0.22465
0.20789 0.79464 0.22615
0.20865 0.98975 0.22484
0.20941 0.71671 0.22780
0.21017 0.87491 0.22838
0.21093 1.00554 0.22882
0.21169 0.70755 0.22436
0.21245 0.26580 0.22803
0.21321 0.57590 0.22655
0.21397 0.44362 0.22488
0.21473 0.81695 0.22496
0.21549 0.77136 0.22666
0.21625 1.01443 0.22873
0.21701 0.79047 0.22276
0.21777 0.87718 0.22746
0.21853 0.80349 0.22475
0.21929 0.80239 0.22699
0.22005 0.59758 0.22118
0.22081 0.86943 0.22469
0.22157 0.75349 0.22279
0.22233 0.80325 0.22234
0.22309 0.77914 0.22488
0.22385 0.81197 0.22281
0.22461 0.70708 0.22007
0.22537 0.76424 0.21895
0.22613 0.93929 0.22489
0.22689 0.71292 0.21874
0.22765 0.54053 0.21731
0.22841 0.74953 0.21541
0.22917 0.84639 0.21197
0.22993 0.72074 0.21585
0.23069 0.72709 0.21483
0.23145 0.67206 0.21272
0.23221 0.95927 0.21629
0.23297 0.63427 0.21145
0.23373 0.89456 0.21313
0.23449 0.86748 0.21166
0.23525 0.85903 0.20877
0.23601 0.80166 0.20946
0.23677 0.69624 0.20751
0.23753 0.72521 0.20739
0.23829 0.58065 0.20858
0.23905 0.73969 0.20972
0.23981 0.63860 0.20413
0.24057 0.48323 0.20393
0.24133 0.56813 0.20353
0.24209 0.77084 0.20422
0.24285 0.50600 0.20591
0.24361 0.60442 0.20055
0.24437 0.75454 0.20123
0.24513 0.66722 0.20211
0.24589 0.91011 0.19851
0.24665 0.76810 0.19871
0.24741 0.70622 0.19934
0.24817 0.71605 0.20080
0.24893 0.65405 0.19757
0.24969 0.73052 0.19687
0.25045 0.87297 0.19728
0.25121 0.78968 0.19401
0.25197 0.48009 0.19679
0.25273 0.68318 0.19189
0.25349 1.00450 0.19218
0.25425 0.69696 0.19232
0.25501 0.72782 0.19158
0.25577 0.67117 0.19326
0.25653 0.69194 0.19215
0.25729 0.57255 0.19132
0.25805 0.53312 0.19040
0.25881 0.37419 0.18916
0.25957 0.73853 0.18886
0.26033 0.57541 0.18859
0.26109 0.53180 0.18919
0.26185 0.48447 0.18750
0.26261 0.57079 0.18664
0.26337 0.57043 0.18633
0.26413 0.60492 0.18477
0.26489 0.69698 0.18457
0.26565 0.76921 0.18351
0.26641 0.54328 0.18500
0.26717 0.79391 0.18598
0.26793 0.58088 0.18498
0.26869 0.66438 0.18604
0.26945 0.60798 0.18338
0.27021 0.56978 0.18206
0.27097 0.71384 0.18208
0.27172 0.79525 0.18154
0.27248 0.81802 0.17974
0.27324 0.52558 0.18108
0.27400 0.34273 0.18108
0.27476 0.77818 0.18148
0.27552 0.70743 0.17956
0.27628 0.66310 0.17953
0.27704 0.99405 0.17982
0.27780 0.67880 0.17885
0.27856 0.77567 0.17724
0.27932 0.69992 0.17669
0.28008 0.48554 0.17646
0.28084 0.49481 0.17500
0.28160 0.65153 0.17635
0.28236 0.43072 0.17552
0.28312 0.51528 0.17376
0.28388 0.75265 0.17560
0.28464 0.75642 0.17334
0.28540 0.77783 0.17560
0.28616 0.69658 0.17414
0.28692 0.69035 0.17679
0.28768 0.48646 0.17451
0.28844 0.76883 0.17523
0.28920 0.57991 0.17369
0.28996 0.29121 0.17445
0.29072 0.52882 0.17494
0.29148 0.55204 0.17443
0.29224 0.54414 0.17684
0.29300 0.70968 0.17678
0.29376 0.63267 0.17503
0.29452 0.45168 0.17718
0.29528 0.61331 0.17759
0.29604 0.61956 0.17549
0.29680 0.48090 0.17810
0.29756 0.57134 0.17707
0.29832 0.44651 0.17964
0.29908 0.64343 0.17891
0.29984 0.52000 0.17758
0.30060 0.60288 0.17495
0.30136 0.22304 0.17755
0.30212 0.27711 0.17597
0.30288 0.67733 0.17523
0.30364 0.44156 0.17471
0.30440 0.47560 0.17667
0.30516 0.50459 0.17544
0.30592 0.41304 0.17634
0.30668 0.62313 0.17752
0.30744 0.72526 0.17764
0.30820 0.38184 0.17764
0.30896 0.46149 0.17824
0.30972 0.44835 0.17775
0.31048 0.79847 0.17830
0.31124 0.59663 0.17999
0.31200 0.63790 0.17991
0.31276 0.36749 0.17971
0.31352 0.53765 0.17830
0.31428 0.45071 0.18093
0.31504 0.76809 0.18008
0.31580 0.70295 0.17541
0.31656 0.53681 0.18028
0.31732 0.47178 0.18245
0.31808 0.70520 0.18208
0.31883 0.55933 0.18457
0.31959 0.52716 0.18418
0.32035 0.57026 0.18165
0.32111 0.54207 0.18414
0.32187 0.54242 0.18721
0.32263 0.64000 0.18641
0.32339 0.45294 0.18644
0.32415 0.42534 0.18712
0.32491 0.46977 0.18889
0.32567 0.36666 0.19005
0.32643 0.42763 0.18971
0.32719 0.36429 0.18953
0.32795 0.22043 0.18899
0.32871 0.42621 0.18543
0.32947 0.45017 0.18852
0.33023 0.59605 0.18702
0.33099 0.46956 0.18671
0.33175 0.38535 0.18911
0.33251 0.42285 0.18676
0.33327 0.37772 0.18986
0.33403 0.53947 0.18997
0.33479 0.35758 0.18894
0.33555 0.72646 0.18911
0.33631 0.37857 0.19051
0.33707 0.43265 0.18939
0.33783 0.34859 0.18836
0.33859 0.46942 0.19088
0.33935 0.55851 0.19106
0.34011 0.61264 0.19352
0.34087 0.35394 0.19028
0.34163 0.40260 0.19449
0.34239 0.48024 0.18776
0.34315 0.38203 0.19205
0.34391 0.43258 0.19784
0.34467 0.68367 0.19126
0.34543 0.52887 0.19320
0.34619 0.32644 0.19320
0.34695 0.67545 0.19379
0.34771 0.30705 0.19302
0.34847 0.23658 0.19282
0.34922 0.37780 0.19366
0.34998 0.25488 0.19224
0.35074 0.65949 0.18575
0.35150 0.60037 0.18394
0.35226 0.37357 0.18303
0.35302 0.69077 0.17968
0.35378 0.57458 0.18318
0.35454 0.38735 0.18899
0.35530 0.46810 0.18363
0.35606 0.67739 0.18616
0.35682 0.18424 0.18801
0.35758 0.48910 0.18931
0.35834 0.47979 0.18888
0.35910 0.28239 0.18870
0.35986 0.37361 0.18811
0.36062 0.30385 0.18925
0.36138 0.46841 0.18747
0.36214 0.70585 0.18868
0.36290 0.60726 0.19042
0.36366 0.37129 0.18882
0.36442 0.51477 0.18979
0.36518 0.63641 0.19151
0.36594 0.34069 0.19236
0.36670 0.47927 0.19046
0.36746 0.60319 0.19184
0.36822 0.43388 0.19297
0.36898 0.67669 0.19323
0.36974 0.07070 0.19185
0.37050 0.46450 0.19521
0.37126 0.59527 0.19550
0.37202 0.42457 0.19653
0.37277 0.13771 0.19673
0.37353 0.25944 0.19956
0.37429 0.52472 0.20255
0.37505 0.40024 0.20275
0.37581 0.34837 0.20122
0.37657 0.31071 0.20527
0.37733 0.40735 0.20496
0.37809 0.42752 0.20640
0.37885 0.33859 0.20521
0.37961 0.48645 0.20968
0.38037 0.45900 0.20914
0.38113 0.50970 0.21253
0.38189 0.53584 0.21533
0.38265 0.39677 0.21835
0.38341 0.44608 0.21828
0.38417 0.60306 0.21560
0.38493 0.67465 0.21891
0.38569 -0.02462 0.22327
0.38645 0.37078 0.22350
0.38721 0.06041 0.23033
0.38797 0.48074 0.22705
0.38873 0.48852 0.22377
0.38949 0.06319 0.22810
0.39025 0.25989 0.22926
0.39101 0.26119 0.23064
0.39177 0.33968 0.23273
0.39252 0.55080 0.23859
0.39328 0.64598 0.23615
0.39404 0.39654 0.23557
0.39480 0.42336 0.23069
0.39556 0.49930 0.23700
0.39632 0.40715 0.23896
0.39708 0.29881 0.24720
0.39784 0.34294 0.24493
0.39860 0.32539 0.24760
0.39936 0.12649 0.25139
0.40012 0.58515 0.25100
0.40088 0.32972 0.24624
0.40164 0.46511 0.24910
0.40240 0.41734 0.25598
0.40316 0.34080 0.25103
0.40392 0.34830 0.25865
0.40468 0.37785 14.63065
0.40544 0.50910 0.25922
0.40620 0.42582 0.26145
0.40696 0.60497 0.26542
0.40772 0.26603 0.26401
0.40848 0.76481 0.25841
0.40924 0.35626 0.26509
0.40999 0.44129 0.26264
0.41075 0.46401 0.26306
0.41151 0.19646 0.26267
0.41227 0.32174 0.26922
0.41303 0.36244 0.27697
0.41379 0.63842 0.26992
0.41455 0.12614 0.27512
0.41531 0.60730 0.27865
0.41607 0.20360 0.27276
0.41683 0.25601 0.27449
0.41759 0.14326 0.27922
0.41835 0.29540 0.27692
0.41911 0.42457 0.28260
0.41987 0.33899 0.28550
0.42063 0.37741 0.28205
0.42139 0.56790 0.27618
0.42215 -0.08129 0.28690
0.42291 0.56964 0.28633
0.42367 0.37331 0.29486
0.42443 0.45666 0.28834
0.42519 0.29651 0.29851
0.42594 0.34372 0.30047
0.42670 -0.13195 0.30343
0.42746 0.30568 0.30553
0.42822 0.07591 0.30410
0.42898 0.45197 0.31655
0.42974 0.53812 0.31958
0.43050 0.39263 0.31242
0.43126 0.19817 0.32105
0.43202 0.48272 0.33179
0.43278 0.42464 0.32684
0.43354 0.12338 0.32479
0.43430 0.83359 0.33830
0.43506 0.17153 0.34252
