# Supplementary material for: Hallucination of closed repeat proteins containing central pockets
Source: Nat Struct Mol Biol. 2023 Sep 28;30(11):1755–60. doi: 10.1038/s41594-023-01112-6 (PMC10643118; doi:10.1038/s41594-023-01112-6)
Supplement: Supplementary file 4 — Small-angle X-ray scattering raw data. [file 41594_2023_1112_MOESM4_ESM.tar › SAXS_submit/D8/C3_results/Buffer1/C3_high_D8_snap_00015.sub.1.dat]

0.01026 19.53383 104.52090
0.01102 32.65715 108.72053
0.01178 28.16152 65.96408
0.01254 21.38405 38.13671
0.01330 24.29878 24.35577
0.01406 26.06194 13.66621
0.01482 24.34186 8.50114
0.01558 25.55795 6.84706
0.01634 23.21067 4.76851
0.01710 25.45101 3.53001
0.01786 26.00841 2.35693
0.01862 24.50226 2.03472
0.01938 25.12996 1.66478
0.02014 26.27841 1.34101
0.02090 24.44250 1.19813
0.02166 24.24256 1.13137
0.02242 23.74966 1.05190
0.02318 23.65458 1.02749
0.02395 24.00529 1.00542
0.02471 24.74759 0.92432
0.02547 24.30227 0.89358
0.02623 23.08767 0.89637
0.02699 24.26074 0.86680
0.02775 24.52993 0.82646
0.02851 23.88258 0.83795
0.02927 22.70226 0.79370
0.03003 23.21962 0.78125
0.03079 23.00386 0.76541
0.03155 23.17033 0.75037
0.03231 22.22072 0.72227
0.03307 22.25800 0.69770
0.03383 21.74911 0.68058
0.03459 22.27445 0.66352
0.03535 21.92963 0.66541
0.03611 22.30820 0.62494
0.03687 21.71136 0.63448
0.03763 21.03829 0.60816
0.03839 21.43624 0.59271
0.03915 21.36205 0.59778
0.03991 20.91251 0.58755
0.04067 21.19607 0.56455
0.04143 20.00665 0.57255
0.04219 20.55740 0.56188
0.04295 20.33617 0.55748
0.04371 19.71459 0.54286
0.04447 19.96831 0.55116
0.04523 19.66329 0.53414
0.04599 19.94920 0.53160
0.04675 19.70904 0.50155
0.04751 18.75457 0.51336
0.04827 18.79074 0.51597
0.04903 18.62344 0.50811
0.04979 18.88356 0.48688
0.05055 18.41523 0.49908
0.05131 18.66818 0.48468
0.05207 18.32145 0.47723
0.05283 17.70657 0.48368
0.05359 17.80334 0.46838
0.05435 18.06893 0.45442
0.05511 17.47939 0.46221
0.05587 16.98655 0.44721
0.05663 16.82700 0.45246
0.05739 17.37922 0.43975
0.05815 16.38718 0.43200
0.05891 15.67658 0.43363
0.05967 15.73356 0.43678
0.06043 16.10688 0.42702
0.06119 15.58040 0.42073
0.06195 15.77933 0.43073
0.06271 15.13115 0.41956
0.06347 14.72102 0.40827
0.06423 14.96956 0.40994
0.06499 14.65887 0.40081
0.06575 14.36399 0.41358
0.06651 14.65251 0.40015
0.06727 14.07476 0.39576
0.06803 14.25801 0.39402
0.06879 13.76409 0.38456
0.06955 13.99006 0.38625
0.07031 13.50553 0.38489
0.07107 13.58565 0.38319
0.07183 12.67097 0.37785
0.07259 12.47863 0.36874
0.07335 12.34938 0.37474
0.07412 12.78881 0.37258
0.07488 12.32757 0.36841
0.07564 12.16669 0.37031
0.07640 12.35609 0.36375
0.07716 11.94082 0.35178
0.07792 11.86467 0.35461
0.07868 11.15606 0.35753
0.07944 11.32300 0.34755
0.08020 11.46016 0.35107
0.08096 11.22532 0.34268
0.08172 10.75405 0.34106
0.08248 10.84719 0.34524
0.08324 10.49572 0.33878
0.08400 10.66975 0.35014
0.08476 10.02830 0.34593
0.08552 10.40257 0.35100
0.08628 9.75533 0.35840
0.08704 9.83270 0.36001
0.08780 9.78224 0.35839
0.08856 9.86915 0.36784
0.08932 9.96947 0.36502
0.09008 10.12856 0.36804
0.09084 9.05219 0.37160
0.09160 9.07828 0.36910
0.09236 8.72147 0.37616
0.09312 8.64882 0.37027
0.09388 8.73906 0.38058
0.09464 8.28196 0.37025
0.09540 8.18330 0.36565
0.09616 8.48902 0.34894
0.09692 8.39211 0.35123
0.09768 8.20595 0.35510
0.09844 7.27232 0.35760
0.09920 7.46511 0.35721
0.09996 7.35857 0.35013
0.10072 7.15548 0.34310
0.10148 6.99623 0.33331
0.10224 7.41332 0.33191
0.10300 7.30711 0.33057
0.10376 7.16399 0.32523
0.10452 7.02184 0.31843
0.10528 6.34692 0.31593
0.10604 6.57022 0.30686
0.10680 6.33024 0.30693
0.10756 6.22873 0.30819
0.10832 5.65197 0.31007
0.10908 6.06132 0.30045
0.10984 6.19036 0.30025
0.11060 6.15414 0.29825
0.11136 5.86315 0.30260
0.11212 6.16469 0.30162
0.11288 5.73201 0.29679
0.11364 5.43446 0.29377
0.11440 5.48885 0.28802
0.11516 5.34689 0.28750
0.11592 5.03861 0.28704
0.11668 5.29202 0.29075
0.11744 5.51696 0.28220
0.11820 4.89682 0.27983
0.11896 5.20035 0.27996
0.11972 4.88252 0.27648
0.12048 4.38937 0.27625
0.12124 5.01805 0.27345
0.12200 5.04891 0.27362
0.12276 4.42192 0.26745
0.12352 4.63626 0.27011
0.12428 4.03336 0.26765
0.12504 4.54921 0.26609
0.12580 4.34068 0.26519
0.12656 4.08889 0.26436
0.12732 4.57205 0.25885
0.12808 4.17979 0.25981
0.12884 3.94262 0.26304
0.12960 4.12944 0.25825
0.13036 4.03919 0.25362
0.13112 3.80340 0.25014
0.13188 3.58341 0.25233
0.13264 3.41286 0.25008
0.13340 3.71914 0.24677
0.13416 3.49549 0.24425
0.13492 2.92535 0.24450
0.13568 3.54408 0.24409
0.13644 2.89245 0.24389
0.13720 3.19081 0.23848
0.13796 3.17321 0.23982
0.13873 3.40997 0.23852
0.13949 3.03840 0.24010
0.14025 3.08790 0.23661
0.14101 2.60316 0.24234
0.14177 3.26388 0.23613
0.14253 2.88433 0.23504
0.14329 2.96494 0.23514
0.14405 2.80268 0.23355
0.14481 2.80726 0.23278
0.14557 2.57023 0.23076
0.14633 2.38035 0.23105
0.14709 2.32991 0.22916
0.14785 2.40195 0.22707
0.14861 2.23598 0.22912
0.14937 2.51132 0.22976
0.15013 2.25092 0.22887
0.15089 2.14235 0.22322
0.15165 2.06119 0.22451
0.15241 2.16806 0.21827
0.15317 2.24349 0.21849
0.15393 2.25284 0.22310
0.15469 1.86306 0.22104
0.15545 2.06840 0.21827
0.15621 1.95682 0.21761
0.15697 1.78186 0.22108
0.15773 1.89501 0.21289
0.15849 1.88731 0.21343
0.15925 1.97946 0.21454
0.16001 1.75658 0.21342
0.16077 1.63018 0.21479
0.16153 1.75427 0.21541
0.16229 1.91460 0.20899
0.16305 1.67154 0.20784
0.16381 1.92286 0.21102
0.16457 1.67243 0.21059
0.16533 1.68650 0.20958
0.16609 1.49008 0.20784
0.16685 1.41850 0.20853
0.16761 1.67075 0.20528
0.16837 1.50952 0.20551
0.16913 1.38228 0.20881
0.16989 1.40988 0.20628
0.17065 1.35411 0.20402
0.17141 1.50541 0.20613
0.17217 1.45451 0.20353
0.17293 1.66174 0.20466
0.17369 1.12110 0.20085
0.17445 1.41024 0.20355
0.17521 1.36675 0.20505
0.17597 1.30628 0.20511
0.17673 1.24981 0.20972
0.17749 1.34259 0.21052
0.17825 1.32047 0.21210
0.17901 1.05410 0.20872
0.17977 1.37712 0.21280
0.18053 1.37277 0.21726
0.18129 1.12190 0.21056
0.18205 1.09919 0.21592
0.18281 1.09017 0.21633
0.18357 1.04322 0.21746
0.18433 1.00836 0.21903
0.18509 1.06066 0.21835
0.18585 0.78172 0.22000
0.18661 0.90777 0.22026
0.18737 0.99434 0.22528
0.18813 0.94780 0.22201
0.18889 1.18764 0.22201
0.18965 0.82447 0.22270
0.19041 0.87077 0.22339
0.19117 1.17984 0.22428
0.19193 0.67454 0.22285
0.19269 0.70108 0.22463
0.19345 0.84646 0.22381
0.19421 0.83938 0.22470
0.19497 1.08349 0.22530
0.19573 0.94860 0.22742
0.19649 0.91823 0.22593
0.19725 0.88097 0.22532
0.19801 0.72238 0.22624
0.19877 0.76376 0.22823
0.19953 0.97459 0.22694
0.20029 0.77926 0.22619
0.20105 0.67874 0.22372
0.20181 0.69705 0.22737
0.20257 0.77597 0.22450
0.20333 0.96744 0.22625
0.20409 0.82945 0.22976
0.20485 0.43252 0.22645
0.20561 0.76684 0.22485
0.20637 0.70181 0.22625
0.20713 0.72340 0.22924
0.20789 0.56442 0.23123
0.20865 0.91301 0.22385
0.20941 0.64550 0.22945
0.21017 0.85241 0.22845
0.21093 0.72528 0.22808
0.21169 0.93476 0.23010
0.21245 0.81534 0.23061
0.21321 0.90332 0.22648
0.21397 0.60294 0.22689
0.21473 0.48738 0.22411
0.21549 0.64930 0.22587
0.21625 0.59166 0.22547
0.21701 0.71068 0.22826
0.21777 0.67271 0.22851
0.21853 0.71438 0.22238
0.21929 0.87489 0.22971
0.22005 0.63576 0.22156
0.22081 1.04105 0.22557
0.22157 0.69783 0.22171
0.22233 0.93659 0.22547
0.22309 0.52247 0.22214
0.22385 0.63932 0.22346
0.22461 0.51187 0.22114
0.22537 0.45420 0.22036
0.22613 0.88151 0.22344
0.22689 0.77913 0.22003
0.22765 0.68006 0.21408
0.22841 0.71465 0.21686
0.22917 0.63999 0.21382
0.22993 0.74148 0.21515
0.23069 0.56015 0.21527
0.23145 0.77034 0.21296
0.23221 0.61563 0.21373
0.23297 1.01337 0.21544
0.23373 0.89675 0.21005
0.23449 0.54476 0.20806
0.23525 0.58689 0.20828
0.23601 0.53011 0.21032
0.23677 0.70315 0.20614
0.23753 0.53777 0.20883
0.23829 0.77444 0.20731
0.23905 0.42094 0.20733
0.23981 0.90920 0.20364
0.24057 0.74127 0.20626
0.24133 0.89633 0.20388
0.24209 0.42206 0.20327
0.24285 0.71857 0.19958
0.24361 0.71378 0.20236
0.24437 0.79052 0.20144
0.24513 0.56676 0.20124
0.24589 0.48320 0.19740
0.24665 0.72898 0.19846
0.24741 0.76297 0.20038
0.24817 0.77245 0.19820
0.24893 0.59756 0.19952
0.24969 0.69430 0.19582
0.25045 0.37283 0.19408
0.25121 0.81283 0.19408
0.25197 0.51797 0.19994
0.25273 0.82364 0.19645
0.25349 0.48042 0.19350
0.25425 0.77195 0.19324
0.25501 0.56060 0.19241
0.25577 0.83050 0.19270
0.25653 0.57417 0.19310
0.25729 0.78634 0.19129
0.25805 0.46365 0.18823
0.25881 0.60259 0.18975
0.25957 0.52701 0.19032
0.26033 0.61102 0.18768
0.26109 0.64122 0.18788
0.26185 0.45283 0.18782
0.26261 0.82470 0.18861
0.26337 0.55625 0.18628
0.26413 0.73979 0.18828
0.26489 0.57603 0.18491
0.26565 0.50262 0.18608
0.26641 0.60970 0.18376
0.26717 0.39754 0.18590
0.26793 0.52885 0.18313
0.26869 0.53463 0.18551
0.26945 0.46438 0.18350
0.27021 0.61214 0.18445
0.27097 0.53271 0.18155
0.27172 0.73417 0.18279
0.27248 0.48893 0.17992
0.27324 0.61021 0.18047
0.27400 0.69929 0.18042
0.27476 0.61803 0.18001
0.27552 0.53972 0.18078
0.27628 0.57710 0.17875
0.27704 0.56069 0.17815
0.27780 0.52414 0.17932
0.27856 0.44085 0.17829
0.27932 0.48558 0.17731
0.28008 0.43568 0.17737
0.28084 0.66194 0.17811
0.28160 0.52713 0.17608
0.28236 0.70897 0.17433
0.28312 0.55513 0.17640
0.28388 0.47029 0.17545
0.28464 0.36795 0.17351
0.28540 0.67093 0.17516
0.28616 0.42251 0.17674
0.28692 0.80673 0.17551
0.28768 0.71302 0.17577
0.28844 0.71807 0.17411
0.28920 0.47959 0.17354
0.28996 0.22247 0.17605
0.29072 0.59484 0.17399
0.29148 0.44694 0.17513
0.29224 0.54408 0.17256
0.29300 0.49079 0.17763
0.29376 0.77759 0.17525
0.29452 0.36726 0.17654
0.29528 0.40281 0.17691
0.29604 0.29916 0.17585
0.29680 0.40341 0.17559
0.29756 0.49853 0.17832
0.29832 0.30379 0.17476
0.29908 0.37134 0.17743
0.29984 0.65077 0.17494
0.30060 0.43329 0.17511
0.30136 0.53341 0.17393
0.30212 0.49871 0.17348
0.30288 0.57525 0.17643
0.30364 0.60753 0.17426
0.30440 0.33045 0.17672
0.30516 0.65705 0.17480
0.30592 0.48534 0.17663
0.30668 0.48364 0.17862
0.30744 0.57437 0.17832
0.30820 0.59129 0.17691
0.30896 0.34116 0.17940
0.30972 0.60078 0.17866
0.31048 0.37730 0.17943
0.31124 0.47022 0.17912
0.31200 0.36852 0.17786
0.31276 0.51732 0.18044
0.31352 0.46108 0.17731
0.31428 0.28262 0.18029
0.31504 0.41530 0.17608
0.31580 0.62893 0.17903
0.31656 0.44819 0.18126
0.31732 0.54562 0.18090
0.31808 0.53327 0.18344
0.31883 0.38143 0.18162
0.31959 0.29731 0.18490
0.32035 0.28041 0.18221
0.32111 0.54690 0.18474
0.32187 0.63987 0.18623
0.32263 0.22553 0.18539
0.32339 0.26591 0.18433
0.32415 0.63108 0.18726
0.32491 0.34811 0.18680
0.32567 0.29941 0.18662
0.32643 0.69183 0.18924
0.32719 0.51464 0.18662
0.32795 0.46971 0.18528
0.32871 0.12781 0.18725
0.32947 0.58849 0.18669
0.33023 0.53301 0.18760
0.33099 0.53180 0.18886
0.33175 0.74105 0.18682
0.33251 0.35931 0.18482
0.33327 0.47607 0.18811
0.33403 0.36073 0.19070
0.33479 0.47735 0.18663
0.33555 0.55231 0.18840
0.33631 0.37599 0.18886
0.33707 0.61831 0.19038
0.33783 0.38541 0.19241
0.33859 0.36506 0.18909
0.33935 0.34423 0.19054
0.34011 0.28094 0.18840
0.34087 0.40969 0.19049
0.34163 0.33358 0.18966
0.34239 0.33748 0.19167
0.34315 0.42648 0.19410
0.34391 0.49991 0.19269
0.34467 0.34389 0.19213
0.34543 0.41587 0.19239
0.34619 0.35615 0.19204
0.34695 0.39520 0.19063
0.34771 0.47159 0.19510
0.34847 0.69438 0.19347
0.34922 0.72905 0.19298
0.34998 0.49715 0.19195
0.35074 0.57444 0.18697
0.35150 0.61020 0.18758
0.35226 0.46641 0.18888
0.35302 0.37455 0.18390
0.35378 0.36160 0.18454
0.35454 0.35178 0.18554
0.35530 0.44567 0.18731
0.35606 0.32706 0.18476
0.35682 0.22446 0.18771
0.35758 0.41978 0.18603
0.35834 0.33128 0.18729
0.35910 0.51172 0.18826
0.35986 0.46302 0.19046
0.36062 0.56771 0.18686
0.36138 0.40556 0.18812
0.36214 0.57379 0.18740
0.36290 0.05661 0.18855
0.36366 0.38568 0.19003
0.36442 0.32372 0.18628
0.36518 0.35558 0.18888
0.36594 0.39841 0.18921
0.36670 0.29402 0.19115
0.36746 0.34005 0.19262
0.36822 0.24088 0.19272
0.36898 0.34924 0.19593
0.36974 0.17402 0.19172
0.37050 0.58781 0.19290
0.37126 0.54319 0.19534
0.37202 0.53892 0.19786
0.37277 0.45291 0.19782
0.37353 0.38671 0.19713
0.37429 0.66964 0.20081
0.37505 0.31971 0.20261
0.37581 0.01981 0.20261
0.37657 0.42857 0.20164
0.37733 0.48410 0.20659
0.37809 0.55840 0.20541
0.37885 0.58414 0.21052
0.37961 0.29969 0.20906
0.38037 0.64924 0.20947
0.38113 0.32168 0.21029
0.38189 0.69078 0.21373
0.38265 0.54724 0.21223
0.38341 0.55060 0.21550
0.38417 0.30180 0.21604
0.38493 0.18083 0.21593
0.38569 0.42913 0.22014
0.38645 0.19993 0.22031
0.38721 0.22754 0.22249
0.38797 0.43461 0.22235
0.38873 0.48223 0.22677
0.38949 0.38406 0.23020
0.39025 0.29482 0.23458
0.39101 0.36100 0.23010
0.39177 0.34058 0.23126
0.39252 0.28461 0.23357
0.39328 0.27680 0.23742
0.39404 0.27038 0.23409
0.39480 0.49460 0.23722
0.39556 0.10838 0.23863
0.39632 0.36336 0.23571
0.39708 0.28452 0.24265
0.39784 -0.03831 0.23784
0.39860 0.28977 0.24676
0.39936 0.37189 0.24461
0.40012 0.40021 0.25318
0.40088 0.40435 0.25303
0.40164 0.34260 0.25544
0.40240 0.28730 0.25908
0.40316 0.21714 0.25225
0.40392 0.24094 0.24899
0.40468 0.48167 13.12942
0.40544 0.47562 0.25682
0.40620 0.37483 0.26152
0.40696 0.31396 0.25939
0.40772 0.31974 0.26369
0.40848 0.63294 0.26890
0.40924 0.48664 0.26614
0.40999 0.33671 0.25703
0.41075 0.50770 0.26547
0.41151 0.15611 0.26530
0.41227 0.51206 0.26648
0.41303 0.12314 0.26916
0.41379 0.22577 0.26810
0.41455 0.57840 0.26946
0.41531 0.40365 0.26768
0.41607 0.45803 0.27918
0.41683 0.15866 0.26679
0.41759 0.64169 0.27993
0.41835 0.22017 0.28067
0.41911 0.14944 0.27528
0.41987 0.40167 0.28223
0.42063 0.16283 0.27766
0.42139 0.67197 0.28585
0.42215 0.43191 0.28033
0.42291 0.03251 0.28514
0.42367 -0.00720 0.29078
0.42443 0.29943 0.29150
0.42519 0.49775 0.29602
0.42594 0.07161 0.30070
0.42670 0.37393 0.30021
0.42746 0.34923 0.30142
0.42822 0.56864 0.30429
0.42898 0.38938 0.31423
0.42974 0.49356 0.31523
0.43050 0.53125 0.31224
0.43126 0.36264 0.31366
0.43202 0.33801 0.32307
0.43278 0.31222 0.32543
0.43354 0.58297 0.32839
0.43430 0.55657 0.33088
0.43506 0.16718 0.34574
