# Supplementary material for: Hallucination of closed repeat proteins containing central pockets
Source: Nat Struct Mol Biol. 2023 Sep 28;30(11):1755–60. doi: 10.1038/s41594-023-01112-6 (PMC10643118; doi:10.1038/s41594-023-01112-6)
Supplement: Supplementary file 4 — Small-angle X-ray scattering raw data. [file 41594_2023_1112_MOESM4_ESM.tar › SAXS_submit/D8/C3_results/Buffer1/C3_high_D8_snap_00016.sub.1.dat]

0.01026 23.31248 105.18658
0.01102 24.94323 108.69953
0.01178 28.99719 65.82482
0.01254 30.14151 38.04119
0.01330 25.17323 24.03927
0.01406 28.00860 13.52341
0.01482 26.49560 8.40175
0.01558 28.91673 6.80658
0.01634 25.26774 4.98386
0.01710 25.31418 3.51159
0.01786 24.48813 2.40210
0.01862 26.67905 1.92508
0.01938 23.94517 1.65256
0.02014 25.37254 1.37920
0.02090 25.94894 1.19146
0.02166 24.52008 1.13131
0.02242 25.09940 1.05092
0.02318 24.19319 1.04990
0.02395 23.99308 0.96574
0.02471 23.73731 0.94709
0.02547 23.90164 0.92155
0.02623 24.69351 0.89655
0.02699 23.23391 0.87028
0.02775 23.31664 0.82787
0.02851 24.42184 0.81049
0.02927 23.36541 0.79510
0.03003 23.43147 0.77916
0.03079 23.37761 0.75703
0.03155 23.34660 0.75623
0.03231 22.35341 0.72745
0.03307 22.03163 0.70154
0.03383 22.40743 0.67123
0.03459 22.47554 0.65279
0.03535 22.29725 0.63717
0.03611 22.98338 0.65637
0.03687 21.32718 0.64311
0.03763 21.60540 0.62231
0.03839 21.68606 0.59680
0.03915 22.05646 0.61147
0.03991 20.60684 0.61383
0.04067 20.03319 0.58535
0.04143 20.45762 0.57428
0.04219 20.18821 0.56245
0.04295 20.15335 0.55338
0.04371 19.94547 0.55795
0.04447 20.11274 0.53871
0.04523 20.20806 0.51364
0.04599 19.71208 0.53644
0.04675 19.44958 0.50419
0.04751 19.50956 0.51115
0.04827 18.77076 0.50437
0.04903 18.87001 0.49151
0.04979 18.33064 0.50121
0.05055 18.19371 0.48424
0.05131 18.47755 0.48209
0.05207 17.62653 0.50291
0.05283 18.33363 0.47104
0.05359 17.63367 0.47172
0.05435 18.25397 0.46667
0.05511 17.12266 0.45971
0.05587 17.27184 0.45767
0.05663 17.18640 0.44703
0.05739 16.69226 0.45120
0.05815 16.97739 0.43978
0.05891 16.35359 0.44113
0.05967 16.58678 0.43810
0.06043 16.30791 0.42862
0.06119 15.47805 0.42623
0.06195 15.41342 0.41480
0.06271 14.95792 0.42133
0.06347 15.33863 0.41096
0.06423 14.63358 0.41830
0.06499 14.48118 0.40257
0.06575 14.99779 0.39713
0.06651 14.20940 0.39696
0.06727 14.43003 0.39846
0.06803 13.62955 0.39949
0.06879 13.85508 0.40050
0.06955 13.23117 0.38740
0.07031 13.41276 0.38943
0.07107 13.00053 0.37750
0.07183 12.92329 0.38117
0.07259 13.11168 0.38501
0.07335 13.13471 0.37849
0.07412 13.06307 0.37184
0.07488 12.06593 0.36333
0.07564 11.94086 0.36438
0.07640 12.09847 0.37260
0.07716 11.90370 0.35532
0.07792 12.02838 0.35473
0.07868 11.29266 0.35119
0.07944 11.63140 0.34493
0.08020 11.23709 0.34698
0.08096 11.05865 0.34639
0.08172 11.47464 0.34441
0.08248 10.64252 0.34575
0.08324 10.26656 0.34176
0.08400 10.53704 0.33776
0.08476 10.86981 0.35494
0.08552 10.19650 0.35373
0.08628 10.38686 0.35751
0.08704 9.78531 0.36040
0.08780 9.73577 0.35866
0.08856 10.01656 0.35666
0.08932 9.70331 0.35684
0.09008 9.24437 0.36273
0.09084 9.75784 0.37353
0.09160 8.93088 0.37034
0.09236 8.82843 0.36820
0.09312 9.03062 0.36980
0.09388 8.68635 0.38473
0.09464 8.35704 0.37319
0.09540 8.62340 0.36198
0.09616 8.14883 0.35552
0.09692 8.18362 0.35276
0.09768 7.53682 0.37186
0.09844 7.69974 0.36249
0.09920 7.83405 0.35943
0.09996 7.63445 0.34921
0.10072 7.36478 0.34494
0.10148 7.38654 0.33160
0.10224 7.26910 0.32536
0.10300 7.17948 0.33494
0.10376 7.30073 0.32036
0.10452 6.59502 0.31287
0.10528 7.05834 0.31577
0.10604 6.43973 0.30656
0.10680 6.26839 0.31063
0.10756 6.69381 0.30346
0.10832 6.23953 0.30065
0.10908 6.20585 0.29660
0.10984 6.41194 0.30170
0.11060 6.14000 0.30335
0.11136 5.94709 0.30251
0.11212 5.95484 0.30179
0.11288 5.52265 0.29601
0.11364 5.85209 0.29143
0.11440 5.48828 0.29131
0.11516 5.60364 0.29240
0.11592 5.07763 0.28406
0.11668 5.46843 0.28742
0.11744 5.28108 0.27956
0.11820 5.22808 0.28745
0.11896 4.96011 0.27967
0.11972 4.64768 0.27904
0.12048 4.73970 0.27965
0.12124 4.61810 0.27372
0.12200 4.73647 0.27145
0.12276 4.49407 0.27766
0.12352 4.26653 0.27178
0.12428 4.55491 0.26985
0.12504 4.09096 0.26301
0.12580 4.11304 0.26187
0.12656 4.03742 0.26100
0.12732 4.11944 0.26198
0.12808 4.08818 0.26283
0.12884 4.52545 0.25965
0.12960 4.16120 0.25179
0.13036 3.58496 0.25195
0.13112 4.06152 0.25521
0.13188 3.93628 0.24949
0.13264 3.59371 0.25428
0.13340 3.25924 0.24653
0.13416 3.39851 0.24780
0.13492 3.27336 0.24075
0.13568 3.43189 0.24742
0.13644 3.40941 0.24674
0.13720 3.45725 0.24402
0.13796 3.48313 0.23903
0.13873 3.09280 0.23914
0.13949 3.21182 0.23697
0.14025 3.00223 0.23485
0.14101 2.78480 0.23596
0.14177 3.02055 0.23706
0.14253 2.71783 0.23083
0.14329 2.85263 0.23275
0.14405 2.83497 0.23123
0.14481 2.75600 0.23402
0.14557 2.71817 0.22696
0.14633 2.48725 0.22751
0.14709 2.38966 0.22612
0.14785 2.38527 0.22828
0.14861 2.58791 0.22711
0.14937 2.42983 0.22593
0.15013 2.50267 0.22430
0.15089 2.15611 0.22434
0.15165 2.31327 0.22197
0.15241 2.24856 0.22851
0.15317 2.13788 0.22069
0.15393 1.86306 0.21943
0.15469 2.34780 0.21879
0.15545 2.23691 0.21887
0.15621 2.04598 0.22036
0.15697 2.15723 0.21968
0.15773 1.95593 0.21312
0.15849 1.85248 0.21763
0.15925 2.05100 0.21571
0.16001 2.00436 0.21324
0.16077 1.83264 0.21487
0.16153 1.78852 0.21297
0.16229 1.88452 0.21239
0.16305 1.97541 0.20955
0.16381 1.73949 0.21091
0.16457 1.72930 0.20828
0.16533 1.49638 0.20742
0.16609 1.67197 0.20804
0.16685 1.51233 0.20850
0.16761 1.62186 0.20673
0.16837 1.38930 0.20364
0.16913 1.66969 0.20432
0.16989 1.53242 0.20135
0.17065 1.66201 0.20536
0.17141 1.33941 0.20177
0.17217 1.30803 0.20317
0.17293 1.33428 0.20183
0.17369 1.49641 0.20097
0.17445 1.32979 0.20211
0.17521 1.40990 0.20533
0.17597 1.26604 0.20692
0.17673 1.29664 0.20664
0.17749 1.09061 0.20830
0.17825 1.30916 0.20836
0.17901 0.81212 0.21194
0.17977 1.23906 0.21420
0.18053 1.11393 0.21566
0.18129 1.13736 0.21733
0.18205 1.13655 0.21781
0.18281 1.25783 0.21392
0.18357 0.87943 0.21924
0.18433 1.25062 0.22084
0.18509 1.22136 0.21965
0.18585 0.79055 0.21950
0.18661 0.82606 0.21592
0.18737 1.02599 0.22230
0.18813 1.12151 0.21982
0.18889 0.97764 0.22134
0.18965 0.92844 0.22013
0.19041 1.01181 0.22216
0.19117 0.88209 0.22394
0.19193 0.88082 0.22457
0.19269 1.00372 0.22136
0.19345 0.97685 0.22733
0.19421 0.75509 0.22320
0.19497 0.81041 0.22449
0.19573 0.70615 0.22515
0.19649 1.02391 0.22652
0.19725 0.94515 0.22597
0.19801 0.78790 0.22898
0.19877 0.73338 0.22377
0.19953 0.71962 0.22428
0.20029 0.49670 0.22446
0.20105 0.71595 0.22557
0.20181 0.58739 0.22576
0.20257 0.74653 0.22403
0.20333 0.95695 0.22680
0.20409 0.81148 0.22314
0.20485 0.63041 0.22892
0.20561 0.84422 0.22700
0.20637 0.71026 0.22494
0.20713 0.58818 0.23145
0.20789 0.77686 0.22603
0.20865 0.78588 0.22685
0.20941 0.92161 0.22980
0.21017 0.62163 0.22184
0.21093 0.78064 0.22538
0.21169 0.90031 0.22809
0.21245 1.00878 0.22782
0.21321 0.77171 0.23116
0.21397 0.98336 0.22340
0.21473 0.89570 0.22372
0.21549 0.88383 0.21735
0.21625 1.13062 0.22446
0.21701 0.67515 0.22225
0.21777 0.80452 0.22701
0.21853 0.76104 0.22692
0.21929 0.69473 0.22380
0.22005 0.57156 0.22442
0.22081 0.97769 0.22477
0.22157 0.85326 0.22342
0.22233 0.56273 0.22437
0.22309 0.57412 0.22250
0.22385 0.92643 0.22432
0.22461 0.78631 0.22024
0.22537 0.69895 0.21847
0.22613 0.81947 0.22270
0.22689 0.47539 0.22145
0.22765 0.65612 0.21540
0.22841 0.66031 0.21469
0.22917 0.56268 0.21820
0.22993 0.54647 0.21580
0.23069 0.68912 0.21681
0.23145 0.56195 0.21566
0.23221 0.78560 0.20975
0.23297 0.72301 0.20880
0.23373 0.58284 0.21090
0.23449 0.73269 0.21022
0.23525 0.68400 0.20703
0.23601 0.61393 0.20902
0.23677 0.82591 0.20572
0.23753 0.73845 0.20577
0.23829 0.69818 0.20707
0.23905 0.63164 0.20795
0.23981 0.67796 0.20374
0.24057 0.65135 0.20311
0.24133 0.43030 0.20148
0.24209 0.52123 0.20254
0.24285 0.47540 0.20202
0.24361 0.54935 0.20113
0.24437 0.58532 0.20197
0.24513 0.70673 0.20202
0.24589 0.69462 0.19979
0.24665 0.84163 0.20022
0.24741 0.60951 0.19747
0.24817 0.76903 0.19994
0.24893 0.61555 0.19664
0.24969 0.58116 0.19428
0.25045 0.60991 0.19618
0.25121 0.82572 0.19546
0.25197 0.68412 0.19340
0.25273 0.56555 0.19182
0.25349 0.66828 0.19114
0.25425 0.66669 0.19131
0.25501 0.59581 0.19286
0.25577 0.58594 0.19354
0.25653 0.51860 0.18971
0.25729 0.65829 0.19365
0.25805 0.77612 0.19034
0.25881 0.43457 0.19117
0.25957 0.51681 0.18985
0.26033 0.60245 0.18721
0.26109 0.82276 0.18973
0.26185 0.86199 0.18801
0.26261 0.50291 0.18832
0.26337 0.72066 0.18845
0.26413 0.60707 0.18732
0.26489 0.46089 0.18673
0.26565 0.70337 0.18678
0.26641 0.60316 0.18180
0.26717 0.51420 0.18380
0.26793 0.29373 0.18609
0.26869 0.61615 0.18059
0.26945 0.49447 0.18348
0.27021 0.60262 0.18234
0.27097 0.46910 0.18051
0.27172 0.40923 0.18280
0.27248 0.53355 0.18011
0.27324 0.65072 0.18163
0.27400 0.41629 0.18065
0.27476 0.57483 0.17834
0.27552 0.58537 0.17933
0.27628 0.46484 0.17864
0.27704 0.59184 0.17959
0.27780 0.51952 0.18030
0.27856 0.60355 0.17578
0.27932 0.41735 0.17816
0.28008 0.44980 0.17751
0.28084 0.71190 0.17665
0.28160 0.49659 0.17524
0.28236 0.68323 0.17687
0.28312 0.56335 0.17795
0.28388 0.58897 0.17641
0.28464 0.57531 0.17260
0.28540 0.43194 0.17452
0.28616 0.42894 0.17370
0.28692 0.54002 0.17343
0.28768 0.46054 0.17661
0.28844 0.60180 0.17426
0.28920 0.48064 0.17366
0.28996 0.56980 0.17644
0.29072 0.55445 0.17306
0.29148 0.66134 0.17524
0.29224 0.52742 0.17550
0.29300 0.42757 0.17357
0.29376 0.63679 0.17655
0.29452 0.50986 0.17572
0.29528 0.36108 0.17619
0.29604 0.41276 0.17732
0.29680 0.64607 0.17745
0.29756 0.65591 0.17750
0.29832 0.45163 0.17610
0.29908 0.52839 0.17556
0.29984 0.57139 0.17650
0.30060 0.50713 0.17312
0.30136 0.60423 0.17461
0.30212 0.26766 0.17288
0.30288 0.61294 0.17395
0.30364 0.43299 0.17194
0.30440 0.39338 0.17584
0.30516 0.60778 0.17575
0.30592 0.44685 0.17744
0.30668 0.22096 0.18050
0.30744 0.53971 0.17839
0.30820 0.46666 0.17836
0.30896 0.42572 0.17850
0.30972 0.41027 0.17745
0.31048 0.48171 0.18088
0.31124 0.59316 0.17750
0.31200 0.56747 0.17779
0.31276 0.34837 0.17844
0.31352 0.52782 0.17968
0.31428 0.53723 0.17610
0.31504 0.52316 0.17882
0.31580 0.41982 0.17956
0.31656 0.93162 0.18091
0.31732 0.52526 0.17811
0.31808 0.25475 0.18277
0.31883 0.59441 0.18054
0.31959 0.41177 0.18314
0.32035 0.58734 0.18420
0.32111 0.45823 0.18395
0.32187 0.59113 0.18309
0.32263 0.49506 0.18741
0.32339 0.45187 0.18558
0.32415 0.25824 0.18600
0.32491 0.63739 0.18660
0.32567 0.42376 0.18971
0.32643 0.31157 0.19041
0.32719 0.62739 0.18784
0.32795 0.43607 0.18772
0.32871 0.37570 0.18839
0.32947 0.57594 0.18865
0.33023 0.64290 0.18985
0.33099 0.44360 0.18965
0.33175 0.27983 0.18589
0.33251 0.40330 0.18947
0.33327 0.47921 0.18744
0.33403 0.47896 0.18895
0.33479 0.64277 0.19148
0.33555 0.39294 0.18884
0.33631 0.37669 0.19042
0.33707 0.47670 0.19022
0.33783 0.34323 0.19260
0.33859 0.58113 0.19199
0.33935 0.41583 0.18968
0.34011 0.54656 0.19199
0.34087 0.69859 0.19110
0.34163 0.37402 0.19283
0.34239 0.51626 0.19031
0.34315 0.12499 0.19334
0.34391 0.23942 0.19173
0.34467 0.60633 0.18962
0.34543 0.43844 0.19332
0.34619 0.29066 0.19137
0.34695 0.49995 0.19122
0.34771 0.24300 0.19101
0.34847 0.78212 0.19274
0.34922 0.47446 0.19345
0.34998 0.56391 0.19415
0.35074 0.43301 0.18638
0.35150 0.37915 0.18678
0.35226 0.34392 0.18563
0.35302 0.52295 0.18157
0.35378 0.42590 0.18514
0.35454 0.25596 0.18475
0.35530 0.37845 0.19014
0.35606 0.47200 0.18657
0.35682 0.34031 0.18778
0.35758 0.38449 0.18873
0.35834 0.47380 0.18624
0.35910 0.22521 0.19144
0.35986 0.33223 0.18853
0.36062 0.55415 0.18787
0.36138 0.37275 0.18807
0.36214 0.45568 0.18719
0.36290 0.50125 0.18827
0.36366 0.46473 0.19082
0.36442 0.42011 0.19028
0.36518 0.19986 0.19042
0.36594 0.26511 0.19139
0.36670 0.23786 0.19171
0.36746 0.30122 0.19182
0.36822 0.42358 0.19188
0.36898 0.64191 0.19515
0.36974 0.44165 0.19807
0.37050 0.31540 0.19512
0.37126 0.51006 0.19406
0.37202 0.31980 0.19446
0.37277 0.54783 0.19667
0.37353 0.23431 0.19803
0.37429 0.38546 0.19913
0.37505 0.37676 0.20225
0.37581 0.53809 0.20220
0.37657 0.23922 0.20592
0.37733 0.34913 0.20752
0.37809 0.33367 0.20483
0.37885 0.52254 0.20770
0.37961 0.30796 0.21079
0.38037 0.18157 0.21244
0.38113 0.38041 0.21127
0.38189 0.46488 0.21537
0.38265 0.13593 0.21390
0.38341 0.36455 0.21740
0.38417 0.41898 0.21685
0.38493 0.47949 0.21850
0.38569 0.37858 0.22201
0.38645 0.51187 0.22403
0.38721 0.32895 0.22331
0.38797 0.23261 0.22304
0.38873 0.44326 0.22520
0.38949 0.43984 0.22763
0.39025 0.15977 0.22863
0.39101 0.56715 0.22855
0.39177 0.53343 0.23546
0.39252 0.34279 0.23451
0.39328 0.27561 0.23526
0.39404 0.46908 0.23878
0.39480 0.32717 0.23809
0.39556 0.18607 0.24227
0.39632 0.16458 0.24029
0.39708 0.50929 0.24430
0.39784 0.36224 0.24618
0.39860 0.15319 0.25136
0.39936 0.19171 0.24671
0.40012 0.40420 0.25019
0.40088 0.22468 0.25202
0.40164 0.49458 0.24749
0.40240 0.35479 0.24580
0.40316 0.35275 0.25440
0.40392 0.33351 0.25474
0.40468 0.28684 10.78994
0.40544 0.24460 0.26164
0.40620 0.16533 0.25619
0.40696 0.11064 0.26152
0.40772 0.22830 0.26822
0.40848 0.29578 0.26608
0.40924 0.40441 0.26463
0.40999 0.37955 0.26722
0.41075 0.20607 0.26475
0.41151 0.31015 0.26001
0.41227 0.33728 0.26579
0.41303 0.43699 0.26869
0.41379 0.35676 0.26854
0.41455 0.22132 0.27218
0.41531 0.39678 0.26930
0.41607 0.14636 0.26996
0.41683 0.16175 0.27368
0.41759 0.47474 0.28410
0.41835 0.19587 0.28524
0.41911 0.54539 0.27734
0.41987 0.61517 0.28061
0.42063 0.60040 0.28264
0.42139 0.32988 0.29005
0.42215 0.22507 0.28901
0.42291 0.48655 0.29388
0.42367 0.24000 0.29239
0.42443 0.82693 0.29332
0.42519 0.17261 0.29584
0.42594 -0.04125 0.30454
0.42670 -0.01258 0.30117
0.42746 0.28980 0.30960
0.42822 0.14662 0.29862
0.42898 0.31038 0.31076
0.42974 0.39535 0.32040
0.43050 0.50365 0.31073
0.43126 0.09673 0.32018
0.43202 0.28428 0.32639
0.43278 0.26872 0.33113
0.43354 0.22129 0.33562
0.43430 0.25177 0.33780
0.43506 0.15647 0.34491
