# Supplementary material for: Hallucination of closed repeat proteins containing central pockets
Source: Nat Struct Mol Biol. 2023 Sep 28;30(11):1755–60. doi: 10.1038/s41594-023-01112-6 (PMC10643118; doi:10.1038/s41594-023-01112-6)
Supplement: Supplementary file 4 — Small-angle X-ray scattering raw data. [file 41594_2023_1112_MOESM4_ESM.tar › SAXS_submit/D8/C3_results/Buffer1/C3_high_D8_snap_00017.sub.1.dat]

0.01026 46.47291 104.51825
0.01102 43.74425 110.05245
0.01178 28.64230 66.05528
0.01254 28.43746 38.67879
0.01330 26.71614 24.60553
0.01406 24.60031 13.92931
0.01482 25.19085 8.49388
0.01558 25.44840 6.60127
0.01634 27.05825 5.02437
0.01710 27.98850 3.54245
0.01786 25.70205 2.32182
0.01862 25.38702 1.87582
0.01938 25.55716 1.53969
0.02014 26.20556 1.42489
0.02090 23.42483 1.26569
0.02166 25.48353 1.13251
0.02242 25.91255 1.10630
0.02318 24.18142 1.02084
0.02395 24.38810 1.00954
0.02471 24.44352 0.91751
0.02547 23.45212 0.90433
0.02623 24.63340 0.90411
0.02699 22.69944 0.83151
0.02775 23.29845 0.84667
0.02851 23.73378 0.80887
0.02927 23.36258 0.79609
0.03003 23.37038 0.74637
0.03079 23.11993 0.74273
0.03155 22.33367 0.73273
0.03231 22.12797 0.71715
0.03307 22.75033 0.71004
0.03383 21.96763 0.70971
0.03459 22.43128 0.68015
0.03535 21.38950 0.64952
0.03611 22.46849 0.63739
0.03687 22.34297 0.64408
0.03763 21.33704 0.62017
0.03839 21.18452 0.62124
0.03915 21.42469 0.58554
0.03991 20.96625 0.60006
0.04067 20.35743 0.58537
0.04143 20.89130 0.57129
0.04219 20.08634 0.55586
0.04295 20.70983 0.56433
0.04371 19.97465 0.54880
0.04447 20.39246 0.52529
0.04523 19.69519 0.52024
0.04599 18.74279 0.51012
0.04675 19.51102 0.51325
0.04751 19.24194 0.50227
0.04827 19.55175 0.51019
0.04903 18.44699 0.49903
0.04979 18.73268 0.48574
0.05055 18.54211 0.47925
0.05131 18.26898 0.49510
0.05207 17.73607 0.47979
0.05283 17.28054 0.47526
0.05359 17.19930 0.47335
0.05435 17.28646 0.46212
0.05511 17.32048 0.45360
0.05587 17.61167 0.46629
0.05663 16.79759 0.44021
0.05739 17.20696 0.43799
0.05815 17.01434 0.44131
0.05891 16.26832 0.43242
0.05967 15.73170 0.42876
0.06043 16.20473 0.42974
0.06119 15.63397 0.42193
0.06195 15.48059 0.42219
0.06271 15.44403 0.41242
0.06347 15.81842 0.41452
0.06423 15.07237 0.41175
0.06499 15.08706 0.40526
0.06575 14.80222 0.41006
0.06651 14.07876 0.40068
0.06727 14.43000 0.40217
0.06803 13.85938 0.40467
0.06879 14.17512 0.40163
0.06955 13.92980 0.38633
0.07031 13.64178 0.38556
0.07107 13.40452 0.38577
0.07183 13.18601 0.37666
0.07259 12.94780 0.37646
0.07335 12.63612 0.37104
0.07412 13.06444 0.36522
0.07488 12.04832 0.36171
0.07564 12.34261 0.36845
0.07640 12.22170 0.35900
0.07716 11.96875 0.35448
0.07792 12.22893 0.36054
0.07868 11.69271 0.35404
0.07944 11.25886 0.34677
0.08020 11.54672 0.34850
0.08096 11.12038 0.34682
0.08172 10.75330 0.33653
0.08248 10.81322 0.34271
0.08324 10.95276 0.33290
0.08400 10.76690 0.33230
0.08476 10.51473 0.35172
0.08552 10.38107 0.36270
0.08628 10.54623 0.35693
0.08704 10.38925 0.35631
0.08780 10.01937 0.35447
0.08856 9.79662 0.36521
0.08932 9.82975 0.36879
0.09008 9.56639 0.36117
0.09084 8.99425 0.37169
0.09160 9.36484 0.36361
0.09236 8.97223 0.37570
0.09312 9.00083 0.38005
0.09388 8.32217 0.38245
0.09464 8.16454 0.37498
0.09540 8.53559 0.36971
0.09616 8.29880 0.35566
0.09692 8.07845 0.34771
0.09768 7.81271 0.36017
0.09844 7.93918 0.35432
0.09920 8.20049 0.36194
0.09996 7.66273 0.35976
0.10072 7.70801 0.34618
0.10148 7.16146 0.32997
0.10224 7.55479 0.33123
0.10300 7.07579 0.32027
0.10376 7.56529 0.31913
0.10452 6.98347 0.31232
0.10528 7.02446 0.31889
0.10604 6.43606 0.31309
0.10680 6.45923 0.31129
0.10756 6.69428 0.30229
0.10832 6.25306 0.30376
0.10908 6.02081 0.29927
0.10984 6.10850 0.30692
0.11060 6.37585 0.30529
0.11136 5.76188 0.29441
0.11212 5.37462 0.29609
0.11288 5.59512 0.30076
0.11364 5.62470 0.29080
0.11440 5.34339 0.28704
0.11516 5.41577 0.29134
0.11592 5.36631 0.28612
0.11668 5.36385 0.28621
0.11744 5.31529 0.28201
0.11820 4.90481 0.28405
0.11896 5.15796 0.28497
0.11972 4.63346 0.27358
0.12048 4.99300 0.27548
0.12124 4.35569 0.27318
0.12200 4.51586 0.26970
0.12276 4.66482 0.26744
0.12352 4.88284 0.27165
0.12428 4.42725 0.26852
0.12504 4.45908 0.26439
0.12580 4.00448 0.26188
0.12656 3.99511 0.26424
0.12732 4.16412 0.25922
0.12808 3.96909 0.26198
0.12884 3.72864 0.25834
0.12960 3.80544 0.25316
0.13036 3.63402 0.25422
0.13112 4.16947 0.25252
0.13188 3.68117 0.25070
0.13264 3.38786 0.25133
0.13340 3.50225 0.24464
0.13416 3.64203 0.25285
0.13492 3.33202 0.24232
0.13568 3.63751 0.24067
0.13644 3.27539 0.24527
0.13720 3.39925 0.24610
0.13796 3.13658 0.24190
0.13873 2.83800 0.24003
0.13949 3.38021 0.24138
0.14025 3.32493 0.23751
0.14101 3.10666 0.23697
0.14177 2.84612 0.23217
0.14253 2.68828 0.23696
0.14329 2.83863 0.23806
0.14405 2.68238 0.23347
0.14481 2.74799 0.23198
0.14557 2.35861 0.23229
0.14633 2.78100 0.23086
0.14709 2.59492 0.22728
0.14785 2.10419 0.22558
0.14861 2.62017 0.22820
0.14937 2.42463 0.22674
0.15013 2.44328 0.22393
0.15089 2.55306 0.22528
0.15165 2.52686 0.21943
0.15241 2.26554 0.22140
0.15317 2.08649 0.21862
0.15393 2.12349 0.21934
0.15469 2.09803 0.22066
0.15545 2.13928 0.22085
0.15621 2.46941 0.21553
0.15697 2.26567 0.22158
0.15773 1.80073 0.21567
0.15849 1.92474 0.21077
0.15925 2.31595 0.21011
0.16001 1.70057 0.21370
0.16077 1.99706 0.21455
0.16153 2.10961 0.20971
0.16229 1.72584 0.20923
0.16305 1.78301 0.20894
0.16381 1.68669 0.21036
0.16457 1.70174 0.20994
0.16533 1.71428 0.20900
0.16609 1.79155 0.21037
0.16685 1.83703 0.20727
0.16761 1.37883 0.20979
0.16837 1.46070 0.20458
0.16913 1.50330 0.20461
0.16989 1.61721 0.20341
0.17065 1.37410 0.20501
0.17141 1.44419 0.20375
0.17217 1.42184 0.20355
0.17293 1.48603 0.20579
0.17369 1.51891 0.20373
0.17445 1.34287 0.20338
0.17521 1.28695 0.20759
0.17597 1.60514 0.20536
0.17673 1.25704 0.20847
0.17749 1.57490 0.21146
0.17825 1.01447 0.21231
0.17901 1.09460 0.21274
0.17977 1.15033 0.21440
0.18053 1.25888 0.21604
0.18129 1.00554 0.21788
0.18205 1.05584 0.21586
0.18281 1.31186 0.21781
0.18357 1.34292 0.21352
0.18433 1.14282 0.22002
0.18509 0.95232 0.21865
0.18585 0.93749 0.22206
0.18661 1.08833 0.21987
0.18737 1.06307 0.21864
0.18813 0.98306 0.22128
0.18889 0.80844 0.21670
0.18965 0.85653 0.22267
0.19041 0.70805 0.21945
0.19117 1.25033 0.22349
0.19193 1.03661 0.21881
0.19269 0.88517 0.22506
0.19345 0.81932 0.22080
0.19421 0.91532 0.22534
0.19497 1.06957 0.22623
0.19573 0.91615 0.22547
0.19649 1.02567 0.22544
0.19725 0.87002 0.22337
0.19801 1.02286 0.22271
0.19877 0.75193 0.22187
0.19953 1.35151 0.22452
0.20029 1.06215 0.22803
0.20105 0.83007 0.22348
0.20181 0.88377 0.22758
0.20257 0.91127 0.22423
0.20333 0.62510 0.22520
0.20409 0.99684 0.22518
0.20485 0.89758 0.22380
0.20561 0.67892 0.22606
0.20637 0.51094 0.22996
0.20713 0.93500 0.22799
0.20789 0.91637 0.22841
0.20865 0.75307 0.22949
0.20941 0.90618 0.22575
0.21017 0.63796 0.22537
0.21093 0.86728 0.22162
0.21169 0.72717 0.22571
0.21245 0.64393 0.22901
0.21321 0.84565 0.22732
0.21397 0.67837 0.22526
0.21473 0.73861 0.22562
0.21549 0.68625 0.22282
0.21625 0.65356 0.22572
0.21701 0.86629 0.22586
0.21777 0.83688 0.22924
0.21853 0.54437 0.22729
0.21929 0.61034 0.22723
0.22005 0.64520 0.22761
0.22081 0.89272 0.22617
0.22157 0.45562 0.22329
0.22233 0.46515 0.22227
0.22309 0.61437 0.22615
0.22385 0.87549 0.22380
0.22461 0.49763 0.22070
0.22537 0.68521 0.22128
0.22613 0.63759 0.21996
0.22689 0.52318 0.21907
0.22765 0.70197 0.21483
0.22841 0.72921 0.21833
0.22917 0.71426 0.21446
0.22993 0.69776 0.21542
0.23069 0.88155 0.21505
0.23145 0.58660 0.21257
0.23221 0.64283 0.21638
0.23297 0.89702 0.21096
0.23373 0.85252 0.21403
0.23449 0.58506 0.21033
0.23525 0.61801 0.21173
0.23601 0.35316 0.20678
0.23677 0.54893 0.21024
0.23753 0.56641 0.20875
0.23829 0.79982 0.20735
0.23905 0.73761 0.20513
0.23981 0.54235 0.20652
0.24057 0.74114 0.20151
0.24133 0.71858 0.20225
0.24209 0.36295 0.20366
0.24285 0.81023 0.20174
0.24361 0.63891 0.20050
0.24437 0.71640 0.20019
0.24513 0.93366 0.19930
0.24589 0.70761 0.19887
0.24665 0.48038 0.19807
0.24741 0.66119 0.19815
0.24817 0.72519 0.19798
0.24893 0.66581 0.19512
0.24969 0.91208 0.19922
0.25045 0.72364 0.19847
0.25121 0.57847 0.19168
0.25197 0.55523 0.19335
0.25273 0.84670 0.19398
0.25349 0.77301 0.19054
0.25425 0.45182 0.19443
0.25501 0.67561 0.19326
0.25577 0.58228 0.19329
0.25653 0.50332 0.19469
0.25729 0.70862 0.18948
0.25805 0.67497 0.18954
0.25881 0.71482 0.19117
0.25957 0.45253 0.19006
0.26033 0.75276 0.18951
0.26109 0.81262 0.18501
0.26185 0.72265 0.18555
0.26261 0.67823 0.18698
0.26337 0.66802 0.18596
0.26413 0.52773 0.18744
0.26489 0.73984 0.18523
0.26565 0.68647 0.18509
0.26641 0.77203 0.18418
0.26717 0.47198 0.18446
0.26793 0.62528 0.18292
0.26869 0.56883 0.18389
0.26945 0.67949 0.18234
0.27021 0.32966 0.18140
0.27097 0.40601 0.18246
0.27172 0.45260 0.17993
0.27248 0.66688 0.18426
0.27324 0.66128 0.18154
0.27400 0.58244 0.18103
0.27476 0.54886 0.18008
0.27552 0.51801 0.18337
0.27628 0.42424 0.17936
0.27704 0.68125 0.17765
0.27780 0.52950 0.17667
0.27856 0.73389 0.17601
0.27932 0.51567 0.17598
0.28008 0.60483 0.17741
0.28084 0.55805 0.17630
0.28160 0.81671 0.17584
0.28236 0.80212 0.17610
0.28312 0.51468 0.17593
0.28388 0.49273 0.17644
0.28464 0.26453 0.17380
0.28540 0.63154 0.17687
0.28616 0.45495 0.17532
0.28692 0.40267 0.17352
0.28768 0.51602 0.17524
0.28844 0.68159 0.17521
0.28920 0.42068 0.17446
0.28996 0.40140 0.17761
0.29072 0.38117 0.17317
0.29148 0.39072 0.17457
0.29224 0.49749 0.17630
0.29300 0.57901 0.17722
0.29376 0.38494 0.17570
0.29452 0.64277 0.17607
0.29528 0.59759 0.17682
0.29604 0.51192 0.17825
0.29680 0.44840 0.17664
0.29756 0.50904 0.17538
0.29832 0.30727 0.17715
0.29908 0.47457 0.17458
0.29984 0.54442 0.17526
0.30060 0.49610 0.17647
0.30136 0.46748 0.17627
0.30212 0.43334 0.17323
0.30288 0.35667 0.17332
0.30364 0.47970 0.17283
0.30440 0.78294 0.17501
0.30516 0.65209 0.17871
0.30592 0.55992 0.17885
0.30668 0.52019 0.17963
0.30744 0.58843 0.17730
0.30820 0.29143 0.17458
0.30896 0.43137 0.18028
0.30972 0.59313 0.17779
0.31048 0.56588 0.17893
0.31124 0.30513 0.18148
0.31200 0.49378 0.17931
0.31276 0.56407 0.17747
0.31352 0.40200 0.17839
0.31428 0.48278 0.18068
0.31504 0.58418 0.17891
0.31580 0.38533 0.17982
0.31656 0.41463 0.18126
0.31732 0.29925 0.18091
0.31808 0.74569 0.18169
0.31883 0.44456 0.18337
0.31959 0.20697 0.18480
0.32035 0.44867 0.18583
0.32111 0.70428 0.18615
0.32187 0.48541 0.18562
0.32263 0.74298 0.18527
0.32339 0.49298 0.18622
0.32415 0.46210 0.18804
0.32491 0.32233 0.18661
0.32567 0.42286 0.18813
0.32643 0.36906 0.18507
0.32719 0.46170 0.18962
0.32795 0.55305 0.18826
0.32871 0.37995 0.18767
0.32947 0.38819 0.18676
0.33023 0.50041 0.18537
0.33099 0.40976 0.18531
0.33175 0.58124 0.19079
0.33251 0.54984 0.18896
0.33327 0.47397 0.18977
0.33403 0.43961 0.18878
0.33479 0.51713 0.18922
0.33555 0.33875 0.18922
0.33631 0.27944 0.19225
0.33707 0.51167 0.18827
0.33783 0.57633 0.19154
0.33859 0.70690 0.19323
0.33935 0.52576 0.19246
0.34011 0.37180 0.19062
0.34087 0.64771 0.19079
0.34163 0.28698 0.18981
0.34239 0.55311 0.19102
0.34315 0.54518 0.19351
0.34391 0.27969 0.19237
0.34467 0.23812 0.19062
0.34543 0.44337 0.19362
0.34619 0.51263 0.19408
0.34695 0.56288 0.19277
0.34771 0.53381 0.19371
0.34847 0.49193 0.19340
0.34922 0.47516 0.19469
0.34998 0.23410 0.19150
0.35074 0.48718 0.18948
0.35150 0.52701 0.18469
0.35226 0.59159 0.18423
0.35302 0.37057 0.18200
0.35378 0.64684 0.18361
0.35454 0.32802 0.18756
0.35530 0.45099 0.18512
0.35606 0.36813 0.18595
0.35682 0.63462 0.18741
0.35758 0.42021 0.18884
0.35834 0.46803 0.18793
0.35910 0.46915 0.18933
0.35986 0.45531 0.18793
0.36062 0.49903 0.18682
0.36138 0.68874 0.18785
0.36214 0.63053 0.19114
0.36290 0.26505 0.18804
0.36366 0.28351 0.19200
0.36442 0.40979 0.19151
0.36518 0.28671 0.19217
0.36594 0.63052 0.19024
0.36670 0.23805 0.19317
0.36746 0.27710 0.19296
0.36822 0.33564 0.19363
0.36898 0.49306 0.19535
0.36974 0.53488 0.19466
0.37050 0.44315 0.19555
0.37126 0.65972 0.19432
0.37202 0.47676 0.19606
0.37277 0.57802 0.19907
0.37353 0.05742 0.19703
0.37429 0.53269 0.20014
0.37505 0.47874 0.19927
0.37581 0.37311 0.20454
0.37657 0.42723 0.20583
0.37733 0.57943 0.20534
0.37809 0.51998 0.20325
0.37885 0.52084 0.20947
0.37961 0.58805 0.20982
0.38037 0.29747 0.20818
0.38113 0.28238 0.21099
0.38189 0.34643 0.21319
0.38265 0.50470 0.21215
0.38341 0.65445 0.21855
0.38417 0.31658 0.21826
0.38493 0.44607 0.21472
0.38569 0.61842 0.21716
0.38645 0.27375 0.22374
0.38721 0.48901 0.22187
0.38797 0.64356 0.22351
0.38873 0.38607 0.22618
0.38949 0.44151 0.22833
0.39025 0.39290 0.23265
0.39101 0.19448 0.22953
0.39177 0.21681 0.23284
0.39252 0.72246 0.23087
0.39328 0.46002 0.23818
0.39404 0.14543 0.24065
0.39480 0.17546 0.23875
0.39556 0.65062 0.24162
0.39632 0.31089 0.23688
0.39708 0.30167 0.24359
0.39784 0.31002 0.24433
0.39860 0.51688 0.24692
0.39936 0.39039 0.24910
0.40012 0.33156 0.24955
0.40088 0.35636 0.24469
0.40164 0.43769 0.25190
0.40240 0.09179 0.25435
0.40316 0.13702 0.25416
0.40392 0.35887 0.25219
0.40468 -0.02016 10.01253
0.40544 0.61600 0.26143
0.40620 0.32760 0.25722
0.40696 0.42584 0.25575
0.40772 0.49203 0.26603
0.40848 0.38367 0.26467
0.40924 0.36857 0.26339
0.40999 0.33517 0.26511
0.41075 0.26410 0.26000
0.41151 0.28646 0.26472
0.41227 0.36293 0.27170
0.41303 0.78153 0.27445
0.41379 0.13428 0.27192
0.41455 0.29720 0.27651
0.41531 0.38081 0.26863
0.41607 0.53536 0.26733
0.41683 0.44443 0.28004
0.41759 0.58636 0.27332
0.41835 0.29304 0.27853
0.41911 0.39928 0.28061
0.41987 0.12188 0.27722
0.42063 0.37376 0.27777
0.42139 0.37279 0.28596
0.42215 0.13841 0.29204
0.42291 0.17527 0.29565
0.42367 0.29754 0.29187
0.42443 0.27934 0.29881
0.42519 0.32651 0.29603
0.42594 0.34428 0.29387
0.42670 0.71430 0.30137
0.42746 0.76173 0.29795
0.42822 0.08394 0.30620
0.42898 0.42849 0.30917
0.42974 0.52583 0.31255
0.43050 0.15240 0.31648
0.43126 0.10679 0.31824
0.43202 0.52800 0.32323
0.43278 0.45309 0.32530
0.43354 0.08824 0.32948
0.43430 0.41106 0.32932
0.43506 -0.11064 0.34740
