# Supplementary material for: Hallucination of closed repeat proteins containing central pockets
Source: Nat Struct Mol Biol. 2023 Sep 28;30(11):1755–60. doi: 10.1038/s41594-023-01112-6 (PMC10643118; doi:10.1038/s41594-023-01112-6)
Supplement: Supplementary file 4 — Small-angle X-ray scattering raw data. [file 41594_2023_1112_MOESM4_ESM.tar › SAXS_submit/E6/C11_results/Buffer2/C11_high_E6_snap_00024.sub.2.dat]

0.01026 23.02585 106.93406
0.01102 12.82359 107.96976
0.01178 20.51633 65.43578
0.01254 21.91368 38.67842
0.01330 16.98760 23.77000
0.01406 22.64323 14.70187
0.01482 24.04818 8.13679
0.01558 20.95785 6.61117
0.01634 24.15692 4.99525
0.01710 21.72931 3.67568
0.01786 24.48144 2.31068
0.01862 24.69814 1.91435
0.01938 23.64474 1.56305
0.02014 24.32452 1.37628
0.02090 25.11519 1.19718
0.02166 23.81762 1.16044
0.02242 24.79756 1.08351
0.02318 25.58946 1.02798
0.02395 24.51341 1.04676
0.02471 25.07842 0.95721
0.02547 25.33010 0.94879
0.02623 25.33996 0.88500
0.02699 25.58194 0.86212
0.02775 23.41503 0.86196
0.02851 25.00605 0.83177
0.02927 24.69486 0.79513
0.03003 24.77068 0.76379
0.03079 24.99544 0.77287
0.03155 24.64161 0.74914
0.03231 24.08455 0.72280
0.03307 25.66089 0.70350
0.03383 24.58156 0.67242
0.03459 24.97736 0.67450
0.03535 25.20087 0.67838
0.03611 23.33718 0.67133
0.03687 24.03453 0.65528
0.03763 23.50939 0.63315
0.03839 24.45411 0.59831
0.03915 23.55886 0.61127
0.03991 23.45455 0.60211
0.04067 23.99389 0.58994
0.04143 22.97864 0.57231
0.04219 23.93869 0.58489
0.04295 24.01613 0.55646
0.04371 23.23435 0.56129
0.04447 23.54710 0.56315
0.04523 23.43010 0.54617
0.04599 23.05914 0.53206
0.04675 22.95546 0.51496
0.04751 23.28758 0.51296
0.04827 23.32785 0.51942
0.04903 22.13379 0.52377
0.04979 22.25661 0.51103
0.05055 22.62165 0.50744
0.05131 22.12559 0.49540
0.05207 22.46591 0.50301
0.05283 22.25608 0.48319
0.05359 21.45788 0.47883
0.05435 21.61881 0.48732
0.05511 21.59510 0.46976
0.05587 21.26591 0.47021
0.05663 21.10747 0.45288
0.05739 21.22569 0.45575
0.05815 20.90288 0.46176
0.05891 20.24330 0.44225
0.05967 20.98782 0.45049
0.06043 20.92453 0.44317
0.06119 20.91975 0.44887
0.06195 20.07137 0.44191
0.06271 20.36298 0.42624
0.06347 19.52100 0.42035
0.06423 20.00794 0.42804
0.06499 19.78121 0.41869
0.06575 19.60004 0.42260
0.06651 19.35716 0.40801
0.06727 19.15434 0.41004
0.06803 19.34844 0.41008
0.06879 19.30539 0.39758
0.06955 19.24581 0.40443
0.07031 18.94336 0.40050
0.07107 18.53855 0.40100
0.07183 18.20249 0.38689
0.07259 17.93949 0.38784
0.07335 18.28847 0.38343
0.07412 17.96736 0.38770
0.07488 17.60653 0.38636
0.07564 17.91369 0.37992
0.07640 18.08060 0.38191
0.07716 17.40125 0.38265
0.07792 17.01413 0.37569
0.07868 16.97676 0.37182
0.07944 16.84011 0.36656
0.08020 16.51484 0.36472
0.08096 16.79795 0.36468
0.08172 16.99247 0.35858
0.08248 16.04622 0.35707
0.08324 16.19258 0.35666
0.08400 16.23178 0.35989
0.08476 16.23852 0.36559
0.08552 15.92927 0.36650
0.08628 15.82325 0.37369
0.08704 15.21536 0.37551
0.08780 15.14740 0.38107
0.08856 14.91209 0.38686
0.08932 14.60654 0.38687
0.09008 14.70922 0.39086
0.09084 14.96018 0.38583
0.09160 14.60793 0.39536
0.09236 14.48563 0.38297
0.09312 14.23634 0.39855
0.09388 14.07762 0.40564
0.09464 13.69944 0.38847
0.09540 13.52910 0.38566
0.09616 13.57019 0.38010
0.09692 13.88102 0.37802
0.09768 13.52536 0.38327
0.09844 13.19278 0.38898
0.09920 13.24533 0.37685
0.09996 12.85561 0.36310
0.10072 12.68215 0.35934
0.10148 12.39736 0.34815
0.10224 12.63862 0.34833
0.10300 12.40894 0.34139
0.10376 12.32431 0.34193
0.10452 12.49358 0.33878
0.10528 11.58209 0.33412
0.10604 12.00741 0.33040
0.10680 11.42482 0.32280
0.10756 11.58900 0.32055
0.10832 11.45444 0.32316
0.10908 11.20979 0.32354
0.10984 11.20544 0.32355
0.11060 10.84649 0.31855
0.11136 10.89998 0.32028
0.11212 10.38596 0.32513
0.11288 10.17875 0.31320
0.11364 10.41824 0.30890
0.11440 10.51546 0.31391
0.11516 10.01843 0.31166
0.11592 10.06466 0.30178
0.11668 9.88231 0.30591
0.11744 9.68704 0.29597
0.11820 9.17286 0.29572
0.11896 9.50041 0.29409
0.11972 9.50571 0.29377
0.12048 9.24774 0.29229
0.12124 9.34828 0.29212
0.12200 9.06627 0.28082
0.12276 9.15034 0.29068
0.12352 8.95967 0.27936
0.12428 8.93866 0.28805
0.12504 8.48519 0.27933
0.12580 8.13354 0.27728
0.12656 8.49963 0.27638
0.12732 8.30340 0.27543
0.12808 8.28128 0.27434
0.12884 7.91027 0.27213
0.12960 8.34468 0.26928
0.13036 7.62764 0.26538
0.13112 8.09005 0.26602
0.13188 7.78861 0.26627
0.13264 7.57960 0.26286
0.13340 7.42907 0.25644
0.13416 7.31120 0.26303
0.13492 7.25869 0.25687
0.13568 6.50979 0.25142
0.13644 6.95388 0.25615
0.13720 6.43643 0.25256
0.13796 6.79102 0.25031
0.13873 6.85533 0.24578
0.13949 6.39139 0.25362
0.14025 6.36380 0.24856
0.14101 6.44785 0.25179
0.14177 6.11278 0.24807
0.14253 6.22209 0.24721
0.14329 6.00159 0.24496
0.14405 5.79408 0.24231
0.14481 6.05488 0.24349
0.14557 5.58999 0.23968
0.14633 5.45971 0.24102
0.14709 5.72025 0.24145
0.14785 5.77659 0.23911
0.14861 5.29233 0.23592
0.14937 5.39320 0.23589
0.15013 5.07915 0.23076
0.15089 5.22413 0.23197
0.15165 5.14475 0.22836
0.15241 5.06991 0.23208
0.15317 5.19690 0.22685
0.15393 4.83120 0.22865
0.15469 4.92866 0.22873
0.15545 4.80903 0.22658
0.15621 4.46940 0.22747
0.15697 4.59744 0.22667
0.15773 4.69318 0.22558
0.15849 4.27913 0.22657
0.15925 4.36629 0.22301
0.16001 4.23185 0.22188
0.16077 4.04661 0.21999
0.16153 3.78943 0.22303
0.16229 4.17799 0.21813
0.16305 3.86884 0.21380
0.16381 4.18879 0.21458
0.16457 4.05371 0.21569
0.16533 3.68552 0.21887
0.16609 3.54900 0.21429
0.16685 3.26096 0.21647
0.16761 3.70439 0.21157
0.16837 3.37439 0.21218
0.16913 3.72325 0.21020
0.16989 3.23686 0.20893
0.17065 3.24403 0.20756
0.17141 3.28688 0.21024
0.17217 3.18639 0.20713
0.17293 3.01121 0.21151
0.17369 3.34923 0.20750
0.17445 2.93209 0.20750
0.17521 3.26916 0.21263
0.17597 2.99471 0.20959
0.17673 2.93738 0.21117
0.17749 2.93551 0.21183
0.17825 2.71723 0.21595
0.17901 2.62763 0.21755
0.17977 2.64498 0.21990
0.18053 2.69507 0.21879
0.18129 2.63597 0.22327
0.18205 2.46694 0.21881
0.18281 2.49729 0.22253
0.18357 2.44466 0.22285
0.18433 2.26678 0.22116
0.18509 2.46523 0.22133
0.18585 2.09401 0.22508
0.18661 2.32546 0.22160
0.18737 2.06720 0.22451
0.18813 2.20181 0.22345
0.18889 2.04860 0.22565
0.18965 1.90212 0.22627
0.19041 2.08461 0.22765
0.19117 2.14362 0.22580
0.19193 1.82963 0.22769
0.19269 2.25639 0.22414
0.19345 1.92045 0.22645
0.19421 1.85170 0.22780
0.19497 1.90203 0.22585
0.19573 1.89261 0.22779
0.19649 1.60650 0.22590
0.19725 1.39184 0.22934
0.19801 1.96186 0.23175
0.19877 1.49500 0.22753
0.19953 1.72566 0.23023
0.20029 1.50274 0.23109
0.20105 1.74861 0.22547
0.20181 1.76073 0.23077
0.20257 1.39595 0.22751
0.20333 1.73041 0.22991
0.20409 1.41120 0.22922
0.20485 1.57808 0.22940
0.20561 1.75484 0.22604
0.20637 1.55306 0.22670
0.20713 1.86763 0.22903
0.20789 1.16635 0.22784
0.20865 1.24341 0.23116
0.20941 1.29151 0.23179
0.21017 0.98442 0.23162
0.21093 0.91734 0.22693
0.21169 0.91608 0.22882
0.21245 1.56108 0.22633
0.21321 1.22899 0.22689
0.21397 1.08503 0.22641
0.21473 1.20836 0.22903
0.21549 1.07424 0.22814
0.21625 1.23989 0.22467
0.21701 1.09082 0.22444
0.21777 1.00775 0.22997
0.21853 1.16048 0.22312
0.21929 0.90759 0.22590
0.22005 1.15216 0.23054
0.22081 1.06469 0.22519
0.22157 1.16283 0.22567
0.22233 0.77749 0.22481
0.22309 1.22441 0.22655
0.22385 0.95865 0.22292
0.22461 0.76515 0.21886
0.22537 1.12103 0.22281
0.22613 1.04122 0.21754
0.22689 1.21942 0.21766
0.22765 0.90510 0.21625
0.22841 0.93512 0.21442
0.22917 1.18518 0.21791
0.22993 0.63466 0.21547
0.23069 0.86700 0.21607
0.23145 0.93289 0.21384
0.23221 0.78495 0.21273
0.23297 0.67138 0.20938
0.23373 0.57459 0.21015
0.23449 0.99909 0.20977
0.23525 0.78020 0.20807
0.23601 0.62956 0.21069
0.23677 0.76428 0.20668
0.23753 0.72666 0.20632
0.23829 0.88854 0.20808
0.23905 0.72398 0.20540
0.23981 1.00704 0.20431
0.24057 0.62822 0.20362
0.24133 0.72731 0.20448
0.24209 0.78934 0.20181
0.24285 0.69381 0.20127
0.24361 0.83685 0.20459
0.24437 0.47314 0.20422
0.24513 0.58213 0.19772
0.24589 0.78319 0.20285
0.24665 0.67458 0.20053
0.24741 0.69040 0.19703
0.24817 0.79920 0.19583
0.24893 0.56144 0.19637
0.24969 0.63541 0.19772
0.25045 0.78532 0.19677
0.25121 0.55076 0.19500
0.25197 0.50507 0.19634
0.25273 0.60775 0.19211
0.25349 0.72989 0.19065
0.25425 0.47160 0.19248
0.25501 0.60384 0.19492
0.25577 0.66020 0.19320
0.25653 0.57506 0.19287
0.25729 0.57387 0.19125
0.25805 0.53227 0.19145
0.25881 0.67190 0.18990
0.25957 0.63608 0.18798
0.26033 0.63376 0.18967
0.26109 0.57346 0.18939
0.26185 0.33648 0.18607
0.26261 0.85706 0.18778
0.26337 0.70182 0.18515
0.26413 0.82944 0.18610
0.26489 0.68048 0.18544
0.26565 0.58747 0.18660
0.26641 0.71632 0.18109
0.26717 0.37857 0.18601
0.26793 0.65472 0.18057
0.26869 0.51170 0.18429
0.26945 0.52049 0.18134
0.27021 0.55558 0.18203
0.27097 0.40868 0.18443
0.27172 0.93593 0.18189
0.27248 0.48855 0.18145
0.27324 0.73774 0.18163
0.27400 0.77435 0.17773
0.27476 0.79602 0.17811
0.27552 0.51177 0.17874
0.27628 0.59988 0.17750
0.27704 0.78990 0.17770
0.27780 0.54581 0.17793
0.27856 0.67551 0.17535
0.27932 0.66928 0.17595
0.28008 0.83118 0.17678
0.28084 0.60962 0.17441
0.28160 0.56215 0.17630
0.28236 0.77093 0.17450
0.28312 0.54633 0.17266
0.28388 0.78086 0.17433
0.28464 0.89002 0.17404
0.28540 0.72341 0.17458
0.28616 1.02094 0.17338
0.28692 0.82580 0.17533
0.28768 0.70055 0.17456
0.28844 0.55199 0.17427
0.28920 0.77011 0.17315
0.28996 0.70813 0.17154
0.29072 0.78383 0.17301
0.29148 0.73394 0.17694
0.29224 0.53500 0.17939
0.29300 0.73442 0.17544
0.29376 0.74573 0.17625
0.29452 0.63414 0.17767
0.29528 0.56284 0.17492
0.29604 0.71856 0.17785
0.29680 0.89945 0.17782
0.29756 0.64930 0.17699
0.29832 0.60799 0.17565
0.29908 0.70773 0.17659
0.29984 0.73120 0.17487
0.30060 0.62671 0.17567
0.30136 0.55848 0.17542
0.30212 0.80374 0.17490
0.30288 0.68967 0.17458
0.30364 0.85788 0.17556
0.30440 0.77148 0.17690
0.30516 0.75500 0.17627
0.30592 0.58382 0.17633
0.30668 0.85254 0.17676
0.30744 0.85114 0.17747
0.30820 0.66731 0.17716
0.30896 0.88516 0.17690
0.30972 0.61857 0.17773
0.31048 0.73055 0.17979
0.31124 0.62035 0.17725
0.31200 0.33754 0.17922
0.31276 0.80735 0.17788
0.31352 0.65206 0.17702
0.31428 0.49798 0.18197
0.31504 0.53971 0.17876
0.31580 0.81500 0.17682
0.31656 0.47725 0.18005
0.31732 0.79195 0.18074
0.31808 0.77997 0.18117
0.31883 0.68904 0.18473
0.31959 0.52795 0.18040
0.32035 0.87133 0.18533
0.32111 0.82682 0.18449
0.32187 0.82226 0.18621
0.32263 0.71116 0.18363
0.32339 0.69424 0.18543
0.32415 0.79792 0.18527
0.32491 0.82796 0.18687
0.32567 0.62461 0.18856
0.32643 0.56539 0.18944
0.32719 0.68543 0.18893
0.32795 0.85194 0.18644
0.32871 0.63397 0.18692
0.32947 0.67658 0.18687
0.33023 0.67391 0.18850
0.33099 0.78695 0.18988
0.33175 0.71293 0.18779
0.33251 0.62742 0.18822
0.33327 0.60368 0.18701
0.33403 0.76179 0.19005
0.33479 0.91292 0.18744
0.33555 0.77200 0.19139
0.33631 0.66559 0.19067
0.33707 0.84403 0.19125
0.33783 0.83194 0.19082
0.33859 0.69084 0.19133
0.33935 0.51648 0.19260
0.34011 0.62764 0.19239
0.34087 0.48121 0.19193
0.34163 0.98180 0.19346
0.34239 0.99146 0.19103
0.34315 0.68031 0.19489
0.34391 0.79425 0.19305
0.34467 0.78377 0.19228
0.34543 0.82903 0.19509
0.34619 0.90701 0.19360
0.34695 0.78606 0.19265
0.34771 0.85937 0.19271
0.34847 0.58010 0.19506
0.34922 0.92479 0.19503
0.34998 0.98332 0.19477
0.35074 0.87126 0.18910
0.35150 1.06442 0.18535
0.35226 0.69733 0.18450
0.35302 0.88555 0.18391
0.35378 0.68729 0.18687
0.35454 0.89704 0.18827
0.35530 0.72089 0.18498
0.35606 0.84352 0.18787
0.35682 0.60568 0.18933
0.35758 1.01610 0.18646
0.35834 0.62921 0.18698
0.35910 0.46977 0.18919
0.35986 0.73462 0.18755
0.36062 0.62748 0.19033
0.36138 0.84698 0.18744
0.36214 0.56947 0.18799
0.36290 0.75291 0.18601
0.36366 0.90086 0.19309
0.36442 0.77682 0.19145
0.36518 0.72820 0.19199
0.36594 0.95630 0.19108
0.36670 0.60791 0.19294
0.36746 0.80307 0.19248
0.36822 0.71661 0.19068
0.36898 0.78379 0.19265
0.36974 0.68857 0.19511
0.37050 0.69949 0.19764
0.37126 0.64229 0.19763
0.37202 0.83129 0.19598
0.37277 0.91207 0.19953
0.37353 0.91963 0.19927
0.37429 0.88555 0.20004
0.37505 0.55288 0.20178
0.37581 0.84617 0.20400
0.37657 0.60920 0.20313
0.37733 0.69275 0.20943
0.37809 0.73291 0.20454
0.37885 0.63183 0.20814
0.37961 0.90227 0.21513
0.38037 0.58248 0.20929
0.38113 0.72211 0.21367
0.38189 0.58994 0.21445
0.38265 0.80853 0.21689
0.38341 0.71615 0.21783
0.38417 0.76368 0.21923
0.38493 0.84468 0.21636
0.38569 0.76825 0.22051
0.38645 0.88498 0.22421
0.38721 0.83157 0.23167
0.38797 0.85444 0.22546
0.38873 0.37230 0.22486
0.38949 0.63485 0.22738
0.39025 0.85887 0.22858
0.39101 0.82002 0.23192
0.39177 0.93531 0.23484
0.39252 0.66767 0.23362
0.39328 0.66693 0.23584
0.39404 0.35710 0.23283
0.39480 0.57232 0.23649
0.39556 0.65517 0.24322
0.39632 0.82133 0.24457
0.39708 0.65057 0.24297
0.39784 0.76455 0.23959
0.39860 0.74828 0.25165
0.39936 0.86254 0.24785
0.40012 0.86913 0.25597
0.40088 0.89095 0.24813
0.40164 0.79293 0.25262
0.40240 0.46967 0.25456
0.40316 0.70601 0.25318
0.40392 0.79046 0.25654
0.40468 0.53033 38.78720
0.40544 0.66379 0.25831
0.40620 0.63225 0.25699
0.40696 0.64426 0.25628
0.40772 0.65853 0.26324
0.40848 0.77743 0.26732
0.40924 0.73776 0.26327
0.40999 0.82429 0.26590
0.41075 0.91897 0.26321
0.41151 0.71605 0.26406
0.41227 0.97761 0.26310
0.41303 0.64277 0.27529
0.41379 0.49042 0.27012
0.41455 0.79699 0.26695
0.41531 0.89374 0.27910
0.41607 0.76743 0.28182
0.41683 0.65217 0.27770
0.41759 0.66949 0.27398
0.41835 0.79367 0.28768
0.41911 0.44152 0.27871
0.41987 0.58924 0.28944
0.42063 0.65953 0.28623
0.42139 0.74231 0.28309
0.42215 0.81635 0.28623
0.42291 0.87485 0.28969
0.42367 0.84142 0.29006
0.42443 1.17516 0.28419
0.42519 0.84820 0.29222
0.42594 0.64368 0.29889
0.42670 0.59491 0.30268
0.42746 0.33592 0.30569
0.42822 0.24234 0.31707
0.42898 0.57538 0.31506
0.42974 0.70145 0.31746
0.43050 0.77837 0.31978
0.43126 0.52122 0.31504
0.43202 0.98882 0.32266
0.43278 0.81196 0.32202
0.43354 0.66547 0.33311
0.43430 0.36801 0.32963
0.43506 0.51129 0.34385
