# Supplementary material for: Hallucination of closed repeat proteins containing central pockets
Source: Nat Struct Mol Biol. 2023 Sep 28;30(11):1755–60. doi: 10.1038/s41594-023-01112-6 (PMC10643118; doi:10.1038/s41594-023-01112-6)
Supplement: Supplementary file 4 — Small-angle X-ray scattering raw data. [file 41594_2023_1112_MOESM4_ESM.tar › SAXS_submit/E6/C11_results/Buffer2/C11_high_E6_snap_00025.sub.2.dat]

0.01026 17.70387 105.15900
0.01102 30.15840 109.47029
0.01178 24.66156 65.27261
0.01254 12.98261 38.70546
0.01330 27.64931 23.73294
0.01406 26.23576 14.25838
0.01482 22.29300 8.39241
0.01558 22.49647 6.54247
0.01634 24.41689 4.76348
0.01710 23.75551 3.56498
0.01786 24.00553 2.25395
0.01862 25.82419 1.90549
0.01938 21.97911 1.54169
0.02014 26.01392 1.39700
0.02090 24.64300 1.21947
0.02166 24.54933 1.16006
0.02242 25.18526 1.08018
0.02318 24.91834 1.03029
0.02395 26.05120 1.03846
0.02471 25.24866 0.98055
0.02547 22.72363 0.93147
0.02623 25.29800 0.91517
0.02699 24.39693 0.87781
0.02775 24.18064 0.81816
0.02851 24.57519 0.83737
0.02927 25.36936 0.80482
0.03003 24.71766 0.78992
0.03079 26.05411 0.76095
0.03155 24.60609 0.75435
0.03231 25.18008 0.72097
0.03307 24.91356 0.72900
0.03383 25.42763 0.70294
0.03459 23.85968 0.66866
0.03535 24.13234 0.68141
0.03611 24.10300 0.67725
0.03687 24.51304 0.63829
0.03763 24.27989 0.61814
0.03839 24.44266 0.61795
0.03915 23.41553 0.59854
0.03991 23.34282 0.61267
0.04067 23.65975 0.60059
0.04143 23.97711 0.58411
0.04219 23.36858 0.59492
0.04295 23.51089 0.55491
0.04371 23.83579 0.56209
0.04447 23.12814 0.55262
0.04523 23.44904 0.55370
0.04599 23.77270 0.53919
0.04675 23.07096 0.54074
0.04751 23.04998 0.51713
0.04827 22.87134 0.51225
0.04903 23.38984 0.50524
0.04979 22.81128 0.50951
0.05055 22.67331 0.49420
0.05131 22.30355 0.49468
0.05207 22.09852 0.49249
0.05283 21.77705 0.48777
0.05359 21.85294 0.49752
0.05435 21.89831 0.47984
0.05511 21.95247 0.48138
0.05587 21.50921 0.47322
0.05663 21.64070 0.47402
0.05739 20.93522 0.45820
0.05815 21.51431 0.46327
0.05891 21.46437 0.44636
0.05967 20.41218 0.44367
0.06043 21.07764 0.44056
0.06119 20.90936 0.45658
0.06195 20.85996 0.44597
0.06271 20.04401 0.44043
0.06347 20.13584 0.42900
0.06423 20.24621 0.42671
0.06499 19.62361 0.42150
0.06575 19.63606 0.42282
0.06651 19.64143 0.42230
0.06727 19.56637 0.41508
0.06803 19.20267 0.41845
0.06879 19.18539 0.41050
0.06955 18.48939 0.40868
0.07031 19.10643 0.40151
0.07107 19.01265 0.39660
0.07183 18.43956 0.39798
0.07259 17.67418 0.39478
0.07335 18.02247 0.39205
0.07412 18.37511 0.38942
0.07488 17.66479 0.38461
0.07564 17.08382 0.38962
0.07640 17.33202 0.38230
0.07716 17.88134 0.37990
0.07792 16.90689 0.37214
0.07868 17.08150 0.37455
0.07944 17.06457 0.37466
0.08020 16.45548 0.36887
0.08096 16.94298 0.36648
0.08172 16.42942 0.36449
0.08248 16.25366 0.35703
0.08324 16.31612 0.35732
0.08400 16.02039 0.35932
0.08476 16.21849 0.36597
0.08552 15.63408 0.37804
0.08628 15.49465 0.36437
0.08704 15.13888 0.37709
0.08780 15.03164 0.38168
0.08856 15.25336 0.38951
0.08932 14.98161 0.38562
0.09008 15.17574 0.38941
0.09084 14.85232 0.39778
0.09160 15.19474 0.38720
0.09236 14.12345 0.38578
0.09312 13.84455 0.38535
0.09388 14.16929 0.40097
0.09464 13.62420 0.39701
0.09540 13.46706 0.38227
0.09616 13.96905 0.38557
0.09692 13.58403 0.37757
0.09768 13.88522 0.37824
0.09844 12.81473 0.38294
0.09920 12.72067 0.38446
0.09996 13.06949 0.37282
0.10072 12.54908 0.35497
0.10148 12.74057 0.35335
0.10224 12.14926 0.35548
0.10300 11.94705 0.34373
0.10376 12.32401 0.33777
0.10452 11.60453 0.34257
0.10528 11.89218 0.33078
0.10604 11.91310 0.33589
0.10680 12.26612 0.32449
0.10756 11.77066 0.32490
0.10832 11.14575 0.32358
0.10908 11.06471 0.32163
0.10984 11.46737 0.32251
0.11060 10.96188 0.31889
0.11136 10.78237 0.32289
0.11212 10.53989 0.32014
0.11288 10.65808 0.31542
0.11364 10.89063 0.31312
0.11440 10.19316 0.30661
0.11516 10.11565 0.30435
0.11592 10.30804 0.30771
0.11668 10.32993 0.30180
0.11744 10.18216 0.29851
0.11820 9.60585 0.29844
0.11896 9.53183 0.29203
0.11972 8.97238 0.29446
0.12048 9.53760 0.29337
0.12124 9.22468 0.29083
0.12200 9.31917 0.28142
0.12276 9.05808 0.28779
0.12352 8.88684 0.28532
0.12428 8.96733 0.28178
0.12504 8.56073 0.28282
0.12580 8.79448 0.27584
0.12656 8.22189 0.27856
0.12732 8.61785 0.27440
0.12808 8.44919 0.27279
0.12884 8.12010 0.27418
0.12960 7.99015 0.27125
0.13036 7.96032 0.27045
0.13112 7.88263 0.26517
0.13188 7.49711 0.26918
0.13264 7.32035 0.26563
0.13340 7.18298 0.25430
0.13416 7.45633 0.25975
0.13492 7.15797 0.25749
0.13568 7.09564 0.25425
0.13644 6.96736 0.26067
0.13720 6.74142 0.25594
0.13796 6.83614 0.25268
0.13873 6.67203 0.25181
0.13949 6.55221 0.25095
0.14025 6.47926 0.24864
0.14101 6.20520 0.24803
0.14177 5.81065 0.24720
0.14253 6.00425 0.24654
0.14329 5.94626 0.24419
0.14405 5.67558 0.24132
0.14481 5.75231 0.24250
0.14557 5.82560 0.24146
0.14633 5.43974 0.23938
0.14709 5.54571 0.23545
0.14785 5.65627 0.23923
0.14861 5.24401 0.23596
0.14937 5.38108 0.23614
0.15013 5.38565 0.23557
0.15089 5.17621 0.23731
0.15165 5.27240 0.23087
0.15241 4.75934 0.22929
0.15317 4.88363 0.23101
0.15393 4.94660 0.22943
0.15469 4.75607 0.22969
0.15545 4.67245 0.22937
0.15621 4.58491 0.22475
0.15697 4.48359 0.22382
0.15773 4.39462 0.22384
0.15849 4.60180 0.22439
0.15925 4.55708 0.22335
0.16001 4.07716 0.22155
0.16077 3.97718 0.22129
0.16153 4.13872 0.22415
0.16229 4.25233 0.21723
0.16305 4.18419 0.21401
0.16381 3.74730 0.21836
0.16457 4.09463 0.21347
0.16533 3.79195 0.21470
0.16609 3.77827 0.21622
0.16685 3.61180 0.21533
0.16761 3.57238 0.21353
0.16837 3.41201 0.21452
0.16913 3.77833 0.21089
0.16989 3.47381 0.20819
0.17065 3.11433 0.20547
0.17141 3.18621 0.21011
0.17217 3.05053 0.20793
0.17293 3.01150 0.20722
0.17369 3.27309 0.20914
0.17445 3.26497 0.20891
0.17521 3.22448 0.20819
0.17597 2.98975 0.21249
0.17673 2.53674 0.21154
0.17749 2.75507 0.21481
0.17825 2.68473 0.21842
0.17901 2.74306 0.21865
0.17977 2.82131 0.21853
0.18053 2.65033 0.21882
0.18129 2.17097 0.21982
0.18205 2.47189 0.21987
0.18281 2.50464 0.22071
0.18357 2.67290 0.22005
0.18433 2.22346 0.22772
0.18509 2.63548 0.22543
0.18585 2.15345 0.22097
0.18661 2.17703 0.22592
0.18737 2.00930 0.22523
0.18813 2.16280 0.22565
0.18889 2.14168 0.22735
0.18965 2.05072 0.22514
0.19041 2.05300 0.21935
0.19117 1.95727 0.22551
0.19193 1.85154 0.22863
0.19269 2.24186 0.22784
0.19345 1.90759 0.22328
0.19421 2.07874 0.22515
0.19497 1.78773 0.22978
0.19573 1.55772 0.22929
0.19649 1.62747 0.22463
0.19725 1.85843 0.22646
0.19801 1.27400 0.22840
0.19877 1.65156 0.22915
0.19953 1.86338 0.22698
0.20029 1.75173 0.22961
0.20105 1.39343 0.22972
0.20181 1.48835 0.22961
0.20257 1.80168 0.22546
0.20333 1.48401 0.22703
0.20409 1.62531 0.23058
0.20485 1.58991 0.22470
0.20561 1.47527 0.22626
0.20637 1.14589 0.23238
0.20713 1.65793 0.22803
0.20789 1.39121 0.23049
0.20865 1.17583 0.22829
0.20941 1.51631 0.23076
0.21017 1.20846 0.22815
0.21093 1.10195 0.22986
0.21169 1.09432 0.23344
0.21245 1.33597 0.22895
0.21321 0.92937 0.22739
0.21397 1.02037 0.22860
0.21473 1.02405 0.22806
0.21549 1.28222 0.22728
0.21625 1.07517 0.23017
0.21701 1.23826 0.22199
0.21777 1.07630 0.23124
0.21853 1.01533 0.22694
0.21929 1.12214 0.22255
0.22005 1.10365 0.22370
0.22081 0.86967 0.21921
0.22157 0.72202 0.22598
0.22233 0.87287 0.22496
0.22309 0.87286 0.22278
0.22385 1.10754 0.22204
0.22461 1.04716 0.22259
0.22537 0.92699 0.22113
0.22613 0.94576 0.22167
0.22689 0.87387 0.22024
0.22765 0.98909 0.21708
0.22841 1.19306 0.21795
0.22917 1.09201 0.21854
0.22993 0.97431 0.21634
0.23069 0.90148 0.21394
0.23145 0.94365 0.21236
0.23221 0.68832 0.21070
0.23297 0.72418 0.20758
0.23373 0.82752 0.21196
0.23449 0.78734 0.21168
0.23525 0.89587 0.21085
0.23601 0.91807 0.21116
0.23677 0.88877 0.20730
0.23753 0.90752 0.20797
0.23829 0.84737 0.20439
0.23905 0.88816 0.20520
0.23981 0.51742 0.20196
0.24057 0.89253 0.20434
0.24133 0.67958 0.20595
0.24209 0.99695 0.20400
0.24285 0.89545 0.20164
0.24361 0.83199 0.20285
0.24437 0.60726 0.19892
0.24513 0.60070 0.20145
0.24589 0.69243 0.19658
0.24665 0.67368 0.19799
0.24741 0.76247 0.19876
0.24817 0.76187 0.19772
0.24893 0.57127 0.19449
0.24969 0.69043 0.19531
0.25045 0.71480 0.19597
0.25121 0.63446 0.19695
0.25197 0.91352 0.19211
0.25273 0.84943 0.19354
0.25349 0.20197 0.19195
0.25425 0.56313 0.19253
0.25501 0.63307 0.19139
0.25577 0.86924 0.19074
0.25653 0.74580 0.19226
0.25729 0.73604 0.18865
0.25805 0.80142 0.19194
0.25881 0.72871 0.18970
0.25957 0.58415 0.19016
0.26033 0.63800 0.18770
0.26109 0.66416 0.18721
0.26185 0.70644 0.18661
0.26261 0.69964 0.18752
0.26337 0.57397 0.18561
0.26413 0.90482 0.18821
0.26489 0.65955 0.18234
0.26565 0.52977 0.18398
0.26641 0.71648 0.18446
0.26717 0.59067 0.18626
0.26793 0.79649 0.18481
0.26869 0.59982 0.18381
0.26945 0.41248 0.18123
0.27021 0.47825 0.18082
0.27097 0.26431 0.18058
0.27172 0.43518 0.18428
0.27248 0.53548 0.17993
0.27324 0.66847 0.18074
0.27400 0.50142 0.18042
0.27476 0.57209 0.17879
0.27552 0.61127 0.17916
0.27628 0.58943 0.17813
0.27704 0.68636 0.18196
0.27780 0.63853 0.17759
0.27856 0.68926 0.17702
0.27932 0.59401 0.17467
0.28008 0.55635 0.17764
0.28084 0.70375 0.17825
0.28160 0.76885 0.17538
0.28236 0.59170 0.17429
0.28312 0.79933 0.17498
0.28388 0.84003 0.17478
0.28464 0.82718 0.17343
0.28540 0.85302 0.17343
0.28616 0.71291 0.17638
0.28692 0.68421 0.17478
0.28768 0.46489 0.17380
0.28844 0.68762 0.17447
0.28920 0.98196 0.17367
0.28996 0.46949 0.17575
0.29072 0.71714 0.17381
0.29148 0.78417 0.17200
0.29224 0.67329 0.17575
0.29300 0.72364 0.17753
0.29376 0.58160 0.17805
0.29452 0.72392 0.17701
0.29528 0.78490 0.17839
0.29604 0.60016 0.17747
0.29680 0.66769 0.17616
0.29756 0.80230 0.17501
0.29832 0.61126 0.17587
0.29908 0.56845 0.17518
0.29984 0.58799 0.17532
0.30060 0.64167 0.17558
0.30136 0.68540 0.17678
0.30212 0.80838 0.17498
0.30288 0.98606 0.17572
0.30364 0.82038 0.17413
0.30440 0.65567 0.17696
0.30516 0.75384 0.17747
0.30592 0.69705 0.17822
0.30668 0.84594 0.17919
0.30744 0.88279 0.17750
0.30820 0.83776 0.17819
0.30896 0.52428 0.17937
0.30972 0.73231 0.17824
0.31048 0.55095 0.17916
0.31124 0.49035 0.17739
0.31200 0.69782 0.17985
0.31276 0.81674 0.17699
0.31352 0.84015 0.17810
0.31428 0.70486 0.18166
0.31504 0.83272 0.17819
0.31580 0.60913 0.18088
0.31656 0.84626 0.18146
0.31732 0.84676 0.18011
0.31808 0.65730 0.18431
0.31883 0.65506 0.18429
0.31959 0.58435 0.18506
0.32035 0.53278 0.18463
0.32111 0.62838 0.18577
0.32187 0.74482 0.18512
0.32263 0.86651 0.18675
0.32339 0.62961 0.18658
0.32415 0.58214 0.18753
0.32491 0.68803 0.19019
0.32567 1.04304 0.18945
0.32643 0.73968 0.18767
0.32719 0.62928 0.19111
0.32795 1.00775 0.18633
0.32871 0.78563 0.18781
0.32947 0.94649 0.18799
0.33023 0.86267 0.18988
0.33099 1.06945 0.19008
0.33175 0.86206 0.18715
0.33251 0.99067 0.18893
0.33327 0.85401 0.18884
0.33403 0.73928 0.18850
0.33479 0.78974 0.18827
0.33555 0.79014 0.19042
0.33631 0.79380 0.19060
0.33707 0.82776 0.19042
0.33783 0.64420 0.18887
0.33859 0.85511 0.19119
0.33935 0.72914 0.19068
0.34011 0.87303 0.19237
0.34087 0.62866 0.19251
0.34163 0.82633 0.19185
0.34239 0.69172 0.19063
0.34315 0.75132 0.19174
0.34391 0.66790 0.19228
0.34467 0.76500 0.19260
0.34543 0.61073 0.19119
0.34619 0.88118 0.19266
0.34695 0.97406 0.19174
0.34771 0.80938 0.19237
0.34847 0.96348 0.19560
0.34922 0.65048 0.19514
0.34998 0.62830 0.19133
0.35074 1.07251 0.18621
0.35150 0.91197 0.19042
0.35226 0.69610 0.18397
0.35302 1.03433 0.18220
0.35378 0.85445 0.18040
0.35454 0.67913 0.18901
0.35530 0.90186 0.18898
0.35606 0.70195 0.18661
0.35682 0.64594 0.18807
0.35758 0.70441 0.18885
0.35834 0.64545 0.18795
0.35910 0.79476 0.18784
0.35986 0.97228 0.18988
0.36062 0.77539 0.18653
0.36138 0.77614 0.18630
0.36214 0.83517 0.18687
0.36290 0.87649 0.19030
0.36366 0.54065 0.18892
0.36442 0.65000 0.19125
0.36518 0.54240 0.18959
0.36594 0.70016 0.19176
0.36670 0.96414 0.18999
0.36746 0.75131 0.19168
0.36822 0.72454 0.19294
0.36898 0.78603 0.19423
0.36974 0.85580 0.19143
0.37050 0.69436 0.19730
0.37126 0.67874 0.19698
0.37202 0.66676 0.19394
0.37277 0.66059 0.19557
0.37353 0.85722 0.19947
0.37429 1.00200 0.20199
0.37505 0.72267 0.20517
0.37581 0.77443 0.20234
0.37657 0.62331 0.20445
0.37733 0.63525 0.20276
0.37809 0.84564 0.20403
0.37885 0.64864 0.20821
0.37961 1.06733 0.20798
0.38037 0.86962 0.21194
0.38113 0.74891 0.21543
0.38189 1.01082 0.21881
0.38265 0.58540 0.21347
0.38341 0.82340 0.21442
0.38417 0.87049 0.21737
0.38493 0.87112 0.21789
0.38569 0.85621 0.22396
0.38645 0.90854 0.22208
0.38721 0.95159 0.24177
0.38797 0.95029 0.22832
0.38873 0.83612 0.22420
0.38949 0.51377 0.23278
0.39025 0.65541 0.23086
0.39101 0.64840 0.22739
0.39177 0.56978 0.23614
0.39252 0.92356 0.23545
0.39328 0.82490 0.23734
0.39404 0.92935 0.23954
0.39480 0.61546 0.24220
0.39556 0.74384 0.23914
0.39632 0.81211 0.24327
0.39708 0.78399 0.24244
0.39784 0.67936 0.24493
0.39860 1.04276 0.24888
0.39936 0.85433 0.24740
0.40012 0.52368 0.25094
0.40088 1.07431 0.25289
0.40164 0.27699 0.25041
0.40240 0.85937 0.25475
0.40316 0.57127 0.25830
0.40392 0.51339 0.25745
0.40468 0.80669 43.69192
0.40544 0.81980 0.26352
0.40620 0.94090 0.25515
0.40696 0.39605 0.26328
0.40772 0.82097 0.26521
0.40848 0.81014 0.26658
0.40924 0.44405 0.26614
0.40999 0.68850 0.26475
0.41075 0.74613 0.26858
0.41151 0.97946 0.26714
0.41227 0.79373 0.27020
0.41303 1.01343 0.27719
0.41379 0.69492 0.26952
0.41455 0.71779 0.27405
0.41531 0.87150 0.27070
0.41607 0.65736 0.27889
0.41683 0.54211 0.28014
0.41759 0.36974 0.28240
0.41835 0.47074 0.27812
0.41911 0.79405 0.27890
0.41987 0.50711 0.28417
0.42063 0.57222 0.27692
0.42139 0.91548 0.28368
0.42215 0.54405 0.28519
0.42291 0.81211 0.29099
0.42367 0.87309 0.29400
0.42443 0.42294 0.29829
0.42519 0.39840 0.30301
0.42594 0.69587 0.29754
0.42670 0.55799 0.30313
0.42746 0.95943 0.30688
0.42822 0.82784 0.31190
0.42898 0.81289 0.31037
0.42974 0.49854 0.31891
0.43050 0.23682 0.31719
0.43126 0.72567 0.31533
0.43202 0.73148 0.33061
0.43278 0.82957 0.33332
0.43354 0.25326 0.33942
0.43430 0.38101 0.33244
0.43506 0.85476 0.34321
