# Supplementary material for: Hallucination of closed repeat proteins containing central pockets
Source: Nat Struct Mol Biol. 2023 Sep 28;30(11):1755–60. doi: 10.1038/s41594-023-01112-6 (PMC10643118; doi:10.1038/s41594-023-01112-6)
Supplement: Supplementary file 4 — Small-angle X-ray scattering raw data. [file 41594_2023_1112_MOESM4_ESM.tar › SAXS_submit/E6/C11_results/Buffer2/C11_high_E6_snap_00026.sub.2.dat]

0.01026 4.16996 103.02597
0.01102 19.44109 108.08671
0.01178 28.65648 64.88764
0.01254 30.61372 37.88583
0.01330 23.17983 24.36992
0.01406 20.87056 14.36588
0.01482 26.56864 8.44266
0.01558 20.52828 6.53768
0.01634 24.71168 4.77060
0.01710 25.89203 3.31895
0.01786 25.42914 2.45513
0.01862 24.03712 1.87088
0.01938 25.01451 1.54911
0.02014 25.07958 1.34905
0.02090 23.92491 1.24223
0.02166 24.27013 1.08925
0.02242 26.20389 1.02864
0.02318 26.00051 1.05810
0.02395 25.10161 1.01037
0.02471 23.87368 0.99422
0.02547 25.00812 0.94398
0.02623 25.01656 0.90700
0.02699 24.89529 0.87870
0.02775 24.62147 0.82954
0.02851 24.76580 0.82975
0.02927 25.37210 0.80938
0.03003 24.95548 0.77344
0.03079 24.80633 0.75718
0.03155 24.88352 0.74888
0.03231 24.96548 0.76701
0.03307 24.49603 0.71764
0.03383 24.57375 0.69164
0.03459 24.89903 0.67922
0.03535 24.73523 0.65995
0.03611 24.58311 0.66655
0.03687 25.07532 0.65924
0.03763 24.44597 0.62664
0.03839 24.24286 0.61497
0.03915 23.66018 0.61573
0.03991 24.06523 0.60026
0.04067 24.21849 0.61166
0.04143 23.28312 0.58583
0.04219 22.55530 0.58914
0.04295 24.28021 0.56383
0.04371 23.48706 0.54178
0.04447 23.84828 0.54678
0.04523 23.03115 0.55930
0.04599 23.02713 0.53083
0.04675 22.46309 0.53712
0.04751 22.62097 0.53415
0.04827 22.97502 0.51809
0.04903 23.07314 0.49397
0.04979 22.37314 0.50217
0.05055 22.27513 0.50122
0.05131 22.21934 0.49636
0.05207 21.92238 0.49629
0.05283 21.90574 0.48704
0.05359 22.24605 0.48651
0.05435 21.52331 0.47446
0.05511 21.92851 0.46710
0.05587 21.18258 0.47371
0.05663 21.39567 0.47641
0.05739 20.78529 0.46327
0.05815 21.68788 0.45902
0.05891 20.78063 0.45342
0.05967 20.42094 0.44659
0.06043 20.71856 0.45305
0.06119 21.21596 0.44227
0.06195 20.65052 0.44318
0.06271 20.98798 0.43864
0.06347 20.04905 0.43349
0.06423 19.55416 0.42222
0.06499 20.10108 0.43193
0.06575 19.11236 0.41520
0.06651 19.17593 0.41034
0.06727 19.73762 0.41415
0.06803 19.60886 0.41298
0.06879 18.97331 0.40228
0.06955 18.67496 0.39812
0.07031 18.44360 0.40743
0.07107 18.73561 0.39819
0.07183 18.60468 0.38897
0.07259 18.26984 0.39525
0.07335 17.70575 0.38968
0.07412 17.70180 0.38181
0.07488 18.36816 0.38372
0.07564 17.40991 0.38455
0.07640 17.64604 0.37737
0.07716 17.19379 0.37633
0.07792 17.25465 0.36842
0.07868 17.19296 0.37384
0.07944 16.83269 0.36813
0.08020 17.05601 0.37514
0.08096 16.57530 0.36289
0.08172 16.56484 0.35824
0.08248 16.55335 0.36114
0.08324 16.18435 0.35425
0.08400 15.69526 0.36399
0.08476 15.88863 0.36379
0.08552 15.47100 0.36810
0.08628 15.30872 0.37067
0.08704 15.08923 0.38175
0.08780 15.29067 0.37824
0.08856 14.94019 0.38685
0.08932 14.90876 0.39070
0.09008 15.12647 0.37885
0.09084 15.15319 0.38160
0.09160 14.09247 0.39127
0.09236 14.00302 0.39308
0.09312 13.97960 0.39627
0.09388 13.82329 0.39935
0.09464 13.68653 0.39508
0.09540 13.43049 0.38432
0.09616 13.15291 0.38420
0.09692 13.73900 0.38148
0.09768 13.04369 0.37689
0.09844 13.24705 0.38778
0.09920 12.86499 0.37803
0.09996 13.16482 0.36838
0.10072 13.02311 0.36236
0.10148 12.55348 0.35021
0.10224 12.67596 0.35133
0.10300 12.73821 0.34684
0.10376 12.12778 0.33743
0.10452 12.08070 0.34041
0.10528 12.39016 0.33193
0.10604 12.42688 0.33454
0.10680 11.80862 0.32715
0.10756 11.76205 0.32566
0.10832 11.70110 0.31793
0.10908 11.02512 0.31396
0.10984 11.00554 0.31605
0.11060 10.40625 0.31948
0.11136 10.88015 0.31688
0.11212 10.27335 0.32092
0.11288 10.65887 0.32116
0.11364 10.34029 0.31026
0.11440 10.35732 0.30923
0.11516 10.28301 0.30560
0.11592 9.90935 0.31072
0.11668 10.08310 0.30567
0.11744 9.88341 0.29659
0.11820 9.75808 0.29731
0.11896 9.78446 0.29726
0.11972 9.22448 0.29190
0.12048 9.12243 0.28911
0.12124 9.44825 0.29521
0.12200 8.97996 0.28908
0.12276 9.04708 0.28478
0.12352 8.71206 0.28785
0.12428 8.88018 0.28296
0.12504 8.35754 0.28077
0.12580 8.60646 0.28201
0.12656 8.29248 0.27867
0.12732 8.28535 0.27105
0.12808 8.25145 0.27237
0.12884 7.92678 0.26957
0.12960 7.83035 0.26547
0.13036 7.90378 0.26858
0.13112 7.73495 0.26355
0.13188 7.88739 0.26361
0.13264 7.34779 0.26139
0.13340 7.40371 0.26186
0.13416 7.44691 0.25747
0.13492 7.28329 0.25817
0.13568 7.31286 0.25735
0.13644 7.07990 0.25847
0.13720 6.64926 0.25586
0.13796 6.98897 0.25157
0.13873 6.63194 0.25179
0.13949 6.51093 0.24869
0.14025 6.47867 0.24964
0.14101 6.27211 0.24652
0.14177 6.37666 0.24563
0.14253 6.19991 0.24500
0.14329 6.09777 0.24555
0.14405 6.17147 0.24440
0.14481 6.25934 0.24477
0.14557 5.43951 0.23970
0.14633 5.86302 0.23451
0.14709 5.48951 0.23838
0.14785 5.47257 0.23643
0.14861 5.26804 0.23840
0.14937 5.44707 0.23626
0.15013 5.29527 0.23185
0.15089 4.96864 0.23171
0.15165 5.36353 0.23110
0.15241 4.83529 0.23305
0.15317 4.84303 0.22947
0.15393 4.45625 0.22772
0.15469 4.60821 0.23029
0.15545 4.48030 0.22600
0.15621 4.56990 0.22466
0.15697 4.38491 0.22700
0.15773 4.44346 0.22434
0.15849 4.56638 0.22476
0.15925 4.25999 0.22004
0.16001 3.93396 0.22172
0.16077 4.14693 0.21946
0.16153 3.88273 0.22061
0.16229 4.08026 0.21858
0.16305 4.03110 0.21660
0.16381 3.85245 0.21599
0.16457 3.85654 0.21528
0.16533 3.85481 0.21669
0.16609 3.89260 0.21039
0.16685 3.91410 0.21408
0.16761 3.58466 0.21136
0.16837 3.44016 0.21496
0.16913 3.42624 0.21468
0.16989 3.39877 0.21009
0.17065 3.33095 0.20883
0.17141 3.19593 0.20683
0.17217 3.02071 0.20989
0.17293 2.96237 0.20362
0.17369 3.25284 0.20800
0.17445 2.64963 0.21175
0.17521 3.10707 0.21035
0.17597 2.80827 0.20877
0.17673 3.07699 0.21023
0.17749 2.97485 0.21407
0.17825 2.75753 0.21528
0.17901 2.54647 0.21424
0.17977 2.64308 0.21983
0.18053 2.97050 0.21505
0.18129 2.74592 0.21891
0.18205 2.54005 0.22275
0.18281 2.28927 0.21806
0.18357 2.42260 0.22023
0.18433 2.17227 0.22249
0.18509 2.27832 0.22444
0.18585 2.55569 0.22066
0.18661 2.32337 0.22662
0.18737 2.35668 0.22290
0.18813 2.15203 0.22667
0.18889 2.20943 0.22361
0.18965 2.16445 0.22358
0.19041 2.03857 0.22969
0.19117 2.17228 0.22656
0.19193 1.92539 0.22246
0.19269 1.91607 0.22438
0.19345 2.01180 0.22429
0.19421 2.00818 0.22627
0.19497 1.95773 0.22610
0.19573 2.14637 0.22774
0.19649 1.63486 0.23174
0.19725 1.77504 0.23082
0.19801 2.11169 0.23052
0.19877 1.51244 0.22883
0.19953 1.42406 0.22613
0.20029 1.60568 0.22899
0.20105 1.72407 0.22647
0.20181 1.64605 0.22467
0.20257 1.45946 0.22160
0.20333 1.52294 0.22776
0.20409 1.28652 0.22738
0.20485 1.78603 0.23033
0.20561 1.26276 0.23053
0.20637 1.40716 0.22960
0.20713 1.32955 0.22693
0.20789 1.45212 0.22770
0.20865 1.19487 0.22997
0.20941 1.36831 0.22764
0.21017 1.20784 0.23248
0.21093 1.30155 0.22959
0.21169 1.18969 0.23079
0.21245 1.12274 0.22724
0.21321 1.02107 0.22624
0.21397 1.00686 0.22844
0.21473 1.25238 0.22449
0.21549 1.31672 0.22509
0.21625 1.09314 0.23110
0.21701 0.99491 0.22589
0.21777 0.99357 0.22664
0.21853 1.11711 0.23019
0.21929 1.03403 0.22810
0.22005 1.02873 0.22824
0.22081 1.08354 0.22481
0.22157 1.29410 0.22781
0.22233 0.94031 0.22449
0.22309 0.96717 0.22531
0.22385 1.01117 0.22229
0.22461 0.65384 0.22331
0.22537 0.59271 0.22259
0.22613 0.94911 0.21649
0.22689 1.22663 0.21506
0.22765 0.71552 0.21988
0.22841 1.27293 0.21718
0.22917 0.99753 0.21372
0.22993 0.96896 0.21617
0.23069 0.44520 0.21351
0.23145 0.81581 0.21509
0.23221 0.86082 0.21114
0.23297 0.82871 0.20976
0.23373 0.81869 0.20977
0.23449 0.84177 0.20727
0.23525 0.60429 0.20532
0.23601 0.67296 0.20798
0.23677 0.73774 0.20793
0.23753 0.56956 0.20538
0.23829 0.96454 0.20527
0.23905 0.66372 0.20615
0.23981 0.69766 0.20320
0.24057 0.96105 0.20433
0.24133 0.56504 0.20223
0.24209 0.82870 0.20291
0.24285 0.56322 0.20209
0.24361 0.92378 0.20065
0.24437 0.81987 0.20049
0.24513 0.78668 0.20029
0.24589 0.77749 0.19782
0.24665 0.74860 0.20138
0.24741 0.73958 0.19893
0.24817 0.83453 0.19770
0.24893 0.86021 0.19667
0.24969 0.64616 0.19415
0.25045 0.73818 0.19392
0.25121 0.73643 0.19447
0.25197 0.73943 0.19412
0.25273 0.70057 0.19203
0.25349 0.89600 0.19109
0.25425 0.85021 0.19490
0.25501 0.64847 0.19057
0.25577 0.46669 0.19080
0.25653 0.56163 0.19192
0.25729 0.77822 0.19269
0.25805 0.80470 0.19169
0.25881 0.72663 0.19043
0.25957 0.76011 0.18923
0.26033 0.57724 0.18865
0.26109 0.71796 0.18679
0.26185 0.59683 0.18708
0.26261 0.86694 0.18817
0.26337 0.64278 0.18728
0.26413 0.70144 0.18653
0.26489 0.61154 0.18636
0.26565 0.73137 0.18539
0.26641 0.75098 0.18455
0.26717 0.76740 0.18373
0.26793 0.55831 0.18421
0.26869 0.88545 0.18129
0.26945 0.79408 0.18209
0.27021 0.69421 0.18065
0.27097 0.59294 0.18166
0.27172 0.73371 0.18064
0.27248 0.75206 0.17888
0.27324 0.61698 0.17902
0.27400 0.71102 0.17920
0.27476 0.69345 0.17977
0.27552 0.60507 0.18043
0.27628 0.80495 0.17774
0.27704 0.50249 0.17651
0.27780 0.78763 0.17834
0.27856 0.73524 0.17599
0.27932 0.67780 0.17808
0.28008 0.45731 0.17301
0.28084 0.68267 0.17794
0.28160 0.58565 0.17548
0.28236 0.67476 0.17671
0.28312 0.53682 0.17553
0.28388 0.68249 0.17256
0.28464 0.53897 0.17384
0.28540 0.68157 0.17293
0.28616 0.62005 0.17227
0.28692 0.71226 0.17596
0.28768 0.83094 0.17407
0.28844 0.52616 0.17502
0.28920 0.81258 0.17662
0.28996 0.56437 0.17648
0.29072 0.67984 0.17422
0.29148 0.77003 0.17562
0.29224 0.63948 0.17699
0.29300 0.72413 0.17453
0.29376 0.67901 0.17648
0.29452 0.74865 0.17722
0.29528 0.61565 0.17791
0.29604 0.73736 0.17585
0.29680 0.42919 0.17682
0.29756 0.73634 0.17602
0.29832 0.67265 0.17828
0.29908 0.87757 0.17565
0.29984 0.68783 0.17656
0.30060 0.85033 0.17536
0.30136 0.82155 0.17533
0.30212 0.64767 0.17278
0.30288 0.74258 0.17519
0.30364 0.67142 0.17387
0.30440 0.74640 0.17513
0.30516 0.62718 0.17590
0.30592 0.50034 0.17734
0.30668 0.63287 0.17636
0.30744 0.49178 0.17894
0.30820 0.87527 0.17900
0.30896 0.85500 0.17743
0.30972 0.89690 0.17874
0.31048 0.55340 0.17894
0.31124 0.67815 0.17631
0.31200 0.76765 0.18166
0.31276 0.62815 0.18086
0.31352 0.87843 0.17986
0.31428 0.56467 0.18066
0.31504 0.69771 0.17871
0.31580 0.62108 0.17783
0.31656 0.62712 0.18404
0.31732 0.88135 0.18206
0.31808 0.50916 0.18049
0.31883 0.80397 0.18230
0.31959 0.51224 0.18470
0.32035 0.83506 0.18487
0.32111 0.79700 0.18378
0.32187 0.91277 0.18189
0.32263 0.72034 0.18438
0.32339 0.87152 0.18551
0.32415 0.74491 0.18809
0.32491 0.82421 0.19023
0.32567 0.62464 0.18934
0.32643 0.84269 0.18628
0.32719 0.63518 0.18777
0.32795 0.68065 0.18825
0.32871 0.91414 0.18639
0.32947 0.99707 0.18817
0.33023 0.81203 0.18791
0.33099 0.78345 0.18871
0.33175 0.84601 0.18886
0.33251 0.67455 0.18914
0.33327 0.72371 0.18923
0.33403 0.69444 0.19123
0.33479 0.71000 0.18673
0.33555 0.62443 0.18788
0.33631 0.68724 0.19037
0.33707 0.91229 0.19278
0.33783 0.59967 0.19034
0.33859 0.76326 0.19264
0.33935 0.77320 0.18917
0.34011 0.85844 0.19330
0.34087 0.71049 0.19080
0.34163 0.97231 0.19061
0.34239 0.77286 0.19492
0.34315 0.62105 0.19312
0.34391 0.79398 0.19544
0.34467 0.70848 0.19238
0.34543 0.65166 0.19386
0.34619 0.64945 0.19490
0.34695 0.95489 0.18980
0.34771 0.47273 0.19297
0.34847 0.67716 0.19641
0.34922 0.79574 0.19547
0.34998 0.61835 0.19304
0.35074 0.73504 0.19091
0.35150 0.53320 0.18762
0.35226 0.86965 0.18599
0.35302 1.02848 0.18255
0.35378 0.68699 0.18524
0.35454 0.66928 0.19034
0.35530 0.82837 0.18756
0.35606 0.63446 0.18756
0.35682 0.86071 0.18776
0.35758 0.63359 0.18725
0.35834 0.76965 0.19046
0.35910 0.69083 0.18980
0.35986 0.69882 0.19097
0.36062 0.68875 0.18515
0.36138 0.77700 0.19092
0.36214 0.88270 0.18702
0.36290 0.68783 0.18765
0.36366 0.75879 0.18945
0.36442 0.85420 0.19154
0.36518 0.68437 0.19120
0.36594 0.71102 0.19160
0.36670 0.61340 0.19318
0.36746 1.00760 0.19218
0.36822 0.80325 0.19164
0.36898 0.65675 0.19441
0.36974 0.87693 0.19324
0.37050 0.72322 0.19581
0.37126 0.52157 0.19693
0.37202 0.65487 0.19779
0.37277 0.85455 0.19977
0.37353 0.88664 0.19788
0.37429 0.77732 0.20360
0.37505 0.55258 0.20295
0.37581 0.71139 0.20289
0.37657 0.61475 0.20667
0.37733 0.80261 0.20994
0.37809 1.09507 0.20708
0.37885 0.74893 0.21119
0.37961 0.74921 0.21093
0.38037 0.84144 0.21140
0.38113 0.82894 0.21555
0.38189 0.84826 0.21598
0.38265 0.74549 0.21673
0.38341 0.90974 0.21452
0.38417 0.69642 0.21945
0.38493 0.90202 0.21986
0.38569 0.80153 0.21919
0.38645 0.55434 0.22311
0.38721 0.46051 0.24153
0.38797 0.77588 0.22409
0.38873 0.61683 0.22735
0.38949 0.53363 0.22898
0.39025 0.93719 0.23005
0.39101 0.61784 0.23156
0.39177 0.83798 0.23228
0.39252 0.91698 0.23557
0.39328 0.55854 0.23296
0.39404 0.67241 0.23389
0.39480 0.97007 0.24145
0.39556 0.56383 0.23764
0.39632 0.75771 0.24373
0.39708 0.45985 0.24219
0.39784 0.60138 0.24297
0.39860 0.58190 0.24772
0.39936 0.97540 0.24383
0.40012 0.74406 0.24789
0.40088 0.74113 0.25093
0.40164 0.49344 0.25132
0.40240 0.47350 0.25684
0.40316 0.93624 0.25983
0.40392 0.55931 0.25564
0.40468 0.63318 47.78933
0.40544 0.47062 0.26024
0.40620 0.62405 0.26227
0.40696 0.99158 0.26085
0.40772 1.07755 0.26255
0.40848 0.69663 0.26189
0.40924 0.53702 0.26333
0.40999 0.46632 0.26814
0.41075 0.50506 0.26491
0.41151 0.71704 0.26814
0.41227 0.84173 0.27060
0.41303 0.65259 0.27118
0.41379 0.74942 0.26915
0.41455 0.68524 0.27315
0.41531 0.60213 0.26882
0.41607 0.49974 0.27092
0.41683 0.92570 0.27347
0.41759 0.80573 0.27914
0.41835 0.69193 0.27857
0.41911 0.61500 0.27909
0.41987 0.96739 0.28855
0.42063 0.80102 0.27989
0.42139 0.29201 0.28241
0.42215 0.48851 0.28492
0.42291 1.19946 0.28386
0.42367 1.07746 0.29616
0.42443 0.77353 0.29914
0.42519 0.55671 0.29937
0.42594 0.89843 0.30298
0.42670 0.82778 0.29565
0.42746 0.96788 0.30409
0.42822 0.97147 0.31449
0.42898 0.78064 0.31134
0.42974 0.87210 0.31874
0.43050 0.87027 0.31572
0.43126 0.95728 0.31651
0.43202 0.60001 0.32231
0.43278 0.47312 0.33486
0.43354 0.86295 0.33331
0.43430 0.42196 0.33289
0.43506 0.64038 0.33201
