# Supplementary material for: Hallucination of closed repeat proteins containing central pockets
Source: Nat Struct Mol Biol. 2023 Sep 28;30(11):1755–60. doi: 10.1038/s41594-023-01112-6 (PMC10643118; doi:10.1038/s41594-023-01112-6)
Supplement: Supplementary file 4 — Small-angle X-ray scattering raw data. [file 41594_2023_1112_MOESM4_ESM.tar › SAXS_submit/E6/C11_results/Buffer2/C11_high_E6_snap_00027.sub.2.dat]

0.01026 4.88864 104.59582
0.01102 21.34383 107.68520
0.01178 17.97253 63.65575
0.01254 12.89234 37.17776
0.01330 27.36456 24.29011
0.01406 25.50875 13.97433
0.01482 23.05772 8.67189
0.01558 22.36862 6.48077
0.01634 24.68789 5.06640
0.01710 24.81696 3.62756
0.01786 24.18818 2.38563
0.01862 23.71682 1.86613
0.01938 24.70841 1.60081
0.02014 23.35915 1.36325
0.02090 25.56245 1.21784
0.02166 26.04297 1.15964
0.02242 25.55728 1.07081
0.02318 25.26268 1.04227
0.02395 26.13721 0.99841
0.02471 25.30702 0.90572
0.02547 25.62278 0.91058
0.02623 25.72160 0.88754
0.02699 25.38226 0.88041
0.02775 26.05658 0.81864
0.02851 24.39139 0.78511
0.02927 24.79366 0.79554
0.03003 24.29733 0.79716
0.03079 24.67434 0.78415
0.03155 24.97737 0.73606
0.03231 25.52675 0.73602
0.03307 24.86984 0.69485
0.03383 24.68550 0.70354
0.03459 24.86443 0.68105
0.03535 24.98513 0.67408
0.03611 24.31157 0.64172
0.03687 23.99732 0.66193
0.03763 24.45778 0.63393
0.03839 24.52755 0.62311
0.03915 24.00279 0.62654
0.03991 24.26707 0.61488
0.04067 24.18176 0.58747
0.04143 24.00847 0.59222
0.04219 23.60777 0.56658
0.04295 22.87534 0.57126
0.04371 23.30580 0.56461
0.04447 23.79673 0.55893
0.04523 22.10019 0.54170
0.04599 23.94191 0.53320
0.04675 23.43277 0.52504
0.04751 22.74221 0.51916
0.04827 22.18801 0.52385
0.04903 22.88143 0.49628
0.04979 22.34360 0.50062
0.05055 22.23273 0.50648
0.05131 22.49232 0.49265
0.05207 22.41544 0.49919
0.05283 21.90165 0.49624
0.05359 21.63529 0.48486
0.05435 21.84674 0.48553
0.05511 21.45690 0.47577
0.05587 21.23686 0.46971
0.05663 21.25505 0.48309
0.05739 21.17459 0.45348
0.05815 20.61604 0.45787
0.05891 20.70020 0.45125
0.05967 20.96613 0.45176
0.06043 20.90100 0.44355
0.06119 20.85137 0.43801
0.06195 20.44543 0.43808
0.06271 19.90611 0.43851
0.06347 20.05015 0.42283
0.06423 19.71174 0.43200
0.06499 19.94461 0.41888
0.06575 20.53561 0.42531
0.06651 19.61819 0.41296
0.06727 19.20984 0.41493
0.06803 19.06593 0.41597
0.06879 18.82005 0.40623
0.06955 18.70447 0.40026
0.07031 18.94866 0.40276
0.07107 18.72544 0.39904
0.07183 18.49080 0.38593
0.07259 18.37917 0.39519
0.07335 18.05785 0.38190
0.07412 17.77234 0.37371
0.07488 17.85303 0.38619
0.07564 17.63878 0.37824
0.07640 17.33437 0.38526
0.07716 17.41386 0.37077
0.07792 16.96524 0.36858
0.07868 17.04000 0.37048
0.07944 16.81612 0.37079
0.08020 17.00564 0.36346
0.08096 17.07553 0.36215
0.08172 16.82655 0.35865
0.08248 16.29449 0.37114
0.08324 16.07206 0.35081
0.08400 16.09497 0.35791
0.08476 15.98431 0.35986
0.08552 16.46691 0.38564
0.08628 15.76902 0.36929
0.08704 15.73391 0.37725
0.08780 15.09409 0.38114
0.08856 14.95395 0.37743
0.08932 15.39963 0.38818
0.09008 15.06782 0.38428
0.09084 14.72216 0.39331
0.09160 14.89475 0.38498
0.09236 14.39991 0.39336
0.09312 14.52303 0.38638
0.09388 13.44378 0.39843
0.09464 13.82817 0.39572
0.09540 13.19657 0.38171
0.09616 13.48030 0.37771
0.09692 13.48658 0.38349
0.09768 13.39367 0.38116
0.09844 13.11726 0.39219
0.09920 12.98419 0.38128
0.09996 12.84509 0.37026
0.10072 13.02119 0.35970
0.10148 12.86071 0.35020
0.10224 12.43966 0.35152
0.10300 12.24577 0.34522
0.10376 12.49972 0.33543
0.10452 11.83484 0.33654
0.10528 12.00581 0.33245
0.10604 11.92461 0.33071
0.10680 11.77367 0.32369
0.10756 11.17958 0.32369
0.10832 11.59980 0.31643
0.10908 11.47618 0.32137
0.10984 11.11337 0.31877
0.11060 11.20849 0.32266
0.11136 11.15560 0.31749
0.11212 10.85972 0.32305
0.11288 10.08183 0.31347
0.11364 10.52261 0.31768
0.11440 10.65781 0.30248
0.11516 10.17752 0.30580
0.11592 10.08039 0.30583
0.11668 9.86482 0.30418
0.11744 9.84762 0.29650
0.11820 10.00467 0.29383
0.11896 9.50037 0.29254
0.11972 9.26265 0.29318
0.12048 8.96565 0.29418
0.12124 9.19186 0.28879
0.12200 8.93447 0.28467
0.12276 9.33156 0.28986
0.12352 9.36001 0.28507
0.12428 8.89457 0.28113
0.12504 8.69400 0.28425
0.12580 8.65191 0.27864
0.12656 8.67601 0.27700
0.12732 8.34964 0.26931
0.12808 8.30167 0.27623
0.12884 8.02122 0.26833
0.12960 7.75344 0.27062
0.13036 8.30131 0.26575
0.13112 7.55708 0.26690
0.13188 8.06652 0.26730
0.13264 7.43801 0.26111
0.13340 7.42991 0.25760
0.13416 7.36375 0.26332
0.13492 7.34303 0.25353
0.13568 7.41383 0.25167
0.13644 7.04861 0.25854
0.13720 6.86668 0.25475
0.13796 6.67143 0.25255
0.13873 6.78912 0.24758
0.13949 6.68841 0.25285
0.14025 6.23488 0.25047
0.14101 6.34531 0.25217
0.14177 6.22087 0.24674
0.14253 6.30976 0.25087
0.14329 6.21331 0.24454
0.14405 5.82489 0.24325
0.14481 5.91014 0.24329
0.14557 5.97139 0.23919
0.14633 5.59323 0.24019
0.14709 5.78826 0.24134
0.14785 5.80342 0.23835
0.14861 5.62949 0.23690
0.14937 5.43581 0.23676
0.15013 5.04067 0.23644
0.15089 5.18641 0.23278
0.15165 5.04458 0.23421
0.15241 5.19296 0.23035
0.15317 4.89463 0.22868
0.15393 4.92208 0.23066
0.15469 4.83521 0.22616
0.15545 4.94888 0.22659
0.15621 4.52588 0.22551
0.15697 4.59709 0.22525
0.15773 4.35015 0.22225
0.15849 4.41079 0.22250
0.15925 4.40199 0.22387
0.16001 4.15825 0.22310
0.16077 4.12993 0.22075
0.16153 4.15471 0.22456
0.16229 3.84897 0.21915
0.16305 3.89090 0.22079
0.16381 3.79800 0.21457
0.16457 3.68708 0.21692
0.16533 3.86327 0.21446
0.16609 3.76069 0.21660
0.16685 3.53253 0.21654
0.16761 3.66869 0.21368
0.16837 3.52797 0.21377
0.16913 3.48795 0.21019
0.16989 3.40609 0.20839
0.17065 3.29504 0.20693
0.17141 3.43145 0.21122
0.17217 3.00493 0.20713
0.17293 3.13138 0.21028
0.17369 3.14307 0.20670
0.17445 3.09055 0.20764
0.17521 2.76607 0.20681
0.17597 2.71321 0.21044
0.17673 2.71919 0.21202
0.17749 2.73186 0.21717
0.17825 2.94654 0.21485
0.17901 2.58810 0.21749
0.17977 2.57711 0.21914
0.18053 2.87194 0.21944
0.18129 2.46604 0.21994
0.18205 2.52786 0.21962
0.18281 2.32020 0.22209
0.18357 2.37309 0.22045
0.18433 2.36513 0.22352
0.18509 2.23279 0.22183
0.18585 2.73054 0.22006
0.18661 2.22963 0.22521
0.18737 2.05202 0.22261
0.18813 2.18618 0.22443
0.18889 2.10182 0.22032
0.18965 1.93058 0.22480
0.19041 2.23238 0.22546
0.19117 1.96647 0.22735
0.19193 1.85789 0.22435
0.19269 2.02148 0.22578
0.19345 1.76175 0.22697
0.19421 1.85901 0.22970
0.19497 1.61657 0.22818
0.19573 1.83944 0.22620
0.19649 1.48475 0.22700
0.19725 1.69619 0.23367
0.19801 1.69091 0.22858
0.19877 1.40838 0.22849
0.19953 1.65496 0.22629
0.20029 1.71178 0.22927
0.20105 1.77001 0.22890
0.20181 1.49872 0.22741
0.20257 1.56383 0.22850
0.20333 1.46502 0.22660
0.20409 1.45420 0.22724
0.20485 1.49120 0.22538
0.20561 1.59766 0.22574
0.20637 1.43381 0.23172
0.20713 1.37938 0.22557
0.20789 1.23705 0.22867
0.20865 1.36556 0.23084
0.20941 1.32641 0.22832
0.21017 1.26463 0.22809
0.21093 1.47593 0.22837
0.21169 0.97617 0.23269
0.21245 1.16933 0.22911
0.21321 1.19453 0.22852
0.21397 1.27258 0.22858
0.21473 0.90185 0.22966
0.21549 1.15408 0.23090
0.21625 0.96084 0.22188
0.21701 0.98552 0.22551
0.21777 1.28680 0.22818
0.21853 1.49922 0.22701
0.21929 0.94723 0.22536
0.22005 1.16394 0.22804
0.22081 1.05736 0.22583
0.22157 1.00044 0.22437
0.22233 0.99209 0.22414
0.22309 1.35388 0.22414
0.22385 1.10246 0.22157
0.22461 0.83513 0.22174
0.22537 0.74479 0.21747
0.22613 0.92821 0.22185
0.22689 0.71186 0.21687
0.22765 0.71223 0.21755
0.22841 0.71806 0.21378
0.22917 1.14537 0.21528
0.22993 0.81221 0.21539
0.23069 1.00943 0.21307
0.23145 0.78625 0.21144
0.23221 0.63533 0.21141
0.23297 0.79087 0.21066
0.23373 0.86702 0.21241
0.23449 0.53539 0.21064
0.23525 1.02482 0.21106
0.23601 0.94478 0.20743
0.23677 0.78907 0.20880
0.23753 0.94367 0.20478
0.23829 0.84624 0.20700
0.23905 0.91449 0.20580
0.23981 0.63657 0.20280
0.24057 0.93203 0.20300
0.24133 0.86796 0.20489
0.24209 0.60706 0.20428
0.24285 0.91644 0.20308
0.24361 0.75974 0.20325
0.24437 0.76581 0.19873
0.24513 1.00146 0.19716
0.24589 0.81208 0.19896
0.24665 0.68618 0.19859
0.24741 1.01908 0.19748
0.24817 0.46474 0.19764
0.24893 0.87955 0.19418
0.24969 0.69768 0.19704
0.25045 0.94276 0.19455
0.25121 0.70336 0.19513
0.25197 0.65995 0.19444
0.25273 0.54434 0.19435
0.25349 0.54717 0.18995
0.25425 0.58553 0.19198
0.25501 0.72036 0.19236
0.25577 0.47172 0.19229
0.25653 0.73412 0.19369
0.25729 0.72438 0.18992
0.25805 0.70482 0.18852
0.25881 0.75596 0.18941
0.25957 0.72380 0.18928
0.26033 0.62364 0.18400
0.26109 0.66784 0.19118
0.26185 0.66567 0.18712
0.26261 0.80742 0.18671
0.26337 0.72019 0.18809
0.26413 0.40485 0.18426
0.26489 0.52257 0.18560
0.26565 0.71873 0.18408
0.26641 0.45897 0.18325
0.26717 0.85765 0.18557
0.26793 0.67337 0.18545
0.26869 0.51864 0.18185
0.26945 0.92144 0.18223
0.27021 0.83363 0.18025
0.27097 0.64870 0.18042
0.27172 0.73277 0.18179
0.27248 0.97468 0.17731
0.27324 0.41550 0.18027
0.27400 0.50626 0.17927
0.27476 0.86907 0.17793
0.27552 0.57125 0.17770
0.27628 0.50924 0.18084
0.27704 0.50775 0.17824
0.27780 0.55002 0.17716
0.27856 0.47735 0.17575
0.27932 0.66555 0.17527
0.28008 0.49814 0.17559
0.28084 0.62011 0.17678
0.28160 0.85601 0.17364
0.28236 0.43393 0.17539
0.28312 0.60594 0.17710
0.28388 0.56040 0.17441
0.28464 0.61997 0.17352
0.28540 0.72908 0.17336
0.28616 0.60850 0.17456
0.28692 0.69909 0.17602
0.28768 0.80777 0.17521
0.28844 0.68007 0.17436
0.28920 0.47999 0.17430
0.28996 0.81650 0.17687
0.29072 0.65025 0.17487
0.29148 0.53162 0.17518
0.29224 0.56920 0.17573
0.29300 0.59963 0.17550
0.29376 0.79010 0.17779
0.29452 0.53307 0.17561
0.29528 0.82005 0.17370
0.29604 0.51623 0.17530
0.29680 0.59729 0.17736
0.29756 0.78894 0.17919
0.29832 0.72815 0.17661
0.29908 0.74104 0.17676
0.29984 0.61808 0.17773
0.30060 0.58388 0.17575
0.30136 0.66624 0.17381
0.30212 0.67066 0.17289
0.30288 0.66639 0.17507
0.30364 0.63615 0.17230
0.30440 0.74882 0.17439
0.30516 0.89511 0.17659
0.30592 0.79185 0.17793
0.30668 0.47481 0.17487
0.30744 0.59504 0.17887
0.30820 0.88834 0.17856
0.30896 0.51336 0.17748
0.30972 0.75769 0.18119
0.31048 0.72043 0.17799
0.31124 0.66737 0.17910
0.31200 0.61629 0.17830
0.31276 0.70299 0.18031
0.31352 0.77646 0.17679
0.31428 0.80541 0.18074
0.31504 0.50457 0.17722
0.31580 0.65303 0.17702
0.31656 0.89084 0.17696
0.31732 0.54231 0.18073
0.31808 0.66908 0.18165
0.31883 0.97803 0.18280
0.31959 0.59090 0.18400
0.32035 0.74268 0.18362
0.32111 0.57887 0.18640
0.32187 0.73757 0.18300
0.32263 0.81427 0.18611
0.32339 0.54915 0.18543
0.32415 0.41720 0.18831
0.32491 0.76647 0.18758
0.32567 0.81142 0.18812
0.32643 0.83593 0.18783
0.32719 0.79031 0.18726
0.32795 0.62857 0.19106
0.32871 0.63360 0.18772
0.32947 0.78320 0.18619
0.33023 0.82465 0.18712
0.33099 0.67763 0.18886
0.33175 0.77083 0.19038
0.33251 0.79042 0.18737
0.33327 0.86830 0.18752
0.33403 0.93110 0.18880
0.33479 0.34747 0.18803
0.33555 0.47740 0.18826
0.33631 0.63908 0.19178
0.33707 0.70011 0.18780
0.33783 0.69878 0.18806
0.33859 0.55120 0.19006
0.33935 0.69383 0.19024
0.34011 0.84305 0.19186
0.34087 0.67800 0.19072
0.34163 0.68062 0.19186
0.34239 0.77141 0.19098
0.34315 0.77329 0.19478
0.34391 0.49474 0.18986
0.34467 0.77328 0.19075
0.34543 0.63352 0.19301
0.34619 0.90435 0.19296
0.34695 0.97888 0.19408
0.34771 0.88136 0.19424
0.34847 0.68052 0.19533
0.34922 0.94449 0.19490
0.34998 1.28703 0.18938
0.35074 0.79365 0.18929
0.35150 0.96626 0.18414
0.35226 0.85609 0.18374
0.35302 0.81859 0.18268
0.35378 0.92802 0.18534
0.35454 0.80469 0.18792
0.35530 0.55821 0.18654
0.35606 0.80803 0.18588
0.35682 0.58892 0.18952
0.35758 0.54930 0.18788
0.35834 0.67064 0.18723
0.35910 0.76627 0.18749
0.35986 0.87700 0.18609
0.36062 0.86564 0.18989
0.36138 0.79908 0.18580
0.36214 0.85230 0.18451
0.36290 0.67175 0.18692
0.36366 0.78013 0.19046
0.36442 0.65494 0.18972
0.36518 0.80883 0.18892
0.36594 0.70086 0.18846
0.36670 0.81169 0.18809
0.36746 1.00603 0.19525
0.36822 0.80735 0.19341
0.36898 0.70874 0.19241
0.36974 0.67280 0.19526
0.37050 1.01181 0.19213
0.37126 0.68828 0.19281
0.37202 0.69388 0.19702
0.37277 0.73093 0.19644
0.37353 0.81788 0.20068
0.37429 0.88028 0.20286
0.37505 0.84008 0.19919
0.37581 0.75113 0.20171
0.37657 0.77219 0.20391
0.37733 0.62175 0.20460
0.37809 1.02009 0.20735
0.37885 0.44124 0.21315
0.37961 0.99195 0.21034
0.38037 0.78074 0.21126
0.38113 0.67713 0.21232
0.38189 0.72034 0.20869
0.38265 0.61365 0.21390
0.38341 0.50015 0.21619
0.38417 0.64880 0.21707
0.38493 0.81632 0.22183
0.38569 1.20623 0.22191
0.38645 0.84427 0.22403
0.38721 0.52806 0.24035
0.38797 0.81274 0.22628
0.38873 0.41181 0.22765
0.38949 0.75686 0.22528
0.39025 0.54282 0.23243
0.39101 0.75439 0.22771
0.39177 0.75230 0.23301
0.39252 0.77033 0.23615
0.39328 0.90556 0.23736
0.39404 0.49302 0.23753
0.39480 0.41523 0.23687
0.39556 0.57199 0.23787
0.39632 0.71883 0.24306
0.39708 0.73391 0.24557
0.39784 0.84450 0.23962
0.39860 0.81041 0.24878
0.39936 0.18807 0.25074
0.40012 0.72098 0.25004
0.40088 0.69003 0.24969
0.40164 1.03849 0.25143
0.40240 0.90578 0.25442
0.40316 0.93289 0.26288
0.40392 1.01343 0.25345
0.40468 1.15014 44.76547
0.40544 0.67169 0.25628
0.40620 0.72407 0.25793
0.40696 0.65753 0.25827
0.40772 0.72660 0.26308
0.40848 0.78121 0.26617
0.40924 0.74181 0.27012
0.40999 0.60408 0.26124
0.41075 1.16230 0.26768
0.41151 0.46590 0.26714
0.41227 0.52362 0.26872
0.41303 0.75938 0.26171
0.41379 0.45291 0.27100
0.41455 1.02574 0.27683
0.41531 0.38424 0.27326
0.41607 0.78114 0.27135
0.41683 0.79264 0.26862
0.41759 0.65591 0.27672
0.41835 0.71663 0.28053
0.41911 0.98653 0.27784
0.41987 0.69224 0.28565
0.42063 0.40487 0.28641
0.42139 0.44021 0.28345
0.42215 0.35908 0.28559
0.42291 0.65214 0.28748
0.42367 0.51091 0.29169
0.42443 0.86010 0.29573
0.42519 0.26457 0.29552
0.42594 0.46177 0.30150
0.42670 0.78692 0.29629
0.42746 0.50791 0.30931
0.42822 0.84270 0.30459
0.42898 0.51863 0.31564
0.42974 0.68204 0.31754
0.43050 0.48514 0.31707
0.43126 0.58944 0.32557
0.43202 0.40454 0.32920
0.43278 0.87509 0.32639
0.43354 0.53974 0.33000
0.43430 0.45955 0.33516
0.43506 0.26477 0.34949
