# Supplementary material for: Hallucination of closed repeat proteins containing central pockets
Source: Nat Struct Mol Biol. 2023 Sep 28;30(11):1755–60. doi: 10.1038/s41594-023-01112-6 (PMC10643118; doi:10.1038/s41594-023-01112-6)
Supplement: Supplementary file 4 — Small-angle X-ray scattering raw data. [file 41594_2023_1112_MOESM4_ESM.tar › SAXS_submit/E6/C11_results/Buffer2/C11_high_E6_snap_00020.sub.2.dat]

0.01026 15.74251 104.76446
0.01102 16.43801 107.72789
0.01178 14.87850 64.56930
0.01254 21.01526 38.71231
0.01330 18.63188 23.90147
0.01406 20.44938 13.94263
0.01482 21.06034 8.37675
0.01558 23.74793 6.81890
0.01634 20.87450 5.14167
0.01710 22.09556 3.64423
0.01786 22.97964 2.40023
0.01862 23.99618 1.80552
0.01938 22.64553 1.54591
0.02014 24.83969 1.44217
0.02090 24.03479 1.25525
0.02166 24.96060 1.14511
0.02242 23.59833 1.10699
0.02318 24.16735 1.03163
0.02395 25.24214 1.03051
0.02471 25.14655 0.93937
0.02547 25.32299 0.93519
0.02623 24.98143 0.90647
0.02699 24.72730 0.87114
0.02775 23.66705 0.86094
0.02851 25.60456 0.84112
0.02927 25.04105 0.81751
0.03003 24.67159 0.79653
0.03079 24.03303 0.77117
0.03155 24.19203 0.74581
0.03231 24.85023 0.77245
0.03307 24.44363 0.71157
0.03383 24.61275 0.69034
0.03459 24.85040 0.66263
0.03535 24.53171 0.69393
0.03611 25.10007 0.67584
0.03687 23.93163 0.64054
0.03763 24.06557 0.61106
0.03839 24.12764 0.63489
0.03915 24.07763 0.62589
0.03991 22.93551 0.60029
0.04067 23.63719 0.60100
0.04143 23.32385 0.58180
0.04219 23.43128 0.56925
0.04295 24.17326 0.55852
0.04371 23.14062 0.56191
0.04447 23.87655 0.53318
0.04523 23.64481 0.53388
0.04599 24.00772 0.53516
0.04675 22.92496 0.53601
0.04751 22.88119 0.52675
0.04827 23.26283 0.52964
0.04903 22.59042 0.51104
0.04979 22.38441 0.50326
0.05055 22.52886 0.48379
0.05131 23.27928 0.51454
0.05207 22.45429 0.50316
0.05283 21.45570 0.48651
0.05359 22.31586 0.48109
0.05435 21.98906 0.47291
0.05511 21.75134 0.47883
0.05587 21.54929 0.46953
0.05663 21.91913 0.47805
0.05739 21.35542 0.46530
0.05815 21.00771 0.46317
0.05891 20.68159 0.45391
0.05967 20.91715 0.45260
0.06043 21.24529 0.43037
0.06119 20.93745 0.43928
0.06195 20.51731 0.44654
0.06271 20.78420 0.44138
0.06347 20.11556 0.43964
0.06423 20.16947 0.43443
0.06499 19.84786 0.41712
0.06575 19.82024 0.42334
0.06651 19.48242 0.41580
0.06727 19.33312 0.41102
0.06803 18.96372 0.41345
0.06879 18.95725 0.41069
0.06955 19.08257 0.41648
0.07031 19.24937 0.39991
0.07107 18.82271 0.39580
0.07183 18.87068 0.38440
0.07259 18.61434 0.38804
0.07335 18.24753 0.37781
0.07412 18.35009 0.38537
0.07488 17.75046 0.38429
0.07564 17.49608 0.38744
0.07640 17.82727 0.38123
0.07716 16.94341 0.38023
0.07792 16.86985 0.37336
0.07868 17.20263 0.36299
0.07944 16.87976 0.37306
0.08020 16.39078 0.37019
0.08096 16.52253 0.35743
0.08172 16.16698 0.36191
0.08248 16.45404 0.35708
0.08324 16.26558 0.36392
0.08400 16.47717 0.35840
0.08476 15.82096 0.35857
0.08552 15.96499 0.37879
0.08628 15.85962 0.37606
0.08704 15.60608 0.38359
0.08780 15.27078 0.37951
0.08856 15.40734 0.38587
0.08932 15.05565 0.39176
0.09008 15.48139 0.38806
0.09084 14.69984 0.38301
0.09160 14.70493 0.39027
0.09236 14.55493 0.38080
0.09312 14.10403 0.39523
0.09388 13.75231 0.40391
0.09464 13.40032 0.40210
0.09540 13.91750 0.38308
0.09616 13.33887 0.37787
0.09692 13.04913 0.38014
0.09768 13.05955 0.38243
0.09844 13.64830 0.37472
0.09920 13.35474 0.38730
0.09996 13.04198 0.36865
0.10072 13.06576 0.35645
0.10148 12.75995 0.35367
0.10224 12.52790 0.34574
0.10300 12.58156 0.34309
0.10376 12.38518 0.34485
0.10452 12.21422 0.32974
0.10528 12.40821 0.34285
0.10604 11.91881 0.31927
0.10680 12.00197 0.32600
0.10756 11.42712 0.32378
0.10832 11.51959 0.32455
0.10908 10.99534 0.32123
0.10984 11.23439 0.32012
0.11060 10.22873 0.31653
0.11136 11.23110 0.32468
0.11212 10.75748 0.32401
0.11288 10.58021 0.31042
0.11364 10.69812 0.31064
0.11440 10.13918 0.30621
0.11516 9.86171 0.30455
0.11592 10.14191 0.30798
0.11668 10.38159 0.30213
0.11744 10.18865 0.29553
0.11820 9.97592 0.29697
0.11896 10.16873 0.29670
0.11972 9.68594 0.29436
0.12048 9.44853 0.29372
0.12124 9.35676 0.29520
0.12200 9.09201 0.28765
0.12276 9.05525 0.28702
0.12352 8.90074 0.28278
0.12428 9.03429 0.28900
0.12504 8.52416 0.27752
0.12580 8.73629 0.27330
0.12656 8.38122 0.27407
0.12732 8.45956 0.27625
0.12808 8.10362 0.28088
0.12884 8.37529 0.27215
0.12960 7.91287 0.27057
0.13036 7.90505 0.26496
0.13112 7.56673 0.27168
0.13188 7.66752 0.26968
0.13264 7.78584 0.26608
0.13340 7.42542 0.26476
0.13416 7.35483 0.25872
0.13492 7.38503 0.25452
0.13568 7.31631 0.25626
0.13644 7.04889 0.25476
0.13720 6.99085 0.25008
0.13796 6.91959 0.25057
0.13873 6.75949 0.25333
0.13949 6.83527 0.24925
0.14025 6.48900 0.24942
0.14101 6.42490 0.25247
0.14177 6.26183 0.24815
0.14253 6.29264 0.24621
0.14329 6.30405 0.24281
0.14405 5.82735 0.24304
0.14481 6.32588 0.24527
0.14557 6.00186 0.23771
0.14633 5.99013 0.23856
0.14709 5.65970 0.23690
0.14785 5.66935 0.23866
0.14861 5.64876 0.23762
0.14937 5.48734 0.23433
0.15013 5.58379 0.23360
0.15089 5.31960 0.23346
0.15165 5.18023 0.23257
0.15241 4.95637 0.23031
0.15317 5.03507 0.22879
0.15393 4.69900 0.22864
0.15469 4.73642 0.22681
0.15545 4.63687 0.22762
0.15621 4.60121 0.22473
0.15697 4.54864 0.22567
0.15773 4.85073 0.22441
0.15849 4.34565 0.22186
0.15925 4.28920 0.22264
0.16001 4.38144 0.22404
0.16077 3.85323 0.22183
0.16153 3.89029 0.21982
0.16229 4.16027 0.22180
0.16305 3.99675 0.21959
0.16381 3.87077 0.21520
0.16457 3.71144 0.21939
0.16533 3.80086 0.21471
0.16609 3.59443 0.21258
0.16685 3.93167 0.21349
0.16761 3.37665 0.21549
0.16837 3.73326 0.21293
0.16913 3.62736 0.21172
0.16989 3.28071 0.20894
0.17065 3.35267 0.21017
0.17141 3.20818 0.21099
0.17217 3.20276 0.20816
0.17293 2.96932 0.20790
0.17369 3.33010 0.20636
0.17445 2.99906 0.20850
0.17521 3.11023 0.21002
0.17597 2.79100 0.20791
0.17673 3.02279 0.21182
0.17749 2.83935 0.21663
0.17825 2.53741 0.21365
0.17901 2.81007 0.21483
0.17977 2.53180 0.21410
0.18053 2.74920 0.21967
0.18129 2.76552 0.21959
0.18205 2.65212 0.22239
0.18281 2.45474 0.22159
0.18357 2.27290 0.22129
0.18433 2.44844 0.22428
0.18509 2.32940 0.22113
0.18585 2.64225 0.22769
0.18661 2.59944 0.22283
0.18737 2.54070 0.22476
0.18813 1.92933 0.22292
0.18889 2.31850 0.22324
0.18965 2.12669 0.22519
0.19041 2.25200 0.22255
0.19117 2.26423 0.22418
0.19193 1.92579 0.22604
0.19269 1.92528 0.22677
0.19345 1.94421 0.22667
0.19421 1.84179 0.22908
0.19497 2.03473 0.22709
0.19573 1.76573 0.22776
0.19649 1.96657 0.23158
0.19725 1.58055 0.23071
0.19801 1.73829 0.22553
0.19877 1.55702 0.22834
0.19953 1.62367 0.22708
0.20029 1.80234 0.22753
0.20105 1.60313 0.22653
0.20181 1.30947 0.22658
0.20257 1.53123 0.22438
0.20333 1.55998 0.22619
0.20409 1.99575 0.23020
0.20485 1.72985 0.23028
0.20561 1.64203 0.22558
0.20637 1.58860 0.22650
0.20713 1.41579 0.22899
0.20789 1.35177 0.22975
0.20865 1.32925 0.23219
0.20941 1.18852 0.22477
0.21017 1.15766 0.22882
0.21093 1.42566 0.22724
0.21169 1.38701 0.22899
0.21245 0.96999 0.22274
0.21321 1.08106 0.22993
0.21397 1.23747 0.22723
0.21473 1.11448 0.22517
0.21549 1.09308 0.23029
0.21625 1.34388 0.22985
0.21701 1.19978 0.22524
0.21777 0.98195 0.22584
0.21853 0.86108 0.22674
0.21929 0.96138 0.22658
0.22005 1.12098 0.22375
0.22081 1.27453 0.22727
0.22157 0.97683 0.22270
0.22233 1.42094 0.22175
0.22309 0.95398 0.22398
0.22385 0.88175 0.22392
0.22461 1.03297 0.22366
0.22537 1.11770 0.21936
0.22613 0.81292 0.22057
0.22689 0.98256 0.21830
0.22765 0.87109 0.21550
0.22841 0.99228 0.21713
0.22917 0.88337 0.21384
0.22993 0.89344 0.21593
0.23069 0.83321 0.21438
0.23145 0.87268 0.21048
0.23221 0.57181 0.21555
0.23297 0.92723 0.21397
0.23373 0.89852 0.21064
0.23449 0.94117 0.21140
0.23525 0.95706 0.20848
0.23601 0.86753 0.20923
0.23677 0.48661 0.20834
0.23753 0.84506 0.20796
0.23829 0.85741 0.20706
0.23905 0.76644 0.20464
0.23981 0.82071 0.20450
0.24057 0.59275 0.20195
0.24133 0.80703 0.20093
0.24209 0.64559 0.20590
0.24285 0.75603 0.20172
0.24361 0.65665 0.20318
0.24437 0.60651 0.20378
0.24513 0.81196 0.20052
0.24589 0.76119 0.20041
0.24665 0.60539 0.20132
0.24741 0.94178 0.19715
0.24817 0.68184 0.19911
0.24893 0.90577 0.19654
0.24969 0.81705 0.19647
0.25045 0.61555 0.19721
0.25121 0.59555 0.19217
0.25197 0.91048 0.19804
0.25273 0.73062 0.19465
0.25349 0.76434 0.19282
0.25425 0.88468 0.19123
0.25501 0.78388 0.19179
0.25577 0.68904 0.19164
0.25653 0.63790 0.19371
0.25729 0.81715 0.19268
0.25805 0.82112 0.19103
0.25881 0.77959 0.18944
0.25957 0.54859 0.18967
0.26033 0.61728 0.18870
0.26109 0.58084 0.18696
0.26185 0.54876 0.19079
0.26261 0.54887 0.18844
0.26337 0.44405 0.18684
0.26413 0.74326 0.18455
0.26489 0.82598 0.18372
0.26565 0.60251 0.18308
0.26641 0.61080 0.18443
0.26717 0.71207 0.18391
0.26793 0.53972 0.18451
0.26869 0.62736 0.18481
0.26945 0.66582 0.18265
0.27021 0.62715 0.18231
0.27097 0.42756 0.18157
0.27172 0.53233 0.18366
0.27248 0.66298 0.18086
0.27324 0.58161 0.18297
0.27400 0.94556 0.17917
0.27476 0.39531 0.17991
0.27552 0.58452 0.17796
0.27628 0.54130 0.17968
0.27704 0.89560 0.17819
0.27780 0.71655 0.17904
0.27856 0.73972 0.17499
0.27932 0.65466 0.17919
0.28008 0.75545 0.17619
0.28084 0.73526 0.17662
0.28160 0.67669 0.17667
0.28236 0.66073 0.17742
0.28312 0.75940 0.17676
0.28388 0.68689 0.17527
0.28464 0.68202 0.17430
0.28540 0.60283 0.17570
0.28616 0.44332 0.17287
0.28692 0.72053 0.17763
0.28768 0.62428 0.17490
0.28844 0.59429 0.17518
0.28920 0.85326 0.17395
0.28996 0.79077 0.17482
0.29072 0.88706 0.17387
0.29148 0.79894 0.17532
0.29224 0.74378 0.17350
0.29300 0.65546 0.17513
0.29376 0.79598 0.17654
0.29452 0.57300 0.17527
0.29528 0.83147 0.17328
0.29604 0.55598 0.17610
0.29680 0.73928 0.17524
0.29756 0.76215 0.17459
0.29832 0.70553 0.17522
0.29908 0.66377 0.17381
0.29984 0.74292 0.17638
0.30060 0.59090 0.17530
0.30136 0.49290 0.17312
0.30212 0.76016 0.17582
0.30288 0.88013 0.17648
0.30364 0.55571 0.17301
0.30440 0.79638 0.17670
0.30516 0.72091 0.17786
0.30592 0.87578 0.17845
0.30668 0.64175 0.17825
0.30744 0.73592 0.17836
0.30820 0.56073 0.17807
0.30896 0.72004 0.17780
0.30972 0.67518 0.17862
0.31048 0.90923 0.17869
0.31124 0.96368 0.17917
0.31200 0.74327 0.17816
0.31276 0.81953 0.17860
0.31352 0.62383 0.17811
0.31428 0.75866 0.17843
0.31504 0.88706 0.17922
0.31580 0.70195 0.17862
0.31656 0.51699 0.17917
0.31732 0.88225 0.18239
0.31808 0.71467 0.17947
0.31883 0.91015 0.18481
0.31959 0.80563 0.18549
0.32035 0.82802 0.18248
0.32111 0.76543 0.18561
0.32187 0.78415 0.18500
0.32263 0.79751 0.18438
0.32339 0.70458 0.18624
0.32415 0.87301 0.18587
0.32491 0.80321 0.18796
0.32567 0.77528 0.18678
0.32643 0.67723 0.18990
0.32719 0.91885 0.18977
0.32795 0.64771 0.18815
0.32871 0.74858 0.18664
0.32947 1.02227 0.18941
0.33023 0.63678 0.18689
0.33099 0.76377 0.18821
0.33175 0.90244 0.18944
0.33251 0.61605 0.19062
0.33327 0.80182 0.18844
0.33403 0.79814 0.18530
0.33479 0.74965 0.18857
0.33555 0.91741 0.18721
0.33631 0.61714 0.19067
0.33707 0.82842 0.18951
0.33783 0.89286 0.19160
0.33859 0.78857 0.19417
0.33935 1.05095 0.18968
0.34011 0.66461 0.19153
0.34087 0.68871 0.19016
0.34163 0.64496 0.19121
0.34239 0.89557 0.19211
0.34315 0.97150 0.19397
0.34391 0.67062 0.19488
0.34467 0.79089 0.19426
0.34543 0.62147 0.19492
0.34619 0.60353 0.19202
0.34695 0.70213 0.19386
0.34771 0.79865 0.19517
0.34847 0.75589 0.19314
0.34922 0.81422 0.19159
0.34998 0.55656 0.19488
0.35074 1.02592 0.19030
0.35150 0.77089 0.18641
0.35226 0.86243 0.18435
0.35302 0.73918 0.18355
0.35378 0.69359 0.18529
0.35454 0.88578 0.18507
0.35530 0.84854 0.18509
0.35606 0.56742 0.18918
0.35682 0.74758 0.18709
0.35758 0.90336 0.18884
0.35834 0.75774 0.18701
0.35910 0.79083 0.18727
0.35986 0.73664 0.18893
0.36062 0.88720 0.18975
0.36138 0.70453 0.18761
0.36214 0.94715 0.18776
0.36290 0.74530 0.18576
0.36366 0.79305 0.19085
0.36442 0.73303 0.18767
0.36518 0.92316 0.19177
0.36594 1.03989 0.19093
0.36670 0.75053 0.19256
0.36746 0.88155 0.19142
0.36822 0.65178 0.19239
0.36898 0.70534 0.19426
0.36974 0.57696 0.18964
0.37050 0.76603 0.19153
0.37126 0.71674 0.19660
0.37202 0.65450 0.19940
0.37277 0.40674 0.19586
0.37353 0.83742 0.19657
0.37429 0.68612 0.20103
0.37505 0.84106 0.20302
0.37581 1.02531 0.20526
0.37657 0.57867 0.20839
0.37733 0.75936 0.20714
0.37809 1.14564 0.20849
0.37885 1.01683 0.20594
0.37961 0.80162 0.20919
0.38037 0.71016 0.20865
0.38113 0.81949 0.21076
0.38189 0.91035 0.21187
0.38265 0.83930 0.21375
0.38341 0.93411 0.21942
0.38417 1.18585 0.21696
0.38493 0.81266 0.21481
0.38569 0.92814 0.21963
0.38645 0.92681 0.22526
0.38721 1.06457 0.23910
0.38797 1.09480 0.22844
0.38873 1.03122 0.22630
0.38949 0.60329 0.22913
0.39025 1.07322 0.22718
0.39101 0.69677 0.23282
0.39177 0.60289 0.22993
0.39252 0.54061 0.23261
0.39328 0.86427 0.23709
0.39404 0.73604 0.23848
0.39480 0.70138 0.24101
0.39556 0.45709 0.24101
0.39632 0.84527 0.23851
0.39708 0.43904 0.24229
0.39784 0.66870 0.24480
0.39860 0.74931 0.24678
0.39936 0.85624 0.24848
0.40012 1.07075 0.25150
0.40088 0.37471 0.24836
0.40164 1.10148 0.25032
0.40240 0.47020 0.25183
0.40316 0.88202 0.25739
0.40392 0.81550 0.25588
0.40468 0.49941 46.08296
0.40544 0.64492 0.26033
0.40620 0.56413 0.25752
0.40696 0.45954 0.26296
0.40772 0.99012 0.26386
0.40848 0.88056 0.26007
0.40924 1.01228 0.26327
0.40999 0.83039 0.26474
0.41075 0.49451 0.26258
0.41151 0.54037 0.26986
0.41227 0.94237 0.26649
0.41303 0.77270 0.27659
0.41379 0.80313 0.27913
0.41455 0.84399 0.27212
0.41531 0.30848 0.27771
0.41607 0.83582 0.27826
0.41683 0.66639 0.27515
0.41759 0.69689 0.27876
0.41835 0.62010 0.28095
0.41911 0.45082 0.27784
0.41987 0.65721 0.28115
0.42063 0.38421 0.28583
0.42139 0.40117 0.28216
0.42215 0.75326 0.28304
0.42291 0.84355 0.28153
0.42367 1.05062 0.29411
0.42443 0.49307 0.29398
0.42519 0.79450 0.30013
0.42594 0.62665 0.30174
0.42670 0.61384 0.29369
0.42746 1.11055 0.31379
0.42822 0.72733 0.31052
0.42898 0.79005 0.30982
0.42974 0.49513 0.31994
0.43050 0.95868 0.32179
0.43126 0.79297 0.32084
0.43202 1.07061 0.31990
0.43278 0.44676 0.32656
0.43354 0.83753 0.33449
0.43430 0.78629 0.33480
0.43506 1.15600 0.33876
