# Supplementary material for: Hallucination of closed repeat proteins containing central pockets
Source: Nat Struct Mol Biol. 2023 Sep 28;30(11):1755–60. doi: 10.1038/s41594-023-01112-6 (PMC10643118; doi:10.1038/s41594-023-01112-6)
Supplement: Supplementary file 4 — Small-angle X-ray scattering raw data. [file 41594_2023_1112_MOESM4_ESM.tar › SAXS_submit/E6/C11_results/Buffer2/C11_high_E6_snap_00008.sub.2.dat]

0.01026 -80.43198 106.05742
0.01102 -74.67926 107.62382
0.01178 -52.22176 63.82281
0.01254 -34.90184 37.96389
0.01330 -32.32636 24.01062
0.01406 -22.56148 13.89602
0.01482 -14.72256 8.29485
0.01558 -16.15694 6.70114
0.01634 -7.13723 5.07824
0.01710 -6.92924 3.51153
0.01786 -1.83600 2.50387
0.01862 2.13976 1.99393
0.01938 4.54627 1.60160
0.02014 6.49064 1.52065
0.02090 9.08896 1.27092
0.02166 9.29557 1.24900
0.02242 13.38520 1.16301
0.02318 13.01491 1.10070
0.02395 13.82430 1.12256
0.02471 16.64104 1.00778
0.02547 17.51068 0.97708
0.02623 16.15827 0.94450
0.02699 18.92530 0.89908
0.02775 19.42143 0.89345
0.02851 20.84469 0.85089
0.02927 20.04145 0.80885
0.03003 20.36966 0.80768
0.03079 22.02722 0.76807
0.03155 21.33190 0.78283
0.03231 21.92583 0.75780
0.03307 22.33619 0.70651
0.03383 23.28329 0.73127
0.03459 22.67039 0.69390
0.03535 22.39454 0.66469
0.03611 22.30139 0.66957
0.03687 22.46600 0.65328
0.03763 22.69784 0.63137
0.03839 23.35425 0.62355
0.03915 22.68823 0.61554
0.03991 22.67300 0.59978
0.04067 22.63142 0.59258
0.04143 22.48751 0.59953
0.04219 23.03451 0.55904
0.04295 22.04689 0.58599
0.04371 22.67795 0.57458
0.04447 22.08240 0.55130
0.04523 22.22199 0.54132
0.04599 21.93918 0.54166
0.04675 22.09748 0.53170
0.04751 22.09042 0.53274
0.04827 21.96086 0.54029
0.04903 22.13130 0.50239
0.04979 21.06509 0.50703
0.05055 21.38532 0.51002
0.05131 20.81317 0.48641
0.05207 21.51641 0.49814
0.05283 21.39798 0.48663
0.05359 21.89977 0.49184
0.05435 21.60987 0.48230
0.05511 21.19147 0.48005
0.05587 20.65210 0.48011
0.05663 21.22600 0.47081
0.05739 20.07424 0.47822
0.05815 21.12123 0.45985
0.05891 21.01145 0.45246
0.05967 19.99535 0.45899
0.06043 19.70785 0.44384
0.06119 20.45414 0.43955
0.06195 19.97878 0.43106
0.06271 19.71120 0.43855
0.06347 19.35840 0.43855
0.06423 19.76414 0.42496
0.06499 19.82025 0.41127
0.06575 19.91081 0.41966
0.06651 19.38301 0.42942
0.06727 18.83214 0.41955
0.06803 19.10871 0.41388
0.06879 18.59707 0.41331
0.06955 18.93623 0.40997
0.07031 18.78103 0.40839
0.07107 18.80243 0.40412
0.07183 18.99304 0.40301
0.07259 18.07888 0.39016
0.07335 18.33193 0.37594
0.07412 18.08336 0.38933
0.07488 17.96380 0.37884
0.07564 17.18944 0.37733
0.07640 17.19417 0.37401
0.07716 16.89057 0.37828
0.07792 17.18302 0.37038
0.07868 17.14160 0.36795
0.07944 16.82166 0.36402
0.08020 16.70176 0.36642
0.08096 15.86110 0.36617
0.08172 16.86198 0.36385
0.08248 16.49245 0.36068
0.08324 15.76001 0.35764
0.08400 15.60398 0.35486
0.08476 16.00604 0.36772
0.08552 15.49728 0.37066
0.08628 15.51793 0.37470
0.08704 15.68192 0.37859
0.08780 14.95433 0.37729
0.08856 15.00129 0.38247
0.08932 15.10174 0.39015
0.09008 14.33987 0.38022
0.09084 14.50551 0.39405
0.09160 13.93353 0.39784
0.09236 14.38676 0.39144
0.09312 14.05540 0.39313
0.09388 13.75825 0.40000
0.09464 13.84630 0.38737
0.09540 13.71616 0.39032
0.09616 13.29832 0.37930
0.09692 13.18740 0.37452
0.09768 13.09939 0.38359
0.09844 13.24922 0.38419
0.09920 12.62560 0.37904
0.09996 13.17614 0.36942
0.10072 12.85503 0.36310
0.10148 12.74833 0.35445
0.10224 12.82924 0.34894
0.10300 12.27590 0.34043
0.10376 12.40494 0.34598
0.10452 12.31491 0.33273
0.10528 11.92639 0.32517
0.10604 12.02971 0.33606
0.10680 12.00498 0.32899
0.10756 11.66508 0.32205
0.10832 11.50564 0.31482
0.10908 11.63734 0.32395
0.10984 10.92628 0.31927
0.11060 11.11194 0.31908
0.11136 10.75146 0.32123
0.11212 10.48163 0.31962
0.11288 10.36526 0.31402
0.11364 10.44168 0.30380
0.11440 10.42631 0.30417
0.11516 10.43992 0.30820
0.11592 10.10302 0.30623
0.11668 9.98996 0.30288
0.11744 9.76574 0.29954
0.11820 10.17339 0.29207
0.11896 9.91997 0.29914
0.11972 9.41100 0.29856
0.12048 9.47821 0.29492
0.12124 9.00018 0.29266
0.12200 8.93070 0.28685
0.12276 8.82894 0.29215
0.12352 9.14055 0.28854
0.12428 8.87798 0.28281
0.12504 8.82692 0.28084
0.12580 8.33101 0.27892
0.12656 8.35311 0.27987
0.12732 8.31329 0.27626
0.12808 8.46464 0.27157
0.12884 7.75152 0.26859
0.12960 8.05237 0.27085
0.13036 7.65561 0.26865
0.13112 7.47890 0.26699
0.13188 7.56384 0.26550
0.13264 7.37927 0.25941
0.13340 7.20485 0.26487
0.13416 7.19905 0.26133
0.13492 7.13332 0.25677
0.13568 6.96463 0.25789
0.13644 7.38434 0.25651
0.13720 6.99702 0.25148
0.13796 6.96516 0.25176
0.13873 6.77701 0.25176
0.13949 6.77664 0.25117
0.14025 6.55733 0.25030
0.14101 6.06967 0.24778
0.14177 6.23226 0.24616
0.14253 6.19135 0.24561
0.14329 6.25441 0.24398
0.14405 6.21276 0.24160
0.14481 6.00132 0.24183
0.14557 5.86214 0.24266
0.14633 5.67060 0.24306
0.14709 5.42917 0.24335
0.14785 5.34425 0.24175
0.14861 5.54006 0.23588
0.14937 5.18932 0.23911
0.15013 5.07600 0.23679
0.15089 4.83087 0.23261
0.15165 5.09252 0.23327
0.15241 4.97239 0.22984
0.15317 4.81991 0.23087
0.15393 4.50961 0.22775
0.15469 5.11777 0.22735
0.15545 4.82127 0.22781
0.15621 4.77802 0.22609
0.15697 4.58986 0.22540
0.15773 4.28352 0.22226
0.15849 4.22304 0.22102
0.15925 4.23706 0.22022
0.16001 4.18651 0.22042
0.16077 4.23546 0.22540
0.16153 3.82396 0.21847
0.16229 3.93840 0.22034
0.16305 3.52682 0.21515
0.16381 3.75423 0.21413
0.16457 3.94614 0.21796
0.16533 3.81406 0.21618
0.16609 3.67385 0.21587
0.16685 3.69443 0.21347
0.16761 3.48045 0.21304
0.16837 3.63649 0.21413
0.16913 3.54739 0.21553
0.16989 3.34175 0.21141
0.17065 3.19262 0.20986
0.17141 3.09331 0.20880
0.17217 3.03397 0.21149
0.17293 3.02157 0.20580
0.17369 2.89565 0.20868
0.17445 3.28263 0.20863
0.17521 3.02287 0.20937
0.17597 2.81369 0.20705
0.17673 2.76368 0.21043
0.17749 2.99213 0.21710
0.17825 2.37914 0.21916
0.17901 2.40374 0.21693
0.17977 2.54316 0.21707
0.18053 2.53085 0.21979
0.18129 2.63221 0.22142
0.18205 2.64078 0.21965
0.18281 2.30386 0.22059
0.18357 2.23385 0.22194
0.18433 2.34281 0.22199
0.18509 2.45803 0.22105
0.18585 2.35546 0.22789
0.18661 2.16513 0.22832
0.18737 1.99014 0.22376
0.18813 2.00311 0.22474
0.18889 2.16126 0.22514
0.18965 1.95079 0.22528
0.19041 2.13394 0.22617
0.19117 1.70965 0.22577
0.19193 1.89918 0.22442
0.19269 1.91777 0.22373
0.19345 1.71688 0.23009
0.19421 1.89244 0.22645
0.19497 1.76908 0.22623
0.19573 1.90052 0.23124
0.19649 1.56980 0.22932
0.19725 1.80506 0.23026
0.19801 1.64982 0.22328
0.19877 1.57064 0.22912
0.19953 1.60239 0.22846
0.20029 1.62947 0.23169
0.20105 1.55915 0.23066
0.20181 1.70515 0.22788
0.20257 1.52438 0.22605
0.20333 1.88358 0.22994
0.20409 1.16111 0.22711
0.20485 1.33723 0.22797
0.20561 1.23457 0.22754
0.20637 1.17775 0.22728
0.20713 1.44973 0.22677
0.20789 0.99009 0.22402
0.20865 1.21613 0.22828
0.20941 1.72619 0.22685
0.21017 1.07556 0.22705
0.21093 1.12301 0.22490
0.21169 1.04184 0.22594
0.21245 1.21334 0.22943
0.21321 1.32368 0.22817
0.21397 1.14867 0.22265
0.21473 1.22576 0.22651
0.21549 1.16947 0.22874
0.21625 1.39224 0.22508
0.21701 1.06017 0.22734
0.21777 0.98461 0.22820
0.21853 1.04265 0.22894
0.21929 0.90398 0.22653
0.22005 0.86978 0.22848
0.22081 1.13751 0.22605
0.22157 1.10072 0.22862
0.22233 0.98553 0.22347
0.22309 0.59611 0.22625
0.22385 1.00590 0.22391
0.22461 0.49917 0.22262
0.22537 0.80714 0.21998
0.22613 0.81325 0.22041
0.22689 1.00128 0.21844
0.22765 0.63222 0.21546
0.22841 0.75603 0.21617
0.22917 0.92211 0.21537
0.22993 0.52933 0.21732
0.23069 0.59747 0.21269
0.23145 0.88624 0.21177
0.23221 0.57848 0.21420
0.23297 0.88353 0.21023
0.23373 0.72759 0.21143
0.23449 0.54572 0.21197
0.23525 0.47484 0.20711
0.23601 0.48674 0.20905
0.23677 0.74558 0.20977
0.23753 0.93056 0.20522
0.23829 0.47845 0.20324
0.23905 0.92155 0.20442
0.23981 0.75455 0.20413
0.24057 0.78297 0.20505
0.24133 0.58873 0.20121
0.24209 0.57062 0.20373
0.24285 0.43976 0.20273
0.24361 0.54458 0.20123
0.24437 0.57033 0.19970
0.24513 0.66079 0.20247
0.24589 0.45866 0.19929
0.24665 0.51103 0.20050
0.24741 0.72188 0.20064
0.24817 0.51691 0.19692
0.24893 0.59211 0.19474
0.24969 0.59853 0.19612
0.25045 0.58599 0.19569
0.25121 0.61293 0.19523
0.25197 0.49116 0.19446
0.25273 0.64772 0.19469
0.25349 0.46472 0.19397
0.25425 0.54512 0.19194
0.25501 0.65510 0.18982
0.25577 0.48794 0.19277
0.25653 0.46874 0.19300
0.25729 0.85375 0.19177
0.25805 0.47812 0.18931
0.25881 0.62002 0.19017
0.25957 0.74446 0.19040
0.26033 0.47777 0.18976
0.26109 0.46959 0.18742
0.26185 0.47718 0.18659
0.26261 0.59370 0.18676
0.26337 0.76844 0.18430
0.26413 0.26878 0.18247
0.26489 0.61357 0.18470
0.26565 0.51182 0.18679
0.26641 0.38273 0.18341
0.26717 0.36608 0.18233
0.26793 0.47049 0.18107
0.26869 0.19517 0.18378
0.26945 0.64932 0.18213
0.27021 0.56188 0.18473
0.27097 0.70335 0.18012
0.27172 0.69170 0.18127
0.27248 0.71628 0.17921
0.27324 0.33956 0.18121
0.27400 0.86286 0.17846
0.27476 0.57007 0.17858
0.27552 0.47089 0.17872
0.27628 0.54260 0.17923
0.27704 0.58739 0.17912
0.27780 0.56787 0.17735
0.27856 0.52887 0.17677
0.27932 0.49881 0.17867
0.28008 0.52878 0.17540
0.28084 0.54455 0.17640
0.28160 0.47135 0.17572
0.28236 0.51484 0.17377
0.28312 0.58018 0.17529
0.28388 0.75877 0.17698
0.28464 0.58084 0.17595
0.28540 0.59706 0.17389
0.28616 0.54198 0.17440
0.28692 0.76754 0.17383
0.28768 0.70870 0.17357
0.28844 0.42144 0.17572
0.28920 0.44371 0.17360
0.28996 0.66409 0.17414
0.29072 0.54691 0.17489
0.29148 0.63031 0.17626
0.29224 0.54599 0.17575
0.29300 0.44777 0.17486
0.29376 0.62604 0.17614
0.29452 0.66487 0.17658
0.29528 0.41254 0.17589
0.29604 0.69231 0.17566
0.29680 0.56199 0.17629
0.29756 0.56309 0.17280
0.29832 0.43215 0.17537
0.29908 0.51548 0.17580
0.29984 0.70125 0.17540
0.30060 0.33278 0.17492
0.30136 0.53441 0.17766
0.30212 0.59414 0.17509
0.30288 0.65245 0.17369
0.30364 0.60488 0.17283
0.30440 0.79819 0.17520
0.30516 0.46600 0.17600
0.30592 0.66488 0.17921
0.30668 0.62265 0.17884
0.30744 0.45791 0.17626
0.30820 0.91474 0.17867
0.30896 0.66041 0.17984
0.30972 0.59259 0.17892
0.31048 0.61588 0.17806
0.31124 0.86658 0.18070
0.31200 0.49071 0.18095
0.31276 0.50795 0.17987
0.31352 0.79829 0.17972
0.31428 0.73065 0.17909
0.31504 0.88129 0.17838
0.31580 0.60262 0.17823
0.31656 0.64358 0.18175
0.31732 0.68206 0.18144
0.31808 0.89851 0.17949
0.31883 0.78590 0.18158
0.31959 0.71687 0.18436
0.32035 0.83547 0.18459
0.32111 0.56645 0.18476
0.32187 0.66643 0.18416
0.32263 0.49064 0.18467
0.32339 0.68502 0.18639
0.32415 0.52594 0.18722
0.32491 0.60598 0.18671
0.32567 0.80354 0.18945
0.32643 0.65218 0.18896
0.32719 0.72535 0.19037
0.32795 0.62046 0.19002
0.32871 0.78866 0.18628
0.32947 0.64554 0.18817
0.33023 0.72858 0.18825
0.33099 0.88046 0.18974
0.33175 0.83671 0.18628
0.33251 0.80319 0.18631
0.33327 0.61413 0.18811
0.33403 0.87422 0.18957
0.33479 0.68078 0.18822
0.33555 0.64838 0.18759
0.33631 0.71523 0.19043
0.33707 0.85073 0.18825
0.33783 0.47474 0.19320
0.33859 0.85629 0.18813
0.33935 0.72952 0.19086
0.34011 0.65828 0.19194
0.34087 0.57940 0.19062
0.34163 0.55895 0.19057
0.34239 0.59232 0.19309
0.34315 0.70306 0.19389
0.34391 0.81301 0.19314
0.34467 0.71584 0.19228
0.34543 0.69678 0.19280
0.34619 0.76826 0.19163
0.34695 0.68464 0.19552
0.34771 0.61168 0.19440
0.34847 0.77609 0.19526
0.34922 0.66367 0.19406
0.34998 0.80363 0.19108
0.35074 0.76366 0.18779
0.35150 0.83211 0.18616
0.35226 0.68688 0.18427
0.35302 0.66776 0.18201
0.35378 0.70619 0.18682
0.35454 0.76581 0.18608
0.35530 0.65954 0.18687
0.35606 0.70074 0.18707
0.35682 0.56850 0.18464
0.35758 0.56945 0.18722
0.35834 0.74539 0.19060
0.35910 0.56876 0.18865
0.35986 0.85022 0.18865
0.36062 0.69429 0.18882
0.36138 0.68037 0.18816
0.36214 0.51637 0.18704
0.36290 0.76727 0.18962
0.36366 0.87956 0.19083
0.36442 0.80527 0.19080
0.36518 0.96311 0.19037
0.36594 0.74350 0.19134
0.36670 0.81965 0.19294
0.36746 0.85504 0.18897
0.36822 0.73703 0.19391
0.36898 0.70109 0.19346
0.36974 0.95572 0.19435
0.37050 0.62906 0.19583
0.37126 0.92152 0.19675
0.37202 0.73271 0.19764
0.37277 0.43844 0.19732
0.37353 0.56319 0.19898
0.37429 1.03638 0.20316
0.37505 0.64355 0.20293
0.37581 0.65098 0.20771
0.37657 0.61166 0.20247
0.37733 0.49113 0.20545
0.37809 0.54150 0.21165
0.37885 0.96438 0.21234
0.37961 0.70600 0.20931
0.38037 0.67531 0.21060
0.38113 0.71880 0.21154
0.38189 0.76151 0.21206
0.38265 0.48624 0.21469
0.38341 0.73003 0.21970
0.38417 0.48931 0.21695
0.38493 0.59430 0.21689
0.38569 0.56908 0.22379
0.38645 0.84221 0.22324
0.38721 0.76920 0.23317
0.38797 0.46368 0.22273
0.38873 0.84503 0.22522
0.38949 0.50303 0.22619
0.39025 0.69737 0.22997
0.39101 0.56130 0.23371
0.39177 0.84184 0.23301
0.39252 0.74974 0.23466
0.39328 0.77145 0.23981
0.39404 0.35986 0.23947
0.39480 0.37138 0.24139
0.39556 0.59970 0.23895
0.39632 0.49512 0.24121
0.39708 0.79736 0.24221
0.39784 0.85188 0.24359
0.39860 0.53256 0.24888
0.39936 0.38396 0.24547
0.40012 0.78441 0.25435
0.40088 0.91545 0.25361
0.40164 0.64529 0.24762
0.40240 0.91944 0.25755
0.40316 0.64604 0.25463
0.40392 0.76769 0.26187
0.40468 0.98780 54.68474
0.40544 0.85999 0.25942
0.40620 0.82418 0.26157
0.40696 0.92737 0.26496
0.40772 0.56853 0.26757
0.40848 1.21682 0.25964
0.40924 0.76509 0.26925
0.40999 0.51928 0.27086
0.41075 0.68925 0.27071
0.41151 0.56117 0.26782
0.41227 0.81977 0.27249
0.41303 0.93585 0.26666
0.41379 0.61062 0.27134
0.41455 1.11083 0.27558
0.41531 0.52052 0.27211
0.41607 0.71778 0.26957
0.41683 0.61599 0.27942
0.41759 0.84888 0.27632
0.41835 0.66561 0.27878
0.41911 0.94590 0.27965
0.41987 0.68136 0.29292
0.42063 0.71960 0.27979
0.42139 0.93523 0.28222
0.42215 0.44293 0.29095
0.42291 0.78553 0.29008
0.42367 0.75045 0.29235
0.42443 0.90593 0.29287
0.42519 1.01780 0.30059
0.42594 0.90229 0.29788
0.42670 0.34296 0.30573
0.42746 0.80445 0.30210
0.42822 0.76670 0.30642
0.42898 0.92687 0.31401
0.42974 0.81084 0.31776
0.43050 0.44991 0.31435
0.43126 0.85525 0.32795
0.43202 0.83379 0.32588
0.43278 0.58512 0.32540
0.43354 0.64090 0.33506
0.43430 0.88653 0.34371
0.43506 0.70870 0.33813
