# Supplementary material for: Hallucination of closed repeat proteins containing central pockets
Source: Nat Struct Mol Biol. 2023 Sep 28;30(11):1755–60. doi: 10.1038/s41594-023-01112-6 (PMC10643118; doi:10.1038/s41594-023-01112-6)
Supplement: Supplementary file 4 — Small-angle X-ray scattering raw data. [file 41594_2023_1112_MOESM4_ESM.tar › SAXS_submit/E6/C11_results/Buffer2/C11_high_E6_snap_00021.sub.2.dat]

0.01026 17.92232 104.66059
0.01102 20.43597 107.39036
0.01178 14.24077 65.30246
0.01254 21.02524 38.46500
0.01330 19.25090 23.72851
0.01406 19.74253 13.85943
0.01482 22.76411 8.19376
0.01558 21.81632 6.59085
0.01634 22.91719 5.02411
0.01710 24.63973 3.56756
0.01786 22.57481 2.35724
0.01862 24.12223 1.91214
0.01938 23.51672 1.54973
0.02014 25.69643 1.38708
0.02090 24.92322 1.27302
0.02166 24.79609 1.16218
0.02242 24.27530 1.10554
0.02318 25.08055 1.04884
0.02395 23.42157 1.04336
0.02471 25.07325 0.94129
0.02547 25.44134 0.93304
0.02623 25.34242 0.91764
0.02699 25.34842 0.88613
0.02775 23.95247 0.83992
0.02851 24.43065 0.84636
0.02927 24.85122 0.79043
0.03003 23.68888 0.76533
0.03079 24.52103 0.77771
0.03155 25.50510 0.74756
0.03231 24.53961 0.74153
0.03307 24.56597 0.70155
0.03383 24.22165 0.69222
0.03459 24.62153 0.70314
0.03535 23.55114 0.66567
0.03611 24.17208 0.65385
0.03687 24.93987 0.61444
0.03763 24.63291 0.62739
0.03839 23.87607 0.61761
0.03915 24.10353 0.61054
0.03991 23.66120 0.60392
0.04067 23.90563 0.60038
0.04143 23.55897 0.58748
0.04219 22.88110 0.56828
0.04295 23.41959 0.58036
0.04371 23.16567 0.55738
0.04447 23.18632 0.56030
0.04523 22.95498 0.54874
0.04599 22.82571 0.52947
0.04675 22.95661 0.53251
0.04751 23.38713 0.51515
0.04827 22.83818 0.51693
0.04903 23.02706 0.51206
0.04979 22.42905 0.50654
0.05055 22.14727 0.50948
0.05131 22.16913 0.49223
0.05207 22.67168 0.49931
0.05283 22.15576 0.48451
0.05359 22.82124 0.49753
0.05435 22.03943 0.47256
0.05511 20.44266 0.45599
0.05587 21.78867 0.47003
0.05663 21.42021 0.46886
0.05739 20.84272 0.47225
0.05815 20.75434 0.45619
0.05891 21.53126 0.45497
0.05967 20.73192 0.44780
0.06043 20.44637 0.45294
0.06119 20.29325 0.44916
0.06195 19.86703 0.44246
0.06271 20.42688 0.43933
0.06347 20.63904 0.43111
0.06423 19.95821 0.43123
0.06499 19.91551 0.42014
0.06575 19.24089 0.42042
0.06651 19.45593 0.42021
0.06727 19.21187 0.40599
0.06803 19.36987 0.40499
0.06879 18.95826 0.40722
0.06955 19.41625 0.41205
0.07031 18.51160 0.40701
0.07107 18.47594 0.41051
0.07183 18.76856 0.39268
0.07259 18.43689 0.39420
0.07335 18.16665 0.38892
0.07412 17.87859 0.38566
0.07488 17.78727 0.38689
0.07564 17.65523 0.37545
0.07640 17.97362 0.37538
0.07716 17.96071 0.38385
0.07792 16.93231 0.37431
0.07868 17.31480 0.37886
0.07944 17.24028 0.36538
0.08020 16.87236 0.36697
0.08096 16.64685 0.35550
0.08172 16.30517 0.36092
0.08248 16.72885 0.35791
0.08324 16.23419 0.36025
0.08400 16.10978 0.35978
0.08476 15.81731 0.36400
0.08552 15.44688 0.37225
0.08628 15.61696 0.38018
0.08704 15.28820 0.38820
0.08780 14.80648 0.39222
0.08856 15.21935 0.38576
0.08932 15.07250 0.38605
0.09008 14.40063 0.38311
0.09084 14.37160 0.38045
0.09160 14.21020 0.38529
0.09236 14.25818 0.39407
0.09312 14.42665 0.39434
0.09388 13.73699 0.39895
0.09464 13.27213 0.39614
0.09540 13.98320 0.38862
0.09616 13.52898 0.38105
0.09692 13.23841 0.38375
0.09768 13.02795 0.38446
0.09844 12.65783 0.38416
0.09920 12.50399 0.38472
0.09996 13.28913 0.37638
0.10072 13.27104 0.36181
0.10148 12.72128 0.35513
0.10224 12.44732 0.34522
0.10300 12.42475 0.34838
0.10376 12.10548 0.34317
0.10452 12.44615 0.33781
0.10528 11.88063 0.32836
0.10604 11.92077 0.33015
0.10680 11.93085 0.32675
0.10756 11.57328 0.31758
0.10832 11.35847 0.31847
0.10908 10.78874 0.32242
0.10984 10.74274 0.31878
0.11060 10.90376 0.31606
0.11136 11.25721 0.32002
0.11212 10.66084 0.31900
0.11288 10.71835 0.31485
0.11364 10.35045 0.30694
0.11440 10.16247 0.30967
0.11516 10.01354 0.30470
0.11592 10.16775 0.30421
0.11668 10.18585 0.30878
0.11744 9.68456 0.29453
0.11820 9.74447 0.29562
0.11896 9.66092 0.29100
0.11972 9.26530 0.29764
0.12048 9.57773 0.28547
0.12124 9.20205 0.28986
0.12200 8.83392 0.28573
0.12276 9.06448 0.28516
0.12352 8.89512 0.28570
0.12428 8.69861 0.28389
0.12504 8.68657 0.28109
0.12580 8.75823 0.27448
0.12656 8.12850 0.27890
0.12732 8.37939 0.27687
0.12808 8.28040 0.27105
0.12884 8.30897 0.27105
0.12960 8.00527 0.27081
0.13036 7.86101 0.26702
0.13112 7.44113 0.26536
0.13188 7.87003 0.26534
0.13264 7.27339 0.26740
0.13340 7.44066 0.26282
0.13416 7.00448 0.26127
0.13492 7.12111 0.25252
0.13568 7.52290 0.25742
0.13644 6.97174 0.25750
0.13720 6.89110 0.25500
0.13796 7.22877 0.25158
0.13873 6.62088 0.25009
0.13949 6.83398 0.25197
0.14025 5.98706 0.24937
0.14101 6.49981 0.25020
0.14177 6.11055 0.25023
0.14253 6.23382 0.24891
0.14329 5.62232 0.24457
0.14405 5.71070 0.24047
0.14481 6.02171 0.24266
0.14557 5.71015 0.24145
0.14633 5.57468 0.23727
0.14709 5.63894 0.24169
0.14785 5.49588 0.23793
0.14861 5.37609 0.23950
0.14937 5.38908 0.23475
0.15013 5.08330 0.23328
0.15089 4.92678 0.23101
0.15165 5.20407 0.23019
0.15241 5.01325 0.23185
0.15317 4.90619 0.22993
0.15393 4.71934 0.22921
0.15469 4.66531 0.22523
0.15545 4.86223 0.22732
0.15621 4.55148 0.22305
0.15697 4.55674 0.22781
0.15773 4.47075 0.22299
0.15849 4.38365 0.22428
0.15925 4.39901 0.22351
0.16001 4.22878 0.22351
0.16077 4.17166 0.22331
0.16153 4.21016 0.22058
0.16229 4.16829 0.21803
0.16305 3.88687 0.21700
0.16381 3.95306 0.21728
0.16457 3.77877 0.21674
0.16533 3.64558 0.21525
0.16609 3.72407 0.21425
0.16685 3.69359 0.21625
0.16761 3.44368 0.21384
0.16837 3.54959 0.20958
0.16913 3.30565 0.21464
0.16989 3.34142 0.21198
0.17065 3.48995 0.21098
0.17141 3.38339 0.20803
0.17217 3.11189 0.21055
0.17293 2.95922 0.20642
0.17369 3.05219 0.20682
0.17445 2.82002 0.21052
0.17521 3.05901 0.20903
0.17597 2.74058 0.21200
0.17673 2.74544 0.20879
0.17749 2.75769 0.21513
0.17825 2.86044 0.21757
0.17901 2.65384 0.21915
0.17977 2.65393 0.21762
0.18053 2.69867 0.21981
0.18129 2.67161 0.22000
0.18205 2.45574 0.21650
0.18281 2.64231 0.22418
0.18357 2.39270 0.22534
0.18433 2.20869 0.22065
0.18509 2.48574 0.22553
0.18585 2.46268 0.22622
0.18661 2.30373 0.22358
0.18737 2.32517 0.22338
0.18813 2.07534 0.22415
0.18889 2.23123 0.22490
0.18965 2.25697 0.22407
0.19041 1.98685 0.22263
0.19117 2.18592 0.22564
0.19193 1.92428 0.22919
0.19269 1.68902 0.22523
0.19345 1.89865 0.22698
0.19421 1.74255 0.22707
0.19497 2.04174 0.22742
0.19573 1.82088 0.22725
0.19649 2.03020 0.22960
0.19725 1.69209 0.22492
0.19801 1.83130 0.22690
0.19877 1.70243 0.22547
0.19953 1.83227 0.22800
0.20029 1.75822 0.22578
0.20105 1.41112 0.23248
0.20181 1.47267 0.22747
0.20257 1.51217 0.22712
0.20333 1.59831 0.22848
0.20409 1.62471 0.22641
0.20485 1.36494 0.23295
0.20561 1.31009 0.22959
0.20637 1.36197 0.22686
0.20713 1.25297 0.22939
0.20789 1.00646 0.22804
0.20865 1.36548 0.22894
0.20941 1.34318 0.23068
0.21017 1.44111 0.23128
0.21093 1.35806 0.23045
0.21169 1.11384 0.22770
0.21245 1.36815 0.22742
0.21321 1.26167 0.22942
0.21397 1.16583 0.22750
0.21473 1.18401 0.22876
0.21549 0.98397 0.22494
0.21625 1.07598 0.22890
0.21701 0.95827 0.22541
0.21777 0.83524 0.23096
0.21853 1.15656 0.22930
0.21929 0.91391 0.22678
0.22005 1.15730 0.22681
0.22081 0.80136 0.22354
0.22157 1.25188 0.22294
0.22233 0.89602 0.22438
0.22309 0.89706 0.22352
0.22385 0.88450 0.22257
0.22461 0.99850 0.22321
0.22537 0.71446 0.22056
0.22613 0.76895 0.21935
0.22689 0.99737 0.21985
0.22765 0.71637 0.21388
0.22841 0.70214 0.21418
0.22917 0.82344 0.21097
0.22993 1.31150 0.21862
0.23069 0.97774 0.21210
0.23145 0.93164 0.21157
0.23221 0.89131 0.21443
0.23297 0.82293 0.21298
0.23373 0.88432 0.21159
0.23449 0.72272 0.21110
0.23525 0.60420 0.21028
0.23601 1.04966 0.20924
0.23677 0.84048 0.20975
0.23753 0.60268 0.20673
0.23829 0.81678 0.20551
0.23905 1.05498 0.20564
0.23981 0.68329 0.20153
0.24057 0.86324 0.20392
0.24133 0.83768 0.20200
0.24209 0.48874 0.20731
0.24285 0.78197 0.20308
0.24361 0.72510 0.20025
0.24437 0.52257 0.19919
0.24513 0.88278 0.19861
0.24589 0.65057 0.20108
0.24665 0.71666 0.20170
0.24741 0.75724 0.20150
0.24817 0.73839 0.19578
0.24893 0.73394 0.20070
0.24969 0.71574 0.19623
0.25045 0.81207 0.19578
0.25121 0.84601 0.19469
0.25197 0.65773 0.19423
0.25273 0.61256 0.19337
0.25349 0.81457 0.19294
0.25425 0.87217 0.19242
0.25501 0.90393 0.19328
0.25577 0.64140 0.19351
0.25653 0.40923 0.19156
0.25729 0.49035 0.19288
0.25805 0.34656 0.18852
0.25881 0.58795 0.18824
0.25957 0.65442 0.19110
0.26033 0.67208 0.18741
0.26109 0.56155 0.18990
0.26185 0.54431 0.18827
0.26261 0.62311 0.18704
0.26337 0.61698 0.18706
0.26413 0.60887 0.18810
0.26489 0.52994 0.18560
0.26565 0.68758 0.18626
0.26641 0.46115 0.18459
0.26717 0.69019 0.18643
0.26793 0.81694 0.18208
0.26869 0.49190 0.18110
0.26945 0.46682 0.18127
0.27021 0.77745 0.18408
0.27097 0.61927 0.18096
0.27172 0.68870 0.18262
0.27248 0.81857 0.18150
0.27324 0.81873 0.18182
0.27400 0.48082 0.18119
0.27476 0.85917 0.17939
0.27552 0.66606 0.18087
0.27628 0.56282 0.17915
0.27704 0.47585 0.17830
0.27780 0.68026 0.17907
0.27856 0.50945 0.17675
0.27932 0.70463 0.17775
0.28008 0.75697 0.17566
0.28084 0.62558 0.17526
0.28160 0.69098 0.17629
0.28236 0.90001 0.17606
0.28312 0.43969 0.17638
0.28388 0.86094 0.17677
0.28464 0.74505 0.17431
0.28540 0.39584 0.17368
0.28616 0.52870 0.17580
0.28692 0.72458 0.17452
0.28768 0.56102 0.17503
0.28844 0.82167 0.17537
0.28920 0.86617 0.17202
0.28996 0.75981 0.17546
0.29072 0.88165 0.17379
0.29148 0.58586 0.17491
0.29224 0.75820 0.17612
0.29300 1.00049 0.17681
0.29376 0.39996 0.17726
0.29452 0.68370 0.17566
0.29528 0.58438 0.17706
0.29604 0.74822 0.17581
0.29680 0.54680 0.17603
0.29756 0.75925 0.17402
0.29832 0.64328 0.17884
0.29908 0.75657 0.17557
0.29984 0.82060 0.17512
0.30060 0.59757 0.17291
0.30136 0.68509 0.17623
0.30212 0.67493 0.17663
0.30288 0.65359 0.17451
0.30364 0.85784 0.17219
0.30440 0.70223 0.17589
0.30516 0.47726 0.17769
0.30592 0.65518 0.17976
0.30668 0.82064 0.17772
0.30744 0.76576 0.17638
0.30820 0.69992 0.17950
0.30896 0.88448 0.17995
0.30972 0.62563 0.18107
0.31048 0.89869 0.18076
0.31124 0.78903 0.17810
0.31200 0.75961 0.17812
0.31276 0.69918 0.17964
0.31352 0.65323 0.17996
0.31428 0.67702 0.17970
0.31504 0.64417 0.18065
0.31580 0.55354 0.17614
0.31656 0.79634 0.18291
0.31732 0.51978 0.17933
0.31808 0.68462 0.17992
0.31883 0.41134 0.18340
0.31959 0.36053 0.18417
0.32035 0.66795 0.18311
0.32111 0.81358 0.18566
0.32187 0.76304 0.18437
0.32263 0.71321 0.18612
0.32339 0.61603 0.18689
0.32415 0.87928 0.18621
0.32491 0.84533 0.18640
0.32567 0.57956 0.18654
0.32643 0.89914 0.19068
0.32719 0.95151 0.18818
0.32795 0.75068 0.19013
0.32871 0.55749 0.18635
0.32947 0.79624 0.18750
0.33023 0.75193 0.19070
0.33099 0.65033 0.18872
0.33175 0.49008 0.18881
0.33251 0.77403 0.18867
0.33327 0.86825 0.18898
0.33403 0.56231 0.18935
0.33479 0.84394 0.18712
0.33555 0.55373 0.19216
0.33631 0.55792 0.18955
0.33707 0.81531 0.19065
0.33783 0.59217 0.19219
0.33859 0.92260 0.19134
0.33935 0.72877 0.19131
0.34011 0.60882 0.19165
0.34087 0.88324 0.19042
0.34163 0.95326 0.19142
0.34239 0.80915 0.19193
0.34315 0.82109 0.19311
0.34391 0.69246 0.19377
0.34467 0.79583 0.19317
0.34543 0.74004 0.18996
0.34619 0.79536 0.19084
0.34695 0.78110 0.19546
0.34771 0.82846 0.19377
0.34847 0.80658 0.19270
0.34922 0.92023 0.19423
0.34998 0.72093 0.19452
0.35074 0.66392 0.18870
0.35150 0.85179 0.18749
0.35226 0.74912 0.18415
0.35302 0.76551 0.18331
0.35378 0.88152 0.18489
0.35454 0.75209 0.18477
0.35530 0.70228 0.18606
0.35606 0.86542 0.18660
0.35682 0.69335 0.18853
0.35758 0.68939 0.18910
0.35834 0.87579 0.18730
0.35910 0.80140 0.19147
0.35986 0.85066 0.18927
0.36062 0.68089 0.18881
0.36138 0.82691 0.19108
0.36214 0.70426 0.18999
0.36290 0.79318 0.18807
0.36366 0.70048 0.19142
0.36442 0.89562 0.19085
0.36518 0.70589 0.19108
0.36594 0.64023 0.19174
0.36670 0.41934 0.19457
0.36746 0.64247 0.19331
0.36822 0.62982 0.19718
0.36898 0.80705 0.19302
0.36974 0.60802 0.19446
0.37050 0.74995 0.19417
0.37126 0.52954 0.19669
0.37202 0.96673 0.19784
0.37277 0.89863 0.19827
0.37353 0.74507 0.20079
0.37429 0.70216 0.19962
0.37505 0.83068 0.20265
0.37581 0.73083 0.20276
0.37657 0.67525 0.20409
0.37733 0.65829 0.20589
0.37809 0.87344 0.20655
0.37885 0.94263 0.20638
0.37961 0.74355 0.21088
0.38037 0.90127 0.20876
0.38113 0.64042 0.21454
0.38189 0.74763 0.21484
0.38265 0.66192 0.21656
0.38341 0.66265 0.21904
0.38417 0.80794 0.21881
0.38493 0.65325 0.21955
0.38569 0.75869 0.22194
0.38645 0.81745 0.22097
0.38721 0.87556 0.23758
0.38797 1.06229 0.22705
0.38873 0.68380 0.22573
0.38949 0.50655 0.22784
0.39025 0.73477 0.23346
0.39101 0.71408 0.23120
0.39177 0.64914 0.23294
0.39252 0.62228 0.23101
0.39328 0.68055 0.23598
0.39404 0.80402 0.23466
0.39480 0.41267 0.23706
0.39556 0.77768 0.24185
0.39632 0.60267 0.24309
0.39708 0.68844 0.24509
0.39784 0.70736 0.24341
0.39860 0.87211 0.24636
0.39936 0.62762 0.24292
0.40012 0.94443 0.25669
0.40088 0.76844 0.25458
0.40164 0.68054 0.25333
0.40240 0.88226 0.25583
0.40316 0.76568 0.25747
0.40392 0.79428 0.25936
0.40468 0.84547 36.31511
0.40544 0.56326 0.26108
0.40620 0.39867 0.25822
0.40696 0.98577 0.26040
0.40772 0.69576 0.25781
0.40848 0.58270 0.26762
0.40924 0.56949 0.26656
0.40999 0.50441 0.26825
0.41075 0.81440 0.26811
0.41151 0.95177 0.26678
0.41227 0.96926 0.27294
0.41303 0.55866 0.26727
0.41379 0.66643 0.26992
0.41455 0.70500 0.27762
0.41531 0.44989 0.27455
0.41607 0.78558 0.27343
0.41683 0.86522 0.28009
0.41759 0.60090 0.27701
0.41835 0.86772 0.28235
0.41911 0.56554 0.28472
0.41987 0.80278 0.28237
0.42063 0.78864 0.28400
0.42139 0.38562 0.28441
0.42215 0.95864 0.28192
0.42291 0.74269 0.29240
0.42367 1.11956 0.29063
0.42443 0.69704 0.29416
0.42519 0.66726 0.29762
0.42594 0.57711 0.29207
0.42670 1.01264 0.30327
0.42746 0.69042 0.30721
0.42822 0.22663 0.30704
0.42898 0.49001 0.31893
0.42974 0.93778 0.31290
0.43050 0.72082 0.32357
0.43126 0.37948 0.32738
0.43202 0.77862 0.31702
0.43278 0.90591 0.33833
0.43354 0.93754 0.33813
0.43430 0.80890 0.33338
0.43506 0.74860 0.34502
