# Supplementary material for: Hallucination of closed repeat proteins containing central pockets
Source: Nat Struct Mol Biol. 2023 Sep 28;30(11):1755–60. doi: 10.1038/s41594-023-01112-6 (PMC10643118; doi:10.1038/s41594-023-01112-6)
Supplement: Supplementary file 4 — Small-angle X-ray scattering raw data. [file 41594_2023_1112_MOESM4_ESM.tar › SAXS_submit/E6/C11_results/Buffer2/C11_high_E6_snap_00009.sub.2.dat]

0.01026 -67.96406 103.38425
0.01102 -32.06742 107.59235
0.01178 -31.59219 65.24621
0.01254 -31.88273 38.25669
0.01330 -25.40514 24.15049
0.01406 -21.57424 13.60642
0.01482 -9.79306 8.59780
0.01558 -9.35183 6.80265
0.01634 -2.47059 4.83725
0.01710 2.47041 3.66265
0.01786 2.63997 2.55383
0.01862 5.41503 1.96323
0.01938 7.39745 1.67266
0.02014 10.48903 1.53981
0.02090 10.95648 1.29673
0.02166 11.92016 1.25557
0.02242 15.03208 1.16278
0.02318 15.24341 1.08301
0.02395 17.12023 1.04125
0.02471 18.49598 1.00914
0.02547 18.74427 0.97120
0.02623 19.25185 0.94299
0.02699 19.52323 0.88384
0.02775 20.46960 0.87045
0.02851 20.75621 0.84238
0.02927 20.73267 0.83231
0.03003 22.57294 0.78148
0.03079 21.65264 0.75014
0.03155 22.79570 0.75035
0.03231 22.13665 0.75695
0.03307 22.67398 0.71032
0.03383 22.78552 0.70571
0.03459 23.10026 0.70648
0.03535 22.64050 0.71259
0.03611 23.15698 0.67195
0.03687 23.25346 0.63748
0.03763 23.07541 0.63736
0.03839 21.98374 0.63958
0.03915 23.35060 0.61300
0.03991 23.65994 0.59537
0.04067 23.79765 0.60834
0.04143 22.83088 0.59905
0.04219 21.84694 0.58029
0.04295 23.48559 0.57572
0.04371 22.37363 0.56202
0.04447 22.12197 0.55055
0.04523 21.64035 0.55754
0.04599 23.14098 0.52353
0.04675 21.89486 0.52001
0.04751 22.49272 0.50884
0.04827 21.96933 0.52879
0.04903 22.10677 0.50247
0.04979 22.26037 0.50907
0.05055 21.22332 0.51645
0.05131 20.88321 0.49144
0.05207 22.37384 0.49769
0.05283 21.96865 0.48157
0.05359 21.07306 0.48861
0.05435 21.27812 0.49883
0.05511 21.25583 0.47136
0.05587 20.56653 0.47736
0.05663 21.04440 0.46484
0.05739 20.64568 0.46680
0.05815 20.84663 0.45868
0.05891 20.83874 0.45027
0.05967 20.75961 0.45918
0.06043 20.60076 0.44709
0.06119 20.28355 0.44662
0.06195 20.39700 0.44039
0.06271 20.09758 0.44238
0.06347 19.66088 0.42851
0.06423 19.53658 0.42547
0.06499 19.74951 0.42756
0.06575 19.89778 0.43230
0.06651 19.62325 0.42991
0.06727 18.99537 0.41390
0.06803 19.05526 0.41454
0.06879 18.78580 0.40620
0.06955 19.00128 0.39896
0.07031 19.15094 0.40867
0.07107 18.02873 0.39839
0.07183 18.55045 0.39656
0.07259 18.69218 0.38337
0.07335 17.84206 0.38959
0.07412 17.70294 0.38211
0.07488 17.94998 0.38505
0.07564 17.72502 0.37959
0.07640 17.69141 0.38396
0.07716 17.20760 0.37483
0.07792 17.42519 0.37207
0.07868 16.91864 0.37303
0.07944 17.21119 0.36692
0.08020 17.11058 0.36952
0.08096 16.59147 0.35962
0.08172 16.50024 0.35614
0.08248 16.06542 0.35974
0.08324 16.37101 0.35712
0.08400 15.97147 0.36679
0.08476 15.55865 0.36040
0.08552 15.38832 0.37203
0.08628 15.15736 0.37531
0.08704 15.35616 0.37428
0.08780 15.45692 0.38692
0.08856 15.15001 0.38732
0.08932 14.58943 0.38255
0.09008 14.79553 0.38420
0.09084 14.65092 0.39345
0.09160 14.67539 0.38748
0.09236 14.78430 0.39394
0.09312 13.93337 0.38812
0.09388 13.55819 0.40477
0.09464 13.65785 0.39127
0.09540 14.45026 0.38647
0.09616 13.61946 0.38407
0.09692 13.10278 0.37380
0.09768 13.55193 0.37671
0.09844 13.09544 0.37657
0.09920 12.77213 0.37460
0.09996 12.61361 0.37242
0.10072 12.60033 0.37137
0.10148 12.42513 0.35540
0.10224 13.00054 0.34443
0.10300 12.20373 0.34228
0.10376 11.94539 0.33939
0.10452 11.82801 0.33680
0.10528 12.20985 0.33023
0.10604 11.77422 0.32687
0.10680 11.82663 0.33173
0.10756 11.99156 0.32667
0.10832 11.43340 0.32061
0.10908 11.36899 0.31935
0.10984 11.10490 0.31857
0.11060 11.04332 0.32057
0.11136 10.60733 0.31523
0.11212 10.72431 0.31575
0.11288 10.40302 0.31406
0.11364 10.38987 0.31272
0.11440 10.27882 0.30785
0.11516 10.35988 0.30691
0.11592 10.43777 0.30563
0.11668 10.20505 0.30042
0.11744 10.03798 0.29336
0.11820 9.32760 0.29667
0.11896 9.79621 0.29496
0.11972 9.62354 0.29030
0.12048 9.05849 0.29464
0.12124 9.02308 0.29301
0.12200 9.03437 0.28683
0.12276 9.02395 0.28838
0.12352 9.25895 0.28607
0.12428 8.92306 0.28652
0.12504 8.57678 0.28002
0.12580 8.58663 0.27326
0.12656 8.29819 0.27952
0.12732 8.52159 0.27357
0.12808 8.48827 0.27648
0.12884 8.02757 0.27574
0.12960 8.06808 0.27016
0.13036 7.91632 0.27154
0.13112 7.66990 0.26316
0.13188 7.53385 0.26641
0.13264 7.38409 0.26568
0.13340 7.67225 0.25529
0.13416 7.37662 0.26070
0.13492 7.33528 0.25412
0.13568 7.15569 0.25843
0.13644 7.49308 0.25343
0.13720 7.10298 0.25618
0.13796 6.91679 0.25049
0.13873 6.72670 0.25185
0.13949 6.51646 0.24871
0.14025 6.64383 0.25080
0.14101 6.49885 0.24977
0.14177 6.11561 0.24435
0.14253 6.21456 0.24860
0.14329 6.20557 0.24225
0.14405 6.10988 0.24391
0.14481 5.81353 0.24319
0.14557 5.83652 0.24371
0.14633 5.87575 0.24283
0.14709 5.94009 0.23970
0.14785 5.66697 0.23828
0.14861 5.52284 0.23722
0.14937 5.02439 0.23367
0.15013 5.30315 0.23342
0.15089 5.33564 0.23230
0.15165 5.02419 0.23385
0.15241 5.09899 0.23682
0.15317 5.16536 0.23393
0.15393 4.79581 0.22689
0.15469 4.84997 0.22984
0.15545 4.71926 0.22749
0.15621 4.48143 0.22283
0.15697 4.57988 0.22466
0.15773 4.52232 0.22395
0.15849 4.29981 0.22272
0.15925 4.24315 0.22195
0.16001 3.78356 0.22306
0.16077 4.31332 0.22255
0.16153 4.17245 0.21974
0.16229 3.91670 0.21457
0.16305 3.82449 0.21737
0.16381 3.78260 0.21620
0.16457 3.84523 0.21540
0.16533 3.81878 0.21700
0.16609 3.68489 0.20859
0.16685 3.90049 0.21463
0.16761 3.47898 0.20891
0.16837 3.39527 0.21257
0.16913 3.55257 0.21268
0.16989 3.22407 0.21062
0.17065 3.33424 0.21056
0.17141 3.07304 0.20742
0.17217 2.94101 0.20805
0.17293 3.11820 0.20776
0.17369 3.10103 0.20808
0.17445 3.05260 0.21214
0.17521 3.15932 0.20819
0.17597 2.89015 0.21110
0.17673 3.01283 0.21545
0.17749 2.64060 0.21591
0.17825 2.84397 0.21468
0.17901 2.65313 0.22005
0.17977 2.44159 0.22054
0.18053 2.73324 0.21860
0.18129 2.56121 0.21612
0.18205 2.56029 0.22056
0.18281 2.59601 0.22071
0.18357 2.34859 0.22274
0.18433 2.26879 0.22297
0.18509 2.48185 0.22425
0.18585 2.38548 0.22708
0.18661 2.32122 0.22379
0.18737 2.28804 0.21988
0.18813 2.09692 0.22291
0.18889 2.00622 0.22422
0.18965 1.82499 0.22611
0.19041 2.02645 0.22671
0.19117 2.18705 0.22540
0.19193 2.02391 0.22365
0.19269 1.93352 0.22251
0.19345 1.85695 0.23008
0.19421 2.06846 0.22817
0.19497 1.85208 0.23114
0.19573 1.60634 0.22733
0.19649 1.75912 0.22485
0.19725 1.35452 0.23042
0.19801 1.69349 0.22773
0.19877 1.40160 0.23162
0.19953 1.94042 0.22954
0.20029 1.55380 0.23002
0.20105 1.46178 0.22762
0.20181 1.25171 0.23085
0.20257 1.50993 0.22610
0.20333 1.41859 0.22616
0.20409 1.49969 0.22713
0.20485 1.01152 0.22516
0.20561 1.31657 0.23148
0.20637 1.20803 0.23179
0.20713 1.20653 0.22879
0.20789 1.27555 0.22927
0.20865 1.65959 0.23168
0.20941 1.40588 0.22562
0.21017 1.49075 0.22991
0.21093 1.38716 0.22839
0.21169 1.21749 0.22650
0.21245 1.04329 0.22790
0.21321 1.18399 0.22682
0.21397 1.01933 0.22758
0.21473 1.10991 0.22590
0.21549 1.35460 0.22456
0.21625 0.91291 0.22685
0.21701 1.29055 0.22651
0.21777 0.88707 0.22496
0.21853 1.01446 0.22642
0.21929 0.79805 0.22470
0.22005 0.93106 0.22639
0.22081 0.92362 0.22911
0.22157 0.90668 0.22513
0.22233 0.74114 0.22265
0.22309 0.91687 0.22539
0.22385 0.78909 0.22075
0.22461 0.84745 0.21990
0.22537 0.62137 0.22339
0.22613 0.81467 0.21952
0.22689 0.80082 0.21649
0.22765 0.77411 0.21684
0.22841 0.79361 0.21619
0.22917 0.72930 0.21650
0.22993 0.93264 0.21401
0.23069 0.70332 0.21184
0.23145 1.01199 0.21170
0.23221 0.78580 0.21501
0.23297 1.07406 0.21121
0.23373 0.73306 0.20923
0.23449 0.68770 0.20886
0.23525 0.50661 0.20801
0.23601 0.56013 0.20843
0.23677 0.58547 0.20844
0.23753 1.03454 0.20755
0.23829 0.58789 0.20687
0.23905 0.63054 0.20406
0.23981 0.74060 0.20186
0.24057 0.98095 0.20467
0.24133 0.72257 0.20229
0.24209 0.70785 0.20295
0.24285 0.75638 0.20318
0.24361 0.64426 0.19989
0.24437 0.52403 0.19937
0.24513 0.85846 0.19849
0.24589 0.63707 0.19698
0.24665 0.79681 0.20000
0.24741 0.60442 0.19923
0.24817 0.54309 0.19723
0.24893 0.65627 0.19706
0.24969 0.43599 0.19714
0.25045 0.54599 0.19509
0.25121 0.47495 0.19689
0.25197 0.50535 0.19486
0.25273 0.66564 0.19366
0.25349 0.81030 0.19268
0.25425 0.72154 0.19297
0.25501 0.85225 0.19203
0.25577 0.47138 0.19297
0.25653 1.00345 0.19141
0.25729 0.50964 0.19229
0.25805 0.37880 0.19128
0.25881 0.56406 0.18963
0.25957 0.46898 0.18986
0.26033 0.45796 0.18822
0.26109 0.72079 0.18800
0.26185 0.56158 0.18777
0.26261 0.63985 0.18562
0.26337 0.53613 0.18534
0.26413 0.63635 0.18831
0.26489 0.71925 0.18409
0.26565 0.59376 0.18413
0.26641 0.57840 0.18434
0.26717 0.54471 0.18460
0.26793 0.48489 0.18297
0.26869 0.47821 0.18219
0.26945 0.79029 0.18351
0.27021 0.48179 0.18243
0.27097 0.59201 0.18297
0.27172 0.58764 0.18039
0.27248 0.56964 0.18099
0.27324 0.60880 0.17662
0.27400 0.55992 0.18040
0.27476 0.53674 0.18228
0.27552 0.59171 0.17851
0.27628 0.51186 0.17776
0.27704 0.81945 0.17802
0.27780 0.63002 0.17742
0.27856 0.58988 0.17756
0.27932 0.51417 0.17485
0.28008 0.50236 0.17659
0.28084 0.59945 0.17550
0.28160 0.67549 0.17379
0.28236 0.69032 0.17279
0.28312 0.76656 0.17696
0.28388 0.66701 0.17451
0.28464 0.45215 0.17634
0.28540 0.32436 0.17396
0.28616 0.42251 0.17516
0.28692 0.61326 0.17808
0.28768 0.53085 0.17442
0.28844 0.77661 0.17302
0.28920 0.66266 0.17488
0.28996 0.42116 0.17424
0.29072 0.64442 0.17279
0.29148 0.64681 0.17722
0.29224 0.54666 0.17714
0.29300 0.73587 0.17519
0.29376 0.62590 0.17465
0.29452 0.66853 0.17610
0.29528 0.64399 0.17665
0.29604 0.58260 0.17379
0.29680 0.80694 0.17606
0.29756 0.62960 0.17528
0.29832 0.41959 0.17671
0.29908 0.73590 0.17528
0.29984 0.66319 0.17551
0.30060 0.65125 0.17599
0.30136 0.67019 0.17353
0.30212 0.56595 0.17485
0.30288 0.74374 0.17545
0.30364 0.75897 0.17408
0.30440 0.75110 0.17645
0.30516 0.59554 0.17653
0.30592 0.67292 0.17825
0.30668 0.78009 0.17791
0.30744 0.58720 0.17642
0.30820 0.84173 0.18023
0.30896 0.65765 0.17745
0.30972 0.51728 0.18174
0.31048 0.65271 0.18005
0.31124 0.76707 0.17805
0.31200 0.77794 0.17919
0.31276 0.57095 0.17711
0.31352 0.80253 0.17931
0.31428 0.65231 0.17825
0.31504 0.65796 0.17857
0.31580 0.48332 0.17856
0.31656 0.78286 0.18071
0.31732 0.48074 0.18254
0.31808 0.60041 0.18228
0.31883 0.93166 0.17919
0.31959 0.58160 0.18305
0.32035 0.83659 0.18306
0.32111 0.72867 0.18403
0.32187 0.86690 0.18720
0.32263 0.70544 0.18731
0.32339 0.66629 0.18891
0.32415 0.81606 0.18848
0.32491 0.69491 0.18594
0.32567 0.77948 0.18722
0.32643 0.45030 0.18865
0.32719 0.65525 0.19015
0.32795 0.75790 0.18680
0.32871 0.67569 0.19032
0.32947 0.60716 0.18846
0.33023 0.90488 0.19006
0.33099 0.92130 0.18374
0.33175 0.83560 0.18734
0.33251 0.86800 0.18860
0.33327 0.61865 0.18914
0.33403 0.83531 0.18668
0.33479 0.91781 0.18669
0.33555 0.87103 0.18851
0.33631 0.71089 0.18946
0.33707 0.65169 0.18883
0.33783 0.88800 0.18940
0.33859 0.60755 0.19048
0.33935 0.72956 0.19080
0.34011 1.02358 0.19112
0.34087 0.92611 0.19320
0.34163 0.69691 0.19192
0.34239 0.76250 0.19134
0.34315 0.51243 0.19126
0.34391 0.64640 0.19478
0.34467 0.58868 0.19371
0.34543 0.66928 0.19360
0.34619 0.69819 0.19346
0.34695 0.69857 0.19129
0.34771 0.78484 0.19352
0.34847 0.83425 0.19606
0.34922 1.00076 0.19403
0.34998 0.88113 0.19012
0.35074 0.84854 0.19175
0.35150 0.76306 0.18334
0.35226 1.03303 0.18328
0.35302 0.78279 0.18391
0.35378 0.53595 0.18445
0.35454 0.65381 0.18537
0.35530 0.88276 0.18568
0.35606 0.77856 0.18480
0.35682 0.74897 0.18863
0.35758 0.74938 0.18940
0.35834 0.63752 0.18577
0.35910 0.68417 0.18597
0.35986 0.68676 0.18763
0.36062 0.75026 0.18877
0.36138 0.73630 0.18700
0.36214 0.51362 0.18777
0.36290 0.87611 0.18874
0.36366 0.99211 0.19003
0.36442 0.59928 0.18985
0.36518 1.00183 0.19129
0.36594 0.82252 0.19332
0.36670 0.65290 0.19026
0.36746 0.92790 0.19389
0.36822 0.79977 0.19409
0.36898 0.83747 0.19131
0.36974 1.01993 0.19586
0.37050 0.72722 0.19517
0.37126 0.64231 0.19374
0.37202 0.55080 0.19969
0.37277 0.72881 0.19954
0.37353 0.79210 0.19623
0.37429 0.86594 0.20178
0.37505 0.53073 0.20344
0.37581 0.89156 0.20263
0.37657 0.63627 0.20706
0.37733 0.78453 0.21190
0.37809 0.79400 0.20775
0.37885 0.82751 0.20742
0.37961 0.72565 0.20710
0.38037 0.93930 0.21215
0.38113 0.95165 0.21143
0.38189 0.64690 0.21168
0.38265 0.59055 0.21593
0.38341 0.64953 0.21401
0.38417 0.76346 0.21984
0.38493 0.41115 0.22282
0.38569 0.92204 0.22161
0.38645 0.67644 0.22139
0.38721 0.91591 0.23874
0.38797 0.80251 0.22347
0.38873 0.67557 0.22550
0.38949 0.50518 0.22810
0.39025 0.60679 0.22636
0.39101 0.83557 0.22670
0.39177 0.84465 0.22959
0.39252 0.62582 0.23665
0.39328 1.04884 0.23911
0.39404 0.72290 0.23554
0.39480 0.41653 0.23645
0.39556 0.67628 0.24228
0.39632 0.69090 0.24197
0.39708 0.84261 0.24042
0.39784 0.54121 0.24405
0.39860 0.65378 0.24600
0.39936 0.60148 0.24522
0.40012 0.78094 0.25343
0.40088 0.53591 0.25800
0.40164 0.95701 0.25120
0.40240 0.78935 0.25410
0.40316 0.84270 0.25791
0.40392 0.62548 0.25561
0.40468 0.60569 51.85991
0.40544 0.56310 0.25791
0.40620 0.92813 0.25969
0.40696 0.41236 0.26441
0.40772 0.43410 0.25749
0.40848 0.83071 0.26100
0.40924 0.85371 0.26658
0.40999 0.65500 0.26983
0.41075 0.76477 0.26800
0.41151 0.62807 0.26560
0.41227 1.09209 0.26958
0.41303 0.85667 0.27135
0.41379 0.81281 0.27267
0.41455 0.66042 0.27247
0.41531 0.79217 0.27361
0.41607 0.59278 0.27130
0.41683 0.58115 0.27173
0.41759 0.77942 0.27904
0.41835 1.04700 0.27745
0.41911 0.09135 0.28080
0.41987 0.84311 0.28666
0.42063 0.85106 0.28258
0.42139 0.70147 0.28527
0.42215 0.47039 0.28822
0.42291 0.74485 0.28213
0.42367 0.88199 0.29813
0.42443 0.55842 0.28908
0.42519 0.51825 0.30539
0.42594 0.87922 0.30331
0.42670 0.58009 0.30233
0.42746 0.78665 0.29974
0.42822 0.56867 0.31381
0.42898 0.71383 0.31733
0.42974 0.58112 0.31755
0.43050 0.79750 0.31474
0.43126 0.12468 0.32306
0.43202 0.70176 0.32660
0.43278 0.68749 0.32562
0.43354 0.44560 0.34097
0.43430 0.27453 0.33539
0.43506 0.66820 0.33884
