# Supplementary material for: Hallucination of closed repeat proteins containing central pockets
Source: Nat Struct Mol Biol. 2023 Sep 28;30(11):1755–60. doi: 10.1038/s41594-023-01112-6 (PMC10643118; doi:10.1038/s41594-023-01112-6)
Supplement: Supplementary file 4 — Small-angle X-ray scattering raw data. [file 41594_2023_1112_MOESM4_ESM.tar › SAXS_submit/E6/C11_results/Buffer2/C11_high_E6_snap_00022.sub.2.dat]

0.01026 13.51007 103.20545
0.01102 20.72733 107.86721
0.01178 19.35795 65.32214
0.01254 20.55816 38.50120
0.01330 18.30479 23.54081
0.01406 27.42103 13.86783
0.01482 22.73756 8.56093
0.01558 23.97441 6.55984
0.01634 23.89926 4.98057
0.01710 24.07767 3.45377
0.01786 24.84083 2.45563
0.01862 23.27494 1.85814
0.01938 24.72088 1.55963
0.02014 25.16667 1.41036
0.02090 23.63741 1.23981
0.02166 23.58614 1.16523
0.02242 25.28415 1.06690
0.02318 24.54627 1.02735
0.02395 24.09598 0.99599
0.02471 23.62272 0.94781
0.02547 23.97510 0.92151
0.02623 24.34477 0.89429
0.02699 24.90980 0.84830
0.02775 25.39627 0.87071
0.02851 24.86269 0.81979
0.02927 24.51590 0.81457
0.03003 25.00428 0.77366
0.03079 25.46005 0.75061
0.03155 24.28626 0.74592
0.03231 23.29961 0.72791
0.03307 24.65853 0.70809
0.03383 25.69614 0.69373
0.03459 24.55670 0.70268
0.03535 25.05440 0.66105
0.03611 24.58300 0.66092
0.03687 23.98080 0.63554
0.03763 24.01264 0.62636
0.03839 23.35502 0.63166
0.03915 24.03489 0.60227
0.03991 24.16733 0.59257
0.04067 23.41642 0.59182
0.04143 23.87193 0.58992
0.04219 23.74875 0.57810
0.04295 24.16028 0.57520
0.04371 23.85795 0.54442
0.04447 22.84900 0.54726
0.04523 22.79393 0.53758
0.04599 23.36000 0.53303
0.04675 23.04413 0.51865
0.04751 22.87115 0.51420
0.04827 22.33069 0.52525
0.04903 22.23070 0.51400
0.04979 23.13667 0.51813
0.05055 22.52340 0.50638
0.05131 22.60650 0.50839
0.05207 22.93757 0.49604
0.05283 22.06963 0.49076
0.05359 22.30280 0.49911
0.05435 21.88368 0.47811
0.05511 21.31765 0.46642
0.05587 21.85268 0.47399
0.05663 21.26141 0.46945
0.05739 21.33230 0.45894
0.05815 20.57521 0.46160
0.05891 21.23577 0.46368
0.05967 20.92541 0.45527
0.06043 20.27114 0.43209
0.06119 20.33321 0.44101
0.06195 20.35340 0.43463
0.06271 20.25636 0.43925
0.06347 19.68639 0.43356
0.06423 20.00153 0.44009
0.06499 20.16794 0.42695
0.06575 19.77420 0.42804
0.06651 19.35408 0.41837
0.06727 18.97595 0.42228
0.06803 19.13978 0.41201
0.06879 18.85257 0.41501
0.06955 18.94806 0.40963
0.07031 18.49779 0.40280
0.07107 18.63351 0.39144
0.07183 18.67336 0.39263
0.07259 18.70962 0.38599
0.07335 18.34721 0.38670
0.07412 17.67838 0.38495
0.07488 17.83198 0.38339
0.07564 17.47777 0.38172
0.07640 18.32327 0.38046
0.07716 17.33868 0.37139
0.07792 17.23475 0.37268
0.07868 16.97646 0.37040
0.07944 16.90370 0.36759
0.08020 16.61682 0.35907
0.08096 16.38212 0.36464
0.08172 16.83123 0.35110
0.08248 17.01512 0.36461
0.08324 15.71720 0.36068
0.08400 16.21779 0.36800
0.08476 15.93922 0.35137
0.08552 16.20865 0.36985
0.08628 15.83955 0.37531
0.08704 15.23537 0.37267
0.08780 14.96654 0.38690
0.08856 15.29465 0.38082
0.08932 14.32601 0.38504
0.09008 14.92466 0.38219
0.09084 14.55333 0.39806
0.09160 14.49592 0.38517
0.09236 14.14504 0.39176
0.09312 14.23713 0.38763
0.09388 13.51619 0.40469
0.09464 13.42847 0.39197
0.09540 13.82885 0.38610
0.09616 13.58870 0.37793
0.09692 13.62980 0.37389
0.09768 13.35095 0.37939
0.09844 13.31910 0.38832
0.09920 13.27585 0.37619
0.09996 12.68986 0.36677
0.10072 12.90146 0.35863
0.10148 12.69462 0.35440
0.10224 12.42829 0.34782
0.10300 12.29400 0.34297
0.10376 11.99300 0.33668
0.10452 12.22455 0.34314
0.10528 11.55564 0.33509
0.10604 11.63133 0.33211
0.10680 11.57582 0.32716
0.10756 11.00820 0.32617
0.10832 11.62388 0.32852
0.10908 11.30908 0.32018
0.10984 11.08666 0.31836
0.11060 10.77488 0.31530
0.11136 10.76388 0.31877
0.11212 10.72769 0.31712
0.11288 10.49934 0.31283
0.11364 10.33623 0.31262
0.11440 9.96550 0.30751
0.11516 10.27425 0.30501
0.11592 9.61904 0.30183
0.11668 9.82420 0.30204
0.11744 9.40427 0.29957
0.11820 9.68775 0.29382
0.11896 9.68269 0.29251
0.11972 9.47377 0.29139
0.12048 9.49439 0.29282
0.12124 8.99694 0.29210
0.12200 8.91712 0.28733
0.12276 9.13753 0.28942
0.12352 8.42597 0.28346
0.12428 8.89128 0.28318
0.12504 8.43643 0.27786
0.12580 8.54266 0.27586
0.12656 8.29708 0.27279
0.12732 8.47630 0.28034
0.12808 8.35056 0.27247
0.12884 8.34484 0.27354
0.12960 7.89041 0.27021
0.13036 7.71461 0.26875
0.13112 7.81635 0.26524
0.13188 7.80593 0.26561
0.13264 7.31399 0.26629
0.13340 7.30796 0.25727
0.13416 7.21350 0.25722
0.13492 7.66732 0.25405
0.13568 7.01297 0.25550
0.13644 6.74064 0.25768
0.13720 7.02501 0.25270
0.13796 6.39014 0.25175
0.13873 6.59958 0.24970
0.13949 6.21239 0.25107
0.14025 6.72894 0.25393
0.14101 6.43235 0.25166
0.14177 6.06101 0.24378
0.14253 6.32230 0.24441
0.14329 5.93569 0.24274
0.14405 5.81584 0.24348
0.14481 5.83168 0.24638
0.14557 5.83975 0.23960
0.14633 5.92518 0.24386
0.14709 5.64101 0.23578
0.14785 5.36040 0.23859
0.14861 5.61989 0.23579
0.14937 5.28151 0.23702
0.15013 5.36486 0.23380
0.15089 5.17099 0.23181
0.15165 5.21009 0.22723
0.15241 5.24584 0.23259
0.15317 5.25317 0.22855
0.15393 4.73721 0.22597
0.15469 4.78656 0.22677
0.15545 4.86847 0.22637
0.15621 4.47643 0.22863
0.15697 4.43460 0.22582
0.15773 4.65559 0.22502
0.15849 4.50490 0.22079
0.15925 4.09085 0.22007
0.16001 4.50505 0.21984
0.16077 4.03938 0.22139
0.16153 4.19617 0.22030
0.16229 4.04603 0.21816
0.16305 3.96585 0.21718
0.16381 3.67748 0.21543
0.16457 3.83693 0.21632
0.16533 3.90718 0.21266
0.16609 3.56142 0.21438
0.16685 3.64235 0.21306
0.16761 3.51673 0.20891
0.16837 3.07127 0.21205
0.16913 3.39574 0.20985
0.16989 3.38475 0.21049
0.17065 3.23387 0.20974
0.17141 3.39637 0.21177
0.17217 3.32294 0.20922
0.17293 3.25013 0.20854
0.17369 3.17326 0.20791
0.17445 2.99616 0.20777
0.17521 2.96079 0.21017
0.17597 2.88540 0.20997
0.17673 2.93668 0.21394
0.17749 2.69994 0.21291
0.17825 2.90761 0.22132
0.17901 2.70542 0.21594
0.17977 2.76327 0.21649
0.18053 2.40912 0.22009
0.18129 2.75536 0.22190
0.18205 2.19328 0.22049
0.18281 2.14472 0.22230
0.18357 2.39777 0.22294
0.18433 2.36345 0.22126
0.18509 2.38335 0.22933
0.18585 2.36836 0.22630
0.18661 2.24536 0.22363
0.18737 2.27415 0.22515
0.18813 2.22853 0.21795
0.18889 2.07014 0.22340
0.18965 2.13201 0.22246
0.19041 2.21269 0.22435
0.19117 2.01241 0.22238
0.19193 2.02126 0.23013
0.19269 2.02841 0.22352
0.19345 1.76863 0.22661
0.19421 1.99294 0.22922
0.19497 2.04321 0.23096
0.19573 1.67734 0.22693
0.19649 2.14007 0.23084
0.19725 1.95511 0.23196
0.19801 1.68725 0.22896
0.19877 1.51223 0.23304
0.19953 1.77267 0.23113
0.20029 1.75933 0.22607
0.20105 1.65490 0.23070
0.20181 1.40207 0.22760
0.20257 1.61279 0.23207
0.20333 1.36523 0.22624
0.20409 1.52289 0.22915
0.20485 1.48187 0.22246
0.20561 1.44746 0.22541
0.20637 1.48640 0.22823
0.20713 1.36487 0.22884
0.20789 1.69363 0.22661
0.20865 1.44478 0.22847
0.20941 1.52475 0.22729
0.21017 1.40271 0.22798
0.21093 1.29583 0.22231
0.21169 1.19689 0.23104
0.21245 1.15868 0.22527
0.21321 1.12570 0.22792
0.21397 1.20564 0.22509
0.21473 1.43171 0.22546
0.21549 1.07630 0.22466
0.21625 1.09213 0.22352
0.21701 0.94708 0.22423
0.21777 0.89983 0.22934
0.21853 1.02321 0.22460
0.21929 1.05228 0.22678
0.22005 1.14753 0.22763
0.22081 1.05385 0.22443
0.22157 1.02714 0.22546
0.22233 0.93040 0.22597
0.22309 0.98467 0.22658
0.22385 0.79011 0.22108
0.22461 1.12668 0.21833
0.22537 0.53539 0.22139
0.22613 0.89552 0.22011
0.22689 1.09287 0.21442
0.22765 0.97653 0.21662
0.22841 0.78394 0.21779
0.22917 0.80639 0.21588
0.22993 0.39169 0.21470
0.23069 0.72867 0.21373
0.23145 0.82435 0.21304
0.23221 0.66289 0.21482
0.23297 0.79395 0.21029
0.23373 0.84707 0.21381
0.23449 0.83886 0.21508
0.23525 0.90603 0.21170
0.23601 0.65413 0.20984
0.23677 0.79935 0.20795
0.23753 0.78954 0.20741
0.23829 0.93348 0.20718
0.23905 0.92078 0.20535
0.23981 0.36738 0.20446
0.24057 0.81333 0.20509
0.24133 0.55033 0.19965
0.24209 0.79957 0.20060
0.24285 0.72844 0.20212
0.24361 0.52945 0.20317
0.24437 0.67036 0.19797
0.24513 0.62743 0.20165
0.24589 0.66432 0.19802
0.24665 0.89147 0.19971
0.24741 0.49749 0.19951
0.24817 0.62031 0.19843
0.24893 0.68398 0.19848
0.24969 1.01212 0.19877
0.25045 0.66998 0.19376
0.25121 0.40836 0.19468
0.25197 0.38653 0.19116
0.25273 0.63317 0.19116
0.25349 0.78224 0.18979
0.25425 0.42128 0.19282
0.25501 0.51936 0.18976
0.25577 0.47264 0.19113
0.25653 0.81461 0.19219
0.25729 0.48719 0.18970
0.25805 0.63803 0.18722
0.25881 0.54305 0.18996
0.25957 0.44222 0.18647
0.26033 0.75271 0.18861
0.26109 0.76612 0.18713
0.26185 0.57473 0.18732
0.26261 0.67828 0.18527
0.26337 0.77731 0.18421
0.26413 0.60195 0.18632
0.26489 0.76288 0.18418
0.26565 0.62765 0.18516
0.26641 0.65773 0.18415
0.26717 0.49077 0.18424
0.26793 0.64656 0.18370
0.26869 0.50528 0.18289
0.26945 0.91084 0.18224
0.27021 0.75462 0.18264
0.27097 0.51977 0.18280
0.27172 0.67135 0.17937
0.27248 0.70241 0.17969
0.27324 0.49694 0.18149
0.27400 0.67737 0.18110
0.27476 0.74293 0.17706
0.27552 0.88843 0.18001
0.27628 0.64290 0.18107
0.27704 0.58124 0.17717
0.27780 0.63777 0.17726
0.27856 0.52185 0.17386
0.27932 0.62589 0.17663
0.28008 0.71203 0.17546
0.28084 0.66141 0.17646
0.28160 0.71956 0.17417
0.28236 0.69285 0.17649
0.28312 0.80458 0.17309
0.28388 0.38222 0.17448
0.28464 0.47057 0.17349
0.28540 0.56454 0.17397
0.28616 0.58368 0.17314
0.28692 0.64934 0.17320
0.28768 0.46898 0.17425
0.28844 0.60154 0.17628
0.28920 0.69765 0.17657
0.28996 0.56796 0.17423
0.29072 0.63011 0.17268
0.29148 0.51062 0.17577
0.29224 0.57343 0.17666
0.29300 0.77678 0.17440
0.29376 0.74438 0.17537
0.29452 0.38810 0.17623
0.29528 0.71176 0.17669
0.29604 0.51761 0.17606
0.29680 0.73668 0.17740
0.29756 0.69113 0.17686
0.29832 0.64549 0.17506
0.29908 0.85612 0.17803
0.29984 0.62936 0.17969
0.30060 0.73539 0.17603
0.30136 0.65306 0.17732
0.30212 0.48352 0.17314
0.30288 0.78528 0.17514
0.30364 0.75481 0.17477
0.30440 0.63968 0.17409
0.30516 0.85492 0.17729
0.30592 0.67369 0.17775
0.30668 0.74220 0.17760
0.30744 0.64135 0.17686
0.30820 0.67189 0.17801
0.30896 0.49974 0.17841
0.30972 0.64428 0.17780
0.31048 0.80245 0.17792
0.31124 0.60747 0.17838
0.31200 0.64031 0.18058
0.31276 0.71488 0.17926
0.31352 0.69929 0.18061
0.31428 0.72828 0.17757
0.31504 0.73521 0.17764
0.31580 0.87596 0.17989
0.31656 0.80416 0.18350
0.31732 0.67673 0.18284
0.31808 0.55485 0.18132
0.31883 0.72452 0.18398
0.31959 0.52598 0.18063
0.32035 0.81237 0.18450
0.32111 0.67639 0.18456
0.32187 0.76408 0.18512
0.32263 0.58305 0.18501
0.32339 0.57988 0.18444
0.32415 0.70496 0.18922
0.32491 0.67998 0.18650
0.32567 0.75074 0.18607
0.32643 0.74359 0.18667
0.32719 0.85888 0.18988
0.32795 0.65614 0.18954
0.32871 0.91376 0.18744
0.32947 0.95239 0.18813
0.33023 0.83575 0.18739
0.33099 0.77012 0.18956
0.33175 0.66577 0.18724
0.33251 0.46992 0.18921
0.33327 0.58587 0.18964
0.33403 0.84190 0.18630
0.33479 0.84074 0.18850
0.33555 0.91755 0.18891
0.33631 0.72643 0.19205
0.33707 0.72677 0.18985
0.33783 0.84857 0.18916
0.33859 0.93791 0.19073
0.33935 0.68218 0.18876
0.34011 1.07804 0.19222
0.34087 0.73016 0.19374
0.34163 0.69028 0.19007
0.34239 0.92910 0.19271
0.34315 0.64908 0.18859
0.34391 1.00725 0.19108
0.34467 0.68370 0.19119
0.34543 0.86689 0.19237
0.34619 0.81545 0.19245
0.34695 0.50895 0.19508
0.34771 0.96149 0.19296
0.34847 0.68051 0.19402
0.34922 0.69158 0.19179
0.34998 0.92467 0.19488
0.35074 0.87474 0.18973
0.35150 1.00548 0.18681
0.35226 1.08873 0.18525
0.35302 0.66047 0.18266
0.35378 0.86003 0.18602
0.35454 0.91447 0.18576
0.35530 0.63844 0.18864
0.35606 0.93854 0.18727
0.35682 0.80054 0.18856
0.35758 0.88025 0.18536
0.35834 0.78704 0.18481
0.35910 0.81999 0.19007
0.35986 0.42928 0.18859
0.36062 0.79991 0.18788
0.36138 0.64819 0.18584
0.36214 0.70118 0.18753
0.36290 0.88921 0.19028
0.36366 0.90140 0.18827
0.36442 0.61994 0.19070
0.36518 0.83357 0.19207
0.36594 0.67807 0.18931
0.36670 0.86731 0.18965
0.36746 0.87521 0.19005
0.36822 1.11161 0.19394
0.36898 0.79785 0.19248
0.36974 0.82746 0.19769
0.37050 0.78880 0.19457
0.37126 1.11991 0.19637
0.37202 0.66451 0.19559
0.37277 0.72874 0.19903
0.37353 0.62408 0.19940
0.37429 1.05758 0.20252
0.37505 0.55040 0.20289
0.37581 0.91146 0.20357
0.37657 0.54588 0.20168
0.37733 0.70318 0.21047
0.37809 0.67712 0.20815
0.37885 0.86725 0.20809
0.37961 0.88981 0.21036
0.38037 1.04708 0.21064
0.38113 0.75601 0.20915
0.38189 0.69762 0.21596
0.38265 0.82813 0.21628
0.38341 0.76690 0.21746
0.38417 0.65623 0.21525
0.38493 0.66519 0.22172
0.38569 0.69648 0.22193
0.38645 0.98258 0.22529
0.38721 1.02638 0.23640
0.38797 0.64226 0.22017
0.38873 0.75196 0.22461
0.38949 0.92476 0.22764
0.39025 0.51332 0.22709
0.39101 0.97033 0.23416
0.39177 0.85802 0.23399
0.39252 0.74428 0.23027
0.39328 0.82077 0.23467
0.39404 0.85604 0.23607
0.39480 0.43433 0.24050
0.39556 0.82885 0.23867
0.39632 0.83100 0.24559
0.39708 0.70209 0.24491
0.39784 0.85844 0.24503
0.39860 0.90046 0.24983
0.39936 0.74382 0.25549
0.40012 0.55055 0.25323
0.40088 0.89948 0.25126
0.40164 0.76308 0.25361
0.40240 0.55453 0.25500
0.40316 0.59483 0.26255
0.40392 0.68247 0.26055
0.40468 0.60464 30.16906
0.40544 0.26242 0.25254
0.40620 0.66507 0.26102
0.40696 0.56283 0.26387
0.40772 0.74172 0.26525
0.40848 0.70750 0.26647
0.40924 0.66015 0.26259
0.40999 1.02994 0.26774
0.41075 0.71475 0.26785
0.41151 0.66359 0.26973
0.41227 0.85240 0.26560
0.41303 0.71721 0.27154
0.41379 1.03186 0.27831
0.41455 1.06941 0.27163
0.41531 0.06447 0.27413
0.41607 0.73174 0.26876
0.41683 0.66942 0.27254
0.41759 0.86051 0.27569
0.41835 0.79315 0.28473
0.41911 0.56339 0.27690
0.41987 0.85292 0.27967
0.42063 0.66617 0.28137
0.42139 0.64355 0.27441
0.42215 0.74101 0.29392
0.42291 0.97322 0.29422
0.42367 0.55352 0.28922
0.42443 0.42821 0.29431
0.42519 0.40275 0.29284
0.42594 0.57466 0.30421
0.42670 0.58678 0.30521
0.42746 0.57129 0.30524
0.42822 1.12289 0.31614
0.42898 0.56057 0.31379
0.42974 0.60151 0.30799
0.43050 0.76893 0.31741
0.43126 0.99027 0.31581
0.43202 0.84812 0.32431
0.43278 0.39799 0.32852
0.43354 0.82133 0.34092
0.43430 0.45562 0.33055
0.43506 0.74653 0.33707
