# Supplementary material for: Hallucination of closed repeat proteins containing central pockets
Source: Nat Struct Mol Biol. 2023 Sep 28;30(11):1755–60. doi: 10.1038/s41594-023-01112-6 (PMC10643118; doi:10.1038/s41594-023-01112-6)
Supplement: Supplementary file 4 — Small-angle X-ray scattering raw data. [file 41594_2023_1112_MOESM4_ESM.tar › SAXS_submit/E6/C11_results/Buffer2/C11_high_E6_snap_00023.sub.2.dat]

0.01026 30.02729 108.05748
0.01102 12.80072 106.84784
0.01178 21.32172 65.34997
0.01254 22.59444 38.85772
0.01330 25.89258 24.13109
0.01406 27.28698 13.95848
0.01482 17.50837 8.45040
0.01558 22.62375 6.67399
0.01634 23.38294 4.91823
0.01710 24.36291 3.43604
0.01786 24.83735 2.40432
0.01862 23.59587 1.93670
0.01938 23.33469 1.56497
0.02014 24.17994 1.39318
0.02090 23.43822 1.26283
0.02166 26.10055 1.19347
0.02242 25.00538 1.07075
0.02318 25.19187 1.07907
0.02395 24.90291 1.03363
0.02471 24.57336 0.93526
0.02547 25.71945 0.92257
0.02623 24.99792 0.90937
0.02699 25.54802 0.91305
0.02775 25.37044 0.84942
0.02851 25.86226 0.82298
0.02927 24.97922 0.81097
0.03003 23.96602 0.75575
0.03079 24.70548 0.76252
0.03155 24.50218 0.74241
0.03231 25.73735 0.72689
0.03307 24.48980 0.72027
0.03383 24.89621 0.70010
0.03459 24.57341 0.67752
0.03535 24.81943 0.69146
0.03611 25.52839 0.66972
0.03687 24.57931 0.61864
0.03763 24.11517 0.62563
0.03839 23.74774 0.62826
0.03915 24.39492 0.62054
0.03991 24.64801 0.61361
0.04067 24.09869 0.59514
0.04143 23.82780 0.58629
0.04219 24.21206 0.57517
0.04295 23.44551 0.55522
0.04371 23.71515 0.55176
0.04447 23.56688 0.55569
0.04523 22.91392 0.54708
0.04599 22.86403 0.53377
0.04675 23.64973 0.54244
0.04751 23.04804 0.51701
0.04827 22.46290 0.50721
0.04903 22.62458 0.50993
0.04979 22.91358 0.51438
0.05055 22.71331 0.51076
0.05131 22.05003 0.49883
0.05207 22.20024 0.49164
0.05283 21.82817 0.48523
0.05359 21.50708 0.48515
0.05435 21.82895 0.47984
0.05511 21.63942 0.47288
0.05587 21.78128 0.48019
0.05663 21.54736 0.45588
0.05739 21.61415 0.46898
0.05815 20.40304 0.45600
0.05891 21.51636 0.45599
0.05967 20.65139 0.44195
0.06043 21.12143 0.44755
0.06119 20.57770 0.45044
0.06195 19.85588 0.43960
0.06271 20.01571 0.43645
0.06347 19.60920 0.42594
0.06423 20.08608 0.42673
0.06499 19.91423 0.42478
0.06575 20.19995 0.42300
0.06651 19.50906 0.41310
0.06727 18.96241 0.40786
0.06803 19.10869 0.41242
0.06879 18.90060 0.41682
0.06955 19.59725 0.40917
0.07031 18.59764 0.40166
0.07107 18.46021 0.40244
0.07183 18.31720 0.38933
0.07259 18.32387 0.38940
0.07335 18.79404 0.39141
0.07412 17.79981 0.38645
0.07488 18.01038 0.38553
0.07564 17.78605 0.38897
0.07640 17.53469 0.37628
0.07716 17.70545 0.38099
0.07792 16.94455 0.37175
0.07868 17.44248 0.37007
0.07944 16.92297 0.36714
0.08020 17.04745 0.36660
0.08096 16.54523 0.36263
0.08172 16.71043 0.35567
0.08248 16.87302 0.36022
0.08324 16.12879 0.35964
0.08400 16.43855 0.35647
0.08476 16.43470 0.36807
0.08552 15.46460 0.36759
0.08628 15.71606 0.38635
0.08704 15.51545 0.37736
0.08780 14.78416 0.38301
0.08856 15.25435 0.37516
0.08932 15.01599 0.39007
0.09008 14.76515 0.39475
0.09084 14.42938 0.38339
0.09160 14.64625 0.39916
0.09236 14.15830 0.39387
0.09312 14.45304 0.39247
0.09388 13.70699 0.40055
0.09464 13.47080 0.38925
0.09540 13.64170 0.39177
0.09616 13.24109 0.38543
0.09692 13.65671 0.37226
0.09768 13.24880 0.38410
0.09844 13.45102 0.38800
0.09920 12.00935 0.37941
0.09996 12.98943 0.37703
0.10072 12.61304 0.35570
0.10148 12.48959 0.35488
0.10224 12.18539 0.34473
0.10300 12.40978 0.35279
0.10376 12.16669 0.34591
0.10452 12.66675 0.33813
0.10528 11.69498 0.33646
0.10604 11.72088 0.33145
0.10680 11.66498 0.32965
0.10756 11.88622 0.32901
0.10832 11.49975 0.32186
0.10908 11.49316 0.31198
0.10984 11.50641 0.32097
0.11060 11.24947 0.31585
0.11136 10.89212 0.31464
0.11212 10.77730 0.32065
0.11288 10.06541 0.31585
0.11364 10.15502 0.30934
0.11440 10.09068 0.30914
0.11516 10.57143 0.30682
0.11592 10.09098 0.30608
0.11668 9.62483 0.30000
0.11744 9.90583 0.29428
0.11820 9.52292 0.29599
0.11896 9.74842 0.29817
0.11972 9.05202 0.29081
0.12048 9.25219 0.29278
0.12124 9.12857 0.28778
0.12200 9.04598 0.28658
0.12276 8.93231 0.28408
0.12352 8.95546 0.29073
0.12428 8.98223 0.28569
0.12504 8.84462 0.27854
0.12580 8.37326 0.27913
0.12656 8.81463 0.26814
0.12732 8.20282 0.27490
0.12808 7.74695 0.27048
0.12884 8.30133 0.27334
0.12960 7.88637 0.26942
0.13036 7.81968 0.26994
0.13112 7.63573 0.26386
0.13188 7.37675 0.26642
0.13264 7.79747 0.26475
0.13340 7.35059 0.26085
0.13416 7.28612 0.25730
0.13492 7.36659 0.25717
0.13568 7.49223 0.25790
0.13644 6.64918 0.25722
0.13720 6.83913 0.25476
0.13796 6.51969 0.24794
0.13873 6.67263 0.25207
0.13949 6.71589 0.25293
0.14025 6.54400 0.24671
0.14101 6.66827 0.24981
0.14177 6.25190 0.25112
0.14253 6.30130 0.24479
0.14329 6.15999 0.24470
0.14405 6.06019 0.24616
0.14481 6.12181 0.24522
0.14557 6.03850 0.23987
0.14633 5.87684 0.24015
0.14709 5.47916 0.23772
0.14785 5.78183 0.23368
0.14861 5.82462 0.23737
0.14937 5.25166 0.23468
0.15013 5.13713 0.23250
0.15089 5.08871 0.23145
0.15165 5.31066 0.23156
0.15241 4.95690 0.23588
0.15317 5.15552 0.22816
0.15393 4.70556 0.23434
0.15469 4.78401 0.22781
0.15545 4.59559 0.22408
0.15621 4.80929 0.22446
0.15697 4.51494 0.22526
0.15773 4.49878 0.22428
0.15849 4.24342 0.22349
0.15925 4.22296 0.22202
0.16001 4.06028 0.22368
0.16077 4.14558 0.22257
0.16153 3.98116 0.21850
0.16229 3.83018 0.21865
0.16305 3.81275 0.21449
0.16381 3.95560 0.21742
0.16457 3.70808 0.21790
0.16533 4.12212 0.21687
0.16609 3.65116 0.21218
0.16685 3.59455 0.21066
0.16761 3.65913 0.21450
0.16837 3.28779 0.21086
0.16913 3.34756 0.21200
0.16989 3.31955 0.20968
0.17065 3.43555 0.21125
0.17141 3.15703 0.20682
0.17217 2.67272 0.20919
0.17293 3.17864 0.20516
0.17369 3.17603 0.20613
0.17445 2.66170 0.21097
0.17521 2.84277 0.21169
0.17597 2.95931 0.21037
0.17673 2.69526 0.21369
0.17749 2.87013 0.21377
0.17825 2.63843 0.21524
0.17901 2.74369 0.22251
0.17977 2.55960 0.21667
0.18053 2.28990 0.22104
0.18129 2.55139 0.22150
0.18205 2.37920 0.22536
0.18281 2.35542 0.22069
0.18357 2.37519 0.22542
0.18433 2.58948 0.22588
0.18509 2.28146 0.22355
0.18585 2.25463 0.22594
0.18661 2.30155 0.22587
0.18737 2.40302 0.22622
0.18813 1.99088 0.22341
0.18889 2.11148 0.22393
0.18965 1.82703 0.22579
0.19041 1.91456 0.22808
0.19117 1.56799 0.22641
0.19193 1.94884 0.22429
0.19269 1.78078 0.22645
0.19345 2.09679 0.22759
0.19421 1.58849 0.22985
0.19497 1.53558 0.22655
0.19573 1.98762 0.22710
0.19649 1.50722 0.22636
0.19725 1.51960 0.22559
0.19801 1.47390 0.22662
0.19877 1.57973 0.22734
0.19953 1.51522 0.22611
0.20029 1.83845 0.22886
0.20105 1.41706 0.22865
0.20181 1.53645 0.22610
0.20257 1.33198 0.22679
0.20333 1.42896 0.22808
0.20409 1.55090 0.22727
0.20485 1.55657 0.22645
0.20561 1.58776 0.22547
0.20637 1.57277 0.23197
0.20713 1.35425 0.23040
0.20789 1.49803 0.22737
0.20865 1.31757 0.23066
0.20941 1.47535 0.23036
0.21017 1.14357 0.23169
0.21093 1.24004 0.22607
0.21169 1.28724 0.22668
0.21245 1.26568 0.23016
0.21321 1.28855 0.22673
0.21397 1.22259 0.22942
0.21473 1.01932 0.22799
0.21549 1.29256 0.23231
0.21625 1.08723 0.22667
0.21701 0.99537 0.22707
0.21777 1.08363 0.22587
0.21853 1.03306 0.22754
0.21929 1.05551 0.22470
0.22005 1.15285 0.22785
0.22081 0.76098 0.22807
0.22157 1.09526 0.22609
0.22233 0.95885 0.22286
0.22309 0.98311 0.22745
0.22385 0.81750 0.22103
0.22461 0.94219 0.22140
0.22537 1.31916 0.21926
0.22613 0.95623 0.21940
0.22689 0.80088 0.21613
0.22765 0.91122 0.21926
0.22841 0.64617 0.21732
0.22917 0.88233 0.21757
0.22993 0.88549 0.21514
0.23069 0.81795 0.21216
0.23145 0.91052 0.21413
0.23221 0.76418 0.21319
0.23297 0.77292 0.21279
0.23373 0.71678 0.21116
0.23449 0.58278 0.20729
0.23525 0.90660 0.20824
0.23601 0.77841 0.20804
0.23677 0.79707 0.20789
0.23753 0.87505 0.20583
0.23829 0.85748 0.21022
0.23905 0.69476 0.20429
0.23981 0.83681 0.20400
0.24057 0.92085 0.20477
0.24133 0.49067 0.20251
0.24209 0.49096 0.20260
0.24285 0.77706 0.20137
0.24361 0.81366 0.20255
0.24437 0.79444 0.20126
0.24513 0.76525 0.20343
0.24589 0.42212 0.19790
0.24665 0.44049 0.19802
0.24741 0.61047 0.19710
0.24817 0.61821 0.19695
0.24893 0.68110 0.19624
0.24969 0.68554 0.19847
0.25045 0.70200 0.19564
0.25121 0.73362 0.19713
0.25197 0.82447 0.19152
0.25273 0.53469 0.19730
0.25349 0.70943 0.19043
0.25425 0.41228 0.19023
0.25501 0.56760 0.19121
0.25577 0.91624 0.19224
0.25653 0.47355 0.18988
0.25729 0.42274 0.19083
0.25805 0.91906 0.19069
0.25881 0.71003 0.18874
0.25957 0.53707 0.18909
0.26033 0.59859 0.19083
0.26109 0.69758 0.18616
0.26185 0.56934 0.18705
0.26261 0.85873 0.18463
0.26337 0.70464 0.18614
0.26413 0.67802 0.18637
0.26489 0.83746 0.18528
0.26565 0.42644 0.18256
0.26641 0.55977 0.18499
0.26717 0.49211 0.18474
0.26793 0.68025 0.18353
0.26869 0.89676 0.18568
0.26945 0.62962 0.18127
0.27021 0.53723 0.18290
0.27097 0.59411 0.18113
0.27172 0.67926 0.18371
0.27248 0.77078 0.18090
0.27324 0.78742 0.18016
0.27400 0.68397 0.18079
0.27476 0.75935 0.17667
0.27552 0.66015 0.17875
0.27628 0.67039 0.17833
0.27704 0.36239 0.17540
0.27780 0.75438 0.17709
0.27856 0.69249 0.17590
0.27932 0.80390 0.17335
0.28008 0.43825 0.17606
0.28084 0.80464 0.17681
0.28160 0.66906 0.17495
0.28236 0.74501 0.17558
0.28312 0.71067 0.17455
0.28388 0.85731 0.17292
0.28464 0.88438 0.17544
0.28540 0.46279 0.17200
0.28616 0.74534 0.17552
0.28692 0.75306 0.17552
0.28768 0.78400 0.17644
0.28844 0.61834 0.17518
0.28920 0.51430 0.17220
0.28996 0.70544 0.17357
0.29072 0.68129 0.17440
0.29148 0.78759 0.17704
0.29224 0.54294 0.17515
0.29300 0.59235 0.17569
0.29376 0.73182 0.17360
0.29452 0.81797 0.17738
0.29528 0.49217 0.17703
0.29604 0.56338 0.17526
0.29680 0.69092 0.17563
0.29756 0.56542 0.17443
0.29832 0.58615 0.17678
0.29908 0.70106 0.17397
0.29984 0.94166 0.17506
0.30060 0.61322 0.17666
0.30136 0.58028 0.17477
0.30212 0.58029 0.17655
0.30288 0.58815 0.17763
0.30364 0.89567 0.17495
0.30440 0.63837 0.17512
0.30516 0.51692 0.17761
0.30592 0.76594 0.17852
0.30668 0.76071 0.17604
0.30744 0.57608 0.17744
0.30820 0.79044 0.17810
0.30896 0.52421 0.17924
0.30972 0.89299 0.17550
0.31048 0.65654 0.18098
0.31124 0.54943 0.17824
0.31200 0.66692 0.17681
0.31276 0.75546 0.17990
0.31352 0.60414 0.17933
0.31428 0.71088 0.18073
0.31504 0.68828 0.17672
0.31580 0.75479 0.17873
0.31656 0.82635 0.18098
0.31732 0.80467 0.18247
0.31808 0.47681 0.18391
0.31883 0.80672 0.18474
0.31959 0.75152 0.18459
0.32035 0.64857 0.18405
0.32111 0.57252 0.18397
0.32187 0.64876 0.18271
0.32263 0.78530 0.18394
0.32339 0.57185 0.18596
0.32415 0.75421 0.18399
0.32491 0.82971 0.18763
0.32567 0.89064 0.18783
0.32643 0.74278 0.18880
0.32719 0.65229 0.19066
0.32795 0.82303 0.18983
0.32871 0.78872 0.19017
0.32947 0.66834 0.18637
0.33023 0.91490 0.18760
0.33099 0.84326 0.18628
0.33175 0.77104 0.18594
0.33251 0.65693 0.18863
0.33327 0.51143 0.19058
0.33403 0.60901 0.18620
0.33479 0.66705 0.18749
0.33555 0.71567 0.18950
0.33631 0.90274 0.19235
0.33707 0.72907 0.18711
0.33783 0.73461 0.19252
0.33859 0.73774 0.19138
0.33935 0.62022 0.19071
0.34011 0.64670 0.19109
0.34087 0.79753 0.19134
0.34163 0.77970 0.19195
0.34239 0.70304 0.19146
0.34315 0.79483 0.19198
0.34391 0.77897 0.19381
0.34467 0.96022 0.19284
0.34543 0.85408 0.19221
0.34619 0.84163 0.19006
0.34695 0.89619 0.19446
0.34771 0.71885 0.19355
0.34847 0.92942 0.19472
0.34922 0.78851 0.19086
0.34998 1.00903 0.19227
0.35074 0.90819 0.18868
0.35150 0.76617 0.18634
0.35226 0.60918 0.18325
0.35302 0.77227 0.18073
0.35378 0.93043 0.18460
0.35454 0.67237 0.18668
0.35530 0.76683 0.18831
0.35606 1.04291 0.18471
0.35682 0.70880 0.18720
0.35758 0.88491 0.18817
0.35834 0.75627 0.18628
0.35910 0.80867 0.18837
0.35986 0.89972 0.18414
0.36062 0.80424 0.18714
0.36138 0.71131 0.19109
0.36214 0.82141 0.18668
0.36290 0.63662 0.18694
0.36366 0.72931 0.19118
0.36442 0.95674 0.19101
0.36518 0.65009 0.19295
0.36594 0.61245 0.19061
0.36670 0.48962 0.19175
0.36746 0.76892 0.19146
0.36822 0.72336 0.19166
0.36898 0.67944 0.19581
0.36974 0.59852 0.19401
0.37050 0.78572 0.19344
0.37126 0.82144 0.19484
0.37202 0.74336 0.19986
0.37277 0.60198 0.20022
0.37353 0.78597 0.20119
0.37429 0.81389 0.20305
0.37505 1.06156 0.20437
0.37581 0.73796 0.20417
0.37657 0.67945 0.20162
0.37733 0.99170 0.20658
0.37809 0.81720 0.20643
0.37885 0.81446 0.21148
0.37961 0.99915 0.20875
0.38037 0.82674 0.21038
0.38113 0.56085 0.21239
0.38189 0.80182 0.21133
0.38265 0.96567 0.21167
0.38341 0.61506 0.21579
0.38417 0.80182 0.21248
0.38493 1.01583 0.21725
0.38569 0.54657 0.21828
0.38645 0.78512 0.22470
0.38721 0.74282 0.23396
0.38797 0.88818 0.22610
0.38873 0.57875 0.22827
0.38949 0.49347 0.22941
0.39025 0.84854 0.23430
0.39101 0.89724 0.23036
0.39177 0.93741 0.22817
0.39252 0.96886 0.23317
0.39328 0.89163 0.23735
0.39404 0.74272 0.23880
0.39480 0.67849 0.23526
0.39556 0.60902 0.23766
0.39632 0.97172 0.23899
0.39708 0.97295 0.24244
0.39784 0.75765 0.24809
0.39860 0.56450 0.24690
0.39936 0.78948 0.24891
0.40012 0.64623 0.25227
0.40088 0.99431 0.25413
0.40164 0.60418 0.25229
0.40240 0.83024 0.25733
0.40316 0.77315 0.25475
0.40392 0.74720 0.25813
0.40468 0.83071 33.22969
0.40544 0.78031 0.25575
0.40620 0.43663 0.25343
0.40696 0.52043 0.25862
0.40772 0.25782 0.26348
0.40848 1.01952 0.25759
0.40924 0.65597 0.26767
0.40999 0.77443 0.26786
0.41075 0.59186 0.27015
0.41151 0.82458 0.26475
0.41227 0.53297 0.26797
0.41303 0.80199 0.27315
0.41379 0.36885 0.27435
0.41455 0.65691 0.27235
0.41531 0.59598 0.27290
0.41607 0.78931 0.28044
0.41683 0.46398 0.26997
0.41759 0.60174 0.27811
0.41835 0.67738 0.27892
0.41911 0.39010 0.27799
0.41987 0.51309 0.28525
0.42063 0.45781 0.28314
0.42139 0.60462 0.27728
0.42215 0.50170 0.28629
0.42291 0.44499 0.28649
0.42367 0.83986 0.30335
0.42443 0.63960 0.28675
0.42519 0.45641 0.28975
0.42594 0.75682 0.29926
0.42670 0.49835 0.29909
0.42746 0.92156 0.30484
0.42822 0.73681 0.31265
0.42898 0.14158 0.31451
0.42974 0.64493 0.31140
0.43050 1.01345 0.32314
0.43126 0.57571 0.32849
0.43202 0.29600 0.32863
0.43278 0.92117 0.32603
0.43354 0.97675 0.34501
0.43430 0.40739 0.33877
0.43506 0.63052 0.33687
