# Supplementary material for: Hallucination of closed repeat proteins containing central pockets
Source: Nat Struct Mol Biol. 2023 Sep 28;30(11):1755–60. doi: 10.1038/s41594-023-01112-6 (PMC10643118; doi:10.1038/s41594-023-01112-6)
Supplement: Supplementary file 4 — Small-angle X-ray scattering raw data. [file 41594_2023_1112_MOESM4_ESM.tar › SAXS_submit/E6/C11_results/Buffer2/C11_high_E6_snap_00005.sub.2.dat]

0.01026 -143.23973 103.25335
0.01102 -116.50197 109.61878
0.01178 -108.12085 65.25889
0.01254 -86.52522 38.07510
0.01330 -75.73918 23.81875
0.01406 -58.11674 14.17007
0.01482 -52.50514 8.49616
0.01558 -39.37789 6.91488
0.01634 -33.43630 4.90784
0.01710 -25.02944 3.78574
0.01786 -21.12621 2.59580
0.01862 -13.15458 2.04946
0.01938 -9.64218 1.76425
0.02014 -4.69063 1.59024
0.02090 -2.24064 1.37920
0.02166 0.98662 1.27292
0.02242 4.09413 1.21309
0.02318 5.58105 1.13293
0.02395 8.64032 1.05042
0.02471 8.80212 1.04821
0.02547 12.16919 1.02510
0.02623 13.88405 0.93588
0.02699 15.06043 0.95602
0.02775 15.62589 0.90687
0.02851 17.52522 0.87499
0.02927 16.52522 0.84894
0.03003 18.13660 0.78431
0.03079 19.36112 0.78829
0.03155 18.62816 0.75481
0.03231 20.21582 0.76277
0.03307 20.20939 0.72786
0.03383 21.10256 0.73879
0.03459 21.41419 0.67360
0.03535 21.83876 0.68275
0.03611 21.75866 0.67714
0.03687 21.73210 0.65900
0.03763 21.99413 0.63802
0.03839 21.58376 0.62574
0.03915 23.05249 0.62288
0.03991 22.00600 0.61145
0.04067 21.81115 0.59293
0.04143 22.57678 0.59988
0.04219 22.21914 0.58445
0.04295 21.97909 0.57769
0.04371 21.92997 0.57476
0.04447 21.89397 0.57052
0.04523 21.66370 0.54870
0.04599 22.25136 0.53388
0.04675 22.13883 0.54855
0.04751 20.96304 0.52563
0.04827 21.58083 0.52388
0.04903 21.67069 0.51501
0.04979 22.08771 0.51572
0.05055 21.55861 0.50534
0.05131 20.60603 0.50146
0.05207 21.20426 0.49792
0.05283 20.67472 0.48900
0.05359 21.01681 0.49979
0.05435 20.88452 0.49458
0.05511 20.48932 0.47437
0.05587 20.63939 0.47866
0.05663 20.57241 0.46990
0.05739 20.64470 0.47074
0.05815 20.83855 0.46147
0.05891 20.77399 0.46390
0.05967 20.31051 0.44766
0.06043 20.22023 0.44527
0.06119 19.75054 0.44908
0.06195 19.70779 0.44253
0.06271 19.72437 0.43335
0.06347 20.49899 0.42695
0.06423 19.92154 0.42750
0.06499 19.20407 0.42551
0.06575 19.33336 0.41537
0.06651 19.08382 0.40636
0.06727 18.84691 0.41429
0.06803 18.52111 0.41171
0.06879 19.35222 0.40779
0.06955 17.67430 0.40005
0.07031 18.21325 0.39309
0.07107 18.33293 0.39533
0.07183 18.50329 0.39674
0.07259 18.09200 0.39610
0.07335 18.53827 0.38212
0.07412 17.61324 0.38777
0.07488 17.80084 0.38795
0.07564 17.95431 0.38427
0.07640 16.97654 0.38180
0.07716 16.88876 0.37305
0.07792 17.02350 0.37187
0.07868 17.06908 0.36538
0.07944 17.15688 0.37241
0.08020 16.61916 0.36504
0.08096 16.69804 0.36795
0.08172 15.80907 0.35954
0.08248 15.95401 0.36289
0.08324 16.02699 0.36215
0.08400 15.82225 0.35890
0.08476 15.33038 0.36137
0.08552 16.05249 0.37610
0.08628 16.08782 0.37201
0.08704 15.03108 0.37780
0.08780 14.99742 0.38314
0.08856 14.79629 0.38663
0.08932 14.84838 0.38202
0.09008 14.24674 0.39125
0.09084 14.86123 0.39656
0.09160 14.80355 0.39696
0.09236 14.40107 0.38644
0.09312 13.87272 0.38976
0.09388 13.62082 0.39625
0.09464 13.51593 0.39606
0.09540 13.66473 0.38184
0.09616 13.76317 0.37971
0.09692 13.57717 0.37690
0.09768 13.35569 0.37801
0.09844 12.83093 0.37043
0.09920 13.02264 0.39093
0.09996 12.95237 0.36879
0.10072 12.31266 0.36124
0.10148 12.50412 0.34982
0.10224 12.23501 0.34802
0.10300 12.79165 0.34388
0.10376 12.05800 0.33967
0.10452 12.02994 0.33712
0.10528 11.98713 0.32321
0.10604 11.52807 0.32410
0.10680 11.74675 0.32874
0.10756 11.62702 0.32307
0.10832 11.00695 0.32513
0.10908 10.86784 0.31541
0.10984 11.07936 0.32432
0.11060 11.30176 0.31949
0.11136 10.69348 0.32129
0.11212 10.79960 0.31930
0.11288 10.77847 0.31260
0.11364 10.16591 0.31356
0.11440 10.19252 0.30922
0.11516 9.99978 0.30910
0.11592 9.71266 0.30277
0.11668 9.98146 0.30066
0.11744 9.75987 0.30100
0.11820 9.75252 0.29436
0.11896 9.87635 0.29559
0.11972 9.55008 0.29480
0.12048 9.49335 0.28970
0.12124 8.90639 0.29176
0.12200 8.85821 0.28552
0.12276 9.21242 0.28979
0.12352 9.08044 0.28856
0.12428 8.82205 0.28635
0.12504 9.01982 0.27767
0.12580 8.72096 0.27788
0.12656 8.67378 0.27714
0.12732 8.31620 0.27236
0.12808 8.31517 0.27385
0.12884 8.45163 0.27022
0.12960 7.82784 0.27150
0.13036 7.93792 0.27139
0.13112 7.60876 0.26652
0.13188 7.60399 0.26372
0.13264 7.64241 0.26071
0.13340 7.51313 0.25997
0.13416 7.09726 0.26108
0.13492 7.06018 0.25333
0.13568 7.22255 0.25464
0.13644 6.63628 0.25784
0.13720 7.02083 0.25235
0.13796 7.12949 0.24667
0.13873 6.37576 0.25278
0.13949 6.55266 0.25133
0.14025 6.33893 0.24889
0.14101 6.59853 0.24973
0.14177 6.08854 0.24337
0.14253 6.25795 0.24881
0.14329 6.15260 0.24735
0.14405 6.32160 0.24460
0.14481 5.78115 0.24300
0.14557 5.66725 0.23999
0.14633 5.63030 0.24391
0.14709 5.51288 0.24254
0.14785 5.58654 0.23702
0.14861 5.37281 0.24157
0.14937 5.41829 0.23418
0.15013 5.45600 0.23851
0.15089 5.05436 0.23485
0.15165 5.19676 0.22972
0.15241 4.90421 0.23382
0.15317 4.83936 0.23261
0.15393 4.78501 0.23018
0.15469 4.97837 0.22978
0.15545 4.80896 0.22594
0.15621 4.89895 0.22786
0.15697 4.35130 0.22777
0.15773 4.17930 0.22636
0.15849 4.39071 0.22285
0.15925 4.27418 0.22279
0.16001 4.47408 0.22342
0.16077 4.06988 0.22443
0.16153 3.94017 0.21968
0.16229 3.82331 0.21730
0.16305 3.70300 0.21679
0.16381 3.44975 0.21450
0.16457 3.53995 0.21693
0.16533 3.49688 0.21690
0.16609 3.57022 0.21644
0.16685 3.34640 0.21212
0.16761 3.74225 0.20975
0.16837 3.31461 0.21389
0.16913 3.52029 0.21378
0.16989 3.18575 0.21218
0.17065 3.18665 0.20791
0.17141 3.29374 0.20866
0.17217 3.28285 0.20817
0.17293 3.33176 0.20803
0.17369 3.33687 0.20746
0.17445 2.97216 0.20934
0.17521 2.63319 0.20620
0.17597 3.03585 0.20917
0.17673 2.64926 0.21349
0.17749 2.93005 0.21369
0.17825 3.12790 0.21819
0.17901 2.66557 0.22221
0.17977 2.58261 0.21815
0.18053 2.27532 0.21926
0.18129 2.60035 0.21758
0.18205 2.51085 0.22805
0.18281 2.84261 0.22175
0.18357 2.40498 0.22287
0.18433 2.29213 0.22410
0.18509 2.07497 0.22367
0.18585 2.32921 0.22501
0.18661 2.38316 0.22316
0.18737 2.22243 0.22410
0.18813 2.29698 0.22576
0.18889 2.34098 0.22653
0.18965 2.36197 0.22696
0.19041 1.95047 0.22799
0.19117 1.72952 0.22599
0.19193 2.19880 0.22891
0.19269 1.72806 0.22499
0.19345 1.98269 0.22278
0.19421 1.59543 0.22423
0.19497 1.49206 0.22744
0.19573 1.52765 0.22945
0.19649 1.51493 0.22953
0.19725 1.67958 0.22718
0.19801 1.60933 0.22662
0.19877 1.80835 0.22802
0.19953 1.83877 0.23059
0.20029 1.62035 0.23002
0.20105 1.57467 0.22828
0.20181 1.74035 0.22450
0.20257 1.63250 0.22951
0.20333 1.47244 0.22702
0.20409 1.59155 0.22945
0.20485 1.58253 0.22945
0.20561 1.15262 0.23033
0.20637 1.07529 0.22693
0.20713 1.30027 0.22590
0.20789 1.36469 0.22644
0.20865 1.07068 0.22682
0.20941 1.29339 0.22850
0.21017 1.06184 0.22844
0.21093 1.17688 0.23256
0.21169 1.20444 0.22761
0.21245 1.23784 0.22904
0.21321 1.21787 0.22807
0.21397 0.74214 0.22864
0.21473 0.95927 0.22518
0.21549 1.16798 0.22571
0.21625 0.98864 0.22652
0.21701 1.29454 0.22693
0.21777 1.04863 0.22678
0.21853 1.14144 0.22180
0.21929 1.35222 0.22713
0.22005 1.03011 0.22427
0.22081 1.03847 0.22301
0.22157 0.80969 0.22566
0.22233 0.84041 0.22272
0.22309 0.85368 0.22890
0.22385 1.01400 0.22661
0.22461 1.06180 0.22106
0.22537 0.77892 0.22215
0.22613 1.01688 0.22178
0.22689 0.71253 0.21577
0.22765 0.86547 0.21568
0.22841 0.72739 0.21651
0.22917 0.79434 0.21680
0.22993 0.89716 0.21356
0.23069 0.57207 0.21777
0.23145 0.78674 0.21131
0.23221 0.73708 0.21443
0.23297 0.79012 0.21050
0.23373 0.75804 0.20945
0.23449 0.90397 0.20976
0.23525 0.67099 0.20599
0.23601 0.68738 0.21016
0.23677 0.72191 0.20830
0.23753 0.65066 0.20864
0.23829 0.55583 0.20553
0.23905 0.79469 0.20487
0.23981 0.73765 0.20484
0.24057 0.59221 0.20521
0.24133 0.79090 0.20167
0.24209 0.55809 0.20275
0.24285 0.70929 0.20289
0.24361 0.58563 0.19960
0.24437 0.83679 0.19975
0.24513 0.57277 0.20123
0.24589 0.65552 0.19786
0.24665 0.38436 0.19740
0.24741 0.83404 0.19735
0.24817 0.61617 0.19740
0.24893 0.54549 0.19743
0.24969 0.76170 0.19775
0.25045 0.74694 0.19520
0.25121 0.42890 0.19531
0.25197 0.69911 0.19609
0.25273 0.46417 0.19428
0.25349 0.74466 0.19480
0.25425 0.88544 0.19403
0.25501 0.57735 0.19165
0.25577 0.61621 0.19040
0.25653 0.30189 0.19065
0.25729 0.68394 0.19177
0.25805 0.42059 0.19114
0.25881 0.58010 0.18736
0.25957 0.42450 0.18905
0.26033 0.43173 0.18877
0.26109 0.34731 0.18756
0.26185 0.70374 0.18690
0.26261 0.62692 0.18705
0.26337 0.68217 0.18471
0.26413 0.70225 0.18442
0.26489 0.60000 0.18648
0.26565 0.47739 0.18450
0.26641 0.61777 0.18336
0.26717 0.52153 0.18304
0.26793 0.67882 0.18393
0.26869 0.41806 0.18355
0.26945 0.51763 0.18004
0.27021 0.48874 0.18233
0.27097 0.58822 0.18201
0.27172 0.34903 0.18293
0.27248 0.48927 0.18024
0.27324 0.63268 0.18273
0.27400 0.44887 0.17878
0.27476 0.63765 0.17961
0.27552 0.38079 0.18093
0.27628 0.56326 0.17667
0.27704 0.46385 0.17818
0.27780 0.51111 0.17755
0.27856 0.60541 0.17647
0.27932 0.73078 0.17938
0.28008 0.49029 0.17283
0.28084 0.29852 0.17641
0.28160 0.38245 0.17810
0.28236 0.50193 0.17907
0.28312 0.65636 0.17478
0.28388 0.63004 0.17440
0.28464 0.46657 0.17418
0.28540 0.48506 0.17606
0.28616 0.94113 0.17403
0.28692 0.67693 0.17664
0.28768 0.65995 0.17289
0.28844 0.56276 0.17361
0.28920 0.50478 0.17209
0.28996 0.66719 0.17512
0.29072 0.83552 0.17577
0.29148 0.75544 0.17532
0.29224 0.51111 0.17226
0.29300 0.53735 0.17510
0.29376 0.56194 0.17752
0.29452 0.65629 0.17961
0.29528 0.66857 0.17709
0.29604 0.52904 0.17569
0.29680 0.46531 0.17921
0.29756 0.80924 0.17506
0.29832 0.70304 0.17529
0.29908 0.61238 0.17715
0.29984 0.56276 0.17598
0.30060 0.97487 0.17486
0.30136 0.43323 0.17472
0.30212 0.81957 0.17543
0.30288 0.59127 0.17378
0.30364 0.77096 0.17369
0.30440 0.68994 0.17684
0.30516 0.74943 0.17729
0.30592 0.66893 0.17644
0.30668 0.73883 0.17741
0.30744 0.80660 0.17526
0.30820 0.87222 0.17859
0.30896 0.73876 0.17790
0.30972 0.74081 0.17807
0.31048 0.66432 0.17681
0.31124 0.73225 0.17907
0.31200 0.60686 0.17941
0.31276 0.78120 0.17667
0.31352 0.74988 0.18161
0.31428 0.69061 0.18147
0.31504 0.59566 0.17913
0.31580 0.46842 0.17892
0.31656 0.71050 0.18055
0.31732 0.54630 0.18004
0.31808 0.59164 0.17941
0.31883 0.86711 0.18511
0.31959 0.71765 0.18287
0.32035 1.07531 0.18356
0.32111 0.73117 0.18476
0.32187 0.65814 0.18708
0.32263 0.58137 0.18608
0.32339 0.81375 0.18687
0.32415 0.52188 0.18688
0.32491 0.69471 0.18725
0.32567 0.88313 0.18708
0.32643 0.73736 0.18848
0.32719 0.74155 0.19080
0.32795 0.58581 0.18679
0.32871 0.77794 0.18768
0.32947 0.56197 0.18464
0.33023 0.79323 0.18616
0.33099 0.85243 0.19037
0.33175 0.49083 0.18736
0.33251 0.54570 0.18739
0.33327 0.61747 0.18691
0.33403 0.60518 0.18931
0.33479 0.92867 0.19057
0.33555 0.84370 0.18648
0.33631 0.61097 0.18756
0.33707 0.53133 0.18791
0.33783 0.68933 0.19171
0.33859 0.89374 0.18951
0.33935 0.72988 0.18831
0.34011 0.48785 0.19452
0.34087 0.68489 0.19274
0.34163 0.68071 0.19257
0.34239 0.77461 0.19025
0.34315 0.95639 0.19280
0.34391 0.75031 0.19271
0.34467 0.93144 0.19243
0.34543 0.88191 0.19303
0.34619 0.90647 0.19389
0.34695 0.78381 0.19188
0.34771 0.81671 0.19208
0.34847 0.96526 0.19766
0.34922 0.78892 0.19551
0.34998 0.76374 0.19197
0.35074 0.78597 0.18742
0.35150 0.88849 0.18822
0.35226 0.67322 0.18650
0.35302 0.84551 0.18236
0.35378 0.81787 0.18599
0.35454 0.73585 0.18548
0.35530 0.54863 0.18902
0.35606 0.56291 0.18710
0.35682 0.62233 0.18659
0.35758 0.43659 0.18879
0.35834 0.69823 0.18819
0.35910 0.76523 0.18911
0.35986 0.56234 0.18993
0.36062 0.94906 0.18934
0.36138 0.59375 0.18816
0.36214 0.74191 0.18876
0.36290 0.62925 0.18934
0.36366 0.82036 0.19268
0.36442 0.62239 0.19236
0.36518 0.52438 0.19125
0.36594 0.81347 0.19031
0.36670 0.62925 0.19037
0.36746 0.70421 0.19096
0.36822 0.72042 0.19214
0.36898 0.77679 0.19623
0.36974 0.64882 0.19291
0.37050 0.56805 0.19540
0.37126 0.72763 0.19506
0.37202 0.79069 0.19637
0.37277 0.64355 0.20018
0.37353 0.87202 0.19795
0.37429 0.68553 0.20024
0.37505 0.89865 0.20426
0.37581 0.60018 0.20461
0.37657 0.73439 0.20421
0.37733 0.75134 0.20567
0.37809 0.71198 0.20556
0.37885 0.77192 0.20793
0.37961 0.72460 0.21205
0.38037 0.57912 0.20930
0.38113 0.67659 0.21082
0.38189 0.73933 0.21311
0.38265 0.85619 0.21093
0.38341 0.68598 0.21434
0.38417 0.41315 0.22080
0.38493 0.53968 0.22106
0.38569 0.51987 0.22125
0.38645 0.73512 0.22353
0.38721 0.75959 0.22829
0.38797 0.82404 0.22563
0.38873 0.85170 0.23022
0.38949 0.75781 0.22644
0.39025 0.53604 0.23137
0.39101 0.69840 0.23046
0.39177 0.42394 0.23127
0.39252 0.94327 0.23617
0.39328 0.92575 0.23628
0.39404 0.93327 0.24117
0.39480 0.60018 0.23991
0.39556 0.85169 0.24083
0.39632 0.67813 0.23910
0.39708 0.87111 0.24164
0.39784 0.52432 0.24632
0.39860 0.91625 0.24675
0.39936 0.44049 0.24924
0.40012 0.77073 0.25444
0.40088 0.76347 0.25134
0.40164 0.67334 0.25716
0.40240 0.69306 0.25799
0.40316 0.61196 0.25364
0.40392 0.40975 0.25373
0.40468 0.67243 47.03136
0.40544 0.57290 0.26003
0.40620 0.65392 0.25664
0.40696 0.70646 0.26357
0.40772 0.36129 0.26330
0.40848 0.68819 0.25887
0.40924 0.40111 0.26691
0.40999 0.77625 0.26592
0.41075 0.79845 0.26749
0.41151 0.96804 0.26377
0.41227 0.52831 0.27176
0.41303 0.80475 0.26625
0.41379 0.76010 0.27156
0.41455 0.89996 0.27270
0.41531 0.48604 0.27583
0.41607 0.81017 0.27621
0.41683 0.90594 0.27645
0.41759 0.57569 0.27570
0.41835 0.51121 0.28119
0.41911 0.88011 0.27976
0.41987 0.74162 0.28256
0.42063 0.72626 0.28648
0.42139 0.50279 0.28073
0.42215 0.59159 0.28988
0.42291 0.62099 0.29051
0.42367 0.97639 0.29315
0.42443 0.46934 0.29406
0.42519 0.66293 0.29520
0.42594 0.42970 0.29873
0.42670 1.03421 0.30631
0.42746 0.65267 0.30139
0.42822 0.84223 0.30173
0.42898 0.87492 0.31523
0.42974 0.82538 0.32233
0.43050 0.92878 0.31157
0.43126 0.32357 0.33073
0.43202 0.79667 0.32460
0.43278 0.60231 0.32757
0.43354 0.63538 0.33452
0.43430 0.76331 0.33325
0.43506 0.54745 0.34839
