# Supplementary material for: Hallucination of closed repeat proteins containing central pockets
Source: Nat Struct Mol Biol. 2023 Sep 28;30(11):1755–60. doi: 10.1038/s41594-023-01112-6 (PMC10643118; doi:10.1038/s41594-023-01112-6)
Supplement: Supplementary file 4 — Small-angle X-ray scattering raw data. [file 41594_2023_1112_MOESM4_ESM.tar › SAXS_submit/E6/C11_results/Buffer2/C11_high_E6_snap_00004.sub.2.dat]

0.01026 -147.05835 102.90060
0.01102 -113.58608 106.38764
0.01178 -95.28962 65.64647
0.01254 -82.93959 38.42003
0.01330 -61.75158 24.24614
0.01406 -55.50816 14.28838
0.01482 -50.52199 8.48948
0.01558 -38.75017 6.81607
0.01634 -33.08728 4.66496
0.01710 -24.33417 3.82195
0.01786 -21.02391 2.48503
0.01862 -16.60851 2.03730
0.01938 -9.16903 1.77108
0.02014 -5.30538 1.51944
0.02090 -3.17077 1.38117
0.02166 1.28155 1.23425
0.02242 2.81599 1.17959
0.02318 6.19370 1.11530
0.02395 7.18387 1.11856
0.02471 11.17854 1.05733
0.02547 12.06097 0.98858
0.02623 13.50306 0.92565
0.02699 15.11416 0.91536
0.02775 16.27848 0.90273
0.02851 16.87788 0.88357
0.02927 17.59435 0.82595
0.03003 18.08506 0.82562
0.03079 18.16602 0.79561
0.03155 19.52097 0.78788
0.03231 19.46254 0.75188
0.03307 20.06617 0.72759
0.03383 20.42025 0.71400
0.03459 20.43972 0.70176
0.03535 21.32670 0.69198
0.03611 21.03555 0.66421
0.03687 22.55839 0.65260
0.03763 20.55645 0.63893
0.03839 21.45878 0.63473
0.03915 21.60377 0.61948
0.03991 21.87204 0.60957
0.04067 22.12555 0.60562
0.04143 21.36867 0.59199
0.04219 22.17027 0.57560
0.04295 21.37565 0.58015
0.04371 21.71153 0.56143
0.04447 21.50458 0.56224
0.04523 22.19689 0.57312
0.04599 21.63761 0.52297
0.04675 21.36344 0.52183
0.04751 21.99953 0.53100
0.04827 21.24552 0.52499
0.04903 21.10180 0.51848
0.04979 21.21229 0.51742
0.05055 21.14516 0.50428
0.05131 20.70940 0.49058
0.05207 21.07412 0.50080
0.05283 20.94137 0.47773
0.05359 21.07797 0.49601
0.05435 21.49123 0.48334
0.05511 20.99541 0.47436
0.05587 20.28660 0.48366
0.05663 20.92955 0.47263
0.05739 20.74802 0.46835
0.05815 20.31624 0.45007
0.05891 20.53748 0.44165
0.05967 21.03776 0.45760
0.06043 19.93609 0.43900
0.06119 20.03971 0.43613
0.06195 19.40571 0.43341
0.06271 19.67507 0.42814
0.06347 19.63509 0.43902
0.06423 19.59851 0.42803
0.06499 19.62399 0.42912
0.06575 19.27487 0.42846
0.06651 19.24414 0.41446
0.06727 19.10000 0.41143
0.06803 18.56243 0.41764
0.06879 18.66246 0.40555
0.06955 18.30427 0.40226
0.07031 18.72986 0.40233
0.07107 18.40842 0.39028
0.07183 18.07874 0.39397
0.07259 17.99271 0.38762
0.07335 18.36034 0.38790
0.07412 17.74298 0.38750
0.07488 17.66744 0.39128
0.07564 17.50099 0.38922
0.07640 17.40271 0.38424
0.07716 17.40220 0.37328
0.07792 16.84822 0.38252
0.07868 17.15421 0.37202
0.07944 16.73014 0.37608
0.08020 16.79532 0.37540
0.08096 16.04051 0.36179
0.08172 16.45567 0.35788
0.08248 15.94818 0.35797
0.08324 15.84217 0.35822
0.08400 15.57396 0.36629
0.08476 15.74540 0.35888
0.08552 15.98823 0.37703
0.08628 15.93460 0.37791
0.08704 15.02988 0.36909
0.08780 15.07572 0.37900
0.08856 15.45290 0.38407
0.08932 14.77628 0.37767
0.09008 14.91492 0.39240
0.09084 14.80729 0.38503
0.09160 14.51135 0.38966
0.09236 14.35949 0.38072
0.09312 14.33013 0.39771
0.09388 13.85135 0.40227
0.09464 14.02344 0.39316
0.09540 13.91245 0.39276
0.09616 13.76476 0.38924
0.09692 12.97235 0.38245
0.09768 12.88442 0.37690
0.09844 13.05686 0.38308
0.09920 13.28705 0.37143
0.09996 12.96883 0.36634
0.10072 12.30792 0.35609
0.10148 12.57142 0.34353
0.10224 12.78777 0.34139
0.10300 12.23406 0.33481
0.10376 12.33897 0.34611
0.10452 11.78564 0.32736
0.10528 12.04841 0.33075
0.10604 11.70339 0.32891
0.10680 11.47632 0.32648
0.10756 11.05405 0.32442
0.10832 11.29773 0.32697
0.10908 11.45018 0.32078
0.10984 11.15071 0.32106
0.11060 10.74195 0.31918
0.11136 10.79450 0.32205
0.11212 10.93607 0.31941
0.11288 10.84503 0.31606
0.11364 10.59086 0.30767
0.11440 10.83716 0.31217
0.11516 10.48366 0.30850
0.11592 10.10479 0.29803
0.11668 9.75628 0.30690
0.11744 9.74161 0.29920
0.11820 9.72821 0.29786
0.11896 9.43200 0.29457
0.11972 9.76248 0.29263
0.12048 9.38226 0.29414
0.12124 9.22204 0.29033
0.12200 8.98393 0.28755
0.12276 8.84040 0.28518
0.12352 8.81474 0.28566
0.12428 8.88190 0.28123
0.12504 8.63239 0.28063
0.12580 8.77962 0.28106
0.12656 8.32026 0.27754
0.12732 8.53774 0.28175
0.12808 8.17176 0.27250
0.12884 7.83404 0.27410
0.12960 7.98064 0.26889
0.13036 8.01888 0.26523
0.13112 8.38254 0.27022
0.13188 7.79207 0.26998
0.13264 7.55877 0.26646
0.13340 6.96493 0.25885
0.13416 7.41568 0.25716
0.13492 7.31113 0.25419
0.13568 7.23846 0.25473
0.13644 6.88589 0.25982
0.13720 7.03021 0.25859
0.13796 6.91407 0.25195
0.13873 6.64110 0.25247
0.13949 6.41450 0.24943
0.14025 6.72889 0.24783
0.14101 6.45671 0.24960
0.14177 6.31407 0.24725
0.14253 6.08523 0.24754
0.14329 5.95406 0.24256
0.14405 6.25914 0.23996
0.14481 5.96588 0.24356
0.14557 5.93527 0.24236
0.14633 5.89004 0.23999
0.14709 5.80698 0.24039
0.14785 5.70040 0.23804
0.14861 5.27744 0.23944
0.14937 5.28742 0.23698
0.15013 5.09296 0.23366
0.15089 5.41651 0.23406
0.15165 4.92378 0.23089
0.15241 5.06058 0.23489
0.15317 4.85673 0.22773
0.15393 4.94180 0.23054
0.15469 4.70445 0.22696
0.15545 4.69720 0.22702
0.15621 4.50121 0.22233
0.15697 4.36000 0.22971
0.15773 4.18804 0.22507
0.15849 3.94541 0.22087
0.15925 3.95141 0.22229
0.16001 4.32293 0.21998
0.16077 4.00770 0.22090
0.16153 4.07884 0.21915
0.16229 3.86906 0.21634
0.16305 3.98183 0.21752
0.16381 3.66719 0.21454
0.16457 3.85260 0.21509
0.16533 3.90180 0.21689
0.16609 3.65790 0.21549
0.16685 3.53785 0.21563
0.16761 3.37128 0.21028
0.16837 3.20063 0.21123
0.16913 3.47157 0.21423
0.16989 3.34662 0.21271
0.17065 3.08661 0.20896
0.17141 3.30187 0.20910
0.17217 3.02670 0.20756
0.17293 3.03548 0.20724
0.17369 2.69781 0.20612
0.17445 2.90684 0.20716
0.17521 2.86179 0.20827
0.17597 3.08929 0.21280
0.17673 3.11123 0.21385
0.17749 2.46488 0.21514
0.17825 2.85233 0.21523
0.17901 2.71540 0.22066
0.17977 2.70745 0.21886
0.18053 2.45286 0.22247
0.18129 2.85977 0.22109
0.18205 2.63401 0.22418
0.18281 2.38066 0.22364
0.18357 2.54745 0.22301
0.18433 2.34081 0.22020
0.18509 2.36758 0.22481
0.18585 2.19059 0.22386
0.18661 2.14004 0.22504
0.18737 1.99126 0.22281
0.18813 1.91531 0.22243
0.18889 1.82748 0.22372
0.18965 2.12559 0.22655
0.19041 1.65327 0.22647
0.19117 2.14463 0.22547
0.19193 1.90141 0.22701
0.19269 1.91421 0.22804
0.19345 1.79857 0.22747
0.19421 1.71896 0.22784
0.19497 1.50018 0.22893
0.19573 1.54829 0.23030
0.19649 1.93203 0.22879
0.19725 1.67406 0.22987
0.19801 2.02323 0.22904
0.19877 1.53845 0.22618
0.19953 1.92564 0.23070
0.20029 1.53258 0.22558
0.20105 1.51989 0.23110
0.20181 1.53196 0.22778
0.20257 1.18502 0.22864
0.20333 1.24746 0.22598
0.20409 1.72186 0.22638
0.20485 1.26588 0.22715
0.20561 1.24672 0.22844
0.20637 1.40679 0.23044
0.20713 1.11650 0.22764
0.20789 1.08432 0.23370
0.20865 1.18926 0.22518
0.20941 1.30881 0.23136
0.21017 1.11056 0.22655
0.21093 1.10629 0.23285
0.21169 1.30727 0.22607
0.21245 0.98997 0.22346
0.21321 1.24048 0.22772
0.21397 1.12955 0.22644
0.21473 1.28523 0.22889
0.21549 1.19986 0.22526
0.21625 0.97100 0.22812
0.21701 0.90245 0.22655
0.21777 1.21421 0.22918
0.21853 0.77390 0.22804
0.21929 1.03512 0.22864
0.22005 1.03921 0.22801
0.22081 0.95663 0.22400
0.22157 0.79466 0.22235
0.22233 0.99681 0.22332
0.22309 0.89025 0.22486
0.22385 0.73903 0.22168
0.22461 0.87979 0.21676
0.22537 1.07300 0.21837
0.22613 0.61637 0.22294
0.22689 0.69929 0.21559
0.22765 1.01788 0.21776
0.22841 0.77938 0.21676
0.22917 0.99215 0.21542
0.22993 0.53361 0.21310
0.23069 0.77983 0.21433
0.23145 0.66780 0.21691
0.23221 0.86727 0.21453
0.23297 0.84591 0.21142
0.23373 0.81182 0.21073
0.23449 0.82111 0.20896
0.23525 0.48642 0.20801
0.23601 0.41382 0.20657
0.23677 0.85679 0.20978
0.23753 0.58894 0.20703
0.23829 0.69987 0.20604
0.23905 0.53208 0.20335
0.23981 0.79433 0.20443
0.24057 0.78096 0.20420
0.24133 0.91902 0.20017
0.24209 0.82341 0.20280
0.24285 0.66439 0.20411
0.24361 0.63154 0.20217
0.24437 0.80328 0.20132
0.24513 0.48252 0.20022
0.24589 0.62691 0.20031
0.24665 0.43941 0.19513
0.24741 0.83098 0.19966
0.24817 0.50229 0.19756
0.24893 0.64982 0.19711
0.24969 0.62669 0.19657
0.25045 0.52486 0.19445
0.25121 0.57496 0.19359
0.25197 0.42984 0.19356
0.25273 0.43202 0.19276
0.25349 0.66074 0.19176
0.25425 0.67230 0.19138
0.25501 0.59927 0.19428
0.25577 0.59547 0.19113
0.25653 0.58270 0.19244
0.25729 0.76765 0.18950
0.25805 0.54725 0.19064
0.25881 0.58052 0.19130
0.25957 0.49540 0.18752
0.26033 0.64722 0.18841
0.26109 0.72164 0.18875
0.26185 0.70134 0.18890
0.26261 0.70882 0.18672
0.26337 0.73240 0.18569
0.26413 0.61388 0.18815
0.26489 0.71205 0.18438
0.26565 0.70558 0.18455
0.26641 0.59812 0.18280
0.26717 0.57019 0.18512
0.26793 0.61265 0.18326
0.26869 0.35210 0.18020
0.26945 0.09877 0.18251
0.27021 0.58591 0.18406
0.27097 0.67803 0.18303
0.27172 0.40304 0.18263
0.27248 0.71945 0.17968
0.27324 0.67962 0.17980
0.27400 0.49593 0.17776
0.27476 0.46047 0.17645
0.27552 0.69292 0.17991
0.27628 0.40340 0.18117
0.27704 0.41987 0.17920
0.27780 0.56948 0.17880
0.27856 0.48074 0.17905
0.27932 0.71904 0.17731
0.28008 0.52856 0.17487
0.28084 0.51303 0.17725
0.28160 0.40390 0.17442
0.28236 0.63821 0.17302
0.28312 0.56763 0.17230
0.28388 0.47803 0.17482
0.28464 0.65254 0.17313
0.28540 0.40631 0.17585
0.28616 0.40621 0.17485
0.28692 0.62660 0.17496
0.28768 0.56522 0.17607
0.28844 0.48354 0.17528
0.28920 0.74747 0.17333
0.28996 0.72824 0.17690
0.29072 0.49244 0.17611
0.29148 0.51038 0.17459
0.29224 0.48436 0.17487
0.29300 0.75851 0.17428
0.29376 0.47316 0.17499
0.29452 0.58991 0.17467
0.29528 0.54190 0.17596
0.29604 0.55108 0.17736
0.29680 0.62955 0.17937
0.29756 0.50104 0.17487
0.29832 0.67592 0.17614
0.29908 0.69039 0.17711
0.29984 0.70445 0.17399
0.30060 0.65221 0.17776
0.30136 0.60972 0.17565
0.30212 0.68086 0.17545
0.30288 0.73178 0.17673
0.30364 0.68153 0.17293
0.30440 0.62555 0.17594
0.30516 0.61078 0.17599
0.30592 0.59465 0.17774
0.30668 0.66907 0.18011
0.30744 0.95077 0.17576
0.30820 0.64188 0.17888
0.30896 0.72453 0.18085
0.30972 0.67856 0.17854
0.31048 0.75661 0.17800
0.31124 0.60619 0.17822
0.31200 0.66285 0.17859
0.31276 0.70594 0.17903
0.31352 0.56780 0.17785
0.31428 0.54885 0.18057
0.31504 0.74742 0.17925
0.31580 0.45022 0.17983
0.31656 0.65859 0.18326
0.31732 0.65762 0.18400
0.31808 0.58201 0.18166
0.31883 0.73051 0.18326
0.31959 0.56178 0.18314
0.32035 0.69213 0.18386
0.32111 0.59198 0.18377
0.32187 0.82308 0.18312
0.32263 0.53505 0.18452
0.32339 0.65903 0.18526
0.32415 0.74378 0.18678
0.32491 0.65669 0.19076
0.32567 0.52791 0.19136
0.32643 0.76031 0.18781
0.32719 0.30633 0.19133
0.32795 0.57797 0.18853
0.32871 1.15138 0.19001
0.32947 0.65263 0.18927
0.33023 0.67790 0.18675
0.33099 0.63322 0.18724
0.33175 0.71576 0.18995
0.33251 0.84502 0.18778
0.33327 0.59283 0.18852
0.33403 0.78277 0.18881
0.33479 0.55733 0.19038
0.33555 0.72740 0.19021
0.33631 0.56899 0.19104
0.33707 0.68156 0.19127
0.33783 0.88406 0.19236
0.33859 0.92829 0.18941
0.33935 1.03143 0.19173
0.34011 0.78629 0.19213
0.34087 0.70435 0.19207
0.34163 0.70568 0.19353
0.34239 0.71630 0.19127
0.34315 0.60468 0.19310
0.34391 0.66019 0.18998
0.34467 0.87559 0.19236
0.34543 0.79089 0.19284
0.34619 0.79831 0.19368
0.34695 0.57209 0.19442
0.34771 0.67589 0.19465
0.34847 0.62554 0.19158
0.34922 0.54031 0.19336
0.34998 0.80316 0.19216
0.35074 0.66516 0.18787
0.35150 0.67628 0.18950
0.35226 0.64723 0.18535
0.35302 0.84033 0.18286
0.35378 0.88336 0.18807
0.35454 0.48562 0.18483
0.35530 0.59825 0.18689
0.35606 0.84722 0.18853
0.35682 0.67399 0.18732
0.35758 0.68764 0.18879
0.35834 0.64639 0.18953
0.35910 0.60539 0.18858
0.35986 0.68075 0.18632
0.36062 0.77690 0.18812
0.36138 0.73174 0.18847
0.36214 0.77059 0.18961
0.36290 0.71930 0.18993
0.36366 0.54235 0.19333
0.36442 0.76945 0.18855
0.36518 0.51292 0.18950
0.36594 0.66775 0.19213
0.36670 0.42860 0.19333
0.36746 0.64316 0.19370
0.36822 0.89035 0.19622
0.36898 0.81325 0.19765
0.36974 0.74974 0.19579
0.37050 0.44263 0.19439
0.37126 0.72086 0.19242
0.37202 0.63394 0.19371
0.37277 0.52303 0.19937
0.37353 0.68180 0.19688
0.37429 0.75544 0.20031
0.37505 0.95248 0.20260
0.37581 0.78075 0.20584
0.37657 0.28380 0.20858
0.37733 0.62143 0.20884
0.37809 0.70950 0.20584
0.37885 0.54604 0.21190
0.37961 0.58320 0.20924
0.38037 0.80237 0.20881
0.38113 0.77750 0.21465
0.38189 0.63280 0.21173
0.38265 1.00377 0.21559
0.38341 0.76968 0.21505
0.38417 0.83382 0.22163
0.38493 0.97265 0.21905
0.38569 0.69589 0.21817
0.38645 0.81001 0.22297
0.38721 0.76190 0.23009
0.38797 0.65022 0.22334
0.38873 0.56040 0.22935
0.38949 0.66749 0.22918
0.39025 0.76325 0.23153
0.39101 0.79470 0.22907
0.39177 0.63992 0.23250
0.39252 0.47932 0.23156
0.39328 0.27116 0.23181
0.39404 0.55932 0.23774
0.39480 0.88460 0.23914
0.39556 1.08860 0.23682
0.39632 0.64985 0.24286
0.39708 0.81635 0.24557
0.39784 1.02334 0.24006
0.39860 0.76163 0.24438
0.39936 0.48297 0.25096
0.40012 0.55502 0.25004
0.40088 0.82557 0.25462
0.40164 0.93345 0.24841
0.40240 0.57163 0.25439
0.40316 0.81032 0.25745
0.40392 0.62600 0.25527
0.40468 0.91197 40.71024
0.40544 0.74174 0.25619
0.40620 0.56135 0.25862
0.40696 0.77641 0.26051
0.40772 0.52207 0.26412
0.40848 0.78561 0.26409
0.40924 0.65703 0.26326
0.40999 0.70591 0.26707
0.41075 0.70323 0.26329
0.41151 0.59441 0.26103
0.41227 0.52232 0.26821
0.41303 0.55107 0.27576
0.41379 0.49970 0.26979
0.41455 0.59433 0.27216
0.41531 0.61193 0.27530
0.41607 0.71552 0.27350
0.41683 0.71788 0.27336
0.41759 1.03270 0.27759
0.41835 0.97729 0.28160
0.41911 0.57424 0.28091
0.41987 0.89818 0.27932
0.42063 0.91051 0.28443
0.42139 0.46443 0.28626
0.42215 0.76107 0.29005
0.42291 0.72819 0.28741
0.42367 0.80430 0.28741
0.42443 1.26051 0.29176
0.42519 0.53841 0.30332
0.42594 0.23089 0.29919
0.42670 0.43763 0.30901
0.42746 0.36734 0.30995
0.42822 0.24815 0.31763
0.42898 0.75248 0.31888
0.42974 0.66951 0.31434
0.43050 0.57657 0.31565
0.43126 0.75238 0.32146
0.43202 0.80349 0.32492
0.43278 0.75119 0.33311
0.43354 0.94150 0.34089
0.43430 0.60247 0.33510
0.43506 0.67007 0.33476
