# Supplementary material for: Hallucination of closed repeat proteins containing central pockets
Source: Nat Struct Mol Biol. 2023 Sep 28;30(11):1755–60. doi: 10.1038/s41594-023-01112-6 (PMC10643118; doi:10.1038/s41594-023-01112-6)
Supplement: Supplementary file 4 — Small-angle X-ray scattering raw data. [file 41594_2023_1112_MOESM4_ESM.tar › SAXS_submit/E6/C11_results/Buffer2/C11_high_E6_snap_00007.sub.2.dat]

0.01026 -148.29640 103.89077
0.01102 -123.61559 109.58017
0.01178 -100.82787 65.41606
0.01254 -82.59438 37.17478
0.01330 -55.90322 24.18480
0.01406 -56.90433 14.35553
0.01482 -45.41567 8.64894
0.01558 -38.72400 6.67804
0.01634 -32.08230 4.94668
0.01710 -25.53508 3.54838
0.01786 -16.81550 2.58317
0.01862 -14.08683 2.03424
0.01938 -8.33272 1.78980
0.02014 -7.19479 1.63282
0.02090 -1.34344 1.39128
0.02166 0.57262 1.26355
0.02242 4.27087 1.18099
0.02318 6.01337 1.09960
0.02395 9.20387 1.08063
0.02471 10.90947 1.06961
0.02547 12.92925 1.01346
0.02623 12.58502 0.96484
0.02699 15.11909 0.95156
0.02775 15.88871 0.88035
0.02851 17.15044 0.85961
0.02927 18.02872 0.85970
0.03003 18.50909 0.82872
0.03079 19.09817 0.79742
0.03155 19.54274 0.78723
0.03231 20.11174 0.73590
0.03307 20.58078 0.72507
0.03383 20.86574 0.70000
0.03459 21.59492 0.68065
0.03535 20.79446 0.69470
0.03611 21.39557 0.67414
0.03687 21.55063 0.67781
0.03763 21.58642 0.63484
0.03839 22.27145 0.64784
0.03915 21.86006 0.62829
0.03991 22.41178 0.61551
0.04067 22.40081 0.61263
0.04143 22.23951 0.58562
0.04219 22.24810 0.57076
0.04295 21.90698 0.58235
0.04371 22.36279 0.56670
0.04447 21.12102 0.55958
0.04523 22.37792 0.54457
0.04599 22.13732 0.52764
0.04675 22.33606 0.53593
0.04751 22.19109 0.53476
0.04827 22.09279 0.51856
0.04903 21.51238 0.52728
0.04979 22.10837 0.52192
0.05055 21.46678 0.49954
0.05131 21.60889 0.49926
0.05207 21.64321 0.48561
0.05283 20.53707 0.49191
0.05359 20.80124 0.48711
0.05435 21.10767 0.47089
0.05511 21.33775 0.48176
0.05587 21.03103 0.47765
0.05663 21.23483 0.45920
0.05739 20.73920 0.46059
0.05815 20.29636 0.46252
0.05891 20.09728 0.44895
0.05967 20.15910 0.45560
0.06043 20.53975 0.44390
0.06119 19.89049 0.44017
0.06195 20.43176 0.43689
0.06271 19.91042 0.44325
0.06347 18.86348 0.42952
0.06423 19.48959 0.42569
0.06499 19.52663 0.43226
0.06575 19.28368 0.42032
0.06651 19.26303 0.40972
0.06727 19.10481 0.41772
0.06803 18.15265 0.40974
0.06879 18.54791 0.40864
0.06955 18.42285 0.39972
0.07031 18.76676 0.39766
0.07107 18.28564 0.40736
0.07183 18.34708 0.39590
0.07259 18.05136 0.39191
0.07335 17.74228 0.39828
0.07412 17.97510 0.38882
0.07488 17.63185 0.37866
0.07564 17.35693 0.38987
0.07640 17.33821 0.37980
0.07716 16.74543 0.37346
0.07792 17.38182 0.38069
0.07868 17.19971 0.36788
0.07944 16.58242 0.36830
0.08020 16.70467 0.36596
0.08096 16.50590 0.36234
0.08172 16.14590 0.35112
0.08248 16.48411 0.36262
0.08324 16.26486 0.35157
0.08400 15.66422 0.35857
0.08476 15.57140 0.36221
0.08552 15.75807 0.37658
0.08628 15.53154 0.37702
0.08704 15.51949 0.37615
0.08780 15.53388 0.38409
0.08856 15.11150 0.39373
0.08932 14.54264 0.38986
0.09008 15.08193 0.37894
0.09084 14.68069 0.38770
0.09160 14.69273 0.38806
0.09236 14.19982 0.38714
0.09312 14.50903 0.38839
0.09388 13.62896 0.40639
0.09464 13.64292 0.39243
0.09540 13.55716 0.38751
0.09616 13.23020 0.38010
0.09692 13.28843 0.38254
0.09768 13.21418 0.38018
0.09844 13.26657 0.38468
0.09920 12.65625 0.38811
0.09996 12.64596 0.36633
0.10072 12.57177 0.36237
0.10148 12.62472 0.36560
0.10224 12.70960 0.35417
0.10300 12.05889 0.34301
0.10376 12.04243 0.33500
0.10452 12.16999 0.33952
0.10528 11.83737 0.33167
0.10604 11.41002 0.32866
0.10680 11.57191 0.32893
0.10756 11.65365 0.32190
0.10832 11.00198 0.32748
0.10908 10.92809 0.31627
0.10984 11.09697 0.31707
0.11060 10.89482 0.31796
0.11136 11.18177 0.31734
0.11212 10.82550 0.31890
0.11288 11.00896 0.31666
0.11364 10.49380 0.31291
0.11440 10.55548 0.30536
0.11516 9.93992 0.30585
0.11592 10.30864 0.29961
0.11668 9.77830 0.30214
0.11744 10.20137 0.30473
0.11820 9.65646 0.30076
0.11896 9.19853 0.29610
0.11972 9.64164 0.29245
0.12048 9.31443 0.28668
0.12124 9.60176 0.28882
0.12200 9.04912 0.28808
0.12276 8.92058 0.28174
0.12352 8.59652 0.28599
0.12428 8.95769 0.28280
0.12504 8.69389 0.27809
0.12580 8.40942 0.28248
0.12656 8.41601 0.27441
0.12732 8.42700 0.27184
0.12808 8.07211 0.27530
0.12884 8.17431 0.27436
0.12960 8.11071 0.26964
0.13036 8.13034 0.26889
0.13112 7.92595 0.26462
0.13188 7.89059 0.26592
0.13264 7.48342 0.26505
0.13340 7.36734 0.25622
0.13416 7.32717 0.25794
0.13492 6.96870 0.25546
0.13568 7.05437 0.25384
0.13644 7.02940 0.26168
0.13720 7.06075 0.25520
0.13796 6.86585 0.25189
0.13873 6.76481 0.25372
0.13949 6.52952 0.24958
0.14025 6.54815 0.25032
0.14101 6.48282 0.25123
0.14177 6.27910 0.24410
0.14253 6.08898 0.24653
0.14329 6.10633 0.24876
0.14405 6.12370 0.24513
0.14481 6.02545 0.23976
0.14557 5.98448 0.23970
0.14633 5.59619 0.23747
0.14709 5.51067 0.23454
0.14785 5.55916 0.23978
0.14861 5.63901 0.24067
0.14937 5.50832 0.23566
0.15013 5.24440 0.23205
0.15089 5.21016 0.23290
0.15165 5.07516 0.23163
0.15241 4.87753 0.23114
0.15317 4.54560 0.22653
0.15393 4.80463 0.23100
0.15469 4.73314 0.22154
0.15545 4.76322 0.22756
0.15621 4.67877 0.22541
0.15697 4.58657 0.22775
0.15773 4.69341 0.22407
0.15849 4.36113 0.21945
0.15925 4.42162 0.21968
0.16001 4.15841 0.22366
0.16077 4.14668 0.22341
0.16153 3.97094 0.22063
0.16229 3.86378 0.21883
0.16305 3.70566 0.21726
0.16381 3.64450 0.21843
0.16457 3.68183 0.21590
0.16533 3.64122 0.21473
0.16609 3.64342 0.21287
0.16685 3.53144 0.21622
0.16761 3.55860 0.21290
0.16837 3.52555 0.20941
0.16913 3.54344 0.21075
0.16989 3.23006 0.21163
0.17065 3.16921 0.21155
0.17141 3.16962 0.20809
0.17217 2.94852 0.21153
0.17293 3.15203 0.21101
0.17369 3.25132 0.20984
0.17445 2.96934 0.21204
0.17521 2.91621 0.21235
0.17597 2.65933 0.20817
0.17673 2.92137 0.21255
0.17749 2.80938 0.21633
0.17825 2.72664 0.21607
0.17901 2.85003 0.21650
0.17977 2.71965 0.22002
0.18053 2.61837 0.21816
0.18129 2.50236 0.22233
0.18205 2.63422 0.21804
0.18281 2.54656 0.22022
0.18357 2.43013 0.22522
0.18433 2.43935 0.22474
0.18509 2.20072 0.22295
0.18585 2.29685 0.22540
0.18661 2.29518 0.22677
0.18737 2.40973 0.22548
0.18813 2.05201 0.22514
0.18889 2.11579 0.22911
0.18965 1.97981 0.22356
0.19041 2.20580 0.22599
0.19117 1.89403 0.22433
0.19193 1.81253 0.22321
0.19269 1.96536 0.22722
0.19345 1.66602 0.22660
0.19421 1.69993 0.22703
0.19497 1.66992 0.22805
0.19573 1.87352 0.22596
0.19649 1.66900 0.22633
0.19725 1.72558 0.22463
0.19801 1.67450 0.22988
0.19877 1.57188 0.22622
0.19953 1.48336 0.22988
0.20029 1.62527 0.23322
0.20105 1.54797 0.22917
0.20181 1.41576 0.22739
0.20257 1.24895 0.22796
0.20333 1.36899 0.22784
0.20409 1.50210 0.22800
0.20485 1.46078 0.23043
0.20561 1.29324 0.22879
0.20637 1.24978 0.22826
0.20713 1.48253 0.22944
0.20789 1.07265 0.23111
0.20865 1.31881 0.22839
0.20941 1.37825 0.23165
0.21017 1.28326 0.22890
0.21093 1.40316 0.22894
0.21169 1.07858 0.22901
0.21245 1.23740 0.23279
0.21321 0.95411 0.22901
0.21397 1.11785 0.22279
0.21473 1.20909 0.22753
0.21549 0.93918 0.22810
0.21625 0.94842 0.22916
0.21701 1.05126 0.22764
0.21777 0.95505 0.22817
0.21853 0.89556 0.23011
0.21929 1.13964 0.22951
0.22005 0.96846 0.22890
0.22081 0.93688 0.22673
0.22157 0.87248 0.22252
0.22233 0.80344 0.22297
0.22309 1.14410 0.22872
0.22385 0.92498 0.22292
0.22461 0.74839 0.21966
0.22537 0.83241 0.22051
0.22613 0.85366 0.22061
0.22689 0.87412 0.21748
0.22765 0.58255 0.21660
0.22841 0.90684 0.21305
0.22917 0.91864 0.21649
0.22993 1.03673 0.21377
0.23069 0.49391 0.21436
0.23145 0.83950 0.21322
0.23221 0.57471 0.21280
0.23297 0.51315 0.21033
0.23373 0.70779 0.21136
0.23449 0.88625 0.20739
0.23525 0.69441 0.21036
0.23601 0.82571 0.20987
0.23677 0.74661 0.20904
0.23753 0.68980 0.20550
0.23829 0.75008 0.20573
0.23905 0.71596 0.20475
0.23981 0.62535 0.20666
0.24057 0.37754 0.20441
0.24133 0.66436 0.20319
0.24209 0.70773 0.20376
0.24285 0.57143 0.20778
0.24361 0.80435 0.20175
0.24437 0.49820 0.20297
0.24513 0.60884 0.20189
0.24589 0.66810 0.19757
0.24665 0.61677 0.19846
0.24741 0.77116 0.19754
0.24817 0.63847 0.19946
0.24893 0.75646 0.19643
0.24969 0.72905 0.19921
0.25045 0.71416 0.19583
0.25121 0.61789 0.19488
0.25197 0.55014 0.19365
0.25273 0.45954 0.19545
0.25349 0.85457 0.19160
0.25425 0.62888 0.19334
0.25501 0.52753 0.19071
0.25577 0.47307 0.19625
0.25653 0.59725 0.19237
0.25729 0.60008 0.19065
0.25805 0.58708 0.18999
0.25881 0.64765 0.18913
0.25957 0.62064 0.18527
0.26033 0.57682 0.18973
0.26109 0.84127 0.19039
0.26185 0.56960 0.18873
0.26261 0.46634 0.18858
0.26337 0.71221 0.18533
0.26413 0.47146 0.18412
0.26489 0.97149 0.18361
0.26565 0.32543 0.18378
0.26641 0.71667 0.18324
0.26717 0.54837 0.18209
0.26793 0.82670 0.18213
0.26869 0.57247 0.18313
0.26945 0.61418 0.18170
0.27021 0.73150 0.18275
0.27097 0.65668 0.18084
0.27172 0.55578 0.18167
0.27248 0.47012 0.18058
0.27324 0.53383 0.18098
0.27400 0.44672 0.17777
0.27476 0.68131 0.17829
0.27552 0.39594 0.17857
0.27628 0.66125 0.17926
0.27704 0.53596 0.17757
0.27780 0.80838 0.17932
0.27856 0.78274 0.17566
0.27932 0.77856 0.17506
0.28008 0.65906 0.17832
0.28084 0.86818 0.17709
0.28160 0.73785 0.17632
0.28236 0.73557 0.17368
0.28312 0.59051 0.17322
0.28388 0.44123 0.17400
0.28464 0.54847 0.17428
0.28540 0.64815 0.17300
0.28616 0.57675 0.17526
0.28692 0.73581 0.17457
0.28768 0.82375 0.17666
0.28844 0.44996 0.17511
0.28920 0.75573 0.17503
0.28996 0.76287 0.17626
0.29072 0.67033 0.17420
0.29148 0.79492 0.17520
0.29224 0.83355 0.17572
0.29300 0.60092 0.17537
0.29376 0.51988 0.17723
0.29452 0.29544 0.17668
0.29528 0.46568 0.17611
0.29604 0.84327 0.17274
0.29680 0.73447 0.17844
0.29756 0.51961 0.17846
0.29832 0.73270 0.17677
0.29908 0.71304 0.17620
0.29984 0.78194 0.17543
0.30060 0.71513 0.17700
0.30136 0.74545 0.17428
0.30212 0.67340 0.17414
0.30288 0.70887 0.17405
0.30364 0.69111 0.17300
0.30440 0.71153 0.17497
0.30516 0.72102 0.17569
0.30592 0.76882 0.17861
0.30668 0.82746 0.17723
0.30744 0.49405 0.17795
0.30820 0.75065 0.17995
0.30896 0.66706 0.17923
0.30972 0.77485 0.18015
0.31048 0.72540 0.18063
0.31124 0.64667 0.17892
0.31200 1.04095 0.17929
0.31276 0.55066 0.18164
0.31352 0.62517 0.17726
0.31428 0.52177 0.18003
0.31504 0.71437 0.17654
0.31580 0.82036 0.17689
0.31656 0.87878 0.18124
0.31732 0.60102 0.18181
0.31808 0.85267 0.18344
0.31883 0.72042 0.18272
0.31959 0.48767 0.18309
0.32035 0.76376 0.18476
0.32111 0.62240 0.18579
0.32187 0.65127 0.18559
0.32263 0.47714 0.18810
0.32339 0.81851 0.18685
0.32415 0.71790 0.18928
0.32491 0.61383 0.19054
0.32567 0.98386 0.18716
0.32643 0.66158 0.18762
0.32719 0.85471 0.19094
0.32795 0.71051 0.18584
0.32871 0.61219 0.18625
0.32947 0.88015 0.18822
0.33023 0.50604 0.18996
0.33099 0.70025 0.18730
0.33175 0.89577 0.18851
0.33251 0.75164 0.18891
0.33327 0.71729 0.18736
0.33403 0.86853 0.18965
0.33479 0.69627 0.18627
0.33555 0.80194 0.19275
0.33631 0.73214 0.19145
0.33707 0.90999 0.18947
0.33783 0.67776 0.19062
0.33859 0.85400 0.18942
0.33935 0.50739 0.18864
0.34011 0.78692 0.19202
0.34087 0.91048 0.19228
0.34163 0.94595 0.18940
0.34239 0.67545 0.19274
0.34315 0.77407 0.19440
0.34391 0.79768 0.19549
0.34467 1.06814 0.19125
0.34543 0.87121 0.18971
0.34619 0.55708 0.19303
0.34695 0.69335 0.19389
0.34771 0.91767 0.19294
0.34847 0.67439 0.19451
0.34922 0.76670 0.19469
0.34998 0.72380 0.19514
0.35074 0.71735 0.18862
0.35150 1.10104 0.18822
0.35226 0.79541 0.18413
0.35302 0.73546 0.18364
0.35378 0.82147 0.18713
0.35454 0.60779 0.18436
0.35530 0.75000 0.18561
0.35606 0.73610 0.18893
0.35682 0.85740 0.18659
0.35758 0.89453 0.18833
0.35834 1.17780 0.18939
0.35910 0.58791 0.18564
0.35986 0.59101 0.19005
0.36062 0.41290 0.18948
0.36138 0.76595 0.18685
0.36214 0.60626 0.18736
0.36290 0.78811 0.19107
0.36366 0.71365 0.19065
0.36442 0.60203 0.19316
0.36518 0.72706 0.19185
0.36594 0.71918 0.19294
0.36670 0.83240 0.19131
0.36746 0.85160 0.19363
0.36822 1.02791 0.19320
0.36898 0.70516 0.19620
0.36974 0.87405 0.19502
0.37050 0.82876 0.19452
0.37126 1.00749 0.19539
0.37202 0.74278 0.19823
0.37277 0.64383 0.19542
0.37353 0.59490 0.20101
0.37429 0.91409 0.20361
0.37505 0.84005 0.20144
0.37581 0.92719 0.20499
0.37657 0.53252 0.20493
0.37733 0.54085 0.20558
0.37809 0.59931 0.20710
0.37885 0.86768 0.20876
0.37961 0.76419 0.21159
0.38037 0.77166 0.20927
0.38113 0.97451 0.21483
0.38189 1.05542 0.21085
0.38265 0.45457 0.21703
0.38341 0.57859 0.21957
0.38417 0.84001 0.21491
0.38493 0.98972 0.21954
0.38569 0.71346 0.22061
0.38645 1.03516 0.22355
0.38721 0.79558 0.23069
0.38797 0.82920 0.22323
0.38873 0.54319 0.22673
0.38949 0.80473 0.23094
0.39025 0.68627 0.22996
0.39101 0.70963 0.23078
0.39177 0.79842 0.23064
0.39252 0.33571 0.23637
0.39328 1.11391 0.23494
0.39404 0.66703 0.23476
0.39480 0.72742 0.24146
0.39556 0.46895 0.24005
0.39632 1.22103 0.24154
0.39708 0.53565 0.24460
0.39784 0.90912 0.24269
0.39860 0.63217 0.24435
0.39936 0.54444 0.24637
0.40012 0.83596 0.25183
0.40088 0.93766 0.25429
0.40164 0.87507 0.25033
0.40240 0.85535 0.25562
0.40316 0.45901 0.25349
0.40392 0.72596 0.26185
0.40468 1.01274 63.42432
0.40544 0.68287 0.25399
0.40620 0.87394 0.25842
0.40696 0.79453 0.25660
0.40772 0.88049 0.26203
0.40848 0.84466 0.26177
0.40924 0.55423 0.26766
0.40999 0.76595 0.26658
0.41075 0.53424 0.26704
0.41151 0.86445 0.26604
0.41227 0.59876 0.27019
0.41303 0.87149 0.26520
0.41379 0.89330 0.27096
0.41455 0.95137 0.27656
0.41531 0.50170 0.27010
0.41607 0.63543 0.28087
0.41683 0.58459 0.28563
0.41759 0.49708 0.28071
0.41835 1.13985 0.28499
0.41911 0.44804 0.27731
0.41987 0.55436 0.28961
0.42063 0.70945 0.28187
0.42139 0.70809 0.28205
0.42215 0.76770 0.28924
0.42291 0.71757 0.29244
0.42367 0.08868 0.29307
0.42443 0.82767 0.29617
0.42519 0.84625 0.29274
0.42594 0.87588 0.29687
0.42670 0.61728 0.29715
0.42746 0.70002 0.30428
0.42822 0.73343 0.31543
0.42898 0.54282 0.31031
0.42974 0.56377 0.31371
0.43050 0.68007 0.31859
0.43126 0.27507 0.32311
0.43202 0.57872 0.32768
0.43278 1.05420 0.32435
0.43354 0.31351 0.34358
0.43430 0.36967 0.32527
0.43506 0.73091 0.33845
