# Supplementary material for: Hallucination of closed repeat proteins containing central pockets
Source: Nat Struct Mol Biol. 2023 Sep 28;30(11):1755–60. doi: 10.1038/s41594-023-01112-6 (PMC10643118; doi:10.1038/s41594-023-01112-6)
Supplement: Supplementary file 4 — Small-angle X-ray scattering raw data. [file 41594_2023_1112_MOESM4_ESM.tar › SAXS_submit/E6/C11_results/Buffer2/C11_high_E6_snap_00006.sub.2.dat]

0.01026 -159.28864 104.60903
0.01102 -117.03331 107.86832
0.01178 -109.43281 65.09724
0.01254 -79.39855 38.53849
0.01330 -75.77892 24.15726
0.01406 -58.93689 14.44131
0.01482 -53.47441 8.58109
0.01558 -43.13800 7.20419
0.01634 -32.00972 4.80630
0.01710 -23.73607 3.69897
0.01786 -22.52846 2.47465
0.01862 -15.37204 2.14142
0.01938 -11.14685 1.76869
0.02014 -6.55850 1.58888
0.02090 -6.12315 1.41153
0.02166 -0.40900 1.19963
0.02242 3.33885 1.26401
0.02318 5.72865 1.15723
0.02395 6.87342 1.11665
0.02471 9.24914 1.03934
0.02547 11.63906 1.02941
0.02623 12.96757 0.95593
0.02699 13.69725 0.96164
0.02775 15.27617 0.91931
0.02851 16.99687 0.86198
0.02927 17.56049 0.85019
0.03003 18.09276 0.81228
0.03079 18.57704 0.79131
0.03155 19.37524 0.79516
0.03231 20.70796 0.79073
0.03307 20.68706 0.72185
0.03383 20.07111 0.72184
0.03459 20.91687 0.71224
0.03535 20.62045 0.70351
0.03611 21.98914 0.65715
0.03687 20.32308 0.65350
0.03763 21.93672 0.63098
0.03839 22.47632 0.62873
0.03915 22.35676 0.63002
0.03991 22.27327 0.62388
0.04067 22.05020 0.62130
0.04143 21.95830 0.60048
0.04219 22.43624 0.58684
0.04295 20.87554 0.58185
0.04371 21.79928 0.56279
0.04447 21.62569 0.55369
0.04523 21.62688 0.55065
0.04599 21.73216 0.53945
0.04675 22.04316 0.53503
0.04751 21.95515 0.54123
0.04827 22.45899 0.53174
0.04903 22.00404 0.50530
0.04979 21.78915 0.51301
0.05055 21.14141 0.49936
0.05131 21.26205 0.51305
0.05207 21.29786 0.49696
0.05283 21.30163 0.49396
0.05359 21.07025 0.49448
0.05435 20.38201 0.47682
0.05511 20.98287 0.46742
0.05587 20.81542 0.47575
0.05663 20.74363 0.47874
0.05739 20.43174 0.45548
0.05815 21.21202 0.45713
0.05891 20.52604 0.45453
0.05967 20.54124 0.46262
0.06043 20.20453 0.44972
0.06119 19.92428 0.45454
0.06195 19.78770 0.43558
0.06271 20.50796 0.42944
0.06347 19.81025 0.43264
0.06423 19.60930 0.42838
0.06499 19.45052 0.43100
0.06575 19.34640 0.42404
0.06651 19.05907 0.42670
0.06727 19.40932 0.42497
0.06803 18.87679 0.41667
0.06879 19.11346 0.41031
0.06955 19.24494 0.39575
0.07031 18.23702 0.40732
0.07107 18.00074 0.40601
0.07183 17.99260 0.39051
0.07259 18.31391 0.38791
0.07335 18.30118 0.39314
0.07412 17.88197 0.38169
0.07488 17.55238 0.38774
0.07564 17.23911 0.38009
0.07640 17.24362 0.37718
0.07716 17.18531 0.37859
0.07792 17.41753 0.37117
0.07868 16.57765 0.36962
0.07944 16.19518 0.37007
0.08020 16.20732 0.36649
0.08096 16.07678 0.35455
0.08172 16.47803 0.36167
0.08248 16.72274 0.35903
0.08324 15.56714 0.35573
0.08400 15.66750 0.36254
0.08476 15.98211 0.35312
0.08552 15.53577 0.37592
0.08628 15.06136 0.37310
0.08704 15.47590 0.37666
0.08780 15.23746 0.39128
0.08856 14.66971 0.37676
0.08932 14.62803 0.39427
0.09008 14.90001 0.38616
0.09084 14.51028 0.39078
0.09160 14.46249 0.38416
0.09236 13.97764 0.40102
0.09312 14.19979 0.38850
0.09388 14.34380 0.40613
0.09464 13.27275 0.40541
0.09540 13.75077 0.38283
0.09616 13.32973 0.38372
0.09692 13.20492 0.38025
0.09768 12.98705 0.37651
0.09844 13.34016 0.38154
0.09920 13.44088 0.38429
0.09996 13.13563 0.37060
0.10072 13.14284 0.35967
0.10148 13.05417 0.35908
0.10224 12.36159 0.35403
0.10300 12.72402 0.34783
0.10376 12.08801 0.34353
0.10452 12.09878 0.33839
0.10528 11.80174 0.33550
0.10604 11.89005 0.32651
0.10680 11.53565 0.32171
0.10756 11.75545 0.32869
0.10832 11.18056 0.32513
0.10908 11.27089 0.31231
0.10984 11.09003 0.31048
0.11060 11.23156 0.32039
0.11136 10.58062 0.31844
0.11212 10.99703 0.31533
0.11288 10.86944 0.31532
0.11364 10.21755 0.31621
0.11440 10.39794 0.30667
0.11516 10.33782 0.30058
0.11592 10.20684 0.30544
0.11668 10.16918 0.30255
0.11744 9.82847 0.30407
0.11820 9.89006 0.29911
0.11896 9.36332 0.30063
0.11972 9.12458 0.29450
0.12048 9.31164 0.29238
0.12124 9.39867 0.28875
0.12200 9.20949 0.29255
0.12276 8.76421 0.28571
0.12352 9.52974 0.28449
0.12428 8.53656 0.28053
0.12504 8.42141 0.27847
0.12580 8.51192 0.27495
0.12656 8.15458 0.27738
0.12732 8.47924 0.27698
0.12808 7.96598 0.27174
0.12884 7.86104 0.26857
0.12960 7.87262 0.26925
0.13036 7.74539 0.26911
0.13112 7.68007 0.26710
0.13188 7.47445 0.26702
0.13264 7.55131 0.26335
0.13340 7.44088 0.26008
0.13416 7.31682 0.25745
0.13492 7.18342 0.25410
0.13568 6.97097 0.25599
0.13644 6.97030 0.25547
0.13720 6.79669 0.25782
0.13796 6.91298 0.24930
0.13873 6.44072 0.24794
0.13949 6.67553 0.24995
0.14025 6.27852 0.25046
0.14101 6.41662 0.24734
0.14177 6.17888 0.24217
0.14253 6.20436 0.24637
0.14329 6.15860 0.24419
0.14405 6.10175 0.24649
0.14481 5.85421 0.23916
0.14557 5.85618 0.23827
0.14633 5.70668 0.24024
0.14709 5.82310 0.24422
0.14785 5.70775 0.24061
0.14861 5.54244 0.23675
0.14937 5.37243 0.23586
0.15013 5.13436 0.23506
0.15089 5.53812 0.23143
0.15165 5.13766 0.23299
0.15241 5.22901 0.23308
0.15317 4.97385 0.23088
0.15393 4.98623 0.23028
0.15469 4.69785 0.22652
0.15545 4.58502 0.22570
0.15621 4.87074 0.22596
0.15697 4.60228 0.22664
0.15773 4.42492 0.22584
0.15849 4.25460 0.22387
0.15925 4.35735 0.22272
0.16001 4.11993 0.21806
0.16077 4.01053 0.22217
0.16153 4.35128 0.21985
0.16229 4.20774 0.21739
0.16305 3.96492 0.21556
0.16381 3.77599 0.21493
0.16457 3.70778 0.21674
0.16533 3.92180 0.21771
0.16609 3.90122 0.21530
0.16685 3.59123 0.21456
0.16761 3.47362 0.21018
0.16837 3.39764 0.20838
0.16913 3.46350 0.21152
0.16989 3.52187 0.21007
0.17065 3.60862 0.20915
0.17141 2.96830 0.21000
0.17217 3.29358 0.20689
0.17293 2.98596 0.20935
0.17369 2.92847 0.20967
0.17445 2.71859 0.21230
0.17521 2.92017 0.21018
0.17597 2.84166 0.21061
0.17673 3.06968 0.21204
0.17749 2.66124 0.21155
0.17825 2.56158 0.21991
0.17901 2.51175 0.21513
0.17977 2.65251 0.21747
0.18053 2.78082 0.22592
0.18129 2.57052 0.21850
0.18205 2.69156 0.22108
0.18281 2.26090 0.22000
0.18357 2.53949 0.22597
0.18433 2.35412 0.22575
0.18509 2.07281 0.22211
0.18585 2.08012 0.22426
0.18661 2.31157 0.22560
0.18737 2.09015 0.22282
0.18813 2.08119 0.22689
0.18889 2.12153 0.22397
0.18965 2.07277 0.22291
0.19041 2.02494 0.22795
0.19117 2.21795 0.22594
0.19193 1.59016 0.22336
0.19269 2.15164 0.22620
0.19345 1.58023 0.22451
0.19421 1.43321 0.22702
0.19497 1.72374 0.22314
0.19573 1.90190 0.22981
0.19649 1.64938 0.22720
0.19725 1.76241 0.22841
0.19801 1.74150 0.22855
0.19877 1.50535 0.22797
0.19953 1.66496 0.22823
0.20029 1.59761 0.22675
0.20105 1.48568 0.23064
0.20181 1.68346 0.22737
0.20257 1.28072 0.22545
0.20333 1.59223 0.22777
0.20409 1.22239 0.22671
0.20485 1.39857 0.22891
0.20561 1.41286 0.22935
0.20637 1.42473 0.22869
0.20713 1.39585 0.23267
0.20789 1.31855 0.22992
0.20865 0.86709 0.22857
0.20941 1.18228 0.22829
0.21017 1.47077 0.22723
0.21093 1.21787 0.23037
0.21169 0.85487 0.22671
0.21245 1.01049 0.22865
0.21321 1.38023 0.22589
0.21397 1.44068 0.22454
0.21473 0.89403 0.22997
0.21549 0.87377 0.22709
0.21625 1.20651 0.22694
0.21701 1.06213 0.22829
0.21777 1.05778 0.22537
0.21853 0.82190 0.22494
0.21929 1.02588 0.22474
0.22005 1.08209 0.22660
0.22081 0.64990 0.22181
0.22157 0.87870 0.22577
0.22233 1.05634 0.22462
0.22309 1.02081 0.22697
0.22385 0.68188 0.22659
0.22461 0.74961 0.21964
0.22537 0.83261 0.22156
0.22613 0.90434 0.22256
0.22689 0.89385 0.21916
0.22765 0.85066 0.21340
0.22841 0.75588 0.21792
0.22917 0.77766 0.21517
0.22993 0.45872 0.21689
0.23069 0.71930 0.21029
0.23145 0.83583 0.21094
0.23221 0.83511 0.21286
0.23297 0.55922 0.21080
0.23373 0.47478 0.21059
0.23449 0.84095 0.20834
0.23525 0.53808 0.20977
0.23601 0.88134 0.21134
0.23677 0.69872 0.21088
0.23753 0.81437 0.20547
0.23829 0.44550 0.20516
0.23905 0.58515 0.20453
0.23981 0.56120 0.20645
0.24057 0.59708 0.20284
0.24133 0.76952 0.20103
0.24209 0.77760 0.20261
0.24285 0.82588 0.20150
0.24361 0.43749 0.20287
0.24437 0.67580 0.20009
0.24513 0.80586 0.20038
0.24589 0.40963 0.20118
0.24665 0.71867 0.20075
0.24741 0.73882 0.19837
0.24817 0.93553 0.19583
0.24893 0.61383 0.19557
0.24969 0.35855 0.19984
0.25045 0.32313 0.19540
0.25121 0.67286 0.19477
0.25197 0.67589 0.19331
0.25273 0.67796 0.19265
0.25349 0.64364 0.19248
0.25425 0.94742 0.19145
0.25501 0.45466 0.19050
0.25577 0.71125 0.19136
0.25653 0.53474 0.18801
0.25729 0.45918 0.19042
0.25805 0.53682 0.18973
0.25881 0.75393 0.19079
0.25957 0.57275 0.18787
0.26033 0.64254 0.18948
0.26109 0.59013 0.19039
0.26185 0.52164 0.18601
0.26261 0.96410 0.18687
0.26337 0.52133 0.19151
0.26413 0.66946 0.18615
0.26489 0.64782 0.18398
0.26565 0.50889 0.18570
0.26641 0.43413 0.18464
0.26717 0.65631 0.18037
0.26793 0.58344 0.18435
0.26869 0.51307 0.18572
0.26945 0.51257 0.18186
0.27021 0.76073 0.18046
0.27097 0.57518 0.17880
0.27172 0.60262 0.18109
0.27248 0.57145 0.18051
0.27324 0.51249 0.18074
0.27400 0.71238 0.17925
0.27476 0.67488 0.18086
0.27552 0.69266 0.18066
0.27628 0.70738 0.17800
0.27704 0.53616 0.18006
0.27780 0.70738 0.17788
0.27856 0.22493 0.17739
0.27932 0.74719 0.17559
0.28008 0.52783 0.17762
0.28084 0.41804 0.17370
0.28160 0.72378 0.17568
0.28236 0.70352 0.17336
0.28312 0.73819 0.17424
0.28388 0.47633 0.17516
0.28464 0.62628 0.17570
0.28540 0.56872 0.17596
0.28616 0.47671 0.17410
0.28692 0.62428 0.17548
0.28768 0.77171 0.17702
0.28844 0.78120 0.17548
0.28920 0.20552 0.17467
0.28996 0.32525 0.17711
0.29072 0.69455 0.17502
0.29148 0.37194 0.17522
0.29224 0.59743 0.17391
0.29300 0.52666 0.17484
0.29376 0.60605 0.17636
0.29452 0.44741 0.17820
0.29528 0.63799 0.17565
0.29604 0.88196 0.17448
0.29680 0.67775 0.17805
0.29756 0.69107 0.17785
0.29832 0.51512 0.17550
0.29908 0.75514 0.17576
0.29984 0.43689 0.17713
0.30060 0.61162 0.17491
0.30136 0.55431 0.17585
0.30212 0.55811 0.17660
0.30288 0.69333 0.17722
0.30364 0.55175 0.17207
0.30440 0.69146 0.17573
0.30516 0.69531 0.17599
0.30592 0.73849 0.17631
0.30668 0.77287 0.17562
0.30744 0.68491 0.17854
0.30820 0.89061 0.17708
0.30896 0.52930 0.17960
0.30972 0.47560 0.17840
0.31048 0.51787 0.17937
0.31124 0.51219 0.17923
0.31200 0.49945 0.17983
0.31276 0.77268 0.17923
0.31352 0.64590 0.17845
0.31428 0.46403 0.17917
0.31504 0.74066 0.17877
0.31580 0.71000 0.17846
0.31656 0.71158 0.18052
0.31732 0.75741 0.18501
0.31808 0.51829 0.18109
0.31883 0.63045 0.18237
0.31959 0.90241 0.18134
0.32035 0.76474 0.18435
0.32111 0.60917 0.18529
0.32187 0.80684 0.18615
0.32263 0.74257 0.18661
0.32339 0.82286 0.18664
0.32415 0.61615 0.18893
0.32491 0.70108 0.18982
0.32567 0.35310 0.18787
0.32643 0.88373 0.18739
0.32719 0.59913 0.18938
0.32795 0.59016 0.18890
0.32871 0.74746 0.18787
0.32947 0.64141 0.18529
0.33023 0.80325 0.18681
0.33099 0.56976 0.19048
0.33175 0.86011 0.18853
0.33251 0.82075 0.18979
0.33327 0.67172 0.19179
0.33403 0.85038 0.18698
0.33479 0.63376 0.18776
0.33555 0.82341 0.19088
0.33631 0.77037 0.18893
0.33707 0.84590 0.19076
0.33783 0.61916 0.18656
0.33859 0.73509 0.19191
0.33935 0.92742 0.18756
0.34011 0.69004 0.19108
0.34087 0.93391 0.19108
0.34163 0.62066 0.19153
0.34239 0.67843 0.19449
0.34315 0.64982 0.19265
0.34391 0.74711 0.19168
0.34467 0.64075 0.19491
0.34543 0.91846 0.19577
0.34619 0.78071 0.19191
0.34695 0.95183 0.19200
0.34771 0.87079 0.19489
0.34847 0.56743 0.19540
0.34922 0.89013 0.19288
0.34998 0.86345 0.19102
0.35074 0.80477 0.18435
0.35150 0.47745 0.18461
0.35226 0.91882 0.18447
0.35302 0.76280 0.18475
0.35378 0.86199 0.18361
0.35454 0.74923 0.18785
0.35530 0.57883 0.18595
0.35606 0.71068 0.18933
0.35682 0.60260 0.18856
0.35758 0.89927 0.18999
0.35834 0.81814 0.18747
0.35910 0.70982 0.18807
0.35986 0.66432 0.18876
0.36062 0.74472 0.18908
0.36138 0.70451 0.19048
0.36214 0.69768 0.18864
0.36290 0.67461 0.18813
0.36366 0.76895 0.19202
0.36442 0.67037 0.18753
0.36518 0.84108 0.18873
0.36594 0.64426 0.19242
0.36670 0.68819 0.19194
0.36746 0.82539 0.18822
0.36822 0.70792 0.19200
0.36898 0.74216 0.19199
0.36974 0.63507 0.19502
0.37050 0.58354 0.19254
0.37126 0.88288 0.19545
0.37202 0.60627 0.19783
0.37277 0.96657 0.19789
0.37353 0.83323 0.20067
0.37429 0.52144 0.19969
0.37505 0.71422 0.20101
0.37581 0.77900 0.20642
0.37657 0.78056 0.20676
0.37733 0.79145 0.20536
0.37809 0.97522 0.20925
0.37885 0.62917 0.20782
0.37961 0.62683 0.21025
0.38037 0.76881 0.21031
0.38113 0.58492 0.21401
0.38189 0.77011 0.21686
0.38265 0.71100 0.21275
0.38341 0.86116 0.21371
0.38417 0.77169 0.21700
0.38493 1.00696 0.21873
0.38569 0.83867 0.21869
0.38645 0.67322 0.22075
0.38721 0.82799 0.23285
0.38797 0.69113 0.22628
0.38873 0.74072 0.22800
0.38949 0.72563 0.22525
0.39025 0.67941 0.22714
0.39101 0.82602 0.23115
0.39177 0.86842 0.23247
0.39252 0.80291 0.23553
0.39328 0.97978 0.23676
0.39404 0.57834 0.23913
0.39480 0.58195 0.23656
0.39556 0.56125 0.23678
0.39632 0.98612 0.24142
0.39708 1.06429 0.24549
0.39784 0.56166 0.24520
0.39860 0.57595 0.24893
0.39936 0.94412 0.25013
0.40012 0.66066 0.25407
0.40088 0.37430 0.24986
0.40164 0.62606 0.25654
0.40240 0.66538 0.25440
0.40316 0.74629 0.25548
0.40392 0.76689 0.25939
0.40468 0.25031 57.41710
0.40544 0.65752 0.25865
0.40620 0.58417 0.26538
0.40696 1.10952 0.25390
0.40772 0.47475 0.25822
0.40848 0.42743 0.26592
0.40924 0.68215 0.26610
0.40999 0.74399 0.26975
0.41075 0.69485 0.26687
0.41151 0.44115 0.26509
0.41227 0.84517 0.26822
0.41303 0.43096 0.27416
0.41379 0.63500 0.27207
0.41455 0.44904 0.27270
0.41531 0.55196 0.27337
0.41607 0.39466 0.28085
0.41683 0.63494 0.27152
0.41759 0.72510 0.28152
0.41835 0.79097 0.27948
0.41911 0.75733 0.28247
0.41987 1.07225 0.28012
0.42063 0.76521 0.28363
0.42139 1.08705 0.28905
0.42215 0.77526 0.28496
0.42291 0.47922 0.28683
0.42367 0.72541 0.29276
0.42443 0.89486 0.29034
0.42519 0.65482 0.29389
0.42594 0.59462 0.30110
0.42670 0.65092 0.30717
0.42746 0.71962 0.30579
0.42822 0.14935 0.30991
0.42898 0.32096 0.31498
0.42974 0.76429 0.32128
0.43050 1.09325 0.31275
0.43126 0.86087 0.32265
0.43202 0.56143 0.33226
0.43278 0.43650 0.32589
0.43354 0.40709 0.33115
0.43430 0.84389 0.33466
0.43506 0.82790 0.34202
