# Supplementary material for: Hallucination of closed repeat proteins containing central pockets
Source: Nat Struct Mol Biol. 2023 Sep 28;30(11):1755–60. doi: 10.1038/s41594-023-01112-6 (PMC10643118; doi:10.1038/s41594-023-01112-6)
Supplement: Supplementary file 4 — Small-angle X-ray scattering raw data. [file 41594_2023_1112_MOESM4_ESM.tar › SAXS_submit/E6/C11_results/Buffer2/C11_high_E6_snap_00001.sub.2.dat]

0.01026 -137.65340 105.57969
0.01102 -121.73050 107.48260
0.01178 -105.20502 64.44854
0.01254 -83.42239 37.90612
0.01330 -73.62432 24.21279
0.01406 -61.28568 14.39213
0.01482 -52.58078 8.34733
0.01558 -39.51503 6.90427
0.01634 -35.33833 5.12903
0.01710 -27.65218 3.65282
0.01786 -22.17844 2.56508
0.01862 -16.23092 2.05513
0.01938 -10.73122 1.77831
0.02014 -6.72690 1.59758
0.02090 -2.79499 1.40588
0.02166 -0.94058 1.28557
0.02242 3.30422 1.19378
0.02318 4.52272 1.14715
0.02395 6.77201 1.08108
0.02471 8.06273 1.04119
0.02547 10.97645 1.00959
0.02623 13.40875 0.98603
0.02699 13.82952 0.90283
0.02775 14.59378 0.91124
0.02851 15.87118 0.87889
0.02927 16.93474 0.82425
0.03003 17.84909 0.82604
0.03079 18.01028 0.78014
0.03155 19.72778 0.79525
0.03231 19.40883 0.74012
0.03307 20.05077 0.72965
0.03383 20.64251 0.72317
0.03459 20.59064 0.69717
0.03535 21.69003 0.69374
0.03611 20.79966 0.66754
0.03687 21.55575 0.68224
0.03763 21.98343 0.64275
0.03839 21.47130 0.63883
0.03915 21.26168 0.62577
0.03991 22.82877 0.63971
0.04067 22.08764 0.59920
0.04143 21.74176 0.58269
0.04219 21.85186 0.58388
0.04295 22.65786 0.59651
0.04371 22.15465 0.57431
0.04447 21.52359 0.56968
0.04523 21.59399 0.55561
0.04599 22.12431 0.52078
0.04675 20.91834 0.52753
0.04751 21.19366 0.53950
0.04827 22.25514 0.52786
0.04903 20.98396 0.52776
0.04979 21.54378 0.52222
0.05055 21.45200 0.50416
0.05131 20.83881 0.50648
0.05207 21.62363 0.50120
0.05283 20.13728 0.48878
0.05359 21.11181 0.48753
0.05435 21.35297 0.49763
0.05511 20.42206 0.47996
0.05587 21.02207 0.47067
0.05663 21.02167 0.46337
0.05739 20.54678 0.46794
0.05815 20.03851 0.47497
0.05891 20.43332 0.46325
0.05967 20.40559 0.44764
0.06043 20.42388 0.44979
0.06119 19.68852 0.45184
0.06195 19.99817 0.43951
0.06271 19.30384 0.42653
0.06347 20.13899 0.42665
0.06423 19.81947 0.43272
0.06499 19.12795 0.42084
0.06575 19.49994 0.42132
0.06651 19.31852 0.40663
0.06727 19.13709 0.42211
0.06803 18.63281 0.41256
0.06879 18.56931 0.41716
0.06955 19.05364 0.41273
0.07031 18.46348 0.40225
0.07107 18.11132 0.40017
0.07183 17.74599 0.38862
0.07259 18.11486 0.39557
0.07335 18.00911 0.39074
0.07412 17.70519 0.39031
0.07488 17.85393 0.38967
0.07564 17.34010 0.38211
0.07640 17.37679 0.37436
0.07716 17.25831 0.37512
0.07792 17.19798 0.37663
0.07868 16.60050 0.36526
0.07944 16.81650 0.36333
0.08020 16.64331 0.36360
0.08096 16.40916 0.36954
0.08172 16.11521 0.36525
0.08248 16.69815 0.35614
0.08324 15.61550 0.36083
0.08400 16.28354 0.36129
0.08476 15.89501 0.35615
0.08552 15.48431 0.36764
0.08628 15.77671 0.38347
0.08704 15.03860 0.38573
0.08780 15.20503 0.39031
0.08856 14.93116 0.38258
0.08932 14.88628 0.37828
0.09008 14.67373 0.38169
0.09084 14.90433 0.39114
0.09160 14.39986 0.38569
0.09236 14.27073 0.39640
0.09312 14.07813 0.39517
0.09388 14.04934 0.40134
0.09464 13.55761 0.39489
0.09540 13.80588 0.39099
0.09616 13.09172 0.38059
0.09692 13.51123 0.38104
0.09768 13.20523 0.38209
0.09844 13.14014 0.38090
0.09920 12.90062 0.38999
0.09996 12.96913 0.38175
0.10072 12.73827 0.36411
0.10148 12.52434 0.35768
0.10224 12.36947 0.34665
0.10300 11.93980 0.34795
0.10376 12.25803 0.34187
0.10452 12.07515 0.33661
0.10528 11.49517 0.33493
0.10604 11.66978 0.33597
0.10680 11.83897 0.33036
0.10756 11.79402 0.32498
0.10832 11.10349 0.32307
0.10908 11.29018 0.32165
0.10984 11.06960 0.31975
0.11060 10.96238 0.32166
0.11136 11.07357 0.32072
0.11212 11.00586 0.31944
0.11288 10.76302 0.31676
0.11364 10.52804 0.31256
0.11440 10.51667 0.30867
0.11516 10.54944 0.30780
0.11592 10.09164 0.30020
0.11668 9.82809 0.30152
0.11744 10.05674 0.29783
0.11820 9.81994 0.29898
0.11896 9.39883 0.29363
0.11972 9.38496 0.29500
0.12048 9.46476 0.29291
0.12124 9.48391 0.28808
0.12200 8.91558 0.28578
0.12276 8.84480 0.28578
0.12352 8.96285 0.28126
0.12428 9.04165 0.28674
0.12504 8.47409 0.28229
0.12580 8.47310 0.28146
0.12656 8.47238 0.27666
0.12732 8.59723 0.27428
0.12808 7.79796 0.27692
0.12884 8.19049 0.27257
0.12960 7.86236 0.27108
0.13036 7.81042 0.26745
0.13112 8.06409 0.26623
0.13188 7.64251 0.26363
0.13264 7.25923 0.26905
0.13340 7.45707 0.26029
0.13416 7.24568 0.25559
0.13492 7.07009 0.25320
0.13568 7.23516 0.25737
0.13644 6.94811 0.25608
0.13720 6.85533 0.25440
0.13796 6.56284 0.25121
0.13873 6.88177 0.24707
0.13949 6.61567 0.25271
0.14025 6.55458 0.24945
0.14101 6.36695 0.25151
0.14177 6.12873 0.24321
0.14253 6.30432 0.24590
0.14329 6.30441 0.24175
0.14405 5.79747 0.24736
0.14481 5.96514 0.24387
0.14557 6.02448 0.23837
0.14633 5.69792 0.23926
0.14709 5.28390 0.24186
0.14785 5.43116 0.23462
0.14861 5.52664 0.23826
0.14937 5.57130 0.23355
0.15013 4.99267 0.23330
0.15089 5.33452 0.23148
0.15165 5.12929 0.22962
0.15241 5.07971 0.22922
0.15317 4.63792 0.22927
0.15393 4.93600 0.22824
0.15469 4.60622 0.23034
0.15545 4.86288 0.22918
0.15621 4.50491 0.22478
0.15697 4.59638 0.22416
0.15773 4.27662 0.22426
0.15849 4.19473 0.22423
0.15925 4.49433 0.22176
0.16001 4.16081 0.22344
0.16077 4.18213 0.22023
0.16153 4.21771 0.21809
0.16229 3.81494 0.21674
0.16305 4.01958 0.21551
0.16381 3.86690 0.21366
0.16457 3.74593 0.21611
0.16533 3.91378 0.21405
0.16609 3.84481 0.21145
0.16685 3.52974 0.21571
0.16761 3.58877 0.21177
0.16837 3.56651 0.21365
0.16913 3.29228 0.21284
0.16989 3.21988 0.20994
0.17065 3.23911 0.20804
0.17141 3.11326 0.20576
0.17217 3.41812 0.21028
0.17293 2.77395 0.20988
0.17369 3.04327 0.20704
0.17445 3.06482 0.20956
0.17521 3.12555 0.20919
0.17597 2.77276 0.20872
0.17673 2.80011 0.21559
0.17749 2.91055 0.21759
0.17825 2.69383 0.21725
0.17901 2.39244 0.21884
0.17977 2.73200 0.21960
0.18053 2.63774 0.22082
0.18129 2.51826 0.22014
0.18205 2.59659 0.22479
0.18281 2.28604 0.22027
0.18357 2.47111 0.22039
0.18433 2.35820 0.22254
0.18509 2.16967 0.22245
0.18585 2.37952 0.22128
0.18661 2.18734 0.22520
0.18737 2.25508 0.22428
0.18813 2.31985 0.22339
0.18889 2.10574 0.22223
0.18965 2.15460 0.22422
0.19041 1.82555 0.22502
0.19117 1.97239 0.22363
0.19193 1.95358 0.22748
0.19269 2.06815 0.22697
0.19345 2.05074 0.22811
0.19421 2.01411 0.22706
0.19497 1.57635 0.22153
0.19573 1.72199 0.22576
0.19649 1.64787 0.22872
0.19725 1.78101 0.22639
0.19801 1.63563 0.22640
0.19877 1.57562 0.22745
0.19953 1.34031 0.22690
0.20029 1.37614 0.22914
0.20105 1.33053 0.22565
0.20181 1.43963 0.22510
0.20257 1.46788 0.22468
0.20333 1.37740 0.22908
0.20409 1.32104 0.23034
0.20485 1.44487 0.22539
0.20561 1.09523 0.22916
0.20637 1.02322 0.22650
0.20713 1.29849 0.23028
0.20789 1.29770 0.22833
0.20865 1.01474 0.22708
0.20941 1.25793 0.23008
0.21017 1.04021 0.23084
0.21093 1.08874 0.23199
0.21169 1.21121 0.22865
0.21245 1.35219 0.22714
0.21321 1.06843 0.22939
0.21397 1.32219 0.22774
0.21473 1.24978 0.22711
0.21549 1.41147 0.22724
0.21625 1.02693 0.22132
0.21701 1.18788 0.23123
0.21777 0.64453 0.22564
0.21853 1.24211 0.23167
0.21929 0.78794 0.22533
0.22005 0.87272 0.22358
0.22081 1.00803 0.22639
0.22157 1.13362 0.22548
0.22233 0.70696 0.22475
0.22309 1.02999 0.22757
0.22385 0.83102 0.22465
0.22461 0.95861 0.21807
0.22537 0.85643 0.22152
0.22613 1.01975 0.21933
0.22689 0.88922 0.21613
0.22765 0.61456 0.21686
0.22841 0.68681 0.21215
0.22917 0.97956 0.21484
0.22993 0.82062 0.21540
0.23069 0.72454 0.21838
0.23145 0.90543 0.21732
0.23221 0.87838 0.21444
0.23297 0.84799 0.20946
0.23373 0.71233 0.21097
0.23449 0.64625 0.20898
0.23525 0.93457 0.20917
0.23601 0.82264 0.20820
0.23677 0.73121 0.20471
0.23753 0.50811 0.20760
0.23829 0.42022 0.20828
0.23905 0.55894 0.20462
0.23981 0.82874 0.20342
0.24057 0.80090 0.20465
0.24133 0.54562 0.20425
0.24209 0.72768 0.20608
0.24285 0.79982 0.20271
0.24361 0.76647 0.20368
0.24437 0.96954 0.20120
0.24513 0.70079 0.19923
0.24589 0.71122 0.20065
0.24665 0.57440 0.19801
0.24741 0.63922 0.19598
0.24817 0.54144 0.19645
0.24893 0.63636 0.19675
0.24969 0.64448 0.19647
0.25045 0.47387 0.19530
0.25121 0.60541 0.19264
0.25197 0.56487 0.19619
0.25273 0.64563 0.19150
0.25349 0.42718 0.19184
0.25425 0.57170 0.19394
0.25501 0.93943 0.19233
0.25577 0.72482 0.19064
0.25653 0.62730 0.19167
0.25729 0.66173 0.18915
0.25805 0.71944 0.18981
0.25881 0.56954 0.18959
0.25957 0.69275 0.18695
0.26033 0.57136 0.18889
0.26109 0.42770 0.18981
0.26185 0.47139 0.18881
0.26261 0.76182 0.18647
0.26337 0.53694 0.18855
0.26413 0.51731 0.18655
0.26489 0.62359 0.18375
0.26565 0.83636 0.18115
0.26641 0.39542 0.18301
0.26717 0.80604 0.18593
0.26793 0.57518 0.18512
0.26869 0.63860 0.18424
0.26945 0.65784 0.18126
0.27021 0.43327 0.18283
0.27097 0.53215 0.18003
0.27172 0.60683 0.18349
0.27248 0.57402 0.17928
0.27324 0.43401 0.18221
0.27400 0.50619 0.17923
0.27476 0.55613 0.17692
0.27552 0.62197 0.18163
0.27628 0.76470 0.17692
0.27704 0.65913 0.17909
0.27780 0.47616 0.17849
0.27856 0.69502 0.17732
0.27932 0.69238 0.17711
0.28008 0.39924 0.17743
0.28084 0.70063 0.17537
0.28160 0.76554 0.17554
0.28236 0.78712 0.17455
0.28312 0.37788 0.17400
0.28388 0.75526 0.17363
0.28464 0.45573 0.17325
0.28540 0.68860 0.17266
0.28616 0.78563 0.17340
0.28692 0.76583 0.17695
0.28768 0.60527 0.17500
0.28844 0.60843 0.17359
0.28920 0.78220 0.17354
0.28996 0.69071 0.17520
0.29072 0.78676 0.17660
0.29148 0.62892 0.17623
0.29224 0.57519 0.17772
0.29300 0.82937 0.17460
0.29376 0.76780 0.17552
0.29452 0.66028 0.17586
0.29528 0.60639 0.17583
0.29604 0.76888 0.17558
0.29680 0.62164 0.17792
0.29756 0.73476 0.17480
0.29832 0.63801 0.17543
0.29908 0.57662 0.17683
0.29984 0.77497 0.17621
0.30060 0.59529 0.17651
0.30136 0.71591 0.17520
0.30212 0.57931 0.17469
0.30288 0.64003 0.17380
0.30364 0.61061 0.17529
0.30440 0.54521 0.17588
0.30516 0.55730 0.17749
0.30592 0.64173 0.17695
0.30668 0.69577 0.17789
0.30744 0.50284 0.17648
0.30820 0.60213 0.17749
0.30896 0.75017 0.17735
0.30972 0.76383 0.17973
0.31048 0.67811 0.17938
0.31124 0.91928 0.18070
0.31200 0.62614 0.17695
0.31276 0.71524 0.18061
0.31352 0.74530 0.17817
0.31428 0.78780 0.18051
0.31504 0.62822 0.17789
0.31580 0.57358 0.17935
0.31656 0.50435 0.18226
0.31732 0.53674 0.18284
0.31808 0.78244 0.18103
0.31883 0.69393 0.18501
0.31959 0.67251 0.18238
0.32035 0.75766 0.18647
0.32111 0.67002 0.18384
0.32187 0.78960 0.18524
0.32263 0.62216 0.18595
0.32339 0.74572 0.18353
0.32415 0.65524 0.18649
0.32491 0.79369 0.18578
0.32567 0.64470 0.18716
0.32643 0.84458 0.18847
0.32719 0.52867 0.18858
0.32795 0.93014 0.18901
0.32871 0.64910 0.18841
0.32947 0.48241 0.18509
0.33023 0.81567 0.18493
0.33099 0.61085 0.18635
0.33175 0.86325 0.18973
0.33251 0.65314 0.18910
0.33327 0.60064 0.18952
0.33403 0.85347 0.19130
0.33479 0.74730 0.19130
0.33555 0.73839 0.19008
0.33631 0.78945 0.18989
0.33707 0.68382 0.18999
0.33783 0.56165 0.18982
0.33859 0.74147 0.18884
0.33935 0.96862 0.19645
0.34011 0.63076 0.19050
0.34087 0.86270 0.19090
0.34163 0.53072 0.19113
0.34239 0.50059 0.19278
0.34315 0.88557 0.19481
0.34391 0.81247 0.19185
0.34467 0.83099 0.19159
0.34543 0.48690 0.19250
0.34619 1.01440 0.19405
0.34695 0.60266 0.19144
0.34771 0.60765 0.19378
0.34847 0.73158 0.19448
0.34922 0.81423 0.19624
0.34998 1.01283 0.19505
0.35074 0.83255 0.18835
0.35150 0.88320 0.18621
0.35226 0.63352 0.18524
0.35302 0.92055 0.18380
0.35378 0.81798 0.18838
0.35454 0.70096 0.18647
0.35530 0.75022 0.18999
0.35606 0.71052 0.18564
0.35682 0.96908 0.18927
0.35758 0.93616 0.18821
0.35834 0.78742 0.19018
0.35910 0.84216 0.18730
0.35986 0.66539 0.18524
0.36062 0.73324 0.19253
0.36138 0.95333 0.18784
0.36214 0.94594 0.18878
0.36290 0.75374 0.18902
0.36366 0.71518 0.19013
0.36442 0.57670 0.18741
0.36518 0.85887 0.19056
0.36594 0.74081 0.19138
0.36670 0.92210 0.18958
0.36746 0.65992 0.19273
0.36822 0.85133 0.19233
0.36898 0.68591 0.19702
0.36974 0.63636 0.19124
0.37050 0.85465 0.19461
0.37126 0.62485 0.19659
0.37202 0.63898 0.19670
0.37277 0.55390 0.19793
0.37353 0.90313 0.20045
0.37429 0.77408 0.20042
0.37505 0.88741 0.20506
0.37581 0.85252 0.20159
0.37657 0.65429 0.20423
0.37733 0.79234 0.20601
0.37809 0.38731 0.20591
0.37885 0.76358 0.21068
0.37961 0.87505 0.20732
0.38037 0.60929 0.20906
0.38113 0.58041 0.21255
0.38189 0.59719 0.21621
0.38265 0.76613 0.21100
0.38341 0.41221 0.21635
0.38417 0.76817 0.21458
0.38493 0.73151 0.21718
0.38569 0.48575 0.22035
0.38645 0.71936 0.22518
0.38721 0.70231 0.23747
0.38797 0.82109 0.22590
0.38873 0.73138 0.22284
0.38949 0.89301 0.22562
0.39025 0.86401 0.23442
0.39101 0.93594 0.22888
0.39177 0.49071 0.23423
0.39252 0.33831 0.23453
0.39328 0.75809 0.23354
0.39404 0.88709 0.24480
0.39480 0.38572 0.23874
0.39556 0.64813 0.24037
0.39632 0.84321 0.24700
0.39708 0.87535 0.23963
0.39784 0.69187 0.24217
0.39860 1.00944 0.24904
0.39936 0.67643 0.24826
0.40012 0.92908 0.24872
0.40088 0.78852 0.25364
0.40164 0.24455 0.25360
0.40240 0.90987 0.25247
0.40316 0.35696 0.25758
0.40392 0.57327 0.26203
0.40468 0.81429 37.79997
0.40544 0.84720 0.25962
0.40620 0.87282 0.26108
0.40696 0.63452 0.25943
0.40772 0.56542 0.26167
0.40848 0.55979 0.26098
0.40924 0.97694 0.26782
0.40999 0.71091 0.26620
0.41075 0.80919 0.26928
0.41151 0.30920 0.26942
0.41227 0.97357 0.26313
0.41303 0.71089 0.27063
0.41379 0.40530 0.27342
0.41455 0.59355 0.27377
0.41531 0.77051 0.26874
0.41607 0.65820 0.27738
0.41683 0.64023 0.27448
0.41759 0.16788 0.28509
0.41835 0.45674 0.28149
0.41911 0.43436 0.27901
0.41987 0.79728 0.28628
0.42063 0.63949 0.28250
0.42139 0.54458 0.28237
0.42215 0.46078 0.28821
0.42291 0.94741 0.28610
0.42367 0.81229 0.28912
0.42443 0.66020 0.29763
0.42519 0.68334 0.30054
0.42594 0.99383 0.30626
0.42670 0.50385 0.30080
0.42746 0.93949 0.31310
0.42822 0.49255 0.31373
0.42898 0.66317 0.31231
0.42974 -0.01404 0.31735
0.43050 0.60528 0.32147
0.43126 0.63452 0.32067
0.43202 0.66896 0.32207
0.43278 0.60529 0.32850
0.43354 0.74543 0.34798
0.43430 0.38634 0.34098
0.43506 0.48216 0.34184
