# Supplementary material for: Hallucination of closed repeat proteins containing central pockets
Source: Nat Struct Mol Biol. 2023 Sep 28;30(11):1755–60. doi: 10.1038/s41594-023-01112-6 (PMC10643118; doi:10.1038/s41594-023-01112-6)
Supplement: Supplementary file 4 — Small-angle X-ray scattering raw data. [file 41594_2023_1112_MOESM4_ESM.tar › SAXS_submit/E6/C11_results/Buffer2/C11_high_E6_snap_00029.sub.2.dat]

0.01026 16.46423 103.58772
0.01102 13.42718 107.75441
0.01178 21.90098 66.89262
0.01254 21.95191 38.40026
0.01330 21.50238 24.05299
0.01406 23.49308 13.51865
0.01482 22.80561 8.10631
0.01558 24.40988 6.73293
0.01634 22.95638 4.88179
0.01710 23.51434 3.49808
0.01786 25.68046 2.38469
0.01862 26.40318 1.89022
0.01938 24.92991 1.61503
0.02014 24.45995 1.40204
0.02090 23.93101 1.19229
0.02166 24.65526 1.11167
0.02242 24.74839 1.06852
0.02318 25.54982 1.06395
0.02395 24.89948 1.02492
0.02471 24.67776 0.94451
0.02547 25.79495 0.92364
0.02623 25.72596 0.94295
0.02699 24.40173 0.83560
0.02775 24.68453 0.83081
0.02851 24.71712 0.80934
0.02927 24.87092 0.80472
0.03003 25.49049 0.76333
0.03079 24.80305 0.77136
0.03155 25.59502 0.73054
0.03231 24.50560 0.71780
0.03307 24.62004 0.70869
0.03383 24.13618 0.69080
0.03459 24.99755 0.67938
0.03535 24.07164 0.64633
0.03611 24.69630 0.66064
0.03687 24.23798 0.65870
0.03763 24.02947 0.63695
0.03839 24.37727 0.63420
0.03915 24.10104 0.61826
0.03991 23.73401 0.59547
0.04067 24.34798 0.60083
0.04143 23.73701 0.59225
0.04219 23.77794 0.56341
0.04295 23.48243 0.58108
0.04371 23.83508 0.56391
0.04447 23.89050 0.57822
0.04523 23.82593 0.52983
0.04599 23.05294 0.53855
0.04675 23.38788 0.53302
0.04751 23.12907 0.53999
0.04827 22.83369 0.51966
0.04903 22.61506 0.52565
0.04979 22.86354 0.51290
0.05055 22.53809 0.50368
0.05131 22.68562 0.49736
0.05207 21.70128 0.49359
0.05283 22.42080 0.48058
0.05359 21.84039 0.48966
0.05435 21.68319 0.48722
0.05511 21.78184 0.46455
0.05587 20.33368 0.45686
0.05663 21.50581 0.46644
0.05739 21.13303 0.45242
0.05815 20.69617 0.45090
0.05891 21.38125 0.45195
0.05967 20.88713 0.45143
0.06043 20.77279 0.43799
0.06119 20.28193 0.44098
0.06195 20.90927 0.43179
0.06271 20.56182 0.44442
0.06347 20.48793 0.43832
0.06423 19.86676 0.42873
0.06499 20.18021 0.42295
0.06575 19.43831 0.41928
0.06651 19.14735 0.42099
0.06727 18.65558 0.41978
0.06803 18.92552 0.41180
0.06879 19.53354 0.41588
0.06955 18.78802 0.41918
0.07031 19.12086 0.40551
0.07107 17.99378 0.40282
0.07183 18.57347 0.39357
0.07259 17.74442 0.38921
0.07335 18.14677 0.38621
0.07412 17.83336 0.39206
0.07488 18.01259 0.38576
0.07564 17.45080 0.38577
0.07640 17.66393 0.37603
0.07716 17.15785 0.37403
0.07792 17.28584 0.38524
0.07868 17.06795 0.37069
0.07944 16.73492 0.36540
0.08020 16.76320 0.37701
0.08096 16.69961 0.36483
0.08172 16.48998 0.35913
0.08248 16.49210 0.35484
0.08324 16.22142 0.35145
0.08400 15.77442 0.35975
0.08476 15.87273 0.36426
0.08552 15.93031 0.36793
0.08628 15.38942 0.37738
0.08704 15.46448 0.37885
0.08780 15.39021 0.38797
0.08856 14.92886 0.38035
0.08932 15.18943 0.38141
0.09008 14.03219 0.38550
0.09084 14.33100 0.39778
0.09160 14.06038 0.38656
0.09236 13.98932 0.39014
0.09312 14.54350 0.39673
0.09388 13.40794 0.40825
0.09464 13.89968 0.39105
0.09540 13.50044 0.38960
0.09616 13.75268 0.38144
0.09692 13.47367 0.38263
0.09768 13.25788 0.38147
0.09844 13.04959 0.37344
0.09920 13.30306 0.38567
0.09996 13.43197 0.37980
0.10072 12.63881 0.36538
0.10148 12.27209 0.35363
0.10224 12.38982 0.33766
0.10300 12.18669 0.33947
0.10376 12.40173 0.33268
0.10452 12.08665 0.33785
0.10528 11.93737 0.33566
0.10604 11.61690 0.32748
0.10680 11.52299 0.32522
0.10756 11.84019 0.32500
0.10832 11.27775 0.32132
0.10908 11.33438 0.32135
0.10984 10.99152 0.32114
0.11060 10.89739 0.32030
0.11136 10.67672 0.31404
0.11212 10.64709 0.31871
0.11288 10.17390 0.31460
0.11364 10.34154 0.31580
0.11440 10.23445 0.30582
0.11516 9.96113 0.30975
0.11592 10.11838 0.30829
0.11668 9.81910 0.29989
0.11744 9.66183 0.30034
0.11820 9.59938 0.29400
0.11896 9.55567 0.29866
0.11972 9.67881 0.29213
0.12048 9.65210 0.29210
0.12124 9.02081 0.29061
0.12200 9.53263 0.29022
0.12276 8.64239 0.28989
0.12352 8.95080 0.28912
0.12428 8.71446 0.28308
0.12504 8.91913 0.28141
0.12580 8.58102 0.27940
0.12656 8.22721 0.27937
0.12732 8.40860 0.27374
0.12808 8.14391 0.27523
0.12884 7.84307 0.27000
0.12960 7.66003 0.27058
0.13036 7.74295 0.26839
0.13112 7.76588 0.26949
0.13188 7.86358 0.26791
0.13264 7.37735 0.26664
0.13340 7.25881 0.26155
0.13416 7.50823 0.25863
0.13492 7.01452 0.25287
0.13568 7.27600 0.25614
0.13644 7.03712 0.25330
0.13720 6.97557 0.25648
0.13796 6.70193 0.24717
0.13873 7.11269 0.25252
0.13949 6.66778 0.25037
0.14025 6.64423 0.25250
0.14101 6.38540 0.24865
0.14177 6.15939 0.24482
0.14253 6.25946 0.24869
0.14329 6.14663 0.24222
0.14405 6.25179 0.24284
0.14481 6.16724 0.24172
0.14557 5.73653 0.24135
0.14633 5.84165 0.24015
0.14709 5.33265 0.23656
0.14785 5.72193 0.23653
0.14861 5.59006 0.23473
0.14937 5.49303 0.23653
0.15013 5.33151 0.23364
0.15089 5.29532 0.23379
0.15165 5.09699 0.23015
0.15241 4.97918 0.23352
0.15317 4.74012 0.23135
0.15393 4.74614 0.22819
0.15469 5.07997 0.22969
0.15545 4.69426 0.22693
0.15621 4.72615 0.22296
0.15697 4.61953 0.22834
0.15773 4.19963 0.21989
0.15849 4.37403 0.22204
0.15925 4.16081 0.22212
0.16001 4.09183 0.22306
0.16077 4.38712 0.22164
0.16153 4.14674 0.21958
0.16229 3.85436 0.21293
0.16305 3.96215 0.21634
0.16381 3.88424 0.21614
0.16457 3.69148 0.21974
0.16533 3.87486 0.21396
0.16609 3.52204 0.21547
0.16685 3.58883 0.21464
0.16761 3.46283 0.21287
0.16837 3.54563 0.21276
0.16913 3.47796 0.20920
0.16989 3.22037 0.20917
0.17065 3.03959 0.20923
0.17141 3.31485 0.20789
0.17217 3.32612 0.20899
0.17293 3.07418 0.21095
0.17369 3.18388 0.20762
0.17445 3.08595 0.20667
0.17521 2.85383 0.20794
0.17597 3.08280 0.21000
0.17673 2.89965 0.21524
0.17749 2.77585 0.21581
0.17825 2.71769 0.21426
0.17901 2.82788 0.21326
0.17977 2.52095 0.21815
0.18053 2.83630 0.21999
0.18129 2.22668 0.21684
0.18205 2.70467 0.22534
0.18281 2.43269 0.22026
0.18357 2.60520 0.22521
0.18433 2.58007 0.22192
0.18509 2.47559 0.22590
0.18585 2.32454 0.22709
0.18661 2.21476 0.22158
0.18737 2.67913 0.22160
0.18813 2.24517 0.22409
0.18889 2.39096 0.22477
0.18965 2.04915 0.22810
0.19041 1.90687 0.22612
0.19117 2.02552 0.22766
0.19193 2.07782 0.22649
0.19269 2.04664 0.22483
0.19345 1.78219 0.22746
0.19421 1.96663 0.22543
0.19497 1.93539 0.22655
0.19573 1.70097 0.23236
0.19649 1.93578 0.23185
0.19725 1.61563 0.22686
0.19801 1.70666 0.22939
0.19877 1.56188 0.22625
0.19953 1.72309 0.22801
0.20029 1.43987 0.22683
0.20105 1.72267 0.22915
0.20181 1.45403 0.22555
0.20257 1.81518 0.22883
0.20333 1.35403 0.22714
0.20409 1.56937 0.23095
0.20485 1.68569 0.22625
0.20561 1.59674 0.22958
0.20637 1.76001 0.22832
0.20713 1.37229 0.22342
0.20789 1.40941 0.22935
0.20865 1.32831 0.22849
0.20941 1.26799 0.22860
0.21017 1.12372 0.22692
0.21093 1.32791 0.22920
0.21169 1.47196 0.22883
0.21245 1.71328 0.22986
0.21321 1.45487 0.23069
0.21397 0.81555 0.22556
0.21473 1.08493 0.22519
0.21549 1.22589 0.22651
0.21625 1.12378 0.22812
0.21701 1.07854 0.22642
0.21777 1.09709 0.22891
0.21853 0.94106 0.22547
0.21929 0.95597 0.23047
0.22005 1.01820 0.22677
0.22081 1.17772 0.22571
0.22157 0.86285 0.22596
0.22233 1.19190 0.22574
0.22309 0.90831 0.22587
0.22385 0.93098 0.22230
0.22461 0.78541 0.22093
0.22537 0.76167 0.21950
0.22613 0.95623 0.21941
0.22689 0.89118 0.21926
0.22765 0.90718 0.21528
0.22841 0.70958 0.21268
0.22917 0.90517 0.21565
0.22993 0.84632 0.21820
0.23069 0.95366 0.21385
0.23145 0.67499 0.21391
0.23221 0.93767 0.21050
0.23297 0.99428 0.21179
0.23373 1.00000 0.20987
0.23449 0.87828 0.21084
0.23525 0.90718 0.20901
0.23601 0.92082 0.20984
0.23677 0.86624 0.20847
0.23753 0.70813 0.20867
0.23829 0.60838 0.20764
0.23905 1.12663 0.20692
0.23981 0.82534 0.20288
0.24057 0.89048 0.20349
0.24133 0.67684 0.20162
0.24209 0.66303 0.20380
0.24285 0.72171 0.20377
0.24361 0.65201 0.20211
0.24437 0.72088 0.19982
0.24513 0.68933 0.20076
0.24589 0.36112 0.19655
0.24665 0.67843 0.19839
0.24741 0.36852 0.19444
0.24817 0.73851 0.19749
0.24893 0.65375 0.19867
0.24969 0.69599 0.19681
0.25045 0.65042 0.19629
0.25121 0.76333 0.19392
0.25197 0.93097 0.19423
0.25273 0.61362 0.19348
0.25349 0.45078 0.19043
0.25425 0.69451 0.19263
0.25501 0.59315 0.19143
0.25577 0.65794 0.19154
0.25653 0.75853 0.19140
0.25729 0.73613 0.18877
0.25805 0.79405 0.18722
0.25881 0.47806 0.18919
0.25957 0.57944 0.19119
0.26033 0.65962 0.18868
0.26109 0.56804 0.18870
0.26185 0.70099 0.18785
0.26261 1.00438 0.18728
0.26337 0.54657 0.18421
0.26413 0.58375 0.18765
0.26489 0.79366 0.18599
0.26565 0.64909 0.18513
0.26641 0.65914 0.18167
0.26717 0.92224 0.18416
0.26793 0.63425 0.18513
0.26869 0.60370 0.18355
0.26945 0.64199 0.18157
0.27021 0.64814 0.18462
0.27097 0.94267 0.18003
0.27172 0.52665 0.18140
0.27248 0.65047 0.18040
0.27324 0.56364 0.17820
0.27400 0.53909 0.18006
0.27476 0.67111 0.17934
0.27552 0.60431 0.17877
0.27628 0.63684 0.17875
0.27704 0.83433 0.17688
0.27780 0.87759 0.17814
0.27856 0.57929 0.17776
0.27932 0.84185 0.17766
0.28008 0.44223 0.17462
0.28084 0.49772 0.17594
0.28160 0.74636 0.17705
0.28236 0.66023 0.17376
0.28312 0.76186 0.17542
0.28388 0.75234 0.17474
0.28464 1.03866 0.17706
0.28540 0.71550 0.17401
0.28616 0.65689 0.17287
0.28692 0.81863 0.17474
0.28768 0.81434 0.17417
0.28844 0.66983 0.17487
0.28920 0.69214 0.17554
0.28996 0.57989 0.17147
0.29072 0.93442 0.17388
0.29148 0.61964 0.17674
0.29224 0.79241 0.17577
0.29300 0.71404 0.17547
0.29376 0.59559 0.17757
0.29452 0.64591 0.17482
0.29528 0.80105 0.17596
0.29604 0.75093 0.17694
0.29680 0.87116 0.17646
0.29756 0.61438 0.17531
0.29832 0.73305 0.17663
0.29908 0.70307 0.17623
0.29984 0.74423 0.17442
0.30060 0.84550 0.17384
0.30136 0.79081 0.17462
0.30212 0.79611 0.17571
0.30288 0.65829 0.17751
0.30364 0.85434 0.17216
0.30440 0.68133 0.17691
0.30516 0.77881 0.17559
0.30592 0.76666 0.17714
0.30668 0.55808 0.17697
0.30744 0.78200 0.17473
0.30820 0.81839 0.17735
0.30896 0.57253 0.17931
0.30972 0.67773 0.18215
0.31048 0.59154 0.17940
0.31124 0.73409 0.18015
0.31200 0.71831 0.17914
0.31276 0.81369 0.17725
0.31352 0.84220 0.18012
0.31428 0.83877 0.18143
0.31504 0.98734 0.17972
0.31580 0.59322 0.18049
0.31656 0.77890 0.18258
0.31732 0.81986 0.18100
0.31808 0.50193 0.18126
0.31883 0.61882 0.18415
0.31959 0.78918 0.18295
0.32035 0.63263 0.18602
0.32111 0.62557 0.18556
0.32187 0.75384 0.18650
0.32263 0.80031 0.18556
0.32339 0.84460 0.18604
0.32415 0.89253 0.18252
0.32491 0.61916 0.18776
0.32567 0.68938 0.18774
0.32643 0.85058 0.18910
0.32719 0.74931 0.18905
0.32795 0.83950 0.18822
0.32871 0.81201 0.19005
0.32947 0.86357 0.18765
0.33023 0.84448 0.19060
0.33099 0.63979 0.18765
0.33175 0.74656 0.18997
0.33251 0.80149 0.18879
0.33327 0.90082 0.18994
0.33403 0.87392 0.18834
0.33479 0.61948 0.18974
0.33555 0.54279 0.18819
0.33631 0.82249 0.18688
0.33707 0.64580 0.18940
0.33783 0.61512 0.19172
0.33859 0.71594 0.19043
0.33935 0.49685 0.18862
0.34011 0.92934 0.19037
0.34087 0.73681 0.19246
0.34163 0.77874 0.19068
0.34239 0.86116 0.19095
0.34315 0.70028 0.19200
0.34391 0.83689 0.19226
0.34467 0.81052 0.19063
0.34543 0.56109 0.19198
0.34619 0.72513 0.19129
0.34695 0.49583 0.19452
0.34771 1.04585 0.19312
0.34847 0.71914 0.19432
0.34922 0.68855 0.19446
0.34998 0.82374 0.19169
0.35074 0.97631 0.18797
0.35150 0.65522 0.18675
0.35226 0.79890 0.18831
0.35302 0.80115 0.18359
0.35378 0.75878 0.18696
0.35454 0.66727 0.18467
0.35530 0.76499 0.18734
0.35606 0.83066 0.18516
0.35682 0.93627 0.18596
0.35758 0.76254 0.18745
0.35834 1.02875 0.18929
0.35910 0.76182 0.18819
0.35986 0.88022 0.18960
0.36062 0.76757 0.18854
0.36138 0.61639 0.18779
0.36214 0.68539 0.18983
0.36290 0.91053 0.19071
0.36366 0.85811 0.18968
0.36442 0.98149 0.18986
0.36518 0.79062 0.19011
0.36594 1.08430 0.19447
0.36670 0.72713 0.19028
0.36746 0.86254 0.19261
0.36822 0.80600 0.19246
0.36898 0.86416 0.19444
0.36974 0.70509 0.19477
0.37050 0.75909 0.19633
0.37126 0.96560 0.19529
0.37202 0.96539 0.19725
0.37277 0.71257 0.19819
0.37353 0.53248 0.19784
0.37429 0.61776 0.20184
0.37505 0.80226 0.20111
0.37581 0.86355 0.20205
0.37657 0.87332 0.20192
0.37733 0.66427 0.20810
0.37809 0.86781 0.20695
0.37885 0.71836 0.20804
0.37961 0.66745 0.21099
0.38037 0.75966 0.21001
0.38113 0.68871 0.21050
0.38189 0.76775 0.21477
0.38265 0.61612 0.21556
0.38341 0.85783 0.21649
0.38417 1.07948 0.21290
0.38493 0.71931 0.22043
0.38569 0.89731 0.21697
0.38645 0.56386 0.22750
0.38721 0.62909 0.22165
0.38797 0.76345 0.21972
0.38873 0.66700 0.22619
0.38949 0.73009 0.22868
0.39025 0.94121 0.22865
0.39101 0.66544 0.23232
0.39177 0.90899 0.23899
0.39252 0.55563 0.23386
0.39328 0.82155 0.23376
0.39404 0.76694 0.23479
0.39480 0.93204 0.23957
0.39556 0.54017 0.23861
0.39632 0.82598 0.23926
0.39708 0.79299 0.24517
0.39784 0.34328 0.23977
0.39860 0.56203 0.24733
0.39936 0.64174 0.24549
0.40012 0.72010 0.25488
0.40088 0.53213 0.24744
0.40164 0.67167 0.25539
0.40240 1.06514 0.25269
0.40316 0.71260 0.25592
0.40392 0.62241 0.25929
0.40468 1.04675 32.75573
0.40544 0.68636 0.25948
0.40620 1.06899 0.25754
0.40696 1.01093 0.25927
0.40772 0.29887 0.27263
0.40848 0.76118 0.26161
0.40924 0.74974 0.26586
0.40999 1.00295 0.26614
0.41075 1.04185 0.26715
0.41151 0.43428 0.26908
0.41227 0.70211 0.26852
0.41303 0.65221 0.26716
0.41379 0.61929 0.27144
0.41455 0.82542 0.27603
0.41531 0.89284 0.26897
0.41607 0.68415 0.28123
0.41683 0.48921 0.27528
0.41759 1.06676 0.27736
0.41835 1.14590 0.28378
0.41911 0.51948 0.28064
0.41987 0.52453 0.28858
0.42063 0.79058 0.28054
0.42139 0.04696 0.28490
0.42215 0.82391 0.29380
0.42291 0.65633 0.28842
0.42367 0.80057 0.29781
0.42443 0.89528 0.28655
0.42519 0.59873 0.29732
0.42594 0.42479 0.30408
0.42670 0.49748 0.30799
0.42746 0.77578 0.30869
0.42822 0.77022 0.31719
0.42898 0.53967 0.30616
0.42974 0.52133 0.31738
0.43050 0.59839 0.32142
0.43126 0.65586 0.31180
0.43202 0.83116 0.33297
0.43278 1.03046 0.31626
0.43354 0.03332 0.32608
0.43430 1.08110 0.33295
0.43506 1.03042 0.33979
