# Supplementary material for: Hallucination of closed repeat proteins containing central pockets
Source: Nat Struct Mol Biol. 2023 Sep 28;30(11):1755–60. doi: 10.1038/s41594-023-01112-6 (PMC10643118; doi:10.1038/s41594-023-01112-6)
Supplement: Supplementary file 4 — Small-angle X-ray scattering raw data. [file 41594_2023_1112_MOESM4_ESM.tar › SAXS_submit/E6/C11_results/Buffer2/C11_high_E6_snap_00003.sub.2.dat]

0.01026 -158.64240 99.59428
0.01102 -123.21511 108.17984
0.01178 -105.27111 64.94632
0.01254 -83.31651 38.23052
0.01330 -77.35720 23.94575
0.01406 -59.39703 13.90404
0.01482 -49.94589 8.84447
0.01558 -43.46267 6.83298
0.01634 -31.88741 5.07898
0.01710 -28.24928 3.73224
0.01786 -18.71972 2.61166
0.01862 -14.63503 2.10974
0.01938 -11.37657 1.80524
0.02014 -8.10728 1.48490
0.02090 -3.24481 1.39420
0.02166 0.06781 1.28877
0.02242 1.68722 1.25116
0.02318 4.60594 1.18522
0.02395 7.06463 1.12843
0.02471 9.88658 1.00777
0.02547 11.25809 1.02653
0.02623 14.03282 0.98165
0.02699 13.74058 0.93561
0.02775 15.69250 0.87638
0.02851 15.27694 0.84436
0.02927 17.62374 0.83239
0.03003 18.05946 0.85537
0.03079 18.10286 0.81698
0.03155 18.14713 0.76862
0.03231 19.08013 0.78466
0.03307 19.50002 0.73976
0.03383 21.39147 0.72784
0.03459 21.73176 0.70740
0.03535 20.83284 0.67401
0.03611 22.65990 0.66542
0.03687 21.19892 0.63668
0.03763 21.57742 0.63918
0.03839 22.01049 0.65034
0.03915 22.54122 0.61999
0.03991 22.68439 0.62037
0.04067 21.50623 0.61040
0.04143 21.73323 0.59903
0.04219 21.81539 0.57618
0.04295 21.96962 0.57681
0.04371 21.68842 0.55682
0.04447 21.41533 0.55435
0.04523 22.32044 0.55768
0.04599 21.25296 0.54383
0.04675 22.50762 0.52536
0.04751 21.80006 0.52576
0.04827 22.27225 0.51709
0.04903 22.01791 0.52000
0.04979 21.36544 0.52434
0.05055 21.19291 0.50586
0.05131 20.73876 0.51246
0.05207 21.83734 0.48622
0.05283 21.26964 0.48946
0.05359 20.97413 0.48910
0.05435 20.90055 0.48613
0.05511 21.17398 0.46915
0.05587 21.47890 0.49369
0.05663 21.21341 0.47023
0.05739 20.53795 0.45876
0.05815 20.55057 0.44684
0.05891 20.80034 0.46189
0.05967 20.03863 0.44594
0.06043 19.82709 0.46167
0.06119 20.57019 0.44206
0.06195 19.61394 0.44771
0.06271 19.47456 0.42833
0.06347 19.80676 0.43621
0.06423 19.34970 0.43620
0.06499 19.24738 0.42654
0.06575 18.69510 0.42692
0.06651 19.37546 0.40937
0.06727 18.99050 0.42453
0.06803 18.75009 0.41766
0.06879 19.24394 0.41372
0.06955 18.59743 0.40179
0.07031 18.99594 0.39979
0.07107 17.73579 0.39086
0.07183 17.99683 0.39766
0.07259 18.26876 0.39503
0.07335 17.29111 0.38517
0.07412 17.64767 0.39116
0.07488 16.90922 0.37530
0.07564 17.57657 0.38501
0.07640 17.08107 0.38648
0.07716 16.93457 0.38316
0.07792 17.10074 0.37558
0.07868 17.00867 0.36919
0.07944 17.19178 0.37033
0.08020 16.51154 0.36740
0.08096 16.80989 0.35911
0.08172 16.04984 0.36598
0.08248 16.35361 0.35258
0.08324 16.19824 0.35173
0.08400 15.21063 0.36441
0.08476 15.74687 0.36288
0.08552 15.38389 0.37065
0.08628 15.47171 0.36990
0.08704 15.24476 0.37576
0.08780 15.22907 0.37744
0.08856 15.13911 0.38931
0.08932 15.13240 0.38583
0.09008 14.72128 0.37929
0.09084 15.17459 0.39176
0.09160 14.16991 0.38709
0.09236 14.92588 0.39631
0.09312 14.17456 0.39315
0.09388 14.12457 0.39537
0.09464 13.07630 0.40051
0.09540 13.64222 0.38502
0.09616 13.68479 0.38117
0.09692 13.14902 0.37928
0.09768 13.14394 0.38587
0.09844 13.13219 0.37817
0.09920 13.12845 0.38449
0.09996 12.66998 0.36750
0.10072 12.76287 0.36458
0.10148 12.52005 0.35541
0.10224 12.26136 0.34652
0.10300 12.32253 0.34515
0.10376 12.00550 0.33294
0.10452 12.15777 0.33690
0.10528 11.99652 0.33599
0.10604 11.80829 0.33248
0.10680 11.81807 0.32439
0.10756 11.30613 0.32332
0.10832 11.57818 0.32242
0.10908 11.02589 0.32184
0.10984 11.41766 0.32139
0.11060 10.63916 0.32515
0.11136 10.65589 0.32023
0.11212 11.01916 0.31984
0.11288 10.82023 0.31340
0.11364 10.54838 0.31231
0.11440 10.05810 0.30348
0.11516 10.05933 0.30653
0.11592 10.27564 0.31271
0.11668 9.71596 0.30833
0.11744 10.05130 0.29917
0.11820 9.48524 0.29971
0.11896 9.53424 0.29542
0.11972 9.96153 0.29175
0.12048 9.36211 0.29258
0.12124 9.19575 0.29059
0.12200 9.33247 0.28431
0.12276 8.93778 0.28820
0.12352 8.60403 0.28382
0.12428 8.94451 0.27652
0.12504 8.63033 0.28241
0.12580 8.61339 0.27972
0.12656 8.24102 0.28053
0.12732 8.48239 0.27775
0.12808 8.52561 0.27142
0.12884 8.15465 0.27320
0.12960 8.03786 0.26902
0.13036 7.84846 0.26484
0.13112 7.65282 0.26725
0.13188 7.65469 0.26730
0.13264 7.40844 0.26496
0.13340 7.39919 0.26157
0.13416 6.96185 0.25871
0.13492 7.34415 0.25603
0.13568 7.04728 0.25697
0.13644 7.13399 0.26071
0.13720 6.92505 0.25419
0.13796 6.95394 0.25250
0.13873 6.73657 0.24826
0.13949 6.98895 0.24838
0.14025 6.35679 0.25012
0.14101 6.22712 0.24823
0.14177 6.19790 0.24545
0.14253 6.04371 0.24526
0.14329 6.05257 0.24319
0.14405 5.70047 0.24431
0.14481 6.00241 0.24207
0.14557 5.77435 0.24108
0.14633 5.62550 0.24036
0.14709 5.98548 0.23990
0.14785 5.63658 0.23895
0.14861 5.30481 0.23521
0.14937 5.38244 0.23658
0.15013 5.10694 0.23509
0.15089 5.25828 0.23049
0.15165 5.24849 0.23217
0.15241 4.99320 0.23151
0.15317 4.80210 0.23351
0.15393 4.63974 0.23260
0.15469 5.00384 0.22676
0.15545 4.55853 0.22601
0.15621 4.30141 0.22375
0.15697 4.51605 0.22636
0.15773 4.34274 0.22613
0.15849 4.38900 0.22318
0.15925 4.51692 0.22213
0.16001 4.26146 0.22152
0.16077 4.18338 0.22078
0.16153 4.10757 0.21863
0.16229 4.19481 0.22138
0.16305 4.06983 0.21628
0.16381 3.79921 0.21477
0.16457 3.69290 0.21771
0.16533 3.77252 0.21456
0.16609 3.73373 0.21314
0.16685 3.32098 0.21319
0.16761 3.50455 0.20999
0.16837 3.44455 0.21096
0.16913 3.39867 0.21064
0.16989 3.44134 0.21038
0.17065 3.17174 0.20947
0.17141 3.20936 0.20907
0.17217 3.06395 0.20644
0.17293 2.88735 0.20727
0.17369 3.11418 0.20638
0.17445 3.19425 0.21044
0.17521 2.75334 0.20829
0.17597 2.94296 0.20929
0.17673 2.68971 0.21321
0.17749 3.13643 0.21617
0.17825 2.84580 0.21704
0.17901 2.71131 0.21842
0.17977 2.51726 0.21587
0.18053 2.57556 0.22128
0.18129 2.49465 0.22443
0.18205 2.58503 0.21997
0.18281 2.77799 0.22134
0.18357 2.39063 0.22442
0.18433 2.29409 0.22346
0.18509 2.13777 0.22216
0.18585 2.03988 0.22812
0.18661 2.39089 0.22375
0.18737 2.12435 0.22449
0.18813 2.00562 0.22494
0.18889 2.35901 0.22912
0.18965 1.84882 0.22357
0.19041 2.07853 0.22605
0.19117 2.14915 0.22128
0.19193 2.25098 0.22509
0.19269 1.89346 0.22634
0.19345 1.53529 0.22969
0.19421 2.04309 0.22709
0.19497 1.63351 0.22749
0.19573 1.55974 0.22938
0.19649 1.51806 0.22731
0.19725 1.42481 0.23220
0.19801 1.37339 0.22863
0.19877 1.49148 0.22446
0.19953 1.55053 0.22686
0.20029 1.36156 0.22908
0.20105 1.27406 0.22657
0.20181 1.39284 0.22636
0.20257 1.42551 0.22646
0.20333 1.35222 0.22894
0.20409 1.39862 0.22688
0.20485 1.09278 0.22525
0.20561 1.39513 0.22576
0.20637 1.15489 0.23094
0.20713 1.14555 0.22940
0.20789 1.20279 0.23035
0.20865 1.10884 0.22751
0.20941 1.27697 0.22952
0.21017 1.35825 0.22693
0.21093 1.38996 0.22594
0.21169 1.35447 0.22905
0.21245 1.16249 0.22643
0.21321 1.28891 0.22731
0.21397 1.28131 0.22785
0.21473 1.29512 0.22683
0.21549 0.94812 0.22814
0.21625 1.18297 0.23089
0.21701 1.18041 0.22639
0.21777 0.99731 0.22611
0.21853 1.05689 0.22614
0.21929 1.07279 0.22591
0.22005 1.24308 0.22523
0.22081 1.09670 0.22254
0.22157 0.70393 0.22639
0.22233 1.07527 0.22660
0.22309 0.83350 0.22393
0.22385 0.88052 0.22582
0.22461 0.99999 0.22241
0.22537 0.98819 0.22176
0.22613 0.87425 0.22084
0.22689 1.09570 0.21635
0.22765 0.91948 0.21452
0.22841 0.57676 0.21684
0.22917 1.07852 0.21730
0.22993 0.77842 0.21437
0.23069 0.88036 0.21532
0.23145 0.80491 0.21117
0.23221 0.56367 0.21423
0.23297 0.49829 0.21125
0.23373 0.58221 0.20750
0.23449 0.49600 0.21109
0.23525 0.78302 0.20861
0.23601 0.73571 0.20917
0.23677 0.88217 0.20986
0.23753 0.88125 0.20871
0.23829 0.76529 0.20519
0.23905 0.68404 0.20402
0.23981 0.66856 0.20287
0.24057 0.55674 0.20253
0.24133 0.55194 0.20213
0.24209 0.78801 0.20096
0.24285 0.81917 0.20338
0.24361 0.23622 0.20116
0.24437 0.78969 0.19950
0.24513 0.28142 0.19978
0.24589 0.63423 0.20027
0.24665 0.61179 0.19855
0.24741 0.50128 0.19810
0.24817 0.56428 0.19835
0.24893 0.67370 0.20073
0.24969 0.91228 0.19532
0.25045 0.60930 0.19400
0.25121 0.56416 0.19591
0.25197 0.74169 0.19306
0.25273 0.71201 0.19140
0.25349 0.59870 0.19346
0.25425 0.43912 0.19331
0.25501 0.63064 0.19274
0.25577 0.35560 0.19251
0.25653 0.28700 0.19228
0.25729 0.71352 0.18968
0.25805 0.52363 0.18997
0.25881 0.52225 0.18748
0.25957 0.76879 0.19060
0.26033 0.58159 0.18699
0.26109 0.71994 0.18548
0.26185 0.76718 0.18911
0.26261 0.73242 0.18837
0.26337 0.47683 0.18573
0.26413 0.55947 0.18473
0.26489 0.72398 0.18336
0.26565 0.61499 0.18327
0.26641 0.65412 0.18021
0.26717 0.29820 0.18470
0.26793 0.61936 0.17995
0.26869 0.31410 0.18370
0.26945 0.65225 0.18407
0.27021 0.43973 0.18355
0.27097 0.78875 0.18118
0.27172 0.40250 0.18198
0.27248 0.64305 0.18190
0.27324 0.99643 0.18124
0.27400 0.38484 0.18064
0.27476 0.52158 0.17921
0.27552 0.28701 0.17786
0.27628 0.74515 0.17881
0.27704 0.55718 0.17732
0.27780 0.61619 0.17692
0.27856 0.47490 0.17792
0.27932 0.77366 0.17580
0.28008 0.69113 0.17443
0.28084 0.58365 0.17463
0.28160 0.69649 0.17366
0.28236 0.44061 0.17612
0.28312 0.65882 0.17497
0.28388 0.68666 0.17601
0.28464 0.81415 0.17406
0.28540 0.66594 0.17397
0.28616 0.71847 0.17532
0.28692 0.60256 0.17666
0.28768 0.54518 0.17521
0.28844 0.67486 0.17486
0.28920 0.85830 0.17343
0.28996 0.61541 0.17563
0.29072 0.38137 0.17486
0.29148 0.44105 0.17342
0.29224 0.75062 0.17804
0.29300 0.70088 0.17552
0.29376 0.80022 0.17606
0.29452 0.63084 0.17555
0.29528 0.88020 0.17558
0.29604 0.63152 0.17655
0.29680 0.82227 0.17792
0.29756 0.77112 0.17400
0.29832 0.94619 0.17672
0.29908 0.83911 0.17460
0.29984 0.45898 0.17589
0.30060 0.75160 0.17242
0.30136 0.73104 0.17758
0.30212 0.54665 0.17088
0.30288 0.80780 0.17191
0.30364 0.48478 0.17635
0.30440 0.54317 0.17523
0.30516 0.64674 0.17486
0.30592 0.85455 0.17755
0.30668 0.77042 0.17843
0.30744 0.51817 0.17915
0.30820 0.55966 0.17786
0.30896 0.68729 0.17815
0.30972 0.38500 0.17792
0.31048 0.45286 0.17927
0.31124 0.52306 0.17846
0.31200 0.71072 0.17563
0.31276 0.76316 0.17832
0.31352 0.78294 0.18050
0.31428 0.81967 0.17958
0.31504 0.69850 0.17732
0.31580 0.65897 0.17978
0.31656 0.73146 0.18115
0.31732 0.76912 0.18101
0.31808 0.51200 0.17884
0.31883 0.48064 0.18402
0.31959 0.75265 0.18283
0.32035 0.94117 0.18456
0.32111 0.73945 0.18330
0.32187 0.65560 0.18530
0.32263 0.53641 0.18750
0.32339 0.59797 0.18530
0.32415 0.44335 0.18854
0.32491 0.89618 0.18920
0.32567 0.67354 0.18797
0.32643 0.76579 0.18685
0.32719 0.61450 0.19103
0.32795 0.85163 0.18934
0.32871 0.46718 0.18588
0.32947 0.55867 0.18788
0.33023 0.73905 0.18739
0.33099 0.87463 0.18593
0.33175 0.77346 0.18908
0.33251 0.79022 0.18945
0.33327 0.68443 0.19043
0.33403 0.71698 0.18850
0.33479 0.91639 0.19257
0.33555 0.72136 0.18730
0.33631 0.69915 0.19174
0.33707 0.78921 0.18928
0.33783 0.63715 0.19057
0.33859 0.73225 0.18949
0.33935 0.72176 0.19083
0.34011 0.96169 0.19211
0.34087 0.93559 0.19097
0.34163 0.74466 0.19337
0.34239 0.62895 0.18871
0.34315 0.70512 0.19475
0.34391 0.85392 0.19271
0.34467 0.53504 0.19314
0.34543 0.96724 0.19444
0.34619 0.73145 0.19166
0.34695 0.57807 0.19249
0.34771 0.84382 0.19641
0.34847 0.79153 0.19475
0.34922 0.62746 0.19375
0.34998 0.70876 0.19043
0.35074 0.68933 0.18799
0.35150 0.66765 0.18693
0.35226 0.65279 0.18450
0.35302 0.84266 0.18250
0.35378 0.67607 0.18256
0.35454 0.55564 0.18768
0.35530 0.74563 0.18868
0.35606 0.70299 0.18813
0.35682 0.70430 0.18777
0.35758 0.69365 0.18771
0.35834 0.61405 0.18991
0.35910 0.80438 0.18849
0.35986 0.59480 0.18831
0.36062 0.84177 0.18866
0.36138 0.53615 0.19071
0.36214 0.82344 0.18880
0.36290 0.92791 0.18794
0.36366 0.46551 0.19203
0.36442 0.49068 0.19245
0.36518 0.72214 0.18971
0.36594 0.82295 0.19088
0.36670 0.75902 0.18991
0.36746 0.57252 0.19372
0.36822 0.56744 0.19331
0.36898 0.67074 0.19292
0.36974 0.62618 0.19615
0.37050 0.97134 0.19750
0.37126 0.73358 0.19471
0.37202 0.81688 0.19821
0.37277 0.60129 0.19858
0.37353 0.54633 0.19781
0.37429 0.37770 0.19941
0.37505 0.77957 0.20219
0.37581 0.74108 0.20173
0.37657 0.76864 0.20614
0.37733 0.84168 0.20516
0.37809 0.67110 0.20599
0.37885 0.61722 0.20890
0.37961 0.72568 0.21180
0.38037 0.86446 0.21309
0.38113 0.73407 0.21160
0.38189 0.85297 0.21391
0.38265 0.51132 0.21595
0.38341 0.79857 0.21650
0.38417 0.70971 0.21558
0.38493 0.68506 0.22176
0.38569 0.72421 0.22101
0.38645 0.54044 0.22124
0.38721 0.71868 0.23789
0.38797 0.47583 0.22342
0.38873 0.49944 0.22726
0.38949 0.47421 0.22710
0.39025 0.47989 0.22774
0.39101 0.85253 0.22705
0.39177 0.59296 0.23267
0.39252 0.91540 0.23097
0.39328 0.58202 0.23661
0.39404 0.74222 0.23769
0.39480 0.81590 0.23939
0.39556 1.02757 0.24210
0.39632 0.64062 0.24468
0.39708 0.63784 0.24376
0.39784 0.73921 0.24570
0.39860 0.74204 0.25189
0.39936 0.90802 0.24742
0.40012 0.63958 0.24782
0.40088 0.93561 0.25251
0.40164 0.55823 0.25532
0.40240 0.50407 0.25555
0.40316 1.24972 0.25859
0.40392 0.68157 0.26046
0.40468 0.55557 36.86081
0.40544 0.56751 0.25983
0.40620 0.72188 0.26299
0.40696 0.47285 0.26093
0.40772 0.75279 0.26688
0.40848 0.53568 0.26670
0.40924 0.55016 0.26479
0.40999 0.50155 0.26184
0.41075 0.85882 0.26763
0.41151 0.08943 0.26505
0.41227 0.71833 0.26813
0.41303 0.55310 0.27032
0.41379 0.71627 0.27361
0.41455 0.68403 0.27521
0.41531 0.52479 0.27206
0.41607 0.65473 0.27143
0.41683 1.17991 0.27476
0.41759 0.65550 0.27889
0.41835 0.75313 0.27876
0.41911 0.63410 0.27790
0.41987 0.69636 0.27657
0.42063 0.64466 0.28637
0.42139 0.50130 0.28474
0.42215 0.85415 0.28954
0.42291 0.94434 0.29055
0.42367 0.76193 0.28943
0.42443 0.70529 0.29396
0.42519 0.89602 0.30099
0.42594 0.52584 0.30270
0.42670 0.73970 0.30657
0.42746 0.44277 0.30575
0.42822 0.59948 0.30498
0.42898 0.77701 0.31250
0.42974 0.78242 0.32735
0.43050 1.00931 0.31654
0.43126 0.99326 0.31844
0.43202 0.68240 0.32981
0.43278 1.01234 0.32022
0.43354 0.20914 0.33309
0.43430 0.64088 0.33224
0.43506 0.50945 0.33830
