# Supplementary material for: Hallucination of closed repeat proteins containing central pockets
Source: Nat Struct Mol Biol. 2023 Sep 28;30(11):1755–60. doi: 10.1038/s41594-023-01112-6 (PMC10643118; doi:10.1038/s41594-023-01112-6)
Supplement: Supplementary file 4 — Small-angle X-ray scattering raw data. [file 41594_2023_1112_MOESM4_ESM.tar › SAXS_submit/E6/C11_results/Buffer2/C11_high_E6_snap_00002.sub.2.dat]

0.01026 -145.33501 103.44573
0.01102 -125.38172 105.95472
0.01178 -105.11744 64.74307
0.01254 -92.80559 37.99114
0.01330 -75.65202 23.31118
0.01406 -62.82110 14.23666
0.01482 -46.56694 8.32638
0.01558 -41.77793 6.82125
0.01634 -35.88127 5.06717
0.01710 -28.50559 3.74725
0.01786 -20.83174 2.61365
0.01862 -17.22313 2.05497
0.01938 -11.18808 1.77977
0.02014 -5.85349 1.52190
0.02090 -3.44407 1.38636
0.02166 0.05416 1.28337
0.02242 2.84186 1.23398
0.02318 5.03007 1.12804
0.02395 7.93018 1.07813
0.02471 10.25850 1.03699
0.02547 10.27717 0.98920
0.02623 12.07198 1.01941
0.02699 14.40634 0.91446
0.02775 14.83582 0.89037
0.02851 16.03050 0.88020
0.02927 16.51584 0.82357
0.03003 18.40825 0.84082
0.03079 18.22579 0.81601
0.03155 19.39484 0.80217
0.03231 18.82398 0.76434
0.03307 19.51438 0.72243
0.03383 20.23633 0.72806
0.03459 20.35540 0.69929
0.03535 20.84775 0.70019
0.03611 21.45048 0.69071
0.03687 21.14391 0.65156
0.03763 21.68348 0.64487
0.03839 21.23318 0.63296
0.03915 20.78208 0.62771
0.03991 21.32274 0.62270
0.04067 21.74947 0.59248
0.04143 22.38220 0.60046
0.04219 22.46916 0.56526
0.04295 21.09472 0.58669
0.04371 21.80498 0.56755
0.04447 21.99151 0.56369
0.04523 21.03313 0.55043
0.04599 22.39905 0.53292
0.04675 22.07618 0.51408
0.04751 21.05645 0.52888
0.04827 21.08270 0.52231
0.04903 21.78513 0.52324
0.04979 21.42310 0.50344
0.05055 21.36618 0.50371
0.05131 20.98691 0.51077
0.05207 21.12398 0.49171
0.05283 21.70570 0.48050
0.05359 20.83419 0.48451
0.05435 20.41932 0.48261
0.05511 20.92964 0.47211
0.05587 20.60992 0.47494
0.05663 20.83063 0.47621
0.05739 20.70311 0.47040
0.05815 20.86539 0.45522
0.05891 20.47380 0.45224
0.05967 19.76905 0.45082
0.06043 20.10995 0.45541
0.06119 19.98995 0.45466
0.06195 19.56519 0.43328
0.06271 20.16595 0.44367
0.06347 19.53737 0.43866
0.06423 19.56278 0.44101
0.06499 19.51342 0.42612
0.06575 18.96327 0.40997
0.06651 18.89069 0.41927
0.06727 19.10705 0.41644
0.06803 18.31836 0.41433
0.06879 18.86372 0.41291
0.06955 18.47266 0.40858
0.07031 18.20635 0.40143
0.07107 18.32415 0.39760
0.07183 17.79716 0.39093
0.07259 18.37259 0.39178
0.07335 18.04344 0.39694
0.07412 17.78704 0.38895
0.07488 17.09262 0.38719
0.07564 18.04859 0.38423
0.07640 17.39720 0.38634
0.07716 17.44167 0.37427
0.07792 16.71716 0.37967
0.07868 16.63297 0.37223
0.07944 16.63426 0.36609
0.08020 16.00385 0.36491
0.08096 16.31080 0.36597
0.08172 16.19466 0.35508
0.08248 16.81993 0.36197
0.08324 16.47704 0.35372
0.08400 16.07445 0.36115
0.08476 15.45581 0.35645
0.08552 16.22226 0.37200
0.08628 15.37075 0.37711
0.08704 14.97844 0.37763
0.08780 15.31405 0.38555
0.08856 14.68886 0.38068
0.08932 14.65876 0.38577
0.09008 14.74495 0.38584
0.09084 14.72519 0.39346
0.09160 14.38274 0.39251
0.09236 14.04241 0.39462
0.09312 14.08779 0.38593
0.09388 14.02442 0.39860
0.09464 13.41068 0.38659
0.09540 13.93527 0.39200
0.09616 13.70429 0.38712
0.09692 13.83019 0.37636
0.09768 13.44140 0.38308
0.09844 13.41252 0.39082
0.09920 13.47806 0.38021
0.09996 12.55997 0.37585
0.10072 13.07597 0.35671
0.10148 12.48783 0.35472
0.10224 12.46530 0.34500
0.10300 12.48663 0.34569
0.10376 12.45229 0.33647
0.10452 11.99267 0.33347
0.10528 11.85896 0.32539
0.10604 12.12545 0.33226
0.10680 11.73049 0.33135
0.10756 11.15201 0.32839
0.10832 11.63186 0.32293
0.10908 11.42752 0.32081
0.10984 11.07615 0.31180
0.11060 10.68098 0.31763
0.11136 11.13135 0.32497
0.11212 10.55719 0.32211
0.11288 10.33447 0.31252
0.11364 10.58354 0.30948
0.11440 10.41550 0.30556
0.11516 9.85976 0.30474
0.11592 10.39487 0.30971
0.11668 9.98783 0.29578
0.11744 9.78449 0.29685
0.11820 9.80902 0.29518
0.11896 9.56131 0.29730
0.11972 9.68779 0.29380
0.12048 9.70370 0.29233
0.12124 9.26841 0.29278
0.12200 9.42493 0.28798
0.12276 8.68415 0.28563
0.12352 8.98324 0.28315
0.12428 8.56136 0.28197
0.12504 8.70161 0.27417
0.12580 8.40320 0.28365
0.12656 8.48037 0.27261
0.12732 8.08722 0.27855
0.12808 8.25284 0.27365
0.12884 8.02605 0.27196
0.12960 8.11722 0.26817
0.13036 7.82686 0.26673
0.13112 7.84170 0.26751
0.13188 7.63359 0.26736
0.13264 7.70461 0.26170
0.13340 7.52970 0.26130
0.13416 7.15780 0.25663
0.13492 7.37946 0.25434
0.13568 7.31804 0.25646
0.13644 6.81271 0.25786
0.13720 6.60641 0.25649
0.13796 7.00820 0.25440
0.13873 6.79514 0.25127
0.13949 6.61271 0.24701
0.14025 6.36380 0.24770
0.14101 6.63156 0.24772
0.14177 6.40672 0.24492
0.14253 6.39973 0.25094
0.14329 5.76352 0.24427
0.14405 5.87668 0.24712
0.14481 5.79892 0.24128
0.14557 6.10137 0.24535
0.14633 5.81922 0.23830
0.14709 6.00439 0.24181
0.14785 5.56622 0.23791
0.14861 5.65001 0.24037
0.14937 5.05171 0.23754
0.15013 5.44215 0.23021
0.15089 5.05698 0.22643
0.15165 5.13098 0.22921
0.15241 4.67993 0.23064
0.15317 4.77243 0.22995
0.15393 5.07179 0.22640
0.15469 4.84467 0.22718
0.15545 4.80124 0.22937
0.15621 5.16685 0.22514
0.15697 4.47774 0.22780
0.15773 4.66998 0.22225
0.15849 4.36038 0.22271
0.15925 4.17558 0.22345
0.16001 4.15359 0.22050
0.16077 3.98484 0.22328
0.16153 4.07179 0.22182
0.16229 3.86566 0.21792
0.16305 3.88481 0.21756
0.16381 3.83706 0.21675
0.16457 4.06026 0.22088
0.16533 3.61095 0.21375
0.16609 3.87384 0.21621
0.16685 3.49147 0.21232
0.16761 3.57391 0.21100
0.16837 3.50834 0.21289
0.16913 3.21546 0.20965
0.16989 3.42952 0.21063
0.17065 3.20537 0.20933
0.17141 3.08004 0.20756
0.17217 2.97295 0.20853
0.17293 3.32236 0.20891
0.17369 3.13173 0.20616
0.17445 2.87469 0.21314
0.17521 2.91578 0.20928
0.17597 2.63212 0.21054
0.17673 2.85444 0.21125
0.17749 2.83244 0.21569
0.17825 2.52380 0.21689
0.17901 2.57960 0.21703
0.17977 2.62984 0.22198
0.18053 2.44859 0.21811
0.18129 2.29431 0.21675
0.18205 2.46001 0.22198
0.18281 2.39915 0.22000
0.18357 2.43300 0.22080
0.18433 2.39077 0.22241
0.18509 2.55753 0.22289
0.18585 2.28631 0.22610
0.18661 2.34178 0.22149
0.18737 2.12470 0.22604
0.18813 2.24605 0.22718
0.18889 1.91495 0.22538
0.18965 1.97257 0.22964
0.19041 1.91814 0.22480
0.19117 1.90694 0.22424
0.19193 1.96062 0.22329
0.19269 2.04344 0.22409
0.19345 1.92573 0.22938
0.19421 2.01844 0.22452
0.19497 1.71803 0.22337
0.19573 1.68185 0.22601
0.19649 1.68581 0.22575
0.19725 1.84108 0.22986
0.19801 1.62617 0.22853
0.19877 1.32197 0.22863
0.19953 1.80211 0.22947
0.20029 1.68845 0.23218
0.20105 1.31361 0.22460
0.20181 1.46496 0.23004
0.20257 1.22912 0.22835
0.20333 1.22023 0.22858
0.20409 1.44793 0.23078
0.20485 1.42515 0.22537
0.20561 1.28243 0.22898
0.20637 1.27466 0.23123
0.20713 1.50626 0.22898
0.20789 1.43357 0.22921
0.20865 1.24116 0.22827
0.20941 1.38189 0.23484
0.21017 0.85942 0.22877
0.21093 0.86483 0.22674
0.21169 1.36369 0.22919
0.21245 1.09440 0.23021
0.21321 1.45749 0.22803
0.21397 1.05984 0.22572
0.21473 1.13170 0.22634
0.21549 1.57460 0.22672
0.21625 1.10318 0.22812
0.21701 0.92116 0.22669
0.21777 0.96262 0.23006
0.21853 1.09204 0.22704
0.21929 1.11557 0.22708
0.22005 1.02610 0.22360
0.22081 0.97577 0.22720
0.22157 0.93207 0.22480
0.22233 0.66516 0.22646
0.22309 0.94669 0.21930
0.22385 0.87926 0.22463
0.22461 1.11188 0.22638
0.22537 1.04930 0.22431
0.22613 0.86388 0.22279
0.22689 1.25875 0.21774
0.22765 0.94163 0.21791
0.22841 0.80192 0.21627
0.22917 0.76061 0.21278
0.22993 0.67066 0.21518
0.23069 0.72938 0.21670
0.23145 0.64645 0.21356
0.23221 0.67429 0.21319
0.23297 0.58678 0.21127
0.23373 0.67310 0.21332
0.23449 0.65813 0.20966
0.23525 0.93340 0.20915
0.23601 0.66339 0.20964
0.23677 0.43700 0.20638
0.23753 0.63365 0.20792
0.23829 0.61984 0.21147
0.23905 0.56848 0.20662
0.23981 0.48088 0.20505
0.24057 0.64749 0.20296
0.24133 0.68937 0.20214
0.24209 1.10156 0.20234
0.24285 0.51392 0.20000
0.24361 0.65274 0.20329
0.24437 0.70660 0.19934
0.24513 0.48811 0.19751
0.24589 0.35413 0.19919
0.24665 0.71316 0.19819
0.24741 0.65461 0.19834
0.24817 0.41490 0.19728
0.24893 0.60819 0.19839
0.24969 0.53030 0.19618
0.25045 0.59450 0.19521
0.25121 0.49049 0.19453
0.25197 0.55711 0.19319
0.25273 0.56515 0.19255
0.25349 0.64609 0.19104
0.25425 0.72625 0.19413
0.25501 0.65711 0.18998
0.25577 0.64818 0.19109
0.25653 0.59678 0.19027
0.25729 0.55444 0.19056
0.25805 0.54585 0.19110
0.25881 0.48724 0.18913
0.25957 0.51405 0.18966
0.26033 1.11811 0.18838
0.26109 0.58006 0.18892
0.26185 0.60361 0.18672
0.26261 0.51619 0.18821
0.26337 0.50532 0.18538
0.26413 0.64757 0.18738
0.26489 0.55063 0.18569
0.26565 0.66392 0.18134
0.26641 0.48974 0.18455
0.26717 0.49665 0.18434
0.26793 0.66334 0.18263
0.26869 0.50474 0.18518
0.26945 0.77887 0.18231
0.27021 0.77087 0.18108
0.27097 0.63856 0.18275
0.27172 0.70176 0.18286
0.27248 0.50288 0.18083
0.27324 0.70235 0.17937
0.27400 0.73725 0.17780
0.27476 0.67723 0.17991
0.27552 0.61301 0.17897
0.27628 0.56321 0.17908
0.27704 0.66492 0.17848
0.27780 0.52776 0.17897
0.27856 0.60210 0.17482
0.27932 0.64310 0.17665
0.28008 0.41377 0.17722
0.28084 0.48384 0.17765
0.28160 0.69085 0.17606
0.28236 0.76080 0.17448
0.28312 0.53974 0.17427
0.28388 0.55958 0.17336
0.28464 0.53447 0.17548
0.28540 0.65668 0.17362
0.28616 0.63574 0.17482
0.28692 0.69797 0.17514
0.28768 0.54072 0.17239
0.28844 0.59765 0.17651
0.28920 0.59219 0.17333
0.28996 0.75060 0.17619
0.29072 0.61066 0.17355
0.29148 0.46969 0.17498
0.29224 0.59762 0.17699
0.29300 0.74911 0.17425
0.29376 0.54783 0.17865
0.29452 0.75295 0.17691
0.29528 0.60432 0.17800
0.29604 0.59657 0.17719
0.29680 0.36902 0.17682
0.29756 0.62631 0.17619
0.29832 0.54503 0.17625
0.29908 0.52535 0.17707
0.29984 0.78218 0.17880
0.30060 0.61950 0.17485
0.30136 0.51676 0.17085
0.30212 0.57099 0.17522
0.30288 0.74669 0.17628
0.30364 0.56421 0.17376
0.30440 0.86250 0.17407
0.30516 0.69278 0.17799
0.30592 0.67598 0.17699
0.30668 0.56304 0.17691
0.30744 0.87119 0.17648
0.30820 0.79751 0.17834
0.30896 0.72097 0.17969
0.30972 0.68525 0.17894
0.31048 0.79875 0.17688
0.31124 0.64957 0.17937
0.31200 0.57935 0.17630
0.31276 0.67188 0.18042
0.31352 0.76434 0.17785
0.31428 0.69245 0.17857
0.31504 0.67385 0.17825
0.31580 0.67354 0.17791
0.31656 0.51351 0.18223
0.31732 0.86727 0.17886
0.31808 0.66520 0.18240
0.31883 0.53299 0.18578
0.31959 0.60219 0.18537
0.32035 0.89752 0.18123
0.32111 0.43461 0.18640
0.32187 0.73311 0.18752
0.32263 0.84384 0.18434
0.32339 0.59657 0.18632
0.32415 0.82783 0.18883
0.32491 0.44315 0.18689
0.32567 0.55173 0.18740
0.32643 0.78676 0.18721
0.32719 0.88159 0.19081
0.32795 0.77626 0.18683
0.32871 0.52407 0.18677
0.32947 0.84544 0.19030
0.33023 0.54774 0.18946
0.33099 0.70425 0.18686
0.33175 0.71554 0.18887
0.33251 0.72431 0.18872
0.33327 0.81822 0.19052
0.33403 0.70990 0.19038
0.33479 0.59330 0.18903
0.33555 0.57032 0.18969
0.33631 0.76765 0.18941
0.33707 0.37499 0.19275
0.33783 0.71503 0.18915
0.33859 0.69653 0.19149
0.33935 0.59932 0.18949
0.34011 0.84038 0.19038
0.34087 0.59893 0.19173
0.34163 0.78046 0.19447
0.34239 0.66084 0.19193
0.34315 0.75473 0.19499
0.34391 0.64063 0.19310
0.34467 0.85195 0.19485
0.34543 0.65957 0.19198
0.34619 0.89344 0.19107
0.34695 0.67455 0.19239
0.34771 0.63814 0.19513
0.34847 0.60442 0.19496
0.34922 0.95715 0.19150
0.34998 0.62548 0.19282
0.35074 0.66240 0.18701
0.35150 0.88296 0.18583
0.35226 0.78852 0.18513
0.35302 0.79780 0.18449
0.35378 0.67768 0.18652
0.35454 0.56125 0.18624
0.35530 0.57582 0.18537
0.35606 0.57725 0.18801
0.35682 0.67952 0.18697
0.35758 0.64019 0.19001
0.35834 0.75045 0.18663
0.35910 0.83385 0.18678
0.35986 0.58107 0.19041
0.36062 0.93411 0.18972
0.36138 0.68960 0.18818
0.36214 0.82629 0.19064
0.36290 0.87222 0.18981
0.36366 0.73719 0.18818
0.36442 0.57990 0.19109
0.36518 0.87486 0.19052
0.36594 0.60928 0.19007
0.36670 0.75194 0.18933
0.36746 0.77106 0.19261
0.36822 0.66235 0.19156
0.36898 0.90782 0.19536
0.36974 0.84625 0.19382
0.37050 0.74152 0.19487
0.37126 0.69589 0.19379
0.37202 0.71441 0.19738
0.37277 0.97902 0.19796
0.37353 0.29601 0.20027
0.37429 0.73168 0.20119
0.37505 1.03324 0.20431
0.37581 0.50626 0.20077
0.37657 0.74154 0.20560
0.37733 0.72810 0.20752
0.37809 0.98000 0.20385
0.37885 0.78650 0.20757
0.37961 1.19409 0.21132
0.38037 0.57108 0.21338
0.38113 0.88041 0.21278
0.38189 1.01801 0.22077
0.38265 0.76615 0.21662
0.38341 0.69582 0.21462
0.38417 1.13050 0.21877
0.38493 0.56898 0.22214
0.38569 0.72239 0.21930
0.38645 0.32281 0.22396
0.38721 0.57111 0.25494
0.38797 0.72352 0.22237
0.38873 0.93021 0.22637
0.38949 0.75316 0.22832
0.39025 0.68309 0.22918
0.39101 0.76948 0.23721
0.39177 0.72654 0.23264
0.39252 0.93211 0.23327
0.39328 1.17357 0.23299
0.39404 0.40200 0.23495
0.39480 0.72884 0.23785
0.39556 0.79668 0.24128
0.39632 0.99682 0.24080
0.39708 0.72760 0.24399
0.39784 0.55831 0.24026
0.39860 0.49243 0.24471
0.39936 0.57644 0.25308
0.40012 0.37020 0.25123
0.40088 0.66365 0.25184
0.40164 0.48833 0.25135
0.40240 0.64473 0.25330
0.40316 0.55785 0.25718
0.40392 0.33734 0.25788
0.40468 0.80596 42.08131
0.40544 0.48446 0.26219
0.40620 0.94192 0.26070
0.40696 0.55096 0.26058
0.40772 0.79170 0.26519
0.40848 0.79051 0.26388
0.40924 0.66561 0.26466
0.40999 0.78276 0.26602
0.41075 0.59409 0.26747
0.41151 0.80499 0.26430
0.41227 0.28627 0.27253
0.41303 0.41694 0.27283
0.41379 0.64007 0.27187
0.41455 0.88189 0.27483
0.41531 0.46617 0.27274
0.41607 0.91994 0.27609
0.41683 0.93078 0.27603
0.41759 0.97693 0.27862
0.41835 0.59654 0.28181
0.41911 0.77134 0.28024
0.41987 0.79411 0.28830
0.42063 1.00888 0.28263
0.42139 0.60753 0.28624
0.42215 0.82937 0.28843
0.42291 0.70450 0.28491
0.42367 0.41848 0.29223
0.42443 0.51063 0.29707
0.42519 0.84563 0.29750
0.42594 0.86808 0.30724
0.42670 0.43987 0.30695
0.42746 0.45063 0.30445
0.42822 0.39235 0.30607
0.42898 0.74156 0.31109
0.42974 0.55366 0.31479
0.43050 0.72527 0.31782
0.43126 0.42791 0.32630
0.43202 0.52365 0.32887
0.43278 0.40561 0.32507
0.43354 0.61200 0.33488
0.43430 0.63853 0.33421
0.43506 0.51751 0.35145
