# Supplementary material for: Hallucination of closed repeat proteins containing central pockets
Source: Nat Struct Mol Biol. 2023 Sep 28;30(11):1755–60. doi: 10.1038/s41594-023-01112-6 (PMC10643118; doi:10.1038/s41594-023-01112-6)
Supplement: Supplementary file 4 — Small-angle X-ray scattering raw data. [file 41594_2023_1112_MOESM4_ESM.tar › SAXS_submit/E6/C11_results/Buffer2/C11_high_E6_snap_00010.sub.2.dat]

0.01026 -53.45370 105.94218
0.01102 -37.84328 106.26142
0.01178 -26.47837 65.35063
0.01254 -25.04324 38.15175
0.01330 -9.97624 23.72017
0.01406 -11.52308 13.97981
0.01482 -5.61999 8.27553
0.01558 -3.45493 6.71854
0.01634 2.74698 4.98726
0.01710 3.81700 3.46954
0.01786 5.31276 2.51012
0.01862 8.29249 1.94782
0.01938 7.73090 1.63397
0.02014 13.12143 1.46511
0.02090 12.97952 1.27711
0.02166 17.06699 1.22637
0.02242 17.10887 1.15131
0.02318 16.19790 1.08190
0.02395 18.22732 1.04161
0.02471 18.86147 0.99146
0.02547 19.64809 0.93386
0.02623 19.87292 0.90056
0.02699 20.68177 0.88127
0.02775 22.70934 0.85311
0.02851 22.11488 0.81885
0.02927 22.13686 0.80765
0.03003 22.77089 0.79786
0.03079 22.72857 0.78867
0.03155 22.25795 0.73578
0.03231 23.07089 0.74241
0.03307 23.44631 0.73404
0.03383 22.44836 0.70105
0.03459 23.18633 0.68427
0.03535 23.39541 0.70195
0.03611 23.02288 0.65627
0.03687 24.00944 0.64250
0.03763 23.67595 0.61081
0.03839 22.59331 0.62163
0.03915 23.51071 0.60339
0.03991 23.25885 0.61533
0.04067 23.56442 0.60686
0.04143 22.87876 0.58898
0.04219 22.90600 0.57052
0.04295 22.53764 0.57268
0.04371 23.57365 0.55873
0.04447 22.62666 0.54432
0.04523 22.34586 0.53914
0.04599 23.00567 0.53261
0.04675 22.85441 0.52245
0.04751 21.75231 0.51814
0.04827 22.18794 0.52931
0.04903 22.59847 0.51435
0.04979 22.50736 0.49716
0.05055 21.49535 0.50942
0.05131 22.03275 0.49828
0.05207 21.62239 0.50219
0.05283 21.49321 0.48780
0.05359 21.00874 0.48656
0.05435 21.15681 0.47648
0.05511 21.20445 0.47811
0.05587 21.39101 0.47341
0.05663 21.84295 0.45895
0.05739 21.45607 0.46271
0.05815 20.52733 0.46423
0.05891 20.70861 0.45079
0.05967 20.07320 0.45489
0.06043 20.21061 0.43670
0.06119 19.78794 0.44444
0.06195 20.10560 0.43306
0.06271 19.79108 0.43790
0.06347 19.37831 0.43409
0.06423 19.26828 0.42834
0.06499 19.72984 0.43327
0.06575 19.05620 0.41789
0.06651 19.38820 0.43124
0.06727 19.41209 0.42370
0.06803 18.56262 0.41250
0.06879 19.21496 0.41102
0.06955 18.15321 0.40721
0.07031 18.44610 0.39756
0.07107 18.64850 0.40014
0.07183 18.13477 0.40002
0.07259 17.91291 0.39345
0.07335 17.97522 0.37957
0.07412 18.19764 0.38400
0.07488 17.73061 0.38717
0.07564 17.53800 0.38591
0.07640 17.69933 0.38915
0.07716 17.35196 0.37407
0.07792 16.85401 0.37197
0.07868 16.76060 0.37510
0.07944 16.86389 0.37083
0.08020 16.50435 0.36743
0.08096 16.51012 0.36407
0.08172 16.50501 0.35954
0.08248 16.04786 0.36245
0.08324 16.28780 0.36740
0.08400 16.34506 0.36150
0.08476 15.83173 0.36843
0.08552 15.71869 0.37085
0.08628 15.34914 0.36616
0.08704 15.43197 0.37984
0.08780 15.27062 0.38494
0.08856 14.74685 0.38874
0.08932 14.53081 0.38906
0.09008 14.48730 0.38837
0.09084 14.59262 0.39353
0.09160 13.92371 0.39638
0.09236 14.47808 0.38800
0.09312 14.13372 0.38668
0.09388 13.91047 0.40709
0.09464 13.61184 0.39851
0.09540 13.94188 0.38960
0.09616 13.23216 0.37698
0.09692 13.00343 0.38190
0.09768 12.95827 0.37880
0.09844 13.26168 0.38721
0.09920 13.24617 0.38161
0.09996 12.64400 0.36521
0.10072 12.92867 0.35433
0.10148 12.70497 0.34853
0.10224 12.21085 0.34271
0.10300 12.32335 0.34918
0.10376 11.27708 0.34426
0.10452 12.15360 0.33055
0.10528 11.76546 0.33518
0.10604 11.72806 0.32594
0.10680 12.06525 0.32978
0.10756 11.01904 0.32502
0.10832 11.54300 0.32889
0.10908 11.30403 0.31707
0.10984 11.04116 0.31513
0.11060 11.02343 0.31826
0.11136 10.78058 0.31801
0.11212 10.99328 0.32224
0.11288 10.49754 0.31401
0.11364 10.13119 0.31166
0.11440 10.23283 0.30859
0.11516 10.09773 0.31148
0.11592 9.93640 0.30441
0.11668 9.92434 0.30416
0.11744 9.69915 0.29411
0.11820 9.51781 0.29160
0.11896 9.54056 0.29860
0.11972 9.62999 0.29162
0.12048 9.40742 0.29165
0.12124 9.19980 0.29305
0.12200 8.90972 0.28530
0.12276 9.12655 0.28945
0.12352 8.70954 0.28895
0.12428 8.64471 0.28243
0.12504 8.44704 0.28080
0.12580 8.60094 0.27814
0.12656 8.39983 0.27579
0.12732 8.42501 0.27113
0.12808 8.27986 0.27505
0.12884 8.30246 0.27201
0.12960 7.83028 0.27201
0.13036 7.99275 0.26577
0.13112 7.65747 0.26955
0.13188 7.23889 0.26311
0.13264 7.43013 0.26423
0.13340 7.39741 0.26053
0.13416 7.45413 0.25973
0.13492 7.40625 0.25913
0.13568 7.00352 0.25653
0.13644 6.83111 0.25624
0.13720 6.92738 0.25372
0.13796 6.64194 0.24908
0.13873 6.51367 0.25383
0.13949 6.77398 0.24780
0.14025 6.27949 0.25043
0.14101 6.45838 0.24920
0.14177 5.99735 0.24264
0.14253 6.37519 0.24639
0.14329 6.26402 0.24662
0.14405 6.01783 0.24651
0.14481 6.15156 0.23895
0.14557 5.91059 0.23932
0.14633 5.68679 0.23958
0.14709 5.48650 0.23712
0.14785 5.62829 0.24061
0.14861 5.52280 0.23927
0.14937 5.53992 0.23326
0.15013 5.38897 0.23088
0.15089 5.30193 0.23128
0.15165 5.20174 0.23137
0.15241 4.97084 0.23157
0.15317 5.13713 0.22882
0.15393 4.94164 0.23205
0.15469 4.80596 0.22813
0.15545 4.79681 0.22770
0.15621 4.37921 0.22475
0.15697 4.79668 0.22587
0.15773 4.32446 0.22738
0.15849 4.19874 0.22530
0.15925 3.97393 0.21937
0.16001 4.32625 0.22192
0.16077 3.90669 0.22604
0.16153 3.80782 0.22152
0.16229 4.01519 0.22072
0.16305 3.98361 0.21662
0.16381 3.80476 0.21820
0.16457 4.00013 0.21763
0.16533 3.58883 0.21742
0.16609 3.38687 0.21250
0.16685 3.86314 0.21631
0.16761 3.48300 0.21430
0.16837 3.51650 0.21497
0.16913 3.58836 0.21181
0.16989 3.19609 0.20995
0.17065 3.30810 0.21156
0.17141 3.30264 0.20921
0.17217 2.92409 0.20989
0.17293 3.15380 0.20953
0.17369 2.96582 0.20904
0.17445 3.15930 0.20810
0.17521 2.74485 0.20709
0.17597 3.06982 0.20815
0.17673 2.71725 0.21450
0.17749 2.58740 0.21264
0.17825 2.82335 0.21370
0.17901 2.41892 0.21555
0.17977 2.96668 0.21748
0.18053 2.42784 0.21856
0.18129 2.55612 0.22065
0.18205 2.46403 0.22085
0.18281 2.28608 0.22268
0.18357 2.43098 0.22306
0.18433 2.28232 0.22077
0.18509 2.43357 0.22360
0.18585 2.38625 0.22815
0.18661 2.32530 0.22443
0.18737 2.21398 0.22417
0.18813 2.11280 0.22274
0.18889 2.15102 0.22154
0.18965 1.96605 0.22611
0.19041 2.11808 0.22595
0.19117 2.11280 0.22746
0.19193 1.94852 0.22967
0.19269 1.79590 0.22720
0.19345 1.81827 0.23087
0.19421 1.73020 0.23067
0.19497 1.63129 0.23161
0.19573 1.91189 0.22878
0.19649 1.82718 0.22832
0.19725 1.69940 0.22568
0.19801 1.95579 0.22764
0.19877 1.35539 0.22795
0.19953 1.63506 0.22820
0.20029 1.57802 0.23058
0.20105 1.54819 0.22861
0.20181 1.82539 0.22783
0.20257 1.42135 0.22557
0.20333 1.38215 0.23141
0.20409 1.46789 0.22649
0.20485 1.41700 0.22800
0.20561 1.45976 0.22720
0.20637 1.21514 0.23146
0.20713 1.44969 0.23049
0.20789 1.23802 0.22735
0.20865 1.23705 0.23250
0.20941 1.31857 0.22460
0.21017 1.18237 0.22577
0.21093 1.19276 0.23272
0.21169 1.06762 0.22866
0.21245 1.02606 0.23115
0.21321 0.80476 0.23204
0.21397 1.40160 0.22712
0.21473 0.88360 0.22608
0.21549 1.25778 0.22889
0.21625 1.01972 0.23089
0.21701 1.06735 0.22706
0.21777 0.82391 0.22883
0.21853 0.92199 0.23012
0.21929 0.94327 0.22648
0.22005 1.10678 0.22443
0.22081 1.21531 0.22486
0.22157 0.95602 0.22717
0.22233 0.94915 0.22574
0.22309 0.54506 0.22394
0.22385 0.65977 0.22257
0.22461 0.87583 0.22048
0.22537 0.81273 0.21787
0.22613 0.83573 0.21950
0.22689 0.83658 0.21375
0.22765 0.51209 0.21415
0.22841 0.89052 0.21164
0.22917 0.74837 0.21258
0.22993 0.77964 0.21389
0.23069 0.55810 0.21735
0.23145 0.90137 0.21467
0.23221 0.64445 0.21538
0.23297 0.51632 0.21106
0.23373 0.72735 0.21206
0.23449 0.77067 0.20834
0.23525 0.91911 0.21035
0.23601 0.57465 0.20888
0.23677 0.72564 0.20854
0.23753 0.69781 0.21009
0.23829 0.21903 0.20639
0.23905 0.73493 0.20311
0.23981 0.43876 0.20419
0.24057 0.84017 0.20354
0.24133 0.76565 0.20302
0.24209 0.79173 0.20225
0.24285 0.65218 0.20225
0.24361 0.45550 0.20399
0.24437 0.48821 0.20001
0.24513 0.67018 0.19919
0.24589 0.79962 0.19950
0.24665 0.66778 0.19733
0.24741 0.69648 0.19750
0.24817 0.55088 0.19601
0.24893 0.95969 0.19804
0.24969 0.54828 0.19435
0.25045 0.64299 0.19421
0.25121 0.67887 0.19633
0.25197 0.80467 0.19824
0.25273 0.63001 0.19140
0.25349 0.72450 0.19106
0.25425 0.62366 0.19301
0.25501 0.69293 0.19555
0.25577 0.76598 0.19180
0.25653 0.59723 0.19243
0.25729 0.42175 0.18963
0.25805 0.61936 0.19074
0.25881 0.55477 0.19155
0.25957 0.63631 0.18880
0.26033 0.61344 0.18723
0.26109 0.36866 0.18783
0.26185 0.43091 0.18628
0.26261 0.41308 0.18539
0.26337 0.63356 0.18645
0.26413 0.70781 0.18671
0.26489 0.66478 0.18511
0.26565 0.49487 0.18293
0.26641 0.83404 0.18534
0.26717 0.56959 0.18396
0.26793 0.63127 0.18202
0.26869 0.57172 0.18245
0.26945 0.46336 0.18130
0.27021 0.51789 0.18350
0.27097 0.56004 0.18082
0.27172 0.56521 0.18016
0.27248 0.52636 0.17881
0.27324 0.83809 0.18333
0.27400 0.40751 0.17987
0.27476 0.43603 0.18138
0.27552 0.49750 0.17818
0.27628 0.64527 0.17864
0.27704 0.46384 0.18024
0.27780 0.60387 0.17818
0.27856 0.68008 0.17812
0.27932 0.61721 0.17464
0.28008 0.79072 0.17672
0.28084 0.43155 0.17512
0.28160 0.75167 0.17649
0.28236 0.56901 0.17295
0.28312 0.49929 0.17398
0.28388 0.65060 0.17592
0.28464 0.61783 0.17566
0.28540 0.85778 0.17381
0.28616 0.53760 0.17352
0.28692 0.45002 0.17538
0.28768 0.47286 0.17472
0.28844 0.53326 0.17609
0.28920 0.70981 0.17303
0.28996 0.54595 0.17632
0.29072 0.48889 0.17438
0.29148 0.66384 0.17567
0.29224 0.77213 0.17898
0.29300 0.77876 0.17678
0.29376 0.36875 0.17801
0.29452 0.56325 0.17830
0.29528 0.51732 0.17698
0.29604 0.60377 0.17606
0.29680 0.85573 0.17383
0.29756 0.77823 0.17358
0.29832 0.66635 0.17592
0.29908 0.49508 0.17698
0.29984 0.58485 0.17747
0.30060 0.63702 0.17363
0.30136 0.73101 0.17515
0.30212 0.75284 0.17507
0.30288 0.78009 0.17258
0.30364 0.58719 0.17363
0.30440 0.75431 0.17515
0.30516 0.65897 0.17669
0.30592 0.55829 0.17796
0.30668 0.49023 0.17990
0.30744 0.43207 0.17687
0.30820 0.62897 0.17749
0.30896 0.49581 0.18013
0.30972 0.72231 0.17795
0.31048 0.73340 0.17824
0.31124 0.57288 0.17813
0.31200 0.70786 0.18070
0.31276 0.83431 0.17746
0.31352 0.56009 0.17995
0.31428 0.82703 0.17870
0.31504 0.45221 0.17981
0.31580 0.69060 0.17876
0.31656 0.55367 0.18113
0.31732 0.55348 0.18133
0.31808 0.67546 0.18130
0.31883 0.75920 0.18271
0.31959 0.75635 0.18362
0.32035 0.71350 0.18702
0.32111 0.77334 0.18740
0.32187 0.64290 0.18917
0.32263 0.48623 0.18679
0.32339 0.61333 0.18531
0.32415 0.52872 0.18943
0.32491 0.58501 0.18645
0.32567 0.64335 0.18886
0.32643 0.74052 0.18797
0.32719 0.75446 0.19000
0.32795 0.66517 0.18977
0.32871 0.75184 0.18785
0.32947 0.73579 0.18717
0.33023 0.78903 0.18954
0.33099 0.56866 0.18842
0.33175 0.81308 0.19023
0.33251 0.62133 0.18648
0.33327 0.76733 0.18880
0.33403 0.97222 0.18760
0.33479 0.45697 0.18659
0.33555 0.76339 0.18803
0.33631 0.64761 0.18965
0.33707 0.43368 0.18922
0.33783 0.66933 0.18891
0.33859 0.60824 0.19140
0.33935 0.73973 0.19003
0.34011 0.58043 0.19241
0.34087 0.51940 0.19306
0.34163 0.52781 0.19426
0.34239 0.78778 0.19186
0.34315 0.85151 0.19409
0.34391 0.75524 0.19604
0.34467 0.67671 0.19510
0.34543 0.61048 0.19363
0.34619 0.74497 0.19083
0.34695 0.58242 0.19286
0.34771 0.99872 0.19426
0.34847 0.51446 0.19535
0.34922 1.00217 0.19312
0.34998 0.94551 0.19152
0.35074 0.94657 0.18746
0.35150 0.72089 0.18725
0.35226 0.59925 0.18625
0.35302 0.67545 0.18645
0.35378 0.85796 0.18253
0.35454 0.69126 0.18642
0.35530 0.95616 0.18680
0.35606 0.70836 0.18791
0.35682 0.65862 0.18854
0.35758 0.77595 0.18805
0.35834 0.77591 0.18757
0.35910 0.73966 0.18774
0.35986 0.94047 0.18580
0.36062 0.59608 0.18574
0.36138 0.63100 0.18943
0.36214 0.40562 0.18880
0.36290 0.75188 0.18883
0.36366 0.73514 0.19163
0.36442 0.78734 0.19183
0.36518 1.08706 0.18998
0.36594 0.87643 0.19315
0.36670 0.62879 0.19501
0.36746 0.77792 0.19309
0.36822 0.79507 0.19344
0.36898 0.49716 0.19280
0.36974 0.59206 0.19392
0.37050 0.59963 0.19667
0.37126 1.00309 0.19615
0.37202 1.08845 0.19859
0.37277 0.62683 0.19784
0.37353 1.00772 0.19850
0.37429 0.97414 0.20071
0.37505 0.76854 0.20136
0.37581 0.84843 0.20365
0.37657 0.73775 0.20620
0.37733 0.86130 0.20297
0.37809 0.81685 0.20482
0.37885 0.67453 0.20994
0.37961 0.63801 0.20943
0.38037 0.89763 0.21120
0.38113 0.60341 0.21412
0.38189 0.42682 0.21260
0.38265 0.57535 0.21358
0.38341 0.87390 0.21970
0.38417 0.78787 0.22016
0.38493 0.66028 0.22288
0.38569 0.82806 0.21867
0.38645 0.69079 0.22473
0.38721 0.84999 0.23072
0.38797 0.97254 0.22877
0.38873 0.69207 0.22774
0.38949 1.10829 0.22858
0.39025 0.78896 0.22737
0.39101 0.88184 0.23321
0.39177 0.72980 0.23266
0.39252 0.84806 0.23118
0.39328 0.58482 0.23816
0.39404 0.86746 0.23197
0.39480 0.42149 0.23995
0.39556 0.95772 0.23776
0.39632 0.51937 0.24228
0.39708 0.79223 0.24857
0.39784 0.60787 0.24242
0.39860 0.83609 0.24620
0.39936 0.83800 0.24480
0.40012 0.75730 0.25103
0.40088 0.45728 0.25436
0.40164 0.48454 0.25538
0.40240 0.47067 0.25461
0.40316 0.45210 0.25698
0.40392 0.77421 0.25828
0.40468 1.03299 50.43026
0.40544 1.13568 0.26265
0.40620 0.51271 0.25516
0.40696 0.49779 0.25756
0.40772 0.68507 0.26100
0.40848 0.80869 0.26503
0.40924 0.63018 0.26360
0.40999 0.85898 0.26429
0.41075 0.73297 0.26566
0.41151 0.54260 0.27055
0.41227 0.84846 0.26310
0.41303 0.65547 0.27221
0.41379 0.63084 0.26883
0.41455 0.87023 0.27504
0.41531 0.72918 0.27109
0.41607 1.02763 0.27859
0.41683 0.74588 0.27476
0.41759 0.59214 0.28294
0.41835 0.65648 0.27624
0.41911 0.90961 0.28220
0.41987 0.65092 0.27914
0.42063 0.68245 0.28420
0.42139 0.41283 0.28185
0.42215 0.50258 0.28964
0.42291 0.62282 0.29850
0.42367 0.44095 0.28726
0.42443 0.57549 0.29690
0.42519 0.35240 0.29739
0.42594 0.71669 0.29931
0.42670 0.62096 0.30182
0.42746 1.02070 0.29955
0.42822 0.22326 0.31545
0.42898 0.97218 0.30540
0.42974 0.80673 0.32009
0.43050 0.46600 0.31802
0.43126 0.35655 0.32157
0.43202 0.43957 0.32718
0.43278 0.79714 0.33219
0.43354 1.09917 0.33374
0.43430 0.83445 0.34500
0.43506 0.33976 0.34715
