# Supplementary material for: Hallucination of closed repeat proteins containing central pockets
Source: Nat Struct Mol Biol. 2023 Sep 28;30(11):1755–60. doi: 10.1038/s41594-023-01112-6 (PMC10643118; doi:10.1038/s41594-023-01112-6)
Supplement: Supplementary file 4 — Small-angle X-ray scattering raw data. [file 41594_2023_1112_MOESM4_ESM.tar › SAXS_submit/E6/C11_results/Buffer2/C11_high_E6_snap_00011.sub.2.dat]

0.01026 -37.54442 103.86311
0.01102 -34.13636 106.97817
0.01178 -18.06167 66.82637
0.01254 -13.00019 37.83254
0.01330 -13.63451 23.76200
0.01406 -5.47755 13.57175
0.01482 -3.49344 8.39880
0.01558 5.23303 6.29157
0.01634 6.55876 4.98683
0.01710 8.09864 3.50146
0.01786 9.58305 2.31059
0.01862 12.79992 1.98950
0.01938 12.55857 1.62300
0.02014 15.13128 1.44576
0.02090 15.86050 1.31200
0.02166 19.17351 1.16832
0.02242 18.18615 1.12499
0.02318 18.87840 1.08649
0.02395 20.79517 1.04966
0.02471 19.00565 0.93830
0.02547 20.43606 0.92918
0.02623 20.36877 0.91544
0.02699 22.65967 0.86517
0.02775 21.22875 0.87515
0.02851 21.88027 0.83220
0.02927 22.72595 0.81498
0.03003 23.12603 0.78699
0.03079 22.31625 0.75747
0.03155 22.63026 0.77610
0.03231 23.38223 0.74678
0.03307 22.91872 0.71926
0.03383 22.94291 0.69294
0.03459 23.61498 0.67920
0.03535 22.87574 0.66684
0.03611 24.02734 0.67253
0.03687 23.66122 0.65288
0.03763 24.03887 0.61701
0.03839 23.38089 0.60755
0.03915 23.71633 0.60163
0.03991 24.38548 0.62203
0.04067 23.31852 0.59286
0.04143 22.35235 0.60258
0.04219 23.49503 0.57558
0.04295 22.62470 0.56713
0.04371 22.52946 0.56973
0.04447 21.98641 0.55160
0.04523 22.48411 0.54155
0.04599 22.58765 0.53567
0.04675 22.51305 0.52565
0.04751 22.06805 0.51992
0.04827 22.54008 0.51953
0.04903 22.50292 0.52175
0.04979 22.53077 0.50449
0.05055 22.12560 0.50275
0.05131 22.33583 0.49926
0.05207 22.07115 0.50373
0.05283 21.32383 0.49553
0.05359 21.58306 0.48601
0.05435 21.68596 0.47674
0.05511 21.76422 0.48501
0.05587 21.38168 0.46385
0.05663 21.11777 0.46774
0.05739 21.10281 0.47185
0.05815 20.19364 0.45786
0.05891 21.43899 0.45293
0.05967 20.43812 0.45197
0.06043 20.59734 0.45091
0.06119 20.92434 0.44119
0.06195 19.98801 0.43480
0.06271 20.72807 0.43569
0.06347 19.66818 0.42286
0.06423 19.68994 0.43540
0.06499 19.42102 0.41661
0.06575 19.05784 0.43056
0.06651 19.88780 0.41615
0.06727 18.76589 0.42653
0.06803 19.13530 0.41594
0.06879 19.04909 0.41420
0.06955 18.30451 0.39646
0.07031 18.83398 0.40512
0.07107 18.54353 0.40481
0.07183 18.40009 0.39676
0.07259 18.22285 0.39952
0.07335 17.83796 0.38251
0.07412 18.31443 0.38677
0.07488 17.43005 0.38120
0.07564 17.49518 0.38253
0.07640 17.78967 0.37577
0.07716 17.32438 0.37327
0.07792 17.52863 0.36975
0.07868 16.88733 0.37320
0.07944 16.55497 0.37152
0.08020 16.34359 0.37125
0.08096 16.48501 0.36445
0.08172 16.40754 0.36261
0.08248 16.46811 0.35938
0.08324 16.29181 0.35358
0.08400 16.01904 0.36030
0.08476 15.79583 0.35782
0.08552 15.57154 0.37382
0.08628 15.59415 0.37763
0.08704 15.60571 0.38258
0.08780 15.24583 0.37171
0.08856 15.30898 0.38493
0.08932 14.82619 0.38350
0.09008 15.05841 0.38919
0.09084 14.77189 0.39133
0.09160 14.22772 0.38744
0.09236 13.95348 0.39204
0.09312 14.17381 0.39907
0.09388 14.07769 0.39986
0.09464 13.07789 0.39335
0.09540 13.71863 0.39957
0.09616 13.71161 0.37571
0.09692 13.90550 0.37844
0.09768 13.35324 0.37598
0.09844 13.32292 0.38057
0.09920 12.91664 0.37226
0.09996 12.79478 0.37421
0.10072 12.58410 0.36652
0.10148 12.75255 0.34990
0.10224 12.16576 0.34732
0.10300 12.28767 0.34367
0.10376 12.14188 0.34046
0.10452 11.99383 0.33752
0.10528 11.94810 0.33697
0.10604 11.64945 0.33416
0.10680 12.00528 0.32308
0.10756 11.82391 0.32862
0.10832 11.33399 0.32090
0.10908 11.28085 0.31840
0.10984 11.18684 0.32331
0.11060 11.12143 0.31825
0.11136 10.57532 0.32533
0.11212 10.50744 0.31751
0.11288 10.20041 0.31300
0.11364 10.25261 0.30997
0.11440 10.52575 0.30790
0.11516 10.17306 0.30703
0.11592 9.85751 0.30563
0.11668 9.74265 0.30203
0.11744 9.64499 0.29761
0.11820 9.58631 0.29463
0.11896 9.70620 0.29422
0.11972 9.64957 0.30240
0.12048 9.65730 0.29225
0.12124 9.24293 0.28990
0.12200 9.36556 0.29044
0.12276 9.39167 0.28792
0.12352 8.89666 0.28700
0.12428 9.17840 0.28891
0.12504 8.64115 0.27993
0.12580 8.54845 0.27722
0.12656 8.48892 0.27267
0.12732 8.43095 0.27527
0.12808 8.19753 0.28134
0.12884 8.08596 0.27507
0.12960 7.99456 0.26761
0.13036 7.85054 0.26692
0.13112 7.89920 0.26658
0.13188 7.78534 0.26823
0.13264 7.57435 0.26445
0.13340 7.57563 0.25973
0.13416 7.30842 0.25426
0.13492 7.58022 0.26087
0.13568 7.16551 0.25738
0.13644 7.14815 0.25711
0.13720 6.64777 0.25170
0.13796 6.82142 0.25232
0.13873 6.53434 0.24986
0.13949 6.61112 0.25017
0.14025 6.84824 0.24785
0.14101 6.52447 0.25164
0.14177 6.49061 0.24593
0.14253 6.60821 0.24806
0.14329 6.13890 0.24473
0.14405 5.90971 0.24059
0.14481 5.81369 0.24427
0.14557 5.95018 0.24219
0.14633 5.65620 0.23780
0.14709 5.63918 0.23956
0.14785 5.79051 0.23965
0.14861 5.43457 0.23789
0.14937 5.35242 0.23104
0.15013 5.11249 0.23228
0.15089 5.33466 0.23188
0.15165 5.08981 0.22870
0.15241 5.03629 0.23185
0.15317 5.16211 0.23109
0.15393 4.53423 0.22685
0.15469 4.75729 0.23090
0.15545 4.51887 0.22821
0.15621 4.65493 0.22842
0.15697 4.36414 0.22679
0.15773 4.45107 0.22615
0.15849 4.39597 0.22553
0.15925 4.18477 0.22120
0.16001 4.19536 0.22229
0.16077 4.28984 0.22141
0.16153 4.33808 0.21981
0.16229 4.23947 0.22207
0.16305 4.25465 0.21935
0.16381 3.99221 0.21731
0.16457 3.88149 0.21528
0.16533 3.60029 0.21547
0.16609 3.51718 0.21359
0.16685 3.39802 0.21113
0.16761 3.61592 0.21424
0.16837 3.26770 0.21242
0.16913 3.52509 0.21122
0.16989 3.25635 0.20927
0.17065 3.06700 0.20856
0.17141 3.07332 0.21028
0.17217 3.20259 0.20856
0.17293 3.06397 0.20793
0.17369 3.03911 0.20738
0.17445 2.96184 0.21179
0.17521 2.95649 0.21018
0.17597 3.00840 0.20855
0.17673 2.97151 0.21122
0.17749 2.93306 0.21676
0.17825 2.65385 0.21524
0.17901 2.61676 0.21756
0.17977 3.05703 0.21854
0.18053 2.67443 0.21739
0.18129 2.66045 0.22394
0.18205 2.69409 0.22288
0.18281 2.41811 0.21999
0.18357 2.33722 0.22332
0.18433 2.39441 0.22120
0.18509 2.32766 0.22442
0.18585 2.08454 0.22365
0.18661 2.77319 0.22662
0.18737 2.33307 0.22761
0.18813 2.19898 0.22354
0.18889 1.93801 0.22042
0.18965 2.15045 0.22383
0.19041 1.81175 0.22271
0.19117 1.92625 0.22293
0.19193 2.13306 0.22617
0.19269 1.96108 0.22311
0.19345 1.65857 0.22978
0.19421 1.77775 0.23029
0.19497 1.94104 0.22537
0.19573 2.01668 0.23089
0.19649 1.86908 0.22954
0.19725 1.50905 0.23066
0.19801 1.49953 0.22879
0.19877 1.85927 0.22901
0.19953 1.60488 0.22954
0.20029 1.39691 0.22840
0.20105 1.51604 0.22505
0.20181 1.34184 0.22815
0.20257 1.50078 0.22670
0.20333 1.46460 0.23014
0.20409 1.39098 0.22656
0.20485 1.65615 0.22628
0.20561 1.51026 0.22565
0.20637 1.48434 0.23286
0.20713 1.39533 0.22796
0.20789 1.47219 0.23294
0.20865 1.49581 0.22753
0.20941 1.44078 0.22583
0.21017 1.22224 0.23037
0.21093 1.27648 0.22533
0.21169 1.12548 0.23163
0.21245 1.15636 0.22807
0.21321 1.31101 0.22937
0.21397 1.20721 0.22716
0.21473 1.30654 0.22770
0.21549 1.09176 0.22568
0.21625 1.03413 0.22802
0.21701 1.30806 0.22210
0.21777 0.89813 0.22722
0.21853 1.14703 0.22953
0.21929 1.08592 0.22647
0.22005 1.18954 0.22465
0.22081 0.87127 0.22616
0.22157 0.96607 0.22594
0.22233 1.04016 0.22759
0.22309 0.93529 0.22577
0.22385 0.90036 0.22404
0.22461 1.05997 0.22252
0.22537 0.89308 0.21833
0.22613 1.32478 0.21942
0.22689 1.04477 0.22001
0.22765 1.02481 0.21572
0.22841 0.71658 0.21852
0.22917 0.48156 0.21131
0.22993 0.76052 0.21606
0.23069 0.76041 0.21403
0.23145 1.04074 0.21347
0.23221 0.82775 0.21199
0.23297 0.85905 0.20846
0.23373 0.81703 0.21146
0.23449 0.71649 0.20804
0.23525 0.83290 0.21028
0.23601 0.63947 0.20796
0.23677 0.57211 0.20988
0.23753 0.67751 0.20510
0.23829 0.49934 0.20764
0.23905 0.65580 0.20596
0.23981 0.66835 0.20729
0.24057 0.83329 0.20345
0.24133 0.73225 0.20331
0.24209 0.93781 0.20399
0.24285 0.80534 0.20316
0.24361 0.69563 0.20135
0.24437 0.78547 0.19870
0.24513 0.76623 0.20191
0.24589 0.86273 0.19733
0.24665 0.71320 0.19733
0.24741 0.48668 0.19701
0.24817 0.82843 0.19578
0.24893 0.55764 0.19981
0.24969 0.69301 0.19695
0.25045 0.65217 0.19527
0.25121 0.69964 0.19659
0.25197 0.64737 0.19438
0.25273 0.70628 0.19123
0.25349 0.75933 0.18909
0.25425 0.77107 0.19255
0.25501 0.58535 0.19075
0.25577 0.70233 0.19106
0.25653 0.48563 0.19046
0.25729 0.62922 0.19086
0.25805 0.71837 0.19074
0.25881 0.69198 0.19078
0.25957 0.65768 0.18749
0.26033 0.70530 0.19101
0.26109 0.49269 0.18872
0.26185 0.65327 0.18735
0.26261 0.50835 0.18826
0.26337 0.48408 0.18697
0.26413 0.53632 0.18566
0.26489 0.55270 0.18600
0.26565 0.52617 0.18353
0.26641 0.81502 0.18268
0.26717 0.53972 0.18571
0.26793 0.64192 0.18485
0.26869 0.79691 0.18417
0.26945 0.53344 0.18280
0.27021 0.62992 0.18506
0.27097 0.65130 0.17877
0.27172 0.72031 0.18214
0.27248 0.78825 0.17968
0.27324 0.66822 0.18083
0.27400 0.67740 0.17945
0.27476 0.52099 0.17814
0.27552 0.76406 0.17931
0.27628 0.49101 0.17816
0.27704 0.62037 0.17687
0.27780 0.53097 0.17793
0.27856 0.67966 0.17599
0.27932 0.74441 0.17619
0.28008 0.61220 0.17473
0.28084 0.64842 0.17436
0.28160 0.77999 0.17373
0.28236 0.70996 0.17665
0.28312 0.74100 0.17411
0.28388 0.67545 0.17619
0.28464 0.68450 0.17284
0.28540 0.53075 0.17467
0.28616 0.72932 0.17596
0.28692 0.68917 0.17465
0.28768 0.57497 0.17170
0.28844 0.71388 0.17551
0.28920 0.54310 0.17553
0.28996 0.52924 0.17535
0.29072 0.64906 0.17316
0.29148 0.77170 0.17777
0.29224 0.53728 0.17399
0.29300 0.64597 0.17719
0.29376 0.59716 0.17381
0.29452 0.60109 0.17464
0.29528 0.51817 0.17610
0.29604 0.80815 0.17708
0.29680 0.66713 0.17456
0.29756 0.70149 0.17527
0.29832 0.75508 0.17750
0.29908 0.77896 0.17831
0.29984 0.61208 0.17579
0.30060 0.44748 0.17593
0.30136 0.52707 0.17299
0.30212 0.70955 0.17476
0.30288 0.73910 0.17402
0.30364 0.78861 0.17104
0.30440 0.83048 0.17579
0.30516 0.60197 0.17444
0.30592 0.77509 0.17659
0.30668 0.68109 0.17785
0.30744 0.59220 0.17521
0.30820 0.63441 0.17742
0.30896 0.74817 0.17896
0.30972 0.61460 0.17833
0.31048 0.63946 0.17667
0.31124 0.89853 0.18120
0.31200 0.54541 0.17974
0.31276 0.69671 0.17813
0.31352 0.55512 0.17879
0.31428 0.83426 0.17968
0.31504 0.66017 0.17973
0.31580 0.73401 0.17539
0.31656 0.66386 0.18349
0.31732 1.02838 0.18129
0.31808 0.62084 0.18188
0.31883 0.82504 0.18412
0.31959 0.74506 0.18366
0.32035 0.68913 0.18588
0.32111 0.72774 0.18372
0.32187 0.83084 0.18391
0.32263 0.85003 0.18878
0.32339 0.95438 0.18926
0.32415 0.77896 0.18703
0.32491 0.75373 0.18595
0.32567 0.60483 0.18783
0.32643 0.67807 0.18840
0.32719 0.96177 0.18680
0.32795 0.98163 0.18849
0.32871 0.69502 0.18672
0.32947 0.98932 0.18672
0.33023 0.68626 0.18732
0.33099 0.86212 0.18726
0.33175 0.93686 0.18766
0.33251 0.67975 0.18906
0.33327 0.88078 0.18892
0.33403 0.69765 0.18737
0.33479 0.76980 0.18849
0.33555 0.81757 0.18744
0.33631 0.66294 0.19058
0.33707 0.76329 0.19120
0.33783 0.58143 0.19097
0.33859 1.05832 0.19015
0.33935 0.80400 0.19226
0.34011 0.67309 0.19407
0.34087 0.87478 0.19169
0.34163 0.81122 0.19284
0.34239 0.66143 0.19006
0.34315 0.71304 0.19510
0.34391 0.67057 0.19307
0.34467 0.64213 0.19273
0.34543 0.78016 0.19475
0.34619 0.88729 0.19218
0.34695 0.76028 0.19243
0.34771 0.83305 0.19438
0.34847 0.78155 0.19578
0.34922 0.75066 0.19578
0.34998 0.84493 0.19169
0.35074 0.75439 0.18897
0.35150 0.87839 0.18611
0.35226 0.74058 0.18654
0.35302 0.63460 0.18328
0.35378 0.64504 0.18566
0.35454 0.90017 0.18855
0.35530 0.89015 0.18500
0.35606 0.68812 0.18525
0.35682 0.63701 0.18734
0.35758 0.78659 0.18889
0.35834 0.90659 0.18938
0.35910 0.89878 0.18787
0.35986 0.84980 0.18557
0.36062 1.02453 0.18809
0.36138 0.97305 0.18943
0.36214 0.78021 0.18534
0.36290 0.89134 0.19015
0.36366 0.61829 0.19072
0.36442 0.73257 0.19050
0.36518 0.96633 0.18947
0.36594 0.95428 0.18977
0.36670 0.92497 0.19175
0.36746 0.60997 0.19134
0.36822 0.59461 0.19252
0.36898 0.71301 0.19450
0.36974 0.83273 0.19678
0.37050 0.83003 0.19147
0.37126 0.86313 0.19790
0.37202 0.69152 0.19868
0.37277 0.51941 0.19816
0.37353 0.82201 0.19816
0.37429 0.78222 0.19944
0.37505 0.75368 0.20075
0.37581 0.53589 0.20417
0.37657 0.59359 0.20213
0.37733 0.98132 0.20488
0.37809 0.55178 0.20837
0.37885 0.99206 0.21271
0.37961 0.51934 0.21357
0.38037 0.56997 0.20832
0.38113 0.71796 0.21035
0.38189 0.82531 0.21363
0.38265 0.84192 0.21573
0.38341 0.88216 0.21516
0.38417 0.70375 0.21963
0.38493 0.67622 0.22230
0.38569 0.94850 0.22543
0.38645 0.59188 0.22024
0.38721 0.75819 0.22700
0.38797 0.62286 0.22614
0.38873 0.73565 0.22907
0.38949 0.68778 0.23251
0.39025 0.69069 0.22871
0.39101 0.87088 0.23156
0.39177 0.67467 0.23456
0.39252 0.76525 0.22987
0.39328 0.69339 0.23446
0.39404 0.97807 0.23603
0.39480 0.85608 0.23606
0.39556 0.63238 0.23994
0.39632 0.95922 0.23537
0.39708 0.49883 0.24355
0.39784 0.70543 0.24675
0.39860 1.05706 0.25220
0.39936 0.51663 0.24418
0.40012 0.75061 0.25108
0.40088 0.41476 0.25153
0.40164 0.88421 0.25952
0.40240 0.67471 0.25206
0.40316 0.64514 0.26354
0.40392 0.78787 0.25985
0.40468 0.75880 47.37045
0.40544 0.60885 0.26208
0.40620 0.74659 0.26026
0.40696 0.55305 0.26217
0.40772 0.56445 0.26775
0.40848 0.73302 0.26280
0.40924 1.15008 0.25845
0.40999 0.55549 0.26792
0.41075 0.51349 0.26888
0.41151 0.68840 0.26953
0.41227 0.44839 0.26968
0.41303 1.07412 0.26806
0.41379 0.56052 0.27389
0.41455 0.87059 0.27250
0.41531 0.83354 0.26920
0.41607 0.91643 0.27010
0.41683 0.88935 0.28002
0.41759 0.34568 0.28031
0.41835 0.77062 0.28540
0.41911 1.11919 0.28496
0.41987 0.64360 0.28616
0.42063 0.82632 0.28421
0.42139 0.53439 0.28598
0.42215 0.63142 0.28885
0.42291 0.54175 0.28341
0.42367 0.78589 0.28915
0.42443 0.32857 0.29975
0.42519 0.92059 0.29917
0.42594 0.81482 0.30131
0.42670 0.70693 0.29348
0.42746 0.49873 0.30923
0.42822 0.68065 0.31614
0.42898 0.79784 0.31556
0.42974 0.49125 0.31486
0.43050 0.66490 0.31786
0.43126 0.53157 0.31734
0.43202 0.60713 0.33285
0.43278 0.28885 0.33172
0.43354 0.66739 0.34026
0.43430 0.64747 0.32716
0.43506 0.97843 0.34947
