# Supplementary material for: Hallucination of closed repeat proteins containing central pockets
Source: Nat Struct Mol Biol. 2023 Sep 28;30(11):1755–60. doi: 10.1038/s41594-023-01112-6 (PMC10643118; doi:10.1038/s41594-023-01112-6)
Supplement: Supplementary file 4 — Small-angle X-ray scattering raw data. [file 41594_2023_1112_MOESM4_ESM.tar › SAXS_submit/E6/C11_results/Buffer2/C11_high_E6_snap_00012.sub.2.dat]

0.01026 -16.20690 102.23473
0.01102 -21.16832 106.65726
0.01178 -19.12956 64.99027
0.01254 -14.03972 38.66135
0.01330 -2.78369 23.92073
0.01406 -2.13121 13.69025
0.01482 3.12152 8.52084
0.01558 2.71459 6.79541
0.01634 5.47129 4.82576
0.01710 10.35075 3.55658
0.01786 11.97828 2.51437
0.01862 13.29600 1.99753
0.01938 15.32704 1.58586
0.02014 16.78998 1.45467
0.02090 18.05645 1.29193
0.02166 18.08094 1.19078
0.02242 18.04629 1.10592
0.02318 18.15052 1.06271
0.02395 19.91236 1.04057
0.02471 21.12384 0.95404
0.02547 20.30599 0.91276
0.02623 21.22262 0.89733
0.02699 21.14837 0.88266
0.02775 22.87863 0.83690
0.02851 22.49463 0.82581
0.02927 22.93004 0.78479
0.03003 24.31324 0.79236
0.03079 23.56952 0.76590
0.03155 23.35983 0.75968
0.03231 23.87715 0.74743
0.03307 23.92383 0.72855
0.03383 23.17412 0.70617
0.03459 22.49730 0.66881
0.03535 23.44737 0.66645
0.03611 23.75444 0.67511
0.03687 23.23192 0.65861
0.03763 23.46432 0.63430
0.03839 24.40747 0.63952
0.03915 23.23852 0.61121
0.03991 22.75231 0.61793
0.04067 22.60189 0.60391
0.04143 22.66283 0.58106
0.04219 23.51226 0.56815
0.04295 22.58103 0.55606
0.04371 23.03932 0.55544
0.04447 22.76491 0.55934
0.04523 22.66484 0.53756
0.04599 22.00768 0.53284
0.04675 23.01523 0.53132
0.04751 22.06114 0.52609
0.04827 22.57586 0.51843
0.04903 21.76313 0.51248
0.04979 22.25196 0.51272
0.05055 22.26824 0.50252
0.05131 22.40030 0.51292
0.05207 22.01779 0.50208
0.05283 21.51737 0.48536
0.05359 21.61717 0.48951
0.05435 20.76019 0.49231
0.05511 21.09203 0.47852
0.05587 21.37992 0.47328
0.05663 20.92095 0.46445
0.05739 20.81471 0.45220
0.05815 20.41723 0.45655
0.05891 20.90498 0.45005
0.05967 21.04229 0.45320
0.06043 20.79346 0.43777
0.06119 20.72802 0.43492
0.06195 19.80960 0.45060
0.06271 20.51573 0.43334
0.06347 19.59068 0.43212
0.06423 19.63622 0.43062
0.06499 19.14952 0.43162
0.06575 19.43340 0.41505
0.06651 19.48681 0.42181
0.06727 19.62159 0.41613
0.06803 18.61453 0.41060
0.06879 19.07502 0.41241
0.06955 18.31792 0.40059
0.07031 18.57497 0.39581
0.07107 18.18489 0.39690
0.07183 18.38426 0.39134
0.07259 18.45986 0.39655
0.07335 17.74176 0.38591
0.07412 18.35131 0.39028
0.07488 17.53237 0.37772
0.07564 17.60239 0.38255
0.07640 17.45229 0.37508
0.07716 17.38017 0.38460
0.07792 17.26795 0.37320
0.07868 17.20741 0.37214
0.07944 17.18600 0.36438
0.08020 16.63211 0.36800
0.08096 16.40371 0.36317
0.08172 16.45522 0.35902
0.08248 15.86707 0.34849
0.08324 15.98339 0.35950
0.08400 15.86976 0.35966
0.08476 15.69792 0.36555
0.08552 15.78567 0.37368
0.08628 15.67240 0.37288
0.08704 15.14205 0.38286
0.08780 15.36242 0.38507
0.08856 15.29422 0.37748
0.08932 14.73847 0.38309
0.09008 14.56893 0.39040
0.09084 14.31980 0.38807
0.09160 14.43223 0.38936
0.09236 14.25032 0.39614
0.09312 13.54107 0.39348
0.09388 13.84074 0.39311
0.09464 13.44533 0.38804
0.09540 13.44189 0.38435
0.09616 13.69747 0.38384
0.09692 13.41758 0.37439
0.09768 12.88446 0.38053
0.09844 12.93020 0.39310
0.09920 12.65575 0.37962
0.09996 13.03226 0.36768
0.10072 12.66256 0.35939
0.10148 12.56826 0.35769
0.10224 12.52624 0.35154
0.10300 12.66630 0.34341
0.10376 12.04241 0.33955
0.10452 12.21117 0.33548
0.10528 12.01755 0.33872
0.10604 11.79790 0.32535
0.10680 11.55461 0.32760
0.10756 11.87903 0.33041
0.10832 11.28605 0.32472
0.10908 11.11267 0.31917
0.10984 10.79320 0.31734
0.11060 11.25236 0.31816
0.11136 11.04881 0.31951
0.11212 10.72420 0.31702
0.11288 11.02259 0.31957
0.11364 10.14676 0.30983
0.11440 10.43565 0.30142
0.11516 10.17100 0.30407
0.11592 10.02261 0.30542
0.11668 9.52408 0.30337
0.11744 10.00668 0.29989
0.11820 9.90546 0.29822
0.11896 9.81062 0.29629
0.11972 9.70946 0.29555
0.12048 9.59404 0.29541
0.12124 9.21855 0.28793
0.12200 9.36184 0.28670
0.12276 8.94772 0.28753
0.12352 8.96952 0.28516
0.12428 8.67036 0.28647
0.12504 8.61790 0.27995
0.12580 8.70119 0.27600
0.12656 8.57725 0.27631
0.12732 8.49362 0.27219
0.12808 8.16678 0.27802
0.12884 7.70850 0.27007
0.12960 7.98755 0.26901
0.13036 7.87780 0.26972
0.13112 7.56672 0.27050
0.13188 7.75846 0.26617
0.13264 7.38351 0.26534
0.13340 7.43182 0.25192
0.13416 7.50497 0.25750
0.13492 7.48353 0.25607
0.13568 7.27191 0.25475
0.13644 7.11108 0.25461
0.13720 6.88382 0.25378
0.13796 7.10444 0.25129
0.13873 6.44098 0.25189
0.13949 6.59629 0.25238
0.14025 6.42186 0.24357
0.14101 6.22797 0.24642
0.14177 6.32380 0.24562
0.14253 6.44653 0.24851
0.14329 6.06947 0.24405
0.14405 5.68234 0.24373
0.14481 5.87201 0.24247
0.14557 6.04839 0.24279
0.14633 5.66213 0.23952
0.14709 5.46444 0.23941
0.14785 5.23701 0.23554
0.14861 5.38600 0.23921
0.14937 5.47598 0.23700
0.15013 5.16485 0.23508
0.15089 5.22127 0.23059
0.15165 5.33071 0.23122
0.15241 5.12531 0.23317
0.15317 4.75498 0.22782
0.15393 4.65611 0.22974
0.15469 4.85315 0.22816
0.15545 4.39408 0.22921
0.15621 4.30151 0.22862
0.15697 4.49836 0.22762
0.15773 4.40101 0.22438
0.15849 4.28967 0.22799
0.15925 4.04004 0.22172
0.16001 4.25291 0.22143
0.16077 4.03045 0.22103
0.16153 3.90422 0.22349
0.16229 3.85878 0.22034
0.16305 3.70744 0.21516
0.16381 3.96298 0.21685
0.16457 3.76701 0.21717
0.16533 3.61684 0.21708
0.16609 3.50811 0.21482
0.16685 3.80138 0.21344
0.16761 3.46477 0.21041
0.16837 3.59514 0.21076
0.16913 3.18700 0.21539
0.16989 3.34471 0.21027
0.17065 3.21952 0.20869
0.17141 3.05598 0.20884
0.17217 3.28186 0.20849
0.17293 2.81932 0.20637
0.17369 3.14703 0.20474
0.17445 3.28032 0.21035
0.17521 2.90911 0.20964
0.17597 2.62392 0.21127
0.17673 2.90662 0.21596
0.17749 2.74935 0.21490
0.17825 2.83874 0.21413
0.17901 2.67039 0.21968
0.17977 2.50502 0.21776
0.18053 2.50610 0.22116
0.18129 2.42178 0.21896
0.18205 2.58909 0.22231
0.18281 2.47110 0.22363
0.18357 2.43903 0.22784
0.18433 2.27741 0.21937
0.18509 2.16097 0.22509
0.18585 2.38735 0.22752
0.18661 2.18008 0.22345
0.18737 2.28566 0.22328
0.18813 2.42299 0.22237
0.18889 2.07417 0.22557
0.18965 1.91425 0.22045
0.19041 2.31597 0.22649
0.19117 2.28328 0.22730
0.19193 2.10004 0.22672
0.19269 1.63141 0.22878
0.19345 1.84287 0.22663
0.19421 1.69918 0.22531
0.19497 1.70473 0.22608
0.19573 1.50801 0.22697
0.19649 1.69820 0.22612
0.19725 1.75855 0.22826
0.19801 1.39448 0.22803
0.19877 1.44627 0.22966
0.19953 1.47611 0.22752
0.20029 1.64009 0.22732
0.20105 1.30635 0.22743
0.20181 1.71838 0.22615
0.20257 1.28328 0.22717
0.20333 1.92295 0.23132
0.20409 1.35774 0.23135
0.20485 1.28502 0.22629
0.20561 1.59945 0.22720
0.20637 1.07841 0.22975
0.20713 1.46658 0.22912
0.20789 1.36701 0.22797
0.20865 1.45992 0.22946
0.20941 1.25782 0.23129
0.21017 1.27028 0.23055
0.21093 0.87912 0.22548
0.21169 1.10637 0.23009
0.21245 1.06022 0.22583
0.21321 1.36267 0.22832
0.21397 1.03946 0.22815
0.21473 0.89492 0.23399
0.21549 1.10551 0.22540
0.21625 0.83292 0.22791
0.21701 1.17631 0.22752
0.21777 0.72612 0.22560
0.21853 1.21634 0.23038
0.21929 0.86821 0.22600
0.22005 0.87387 0.22508
0.22081 0.80949 0.22391
0.22157 0.77842 0.22354
0.22233 0.88091 0.22342
0.22309 0.92144 0.22695
0.22385 0.82389 0.22099
0.22461 0.65424 0.21730
0.22537 0.82157 0.21953
0.22613 1.07133 0.22093
0.22689 0.89317 0.21793
0.22765 0.59842 0.21400
0.22841 0.71318 0.21289
0.22917 0.54717 0.21690
0.22993 0.77837 0.21721
0.23069 0.59142 0.21300
0.23145 1.02232 0.21495
0.23221 0.76004 0.21512
0.23297 0.86983 0.21447
0.23373 0.78751 0.20994
0.23449 0.49331 0.21304
0.23525 0.41096 0.20946
0.23601 0.65983 0.20447
0.23677 0.62891 0.20668
0.23753 0.96978 0.20908
0.23829 0.70414 0.20419
0.23905 0.67749 0.20731
0.23981 0.78853 0.20505
0.24057 0.73833 0.20445
0.24133 0.79153 0.20196
0.24209 0.50278 0.20528
0.24285 0.35972 0.20405
0.24361 0.73325 0.20402
0.24437 0.82246 0.19887
0.24513 0.54903 0.19887
0.24589 0.60811 0.19824
0.24665 0.72186 0.19927
0.24741 0.82328 0.19658
0.24817 0.51047 0.19872
0.24893 0.83652 0.19666
0.24969 0.77277 0.19867
0.25045 0.53269 0.19664
0.25121 0.46419 0.19595
0.25197 0.31435 0.19334
0.25273 0.75044 0.19440
0.25349 0.57690 0.19111
0.25425 0.53895 0.19246
0.25501 0.71346 0.19048
0.25577 0.65110 0.19094
0.25653 0.52453 0.19111
0.25729 0.67588 0.19231
0.25805 0.68376 0.18613
0.25881 0.81136 0.18731
0.25957 0.66710 0.18779
0.26033 0.63450 0.19048
0.26109 0.58161 0.18668
0.26185 0.74998 0.18957
0.26261 0.50725 0.18576
0.26337 0.58214 0.18882
0.26413 0.56321 0.18482
0.26489 0.54187 0.18450
0.26565 0.73225 0.18476
0.26641 0.60171 0.18508
0.26717 0.47509 0.18691
0.26793 0.77089 0.18158
0.26869 0.35368 0.18593
0.26945 0.72291 0.18104
0.27021 0.49693 0.18144
0.27097 0.47624 0.18115
0.27172 0.65245 0.18287
0.27248 0.52173 0.17952
0.27324 0.70480 0.18112
0.27400 0.82451 0.17987
0.27476 0.53078 0.18095
0.27552 0.49075 0.17892
0.27628 0.65421 0.17760
0.27704 0.56280 0.17881
0.27780 0.52722 0.17717
0.27856 0.62713 0.17543
0.27932 0.42879 0.17546
0.28008 0.57272 0.17420
0.28084 0.56206 0.17646
0.28160 0.64763 0.17597
0.28236 0.72894 0.17454
0.28312 0.65318 0.17466
0.28388 0.54750 0.17334
0.28464 0.97931 0.17306
0.28540 0.67635 0.17217
0.28616 0.86364 0.17443
0.28692 0.46180 0.17457
0.28768 0.77622 0.17317
0.28844 0.75061 0.17454
0.28920 0.51018 0.17586
0.28996 0.45450 0.17526
0.29072 0.49307 0.17331
0.29148 0.78472 0.17466
0.29224 0.82955 0.17586
0.29300 0.46764 0.17606
0.29376 0.73900 0.17904
0.29452 0.57383 0.17703
0.29528 0.57641 0.17629
0.29604 0.63265 0.17646
0.29680 0.81497 0.17535
0.29756 0.66009 0.17526
0.29832 0.56210 0.17674
0.29908 0.66449 0.17612
0.29984 0.67303 0.17580
0.30060 0.81869 0.17643
0.30136 0.72661 0.17864
0.30212 0.63544 0.17392
0.30288 0.70730 0.17306
0.30364 0.67206 0.17245
0.30440 0.52443 0.17663
0.30516 0.73328 0.17815
0.30592 0.36463 0.18024
0.30668 0.75325 0.17626
0.30744 0.54129 0.17666
0.30820 0.73741 0.17672
0.30896 0.72439 0.17852
0.30972 0.70554 0.17766
0.31048 0.58949 0.17709
0.31124 0.62178 0.17906
0.31200 0.94910 0.18175
0.31276 0.63998 0.17743
0.31352 0.75451 0.18072
0.31428 0.38159 0.17952
0.31504 0.69375 0.17944
0.31580 0.70537 0.17789
0.31656 0.35475 0.18316
0.31732 0.73217 0.18047
0.31808 0.67535 0.17946
0.31883 0.76699 0.18204
0.31959 0.83139 0.18333
0.32035 0.55964 0.18582
0.32111 0.66071 0.18339
0.32187 0.47401 0.18364
0.32263 0.45889 0.18796
0.32339 0.89652 0.18613
0.32415 0.38625 0.18965
0.32491 0.74987 0.18980
0.32567 0.70835 0.18416
0.32643 0.78946 0.18960
0.32719 0.49370 0.18602
0.32795 0.70208 0.19046
0.32871 0.72009 0.18825
0.32947 0.91556 0.19031
0.33023 0.92185 0.18645
0.33099 0.77680 0.18793
0.33175 0.90441 0.18840
0.33251 0.73862 0.19297
0.33327 0.52731 0.18662
0.33403 1.09496 0.18636
0.33479 0.57110 0.18567
0.33555 0.50772 0.19097
0.33631 0.58041 0.18880
0.33707 0.46458 0.19054
0.33783 1.00051 0.19186
0.33859 0.81941 0.19249
0.33935 0.84359 0.19105
0.34011 0.89800 0.19229
0.34087 0.76048 0.19074
0.34163 0.95869 0.19246
0.34239 0.54194 0.19214
0.34315 0.65780 0.19280
0.34391 0.78468 0.19251
0.34467 0.97368 0.18988
0.34543 0.71886 0.19220
0.34619 0.62191 0.19208
0.34695 0.72227 0.19503
0.34771 0.85501 0.19400
0.34847 0.80980 0.19779
0.34922 0.73185 0.19363
0.34998 0.80134 0.19426
0.35074 0.87155 0.18814
0.35150 0.86865 0.18771
0.35226 0.88743 0.18613
0.35302 0.54082 0.18336
0.35378 0.66259 0.18605
0.35454 0.59691 0.18490
0.35530 0.59102 0.18642
0.35606 0.49130 0.18653
0.35682 0.70417 0.18754
0.35758 0.46512 0.19005
0.35834 0.53235 0.18899
0.35910 0.76094 0.18965
0.35986 0.46307 0.19094
0.36062 0.69785 0.18842
0.36138 0.79154 0.19105
0.36214 0.68764 0.18717
0.36290 0.83253 0.18811
0.36366 0.40859 0.19234
0.36442 0.73574 0.19117
0.36518 0.97340 0.18988
0.36594 0.62173 0.19171
0.36670 0.49884 0.19377
0.36746 0.86095 0.19380
0.36822 0.59764 0.19237
0.36898 0.64912 0.19712
0.36974 0.74161 0.19349
0.37050 0.51375 0.19400
0.37126 0.63352 0.19689
0.37202 0.83291 0.19715
0.37277 0.80239 0.19729
0.37353 0.70501 0.20021
0.37429 0.59823 0.19947
0.37505 0.42413 0.19821
0.37581 0.96102 0.20371
0.37657 0.82734 0.20393
0.37733 0.95081 0.20574
0.37809 0.70803 0.20806
0.37885 0.70273 0.20877
0.37961 0.76631 0.21172
0.38037 0.61545 0.20868
0.38113 0.57385 0.21083
0.38189 0.77786 0.21521
0.38265 0.74865 0.21704
0.38341 0.93502 0.21521
0.38417 0.79419 0.22182
0.38493 0.59933 0.21956
0.38569 0.82593 0.22362
0.38645 0.47899 0.22428
0.38721 0.69353 0.22580
0.38797 0.56527 0.22242
0.38873 0.65288 0.22749
0.38949 0.51353 0.22837
0.39025 0.56545 0.23083
0.39101 0.76895 0.23173
0.39177 0.61305 0.23412
0.39252 0.77248 0.23258
0.39328 0.62886 0.23764
0.39404 0.67153 0.23552
0.39480 0.51006 0.24134
0.39556 0.72509 0.23885
0.39632 0.90903 0.24320
0.39708 0.70586 0.24202
0.39784 0.78757 0.24778
0.39860 0.61835 0.24957
0.39936 0.36288 0.25313
0.40012 0.94002 0.24972
0.40088 0.73215 0.25181
0.40164 0.84208 0.25547
0.40240 0.69420 0.25736
0.40316 0.70486 0.26103
0.40392 0.87805 0.26306
0.40468 0.77669 51.12426
0.40544 0.62541 0.25928
0.40620 0.54510 0.26125
0.40696 0.75004 0.25799
0.40772 0.86336 0.26226
0.40848 0.98644 0.25994
0.40924 0.54324 0.26738
0.40999 0.39314 0.26715
0.41075 0.85660 0.26466
0.41151 0.82137 0.26789
0.41227 0.75880 0.26610
0.41303 0.97109 0.26798
0.41379 0.94521 0.26644
0.41455 0.54368 0.27111
0.41531 0.79790 0.27889
0.41607 1.05457 0.27537
0.41683 0.75080 0.27476
0.41759 0.71270 0.28183
0.41835 0.82107 0.28541
0.41911 0.31900 0.27928
0.41987 0.64184 0.28186
0.42063 0.36754 0.28595
0.42139 0.57852 0.28908
0.42215 0.86264 0.28951
0.42291 0.35758 0.28741
0.42367 0.72068 0.29147
0.42443 0.59264 0.30172
0.42519 1.14720 0.30370
0.42594 0.66920 0.30490
0.42670 0.43045 0.30135
0.42746 0.33392 0.31400
0.42822 0.62612 0.30518
0.42898 0.79942 0.30705
0.42974 0.59983 0.32135
0.43050 0.11633 0.32167
0.43126 1.13333 0.32170
0.43202 0.35035 0.33319
0.43278 0.57158 0.32278
0.43354 0.46640 0.33590
0.43430 0.65248 0.33944
0.43506 1.01405 0.34803
