# Supplementary material for: Hallucination of closed repeat proteins containing central pockets
Source: Nat Struct Mol Biol. 2023 Sep 28;30(11):1755–60. doi: 10.1038/s41594-023-01112-6 (PMC10643118; doi:10.1038/s41594-023-01112-6)
Supplement: Supplementary file 4 — Small-angle X-ray scattering raw data. [file 41594_2023_1112_MOESM4_ESM.tar › SAXS_submit/E6/C11_results/Buffer2/C11_high_E6_snap_00013.sub.2.dat]

0.01026 -14.64872 104.38629
0.01102 -15.03442 107.35448
0.01178 2.07938 64.84470
0.01254 -2.73473 38.21225
0.01330 5.00638 24.00009
0.01406 2.67043 14.18839
0.01482 6.21361 8.35318
0.01558 7.38836 6.65838
0.01634 11.10038 4.87602
0.01710 16.83969 3.47908
0.01786 15.07118 2.32515
0.01862 14.58112 1.89802
0.01938 18.27051 1.61752
0.02014 17.13657 1.33575
0.02090 19.98834 1.24913
0.02166 19.17835 1.16287
0.02242 19.37410 1.05081
0.02318 20.54070 1.04786
0.02395 21.69396 1.02383
0.02471 22.69792 0.99691
0.02547 21.36594 0.93658
0.02623 24.16495 0.90585
0.02699 23.08801 0.82632
0.02775 23.55979 0.88977
0.02851 23.19851 0.82083
0.02927 24.51968 0.78831
0.03003 23.17505 0.77943
0.03079 23.27035 0.77262
0.03155 23.65466 0.73688
0.03231 23.93924 0.74249
0.03307 23.12193 0.70550
0.03383 23.21971 0.69369
0.03459 23.46637 0.66776
0.03535 24.11879 0.67854
0.03611 23.89139 0.65806
0.03687 24.13521 0.66296
0.03763 23.63774 0.61816
0.03839 23.81061 0.61491
0.03915 23.95336 0.60172
0.03991 22.97204 0.58719
0.04067 23.83313 0.59991
0.04143 23.19240 0.58944
0.04219 22.69360 0.59227
0.04295 23.45000 0.57547
0.04371 23.79248 0.56969
0.04447 22.93281 0.54075
0.04523 22.57695 0.53204
0.04599 22.97847 0.52615
0.04675 23.42584 0.53146
0.04751 23.02220 0.52816
0.04827 22.16168 0.52025
0.04903 23.11994 0.51915
0.04979 22.61323 0.51465
0.05055 22.24844 0.49825
0.05131 21.58805 0.47769
0.05207 21.50310 0.50067
0.05283 21.60198 0.48834
0.05359 21.80305 0.47655
0.05435 21.79353 0.48770
0.05511 20.64759 0.47252
0.05587 20.99678 0.47250
0.05663 20.48642 0.46413
0.05739 21.01147 0.46089
0.05815 20.90482 0.46020
0.05891 20.75231 0.44460
0.05967 19.68206 0.44908
0.06043 20.85867 0.45033
0.06119 20.68870 0.43641
0.06195 19.58022 0.43836
0.06271 19.66460 0.43675
0.06347 20.03839 0.42959
0.06423 19.51086 0.42887
0.06499 20.06122 0.42585
0.06575 19.63600 0.42608
0.06651 19.59958 0.41312
0.06727 19.21704 0.40827
0.06803 19.11636 0.41721
0.06879 18.86140 0.41442
0.06955 18.73052 0.40244
0.07031 19.11333 0.39801
0.07107 18.44525 0.40590
0.07183 18.44470 0.39499
0.07259 18.42546 0.39080
0.07335 17.99953 0.38350
0.07412 18.10419 0.38322
0.07488 17.93388 0.38906
0.07564 17.41203 0.37778
0.07640 17.32321 0.38039
0.07716 17.51176 0.37466
0.07792 17.20501 0.37173
0.07868 16.88856 0.36861
0.07944 16.33219 0.36747
0.08020 16.39309 0.36130
0.08096 16.37272 0.36856
0.08172 16.26897 0.35393
0.08248 16.36124 0.35677
0.08324 15.83834 0.34927
0.08400 15.60526 0.36474
0.08476 15.90338 0.35605
0.08552 15.66834 0.36996
0.08628 15.73297 0.37802
0.08704 15.29332 0.38787
0.08780 15.26149 0.37935
0.08856 15.18852 0.37297
0.08932 14.70860 0.38632
0.09008 15.29930 0.38768
0.09084 14.48122 0.39970
0.09160 13.84231 0.39231
0.09236 14.33365 0.39786
0.09312 14.17274 0.39396
0.09388 13.78534 0.39965
0.09464 13.78169 0.38862
0.09540 13.84960 0.38917
0.09616 13.18799 0.38418
0.09692 13.24662 0.37441
0.09768 13.18271 0.37780
0.09844 12.89999 0.38335
0.09920 13.22299 0.39111
0.09996 12.64395 0.37353
0.10072 12.79153 0.36351
0.10148 12.88816 0.34973
0.10224 12.41243 0.34547
0.10300 12.57827 0.34213
0.10376 12.52859 0.33930
0.10452 11.86878 0.33527
0.10528 12.23616 0.33432
0.10604 11.70959 0.32724
0.10680 11.86932 0.31848
0.10756 11.34744 0.32975
0.10832 11.77954 0.31840
0.10908 11.59662 0.31704
0.10984 10.99508 0.31751
0.11060 10.44259 0.31135
0.11136 10.10633 0.32047
0.11212 10.37396 0.32744
0.11288 10.41012 0.31675
0.11364 10.19041 0.31556
0.11440 10.18899 0.30660
0.11516 10.52055 0.30454
0.11592 10.06647 0.30460
0.11668 10.00912 0.30494
0.11744 9.87512 0.29792
0.11820 9.29714 0.29449
0.11896 9.89361 0.29246
0.11972 9.19757 0.29572
0.12048 9.60953 0.29346
0.12124 9.41243 0.28931
0.12200 9.08336 0.28994
0.12276 8.93353 0.28965
0.12352 8.91499 0.28332
0.12428 8.94205 0.28610
0.12504 8.74119 0.28140
0.12580 8.36306 0.27373
0.12656 8.66574 0.27359
0.12732 8.37413 0.27370
0.12808 8.39266 0.27686
0.12884 8.01513 0.27378
0.12960 8.26492 0.26978
0.13036 7.61267 0.26420
0.13112 7.68456 0.26466
0.13188 7.43764 0.26219
0.13264 7.38406 0.26743
0.13340 7.52538 0.25807
0.13416 7.44296 0.26227
0.13492 7.37222 0.25838
0.13568 7.06037 0.25750
0.13644 7.07971 0.25807
0.13720 6.69274 0.25753
0.13796 6.54662 0.25229
0.13873 6.98615 0.24912
0.13949 6.29027 0.25384
0.14025 6.83383 0.24866
0.14101 6.47762 0.24831
0.14177 6.33507 0.24865
0.14253 6.15884 0.24493
0.14329 6.16506 0.24528
0.14405 6.16064 0.24296
0.14481 6.13812 0.24107
0.14557 5.92719 0.24044
0.14633 5.53871 0.24172
0.14709 5.47813 0.23949
0.14785 5.53316 0.23637
0.14861 5.16931 0.23860
0.14937 5.48425 0.23660
0.15013 5.38190 0.23525
0.15089 5.34762 0.23293
0.15165 5.07681 0.23305
0.15241 4.94835 0.23393
0.15317 5.12652 0.23010
0.15393 5.07275 0.22978
0.15469 4.73183 0.22819
0.15545 4.76736 0.23079
0.15621 4.45902 0.22555
0.15697 4.32847 0.22752
0.15773 4.39162 0.22618
0.15849 4.35896 0.22658
0.15925 4.35988 0.22450
0.16001 4.22373 0.22409
0.16077 4.03320 0.22068
0.16153 4.12123 0.21679
0.16229 3.42617 0.21716
0.16305 3.72572 0.21530
0.16381 3.92873 0.21771
0.16457 3.76533 0.21621
0.16533 3.96593 0.21751
0.16609 3.83407 0.21307
0.16685 3.43174 0.21032
0.16761 3.23745 0.21244
0.16837 3.51942 0.21184
0.16913 3.39053 0.21218
0.16989 3.34922 0.20935
0.17065 2.97638 0.21023
0.17141 3.19205 0.20935
0.17217 3.18250 0.20865
0.17293 3.14000 0.20602
0.17369 3.09372 0.20562
0.17445 3.10782 0.20992
0.17521 3.08789 0.20680
0.17597 2.97125 0.20917
0.17673 2.94245 0.20931
0.17749 2.67572 0.21690
0.17825 2.94161 0.21647
0.17901 2.83760 0.21796
0.17977 2.87693 0.22099
0.18053 2.69911 0.21996
0.18129 2.49835 0.22019
0.18205 2.72199 0.21790
0.18281 2.34748 0.22486
0.18357 2.68570 0.22316
0.18433 2.37184 0.21830
0.18509 2.53938 0.22097
0.18585 2.43293 0.22577
0.18661 2.15376 0.22353
0.18737 2.39136 0.22342
0.18813 1.71762 0.22227
0.18889 1.81111 0.22490
0.18965 2.31413 0.22482
0.19041 2.00145 0.22837
0.19117 1.74670 0.21987
0.19193 1.64148 0.22882
0.19269 1.82062 0.22780
0.19345 2.00291 0.22749
0.19421 1.99243 0.22846
0.19497 1.78779 0.22488
0.19573 1.82498 0.22866
0.19649 1.81304 0.22829
0.19725 1.73968 0.22637
0.19801 1.59242 0.22863
0.19877 1.79696 0.22620
0.19953 1.49098 0.22462
0.20029 1.54924 0.22791
0.20105 1.40402 0.22622
0.20181 1.35024 0.22696
0.20257 1.54210 0.22602
0.20333 1.48904 0.22854
0.20409 1.42996 0.22803
0.20485 1.34033 0.22897
0.20561 1.37970 0.22866
0.20637 1.15392 0.23169
0.20713 1.60128 0.23025
0.20789 1.14340 0.23211
0.20865 1.00220 0.22836
0.20941 1.15951 0.23440
0.21017 1.23375 0.23103
0.21093 1.20953 0.22916
0.21169 0.69055 0.23057
0.21245 1.41207 0.23037
0.21321 0.97789 0.22988
0.21397 1.03620 0.22857
0.21473 0.89388 0.22782
0.21549 1.25886 0.22771
0.21625 0.77935 0.22505
0.21701 1.12338 0.22490
0.21777 0.87185 0.22430
0.21853 0.93688 0.22582
0.21929 0.83985 0.22908
0.22005 0.78189 0.22368
0.22081 1.12930 0.22307
0.22157 0.97933 0.22679
0.22233 0.80000 0.22610
0.22309 1.02096 0.22473
0.22385 0.63793 0.22679
0.22461 0.87257 0.22267
0.22537 0.71385 0.22115
0.22613 1.04263 0.21909
0.22689 0.70764 0.21494
0.22765 0.96495 0.21429
0.22841 0.69980 0.21700
0.22917 0.58248 0.21574
0.22993 0.32236 0.21869
0.23069 0.99604 0.21838
0.23145 0.99506 0.21294
0.23221 0.67674 0.21325
0.23297 0.54258 0.20962
0.23373 0.63849 0.21211
0.23449 0.75355 0.20704
0.23525 0.77870 0.20999
0.23601 0.76608 0.20819
0.23677 0.66366 0.20811
0.23753 0.47297 0.20847
0.23829 0.74415 0.20567
0.23905 0.80017 0.20183
0.23981 0.63436 0.20375
0.24057 0.77786 0.20410
0.24133 0.57989 0.19946
0.24209 0.65324 0.20272
0.24285 0.75669 0.19892
0.24361 0.68611 0.20344
0.24437 0.59118 0.20115
0.24513 0.40158 0.19903
0.24589 0.66295 0.19912
0.24665 0.62523 0.19732
0.24741 0.73038 0.19906
0.24817 0.65234 0.20026
0.24893 0.77813 0.19972
0.24969 0.60374 0.19460
0.25045 0.37885 0.19643
0.25121 0.62844 0.19348
0.25197 0.87131 0.19526
0.25273 0.51757 0.19477
0.25349 0.65056 0.19442
0.25425 0.70901 0.19436
0.25501 0.52636 0.19376
0.25577 0.81528 0.19285
0.25653 0.56632 0.19122
0.25729 0.59652 0.18944
0.25805 0.76049 0.19302
0.25881 0.60029 0.19036
0.25957 0.86137 0.18615
0.26033 0.54112 0.18836
0.26109 0.58634 0.18718
0.26185 0.50258 0.18667
0.26261 0.43631 0.18684
0.26337 0.33560 0.18401
0.26413 0.76269 0.18658
0.26489 0.68593 0.18567
0.26565 0.65542 0.18544
0.26641 0.61896 0.18438
0.26717 0.46502 0.18449
0.26793 0.74358 0.18564
0.26869 0.73221 0.18361
0.26945 0.66199 0.18350
0.27021 0.63665 0.18423
0.27097 0.55445 0.18178
0.27172 0.73523 0.18034
0.27248 0.48801 0.17977
0.27324 0.51956 0.17986
0.27400 0.77849 0.17909
0.27476 0.52419 0.17937
0.27552 0.46125 0.18129
0.27628 0.42471 0.17711
0.27704 0.43512 0.17742
0.27780 0.62728 0.17731
0.27856 0.57420 0.17705
0.27932 0.35643 0.17565
0.28008 0.41227 0.17539
0.28084 0.71255 0.17554
0.28160 0.41965 0.17717
0.28236 0.63394 0.17582
0.28312 0.72584 0.17387
0.28388 0.52802 0.17362
0.28464 0.70746 0.17368
0.28540 0.47201 0.17408
0.28616 0.64670 0.17213
0.28692 0.59498 0.17230
0.28768 0.53588 0.17611
0.28844 0.82746 0.17451
0.28920 0.54420 0.17657
0.28996 0.54660 0.17497
0.29072 0.78401 0.17648
0.29148 0.67449 0.17528
0.29224 0.81797 0.17706
0.29300 0.63847 0.17410
0.29376 0.66368 0.17442
0.29452 0.48033 0.17662
0.29528 0.68087 0.17505
0.29604 0.62937 0.17791
0.29680 0.69908 0.17966
0.29756 0.67416 0.17763
0.29832 0.64445 0.17728
0.29908 0.81851 0.17568
0.29984 0.77601 0.17559
0.30060 0.65391 0.17545
0.30136 0.34536 0.17548
0.30212 0.65640 0.17528
0.30288 0.73722 0.17654
0.30364 0.57294 0.17245
0.30440 0.60472 0.17639
0.30516 0.87026 0.17840
0.30592 0.84402 0.17974
0.30668 0.69891 0.17714
0.30744 0.68049 0.17714
0.30820 0.72311 0.18032
0.30896 0.50048 0.17934
0.30972 0.64050 0.17951
0.31048 0.65374 0.17911
0.31124 0.79052 0.17892
0.31200 0.55170 0.17746
0.31276 0.98051 0.18235
0.31352 0.65600 0.18115
0.31428 0.66291 0.17960
0.31504 0.82611 0.17751
0.31580 0.58948 0.17948
0.31656 1.05226 0.18089
0.31732 0.40667 0.18031
0.31808 0.74883 0.17985
0.31883 0.82531 0.18570
0.31959 0.80083 0.18286
0.32035 0.71547 0.18341
0.32111 0.43018 0.18664
0.32187 0.66725 0.18498
0.32263 0.53812 0.18613
0.32339 0.70516 0.18696
0.32415 0.66496 0.18466
0.32491 0.60154 0.18693
0.32567 0.62937 0.18775
0.32643 0.71531 0.19027
0.32719 0.57389 0.19153
0.32795 0.80625 0.18890
0.32871 0.89154 0.18785
0.32947 0.92356 0.18805
0.33023 0.78701 0.18742
0.33099 1.14967 0.18713
0.33175 0.59080 0.18907
0.33251 0.76636 0.18922
0.33327 0.75352 0.19234
0.33403 0.62188 0.19018
0.33479 0.75909 0.18822
0.33555 0.73195 0.18710
0.33631 0.67147 0.19025
0.33707 0.95847 0.19079
0.33783 0.61419 0.18999
0.33859 0.68704 0.19124
0.33935 0.69506 0.18941
0.34011 0.55352 0.19170
0.34087 0.56891 0.19185
0.34163 0.87743 0.19087
0.34239 1.04741 0.18970
0.34315 0.95187 0.19188
0.34391 0.63282 0.19288
0.34467 0.68299 0.19279
0.34543 0.78333 0.19119
0.34619 0.88952 0.19365
0.34695 0.82379 0.19574
0.34771 0.62422 0.19497
0.34847 0.69742 0.19565
0.34922 0.73008 0.19259
0.34998 0.87675 0.19188
0.35074 0.81542 0.19062
0.35150 0.67360 0.18744
0.35226 0.75956 0.18452
0.35302 0.59621 0.18120
0.35378 1.05407 0.18656
0.35454 0.64275 0.18364
0.35530 0.60657 0.18733
0.35606 0.84731 0.18736
0.35682 0.67438 0.18627
0.35758 0.83815 0.18524
0.35834 1.07919 0.18647
0.35910 0.96081 0.18773
0.35986 0.74338 0.18987
0.36062 0.69689 0.18707
0.36138 0.82160 0.18865
0.36214 0.80740 0.18915
0.36290 0.57832 0.19039
0.36366 0.73380 0.19142
0.36442 0.91460 0.19013
0.36518 0.70330 0.18729
0.36594 0.66942 0.19070
0.36670 0.93274 0.19190
0.36746 0.78041 0.19477
0.36822 0.77679 0.19480
0.36898 0.80658 0.19545
0.36974 0.78487 0.19426
0.37050 0.84193 0.19299
0.37126 1.08174 0.19494
0.37202 0.65528 0.19909
0.37277 0.47802 0.19697
0.37353 0.78901 0.19923
0.37429 0.43074 0.20104
0.37505 0.75151 0.20052
0.37581 0.63986 0.20442
0.37657 0.88588 0.20190
0.37733 0.84707 0.20865
0.37809 0.86552 0.20699
0.37885 0.67108 0.21271
0.37961 0.86727 0.20890
0.38037 0.78467 0.21165
0.38113 0.73527 0.21247
0.38189 0.88061 0.21308
0.38265 0.62207 0.21176
0.38341 0.91340 0.21434
0.38417 0.84518 0.21678
0.38493 0.52252 0.21912
0.38569 0.84331 0.22104
0.38645 0.87159 0.22286
0.38721 0.74906 0.23490
0.38797 0.78494 0.22562
0.38873 0.54859 0.22230
0.38949 0.41993 0.22633
0.39025 0.36730 0.23208
0.39101 0.61751 0.23148
0.39177 0.77868 0.23417
0.39252 0.98998 0.23128
0.39328 0.69384 0.23477
0.39404 0.64321 0.23578
0.39480 0.73817 0.23292
0.39556 0.85556 0.23909
0.39632 0.72835 0.24158
0.39708 0.83642 0.24391
0.39784 0.48014 0.24845
0.39860 0.74886 0.24611
0.39936 0.67384 0.24803
0.40012 0.88844 0.25252
0.40088 0.58553 0.24794
0.40164 1.00453 0.25352
0.40240 0.50470 0.25215
0.40316 0.57950 0.25661
0.40392 0.87211 0.25930
0.40468 0.59534 49.73721
0.40544 0.50391 0.25195
0.40620 0.51925 0.25938
0.40696 0.95276 0.25953
0.40772 0.60355 0.26903
0.40848 0.70060 0.26583
0.40924 0.67784 0.27123
0.40999 0.67672 0.26345
0.41075 0.60972 0.26712
0.41151 1.20467 0.26700
0.41227 0.46693 0.26594
0.41303 0.82884 0.27232
0.41379 0.68036 0.27000
0.41455 1.02653 0.27474
0.41531 0.74122 0.27376
0.41607 0.36062 0.27215
0.41683 0.75037 0.27097
0.41759 1.19584 0.28111
0.41835 0.93957 0.27881
0.41911 0.34920 0.28371
0.41987 0.95091 0.28549
0.42063 0.54161 0.28205
0.42139 0.25224 0.28548
0.42215 0.43259 0.28732
0.42291 0.80856 0.28862
0.42367 0.92127 0.29315
0.42443 0.77953 0.29444
0.42519 0.73359 0.30085
0.42594 0.84022 0.29774
0.42670 0.52428 0.30409
0.42746 0.23645 0.30401
0.42822 0.38530 0.31181
0.42898 0.88768 0.31330
0.42974 0.86287 0.31009
0.43050 0.28549 0.31885
0.43126 0.84929 0.32227
0.43202 0.74905 0.32816
0.43278 0.89637 0.33082
0.43354 1.10155 0.32956
0.43430 0.51498 0.33099
0.43506 0.73617 0.32912
