# Supplementary material for: Hallucination of closed repeat proteins containing central pockets
Source: Nat Struct Mol Biol. 2023 Sep 28;30(11):1755–60. doi: 10.1038/s41594-023-01112-6 (PMC10643118; doi:10.1038/s41594-023-01112-6)
Supplement: Supplementary file 4 — Small-angle X-ray scattering raw data. [file 41594_2023_1112_MOESM4_ESM.tar › SAXS_submit/E6/C11_results/Buffer2/C11_high_E6_snap_00014.sub.2.dat]

0.01026 -6.55066 103.71122
0.01102 -3.45465 107.68490
0.01178 -3.87330 63.38591
0.01254 6.69694 38.78980
0.01330 9.78122 23.79390
0.01406 9.28757 13.90720
0.01482 12.16637 8.57857
0.01558 15.54424 6.85277
0.01634 15.42708 4.87609
0.01710 18.28065 3.37310
0.01786 19.28547 2.26631
0.01862 20.14394 1.94020
0.01938 19.10190 1.70665
0.02014 21.12975 1.42594
0.02090 19.09726 1.29981
0.02166 20.19913 1.15146
0.02242 22.58407 1.10509
0.02318 22.05155 1.04448
0.02395 22.36526 1.02024
0.02471 23.04194 0.93720
0.02547 23.59091 0.93442
0.02623 24.13186 0.90379
0.02699 23.24007 0.89675
0.02775 23.81355 0.85205
0.02851 24.06791 0.82118
0.02927 22.73388 0.81264
0.03003 24.24575 0.77110
0.03079 23.40966 0.79387
0.03155 23.56347 0.75990
0.03231 24.28252 0.71767
0.03307 24.04437 0.69744
0.03383 24.50822 0.70385
0.03459 22.89493 0.66819
0.03535 24.31799 0.67774
0.03611 23.47582 0.66631
0.03687 23.86880 0.63247
0.03763 23.13122 0.62959
0.03839 24.21373 0.63114
0.03915 23.48029 0.60351
0.03991 23.02749 0.60650
0.04067 24.48981 0.61651
0.04143 23.35451 0.58726
0.04219 23.77586 0.59419
0.04295 23.49213 0.55656
0.04371 23.72340 0.56436
0.04447 22.77296 0.54002
0.04523 22.97231 0.55144
0.04599 23.07249 0.51929
0.04675 22.55699 0.52247
0.04751 23.13874 0.52785
0.04827 22.55782 0.52651
0.04903 22.14628 0.50873
0.04979 22.17541 0.50766
0.05055 22.28395 0.49895
0.05131 21.58401 0.50891
0.05207 22.41870 0.49443
0.05283 22.28315 0.48919
0.05359 21.86568 0.46875
0.05435 21.38101 0.47378
0.05511 21.38238 0.47725
0.05587 21.36710 0.48240
0.05663 20.89191 0.47446
0.05739 21.14568 0.46883
0.05815 20.83422 0.44668
0.05891 21.01540 0.44946
0.05967 20.20187 0.46311
0.06043 20.19441 0.44473
0.06119 20.73060 0.44969
0.06195 20.58631 0.44398
0.06271 19.86368 0.43777
0.06347 20.23508 0.44023
0.06423 19.19268 0.43396
0.06499 19.29232 0.42244
0.06575 19.59094 0.41897
0.06651 19.75602 0.41460
0.06727 19.31636 0.41299
0.06803 19.24060 0.40554
0.06879 19.35270 0.41298
0.06955 18.05594 0.40889
0.07031 18.70273 0.40058
0.07107 18.27626 0.39848
0.07183 18.68158 0.39497
0.07259 18.07183 0.38433
0.07335 17.76938 0.38282
0.07412 17.65159 0.38313
0.07488 17.48922 0.37944
0.07564 17.45576 0.38249
0.07640 18.08424 0.38417
0.07716 17.27339 0.36958
0.07792 17.12159 0.37139
0.07868 17.07782 0.36735
0.07944 17.14534 0.36514
0.08020 16.55969 0.37167
0.08096 16.80654 0.36453
0.08172 16.24230 0.35706
0.08248 16.77232 0.35171
0.08324 16.24075 0.35526
0.08400 15.92655 0.35245
0.08476 16.00057 0.36144
0.08552 15.91600 0.37686
0.08628 15.95818 0.37007
0.08704 15.09531 0.38179
0.08780 15.34183 0.38198
0.08856 14.73102 0.38362
0.08932 15.20652 0.39006
0.09008 14.43297 0.38725
0.09084 14.16779 0.38874
0.09160 14.21790 0.39361
0.09236 14.59294 0.37992
0.09312 14.36264 0.39112
0.09388 13.58129 0.39978
0.09464 14.06177 0.40335
0.09540 13.56221 0.38971
0.09616 13.84717 0.37814
0.09692 13.21963 0.38352
0.09768 13.16150 0.38768
0.09844 13.39144 0.38203
0.09920 13.46133 0.38000
0.09996 12.86493 0.37075
0.10072 12.62948 0.36345
0.10148 12.53587 0.34972
0.10224 12.38287 0.35078
0.10300 12.03839 0.34725
0.10376 11.97136 0.33660
0.10452 12.29062 0.34021
0.10528 12.05820 0.33119
0.10604 11.97584 0.33139
0.10680 11.58630 0.32711
0.10756 11.38685 0.32371
0.10832 11.40775 0.32167
0.10908 11.45594 0.32499
0.10984 11.14000 0.32095
0.11060 11.11442 0.32531
0.11136 10.77317 0.32084
0.11212 10.52756 0.31938
0.11288 10.67074 0.31454
0.11364 10.51805 0.30718
0.11440 10.45526 0.31134
0.11516 10.04017 0.30371
0.11592 9.90717 0.30096
0.11668 10.14933 0.30045
0.11744 9.64615 0.30013
0.11820 9.65959 0.29807
0.11896 9.29761 0.29837
0.11972 9.55865 0.29474
0.12048 9.58453 0.28987
0.12124 8.87929 0.28830
0.12200 9.18410 0.28950
0.12276 9.07242 0.28454
0.12352 8.83046 0.28612
0.12428 8.67642 0.27919
0.12504 8.58817 0.27787
0.12580 8.54131 0.27719
0.12656 8.64835 0.27653
0.12732 8.23407 0.27587
0.12808 8.26475 0.27418
0.12884 7.75294 0.27291
0.12960 7.98721 0.27283
0.13036 7.70321 0.26415
0.13112 7.82896 0.26595
0.13188 7.65417 0.26180
0.13264 7.38814 0.26083
0.13340 7.53587 0.26386
0.13416 7.31837 0.25945
0.13492 7.08014 0.25554
0.13568 7.18405 0.25321
0.13644 7.03765 0.25990
0.13720 6.94218 0.24934
0.13796 6.79024 0.24851
0.13873 6.87862 0.25315
0.13949 6.51888 0.25286
0.14025 6.53205 0.24767
0.14101 6.80564 0.25091
0.14177 6.45675 0.24710
0.14253 6.32784 0.25045
0.14329 6.15476 0.24512
0.14405 6.03759 0.24352
0.14481 5.80621 0.24272
0.14557 5.99154 0.24000
0.14633 5.69923 0.23767
0.14709 5.48358 0.23856
0.14785 5.50928 0.23599
0.14861 5.56202 0.23874
0.14937 5.20856 0.23490
0.15013 5.35290 0.23409
0.15089 5.09904 0.23125
0.15165 4.98385 0.22876
0.15241 5.02942 0.23203
0.15317 5.08710 0.22907
0.15393 4.65524 0.22753
0.15469 4.79266 0.23069
0.15545 4.57110 0.22945
0.15621 4.37084 0.22776
0.15697 4.30682 0.22950
0.15773 4.50348 0.22338
0.15849 4.29814 0.22255
0.15925 4.47463 0.22235
0.16001 4.06001 0.22052
0.16077 4.18795 0.22430
0.16153 4.49526 0.22192
0.16229 3.94021 0.21699
0.16305 3.89213 0.21630
0.16381 3.94600 0.21676
0.16457 3.86366 0.21696
0.16533 3.69410 0.21659
0.16609 3.44678 0.21446
0.16685 3.47010 0.21287
0.16761 3.42342 0.21298
0.16837 3.45867 0.20985
0.16913 3.67218 0.21160
0.16989 3.47345 0.21014
0.17065 3.52730 0.20659
0.17141 3.25828 0.20754
0.17217 3.09997 0.21212
0.17293 3.03748 0.20676
0.17369 3.07697 0.20653
0.17445 2.94029 0.21114
0.17521 2.97141 0.21217
0.17597 2.78294 0.20725
0.17673 2.86738 0.21441
0.17749 2.81122 0.21527
0.17825 2.82537 0.21716
0.17901 2.45933 0.21567
0.17977 2.86712 0.21865
0.18053 2.51396 0.22351
0.18129 2.30014 0.22208
0.18205 2.69396 0.22157
0.18281 2.57055 0.22179
0.18357 2.47814 0.22558
0.18433 2.41692 0.22793
0.18509 2.52310 0.22418
0.18585 2.20492 0.22394
0.18661 2.37023 0.22580
0.18737 2.12575 0.22864
0.18813 1.96186 0.22251
0.18889 2.10646 0.22684
0.18965 2.05740 0.22698
0.19041 2.04679 0.22532
0.19117 2.06563 0.22489
0.19193 1.74323 0.22947
0.19269 2.05511 0.22970
0.19345 1.84611 0.22895
0.19421 1.98160 0.22735
0.19497 2.10987 0.22801
0.19573 1.52682 0.22921
0.19649 2.00395 0.23082
0.19725 1.76430 0.22758
0.19801 1.75984 0.23168
0.19877 1.62071 0.23030
0.19953 1.78330 0.22680
0.20029 1.36217 0.23187
0.20105 1.45765 0.23062
0.20181 1.79302 0.22643
0.20257 1.51837 0.22918
0.20333 1.24132 0.23010
0.20409 1.35879 0.22936
0.20485 1.64229 0.22577
0.20561 1.52794 0.22961
0.20637 1.24267 0.22850
0.20713 1.12913 0.23176
0.20789 1.24579 0.22915
0.20865 1.22374 0.22746
0.20941 1.06938 0.23081
0.21017 1.15570 0.22717
0.21093 1.11049 0.22995
0.21169 1.13952 0.22457
0.21245 1.04722 0.22520
0.21321 1.20582 0.22935
0.21397 1.37858 0.22652
0.21473 1.57515 0.22609
0.21549 1.29701 0.22881
0.21625 1.08751 0.22829
0.21701 1.26243 0.22623
0.21777 0.71177 0.22583
0.21853 1.18987 0.22626
0.21929 1.09956 0.22924
0.22005 0.99490 0.22689
0.22081 0.92150 0.22835
0.22157 0.97323 0.22357
0.22233 0.80181 0.22803
0.22309 0.94813 0.22302
0.22385 1.02349 0.22531
0.22461 0.79831 0.22371
0.22537 0.79193 0.22426
0.22613 0.86295 0.22253
0.22689 0.85716 0.22099
0.22765 0.85630 0.21517
0.22841 0.63557 0.21747
0.22917 0.71907 0.21495
0.22993 0.84764 0.21211
0.23069 0.86945 0.21538
0.23145 1.14650 0.21288
0.23221 0.74523 0.21583
0.23297 0.80876 0.21151
0.23373 0.82142 0.21328
0.23449 1.09689 0.21251
0.23525 0.73034 0.21068
0.23601 0.82070 0.20919
0.23677 0.69552 0.21005
0.23753 0.86620 0.20664
0.23829 0.91532 0.20701
0.23905 0.50765 0.20621
0.23981 0.78912 0.20515
0.24057 0.79623 0.20172
0.24133 0.76162 0.20314
0.24209 0.57892 0.20426
0.24285 0.66311 0.20280
0.24361 0.72971 0.19965
0.24437 0.70256 0.20223
0.24513 0.71681 0.19876
0.24589 0.64060 0.20011
0.24665 0.68864 0.19681
0.24741 0.54614 0.20131
0.24817 0.66946 0.19527
0.24893 0.88654 0.19722
0.24969 0.65438 0.19819
0.25045 0.60559 0.19361
0.25121 0.62912 0.19504
0.25197 0.69425 0.19638
0.25273 0.71377 0.19561
0.25349 0.31936 0.19131
0.25425 0.41159 0.19226
0.25501 0.50746 0.19298
0.25577 0.68377 0.19134
0.25653 0.53547 0.19263
0.25729 0.66685 0.19263
0.25805 0.60205 0.19112
0.25881 0.68551 0.18914
0.25957 0.65228 0.19057
0.26033 0.56141 0.18774
0.26109 0.64091 0.18839
0.26185 0.61764 0.18857
0.26261 0.83431 0.18591
0.26337 0.67259 0.18473
0.26413 0.65610 0.18785
0.26489 0.60911 0.18487
0.26565 0.40262 0.18536
0.26641 0.67278 0.18192
0.26717 0.68667 0.18584
0.26793 0.64437 0.18267
0.26869 0.56963 0.18215
0.26945 0.62477 0.18407
0.27021 0.59946 0.18493
0.27097 0.44992 0.18341
0.27172 0.51470 0.18167
0.27248 0.69621 0.18126
0.27324 0.43963 0.18464
0.27400 0.58127 0.17903
0.27476 0.54395 0.17820
0.27552 0.54409 0.18055
0.27628 0.54108 0.17788
0.27704 0.54851 0.17743
0.27780 0.62850 0.17875
0.27856 0.75260 0.17542
0.27932 0.85234 0.17648
0.28008 0.68156 0.17763
0.28084 0.67926 0.17411
0.28160 0.76428 0.17551
0.28236 0.52616 0.17639
0.28312 0.57149 0.17551
0.28388 0.63822 0.17290
0.28464 0.67359 0.17491
0.28540 0.49605 0.17422
0.28616 0.82429 0.17482
0.28692 0.71814 0.17310
0.28768 0.57622 0.17596
0.28844 0.82291 0.17674
0.28920 0.64889 0.17447
0.28996 0.64942 0.17281
0.29072 0.80287 0.17342
0.29148 0.65163 0.17319
0.29224 0.47410 0.17900
0.29300 0.72091 0.17439
0.29376 0.67232 0.17474
0.29452 0.66520 0.17582
0.29528 0.35291 0.17516
0.29604 0.71987 0.17614
0.29680 0.70129 0.17597
0.29756 0.66523 0.17714
0.29832 0.68015 0.17539
0.29908 0.80394 0.17731
0.29984 0.58903 0.17522
0.30060 0.40001 0.17528
0.30136 0.58526 0.17519
0.30212 0.73429 0.17238
0.30288 0.91998 0.17264
0.30364 0.62480 0.17533
0.30440 0.69177 0.17740
0.30516 0.43041 0.17539
0.30592 1.00236 0.17863
0.30668 0.63401 0.17748
0.30744 0.52876 0.17697
0.30820 0.45040 0.17714
0.30896 0.54255 0.17840
0.30972 0.67135 0.17809
0.31048 0.68060 0.18015
0.31124 0.68003 0.18146
0.31200 0.58858 0.17934
0.31276 0.86433 0.18144
0.31352 0.60623 0.18264
0.31428 0.78942 0.18049
0.31504 0.77388 0.18020
0.31580 0.79562 0.17860
0.31656 0.78082 0.18181
0.31732 0.47988 0.18358
0.31808 0.76452 0.18189
0.31883 0.73964 0.18115
0.31959 0.52480 0.18304
0.32035 0.70004 0.18779
0.32111 0.78227 0.18419
0.32187 0.52752 0.18656
0.32263 0.65421 0.18679
0.32339 0.85166 0.18863
0.32415 0.54071 0.19020
0.32491 0.66975 0.19077
0.32567 0.58331 0.18533
0.32643 0.54249 0.18736
0.32719 0.54454 0.18831
0.32795 0.51395 0.18736
0.32871 0.81808 0.18682
0.32947 0.71779 0.18719
0.33023 0.82590 0.18774
0.33099 0.72710 0.18946
0.33175 0.47774 0.18719
0.33251 0.71088 0.18777
0.33327 0.84144 0.18891
0.33403 0.84446 0.18977
0.33479 0.84479 0.18923
0.33555 0.57559 0.19040
0.33631 0.85172 0.19200
0.33707 0.79892 0.18917
0.33783 0.65836 0.18983
0.33859 0.56087 0.19034
0.33935 0.91644 0.19395
0.34011 0.92362 0.19054
0.34087 0.95945 0.19326
0.34163 0.68582 0.19152
0.34239 0.61033 0.19292
0.34315 0.84179 0.19516
0.34391 0.92842 0.19249
0.34467 0.96547 0.18917
0.34543 0.80846 0.19238
0.34619 0.83672 0.19347
0.34695 0.81601 0.19206
0.34771 0.84047 0.19364
0.34847 0.79575 0.19455
0.34922 0.58285 0.19421
0.34998 0.80157 0.19206
0.35074 0.71779 0.18948
0.35150 0.66517 0.18653
0.35226 0.57065 0.18553
0.35302 0.68152 0.18267
0.35378 0.46888 0.18530
0.35454 0.64073 0.18748
0.35530 0.80096 0.18774
0.35606 0.72892 0.18745
0.35682 0.83915 0.18857
0.35758 0.68881 0.18880
0.35834 0.69686 0.18894
0.35910 0.69273 0.19186
0.35986 0.87500 0.19046
0.36062 0.96691 0.18802
0.36138 0.80503 0.18662
0.36214 1.08010 0.18903
0.36290 0.74737 0.18828
0.36366 0.72311 0.19201
0.36442 0.67043 0.18808
0.36518 0.49409 0.18963
0.36594 0.61426 0.19083
0.36670 1.00224 0.19129
0.36746 0.63486 0.19415
0.36822 1.10515 0.19315
0.36898 0.63859 0.19392
0.36974 0.89126 0.19713
0.37050 0.69661 0.19552
0.37126 0.88623 0.19412
0.37202 0.80024 0.19768
0.37277 0.86793 0.19939
0.37353 0.94486 0.19879
0.37429 0.72701 0.20168
0.37505 0.43979 0.20283
0.37581 0.69664 0.20392
0.37657 0.70741 0.20793
0.37733 0.66054 0.20503
0.37809 0.51553 0.20587
0.37885 0.78834 0.21005
0.37961 0.72117 0.21200
0.38037 0.67933 0.21030
0.38113 0.72886 0.21328
0.38189 1.06742 0.21271
0.38265 0.58938 0.21689
0.38341 0.90407 0.21721
0.38417 0.63876 0.21792
0.38493 0.69166 0.22311
0.38569 0.66416 0.22434
0.38645 0.70880 0.22096
0.38721 0.72715 0.23423
0.38797 1.05764 0.22597
0.38873 0.30433 0.22823
0.38949 0.41426 0.23136
0.39025 0.77309 0.23453
0.39101 0.78390 0.22944
0.39177 0.83895 0.23396
0.39252 0.58433 0.23511
0.39328 0.83714 0.23344
0.39404 0.68187 0.24121
0.39480 0.60301 0.23545
0.39556 0.74673 0.24060
0.39632 0.89412 0.24158
0.39708 0.60256 0.24204
0.39784 0.55395 0.24542
0.39860 0.99589 0.24265
0.39936 0.99612 0.24459
0.40012 0.61584 0.24782
0.40088 0.45907 0.25212
0.40164 0.49403 0.25372
0.40240 0.87386 0.25501
0.40316 0.39307 0.25229
0.40392 0.43384 0.25710
0.40468 0.47322 44.86037
0.40544 0.71651 0.25584
0.40620 0.68499 0.26100
0.40696 0.59111 0.26309
0.40772 0.54856 0.25981
0.40848 0.71985 0.26192
0.40924 0.49664 0.26592
0.40999 0.72686 0.26541
0.41075 0.46993 0.26578
0.41151 1.09405 0.27311
0.41227 0.56378 0.27202
0.41303 0.89299 0.27062
0.41379 0.61248 0.26724
0.41455 0.56690 0.28243
0.41531 0.61391 0.27080
0.41607 0.52946 0.27540
0.41683 0.58934 0.28165
0.41759 0.58709 0.27779
0.41835 0.59285 0.28511
0.41911 0.64741 0.27949
0.41987 0.75060 0.28426
0.42063 1.04830 0.27907
0.42139 1.02106 0.28205
0.42215 0.65980 0.28958
0.42291 0.54028 0.29316
0.42367 0.47645 0.28293
0.42443 0.62849 0.29591
0.42519 0.86494 0.28660
0.42594 1.10438 0.30453
0.42670 0.50210 0.30734
0.42746 0.49831 0.32023
0.42822 0.39302 0.30728
0.42898 0.59702 0.30590
0.42974 0.77027 0.32318
0.43050 0.48275 0.31472
0.43126 1.05596 0.32733
0.43202 0.57183 0.32622
0.43278 0.86963 0.32369
0.43354 0.20963 0.34315
0.43430 0.97184 0.33592
0.43506 0.20224 0.35359
