# Supplementary material for: Hallucination of closed repeat proteins containing central pockets
Source: Nat Struct Mol Biol. 2023 Sep 28;30(11):1755–60. doi: 10.1038/s41594-023-01112-6 (PMC10643118; doi:10.1038/s41594-023-01112-6)
Supplement: Supplementary file 4 — Small-angle X-ray scattering raw data. [file 41594_2023_1112_MOESM4_ESM.tar › SAXS_submit/E6/C11_results/Buffer2/C11_high_E6_snap_00015.sub.2.dat]

0.01026 6.62207 102.38854
0.01102 1.07856 108.93479
0.01178 13.82207 65.22415
0.01254 19.94193 38.20907
0.01330 16.37990 23.83622
0.01406 13.62575 13.84050
0.01482 10.66364 8.41552
0.01558 16.43729 6.47311
0.01634 12.82239 5.15193
0.01710 15.65726 3.62071
0.01786 20.23410 2.34153
0.01862 20.43166 1.96752
0.01938 18.83393 1.58097
0.02014 21.79082 1.37016
0.02090 23.61375 1.25056
0.02166 23.84477 1.15958
0.02242 22.84538 1.11204
0.02318 22.57745 1.06116
0.02395 23.86720 0.99392
0.02471 22.58120 0.95949
0.02547 24.42028 0.94479
0.02623 23.07917 0.88484
0.02699 23.81836 0.87653
0.02775 23.54024 0.84333
0.02851 24.28019 0.83289
0.02927 24.65839 0.80083
0.03003 23.90803 0.81637
0.03079 23.99195 0.73439
0.03155 23.54151 0.73472
0.03231 23.79916 0.72960
0.03307 23.94194 0.71656
0.03383 23.74607 0.68002
0.03459 24.63867 0.69207
0.03535 24.21015 0.66551
0.03611 23.56895 0.65288
0.03687 23.58490 0.65712
0.03763 23.52087 0.63214
0.03839 23.74436 0.61102
0.03915 23.71320 0.61181
0.03991 23.55828 0.59344
0.04067 23.30264 0.58927
0.04143 23.17836 0.58420
0.04219 22.73450 0.57528
0.04295 23.02852 0.58225
0.04371 22.97492 0.55487
0.04447 22.73255 0.54247
0.04523 22.70168 0.53397
0.04599 23.05726 0.53336
0.04675 23.11687 0.52005
0.04751 22.15597 0.51745
0.04827 22.89155 0.52643
0.04903 22.58797 0.50747
0.04979 22.81360 0.51634
0.05055 22.16119 0.50508
0.05131 21.62935 0.50372
0.05207 21.66868 0.50024
0.05283 22.08956 0.48255
0.05359 21.44384 0.49067
0.05435 21.63850 0.47396
0.05511 21.12989 0.47898
0.05587 21.55185 0.48371
0.05663 20.86588 0.46728
0.05739 20.88110 0.46004
0.05815 21.36046 0.45518
0.05891 21.08973 0.45397
0.05967 20.76553 0.45166
0.06043 20.59080 0.44459
0.06119 20.68022 0.43657
0.06195 20.36087 0.44577
0.06271 20.23590 0.44853
0.06347 19.54056 0.43189
0.06423 19.93929 0.43179
0.06499 19.84811 0.41806
0.06575 19.89902 0.42391
0.06651 19.21687 0.42204
0.06727 19.47951 0.41485
0.06803 18.78349 0.41286
0.06879 18.89222 0.39330
0.06955 19.02496 0.41202
0.07031 18.44555 0.39543
0.07107 18.61352 0.40075
0.07183 18.43673 0.39448
0.07259 18.09789 0.38769
0.07335 17.96300 0.39329
0.07412 18.12835 0.38816
0.07488 17.43536 0.38012
0.07564 17.72168 0.38139
0.07640 17.51210 0.38543
0.07716 17.08994 0.37803
0.07792 17.09852 0.37318
0.07868 17.25397 0.37710
0.07944 16.53120 0.36811
0.08020 16.90910 0.36699
0.08096 16.34052 0.35895
0.08172 16.30424 0.35139
0.08248 16.31407 0.34924
0.08324 16.27555 0.35340
0.08400 16.09790 0.35897
0.08476 16.04262 0.36356
0.08552 15.44741 0.37378
0.08628 15.39119 0.37789
0.08704 15.39100 0.37775
0.08780 15.40293 0.37777
0.08856 15.48122 0.37737
0.08932 14.48169 0.38401
0.09008 14.80695 0.39091
0.09084 14.63330 0.38992
0.09160 14.15987 0.39033
0.09236 13.85576 0.39579
0.09312 14.36959 0.38603
0.09388 13.98239 0.39196
0.09464 13.65734 0.39899
0.09540 13.55431 0.37991
0.09616 13.30929 0.37643
0.09692 13.56937 0.37292
0.09768 12.99907 0.38214
0.09844 13.37536 0.38596
0.09920 13.09039 0.38657
0.09996 13.15819 0.37148
0.10072 12.20438 0.36651
0.10148 12.63388 0.35736
0.10224 12.65112 0.35510
0.10300 12.47371 0.34794
0.10376 12.41431 0.34208
0.10452 11.91199 0.34168
0.10528 12.44164 0.33781
0.10604 11.84433 0.32653
0.10680 12.01143 0.32828
0.10756 11.52070 0.32762
0.10832 11.50891 0.33059
0.10908 11.28407 0.31354
0.10984 11.28285 0.31702
0.11060 11.11613 0.32335
0.11136 10.84170 0.31736
0.11212 11.02461 0.32086
0.11288 10.66251 0.31143
0.11364 10.53730 0.31192
0.11440 10.43622 0.30776
0.11516 9.92364 0.30345
0.11592 9.86195 0.30261
0.11668 9.79806 0.30203
0.11744 10.13970 0.29804
0.11820 9.71130 0.30103
0.11896 9.34170 0.28905
0.11972 9.20239 0.29645
0.12048 9.41349 0.29146
0.12124 9.26956 0.29757
0.12200 9.61514 0.29472
0.12276 9.17522 0.28776
0.12352 8.42080 0.28611
0.12428 8.80577 0.28306
0.12504 8.76037 0.27839
0.12580 8.66010 0.27829
0.12656 8.42061 0.27358
0.12732 8.33558 0.26983
0.12808 7.92894 0.27438
0.12884 8.15833 0.27355
0.12960 7.71723 0.26811
0.13036 7.80755 0.26472
0.13112 7.65565 0.26465
0.13188 7.63006 0.26551
0.13264 7.61518 0.26084
0.13340 7.37302 0.25918
0.13416 7.55922 0.25856
0.13492 7.19627 0.25271
0.13568 6.98452 0.25637
0.13644 6.86253 0.25540
0.13720 7.19855 0.25692
0.13796 7.02152 0.25674
0.13873 6.52900 0.25128
0.13949 6.58697 0.24813
0.14025 6.54140 0.24976
0.14101 6.52378 0.24827
0.14177 6.16943 0.24673
0.14253 6.28527 0.24155
0.14329 6.26149 0.24533
0.14405 5.87312 0.24621
0.14481 6.00492 0.24556
0.14557 5.96140 0.24293
0.14633 5.29795 0.23885
0.14709 5.73552 0.23739
0.14785 5.58737 0.23831
0.14861 5.29511 0.23610
0.14937 5.26257 0.23530
0.15013 5.36332 0.23172
0.15089 5.16128 0.23209
0.15165 4.90290 0.23339
0.15241 5.00505 0.23650
0.15317 5.14654 0.22726
0.15393 4.83501 0.22723
0.15469 4.79188 0.22485
0.15545 4.64253 0.22511
0.15621 4.78440 0.22296
0.15697 4.56784 0.22408
0.15773 4.71410 0.22356
0.15849 4.52689 0.21953
0.15925 4.13381 0.22324
0.16001 3.94014 0.22301
0.16077 4.42969 0.22031
0.16153 4.15676 0.22033
0.16229 4.11043 0.21795
0.16305 3.90491 0.21988
0.16381 3.60098 0.21783
0.16457 3.88997 0.21620
0.16533 3.48783 0.21411
0.16609 3.75713 0.21581
0.16685 3.51780 0.21615
0.16761 3.48819 0.21220
0.16837 3.58458 0.21374
0.16913 3.57845 0.21000
0.16989 3.30681 0.20639
0.17065 3.39252 0.20977
0.17141 3.14306 0.20819
0.17217 3.21625 0.20619
0.17293 3.21473 0.20659
0.17369 3.16640 0.20782
0.17445 3.16941 0.20678
0.17521 2.92753 0.21216
0.17597 3.02866 0.21105
0.17673 3.04463 0.21003
0.17749 2.84218 0.21382
0.17825 2.63270 0.21620
0.17901 3.15601 0.21202
0.17977 2.55136 0.21717
0.18053 2.58116 0.21973
0.18129 2.93207 0.22459
0.18205 2.39278 0.22152
0.18281 2.23604 0.21998
0.18357 2.30305 0.22198
0.18433 2.05490 0.22429
0.18509 2.40808 0.22169
0.18585 2.40229 0.22507
0.18661 2.29649 0.22347
0.18737 2.32484 0.22281
0.18813 2.25960 0.22258
0.18889 1.82915 0.22555
0.18965 2.23906 0.22495
0.19041 2.53707 0.22447
0.19117 1.96851 0.22598
0.19193 2.04419 0.23108
0.19269 1.97169 0.22435
0.19345 2.07144 0.22820
0.19421 1.81808 0.22692
0.19497 1.49031 0.22965
0.19573 1.57103 0.22844
0.19649 1.74402 0.22750
0.19725 1.55304 0.23073
0.19801 1.71806 0.22901
0.19877 1.48119 0.22684
0.19953 1.58982 0.22621
0.20029 1.63050 0.23244
0.20105 1.75163 0.22802
0.20181 1.40154 0.22643
0.20257 1.32983 0.22386
0.20333 1.62994 0.22795
0.20409 1.38157 0.22661
0.20485 1.54749 0.22669
0.20561 1.37318 0.22801
0.20637 1.61199 0.23038
0.20713 1.30119 0.22700
0.20789 1.37989 0.22787
0.20865 1.47482 0.22979
0.20941 1.34751 0.23001
0.21017 1.50129 0.22996
0.21093 1.41252 0.22659
0.21169 1.24848 0.22878
0.21245 1.10871 0.22509
0.21321 1.31723 0.22586
0.21397 1.16857 0.22913
0.21473 0.90007 0.23070
0.21549 1.02640 0.23015
0.21625 1.31735 0.22612
0.21701 0.80863 0.22829
0.21777 0.96980 0.22603
0.21853 1.10683 0.22749
0.21929 0.98681 0.22563
0.22005 0.89290 0.22938
0.22081 0.80231 0.22269
0.22157 0.99129 0.22481
0.22233 0.99049 0.22887
0.22309 1.05607 0.22391
0.22385 0.71914 0.22346
0.22461 0.74983 0.22002
0.22537 0.39318 0.22196
0.22613 1.11575 0.21773
0.22689 0.79443 0.21692
0.22765 0.73057 0.21467
0.22841 0.92906 0.21587
0.22917 0.85999 0.21496
0.22993 0.80778 0.21215
0.23069 0.87903 0.21441
0.23145 0.96004 0.21158
0.23221 0.92861 0.21244
0.23297 0.67687 0.21017
0.23373 0.78044 0.21064
0.23449 0.62979 0.20852
0.23525 0.91562 0.20887
0.23601 0.66704 0.20903
0.23677 0.74259 0.20606
0.23753 0.80038 0.20523
0.23829 0.68783 0.20812
0.23905 0.95740 0.20260
0.23981 0.91525 0.20563
0.24057 1.02525 0.20377
0.24133 0.48904 0.20165
0.24209 0.66143 0.20177
0.24285 0.31978 0.20334
0.24361 1.00720 0.19900
0.24437 0.79906 0.19879
0.24513 0.66890 0.20090
0.24589 0.52515 0.19956
0.24665 0.49383 0.19898
0.24741 0.69051 0.19864
0.24817 0.95262 0.20056
0.24893 0.55008 0.19606
0.24969 0.52142 0.19821
0.25045 0.84134 0.19038
0.25121 0.77928 0.19550
0.25197 0.70773 0.19284
0.25273 0.70525 0.19399
0.25349 0.60028 0.19432
0.25425 0.72097 0.19158
0.25501 0.61055 0.19481
0.25577 0.67034 0.19218
0.25653 0.54579 0.19152
0.25729 0.51635 0.19118
0.25805 0.71626 0.18943
0.25881 0.59629 0.19092
0.25957 0.58747 0.19061
0.26033 0.42734 0.18720
0.26109 0.58397 0.18783
0.26185 0.56607 0.18745
0.26261 0.70603 0.18563
0.26337 0.53238 0.18622
0.26413 0.67987 0.18697
0.26489 0.64871 0.18459
0.26565 0.54898 0.18525
0.26641 0.60132 0.18497
0.26717 0.60709 0.18545
0.26793 0.73697 0.18471
0.26869 0.57524 0.18437
0.26945 0.56627 0.18053
0.27021 0.74009 0.18088
0.27097 0.64785 0.18259
0.27172 0.88819 0.18179
0.27248 0.82392 0.17970
0.27324 0.52683 0.18013
0.27400 0.55999 0.18116
0.27476 0.34378 0.17859
0.27552 0.55314 0.17798
0.27628 0.64765 0.17970
0.27704 0.73311 0.17939
0.27780 0.60265 0.17867
0.27856 0.57948 0.17930
0.27932 0.54051 0.17681
0.28008 0.79482 0.17564
0.28084 0.95364 0.17587
0.28160 0.30006 0.17340
0.28236 0.83335 0.17553
0.28312 0.74114 0.17255
0.28388 0.66882 0.17309
0.28464 0.68928 0.17630
0.28540 0.64574 0.17561
0.28616 0.56194 0.17418
0.28692 0.83261 0.17547
0.28768 0.82006 0.17186
0.28844 0.48349 0.17767
0.28920 0.66961 0.17464
0.28996 0.58710 0.17349
0.29072 0.69697 0.17561
0.29148 0.65913 0.17584
0.29224 0.70566 0.17530
0.29300 0.54894 0.17698
0.29376 0.54070 0.17495
0.29452 0.66064 0.17312
0.29528 0.57349 0.17532
0.29604 0.59930 0.17635
0.29680 0.72724 0.17689
0.29756 0.79307 0.17650
0.29832 0.55742 0.17569
0.29908 0.54735 0.17575
0.29984 0.85326 0.17627
0.30060 0.78774 0.17641
0.30136 0.71717 0.17773
0.30212 0.69326 0.17650
0.30288 0.61966 0.17340
0.30364 0.67438 0.17246
0.30440 0.85063 0.17587
0.30516 0.62230 0.17656
0.30592 0.40240 0.17621
0.30668 0.49192 0.17761
0.30744 0.53362 0.17821
0.30820 0.77927 0.17738
0.30896 0.67901 0.17962
0.30972 0.44894 0.17876
0.31048 0.56772 0.18156
0.31124 0.78488 0.18045
0.31200 0.93237 0.17724
0.31276 0.58232 0.18110
0.31352 0.65803 0.17901
0.31428 0.80082 0.18019
0.31504 0.72285 0.17944
0.31580 0.76361 0.17913
0.31656 0.65935 0.18145
0.31732 0.63605 0.18114
0.31808 0.89930 0.18090
0.31883 1.03681 0.18328
0.31959 0.62041 0.18047
0.32035 0.66955 0.18620
0.32111 0.75469 0.18551
0.32187 0.60552 0.18454
0.32263 0.63485 0.18720
0.32339 0.79297 0.18611
0.32415 0.83406 0.18912
0.32491 0.72360 0.18517
0.32567 0.51245 0.18739
0.32643 0.73322 0.18938
0.32719 0.59364 0.18846
0.32795 0.83804 0.18854
0.32871 0.58678 0.18891
0.32947 0.59398 0.18925
0.33023 0.55887 0.18971
0.33099 0.79009 0.18800
0.33175 0.67603 0.18986
0.33251 0.84256 0.18763
0.33327 0.69041 0.18858
0.33403 0.75431 0.18880
0.33479 0.73546 0.18829
0.33555 0.70077 0.19007
0.33631 0.60552 0.19003
0.33707 0.76781 0.18972
0.33783 0.82856 0.19032
0.33859 0.77506 0.19199
0.33935 0.32016 0.19347
0.34011 0.56897 0.19378
0.34087 0.79181 0.19155
0.34163 0.72186 0.19212
0.34239 0.84551 0.19181
0.34315 0.90103 0.19384
0.34391 0.91253 0.19418
0.34467 0.56378 0.19204
0.34543 0.56362 0.19418
0.34619 0.92425 0.18891
0.34695 0.88086 0.19078
0.34771 0.57982 0.19218
0.34847 0.90681 0.19481
0.34922 0.77651 0.19490
0.34998 0.92954 0.19321
0.35074 0.78271 0.18898
0.35150 0.96448 0.18620
0.35226 0.89043 0.18572
0.35302 0.84823 0.18325
0.35378 0.71572 0.18600
0.35454 0.88526 0.18377
0.35530 0.88757 0.18823
0.35606 1.05770 0.18752
0.35682 0.79570 0.18609
0.35758 0.68346 0.18700
0.35834 0.84268 0.18972
0.35910 0.70020 0.18926
0.35986 0.58476 0.18677
0.36062 0.97139 0.18751
0.36138 0.84384 0.19178
0.36214 0.88929 0.18755
0.36290 0.96671 0.18729
0.36366 0.74177 0.19023
0.36442 0.78810 0.18800
0.36518 0.68711 0.19018
0.36594 0.60238 0.19192
0.36670 0.83066 0.19433
0.36746 0.73415 0.19398
0.36822 0.91349 0.19232
0.36898 0.86415 0.19830
0.36974 0.83801 0.19573
0.37050 0.57113 0.19269
0.37126 0.77272 0.19614
0.37202 0.71199 0.19954
0.37277 0.72152 0.19870
0.37353 0.91148 0.20023
0.37429 0.90811 0.19732
0.37505 0.82430 0.20254
0.37581 0.72595 0.20437
0.37657 0.51454 0.20749
0.37733 0.44510 0.20454
0.37809 0.60426 0.21029
0.37885 0.69830 0.21236
0.37961 0.61434 0.20811
0.38037 0.91507 0.20963
0.38113 0.92376 0.21035
0.38189 0.41406 0.21430
0.38265 0.76607 0.21753
0.38341 0.55579 0.21993
0.38417 0.46434 0.21470
0.38493 0.75137 0.21973
0.38569 0.80815 0.22094
0.38645 0.82116 0.22194
0.38721 0.65276 0.22574
0.38797 0.62926 0.22377
0.38873 0.83881 0.22632
0.38949 0.63049 0.22706
0.39025 1.03770 0.22995
0.39101 0.71555 0.23767
0.39177 0.81866 0.23398
0.39252 1.03534 0.23956
0.39328 0.96904 0.23883
0.39404 0.92674 0.23668
0.39480 0.59314 0.24079
0.39556 0.62456 0.23927
0.39632 0.93918 0.24108
0.39708 0.70366 0.24085
0.39784 0.64171 0.23903
0.39860 0.74256 0.24936
0.39936 0.82429 0.24800
0.40012 0.90461 0.24752
0.40088 0.63765 0.25154
0.40164 0.66135 0.25252
0.40240 0.68964 0.25693
0.40316 0.81832 0.25839
0.40392 0.97890 0.25925
0.40468 0.77520 54.50179
0.40544 1.08393 0.25714
0.40620 0.56349 0.26154
0.40696 0.78146 0.25980
0.40772 0.55862 0.26637
0.40848 0.53565 0.26712
0.40924 0.51936 0.26780
0.40999 0.85259 0.26569
0.41075 0.60596 0.26154
0.41151 0.91042 0.26747
0.41227 0.35804 0.26912
0.41303 0.65131 0.27344
0.41379 0.59713 0.26454
0.41455 0.52023 0.27579
0.41531 0.70059 0.26897
0.41607 0.61939 0.27419
0.41683 0.49634 0.27494
0.41759 0.58635 0.27784
0.41835 0.46763 0.27903
0.41911 0.78541 0.28197
0.41987 0.70046 0.27964
0.42063 0.60936 0.28105
0.42139 0.85309 0.28649
0.42215 0.74561 0.28763
0.42291 0.46706 0.28697
0.42367 0.83413 0.29867
0.42443 0.48451 0.29462
0.42519 0.70918 0.29186
0.42594 0.79514 0.29816
0.42670 0.58369 0.31035
0.42746 0.64220 0.30829
0.42822 0.68618 0.30919
0.42898 1.10101 0.32167
0.42974 0.78656 0.31642
0.43050 0.46477 0.31769
0.43126 0.96041 0.31246
0.43202 0.60159 0.32935
0.43278 0.52066 0.32962
0.43354 0.30072 0.33588
0.43430 0.61349 0.32635
0.43506 0.81853 0.34914
