# Supplementary material for: Hallucination of closed repeat proteins containing central pockets
Source: Nat Struct Mol Biol. 2023 Sep 28;30(11):1755–60. doi: 10.1038/s41594-023-01112-6 (PMC10643118; doi:10.1038/s41594-023-01112-6)
Supplement: Supplementary file 4 — Small-angle X-ray scattering raw data. [file 41594_2023_1112_MOESM4_ESM.tar › SAXS_submit/E6/C11_results/Buffer2/C11_high_E6_snap_00016.sub.2.dat]

0.01026 1.86011 103.05283
0.01102 -1.39228 108.79499
0.01178 4.37940 64.43320
0.01254 17.01847 38.32444
0.01330 17.22728 24.11982
0.01406 15.12379 14.25871
0.01482 11.83497 8.58255
0.01558 16.69253 6.78752
0.01634 20.22916 5.03909
0.01710 20.98032 3.60552
0.01786 23.07375 2.22456
0.01862 22.36670 1.89909
0.01938 21.65644 1.58636
0.02014 22.64947 1.39739
0.02090 22.94077 1.24589
0.02166 22.09825 1.15121
0.02242 23.48195 1.18141
0.02318 24.48918 1.06865
0.02395 23.76755 1.03857
0.02471 23.55216 0.94413
0.02547 24.61238 0.92086
0.02623 23.78619 0.90078
0.02699 24.96703 0.85821
0.02775 24.73917 0.83977
0.02851 24.28151 0.84446
0.02927 25.07566 0.81148
0.03003 24.85094 0.76326
0.03079 23.70870 0.76121
0.03155 22.68718 0.74611
0.03231 24.19717 0.73871
0.03307 23.78434 0.69313
0.03383 24.17031 0.71370
0.03459 23.52721 0.66772
0.03535 23.92067 0.66937
0.03611 24.29875 0.66553
0.03687 23.45967 0.67034
0.03763 23.32814 0.62736
0.03839 24.05914 0.63714
0.03915 23.80496 0.60246
0.03991 23.26918 0.60257
0.04067 23.38878 0.59103
0.04143 22.95302 0.59190
0.04219 23.49243 0.59159
0.04295 23.43999 0.55281
0.04371 23.09614 0.56729
0.04447 23.84956 0.57363
0.04523 22.97272 0.52100
0.04599 22.25979 0.51128
0.04675 22.69586 0.53064
0.04751 22.48436 0.50615
0.04827 22.83695 0.51443
0.04903 23.07675 0.51253
0.04979 22.05338 0.50969
0.05055 21.90258 0.49907
0.05131 22.69322 0.49631
0.05207 22.15624 0.50360
0.05283 21.50060 0.49438
0.05359 22.50155 0.47964
0.05435 21.48984 0.48108
0.05511 21.54481 0.46880
0.05587 21.09186 0.47632
0.05663 20.95362 0.45960
0.05739 21.06583 0.45311
0.05815 20.90645 0.44884
0.05891 20.96333 0.44983
0.05967 20.05083 0.45189
0.06043 20.94519 0.45348
0.06119 20.41266 0.43469
0.06195 20.25506 0.42834
0.06271 20.63957 0.43750
0.06347 20.48273 0.43420
0.06423 19.95651 0.44412
0.06499 19.96186 0.42822
0.06575 20.21520 0.42220
0.06651 19.29603 0.41414
0.06727 19.53814 0.40725
0.06803 19.48136 0.40541
0.06879 19.16082 0.40697
0.06955 18.81515 0.39732
0.07031 18.25847 0.40474
0.07107 17.93809 0.40507
0.07183 18.24282 0.39032
0.07259 18.02832 0.40083
0.07335 18.29318 0.39004
0.07412 18.10461 0.38528
0.07488 17.76579 0.37835
0.07564 17.22643 0.38522
0.07640 17.79917 0.37979
0.07716 17.71312 0.37649
0.07792 17.18464 0.37425
0.07868 17.04721 0.36553
0.07944 17.31160 0.36570
0.08020 16.71844 0.37296
0.08096 16.51902 0.35799
0.08172 16.45435 0.36117
0.08248 16.33173 0.35403
0.08324 16.38058 0.36091
0.08400 16.19963 0.36434
0.08476 15.57726 0.36314
0.08552 15.07295 0.37556
0.08628 15.41867 0.38093
0.08704 15.04573 0.38306
0.08780 14.88436 0.38700
0.08856 15.37170 0.37985
0.08932 15.16170 0.38573
0.09008 14.89989 0.38965
0.09084 14.85162 0.39117
0.09160 15.10008 0.38455
0.09236 14.12505 0.39484
0.09312 14.05309 0.38943
0.09388 13.67516 0.40468
0.09464 13.84842 0.39649
0.09540 13.88626 0.39028
0.09616 13.09102 0.37705
0.09692 13.50829 0.38679
0.09768 13.34587 0.38188
0.09844 12.81270 0.38477
0.09920 12.96315 0.37815
0.09996 12.40565 0.37425
0.10072 12.74273 0.36305
0.10148 12.75834 0.35179
0.10224 12.40320 0.35226
0.10300 12.37222 0.34100
0.10376 12.14241 0.34814
0.10452 11.74344 0.33709
0.10528 11.70277 0.33343
0.10604 11.49807 0.32887
0.10680 11.56449 0.32982
0.10756 11.81946 0.32249
0.10832 11.35459 0.32438
0.10908 11.21479 0.31885
0.10984 11.37892 0.32163
0.11060 11.34238 0.31311
0.11136 10.91279 0.31931
0.11212 10.54562 0.31863
0.11288 10.50158 0.31994
0.11364 10.06018 0.31438
0.11440 10.27821 0.30329
0.11516 10.33165 0.30691
0.11592 9.98963 0.30219
0.11668 10.11995 0.30416
0.11744 9.66223 0.30241
0.11820 9.88204 0.29940
0.11896 9.69463 0.29406
0.11972 9.53312 0.29139
0.12048 9.44214 0.29448
0.12124 8.96439 0.28949
0.12200 9.11761 0.28918
0.12276 8.88234 0.28749
0.12352 8.97182 0.28486
0.12428 8.43294 0.28554
0.12504 8.40679 0.28125
0.12580 8.36301 0.27818
0.12656 8.26744 0.27560
0.12732 8.23742 0.27523
0.12808 7.70889 0.27589
0.12884 7.93686 0.27076
0.12960 8.10987 0.27436
0.13036 7.87864 0.26659
0.13112 7.73254 0.26560
0.13188 7.42312 0.26217
0.13264 7.83121 0.26092
0.13340 7.35826 0.26135
0.13416 7.41350 0.26681
0.13492 7.29919 0.25625
0.13568 7.08479 0.25569
0.13644 6.82365 0.25791
0.13720 6.88349 0.25555
0.13796 7.21738 0.24970
0.13873 6.79160 0.24553
0.13949 6.56044 0.24631
0.14025 6.31008 0.24634
0.14101 6.47003 0.25226
0.14177 6.21410 0.24716
0.14253 6.33570 0.24373
0.14329 6.04799 0.24696
0.14405 6.05685 0.24330
0.14481 6.09583 0.24287
0.14557 5.79419 0.23715
0.14633 5.97384 0.24147
0.14709 5.27225 0.23911
0.14785 5.59196 0.24037
0.14861 5.57612 0.23814
0.14937 5.30022 0.23485
0.15013 5.28352 0.23760
0.15089 4.90243 0.23162
0.15165 4.86060 0.22972
0.15241 4.74306 0.23150
0.15317 5.07504 0.22958
0.15393 4.84281 0.23049
0.15469 4.63490 0.23155
0.15545 4.40453 0.22471
0.15621 4.60570 0.22526
0.15697 4.48646 0.22448
0.15773 4.43552 0.22497
0.15849 4.45107 0.22591
0.15925 4.25731 0.22101
0.16001 4.01925 0.22250
0.16077 4.25039 0.22024
0.16153 4.23352 0.22179
0.16229 4.25966 0.21695
0.16305 4.22804 0.21672
0.16381 3.91401 0.21518
0.16457 3.78954 0.21841
0.16533 4.07097 0.21646
0.16609 3.77509 0.21151
0.16685 3.80357 0.21434
0.16761 3.52383 0.21265
0.16837 3.56154 0.21045
0.16913 3.22852 0.21183
0.16989 3.26102 0.20985
0.17065 3.24944 0.20973
0.17141 3.53027 0.20738
0.17217 3.09893 0.20899
0.17293 3.02745 0.20859
0.17369 3.14330 0.20781
0.17445 2.95743 0.20832
0.17521 2.99925 0.21268
0.17597 2.67530 0.21116
0.17673 2.68975 0.21088
0.17749 2.98643 0.21216
0.17825 2.67757 0.21748
0.17901 2.78046 0.21843
0.17977 2.57880 0.21983
0.18053 2.52112 0.22319
0.18129 2.45719 0.22020
0.18205 2.39420 0.21782
0.18281 2.43572 0.21964
0.18357 2.17031 0.22378
0.18433 2.50185 0.22324
0.18509 2.27250 0.22158
0.18585 2.46385 0.22204
0.18661 2.29829 0.22807
0.18737 1.79200 0.22054
0.18813 1.72518 0.22510
0.18889 2.21532 0.22146
0.18965 2.04941 0.22123
0.19041 2.05275 0.22275
0.19117 2.09484 0.22730
0.19193 2.08026 0.22930
0.19269 2.05157 0.22822
0.19345 1.92236 0.22885
0.19421 1.86392 0.22851
0.19497 1.73412 0.22658
0.19573 2.08948 0.23062
0.19649 1.80565 0.22699
0.19725 1.83686 0.22836
0.19801 1.58743 0.23094
0.19877 1.54158 0.22576
0.19953 1.72041 0.22656
0.20029 1.57551 0.22925
0.20105 1.43303 0.22701
0.20181 1.53159 0.22873
0.20257 1.43230 0.22722
0.20333 1.43851 0.22950
0.20409 1.67197 0.22902
0.20485 1.63952 0.22936
0.20561 1.11436 0.22910
0.20637 1.19391 0.22959
0.20713 1.27841 0.23193
0.20789 1.44691 0.23022
0.20865 1.25958 0.23625
0.20941 1.37538 0.22647
0.21017 1.30519 0.23151
0.21093 1.24017 0.22466
0.21169 1.41670 0.22647
0.21245 1.10867 0.22893
0.21321 1.27291 0.22910
0.21397 0.84483 0.22615
0.21473 1.11978 0.22649
0.21549 1.20113 0.22933
0.21625 1.07205 0.22933
0.21701 1.21491 0.22532
0.21777 0.81242 0.22551
0.21853 1.14258 0.22309
0.21929 0.91354 0.22890
0.22005 0.83232 0.22623
0.22081 1.04799 0.22263
0.22157 1.10135 0.22410
0.22233 0.83529 0.22383
0.22309 1.15209 0.22563
0.22385 0.91409 0.22320
0.22461 0.95533 0.22065
0.22537 0.68477 0.21627
0.22613 0.88619 0.22097
0.22689 0.83668 0.21940
0.22765 0.95998 0.21705
0.22841 0.75901 0.22027
0.22917 0.54596 0.21845
0.22993 0.71510 0.21816
0.23069 0.65927 0.21605
0.23145 0.81116 0.21413
0.23221 0.84867 0.21375
0.23297 0.75062 0.21181
0.23373 0.88353 0.21081
0.23449 0.87525 0.20594
0.23525 0.77370 0.21021
0.23601 0.62452 0.20659
0.23677 0.63741 0.21017
0.23753 0.91683 0.20826
0.23829 0.54245 0.20528
0.23905 0.90147 0.20394
0.23981 0.94687 0.20425
0.24057 0.46353 0.20281
0.24133 0.61811 0.20702
0.24209 0.84432 0.20379
0.24285 0.78217 0.20245
0.24361 0.89570 0.20428
0.24437 0.84960 0.20004
0.24513 0.58217 0.19806
0.24589 0.69534 0.20336
0.24665 0.63176 0.20081
0.24741 0.81903 0.19664
0.24817 0.75610 0.20010
0.24893 0.92124 0.19386
0.24969 0.71720 0.19761
0.25045 0.57174 0.19594
0.25121 0.56555 0.19475
0.25197 0.68026 0.19612
0.25273 0.68857 0.19294
0.25349 0.51660 0.19239
0.25425 0.38469 0.19191
0.25501 0.72865 0.19076
0.25577 0.27807 0.19099
0.25653 0.65752 0.19034
0.25729 0.49747 0.18942
0.25805 0.60852 0.18965
0.25881 0.44661 0.18968
0.25957 0.62046 0.19048
0.26033 0.62512 0.18710
0.26109 0.56134 0.18635
0.26185 0.66017 0.18630
0.26261 0.48009 0.18710
0.26337 0.58203 0.19017
0.26413 0.68458 0.18487
0.26489 0.70368 0.18238
0.26565 0.82597 0.18415
0.26641 0.60602 0.18323
0.26717 0.85033 0.18444
0.26793 0.84739 0.18350
0.26869 0.50091 0.18218
0.26945 0.61833 0.18203
0.27021 0.67513 0.18023
0.27097 0.76008 0.18298
0.27172 0.62676 0.18255
0.27248 0.74020 0.18074
0.27324 0.85190 0.18055
0.27400 0.60595 0.17848
0.27476 0.56472 0.18023
0.27552 0.55255 0.17874
0.27628 0.67544 0.17923
0.27704 0.51488 0.17817
0.27780 0.63945 0.17594
0.27856 0.54567 0.17551
0.27932 0.67930 0.17762
0.28008 0.74142 0.17649
0.28084 0.53587 0.17362
0.28160 0.49278 0.17768
0.28236 0.50379 0.17365
0.28312 0.86106 0.17359
0.28388 0.78570 0.17634
0.28464 0.50763 0.17362
0.28540 0.49705 0.17482
0.28616 0.64281 0.17405
0.28692 0.60830 0.17379
0.28768 0.62535 0.17505
0.28844 0.75729 0.17271
0.28920 0.67110 0.17637
0.28996 0.65478 0.17502
0.29072 0.74046 0.17617
0.29148 0.67175 0.17413
0.29224 0.60295 0.17926
0.29300 0.66418 0.17557
0.29376 0.73936 0.17614
0.29452 0.62114 0.17563
0.29528 0.66394 0.17666
0.29604 0.65823 0.17625
0.29680 0.56449 0.17568
0.29756 0.83651 0.17651
0.29832 0.56759 0.17757
0.29908 0.43993 0.17774
0.29984 0.81306 0.17594
0.30060 0.60829 0.17505
0.30136 0.52457 0.17559
0.30212 0.72452 0.17410
0.30288 0.65739 0.17405
0.30364 0.44500 0.17484
0.30440 0.67407 0.17410
0.30516 0.77366 0.17800
0.30592 0.92071 0.17820
0.30668 0.57340 0.17682
0.30744 0.54311 0.17779
0.30820 0.88668 0.17832
0.30896 0.37476 0.18072
0.30972 0.74168 0.17846
0.31048 0.60280 0.17866
0.31124 0.48187 0.17843
0.31200 0.66562 0.17817
0.31276 0.47198 0.17923
0.31352 0.69164 0.17863
0.31428 0.81418 0.18161
0.31504 0.49950 0.18020
0.31580 0.92791 0.17809
0.31656 0.55349 0.18106
0.31732 0.64129 0.18261
0.31808 0.57543 0.18069
0.31883 1.01402 0.18501
0.31959 0.79856 0.18384
0.32035 0.89098 0.18490
0.32111 0.66038 0.18882
0.32187 0.67998 0.18719
0.32263 0.39031 0.18592
0.32339 0.72231 0.18733
0.32415 0.72897 0.18736
0.32491 0.66824 0.18681
0.32567 0.87361 0.18854
0.32643 0.70932 0.18996
0.32719 0.84594 0.18939
0.32795 0.90985 0.18831
0.32871 0.63909 0.18865
0.32947 0.65850 0.18490
0.33023 0.80751 0.18704
0.33099 0.76138 0.18859
0.33175 0.67227 0.18748
0.33251 0.84550 0.19062
0.33327 0.73621 0.19145
0.33403 0.84135 0.18827
0.33479 0.87865 0.18719
0.33555 0.75455 0.19002
0.33631 0.76330 0.19094
0.33707 1.08368 0.19375
0.33783 0.71147 0.18942
0.33859 0.80041 0.19517
0.33935 0.85341 0.18831
0.34011 0.79425 0.19220
0.34087 0.82867 0.19191
0.34163 0.84145 0.19257
0.34239 0.52309 0.19154
0.34315 0.88758 0.19200
0.34391 0.79624 0.19432
0.34467 0.80826 0.19200
0.34543 0.66960 0.19197
0.34619 0.94016 0.19469
0.34695 0.68130 0.19415
0.34771 0.81415 0.19360
0.34847 0.72623 0.19781
0.34922 0.80104 0.19546
0.34998 0.67611 0.19352
0.35074 0.40839 0.18636
0.35150 0.79333 0.18808
0.35226 0.73467 0.18578
0.35302 0.59166 0.18129
0.35378 0.77218 0.18458
0.35454 0.93325 0.18255
0.35530 0.74699 0.18890
0.35606 0.76608 0.18833
0.35682 0.48082 0.18799
0.35758 0.85947 0.18527
0.35834 0.81810 0.18862
0.35910 0.32929 0.18925
0.35986 0.74008 0.18768
0.36062 0.81732 0.18779
0.36138 0.66915 0.18928
0.36214 0.68391 0.19114
0.36290 0.63548 0.18513
0.36366 0.99839 0.18933
0.36442 0.75917 0.19025
0.36518 0.68370 0.19183
0.36594 0.52976 0.19254
0.36670 0.44132 0.19351
0.36746 0.73836 0.19008
0.36822 0.73082 0.19297
0.36898 0.78455 0.19306
0.36974 0.65944 0.19686
0.37050 0.78892 0.19700
0.37126 0.72080 0.19609
0.37202 0.68309 0.19394
0.37277 0.99128 0.20074
0.37353 0.72568 0.20024
0.37429 0.64612 0.20010
0.37505 0.87798 0.20170
0.37581 0.60844 0.19961
0.37657 0.69886 0.20605
0.37733 0.73468 0.20791
0.37809 0.98148 0.20872
0.37885 0.67644 0.20585
0.37961 0.64989 0.21115
0.38037 0.79469 0.20741
0.38113 0.79746 0.21370
0.38189 0.69453 0.21290
0.38265 0.73652 0.21346
0.38341 0.44358 0.21530
0.38417 0.73434 0.21807
0.38493 0.58707 0.21965
0.38569 0.82495 0.22109
0.38645 0.54935 0.22492
0.38721 0.68494 0.22360
0.38797 1.06808 0.22237
0.38873 0.53945 0.22589
0.38949 0.87725 0.23070
0.39025 0.76637 0.23579
0.39101 0.81010 0.23144
0.39177 0.40553 0.23388
0.39252 0.92060 0.23660
0.39328 0.55826 0.23791
0.39404 0.69985 0.23797
0.39480 0.58742 0.23898
0.39556 0.68856 0.24000
0.39632 1.03772 0.24153
0.39708 1.13440 0.24257
0.39784 0.46038 0.24011
0.39860 0.68056 0.25149
0.39936 0.88702 0.24991
0.40012 0.69455 0.25126
0.40088 0.88736 0.25221
0.40164 0.66050 0.25340
0.40240 0.59576 0.25228
0.40316 0.49244 0.25895
0.40392 0.70322 0.25391
0.40468 0.40543 48.25020
0.40544 1.04240 0.26274
0.40620 0.63710 0.26230
0.40696 0.68369 0.26104
0.40772 0.76629 0.26520
0.40848 0.71854 0.26608
0.40924 0.72675 0.26831
0.40999 0.66725 0.26502
0.41075 0.98019 0.26641
0.41151 0.51957 0.27009
0.41227 0.37233 0.27109
0.41303 0.48514 0.27432
0.41379 0.46997 0.26551
0.41455 0.10602 0.28011
0.41531 0.68827 0.27210
0.41607 0.31286 0.27678
0.41683 0.66265 0.27702
0.41759 0.65881 0.28512
0.41835 0.66323 0.28377
0.41911 0.58206 0.28257
0.41987 0.61857 0.28375
0.42063 0.87319 0.27791
0.42139 0.23582 0.28011
0.42215 0.88071 0.28684
0.42291 0.36218 0.29164
0.42367 0.60272 0.29907
0.42443 0.45611 0.29019
0.42519 0.52119 0.29840
0.42594 0.45884 0.29721
0.42670 0.59607 0.30446
0.42746 0.54616 0.30361
0.42822 0.69598 0.31181
0.42898 0.46406 0.32188
0.42974 0.56270 0.31657
0.43050 0.52861 0.31710
0.43126 0.85983 0.32769
0.43202 0.68813 0.32577
0.43278 0.90629 0.32709
0.43354 0.91439 0.34079
0.43430 0.86693 0.33982
0.43506 0.71678 0.34316
