# Supplementary material for: Hallucination of closed repeat proteins containing central pockets
Source: Nat Struct Mol Biol. 2023 Sep 28;30(11):1755–60. doi: 10.1038/s41594-023-01112-6 (PMC10643118; doi:10.1038/s41594-023-01112-6)
Supplement: Supplementary file 4 — Small-angle X-ray scattering raw data. [file 41594_2023_1112_MOESM4_ESM.tar › SAXS_submit/E6/C11_results/Buffer2/C11_high_E6_snap_00017.sub.2.dat]

0.01026 -8.68218 101.26662
0.01102 9.69184 108.72684
0.01178 7.93976 66.11357
0.01254 13.31524 38.09782
0.01330 11.44311 23.62875
0.01406 22.33906 13.68765
0.01482 19.21451 8.40073
0.01558 21.97780 6.46199
0.01634 19.99580 4.80805
0.01710 18.98237 3.62039
0.01786 21.79953 2.40585
0.01862 23.24080 1.94750
0.01938 19.87298 1.60058
0.02014 23.31745 1.41264
0.02090 24.71653 1.23417
0.02166 23.02086 1.19718
0.02242 22.36534 1.12938
0.02318 22.72667 1.02136
0.02395 23.88038 1.02061
0.02471 24.47117 0.95088
0.02547 24.01141 0.92904
0.02623 24.20632 0.87555
0.02699 24.12547 0.86825
0.02775 24.53671 0.81004
0.02851 24.48195 0.85791
0.02927 24.26101 0.81082
0.03003 24.62290 0.76982
0.03079 24.85166 0.75227
0.03155 24.18470 0.72710
0.03231 24.13228 0.74150
0.03307 23.38727 0.69835
0.03383 24.89223 0.69661
0.03459 23.46635 0.67186
0.03535 24.48609 0.64901
0.03611 24.13224 0.64947
0.03687 24.17732 0.65561
0.03763 24.29213 0.63247
0.03839 24.32705 0.62147
0.03915 23.60955 0.60465
0.03991 23.47917 0.61021
0.04067 24.06275 0.60091
0.04143 23.22859 0.59224
0.04219 23.06537 0.57889
0.04295 24.30667 0.58401
0.04371 22.65554 0.55963
0.04447 23.53384 0.55007
0.04523 23.16594 0.54356
0.04599 23.38350 0.53747
0.04675 22.17511 0.52324
0.04751 22.65789 0.52267
0.04827 22.85589 0.52046
0.04903 21.80902 0.51256
0.04979 22.35356 0.50942
0.05055 22.89442 0.49686
0.05131 22.02129 0.50817
0.05207 21.84818 0.49962
0.05283 21.69739 0.48983
0.05359 21.51988 0.47945
0.05435 21.40237 0.47396
0.05511 21.65034 0.47439
0.05587 21.40807 0.47780
0.05663 21.12218 0.46560
0.05739 21.19687 0.46063
0.05815 21.06587 0.45374
0.05891 20.72874 0.45729
0.05967 21.44778 0.44513
0.06043 20.66242 0.46116
0.06119 20.51634 0.44338
0.06195 20.60933 0.44029
0.06271 20.12675 0.43826
0.06347 19.99794 0.42699
0.06423 19.87002 0.43364
0.06499 19.46517 0.42692
0.06575 19.63042 0.42908
0.06651 18.94578 0.40746
0.06727 19.74199 0.41274
0.06803 19.04990 0.41002
0.06879 19.30836 0.41091
0.06955 18.98247 0.41501
0.07031 19.13868 0.40922
0.07107 18.77929 0.40220
0.07183 18.61908 0.39045
0.07259 18.91962 0.39777
0.07335 18.05163 0.39005
0.07412 17.91552 0.37803
0.07488 17.41716 0.38140
0.07564 17.72911 0.38421
0.07640 17.42174 0.38210
0.07716 17.76496 0.36981
0.07792 17.19207 0.37821
0.07868 16.76171 0.36863
0.07944 16.69460 0.36865
0.08020 16.35259 0.37166
0.08096 16.44701 0.36189
0.08172 16.13451 0.35075
0.08248 16.55187 0.35493
0.08324 15.71419 0.36401
0.08400 15.34480 0.36630
0.08476 15.88729 0.35664
0.08552 15.48267 0.37320
0.08628 15.34573 0.37243
0.08704 15.37340 0.38111
0.08780 14.93470 0.38110
0.08856 14.89630 0.38520
0.08932 15.45347 0.39364
0.09008 14.81054 0.38691
0.09084 14.98668 0.39380
0.09160 14.25217 0.38768
0.09236 14.09099 0.38287
0.09312 14.09045 0.38494
0.09388 13.77078 0.40771
0.09464 13.47537 0.39142
0.09540 14.06253 0.38372
0.09616 13.37034 0.38299
0.09692 13.32170 0.37336
0.09768 13.37998 0.37755
0.09844 13.36621 0.38270
0.09920 12.86623 0.38688
0.09996 13.23518 0.37478
0.10072 12.69770 0.35023
0.10148 12.72182 0.34762
0.10224 12.05732 0.35758
0.10300 12.19555 0.34478
0.10376 12.31332 0.33799
0.10452 11.93292 0.33773
0.10528 12.02196 0.33762
0.10604 11.62739 0.33003
0.10680 11.63760 0.32623
0.10756 11.39906 0.32648
0.10832 11.08050 0.32292
0.10908 11.11301 0.31580
0.10984 11.46133 0.32407
0.11060 10.91827 0.32012
0.11136 10.95984 0.31731
0.11212 10.98345 0.31902
0.11288 10.47644 0.31361
0.11364 10.63607 0.31167
0.11440 10.13544 0.31135
0.11516 10.15666 0.30594
0.11592 10.41802 0.30551
0.11668 10.10741 0.30594
0.11744 9.74558 0.29651
0.11820 9.38093 0.29751
0.11896 9.61937 0.29347
0.11972 9.64077 0.29240
0.12048 9.05918 0.29765
0.12124 9.19207 0.29076
0.12200 9.26757 0.28689
0.12276 8.88557 0.28857
0.12352 8.80666 0.28748
0.12428 9.23676 0.28431
0.12504 8.43880 0.28388
0.12580 8.32795 0.28328
0.12656 8.32010 0.27869
0.12732 7.99686 0.27302
0.12808 8.36883 0.27835
0.12884 8.01314 0.27245
0.12960 7.94271 0.27036
0.13036 8.03235 0.26701
0.13112 7.82684 0.26314
0.13188 7.39130 0.26949
0.13264 7.36556 0.26097
0.13340 7.44278 0.25555
0.13416 7.44650 0.25968
0.13492 7.35239 0.26173
0.13568 7.09473 0.25483
0.13644 7.03140 0.25609
0.13720 6.86375 0.25546
0.13796 6.69265 0.25185
0.13873 6.84687 0.25495
0.13949 6.83235 0.25036
0.14025 6.37314 0.24616
0.14101 6.35994 0.24824
0.14177 6.28065 0.24696
0.14253 5.85137 0.24815
0.14329 5.76076 0.23845
0.14405 5.71590 0.24437
0.14481 6.10640 0.24575
0.14557 5.68030 0.23832
0.14633 5.67569 0.23979
0.14709 5.69610 0.23999
0.14785 5.66810 0.23686
0.14861 5.79270 0.23761
0.14937 5.41692 0.23681
0.15013 5.21224 0.23158
0.15089 5.12736 0.23409
0.15165 5.13968 0.23246
0.15241 4.89045 0.23300
0.15317 4.94001 0.22558
0.15393 4.66935 0.22587
0.15469 5.08856 0.22667
0.15545 4.54486 0.22750
0.15621 4.42231 0.22510
0.15697 4.54198 0.22587
0.15773 4.57271 0.22203
0.15849 4.45956 0.22527
0.15925 4.31489 0.22232
0.16001 4.08045 0.22280
0.16077 4.11314 0.22421
0.16153 3.96768 0.22054
0.16229 4.18331 0.21621
0.16305 4.07103 0.21593
0.16381 3.84935 0.21653
0.16457 3.79746 0.21584
0.16533 3.82589 0.21639
0.16609 3.80942 0.21207
0.16685 3.58394 0.21269
0.16761 3.64246 0.21324
0.16837 3.86837 0.21126
0.16913 3.37863 0.20840
0.16989 3.54066 0.21095
0.17065 3.47283 0.20819
0.17141 3.43293 0.20949
0.17217 3.13961 0.21166
0.17293 3.00633 0.20708
0.17369 3.38792 0.20872
0.17445 3.00661 0.20957
0.17521 3.15949 0.20946
0.17597 3.02307 0.21288
0.17673 3.17582 0.21086
0.17749 2.77046 0.21292
0.17825 2.66028 0.21727
0.17901 2.79451 0.21629
0.17977 2.82846 0.21984
0.18053 2.36836 0.21913
0.18129 2.67453 0.21996
0.18205 2.49726 0.21738
0.18281 2.35139 0.21901
0.18357 2.35091 0.22451
0.18433 2.41724 0.22674
0.18509 2.15364 0.22458
0.18585 2.14451 0.22752
0.18661 2.40605 0.22648
0.18737 2.26114 0.22803
0.18813 2.15042 0.22473
0.18889 2.00197 0.22803
0.18965 1.93228 0.22308
0.19041 1.75645 0.22436
0.19117 2.29130 0.22563
0.19193 2.09632 0.22851
0.19269 1.97084 0.23090
0.19345 1.77007 0.22831
0.19421 1.94345 0.22869
0.19497 1.56678 0.23207
0.19573 1.68728 0.22769
0.19649 1.54051 0.23064
0.19725 1.85485 0.23104
0.19801 1.76641 0.23066
0.19877 1.86756 0.22746
0.19953 1.55657 0.23312
0.20029 1.77241 0.22519
0.20105 1.43204 0.23072
0.20181 1.40939 0.22751
0.20257 1.32040 0.22594
0.20333 1.51026 0.22969
0.20409 1.56177 0.22960
0.20485 1.55882 0.23144
0.20561 1.73696 0.22900
0.20637 1.45361 0.22866
0.20713 1.28487 0.22837
0.20789 1.31432 0.23153
0.20865 1.18428 0.22745
0.20941 1.30790 0.22554
0.21017 1.37267 0.22984
0.21093 1.18835 0.22649
0.21169 1.30737 0.22496
0.21245 1.19039 0.22943
0.21321 1.17778 0.23078
0.21397 1.01673 0.22922
0.21473 1.37887 0.22811
0.21549 1.02822 0.22607
0.21625 1.11394 0.22070
0.21701 1.43258 0.22531
0.21777 1.07595 0.22845
0.21853 0.83855 0.22693
0.21929 1.11033 0.22911
0.22005 1.07482 0.22485
0.22081 1.20117 0.22728
0.22157 0.96717 0.22842
0.22233 0.98384 0.22375
0.22309 0.93841 0.22674
0.22385 0.81213 0.22871
0.22461 1.05936 0.22087
0.22537 0.54159 0.22000
0.22613 0.95566 0.22138
0.22689 1.05794 0.22181
0.22765 1.18712 0.21525
0.22841 0.87051 0.21560
0.22917 0.93751 0.21500
0.22993 1.09154 0.21694
0.23069 0.60069 0.21336
0.23145 1.01455 0.21505
0.23221 0.77998 0.21660
0.23297 0.75548 0.21439
0.23373 0.99806 0.21145
0.23449 0.78123 0.20861
0.23525 1.10519 0.20893
0.23601 0.85746 0.20583
0.23677 0.52171 0.20440
0.23753 0.77733 0.20832
0.23829 0.71682 0.20526
0.23905 0.74419 0.20704
0.23981 0.80438 0.20289
0.24057 0.68842 0.20314
0.24133 0.33521 0.20171
0.24209 0.67467 0.20274
0.24285 0.58833 0.20352
0.24361 0.72579 0.20334
0.24437 0.61315 0.20040
0.24513 0.85273 0.19822
0.24589 0.70058 0.19719
0.24665 0.44481 0.19910
0.24741 0.57302 0.19609
0.24817 0.95071 0.19484
0.24893 0.45564 0.19601
0.24969 0.67727 0.19779
0.25045 0.63478 0.19340
0.25121 0.66217 0.19183
0.25197 0.63247 0.19340
0.25273 0.73250 0.19132
0.25349 0.74427 0.19083
0.25425 0.74386 0.19386
0.25501 0.35059 0.19088
0.25577 0.64710 0.18942
0.25653 0.38970 0.18900
0.25729 0.58931 0.18862
0.25805 0.71263 0.18874
0.25881 0.70911 0.18774
0.25957 0.49458 0.18980
0.26033 0.66340 0.18811
0.26109 0.68657 0.18802
0.26185 0.45229 0.18570
0.26261 0.64690 0.19040
0.26337 0.60743 0.18742
0.26413 0.79902 0.18885
0.26489 0.47866 0.18318
0.26565 0.44256 0.18662
0.26641 0.56640 0.18356
0.26717 0.51739 0.18439
0.26793 0.55066 0.18324
0.26869 0.68071 0.18488
0.26945 0.66873 0.18150
0.27021 0.87172 0.18447
0.27097 0.51167 0.18281
0.27172 0.88478 0.18273
0.27248 0.64416 0.17992
0.27324 0.51207 0.18427
0.27400 0.66772 0.17786
0.27476 0.56126 0.17909
0.27552 0.59145 0.17949
0.27628 0.64819 0.17729
0.27704 0.69102 0.17671
0.27780 0.68552 0.17964
0.27856 0.61602 0.17892
0.27932 0.56869 0.17617
0.28008 0.46589 0.17631
0.28084 0.73026 0.17379
0.28160 0.45003 0.17659
0.28236 0.85138 0.17542
0.28312 0.62410 0.17425
0.28388 0.74037 0.17331
0.28464 0.51542 0.17416
0.28540 0.61107 0.17408
0.28616 0.60356 0.17317
0.28692 0.57653 0.17536
0.28768 0.66828 0.17583
0.28844 0.47029 0.17503
0.28920 0.40129 0.17511
0.28996 0.87124 0.17531
0.29072 0.69424 0.17465
0.29148 0.56942 0.17640
0.29224 0.59653 0.17519
0.29300 0.75052 0.17585
0.29376 0.46637 0.17731
0.29452 0.54878 0.17371
0.29528 0.63581 0.17749
0.29604 0.80840 0.17597
0.29680 0.86434 0.17872
0.29756 0.63050 0.17545
0.29832 0.55856 0.17709
0.29908 0.51017 0.17605
0.29984 0.48380 0.17511
0.30060 0.58714 0.17577
0.30136 0.69570 0.17457
0.30212 0.74340 0.17534
0.30288 0.81991 0.17202
0.30364 0.46378 0.17502
0.30440 0.64804 0.17422
0.30516 0.64123 0.17840
0.30592 0.60827 0.17737
0.30668 0.78678 0.17697
0.30744 0.61919 0.17932
0.30820 0.55219 0.17554
0.30896 0.77831 0.17743
0.30972 0.97331 0.17669
0.31048 0.87221 0.17878
0.31124 0.75378 0.17967
0.31200 0.58947 0.17757
0.31276 0.58587 0.17843
0.31352 0.57498 0.17800
0.31428 0.69497 0.18141
0.31504 0.94057 0.17932
0.31580 0.79147 0.18198
0.31656 0.65206 0.18095
0.31732 0.71892 0.18227
0.31808 0.76672 0.18313
0.31883 0.89199 0.18442
0.31959 0.64965 0.18295
0.32035 0.75265 0.18379
0.32111 0.57826 0.18198
0.32187 0.63917 0.18754
0.32263 0.84632 0.18625
0.32339 0.71267 0.19021
0.32415 0.70071 0.18579
0.32491 0.59437 0.18771
0.32567 0.52747 0.18748
0.32643 0.47638 0.18928
0.32719 0.74808 0.18811
0.32795 0.63997 0.18866
0.32871 0.70945 0.18851
0.32947 0.89665 0.18708
0.33023 0.75875 0.18819
0.33099 0.86785 0.18766
0.33175 0.84755 0.18860
0.33251 1.03259 0.18891
0.33327 0.70334 0.18863
0.33403 0.66991 0.18783
0.33479 0.67366 0.18911
0.33555 0.90635 0.19115
0.33631 0.69957 0.18782
0.33707 0.77127 0.19014
0.33783 0.80092 0.18954
0.33859 0.80249 0.19354
0.33935 0.60336 0.19020
0.34011 0.96083 0.19209
0.34087 0.79157 0.19166
0.34163 0.38868 0.19278
0.34239 0.65526 0.19295
0.34315 0.69605 0.19463
0.34391 0.67468 0.19312
0.34467 0.56895 0.19579
0.34543 0.71383 0.19072
0.34619 0.74320 0.19349
0.34695 0.84808 0.19536
0.34771 0.73175 0.19321
0.34847 0.86326 0.19572
0.34922 0.68283 0.19247
0.34998 0.84617 0.19469
0.35074 0.67979 0.18680
0.35150 0.92353 0.18676
0.35226 0.76128 0.18565
0.35302 0.92917 0.18267
0.35378 0.72552 0.18705
0.35454 0.81025 0.18748
0.35530 0.85509 0.18431
0.35606 0.80311 0.18762
0.35682 0.89662 0.18734
0.35758 0.83436 0.18751
0.35834 0.73759 0.18806
0.35910 0.61653 0.18673
0.35986 0.87510 0.18951
0.36062 0.84800 0.19086
0.36138 0.77967 0.18925
0.36214 0.62551 0.18786
0.36290 0.62534 0.18671
0.36366 0.93393 0.19132
0.36442 0.69051 0.19143
0.36518 0.71036 0.18837
0.36594 0.66622 0.19255
0.36670 0.58935 0.18897
0.36746 0.71526 0.19046
0.36822 0.83833 0.19882
0.36898 0.87072 0.19315
0.36974 0.78643 0.19329
0.37050 0.92802 0.19367
0.37126 0.67351 0.19718
0.37202 0.55103 0.19750
0.37277 0.76703 0.19676
0.37353 0.91612 0.19974
0.37429 0.75555 0.20065
0.37505 0.55841 0.20074
0.37581 0.91639 0.20168
0.37657 0.67081 0.20546
0.37733 0.74534 0.20500
0.37809 0.93701 0.20489
0.37885 0.52731 0.21029
0.37961 0.70155 0.20815
0.38037 0.58364 0.20898
0.38113 0.60723 0.21236
0.38189 0.66944 0.21511
0.38265 0.78958 0.21302
0.38341 0.74790 0.21886
0.38417 0.58618 0.22061
0.38493 0.80418 0.22109
0.38569 0.81315 0.22559
0.38645 0.74670 0.22218
0.38721 0.61077 0.22668
0.38797 0.59922 0.22799
0.38873 0.65702 0.22628
0.38949 0.61234 0.23083
0.39025 0.89985 0.23421
0.39101 0.99284 0.22786
0.39177 0.94745 0.23036
0.39252 0.57877 0.23003
0.39328 0.65421 0.23502
0.39404 0.71331 0.23315
0.39480 0.76712 0.23910
0.39556 0.90168 0.24048
0.39632 0.38512 0.24079
0.39708 0.61440 0.25310
0.39784 0.60669 0.24090
0.39860 0.82992 0.24962
0.39936 0.65126 0.24534
0.40012 0.63588 0.25583
0.40088 0.77123 0.25374
0.40164 0.47891 0.25109
0.40240 0.81414 0.25513
0.40316 0.66462 0.25395
0.40392 0.41519 0.25909
0.40468 0.47921 52.37408
0.40544 0.29266 0.25882
0.40620 0.72025 0.26261
0.40696 1.01268 0.26270
0.40772 0.70912 0.26630
0.40848 0.96436 0.26238
0.40924 0.59430 0.26571
0.40999 0.59957 0.26776
0.41075 0.52189 0.26089
0.41151 0.72253 0.27061
0.41227 0.75660 0.27190
0.41303 0.53142 0.27678
0.41379 0.98469 0.27382
0.41455 0.70671 0.27415
0.41531 0.69218 0.27596
0.41607 0.86046 0.27911
0.41683 0.83939 0.27616
0.41759 0.94911 0.27678
0.41835 0.79557 0.27752
0.41911 0.85359 0.27621
0.41987 0.20218 0.28557
0.42063 0.82756 0.28191
0.42139 0.67206 0.28912
0.42215 0.68739 0.28608
0.42291 0.63048 0.29027
0.42367 1.02770 0.28986
0.42443 0.75293 0.29989
0.42519 0.60662 0.30341
0.42594 0.61220 0.30596
0.42670 0.89992 0.29948
0.42746 0.96725 0.30376
0.42822 1.13501 0.30456
0.42898 0.39304 0.31847
0.42974 0.33389 0.32067
0.43050 0.33099 0.30986
0.43126 0.45643 0.31390
0.43202 0.61326 0.32473
0.43278 0.91147 0.31882
0.43354 0.22939 0.33756
0.43430 0.65804 0.32113
0.43506 0.53278 0.34268
