# Supplementary material for: Hallucination of closed repeat proteins containing central pockets
Source: Nat Struct Mol Biol. 2023 Sep 28;30(11):1755–60. doi: 10.1038/s41594-023-01112-6 (PMC10643118; doi:10.1038/s41594-023-01112-6)
Supplement: Supplementary file 4 — Small-angle X-ray scattering raw data. [file 41594_2023_1112_MOESM4_ESM.tar › SAXS_submit/E6/C11_results/Buffer2/C11_high_E6_snap_00019.sub.2.dat]

0.01026 2.14381 102.27336
0.01102 14.62654 108.99978
0.01178 15.25288 64.87941
0.01254 9.81683 38.66607
0.01330 21.99605 23.68316
0.01406 19.98662 13.70941
0.01482 21.11487 8.43084
0.01558 19.49886 6.74037
0.01634 22.00960 5.02127
0.01710 21.30250 3.74094
0.01786 24.31186 2.38189
0.01862 24.24614 2.00573
0.01938 22.62106 1.60324
0.02014 23.55799 1.40779
0.02090 24.40453 1.24056
0.02166 23.21752 1.17490
0.02242 23.97374 1.07033
0.02318 25.29358 1.05271
0.02395 25.72465 0.97480
0.02471 25.19831 0.96070
0.02547 24.32310 0.89596
0.02623 23.97487 0.90948
0.02699 25.75461 0.86324
0.02775 24.76966 0.84833
0.02851 24.63400 0.82758
0.02927 25.26229 0.81651
0.03003 25.21207 0.78568
0.03079 25.10268 0.75905
0.03155 24.15878 0.74861
0.03231 24.63810 0.72429
0.03307 24.17023 0.70270
0.03383 24.91754 0.68476
0.03459 23.95051 0.65755
0.03535 24.12940 0.68607
0.03611 24.22804 0.66622
0.03687 24.14925 0.64920
0.03763 24.60344 0.62623
0.03839 23.58622 0.63921
0.03915 24.16794 0.60607
0.03991 23.82040 0.61293
0.04067 23.40289 0.58692
0.04143 23.57175 0.57373
0.04219 23.99750 0.57784
0.04295 23.06688 0.58677
0.04371 23.78237 0.56587
0.04447 22.41164 0.57340
0.04523 23.33793 0.54759
0.04599 23.43136 0.51607
0.04675 23.50442 0.52226
0.04751 22.49510 0.52993
0.04827 23.24247 0.52302
0.04903 22.51215 0.52276
0.04979 22.70938 0.51719
0.05055 22.37819 0.50690
0.05131 22.61272 0.50745
0.05207 22.33055 0.48947
0.05283 22.14957 0.47879
0.05359 22.27046 0.48259
0.05435 21.52422 0.47381
0.05511 22.10227 0.47828
0.05587 21.37874 0.48169
0.05663 21.52829 0.45157
0.05739 21.26978 0.45513
0.05815 21.29549 0.45095
0.05891 20.34996 0.44928
0.05967 20.36894 0.45809
0.06043 20.45385 0.44754
0.06119 20.79709 0.44205
0.06195 20.34241 0.43688
0.06271 20.52008 0.43628
0.06347 19.90722 0.43014
0.06423 20.08143 0.42693
0.06499 19.75720 0.42508
0.06575 19.95217 0.41933
0.06651 19.64316 0.42357
0.06727 19.23300 0.41497
0.06803 19.15048 0.41244
0.06879 19.33575 0.40504
0.06955 19.30590 0.40389
0.07031 18.96576 0.40168
0.07107 19.30224 0.40645
0.07183 18.46957 0.38995
0.07259 18.21197 0.39465
0.07335 18.53581 0.39659
0.07412 17.92770 0.37831
0.07488 17.87136 0.38503
0.07564 17.54311 0.38754
0.07640 17.15420 0.38054
0.07716 17.15088 0.37161
0.07792 16.82941 0.37273
0.07868 17.31822 0.36572
0.07944 16.99567 0.37067
0.08020 16.91449 0.36809
0.08096 16.83386 0.36525
0.08172 16.43453 0.36129
0.08248 16.54800 0.36319
0.08324 16.20897 0.35715
0.08400 16.04682 0.35937
0.08476 16.11943 0.36448
0.08552 15.74744 0.37934
0.08628 15.92035 0.38224
0.08704 15.37974 0.38474
0.08780 15.39329 0.37388
0.08856 15.16242 0.39162
0.08932 14.52090 0.38595
0.09008 15.27680 0.38502
0.09084 14.88541 0.38054
0.09160 14.49482 0.38599
0.09236 14.73789 0.39487
0.09312 14.62551 0.39470
0.09388 13.80676 0.39960
0.09464 13.68419 0.39834
0.09540 13.73282 0.38943
0.09616 13.82715 0.38203
0.09692 13.56838 0.37885
0.09768 13.35730 0.37952
0.09844 13.52544 0.38747
0.09920 12.99907 0.38072
0.09996 13.22076 0.36163
0.10072 12.94195 0.36343
0.10148 12.81291 0.34881
0.10224 12.44658 0.35400
0.10300 12.83878 0.34874
0.10376 12.59483 0.33624
0.10452 11.62229 0.34535
0.10528 11.98976 0.33518
0.10604 11.97381 0.33054
0.10680 11.91123 0.32583
0.10756 11.58412 0.32401
0.10832 11.48187 0.32397
0.10908 11.39240 0.31299
0.10984 10.90308 0.31904
0.11060 10.47973 0.31799
0.11136 11.13346 0.31526
0.11212 10.80006 0.32130
0.11288 10.26736 0.31067
0.11364 10.28891 0.31149
0.11440 10.41081 0.30448
0.11516 10.24572 0.30797
0.11592 9.95696 0.30419
0.11668 9.81022 0.30654
0.11744 9.78972 0.29780
0.11820 9.10789 0.29737
0.11896 10.13307 0.29760
0.11972 9.24514 0.29432
0.12048 9.17744 0.29060
0.12124 8.83527 0.29310
0.12200 9.11639 0.29057
0.12276 8.89365 0.28799
0.12352 9.19817 0.28183
0.12428 8.71330 0.28673
0.12504 8.61606 0.28375
0.12580 8.63597 0.27642
0.12656 8.33482 0.27991
0.12732 8.33280 0.27157
0.12808 8.14315 0.27532
0.12884 8.06817 0.27251
0.12960 7.76020 0.27243
0.13036 7.78139 0.26466
0.13112 7.81398 0.26378
0.13188 7.61338 0.26764
0.13264 7.46683 0.26664
0.13340 7.08749 0.26251
0.13416 7.21495 0.25765
0.13492 7.12708 0.26045
0.13568 7.13557 0.25706
0.13644 6.92453 0.25174
0.13720 6.82222 0.25349
0.13796 6.69579 0.24518
0.13873 6.86477 0.24790
0.13949 6.78772 0.25451
0.14025 6.72285 0.25062
0.14101 6.33590 0.24913
0.14177 6.21978 0.24948
0.14253 5.84918 0.24803
0.14329 5.79287 0.24608
0.14405 6.21801 0.24386
0.14481 6.00419 0.24053
0.14557 5.85561 0.24188
0.14633 5.65046 0.23655
0.14709 5.73371 0.24199
0.14785 5.34443 0.24132
0.14861 5.71457 0.23735
0.14937 5.35549 0.23867
0.15013 5.71541 0.23635
0.15089 5.08884 0.23274
0.15165 4.72027 0.23322
0.15241 5.01052 0.23153
0.15317 5.01402 0.22824
0.15393 4.65488 0.22904
0.15469 4.98312 0.22744
0.15545 4.65997 0.22916
0.15621 4.35135 0.22618
0.15697 4.40116 0.22881
0.15773 4.47544 0.22093
0.15849 4.66510 0.22045
0.15925 4.30036 0.22277
0.16001 4.15648 0.22170
0.16077 4.42890 0.22081
0.16153 4.07896 0.22158
0.16229 4.00894 0.21757
0.16305 3.85076 0.21875
0.16381 3.94649 0.22079
0.16457 3.82417 0.21414
0.16533 3.80373 0.21439
0.16609 3.80427 0.21274
0.16685 3.64791 0.20989
0.16761 3.50010 0.21327
0.16837 3.62601 0.21075
0.16913 3.35795 0.20752
0.16989 3.28996 0.20829
0.17065 3.32471 0.21078
0.17141 3.45238 0.21021
0.17217 2.96538 0.20685
0.17293 2.96911 0.20703
0.17369 3.24547 0.20554
0.17445 2.89912 0.20801
0.17521 2.73555 0.20981
0.17597 3.08621 0.21138
0.17673 3.14166 0.21147
0.17749 2.72040 0.21198
0.17825 2.79080 0.21373
0.17901 2.54564 0.21545
0.17977 2.75170 0.21817
0.18053 2.62452 0.21823
0.18129 2.63269 0.22054
0.18205 2.25227 0.21995
0.18281 2.40048 0.22258
0.18357 2.64567 0.22298
0.18433 2.57920 0.22366
0.18509 2.26074 0.22504
0.18585 2.33519 0.22550
0.18661 2.29149 0.22270
0.18737 2.11900 0.22501
0.18813 2.33626 0.22776
0.18889 2.07672 0.22215
0.18965 2.05800 0.22487
0.19041 2.24431 0.22851
0.19117 1.96514 0.22911
0.19193 1.86644 0.22596
0.19269 1.92581 0.22982
0.19345 1.76333 0.22685
0.19421 1.72639 0.22980
0.19497 2.22671 0.22739
0.19573 1.69991 0.22604
0.19649 1.93253 0.23180
0.19725 1.62565 0.22759
0.19801 1.83087 0.22854
0.19877 1.49713 0.23028
0.19953 1.70472 0.22836
0.20029 1.70504 0.22859
0.20105 1.33432 0.22472
0.20181 1.31895 0.22778
0.20257 1.46824 0.22948
0.20333 1.51742 0.22983
0.20409 1.62923 0.22911
0.20485 1.24499 0.22687
0.20561 1.48880 0.23105
0.20637 1.31130 0.23220
0.20713 1.63387 0.22699
0.20789 1.23178 0.22994
0.20865 1.38655 0.22956
0.20941 1.34477 0.22979
0.21017 1.42758 0.23246
0.21093 1.16825 0.22796
0.21169 1.01175 0.22842
0.21245 1.53746 0.23046
0.21321 1.25088 0.22761
0.21397 1.17118 0.22765
0.21473 1.13921 0.22679
0.21549 1.11993 0.22544
0.21625 0.92928 0.22503
0.21701 1.38196 0.22751
0.21777 1.46544 0.22882
0.21853 0.95900 0.22744
0.21929 1.08227 0.22753
0.22005 1.04044 0.22495
0.22081 0.96520 0.22484
0.22157 1.04841 0.22151
0.22233 1.00728 0.22472
0.22309 1.09270 0.22249
0.22385 0.77766 0.22360
0.22461 0.96309 0.22340
0.22537 0.82885 0.22108
0.22613 0.68620 0.21999
0.22689 0.81102 0.21787
0.22765 0.94524 0.21406
0.22841 0.72193 0.21638
0.22917 1.05269 0.21108
0.22993 0.87839 0.21974
0.23069 0.84816 0.21484
0.23145 0.75278 0.21343
0.23221 0.65459 0.21200
0.23297 0.63642 0.21031
0.23373 0.78393 0.21005
0.23449 1.01371 0.20937
0.23525 0.92039 0.20948
0.23601 0.76600 0.20925
0.23677 0.70206 0.20661
0.23753 1.01829 0.20579
0.23829 1.03177 0.20914
0.23905 0.89038 0.20559
0.23981 0.62739 0.20604
0.24057 0.60854 0.20604
0.24133 0.68783 0.20126
0.24209 0.75620 0.20404
0.24285 0.60851 0.20232
0.24361 0.66366 0.19948
0.24437 0.48717 0.19994
0.24513 0.94100 0.20369
0.24589 0.68304 0.19859
0.24665 0.83260 0.19951
0.24741 0.88140 0.19822
0.24817 0.62687 0.19802
0.24893 0.51553 0.19790
0.24969 0.72103 0.19710
0.25045 0.62591 0.19647
0.25121 0.55856 0.19466
0.25197 0.75508 0.19567
0.25273 0.81645 0.19212
0.25349 0.67244 0.19080
0.25425 0.46691 0.18968
0.25501 0.66759 0.19192
0.25577 0.64174 0.19209
0.25653 0.70085 0.18997
0.25729 0.63559 0.18931
0.25805 0.48617 0.18845
0.25881 0.68797 0.18793
0.25957 0.62806 0.18725
0.26033 0.41489 0.18627
0.26109 0.36463 0.18954
0.26185 0.60423 0.18553
0.26261 0.62688 0.18802
0.26337 0.53857 0.18621
0.26413 0.53004 0.18702
0.26489 0.59309 0.18472
0.26565 0.67793 0.18384
0.26641 0.65192 0.18410
0.26717 0.65000 0.18558
0.26793 0.54509 0.18395
0.26869 0.54987 0.18346
0.26945 0.57915 0.18335
0.27021 0.79588 0.18126
0.27097 0.57256 0.18224
0.27172 0.91258 0.18375
0.27248 0.74958 0.18065
0.27324 0.44833 0.17917
0.27400 0.73091 0.17952
0.27476 0.58126 0.17931
0.27552 0.69785 0.18140
0.27628 0.60219 0.17945
0.27704 0.58870 0.18049
0.27780 0.57162 0.17754
0.27856 0.63569 0.17633
0.27932 0.67389 0.17298
0.28008 0.64202 0.17608
0.28084 0.84319 0.17574
0.28160 0.60510 0.17447
0.28236 0.33912 0.17538
0.28312 0.63856 0.17504
0.28388 0.79565 0.17444
0.28464 0.80198 0.17418
0.28540 0.58159 0.17269
0.28616 0.55091 0.17541
0.28692 0.53045 0.17487
0.28768 0.68702 0.17427
0.28844 0.75342 0.17321
0.28920 0.55608 0.17551
0.28996 0.56964 0.17533
0.29072 0.73525 0.17326
0.29148 0.44571 0.17450
0.29224 0.85612 0.17662
0.29300 0.76151 0.17590
0.29376 0.59555 0.17633
0.29452 0.84271 0.17647
0.29528 0.92590 0.17502
0.29604 0.75094 0.17681
0.29680 0.67164 0.17883
0.29756 0.80953 0.17599
0.29832 0.68379 0.17607
0.29908 0.74960 0.17759
0.29984 0.84974 0.17708
0.30060 0.48921 0.17467
0.30136 0.67676 0.17562
0.30212 0.92837 0.17465
0.30288 0.80807 0.17358
0.30364 0.83135 0.17329
0.30440 0.65216 0.17478
0.30516 0.91618 0.17739
0.30592 0.56882 0.17797
0.30668 0.67889 0.17742
0.30744 0.56824 0.17817
0.30820 0.69709 0.18112
0.30896 0.71342 0.17994
0.30972 0.89177 0.17628
0.31048 0.66642 0.18034
0.31124 0.59804 0.17722
0.31200 0.69445 0.18352
0.31276 0.87918 0.18038
0.31352 0.63807 0.17963
0.31428 0.82234 0.18080
0.31504 0.80320 0.18232
0.31580 0.67645 0.17877
0.31656 0.51275 0.18114
0.31732 0.78315 0.17963
0.31808 0.62275 0.18106
0.31883 0.87609 0.18568
0.31959 0.49075 0.18131
0.32035 0.50166 0.18415
0.32111 0.72964 0.18429
0.32187 0.81164 0.18258
0.32263 0.98028 0.18670
0.32339 0.87037 0.18567
0.32415 0.68581 0.18851
0.32491 0.80466 0.19040
0.32567 0.75546 0.18776
0.32643 0.95148 0.18845
0.32719 0.81723 0.19378
0.32795 0.49132 0.18762
0.32871 0.94687 0.18717
0.32947 0.64021 0.18602
0.33023 0.89977 0.18957
0.33099 0.80980 0.18667
0.33175 0.80623 0.18782
0.33251 0.93554 0.18957
0.33327 0.95880 0.18940
0.33403 0.58285 0.18527
0.33479 0.91179 0.18862
0.33555 0.78467 0.18822
0.33631 0.84992 0.19031
0.33707 0.77518 0.18965
0.33783 0.89657 0.19103
0.33859 0.94882 0.19106
0.33935 0.71572 0.19003
0.34011 0.83309 0.19513
0.34087 0.83983 0.19161
0.34163 0.60306 0.19470
0.34239 0.84571 0.19100
0.34315 1.06589 0.19258
0.34391 0.73794 0.19108
0.34467 0.78416 0.19243
0.34543 0.56952 0.19478
0.34619 0.68533 0.19375
0.34695 0.73249 0.19581
0.34771 0.92608 0.19264
0.34847 0.60092 0.19006
0.34922 1.03820 0.19664
0.34998 0.74769 0.19241
0.35074 0.72179 0.18937
0.35150 0.84029 0.18587
0.35226 0.77006 0.18392
0.35302 0.88958 0.18212
0.35378 0.58009 0.18304
0.35454 0.74682 0.18873
0.35530 0.82689 0.18717
0.35606 0.73025 0.18584
0.35682 0.63948 0.18974
0.35758 0.53462 0.18877
0.35834 0.86265 0.18831
0.35910 0.85650 0.18917
0.35986 0.64059 0.18811
0.36062 0.61976 0.18725
0.36138 0.76513 0.19055
0.36214 0.82424 0.18822
0.36290 0.98245 0.18336
0.36366 0.84303 0.19077
0.36442 1.03112 0.19000
0.36518 0.81617 0.19128
0.36594 0.77678 0.19321
0.36670 0.75846 0.19284
0.36746 0.62341 0.19338
0.36822 0.89072 0.19192
0.36898 0.83765 0.19542
0.36974 0.75643 0.19443
0.37050 0.77623 0.19510
0.37126 0.68401 0.19659
0.37202 1.20004 0.19739
0.37277 0.69250 0.19662
0.37353 0.96136 0.20069
0.37429 0.56990 0.20039
0.37505 0.88986 0.20097
0.37581 0.69186 0.20693
0.37657 0.67411 0.20516
0.37733 0.70044 0.20922
0.37809 0.99316 0.20641
0.37885 0.86795 0.20765
0.37961 0.60049 0.21246
0.38037 0.85152 0.21031
0.38113 0.93363 0.21292
0.38189 0.83097 0.21380
0.38265 0.81307 0.21424
0.38341 0.70961 0.21804
0.38417 0.76774 0.21673
0.38493 0.82934 0.21908
0.38569 0.67381 0.21699
0.38645 0.72852 0.22179
0.38721 0.73232 0.24403
0.38797 0.81386 0.22600
0.38873 1.07366 0.22917
0.38949 0.29361 0.23105
0.39025 0.64129 0.23297
0.39101 0.83946 0.22830
0.39177 0.98381 0.23741
0.39252 0.94852 0.23085
0.39328 1.03661 0.23816
0.39404 0.86109 0.23982
0.39480 0.80061 0.23686
0.39556 0.94377 0.24228
0.39632 0.56286 0.24169
0.39708 0.76546 0.24111
0.39784 1.11956 0.24847
0.39860 0.93770 0.24770
0.39936 0.82296 0.24970
0.40012 0.52452 0.24764
0.40088 0.87061 0.25397
0.40164 0.73886 0.25222
0.40240 0.65496 0.25415
0.40316 0.84735 0.25363
0.40392 0.38029 0.26439
0.40468 0.82440 57.85181
0.40544 0.59115 0.25907
0.40620 0.60392 0.25812
0.40696 0.67240 0.25781
0.40772 0.74617 0.26500
0.40848 0.44145 0.26312
0.40924 0.87986 0.26644
0.40999 0.51508 0.26589
0.41075 0.39616 0.27138
0.41151 0.49485 0.27256
0.41227 0.86610 0.26403
0.41303 0.72404 0.27096
0.41379 0.50239 0.27130
0.41455 0.51516 0.27907
0.41531 0.62002 0.26680
0.41607 0.92515 0.27316
0.41683 0.57809 0.27030
0.41759 0.69619 0.28065
0.41835 0.83337 0.27873
0.41911 0.77630 0.28136
0.41987 0.82046 0.28325
0.42063 0.48916 0.28119
0.42139 0.75583 0.28408
0.42215 0.43095 0.28222
0.42291 0.58912 0.28021
0.42367 0.41432 0.29650
0.42443 0.45184 0.29406
0.42519 0.59033 0.29213
0.42594 0.78473 0.30184
0.42670 0.54996 0.30653
0.42746 0.12434 0.30063
0.42822 0.99771 0.31678
0.42898 0.64707 0.31480
0.42974 0.76264 0.32413
0.43050 0.59535 0.31024
0.43126 0.68065 0.32356
0.43202 0.81356 0.32287
0.43278 0.63336 0.33576
0.43354 0.54810 0.33177
0.43430 0.24846 0.33353
0.43506 0.48862 0.33877
