# Supplementary material for: Hallucination of closed repeat proteins containing central pockets
Source: Nat Struct Mol Biol. 2023 Sep 28;30(11):1755–60. doi: 10.1038/s41594-023-01112-6 (PMC10643118; doi:10.1038/s41594-023-01112-6)
Supplement: Supplementary file 4 — Small-angle X-ray scattering raw data. [file 41594_2023_1112_MOESM4_ESM.tar › SAXS_submit/E6/C11_results/Buffer2/C11_high_E6_snap_00018.sub.2.dat]

0.01026 16.88489 105.83206
0.01102 1.54973 106.18463
0.01178 14.11464 65.36298
0.01254 15.95902 37.82900
0.01330 16.45271 23.71410
0.01406 22.60996 14.32339
0.01482 19.56252 8.44209
0.01558 19.99671 6.82925
0.01634 21.73444 4.94355
0.01710 22.50959 3.75398
0.01786 24.00722 2.40884
0.01862 22.53079 1.82323
0.01938 23.05404 1.59060
0.02014 22.73952 1.43448
0.02090 24.09627 1.19831
0.02166 22.62658 1.10999
0.02242 25.28859 1.10284
0.02318 23.75213 0.98626
0.02395 25.37922 1.03696
0.02471 25.53955 0.95174
0.02547 24.82258 0.94614
0.02623 23.03196 0.87852
0.02699 25.25551 0.83945
0.02775 25.47826 0.82322
0.02851 25.35313 0.83427
0.02927 24.56923 0.78285
0.03003 23.48116 0.78574
0.03079 24.89663 0.76875
0.03155 24.72699 0.75527
0.03231 24.66006 0.73789
0.03307 25.03211 0.70997
0.03383 25.27343 0.68950
0.03459 24.01801 0.67515
0.03535 23.97793 0.68042
0.03611 24.05383 0.65981
0.03687 24.43478 0.63574
0.03763 23.97932 0.62844
0.03839 24.20775 0.61120
0.03915 24.09074 0.61000
0.03991 24.53363 0.60955
0.04067 23.66430 0.58251
0.04143 23.64950 0.58683
0.04219 23.11430 0.56427
0.04295 23.61511 0.56890
0.04371 24.33927 0.54468
0.04447 23.43676 0.54516
0.04523 23.77131 0.53802
0.04599 23.50181 0.52719
0.04675 22.80303 0.51378
0.04751 22.93939 0.51456
0.04827 22.58429 0.51991
0.04903 22.16576 0.51884
0.04979 22.22803 0.51838
0.05055 21.84811 0.50570
0.05131 22.43448 0.49760
0.05207 22.09570 0.48925
0.05283 21.91841 0.48123
0.05359 21.26923 0.48974
0.05435 21.51294 0.47419
0.05511 21.83690 0.47130
0.05587 21.53535 0.48861
0.05663 22.33562 0.46278
0.05739 21.52087 0.46395
0.05815 21.63835 0.45137
0.05891 20.88376 0.44840
0.05967 20.95242 0.45633
0.06043 20.60394 0.45172
0.06119 19.96184 0.44156
0.06195 20.04317 0.44187
0.06271 20.14383 0.42690
0.06347 20.15372 0.43404
0.06423 20.50314 0.42462
0.06499 19.58776 0.43834
0.06575 19.86980 0.42564
0.06651 19.57211 0.42239
0.06727 19.48000 0.41400
0.06803 19.21931 0.41560
0.06879 18.84759 0.40341
0.06955 18.72247 0.41176
0.07031 18.84593 0.40509
0.07107 18.43622 0.40348
0.07183 18.54311 0.39022
0.07259 18.63377 0.40332
0.07335 17.83735 0.37949
0.07412 17.35198 0.39447
0.07488 17.92205 0.38351
0.07564 17.36298 0.38255
0.07640 17.80879 0.38069
0.07716 17.50113 0.37233
0.07792 16.91767 0.36832
0.07868 17.30802 0.37053
0.07944 16.89065 0.37176
0.08020 16.45372 0.35916
0.08096 17.27050 0.37070
0.08172 16.68193 0.35564
0.08248 16.35805 0.35530
0.08324 16.69739 0.35378
0.08400 15.85606 0.36155
0.08476 15.94515 0.36082
0.08552 15.73376 0.37192
0.08628 15.54548 0.37306
0.08704 15.33110 0.37630
0.08780 15.54270 0.38225
0.08856 15.30719 0.38419
0.08932 14.78587 0.38734
0.09008 14.02610 0.38254
0.09084 14.94590 0.38629
0.09160 14.24234 0.39431
0.09236 14.65805 0.37569
0.09312 13.97201 0.39013
0.09388 13.81270 0.40048
0.09464 13.83942 0.39347
0.09540 13.35097 0.38528
0.09616 13.70439 0.38226
0.09692 13.56685 0.37664
0.09768 13.17907 0.37933
0.09844 12.95895 0.38702
0.09920 12.82199 0.37692
0.09996 13.12545 0.37205
0.10072 12.94817 0.35939
0.10148 12.91775 0.34898
0.10224 12.48016 0.34918
0.10300 12.62031 0.34790
0.10376 12.31006 0.34176
0.10452 12.02844 0.33254
0.10528 12.05325 0.33197
0.10604 11.97031 0.33021
0.10680 11.62626 0.32483
0.10756 11.36381 0.32100
0.10832 11.52190 0.32742
0.10908 11.44081 0.31640
0.10984 11.29203 0.31339
0.11060 10.65973 0.31087
0.11136 10.57193 0.32232
0.11212 10.79337 0.32229
0.11288 10.41630 0.31422
0.11364 10.01749 0.31681
0.11440 10.22254 0.30659
0.11516 10.82216 0.31064
0.11592 10.06071 0.30166
0.11668 9.98806 0.30368
0.11744 9.86399 0.29988
0.11820 9.77247 0.29687
0.11896 9.68711 0.29598
0.11972 9.59531 0.29251
0.12048 9.26176 0.29609
0.12124 9.06818 0.29077
0.12200 9.52723 0.28437
0.12276 8.97677 0.28756
0.12352 8.97695 0.28200
0.12428 8.43863 0.28299
0.12504 8.56137 0.27680
0.12580 8.27598 0.27656
0.12656 8.31671 0.27671
0.12732 8.77710 0.27783
0.12808 8.01713 0.27370
0.12884 8.27629 0.27435
0.12960 7.81460 0.26730
0.13036 8.13231 0.27242
0.13112 7.60733 0.26574
0.13188 7.78244 0.26437
0.13264 7.31914 0.26496
0.13340 7.20255 0.26076
0.13416 7.44432 0.25393
0.13492 7.25602 0.25355
0.13568 7.36473 0.25590
0.13644 7.23332 0.25114
0.13720 7.07048 0.25799
0.13796 7.10577 0.24777
0.13873 6.56114 0.24933
0.13949 6.53006 0.25054
0.14025 6.46688 0.25105
0.14101 6.30753 0.25139
0.14177 6.61249 0.24659
0.14253 6.30689 0.24531
0.14329 6.27393 0.24161
0.14405 6.16871 0.24175
0.14481 6.27279 0.24347
0.14557 5.84469 0.24032
0.14633 5.53588 0.23688
0.14709 5.67644 0.23837
0.14785 5.60827 0.23892
0.14861 5.79678 0.24160
0.14937 5.46427 0.23706
0.15013 5.32517 0.23436
0.15089 5.15435 0.22744
0.15165 5.23599 0.23334
0.15241 5.25880 0.23196
0.15317 5.08828 0.23328
0.15393 4.80483 0.23056
0.15469 4.45282 0.23007
0.15545 4.73696 0.22486
0.15621 4.61599 0.22958
0.15697 4.54006 0.22411
0.15773 4.52119 0.22489
0.15849 4.18948 0.22216
0.15925 4.56861 0.22211
0.16001 4.20840 0.21944
0.16077 4.10403 0.22045
0.16153 4.35684 0.21833
0.16229 4.29084 0.22053
0.16305 3.89732 0.21638
0.16381 3.78911 0.21815
0.16457 3.98930 0.21801
0.16533 3.73239 0.21249
0.16609 3.72008 0.21195
0.16685 3.58351 0.20951
0.16761 3.79960 0.21320
0.16837 3.55142 0.21148
0.16913 3.32685 0.20756
0.16989 3.17500 0.20779
0.17065 3.32065 0.20674
0.17141 3.21870 0.21160
0.17217 3.18018 0.20907
0.17293 3.18708 0.20831
0.17369 3.22963 0.20625
0.17445 2.81347 0.20887
0.17521 2.94671 0.20784
0.17597 2.89508 0.20802
0.17673 2.92294 0.21042
0.17749 2.78251 0.21832
0.17825 2.71053 0.21262
0.17901 2.60628 0.21634
0.17977 2.40989 0.21600
0.18053 2.51406 0.21554
0.18129 2.73613 0.21838
0.18205 2.36629 0.22215
0.18281 2.54141 0.22290
0.18357 2.41317 0.22258
0.18433 2.63959 0.21972
0.18509 2.42106 0.22773
0.18585 2.30817 0.22671
0.18661 2.02229 0.22327
0.18737 2.32412 0.22449
0.18813 1.89270 0.22293
0.18889 2.17579 0.22244
0.18965 2.21931 0.22374
0.19041 1.94323 0.22367
0.19117 1.78736 0.22718
0.19193 1.56606 0.22716
0.19269 1.85662 0.22487
0.19345 1.77152 0.22549
0.19421 1.91953 0.22868
0.19497 1.92419 0.22541
0.19573 1.84613 0.22646
0.19649 1.64681 0.22756
0.19725 1.66507 0.22924
0.19801 1.64068 0.22973
0.19877 1.46704 0.23151
0.19953 1.67834 0.23065
0.20029 1.68697 0.22994
0.20105 1.72276 0.22716
0.20181 1.72814 0.22796
0.20257 1.55870 0.22959
0.20333 1.83894 0.22750
0.20409 1.65478 0.22722
0.20485 1.40105 0.22704
0.20561 1.45675 0.22718
0.20637 1.22522 0.22895
0.20713 1.19885 0.22984
0.20789 1.80297 0.23068
0.20865 1.34321 0.22790
0.20941 1.15276 0.23126
0.21017 1.33325 0.23293
0.21093 1.32866 0.22761
0.21169 1.29626 0.22846
0.21245 0.95853 0.22935
0.21321 1.40251 0.23139
0.21397 1.06697 0.22297
0.21473 1.14950 0.22865
0.21549 1.22148 0.22735
0.21625 1.20573 0.23096
0.21701 1.04790 0.22543
0.21777 1.19988 0.22572
0.21853 0.95464 0.22687
0.21929 0.94486 0.22746
0.22005 1.06310 0.22726
0.22081 0.75771 0.22826
0.22157 0.98719 0.22083
0.22233 0.76800 0.22557
0.22309 0.91333 0.22412
0.22385 1.09838 0.22543
0.22461 1.11195 0.22063
0.22537 0.91994 0.22141
0.22613 0.77994 0.22056
0.22689 0.77186 0.21768
0.22765 0.53261 0.21233
0.22841 1.25054 0.21760
0.22917 0.86833 0.21244
0.22993 0.79466 0.21484
0.23069 0.77571 0.21261
0.23145 0.85197 0.21659
0.23221 0.76231 0.21419
0.23297 0.93260 0.20829
0.23373 0.65276 0.20978
0.23449 0.78818 0.21259
0.23525 0.71671 0.20901
0.23601 0.91214 0.20598
0.23677 0.86870 0.20702
0.23753 0.86207 0.20566
0.23829 1.00474 0.20188
0.23905 0.81916 0.20497
0.23981 0.75467 0.19957
0.24057 0.78101 0.20088
0.24133 0.79276 0.20637
0.24209 0.86837 0.20355
0.24285 0.48970 0.20488
0.24361 0.69084 0.20191
0.24437 0.74465 0.20085
0.24513 0.82343 0.20200
0.24589 0.60896 0.20065
0.24665 0.59510 0.19539
0.24741 0.72582 0.19888
0.24817 0.57371 0.19687
0.24893 0.65323 0.19676
0.24969 0.67731 0.19742
0.25045 0.72877 0.19415
0.25121 0.66778 0.19393
0.25197 0.45845 0.19461
0.25273 0.76162 0.19367
0.25349 0.66944 0.19029
0.25425 0.78312 0.19238
0.25501 0.69556 0.19404
0.25577 0.50212 0.19114
0.25653 0.60007 0.19257
0.25729 0.64321 0.19113
0.25805 0.98079 0.19084
0.25881 0.95641 0.18792
0.25957 0.88640 0.18763
0.26033 0.62114 0.18880
0.26109 0.57529 0.18669
0.26185 0.60165 0.18720
0.26261 0.58604 0.18697
0.26337 0.49992 0.18746
0.26413 0.54928 0.18354
0.26489 0.60304 0.18726
0.26565 0.69998 0.18299
0.26641 0.56214 0.18548
0.26717 0.60558 0.18594
0.26793 0.60205 0.18454
0.26869 0.78849 0.18323
0.26945 0.57999 0.18251
0.27021 0.78712 0.18176
0.27097 0.71882 0.18219
0.27172 0.80105 0.18002
0.27248 0.65247 0.18205
0.27324 0.60685 0.18142
0.27400 0.64520 0.17899
0.27476 0.52331 0.17896
0.27552 0.56341 0.18117
0.27628 0.87353 0.17956
0.27704 0.58169 0.17779
0.27780 0.52724 0.17844
0.27856 0.60610 0.17567
0.27932 0.45359 0.17684
0.28008 0.67418 0.17673
0.28084 0.60306 0.17658
0.28160 0.78135 0.17519
0.28236 0.65047 0.17527
0.28312 0.40839 0.17401
0.28388 0.67145 0.17467
0.28464 0.78489 0.17499
0.28540 0.40940 0.17430
0.28616 0.78578 0.17481
0.28692 0.80548 0.17487
0.28768 0.58974 0.17575
0.28844 0.47791 0.17407
0.28920 0.60406 0.17555
0.28996 0.80598 0.17222
0.29072 0.73061 0.17458
0.29148 0.63275 0.17427
0.29224 0.59626 0.17413
0.29300 0.60497 0.17415
0.29376 0.68323 0.17693
0.29452 0.80947 0.17667
0.29528 0.65734 0.17475
0.29604 0.65868 0.17925
0.29680 0.68127 0.17664
0.29756 0.54169 0.17761
0.29832 0.49952 0.17527
0.29908 0.48840 0.17796
0.29984 0.72271 0.17713
0.30060 0.61099 0.17484
0.30136 0.66493 0.17441
0.30212 0.75912 0.17501
0.30288 0.82162 0.17665
0.30364 0.58701 0.17323
0.30440 0.77003 0.17649
0.30516 0.73201 0.17521
0.30592 0.42531 0.17539
0.30668 0.83079 0.17865
0.30744 0.58254 0.17727
0.30820 0.66641 0.17959
0.30896 0.62445 0.17965
0.30972 0.72335 0.17862
0.31048 0.40969 0.18042
0.31124 0.88754 0.17948
0.31200 0.49810 0.17710
0.31276 0.80373 0.17870
0.31352 0.66397 0.17933
0.31428 0.76005 0.18005
0.31504 0.79014 0.18182
0.31580 0.85887 0.17801
0.31656 0.59381 0.18168
0.31732 0.36875 0.18216
0.31808 0.81729 0.18105
0.31883 0.75035 0.18508
0.31959 0.79877 0.18291
0.32035 0.86873 0.18697
0.32111 0.78669 0.18457
0.32187 0.55507 0.18720
0.32263 0.74752 0.18837
0.32339 0.76834 0.18752
0.32415 0.72123 0.18858
0.32491 0.80894 0.18583
0.32567 0.77725 0.18600
0.32643 0.75568 0.19241
0.32719 0.70875 0.18961
0.32795 0.70976 0.19084
0.32871 0.87477 0.18743
0.32947 0.68294 0.18846
0.33023 0.76199 0.18849
0.33099 0.74399 0.18751
0.33175 0.89587 0.18565
0.33251 1.02952 0.18981
0.33327 0.69305 0.18706
0.33403 0.69009 0.19137
0.33479 0.79276 0.19456
0.33555 0.81616 0.19115
0.33631 0.82003 0.18764
0.33707 0.76761 0.18915
0.33783 0.85982 0.18695
0.33859 0.72296 0.18849
0.33935 0.55179 0.19255
0.34011 0.94051 0.19232
0.34087 0.81128 0.19047
0.34163 0.67368 0.19349
0.34239 0.59936 0.19150
0.34315 0.62895 0.19252
0.34391 0.68542 0.19515
0.34467 0.75127 0.19335
0.34543 0.54370 0.19283
0.34619 0.56756 0.19378
0.34695 0.87579 0.19293
0.34771 0.81443 0.19169
0.34847 0.80499 0.19547
0.34922 1.03655 0.19464
0.34998 0.71265 0.19295
0.35074 0.83412 0.18797
0.35150 0.63856 0.18597
0.35226 0.72899 0.18363
0.35302 0.81875 0.18308
0.35378 0.77537 0.18615
0.35454 0.68017 0.18680
0.35530 0.70178 0.18654
0.35606 0.60232 0.18574
0.35682 0.99686 0.18474
0.35758 0.76411 0.18866
0.35834 0.74215 0.18881
0.35910 0.66243 0.18929
0.35986 0.56607 0.18986
0.36062 0.67012 0.19089
0.36138 0.83203 0.18883
0.36214 0.87844 0.18580
0.36290 0.95029 0.18969
0.36366 0.69450 0.18975
0.36442 0.86166 0.19330
0.36518 0.89447 0.18794
0.36594 0.80611 0.18952
0.36670 0.64045 0.19178
0.36746 0.57006 0.19430
0.36822 1.01378 0.19310
0.36898 0.77543 0.19541
0.36974 0.96177 0.19599
0.37050 0.72579 0.19143
0.37126 0.89530 0.19356
0.37202 0.69412 0.19862
0.37277 0.59313 0.19788
0.37353 0.58256 0.19576
0.37429 0.90114 0.20079
0.37505 0.90253 0.20440
0.37581 0.88637 0.20266
0.37657 0.90059 0.20497
0.37733 0.94751 0.21018
0.37809 0.67214 0.20924
0.37885 0.64109 0.21035
0.37961 0.72907 0.20869
0.38037 0.71632 0.21055
0.38113 0.63087 0.21352
0.38189 0.91550 0.21450
0.38265 0.87282 0.21593
0.38341 0.82176 0.21914
0.38417 0.53073 0.22143
0.38493 0.49312 0.21722
0.38569 0.73613 0.22140
0.38645 0.61443 0.22390
0.38721 0.74780 0.23343
0.38797 0.76043 0.22185
0.38873 0.77064 0.22615
0.38949 0.85914 0.22681
0.39025 0.69347 0.22735
0.39101 0.72881 0.23161
0.39177 0.73904 0.23167
0.39252 0.68179 0.23364
0.39328 0.72978 0.23337
0.39404 0.51931 0.23742
0.39480 0.78182 0.24190
0.39556 0.73286 0.24151
0.39632 0.60488 0.23939
0.39708 1.02454 0.24609
0.39784 0.66813 0.24721
0.39860 0.65564 0.24818
0.39936 0.80697 0.25230
0.40012 1.04262 0.25178
0.40088 1.07546 0.24822
0.40164 1.02599 0.25337
0.40240 0.79616 0.25665
0.40316 0.80529 0.25836
0.40392 0.69457 0.25438
0.40468 0.87561 63.37606
0.40544 0.64227 0.26155
0.40620 0.59870 0.25837
0.40696 0.43503 0.26231
0.40772 0.71130 0.26649
0.40848 0.72036 0.25868
0.40924 0.60990 0.26593
0.40999 0.41869 0.26229
0.41075 0.84371 0.26059
0.41151 0.87487 0.26868
0.41227 0.77059 0.26916
0.41303 0.64090 0.27233
0.41379 0.35357 0.27651
0.41455 0.95225 0.27672
0.41531 0.95805 0.27552
0.41607 0.78487 0.27597
0.41683 0.83066 0.27399
0.41759 0.95734 0.27992
0.41835 0.83155 0.28411
0.41911 0.53728 0.28137
0.41987 0.57462 0.29052
0.42063 0.83450 0.28804
0.42139 0.37130 0.27570
0.42215 0.45509 0.29232
0.42291 1.05781 0.29122
0.42367 0.66765 0.29000
0.42443 0.52350 0.29811
0.42519 0.94020 0.29142
0.42594 0.62823 0.29726
0.42670 0.93320 0.29987
0.42746 0.75874 0.30847
0.42822 0.84146 0.30958
0.42898 0.54111 0.31663
0.42974 0.70099 0.31538
0.43050 1.00342 0.31767
0.43126 0.40432 0.32015
0.43202 0.92849 0.32833
0.43278 0.89080 0.32597
0.43354 0.41088 0.33199
0.43430 0.16016 0.33737
0.43506 0.58113 0.34175
