# Supplementary material for: Hallucination of closed repeat proteins containing central pockets
Source: Nat Struct Mol Biol. 2023 Sep 28;30(11):1755–60. doi: 10.1038/s41594-023-01112-6 (PMC10643118; doi:10.1038/s41594-023-01112-6)
Supplement: Supplementary file 4 — Small-angle X-ray scattering raw data. [file 41594_2023_1112_MOESM4_ESM.tar › SAXS_submit/E6/C11_results/Buffer2/C11_high_E6_snap_00030.sub.2.dat]

0.01026 -1.84527 104.63197
0.01102 25.35266 108.69587
0.01178 19.58883 65.44632
0.01254 17.56283 39.41434
0.01330 23.11012 23.60597
0.01406 23.98455 13.77472
0.01482 23.43645 8.43529
0.01558 24.21959 6.80023
0.01634 25.04870 4.65623
0.01710 24.23037 3.48506
0.01786 25.35240 2.39657
0.01862 25.07530 1.92917
0.01938 23.78283 1.59135
0.02014 24.85193 1.32868
0.02090 24.57283 1.24417
0.02166 23.81751 1.15416
0.02242 24.87471 1.07517
0.02318 24.63439 1.03049
0.02395 25.44089 1.00789
0.02471 25.39666 0.97509
0.02547 25.85167 0.92670
0.02623 25.46988 0.89918
0.02699 25.77235 0.87564
0.02775 25.71782 0.80518
0.02851 26.39669 0.83164
0.02927 25.08076 0.78405
0.03003 24.40579 0.77959
0.03079 25.12430 0.75353
0.03155 25.49997 0.73379
0.03231 24.15635 0.70791
0.03307 24.70385 0.69815
0.03383 24.56481 0.68363
0.03459 24.08054 0.68444
0.03535 24.35662 0.66295
0.03611 24.56568 0.65788
0.03687 23.85585 0.65384
0.03763 24.26291 0.62230
0.03839 24.27605 0.62430
0.03915 24.00840 0.60147
0.03991 23.71582 0.61342
0.04067 23.97283 0.59683
0.04143 23.26483 0.59797
0.04219 23.77485 0.58710
0.04295 23.05666 0.57736
0.04371 23.51334 0.55776
0.04447 23.22422 0.54474
0.04523 23.88566 0.54009
0.04599 22.93363 0.52852
0.04675 23.48223 0.51560
0.04751 22.41478 0.52405
0.04827 22.43882 0.53636
0.04903 23.19675 0.51530
0.04979 22.50960 0.50820
0.05055 22.55754 0.49921
0.05131 22.08031 0.49107
0.05207 23.02661 0.48531
0.05283 22.59502 0.49454
0.05359 22.08132 0.47561
0.05435 22.06161 0.48545
0.05511 21.83658 0.48568
0.05587 21.12647 0.46815
0.05663 21.36586 0.47322
0.05739 21.83546 0.45436
0.05815 21.76114 0.46014
0.05891 21.15013 0.45665
0.05967 20.93921 0.45875
0.06043 20.23903 0.43855
0.06119 20.50779 0.44501
0.06195 21.03689 0.43744
0.06271 20.15802 0.43824
0.06347 20.17659 0.43348
0.06423 20.11661 0.43519
0.06499 20.09680 0.42939
0.06575 19.54074 0.42091
0.06651 19.59804 0.41746
0.06727 18.95561 0.42148
0.06803 18.95271 0.40824
0.06879 19.22783 0.41170
0.06955 18.88071 0.40779
0.07031 19.00690 0.39157
0.07107 18.74248 0.40497
0.07183 18.49387 0.39350
0.07259 18.27365 0.39672
0.07335 18.14282 0.37719
0.07412 17.74186 0.38202
0.07488 17.95996 0.38017
0.07564 17.75548 0.38672
0.07640 17.51443 0.37913
0.07716 17.11073 0.37926
0.07792 16.73478 0.37429
0.07868 16.83681 0.37179
0.07944 17.40306 0.37676
0.08020 16.85594 0.36446
0.08096 16.42169 0.36833
0.08172 16.44973 0.35521
0.08248 16.30747 0.35529
0.08324 16.39999 0.35868
0.08400 15.93107 0.36176
0.08476 15.29948 0.36863
0.08552 15.64265 0.37530
0.08628 15.63845 0.37503
0.08704 15.65553 0.38669
0.08780 15.54580 0.37988
0.08856 15.25003 0.38536
0.08932 14.94106 0.38541
0.09008 14.64416 0.38183
0.09084 14.79363 0.38586
0.09160 14.32905 0.37988
0.09236 14.45817 0.39480
0.09312 14.55512 0.39266
0.09388 14.19583 0.39581
0.09464 13.44829 0.39692
0.09540 14.29099 0.39124
0.09616 12.98136 0.37539
0.09692 13.21372 0.38387
0.09768 13.27455 0.38589
0.09844 12.54489 0.37977
0.09920 12.84483 0.38155
0.09996 12.58339 0.37375
0.10072 12.60448 0.35928
0.10148 12.52903 0.34676
0.10224 12.33923 0.34447
0.10300 12.38038 0.33692
0.10376 12.45285 0.33676
0.10452 12.03805 0.33488
0.10528 11.43517 0.32652
0.10604 12.27068 0.33651
0.10680 11.90703 0.32964
0.10756 11.46648 0.31867
0.10832 10.86896 0.32405
0.10908 11.32839 0.32443
0.10984 11.08144 0.31945
0.11060 11.39112 0.32306
0.11136 10.80857 0.31342
0.11212 10.56403 0.31281
0.11288 10.51073 0.31524
0.11364 10.60604 0.30610
0.11440 10.67116 0.31182
0.11516 10.03430 0.30665
0.11592 9.86518 0.30796
0.11668 9.88903 0.29771
0.11744 9.73157 0.29720
0.11820 9.34741 0.29840
0.11896 9.70848 0.29513
0.11972 9.49671 0.29713
0.12048 9.21904 0.29380
0.12124 9.30555 0.29164
0.12200 9.03451 0.28782
0.12276 9.15520 0.28616
0.12352 8.79507 0.28030
0.12428 8.87091 0.28554
0.12504 8.76311 0.28435
0.12580 8.45527 0.27935
0.12656 8.14560 0.27762
0.12732 8.40417 0.27508
0.12808 8.29867 0.27895
0.12884 7.88013 0.27326
0.12960 8.12440 0.26540
0.13036 7.81487 0.27021
0.13112 7.58491 0.26290
0.13188 7.57873 0.26222
0.13264 7.61937 0.26058
0.13340 7.15052 0.26439
0.13416 7.66480 0.25731
0.13492 7.32912 0.25354
0.13568 6.47977 0.25375
0.13644 7.05994 0.25969
0.13720 7.02254 0.25677
0.13796 6.99024 0.25017
0.13873 6.79471 0.25305
0.13949 6.64110 0.25173
0.14025 6.34358 0.24614
0.14101 6.18439 0.24640
0.14177 6.21481 0.24854
0.14253 5.99769 0.24846
0.14329 6.38565 0.24230
0.14405 6.06334 0.24622
0.14481 5.98262 0.24021
0.14557 5.74993 0.24127
0.14633 5.76800 0.24299
0.14709 5.59925 0.24012
0.14785 5.77116 0.23954
0.14861 5.46511 0.23937
0.14937 5.36611 0.23328
0.15013 5.16199 0.23431
0.15089 5.41655 0.23076
0.15165 5.03441 0.22901
0.15241 5.10833 0.23233
0.15317 5.08330 0.22798
0.15393 4.93077 0.22875
0.15469 4.89487 0.22943
0.15545 5.05142 0.22734
0.15621 4.69409 0.22571
0.15697 4.95043 0.22654
0.15773 4.32603 0.22224
0.15849 4.51231 0.22763
0.15925 4.36946 0.22079
0.16001 4.10014 0.22247
0.16077 4.07453 0.22130
0.16153 3.92701 0.22076
0.16229 4.24682 0.21629
0.16305 3.87071 0.21425
0.16381 3.80807 0.21765
0.16457 3.93843 0.21413
0.16533 3.67012 0.21459
0.16609 3.69364 0.21520
0.16685 4.09365 0.21373
0.16761 3.78632 0.21562
0.16837 3.59310 0.21033
0.16913 3.56156 0.21024
0.16989 3.62356 0.20809
0.17065 3.06980 0.20827
0.17141 3.29477 0.20732
0.17217 3.22062 0.20901
0.17293 3.08367 0.20726
0.17369 2.85301 0.20431
0.17445 2.99422 0.21055
0.17521 2.87531 0.20968
0.17597 2.54768 0.20985
0.17673 2.94408 0.21301
0.17749 2.93763 0.21033
0.17825 2.73699 0.21822
0.17901 2.80585 0.21537
0.17977 2.79279 0.22473
0.18053 2.43220 0.21971
0.18129 2.28824 0.22208
0.18205 2.39077 0.21953
0.18281 2.61562 0.22017
0.18357 2.57357 0.22111
0.18433 2.03204 0.22527
0.18509 2.44639 0.22318
0.18585 2.33782 0.22701
0.18661 2.39124 0.22513
0.18737 2.18542 0.22558
0.18813 2.25434 0.22481
0.18889 1.94598 0.22440
0.18965 1.98629 0.22395
0.19041 2.07675 0.22956
0.19117 1.99019 0.22644
0.19193 1.87456 0.22564
0.19269 1.80299 0.22365
0.19345 1.73321 0.22877
0.19421 2.02251 0.22569
0.19497 2.01651 0.22741
0.19573 2.01724 0.22641
0.19649 1.39851 0.22551
0.19725 1.67807 0.22700
0.19801 1.91579 0.22776
0.19877 1.70471 0.22964
0.19953 1.80132 0.22612
0.20029 1.32863 0.22626
0.20105 1.69130 0.22756
0.20181 1.32413 0.22520
0.20257 1.51104 0.22166
0.20333 1.73206 0.22873
0.20409 1.30322 0.22786
0.20485 1.12330 0.22560
0.20561 1.47820 0.22563
0.20637 1.39033 0.22933
0.20713 1.41832 0.22899
0.20789 1.14011 0.22712
0.20865 1.33137 0.22795
0.20941 1.34743 0.22990
0.21017 1.43531 0.22692
0.21093 1.16974 0.22960
0.21169 1.37520 0.22949
0.21245 1.10781 0.22840
0.21321 1.27573 0.23001
0.21397 1.21411 0.22528
0.21473 1.35076 0.22683
0.21549 1.08530 0.22331
0.21625 1.11535 0.22549
0.21701 1.13152 0.22763
0.21777 1.11132 0.22646
0.21853 1.16632 0.22926
0.21929 1.15245 0.22695
0.22005 1.16707 0.22649
0.22081 0.88593 0.22619
0.22157 0.91754 0.22878
0.22233 1.41966 0.22515
0.22309 0.90599 0.22506
0.22385 1.02092 0.22225
0.22461 1.03444 0.22431
0.22537 0.98052 0.22130
0.22613 1.06988 0.22076
0.22689 0.67123 0.21824
0.22765 0.88423 0.21767
0.22841 0.88161 0.21376
0.22917 0.83222 0.21501
0.22993 0.74066 0.21445
0.23069 0.86330 0.21191
0.23145 0.99029 0.21297
0.23221 0.67775 0.21586
0.23297 0.75139 0.21000
0.23373 0.85420 0.21022
0.23449 0.92135 0.21240
0.23525 0.76275 0.20673
0.23601 0.79769 0.21068
0.23677 0.70224 0.20727
0.23753 0.77505 0.20805
0.23829 0.63561 0.20673
0.23905 0.62857 0.20449
0.23981 0.81227 0.20544
0.24057 0.73183 0.20487
0.24133 0.68398 0.20106
0.24209 0.75709 0.20464
0.24285 0.55975 0.20320
0.24361 0.68910 0.20209
0.24437 0.72957 0.20049
0.24513 0.45877 0.20311
0.24589 0.53783 0.20036
0.24665 0.88112 0.19811
0.24741 0.66051 0.19740
0.24817 0.51309 0.19673
0.24893 0.62998 0.19648
0.24969 0.81881 0.19490
0.25045 0.50007 0.19644
0.25121 0.67058 0.19415
0.25197 0.62530 0.19536
0.25273 0.55054 0.19370
0.25349 0.58532 0.19335
0.25425 0.87528 0.19287
0.25501 0.56180 0.19164
0.25577 0.55825 0.19120
0.25653 0.58256 0.19144
0.25729 1.05694 0.19044
0.25805 0.63749 0.18998
0.25881 0.78522 0.18649
0.25957 0.67144 0.18729
0.26033 0.70905 0.18954
0.26109 0.50253 0.18754
0.26185 0.78953 0.18897
0.26261 0.75713 0.18680
0.26337 0.80339 0.18665
0.26413 0.74101 0.18666
0.26489 0.58027 0.18485
0.26565 0.63880 0.18568
0.26641 0.55407 0.18261
0.26717 0.65650 0.18402
0.26793 0.60678 0.18248
0.26869 0.55931 0.18488
0.26945 0.70683 0.18206
0.27021 0.58821 0.18069
0.27097 0.65678 0.18127
0.27172 0.78744 0.18116
0.27248 0.69196 0.18024
0.27324 0.67281 0.17747
0.27400 0.46647 0.17641
0.27476 0.82178 0.17975
0.27552 0.70182 0.18053
0.27628 0.81826 0.18145
0.27704 0.64365 0.17995
0.27780 0.35922 0.17735
0.27856 0.73619 0.17786
0.27932 0.69395 0.17732
0.28008 0.70500 0.17503
0.28084 0.63452 0.17580
0.28160 0.62735 0.17600
0.28236 0.58114 0.17340
0.28312 0.67674 0.17277
0.28388 0.76381 0.17457
0.28464 0.87014 0.17523
0.28540 0.76233 0.17763
0.28616 0.75768 0.17537
0.28692 0.77077 0.17417
0.28768 0.57643 0.17566
0.28844 0.74811 0.17400
0.28920 0.78351 0.17517
0.28996 0.71291 0.17635
0.29072 0.93488 0.17492
0.29148 0.85933 0.17572
0.29224 0.75297 0.17483
0.29300 0.79539 0.17569
0.29376 0.84986 0.17375
0.29452 0.50930 0.17724
0.29528 0.43710 0.17526
0.29604 0.75355 0.17629
0.29680 0.64684 0.17566
0.29756 0.51573 0.17342
0.29832 0.42437 0.17743
0.29908 0.83231 0.17626
0.29984 0.61731 0.17737
0.30060 0.78576 0.17812
0.30136 0.71019 0.17471
0.30212 0.72985 0.17546
0.30288 0.65531 0.17411
0.30364 0.86717 0.17217
0.30440 0.64136 0.17546
0.30516 0.57583 0.17489
0.30592 0.53545 0.17732
0.30668 0.98211 0.17683
0.30744 0.75479 0.17818
0.30820 0.86639 0.17755
0.30896 0.54767 0.17843
0.30972 0.85780 0.17452
0.31048 0.59875 0.17930
0.31124 0.56770 0.17729
0.31200 0.80757 0.17958
0.31276 0.55216 0.17775
0.31352 0.80041 0.17910
0.31428 0.96321 0.17858
0.31504 0.84209 0.17664
0.31580 0.91456 0.17930
0.31656 0.72473 0.18339
0.31732 0.71262 0.18064
0.31808 0.64525 0.18147
0.31883 0.65551 0.18336
0.31959 0.79075 0.18502
0.32035 0.63352 0.18251
0.32111 0.78522 0.18632
0.32187 0.86451 0.18425
0.32263 0.84125 0.18663
0.32339 0.69231 0.18792
0.32415 0.72504 0.18766
0.32491 0.68949 0.18783
0.32567 0.48916 0.18788
0.32643 0.89881 0.18680
0.32719 0.81671 0.19161
0.32795 0.67486 0.18849
0.32871 0.49118 0.18774
0.32947 0.61802 0.18735
0.33023 0.75777 0.18838
0.33099 0.88993 0.18915
0.33175 0.44002 0.18966
0.33251 0.69140 0.19020
0.33327 0.84078 0.18875
0.33403 0.73579 0.19012
0.33479 0.77036 0.18969
0.33555 0.90101 0.18794
0.33631 0.82467 0.18932
0.33707 0.84066 0.18812
0.33783 0.67576 0.19132
0.33859 0.65625 0.18986
0.33935 0.92060 0.19124
0.34011 0.82130 0.19419
0.34087 0.75390 0.18811
0.34163 0.81612 0.19221
0.34239 0.87046 0.19115
0.34315 0.90988 0.19321
0.34391 0.82623 0.19226
0.34467 0.87266 0.19238
0.34543 0.87500 0.19530
0.34619 0.81869 0.19554
0.34695 0.64554 0.19247
0.34771 0.84492 0.19427
0.34847 0.94876 0.19716
0.34922 0.88483 0.19568
0.34998 1.07448 0.19293
0.35074 0.85306 0.18895
0.35150 1.08258 0.18686
0.35226 0.74600 0.18356
0.35302 0.67887 0.18247
0.35378 0.85200 0.18663
0.35454 0.62878 0.18571
0.35530 0.79467 0.18680
0.35606 0.65046 0.18577
0.35682 0.84240 0.18989
0.35758 0.89637 0.18526
0.35834 0.74548 0.19121
0.35910 0.65168 0.18929
0.35986 0.95063 0.19092
0.36062 0.83701 0.19098
0.36138 0.75832 0.19083
0.36214 0.93413 0.18883
0.36290 0.72538 0.18877
0.36366 0.74995 0.19244
0.36442 0.90195 0.19224
0.36518 0.88125 0.19035
0.36594 0.53484 0.19207
0.36670 0.70520 0.19411
0.36746 0.65636 0.19137
0.36822 0.72253 0.19304
0.36898 0.75714 0.19604
0.36974 0.72244 0.19333
0.37050 0.62660 0.19785
0.37126 0.79843 0.19671
0.37202 0.63792 0.19687
0.37277 0.87395 0.19974
0.37353 0.95275 0.19831
0.37429 0.51920 0.20332
0.37505 0.82904 0.20140
0.37581 0.96798 0.20570
0.37657 0.62480 0.19977
0.37733 0.40916 0.20658
0.37809 0.67769 0.20819
0.37885 0.92189 0.21006
0.37961 0.83007 0.20959
0.38037 0.57802 0.21209
0.38113 1.09414 0.21028
0.38189 0.74308 0.21156
0.38265 0.35910 0.21400
0.38341 0.53915 0.21635
0.38417 0.77578 0.22067
0.38493 0.97801 0.22173
0.38569 0.82146 0.22260
0.38645 0.72818 0.22559
0.38721 0.37693 0.23672
0.38797 0.66905 0.22376
0.38873 0.55807 0.22465
0.38949 0.63204 0.22768
0.39025 0.54394 0.23068
0.39101 0.85948 0.22777
0.39177 0.94353 0.23596
0.39252 0.74558 0.23309
0.39328 0.80588 0.23639
0.39404 0.89111 0.23682
0.39480 0.78093 0.23703
0.39556 0.59787 0.23908
0.39632 0.76784 0.24311
0.39708 0.76877 0.24080
0.39784 1.06255 0.24069
0.39860 0.50457 0.24787
0.39936 0.81098 0.24949
0.40012 0.99306 0.25152
0.40088 0.76052 0.25098
0.40164 0.79781 0.24773
0.40240 0.45377 0.25819
0.40316 0.69241 0.25853
0.40392 0.63705 0.25688
0.40468 0.56590 31.98891
0.40544 0.79430 0.25400
0.40620 0.70561 0.25701
0.40696 0.74262 0.26775
0.40772 0.54634 0.26562
0.40848 0.93606 0.26736
0.40924 0.53226 0.26593
0.40999 0.50514 0.26730
0.41075 0.76800 0.26617
0.41151 0.70312 0.26759
0.41227 1.15636 0.26886
0.41303 0.99595 0.27124
0.41379 0.70018 0.27147
0.41455 0.63902 0.27530
0.41531 0.85540 0.27911
0.41607 0.69687 0.27356
0.41683 0.72580 0.27304
0.41759 1.07901 0.27519
0.41835 0.34104 0.28466
0.41911 0.73503 0.27588
0.41987 1.02058 0.28467
0.42063 0.66501 0.27748
0.42139 0.72135 0.28700
0.42215 0.92040 0.29410
0.42291 1.03624 0.28624
0.42367 0.50422 0.29293
0.42443 0.26989 0.29436
0.42519 0.48600 0.29870
0.42594 0.76809 0.29882
0.42670 0.86370 0.30304
0.42746 0.63147 0.30479
0.42822 0.97492 0.30810
0.42898 0.57061 0.30581
0.42974 0.61490 0.31262
0.43050 0.93773 0.32280
0.43126 1.02704 0.32563
0.43202 1.04235 0.32213
0.43278 0.75324 0.32867
0.43354 0.62779 0.32695
0.43430 0.49671 0.34472
0.43506 0.45814 0.35062
