# Supplementary material for: Hallucination of closed repeat proteins containing central pockets
Source: Nat Struct Mol Biol. 2023 Sep 28;30(11):1755–60. doi: 10.1038/s41594-023-01112-6 (PMC10643118; doi:10.1038/s41594-023-01112-6)
Supplement: Supplementary file 4 — Small-angle X-ray scattering raw data. [file 41594_2023_1112_MOESM4_ESM.tar › SAXS_submit/E6/C11_results/Buffer1/C11_high_E6_snap_00002.sub.1.dat]

0.01026 29.14710 109.35086
0.01102 25.22946 107.10172
0.01178 23.42187 64.83708
0.01254 29.83255 37.93746
0.01330 24.46786 23.20786
0.01406 27.28517 14.45111
0.01482 28.76798 8.20196
0.01558 22.08139 6.46387
0.01634 24.13948 4.93040
0.01710 24.93453 3.59471
0.01786 26.13969 2.40114
0.01862 23.55500 1.89788
0.01938 25.57674 1.60294
0.02014 26.07658 1.33285
0.02090 24.82437 1.27658
0.02166 25.00858 1.14613
0.02242 25.06239 1.09896
0.02318 25.19549 1.02517
0.02395 25.09618 1.00747
0.02471 25.34367 0.95580
0.02547 24.45970 0.90887
0.02623 25.42220 0.91277
0.02699 24.95930 0.83864
0.02775 24.84609 0.83076
0.02851 24.49383 0.85777
0.02927 24.50918 0.77314
0.03003 24.68321 0.80176
0.03079 24.16179 0.77036
0.03155 23.86928 0.75632
0.03231 23.65805 0.73745
0.03307 23.80918 0.69343
0.03383 24.41990 0.70808
0.03459 23.92530 0.68040
0.03535 24.38475 0.67272
0.03611 24.22276 0.67433
0.03687 22.94236 0.63165
0.03763 23.79955 0.62941
0.03839 23.28547 0.62675
0.03915 23.28492 0.62449
0.03991 23.03567 0.61752
0.04067 23.39168 0.58229
0.04143 23.45606 0.58353
0.04219 23.57202 0.56112
0.04295 22.03745 0.56963
0.04371 23.54892 0.55539
0.04447 22.53311 0.56178
0.04523 22.42452 0.53676
0.04599 23.28976 0.51922
0.04675 22.73356 0.51311
0.04751 22.77757 0.51504
0.04827 21.91070 0.51979
0.04903 21.93566 0.52068
0.04979 22.03298 0.50962
0.05055 22.15055 0.50337
0.05131 21.88490 0.49842
0.05207 22.27611 0.48199
0.05283 22.09989 0.47806
0.05359 21.46351 0.48208
0.05435 21.65532 0.47309
0.05511 21.43402 0.46889
0.05587 20.99132 0.47472
0.05663 21.34728 0.47325
0.05739 21.18786 0.46082
0.05815 21.21501 0.45597
0.05891 20.75572 0.45012
0.05967 20.26271 0.45021
0.06043 20.57570 0.44683
0.06119 20.29999 0.44514
0.06195 20.14516 0.42670
0.06271 20.22192 0.44225
0.06347 19.95931 0.43686
0.06423 19.80649 0.43514
0.06499 19.93191 0.41931
0.06575 19.35807 0.41188
0.06651 19.21535 0.41536
0.06727 19.46641 0.41748
0.06803 18.86105 0.41160
0.06879 19.18069 0.41450
0.06955 18.73885 0.41212
0.07031 18.37167 0.40137
0.07107 18.81933 0.39959
0.07183 18.42976 0.39200
0.07259 18.35301 0.38630
0.07335 18.42433 0.39301
0.07412 18.11440 0.38982
0.07488 17.63542 0.37942
0.07564 18.20631 0.38816
0.07640 17.59760 0.38821
0.07716 17.55879 0.37280
0.07792 17.00811 0.37246
0.07868 16.87200 0.37305
0.07944 16.83119 0.36643
0.08020 16.18964 0.36847
0.08096 16.53761 0.36314
0.08172 16.24853 0.35714
0.08248 16.84517 0.36334
0.08324 16.41981 0.35663
0.08400 16.03626 0.36486
0.08476 15.44646 0.35892
0.08552 15.97294 0.37348
0.08628 15.45167 0.37156
0.08704 15.06792 0.37744
0.08780 15.59192 0.38131
0.08856 14.80755 0.38119
0.08932 14.73997 0.39013
0.09008 15.03488 0.38064
0.09084 14.80097 0.39180
0.09160 14.68624 0.38779
0.09236 14.19579 0.38873
0.09312 13.72122 0.39354
0.09388 13.70993 0.40371
0.09464 13.17659 0.38881
0.09540 13.88145 0.38976
0.09616 13.45529 0.38383
0.09692 13.94086 0.37778
0.09768 13.53677 0.38488
0.09844 13.19764 0.39125
0.09920 13.41204 0.37982
0.09996 13.22403 0.37088
0.10072 12.83787 0.35064
0.10148 12.33333 0.35846
0.10224 12.78024 0.34852
0.10300 12.56226 0.34359
0.10376 12.31683 0.33860
0.10452 11.99225 0.33694
0.10528 11.55988 0.32533
0.10604 11.99497 0.33192
0.10680 11.76595 0.32820
0.10756 11.33763 0.32937
0.10832 11.69183 0.32539
0.10908 11.30146 0.32542
0.10984 11.16545 0.31627
0.11060 10.84489 0.31728
0.11136 11.04215 0.32574
0.11212 10.66481 0.32923
0.11288 10.52306 0.30902
0.11364 10.58680 0.31095
0.11440 10.56265 0.31020
0.11516 10.14409 0.30630
0.11592 10.14580 0.31441
0.11668 10.07093 0.29558
0.11744 9.91749 0.29785
0.11820 10.11435 0.29661
0.11896 9.68594 0.29853
0.11972 9.33112 0.29888
0.12048 9.65521 0.29544
0.12124 9.16997 0.29194
0.12200 9.40288 0.28779
0.12276 8.93186 0.28801
0.12352 8.87882 0.28821
0.12428 8.55641 0.28629
0.12504 8.71463 0.27446
0.12580 8.51821 0.28188
0.12656 8.41650 0.27443
0.12732 8.20450 0.27666
0.12808 8.23419 0.27362
0.12884 8.22040 0.26838
0.12960 8.06996 0.27050
0.13036 7.77284 0.26331
0.13112 8.15886 0.26469
0.13188 7.74043 0.26875
0.13264 7.48069 0.26431
0.13340 7.38325 0.26434
0.13416 7.16919 0.26167
0.13492 7.48198 0.25299
0.13568 7.21500 0.25801
0.13644 7.00501 0.25683
0.13720 6.94246 0.25629
0.13796 6.87690 0.25597
0.13873 6.94783 0.24720
0.13949 6.59784 0.24826
0.14025 6.56167 0.24703
0.14101 6.57872 0.24726
0.14177 6.48049 0.24508
0.14253 6.41285 0.24927
0.14329 5.60849 0.24832
0.14405 6.00404 0.24351
0.14481 5.92345 0.24047
0.14557 5.90550 0.24382
0.14633 5.94292 0.23648
0.14709 5.78461 0.24330
0.14785 5.72775 0.23932
0.14861 5.39983 0.24064
0.14937 5.24522 0.23663
0.15013 5.36026 0.23109
0.15089 5.18583 0.22805
0.15165 4.80140 0.22886
0.15241 4.78393 0.23089
0.15317 4.79268 0.23141
0.15393 5.05458 0.22837
0.15469 4.98264 0.23255
0.15545 5.00459 0.22728
0.15621 5.03477 0.22445
0.15697 4.56370 0.22347
0.15773 4.54680 0.22536
0.15849 4.07160 0.22464
0.15925 4.41049 0.22436
0.16001 3.97670 0.22158
0.16077 4.02169 0.22376
0.16153 4.09481 0.21975
0.16229 3.93535 0.21648
0.16305 3.98421 0.21780
0.16381 3.83960 0.21671
0.16457 4.15585 0.21935
0.16533 3.83598 0.21361
0.16609 3.73220 0.21573
0.16685 3.41488 0.21510
0.16761 3.59738 0.21312
0.16837 3.43994 0.21332
0.16913 3.23727 0.20900
0.16989 3.42957 0.21172
0.17065 3.27878 0.20659
0.17141 3.05917 0.20759
0.17217 3.02951 0.20779
0.17293 3.15418 0.21066
0.17369 2.96773 0.20739
0.17445 2.98504 0.21347
0.17521 2.88444 0.20791
0.17597 2.64732 0.21046
0.17673 2.67635 0.21152
0.17749 2.80406 0.21381
0.17825 2.63897 0.21819
0.17901 2.44394 0.21808
0.17977 2.57372 0.22115
0.18053 2.52405 0.21687
0.18129 2.45782 0.22017
0.18205 2.56674 0.22229
0.18281 2.25645 0.21857
0.18357 2.29932 0.21879
0.18433 2.45983 0.22232
0.18509 2.21464 0.22602
0.18585 2.46859 0.22579
0.18661 1.91279 0.22324
0.18737 2.04616 0.22673
0.18813 2.10649 0.22702
0.18889 1.94195 0.22487
0.18965 2.27423 0.22871
0.19041 1.96557 0.22430
0.19117 1.80241 0.22685
0.19193 1.79856 0.22458
0.19269 1.91247 0.22639
0.19345 1.87080 0.22865
0.19421 1.81356 0.22593
0.19497 1.65057 0.22776
0.19573 1.63760 0.22885
0.19649 1.64335 0.22865
0.19725 1.80039 0.22931
0.19801 1.50431 0.22940
0.19877 1.37571 0.23054
0.19953 1.70267 0.22665
0.20029 1.87062 0.23180
0.20105 1.34369 0.22911
0.20181 1.61487 0.22986
0.20257 1.65736 0.22862
0.20333 1.18218 0.22665
0.20409 1.20530 0.22934
0.20485 1.11544 0.22639
0.20561 1.20763 0.22957
0.20637 1.26700 0.23057
0.20713 1.43417 0.23192
0.20789 1.28932 0.22974
0.20865 1.44856 0.22920
0.20941 1.34270 0.23161
0.21017 1.00649 0.22708
0.21093 0.76299 0.22576
0.21169 1.20072 0.23026
0.21245 1.10069 0.22934
0.21321 1.33663 0.22670
0.21397 1.24737 0.22410
0.21473 0.99776 0.22604
0.21549 1.27027 0.22891
0.21625 1.18223 0.22745
0.21701 0.82437 0.22988
0.21777 0.74324 0.22636
0.21853 0.96354 0.22985
0.21929 0.80239 0.22521
0.22005 1.03738 0.22495
0.22081 0.99112 0.22607
0.22157 0.88396 0.22450
0.22233 0.62988 0.22670
0.22309 1.03631 0.22065
0.22385 1.03573 0.22622
0.22461 1.26947 0.22404
0.22537 1.12093 0.22089
0.22613 0.88933 0.22134
0.22689 0.96970 0.21894
0.22765 0.99705 0.21842
0.22841 0.75679 0.21573
0.22917 0.48521 0.21249
0.22993 0.71571 0.21561
0.23069 0.73534 0.21621
0.23145 0.81755 0.21343
0.23221 0.56079 0.21292
0.23297 0.77699 0.21369
0.23373 0.77310 0.20854
0.23449 0.61763 0.20713
0.23525 0.75325 0.21094
0.23601 0.76118 0.20988
0.23677 0.56166 0.20661
0.23753 0.77457 0.20830
0.23829 0.66022 0.20974
0.23905 0.81324 0.20618
0.23981 0.60730 0.20386
0.24057 0.76167 0.20340
0.24133 0.50311 0.20312
0.24209 0.96393 0.20214
0.24285 0.26934 0.20398
0.24361 0.58793 0.20406
0.24437 0.84161 0.20051
0.24513 0.33537 0.20102
0.24589 0.59303 0.19893
0.24665 0.86111 0.19862
0.24741 0.48866 0.19719
0.24817 0.49585 0.19902
0.24893 0.52464 0.19810
0.24969 0.73047 0.19360
0.25045 0.55079 0.19274
0.25121 0.47154 0.19581
0.25197 0.56637 0.19478
0.25273 0.38615 0.19143
0.25349 0.68405 0.19163
0.25425 0.69766 0.19455
0.25501 0.44955 0.19080
0.25577 0.62597 0.18962
0.25653 0.56517 0.19085
0.25729 0.76511 0.19203
0.25805 0.49250 0.19102
0.25881 0.35819 0.19034
0.25957 0.55211 0.18867
0.26033 0.76948 0.18930
0.26109 0.65089 0.18824
0.26185 0.65520 0.18644
0.26261 0.51143 0.18965
0.26337 0.42542 0.18744
0.26413 0.55969 0.18733
0.26489 0.53130 0.18524
0.26565 0.60237 0.18420
0.26641 0.60895 0.18535
0.26717 0.60966 0.18380
0.26793 0.62091 0.18489
0.26869 0.66211 0.18501
0.26945 0.76010 0.18360
0.27021 0.62021 0.18211
0.27097 0.66518 0.18306
0.27172 0.58512 0.18409
0.27248 0.53307 0.18037
0.27324 0.76825 0.18180
0.27400 0.63450 0.17890
0.27476 0.38923 0.17988
0.27552 0.50120 0.17968
0.27628 0.64529 0.17896
0.27704 0.73294 0.17779
0.27780 0.36979 0.17976
0.27856 0.50859 0.17721
0.27932 0.70029 0.17589
0.28008 0.43257 0.17804
0.28084 0.57476 0.17698
0.28160 0.69304 0.17713
0.28236 0.68090 0.17644
0.28312 0.58712 0.17329
0.28388 0.51172 0.17558
0.28464 0.52239 0.17389
0.28540 0.75690 0.17329
0.28616 0.62192 0.17435
0.28692 0.62829 0.17638
0.28768 0.59290 0.17263
0.28844 0.46799 0.17698
0.28920 0.48337 0.17403
0.28996 0.52556 0.17644
0.29072 0.54689 0.17228
0.29148 0.65750 0.17354
0.29224 0.65183 0.17650
0.29300 0.65274 0.17575
0.29376 0.57327 0.17781
0.29452 0.81570 0.17764
0.29528 0.48998 0.17750
0.29604 0.64411 0.17609
0.29680 0.44425 0.17675
0.29756 0.48219 0.17687
0.29832 0.63797 0.17690
0.29908 0.58381 0.17612
0.29984 0.75131 0.17916
0.30060 0.58138 0.17595
0.30136 0.51642 0.17372
0.30212 0.61128 0.17440
0.30288 0.57208 0.17483
0.30364 0.56879 0.17263
0.30440 0.62339 0.17311
0.30516 0.67495 0.17813
0.30592 0.76661 0.17730
0.30668 0.43373 0.17710
0.30744 0.84399 0.17707
0.30820 0.60232 0.18031
0.30896 0.62664 0.18168
0.30972 0.54925 0.18114
0.31048 0.61292 0.17609
0.31124 0.61490 0.17839
0.31200 0.51761 0.17833
0.31276 0.63101 0.17982
0.31352 0.63568 0.17913
0.31428 0.62972 0.18228
0.31504 0.79814 0.17684
0.31580 0.76304 0.17913
0.31656 0.40893 0.18231
0.31732 0.62955 0.18160
0.31808 0.43443 0.18203
0.31883 0.54381 0.18443
0.31959 0.70602 0.18249
0.32035 0.81949 0.18489
0.32111 0.35379 0.18592
0.32187 0.59483 0.18770
0.32263 0.66693 0.18403
0.32339 0.63459 0.18630
0.32415 0.64085 0.18693
0.32491 0.54877 0.18973
0.32567 0.54638 0.18813
0.32643 0.46736 0.18896
0.32719 0.66959 0.18905
0.32795 0.73641 0.18856
0.32871 0.40276 0.18839
0.32947 0.80007 0.18974
0.33023 0.66551 0.18859
0.33099 0.55406 0.18850
0.33175 0.61769 0.18965
0.33251 0.58116 0.18776
0.33327 0.79045 0.18931
0.33403 0.86599 0.19134
0.33479 0.86185 0.18698
0.33555 0.51217 0.19102
0.33631 0.77203 0.19028
0.33707 0.79556 0.18948
0.33783 0.64770 0.18965
0.33859 0.56695 0.19145
0.33935 0.60847 0.18899
0.34011 0.76042 0.19142
0.34087 0.75893 0.19060
0.34163 0.73620 0.19452
0.34239 0.56153 0.19260
0.34315 0.74648 0.19292
0.34391 0.74318 0.19449
0.34467 0.68762 0.19701
0.34543 0.53787 0.19203
0.34619 0.60541 0.19022
0.34695 0.91536 0.19303
0.34771 0.64303 0.19469
0.34847 0.39640 0.19544
0.34922 0.61819 0.19372
0.34998 0.73682 0.19400
0.35074 0.61781 0.19011
0.35150 0.73246 0.18481
0.35226 0.77906 0.18572
0.35302 0.82124 0.18272
0.35378 0.74712 0.18624
0.35454 0.52682 0.18592
0.35530 0.48258 0.18615
0.35606 0.76981 0.18744
0.35682 0.59556 0.18879
0.35758 0.63476 0.18999
0.35834 0.73197 0.18704
0.35910 0.84002 0.18905
0.35986 0.52790 0.19128
0.36062 0.84407 0.18896
0.36138 0.71501 0.18942
0.36214 0.81873 0.18956
0.36290 0.58585 0.19214
0.36366 0.83141 0.18942
0.36442 0.74738 0.19177
0.36518 0.82286 0.19077
0.36594 0.60271 0.18948
0.36670 0.46374 0.19417
0.36746 0.75581 0.19366
0.36822 0.54826 0.19303
0.36898 0.67728 0.19607
0.36974 0.74825 0.19710
0.37050 0.70269 0.19232
0.37126 0.60604 0.19595
0.37202 0.73744 0.19644
0.37277 0.82856 0.19744
0.37353 0.58934 0.19796
0.37429 0.61213 0.20031
0.37505 0.90965 0.20237
0.37581 0.63885 0.20266
0.37657 0.81552 0.20329
0.37733 0.83515 0.20659
0.37809 0.68025 0.20355
0.37885 0.96331 0.20753
0.37961 1.09557 0.21000
0.38037 0.75892 0.21292
0.38113 0.85057 0.21269
0.38189 0.85253 0.21742
0.38265 0.82326 0.21619
0.38341 0.76863 0.21736
0.38417 0.94128 0.21891
0.38493 0.59654 0.22094
0.38569 0.67623 0.22212
0.38645 0.57190 0.22301
0.38721 0.83902 0.25794
0.38797 0.48219 0.22318
0.38873 0.59326 0.22599
0.38949 0.67746 0.22602
0.39025 0.60916 0.22897
0.39101 0.68369 0.23498
0.39177 0.40284 0.23249
0.39252 0.86336 0.23579
0.39328 0.64990 0.23805
0.39404 0.45828 0.23573
0.39480 0.65588 0.24212
0.39556 0.49852 0.24602
0.39632 0.79219 0.24269
0.39708 0.44556 0.24289
0.39784 0.55200 0.24865
0.39860 0.52615 0.24845
0.39936 0.49560 0.25135
0.40012 0.57897 0.24974
0.40088 0.42281 0.25433
0.40164 0.49430 0.25516
0.40240 0.59919 0.25837
0.40316 0.42824 0.25799
0.40392 0.45997 0.25779
0.40468 0.76811 14.52011
0.40544 0.71585 0.25877
0.40620 0.93279 0.26098
0.40696 0.48111 0.26398
0.40772 0.60429 0.26312
0.40848 0.56234 0.26828
0.40924 0.78362 0.26823
0.40999 0.73244 0.26633
0.41075 0.53509 0.26559
0.41151 0.63887 0.26685
0.41227 0.45525 0.26931
0.41303 0.54623 0.27373
0.41379 0.71021 0.26929
0.41455 0.92014 0.27439
0.41531 0.51356 0.27461
0.41607 0.89385 0.27507
0.41683 0.96976 0.27201
0.41759 0.72031 0.28573
0.41835 0.69227 0.28304
0.41911 0.86228 0.28046
0.41987 0.74644 0.28445
0.42063 0.75475 0.28714
0.42139 0.69125 0.28450
0.42215 0.82497 0.28946
0.42291 0.66561 0.28949
0.42367 0.65324 0.29164
0.42443 0.54165 0.30075
0.42519 0.81549 0.29643
0.42594 0.72295 0.30416
0.42670 0.73291 0.30645
0.42746 0.78550 0.30734
0.42822 0.58836 0.30957
0.42898 0.30917 0.31121
0.42974 0.36053 0.32301
0.43050 0.52771 0.31797
0.43126 0.50241 0.32505
0.43202 0.76787 0.32697
0.43278 0.44505 0.33476
0.43354 0.69554 0.33359
0.43430 0.75247 0.33625
0.43506 0.45289 0.34903
