# Supplementary material for: Hallucination of closed repeat proteins containing central pockets
Source: Nat Struct Mol Biol. 2023 Sep 28;30(11):1755–60. doi: 10.1038/s41594-023-01112-6 (PMC10643118; doi:10.1038/s41594-023-01112-6)
Supplement: Supplementary file 4 — Small-angle X-ray scattering raw data. [file 41594_2023_1112_MOESM4_ESM.tar › SAXS_submit/E6/C11_results/Buffer1/C11_high_E6_snap_00003.sub.1.dat]

0.01026 21.15010 103.28286
0.01102 27.01677 108.06309
0.01178 24.27766 64.99039
0.01254 37.43559 37.43524
0.01330 29.57518 23.99577
0.01406 24.50677 13.89773
0.01482 26.85729 8.86865
0.01558 25.80723 6.84339
0.01634 25.68324 4.84588
0.01710 24.53772 3.43494
0.01786 26.88847 2.29850
0.01862 26.14651 1.94006
0.01938 25.97932 1.54273
0.02014 24.82645 1.29667
0.02090 24.49993 1.21463
0.02166 25.41684 1.11767
0.02242 25.05792 1.08201
0.02318 24.37126 1.04334
0.02395 25.54554 1.02350
0.02471 25.31667 0.90745
0.02547 26.11201 0.89286
0.02623 26.79031 0.91625
0.02699 24.11238 0.87007
0.02775 24.74654 0.82328
0.02851 24.39626 0.80276
0.02927 25.44992 0.78650
0.03003 24.70569 0.80325
0.03079 24.03268 0.76899
0.03155 24.65612 0.74763
0.03231 23.98083 0.76368
0.03307 23.65712 0.71698
0.03383 25.23046 0.69976
0.03459 24.42426 0.69044
0.03535 23.54162 0.67206
0.03611 25.08623 0.65191
0.03687 24.00785 0.63296
0.03763 24.14756 0.63118
0.03839 23.23073 0.63743
0.03915 23.97954 0.61630
0.03991 23.52507 0.61063
0.04067 23.36324 0.60936
0.04143 23.68793 0.59216
0.04219 23.13542 0.57052
0.04295 23.29946 0.57327
0.04371 23.15424 0.56272
0.04447 22.68591 0.53881
0.04523 23.83636 0.54521
0.04599 22.66887 0.53867
0.04675 23.22023 0.52408
0.04751 22.51329 0.51840
0.04827 22.64923 0.52425
0.04903 22.49480 0.51129
0.04979 22.37773 0.50817
0.05055 22.13869 0.50883
0.05131 21.46444 0.50292
0.05207 22.31628 0.49251
0.05283 22.10331 0.48518
0.05359 21.81854 0.47592
0.05435 21.77966 0.47500
0.05511 22.09590 0.47526
0.05587 21.87809 0.48810
0.05663 21.81419 0.46522
0.05739 20.85215 0.45963
0.05815 20.93728 0.44963
0.05891 21.30031 0.45249
0.05967 20.70174 0.43845
0.06043 20.59001 0.44871
0.06119 20.49179 0.44315
0.06195 20.32029 0.44461
0.06271 19.57321 0.43105
0.06347 20.08683 0.43469
0.06423 19.97370 0.43377
0.06499 19.61565 0.41955
0.06575 19.05633 0.42830
0.06651 19.47509 0.41715
0.06727 19.31829 0.42474
0.06803 18.87393 0.42420
0.06879 18.91612 0.41414
0.06955 18.76369 0.41150
0.07031 18.98743 0.40195
0.07107 18.00224 0.38914
0.07183 18.19164 0.39800
0.07259 18.49946 0.39304
0.07335 17.32201 0.38232
0.07412 17.91033 0.38894
0.07488 16.91945 0.38120
0.07564 17.73429 0.38435
0.07640 17.15142 0.37750
0.07716 17.21368 0.38197
0.07792 17.24548 0.36884
0.07868 16.72266 0.37558
0.07944 17.19099 0.37543
0.08020 16.47216 0.36540
0.08096 17.06555 0.36491
0.08172 16.09984 0.36629
0.08248 16.30466 0.35542
0.08324 16.22760 0.35164
0.08400 15.49075 0.36064
0.08476 15.74824 0.36374
0.08552 15.58784 0.36566
0.08628 15.56428 0.36698
0.08704 15.22319 0.37910
0.08780 15.31111 0.37873
0.08856 15.31197 0.38710
0.08932 15.28985 0.38894
0.09008 14.55746 0.37675
0.09084 15.00354 0.39418
0.09160 13.87464 0.39049
0.09236 14.64732 0.39914
0.09312 14.19467 0.39034
0.09388 14.26260 0.39309
0.09464 13.16900 0.39997
0.09540 13.52995 0.39026
0.09616 13.47598 0.38200
0.09692 13.21850 0.38510
0.09768 12.96296 0.38335
0.09844 13.09760 0.37452
0.09920 12.98038 0.38713
0.09996 12.83389 0.36185
0.10072 12.71983 0.36609
0.10148 12.36033 0.34774
0.10224 12.28952 0.34545
0.10300 12.41697 0.34611
0.10376 11.92223 0.33455
0.10452 12.04576 0.33524
0.10528 12.18892 0.33656
0.10604 12.04802 0.32885
0.10680 11.66677 0.32403
0.10756 11.20082 0.32549
0.10832 11.22955 0.32375
0.10908 10.99891 0.32246
0.10984 11.61467 0.32610
0.11060 11.14427 0.31824
0.11136 10.71417 0.31793
0.11212 10.91710 0.31953
0.11288 10.55905 0.31523
0.11364 10.25486 0.31583
0.11440 10.15251 0.30219
0.11516 10.00749 0.30709
0.11592 10.39550 0.31202
0.11668 9.93317 0.31087
0.11744 9.83014 0.30113
0.11820 9.53065 0.29522
0.11896 9.48737 0.29536
0.11972 9.80754 0.29370
0.12048 9.05520 0.29614
0.12124 9.27272 0.28473
0.12200 8.96685 0.28582
0.12276 9.06751 0.28674
0.12352 8.71286 0.28387
0.12428 8.81753 0.27851
0.12504 8.67283 0.27854
0.12580 8.54587 0.27756
0.12656 8.46584 0.27699
0.12732 8.58601 0.27836
0.12808 8.38646 0.27134
0.12884 8.00424 0.27429
0.12960 8.10897 0.27088
0.13036 7.94799 0.26767
0.13112 7.82337 0.26956
0.13188 7.70468 0.26673
0.13264 7.54101 0.26561
0.13340 7.24112 0.26311
0.13416 7.06769 0.25457
0.13492 7.09030 0.26113
0.13568 6.91730 0.25572
0.13644 7.01417 0.25899
0.13720 6.95329 0.25443
0.13796 6.87635 0.25388
0.13873 6.78303 0.24935
0.13949 6.55478 0.25437
0.14025 6.45713 0.24987
0.14101 6.11215 0.24763
0.14177 6.26765 0.24525
0.14253 6.17599 0.24497
0.14329 5.96919 0.24259
0.14405 5.81288 0.24471
0.14481 5.81187 0.24224
0.14557 5.84823 0.24133
0.14633 5.52505 0.24124
0.14709 5.54982 0.23860
0.14785 5.40886 0.23946
0.14861 5.52059 0.23992
0.14937 5.36980 0.23889
0.15013 5.23921 0.23350
0.15089 5.15696 0.23284
0.15165 5.08228 0.23275
0.15241 4.99382 0.22934
0.15317 4.61599 0.23058
0.15393 4.54915 0.23333
0.15469 4.78796 0.22579
0.15545 4.60995 0.22633
0.15621 4.56922 0.22447
0.15697 4.27894 0.22751
0.15773 4.55136 0.22541
0.15849 4.33008 0.22218
0.15925 4.61925 0.22281
0.16001 4.18198 0.22401
0.16077 4.23120 0.22261
0.16153 3.78696 0.22040
0.16229 3.98999 0.22048
0.16305 4.06491 0.21541
0.16381 3.60270 0.21848
0.16457 3.71115 0.21684
0.16533 3.70219 0.21335
0.16609 3.67230 0.21621
0.16685 3.37996 0.21352
0.16761 3.54738 0.21054
0.16837 3.42453 0.21034
0.16913 3.38130 0.21108
0.16989 3.49987 0.21065
0.17065 3.07632 0.20907
0.17141 3.25750 0.20916
0.17217 3.20753 0.20675
0.17293 2.92412 0.20761
0.17369 2.93086 0.20733
0.17445 2.96575 0.21088
0.17521 2.76884 0.20922
0.17597 2.65911 0.20896
0.17673 2.80760 0.21335
0.17749 2.96202 0.21957
0.17825 2.73003 0.21512
0.17901 2.74525 0.21871
0.17977 2.47092 0.21681
0.18053 2.55646 0.21945
0.18129 2.60052 0.22106
0.18205 2.43029 0.22215
0.18281 2.66107 0.22180
0.18357 2.52586 0.21876
0.18433 2.35945 0.22524
0.18509 1.94873 0.22048
0.18585 2.09378 0.23052
0.18661 2.20080 0.22536
0.18737 2.05103 0.22536
0.18813 2.24072 0.22229
0.18889 2.06405 0.22762
0.18965 1.91130 0.22676
0.19041 1.96021 0.22347
0.19117 1.88991 0.22424
0.19193 1.84543 0.22891
0.19269 1.93348 0.22728
0.19345 1.90822 0.22599
0.19421 1.97367 0.22974
0.19497 1.73107 0.22587
0.19573 1.60500 0.23000
0.19649 1.53175 0.22476
0.19725 1.66711 0.23049
0.19801 1.50861 0.22928
0.19877 1.46765 0.22834
0.19953 1.50303 0.22994
0.20029 1.40554 0.22725
0.20105 1.26502 0.23057
0.20181 1.62746 0.22266
0.20257 1.31516 0.22685
0.20333 1.33347 0.23035
0.20409 1.53067 0.22765
0.20485 1.22171 0.22791
0.20561 1.39639 0.22613
0.20637 1.21690 0.22788
0.20713 1.14078 0.23115
0.20789 1.03463 0.22923
0.20865 1.22923 0.22791
0.20941 1.26654 0.22619
0.21017 1.14454 0.22507
0.21093 1.15546 0.22857
0.21169 1.25273 0.22685
0.21245 1.06941 0.22820
0.21321 1.01525 0.22837
0.21397 1.28549 0.22590
0.21473 1.25842 0.22799
0.21549 0.94430 0.22906
0.21625 1.30487 0.22865
0.21701 1.16074 0.22530
0.21777 0.81533 0.22837
0.21853 0.98944 0.22679
0.21929 1.12198 0.22504
0.22005 0.90832 0.22458
0.22081 0.85615 0.22593
0.22157 0.63772 0.22547
0.22233 1.00616 0.22622
0.22309 0.96994 0.22077
0.22385 0.96092 0.22266
0.22461 0.81879 0.22123
0.22537 0.85715 0.22295
0.22613 0.39201 0.22418
0.22689 1.05804 0.21787
0.22765 0.93090 0.21538
0.22841 0.57134 0.21661
0.22917 0.75795 0.21779
0.22993 0.84242 0.21581
0.23069 0.80281 0.21567
0.23145 0.67530 0.21292
0.23221 0.52487 0.21452
0.23297 0.67081 0.21088
0.23373 0.46748 0.20959
0.23449 0.59100 0.20993
0.23525 0.86539 0.20572
0.23601 0.69361 0.21062
0.23677 0.94049 0.21171
0.23753 0.60336 0.20712
0.23829 0.77340 0.20388
0.23905 0.72576 0.20431
0.23981 0.46828 0.20222
0.24057 0.57308 0.20477
0.24133 0.40916 0.20317
0.24209 0.76813 0.20515
0.24285 0.71717 0.20366
0.24361 0.33132 0.20268
0.24437 0.27391 0.20374
0.24513 0.39943 0.19918
0.24589 0.66634 0.20062
0.24665 0.46517 0.20019
0.24741 0.45341 0.19947
0.24817 0.47970 0.19824
0.24893 0.65409 0.20056
0.24969 0.89502 0.19617
0.25045 0.37031 0.19563
0.25121 0.36441 0.19571
0.25197 0.69674 0.19182
0.25273 0.65303 0.19207
0.25349 0.75084 0.19184
0.25425 0.66830 0.19299
0.25501 0.77179 0.19130
0.25577 0.51797 0.19311
0.25653 0.53666 0.19365
0.25729 0.52514 0.19047
0.25805 0.80823 0.18958
0.25881 0.51498 0.18895
0.25957 0.77529 0.18995
0.26033 0.43520 0.18941
0.26109 0.48841 0.18812
0.26185 0.90808 0.18929
0.26261 0.73991 0.18683
0.26337 0.25738 0.18651
0.26413 0.60775 0.18476
0.26489 0.49299 0.18422
0.26565 0.76479 0.18425
0.26641 0.49451 0.18141
0.26717 0.36430 0.18559
0.26793 0.48884 0.18175
0.26869 0.30550 0.18399
0.26945 0.59365 0.18339
0.27021 0.48116 0.18279
0.27097 0.51533 0.18416
0.27172 0.37312 0.17966
0.27248 0.81321 0.17998
0.27324 0.71035 0.18158
0.27400 0.46197 0.18132
0.27476 0.60626 0.17972
0.27552 0.24925 0.17777
0.27628 0.87513 0.17840
0.27704 0.37381 0.18018
0.27780 0.53364 0.17783
0.27856 0.31616 0.17705
0.27932 0.79331 0.17525
0.28008 0.54381 0.17576
0.28084 0.30508 0.17553
0.28160 0.75610 0.17530
0.28236 0.50973 0.17542
0.28312 0.44353 0.17568
0.28388 0.64776 0.17605
0.28464 0.74836 0.17421
0.28540 0.59981 0.17476
0.28616 0.50858 0.17734
0.28692 0.68409 0.17628
0.28768 0.53796 0.17608
0.28844 0.58303 0.17527
0.28920 0.55126 0.17628
0.28996 0.66441 0.17539
0.29072 0.42933 0.17467
0.29148 0.59939 0.17249
0.29224 0.70647 0.17737
0.29300 0.73917 0.17599
0.29376 0.33474 0.17760
0.29452 0.60093 0.17585
0.29528 0.50588 0.17711
0.29604 0.55108 0.17694
0.29680 0.62585 0.17763
0.29756 0.40087 0.17502
0.29832 0.65725 0.17714
0.29908 0.70170 0.17671
0.29984 0.37569 0.17522
0.30060 0.64534 0.17418
0.30136 0.65747 0.17625
0.30212 0.45148 0.17321
0.30288 0.65629 0.17439
0.30364 0.51051 0.17467
0.30440 0.41003 0.17527
0.30516 0.61358 0.17656
0.30592 0.67165 0.17820
0.30668 0.87694 0.17808
0.30744 0.50721 0.17731
0.30820 0.56624 0.17737
0.30896 0.58689 0.17840
0.30972 0.32565 0.17869
0.31048 0.64696 0.18061
0.31124 0.58164 0.17877
0.31200 0.67426 0.17754
0.31276 0.73483 0.17688
0.31352 0.63774 0.17900
0.31428 0.66545 0.17880
0.31504 0.40097 0.17843
0.31580 0.67043 0.17880
0.31656 0.71844 0.18098
0.31732 0.66217 0.18233
0.31808 0.51432 0.18081
0.31883 0.37778 0.18554
0.31959 0.72770 0.18107
0.32035 0.80746 0.18476
0.32111 0.46174 0.18588
0.32187 0.76972 0.18405
0.32263 0.64046 0.18688
0.32339 0.50234 0.18620
0.32415 0.41685 0.18737
0.32491 0.84581 0.19093
0.32567 0.43098 0.18918
0.32643 0.55434 0.18964
0.32719 0.68762 0.19276
0.32795 0.46771 0.19021
0.32871 0.34452 0.18654
0.32947 0.59476 0.18972
0.33023 0.76410 0.18972
0.33099 0.79693 0.18714
0.33175 0.77606 0.18780
0.33251 0.73242 0.18780
0.33327 0.54938 0.19027
0.33403 0.94073 0.18720
0.33479 0.63219 0.19402
0.33555 0.64739 0.18803
0.33631 0.74432 0.19073
0.33707 0.58377 0.18912
0.33783 0.54699 0.19273
0.33859 0.78901 0.18926
0.33935 0.80859 0.19328
0.34011 0.92992 0.19270
0.34087 0.95146 0.19107
0.34163 0.91687 0.19010
0.34239 0.64712 0.18995
0.34315 0.65679 0.19488
0.34391 0.74171 0.19425
0.34467 0.59802 0.19454
0.34543 0.81235 0.19508
0.34619 0.63661 0.19210
0.34695 0.75638 0.19196
0.34771 0.84496 0.19560
0.34847 0.83075 0.19460
0.34922 0.71544 0.19431
0.34998 0.52139 0.19216
0.35074 0.63052 0.18872
0.35150 0.70113 0.18657
0.35226 0.69769 0.18539
0.35302 0.68674 0.18112
0.35378 0.42387 0.18491
0.35454 0.56370 0.18651
0.35530 0.79399 0.18680
0.35606 0.43777 0.18686
0.35682 0.71128 0.18677
0.35758 0.68026 0.18987
0.35834 0.64334 0.19012
0.35910 0.90659 0.19127
0.35986 0.65428 0.18752
0.36062 0.82409 0.18843
0.36138 0.56169 0.19078
0.36214 0.68514 0.18958
0.36290 0.38846 0.19230
0.36366 0.53841 0.19213
0.36442 0.42512 0.18978
0.36518 0.63941 0.19253
0.36594 0.63126 0.19162
0.36670 0.69273 0.18889
0.36746 0.50636 0.19402
0.36822 0.64373 0.19345
0.36898 0.60586 0.19488
0.36974 0.59606 0.19477
0.37050 0.80296 0.19700
0.37126 0.55805 0.19629
0.37202 0.63801 0.19904
0.37277 0.68455 0.19546
0.37353 0.46086 0.19936
0.37429 0.46962 0.19804
0.37505 0.69939 0.20343
0.37581 0.58118 0.20179
0.37657 0.71687 0.20804
0.37733 0.82634 0.20824
0.37809 0.71586 0.20601
0.37885 0.73618 0.20841
0.37961 0.94984 0.21145
0.38037 0.53087 0.21372
0.38113 0.55725 0.21251
0.38189 0.74275 0.21326
0.38265 0.51345 0.21647
0.38341 0.77591 0.21919
0.38417 0.80776 0.21441
0.38493 0.59026 0.22252
0.38569 0.77405 0.22071
0.38645 0.48246 0.22226
0.38721 0.48497 0.23075
0.38797 0.50806 0.22384
0.38873 0.40226 0.22934
0.38949 0.56133 0.22819
0.39025 0.57104 0.23207
0.39101 0.80851 0.22630
0.39177 0.62801 0.23645
0.39252 0.80406 0.23542
0.39328 0.32165 0.23900
0.39404 0.77171 0.23533
0.39480 0.57437 0.24001
0.39556 0.81355 0.24104
0.39632 1.02695 0.24514
0.39708 0.93733 0.24540
0.39784 0.68027 0.24201
0.39860 0.64707 0.24494
0.39936 1.00980 0.24468
0.40012 0.73556 0.24800
0.40088 0.73219 0.25056
0.40164 0.56547 0.25159
0.40240 0.45325 0.25368
0.40316 1.11685 0.25956
0.40392 0.49768 0.25858
0.40468 0.70353 15.26778
0.40544 0.80817 0.25824
0.40620 0.56274 0.25947
0.40696 0.47977 0.25970
0.40772 0.80249 0.26308
0.40848 0.47576 0.26564
0.40924 0.43692 0.26369
0.40999 0.42147 0.26839
0.41075 0.52766 0.26736
0.41151 0.27915 0.26480
0.41227 0.89956 0.26994
0.41303 0.45232 0.27653
0.41379 0.44672 0.27489
0.41455 0.38262 0.27484
0.41531 0.68541 0.27223
0.41607 0.73537 0.27166
0.41683 0.81614 0.27968
0.41759 0.35044 0.27945
0.41835 0.55158 0.27667
0.41911 0.33919 0.27845
0.41987 0.55801 0.28132
0.42063 0.71333 0.28298
0.42139 0.68999 0.28854
0.42215 0.72847 0.29258
0.42291 0.82697 0.29556
0.42367 0.67314 0.29316
0.42443 0.42320 0.30024
0.42519 0.60119 0.29794
0.42594 0.77433 0.30282
0.42670 0.70557 0.30502
0.42746 0.58139 0.30574
0.42822 0.29141 0.31127
0.42898 0.75528 0.31145
0.42974 0.65147 0.31884
0.43050 1.17836 0.32180
0.43126 0.67116 0.32105
0.43202 0.48436 0.33438
0.43278 0.61971 0.32475
0.43354 0.32252 0.33994
0.43430 0.57346 0.33169
0.43506 0.69876 0.34404
