# Supplementary material for: Hallucination of closed repeat proteins containing central pockets
Source: Nat Struct Mol Biol. 2023 Sep 28;30(11):1755–60. doi: 10.1038/s41594-023-01112-6 (PMC10643118; doi:10.1038/s41594-023-01112-6)
Supplement: Supplementary file 4 — Small-angle X-ray scattering raw data. [file 41594_2023_1112_MOESM4_ESM.tar › SAXS_submit/E6/C11_results/Buffer1/C11_high_E6_snap_00028.sub.1.dat]

0.01026 23.18298 104.38650
0.01102 33.79284 107.75072
0.01178 30.07434 65.47927
0.01254 18.75780 37.88919
0.01330 30.25228 23.75703
0.01406 26.98270 13.96047
0.01482 26.47460 8.27323
0.01558 26.32312 6.53353
0.01634 27.67387 4.72559
0.01710 23.72478 3.57122
0.01786 24.38599 2.36356
0.01862 25.64124 1.98450
0.01938 27.97033 1.59819
0.02014 25.77466 1.38438
0.02090 25.55211 1.22569
0.02166 23.94064 1.13882
0.02242 27.33966 1.06318
0.02318 26.68864 1.07492
0.02395 25.99623 1.00639
0.02471 24.27057 0.92360
0.02547 25.26414 0.93365
0.02623 25.60047 0.92368
0.02699 24.82107 0.86176
0.02775 24.24377 0.85936
0.02851 25.64274 0.84303
0.02927 25.63223 0.79309
0.03003 23.73071 0.76600
0.03079 24.61702 0.77191
0.03155 25.91449 0.73947
0.03231 25.33584 0.72656
0.03307 25.59767 0.72444
0.03383 24.20313 0.67773
0.03459 25.11261 0.71185
0.03535 24.79605 0.67875
0.03611 24.78710 0.67274
0.03687 23.25403 0.64498
0.03763 24.97099 0.62662
0.03839 24.09443 0.58979
0.03915 23.58836 0.59245
0.03991 23.61986 0.62609
0.04067 23.85542 0.59096
0.04143 23.60067 0.58757
0.04219 23.68368 0.57457
0.04295 23.64082 0.58599
0.04371 23.33957 0.56104
0.04447 23.22195 0.55479
0.04523 23.30139 0.54709
0.04599 22.90900 0.54350
0.04675 23.65177 0.52442
0.04751 23.05012 0.52267
0.04827 22.44945 0.51385
0.04903 22.41591 0.52989
0.04979 22.53693 0.49826
0.05055 22.71912 0.50730
0.05131 22.36228 0.50439
0.05207 22.00096 0.50340
0.05283 21.70975 0.49938
0.05359 21.71383 0.47482
0.05435 21.35684 0.47564
0.05511 21.72541 0.48431
0.05587 21.38294 0.47272
0.05663 21.17833 0.47653
0.05739 20.94380 0.46115
0.05815 20.82148 0.45951
0.05891 21.15335 0.45819
0.05967 20.93729 0.46151
0.06043 20.30581 0.44094
0.06119 20.51385 0.45017
0.06195 20.03239 0.44724
0.06271 19.93185 0.44148
0.06347 20.43735 0.43801
0.06423 20.09290 0.43239
0.06499 20.11394 0.42540
0.06575 19.84569 0.42772
0.06651 19.55011 0.41284
0.06727 19.29349 0.41920
0.06803 18.94652 0.41671
0.06879 18.90013 0.41310
0.06955 18.60875 0.39980
0.07031 18.21093 0.39576
0.07107 18.51052 0.39870
0.07183 18.27991 0.38902
0.07259 18.15431 0.38664
0.07335 17.75180 0.38962
0.07412 18.55703 0.39676
0.07488 17.68446 0.38873
0.07564 16.77974 0.38173
0.07640 17.21098 0.38914
0.07716 17.31594 0.38060
0.07792 17.88741 0.37153
0.07868 16.82505 0.36998
0.07944 16.81472 0.36712
0.08020 16.45734 0.36170
0.08096 16.93915 0.36921
0.08172 16.24237 0.35596
0.08248 16.22454 0.36107
0.08324 16.20340 0.36571
0.08400 16.45372 0.35725
0.08476 15.95481 0.36015
0.08552 15.93850 0.37792
0.08628 15.00744 0.37996
0.08704 15.07650 0.38274
0.08780 14.47744 0.38767
0.08856 14.77486 0.37755
0.08932 14.67384 0.39042
0.09008 15.11474 0.37886
0.09084 14.46964 0.39781
0.09160 14.59728 0.39804
0.09236 14.64926 0.39463
0.09312 13.98299 0.39398
0.09388 13.93937 0.40211
0.09464 13.47353 0.39842
0.09540 13.43401 0.38440
0.09616 13.72943 0.37723
0.09692 13.66979 0.37339
0.09768 13.26045 0.38139
0.09844 12.91575 0.38832
0.09920 13.25195 0.38760
0.09996 12.60377 0.37307
0.10072 12.20956 0.35885
0.10148 12.36331 0.35702
0.10224 12.78635 0.34564
0.10300 12.26815 0.34355
0.10376 12.03995 0.33878
0.10452 11.99021 0.34530
0.10528 11.85025 0.33283
0.10604 11.72311 0.32958
0.10680 11.67603 0.33214
0.10756 11.52059 0.32999
0.10832 11.46982 0.32600
0.10908 11.22742 0.31551
0.10984 10.81883 0.31892
0.11060 10.73540 0.32319
0.11136 11.04923 0.32371
0.11212 10.95584 0.32457
0.11288 10.87396 0.30984
0.11364 10.48791 0.30680
0.11440 10.07492 0.31126
0.11516 10.09811 0.30109
0.11592 10.15642 0.30103
0.11668 9.91605 0.30444
0.11744 10.00283 0.29854
0.11820 9.70686 0.29398
0.11896 9.64218 0.29707
0.11972 9.52079 0.29398
0.12048 8.99243 0.28501
0.12124 8.68482 0.28910
0.12200 9.06616 0.28303
0.12276 8.92964 0.28435
0.12352 8.62519 0.28188
0.12428 8.99652 0.28649
0.12504 8.61516 0.27495
0.12580 8.50516 0.27709
0.12656 8.24997 0.28082
0.12732 8.20722 0.27056
0.12808 8.24080 0.27282
0.12884 7.56639 0.27236
0.12960 8.09548 0.26548
0.13036 7.97543 0.26743
0.13112 7.79466 0.26671
0.13188 7.63830 0.26451
0.13264 7.34600 0.26370
0.13340 7.05641 0.26359
0.13416 7.26597 0.26061
0.13492 7.23436 0.26190
0.13568 6.73528 0.25898
0.13644 6.90499 0.25344
0.13720 6.77356 0.25800
0.13796 6.88677 0.24845
0.13873 6.84389 0.25367
0.13949 6.65123 0.24969
0.14025 6.31861 0.25017
0.14101 5.96986 0.24983
0.14177 6.09877 0.24605
0.14253 6.07017 0.24997
0.14329 6.15608 0.24533
0.14405 5.91681 0.24272
0.14481 6.21661 0.24284
0.14557 6.03612 0.24289
0.14633 5.64976 0.24195
0.14709 5.77603 0.23963
0.14785 5.54409 0.23845
0.14861 5.44117 0.23750
0.14937 5.26323 0.23607
0.15013 5.17113 0.23851
0.15089 5.12448 0.23151
0.15165 5.02728 0.23263
0.15241 5.00908 0.23275
0.15317 4.94347 0.23037
0.15393 4.81628 0.22879
0.15469 4.60570 0.22839
0.15545 4.62221 0.22790
0.15621 4.26549 0.22492
0.15697 4.30103 0.22747
0.15773 3.95286 0.22294
0.15849 4.24397 0.22446
0.15925 4.13320 0.22515
0.16001 3.97396 0.22426
0.16077 3.89815 0.22236
0.16153 4.02407 0.21878
0.16229 4.15635 0.22136
0.16305 4.23897 0.21847
0.16381 3.67942 0.21609
0.16457 3.90524 0.21750
0.16533 3.63368 0.21388
0.16609 3.53981 0.21182
0.16685 3.44763 0.21537
0.16761 3.63837 0.21468
0.16837 3.52497 0.21230
0.16913 3.73829 0.21371
0.16989 3.43243 0.21015
0.17065 3.42794 0.20895
0.17141 3.23288 0.20984
0.17217 2.91126 0.20668
0.17293 3.04895 0.20717
0.17369 3.24916 0.20855
0.17445 2.87847 0.21087
0.17521 2.96613 0.20775
0.17597 2.95215 0.20995
0.17673 2.86734 0.21508
0.17749 2.80684 0.21568
0.17825 2.83629 0.21809
0.17901 2.56977 0.21758
0.17977 2.68515 0.21812
0.18053 2.39695 0.21970
0.18129 2.36878 0.22280
0.18205 2.47415 0.22133
0.18281 2.29789 0.22288
0.18357 2.25092 0.22090
0.18433 2.10663 0.22589
0.18509 1.95514 0.22130
0.18585 2.15676 0.22792
0.18661 2.13490 0.22302
0.18737 2.04388 0.22405
0.18813 2.35171 0.22305
0.18889 2.17415 0.22233
0.18965 1.76600 0.22245
0.19041 2.07109 0.22491
0.19117 1.98595 0.22700
0.19193 2.04747 0.22411
0.19269 2.04523 0.22259
0.19345 1.72712 0.22755
0.19421 1.71425 0.22709
0.19497 1.94979 0.22411
0.19573 1.56227 0.22872
0.19649 1.76753 0.22786
0.19725 1.63951 0.22609
0.19801 1.79602 0.22612
0.19877 1.63021 0.22755
0.19953 1.59684 0.22818
0.20029 1.44878 0.22987
0.20105 1.52649 0.22789
0.20181 1.78253 0.22778
0.20257 1.63745 0.22526
0.20333 1.47296 0.22669
0.20409 1.16749 0.23133
0.20485 1.50873 0.22540
0.20561 1.26213 0.22875
0.20637 1.44367 0.22884
0.20713 1.28879 0.22990
0.20789 1.30668 0.22652
0.20865 1.34189 0.22829
0.20941 1.18232 0.23127
0.21017 1.46333 0.23443
0.21093 1.18860 0.22955
0.21169 1.46687 0.22786
0.21245 1.13670 0.23001
0.21321 0.89891 0.23044
0.21397 0.94219 0.22927
0.21473 1.12110 0.22611
0.21549 0.85456 0.23093
0.21625 0.93405 0.22918
0.21701 1.01281 0.23033
0.21777 1.06859 0.22912
0.21853 1.33327 0.22930
0.21929 1.26353 0.22864
0.22005 1.00895 0.22769
0.22081 0.92024 0.22743
0.22157 1.11599 0.22606
0.22233 0.74238 0.22726
0.22309 0.94148 0.22643
0.22385 0.89230 0.22101
0.22461 0.66217 0.22015
0.22537 1.09095 0.21634
0.22613 1.16866 0.21709
0.22689 0.76801 0.21677
0.22765 0.51325 0.21619
0.22841 0.85710 0.21436
0.22917 0.72140 0.21634
0.22993 0.77307 0.21419
0.23069 0.67863 0.21740
0.23145 0.86070 0.21448
0.23221 0.77586 0.21302
0.23297 0.60627 0.21600
0.23373 0.82279 0.21084
0.23449 0.77547 0.21276
0.23525 0.51932 0.20487
0.23601 0.77504 0.20946
0.23677 0.74073 0.20926
0.23753 0.47252 0.20691
0.23829 0.44796 0.20181
0.23905 0.58513 0.20582
0.23981 0.62155 0.20184
0.24057 0.64177 0.20364
0.24133 0.90368 0.20232
0.24209 0.72653 0.20189
0.24285 0.80984 0.20100
0.24361 0.51502 0.20212
0.24437 0.82432 0.20230
0.24513 0.63654 0.20484
0.24589 0.83156 0.19891
0.24665 0.66777 0.19627
0.24741 0.62485 0.19871
0.24817 0.91316 0.19848
0.24893 0.69850 0.19871
0.24969 0.92169 0.19587
0.25045 0.83100 0.19785
0.25121 0.87959 0.19685
0.25197 0.53814 0.19226
0.25273 0.53474 0.19435
0.25349 0.60793 0.19192
0.25425 0.52560 0.19032
0.25501 0.51442 0.19223
0.25577 0.58170 0.18986
0.25653 0.52521 0.19052
0.25729 0.84408 0.19209
0.25805 0.31448 0.19209
0.25881 0.65141 0.19026
0.25957 0.69573 0.18983
0.26033 0.42293 0.18779
0.26109 0.84022 0.18771
0.26185 0.70135 0.18728
0.26261 0.32776 0.18702
0.26337 0.57780 0.18499
0.26413 0.63388 0.18796
0.26489 0.69394 0.18364
0.26565 0.59877 0.18146
0.26641 0.49188 0.18504
0.26717 0.65866 0.18570
0.26793 0.46861 0.18507
0.26869 0.43112 0.18329
0.26945 0.90610 0.18280
0.27021 0.62144 0.17871
0.27097 0.40679 0.18278
0.27172 0.51373 0.18060
0.27248 0.64814 0.17948
0.27324 0.67506 0.18292
0.27400 0.73522 0.17928
0.27476 0.49404 0.17767
0.27552 0.39168 0.18157
0.27628 0.58287 0.17825
0.27704 0.59700 0.17962
0.27780 0.55786 0.17862
0.27856 0.68619 0.17699
0.27932 0.45166 0.17779
0.28008 0.55364 0.17871
0.28084 0.72434 0.17552
0.28160 0.52467 0.17595
0.28236 0.67228 0.17641
0.28312 0.62188 0.17765
0.28388 0.74156 0.17323
0.28464 0.51830 0.17564
0.28540 0.77163 0.17289
0.28616 0.59059 0.17492
0.28692 0.66276 0.17212
0.28768 0.46852 0.17272
0.28844 0.53611 0.17773
0.28920 0.56083 0.17329
0.28996 0.39328 0.17481
0.29072 0.73613 0.17498
0.29148 0.32245 0.17547
0.29224 0.51546 0.17624
0.29300 0.48368 0.17538
0.29376 0.68834 0.17567
0.29452 0.58046 0.17687
0.29528 0.67398 0.17630
0.29604 0.60306 0.17716
0.29680 0.57004 0.17974
0.29756 0.43660 0.17796
0.29832 0.59633 0.17613
0.29908 0.54043 0.17292
0.29984 0.60435 0.17521
0.30060 0.70901 0.17928
0.30136 0.71799 0.17521
0.30212 0.67629 0.17272
0.30288 0.88136 0.17223
0.30364 0.39541 0.17352
0.30440 0.62057 0.17810
0.30516 0.33097 0.17604
0.30592 0.71741 0.17945
0.30668 0.57295 0.17994
0.30744 0.46706 0.17813
0.30820 0.45816 0.17868
0.30896 0.64263 0.17736
0.30972 0.60205 0.17773
0.31048 0.53773 0.17908
0.31124 0.65278 0.17573
0.31200 0.72216 0.18134
0.31276 0.45777 0.18026
0.31352 0.72306 0.17925
0.31428 0.54431 0.17633
0.31504 0.64253 0.17848
0.31580 0.68153 0.17928
0.31656 0.83111 0.18060
0.31732 0.83974 0.18154
0.31808 0.81289 0.18355
0.31883 0.66784 0.18458
0.31959 0.87793 0.18249
0.32035 0.85506 0.18593
0.32111 0.44136 0.18395
0.32187 0.58803 0.18676
0.32263 0.60317 0.18642
0.32339 0.52409 0.18582
0.32415 0.75346 0.18754
0.32491 0.71957 0.18923
0.32567 0.50585 0.18943
0.32643 0.80868 0.18780
0.32719 0.48921 0.19072
0.32795 0.70570 0.18908
0.32871 0.55569 0.18570
0.32947 0.61634 0.18731
0.33023 0.41527 0.18745
0.33099 0.61056 0.18857
0.33175 0.84385 0.19052
0.33251 0.70526 0.18860
0.33327 0.65234 0.18831
0.33403 0.91740 0.18673
0.33479 0.85406 0.18988
0.33555 0.70703 0.18991
0.33631 0.67153 0.18960
0.33707 0.73259 0.19192
0.33783 0.65277 0.19513
0.33859 0.67814 0.18854
0.33935 0.58426 0.18940
0.34011 1.00206 0.19344
0.34087 0.72144 0.19011
0.34163 0.78658 0.19212
0.34239 0.66417 0.19413
0.34315 0.62448 0.19243
0.34391 0.57651 0.19203
0.34467 0.87297 0.19338
0.34543 0.75696 0.19186
0.34619 0.85036 0.19338
0.34695 0.71910 0.19456
0.34771 0.82623 0.19396
0.34847 0.68746 0.19161
0.34922 0.84806 0.19473
0.34998 0.70650 0.19344
0.35074 0.37067 0.18751
0.35150 0.54046 0.18659
0.35226 0.58385 0.18656
0.35302 0.75793 0.18478
0.35378 0.58324 0.18530
0.35454 0.66369 0.18799
0.35530 0.75658 0.18934
0.35606 0.55759 0.18900
0.35682 0.95721 0.18682
0.35758 0.73405 0.18911
0.35834 0.54784 0.18639
0.35910 0.63776 0.18739
0.35986 0.73418 0.18759
0.36062 0.43177 0.18948
0.36138 0.63178 0.18991
0.36214 0.53639 0.19040
0.36290 0.67318 0.19003
0.36366 0.91420 0.19098
0.36442 0.74981 0.19287
0.36518 0.59148 0.19229
0.36594 1.07332 0.19399
0.36670 0.53151 0.19315
0.36746 0.44490 0.19324
0.36822 0.66873 0.19410
0.36898 0.72365 0.19530
0.36974 0.64205 0.19364
0.37050 0.68844 0.19398
0.37126 0.63452 0.19467
0.37202 0.83238 0.19802
0.37277 0.83115 0.19731
0.37353 0.61732 0.20054
0.37429 0.74948 0.20763
0.37505 0.76093 0.20129
0.37581 0.68044 0.20387
0.37657 0.97530 0.20382
0.37733 0.82733 0.20530
0.37809 0.63639 0.20889
0.37885 0.98448 0.21184
0.37961 0.67450 0.21356
0.38037 0.76410 0.21230
0.38113 0.88397 0.21671
0.38189 0.88401 0.21568
0.38265 0.83422 0.21531
0.38341 0.85037 0.21574
0.38417 0.81491 0.21643
0.38493 0.41984 0.21843
0.38569 0.63881 0.21800
0.38645 0.67163 0.22290
0.38721 0.66654 0.24335
0.38797 0.69657 0.22471
0.38873 0.77475 0.22961
0.38949 0.84662 0.22792
0.39025 0.52570 0.23044
0.39101 0.86828 0.23276
0.39177 0.69376 0.23371
0.39252 0.67632 0.23319
0.39328 0.70350 0.23116
0.39404 0.68954 0.23947
0.39480 0.38946 0.24142
0.39556 0.70807 0.23875
0.39632 0.63323 0.24274
0.39708 0.82824 0.24380
0.39784 0.72812 0.25025
0.39860 0.65680 0.24623
0.39936 0.33860 0.24595
0.40012 0.54811 0.24913
0.40088 0.60189 0.25139
0.40164 0.55649 0.25248
0.40240 0.60487 0.26008
0.40316 0.58828 0.25796
0.40392 0.84303 0.26541
0.40468 0.61096 12.62930
0.40544 0.66124 0.26289
0.40620 0.41786 0.25518
0.40696 0.62582 0.26234
0.40772 0.43540 0.26701
0.40848 0.51244 0.26440
0.40924 0.67308 0.27097
0.40999 0.48058 0.27200
0.41075 0.71937 0.26510
0.41151 0.51390 0.27105
0.41227 0.69405 0.27005
0.41303 1.02829 0.26985
0.41379 0.63282 0.26713
0.41455 0.94334 0.26770
0.41531 0.75928 0.27251
0.41607 0.73371 0.27412
0.41683 0.89089 0.28232
0.41759 0.44608 0.27386
0.41835 0.63384 0.27822
0.41911 0.85020 0.27195
0.41987 0.41803 0.29011
0.42063 1.16554 0.28648
0.42139 0.40180 0.27894
0.42215 0.66602 0.29636
0.42291 0.59188 0.29430
0.42367 0.49880 0.30023
0.42443 0.43759 0.29003
0.42519 0.49210 0.29528
0.42594 0.74053 0.30241
0.42670 0.56892 0.29883
0.42746 0.26933 0.30607
0.42822 0.85470 0.31497
0.42898 0.74518 0.30814
0.42974 0.72864 0.31061
0.43050 0.61849 0.31061
0.43126 0.69103 0.32724
0.43202 0.38306 0.32906
0.43278 0.82395 0.32592
0.43354 0.39101 0.33511
0.43430 0.88324 0.33253
0.43506 0.43407 0.34105
