# Supplementary material for: Hallucination of closed repeat proteins containing central pockets
Source: Nat Struct Mol Biol. 2023 Sep 28;30(11):1755–60. doi: 10.1038/s41594-023-01112-6 (PMC10643118; doi:10.1038/s41594-023-01112-6)
Supplement: Supplementary file 4 — Small-angle X-ray scattering raw data. [file 41594_2023_1112_MOESM4_ESM.tar › SAXS_submit/E6/C11_results/Buffer1/C11_high_E6_snap_00029.sub.1.dat]

0.01026 34.03876 103.79195
0.01102 30.14919 106.48279
0.01178 33.84509 66.50681
0.01254 31.69428 38.27424
0.01330 27.31926 23.33416
0.01406 23.21213 13.50763
0.01482 28.79518 8.37766
0.01558 27.16855 6.89170
0.01634 25.95750 4.75112
0.01710 26.05567 3.63268
0.01786 26.70223 2.38160
0.01862 27.91999 1.89259
0.01938 25.82545 1.64247
0.02014 26.85927 1.40914
0.02090 25.12319 1.20083
0.02166 26.59929 1.09827
0.02242 25.71654 1.09219
0.02318 26.37081 1.03540
0.02395 26.44123 1.01886
0.02471 26.19337 0.95677
0.02547 26.82448 0.93500
0.02623 25.22772 0.93753
0.02699 24.52507 0.86242
0.02775 25.85706 0.84177
0.02851 24.47289 0.82363
0.02927 25.45098 0.80997
0.03003 25.09687 0.77020
0.03079 24.50888 0.76276
0.03155 25.39625 0.73647
0.03231 24.38137 0.71122
0.03307 24.89289 0.68996
0.03383 24.06936 0.70833
0.03459 24.81985 0.67913
0.03535 24.29813 0.65498
0.03611 25.07668 0.66990
0.03687 24.71659 0.65871
0.03763 24.59716 0.63187
0.03839 24.26155 0.62722
0.03915 24.17969 0.61648
0.03991 23.89702 0.60761
0.04067 24.20596 0.60743
0.04143 23.51668 0.59188
0.04219 23.95508 0.56947
0.04295 23.23884 0.57516
0.04371 23.35469 0.56860
0.04447 23.37018 0.56336
0.04523 23.51834 0.52957
0.04599 22.73371 0.53858
0.04675 23.09893 0.52139
0.04751 23.22880 0.52916
0.04827 22.90162 0.51804
0.04903 22.56831 0.52169
0.04979 22.92725 0.50880
0.05055 22.71689 0.50151
0.05131 22.48039 0.49069
0.05207 21.87541 0.49061
0.05283 22.25378 0.48558
0.05359 22.11477 0.49376
0.05435 22.06728 0.48734
0.05511 21.69855 0.47345
0.05587 20.87774 0.46098
0.05663 21.81391 0.47560
0.05739 20.75961 0.45594
0.05815 21.33984 0.44557
0.05891 21.50361 0.45806
0.05967 20.74359 0.44970
0.06043 19.88914 0.43868
0.06119 20.31798 0.44613
0.06195 20.78314 0.43733
0.06271 20.48546 0.43877
0.06347 20.41237 0.44356
0.06423 19.86345 0.43005
0.06499 20.09389 0.42309
0.06575 19.63937 0.41684
0.06651 19.05373 0.41836
0.06727 18.70464 0.41342
0.06803 18.69939 0.40875
0.06879 19.22200 0.41512
0.06955 18.93077 0.42085
0.07031 19.06824 0.40029
0.07107 18.03681 0.40209
0.07183 18.31684 0.38564
0.07259 18.08815 0.38627
0.07335 18.08136 0.38154
0.07412 17.76041 0.39255
0.07488 17.96765 0.38206
0.07564 17.57254 0.38692
0.07640 17.51827 0.38213
0.07716 16.91094 0.37600
0.07792 17.46330 0.38174
0.07868 16.84024 0.37606
0.07944 16.82686 0.36456
0.08020 16.51181 0.37529
0.08096 17.23631 0.36645
0.08172 16.89877 0.35871
0.08248 16.24439 0.35787
0.08324 16.22130 0.35861
0.08400 15.88548 0.36091
0.08476 15.56526 0.36533
0.08552 16.01872 0.37072
0.08628 15.48920 0.37995
0.08704 15.42103 0.38365
0.08780 14.91953 0.38540
0.08856 14.66627 0.38092
0.08932 15.15762 0.38184
0.09008 14.26258 0.38428
0.09084 14.46127 0.39481
0.09160 14.03505 0.39278
0.09236 14.02194 0.39456
0.09312 14.45038 0.39670
0.09388 13.26932 0.40739
0.09464 14.15422 0.39769
0.09540 13.37832 0.39289
0.09616 13.56233 0.38322
0.09692 13.26177 0.38581
0.09768 13.54727 0.37683
0.09844 13.05811 0.37424
0.09920 13.16628 0.38728
0.09996 13.33783 0.37800
0.10072 12.68041 0.37158
0.10148 12.53684 0.35466
0.10224 12.40139 0.34312
0.10300 12.20361 0.34153
0.10376 12.20128 0.33714
0.10452 11.77978 0.33493
0.10528 11.85437 0.33551
0.10604 11.46694 0.32954
0.10680 11.43753 0.32693
0.10756 11.13871 0.32699
0.10832 11.60558 0.31965
0.10908 11.43304 0.32194
0.10984 10.83313 0.32199
0.11060 11.00082 0.32074
0.11136 10.89683 0.31509
0.11212 10.10956 0.31827
0.11288 10.29530 0.31681
0.11364 10.18282 0.31292
0.11440 10.20283 0.30660
0.11516 9.88735 0.30821
0.11592 9.95095 0.30781
0.11668 9.79029 0.30207
0.11744 9.60082 0.29731
0.11820 9.64188 0.29700
0.11896 9.50104 0.30009
0.11972 9.50706 0.29485
0.12048 9.45376 0.29161
0.12124 8.89738 0.29126
0.12200 9.47678 0.29050
0.12276 8.80887 0.28925
0.12352 8.57407 0.28842
0.12428 8.67732 0.28447
0.12504 8.45378 0.28532
0.12580 8.59432 0.27959
0.12656 8.10283 0.27939
0.12732 8.41884 0.27667
0.12808 8.10842 0.27939
0.12884 7.85105 0.26970
0.12960 7.75439 0.27173
0.13036 7.41791 0.26929
0.13112 7.63222 0.26824
0.13188 7.67215 0.26548
0.13264 7.64699 0.25984
0.13340 7.29533 0.25852
0.13416 7.41544 0.25897
0.13492 6.89302 0.25616
0.13568 7.23010 0.25445
0.13644 6.83661 0.25458
0.13720 6.82537 0.25691
0.13796 6.59127 0.24971
0.13873 7.15248 0.25012
0.13949 6.74201 0.24905
0.14025 6.55804 0.25083
0.14101 6.33622 0.24905
0.14177 6.03796 0.24553
0.14253 6.10414 0.24951
0.14329 6.06711 0.24676
0.14405 6.23501 0.24406
0.14481 5.84764 0.24331
0.14557 5.87500 0.23951
0.14633 5.68118 0.23962
0.14709 5.35333 0.23895
0.14785 5.52940 0.23758
0.14861 5.43358 0.23460
0.14937 5.44510 0.23475
0.15013 5.38706 0.23360
0.15089 5.28065 0.23523
0.15165 4.96592 0.22781
0.15241 4.93920 0.23236
0.15317 4.78992 0.22907
0.15393 4.85629 0.22875
0.15469 5.01625 0.22964
0.15545 4.63436 0.22626
0.15621 4.61005 0.22628
0.15697 4.55967 0.22978
0.15773 4.34841 0.22115
0.15849 4.49119 0.22204
0.15925 4.06582 0.22207
0.16001 4.16510 0.22101
0.16077 4.27469 0.22276
0.16153 3.86957 0.22170
0.16229 3.80179 0.21682
0.16305 3.82796 0.21691
0.16381 3.90773 0.21565
0.16457 3.98564 0.21797
0.16533 3.49161 0.21819
0.16609 3.58314 0.21287
0.16685 3.78551 0.21321
0.16761 3.53206 0.21433
0.16837 3.42652 0.21195
0.16913 3.42547 0.21089
0.16989 3.16123 0.20759
0.17065 3.02893 0.20851
0.17141 3.26954 0.20797
0.17217 3.17787 0.20750
0.17293 3.12695 0.21069
0.17369 3.16251 0.20822
0.17445 3.06591 0.20727
0.17521 2.86563 0.20796
0.17597 3.05618 0.20816
0.17673 2.91922 0.21413
0.17749 2.85414 0.21398
0.17825 2.84188 0.21478
0.17901 2.58688 0.21304
0.17977 2.56583 0.21656
0.18053 2.66745 0.21977
0.18129 2.24783 0.21839
0.18205 2.48858 0.22250
0.18281 2.24077 0.22353
0.18357 2.58124 0.22390
0.18433 2.39117 0.22398
0.18509 2.53613 0.22605
0.18585 2.31634 0.22502
0.18661 2.04548 0.21980
0.18737 2.22765 0.22736
0.18813 2.07014 0.22639
0.18889 2.18322 0.22688
0.18965 2.18298 0.22611
0.19041 1.78765 0.22545
0.19117 1.81142 0.22633
0.19193 1.98661 0.22805
0.19269 2.00133 0.22542
0.19345 1.64271 0.22647
0.19421 1.66005 0.22699
0.19497 1.79915 0.22725
0.19573 1.62652 0.23293
0.19649 1.75218 0.23235
0.19725 1.70989 0.22707
0.19801 1.48734 0.23232
0.19877 1.57868 0.22727
0.19953 1.46927 0.23026
0.20029 1.44036 0.22610
0.20105 1.86750 0.22934
0.20181 1.29303 0.22977
0.20257 1.57061 0.22954
0.20333 1.13086 0.22599
0.20409 1.48077 0.22797
0.20485 1.43104 0.22432
0.20561 1.34180 0.23186
0.20637 1.54162 0.22834
0.20713 1.15706 0.22719
0.20789 1.31493 0.23120
0.20865 1.16219 0.22816
0.20941 1.45156 0.22902
0.21017 1.05783 0.23037
0.21093 1.17444 0.22874
0.21169 1.34900 0.22871
0.21245 1.34576 0.22854
0.21321 1.19466 0.23037
0.21397 0.93433 0.22323
0.21473 1.01816 0.22904
0.21549 1.09587 0.22559
0.21625 1.03854 0.23026
0.21701 1.04714 0.22550
0.21777 0.91336 0.23037
0.21853 1.02031 0.22398
0.21929 0.87896 0.22914
0.22005 1.08430 0.22877
0.22081 0.89694 0.22581
0.22157 0.86427 0.22604
0.22233 1.02160 0.22696
0.22309 0.81341 0.22549
0.22385 0.71151 0.22604
0.22461 0.73192 0.22212
0.22537 0.73742 0.21977
0.22613 0.81544 0.22222
0.22689 0.88875 0.21896
0.22765 0.86038 0.21397
0.22841 0.60440 0.21558
0.22917 0.79541 0.21566
0.22993 1.02652 0.21865
0.23069 0.56974 0.21498
0.23145 0.70047 0.21575
0.23221 0.82973 0.21471
0.23297 1.02408 0.21002
0.23373 0.92002 0.21377
0.23449 0.56074 0.21148
0.23525 0.71024 0.21191
0.23601 0.95083 0.20744
0.23677 0.81510 0.21033
0.23753 0.58518 0.20830
0.23829 0.46969 0.20847
0.23905 0.95555 0.20512
0.23981 0.56049 0.20162
0.24057 0.95324 0.20466
0.24133 0.65771 0.20291
0.24209 0.57689 0.20480
0.24285 0.63140 0.20222
0.24361 0.78039 0.20274
0.24437 0.88513 0.20093
0.24513 0.66300 0.19979
0.24589 0.45362 0.19792
0.24665 0.70037 0.19924
0.24741 0.47803 0.19706
0.24817 0.88794 0.19723
0.24893 0.61140 0.19500
0.24969 0.69530 0.19623
0.25045 0.64136 0.19895
0.25121 0.79852 0.19471
0.25197 0.74704 0.19339
0.25273 0.72859 0.19138
0.25349 0.31265 0.19230
0.25425 0.88342 0.19268
0.25501 0.42380 0.19245
0.25577 0.46362 0.19182
0.25653 0.80329 0.19305
0.25729 0.50151 0.19221
0.25805 0.72844 0.18981
0.25881 0.59826 0.19052
0.25957 0.59262 0.18875
0.26033 0.40666 0.18969
0.26109 0.67623 0.18800
0.26185 0.52255 0.18703
0.26261 0.68624 0.18972
0.26337 0.53106 0.18582
0.26413 0.63691 0.18749
0.26489 0.66981 0.18505
0.26565 0.62976 0.18342
0.26641 0.41978 0.18513
0.26717 0.82517 0.18740
0.26793 0.59758 0.18537
0.26869 0.52275 0.18304
0.26945 0.57341 0.17998
0.27021 0.89775 0.18546
0.27097 0.65650 0.18009
0.27172 0.45563 0.17960
0.27248 0.62324 0.17995
0.27324 0.54770 0.17972
0.27400 0.81889 0.17872
0.27476 0.62474 0.17983
0.27552 0.62704 0.17900
0.27628 0.68634 0.17906
0.27704 0.76585 0.17820
0.27780 0.78411 0.17895
0.27856 0.42558 0.17671
0.27932 0.78713 0.17714
0.28008 0.42562 0.17599
0.28084 0.56781 0.17645
0.28160 0.51360 0.17711
0.28236 0.62908 0.17482
0.28312 0.80411 0.17528
0.28388 0.55129 0.17637
0.28464 0.85571 0.17562
0.28540 0.56476 0.17321
0.28616 0.73293 0.17441
0.28692 0.91402 0.17405
0.28768 0.60655 0.17628
0.28844 0.46913 0.17373
0.28920 0.69631 0.17665
0.28996 0.49884 0.17275
0.29072 0.72876 0.17376
0.29148 0.56819 0.17577
0.29224 0.81069 0.17668
0.29300 0.78679 0.17565
0.29376 0.49927 0.17654
0.29452 0.58939 0.17665
0.29528 0.74755 0.17539
0.29604 0.64454 0.17648
0.29680 0.76837 0.17663
0.29756 0.53040 0.17611
0.29832 0.77946 0.17551
0.29908 0.71553 0.17932
0.29984 0.74629 0.17648
0.30060 0.65669 0.17653
0.30136 0.62437 0.17427
0.30212 0.76037 0.17556
0.30288 0.66047 0.17637
0.30364 0.84822 0.17436
0.30440 0.69595 0.17576
0.30516 0.72589 0.17628
0.30592 0.73822 0.17720
0.30668 0.58582 0.17737
0.30744 0.65523 0.17737
0.30820 0.56937 0.17866
0.30896 0.61217 0.17912
0.30972 0.64679 0.18233
0.31048 0.64314 0.17978
0.31124 0.48370 0.18092
0.31200 0.70471 0.17771
0.31276 0.66953 0.17843
0.31352 0.70609 0.18239
0.31428 0.67557 0.18224
0.31504 0.92553 0.18029
0.31580 0.72311 0.18021
0.31656 0.58491 0.18084
0.31732 0.73591 0.17969
0.31808 0.42040 0.18138
0.31883 0.57739 0.18514
0.31959 0.70861 0.18302
0.32035 0.47575 0.18835
0.32111 0.67771 0.18603
0.32187 0.62903 0.18795
0.32263 0.72140 0.18482
0.32339 0.69830 0.18637
0.32415 0.60886 0.18636
0.32491 0.82656 0.18883
0.32567 0.79429 0.18958
0.32643 0.66608 0.18594
0.32719 0.56051 0.18795
0.32795 0.78857 0.18881
0.32871 0.83418 0.19127
0.32947 0.74862 0.18746
0.33023 0.86458 0.18892
0.33099 0.50684 0.18763
0.33175 0.76815 0.18926
0.33251 0.76954 0.18402
0.33327 0.84712 0.18938
0.33403 0.77483 0.18935
0.33479 0.52607 0.18846
0.33555 0.58882 0.18860
0.33631 0.58191 0.18849
0.33707 0.60342 0.19156
0.33783 0.36169 0.19474
0.33859 0.68035 0.19021
0.33935 0.40947 0.18972
0.34011 0.80024 0.19273
0.34087 0.71505 0.19159
0.34163 0.83003 0.19282
0.34239 0.41330 0.19345
0.34315 0.63464 0.19477
0.34391 0.79250 0.19377
0.34467 0.91186 0.19133
0.34543 0.92042 0.19394
0.34619 0.54845 0.19270
0.34695 0.62452 0.19399
0.34771 0.74939 0.19654
0.34847 0.63943 0.19371
0.34922 0.67943 0.19480
0.34998 0.75565 0.19285
0.35074 0.70708 0.18921
0.35150 0.36714 0.18602
0.35226 0.96651 0.18606
0.35302 0.46245 0.18568
0.35378 0.72890 0.18617
0.35454 0.83330 0.18588
0.35530 0.55637 0.18864
0.35606 0.87094 0.18654
0.35682 0.54382 0.18580
0.35758 0.76669 0.18737
0.35834 0.86911 0.19033
0.35910 0.79246 0.18832
0.35986 0.73694 0.18786
0.36062 0.74906 0.18666
0.36138 0.60979 0.18826
0.36214 0.74990 0.19013
0.36290 1.07076 0.18863
0.36366 0.74463 0.18966
0.36442 0.69380 0.19147
0.36518 0.66547 0.18961
0.36594 1.01683 0.19371
0.36670 0.46283 0.19293
0.36746 0.82385 0.19336
0.36822 0.78406 0.19274
0.36898 0.78694 0.19417
0.36974 0.69852 0.19362
0.37050 0.45889 0.19915
0.37126 0.95565 0.19416
0.37202 0.79663 0.19956
0.37277 0.75237 0.19804
0.37353 0.49449 0.19718
0.37429 0.56163 0.19706
0.37505 0.81902 0.20145
0.37581 0.78965 0.20528
0.37657 0.69383 0.20692
0.37733 0.84085 0.20624
0.37809 0.79372 0.20864
0.37885 0.60517 0.20744
0.37961 0.61716 0.21162
0.38037 0.76818 0.20979
0.38113 0.54552 0.21191
0.38189 0.66561 0.21509
0.38265 0.61180 0.21363
0.38341 0.61472 0.21881
0.38417 0.57112 0.21308
0.38493 0.61788 0.21962
0.38569 0.73411 0.21810
0.38645 0.71795 0.22458
0.38721 0.87127 0.22401
0.38797 0.39224 0.22517
0.38873 0.76836 0.22481
0.38949 0.48511 0.22782
0.39025 0.82331 0.22704
0.39101 0.57680 0.23109
0.39177 0.87036 0.23519
0.39252 0.45570 0.23486
0.39328 0.53596 0.23519
0.39404 0.65912 0.23868
0.39480 0.86547 0.24023
0.39556 0.51853 0.23842
0.39632 0.76188 0.23823
0.39708 0.66543 0.24418
0.39784 0.23657 0.24573
0.39860 0.47383 0.24737
0.39936 0.70479 0.24831
0.40012 0.66879 0.25416
0.40088 0.48026 0.24900
0.40164 0.80885 0.25338
0.40240 0.81683 0.25539
0.40316 0.57996 0.25814
0.40392 0.62318 0.25519
0.40468 0.85617 15.06004
0.40544 0.38587 0.26333
0.40620 0.67757 0.25963
0.40696 0.79529 0.26339
0.40772 0.22259 0.27058
0.40848 0.78260 0.26026
0.40924 0.54592 0.26606
0.40999 0.68971 0.26405
0.41075 0.93922 0.26952
0.41151 0.36131 0.26729
0.41227 0.67202 0.26993
0.41303 0.40188 0.27457
0.41379 0.43896 0.27247
0.41455 0.81921 0.27684
0.41531 0.54586 0.27147
0.41607 0.29535 0.27816
0.41683 0.58727 0.27623
0.41759 0.86755 0.28027
0.41835 1.03187 0.27999
0.41911 0.61326 0.28409
0.41987 0.69482 0.28846
0.42063 0.67118 0.28668
0.42139 0.28661 0.28514
0.42215 0.62488 0.29254
0.42291 0.71277 0.29004
0.42367 0.65279 0.29761
0.42443 0.50069 0.29621
0.42519 0.61542 0.30188
0.42594 0.24462 0.30569
0.42670 0.41577 0.29980
0.42746 0.35211 0.30862
0.42822 1.01079 0.31238
0.42898 0.45643 0.30727
0.42974 0.43336 0.31790
0.43050 0.45576 0.31891
0.43126 0.51523 0.32073
0.43202 0.51263 0.33898
0.43278 0.58396 0.32252
0.43354 0.47618 0.32813
0.43430 0.67002 0.33069
0.43506 1.00875 0.34112
