# Supplementary material for: Hallucination of closed repeat proteins containing central pockets
Source: Nat Struct Mol Biol. 2023 Sep 28;30(11):1755–60. doi: 10.1038/s41594-023-01112-6 (PMC10643118; doi:10.1038/s41594-023-01112-6)
Supplement: Supplementary file 4 — Small-angle X-ray scattering raw data. [file 41594_2023_1112_MOESM4_ESM.tar › SAXS_submit/E6/C11_results/Buffer1/C11_high_E6_snap_00001.sub.1.dat]

0.01026 21.69640 106.50376
0.01102 31.37093 107.52437
0.01178 29.44638 64.64234
0.01254 26.71533 38.68197
0.01330 21.43511 24.14819
0.01406 29.33869 14.11491
0.01482 24.44762 7.95898
0.01558 28.81359 6.67403
0.01634 24.03719 4.75315
0.01710 25.45380 3.51832
0.01786 25.74788 2.38947
0.01862 25.44731 1.92295
0.01938 26.26462 1.50268
0.02014 25.27542 1.34275
0.02090 26.90505 1.27521
0.02166 24.18443 1.13534
0.02242 26.70560 1.06049
0.02318 25.01131 1.01372
0.02395 25.25900 0.98234
0.02471 24.72597 0.92798
0.02547 25.41928 0.90305
0.02623 25.85471 0.89577
0.02699 24.17546 0.83252
0.02775 24.65655 0.86519
0.02851 24.93690 0.80310
0.02927 23.72388 0.79576
0.03003 24.41830 0.78562
0.03079 24.60951 0.73051
0.03155 25.02516 0.75146
0.03231 24.15958 0.73102
0.03307 24.21878 0.70956
0.03383 24.51590 0.70042
0.03459 23.60441 0.67973
0.03535 24.07711 0.67483
0.03611 23.92120 0.63265
0.03687 24.14370 0.64617
0.03763 23.91129 0.63233
0.03839 23.87572 0.63325
0.03915 23.05182 0.59763
0.03991 24.35129 0.62594
0.04067 23.51428 0.59216
0.04143 23.42684 0.57473
0.04219 22.81496 0.57316
0.04295 23.53667 0.59757
0.04371 22.93986 0.57445
0.04447 22.53899 0.55413
0.04523 22.63070 0.53951
0.04599 22.61466 0.52115
0.04675 22.20202 0.52828
0.04751 21.79719 0.53524
0.04827 23.22573 0.51559
0.04903 21.95049 0.52501
0.04979 22.09685 0.51278
0.05055 22.03148 0.51086
0.05131 22.08557 0.50023
0.05207 22.24233 0.49945
0.05283 20.90534 0.49023
0.05359 21.64051 0.48157
0.05435 22.11129 0.48455
0.05511 21.09013 0.48174
0.05587 21.39838 0.47595
0.05663 21.37379 0.47191
0.05739 21.15742 0.46237
0.05815 20.53396 0.46148
0.05891 20.69074 0.45595
0.05967 20.79236 0.44764
0.06043 20.44067 0.45847
0.06119 20.36576 0.43959
0.06195 19.85881 0.44177
0.06271 19.50517 0.43386
0.06347 20.46607 0.42546
0.06423 20.21190 0.43200
0.06499 19.93919 0.41752
0.06575 19.42614 0.42079
0.06651 19.45384 0.40787
0.06727 19.29203 0.42002
0.06803 19.07584 0.41658
0.06879 18.37851 0.41715
0.06955 19.14765 0.40936
0.07031 18.85174 0.40351
0.07107 18.66496 0.39079
0.07183 17.85344 0.39076
0.07259 18.20714 0.39569
0.07335 17.98792 0.38910
0.07412 17.83442 0.38514
0.07488 18.20748 0.39067
0.07564 17.97550 0.38021
0.07640 17.38799 0.37348
0.07716 17.58160 0.37101
0.07792 17.28493 0.37961
0.07868 17.05049 0.35434
0.07944 16.65105 0.37265
0.08020 16.59026 0.36574
0.08096 16.34612 0.36674
0.08172 16.66186 0.36130
0.08248 16.36503 0.35895
0.08324 16.02163 0.35984
0.08400 16.56224 0.36225
0.08476 15.97459 0.35846
0.08552 15.63625 0.36726
0.08628 15.91340 0.37726
0.08704 15.08972 0.38265
0.08780 15.31308 0.38987
0.08856 14.68352 0.38316
0.08932 14.99030 0.37735
0.09008 14.61764 0.38153
0.09084 14.87961 0.39497
0.09160 14.32945 0.38646
0.09236 14.81209 0.39170
0.09312 14.29857 0.39597
0.09388 14.18959 0.39895
0.09464 13.92858 0.39374
0.09540 13.85525 0.39136
0.09616 12.98998 0.37763
0.09692 13.34435 0.38322
0.09768 12.80882 0.38451
0.09844 13.18987 0.38101
0.09920 13.26377 0.38480
0.09996 13.20161 0.38196
0.10072 12.64747 0.36379
0.10148 12.29095 0.35459
0.10224 12.56270 0.34812
0.10300 12.15600 0.34391
0.10376 12.21531 0.33966
0.10452 12.08338 0.34256
0.10528 11.83116 0.33236
0.10604 11.64816 0.33104
0.10680 12.15031 0.32493
0.10756 11.65618 0.32273
0.10832 11.13468 0.32267
0.10908 11.59084 0.32221
0.10984 11.04750 0.31946
0.11060 11.04770 0.31949
0.11136 10.89315 0.32322
0.11212 10.88320 0.32236
0.11288 10.80620 0.31579
0.11364 10.42598 0.31301
0.11440 10.63464 0.30940
0.11516 10.62332 0.30573
0.11592 10.30701 0.30304
0.11668 9.90210 0.30187
0.11744 10.23037 0.29450
0.11820 9.83078 0.29811
0.11896 9.79473 0.29585
0.11972 9.56320 0.29367
0.12048 9.22629 0.29390
0.12124 9.37269 0.29361
0.12200 8.96393 0.28674
0.12276 8.79368 0.28625
0.12352 8.84432 0.28344
0.12428 8.91732 0.28745
0.12504 8.48239 0.27794
0.12580 8.51044 0.27797
0.12656 8.38677 0.27765
0.12732 8.52868 0.27533
0.12808 7.89480 0.27728
0.12884 8.10870 0.27103
0.12960 7.71473 0.26862
0.13036 7.72705 0.27074
0.13112 7.87009 0.26811
0.13188 7.69425 0.26315
0.13264 7.04943 0.26837
0.13340 7.31300 0.25828
0.13416 7.34310 0.25536
0.13492 7.07670 0.25249
0.13568 7.19322 0.25785
0.13644 7.01294 0.25645
0.13720 6.94259 0.25358
0.13796 6.72901 0.24707
0.13873 6.79229 0.24504
0.13949 6.81939 0.25054
0.14025 6.67578 0.24980
0.14101 6.60221 0.25183
0.14177 6.10724 0.24742
0.14253 6.27364 0.24478
0.14329 6.38863 0.23762
0.14405 5.75392 0.24705
0.14481 5.74729 0.24493
0.14557 5.94858 0.23856
0.14633 5.74470 0.23868
0.14709 5.53553 0.24292
0.14785 5.57521 0.23338
0.14861 5.38265 0.23788
0.14937 5.58191 0.23750
0.15013 5.09412 0.23269
0.15089 5.32851 0.23192
0.15165 4.86594 0.23292
0.15241 4.84541 0.23166
0.15317 4.71331 0.23054
0.15393 5.01097 0.22521
0.15469 4.71603 0.23086
0.15545 4.75833 0.22939
0.15621 4.55733 0.22349
0.15697 4.64745 0.22544
0.15773 4.43496 0.22263
0.15849 4.27127 0.22103
0.15925 4.59452 0.22412
0.16001 4.48506 0.22160
0.16077 4.10259 0.22137
0.16153 3.93097 0.22062
0.16229 3.83513 0.21784
0.16305 3.91027 0.21518
0.16381 4.01979 0.21489
0.16457 3.83484 0.21664
0.16533 3.71934 0.21355
0.16609 3.68458 0.21226
0.16685 3.41264 0.21461
0.16761 3.54884 0.21102
0.16837 3.65927 0.21418
0.16913 3.45683 0.21059
0.16989 3.27993 0.21062
0.17065 3.28375 0.20658
0.17141 3.25288 0.20730
0.17217 3.25217 0.20908
0.17293 2.82684 0.21008
0.17369 2.89593 0.20650
0.17445 3.26548 0.20953
0.17521 3.16105 0.21025
0.17597 2.65676 0.20856
0.17673 2.78703 0.21320
0.17749 2.81626 0.21670
0.17825 2.57857 0.21618
0.17901 2.56108 0.21515
0.17977 2.72798 0.22108
0.18053 2.81154 0.21807
0.18129 2.37325 0.22071
0.18205 2.54780 0.22424
0.18281 2.47671 0.22019
0.18357 2.50325 0.21959
0.18433 2.18012 0.22346
0.18509 2.30375 0.22249
0.18585 2.06512 0.22375
0.18661 2.05670 0.22676
0.18737 2.09884 0.22819
0.18813 2.24058 0.22464
0.18889 2.10669 0.22375
0.18965 2.01800 0.22475
0.19041 1.93927 0.22415
0.19117 2.00592 0.22501
0.19193 1.84056 0.22974
0.19269 1.83660 0.22899
0.19345 1.91269 0.22762
0.19421 1.80591 0.22770
0.19497 1.48245 0.22475
0.19573 1.77188 0.22595
0.19649 1.47820 0.22928
0.19725 1.75276 0.22687
0.19801 1.56917 0.22985
0.19877 1.31011 0.22979
0.19953 1.56528 0.22584
0.20029 1.35332 0.23120
0.20105 1.19281 0.22790
0.20181 1.41951 0.22472
0.20257 1.36805 0.22928
0.20333 1.34885 0.22747
0.20409 1.20347 0.22928
0.20485 1.53785 0.22627
0.20561 1.19741 0.22670
0.20637 1.30334 0.22575
0.20713 1.38262 0.22934
0.20789 1.02986 0.23200
0.20865 1.12279 0.23252
0.20941 1.31338 0.22928
0.21017 1.31360 0.22679
0.21093 1.28355 0.22767
0.21169 1.47777 0.22999
0.21245 1.05630 0.22959
0.21321 0.88851 0.22742
0.21397 1.07455 0.23020
0.21473 0.95689 0.22896
0.21549 1.03014 0.22650
0.21625 0.89958 0.22369
0.21701 1.07919 0.23223
0.21777 0.63119 0.23028
0.21853 1.12071 0.22885
0.21929 0.85491 0.22573
0.22005 0.94452 0.22567
0.22081 1.21698 0.22421
0.22157 1.04395 0.22747
0.22233 0.77682 0.22432
0.22309 0.74986 0.23045
0.22385 0.88486 0.22679
0.22461 0.71208 0.21908
0.22537 1.03021 0.22128
0.22613 0.89977 0.22123
0.22689 0.66852 0.21764
0.22765 0.81097 0.21524
0.22841 0.73087 0.21501
0.22917 0.78504 0.21687
0.22993 0.70115 0.21555
0.23069 0.63788 0.21495
0.23145 0.85160 0.21527
0.23221 0.95992 0.21472
0.23297 0.82297 0.21337
0.23373 0.92692 0.21220
0.23449 0.80603 0.21039
0.23525 0.93369 0.20931
0.23601 0.69653 0.20664
0.23677 0.80164 0.20632
0.23753 0.46455 0.20675
0.23829 0.49510 0.20827
0.23905 0.70581 0.20478
0.23981 0.73315 0.20088
0.24057 0.87944 0.20314
0.24133 0.75655 0.20380
0.24209 0.69307 0.20515
0.24285 0.79625 0.20217
0.24361 0.78304 0.20352
0.24437 0.72895 0.20228
0.24513 0.73833 0.20148
0.24589 0.46470 0.19933
0.24665 0.62281 0.19664
0.24741 0.40376 0.19638
0.24817 0.45128 0.19905
0.24893 0.72027 0.19532
0.24969 0.33150 0.19776
0.25045 0.64081 0.19303
0.25121 0.48790 0.19300
0.25197 0.58301 0.19601
0.25273 0.82008 0.19200
0.25349 0.27289 0.19254
0.25425 0.75780 0.19472
0.25501 0.71779 0.19108
0.25577 0.63336 0.19085
0.25653 0.48999 0.19501
0.25729 0.57395 0.18882
0.25805 0.66419 0.18836
0.25881 0.51404 0.19074
0.25957 0.55948 0.18707
0.26033 0.34482 0.18647
0.26109 0.52566 0.18704
0.26185 0.63544 0.18919
0.26261 0.72946 0.18672
0.26337 0.32785 0.18916
0.26413 0.44078 0.18629
0.26489 0.79620 0.18180
0.26565 0.69213 0.18412
0.26641 0.29245 0.18389
0.26717 0.57578 0.18649
0.26793 0.55523 0.18480
0.26869 0.65108 0.18291
0.26945 0.38831 0.18329
0.27021 0.37920 0.18088
0.27097 0.50494 0.17864
0.27172 0.62186 0.18374
0.27248 0.35091 0.17884
0.27324 0.28543 0.18288
0.27400 0.49369 0.17887
0.27476 0.48984 0.17804
0.27552 0.73138 0.18108
0.27628 0.48961 0.17775
0.27704 0.42800 0.17982
0.27780 0.58476 0.17870
0.27856 0.52374 0.17770
0.27932 0.72744 0.17770
0.28008 0.45604 0.17586
0.28084 0.50843 0.17661
0.28160 0.66208 0.17687
0.28236 0.60010 0.17730
0.28312 0.39749 0.17446
0.28388 0.87838 0.17374
0.28464 0.44796 0.17245
0.28540 0.58502 0.17526
0.28616 0.76635 0.17518
0.28692 0.66979 0.17710
0.28768 0.56789 0.17601
0.28844 0.69362 0.17245
0.28920 0.83610 0.17526
0.28996 0.56645 0.17486
0.29072 0.65010 0.17546
0.29148 0.59471 0.17486
0.29224 0.57284 0.17638
0.29300 0.72919 0.17632
0.29376 0.56475 0.17704
0.29452 0.88839 0.17569
0.29528 0.68752 0.17775
0.29604 0.68159 0.17604
0.29680 0.58022 0.17767
0.29756 0.75941 0.17569
0.29832 0.58441 0.17540
0.29908 0.47475 0.17615
0.29984 0.56811 0.17899
0.30060 0.54769 0.17483
0.30136 0.59790 0.17558
0.30212 0.54744 0.17538
0.30288 0.62498 0.17655
0.30364 0.60716 0.17569
0.30440 0.66681 0.17397
0.30516 0.63791 0.17764
0.30592 0.60524 0.17864
0.30668 0.56676 0.17936
0.30744 0.41574 0.17624
0.30820 0.51687 0.17707
0.30896 0.66691 0.17741
0.30972 0.72236 0.18062
0.31048 0.77282 0.17841
0.31124 0.81240 0.18180
0.31200 0.53383 0.17816
0.31276 0.79526 0.18157
0.31352 0.57755 0.17893
0.31428 0.56214 0.18045
0.31504 0.59272 0.18099
0.31580 0.61604 0.18036
0.31656 0.72378 0.18111
0.31732 0.50093 0.18157
0.31808 0.60031 0.18222
0.31883 0.69287 0.18389
0.31959 0.59947 0.18188
0.32035 0.59254 0.18727
0.32111 0.57775 0.18555
0.32187 0.90713 0.18489
0.32263 0.55514 0.18641
0.32339 0.60889 0.18810
0.32415 0.65844 0.18741
0.32491 0.66920 0.18907
0.32567 0.69845 0.18916
0.32643 0.42955 0.18953
0.32719 0.58119 0.18735
0.32795 0.71743 0.18790
0.32871 0.63626 0.18942
0.32947 0.65231 0.18638
0.33023 0.58225 0.18862
0.33099 0.57621 0.18821
0.33175 0.75886 0.19048
0.33251 0.56620 0.19016
0.33327 0.34197 0.18839
0.33403 0.77559 0.19028
0.33479 0.90807 0.18862
0.33555 0.81083 0.19008
0.33631 0.55402 0.18816
0.33707 0.82848 0.19048
0.33783 0.69415 0.19240
0.33859 0.68976 0.18939
0.33935 0.76998 0.19489
0.34011 0.78624 0.19033
0.34087 0.83378 0.18970
0.34163 0.65964 0.19111
0.34239 0.74257 0.18870
0.34315 0.74000 0.19254
0.34391 0.66804 0.19558
0.34467 0.93649 0.19246
0.34543 0.43117 0.19286
0.34619 1.01324 0.19489
0.34695 0.75490 0.19160
0.34771 0.62606 0.19326
0.34847 0.61844 0.19710
0.34922 0.71019 0.19463
0.34998 0.87503 0.19352
0.35074 0.94058 0.18873
0.35150 0.76097 0.18586
0.35226 0.67434 0.18710
0.35302 0.77599 0.18211
0.35378 0.89089 0.18564
0.35454 0.63327 0.18784
0.35530 0.84519 0.18873
0.35606 0.61098 0.18784
0.35682 1.09412 0.18953
0.35758 0.89866 0.18990
0.35834 0.86696 0.18976
0.35910 0.52286 0.19045
0.35986 0.69255 0.18635
0.36062 0.86579 0.19079
0.36138 0.76856 0.18956
0.36214 0.75139 0.19131
0.36290 0.52229 0.18953
0.36366 0.62057 0.19114
0.36442 0.63286 0.18933
0.36518 0.73786 0.19082
0.36594 0.55637 0.19145
0.36670 0.60355 0.19119
0.36746 0.70115 0.19122
0.36822 0.72055 0.19257
0.36898 0.57329 0.19758
0.36974 0.59228 0.19386
0.37050 0.71669 0.19254
0.37126 0.86793 0.19693
0.37202 0.53156 0.19767
0.37277 0.67403 0.19833
0.37353 0.78084 0.20346
0.37429 0.88045 0.20240
0.37505 0.87066 0.20409
0.37581 0.48838 0.20074
0.37657 0.62824 0.20615
0.37733 0.67788 0.20867
0.37809 0.51808 0.20415
0.37885 0.72100 0.21016
0.37961 0.91593 0.20910
0.38037 0.69307 0.20905
0.38113 0.60790 0.21398
0.38189 0.46113 0.21656
0.38265 0.46721 0.21613
0.38341 0.75566 0.21633
0.38417 0.86127 0.21911
0.38493 0.90729 0.21790
0.38569 0.83196 0.21868
0.38645 0.93177 0.22355
0.38721 0.89256 0.24395
0.38797 0.75541 0.22641
0.38873 0.45043 0.22489
0.38949 0.74887 0.22667
0.39025 0.71313 0.23326
0.39101 0.76863 0.22828
0.39177 0.53945 0.23533
0.39252 0.63779 0.23220
0.39328 0.54003 0.23524
0.39404 0.92588 0.23796
0.39480 0.28028 0.24002
0.39556 0.74767 0.23882
0.39632 0.76258 0.24679
0.39708 0.96637 0.24074
0.39784 0.54140 0.24312
0.39860 0.81565 0.25172
0.39936 0.49178 0.25097
0.40012 0.79049 0.25272
0.40088 0.83638 0.25183
0.40164 0.54374 0.24919
0.40240 0.73297 0.25902
0.40316 0.49748 0.25324
0.40392 0.42471 0.26263
0.40468 0.52208 15.71574
0.40544 0.91398 0.25891
0.40620 1.05379 0.26229
0.40696 0.53406 0.26375
0.40772 0.66925 0.26100
0.40848 0.50074 0.26180
0.40924 0.83176 0.26796
0.40999 0.55629 0.27152
0.41075 0.56242 0.27243
0.41151 0.40383 0.26759
0.41227 0.86368 0.26882
0.41303 0.51728 0.27427
0.41379 0.51891 0.26822
0.41455 0.74143 0.27281
0.41531 0.66558 0.26819
0.41607 0.77163 0.26659
0.41683 0.42300 0.27521
0.41759 0.16404 0.28673
0.41835 0.64321 0.28289
0.41911 0.40076 0.27754
0.41987 0.77442 0.28800
0.42063 0.49928 0.28175
0.42139 0.44390 0.28607
0.42215 0.66958 0.29075
0.42291 0.50279 0.29335
0.42367 0.62681 0.29195
0.42443 0.53966 0.29605
0.42519 0.67779 0.29897
0.42594 0.97880 0.30909
0.42670 0.72572 0.30550
0.42746 0.91120 0.31416
0.42822 0.54249 0.30960
0.42898 0.77865 0.31596
0.42974 -0.02568 0.32092
0.43050 0.56806 0.31980
0.43126 1.03334 0.31920
0.43202 0.38782 0.32943
0.43278 0.76650 0.32201
0.43354 0.82080 0.34322
0.43430 0.78535 0.32992
0.43506 0.71061 0.33869
