# Supplementary material for: Hallucination of closed repeat proteins containing central pockets
Source: Nat Struct Mol Biol. 2023 Sep 28;30(11):1755–60. doi: 10.1038/s41594-023-01112-6 (PMC10643118; doi:10.1038/s41594-023-01112-6)
Supplement: Supplementary file 4 — Small-angle X-ray scattering raw data. [file 41594_2023_1112_MOESM4_ESM.tar › SAXS_submit/E6/C11_results/Buffer1/C11_high_E6_snap_00006.sub.1.dat]

0.01026 34.60858 102.97889
0.01102 33.71390 106.90162
0.01178 22.00681 65.35644
0.01254 29.67992 37.85164
0.01330 26.65189 24.35646
0.01406 25.18233 14.33277
0.01482 28.36588 8.31628
0.01558 25.54093 6.55809
0.01634 28.24111 4.69302
0.01710 27.44881 3.49226
0.01786 26.79647 2.29328
0.01862 25.16118 1.87708
0.01938 26.52675 1.54923
0.02014 25.45286 1.39445
0.02090 24.24889 1.19685
0.02166 25.59908 1.07737
0.02242 25.81529 1.10013
0.02318 24.94032 1.04918
0.02395 24.99062 1.02889
0.02471 26.02193 0.92348
0.02547 25.01435 0.95589
0.02623 25.54516 0.88148
0.02699 24.51983 0.90791
0.02775 25.48485 0.84390
0.02851 24.80095 0.79610
0.02927 25.14303 0.81212
0.03003 24.57501 0.78234
0.03079 24.34811 0.76525
0.03155 25.65679 0.76653
0.03231 24.74898 0.75592
0.03307 24.81677 0.68399
0.03383 24.42276 0.68491
0.03459 24.15002 0.68321
0.03535 24.27703 0.68731
0.03611 24.45398 0.63606
0.03687 23.25604 0.64051
0.03763 24.40642 0.63205
0.03839 24.32485 0.63365
0.03915 24.12943 0.62324
0.03991 23.88146 0.61515
0.04067 23.45616 0.61205
0.04143 23.98458 0.59580
0.04219 23.98559 0.57426
0.04295 23.39182 0.56458
0.04371 22.69387 0.55297
0.04447 22.35030 0.55970
0.04523 22.56333 0.54692
0.04599 22.71226 0.53370
0.04675 22.99443 0.53172
0.04751 22.53325 0.53206
0.04827 23.29422 0.52013
0.04903 22.23736 0.50904
0.04979 22.34712 0.51882
0.05055 21.87246 0.49078
0.05131 22.27430 0.49551
0.05207 21.84838 0.49373
0.05283 22.09372 0.49104
0.05359 21.22512 0.49316
0.05435 21.08739 0.47561
0.05511 21.36013 0.46007
0.05587 21.04819 0.47754
0.05663 21.36021 0.47314
0.05739 20.67650 0.45744
0.05815 21.40524 0.46489
0.05891 20.61881 0.45167
0.05967 20.73061 0.45752
0.06043 20.75157 0.44367
0.06119 20.38831 0.45210
0.06195 20.24261 0.43318
0.06271 20.21248 0.42808
0.06347 20.04995 0.43129
0.06423 19.62973 0.43327
0.06499 19.60045 0.42180
0.06575 19.74072 0.41890
0.06651 19.96236 0.41609
0.06727 19.68448 0.41646
0.06803 18.67653 0.41351
0.06879 18.99217 0.41142
0.06955 19.16304 0.40334
0.07031 18.27346 0.40468
0.07107 17.78913 0.40400
0.07183 18.12013 0.38341
0.07259 18.49904 0.38912
0.07335 18.56630 0.39456
0.07412 17.52072 0.37951
0.07488 17.81813 0.38198
0.07564 17.36236 0.38522
0.07640 17.35068 0.38020
0.07716 17.10007 0.37681
0.07792 17.00715 0.37521
0.07868 16.54322 0.36965
0.07944 17.01768 0.36693
0.08020 16.42840 0.36383
0.08096 16.20732 0.35213
0.08172 16.31995 0.36581
0.08248 16.47864 0.36274
0.08324 15.95603 0.35841
0.08400 15.88974 0.35764
0.08476 15.72570 0.35781
0.08552 15.35885 0.37616
0.08628 15.14450 0.37077
0.08704 15.36214 0.37917
0.08780 16.10803 0.37785
0.08856 15.12867 0.37432
0.08932 14.48207 0.39729
0.09008 14.96562 0.38800
0.09084 14.52131 0.38857
0.09160 14.65861 0.38275
0.09236 14.39348 0.39737
0.09312 14.02406 0.38513
0.09388 14.38258 0.40689
0.09464 13.38616 0.40322
0.09540 13.97889 0.37937
0.09616 13.37844 0.37716
0.09692 13.24380 0.37665
0.09768 12.80401 0.37475
0.09844 13.40475 0.37754
0.09920 13.02686 0.38230
0.09996 13.05529 0.37524
0.10072 13.16530 0.36082
0.10148 13.13401 0.35867
0.10224 12.54923 0.35291
0.10300 12.80559 0.35127
0.10376 12.34877 0.34385
0.10452 12.04767 0.33381
0.10528 11.92831 0.33252
0.10604 12.04357 0.32450
0.10680 11.38696 0.32785
0.10756 11.76402 0.32309
0.10832 10.97504 0.31724
0.10908 11.32655 0.30990
0.10984 10.87779 0.31217
0.11060 11.32117 0.32071
0.11136 10.62522 0.32263
0.11212 10.58344 0.31673
0.11288 10.87615 0.31489
0.11364 10.21071 0.31366
0.11440 10.58347 0.31074
0.11516 10.12303 0.30463
0.11592 10.24380 0.30807
0.11668 9.96180 0.30191
0.11744 9.76818 0.30646
0.11820 9.91950 0.29775
0.11896 9.67276 0.29798
0.11972 9.27717 0.29396
0.12048 9.24842 0.29508
0.12124 9.33569 0.28969
0.12200 9.19166 0.29038
0.12276 8.97815 0.28249
0.12352 9.16720 0.28751
0.12428 8.45971 0.28012
0.12504 8.46937 0.27736
0.12580 8.98017 0.27266
0.12656 8.23500 0.27536
0.12732 8.34607 0.27848
0.12808 8.04997 0.27252
0.12884 7.71022 0.27220
0.12960 7.85413 0.26762
0.13036 7.60460 0.26779
0.13112 7.80783 0.26719
0.13188 7.44472 0.27163
0.13264 7.34981 0.26593
0.13340 7.49643 0.25787
0.13416 7.21648 0.25879
0.13492 7.25836 0.25182
0.13568 7.21863 0.25523
0.13644 6.88704 0.25747
0.13720 6.74095 0.25592
0.13796 6.91104 0.25231
0.13873 6.57671 0.24663
0.13949 6.59118 0.25062
0.14025 6.33384 0.24726
0.14101 6.49014 0.24875
0.14177 6.23357 0.24491
0.14253 6.26695 0.24580
0.14329 6.18933 0.24098
0.14405 6.12356 0.24657
0.14481 5.78981 0.24118
0.14557 5.57045 0.24153
0.14633 5.66261 0.23720
0.14709 5.52365 0.24216
0.14785 5.80372 0.24070
0.14861 5.52242 0.23556
0.14937 5.36930 0.23310
0.15013 5.14908 0.23551
0.15089 5.43418 0.23359
0.15165 5.05953 0.23390
0.15241 4.95459 0.23253
0.15317 4.67312 0.23230
0.15393 4.98890 0.22906
0.15469 5.05616 0.22367
0.15545 4.81971 0.22582
0.15621 4.77840 0.22688
0.15697 4.72647 0.22883
0.15773 4.62786 0.22470
0.15849 4.24875 0.22318
0.15925 4.44122 0.22427
0.16001 4.24496 0.22071
0.16077 4.02573 0.22172
0.16153 4.29728 0.22212
0.16229 4.20623 0.21641
0.16305 4.06792 0.21681
0.16381 3.80574 0.21656
0.16457 3.66406 0.21888
0.16533 3.70866 0.21578
0.16609 3.72512 0.21676
0.16685 3.68704 0.21117
0.16761 3.45346 0.21234
0.16837 3.43069 0.20993
0.16913 3.47956 0.21151
0.16989 3.27268 0.21134
0.17065 3.51848 0.21074
0.17141 3.14172 0.20856
0.17217 3.00535 0.21079
0.17293 3.09888 0.20747
0.17369 2.99695 0.21140
0.17445 2.78451 0.21140
0.17521 2.92546 0.20873
0.17597 2.96506 0.20982
0.17673 2.68421 0.21639
0.17749 2.63726 0.21059
0.17825 2.50540 0.21882
0.17901 2.42713 0.21538
0.17977 2.70103 0.21879
0.18053 2.86289 0.22266
0.18129 2.55973 0.21885
0.18205 2.65454 0.22071
0.18281 2.26474 0.22358
0.18357 2.50046 0.22401
0.18433 2.03496 0.22605
0.18509 2.19297 0.22416
0.18585 2.26754 0.22510
0.18661 2.37008 0.22519
0.18737 2.01626 0.22324
0.18813 1.97218 0.22665
0.18889 1.91124 0.22745
0.18965 1.99192 0.22456
0.19041 2.11506 0.22714
0.19117 2.06088 0.22740
0.19193 1.92038 0.22086
0.19269 2.18338 0.22467
0.19345 1.56962 0.22473
0.19421 1.61725 0.22906
0.19497 1.64471 0.22688
0.19573 1.86231 0.22737
0.19649 1.48889 0.22731
0.19725 1.57440 0.22983
0.19801 1.74731 0.22866
0.19877 1.61577 0.22794
0.19953 1.59257 0.22955
0.20029 1.28892 0.22995
0.20105 1.61342 0.22983
0.20181 1.55775 0.22975
0.20257 1.22687 0.22674
0.20333 1.29978 0.22831
0.20409 1.26880 0.22740
0.20485 1.44505 0.22556
0.20561 1.41859 0.22817
0.20637 1.30198 0.22849
0.20713 1.38309 0.23224
0.20789 1.30893 0.22645
0.20865 1.03794 0.22591
0.20941 1.24341 0.23161
0.21017 1.33922 0.22866
0.21093 1.16699 0.22791
0.21169 0.90968 0.23161
0.21245 1.00135 0.22464
0.21321 1.30446 0.22929
0.21397 1.25477 0.22843
0.21473 1.03860 0.22691
0.21549 1.01003 0.22688
0.21625 0.96186 0.22880
0.21701 0.96634 0.22863
0.21777 0.81110 0.22507
0.21853 0.66733 0.22966
0.21929 0.81769 0.22651
0.22005 0.93343 0.22714
0.22081 0.71797 0.22685
0.22157 0.90602 0.22459
0.22233 0.96938 0.22456
0.22309 0.98730 0.22860
0.22385 0.95914 0.22310
0.22461 0.90210 0.22238
0.22537 0.49637 0.22057
0.22613 0.86143 0.22238
0.22689 0.68528 0.21945
0.22765 0.80173 0.21799
0.22841 0.57823 0.21642
0.22917 0.69910 0.21665
0.22993 0.71326 0.21200
0.23069 0.81705 0.21427
0.23145 0.62224 0.21283
0.23221 0.36969 0.21384
0.23297 0.75985 0.21134
0.23373 0.41620 0.21048
0.23449 0.73012 0.21366
0.23525 0.55277 0.21100
0.23601 0.70126 0.21045
0.23677 0.81872 0.20572
0.23753 0.55172 0.20704
0.23829 0.48117 0.20738
0.23905 0.52214 0.20303
0.23981 0.69628 0.20512
0.24057 0.57398 0.20495
0.24133 0.71641 0.20042
0.24209 0.66751 0.20337
0.24285 0.56008 0.20575
0.24361 0.17613 0.20334
0.24437 0.61555 0.20222
0.24513 0.84495 0.19852
0.24589 0.57051 0.20033
0.24665 0.53290 0.20125
0.24741 0.77755 0.19692
0.24817 0.73310 0.19812
0.24893 0.58036 0.19921
0.24969 0.40404 0.20045
0.25045 0.36307 0.19772
0.25121 0.42132 0.19629
0.25197 0.58216 0.19348
0.25273 0.86161 0.19365
0.25349 0.75245 0.19242
0.25425 0.68588 0.19113
0.25501 0.55409 0.18992
0.25577 0.69975 0.19170
0.25653 0.32440 0.19133
0.25729 0.25769 0.19107
0.25805 0.77673 0.18858
0.25881 0.55667 0.19104
0.25957 0.49446 0.18961
0.26033 0.59908 0.19035
0.26109 0.54098 0.18706
0.26185 0.59626 0.18743
0.26261 0.69870 0.18734
0.26337 0.61807 0.19007
0.26413 0.64909 0.18743
0.26489 0.52839 0.18482
0.26565 0.50964 0.18393
0.26641 0.56429 0.18427
0.26717 0.46591 0.18095
0.26793 0.78278 0.18382
0.26869 0.63159 0.18384
0.26945 0.55280 0.18267
0.27021 0.46403 0.18017
0.27097 0.56067 0.18158
0.27172 0.50411 0.18144
0.27248 0.47972 0.18017
0.27324 0.61197 0.17897
0.27400 0.68096 0.17977
0.27476 0.59122 0.17888
0.27552 0.63096 0.18055
0.27628 0.44961 0.17937
0.27704 0.50725 0.18037
0.27780 0.64336 0.17848
0.27856 0.62362 0.17421
0.27932 0.67644 0.17699
0.28008 0.52379 0.17642
0.28084 0.41431 0.17519
0.28160 0.70774 0.17711
0.28236 0.62104 0.17324
0.28312 0.49013 0.17404
0.28388 0.40263 0.17435
0.28464 0.71565 0.17255
0.28540 0.64017 0.17579
0.28616 0.33043 0.17542
0.28692 0.59543 0.17676
0.28768 0.59230 0.17734
0.28844 0.50402 0.17550
0.28920 0.37095 0.17272
0.28996 0.43048 0.17671
0.29072 0.87401 0.17378
0.29148 0.53375 0.17332
0.29224 0.52986 0.17605
0.29300 0.45324 0.17298
0.29376 0.61432 0.17599
0.29452 0.46805 0.17868
0.29528 0.70429 0.17475
0.29604 0.73956 0.17441
0.29680 0.60741 0.17676
0.29756 0.61405 0.17533
0.29832 0.33678 0.17659
0.29908 0.56543 0.17685
0.29984 0.36598 0.17590
0.30060 0.62659 0.17639
0.30136 0.82718 0.17484
0.30212 0.54033 0.17625
0.30288 0.69730 0.17668
0.30364 0.53956 0.17172
0.30440 0.76963 0.17596
0.30516 0.66617 0.17562
0.30592 0.63195 0.17917
0.30668 0.69139 0.17745
0.30744 0.67741 0.17980
0.30820 0.77618 0.17699
0.30896 0.57551 0.17840
0.30972 0.64019 0.17779
0.31048 0.56783 0.17886
0.31124 0.59614 0.17897
0.31200 0.63515 0.18063
0.31276 0.49473 0.17920
0.31352 0.73312 0.17886
0.31428 0.48481 0.17951
0.31504 0.93354 0.17934
0.31580 0.77761 0.18126
0.31656 0.67069 0.18043
0.31732 0.67439 0.18284
0.31808 0.64283 0.17997
0.31883 0.65845 0.18296
0.31959 0.65826 0.17997
0.32035 0.82112 0.18399
0.32111 0.74232 0.18422
0.32187 0.58814 0.18683
0.32263 0.81890 0.18691
0.32339 0.67355 0.18511
0.32415 0.68091 0.18941
0.32491 0.72273 0.19216
0.32567 0.60240 0.18680
0.32643 0.73617 0.18743
0.32719 0.82854 0.18728
0.32795 0.50745 0.18577
0.32871 0.65937 0.19041
0.32947 0.55428 0.18944
0.33023 0.56470 0.18909
0.33099 0.49530 0.18992
0.33175 0.69575 0.19098
0.33251 0.61644 0.18912
0.33327 0.97153 0.19184
0.33403 0.70030 0.18628
0.33479 0.65251 0.18964
0.33555 0.70107 0.19098
0.33631 0.56458 0.19027
0.33707 0.85665 0.18860
0.33783 0.56691 0.18918
0.33859 0.72045 0.19245
0.33935 0.81162 0.18835
0.34011 0.54901 0.19245
0.34087 0.69764 0.19285
0.34163 0.71829 0.19001
0.34239 0.49893 0.19669
0.34315 0.56233 0.19445
0.34391 0.67567 0.19288
0.34467 0.60984 0.19336
0.34543 0.69134 0.19786
0.34619 0.62468 0.19265
0.34695 0.67296 0.19385
0.34771 0.75055 0.19614
0.34847 0.49172 0.19528
0.34922 0.67985 0.19460
0.34998 0.67369 0.19348
0.35074 0.45475 0.18634
0.35150 0.68047 0.18482
0.35226 0.69811 0.18657
0.35302 0.62133 0.18551
0.35378 0.61318 0.18508
0.35454 0.65285 0.18909
0.35530 0.51570 0.18654
0.35606 0.72016 0.18823
0.35682 0.83948 0.18740
0.35758 0.68235 0.18938
0.35834 0.56021 0.18817
0.35910 0.61640 0.18944
0.35986 0.59812 0.18875
0.36062 0.65230 0.19116
0.36138 0.71943 0.19116
0.36214 0.63920 0.18843
0.36290 0.73493 0.18817
0.36366 0.66477 0.19087
0.36442 0.63088 0.18751
0.36518 0.63275 0.19070
0.36594 0.80453 0.19113
0.36670 0.80830 0.19130
0.36746 0.51451 0.19173
0.36822 0.62720 0.19523
0.36898 0.59787 0.19144
0.36974 0.61703 0.19483
0.37050 0.66184 0.19267
0.37126 0.89525 0.19451
0.37202 0.44213 0.19858
0.37277 0.86592 0.19858
0.37353 0.88508 0.20142
0.37429 0.55838 0.20039
0.37505 0.70693 0.20045
0.37581 0.83998 0.20733
0.37657 0.92414 0.20443
0.37733 0.87637 0.20483
0.37809 0.91852 0.21054
0.37885 0.73301 0.20569
0.37961 0.57227 0.21169
0.38037 0.78248 0.20770
0.38113 0.85683 0.21449
0.38189 0.84602 0.21444
0.38265 0.76650 0.21622
0.38341 0.88120 0.21610
0.38417 0.49582 0.21928
0.38493 0.90186 0.22169
0.38569 0.96697 0.21558
0.38645 0.63571 0.22049
0.38721 0.57966 0.23279
0.38797 0.59451 0.22714
0.38873 0.77478 0.22754
0.38949 0.35218 0.23049
0.39025 0.47026 0.22832
0.39101 0.76656 0.23325
0.39177 0.85107 0.23396
0.39252 0.77693 0.23390
0.39328 0.93024 0.23677
0.39404 0.53646 0.24105
0.39480 0.52296 0.24033
0.39556 0.68821 0.24282
0.39632 0.64158 0.24538
0.39708 0.88160 0.24448
0.39784 0.73343 0.24374
0.39860 0.71140 0.25337
0.39936 0.96821 0.25102
0.40012 0.52763 0.25360
0.40088 0.73337 0.24899
0.40164 0.62797 0.25466
0.40240 0.53033 0.25925
0.40316 0.59466 0.25575
0.40392 0.82701 0.26043
0.40468 0.69242 18.05537
0.40544 0.65295 0.25805
0.40620 0.49813 0.26415
0.40696 1.11486 0.25882
0.40772 0.24815 0.26086
0.40848 0.77662 0.26243
0.40924 0.48237 0.26891
0.40999 0.46840 0.26731
0.41075 0.83356 0.26874
0.41151 0.34683 0.26309
0.41227 0.77042 0.27138
0.41303 0.85074 0.27215
0.41379 0.59918 0.27663
0.41455 0.72582 0.26894
0.41531 0.50783 0.27405
0.41607 0.53083 0.27109
0.41683 0.32873 0.27456
0.41759 0.55112 0.27737
0.41835 0.64126 0.27846
0.41911 0.65171 0.28488
0.41987 1.05464 0.28382
0.42063 0.85130 0.27703
0.42139 1.00414 0.28692
0.42215 0.23720 0.29042
0.42291 0.13388 0.28887
0.42367 1.00133 0.28924
0.42443 0.54901 0.29409
0.42519 0.53917 0.29905
0.42594 0.63982 0.30295
0.42670 0.48192 0.30871
0.42746 0.92215 0.30263
0.42822 0.48136 0.30475
0.42898 0.33716 0.31470
0.42974 0.74473 0.32110
0.43050 0.50452 0.31921
0.43126 1.02748 0.32864
0.43202 0.45643 0.33320
0.43278 0.68165 0.32824
0.43354 0.45659 0.33936
0.43430 0.81324 0.34478
0.43506 0.43439 0.34332
