# Supplementary material for: Hallucination of closed repeat proteins containing central pockets
Source: Nat Struct Mol Biol. 2023 Sep 28;30(11):1755–60. doi: 10.1038/s41594-023-01112-6 (PMC10643118; doi:10.1038/s41594-023-01112-6)
Supplement: Supplementary file 4 — Small-angle X-ray scattering raw data. [file 41594_2023_1112_MOESM4_ESM.tar › SAXS_submit/E6/C11_results/Buffer1/C11_high_E6_snap_00007.sub.1.dat]

0.01026 26.05519 103.53193
0.01102 32.20785 108.75684
0.01178 29.04991 65.77520
0.01254 24.38027 37.84536
0.01330 34.15085 24.13931
0.01406 34.10971 14.05265
0.01482 28.97274 8.32997
0.01558 29.02561 6.77776
0.01634 25.88859 5.09822
0.01710 25.17825 3.43134
0.01786 26.21554 2.46424
0.01862 24.65379 1.82059
0.01938 25.62300 1.59257
0.02014 25.04817 1.35281
0.02090 25.75929 1.22637
0.02166 25.40019 1.10578
0.02242 25.56059 1.05065
0.02318 25.91633 0.99207
0.02395 26.58400 0.96252
0.02471 27.15588 0.96831
0.02547 25.62509 0.88988
0.02623 25.39521 0.85804
0.02699 25.96750 0.87561
0.02775 24.66511 0.81848
0.02851 25.84465 0.79968
0.02927 25.63115 0.80322
0.03003 24.74349 0.77540
0.03079 24.78332 0.75938
0.03155 24.10237 0.74204
0.03231 24.44363 0.70540
0.03307 24.60731 0.71538
0.03383 23.91227 0.68050
0.03459 24.53480 0.67264
0.03535 24.31999 0.66780
0.03611 23.68453 0.65247
0.03687 23.98272 0.67009
0.03763 23.79018 0.62612
0.03839 24.41993 0.62744
0.03915 23.99970 0.61586
0.03991 23.23367 0.61528
0.04067 24.36478 0.60560
0.04143 23.92811 0.58227
0.04219 23.03524 0.57435
0.04295 23.14060 0.58181
0.04371 23.08139 0.56378
0.04447 22.23721 0.55148
0.04523 23.58708 0.52643
0.04599 22.89867 0.51912
0.04675 22.99694 0.52758
0.04751 22.88752 0.52428
0.04827 22.54722 0.51872
0.04903 22.31202 0.52780
0.04979 23.09006 0.51508
0.05055 22.27752 0.49625
0.05131 22.05971 0.50246
0.05207 22.43467 0.48684
0.05283 21.36811 0.49418
0.05359 21.49642 0.49065
0.05435 21.48812 0.48022
0.05511 21.70175 0.48395
0.05587 21.29685 0.47045
0.05663 21.64734 0.46743
0.05739 21.32663 0.45262
0.05815 20.30677 0.46606
0.05891 20.50886 0.44984
0.05967 20.61127 0.44777
0.06043 20.92016 0.44224
0.06119 20.03945 0.44241
0.06195 20.92192 0.44003
0.06271 20.05175 0.43820
0.06347 19.06413 0.42831
0.06423 19.81501 0.42937
0.06499 20.24833 0.43092
0.06575 19.94423 0.41575
0.06651 19.45805 0.41291
0.06727 19.21814 0.41509
0.06803 18.29641 0.41065
0.06879 19.01400 0.40440
0.06955 18.48461 0.39881
0.07031 18.98145 0.39606
0.07107 18.22975 0.39744
0.07183 18.16387 0.39288
0.07259 18.38655 0.38872
0.07335 17.86912 0.39575
0.07412 18.26470 0.38686
0.07488 17.75491 0.38173
0.07564 17.37487 0.39124
0.07640 17.61970 0.37336
0.07716 16.54686 0.37800
0.07792 17.21934 0.37353
0.07868 17.12593 0.37155
0.07944 16.71591 0.37195
0.08020 16.67981 0.36880
0.08096 16.64046 0.35819
0.08172 16.21503 0.35819
0.08248 16.27629 0.36289
0.08324 16.07025 0.35131
0.08400 15.99909 0.35877
0.08476 15.59553 0.36587
0.08552 15.85792 0.37585
0.08628 15.55819 0.37436
0.08704 15.86862 0.37100
0.08780 15.67852 0.38367
0.08856 15.47158 0.38858
0.08932 14.83308 0.38622
0.09008 15.20466 0.38127
0.09084 14.66813 0.38800
0.09160 14.54739 0.38711
0.09236 14.10872 0.38531
0.09312 14.34761 0.38809
0.09388 13.62480 0.41096
0.09464 13.65811 0.39915
0.09540 13.38801 0.39273
0.09616 13.12330 0.38307
0.09692 13.25288 0.38058
0.09768 13.31273 0.37393
0.09844 13.49448 0.38703
0.09920 12.61144 0.38674
0.09996 12.68533 0.36636
0.10072 12.60289 0.36169
0.10148 12.89185 0.36868
0.10224 12.70098 0.35122
0.10300 11.85020 0.34635
0.10376 12.63191 0.33474
0.10452 12.43553 0.34016
0.10528 12.07837 0.33337
0.10604 11.78563 0.32892
0.10680 11.33880 0.33517
0.10756 11.73074 0.31840
0.10832 11.21914 0.32491
0.10908 10.87908 0.31310
0.10984 11.22337 0.31846
0.11060 10.98465 0.32018
0.11136 11.01546 0.32273
0.11212 10.66161 0.31946
0.11288 10.79031 0.31551
0.11364 10.59292 0.31290
0.11440 10.73930 0.30381
0.11516 9.76387 0.30691
0.11592 10.42261 0.30092
0.11668 9.50842 0.30559
0.11744 10.28403 0.30358
0.11820 9.76023 0.30201
0.11896 9.23356 0.29464
0.11972 9.73730 0.29034
0.12048 9.30002 0.29398
0.12124 9.72856 0.28959
0.12200 9.13208 0.29065
0.12276 8.81933 0.28607
0.12352 8.94439 0.28518
0.12428 8.70751 0.28435
0.12504 9.03818 0.27876
0.12580 8.62868 0.28051
0.12656 8.32409 0.27285
0.12732 8.31139 0.27322
0.12808 8.16545 0.27417
0.12884 8.26488 0.26999
0.12960 8.12230 0.26918
0.13036 7.84116 0.26666
0.13112 7.94085 0.26632
0.13188 7.68631 0.26640
0.13264 7.22157 0.26695
0.13340 7.68678 0.25838
0.13416 7.42069 0.26047
0.13492 7.10146 0.25390
0.13568 6.87424 0.25843
0.13644 7.02010 0.26104
0.13720 7.27816 0.25382
0.13796 6.67916 0.25273
0.13873 6.84453 0.25210
0.13949 6.91563 0.24814
0.14025 6.41571 0.25118
0.14101 6.39600 0.25330
0.14177 6.18652 0.24559
0.14253 6.37508 0.24424
0.14329 6.22743 0.24826
0.14405 5.79299 0.24456
0.14481 5.91422 0.24421
0.14557 5.82984 0.24138
0.14633 5.64888 0.24192
0.14709 5.70317 0.23504
0.14785 5.30997 0.24060
0.14861 5.55723 0.24450
0.14937 5.34295 0.23828
0.15013 5.27646 0.23263
0.15089 5.26024 0.23258
0.15165 4.88595 0.23453
0.15241 4.89935 0.23092
0.15317 4.64643 0.23100
0.15393 4.74224 0.23183
0.15469 4.66346 0.22097
0.15545 4.45133 0.23071
0.15621 4.38616 0.22684
0.15697 4.51244 0.22945
0.15773 4.63550 0.22630
0.15849 4.47611 0.21902
0.15925 4.34572 0.22025
0.16001 4.23786 0.22166
0.16077 4.17799 0.22633
0.16153 4.08732 0.22177
0.16229 3.64502 0.22249
0.16305 3.98485 0.21693
0.16381 3.79072 0.21853
0.16457 3.80068 0.21526
0.16533 3.62876 0.21572
0.16609 3.55794 0.21311
0.16685 3.56663 0.21650
0.16761 3.33116 0.21466
0.16837 3.44081 0.21177
0.16913 3.43912 0.21297
0.16989 3.12047 0.21340
0.17065 3.40989 0.21036
0.17141 3.24564 0.21102
0.17217 3.05743 0.21005
0.17293 3.17939 0.20936
0.17369 3.19461 0.20787
0.17445 2.94055 0.21142
0.17521 2.63749 0.21217
0.17597 2.78433 0.20675
0.17673 2.74369 0.21220
0.17749 2.89767 0.21687
0.17825 2.64984 0.21755
0.17901 2.73174 0.22065
0.17977 2.69510 0.21870
0.18053 2.63083 0.21962
0.18129 2.61597 0.22045
0.18205 2.35278 0.22079
0.18281 2.60163 0.22111
0.18357 2.43244 0.22337
0.18433 2.26860 0.22701
0.18509 2.23721 0.22162
0.18585 2.31389 0.22644
0.18661 2.08801 0.23088
0.18737 2.33848 0.22595
0.18813 2.21665 0.22727
0.18889 1.92283 0.22868
0.18965 1.86269 0.22432
0.19041 2.01494 0.22504
0.19117 1.90583 0.22429
0.19193 1.79444 0.22601
0.19269 1.83342 0.22638
0.19345 1.65704 0.23071
0.19421 1.52636 0.23432
0.19497 1.74280 0.22910
0.19573 1.69581 0.22590
0.19649 1.67147 0.22764
0.19725 1.72939 0.22472
0.19801 1.78816 0.22655
0.19877 1.07275 0.23008
0.19953 1.55129 0.22805
0.20029 1.40421 0.23083
0.20105 1.77687 0.23105
0.20181 1.38468 0.22896
0.20257 1.31369 0.22862
0.20333 1.53057 0.22655
0.20409 1.46010 0.22959
0.20485 1.52311 0.23054
0.20561 1.36907 0.22942
0.20637 1.22071 0.23143
0.20713 1.27614 0.23062
0.20789 1.14491 0.23217
0.20865 1.02118 0.22862
0.20941 1.28806 0.22819
0.21017 0.94915 0.23057
0.21093 1.34260 0.22827
0.21169 0.96260 0.22733
0.21245 1.30424 0.23123
0.21321 0.99169 0.22793
0.21397 1.07846 0.22764
0.21473 1.06023 0.22741
0.21549 0.80640 0.22916
0.21625 1.06468 0.22899
0.21701 1.37579 0.22403
0.21777 0.92521 0.23051
0.21853 0.88580 0.23039
0.21929 1.14277 0.22719
0.22005 1.01158 0.22753
0.22081 0.89874 0.22928
0.22157 0.97371 0.22437
0.22233 0.97006 0.22105
0.22309 1.29860 0.22452
0.22385 0.74084 0.22443
0.22461 0.69274 0.22033
0.22537 1.02138 0.22185
0.22613 0.77049 0.22383
0.22689 0.99525 0.21592
0.22765 0.96305 0.21864
0.22841 0.65955 0.21291
0.22917 0.95962 0.21655
0.22993 0.84698 0.21580
0.23069 0.64836 0.21119
0.23145 0.73815 0.21202
0.23221 0.55865 0.21400
0.23297 0.42237 0.21314
0.23373 0.60935 0.21059
0.23449 0.95562 0.20956
0.23525 0.80381 0.20626
0.23601 0.53597 0.21150
0.23677 0.56261 0.20936
0.23753 0.50093 0.20666
0.23829 0.60283 0.20451
0.23905 0.81935 0.20580
0.23981 0.92237 0.20162
0.24057 0.33826 0.20494
0.24133 0.81408 0.20503
0.24209 0.72104 0.20368
0.24285 0.83431 0.20445
0.24361 0.81008 0.20268
0.24437 0.73124 0.20162
0.24513 0.69356 0.20250
0.24589 0.78272 0.19938
0.24665 0.43947 0.19881
0.24741 0.78119 0.19563
0.24817 0.67516 0.19866
0.24893 0.83936 0.19950
0.24969 0.72664 0.19858
0.25045 0.90078 0.19603
0.25121 0.51875 0.19792
0.25197 0.76553 0.19431
0.25273 0.37314 0.19671
0.25349 0.82777 0.19161
0.25425 0.76457 0.19477
0.25501 0.43652 0.19167
0.25577 0.74274 0.19199
0.25653 0.52508 0.19167
0.25729 0.65279 0.19173
0.25805 0.58283 0.18915
0.25881 0.75616 0.18892
0.25957 0.51218 0.18700
0.26033 0.74317 0.18829
0.26109 0.91535 0.19061
0.26185 0.57921 0.18771
0.26261 0.60757 0.18760
0.26337 0.51315 0.18812
0.26413 0.34751 0.18473
0.26489 0.66926 0.18330
0.26565 0.26577 0.18453
0.26641 0.67874 0.18519
0.26717 0.46937 0.18450
0.26793 0.63639 0.18198
0.26869 0.60406 0.18273
0.26945 0.77562 0.18221
0.27021 0.71879 0.18109
0.27097 0.63388 0.18204
0.27172 0.55960 0.18167
0.27248 0.37774 0.18023
0.27324 0.62933 0.18172
0.27400 0.42435 0.17886
0.27476 0.56688 0.17969
0.27552 0.32237 0.18126
0.27628 0.66092 0.17932
0.27704 0.54004 0.17777
0.27780 0.61471 0.18138
0.27856 0.75881 0.17917
0.27932 0.67022 0.17780
0.28008 0.76493 0.17785
0.28084 0.78194 0.17751
0.28160 0.64548 0.17674
0.28236 0.75339 0.17533
0.28312 0.70359 0.17393
0.28388 0.39661 0.17315
0.28464 0.56867 0.17482
0.28540 0.56124 0.17499
0.28616 0.59114 0.17519
0.28692 0.69846 0.17464
0.28768 0.89054 0.17562
0.28844 0.57801 0.17441
0.28920 0.78935 0.17565
0.28996 0.53063 0.17611
0.29072 0.50494 0.17602
0.29148 0.75881 0.17548
0.29224 0.65621 0.17699
0.29300 0.62770 0.17596
0.29376 0.50196 0.17791
0.29452 0.51468 0.17542
0.29528 0.55753 0.17613
0.29604 0.59234 0.17473
0.29680 0.45760 0.17843
0.29756 0.62510 0.17665
0.29832 0.85708 0.17341
0.29908 0.83946 0.17619
0.29984 0.76042 0.17582
0.30060 0.78317 0.17665
0.30136 0.72177 0.17416
0.30212 0.51173 0.17602
0.30288 0.74280 0.17450
0.30364 0.80980 0.17252
0.30440 0.70485 0.17462
0.30516 0.74073 0.17705
0.30592 0.74652 0.18015
0.30668 0.70602 0.17906
0.30744 0.40973 0.17897
0.30820 0.74391 0.17874
0.30896 0.74772 0.17995
0.30972 0.82247 0.17946
0.31048 0.83448 0.17851
0.31124 0.56592 0.17957
0.31200 0.98360 0.17955
0.31276 0.73866 0.17957
0.31352 0.42123 0.17906
0.31428 0.46208 0.17952
0.31504 0.58824 0.17754
0.31580 0.74514 0.17742
0.31656 0.89583 0.18127
0.31732 0.72741 0.18129
0.31808 1.06816 0.18456
0.31883 0.66434 0.18324
0.31959 0.51756 0.18301
0.32035 0.67218 0.18462
0.32111 0.60166 0.18571
0.32187 0.56354 0.18685
0.32263 0.52347 0.18900
0.32339 0.83391 0.18746
0.32415 0.60169 0.18803
0.32491 0.57037 0.19021
0.32567 0.81412 0.18806
0.32643 0.66824 0.18923
0.32719 0.88127 0.18929
0.32795 0.65817 0.18820
0.32871 0.44769 0.18915
0.32947 0.59827 0.18923
0.33023 0.63316 0.18668
0.33099 0.63032 0.18694
0.33175 0.77599 0.18969
0.33251 0.89814 0.18792
0.33327 0.63939 0.18998
0.33403 0.68880 0.18941
0.33479 0.55652 0.18766
0.33555 0.89828 0.19293
0.33631 0.75170 0.18978
0.33707 0.70653 0.18989
0.33783 0.58002 0.18958
0.33859 0.80894 0.19067
0.33935 0.39899 0.18771
0.34011 0.88844 0.19072
0.34087 0.92623 0.19104
0.34163 0.75937 0.19382
0.34239 0.64523 0.19150
0.34315 0.70767 0.19356
0.34391 0.79826 0.19437
0.34467 1.05553 0.18998
0.34543 0.69981 0.19138
0.34619 0.50638 0.19339
0.34695 0.80539 0.19376
0.34771 0.75020 0.19431
0.34847 0.54269 0.19471
0.34922 0.60784 0.19333
0.34998 0.81984 0.19373
0.35074 0.86226 0.18886
0.35150 0.97718 0.18783
0.35226 0.52867 0.18582
0.35302 0.80666 0.18170
0.35378 0.87990 0.18611
0.35454 0.52941 0.18763
0.35530 0.62189 0.18628
0.35606 0.53500 0.18746
0.35682 0.52977 0.18726
0.35758 0.84385 0.18714
0.35834 1.12730 0.18869
0.35910 0.55696 0.18737
0.35986 0.87450 0.18926
0.36062 0.76671 0.18946
0.36138 0.81864 0.18514
0.36214 0.63864 0.18648
0.36290 0.76949 0.18852
0.36366 0.88882 0.19224
0.36442 0.60081 0.18989
0.36518 0.59118 0.19150
0.36594 0.69666 0.19173
0.36670 0.83732 0.19124
0.36746 0.98099 0.19156
0.36822 0.82907 0.19511
0.36898 0.78738 0.19474
0.36974 0.70194 0.19477
0.37050 0.63716 0.19548
0.37126 0.96988 0.19462
0.37202 0.68010 0.19726
0.37277 0.54547 0.19614
0.37353 0.68297 0.19789
0.37429 0.81149 0.20345
0.37505 0.75773 0.20205
0.37581 1.01466 0.20592
0.37657 0.16294 0.20652
0.37733 0.39987 0.20592
0.37809 0.71714 0.20689
0.37885 0.92741 0.20944
0.37961 0.70892 0.21056
0.38037 0.73929 0.20981
0.38113 0.92916 0.21730
0.38189 0.94012 0.21096
0.38265 0.61031 0.21540
0.38341 0.81618 0.21873
0.38417 0.75929 0.21707
0.38493 0.75905 0.22059
0.38569 0.53366 0.22031
0.38645 1.15234 0.22309
0.38721 0.63229 0.22592
0.38797 0.64453 0.22343
0.38873 0.63974 0.22607
0.38949 1.07972 0.22974
0.39025 0.56005 0.23349
0.39101 0.73734 0.22867
0.39177 0.33312 0.23105
0.39252 0.45261 0.23894
0.39328 0.86767 0.23601
0.39404 0.63953 0.23578
0.39480 0.76411 0.24063
0.39556 0.25980 0.23965
0.39632 0.89003 0.24361
0.39708 0.65150 0.24378
0.39784 0.80587 0.24507
0.39860 0.53357 0.24493
0.39936 0.24317 0.24716
0.40012 0.51215 0.25315
0.40088 0.75059 0.25378
0.40164 0.61192 0.25201
0.40240 0.98249 0.25195
0.40316 0.46686 0.25762
0.40392 0.55242 0.25679
0.40468 0.77469 17.24575
0.40544 0.47679 0.25685
0.40620 0.78930 0.25739
0.40696 0.70725 0.25975
0.40772 0.73900 0.26573
0.40848 0.41472 0.26823
0.40924 0.39878 0.26496
0.40999 0.62317 0.26846
0.41075 0.65835 0.26952
0.41151 0.95163 0.26356
0.41227 0.88572 0.27058
0.41303 0.51114 0.27012
0.41379 0.83307 0.27247
0.41455 1.06150 0.27287
0.41531 0.42783 0.27473
0.41607 0.65119 0.27694
0.41683 0.85841 0.28099
0.41759 0.75503 0.27769
0.41835 0.80976 0.28615
0.41911 0.29790 0.28076
0.41987 0.57644 0.28706
0.42063 0.73950 0.28107
0.42139 0.64645 0.28339
0.42215 0.64829 0.29024
0.42291 0.62824 0.29299
0.42367 0.39055 0.28858
0.42443 0.67055 0.30073
0.42519 0.74212 0.29566
0.42594 0.70822 0.29701
0.42670 0.45114 0.29683
0.42746 0.57891 0.31042
0.42822 1.05209 0.31074
0.42898 0.58312 0.31085
0.42974 0.49011 0.31681
0.43050 0.94446 0.32349
0.43126 0.49890 0.32272
0.43202 0.79267 0.32725
0.43278 0.58502 0.33143
0.43354 0.32041 0.34444
0.43430 0.00795 0.32707
0.43506 0.67671 0.34768
