# Supplementary material for: Hallucination of closed repeat proteins containing central pockets
Source: Nat Struct Mol Biol. 2023 Sep 28;30(11):1755–60. doi: 10.1038/s41594-023-01112-6 (PMC10643118; doi:10.1038/s41594-023-01112-6)
Supplement: Supplementary file 4 — Small-angle X-ray scattering raw data. [file 41594_2023_1112_MOESM4_ESM.tar › SAXS_submit/E6/C11_results/Buffer1/C11_high_E6_snap_00004.sub.1.dat]

0.01026 23.99101 104.17442
0.01102 26.63542 106.73082
0.01178 24.64386 65.13607
0.01254 26.16341 38.39947
0.01330 32.14653 23.62461
0.01406 29.08099 14.08533
0.01482 25.57099 8.27005
0.01558 27.74042 6.69093
0.01634 25.86863 4.71825
0.01710 26.67382 3.65488
0.01786 24.40109 2.28836
0.01862 25.77573 1.89941
0.01938 24.95273 1.62550
0.02014 25.61361 1.39428
0.02090 25.68364 1.20466
0.02166 25.08289 1.11345
0.02242 24.94604 1.02500
0.02318 25.08845 1.00597
0.02395 25.45730 1.01452
0.02471 25.97623 0.97463
0.02547 25.52371 0.91276
0.02623 24.42203 0.87971
0.02699 24.91833 0.88083
0.02775 24.91453 0.85574
0.02851 25.94819 0.82455
0.02927 23.90617 0.78586
0.03003 25.24331 0.77367
0.03079 23.68332 0.75212
0.03155 24.56998 0.76332
0.03231 24.44125 0.73593
0.03307 24.06063 0.69351
0.03383 23.66349 0.70527
0.03459 23.62608 0.66988
0.03535 24.60435 0.66948
0.03611 23.47363 0.65438
0.03687 25.08644 0.63208
0.03763 23.37709 0.60598
0.03839 23.43728 0.63435
0.03915 23.86167 0.61517
0.03991 23.94079 0.60045
0.04067 24.21515 0.60409
0.04143 23.06313 0.58340
0.04219 23.73308 0.56279
0.04295 22.80352 0.57127
0.04371 23.05356 0.55804
0.04447 23.04416 0.55979
0.04523 22.89672 0.56683
0.04599 22.42663 0.52616
0.04675 22.62345 0.51970
0.04751 22.95914 0.52018
0.04827 21.98297 0.53005
0.04903 21.79890 0.50990
0.04979 21.99794 0.50328
0.05055 22.13584 0.48967
0.05131 21.14326 0.49220
0.05207 21.61667 0.49953
0.05283 21.71641 0.47408
0.05359 21.89502 0.49148
0.05435 21.97635 0.47549
0.05511 21.56255 0.47747
0.05587 21.32673 0.47603
0.05663 21.38416 0.47022
0.05739 21.10326 0.46577
0.05815 20.73410 0.44617
0.05891 20.96245 0.44185
0.05967 21.48891 0.45359
0.06043 20.18315 0.43225
0.06119 20.94676 0.43921
0.06195 19.85714 0.43879
0.06271 19.89274 0.43305
0.06347 20.26487 0.43459
0.06423 20.16653 0.42557
0.06499 19.75338 0.42755
0.06575 19.40935 0.42692
0.06651 19.75882 0.41265
0.06727 19.20748 0.41939
0.06803 18.59518 0.41832
0.06879 18.98789 0.40125
0.06955 18.28460 0.40242
0.07031 18.31216 0.40328
0.07107 18.52825 0.39457
0.07183 18.37267 0.38832
0.07259 18.07538 0.38749
0.07335 18.45271 0.38879
0.07412 17.83283 0.38566
0.07488 17.62001 0.38872
0.07564 17.64006 0.38660
0.07640 17.48814 0.38408
0.07716 17.59377 0.37749
0.07792 16.89813 0.38214
0.07868 16.96595 0.37879
0.07944 16.78334 0.37471
0.08020 16.95293 0.37463
0.08096 16.62164 0.35836
0.08172 16.89403 0.35403
0.08248 16.51289 0.36162
0.08324 16.16222 0.35081
0.08400 15.81894 0.36213
0.08476 15.80504 0.35993
0.08552 16.07239 0.37531
0.08628 15.74606 0.37778
0.08704 14.89294 0.37013
0.08780 15.24622 0.38217
0.08856 15.17391 0.38549
0.08932 14.74033 0.37503
0.09008 15.69404 0.38712
0.09084 14.92508 0.38073
0.09160 14.47339 0.38804
0.09236 14.23321 0.38701
0.09312 14.11742 0.39770
0.09388 13.71974 0.40727
0.09464 13.53100 0.39234
0.09540 13.99796 0.38933
0.09616 13.92875 0.38337
0.09692 13.15897 0.37755
0.09768 13.25895 0.37787
0.09844 13.21889 0.38249
0.09920 12.94476 0.36867
0.09996 13.00490 0.36693
0.10072 12.12543 0.35653
0.10148 12.15813 0.34538
0.10224 12.66602 0.34308
0.10300 12.20946 0.34166
0.10376 12.11082 0.34389
0.10452 11.81100 0.33226
0.10528 12.15931 0.33326
0.10604 11.61845 0.33100
0.10680 11.30841 0.32836
0.10756 11.45625 0.32839
0.10832 11.67293 0.32360
0.10908 11.43299 0.32185
0.10984 11.26058 0.32231
0.11060 10.87486 0.31560
0.11136 10.93133 0.32357
0.11212 10.77281 0.31557
0.11288 10.75956 0.31612
0.11364 10.79254 0.30988
0.11440 10.98025 0.31088
0.11516 10.47747 0.30472
0.11592 9.79036 0.30300
0.11668 9.91967 0.30429
0.11744 9.92389 0.29801
0.11820 9.98054 0.30076
0.11896 9.40971 0.29495
0.11972 9.65721 0.29578
0.12048 9.47062 0.29320
0.12124 9.34446 0.29303
0.12200 9.08454 0.28655
0.12276 9.16716 0.28185
0.12352 9.17477 0.28174
0.12428 8.69809 0.27899
0.12504 8.55427 0.28423
0.12580 8.73846 0.28197
0.12656 8.53963 0.27790
0.12732 8.42614 0.27930
0.12808 7.97159 0.27667
0.12884 7.76753 0.27483
0.12960 8.14586 0.27203
0.13036 7.98002 0.26707
0.13112 8.36153 0.27265
0.13188 7.84185 0.26615
0.13264 7.57698 0.26521
0.13340 7.13375 0.25985
0.13416 7.32731 0.25950
0.13492 7.09563 0.25804
0.13568 7.17661 0.25750
0.13644 7.04322 0.25818
0.13720 6.73652 0.25925
0.13796 6.89611 0.25162
0.13873 6.67567 0.25352
0.13949 6.28837 0.25125
0.14025 6.69071 0.24331
0.14101 6.33708 0.25057
0.14177 6.30388 0.24624
0.14253 6.01712 0.24974
0.14329 6.25174 0.23948
0.14405 6.09054 0.24466
0.14481 5.92757 0.24440
0.14557 5.98770 0.24042
0.14633 6.05756 0.23922
0.14709 5.46785 0.24154
0.14785 5.68229 0.23919
0.14861 5.28159 0.23913
0.14937 5.26062 0.23547
0.15013 5.07226 0.23415
0.15089 5.45912 0.23552
0.15165 4.82851 0.23148
0.15241 4.88792 0.23269
0.15317 4.83115 0.22558
0.15393 4.87835 0.22824
0.15469 4.72819 0.22495
0.15545 4.56994 0.22753
0.15621 4.27969 0.22157
0.15697 4.42756 0.22931
0.15773 4.40926 0.22744
0.15849 4.23166 0.22306
0.15925 4.00846 0.22171
0.16001 4.24193 0.22022
0.16077 3.93442 0.22234
0.16153 4.10223 0.22105
0.16229 4.04856 0.21742
0.16305 3.86023 0.21675
0.16381 3.85646 0.21693
0.16457 3.71577 0.21710
0.16533 3.85904 0.21397
0.16609 3.74553 0.21601
0.16685 3.55320 0.21521
0.16761 3.36183 0.21088
0.16837 3.31488 0.21650
0.16913 3.20963 0.21552
0.16989 3.28397 0.20933
0.17065 3.34754 0.20913
0.17141 3.16013 0.20802
0.17217 2.90487 0.20813
0.17293 3.07165 0.20704
0.17369 2.83291 0.20601
0.17445 2.85516 0.20736
0.17521 2.89294 0.20690
0.17597 3.15876 0.21165
0.17673 3.06920 0.21707
0.17749 2.62671 0.21140
0.17825 2.82515 0.21352
0.17901 2.57618 0.21773
0.17977 2.59888 0.21982
0.18053 2.43100 0.22254
0.18129 2.71919 0.22060
0.18205 2.55342 0.22272
0.18281 2.49859 0.22060
0.18357 2.62481 0.22094
0.18433 2.20325 0.22094
0.18509 2.20696 0.22659
0.18585 1.94286 0.22432
0.18661 2.11985 0.22716
0.18737 1.92281 0.22544
0.18813 1.86791 0.22456
0.18889 1.85873 0.22171
0.18965 1.86855 0.22464
0.19041 1.77417 0.22762
0.19117 2.07533 0.22418
0.19193 1.99743 0.22908
0.19269 1.81469 0.22911
0.19345 1.85757 0.22533
0.19421 1.71000 0.22762
0.19497 1.53519 0.23115
0.19573 1.82029 0.22687
0.19649 2.02713 0.22765
0.19725 1.69606 0.23215
0.19801 1.70861 0.22991
0.19877 1.64175 0.22504
0.19953 1.62621 0.23043
0.20029 1.33935 0.23158
0.20105 1.78241 0.22882
0.20181 1.56997 0.22837
0.20257 1.32998 0.22564
0.20333 1.34905 0.22834
0.20409 1.46583 0.22914
0.20485 1.37982 0.22490
0.20561 1.37266 0.22960
0.20637 1.18421 0.23000
0.20713 0.99446 0.22751
0.20789 1.06152 0.22968
0.20865 1.07550 0.22954
0.20941 1.50401 0.22885
0.21017 0.97298 0.22994
0.21093 0.92969 0.23295
0.21169 1.26679 0.22645
0.21245 1.19497 0.22504
0.21321 1.21021 0.22364
0.21397 0.86621 0.22668
0.21473 1.16432 0.22719
0.21549 0.98717 0.22627
0.21625 0.96865 0.23092
0.21701 0.94003 0.22407
0.21777 0.89550 0.22894
0.21853 0.63951 0.22799
0.21929 0.98935 0.22885
0.22005 0.99445 0.22541
0.22081 0.63979 0.22344
0.22157 0.61396 0.22691
0.22233 0.84350 0.22367
0.22309 0.83262 0.22799
0.22385 0.85199 0.22135
0.22461 0.72995 0.21860
0.22537 0.64046 0.21943
0.22613 0.73816 0.22163
0.22689 0.83525 0.21687
0.22765 0.99354 0.21364
0.22841 0.69934 0.21515
0.22917 0.81864 0.21633
0.22993 0.78155 0.21315
0.23069 0.72669 0.21693
0.23145 0.79242 0.21662
0.23221 0.95226 0.21286
0.23297 0.82317 0.21131
0.23373 0.86550 0.21080
0.23449 0.70714 0.20716
0.23525 0.68632 0.20782
0.23601 0.41063 0.20533
0.23677 0.56043 0.21057
0.23753 0.68123 0.20312
0.23829 0.91083 0.20504
0.23905 0.48090 0.20530
0.23981 0.71686 0.20590
0.24057 0.54430 0.20392
0.24133 0.87597 0.20026
0.24209 0.72366 0.20407
0.24285 0.65863 0.20134
0.24361 0.73750 0.20289
0.24437 0.62966 0.20418
0.24513 0.64201 0.20143
0.24589 0.57479 0.20063
0.24665 0.43536 0.19696
0.24741 0.62025 0.20068
0.24817 0.55560 0.19773
0.24893 0.58901 0.19776
0.24969 0.67656 0.19719
0.25045 0.54996 0.19349
0.25121 0.69211 0.19418
0.25197 0.43914 0.19338
0.25273 0.28291 0.19527
0.25349 0.55084 0.19128
0.25425 0.42347 0.19226
0.25501 0.46231 0.19424
0.25577 0.58122 0.19120
0.25653 0.62296 0.19074
0.25729 0.66192 0.19223
0.25805 0.35984 0.19037
0.25881 0.66974 0.19037
0.25957 0.52403 0.18730
0.26033 0.67706 0.18868
0.26109 0.87268 0.18848
0.26185 0.59429 0.18885
0.26261 0.78825 0.18633
0.26337 0.63832 0.18747
0.26413 0.57148 0.18813
0.26489 0.58885 0.18550
0.26565 0.56668 0.18587
0.26641 0.78422 0.18194
0.26717 0.67599 0.18415
0.26793 0.42898 0.18395
0.26869 0.23712 0.18275
0.26945 0.44304 0.18283
0.27021 0.44484 0.18610
0.27097 0.74788 0.18392
0.27172 0.41452 0.18200
0.27248 0.62805 0.18303
0.27324 0.62666 0.18005
0.27400 0.34153 0.17954
0.27476 0.40607 0.17604
0.27552 0.60053 0.17945
0.27628 0.62139 0.18008
0.27704 0.44662 0.17890
0.27780 0.51873 0.17928
0.27856 0.51699 0.17822
0.27932 0.66670 0.17693
0.28008 0.40417 0.17360
0.28084 0.40972 0.17486
0.28160 0.47639 0.17484
0.28236 0.53923 0.17415
0.28312 0.65296 0.17392
0.28388 0.60687 0.17512
0.28464 0.72618 0.17458
0.28540 0.41738 0.17369
0.28616 0.54625 0.17483
0.28692 0.54895 0.17650
0.28768 0.75535 0.17444
0.28844 0.47523 0.17478
0.28920 0.65880 0.17552
0.28996 0.62779 0.17389
0.29072 0.53693 0.17432
0.29148 0.45109 0.17492
0.29224 0.40865 0.17343
0.29300 0.71519 0.17624
0.29376 0.41903 0.17564
0.29452 0.53071 0.17489
0.29528 0.45573 0.17512
0.29604 0.70029 0.17564
0.29680 0.77663 0.17707
0.29756 0.43547 0.17498
0.29832 0.61616 0.17684
0.29908 0.68707 0.17724
0.29984 0.65938 0.17495
0.30060 0.62201 0.17601
0.30136 0.59755 0.17564
0.30212 0.77722 0.17486
0.30288 0.65389 0.17584
0.30364 0.53137 0.17441
0.30440 0.67469 0.17624
0.30516 0.40739 0.17681
0.30592 0.60502 0.17727
0.30668 0.78400 0.18022
0.30744 0.76793 0.17713
0.30820 0.65901 0.17541
0.30896 0.73646 0.17922
0.30972 0.55034 0.17830
0.31048 0.61130 0.17893
0.31124 0.46144 0.17868
0.31200 0.48559 0.17876
0.31276 0.72268 0.17833
0.31352 0.56057 0.17762
0.31428 0.55414 0.17856
0.31504 0.86312 0.17850
0.31580 0.55942 0.18117
0.31656 0.66442 0.18251
0.31732 0.73152 0.18415
0.31808 0.57990 0.18163
0.31883 0.71163 0.18151
0.31959 0.72160 0.18111
0.32035 0.49790 0.18567
0.32111 0.53105 0.18432
0.32187 0.68944 0.18481
0.32263 0.46043 0.18616
0.32339 0.61443 0.18673
0.32415 0.56782 0.18696
0.32491 0.78031 0.19146
0.32567 0.54280 0.19206
0.32643 0.63360 0.18796
0.32719 0.54456 0.18882
0.32795 0.77219 0.18813
0.32871 0.80522 0.18991
0.32947 0.72681 0.18979
0.33023 0.80970 0.18575
0.33099 0.56004 0.18716
0.33175 0.60703 0.18670
0.33251 0.84672 0.18581
0.33327 0.57783 0.18805
0.33403 0.65671 0.18710
0.33479 0.44033 0.18957
0.33555 0.48401 0.19020
0.33631 0.66013 0.19263
0.33707 0.61282 0.19375
0.33783 0.79499 0.19243
0.33859 0.81722 0.19097
0.33935 0.90014 0.19166
0.34011 0.78498 0.19214
0.34087 0.64196 0.19180
0.34163 0.76388 0.19189
0.34239 0.54757 0.19323
0.34315 0.84931 0.19289
0.34391 0.64913 0.19432
0.34467 0.80867 0.19275
0.34543 0.78643 0.19249
0.34619 0.57712 0.19260
0.34695 0.48444 0.19326
0.34771 0.54662 0.19679
0.34847 0.68763 0.19034
0.34922 0.54669 0.19587
0.34998 0.63059 0.19452
0.35074 0.58605 0.18759
0.35150 0.73274 0.18727
0.35226 0.49085 0.18487
0.35302 0.85580 0.18329
0.35378 0.88206 0.18805
0.35454 0.44311 0.18469
0.35530 0.58022 0.18621
0.35606 0.72756 0.18859
0.35682 0.36873 0.18787
0.35758 0.65787 0.19031
0.35834 0.56258 0.19028
0.35910 0.61599 0.19020
0.35986 0.57233 0.18656
0.36062 0.58780 0.18882
0.36138 0.68593 0.18819
0.36214 0.66275 0.18962
0.36290 0.63833 0.19048
0.36366 0.85309 0.18959
0.36442 0.83999 0.19022
0.36518 0.31197 0.19143
0.36594 0.54403 0.19154
0.36670 0.52953 0.19203
0.36746 0.68363 0.19131
0.36822 0.84360 0.19518
0.36898 0.88939 0.19719
0.36974 0.67350 0.19369
0.37050 0.46769 0.19527
0.37126 0.53385 0.19561
0.37202 0.57653 0.19504
0.37277 0.57732 0.19796
0.37353 0.43783 0.20006
0.37429 0.88197 0.20071
0.37505 0.50962 0.20375
0.37581 0.87597 0.20581
0.37657 0.68973 0.20527
0.37733 0.67639 0.20598
0.37809 0.60582 0.20776
0.37885 0.66365 0.20919
0.37961 0.58131 0.21335
0.38037 0.75230 0.21338
0.38113 0.62143 0.21458
0.38189 0.52998 0.21074
0.38265 0.80769 0.21215
0.38341 0.85582 0.21688
0.38417 1.04011 0.21971
0.38493 0.61761 0.22023
0.38569 0.50225 0.22180
0.38645 0.73456 0.22450
0.38721 0.65118 0.22490
0.38797 0.63114 0.22496
0.38873 0.62455 0.22556
0.38949 0.70870 0.22880
0.39025 0.81134 0.23289
0.39101 0.52161 0.22868
0.39177 0.63780 0.23438
0.39252 0.61062 0.23140
0.39328 0.15903 0.23020
0.39404 0.57377 0.23705
0.39480 0.67370 0.24158
0.39556 0.64386 0.23714
0.39632 0.89993 0.24536
0.39708 1.02803 0.24226
0.39784 0.78846 0.24444
0.39860 0.57862 0.24874
0.39936 0.56268 0.25333
0.40012 0.54767 0.24897
0.40088 0.64164 0.24983
0.40164 0.69255 0.25379
0.40240 0.64959 0.25869
0.40316 0.79417 0.25665
0.40392 0.70126 0.25364
0.40468 1.01112 15.47027
0.40544 0.61713 0.25384
0.40620 0.51739 0.25886
0.40696 0.86071 0.26032
0.40772 0.58660 0.26121
0.40848 0.77987 0.26611
0.40924 0.80308 0.26571
0.40999 0.74911 0.26840
0.41075 0.81712 0.26751
0.41151 0.10402 0.26989
0.41227 0.30649 0.26909
0.41303 0.44643 0.27078
0.41379 0.65346 0.27035
0.41455 0.45085 0.27511
0.41531 0.54216 0.27866
0.41607 0.51083 0.27674
0.41683 0.64315 0.27872
0.41759 0.85101 0.27723
0.41835 0.86509 0.28620
0.41911 0.46984 0.28081
0.41987 0.47955 0.28683
0.42063 0.57789 0.28560
0.42139 0.58717 0.28852
0.42215 0.67012 0.29720
0.42291 0.67923 0.28751
0.42367 0.73735 0.29505
0.42443 0.68577 0.29835
0.42519 0.66824 0.29800
0.42594 0.22962 0.29683
0.42670 0.45536 0.30522
0.42746 0.34108 0.30600
0.42822 0.31798 0.32147
0.42898 1.00422 0.30960
0.42974 0.43777 0.32331
0.43050 0.24451 0.32047
0.43126 0.73020 0.32669
0.43202 0.72534 0.33308
0.43278 0.50636 0.33546
0.43354 0.66148 0.34443
0.43430 0.47442 0.33388
0.43506 0.57536 0.34366
