# Supplementary material for: Hallucination of closed repeat proteins containing central pockets
Source: Nat Struct Mol Biol. 2023 Sep 28;30(11):1755–60. doi: 10.1038/s41594-023-01112-6 (PMC10643118; doi:10.1038/s41594-023-01112-6)
Supplement: Supplementary file 4 — Small-angle X-ray scattering raw data. [file 41594_2023_1112_MOESM4_ESM.tar › SAXS_submit/E6/C11_results/Buffer1/C11_high_E6_snap_00005.sub.1.dat]

0.01026 36.28615 102.95303
0.01102 38.54172 108.72403
0.01178 26.35370 65.04560
0.01254 22.23670 37.95155
0.01330 20.76930 23.68439
0.01406 29.07366 14.02787
0.01482 25.18218 8.40074
0.01558 26.99876 6.60849
0.01634 25.70356 4.70306
0.01710 26.57793 3.43176
0.01786 25.08745 2.34169
0.01862 26.61629 1.78373
0.01938 26.11694 1.51357
0.02014 26.43721 1.35686
0.02090 24.99225 1.28088
0.02166 25.88916 1.10815
0.02242 26.84699 1.07167
0.02318 25.94322 1.00787
0.02395 25.20837 0.97717
0.02471 24.70438 0.97685
0.02547 25.57469 0.93129
0.02623 24.90808 0.87155
0.02699 25.95706 0.89134
0.02775 24.55525 0.86533
0.02851 25.97094 0.83726
0.02927 24.68438 0.81444
0.03003 24.16630 0.75178
0.03079 25.34386 0.74866
0.03155 23.80125 0.73572
0.03231 24.75153 0.74010
0.03307 24.09502 0.69301
0.03383 25.20107 0.72072
0.03459 24.51531 0.65774
0.03535 23.90776 0.66755
0.03611 24.45089 0.67613
0.03687 24.04543 0.65039
0.03763 24.12493 0.62597
0.03839 23.90662 0.59889
0.03915 24.66172 0.61705
0.03991 23.13429 0.60797
0.04067 23.42265 0.58783
0.04143 23.21756 0.59974
0.04219 23.73282 0.58149
0.04295 23.67661 0.57071
0.04371 23.19629 0.55471
0.04447 22.36584 0.55712
0.04523 22.41378 0.53600
0.04599 23.23471 0.52795
0.04675 23.24226 0.52261
0.04751 22.30651 0.52500
0.04827 22.38903 0.52302
0.04903 22.54492 0.51815
0.04979 22.52578 0.51107
0.05055 22.19590 0.50794
0.05131 21.22043 0.50250
0.05207 21.54964 0.50400
0.05283 21.16860 0.49259
0.05359 22.00988 0.49800
0.05435 21.81838 0.49218
0.05511 20.85456 0.47367
0.05587 20.58646 0.48049
0.05663 21.31037 0.46507
0.05739 21.34267 0.46618
0.05815 21.05361 0.45965
0.05891 20.99308 0.45598
0.05967 20.66341 0.45349
0.06043 20.98779 0.43856
0.06119 20.18609 0.44116
0.06195 20.16323 0.44031
0.06271 19.70966 0.43526
0.06347 20.65525 0.42609
0.06423 20.15574 0.42426
0.06499 19.34183 0.42125
0.06575 19.61538 0.41543
0.06651 19.28743 0.41076
0.06727 18.78047 0.41557
0.06803 18.44953 0.41239
0.06879 19.43316 0.40847
0.06955 18.25419 0.39741
0.07031 18.40842 0.39717
0.07107 18.39078 0.39606
0.07183 18.54616 0.39789
0.07259 18.25173 0.39279
0.07335 18.24097 0.38715
0.07412 17.76112 0.39050
0.07488 17.78754 0.38359
0.07564 18.38210 0.38609
0.07640 17.26620 0.38104
0.07716 16.79363 0.37364
0.07792 17.33481 0.37330
0.07868 16.96199 0.37313
0.07944 17.08375 0.37242
0.08020 16.77528 0.36321
0.08096 17.08900 0.36823
0.08172 16.16460 0.36284
0.08248 16.37576 0.36387
0.08324 16.33243 0.36608
0.08400 16.11789 0.35502
0.08476 15.54234 0.36058
0.08552 16.03082 0.37468
0.08628 16.22695 0.37838
0.08704 15.19803 0.38417
0.08780 15.22164 0.38832
0.08856 14.76085 0.38070
0.08932 14.62775 0.38030
0.09008 14.47464 0.38491
0.09084 14.69541 0.39213
0.09160 14.38770 0.39256
0.09236 14.51247 0.38886
0.09312 13.97472 0.39758
0.09388 13.68346 0.39950
0.09464 13.48859 0.39196
0.09540 13.89237 0.37574
0.09616 13.57574 0.38233
0.09692 13.60667 0.37861
0.09768 13.53992 0.37924
0.09844 12.81109 0.37724
0.09920 13.39162 0.38173
0.09996 13.17970 0.37116
0.10072 12.46380 0.35565
0.10148 12.89199 0.34969
0.10224 12.47175 0.34895
0.10300 12.17958 0.34548
0.10376 12.01463 0.33611
0.10452 12.03023 0.33783
0.10528 11.78251 0.32754
0.10604 11.69995 0.32831
0.10680 11.70856 0.32533
0.10756 11.40693 0.32401
0.10832 10.73308 0.32734
0.10908 11.00290 0.31840
0.10984 11.12341 0.32773
0.11060 11.04526 0.32057
0.11136 10.74709 0.31716
0.11212 10.88091 0.32252
0.11288 10.65561 0.31768
0.11364 10.43955 0.31249
0.11440 10.05411 0.31175
0.11516 10.21140 0.30728
0.11592 9.88269 0.30352
0.11668 9.47237 0.30719
0.11744 9.88656 0.29922
0.11820 9.62095 0.29444
0.11896 9.95473 0.29349
0.11972 9.75231 0.29558
0.12048 9.65565 0.28896
0.12124 9.16999 0.28446
0.12200 9.12570 0.28627
0.12276 8.99190 0.28939
0.12352 9.16306 0.28395
0.12428 9.00482 0.28679
0.12504 8.97283 0.28395
0.12580 8.63253 0.27607
0.12656 8.39781 0.27842
0.12732 8.15530 0.27297
0.12808 8.40385 0.27710
0.12884 7.86994 0.27248
0.12960 7.99459 0.26956
0.13036 7.72536 0.27134
0.13112 7.64980 0.26598
0.13188 7.77531 0.26515
0.13264 7.73103 0.26008
0.13340 7.47130 0.25947
0.13416 6.99681 0.26013
0.13492 7.19128 0.25371
0.13568 7.23660 0.25701
0.13644 6.91594 0.25457
0.13720 6.86174 0.25202
0.13796 6.89672 0.24789
0.13873 6.58828 0.24910
0.13949 6.67508 0.24910
0.14025 6.58478 0.24873
0.14101 6.43864 0.24984
0.14177 5.89920 0.24279
0.14253 6.12018 0.24807
0.14329 6.11364 0.24543
0.14405 5.97212 0.24460
0.14481 5.89519 0.24282
0.14557 5.67316 0.24067
0.14633 5.55728 0.24365
0.14709 5.61865 0.24162
0.14785 5.62952 0.23898
0.14861 5.49124 0.24285
0.14937 5.32345 0.23437
0.15013 5.29882 0.23703
0.15089 5.28382 0.23451
0.15165 5.22974 0.23104
0.15241 4.77240 0.23563
0.15317 4.97104 0.23130
0.15393 4.73585 0.23036
0.15469 4.84296 0.22491
0.15545 4.60422 0.22718
0.15621 4.78929 0.22898
0.15697 4.59422 0.22686
0.15773 4.28626 0.22253
0.15849 4.28336 0.22144
0.15925 4.43703 0.22018
0.16001 4.40705 0.22093
0.16077 3.87927 0.22600
0.16153 3.89022 0.22070
0.16229 3.92357 0.21654
0.16305 3.52006 0.21967
0.16381 3.41423 0.21803
0.16457 3.60095 0.21909
0.16533 3.75208 0.21709
0.16609 3.58180 0.21614
0.16685 3.43860 0.21477
0.16761 3.71795 0.21084
0.16837 3.62614 0.21316
0.16913 3.48824 0.21279
0.16989 3.12451 0.21064
0.17065 3.37979 0.20737
0.17141 3.08893 0.20869
0.17217 3.00311 0.20683
0.17293 3.13683 0.20981
0.17369 3.36291 0.20748
0.17445 2.78658 0.21087
0.17521 2.63121 0.21090
0.17597 2.94680 0.20949
0.17673 2.58817 0.21368
0.17749 2.69624 0.21451
0.17825 3.07608 0.21998
0.17901 2.65140 0.22041
0.17977 2.89149 0.21852
0.18053 2.38829 0.21950
0.18129 2.40343 0.21898
0.18205 2.61626 0.22482
0.18281 2.71347 0.22047
0.18357 2.33012 0.22331
0.18433 2.37832 0.22365
0.18509 2.26353 0.22362
0.18585 2.12376 0.22709
0.18661 2.45700 0.22569
0.18737 2.00568 0.22425
0.18813 2.09820 0.22893
0.18889 2.04727 0.22411
0.18965 2.16820 0.22652
0.19041 1.78708 0.22700
0.19117 1.77873 0.22781
0.19193 2.07484 0.22913
0.19269 1.85324 0.22675
0.19345 1.70665 0.22695
0.19421 1.56381 0.22311
0.19497 1.50882 0.22741
0.19573 1.53674 0.23079
0.19649 1.32193 0.22933
0.19725 1.86791 0.22655
0.19801 1.68003 0.22956
0.19877 1.58334 0.22864
0.19953 1.74335 0.23002
0.20029 1.62469 0.22678
0.20105 1.51007 0.23105
0.20181 1.57081 0.22844
0.20257 1.52293 0.22789
0.20333 1.35012 0.23028
0.20409 1.63166 0.22638
0.20485 1.58984 0.23065
0.20561 1.05105 0.22792
0.20637 1.11701 0.23030
0.20713 1.14425 0.22686
0.20789 1.16800 0.22936
0.20865 1.06472 0.22792
0.20941 0.97530 0.22916
0.21017 1.28424 0.22827
0.21093 1.02178 0.23225
0.21169 1.09599 0.22357
0.21245 1.27423 0.23217
0.21321 0.97985 0.23076
0.21397 0.79238 0.23137
0.21473 1.02196 0.22400
0.21549 1.26084 0.23134
0.21625 0.77778 0.22669
0.21701 1.14786 0.22861
0.21777 1.16699 0.22612
0.21853 1.09760 0.22535
0.21929 1.16562 0.22919
0.22005 1.20598 0.22629
0.22081 1.05278 0.22403
0.22157 1.07325 0.22532
0.22233 0.86629 0.22237
0.22309 0.88236 0.22792
0.22385 0.97076 0.22586
0.22461 1.16770 0.22159
0.22537 0.83004 0.22136
0.22613 1.03540 0.22437
0.22689 0.69234 0.21715
0.22765 1.03985 0.21640
0.22841 0.59424 0.21474
0.22917 0.87078 0.21637
0.22993 0.75677 0.21469
0.23069 0.60670 0.21422
0.23145 0.92929 0.21288
0.23221 0.49147 0.21365
0.23297 0.49391 0.21225
0.23373 0.63614 0.21061
0.23449 0.46519 0.21176
0.23525 0.64940 0.20990
0.23601 0.82655 0.21015
0.23677 0.67063 0.20554
0.23753 0.70037 0.20970
0.23829 0.59873 0.20574
0.23905 0.69406 0.20752
0.23981 0.87077 0.20437
0.24057 0.57520 0.20591
0.24133 0.83417 0.20262
0.24209 0.68050 0.20262
0.24285 0.49589 0.20115
0.24361 0.38346 0.20113
0.24437 0.81999 0.20050
0.24513 0.55530 0.20093
0.24589 0.55721 0.19686
0.24665 0.41051 0.19992
0.24741 0.41668 0.19703
0.24817 0.71422 0.19680
0.24893 0.50361 0.19749
0.24969 0.40901 0.19835
0.25045 0.82264 0.19835
0.25121 0.66413 0.19215
0.25197 0.50682 0.19769
0.25273 0.39994 0.19436
0.25349 0.78557 0.19430
0.25425 0.71756 0.19517
0.25501 0.55257 0.19347
0.25577 0.43326 0.19072
0.25653 0.18797 0.19006
0.25729 0.57652 0.19267
0.25805 0.64647 0.18929
0.25881 0.49953 0.19107
0.25957 0.40859 0.18814
0.26033 0.44515 0.19009
0.26109 0.56279 0.18771
0.26185 0.52987 0.18863
0.26261 0.73682 0.18674
0.26337 0.48843 0.18608
0.26413 0.63551 0.18660
0.26489 0.49030 0.18651
0.26565 0.38062 0.18247
0.26641 0.53665 0.18258
0.26717 0.42468 0.18215
0.26793 0.72927 0.18373
0.26869 0.36685 0.18247
0.26945 0.40432 0.17966
0.27021 0.69055 0.18204
0.27097 0.48749 0.18135
0.27172 0.60087 0.18063
0.27248 0.73314 0.18026
0.27324 0.67606 0.18181
0.27400 0.49720 0.17771
0.27476 0.62553 0.18037
0.27552 0.43587 0.18123
0.27628 0.32457 0.17871
0.27704 0.56948 0.17762
0.27780 0.67600 0.17957
0.27856 0.76738 0.17633
0.27932 0.70441 0.17934
0.28008 0.24487 0.17702
0.28084 0.22433 0.17559
0.28160 0.49824 0.17691
0.28236 0.40375 0.17923
0.28312 0.61771 0.17671
0.28388 0.62702 0.17542
0.28464 0.53055 0.17576
0.28540 0.55114 0.17461
0.28616 0.73398 0.17550
0.28692 0.52500 0.17630
0.28768 0.54963 0.17438
0.28844 0.45169 0.17458
0.28920 0.34536 0.17269
0.28996 0.44417 0.17602
0.29072 0.71003 0.17499
0.29148 0.74888 0.17622
0.29224 0.42234 0.17384
0.29300 0.64265 0.17659
0.29376 0.70553 0.17909
0.29452 0.79079 0.17633
0.29528 0.58214 0.17854
0.29604 0.46487 0.17759
0.29680 0.37834 0.17989
0.29756 0.78176 0.17599
0.29832 0.53549 0.17705
0.29908 0.65277 0.17628
0.29984 0.63033 0.17659
0.30060 0.87555 0.17613
0.30136 0.54846 0.17547
0.30212 0.60872 0.17608
0.30288 0.66866 0.17539
0.30364 0.48739 0.17522
0.30440 0.69239 0.17524
0.30516 0.37615 0.17711
0.30592 0.59987 0.17937
0.30668 0.62464 0.17742
0.30744 0.71259 0.17722
0.30820 0.74294 0.17834
0.30896 0.46291 0.18069
0.30972 0.58349 0.18112
0.31048 0.67648 0.17805
0.31124 0.79837 0.17946
0.31200 0.51053 0.18006
0.31276 0.80835 0.17708
0.31352 0.79226 0.18017
0.31428 0.64514 0.18152
0.31504 0.57022 0.18006
0.31580 0.55006 0.17863
0.31656 0.56926 0.17954
0.31732 0.48633 0.18063
0.31808 0.79031 0.17871
0.31883 0.77407 0.18490
0.31959 0.65358 0.18330
0.32035 0.83296 0.18421
0.32111 0.59222 0.18488
0.32187 0.75613 0.18525
0.32263 0.73104 0.18573
0.32339 0.84855 0.18585
0.32415 0.75002 0.18608
0.32491 0.56011 0.18872
0.32567 0.60125 0.18786
0.32643 0.66887 0.18946
0.32719 0.51676 0.19155
0.32795 0.65895 0.18728
0.32871 0.63087 0.18912
0.32947 0.52109 0.18657
0.33023 0.71353 0.18786
0.33099 0.79419 0.18946
0.33175 0.55225 0.18568
0.33251 0.58209 0.18797
0.33327 0.57621 0.18877
0.33403 0.61677 0.19009
0.33479 0.70083 0.18998
0.33555 0.69106 0.18995
0.33631 0.73516 0.18714
0.33707 0.47090 0.19041
0.33783 0.57379 0.19445
0.33859 0.66596 0.19049
0.33935 0.55592 0.19055
0.34011 0.44243 0.19488
0.34087 0.78360 0.19227
0.34163 0.75418 0.19127
0.34239 0.76930 0.18877
0.34315 0.80945 0.19427
0.34391 0.49377 0.19319
0.34467 0.80734 0.19164
0.34543 0.82602 0.19482
0.34619 0.56590 0.19493
0.34695 0.71526 0.19304
0.34771 0.70361 0.19376
0.34847 0.81000 0.19978
0.34922 0.51425 0.19519
0.34998 0.67488 0.19439
0.35074 0.75227 0.18806
0.35150 0.71621 0.18777
0.35226 0.61370 0.18760
0.35302 0.66112 0.18181
0.35378 0.86175 0.18378
0.35454 0.70809 0.18651
0.35530 0.56715 0.18659
0.35606 0.58573 0.18490
0.35682 0.71222 0.18820
0.35758 0.43181 0.18877
0.35834 0.67578 0.18886
0.35910 0.80614 0.18963
0.35986 0.79740 0.18677
0.36062 0.78735 0.18969
0.36138 0.61457 0.18940
0.36214 0.82417 0.18929
0.36290 0.53190 0.19110
0.36366 0.75868 0.19281
0.36442 0.61366 0.19049
0.36518 0.54143 0.18926
0.36594 0.73063 0.19221
0.36670 0.52396 0.19147
0.36746 0.83535 0.19052
0.36822 0.48800 0.19350
0.36898 0.67767 0.19812
0.36974 0.59581 0.19551
0.37050 0.64795 0.19508
0.37126 0.52188 0.19425
0.37202 0.71880 0.19582
0.37277 0.48981 0.20073
0.37353 0.91368 0.20133
0.37429 0.55057 0.20276
0.37505 0.95736 0.20316
0.37581 0.61896 0.20290
0.37657 0.67852 0.20500
0.37733 0.71292 0.20405
0.37809 0.64562 0.20703
0.37885 0.61017 0.21107
0.37961 0.52139 0.21382
0.38037 0.55872 0.20947
0.38113 0.59085 0.21073
0.38189 0.71244 0.21314
0.38265 0.59936 0.20978
0.38341 0.70927 0.21858
0.38417 0.64935 0.22082
0.38493 0.67116 0.22090
0.38569 0.51361 0.21787
0.38645 0.75062 0.22749
0.38721 0.74753 0.23048
0.38797 0.77371 0.22592
0.38873 0.86120 0.23033
0.38949 0.71124 0.22414
0.39025 0.75445 0.23217
0.39101 0.67171 0.23028
0.39177 0.58190 0.23134
0.39252 0.80184 0.23681
0.39328 0.66657 0.23675
0.39404 0.75572 0.23821
0.39480 0.34212 0.24180
0.39556 0.79342 0.24011
0.39632 0.73920 0.23936
0.39708 0.76844 0.24618
0.39784 0.83389 0.24406
0.39860 0.73304 0.24939
0.39936 0.51404 0.24641
0.40012 0.77591 0.24939
0.40088 0.80930 0.25673
0.40164 0.57207 0.25642
0.40240 0.85908 0.26066
0.40316 0.54287 0.25286
0.40392 0.40615 0.25702
0.40468 0.47424 17.06959
0.40544 0.56771 0.26112
0.40620 0.80811 0.26158
0.40696 0.74518 0.26255
0.40772 0.33509 0.26358
0.40848 0.60732 0.25926
0.40924 0.38976 0.26258
0.40999 0.85424 0.26433
0.41075 0.69252 0.26349
0.41151 0.73335 0.26622
0.41227 0.80467 0.27315
0.41303 0.48904 0.27018
0.41379 0.77282 0.27542
0.41455 0.73283 0.27622
0.41531 0.63386 0.27207
0.41607 0.36609 0.27539
0.41683 0.36060 0.27877
0.41759 0.63078 0.28259
0.41835 0.68232 0.28302
0.41911 0.76841 0.28038
0.41987 0.83629 0.28124
0.42063 0.68871 0.28459
0.42139 0.49206 0.28574
0.42215 0.44516 0.29236
0.42291 0.43381 0.29184
0.42367 1.08498 0.29287
0.42443 0.56195 0.29537
0.42519 0.72738 0.29497
0.42594 0.53992 0.29136
0.42670 0.80257 0.30887
0.42746 0.42765 0.30712
0.42822 0.60976 0.30861
0.42898 0.82454 0.32148
0.42974 0.51912 0.32254
0.43050 0.78760 0.30869
0.43126 0.74441 0.32509
0.43202 0.86123 0.32685
0.43278 0.88515 0.33114
0.43354 0.85150 0.33810
0.43430 0.95937 0.33011
0.43506 0.55277 0.35249
