# Supplementary material for: Hallucination of closed repeat proteins containing central pockets
Source: Nat Struct Mol Biol. 2023 Sep 28;30(11):1755–60. doi: 10.1038/s41594-023-01112-6 (PMC10643118; doi:10.1038/s41594-023-01112-6)
Supplement: Supplementary file 4 — Small-angle X-ray scattering raw data. [file 41594_2023_1112_MOESM4_ESM.tar › SAXS_submit/E6/C11_results/Buffer1/C11_high_E6_snap_00023.sub.1.dat]

0.01026 33.05417 107.11980
0.01102 26.61380 106.27683
0.01178 26.69972 65.74073
0.01254 32.48471 39.06003
0.01330 28.72198 23.91326
0.01406 31.10008 14.00079
0.01482 24.99642 8.02956
0.01558 24.78946 6.70405
0.01634 27.97503 4.83942
0.01710 26.51012 3.38163
0.01786 27.88709 2.40698
0.01862 26.03807 2.00143
0.01938 24.64990 1.58523
0.02014 26.00274 1.43197
0.02090 25.42135 1.24020
0.02166 27.78289 1.21872
0.02242 25.89229 1.09335
0.02318 25.32969 1.06201
0.02395 26.46292 1.02949
0.02471 25.36639 0.90188
0.02547 26.50920 0.93175
0.02623 25.14692 0.88382
0.02699 26.56961 0.91000
0.02775 26.19333 0.83538
0.02851 25.29733 0.81523
0.02927 25.54351 0.79866
0.03003 24.36760 0.74987
0.03079 24.94196 0.76206
0.03155 25.06981 0.75016
0.03231 25.50962 0.73804
0.03307 25.69678 0.69600
0.03383 25.23410 0.69594
0.03459 24.10634 0.65976
0.03535 24.20196 0.68341
0.03611 25.34820 0.66575
0.03687 24.80827 0.62229
0.03763 24.23743 0.62754
0.03839 23.92738 0.64009
0.03915 24.87916 0.62588
0.03991 24.53069 0.62482
0.04067 23.83195 0.58966
0.04143 24.15485 0.59627
0.04219 24.12549 0.57540
0.04295 23.27505 0.55121
0.04371 23.30347 0.55680
0.04447 23.22822 0.56036
0.04523 22.65101 0.54786
0.04599 23.40506 0.53467
0.04675 22.93230 0.53719
0.04751 22.94986 0.52269
0.04827 21.92784 0.50265
0.04903 22.05804 0.50289
0.04979 23.05543 0.51072
0.05055 22.44590 0.51123
0.05131 22.02230 0.50581
0.05207 22.48710 0.49999
0.05283 21.93335 0.47998
0.05359 22.07887 0.48695
0.05435 22.03779 0.47995
0.05511 21.81327 0.47901
0.05587 22.23208 0.47560
0.05663 21.25111 0.46588
0.05739 21.45497 0.46786
0.05815 20.18342 0.45859
0.05891 21.69747 0.45301
0.05967 20.79086 0.44478
0.06043 21.30410 0.44108
0.06119 20.38388 0.43710
0.06195 19.77354 0.43208
0.06271 19.63066 0.43644
0.06347 19.31849 0.43090
0.06423 20.02486 0.43237
0.06499 19.78465 0.42604
0.06575 19.86465 0.42386
0.06651 19.63643 0.40964
0.06727 19.42655 0.40840
0.06803 18.90074 0.41995
0.06879 18.86834 0.41503
0.06955 19.28880 0.41483
0.07031 18.56449 0.39809
0.07107 18.42501 0.40826
0.07183 18.17185 0.38943
0.07259 18.21342 0.38897
0.07335 18.52124 0.39006
0.07412 17.71854 0.38808
0.07488 17.95586 0.37986
0.07564 17.89259 0.38479
0.07640 17.58149 0.37541
0.07716 17.60470 0.38582
0.07792 16.98123 0.37269
0.07868 17.28143 0.37031
0.07944 16.85502 0.36598
0.08020 16.72248 0.36893
0.08096 16.46182 0.36621
0.08172 16.70510 0.35867
0.08248 16.47051 0.36787
0.08324 16.06525 0.35540
0.08400 16.26742 0.35311
0.08476 15.91039 0.36251
0.08552 15.38676 0.36520
0.08628 15.72119 0.37682
0.08704 15.19301 0.37870
0.08780 14.77730 0.38203
0.08856 14.96824 0.37819
0.08932 15.02615 0.38842
0.09008 15.01564 0.39195
0.09084 14.35024 0.37954
0.09160 14.48743 0.40322
0.09236 14.06185 0.38934
0.09312 13.74792 0.39593
0.09388 13.62747 0.40502
0.09464 13.40596 0.39002
0.09540 13.65014 0.39152
0.09616 13.18659 0.37948
0.09692 13.14561 0.37635
0.09768 13.20226 0.38532
0.09844 13.11089 0.38407
0.09920 11.79774 0.38263
0.09996 12.71189 0.37438
0.10072 12.56368 0.35594
0.10148 12.23714 0.35317
0.10224 12.04560 0.34402
0.10300 12.36535 0.34973
0.10376 11.69697 0.34614
0.10452 12.25380 0.33943
0.10528 11.48555 0.33399
0.10604 11.61868 0.33078
0.10680 11.65211 0.32854
0.10756 11.94802 0.32989
0.10832 11.24395 0.32453
0.10908 11.30238 0.31335
0.10984 11.19810 0.32255
0.11060 10.86442 0.31808
0.11136 10.92450 0.31682
0.11212 10.68167 0.31750
0.11288 10.45023 0.31725
0.11364 10.26048 0.31240
0.11440 10.04511 0.30859
0.11516 10.31994 0.30833
0.11592 10.27453 0.30701
0.11668 9.37616 0.30326
0.11744 9.63530 0.29770
0.11820 9.29728 0.29589
0.11896 9.68128 0.30022
0.11972 9.26926 0.28970
0.12048 9.25429 0.29443
0.12124 8.98724 0.29116
0.12200 8.82805 0.28910
0.12276 8.84828 0.28709
0.12352 9.00867 0.28850
0.12428 8.68354 0.28617
0.12504 8.82444 0.27958
0.12580 8.44006 0.27978
0.12656 8.34678 0.27241
0.12732 8.07989 0.27411
0.12808 7.84534 0.27476
0.12884 8.37952 0.27221
0.12960 7.93833 0.26791
0.13036 7.85620 0.26769
0.13112 7.62546 0.26404
0.13188 7.42831 0.26806
0.13264 7.49735 0.26330
0.13340 6.97022 0.25949
0.13416 7.35103 0.25794
0.13492 7.15785 0.25688
0.13568 7.42730 0.25602
0.13644 6.87205 0.25504
0.13720 6.96641 0.25504
0.13796 6.62843 0.24856
0.13873 6.78129 0.25324
0.13949 6.82376 0.25307
0.14025 6.35737 0.25017
0.14101 6.20987 0.24940
0.14177 6.13749 0.25031
0.14253 6.02591 0.24664
0.14329 5.91692 0.24481
0.14405 5.96007 0.24346
0.14481 5.85229 0.24719
0.14557 5.62059 0.23954
0.14633 5.70614 0.23994
0.14709 5.67181 0.23793
0.14785 5.38646 0.23733
0.14861 5.54074 0.23902
0.14937 5.26598 0.23595
0.15013 5.23201 0.23366
0.15089 5.19771 0.23320
0.15165 5.18899 0.23211
0.15241 4.96807 0.23664
0.15317 5.20477 0.22973
0.15393 4.99678 0.23074
0.15469 4.76915 0.22850
0.15545 4.57986 0.22534
0.15621 4.57434 0.22847
0.15697 4.74038 0.22672
0.15773 4.53675 0.22228
0.15849 4.26293 0.22374
0.15925 3.97911 0.22468
0.16001 3.85204 0.22225
0.16077 4.15850 0.22228
0.16153 3.86733 0.22150
0.16229 3.50118 0.22016
0.16305 3.66834 0.21394
0.16381 4.04613 0.21807
0.16457 3.67601 0.21841
0.16533 3.89394 0.21720
0.16609 3.48409 0.21385
0.16685 3.47338 0.21030
0.16761 3.52530 0.21603
0.16837 3.20674 0.21156
0.16913 3.54893 0.21116
0.16989 3.39268 0.20918
0.17065 3.26153 0.20852
0.17141 3.05799 0.20746
0.17217 2.86493 0.20958
0.17293 3.06003 0.20634
0.17369 2.91226 0.20557
0.17445 2.73470 0.21130
0.17521 2.92958 0.21139
0.17597 3.07493 0.21093
0.17673 2.84122 0.21365
0.17749 2.77870 0.21239
0.17825 2.56882 0.21812
0.17901 2.65224 0.22030
0.17977 2.56824 0.22044
0.18053 2.22529 0.22127
0.18129 2.80494 0.22018
0.18205 2.37099 0.22523
0.18281 2.51163 0.22104
0.18357 2.01850 0.22480
0.18433 2.63764 0.22609
0.18509 1.92718 0.22190
0.18585 1.87417 0.22832
0.18661 2.10836 0.22402
0.18737 2.14341 0.22609
0.18813 2.05094 0.22116
0.18889 2.06976 0.22219
0.18965 2.05040 0.22523
0.19041 1.89518 0.22804
0.19117 1.78774 0.22623
0.19193 1.85455 0.22620
0.19269 1.95170 0.22543
0.19345 2.08527 0.22675
0.19421 1.52086 0.22844
0.19497 1.53137 0.22391
0.19573 1.75366 0.22460
0.19649 1.65206 0.22700
0.19725 1.44031 0.22835
0.19801 1.62120 0.22620
0.19877 1.37696 0.22620
0.19953 1.47083 0.23084
0.20029 1.76459 0.23342
0.20105 1.35964 0.22832
0.20181 1.74456 0.22523
0.20257 1.34408 0.22646
0.20333 1.50373 0.22835
0.20409 1.47212 0.22964
0.20485 1.46615 0.22689
0.20561 1.49573 0.22855
0.20637 1.43490 0.23076
0.20713 1.26738 0.23182
0.20789 1.37710 0.22861
0.20865 1.12382 0.22890
0.20941 1.19582 0.23208
0.21017 1.07154 0.23108
0.21093 1.16762 0.22468
0.21169 1.30346 0.23205
0.21245 1.13945 0.22766
0.21321 1.15377 0.22683
0.21397 0.97751 0.22993
0.21473 1.04897 0.22912
0.21549 1.11889 0.22683
0.21625 0.97060 0.23081
0.21701 0.95856 0.22700
0.21777 1.21855 0.22577
0.21853 1.00315 0.23053
0.21929 0.92094 0.22597
0.22005 0.90967 0.22961
0.22081 0.69077 0.22646
0.22157 1.16567 0.22230
0.22233 1.01553 0.22190
0.22309 0.79629 0.22784
0.22385 0.90646 0.22227
0.22461 0.62721 0.22032
0.22537 1.14244 0.22119
0.22613 1.00553 0.22265
0.22689 0.75118 0.21568
0.22765 0.81460 0.21841
0.22841 0.75607 0.21772
0.22917 1.08808 0.21580
0.22993 0.84184 0.21926
0.23069 0.61723 0.21494
0.23145 0.74184 0.21327
0.23221 0.71927 0.21557
0.23297 0.76492 0.21276
0.23373 0.47137 0.21433
0.23449 0.41257 0.20648
0.23525 0.84896 0.21121
0.23601 0.52275 0.21193
0.23677 0.56099 0.21009
0.23753 1.04418 0.20597
0.23829 0.48022 0.20963
0.23905 0.64864 0.20797
0.23981 0.54288 0.20562
0.24057 0.77962 0.20178
0.24133 0.43620 0.20402
0.24209 0.52817 0.20213
0.24285 0.67070 0.20169
0.24361 0.62066 0.20416
0.24437 0.57934 0.20029
0.24513 0.79703 0.20012
0.24589 0.57491 0.19748
0.24665 0.37596 0.20144
0.24741 0.48119 0.19974
0.24817 0.53648 0.19745
0.24893 0.59143 0.19900
0.24969 0.51290 0.19765
0.25045 0.54005 0.19318
0.25121 0.72884 0.19699
0.25197 0.55365 0.19232
0.25273 0.58840 0.19542
0.25349 0.66807 0.19112
0.25425 0.46729 0.19026
0.25501 0.58274 0.19481
0.25577 0.81410 0.19350
0.25653 0.49880 0.18974
0.25729 0.41240 0.19143
0.25805 0.50377 0.19226
0.25881 0.62916 0.18980
0.25957 0.68918 0.18871
0.26033 0.48016 0.18914
0.26109 0.65876 0.18667
0.26185 0.49059 0.18822
0.26261 0.81445 0.18731
0.26337 0.60052 0.18831
0.26413 0.60702 0.18579
0.26489 0.68902 0.18430
0.26565 0.28638 0.18455
0.26641 0.58473 0.18541
0.26717 0.46423 0.18604
0.26793 0.68974 0.18355
0.26869 0.84321 0.18335
0.26945 0.57271 0.18306
0.27021 0.44788 0.18129
0.27097 0.68993 0.17954
0.27172 0.64899 0.18215
0.27248 0.64349 0.18054
0.27324 0.69401 0.17980
0.27400 0.46893 0.18091
0.27476 0.33473 0.17931
0.27552 0.60594 0.18028
0.27628 0.57620 0.17831
0.27704 0.49969 0.17647
0.27780 0.55189 0.17908
0.27856 0.56111 0.17768
0.27932 0.80335 0.17650
0.28008 0.42145 0.17779
0.28084 0.66941 0.17753
0.28160 0.66201 0.17595
0.28236 0.44013 0.17561
0.28312 0.61725 0.17561
0.28388 0.61467 0.17518
0.28464 0.56377 0.17725
0.28540 0.46075 0.17257
0.28616 0.80404 0.17636
0.28692 0.79309 0.17707
0.28768 0.60179 0.17693
0.28844 0.46299 0.17521
0.28920 0.49011 0.17429
0.28996 0.55315 0.17481
0.29072 0.59102 0.17541
0.29148 0.48212 0.17639
0.29224 0.62557 0.17524
0.29300 0.72313 0.17464
0.29376 0.54135 0.17601
0.29452 0.74961 0.17722
0.29528 0.57499 0.17584
0.29604 0.43897 0.17664
0.29680 0.79132 0.17518
0.29756 0.61662 0.17498
0.29832 0.45034 0.17518
0.29908 0.54727 0.17372
0.29984 0.64639 0.17653
0.30060 0.69616 0.17696
0.30136 0.39600 0.17472
0.30212 0.53506 0.17521
0.30288 0.73198 0.17467
0.30364 0.63827 0.17719
0.30440 0.62052 0.17639
0.30516 0.57648 0.17736
0.30592 0.77777 0.17756
0.30668 0.55670 0.17596
0.30744 0.61073 0.17836
0.30820 0.65855 0.17931
0.30896 0.43723 0.17836
0.30972 0.84206 0.17710
0.31048 0.59727 0.18025
0.31124 0.40310 0.17813
0.31200 0.37622 0.17911
0.31276 0.59902 0.17874
0.31352 0.64931 0.17897
0.31428 0.64786 0.17919
0.31504 0.75368 0.17790
0.31580 0.55802 0.18014
0.31656 0.79788 0.18126
0.31732 0.81679 0.18086
0.31808 0.43139 0.18177
0.31883 0.65576 0.18602
0.31959 0.79778 0.18198
0.32035 0.71674 0.18582
0.32111 0.51797 0.18384
0.32187 0.59431 0.18447
0.32263 0.57872 0.18455
0.32339 0.51325 0.18458
0.32415 0.59590 0.18412
0.32491 0.77210 0.18842
0.32567 0.85517 0.18650
0.32643 0.83153 0.18622
0.32719 0.65980 0.19020
0.32795 0.85691 0.18963
0.32871 0.79327 0.18814
0.32947 0.39490 0.18713
0.33023 0.50270 0.18983
0.33099 0.68922 0.18581
0.33175 0.66490 0.18751
0.33251 0.77654 0.18736
0.33327 0.50211 0.19095
0.33403 0.46546 0.18857
0.33479 0.68747 0.18980
0.33555 0.51809 0.19459
0.33631 0.91152 0.19275
0.33707 0.62309 0.18937
0.33783 0.79614 0.19215
0.33859 1.00288 0.19129
0.33935 0.65005 0.18988
0.34011 0.57945 0.19112
0.34087 0.59852 0.19206
0.34163 0.42136 0.19318
0.34239 0.47307 0.19229
0.34315 0.62724 0.19155
0.34391 0.67138 0.19350
0.34467 0.79622 0.19335
0.34543 0.68984 0.19252
0.34619 0.53870 0.18957
0.34695 0.60959 0.19126
0.34771 0.71851 0.19344
0.34847 0.70269 0.19668
0.34922 0.63691 0.19393
0.34998 0.83385 0.19358
0.35074 0.86169 0.18862
0.35150 0.58758 0.18842
0.35226 0.87001 0.18367
0.35302 0.63314 0.18272
0.35378 0.68325 0.18464
0.35454 0.62023 0.18536
0.35530 0.79700 0.18713
0.35606 1.02424 0.18630
0.35682 0.46488 0.18822
0.35758 0.68213 0.18991
0.35834 0.64933 0.18716
0.35910 0.66908 0.18902
0.35986 0.79837 0.18539
0.36062 0.54408 0.18888
0.36138 0.63633 0.19032
0.36214 0.59868 0.19000
0.36290 0.42811 0.18748
0.36366 0.52272 0.19244
0.36442 0.69771 0.19009
0.36518 0.76850 0.19247
0.36594 0.39166 0.19272
0.36670 0.52685 0.19387
0.36746 0.54036 0.19258
0.36822 0.88072 0.19066
0.36898 0.55185 0.19390
0.36974 0.73946 0.19453
0.37050 0.62761 0.19387
0.37126 0.55115 0.19407
0.37202 0.68366 0.20023
0.37277 0.80418 0.19934
0.37353 0.60817 0.19986
0.37429 0.78673 0.20112
0.37505 0.86697 0.20387
0.37581 0.56872 0.20284
0.37657 0.78701 0.20298
0.37733 0.72822 0.20706
0.37809 0.80776 0.20645
0.37885 0.63951 0.21313
0.37961 0.78676 0.21066
0.38037 0.47251 0.21107
0.38113 0.71379 0.21198
0.38189 0.67285 0.21407
0.38265 0.61136 0.21393
0.38341 0.69775 0.21706
0.38417 0.60264 0.21516
0.38493 0.79958 0.21780
0.38569 0.25539 0.21975
0.38645 0.92810 0.22394
0.38721 0.71343 0.23362
0.38797 0.73975 0.22672
0.38873 0.58424 0.22279
0.38949 0.53238 0.22649
0.39025 0.98821 0.22958
0.39101 0.50035 0.23153
0.39177 0.76086 0.23422
0.39252 0.75151 0.23465
0.39328 0.50427 0.23695
0.39404 0.56492 0.23884
0.39480 0.71950 0.23872
0.39556 0.79756 0.24059
0.39632 0.65329 0.24340
0.39708 0.93425 0.24365
0.39784 0.52315 0.24710
0.39860 0.31085 0.24649
0.39936 0.94331 0.24652
0.40012 0.43326 0.25538
0.40088 0.70397 0.25334
0.40164 0.53723 0.25094
0.40240 0.70808 0.25888
0.40316 0.50360 0.25655
0.40392 1.03592 0.25481
0.40468 0.51474 14.85769
0.40544 0.51717 0.25939
0.40620 0.43472 0.25529
0.40696 0.37521 0.25822
0.40772 0.41372 0.26518
0.40848 0.74869 0.26206
0.40924 0.56284 0.26813
0.40999 0.69546 0.26962
0.41075 0.74416 0.27137
0.41151 0.69199 0.27269
0.41227 0.72045 0.26469
0.41303 0.73877 0.27060
0.41379 0.50211 0.26859
0.41455 0.61862 0.27358
0.41531 0.31604 0.27630
0.41607 0.68128 0.27051
0.41683 0.54646 0.27269
0.41759 0.16305 0.28200
0.41835 0.77807 0.28622
0.41911 0.56690 0.27521
0.41987 0.38851 0.29000
0.42063 0.66018 0.28172
0.42139 0.74683 0.27831
0.42215 0.58045 0.28327
0.42291 0.26255 0.28834
0.42367 1.04813 0.30135
0.42443 0.39589 0.29745
0.42519 0.31244 0.29696
0.42594 0.58473 0.30189
0.42670 0.17021 0.30780
0.42746 0.46975 0.30688
0.42822 0.71913 0.30889
0.42898 0.34737 0.31193
0.42974 0.31233 0.31677
0.43050 1.10233 0.32185
0.43126 0.81146 0.32755
0.43202 0.15813 0.32915
0.43278 0.69741 0.32617
0.43354 0.38857 0.34403
0.43430 0.61502 0.34463
0.43506 0.99063 0.33354
