# Supplementary material for: Hallucination of closed repeat proteins containing central pockets
Source: Nat Struct Mol Biol. 2023 Sep 28;30(11):1755–60. doi: 10.1038/s41594-023-01112-6 (PMC10643118; doi:10.1038/s41594-023-01112-6)
Supplement: Supplementary file 4 — Small-angle X-ray scattering raw data. [file 41594_2023_1112_MOESM4_ESM.tar › SAXS_submit/E6/C11_results/Buffer1/C11_high_E6_snap_00022.sub.1.dat]

0.01026 34.26218 104.42998
0.01102 34.34333 107.41027
0.01178 29.45948 65.92427
0.01254 32.78577 37.97438
0.01330 18.33557 23.78097
0.01406 25.53921 13.61354
0.01482 28.98074 8.48004
0.01558 27.78151 6.48686
0.01634 26.15474 4.97106
0.01710 26.93803 3.48188
0.01786 27.83375 2.38626
0.01862 25.08479 1.83265
0.01938 26.08629 1.55779
0.02014 25.89272 1.43900
0.02090 26.31417 1.22134
0.02166 25.16345 1.12756
0.02242 26.33784 1.10342
0.02318 25.06580 1.04057
0.02395 25.76962 0.99036
0.02471 24.97328 0.94855
0.02547 25.40967 0.92407
0.02623 25.29264 0.85321
0.02699 25.82954 0.84169
0.02775 25.70150 0.86349
0.02851 25.72214 0.81393
0.02927 24.43515 0.80823
0.03003 24.74061 0.77553
0.03079 25.51797 0.74017
0.03155 24.21061 0.74934
0.03231 23.29174 0.72642
0.03307 24.73730 0.70284
0.03383 25.44861 0.70408
0.03459 25.22078 0.70549
0.03535 25.19036 0.66349
0.03611 25.26232 0.67148
0.03687 24.34196 0.63827
0.03763 24.44402 0.62118
0.03839 24.10070 0.62292
0.03915 23.82742 0.60149
0.03991 24.10395 0.59757
0.04067 23.35296 0.59771
0.04143 23.97439 0.59568
0.04219 23.57603 0.57566
0.04295 23.96579 0.57079
0.04371 23.17744 0.54552
0.04447 22.58689 0.54357
0.04523 22.69798 0.53845
0.04599 23.01017 0.53114
0.04675 23.03282 0.52157
0.04751 23.34472 0.51653
0.04827 22.80740 0.52816
0.04903 22.81256 0.51868
0.04979 22.94454 0.51290
0.05055 22.47524 0.50645
0.05131 22.38756 0.50419
0.05207 22.47225 0.50346
0.05283 21.91875 0.48585
0.05359 22.07606 0.50204
0.05435 22.05386 0.47637
0.05511 21.20092 0.45972
0.05587 21.73102 0.47396
0.05663 20.93042 0.47720
0.05739 21.77806 0.45781
0.05815 20.72789 0.46602
0.05891 21.10434 0.46334
0.05967 20.90989 0.45087
0.06043 20.63473 0.43024
0.06119 20.29635 0.43615
0.06195 20.20611 0.44732
0.06271 19.88932 0.43944
0.06347 19.86230 0.43159
0.06423 19.88195 0.43282
0.06499 19.96779 0.42795
0.06575 19.92707 0.42658
0.06651 19.58566 0.41351
0.06727 18.84739 0.42423
0.06803 19.24068 0.41394
0.06879 18.74103 0.41309
0.06955 18.72522 0.41604
0.07031 18.76431 0.39891
0.07107 18.58356 0.39263
0.07183 18.66421 0.39289
0.07259 18.18713 0.39002
0.07335 18.34123 0.38389
0.07412 17.63468 0.38487
0.07488 17.72984 0.38518
0.07564 17.68634 0.38489
0.07640 18.12042 0.38447
0.07716 17.55780 0.36965
0.07792 17.49408 0.37366
0.07868 16.65006 0.36860
0.07944 16.77042 0.36258
0.08020 16.55179 0.36404
0.08096 16.58507 0.36493
0.08172 16.49148 0.35510
0.08248 16.92540 0.35914
0.08324 15.95708 0.35688
0.08400 15.91043 0.36908
0.08476 15.91112 0.35991
0.08552 15.87273 0.37684
0.08628 15.68124 0.37458
0.08704 15.30974 0.36980
0.08780 15.16972 0.38882
0.08856 15.20217 0.38051
0.08932 14.42019 0.38776
0.09008 15.32902 0.38836
0.09084 14.36140 0.39481
0.09160 14.44970 0.38523
0.09236 13.95431 0.39626
0.09312 14.45967 0.38280
0.09388 13.80184 0.40534
0.09464 13.14458 0.39223
0.09540 13.67405 0.38959
0.09616 13.41250 0.37507
0.09692 13.54310 0.37675
0.09768 13.31853 0.38540
0.09844 13.21378 0.39257
0.09920 13.21604 0.38082
0.09996 12.88461 0.37054
0.10072 12.61296 0.36527
0.10148 12.83368 0.35375
0.10224 12.22285 0.34710
0.10300 11.96722 0.34587
0.10376 11.97082 0.33951
0.10452 11.92271 0.34427
0.10528 11.54377 0.33118
0.10604 12.16533 0.33243
0.10680 12.12836 0.32722
0.10756 11.18481 0.32745
0.10832 11.95620 0.32668
0.10908 11.36869 0.31920
0.10984 11.14054 0.31611
0.11060 10.62828 0.32049
0.11136 10.50033 0.31742
0.11212 10.61641 0.32267
0.11288 10.24024 0.31284
0.11364 10.33253 0.31164
0.11440 10.06478 0.31023
0.11516 10.15641 0.30562
0.11592 9.64995 0.30590
0.11668 9.81095 0.30216
0.11744 9.44201 0.29379
0.11820 9.39996 0.29554
0.11896 9.67286 0.29554
0.11972 9.30233 0.29199
0.12048 9.39907 0.28961
0.12124 8.88734 0.29210
0.12200 9.06331 0.29012
0.12276 9.16348 0.28680
0.12352 8.49857 0.28310
0.12428 8.90799 0.28305
0.12504 8.49767 0.27987
0.12580 8.36560 0.28230
0.12656 8.42394 0.27313
0.12732 8.59197 0.27849
0.12808 8.36818 0.27365
0.12884 8.04469 0.27382
0.12960 7.99113 0.26967
0.13036 7.75557 0.26849
0.13112 7.84956 0.26846
0.13188 7.56334 0.26638
0.13264 7.25714 0.26546
0.13340 7.23858 0.25766
0.13416 7.19064 0.25938
0.13492 7.20582 0.25953
0.13568 7.08799 0.25469
0.13644 6.70429 0.25623
0.13720 6.82144 0.25678
0.13796 6.42243 0.25185
0.13873 6.82408 0.24944
0.13949 6.51415 0.25242
0.14025 6.45523 0.25199
0.14101 6.40092 0.24881
0.14177 6.04587 0.24672
0.14253 6.17504 0.24850
0.14329 6.00764 0.24408
0.14405 5.73814 0.24242
0.14481 5.98995 0.24876
0.14557 5.86027 0.23907
0.14633 5.92826 0.24303
0.14709 5.43935 0.23649
0.14785 5.50488 0.23541
0.14861 5.51633 0.23724
0.14937 5.28461 0.23836
0.15013 5.19244 0.23366
0.15089 5.12964 0.23005
0.15165 5.04024 0.23042
0.15241 5.16641 0.23506
0.15317 5.03693 0.22979
0.15393 4.63295 0.23028
0.15469 4.58742 0.22990
0.15545 4.85521 0.22598
0.15621 4.25369 0.23033
0.15697 4.35791 0.22627
0.15773 4.59292 0.22678
0.15849 4.40962 0.22028
0.15925 4.03500 0.22028
0.16001 4.33683 0.22039
0.16077 3.96092 0.22260
0.16153 4.05236 0.22017
0.16229 3.90279 0.22174
0.16305 3.86312 0.21799
0.16381 3.75950 0.21507
0.16457 3.95072 0.21661
0.16533 3.61114 0.21504
0.16609 3.52712 0.21338
0.16685 3.54510 0.21272
0.16761 3.47831 0.21168
0.16837 2.99816 0.21025
0.16913 3.41137 0.21020
0.16989 3.32436 0.21097
0.17065 3.28978 0.20939
0.17141 3.28802 0.20796
0.17217 3.37838 0.20670
0.17293 3.23711 0.20673
0.17369 3.05823 0.20831
0.17445 2.93418 0.20896
0.17521 2.85128 0.21292
0.17597 2.75438 0.21054
0.17673 2.77733 0.21400
0.17749 2.63106 0.21320
0.17825 2.75450 0.21956
0.17901 2.61778 0.21592
0.17977 2.83129 0.21864
0.18053 2.59056 0.21985
0.18129 2.45089 0.22363
0.18205 2.19893 0.22028
0.18281 2.31623 0.22397
0.18357 2.37873 0.22337
0.18433 2.23722 0.22460
0.18509 2.37376 0.22755
0.18585 2.55570 0.22764
0.18661 2.30979 0.22237
0.18737 2.14674 0.22449
0.18813 2.10330 0.22136
0.18889 2.12055 0.22348
0.18965 1.94633 0.22494
0.19041 2.35839 0.22638
0.19117 2.10452 0.22506
0.19193 2.04279 0.22721
0.19269 1.75121 0.22463
0.19345 1.76472 0.22537
0.19421 2.08969 0.22775
0.19497 1.79345 0.22884
0.19573 1.83015 0.22999
0.19649 2.18399 0.22695
0.19725 1.73896 0.23285
0.19801 1.91448 0.22775
0.19877 1.52878 0.22887
0.19953 1.68403 0.23090
0.20029 1.54281 0.22804
0.20105 1.54964 0.23027
0.20181 1.46481 0.22658
0.20257 1.85706 0.23044
0.20333 1.04793 0.22858
0.20409 1.48218 0.23102
0.20485 1.39521 0.22818
0.20561 1.37166 0.22761
0.20637 1.24393 0.22663
0.20713 1.28815 0.22801
0.20789 1.64726 0.22772
0.20865 1.05050 0.22967
0.20941 1.20348 0.22655
0.21017 1.35260 0.22970
0.21093 1.22473 0.22271
0.21169 0.83175 0.22784
0.21245 1.13358 0.22933
0.21321 0.96048 0.23122
0.21397 1.19069 0.22944
0.21473 1.15660 0.22881
0.21549 1.07812 0.22600
0.21625 1.14165 0.22371
0.21701 0.97501 0.22148
0.21777 0.98475 0.22460
0.21853 0.89020 0.22792
0.21929 1.03269 0.22366
0.22005 1.00192 0.22852
0.22081 0.85464 0.22334
0.22157 0.88940 0.22577
0.22233 0.86523 0.22500
0.22309 0.97535 0.22815
0.22385 0.63063 0.22254
0.22461 1.00907 0.21907
0.22537 0.55978 0.21982
0.22613 0.70171 0.22239
0.22689 1.01325 0.21732
0.22765 0.93339 0.21652
0.22841 0.74682 0.21475
0.22917 0.69790 0.21532
0.22993 0.39837 0.21635
0.23069 0.75261 0.21423
0.23145 0.60661 0.21434
0.23221 0.87684 0.21297
0.23297 0.67462 0.20919
0.23373 0.87691 0.20948
0.23449 0.73954 0.21506
0.23525 0.81152 0.21059
0.23601 0.68125 0.20950
0.23677 0.93814 0.20718
0.23753 0.82654 0.20899
0.23829 0.75851 0.20810
0.23905 0.92095 0.20532
0.23981 0.54590 0.20171
0.24057 0.79101 0.20690
0.24133 0.67830 0.19885
0.24209 0.64637 0.20269
0.24285 0.60569 0.20452
0.24361 0.29654 0.20432
0.24437 0.60182 0.20005
0.24513 0.66989 0.20060
0.24589 0.60231 0.19882
0.24665 0.87382 0.19759
0.24741 0.44614 0.19573
0.24817 0.40674 0.20025
0.24893 0.62947 0.19739
0.24969 0.78844 0.19808
0.25045 0.63874 0.19289
0.25121 0.25952 0.19532
0.25197 0.55574 0.19157
0.25273 0.59146 0.19315
0.25349 0.76612 0.19292
0.25425 0.32997 0.19363
0.25501 0.42518 0.19088
0.25577 0.66523 0.18928
0.25653 0.88220 0.19103
0.25729 0.42544 0.18960
0.25805 0.36093 0.18982
0.25881 0.40851 0.18925
0.25957 0.43627 0.18874
0.26033 0.75481 0.18564
0.26109 0.45776 0.18813
0.26185 0.63251 0.18493
0.26261 0.58810 0.18759
0.26337 0.64476 0.18647
0.26413 0.63010 0.18539
0.26489 0.71877 0.18558
0.26565 0.62618 0.18567
0.26641 0.46977 0.18387
0.26717 0.62687 0.18478
0.26793 0.37690 0.18564
0.26869 0.41393 0.18367
0.26945 0.57488 0.18292
0.27021 0.69579 0.18332
0.27097 0.47443 0.18418
0.27172 0.67236 0.18189
0.27248 0.64502 0.17843
0.27324 0.56096 0.18083
0.27400 0.67029 0.18172
0.27476 0.78186 0.17897
0.27552 0.82794 0.18072
0.27628 0.73817 0.17954
0.27704 0.49163 0.17923
0.27780 0.47837 0.17785
0.27856 0.41931 0.17545
0.27932 0.62922 0.17576
0.28008 0.53946 0.17464
0.28084 0.59274 0.17590
0.28160 0.58237 0.17662
0.28236 0.71739 0.17553
0.28312 0.62228 0.17338
0.28388 0.52937 0.17599
0.28464 0.55406 0.17393
0.28540 0.60023 0.17462
0.28616 0.46561 0.17370
0.28692 0.73738 0.17290
0.28768 0.89101 0.17367
0.28844 0.63267 0.17453
0.28920 0.39849 0.17734
0.28996 0.47939 0.17705
0.29072 0.56245 0.17630
0.29148 0.29360 0.17493
0.29224 0.66249 0.17722
0.29300 0.67416 0.17688
0.29376 0.83935 0.17659
0.29452 0.55386 0.17568
0.29528 0.57198 0.17728
0.29604 0.47196 0.17851
0.29680 0.54465 0.17917
0.29756 0.55642 0.17496
0.29832 0.56874 0.17894
0.29908 0.70683 0.17648
0.29984 0.59768 0.17863
0.30060 0.68665 0.17676
0.30136 0.59215 0.17668
0.30212 0.24274 0.17774
0.30288 0.56323 0.17430
0.30364 0.84075 0.17496
0.30440 0.68146 0.17550
0.30516 0.75973 0.17576
0.30592 0.76378 0.17745
0.30668 0.50355 0.17797
0.30744 0.38586 0.17874
0.30820 0.66229 0.17994
0.30896 0.54540 0.17994
0.30972 0.62763 0.17914
0.31048 0.72666 0.17931
0.31124 0.53336 0.17948
0.31200 0.79984 0.18244
0.31276 0.63484 0.18031
0.31352 0.65380 0.17811
0.31428 0.44796 0.17880
0.31504 0.79257 0.17966
0.31580 0.64928 0.18083
0.31656 0.63830 0.18350
0.31732 0.68517 0.18172
0.31808 0.59237 0.18117
0.31883 0.69285 0.18404
0.31959 0.63873 0.18092
0.32035 0.66754 0.18653
0.32111 0.81343 0.18413
0.32187 0.46590 0.18533
0.32263 0.52597 0.18673
0.32339 0.52936 0.18536
0.32415 0.84167 0.18859
0.32491 0.75474 0.18839
0.32567 0.59246 0.18785
0.32643 0.67331 0.18853
0.32719 1.12348 0.18971
0.32795 0.68675 0.19132
0.32871 0.90731 0.18765
0.32947 0.86908 0.18997
0.33023 0.71333 0.18762
0.33099 0.89855 0.18679
0.33175 0.68738 0.18776
0.33251 0.60472 0.18710
0.33327 0.40597 0.18877
0.33403 0.75981 0.18845
0.33479 0.90841 0.18791
0.33555 0.65505 0.18997
0.33631 0.86620 0.19031
0.33707 0.56688 0.19209
0.33783 0.79528 0.18971
0.33859 0.83695 0.18980
0.33935 0.49758 0.19066
0.34011 1.01243 0.19286
0.34087 0.84876 0.19200
0.34163 0.78686 0.19094
0.34239 0.71921 0.19149
0.34315 0.40705 0.19149
0.34391 0.85164 0.19226
0.34467 0.52592 0.19160
0.34543 0.93807 0.19232
0.34619 0.89604 0.19381
0.34695 0.65183 0.19318
0.34771 0.81488 0.19318
0.34847 0.64774 0.19346
0.34922 0.92694 0.19114
0.34998 0.79199 0.19641
0.35074 0.69816 0.19100
0.35150 0.78156 0.18536
0.35226 0.91194 0.18794
0.35302 0.87300 0.18381
0.35378 0.74683 0.18673
0.35454 0.59545 0.18708
0.35530 0.70104 0.18656
0.35606 0.96086 0.18711
0.35682 0.70480 0.18739
0.35758 0.66520 0.18891
0.35834 0.41270 0.18831
0.35910 0.68502 0.19174
0.35986 0.68857 0.18822
0.36062 0.79381 0.19063
0.36138 0.68958 0.18727
0.36214 0.69146 0.18902
0.36290 0.91035 0.18968
0.36366 0.67539 0.18859
0.36442 0.35300 0.19086
0.36518 0.70137 0.19349
0.36594 0.59355 0.19300
0.36670 0.63047 0.19238
0.36746 0.87606 0.19235
0.36822 0.77500 0.19427
0.36898 0.74667 0.19309
0.36974 0.91951 0.19690
0.37050 0.79667 0.19553
0.37126 0.91672 0.19782
0.37202 0.67752 0.19389
0.37277 0.66854 0.19945
0.37353 0.70229 0.20108
0.37429 0.83471 0.20352
0.37505 0.44073 0.20231
0.37581 0.71440 0.20403
0.37657 0.78725 0.20257
0.37733 0.78049 0.20710
0.37809 0.65582 0.20555
0.37885 0.75225 0.20690
0.37961 0.96456 0.21274
0.38037 0.81638 0.21185
0.38113 0.64784 0.21176
0.38189 0.74876 0.21555
0.38265 0.83811 0.21741
0.38341 0.54044 0.21735
0.38417 0.51928 0.21838
0.38493 0.51215 0.22271
0.38569 0.85703 0.21830
0.38645 0.75450 0.22397
0.38721 0.78614 0.24090
0.38797 0.23394 0.22440
0.38873 0.53402 0.22689
0.38949 0.88147 0.22927
0.39025 0.38631 0.22904
0.39101 0.78342 0.23377
0.39177 0.78047 0.23445
0.39252 0.48961 0.23457
0.39328 0.70084 0.23437
0.39404 0.66920 0.23717
0.39480 0.54752 0.23623
0.39556 0.69842 0.24184
0.39632 0.93923 0.24580
0.39708 1.00583 0.24302
0.39784 0.78600 0.24104
0.39860 0.76287 0.25253
0.39936 0.89731 0.24938
0.40012 0.67157 0.25110
0.40088 0.83521 0.24955
0.40164 0.58572 0.25350
0.40240 0.61085 0.25018
0.40316 0.79821 0.25456
0.40392 0.68244 0.26023
0.40468 0.70917 14.99977
0.40544 0.37906 0.25665
0.40620 0.57051 0.25920
0.40696 0.39541 0.26084
0.40772 0.25576 0.26424
0.40848 0.72223 0.26630
0.40924 0.61379 0.26725
0.40999 0.98933 0.26496
0.41075 0.48509 0.27075
0.41151 0.65302 0.26516
0.41227 0.67706 0.26886
0.41303 0.46213 0.27252
0.41379 0.87646 0.27716
0.41455 0.90658 0.27272
0.41531 0.33381 0.27029
0.41607 0.92417 0.27172
0.41683 0.45457 0.27407
0.41759 0.61638 0.27888
0.41835 0.63857 0.28115
0.41911 0.20991 0.28303
0.41987 0.95646 0.27673
0.42063 0.73392 0.28086
0.42139 0.26883 0.28429
0.42215 0.69428 0.29378
0.42291 1.00227 0.28945
0.42367 0.55242 0.29615
0.42443 0.18007 0.30171
0.42519 0.19278 0.29612
0.42594 0.45005 0.30552
0.42670 0.39982 0.30346
0.42746 0.80860 0.30787
0.42822 0.84145 0.31847
0.42898 0.95400 0.30967
0.42974 0.94947 0.31477
0.43050 0.45096 0.31503
0.43126 0.85279 0.31497
0.43202 0.42412 0.32843
0.43278 0.59102 0.32494
0.43354 0.69903 0.34680
0.43430 0.27921 0.33640
0.43506 0.52155 0.34496
