# Supplementary material for: Hallucination of closed repeat proteins containing central pockets
Source: Nat Struct Mol Biol. 2023 Sep 28;30(11):1755–60. doi: 10.1038/s41594-023-01112-6 (PMC10643118; doi:10.1038/s41594-023-01112-6)
Supplement: Supplementary file 4 — Small-angle X-ray scattering raw data. [file 41594_2023_1112_MOESM4_ESM.tar › SAXS_submit/E6/C11_results/Buffer1/C11_high_E6_snap_00009.sub.1.dat]

0.01026 23.51056 102.11632
0.01102 37.23169 108.43049
0.01178 27.77609 66.68915
0.01254 25.84913 38.47363
0.01330 22.95252 23.72510
0.01406 24.38426 14.00172
0.01482 27.30490 8.50576
0.01558 27.68573 6.62884
0.01634 26.23193 5.00977
0.01710 25.30525 3.71372
0.01786 25.01496 2.43290
0.01862 25.38749 1.95358
0.01938 25.49134 1.58936
0.02014 27.66062 1.36411
0.02090 24.15662 1.22529
0.02166 25.01069 1.16295
0.02242 25.81003 1.06959
0.02318 25.24457 1.01397
0.02395 25.15485 1.01697
0.02471 25.46408 0.97175
0.02547 26.23431 0.90027
0.02623 25.52909 0.89757
0.02699 25.00220 0.85313
0.02775 24.58131 0.82526
0.02851 25.16523 0.82987
0.02927 24.96987 0.82363
0.03003 25.64697 0.79181
0.03079 24.68743 0.72995
0.03155 24.88872 0.73061
0.03231 24.05978 0.74077
0.03307 25.26086 0.69721
0.03383 24.42913 0.69314
0.03459 24.82790 0.69368
0.03535 24.09341 0.70010
0.03611 24.46146 0.66433
0.03687 23.92334 0.65283
0.03763 23.27156 0.62535
0.03839 23.60113 0.61980
0.03915 24.25601 0.60362
0.03991 24.18735 0.57776
0.04067 24.08770 0.61026
0.04143 23.75699 0.58586
0.04219 22.93679 0.57000
0.04295 23.74840 0.56237
0.04371 23.24348 0.55988
0.04447 22.92440 0.54852
0.04523 22.11645 0.54362
0.04599 23.92390 0.52778
0.04675 22.45309 0.51398
0.04751 22.61591 0.51255
0.04827 22.21019 0.52987
0.04903 22.63651 0.49794
0.04979 22.24897 0.51062
0.05055 21.59551 0.50550
0.05131 21.18679 0.49548
0.05207 22.19816 0.50250
0.05283 21.80599 0.48795
0.05359 21.49447 0.47746
0.05435 21.31359 0.49106
0.05511 21.41239 0.48016
0.05587 21.19003 0.46978
0.05663 20.78994 0.46595
0.05739 20.95509 0.46678
0.05815 20.96798 0.45965
0.05891 20.67648 0.44908
0.05967 20.49355 0.45418
0.06043 20.76907 0.44393
0.06119 20.29138 0.44370
0.06195 20.63707 0.43989
0.06271 20.00428 0.44081
0.06347 19.60014 0.42749
0.06423 19.53660 0.42136
0.06499 19.76890 0.43557
0.06575 19.84160 0.43287
0.06651 19.64102 0.41864
0.06727 18.81622 0.41816
0.06803 18.74877 0.41547
0.06879 19.15191 0.41354
0.06955 19.24894 0.40982
0.07031 18.94017 0.41343
0.07107 18.26789 0.39292
0.07183 17.98151 0.39633
0.07259 18.65305 0.38915
0.07335 17.72399 0.38777
0.07412 17.62360 0.38786
0.07488 18.21420 0.38253
0.07564 17.62079 0.38502
0.07640 17.87401 0.37998
0.07716 17.18293 0.37279
0.07792 17.37630 0.36915
0.07868 16.92764 0.37440
0.07944 16.91418 0.37076
0.08020 17.68251 0.36964
0.08096 16.69991 0.36157
0.08172 16.28366 0.36011
0.08248 15.92631 0.36266
0.08324 16.42453 0.35881
0.08400 15.94923 0.36334
0.08476 15.85008 0.36369
0.08552 15.51805 0.37526
0.08628 15.35513 0.37546
0.08704 15.42411 0.37950
0.08780 15.29032 0.38116
0.08856 15.33360 0.38061
0.08932 14.34700 0.38634
0.09008 14.93160 0.38359
0.09084 14.42701 0.39616
0.09160 14.56351 0.39553
0.09236 14.36960 0.40215
0.09312 13.91300 0.39193
0.09388 13.70624 0.40813
0.09464 13.56755 0.39364
0.09540 14.23088 0.38645
0.09616 13.88587 0.38075
0.09692 13.21043 0.37715
0.09768 13.59836 0.37916
0.09844 13.29843 0.37497
0.09920 12.68359 0.38125
0.09996 12.69730 0.37033
0.10072 12.61219 0.37073
0.10148 12.59631 0.35263
0.10224 12.78645 0.34995
0.10300 12.24018 0.34244
0.10376 11.98361 0.33697
0.10452 12.04352 0.34049
0.10528 12.04183 0.33932
0.10604 11.78416 0.33119
0.10680 12.02659 0.32680
0.10756 12.16656 0.32855
0.10832 11.52504 0.32156
0.10908 11.16548 0.32176
0.10984 11.07303 0.31850
0.11060 10.91380 0.31807
0.11136 10.65884 0.31850
0.11212 10.65293 0.31735
0.11288 10.65806 0.31303
0.11364 10.54326 0.31317
0.11440 10.28804 0.30690
0.11516 10.23120 0.31197
0.11592 10.18069 0.30561
0.11668 10.04326 0.29725
0.11744 9.81201 0.30069
0.11820 9.31856 0.29613
0.11896 9.76318 0.29714
0.11972 9.54727 0.29049
0.12048 9.30944 0.29476
0.12124 8.94554 0.29313
0.12200 8.99328 0.29321
0.12276 8.96577 0.28894
0.12352 9.32722 0.28238
0.12428 8.82708 0.28367
0.12504 8.34272 0.27686
0.12580 8.45562 0.27852
0.12656 8.34559 0.28402
0.12732 8.56580 0.27583
0.12808 8.34974 0.27683
0.12884 7.99242 0.27259
0.12960 8.09597 0.27093
0.13036 7.73517 0.27483
0.13112 7.76372 0.26692
0.13188 7.54408 0.26821
0.13264 7.56041 0.26675
0.13340 7.72505 0.25404
0.13416 7.22209 0.26174
0.13492 7.32780 0.25598
0.13568 7.01463 0.25936
0.13644 7.50689 0.25194
0.13720 7.00833 0.25535
0.13796 7.05139 0.24782
0.13873 6.72999 0.24928
0.13949 6.49694 0.24825
0.14025 6.60007 0.25315
0.14101 6.51124 0.24802
0.14177 6.24336 0.24808
0.14253 6.26192 0.24922
0.14329 6.20402 0.24510
0.14405 6.18344 0.24467
0.14481 5.95287 0.24083
0.14557 5.70048 0.24539
0.14633 5.69903 0.24390
0.14709 5.66187 0.23889
0.14785 5.80349 0.23994
0.14861 5.31168 0.23803
0.14937 5.20054 0.23224
0.15013 5.50030 0.23336
0.15089 5.09723 0.23565
0.15165 4.99425 0.23516
0.15241 5.17604 0.23562
0.15317 5.06908 0.23470
0.15393 4.98695 0.22543
0.15469 4.63742 0.22992
0.15545 4.59452 0.22869
0.15621 4.56409 0.22362
0.15697 4.64588 0.22405
0.15773 4.55001 0.22425
0.15849 4.35801 0.22179
0.15925 4.17302 0.22305
0.16001 4.13547 0.22044
0.16077 4.40341 0.22311
0.16153 3.92412 0.22062
0.16229 3.79323 0.21807
0.16305 3.99727 0.21703
0.16381 3.76481 0.21526
0.16457 3.70322 0.21612
0.16533 3.72685 0.21738
0.16609 3.68224 0.21151
0.16685 3.68463 0.21368
0.16761 3.62847 0.20930
0.16837 3.47235 0.21157
0.16913 3.48486 0.21159
0.16989 3.05010 0.21105
0.17065 3.20642 0.20968
0.17141 2.97875 0.20890
0.17217 3.10141 0.20965
0.17293 2.93235 0.20942
0.17369 3.01151 0.20687
0.17445 2.71610 0.21343
0.17521 3.20622 0.20756
0.17597 2.90000 0.20933
0.17673 2.74036 0.21612
0.17749 2.79712 0.21549
0.17825 2.67961 0.21707
0.17901 2.62934 0.22002
0.17977 2.67268 0.21858
0.18053 2.68223 0.22070
0.18129 2.53656 0.21953
0.18205 2.59881 0.22199
0.18281 2.46082 0.22179
0.18357 2.22039 0.22434
0.18433 2.25650 0.22288
0.18509 2.17518 0.22425
0.18585 2.13633 0.22589
0.18661 2.29892 0.22365
0.18737 2.26847 0.22202
0.18813 1.92804 0.22288
0.18889 2.08114 0.22254
0.18965 1.78141 0.22345
0.19041 1.85061 0.22511
0.19117 2.12245 0.22589
0.19193 1.85932 0.22575
0.19269 2.06221 0.22383
0.19345 1.83009 0.22990
0.19421 1.77080 0.22941
0.19497 1.80762 0.23098
0.19573 1.69615 0.22617
0.19649 1.69260 0.22603
0.19725 1.20314 0.22789
0.19801 1.56205 0.22807
0.19877 1.88331 0.22901
0.19953 1.81363 0.23101
0.20029 1.48146 0.22933
0.20105 1.70586 0.22732
0.20181 1.19832 0.23001
0.20257 1.76752 0.22600
0.20333 1.30427 0.22666
0.20409 1.19235 0.22818
0.20485 1.49104 0.22660
0.20561 1.40691 0.23322
0.20637 1.30562 0.22958
0.20713 1.56420 0.22764
0.20789 1.39142 0.22818
0.20865 1.37361 0.22849
0.20941 0.96554 0.22732
0.21017 1.36627 0.22835
0.21093 1.33717 0.22904
0.21169 1.18397 0.22583
0.21245 0.98672 0.22552
0.21321 1.21348 0.23039
0.21397 0.96861 0.22506
0.21473 1.17810 0.22658
0.21549 1.30007 0.22618
0.21625 0.92773 0.22746
0.21701 1.46280 0.22511
0.21777 0.93986 0.22503
0.21853 1.02596 0.22913
0.21929 0.86781 0.22211
0.22005 0.87883 0.22801
0.22081 1.21848 0.23205
0.22157 1.01490 0.22486
0.22233 0.79543 0.22489
0.22309 0.97312 0.22546
0.22385 0.86394 0.22177
0.22461 1.07497 0.21919
0.22537 0.77903 0.22305
0.22613 0.66995 0.22048
0.22689 0.77322 0.21816
0.22765 0.65062 0.21429
0.22841 0.73531 0.21758
0.22917 0.87843 0.21340
0.22993 0.84240 0.21469
0.23069 0.63333 0.21211
0.23145 0.75318 0.21389
0.23221 0.95421 0.21114
0.23297 0.68557 0.21228
0.23373 0.66896 0.20894
0.23449 0.76502 0.20965
0.23525 0.84768 0.20790
0.23601 0.90604 0.20395
0.23677 0.60644 0.20876
0.23753 0.87606 0.20573
0.23829 0.35441 0.20836
0.23905 0.54289 0.20355
0.23981 0.68967 0.20352
0.24057 0.86350 0.20707
0.24133 0.74382 0.20260
0.24209 0.61897 0.20292
0.24285 0.68015 0.20321
0.24361 0.60343 0.20109
0.24437 0.46901 0.19986
0.24513 0.82459 0.19751
0.24589 0.51014 0.20023
0.24665 0.80792 0.20051
0.24741 0.58291 0.20006
0.24817 0.58873 0.19779
0.24893 0.26117 0.19923
0.24969 0.54047 0.19410
0.25045 0.31132 0.19931
0.25121 0.57139 0.19513
0.25197 0.39750 0.19350
0.25273 0.84005 0.19524
0.25349 0.64986 0.19229
0.25425 0.64535 0.19315
0.25501 0.54989 0.19040
0.25577 0.62699 0.18974
0.25653 0.72682 0.19321
0.25729 0.60793 0.19098
0.25805 0.58549 0.18931
0.25881 0.45047 0.18963
0.25957 0.52439 0.18929
0.26033 0.65606 0.18597
0.26109 0.76026 0.18851
0.26185 0.62366 0.18551
0.26261 0.58154 0.18668
0.26337 0.62357 0.18680
0.26413 0.63430 0.18636
0.26489 0.54513 0.18530
0.26565 0.50251 0.18281
0.26641 0.51112 0.18407
0.26717 0.29773 0.18817
0.26793 0.66107 0.18533
0.26869 0.63632 0.18190
0.26945 0.60898 0.18442
0.27021 0.43455 0.18356
0.27097 0.37059 0.18410
0.27172 0.52315 0.18107
0.27248 0.43849 0.17932
0.27324 0.51172 0.17806
0.27400 0.33262 0.18256
0.27476 0.31873 0.18193
0.27552 0.33008 0.18044
0.27628 0.62206 0.17746
0.27704 0.55097 0.17972
0.27780 0.60093 0.17912
0.27856 0.49193 0.17732
0.27932 0.52497 0.17448
0.28008 0.43472 0.17508
0.28084 0.58405 0.17597
0.28160 0.42615 0.17574
0.28236 0.43989 0.17534
0.28312 0.65857 0.17634
0.28388 0.44817 0.17411
0.28464 0.46539 0.17643
0.28540 0.26311 0.17474
0.28616 0.54189 0.17465
0.28692 0.69125 0.17597
0.28768 0.51491 0.17391
0.28844 0.56097 0.17222
0.28920 0.60113 0.17345
0.28996 0.31311 0.17351
0.29072 0.50951 0.17543
0.29148 0.64805 0.17731
0.29224 0.53931 0.17694
0.29300 0.51582 0.17689
0.29376 0.54789 0.17525
0.29452 0.66310 0.17474
0.29528 0.45305 0.17697
0.29604 0.43302 0.17540
0.29680 0.48687 0.17697
0.29756 0.62927 0.17520
0.29832 0.28193 0.17703
0.29908 0.47133 0.17674
0.29984 0.65768 0.17419
0.30060 0.63017 0.17608
0.30136 0.58324 0.17439
0.30212 0.54511 0.17305
0.30288 0.50697 0.17474
0.30364 0.64718 0.17365
0.30440 0.62880 0.17674
0.30516 0.56970 0.17554
0.30592 0.75555 0.17594
0.30668 0.59733 0.17794
0.30744 0.54900 0.17660
0.30820 0.67839 0.18095
0.30896 0.58188 0.17680
0.30972 0.70236 0.18018
0.31048 0.78405 0.17935
0.31124 0.59940 0.17680
0.31200 0.55195 0.17840
0.31276 0.49815 0.17749
0.31352 0.91234 0.17668
0.31428 0.67575 0.18047
0.31504 0.58595 0.17806
0.31580 0.42216 0.17929
0.31656 0.70785 0.18173
0.31732 0.69152 0.18132
0.31808 0.91696 0.17803
0.31883 0.63314 0.18118
0.31959 0.64475 0.18224
0.32035 0.70107 0.18551
0.32111 0.82050 0.18425
0.32187 0.71695 0.18748
0.32263 0.72712 0.18662
0.32339 0.80772 0.18562
0.32415 0.54211 0.18808
0.32491 0.66511 0.18837
0.32567 0.60596 0.18765
0.32643 0.54624 0.18705
0.32719 0.69755 0.19049
0.32795 0.50268 0.18826
0.32871 0.66363 0.19037
0.32947 0.34662 0.18949
0.33023 0.88685 0.18926
0.33099 0.72119 0.18783
0.33175 0.71821 0.18742
0.33251 0.64278 0.18900
0.33327 0.78124 0.18634
0.33403 0.68449 0.18740
0.33479 0.92224 0.18851
0.33555 0.76145 0.19169
0.33631 0.87928 0.18946
0.33707 0.57777 0.18949
0.33783 0.84445 0.18654
0.33859 0.77119 0.19135
0.33935 0.51494 0.19032
0.34011 1.02767 0.19281
0.34087 0.75510 0.19387
0.34163 0.67769 0.19315
0.34239 0.73937 0.19175
0.34315 0.83947 0.19009
0.34391 0.67656 0.19375
0.34467 0.64278 0.19312
0.34543 0.67130 0.19258
0.34619 0.64874 0.19381
0.34695 0.74224 0.19075
0.34771 0.76832 0.19424
0.34847 0.78867 0.19742
0.34922 1.02156 0.19189
0.34998 0.64053 0.19235
0.35074 0.86531 0.19032
0.35150 0.59072 0.18473
0.35226 0.72438 0.18422
0.35302 0.57464 0.18513
0.35378 0.49183 0.18327
0.35454 0.78358 0.18330
0.35530 0.71246 0.18743
0.35606 0.65122 0.18682
0.35682 0.69358 0.18754
0.35758 0.98322 0.18848
0.35834 0.57840 0.18685
0.35910 0.73423 0.18645
0.35986 0.53650 0.19035
0.36062 0.82662 0.18817
0.36138 0.79772 0.18625
0.36214 0.68412 0.18702
0.36290 0.81728 0.18722
0.36366 0.76582 0.19224
0.36442 0.58451 0.19081
0.36518 0.93124 0.19235
0.36594 0.79065 0.19229
0.36670 0.67760 0.19163
0.36746 0.70189 0.19479
0.36822 0.86120 0.19000
0.36898 0.37736 0.19290
0.36974 0.83637 0.19433
0.37050 0.61373 0.19321
0.37126 0.63044 0.19542
0.37202 0.68502 0.19685
0.37277 0.49333 0.20023
0.37353 0.76642 0.20189
0.37429 0.75338 0.20398
0.37505 0.57822 0.20386
0.37581 1.01850 0.20043
0.37657 0.65710 0.20535
0.37733 0.77122 0.21435
0.37809 0.67821 0.20873
0.37885 0.88244 0.20968
0.37961 0.59202 0.20996
0.38037 0.86462 0.21008
0.38113 0.79582 0.21401
0.38189 0.37547 0.21967
0.38265 0.66022 0.21675
0.38341 0.57546 0.21801
0.38417 0.89212 0.21884
0.38493 0.48619 0.21896
0.38569 0.71333 0.21944
0.38645 0.62952 0.22214
0.38721 0.99081 0.24193
0.38797 0.83897 0.22535
0.38873 0.64480 0.22592
0.38949 0.49242 0.23010
0.39025 0.59064 0.22936
0.39101 0.80688 0.23042
0.39177 0.75389 0.23202
0.39252 0.39175 0.23485
0.39328 1.07046 0.24170
0.39404 0.91568 0.23534
0.39480 0.36795 0.23941
0.39556 0.82819 0.24093
0.39632 0.75345 0.24393
0.39708 0.81826 0.24144
0.39784 0.41378 0.24204
0.39860 0.34839 0.24774
0.39936 0.61978 0.24577
0.40012 0.52082 0.25530
0.40088 0.59035 0.25605
0.40164 0.95937 0.24937
0.40240 0.72390 0.25989
0.40316 0.64887 0.25467
0.40392 0.37365 0.25874
0.40468 0.43874 18.28784
0.40544 0.65286 0.25295
0.40620 0.67135 0.26349
0.40696 0.60566 0.26702
0.40772 0.50793 0.25934
0.40848 0.77043 0.26080
0.40924 0.46934 0.26685
0.40999 0.81223 0.26779
0.41075 0.94629 0.26433
0.41151 0.53737 0.26822
0.41227 0.75110 0.27108
0.41303 0.72031 0.27071
0.41379 0.45303 0.27584
0.41455 0.56262 0.27954
0.41531 0.40800 0.27335
0.41607 0.69288 0.27607
0.41683 0.89006 0.27380
0.41759 0.51907 0.27707
0.41835 0.81203 0.28472
0.41911 0.33426 0.27913
0.41987 0.69940 0.27916
0.42063 0.20672 0.28220
0.42139 0.71588 0.28732
0.42215 0.66156 0.29546
0.42291 0.67508 0.28999
0.42367 1.11060 0.29741
0.42443 0.30584 0.29984
0.42519 0.86101 0.29926
0.42594 0.53966 0.30090
0.42670 0.36417 0.29932
0.42746 0.28757 0.30606
0.42822 0.34489 0.30789
0.42898 0.75444 0.31101
0.42974 0.63368 0.32330
0.43050 0.75447 0.31894
0.43126 0.28272 0.32900
0.43202 0.54227 0.33149
0.43278 0.46576 0.32467
0.43354 0.35497 0.34283
0.43430 0.16091 0.33152
0.43506 0.50873 0.33770
