# Supplementary material for: Hallucination of closed repeat proteins containing central pockets
Source: Nat Struct Mol Biol. 2023 Sep 28;30(11):1755–60. doi: 10.1038/s41594-023-01112-6 (PMC10643118; doi:10.1038/s41594-023-01112-6)
Supplement: Supplementary file 4 — Small-angle X-ray scattering raw data. [file 41594_2023_1112_MOESM4_ESM.tar › SAXS_submit/E6/C11_results/Buffer1/C11_high_E6_snap_00021.sub.1.dat]

0.01026 34.57910 103.20451
0.01102 21.89464 107.88217
0.01178 33.11102 64.20519
0.01254 26.36822 37.66113
0.01330 21.65636 23.75625
0.01406 26.21645 13.85617
0.01482 26.73399 8.17151
0.01558 26.60226 6.64213
0.01634 27.12652 4.89031
0.01710 27.70395 3.64129
0.01786 25.14505 2.41196
0.01862 26.14501 1.97120
0.01938 26.33646 1.59876
0.02014 27.22481 1.36347
0.02090 26.62059 1.20054
0.02166 27.07311 1.13492
0.02242 25.67099 1.06072
0.02318 26.78409 1.03381
0.02395 24.96769 1.02159
0.02471 26.35828 0.97103
0.02547 25.75638 0.92575
0.02623 25.57185 0.88581
0.02699 25.31728 0.87916
0.02775 24.87916 0.80942
0.02851 25.24307 0.82977
0.02927 25.32673 0.78322
0.03003 24.92146 0.76238
0.03079 24.79548 0.76842
0.03155 26.15398 0.73993
0.03231 24.90391 0.75490
0.03307 25.01632 0.68984
0.03383 24.81133 0.68552
0.03459 25.14996 0.69378
0.03535 24.07594 0.66816
0.03611 24.02416 0.65390
0.03687 23.77348 0.62575
0.03763 24.61705 0.61680
0.03839 24.07178 0.62314
0.03915 23.89944 0.60570
0.03991 23.52600 0.60469
0.04067 23.59334 0.60489
0.04143 23.83969 0.58840
0.04219 23.24553 0.56155
0.04295 23.32439 0.57641
0.04371 23.24147 0.56021
0.04447 23.38272 0.54529
0.04523 23.12402 0.53699
0.04599 23.06839 0.53078
0.04675 23.25976 0.52354
0.04751 23.09402 0.51721
0.04827 23.11072 0.51865
0.04903 22.94682 0.51666
0.04979 22.04255 0.50929
0.05055 21.96826 0.50196
0.05131 22.07155 0.48884
0.05207 22.57938 0.50593
0.05283 21.99095 0.47541
0.05359 22.67834 0.50381
0.05435 22.25459 0.47600
0.05511 21.00283 0.45808
0.05587 21.87785 0.46375
0.05663 21.20985 0.47467
0.05739 21.33797 0.46037
0.05815 20.87060 0.46921
0.05891 21.59191 0.45227
0.05967 20.42303 0.44386
0.06043 20.41601 0.44599
0.06119 20.08161 0.45032
0.06195 19.96135 0.44505
0.06271 20.00253 0.44065
0.06347 20.71156 0.43458
0.06423 19.64138 0.43278
0.06499 19.77966 0.41836
0.06575 19.07996 0.41802
0.06651 19.26828 0.41775
0.06727 19.00656 0.40498
0.06803 19.00331 0.40648
0.06879 19.12787 0.41428
0.06955 19.47820 0.40374
0.07031 18.33555 0.40600
0.07107 18.68168 0.40440
0.07183 18.49232 0.38772
0.07259 18.18157 0.39831
0.07335 18.24048 0.38730
0.07412 17.79811 0.39303
0.07488 17.77541 0.39002
0.07564 17.75252 0.37654
0.07640 17.48918 0.37559
0.07716 17.78723 0.38320
0.07792 16.84226 0.38167
0.07868 17.11639 0.37712
0.07944 16.74233 0.36392
0.08020 16.31981 0.37152
0.08096 16.56886 0.35501
0.08172 16.40168 0.36223
0.08248 16.27549 0.36291
0.08324 16.58524 0.35776
0.08400 16.16246 0.35528
0.08476 15.79962 0.36560
0.08552 15.64744 0.37017
0.08628 15.72707 0.37987
0.08704 15.19401 0.39018
0.08780 14.95952 0.39153
0.08856 15.46304 0.39130
0.08932 14.79619 0.39273
0.09008 14.21008 0.37937
0.09084 14.07237 0.38012
0.09160 14.07095 0.38510
0.09236 14.52375 0.39747
0.09312 14.47499 0.38970
0.09388 13.75245 0.40659
0.09464 13.40083 0.39375
0.09540 13.70335 0.39248
0.09616 13.53673 0.38361
0.09692 12.96544 0.38227
0.09768 13.06704 0.37958
0.09844 12.58512 0.37922
0.09920 12.57194 0.38453
0.09996 13.29983 0.37708
0.10072 12.81652 0.36514
0.10148 12.82790 0.35814
0.10224 12.54619 0.35068
0.10300 12.00627 0.35395
0.10376 11.97942 0.33930
0.10452 12.68755 0.33462
0.10528 11.76274 0.32906
0.10604 12.04670 0.33038
0.10680 11.90473 0.32736
0.10756 11.81983 0.31833
0.10832 11.26286 0.32159
0.10908 10.74657 0.32211
0.10984 10.88022 0.31950
0.11060 10.86054 0.31959
0.11136 10.80009 0.32358
0.11212 10.82094 0.31698
0.11288 10.72376 0.31354
0.11364 10.08852 0.30969
0.11440 10.24918 0.30017
0.11516 10.04992 0.30576
0.11592 10.02928 0.30507
0.11668 10.26096 0.30606
0.11744 9.77157 0.29850
0.11820 9.51801 0.29948
0.11896 9.39629 0.29228
0.11972 9.37025 0.29555
0.12048 9.29584 0.28792
0.12124 9.02143 0.29102
0.12200 9.30456 0.28735
0.12276 8.78719 0.29202
0.12352 9.18134 0.28503
0.12428 8.87314 0.28800
0.12504 8.47789 0.28313
0.12580 8.47463 0.27593
0.12656 8.23335 0.27997
0.12732 8.44601 0.28124
0.12808 8.44737 0.27392
0.12884 8.08834 0.27449
0.12960 8.00621 0.26942
0.13036 7.95228 0.26497
0.13112 7.48634 0.26666
0.13188 7.80325 0.26747
0.13264 7.29469 0.26810
0.13340 7.51483 0.26437
0.13416 7.42483 0.25958
0.13492 6.93373 0.25599
0.13568 7.25348 0.26015
0.13644 6.90704 0.25702
0.13720 6.90191 0.25726
0.13796 7.19456 0.25106
0.13873 6.74648 0.25475
0.13949 6.88493 0.24664
0.14025 5.91789 0.24920
0.14101 6.23386 0.25220
0.14177 6.14404 0.24731
0.14253 6.09257 0.24639
0.14329 5.96383 0.24116
0.14405 5.81347 0.24118
0.14481 6.01641 0.24274
0.14557 5.71848 0.24122
0.14633 5.55260 0.23910
0.14709 5.61408 0.24025
0.14785 5.55685 0.23878
0.14861 5.45778 0.23712
0.14937 5.19733 0.23694
0.15013 5.12738 0.23310
0.15089 4.90627 0.22797
0.15165 5.15943 0.23278
0.15241 4.93970 0.23339
0.15317 4.93458 0.22866
0.15393 4.74049 0.22877
0.15469 4.50799 0.22770
0.15545 4.67084 0.22748
0.15621 4.59551 0.22464
0.15697 4.54485 0.22751
0.15773 4.50916 0.22432
0.15849 4.35903 0.22318
0.15925 4.59525 0.22283
0.16001 4.36298 0.22407
0.16077 4.20748 0.22367
0.16153 4.08557 0.22008
0.16229 3.87871 0.21893
0.16305 4.15988 0.21609
0.16381 3.98951 0.21592
0.16457 3.64787 0.21543
0.16533 3.64050 0.21575
0.16609 3.85523 0.21486
0.16685 3.72731 0.21362
0.16761 3.49562 0.21293
0.16837 3.18225 0.21219
0.16913 3.27257 0.21205
0.16989 3.39122 0.21196
0.17065 3.34956 0.20967
0.17141 3.11638 0.20766
0.17217 3.24283 0.21101
0.17293 2.92770 0.21049
0.17369 2.90929 0.20737
0.17445 2.96666 0.21001
0.17521 2.99483 0.20921
0.17597 2.66905 0.20800
0.17673 2.62845 0.21020
0.17749 2.66311 0.21517
0.17825 2.55511 0.22191
0.17901 2.41384 0.21893
0.17977 2.60285 0.21970
0.18053 2.48863 0.22202
0.18129 2.60134 0.21775
0.18205 2.37161 0.21818
0.18281 2.73695 0.22122
0.18357 2.71315 0.22297
0.18433 2.26349 0.22056
0.18509 2.68694 0.22624
0.18585 2.33835 0.22870
0.18661 2.40546 0.22205
0.18737 2.21968 0.22626
0.18813 2.05269 0.22480
0.18889 1.98450 0.22644
0.18965 2.06942 0.22220
0.19041 1.84728 0.22291
0.19117 1.90416 0.22727
0.19193 2.10303 0.22635
0.19269 1.78543 0.22271
0.19345 1.73955 0.22652
0.19421 1.36286 0.22815
0.19497 1.84956 0.22970
0.19573 1.69798 0.22498
0.19649 1.99575 0.22982
0.19725 1.70448 0.22440
0.19801 1.86375 0.22251
0.19877 1.61008 0.22506
0.19953 1.58415 0.23002
0.20029 1.53947 0.22896
0.20105 1.53102 0.22876
0.20181 1.47552 0.23068
0.20257 1.56020 0.22534
0.20333 1.40055 0.22853
0.20409 1.83956 0.22580
0.20485 1.29312 0.23263
0.20561 1.32669 0.22841
0.20637 1.20058 0.22591
0.20713 1.20659 0.22853
0.20789 0.91839 0.22787
0.20865 1.44718 0.23168
0.20941 1.08303 0.22867
0.21017 1.27377 0.22890
0.21093 1.34819 0.22810
0.21169 1.18224 0.22870
0.21245 1.22907 0.23068
0.21321 1.10148 0.22804
0.21397 0.98111 0.22904
0.21473 1.23476 0.22721
0.21549 0.99488 0.22454
0.21625 0.99940 0.22830
0.21701 0.97991 0.22718
0.21777 1.25070 0.22603
0.21853 0.87433 0.22747
0.21929 0.79348 0.22425
0.22005 0.96746 0.22721
0.22081 0.71720 0.22623
0.22157 1.21788 0.22302
0.22233 0.71625 0.22552
0.22309 0.69407 0.22976
0.22385 0.69902 0.22465
0.22461 0.85153 0.22546
0.22537 0.81884 0.22161
0.22613 0.91145 0.21794
0.22689 1.00098 0.22012
0.22765 0.58488 0.21464
0.22841 0.66558 0.21528
0.22917 0.64940 0.21456
0.22993 1.06886 0.21652
0.23069 0.83060 0.21349
0.23145 0.81182 0.21525
0.23221 0.83183 0.21402
0.23297 0.78287 0.21542
0.23373 0.94684 0.21003
0.23449 0.50866 0.20914
0.23525 0.63008 0.20983
0.23601 0.86828 0.20733
0.23677 0.85038 0.20871
0.23753 0.66604 0.20820
0.23829 0.74745 0.20679
0.23905 0.94716 0.20800
0.23981 0.51682 0.20355
0.24057 0.69120 0.20599
0.24133 0.81623 0.20381
0.24209 0.66051 0.20383
0.24285 0.58602 0.20229
0.24361 0.69863 0.20071
0.24437 0.47864 0.20240
0.24513 0.69897 0.20016
0.24589 0.55046 0.20108
0.24665 0.49773 0.20034
0.24741 0.95205 0.20017
0.24817 0.58113 0.20013
0.24893 0.73410 0.19733
0.24969 0.59950 0.19498
0.25045 0.66735 0.19847
0.25121 0.67443 0.19360
0.25197 0.64131 0.19254
0.25273 0.52496 0.19368
0.25349 0.63011 0.19251
0.25425 0.55731 0.19262
0.25501 0.69599 0.19403
0.25577 0.53278 0.19136
0.25653 0.17130 0.19036
0.25729 0.61202 0.19039
0.25805 0.24974 0.19009
0.25881 0.54787 0.19079
0.25957 0.51565 0.18867
0.26033 0.68587 0.18872
0.26109 0.54668 0.18778
0.26185 0.43171 0.19093
0.26261 0.52007 0.18703
0.26337 0.59826 0.18583
0.26413 0.70271 0.18620
0.26489 0.44876 0.18465
0.26565 0.65642 0.18577
0.26641 0.52004 0.18227
0.26717 0.52712 0.18634
0.26793 0.88711 0.18279
0.26869 0.61185 0.17998
0.26945 0.52109 0.18032
0.27021 0.69567 0.18307
0.27097 0.55059 0.18072
0.27172 0.59368 0.18155
0.27248 0.72017 0.18115
0.27324 0.60093 0.18018
0.27400 0.61552 0.17892
0.27476 0.68370 0.18038
0.27552 0.60235 0.18170
0.27628 0.62746 0.17969
0.27704 0.60877 0.17917
0.27780 0.56398 0.17851
0.27856 0.39718 0.17639
0.27932 0.63595 0.17814
0.28008 0.63508 0.17584
0.28084 0.41300 0.17556
0.28160 0.67060 0.17553
0.28236 0.70105 0.17771
0.28312 0.38508 0.17533
0.28388 0.80004 0.17616
0.28464 0.69713 0.17324
0.28540 0.56723 0.17177
0.28616 0.46535 0.17473
0.28692 0.59141 0.17717
0.28768 0.54592 0.17418
0.28844 0.62916 0.17562
0.28920 0.60903 0.17384
0.28996 0.72545 0.17699
0.29072 0.68703 0.17475
0.29148 0.82776 0.17301
0.29224 0.64815 0.17714
0.29300 0.84956 0.17788
0.29376 0.65100 0.17817
0.29452 0.70941 0.17665
0.29528 0.49345 0.17573
0.29604 0.70285 0.17677
0.29680 0.63723 0.17567
0.29756 0.65397 0.17398
0.29832 0.68829 0.17794
0.29908 0.67083 0.17573
0.29984 0.65989 0.17694
0.30060 0.49635 0.17570
0.30136 0.49597 0.17800
0.30212 0.61283 0.17593
0.30288 0.74695 0.17530
0.30364 0.49223 0.17255
0.30440 0.67322 0.17565
0.30516 0.38620 0.17685
0.30592 0.77436 0.17863
0.30668 0.88533 0.17880
0.30744 0.71122 0.17636
0.30820 0.73135 0.17880
0.30896 0.78516 0.17760
0.30972 0.54109 0.18069
0.31048 0.71763 0.18107
0.31124 0.66274 0.18124
0.31200 0.66747 0.17837
0.31276 0.55124 0.18052
0.31352 0.70758 0.17823
0.31428 0.83432 0.17963
0.31504 0.75111 0.17826
0.31580 0.56578 0.17716
0.31656 0.75624 0.18345
0.31732 0.36952 0.18212
0.31808 0.60583 0.17903
0.31883 0.33249 0.18471
0.31959 0.44029 0.18173
0.32035 0.67964 0.18267
0.32111 0.80100 0.18603
0.32187 0.60929 0.18459
0.32263 0.60718 0.18502
0.32339 0.42322 0.18571
0.32415 0.78202 0.18749
0.32491 0.63458 0.18689
0.32567 0.64964 0.18691
0.32643 0.87339 0.18856
0.32719 0.90899 0.18838
0.32795 0.82593 0.18784
0.32871 0.67610 0.18660
0.32947 0.55969 0.18924
0.33023 0.75929 0.19276
0.33099 0.46696 0.18591
0.33175 0.45671 0.18975
0.33251 0.63946 0.18786
0.33327 0.84249 0.18892
0.33403 0.49904 0.18832
0.33479 0.67197 0.18835
0.33555 0.56760 0.19125
0.33631 0.47801 0.18803
0.33707 0.70326 0.19093
0.33783 0.48606 0.18907
0.33859 0.72334 0.19388
0.33935 0.83181 0.19056
0.34011 0.63329 0.19402
0.34087 0.66421 0.19176
0.34163 0.85845 0.19084
0.34239 0.68098 0.19182
0.34315 0.67738 0.19242
0.34391 0.75898 0.19340
0.34467 0.76495 0.19449
0.34543 0.72544 0.19219
0.34619 0.67560 0.19122
0.34695 0.48812 0.19526
0.34771 0.76444 0.19282
0.34847 0.74189 0.19268
0.34922 0.75224 0.19420
0.34998 0.89437 0.19426
0.35074 0.85017 0.18884
0.35150 0.69381 0.18637
0.35226 0.69886 0.18677
0.35302 0.71097 0.18353
0.35378 0.88406 0.18365
0.35454 0.75104 0.18568
0.35530 0.74559 0.18594
0.35606 0.67941 0.18431
0.35682 0.77148 0.18987
0.35758 0.77948 0.18893
0.35834 0.87702 0.18806
0.35910 0.81297 0.19013
0.35986 0.66042 0.18972
0.36062 0.66422 0.18950
0.36138 0.68518 0.19363
0.36214 0.67899 0.18933
0.36290 0.67683 0.18984
0.36366 0.71011 0.19265
0.36442 0.80212 0.19285
0.36518 0.70011 0.19222
0.36594 0.66513 0.19245
0.36670 0.59434 0.19231
0.36746 0.66546 0.19351
0.36822 0.66080 0.19638
0.36898 0.57867 0.19391
0.36974 0.61908 0.19552
0.37050 0.64386 0.19317
0.37126 0.66003 0.19509
0.37202 0.89948 0.19739
0.37277 0.80591 0.19790
0.37353 0.60843 0.19859
0.37429 0.56317 0.20521
0.37505 0.82341 0.19974
0.37581 0.63844 0.20203
0.37657 0.83324 0.20315
0.37733 0.71910 0.20882
0.37809 0.60211 0.20822
0.37885 0.73424 0.20670
0.37961 0.68407 0.21169
0.38037 0.90082 0.21215
0.38113 0.91306 0.21304
0.38189 0.58323 0.21522
0.38265 0.55149 0.21803
0.38341 0.74254 0.21843
0.38417 0.95341 0.21694
0.38493 0.46868 0.21909
0.38569 0.67675 0.22537
0.38645 0.60288 0.22337
0.38721 0.94630 0.23240
0.38797 0.95301 0.22807
0.38873 0.60867 0.22538
0.38949 0.63948 0.22901
0.39025 0.69705 0.23151
0.39101 0.88566 0.23071
0.39177 0.49427 0.23234
0.39252 0.48894 0.22970
0.39328 0.68377 0.23381
0.39404 0.58963 0.23698
0.39480 0.38348 0.23707
0.39556 0.71669 0.23931
0.39632 0.62393 0.24647
0.39708 0.75196 0.24865
0.39784 0.40444 0.24834
0.39860 0.63740 0.25000
0.39936 0.49630 0.24573
0.40012 0.94431 0.25182
0.40088 0.59255 0.25276
0.40164 0.66806 0.25549
0.40240 0.90235 0.25393
0.40316 0.63101 0.25843
0.40392 0.48972 0.26164
0.40468 0.59785 16.36033
0.40544 0.40612 0.25732
0.40620 0.27985 0.26262
0.40696 1.01346 0.26274
0.40772 0.62893 0.25789
0.40848 0.43617 0.26472
0.40924 0.66498 0.27014
0.40999 0.42324 0.26959
0.41075 0.62283 0.26828
0.41151 0.58658 0.27162
0.41227 0.80770 0.27028
0.41303 0.65213 0.27053
0.41379 0.65355 0.27461
0.41455 0.68628 0.27977
0.41531 0.32897 0.27510
0.41607 0.62588 0.27575
0.41683 0.53839 0.28453
0.41759 0.64612 0.27911
0.41835 0.62965 0.28164
0.41911 0.45836 0.28562
0.41987 0.55577 0.28530
0.42063 0.94027 0.28140
0.42139 0.51665 0.28069
0.42215 0.84817 0.28848
0.42291 0.64329 0.29184
0.42367 0.88242 0.29439
0.42443 0.62903 0.29775
0.42519 0.83948 0.29185
0.42594 0.64798 0.29255
0.42670 0.92028 0.30492
0.42746 0.54538 0.30991
0.42822 0.22382 0.31114
0.42898 0.71732 0.31381
0.42974 0.71623 0.31737
0.43050 1.21790 0.31789
0.43126 0.48726 0.32258
0.43202 0.74750 0.32499
0.43278 0.64621 0.33134
0.43354 0.48324 0.33638
0.43430 0.78578 0.33176
0.43506 0.62428 0.34238
