# Supplementary material for: Hallucination of closed repeat proteins containing central pockets
Source: Nat Struct Mol Biol. 2023 Sep 28;30(11):1755–60. doi: 10.1038/s41594-023-01112-6 (PMC10643118; doi:10.1038/s41594-023-01112-6)
Supplement: Supplementary file 4 — Small-angle X-ray scattering raw data. [file 41594_2023_1112_MOESM4_ESM.tar › SAXS_submit/E6/C11_results/Buffer1/C11_high_E6_snap_00008.sub.1.dat]

0.01026 28.19111 105.75521
0.01102 22.62916 107.33361
0.01178 25.18524 64.48847
0.01254 30.81076 38.76854
0.01330 34.64341 24.53285
0.01406 26.55664 14.03241
0.01482 31.37389 8.71590
0.01558 25.61010 6.33611
0.01634 26.39670 4.97619
0.01710 23.86298 3.64476
0.01786 27.70666 2.45152
0.01862 26.13470 1.85998
0.01938 26.19709 1.47869
0.02014 25.55409 1.38653
0.02090 24.98430 1.18751
0.02166 25.29474 1.16726
0.02242 26.48393 1.05960
0.02318 25.02974 1.03213
0.02395 25.35352 0.99404
0.02471 26.02670 0.92999
0.02547 25.44602 0.93204
0.02623 24.24360 0.90679
0.02699 24.68629 0.88878
0.02775 24.50433 0.86743
0.02851 24.38458 0.82376
0.02927 24.02710 0.77696
0.03003 25.26094 0.77937
0.03079 25.32283 0.75930
0.03155 24.25885 0.75827
0.03231 24.19693 0.74420
0.03307 24.96089 0.68875
0.03383 24.93357 0.72154
0.03459 24.50228 0.68241
0.03535 24.49261 0.66674
0.03611 23.56420 0.66061
0.03687 23.43152 0.65992
0.03763 23.69087 0.61483
0.03839 24.08360 0.60810
0.03915 23.51197 0.60584
0.03991 23.12823 0.59506
0.04067 23.64046 0.60152
0.04143 22.77003 0.59798
0.04219 24.10681 0.56584
0.04295 23.25596 0.57457
0.04371 23.39218 0.57643
0.04447 23.29469 0.54027
0.04523 22.78016 0.54557
0.04599 22.97412 0.53382
0.04675 22.58379 0.52674
0.04751 22.57787 0.52843
0.04827 23.05814 0.52966
0.04903 22.69575 0.49370
0.04979 21.32982 0.49961
0.05055 21.85668 0.50654
0.05131 21.36957 0.47674
0.05207 21.95165 0.50273
0.05283 21.75564 0.49015
0.05359 21.78565 0.48407
0.05435 21.94683 0.47502
0.05511 21.48923 0.48175
0.05587 21.67137 0.47636
0.05663 21.51464 0.46748
0.05739 20.07351 0.47289
0.05815 21.52984 0.46421
0.05891 21.10783 0.45132
0.05967 20.70268 0.46183
0.06043 20.21725 0.44172
0.06119 20.76275 0.43708
0.06195 19.94481 0.44307
0.06271 19.93047 0.43361
0.06347 19.88829 0.42727
0.06423 19.88961 0.43203
0.06499 19.97068 0.42004
0.06575 20.04705 0.42436
0.06651 19.68132 0.42478
0.06727 19.17632 0.41876
0.06803 19.32504 0.41369
0.06879 18.84963 0.40624
0.06955 18.91196 0.41409
0.07031 18.86424 0.40561
0.07107 18.90746 0.40404
0.07183 19.08399 0.40131
0.07259 18.26474 0.38629
0.07335 18.11886 0.38504
0.07412 18.00279 0.39111
0.07488 17.99433 0.37604
0.07564 17.13945 0.37727
0.07640 17.48161 0.37389
0.07716 17.03390 0.38040
0.07792 17.17711 0.37042
0.07868 17.17009 0.36868
0.07944 16.87592 0.36323
0.08020 16.88925 0.36381
0.08096 16.42442 0.36730
0.08172 16.79378 0.36002
0.08248 16.47985 0.36564
0.08324 15.81703 0.35693
0.08400 15.87258 0.35223
0.08476 16.27588 0.36767
0.08552 15.31845 0.37143
0.08628 15.51306 0.37475
0.08704 15.40635 0.38335
0.08780 14.95901 0.38181
0.08856 15.04530 0.37805
0.08932 15.00216 0.38919
0.09008 14.47696 0.38344
0.09084 14.52047 0.39917
0.09160 13.93390 0.39281
0.09236 14.48032 0.39369
0.09312 14.26361 0.39820
0.09388 13.46022 0.40522
0.09464 14.04571 0.38702
0.09540 13.53563 0.39223
0.09616 13.15631 0.38642
0.09692 13.26870 0.38124
0.09768 13.20640 0.38163
0.09844 12.70990 0.38482
0.09920 12.93132 0.37877
0.09996 13.03551 0.36794
0.10072 12.51784 0.36023
0.10148 13.09384 0.35203
0.10224 12.74723 0.34779
0.10300 12.06369 0.33948
0.10376 12.23760 0.34048
0.10452 12.25103 0.33648
0.10528 11.98152 0.32604
0.10604 11.80343 0.34120
0.10680 12.21123 0.33458
0.10756 11.54400 0.32430
0.10832 11.34649 0.32083
0.10908 11.38502 0.32389
0.10984 11.22375 0.31883
0.11060 11.02950 0.31782
0.11136 10.95968 0.31756
0.11212 10.54298 0.31962
0.11288 10.31437 0.31555
0.11364 10.33956 0.30690
0.11440 10.41597 0.30475
0.11516 10.42292 0.30277
0.11592 10.17673 0.30828
0.11668 9.87792 0.30120
0.11744 10.02278 0.30062
0.11820 9.89069 0.29389
0.11896 9.95797 0.30114
0.11972 9.51370 0.29954
0.12048 9.46921 0.29587
0.12124 9.26980 0.29246
0.12200 8.82573 0.28693
0.12276 9.09032 0.28956
0.12352 9.21054 0.28469
0.12428 8.54965 0.28318
0.12504 8.97510 0.28223
0.12580 8.31045 0.27905
0.12656 8.39898 0.27890
0.12732 8.30172 0.27578
0.12808 8.15845 0.27131
0.12884 8.11643 0.26744
0.12960 8.00008 0.26842
0.13036 7.85221 0.26859
0.13112 7.31189 0.26828
0.13188 7.46883 0.26429
0.13264 7.29445 0.26077
0.13340 7.56493 0.25893
0.13416 7.15870 0.26372
0.13492 6.90906 0.25913
0.13568 7.08161 0.25604
0.13644 7.23481 0.25687
0.13720 6.91948 0.25257
0.13796 6.66865 0.25119
0.13873 6.67925 0.25466
0.13949 6.60480 0.25426
0.14025 6.41381 0.25148
0.14101 6.04411 0.24810
0.14177 5.95107 0.24856
0.14253 6.17302 0.24561
0.14329 6.17823 0.24512
0.14405 6.12262 0.24200
0.14481 5.83688 0.24280
0.14557 5.86390 0.24208
0.14633 5.39035 0.24397
0.14709 5.39743 0.24446
0.14785 5.44389 0.24360
0.14861 5.37660 0.23796
0.14937 5.29895 0.23566
0.15013 5.31646 0.23546
0.15089 4.90291 0.23151
0.15165 5.12897 0.22804
0.15241 4.98575 0.22988
0.15317 4.99363 0.22910
0.15393 4.60751 0.22836
0.15469 4.85858 0.22790
0.15545 4.51268 0.22867
0.15621 4.71851 0.22687
0.15697 4.68892 0.22807
0.15773 4.10456 0.22446
0.15849 4.31605 0.21948
0.15925 4.15564 0.22171
0.16001 4.25697 0.22056
0.16077 4.17583 0.22263
0.16153 3.94767 0.21587
0.16229 4.15734 0.22314
0.16305 3.87501 0.21420
0.16381 3.50771 0.21733
0.16457 3.76129 0.21890
0.16533 3.89407 0.21555
0.16609 3.67009 0.21452
0.16685 3.60104 0.21673
0.16761 3.51603 0.21518
0.16837 3.73290 0.21457
0.16913 3.60577 0.21449
0.16989 3.45309 0.21271
0.17065 3.32434 0.20965
0.17141 2.84601 0.20870
0.17217 3.04337 0.20853
0.17293 2.98783 0.20647
0.17369 2.91412 0.20503
0.17445 3.06073 0.21177
0.17521 2.82215 0.20798
0.17597 2.74537 0.20922
0.17673 2.77144 0.21269
0.17749 3.03694 0.21586
0.17825 2.46169 0.21879
0.17901 2.46370 0.21664
0.17977 2.48417 0.21779
0.18053 2.71581 0.21956
0.18129 2.65021 0.21919
0.18205 2.55978 0.22094
0.18281 2.27062 0.22349
0.18357 2.22968 0.22469
0.18433 2.46541 0.22346
0.18509 2.23727 0.22057
0.18585 2.21556 0.22621
0.18661 2.32738 0.22713
0.18737 2.13070 0.22395
0.18813 1.83819 0.22455
0.18889 1.93148 0.22707
0.18965 2.07947 0.22587
0.19041 2.20597 0.22352
0.19117 1.74442 0.22590
0.19193 1.85828 0.22277
0.19269 1.99477 0.22507
0.19345 1.99376 0.22779
0.19421 1.84749 0.22647
0.19497 1.79931 0.22868
0.19573 1.71582 0.23421
0.19649 1.42447 0.22931
0.19725 1.72299 0.23249
0.19801 1.58458 0.22584
0.19877 1.59608 0.23223
0.19953 1.54671 0.23117
0.20029 1.41567 0.23103
0.20105 1.71736 0.23028
0.20181 1.67373 0.22960
0.20257 1.45841 0.22515
0.20333 1.59755 0.22965
0.20409 1.11270 0.22739
0.20485 1.47771 0.22636
0.20561 1.37158 0.22825
0.20637 1.39876 0.22848
0.20713 1.29961 0.22937
0.20789 1.06516 0.22507
0.20865 1.14571 0.22992
0.20941 1.53414 0.22902
0.21017 0.97481 0.22788
0.21093 1.13101 0.22599
0.21169 1.18787 0.22739
0.21245 0.99574 0.23132
0.21321 1.17482 0.23046
0.21397 1.12848 0.22389
0.21473 1.11119 0.22748
0.21549 1.08229 0.22796
0.21625 1.24894 0.22708
0.21701 0.96221 0.23000
0.21777 0.68651 0.22730
0.21853 1.09982 0.22908
0.21929 0.75601 0.22888
0.22005 0.82270 0.22484
0.22081 1.14593 0.22610
0.22157 0.93471 0.22510
0.22233 0.90748 0.22335
0.22309 0.61548 0.23046
0.22385 0.96203 0.22464
0.22461 0.49444 0.22014
0.22537 0.87290 0.22246
0.22613 0.72500 0.21980
0.22689 0.74910 0.22123
0.22765 0.66429 0.21980
0.22841 0.67017 0.21458
0.22917 0.56853 0.21662
0.22993 0.65085 0.21822
0.23069 0.62845 0.21361
0.23145 0.90960 0.21246
0.23221 0.74860 0.21496
0.23297 0.77049 0.21306
0.23373 0.80572 0.21215
0.23449 0.55524 0.21504
0.23525 0.70357 0.20902
0.23601 0.51265 0.20957
0.23677 0.76861 0.21105
0.23753 0.91434 0.20507
0.23829 0.41873 0.20733
0.23905 0.58194 0.20498
0.23981 0.64199 0.20573
0.24057 0.68020 0.20458
0.24133 0.89247 0.20177
0.24209 0.46852 0.20564
0.24285 0.39760 0.20120
0.24361 0.34066 0.19793
0.24437 0.52400 0.20085
0.24513 0.62665 0.20320
0.24589 0.38555 0.19773
0.24665 0.38670 0.20008
0.24741 0.64345 0.19965
0.24817 0.55254 0.19690
0.24893 0.51393 0.19529
0.24969 0.75882 0.19807
0.25045 0.59964 0.19724
0.25121 0.67273 0.19452
0.25197 0.21094 0.19827
0.25273 0.68652 0.19380
0.25349 0.50116 0.19386
0.25425 0.56534 0.19346
0.25501 0.51789 0.19177
0.25577 0.44524 0.19360
0.25653 0.62793 0.19541
0.25729 0.49037 0.19323
0.25805 0.41392 0.18850
0.25881 0.67404 0.19085
0.25957 0.65605 0.18959
0.26033 0.67539 0.18810
0.26109 0.38296 0.18775
0.26185 0.48764 0.18707
0.26261 0.40886 0.18735
0.26337 0.73496 0.18561
0.26413 0.32007 0.18337
0.26489 0.53988 0.18604
0.26565 0.68003 0.18601
0.26641 0.50099 0.18280
0.26717 0.31911 0.18415
0.26793 0.50800 0.18222
0.26869 0.24398 0.18294
0.26945 0.51647 0.18197
0.27021 0.50721 0.18411
0.27097 0.44367 0.18076
0.27172 0.63550 0.18013
0.27248 0.49895 0.18222
0.27324 0.31470 0.18125
0.27400 0.56666 0.17985
0.27476 0.47556 0.17752
0.27552 0.39290 0.18088
0.27628 0.55108 0.17706
0.27704 0.62780 0.17913
0.27780 0.40438 0.17781
0.27856 0.46475 0.17795
0.27932 0.45737 0.17726
0.28008 0.37182 0.17718
0.28084 0.67696 0.17701
0.28160 0.56351 0.17572
0.28236 0.61415 0.17351
0.28312 0.44692 0.17618
0.28388 0.80381 0.17678
0.28464 0.46714 0.17612
0.28540 0.56842 0.17362
0.28616 0.42529 0.17575
0.28692 0.87991 0.17500
0.28768 0.56314 0.17423
0.28844 0.21232 0.17534
0.28920 0.35829 0.17345
0.28996 0.65619 0.17474
0.29072 0.43662 0.17666
0.29148 0.51997 0.17815
0.29224 0.48478 0.17566
0.29300 0.55248 0.17523
0.29376 0.62123 0.17489
0.29452 0.54375 0.17689
0.29528 0.66023 0.17563
0.29604 0.72280 0.17643
0.29680 0.37669 0.17884
0.29756 0.50601 0.17297
0.29832 0.43217 0.17497
0.29908 0.53419 0.17477
0.29984 0.65629 0.17655
0.30060 0.22813 0.17460
0.30136 0.80291 0.17583
0.30212 0.38480 0.17440
0.30288 0.41322 0.17558
0.30364 0.70143 0.17328
0.30440 0.79121 0.17879
0.30516 0.46178 0.17526
0.30592 0.65577 0.17824
0.30668 0.47693 0.17896
0.30744 0.38660 0.17681
0.30820 0.71935 0.17936
0.30896 0.71619 0.18013
0.30972 0.66512 0.17706
0.31048 0.38023 0.18059
0.31124 0.75784 0.18010
0.31200 0.66214 0.17844
0.31276 0.64074 0.18082
0.31352 0.63446 0.18002
0.31428 0.71101 0.17950
0.31504 0.84336 0.18025
0.31580 0.63048 0.17715
0.31656 0.60536 0.18108
0.31732 0.52401 0.18325
0.31808 0.76154 0.17933
0.31883 0.70349 0.18412
0.31959 0.67329 0.18366
0.32035 0.68338 0.18635
0.32111 0.63188 0.18583
0.32187 0.66458 0.18411
0.32263 0.43580 0.18615
0.32339 0.77053 0.18555
0.32415 0.58464 0.18604
0.32491 0.71307 0.18948
0.32567 0.87390 0.18939
0.32643 0.59988 0.18824
0.32719 0.93533 0.18692
0.32795 0.61545 0.18890
0.32871 0.70085 0.18965
0.32947 0.75019 0.19071
0.33023 0.76580 0.18664
0.33099 0.64870 0.19157
0.33175 0.84111 0.18641
0.33251 0.59296 0.18890
0.33327 0.71857 0.18821
0.33403 0.87689 0.18910
0.33479 0.55243 0.18773
0.33555 0.59326 0.18896
0.33631 0.61532 0.19309
0.33707 0.83537 0.19022
0.33783 0.52690 0.19271
0.33859 0.60453 0.18876
0.33935 0.72118 0.19225
0.34011 0.78429 0.19423
0.34087 0.50199 0.18735
0.34163 0.37791 0.19306
0.34239 0.50460 0.19610
0.34315 0.49158 0.19461
0.34391 0.79748 0.19228
0.34467 0.63088 0.19294
0.34543 0.77331 0.19357
0.34619 0.61033 0.19538
0.34695 0.91147 0.19707
0.34771 0.51732 0.19160
0.34847 0.82465 0.19397
0.34922 0.65551 0.19432
0.34998 0.48424 0.19400
0.35074 0.85241 0.18990
0.35150 0.88978 0.18839
0.35226 0.67820 0.18584
0.35302 0.60647 0.18119
0.35378 0.70706 0.18589
0.35454 0.72264 0.18755
0.35530 0.85852 0.18618
0.35606 0.85449 0.18635
0.35682 0.70281 0.18463
0.35758 0.58125 0.18801
0.35834 0.76197 0.18881
0.35910 0.79660 0.18752
0.35986 0.73758 0.19289
0.36062 0.66845 0.18712
0.36138 0.51099 0.18876
0.36214 0.42288 0.18615
0.36290 0.68372 0.19036
0.36366 0.83518 0.18936
0.36442 0.75758 0.19171
0.36518 0.83444 0.19045
0.36594 0.58966 0.18950
0.36670 0.88779 0.19274
0.36746 0.64455 0.19033
0.36822 0.72831 0.19117
0.36898 0.64113 0.19320
0.36974 0.73891 0.19589
0.37050 0.79068 0.19509
0.37126 0.84340 0.19859
0.37202 0.55021 0.19999
0.37277 0.68291 0.19581
0.37353 0.48576 0.19908
0.37429 0.77527 0.20266
0.37505 0.68115 0.20125
0.37581 0.65373 0.20650
0.37657 0.91570 0.20117
0.37733 0.44769 0.20722
0.37809 0.75276 0.20813
0.37885 0.74993 0.21114
0.37961 0.47265 0.21031
0.38037 0.56532 0.20962
0.38113 0.83378 0.21401
0.38189 0.75560 0.21349
0.38265 0.46311 0.21642
0.38341 0.89624 0.21799
0.38417 0.31251 0.22032
0.38493 0.69682 0.21954
0.38569 0.56399 0.22381
0.38645 0.75587 0.22157
0.38721 0.66770 0.23717
0.38797 0.47408 0.22490
0.38873 0.60740 0.22616
0.38949 0.26827 0.22820
0.39025 0.53370 0.22922
0.39101 0.89597 0.22991
0.39177 0.84886 0.23450
0.39252 0.66464 0.23814
0.39328 0.79457 0.23708
0.39404 0.44892 0.23954
0.39480 0.60049 0.23986
0.39556 0.56736 0.24258
0.39632 0.45484 0.24224
0.39708 0.71124 0.23785
0.39784 0.76080 0.24376
0.39860 0.54935 0.24989
0.39936 0.45353 0.24330
0.40012 0.72524 0.25316
0.40088 0.86796 0.25726
0.40164 0.63988 0.24823
0.40240 0.67779 0.25709
0.40316 0.56158 0.25763
0.40392 0.75557 0.26239
0.40468 0.76333 20.06192
0.40544 0.91414 0.25854
0.40620 0.75215 0.26235
0.40696 0.67989 0.25946
0.40772 0.67007 0.26921
0.40848 0.70008 0.26448
0.40924 0.70702 0.26339
0.40999 0.67285 0.27245
0.41075 0.26583 0.26700
0.41151 0.65070 0.26886
0.41227 0.57600 0.27494
0.41303 0.81528 0.27649
0.41379 0.41925 0.27098
0.41455 0.55913 0.27448
0.41531 0.33072 0.26886
0.41607 0.48409 0.27566
0.41683 0.55423 0.28047
0.41759 0.76819 0.27210
0.41835 0.62788 0.27826
0.41911 0.81829 0.28632
0.41987 0.80973 0.28826
0.42063 0.79861 0.28655
0.42139 1.07508 0.28603
0.42215 0.72825 0.28772
0.42291 0.95394 0.28933
0.42367 0.96806 0.29156
0.42443 0.77203 0.29265
0.42519 0.78583 0.30320
0.42594 0.70061 0.30495
0.42670 0.58679 0.30337
0.42746 0.62523 0.30627
0.42822 0.67125 0.30936
0.42898 0.79153 0.31116
0.42974 0.69641 0.31990
0.43050 0.76820 0.31658
0.43126 0.76844 0.32931
0.43202 0.67144 0.32493
0.43278 0.86890 0.32048
0.43354 0.34306 0.33152
0.43430 0.89358 0.33735
0.43506 0.68501 0.33739
