# Supplementary material for: Hallucination of closed repeat proteins containing central pockets
Source: Nat Struct Mol Biol. 2023 Sep 28;30(11):1755–60. doi: 10.1038/s41594-023-01112-6 (PMC10643118; doi:10.1038/s41594-023-01112-6)
Supplement: Supplementary file 4 — Small-angle X-ray scattering raw data. [file 41594_2023_1112_MOESM4_ESM.tar › SAXS_submit/E6/C11_results/Buffer1/C11_high_E6_snap_00020.sub.1.dat]

0.01026 26.05821 105.39599
0.01102 34.84572 107.24370
0.01178 23.81551 64.66446
0.01254 28.98870 37.93918
0.01330 30.77117 23.81648
0.01406 31.24164 13.93443
0.01482 27.56132 8.11045
0.01558 25.56093 6.84734
0.01634 25.88921 5.29994
0.01710 26.87202 3.73439
0.01786 28.04889 2.47528
0.01862 27.75267 1.79713
0.01938 25.62707 1.59036
0.02014 27.45401 1.43473
0.02090 25.64150 1.26245
0.02166 26.61381 1.14173
0.02242 24.55122 1.06903
0.02318 25.54454 1.02107
0.02395 25.04922 1.01633
0.02471 26.46993 0.94022
0.02547 26.05984 0.91431
0.02623 25.54494 0.89440
0.02699 26.09822 0.86103
0.02775 24.70299 0.86142
0.02851 26.36771 0.83199
0.02927 25.81047 0.80682
0.03003 24.88129 0.79382
0.03079 23.85564 0.75944
0.03155 24.49335 0.73982
0.03231 25.19851 0.76157
0.03307 25.40226 0.72754
0.03383 25.51646 0.67057
0.03459 24.85347 0.66216
0.03535 25.01869 0.68400
0.03611 25.17200 0.67161
0.03687 24.05760 0.64154
0.03763 23.68865 0.61387
0.03839 24.91206 0.62143
0.03915 23.72337 0.63054
0.03991 23.42811 0.60192
0.04067 24.16394 0.59627
0.04143 23.19323 0.57427
0.04219 23.82412 0.56474
0.04295 23.76270 0.55249
0.04371 23.73616 0.55899
0.04447 23.87461 0.54755
0.04523 23.49259 0.53535
0.04599 23.07188 0.54484
0.04675 22.99794 0.52924
0.04751 22.36948 0.52077
0.04827 22.87924 0.53109
0.04903 22.41295 0.52027
0.04979 22.92109 0.50839
0.05055 22.58827 0.49311
0.05131 23.35834 0.49584
0.05207 22.53820 0.50189
0.05283 21.34398 0.48322
0.05359 22.33165 0.47402
0.05435 22.22256 0.46917
0.05511 22.11557 0.48062
0.05587 21.86831 0.46860
0.05663 22.01692 0.47971
0.05739 21.24701 0.46949
0.05815 21.18084 0.46206
0.05891 20.64238 0.45847
0.05967 20.88228 0.45115
0.06043 20.83576 0.44329
0.06119 20.35590 0.44170
0.06195 20.51699 0.44441
0.06271 20.70500 0.44448
0.06347 20.45206 0.43749
0.06423 20.11285 0.43400
0.06499 19.92784 0.41285
0.06575 20.37032 0.42191
0.06651 19.39663 0.41618
0.06727 19.16854 0.41388
0.06803 18.67189 0.41340
0.06879 19.09844 0.41127
0.06955 19.03814 0.40574
0.07031 19.11519 0.40343
0.07107 18.60570 0.39594
0.07183 18.89609 0.38415
0.07259 18.45958 0.39469
0.07335 18.24031 0.38271
0.07412 17.90038 0.38815
0.07488 17.42158 0.38805
0.07564 17.46945 0.38814
0.07640 18.10182 0.37599
0.07716 16.92226 0.38221
0.07792 16.74247 0.37792
0.07868 16.98183 0.35899
0.07944 16.75389 0.37036
0.08020 16.53667 0.36840
0.08096 16.67414 0.35394
0.08172 16.17328 0.36404
0.08248 16.34718 0.35845
0.08324 16.07989 0.36043
0.08400 16.40869 0.35833
0.08476 15.94655 0.35979
0.08552 15.65400 0.37421
0.08628 15.72732 0.37824
0.08704 15.80543 0.37942
0.08780 14.94120 0.38090
0.08856 15.34147 0.38607
0.08932 14.85277 0.39975
0.09008 14.94974 0.39130
0.09084 14.39011 0.38509
0.09160 14.09218 0.39051
0.09236 14.51067 0.38596
0.09312 13.74063 0.39528
0.09388 13.97874 0.40225
0.09464 13.59189 0.39657
0.09540 13.73393 0.38497
0.09616 13.36775 0.37863
0.09692 12.83606 0.38337
0.09768 13.25937 0.38509
0.09844 13.28315 0.37708
0.09920 13.15836 0.38762
0.09996 12.99009 0.36397
0.10072 12.75102 0.35758
0.10148 12.37948 0.35941
0.10224 12.68560 0.34318
0.10300 12.68963 0.34654
0.10376 12.31907 0.34527
0.10452 12.34272 0.33132
0.10528 11.93568 0.33791
0.10604 11.65525 0.32483
0.10680 11.99064 0.32565
0.10756 11.69302 0.32816
0.10832 11.42171 0.32166
0.10908 11.08642 0.31996
0.10984 11.08606 0.32217
0.11060 10.33935 0.31789
0.11136 10.96893 0.32596
0.11212 10.59093 0.32323
0.11288 10.59350 0.31652
0.11364 10.62927 0.31391
0.11440 10.35957 0.30289
0.11516 9.90585 0.30659
0.11592 10.08254 0.30556
0.11668 9.99097 0.30616
0.11744 10.20530 0.29629
0.11820 9.55004 0.29996
0.11896 10.06176 0.29953
0.11972 9.46986 0.29508
0.12048 9.57058 0.29284
0.12124 9.29471 0.29440
0.12200 9.02506 0.28553
0.12276 9.18418 0.28653
0.12352 8.79146 0.28226
0.12428 8.95646 0.28952
0.12504 8.20710 0.28038
0.12580 8.60413 0.27546
0.12656 8.49750 0.27537
0.12732 8.35626 0.27801
0.12808 7.92258 0.27905
0.12884 8.47533 0.27216
0.12960 7.64057 0.27193
0.13036 7.54106 0.26986
0.13112 7.82355 0.26717
0.13188 7.51438 0.26980
0.13264 7.33129 0.26622
0.13340 7.41425 0.26467
0.13416 7.10971 0.26297
0.13492 7.25057 0.25485
0.13568 7.16008 0.25638
0.13644 6.93041 0.25445
0.13720 6.97393 0.25479
0.13796 6.86994 0.25370
0.13873 6.60249 0.25411
0.13949 6.70039 0.25041
0.14025 6.38187 0.24929
0.14101 6.30719 0.25259
0.14177 6.51561 0.24475
0.14253 6.24890 0.24461
0.14329 6.25096 0.24352
0.14405 5.78654 0.24398
0.14481 6.45964 0.24487
0.14557 5.76465 0.24005
0.14633 5.76019 0.23884
0.14709 5.62087 0.23629
0.14785 5.47536 0.24240
0.14861 5.44840 0.23896
0.14937 5.52871 0.23743
0.15013 5.45701 0.23537
0.15089 5.22168 0.23345
0.15165 4.99170 0.23356
0.15241 4.72239 0.23344
0.15317 4.82866 0.22771
0.15393 4.80754 0.22808
0.15469 4.97456 0.22710
0.15545 4.29534 0.22874
0.15621 4.54449 0.22464
0.15697 4.32763 0.22541
0.15773 4.72585 0.22407
0.15849 4.13148 0.22278
0.15925 4.25750 0.22521
0.16001 4.41478 0.22160
0.16077 3.89805 0.22326
0.16153 4.02654 0.22151
0.16229 4.00133 0.22045
0.16305 3.98685 0.21403
0.16381 3.91217 0.21715
0.16457 3.76120 0.21990
0.16533 3.76588 0.21396
0.16609 3.65415 0.21503
0.16685 3.87098 0.21247
0.16761 3.37479 0.21219
0.16837 3.58252 0.21150
0.16913 3.56905 0.21144
0.16989 3.22479 0.21049
0.17065 3.22956 0.21067
0.17141 3.33820 0.21009
0.17217 3.23720 0.20860
0.17293 2.85987 0.20671
0.17369 3.37697 0.20651
0.17445 2.87811 0.20900
0.17521 3.06412 0.20986
0.17597 2.77935 0.20912
0.17673 2.82173 0.21190
0.17749 2.75111 0.21382
0.17825 2.29626 0.21534
0.17901 2.69192 0.21789
0.17977 2.61952 0.21399
0.18053 2.54853 0.22030
0.18129 2.54655 0.22228
0.18205 2.51153 0.22214
0.18281 2.22062 0.22277
0.18357 2.11288 0.22159
0.18433 2.52593 0.22518
0.18509 2.13791 0.22277
0.18585 2.40793 0.22776
0.18661 2.39123 0.22294
0.18737 2.27999 0.22569
0.18813 1.96340 0.22299
0.18889 2.09165 0.22420
0.18965 1.88678 0.22621
0.19041 2.10402 0.22451
0.19117 2.13126 0.22108
0.19193 1.75028 0.22498
0.19269 1.58233 0.22805
0.19345 1.97764 0.22274
0.19421 1.91341 0.22931
0.19497 2.00264 0.22822
0.19573 1.78408 0.22498
0.19649 2.06253 0.22983
0.19725 1.70356 0.23137
0.19801 1.62383 0.22609
0.19877 1.51462 0.23128
0.19953 1.43807 0.22764
0.20029 1.59575 0.22890
0.20105 1.38055 0.22856
0.20181 1.33315 0.22589
0.20257 1.34689 0.22724
0.20333 1.36457 0.22993
0.20409 1.76465 0.23106
0.20485 1.54909 0.23106
0.20561 1.59077 0.22873
0.20637 1.58189 0.22819
0.20713 1.30073 0.23226
0.20789 1.40248 0.22942
0.20865 1.25538 0.22910
0.20941 1.18888 0.22686
0.21017 0.95766 0.22971
0.21093 1.06864 0.22847
0.21169 1.04658 0.23117
0.21245 1.16416 0.22568
0.21321 1.13812 0.22793
0.21397 1.09552 0.22598
0.21473 0.92657 0.22758
0.21549 1.20583 0.22924
0.21625 1.25452 0.22939
0.21701 1.07117 0.22792
0.21777 0.76910 0.23042
0.21853 0.70912 0.22477
0.21929 0.88830 0.22503
0.22005 1.05887 0.22420
0.22081 1.07643 0.22807
0.22157 0.86291 0.22738
0.22233 1.35890 0.22514
0.22309 0.78289 0.22746
0.22385 0.91533 0.22245
0.22461 0.75809 0.22411
0.22537 1.08162 0.21929
0.22613 0.76341 0.22196
0.22689 1.00899 0.21734
0.22765 0.63337 0.21379
0.22841 0.78182 0.21433
0.22917 0.82831 0.21473
0.22993 0.62144 0.21748
0.23069 0.83271 0.21510
0.23145 0.84562 0.20876
0.23221 0.69227 0.21310
0.23297 1.00955 0.21269
0.23373 0.68575 0.21298
0.23449 0.55132 0.21097
0.23525 0.92660 0.20985
0.23601 0.46336 0.21054
0.23677 0.78103 0.21083
0.23753 0.84968 0.20613
0.23829 0.63809 0.20885
0.23905 0.63783 0.20472
0.23981 0.83913 0.20415
0.24057 0.49372 0.20314
0.24133 0.72909 0.20237
0.24209 0.80713 0.20326
0.24285 0.65820 0.20001
0.24361 0.64673 0.20225
0.24437 0.53987 0.20239
0.24513 0.68247 0.19961
0.24589 0.52693 0.20257
0.24665 0.45590 0.20202
0.24741 0.81103 0.19669
0.24817 0.41323 0.19843
0.24893 0.85492 0.19772
0.24969 0.58692 0.19778
0.25045 0.78816 0.19855
0.25121 0.60130 0.19491
0.25197 0.98818 0.19666
0.25273 0.77237 0.19459
0.25349 0.61938 0.19155
0.25425 0.55864 0.19328
0.25501 0.74595 0.19201
0.25577 0.58913 0.18897
0.25653 0.60908 0.19330
0.25729 0.64503 0.19201
0.25805 0.58457 0.18791
0.25881 0.75071 0.18897
0.25957 0.50918 0.18966
0.26033 0.47365 0.18932
0.26109 0.72608 0.18877
0.26185 0.58856 0.18949
0.26261 0.52996 0.18748
0.26337 0.35094 0.18802
0.26413 0.58001 0.18642
0.26489 0.61668 0.18578
0.26565 0.52807 0.18378
0.26641 0.62296 0.18352
0.26717 0.57573 0.18358
0.26793 0.55795 0.18318
0.26869 0.56984 0.18659
0.26945 0.56979 0.18157
0.27021 0.58699 0.17922
0.27097 0.45307 0.18160
0.27172 0.61908 0.18335
0.27248 0.75098 0.18117
0.27324 0.58616 0.18298
0.27400 0.63641 0.18186
0.27476 0.45552 0.17907
0.27552 0.55402 0.17839
0.27628 0.56153 0.17908
0.27704 0.63845 0.17870
0.27780 0.54834 0.17902
0.27856 0.53526 0.17844
0.27932 0.57021 0.17733
0.28008 0.55938 0.17784
0.28084 0.72400 0.17712
0.28160 0.73366 0.17738
0.28236 0.45344 0.17687
0.28312 0.72072 0.17712
0.28388 0.67784 0.17259
0.28464 0.59299 0.17569
0.28540 0.72961 0.17529
0.28616 0.57202 0.17391
0.28692 0.72401 0.17899
0.28768 0.77438 0.17552
0.28844 0.47708 0.17635
0.28920 0.56461 0.17494
0.28996 0.64952 0.17701
0.29072 0.59559 0.17483
0.29148 0.55997 0.17623
0.29224 0.57120 0.17535
0.29300 0.46361 0.17792
0.29376 0.80029 0.17675
0.29452 0.73966 0.17589
0.29528 0.72610 0.17841
0.29604 0.70548 0.17592
0.29680 0.58073 0.17818
0.29756 0.51697 0.17658
0.29832 0.68519 0.17707
0.29908 0.63828 0.17529
0.29984 0.64308 0.17334
0.30060 0.43824 0.17724
0.30136 0.55128 0.17213
0.30212 0.50555 0.17641
0.30288 0.79823 0.17635
0.30364 0.63458 0.17151
0.30440 0.95200 0.17512
0.30516 0.54344 0.17905
0.30592 0.95926 0.17839
0.30668 0.39129 0.18177
0.30744 0.65422 0.17970
0.30820 0.35731 0.17738
0.30896 0.52582 0.18031
0.30972 0.39855 0.17942
0.31048 0.83647 0.17925
0.31124 0.70697 0.18063
0.31200 0.76278 0.17916
0.31276 0.58463 0.17905
0.31352 0.63142 0.17853
0.31428 0.70860 0.18022
0.31504 0.81109 0.18045
0.31580 0.65844 0.17971
0.31656 0.52830 0.18097
0.31732 0.82743 0.18022
0.31808 0.64817 0.18074
0.31883 0.70186 0.18679
0.31959 0.91580 0.18487
0.32035 0.78825 0.18103
0.32111 0.77919 0.18493
0.32187 0.63901 0.18624
0.32263 0.41555 0.18756
0.32339 0.73985 0.18671
0.32415 0.78564 0.18665
0.32491 0.68554 0.18840
0.32567 0.46221 0.18903
0.32643 0.69215 0.19152
0.32719 0.86213 0.18966
0.32795 0.88543 0.18848
0.32871 0.54378 0.18871
0.32947 0.82785 0.18880
0.33023 0.56925 0.18794
0.33099 0.62786 0.18854
0.33175 0.63967 0.18811
0.33251 0.58115 0.18972
0.33327 0.64498 0.18986
0.33403 0.74996 0.18863
0.33479 0.86357 0.18736
0.33555 0.58936 0.18874
0.33631 0.54239 0.19144
0.33707 0.73625 0.19153
0.33783 0.74842 0.19285
0.33859 0.79697 0.19193
0.33935 0.75411 0.19456
0.34011 0.51166 0.19078
0.34087 0.50424 0.19092
0.34163 0.71347 0.18994
0.34239 0.62240 0.19347
0.34315 0.75794 0.19540
0.34391 0.80515 0.19322
0.34467 0.68253 0.19583
0.34543 0.71170 0.19589
0.34619 0.68838 0.19061
0.34695 0.76961 0.19531
0.34771 0.63579 0.19462
0.34847 0.73494 0.19577
0.34922 0.74815 0.19387
0.34998 0.67433 0.19253
0.35074 0.86788 0.19144
0.35150 0.84141 0.18393
0.35226 0.58430 0.18573
0.35302 0.79978 0.18453
0.35378 0.58033 0.18633
0.35454 0.75375 0.18605
0.35530 0.86240 0.18667
0.35606 0.58838 0.18676
0.35682 0.69794 0.18785
0.35758 0.69442 0.18851
0.35834 0.84267 0.18891
0.35910 0.73343 0.18797
0.35986 0.44938 0.19129
0.36062 0.88960 0.18860
0.36138 0.77842 0.18788
0.36214 0.82563 0.18897
0.36290 0.78710 0.18791
0.36366 0.69506 0.19195
0.36442 0.49011 0.18980
0.36518 0.70501 0.19161
0.36594 0.83872 0.19132
0.36670 0.72760 0.19049
0.36746 0.56220 0.19324
0.36822 0.44154 0.19416
0.36898 0.58008 0.19666
0.36974 0.64013 0.19209
0.37050 0.48769 0.19187
0.37126 0.74085 0.19545
0.37202 0.91410 0.19511
0.37277 0.68394 0.19609
0.37353 0.71724 0.19729
0.37429 0.70056 0.20096
0.37505 0.66121 0.20461
0.37581 0.62084 0.20808
0.37657 0.68337 0.20713
0.37733 0.71075 0.20641
0.37809 0.81448 0.21017
0.37885 0.90254 0.21023
0.37961 0.61206 0.21241
0.38037 0.73817 0.20999
0.38113 0.70698 0.21080
0.38189 0.83241 0.21525
0.38265 0.93238 0.21533
0.38341 0.66024 0.21806
0.38417 0.97753 0.21889
0.38493 0.61024 0.21897
0.38569 0.73670 0.22216
0.38645 0.93053 0.22179
0.38721 0.96056 0.23647
0.38797 1.31794 0.22612
0.38873 0.84720 0.22810
0.38949 0.62747 0.22908
0.39025 0.98328 0.22967
0.39101 0.75421 0.23209
0.39177 0.55087 0.23455
0.39252 0.77898 0.23415
0.39328 0.81309 0.23857
0.39404 0.55403 0.23710
0.39480 0.97945 0.23989
0.39556 0.47843 0.24166
0.39632 0.63208 0.23963
0.39708 0.58962 0.24227
0.39784 0.82038 0.24235
0.39860 0.71142 0.24791
0.39936 0.61589 0.25044
0.40012 0.90008 0.25546
0.40088 0.40751 0.25027
0.40164 0.96956 0.25168
0.40240 0.19392 0.25299
0.40316 0.86544 0.25845
0.40392 0.72550 0.25414
0.40468 0.37025 17.69625
0.40544 0.67871 0.25827
0.40620 0.68753 0.25844
0.40696 0.82050 0.26171
0.40772 0.80480 0.26673
0.40848 0.88400 0.25919
0.40924 0.75996 0.26065
0.40999 0.74086 0.26375
0.41075 0.77686 0.26590
0.41151 0.74742 0.26722
0.41227 0.94908 0.26565
0.41303 1.08570 0.27511
0.41379 1.02690 0.27351
0.41455 0.69727 0.26963
0.41531 0.70242 0.27454
0.41607 0.93694 0.28005
0.41683 0.71679 0.27244
0.41759 0.45329 0.27915
0.41835 0.44001 0.27600
0.41911 0.65588 0.28110
0.41987 0.54815 0.28446
0.42063 0.63479 0.28303
0.42139 0.76605 0.28139
0.42215 0.70426 0.28481
0.42291 0.34287 0.28485
0.42367 1.12304 0.29281
0.42443 0.27760 0.29289
0.42519 0.53269 0.30221
0.42594 0.54544 0.30311
0.42670 0.48094 0.29664
0.42746 0.98663 0.30526
0.42822 0.47600 0.31521
0.42898 0.58311 0.31905
0.42974 0.41267 0.31441
0.43050 0.42041 0.31795
0.43126 0.63988 0.32293
0.43202 0.71953 0.32813
0.43278 0.53039 0.33213
0.43354 0.76308 0.33165
0.43430 0.31548 0.33101
0.43506 0.45968 0.34490
