# Supplementary material for: Hallucination of closed repeat proteins containing central pockets
Source: Nat Struct Mol Biol. 2023 Sep 28;30(11):1755–60. doi: 10.1038/s41594-023-01112-6 (PMC10643118; doi:10.1038/s41594-023-01112-6)
Supplement: Supplementary file 4 — Small-angle X-ray scattering raw data. [file 41594_2023_1112_MOESM4_ESM.tar › SAXS_submit/E6/C11_results/Buffer1/C11_high_E6_snap_00027.sub.1.dat]

0.01026 24.95291 102.92121
0.01102 29.25512 108.38389
0.01178 30.89422 64.15828
0.01254 23.07176 37.61975
0.01330 27.85892 24.14919
0.01406 33.20131 14.10035
0.01482 25.53471 8.34065
0.01558 28.12254 6.41474
0.01634 27.79340 4.82443
0.01710 27.19707 3.81716
0.01786 24.91162 2.44589
0.01862 26.89507 1.87530
0.01938 25.84571 1.58183
0.02014 23.49753 1.39219
0.02090 26.31815 1.16266
0.02166 27.46049 1.13616
0.02242 25.67144 1.08363
0.02318 26.03394 1.06825
0.02395 27.35595 0.96414
0.02471 26.45515 0.93324
0.02547 24.71026 0.92202
0.02623 25.41721 0.88472
0.02699 25.02627 0.87553
0.02775 26.24261 0.81444
0.02851 24.51996 0.80661
0.02927 25.16405 0.79737
0.03003 25.21480 0.80102
0.03079 24.82816 0.79102
0.03155 24.56091 0.75914
0.03231 25.95262 0.75263
0.03307 24.72920 0.69977
0.03383 24.62736 0.70004
0.03459 24.86684 0.68203
0.03535 25.65514 0.68333
0.03611 23.99212 0.65742
0.03687 24.10393 0.65938
0.03763 24.67090 0.62689
0.03839 24.22236 0.62763
0.03915 23.99227 0.62595
0.03991 23.91850 0.61919
0.04067 23.70247 0.59735
0.04143 23.38947 0.58765
0.04219 23.67045 0.57090
0.04295 23.25935 0.57709
0.04371 23.69817 0.57114
0.04447 23.94273 0.54313
0.04523 22.58194 0.54223
0.04599 23.61188 0.52634
0.04675 22.63828 0.53412
0.04751 23.20039 0.50966
0.04827 22.08533 0.52968
0.04903 22.18823 0.50412
0.04979 22.64700 0.49905
0.05055 22.20069 0.50115
0.05131 21.77412 0.49504
0.05207 21.81782 0.49691
0.05283 22.06850 0.49129
0.05359 21.11981 0.48548
0.05435 22.17771 0.47688
0.05511 21.20181 0.46757
0.05587 21.56314 0.47218
0.05663 21.94904 0.47915
0.05739 21.51160 0.46877
0.05815 20.85628 0.45737
0.05891 20.97072 0.44946
0.05967 20.68996 0.45932
0.06043 20.37111 0.44313
0.06119 20.97071 0.44659
0.06195 20.21561 0.43408
0.06271 19.87531 0.43327
0.06347 19.68012 0.42849
0.06423 19.63274 0.43348
0.06499 19.68605 0.41921
0.06575 20.50392 0.42657
0.06651 19.41623 0.41342
0.06727 18.81060 0.41734
0.06803 18.78059 0.41903
0.06879 18.63385 0.40597
0.06955 18.86898 0.40416
0.07031 18.75145 0.40156
0.07107 18.71944 0.40207
0.07183 18.61253 0.38643
0.07259 18.28362 0.39654
0.07335 17.80002 0.38202
0.07412 17.99006 0.37580
0.07488 17.47853 0.38969
0.07564 17.66737 0.38256
0.07640 17.38045 0.37749
0.07716 17.15755 0.36938
0.07792 16.97505 0.36629
0.07868 17.38815 0.36890
0.07944 17.01139 0.36494
0.08020 16.89840 0.36030
0.08096 16.69658 0.36754
0.08172 16.21950 0.35984
0.08248 16.37701 0.37385
0.08324 16.04438 0.35600
0.08400 15.95706 0.35887
0.08476 15.77254 0.36391
0.08552 16.38862 0.37786
0.08628 15.46166 0.36829
0.08704 15.30858 0.37877
0.08780 15.31256 0.37935
0.08856 14.98175 0.38041
0.08932 14.94038 0.38542
0.09008 14.97704 0.38121
0.09084 14.51771 0.39631
0.09160 14.66786 0.38900
0.09236 14.33277 0.39599
0.09312 14.06262 0.38866
0.09388 13.52180 0.40012
0.09464 13.75768 0.39912
0.09540 13.19113 0.38651
0.09616 13.13247 0.39000
0.09692 13.19491 0.38087
0.09768 13.27010 0.38651
0.09844 12.95403 0.38892
0.09920 13.15998 0.38321
0.09996 12.46807 0.36706
0.10072 13.02792 0.35692
0.10148 12.61750 0.35342
0.10224 12.26343 0.35199
0.10300 12.28679 0.34631
0.10376 12.22497 0.33829
0.10452 12.00932 0.33657
0.10528 11.68140 0.33803
0.10604 11.73694 0.33202
0.10680 11.77176 0.32482
0.10756 10.81653 0.32886
0.10832 11.39742 0.32288
0.10908 11.26222 0.31952
0.10984 10.82022 0.32047
0.11060 11.21487 0.32187
0.11136 10.89870 0.31930
0.11212 10.56700 0.31832
0.11288 10.16939 0.31348
0.11364 10.67459 0.31557
0.11440 10.43911 0.30565
0.11516 10.02881 0.30726
0.11592 10.09684 0.30626
0.11668 9.63768 0.30829
0.11744 9.55726 0.29941
0.11820 9.78202 0.29302
0.11896 9.33241 0.29147
0.11972 9.42233 0.29362
0.12048 8.85939 0.29775
0.12124 9.03126 0.29004
0.12200 8.85477 0.28454
0.12276 9.31137 0.29099
0.12352 9.03484 0.28036
0.12428 9.07825 0.28422
0.12504 8.62819 0.28434
0.12580 8.57502 0.28276
0.12656 8.35964 0.27658
0.12732 8.24527 0.27302
0.12808 8.33101 0.27586
0.12884 7.80996 0.26996
0.12960 7.63157 0.27282
0.13036 8.21094 0.26692
0.13112 7.59169 0.26789
0.13188 7.76089 0.26830
0.13264 7.45141 0.26245
0.13340 7.41469 0.25996
0.13416 7.24479 0.26173
0.13492 7.08751 0.25560
0.13568 7.32883 0.25537
0.13644 7.14008 0.25695
0.13720 6.88306 0.25173
0.13796 6.59481 0.24850
0.13873 6.75679 0.24732
0.13949 6.85594 0.25237
0.14025 6.29543 0.25059
0.14101 6.36426 0.24787
0.14177 5.95995 0.24555
0.14253 6.24703 0.25059
0.14329 5.91471 0.24451
0.14405 5.89214 0.24142
0.14481 5.88012 0.24489
0.14557 6.11312 0.24027
0.14633 5.64257 0.23861
0.14709 5.81140 0.23967
0.14785 5.71188 0.23477
0.14861 5.51382 0.24119
0.14937 5.38977 0.23615
0.15013 5.47136 0.23386
0.15089 5.23859 0.22990
0.15165 4.99160 0.23400
0.15241 5.17186 0.23191
0.15317 4.92588 0.22735
0.15393 4.87387 0.22990
0.15469 4.71602 0.22652
0.15545 4.69747 0.22821
0.15621 4.40034 0.22747
0.15697 4.50331 0.22629
0.15773 4.24816 0.22652
0.15849 4.19070 0.22552
0.15925 4.51303 0.22214
0.16001 4.06304 0.22145
0.16077 4.06033 0.22268
0.16153 4.07479 0.22145
0.16229 3.77310 0.21836
0.16305 3.73603 0.22071
0.16381 3.75839 0.21813
0.16457 3.71572 0.21692
0.16533 3.80920 0.21881
0.16609 3.51643 0.21655
0.16685 3.50702 0.21655
0.16761 3.66828 0.21512
0.16837 3.45188 0.21492
0.16913 3.74942 0.20956
0.16989 3.28668 0.20930
0.17065 3.28116 0.20770
0.17141 3.08943 0.21039
0.17217 2.90706 0.20758
0.17293 3.08530 0.21134
0.17369 3.14591 0.20738
0.17445 2.74764 0.20841
0.17521 2.77258 0.20721
0.17597 2.51648 0.21214
0.17673 2.68129 0.21440
0.17749 2.92342 0.21727
0.17825 2.92320 0.21523
0.17901 2.60668 0.21867
0.17977 2.53929 0.22125
0.18053 2.77796 0.22374
0.18129 2.35177 0.21987
0.18205 2.55509 0.21887
0.18281 2.18204 0.22156
0.18357 2.15061 0.22044
0.18433 2.18497 0.22480
0.18509 2.39615 0.22297
0.18585 2.19770 0.22377
0.18661 2.11130 0.22380
0.18737 2.14197 0.22560
0.18813 1.98859 0.22551
0.18889 2.07690 0.22374
0.18965 1.82952 0.22405
0.19041 1.88858 0.22706
0.19117 2.01759 0.22483
0.19193 1.76277 0.22652
0.19269 1.94456 0.22712
0.19345 1.83702 0.22422
0.19421 1.80927 0.23030
0.19497 1.86821 0.22715
0.19573 1.97880 0.22766
0.19649 1.63544 0.22878
0.19725 1.65320 0.23262
0.19801 1.44315 0.22878
0.19877 1.34204 0.23107
0.19953 1.45147 0.22695
0.20029 1.55634 0.23182
0.20105 1.68250 0.23101
0.20181 1.31726 0.22735
0.20257 1.29910 0.22998
0.20333 1.27667 0.22852
0.20409 1.25661 0.22970
0.20485 1.12891 0.22798
0.20561 1.38359 0.22769
0.20637 1.28119 0.22861
0.20713 1.32306 0.22769
0.20789 1.17415 0.23010
0.20865 1.09243 0.23348
0.20941 1.17416 0.23107
0.21017 1.17171 0.22669
0.21093 1.32256 0.22666
0.21169 0.93342 0.22778
0.21245 1.18133 0.22729
0.21321 0.86581 0.22832
0.21397 1.03333 0.22798
0.21473 1.00344 0.22738
0.21549 0.98504 0.23001
0.21625 1.01294 0.22388
0.21701 0.98904 0.22497
0.21777 1.04005 0.23104
0.21853 1.18296 0.23064
0.21929 0.81253 0.22614
0.22005 1.17101 0.23130
0.22081 0.97262 0.22674
0.22157 1.17953 0.22554
0.22233 0.60040 0.22428
0.22309 1.35368 0.22245
0.22385 1.03785 0.22210
0.22461 0.94733 0.21913
0.22537 0.70164 0.21898
0.22613 0.80515 0.22110
0.22689 0.54122 0.22027
0.22765 0.55007 0.21821
0.22841 0.85697 0.21468
0.22917 0.77186 0.21726
0.22993 0.73781 0.21460
0.23069 1.01515 0.21741
0.23145 0.63722 0.21128
0.23221 0.48306 0.21271
0.23297 0.72879 0.21322
0.23373 1.11491 0.21085
0.23449 0.43969 0.21168
0.23525 0.85320 0.20996
0.23601 0.62935 0.21099
0.23677 0.55291 0.20858
0.23753 0.54108 0.20944
0.23829 0.73425 0.20792
0.23905 0.83531 0.20572
0.23981 0.60824 0.20400
0.24057 0.81351 0.20174
0.24133 0.90491 0.20389
0.24209 0.47888 0.20331
0.24285 0.76867 0.20259
0.24361 0.57554 0.20348
0.24437 0.54126 0.20053
0.24513 0.67457 0.19916
0.24589 0.66327 0.20030
0.24665 0.62562 0.19664
0.24741 0.66641 0.19836
0.24817 0.27228 0.19775
0.24893 0.55483 0.19572
0.24969 0.55651 0.19787
0.25045 0.78471 0.19861
0.25121 0.57169 0.19603
0.25197 0.68456 0.19749
0.25273 0.48430 0.19326
0.25349 0.34716 0.19136
0.25425 0.45365 0.19260
0.25501 0.55968 0.19277
0.25577 0.48652 0.19217
0.25653 0.62774 0.19417
0.25729 0.57947 0.19076
0.25805 0.53510 0.19219
0.25881 0.55631 0.18867
0.25957 0.52602 0.18933
0.26033 0.16304 0.18770
0.26109 0.61158 0.19125
0.26185 0.71857 0.18901
0.26261 0.61238 0.18755
0.26337 0.54461 0.18776
0.26413 0.32018 0.18621
0.26489 0.46984 0.18778
0.26565 0.40641 0.18423
0.26641 0.41440 0.18357
0.26717 0.60772 0.18518
0.26793 0.84172 0.18171
0.26869 0.37716 0.18326
0.26945 0.78079 0.18246
0.27021 0.60586 0.18097
0.27097 0.53812 0.18208
0.27172 0.43651 0.18329
0.27248 0.66904 0.17942
0.27324 0.45113 0.17922
0.27400 0.36931 0.17813
0.27476 0.49187 0.18197
0.27552 0.47235 0.17959
0.27628 0.60474 0.17621
0.27704 0.72730 0.17738
0.27780 0.38836 0.17999
0.27856 0.38419 0.17486
0.27932 0.70683 0.17707
0.28008 0.35288 0.17501
0.28084 0.62547 0.17552
0.28160 0.51363 0.17598
0.28236 0.30455 0.17690
0.28312 0.59082 0.17764
0.28388 0.55240 0.17369
0.28464 0.53859 0.17395
0.28540 0.57551 0.17569
0.28616 0.47241 0.17541
0.28692 0.62792 0.17739
0.28768 0.58211 0.17615
0.28844 0.52889 0.17435
0.28920 0.44995 0.17486
0.28996 0.77557 0.17512
0.29072 0.69574 0.17234
0.29148 0.52057 0.17578
0.29224 0.51426 0.17647
0.29300 0.52321 0.17504
0.29376 0.82043 0.17767
0.29452 0.52683 0.17541
0.29528 0.47922 0.17346
0.29604 0.48887 0.17681
0.29680 0.66646 0.17787
0.29756 0.70170 0.17687
0.29832 0.46428 0.17569
0.29908 0.69996 0.17670
0.29984 0.56302 0.17850
0.30060 0.39568 0.17632
0.30136 0.47555 0.17372
0.30212 0.82624 0.17229
0.30288 0.55761 0.17578
0.30364 0.62065 0.17343
0.30440 0.69554 0.17667
0.30516 0.73010 0.17716
0.30592 0.57080 0.17813
0.30668 0.55657 0.17704
0.30744 0.49491 0.17738
0.30820 0.70642 0.17670
0.30896 0.58978 0.17945
0.30972 0.58024 0.17882
0.31048 0.75289 0.17890
0.31124 0.55264 0.17905
0.31200 0.68382 0.17822
0.31276 0.74143 0.18082
0.31352 0.64622 0.17727
0.31428 0.71650 0.18057
0.31504 0.63184 0.17876
0.31580 0.48811 0.18128
0.31656 0.62099 0.18099
0.31732 0.47549 0.18008
0.31808 0.78733 0.18160
0.31883 0.64045 0.18606
0.31959 0.58879 0.18400
0.32035 0.52832 0.18489
0.32111 0.63018 0.18460
0.32187 0.58170 0.18125
0.32263 0.81641 0.18460
0.32339 0.54602 0.18535
0.32415 0.34250 0.18850
0.32491 0.56291 0.18861
0.32567 0.74413 0.18830
0.32643 0.78964 0.18922
0.32719 0.77588 0.18882
0.32795 0.71870 0.18867
0.32871 0.56683 0.18675
0.32947 0.62841 0.18684
0.33023 0.71152 0.18753
0.33099 0.53748 0.18907
0.33175 0.81771 0.18913
0.33251 0.63411 0.18721
0.33327 0.76307 0.18778
0.33403 0.84979 0.18824
0.33479 0.58325 0.18658
0.33555 0.43651 0.18936
0.33631 0.93579 0.18922
0.33707 0.44392 0.19039
0.33783 0.62817 0.19059
0.33859 0.61751 0.18853
0.33935 0.66915 0.19159
0.34011 0.89731 0.19134
0.34087 0.90351 0.18985
0.34163 0.57827 0.19194
0.34239 0.59608 0.19088
0.34315 0.50559 0.19437
0.34391 0.39735 0.19365
0.34467 0.62541 0.19308
0.34543 0.50999 0.19383
0.34619 0.70713 0.19343
0.34695 0.92976 0.19692
0.34771 0.84455 0.19463
0.34847 0.72743 0.19581
0.34922 0.63207 0.19609
0.34998 0.53706 0.19437
0.35074 0.81614 0.18945
0.35150 0.85543 0.18463
0.35226 0.56106 0.18392
0.35302 0.59062 0.18403
0.35378 0.75518 0.18644
0.35454 0.53631 0.18913
0.35530 0.52645 0.18621
0.35606 0.96230 0.18412
0.35682 0.66482 0.18847
0.35758 0.47961 0.18775
0.35834 0.74991 0.18922
0.35910 0.60803 0.18990
0.35986 0.78005 0.18924
0.36062 0.67566 0.18890
0.36138 0.57871 0.18701
0.36214 0.82772 0.18901
0.36290 0.63444 0.18773
0.36366 0.56818 0.19128
0.36442 0.56472 0.18758
0.36518 0.66976 0.19291
0.36594 0.78116 0.18801
0.36670 0.69257 0.18985
0.36746 0.85865 0.19675
0.36822 0.88559 0.19346
0.36898 0.82886 0.19497
0.36974 0.62664 0.19452
0.37050 0.87851 0.19457
0.37126 0.67752 0.19363
0.37202 0.52262 0.19641
0.37277 0.53015 0.19867
0.37353 0.67707 0.20211
0.37429 0.68263 0.20337
0.37505 0.71058 0.20245
0.37581 0.47975 0.20368
0.37657 0.54828 0.20552
0.37733 0.54151 0.20406
0.37809 1.02932 0.20901
0.37885 0.46125 0.21142
0.37961 0.71846 0.21004
0.38037 0.48203 0.21110
0.38113 0.40574 0.21417
0.38189 0.40171 0.21273
0.38265 0.77203 0.21554
0.38341 0.46416 0.21818
0.38417 0.56216 0.21955
0.38493 0.78004 0.22362
0.38569 0.95837 0.22560
0.38645 0.62011 0.22299
0.38721 0.66827 0.23961
0.38797 0.72446 0.22709
0.38873 0.33156 0.22866
0.38949 0.55769 0.22714
0.39025 0.71964 0.23015
0.39101 0.61663 0.22935
0.39177 0.71618 0.23119
0.39252 0.65965 0.23720
0.39328 0.71865 0.23757
0.39404 0.51672 0.23861
0.39480 0.40584 0.23703
0.39556 0.46568 0.23938
0.39632 0.89797 0.24379
0.39708 0.81455 0.24393
0.39784 0.70115 0.24373
0.39860 0.80189 0.24895
0.39936 0.40060 0.24812
0.40012 0.87811 0.25304
0.40088 0.42787 0.25462
0.40164 0.68608 0.25410
0.40240 0.55937 0.25451
0.40316 0.77222 0.25783
0.40392 0.63369 0.25854
0.40468 0.93344 12.73342
0.40544 0.56575 0.26253
0.40620 0.48560 0.26396
0.40696 0.43409 0.25826
0.40772 0.71544 0.26536
0.40848 0.44128 0.26462
0.40924 0.60688 0.26909
0.40999 0.64299 0.26310
0.41075 0.52556 0.26553
0.41151 0.37516 0.26728
0.41227 0.28480 0.27318
0.41303 0.57149 0.26648
0.41379 0.62159 0.26737
0.41455 0.83589 0.27539
0.41531 0.40959 0.27120
0.41607 0.74802 0.27679
0.41683 0.63848 0.27054
0.41759 0.03506 0.28217
0.41835 0.43655 0.27765
0.41911 0.63972 0.27484
0.41987 0.47985 0.28576
0.42063 0.47217 0.28034
0.42139 0.34307 0.28201
0.42215 0.75476 0.28427
0.42291 0.44327 0.28911
0.42367 0.74944 0.29014
0.42443 0.84245 0.29939
0.42519 0.23576 0.29739
0.42594 0.50236 0.29719
0.42670 0.80197 0.29871
0.42746 0.74059 0.30567
0.42822 0.73841 0.30375
0.42898 0.66977 0.31607
0.42974 0.48021 0.32128
0.43050 0.54069 0.32469
0.43126 0.32004 0.32882
0.43202 0.54115 0.32512
0.43278 0.43596 0.33253
0.43354 0.26503 0.33016
0.43430 0.18367 0.33617
0.43506 0.43001 0.34690
