# Supplementary material for: Hallucination of closed repeat proteins containing central pockets
Source: Nat Struct Mol Biol. 2023 Sep 28;30(11):1755–60. doi: 10.1038/s41594-023-01112-6 (PMC10643118; doi:10.1038/s41594-023-01112-6)
Supplement: Supplementary file 4 — Small-angle X-ray scattering raw data. [file 41594_2023_1112_MOESM4_ESM.tar › SAXS_submit/E6/C11_results/Buffer1/C11_high_E6_snap_00026.sub.1.dat]

0.01026 21.43529 102.34546
0.01102 30.26269 107.87244
0.01178 33.62238 66.13364
0.01254 34.50029 37.65198
0.01330 30.42653 24.04883
0.01406 32.07749 13.92471
0.01482 31.39101 8.69015
0.01558 27.00331 6.45154
0.01634 26.83500 4.88097
0.01710 26.46628 3.33250
0.01786 28.09949 2.39378
0.01862 27.76432 1.90183
0.01938 26.02420 1.52483
0.02014 27.03357 1.33803
0.02090 25.20180 1.22447
0.02166 26.27415 1.09231
0.02242 26.25779 1.05768
0.02318 25.88219 1.06581
0.02395 25.55055 1.02656
0.02471 25.15936 0.96756
0.02547 25.80350 0.94492
0.02623 25.00505 0.88552
0.02699 26.47270 0.86189
0.02775 24.42200 0.82104
0.02851 24.52663 0.82302
0.02927 25.42083 0.78059
0.03003 25.59131 0.78204
0.03079 25.39669 0.76434
0.03155 25.68016 0.74234
0.03231 25.14171 0.75114
0.03307 24.81646 0.69852
0.03383 24.92782 0.69125
0.03459 25.26393 0.67930
0.03535 24.77461 0.66538
0.03611 24.62394 0.66874
0.03687 25.43145 0.65263
0.03763 24.05136 0.63529
0.03839 24.43173 0.61760
0.03915 23.61883 0.61457
0.03991 24.09065 0.61380
0.04067 24.59111 0.60606
0.04143 23.07565 0.58206
0.04219 22.51176 0.57554
0.04295 23.62591 0.56936
0.04371 23.91514 0.54547
0.04447 23.14144 0.54875
0.04523 23.29049 0.56427
0.04599 23.19525 0.53361
0.04675 23.21683 0.52788
0.04751 22.96190 0.52361
0.04827 22.97159 0.52801
0.04903 22.87547 0.49824
0.04979 21.92074 0.50751
0.05055 22.28729 0.51705
0.05131 21.89999 0.49945
0.05207 22.04866 0.48930
0.05283 22.38406 0.48858
0.05359 22.33557 0.47955
0.05435 21.53484 0.48160
0.05511 21.98360 0.48035
0.05587 21.62280 0.46925
0.05663 21.22052 0.47356
0.05739 21.04111 0.45723
0.05815 21.51629 0.46228
0.05891 20.82981 0.45342
0.05967 20.28190 0.44622
0.06043 20.61794 0.44763
0.06119 20.90017 0.44628
0.06195 20.51948 0.43507
0.06271 20.37904 0.44086
0.06347 20.15459 0.43426
0.06423 19.37817 0.42482
0.06499 20.41535 0.42916
0.06575 19.42567 0.41868
0.06651 19.41104 0.40500
0.06727 19.47050 0.41369
0.06803 19.06781 0.42623
0.06879 18.97424 0.41372
0.06955 18.50055 0.40661
0.07031 18.69169 0.40487
0.07107 18.55518 0.40581
0.07183 18.33981 0.38871
0.07259 18.35584 0.39523
0.07335 17.75903 0.38556
0.07412 17.74357 0.38026
0.07488 18.39079 0.38498
0.07564 17.35694 0.38756
0.07640 17.20943 0.38103
0.07716 17.19955 0.37515
0.07792 17.04970 0.37270
0.07868 17.35936 0.36970
0.07944 16.97420 0.36907
0.08020 17.01291 0.37111
0.08096 16.54096 0.36697
0.08172 16.44289 0.35820
0.08248 16.32717 0.36072
0.08324 15.85740 0.34925
0.08400 15.69343 0.36451
0.08476 15.84192 0.36371
0.08552 15.46891 0.37076
0.08628 15.35536 0.37124
0.08704 15.13074 0.38383
0.08780 15.05329 0.37652
0.08856 15.29934 0.38826
0.08932 14.62383 0.38742
0.09008 14.94232 0.38211
0.09084 14.49841 0.38736
0.09160 14.39715 0.38453
0.09236 13.79463 0.39195
0.09312 13.49046 0.39981
0.09388 13.74435 0.39516
0.09464 13.73854 0.40010
0.09540 13.59564 0.38916
0.09616 13.34736 0.38097
0.09692 13.13163 0.37890
0.09768 13.11753 0.37950
0.09844 12.87741 0.39710
0.09920 12.58007 0.38382
0.09996 12.93391 0.36665
0.10072 12.97537 0.36209
0.10148 12.43571 0.35265
0.10224 12.40577 0.35432
0.10300 12.51692 0.35177
0.10376 12.08247 0.33969
0.10452 11.60418 0.34007
0.10528 12.19141 0.33484
0.10604 11.99836 0.33651
0.10680 11.36837 0.32650
0.10756 11.81991 0.33114
0.10832 11.94702 0.32673
0.10908 10.89043 0.31525
0.10984 10.66832 0.32036
0.11060 10.60412 0.31658
0.11136 10.58418 0.31778
0.11212 10.56720 0.32010
0.11288 10.61883 0.31687
0.11364 10.22774 0.31230
0.11440 10.07883 0.30834
0.11516 10.16614 0.31024
0.11592 10.13104 0.31038
0.11668 10.10069 0.30484
0.11744 9.59955 0.29776
0.11820 9.71461 0.29991
0.11896 9.71069 0.30132
0.11972 8.92287 0.29369
0.12048 9.12771 0.28847
0.12124 9.27205 0.29297
0.12200 9.24612 0.29245
0.12276 8.74553 0.28632
0.12352 8.67528 0.28798
0.12428 8.77971 0.28941
0.12504 8.47800 0.28319
0.12580 8.54694 0.28457
0.12656 8.44884 0.27734
0.12732 8.24137 0.27237
0.12808 8.12590 0.27246
0.12884 7.59338 0.27183
0.12960 7.64972 0.26810
0.13036 7.86010 0.26515
0.13112 7.67342 0.26541
0.13188 7.79188 0.26670
0.13264 7.36779 0.26150
0.13340 7.41502 0.26076
0.13416 7.28343 0.25760
0.13492 7.11441 0.26096
0.13568 7.13253 0.25872
0.13644 7.15211 0.25485
0.13720 6.72300 0.25471
0.13796 6.90642 0.25359
0.13873 6.44854 0.25135
0.13949 6.58296 0.24619
0.14025 6.39314 0.24980
0.14101 6.25818 0.24960
0.14177 6.29732 0.24585
0.14253 6.18958 0.24665
0.14329 6.14902 0.24496
0.14405 6.31424 0.24602
0.14481 6.04749 0.24585
0.14557 5.67898 0.23868
0.14633 5.65020 0.23603
0.14709 5.54630 0.23827
0.14785 5.22282 0.23592
0.14861 5.13098 0.23965
0.14937 4.94121 0.24080
0.15013 5.21058 0.23265
0.15089 5.19305 0.23391
0.15165 5.22249 0.23128
0.15241 4.81932 0.23291
0.15317 5.06138 0.22955
0.15393 4.54117 0.22858
0.15469 4.50467 0.22792
0.15545 4.58947 0.22405
0.15621 4.69739 0.22502
0.15697 4.37148 0.22729
0.15773 4.53363 0.22259
0.15849 4.29816 0.22737
0.15925 4.04247 0.22273
0.16001 4.15746 0.22092
0.16077 4.04482 0.21917
0.16153 4.00844 0.22029
0.16229 4.13110 0.21805
0.16305 3.78836 0.21673
0.16381 3.94173 0.21524
0.16457 3.72966 0.21576
0.16533 3.68766 0.21808
0.16609 3.73216 0.21286
0.16685 3.85364 0.21501
0.16761 3.27528 0.21097
0.16837 3.48320 0.21246
0.16913 3.39395 0.21430
0.16989 3.31280 0.21051
0.17065 3.40201 0.21008
0.17141 3.06018 0.20733
0.17217 3.01845 0.21025
0.17293 2.92925 0.20603
0.17369 3.31923 0.20718
0.17445 2.81249 0.21145
0.17521 2.87890 0.20965
0.17597 2.62356 0.21005
0.17673 2.85312 0.21200
0.17749 2.92111 0.21432
0.17825 2.71005 0.21962
0.17901 2.65075 0.21621
0.17977 2.41586 0.22198
0.18053 2.69842 0.21736
0.18129 2.69893 0.21819
0.18205 2.42895 0.22014
0.18281 2.30185 0.22049
0.18357 2.32006 0.22155
0.18433 2.24996 0.22146
0.18509 2.28585 0.22235
0.18585 2.09354 0.22361
0.18661 2.13336 0.22820
0.18737 2.33209 0.22519
0.18813 2.09588 0.22605
0.18889 2.16243 0.22556
0.18965 1.85243 0.22676
0.19041 2.22014 0.22967
0.19117 1.92237 0.22872
0.19193 1.67410 0.22513
0.19269 1.91212 0.22461
0.19345 1.95342 0.22272
0.19421 1.90632 0.22714
0.19497 1.75497 0.22889
0.19573 1.85536 0.23029
0.19649 1.64601 0.23058
0.19725 1.82574 0.22794
0.19801 1.71334 0.23296
0.19877 1.27456 0.23239
0.19953 1.43491 0.22994
0.20029 1.39216 0.22946
0.20105 1.72462 0.22550
0.20181 1.46035 0.22785
0.20257 1.03066 0.22550
0.20333 1.42829 0.22972
0.20409 1.39275 0.22651
0.20485 1.48973 0.22989
0.20561 0.93182 0.22880
0.20637 1.21597 0.23450
0.20713 1.21463 0.23086
0.20789 1.11272 0.22619
0.20865 1.40436 0.22978
0.20941 1.52385 0.22728
0.21017 1.14791 0.22906
0.21093 1.28654 0.23115
0.21169 1.24586 0.23367
0.21245 1.07131 0.23043
0.21321 0.69544 0.22762
0.21397 0.73271 0.23152
0.21473 1.42626 0.22625
0.21549 1.13296 0.22708
0.21625 1.23976 0.22505
0.21701 0.87076 0.22745
0.21777 0.85949 0.22756
0.21853 1.24564 0.22685
0.21929 0.95735 0.22966
0.22005 0.99825 0.22639
0.22081 1.21985 0.22582
0.22157 1.04906 0.22525
0.22233 0.72963 0.22501
0.22309 0.83146 0.22584
0.22385 0.82537 0.22309
0.22461 0.61996 0.22246
0.22537 0.69874 0.22002
0.22613 0.58734 0.21761
0.22689 1.01228 0.21796
0.22765 0.97980 0.21498
0.22841 1.19427 0.21578
0.22917 0.65134 0.21727
0.22993 0.82834 0.21475
0.23069 0.67045 0.21380
0.23145 0.63777 0.21675
0.23221 1.07470 0.20990
0.23297 0.47608 0.21345
0.23373 0.77694 0.21280
0.23449 0.58288 0.20967
0.23525 0.72242 0.20637
0.23601 0.65698 0.20629
0.23677 0.84065 0.20646
0.23753 0.50106 0.20712
0.23829 0.97596 0.20437
0.23905 0.57269 0.20697
0.23981 0.52540 0.20503
0.24057 0.85423 0.20658
0.24133 0.68838 0.20233
0.24209 0.81218 0.20184
0.24285 0.53974 0.20391
0.24361 0.81523 0.20184
0.24437 0.85802 0.20098
0.24513 0.74965 0.20437
0.24589 0.76317 0.20098
0.24665 0.75672 0.20299
0.24741 0.62579 0.19614
0.24817 0.73673 0.19909
0.24893 0.84059 0.19688
0.24969 0.50967 0.19381
0.25045 0.96100 0.19410
0.25121 0.62861 0.19642
0.25197 0.43171 0.19370
0.25273 0.63343 0.19479
0.25349 0.84157 0.19143
0.25425 0.63092 0.19238
0.25501 0.50822 0.19169
0.25577 0.48067 0.19356
0.25653 0.56632 0.19484
0.25729 0.83655 0.19095
0.25805 0.65449 0.19046
0.25881 0.71155 0.19066
0.25957 0.36549 0.18991
0.26033 0.59066 0.18894
0.26109 0.56732 0.18685
0.26185 0.55066 0.18779
0.26261 0.66259 0.18986
0.26337 0.67113 0.18860
0.26413 0.52826 0.18541
0.26489 0.57051 0.18722
0.26565 0.38528 0.18450
0.26641 0.86454 0.18455
0.26717 0.50736 0.18507
0.26793 0.66973 0.18315
0.26869 0.79168 0.18180
0.26945 0.65897 0.18192
0.27021 0.59782 0.17996
0.27097 0.53416 0.18209
0.27172 0.54499 0.18217
0.27248 0.69841 0.17985
0.27324 0.61238 0.17899
0.27400 0.64033 0.17928
0.27476 0.63823 0.17910
0.27552 0.48155 0.17971
0.27628 0.58348 0.17959
0.27704 0.19015 0.17698
0.27780 0.78117 0.17845
0.27856 0.63555 0.17469
0.27932 0.66760 0.17908
0.28008 0.49676 0.17397
0.28084 0.44660 0.17873
0.28160 0.50478 0.17592
0.28236 0.50708 0.17730
0.28312 0.67263 0.17432
0.28388 0.48799 0.17457
0.28464 0.60754 0.17431
0.28540 0.74535 0.17320
0.28616 0.60108 0.17345
0.28692 0.67650 0.17638
0.28768 0.66000 0.17414
0.28844 0.55764 0.17540
0.28920 0.76669 0.17443
0.28996 0.49005 0.17624
0.29072 0.62638 0.17500
0.29148 0.62527 0.17609
0.29224 0.62460 0.17575
0.29300 0.71887 0.17415
0.29376 0.43574 0.17641
0.29452 0.53596 0.17592
0.29528 0.63959 0.17790
0.29604 0.60065 0.17624
0.29680 0.58624 0.17690
0.29756 0.67321 0.17515
0.29832 0.56364 0.17833
0.29908 0.88560 0.17741
0.29984 0.63836 0.17526
0.30060 0.82974 0.17506
0.30136 0.67554 0.17460
0.30212 0.56805 0.17239
0.30288 0.71955 0.17684
0.30364 0.54045 0.17323
0.30440 0.50951 0.17632
0.30516 0.40901 0.17509
0.30592 0.49944 0.17684
0.30668 0.69095 0.17707
0.30744 0.61770 0.17793
0.30820 0.76159 0.17973
0.30896 0.87802 0.17954
0.30972 0.71567 0.17710
0.31048 0.47021 0.17962
0.31124 0.61209 0.17793
0.31200 0.66646 0.17957
0.31276 0.65712 0.17991
0.31352 0.70417 0.18019
0.31428 0.51357 0.17973
0.31504 0.56625 0.17865
0.31580 0.71014 0.17945
0.31656 0.58686 0.18281
0.31732 0.82615 0.18292
0.31808 0.57243 0.18252
0.31883 0.85659 0.18292
0.31959 0.59874 0.18349
0.32035 0.72338 0.18366
0.32111 0.84720 0.18467
0.32187 0.69338 0.18240
0.32263 0.68083 0.18484
0.32339 0.79025 0.18604
0.32415 0.77167 0.18926
0.32491 0.75777 0.18891
0.32567 0.52082 0.18934
0.32643 0.75091 0.18768
0.32719 0.52858 0.18920
0.32795 0.87546 0.18854
0.32871 0.64185 0.18745
0.32947 0.88094 0.18791
0.33023 0.81251 0.18908
0.33099 0.78805 0.18842
0.33175 0.73708 0.19086
0.33251 0.70228 0.18948
0.33327 0.68662 0.19012
0.33403 0.74625 0.18940
0.33479 0.57780 0.18779
0.33555 0.52373 0.19086
0.33631 0.43350 0.19118
0.33707 0.82647 0.19453
0.33783 0.67790 0.19054
0.33859 0.56147 0.19304
0.33935 0.62918 0.18980
0.34011 0.84780 0.19350
0.34087 0.72000 0.19258
0.34163 0.75053 0.19207
0.34239 0.78936 0.19198
0.34315 0.33925 0.19419
0.34391 1.02071 0.19359
0.34467 0.59861 0.19507
0.34543 0.78721 0.18966
0.34619 0.61622 0.19516
0.34695 0.72325 0.19186
0.34771 0.40917 0.19353
0.34847 0.66139 0.19436
0.34922 0.62402 0.19304
0.34998 0.74182 0.19445
0.35074 0.74444 0.18728
0.35150 0.53689 0.18696
0.35226 0.75384 0.18796
0.35302 0.74733 0.18145
0.35378 0.76765 0.18449
0.35454 0.77849 0.18811
0.35530 0.69243 0.18874
0.35606 0.54824 0.18799
0.35682 0.79260 0.18570
0.35758 0.76437 0.18665
0.35834 0.56152 0.19210
0.35910 0.75228 0.19009
0.35986 0.62060 0.18837
0.36062 0.61103 0.18653
0.36138 0.79321 0.18989
0.36214 0.98418 0.18885
0.36290 0.62682 0.19100
0.36366 0.64185 0.19000
0.36442 0.74759 0.18946
0.36518 0.58673 0.18960
0.36594 0.76972 0.19138
0.36670 0.49636 0.19419
0.36746 0.81232 0.19135
0.36822 0.70410 0.19115
0.36898 0.74304 0.19381
0.36974 0.55179 0.19485
0.37050 0.52949 0.19594
0.37126 0.82844 0.19774
0.37202 0.74271 0.19800
0.37277 0.62933 0.19995
0.37353 0.81774 0.19966
0.37429 0.68482 0.20216
0.37505 0.58180 0.20173
0.37581 0.51890 0.20285
0.37657 0.53598 0.20546
0.37733 0.56093 0.20867
0.37809 0.69953 0.21071
0.37885 0.81654 0.21010
0.37961 0.61094 0.20784
0.38037 0.78480 0.21693
0.38113 1.03460 0.21495
0.38189 0.90744 0.21567
0.38265 0.87969 0.21733
0.38341 0.60613 0.21816
0.38417 0.82093 0.22008
0.38493 0.82930 0.22607
0.38569 0.86131 0.22323
0.38645 0.68316 0.22618
0.38721 0.17174 0.24376
0.38797 0.71272 0.22679
0.38873 0.80490 0.22450
0.38949 0.57670 0.22596
0.39025 0.83451 0.23161
0.39101 0.56419 0.22966
0.39177 0.76511 0.23126
0.39252 0.73972 0.23230
0.39328 0.39165 0.23516
0.39404 0.67609 0.23794
0.39480 0.69315 0.24480
0.39556 0.20658 0.24442
0.39632 0.75273 0.24228
0.39708 0.43886 0.24213
0.39784 0.84411 0.24405
0.39860 0.53879 0.24856
0.39936 0.72570 0.24769
0.40012 0.60558 0.24864
0.40088 0.74723 0.25151
0.40164 0.71510 0.25171
0.40240 0.58198 0.25615
0.40316 0.89363 0.25515
0.40392 0.60782 0.25217
0.40468 0.61434 14.10895
0.40544 0.73713 0.25914
0.40620 0.65385 0.26306
0.40696 0.70281 0.26198
0.40772 1.07057 0.26169
0.40848 0.39248 0.26338
0.40924 0.38179 0.26338
0.40999 0.46534 0.27184
0.41075 0.50959 0.27092
0.41151 0.62327 0.26298
0.41227 0.77741 0.27075
0.41303 0.51834 0.27038
0.41379 0.31463 0.26831
0.41455 0.86459 0.27296
0.41531 0.43049 0.26699
0.41607 0.52588 0.27247
0.41683 0.58471 0.28170
0.41759 0.76984 0.27972
0.41835 0.62403 0.28170
0.41911 0.46989 0.28156
0.41987 0.92009 0.28713
0.42063 0.78951 0.27952
0.42139 0.60002 0.28572
0.42215 0.39974 0.28629
0.42291 0.91685 0.29398
0.42367 1.08391 0.29931
0.42443 0.98568 0.30149
0.42519 0.41574 0.30077
0.42594 0.76744 0.30536
0.42670 0.53651 0.30037
0.42746 0.78391 0.30960
0.42822 0.79823 0.30941
0.42898 0.64165 0.30952
0.42974 0.57922 0.32065
0.43050 0.48589 0.31448
0.43126 0.64479 0.31445
0.43202 0.23554 0.32569
0.43278 0.42454 0.33899
0.43354 0.89166 0.33151
0.43430 0.35221 0.33682
0.43506 0.51550 0.33076
