# Supplementary material for: Hallucination of closed repeat proteins containing central pockets
Source: Nat Struct Mol Biol. 2023 Sep 28;30(11):1755–60. doi: 10.1038/s41594-023-01112-6 (PMC10643118; doi:10.1038/s41594-023-01112-6)
Supplement: Supplementary file 4 — Small-angle X-ray scattering raw data. [file 41594_2023_1112_MOESM4_ESM.tar › SAXS_submit/E6/C11_results/Buffer1/C11_high_E6_snap_00025.sub.1.dat]

0.01026 25.36544 104.92515
0.01102 41.02531 108.29345
0.01178 35.95147 65.22853
0.01254 19.16706 38.15021
0.01330 25.82611 23.32241
0.01406 27.58374 14.13151
0.01482 25.83530 8.37203
0.01558 24.15009 6.59520
0.01634 25.91710 4.85176
0.01710 27.73552 3.67791
0.01786 27.73772 2.35823
0.01862 26.62499 1.86450
0.01938 26.53908 1.50549
0.02014 26.90330 1.35489
0.02090 25.30560 1.22155
0.02166 24.80758 1.14931
0.02242 26.66070 1.04329
0.02318 25.38849 1.03801
0.02395 26.94928 1.04614
0.02471 26.16359 0.96517
0.02547 23.68068 0.89767
0.02623 25.46891 0.87053
0.02699 25.24094 0.86563
0.02775 24.77825 0.81716
0.02851 24.33186 0.83301
0.02927 24.78442 0.82760
0.03003 25.13545 0.77630
0.03079 26.34329 0.78698
0.03155 25.47130 0.73541
0.03231 25.89000 0.73308
0.03307 25.60984 0.71341
0.03383 25.73935 0.69174
0.03459 23.86557 0.68703
0.03535 24.83800 0.67517
0.03611 23.70936 0.67900
0.03687 24.88714 0.63534
0.03763 24.27072 0.62300
0.03839 24.20672 0.60978
0.03915 24.08011 0.58591
0.03991 23.49555 0.60904
0.04067 24.03382 0.58991
0.04143 24.28392 0.57482
0.04219 23.82190 0.58944
0.04295 23.11319 0.56869
0.04371 23.89861 0.55339
0.04447 23.41996 0.54400
0.04523 23.68005 0.54868
0.04599 23.58315 0.54195
0.04675 22.73612 0.55477
0.04751 22.74229 0.51931
0.04827 22.28027 0.51538
0.04903 23.15199 0.51152
0.04979 22.89279 0.51771
0.05055 23.03419 0.50045
0.05131 22.67213 0.49075
0.05207 22.26617 0.49321
0.05283 22.26581 0.49664
0.05359 21.76013 0.49932
0.05435 21.61623 0.47345
0.05511 21.88931 0.48257
0.05587 21.54568 0.47512
0.05663 21.53180 0.47934
0.05739 20.72170 0.45608
0.05815 21.32377 0.46499
0.05891 21.15542 0.45331
0.05967 20.60299 0.44353
0.06043 21.02394 0.44193
0.06119 20.70816 0.45286
0.06195 20.90615 0.45013
0.06271 19.99674 0.43780
0.06347 20.35589 0.41886
0.06423 19.64718 0.42831
0.06499 19.88199 0.41776
0.06575 19.81989 0.42172
0.06651 19.56327 0.43151
0.06727 19.56164 0.41523
0.06803 19.19922 0.41492
0.06879 19.40343 0.41139
0.06955 18.46557 0.40542
0.07031 19.40779 0.40477
0.07107 18.87258 0.39551
0.07183 18.36400 0.38834
0.07259 17.79819 0.39278
0.07335 18.23635 0.39373
0.07412 18.24607 0.38641
0.07488 17.57786 0.38180
0.07564 18.12455 0.38160
0.07640 17.56173 0.37405
0.07716 17.99614 0.37554
0.07792 17.18848 0.36955
0.07868 16.95178 0.37368
0.07944 16.91328 0.37004
0.08020 16.75994 0.36820
0.08096 16.96122 0.37021
0.08172 16.42350 0.36083
0.08248 16.28964 0.35449
0.08324 16.07685 0.35695
0.08400 16.00111 0.35930
0.08476 15.90419 0.36639
0.08552 15.90889 0.37600
0.08628 15.27379 0.36997
0.08704 15.47638 0.37837
0.08780 15.17057 0.38268
0.08856 15.18102 0.38422
0.08932 15.03460 0.38150
0.09008 15.00745 0.38492
0.09084 15.44657 0.39232
0.09160 15.14616 0.38935
0.09236 14.05919 0.38187
0.09312 14.05451 0.38410
0.09388 13.99154 0.40315
0.09464 13.23631 0.39369
0.09540 13.48216 0.38359
0.09616 13.57520 0.39469
0.09692 13.66261 0.37934
0.09768 13.56019 0.38837
0.09844 12.96428 0.38594
0.09920 12.50116 0.37943
0.09996 13.10104 0.37630
0.10072 12.36669 0.36294
0.10148 12.46327 0.35393
0.10224 12.37228 0.35248
0.10300 12.08082 0.34539
0.10376 12.30642 0.34429
0.10452 11.89451 0.33926
0.10528 12.20075 0.33034
0.10604 11.80118 0.33516
0.10680 12.13881 0.32520
0.10756 11.70563 0.32134
0.10832 11.19706 0.32474
0.10908 11.32840 0.31961
0.10984 11.31529 0.32371
0.11060 11.00891 0.32091
0.11136 10.66704 0.32242
0.11212 10.49122 0.31752
0.11288 10.52238 0.31672
0.11364 10.71462 0.31313
0.11440 10.24850 0.30894
0.11516 10.18532 0.30103
0.11592 10.37619 0.30671
0.11668 10.09318 0.30490
0.11744 10.05450 0.29971
0.11820 9.37882 0.29638
0.11896 9.83317 0.29434
0.11972 9.20532 0.29472
0.12048 9.77712 0.29621
0.12124 9.24984 0.29332
0.12200 9.11997 0.28410
0.12276 9.14037 0.29142
0.12352 8.91169 0.28537
0.12428 8.97701 0.27777
0.12504 8.74764 0.28118
0.12580 8.90813 0.27788
0.12656 8.41886 0.27889
0.12732 8.49840 0.27559
0.12808 8.24666 0.27235
0.12884 8.01667 0.27536
0.12960 7.61603 0.27158
0.13036 7.87106 0.27206
0.13112 8.07657 0.26733
0.13188 7.75659 0.26708
0.13264 7.32430 0.26432
0.13340 7.24913 0.25517
0.13416 7.38940 0.26002
0.13492 6.96215 0.25543
0.13568 6.72338 0.25861
0.13644 7.00670 0.25830
0.13720 6.85048 0.25354
0.13796 6.90649 0.25296
0.13873 6.26375 0.25296
0.13949 6.61632 0.25130
0.14025 6.45902 0.24844
0.14101 6.36094 0.24654
0.14177 6.08709 0.24537
0.14253 5.86193 0.24860
0.14329 6.19628 0.24258
0.14405 5.67671 0.24335
0.14481 5.88644 0.24252
0.14557 5.60000 0.24160
0.14633 5.48903 0.23946
0.14709 5.47067 0.23865
0.14785 5.82809 0.24006
0.14861 5.48511 0.23719
0.14937 5.34781 0.23825
0.15013 5.47663 0.23518
0.15089 5.06313 0.23535
0.15165 4.90511 0.23335
0.15241 4.67321 0.23062
0.15317 4.86611 0.23223
0.15393 4.71399 0.23011
0.15469 4.74907 0.23211
0.15545 4.68627 0.22776
0.15621 4.80193 0.22374
0.15697 4.36163 0.22664
0.15773 4.10943 0.22568
0.15849 4.45176 0.22199
0.15925 4.44324 0.22093
0.16001 4.29453 0.22050
0.16077 4.02725 0.22070
0.16153 4.07171 0.22151
0.16229 3.97611 0.22038
0.16305 3.97886 0.21531
0.16381 3.73746 0.21755
0.16457 3.90852 0.21514
0.16533 3.76789 0.21576
0.16609 3.65197 0.21540
0.16685 3.58464 0.21886
0.16761 3.67474 0.21316
0.16837 3.53706 0.21370
0.16913 3.57767 0.21015
0.16989 3.23920 0.20694
0.17065 3.11694 0.20662
0.17141 3.20433 0.20897
0.17217 3.21108 0.20871
0.17293 2.95104 0.20808
0.17369 3.08243 0.20883
0.17445 3.16815 0.20843
0.17521 3.22840 0.20860
0.17597 2.96860 0.21018
0.17673 2.58672 0.21020
0.17749 2.66034 0.21622
0.17825 2.89294 0.21794
0.17901 2.85232 0.21680
0.17977 2.77582 0.21846
0.18053 2.54111 0.21932
0.18129 2.32582 0.21823
0.18205 2.32486 0.21969
0.18281 2.57104 0.22282
0.18357 2.39826 0.22247
0.18433 2.31365 0.22557
0.18509 2.43068 0.22330
0.18585 1.95916 0.22528
0.18661 2.22103 0.22568
0.18737 2.06817 0.22470
0.18813 2.15690 0.22342
0.18889 2.00599 0.22740
0.18965 1.88861 0.22261
0.19041 1.93059 0.22006
0.19117 2.06008 0.22439
0.19193 1.80572 0.22410
0.19269 1.92975 0.23007
0.19345 1.82083 0.22470
0.19421 1.83257 0.22786
0.19497 1.62163 0.22651
0.19573 1.98088 0.22731
0.19649 1.50372 0.22714
0.19725 1.51458 0.22748
0.19801 1.32871 0.22674
0.19877 1.70628 0.22984
0.19953 1.63780 0.22880
0.20029 1.75276 0.22924
0.20105 1.75446 0.22800
0.20181 1.60445 0.22921
0.20257 1.83470 0.22688
0.20333 1.62927 0.22557
0.20409 1.68943 0.22780
0.20485 1.55679 0.22527
0.20561 1.28403 0.22648
0.20637 1.20805 0.22860
0.20713 1.17838 0.22909
0.20789 1.29585 0.22892
0.20865 1.27514 0.23012
0.20941 1.40653 0.23187
0.21017 1.03385 0.23115
0.21093 1.18190 0.23035
0.21169 1.14251 0.23029
0.21245 1.21359 0.23172
0.21321 1.15931 0.22636
0.21397 1.09738 0.23021
0.21473 0.94118 0.22708
0.21549 1.25520 0.22937
0.21625 0.99918 0.22605
0.21701 1.19557 0.22487
0.21777 1.02602 0.22883
0.21853 0.76798 0.22596
0.21929 0.95254 0.22564
0.22005 0.88710 0.22544
0.22081 0.78887 0.22255
0.22157 0.62473 0.22803
0.22233 0.68069 0.22309
0.22309 0.69387 0.22272
0.22385 0.92925 0.22458
0.22461 1.21373 0.22295
0.22537 0.88018 0.21817
0.22613 1.14678 0.22207
0.22689 0.77947 0.22072
0.22765 1.05306 0.21478
0.22841 1.14773 0.21688
0.22917 0.83939 0.21868
0.22993 1.01434 0.21487
0.23069 0.96974 0.21238
0.23145 0.64654 0.21229
0.23221 0.49591 0.21318
0.23297 0.74388 0.21286
0.23373 0.63388 0.21570
0.23449 0.72574 0.21421
0.23525 0.76849 0.21174
0.23601 0.70904 0.21048
0.23677 0.71046 0.20948
0.23753 0.63213 0.20847
0.23829 0.68522 0.20569
0.23905 0.57976 0.20701
0.23981 0.80811 0.20271
0.24057 0.73589 0.20331
0.24133 0.79349 0.20481
0.24209 0.88145 0.20483
0.24285 0.73036 0.20062
0.24361 0.84998 0.20274
0.24437 0.76478 0.19827
0.24513 0.68234 0.20300
0.24589 0.61753 0.19953
0.24665 0.50668 0.20257
0.24741 0.58972 0.19982
0.24817 0.51231 0.19861
0.24893 0.60485 0.19689
0.24969 0.66057 0.19491
0.25045 0.56567 0.19646
0.25121 0.64936 0.19692
0.25197 0.79996 0.19236
0.25273 0.66107 0.19560
0.25349 0.40417 0.19041
0.25425 0.66021 0.19084
0.25501 0.66586 0.18912
0.25577 0.80246 0.19236
0.25653 0.61267 0.19194
0.25729 0.59276 0.19236
0.25805 0.78436 0.19337
0.25881 0.51202 0.19247
0.25957 0.75120 0.18804
0.26033 0.52248 0.19044
0.26109 0.62010 0.18797
0.26185 0.58052 0.18626
0.26261 0.79982 0.18666
0.26337 0.64405 0.18491
0.26413 0.75185 0.18835
0.26489 0.57483 0.18408
0.26565 0.55526 0.18474
0.26641 0.76813 0.18542
0.26717 0.40309 0.18614
0.26793 0.81272 0.18371
0.26869 0.56101 0.18368
0.26945 0.33735 0.18310
0.27021 0.49807 0.18064
0.27097 0.47851 0.18020
0.27172 0.58346 0.18070
0.27248 0.44234 0.17895
0.27324 0.62061 0.18158
0.27400 0.67797 0.18104
0.27476 0.70505 0.17857
0.27552 0.45195 0.18109
0.27628 0.65915 0.17840
0.27704 0.94004 0.17726
0.27780 0.53147 0.17811
0.27856 0.38167 0.17791
0.27932 0.47691 0.17659
0.28008 0.55166 0.17554
0.28084 0.66098 0.17923
0.28160 0.57959 0.17571
0.28236 0.62842 0.17490
0.28312 0.58843 0.17703
0.28388 0.72808 0.17565
0.28464 0.65045 0.17393
0.28540 0.78242 0.17419
0.28616 0.90340 0.17459
0.28692 0.73206 0.17553
0.28768 0.65595 0.17307
0.28844 0.59838 0.17433
0.28920 0.61412 0.17697
0.28996 0.33895 0.17568
0.29072 0.91242 0.17304
0.29148 0.77447 0.17430
0.29224 0.56808 0.17608
0.29300 0.56502 0.17585
0.29376 0.55152 0.17757
0.29452 0.77723 0.17542
0.29528 0.61169 0.17706
0.29604 0.45468 0.17499
0.29680 0.56442 0.17703
0.29756 0.68458 0.17551
0.29832 0.47127 0.17562
0.29908 0.55758 0.17436
0.29984 0.47324 0.17530
0.30060 0.77838 0.17427
0.30136 0.61304 0.17591
0.30212 0.65625 0.17657
0.30288 0.78476 0.17490
0.30364 0.62501 0.17459
0.30440 0.65138 0.17697
0.30516 0.85702 0.17723
0.30592 0.54676 0.17852
0.30668 0.64132 0.17754
0.30744 0.69966 0.17754
0.30820 0.76942 0.17917
0.30896 0.50661 0.18147
0.30972 0.66718 0.17731
0.31048 0.69767 0.17769
0.31124 0.48647 0.17863
0.31200 0.73769 0.17895
0.31276 0.75626 0.17748
0.31352 0.68758 0.17774
0.31428 0.76812 0.18167
0.31504 0.68909 0.17800
0.31580 0.71177 0.17949
0.31656 0.80605 0.18116
0.31732 0.73762 0.18066
0.31808 0.61495 0.18250
0.31883 0.71007 0.18394
0.31959 0.81356 0.18293
0.32035 0.51397 0.18285
0.32111 0.89339 0.18313
0.32187 0.64809 0.18577
0.32263 0.82447 0.18359
0.32339 0.71017 0.18485
0.32415 0.65613 0.18706
0.32491 0.68877 0.18918
0.32567 0.87324 0.19016
0.32643 0.71890 0.18950
0.32719 0.81699 0.18881
0.32795 0.65822 0.18901
0.32871 0.76907 0.18560
0.32947 0.87361 0.19044
0.33023 0.79434 0.18789
0.33099 0.96983 0.19110
0.33175 0.84491 0.18700
0.33251 1.03936 0.18660
0.33327 0.67974 0.18869
0.33403 0.66055 0.18789
0.33479 0.78707 0.18987
0.33555 0.74622 0.19079
0.33631 0.66208 0.19116
0.33707 0.71404 0.18884
0.33783 0.52792 0.19021
0.33859 0.64429 0.19127
0.33935 0.42761 0.19305
0.34011 0.85704 0.19205
0.34087 0.70528 0.19225
0.34163 0.52536 0.19299
0.34239 0.71930 0.19219
0.34315 0.64256 0.19417
0.34391 0.79648 0.19411
0.34467 0.63182 0.19153
0.34543 0.57492 0.19216
0.34619 0.94819 0.19394
0.34695 0.65264 0.19300
0.34771 0.53074 0.19465
0.34847 0.64056 0.19534
0.34922 0.61788 0.19577
0.34998 0.87668 0.19236
0.35074 0.62767 0.18984
0.35150 0.96809 0.18732
0.35226 0.78198 0.18408
0.35302 0.83612 0.18359
0.35378 0.72186 0.18439
0.35454 0.72625 0.18798
0.35530 0.66161 0.18861
0.35606 0.83104 0.18588
0.35682 0.61824 0.18964
0.35758 0.70761 0.18658
0.35834 0.67340 0.18729
0.35910 0.66129 0.18838
0.35986 0.92033 0.18915
0.36062 0.83985 0.18915
0.36138 0.84656 0.18780
0.36214 0.67224 0.18912
0.36290 0.82826 0.18864
0.36366 0.40918 0.18903
0.36442 0.65198 0.19213
0.36518 0.42350 0.19247
0.36594 0.70494 0.19271
0.36670 0.99165 0.19110
0.36746 0.91558 0.19007
0.36822 0.53871 0.19153
0.36898 0.58165 0.19420
0.36974 0.91575 0.19374
0.37050 0.89694 0.19678
0.37126 0.74678 0.19775
0.37202 0.44514 0.19572
0.37277 0.62069 0.19614
0.37353 0.69642 0.20042
0.37429 0.54142 0.20248
0.37505 0.78524 0.20432
0.37581 0.70558 0.20696
0.37657 0.40756 0.20503
0.37733 0.55332 0.20391
0.37809 0.69776 0.20698
0.37885 0.70993 0.20802
0.37961 0.90672 0.21105
0.38037 0.70607 0.21166
0.38113 0.62245 0.21573
0.38189 0.78174 0.21642
0.38265 0.74719 0.21501
0.38341 0.42610 0.21848
0.38417 0.87219 0.21699
0.38493 0.87994 0.21934
0.38569 0.85153 0.22278
0.38645 0.68854 0.22499
0.38721 0.85889 0.24488
0.38797 0.75911 0.22660
0.38873 0.77947 0.22808
0.38949 0.72398 0.23221
0.39025 0.68717 0.23160
0.39101 0.40865 0.22954
0.39177 0.46967 0.23445
0.39252 0.87905 0.23577
0.39328 0.83890 0.23734
0.39404 0.61799 0.23583
0.39480 0.74487 0.23907
0.39556 0.83222 0.23912
0.39632 0.50568 0.24411
0.39708 0.73208 0.24528
0.39784 0.54007 0.24612
0.39860 0.75402 0.24635
0.39936 0.79559 0.24953
0.40012 0.40128 0.25256
0.40088 0.94174 0.25294
0.40164 0.42438 0.24654
0.40240 0.83877 0.25105
0.40316 0.67534 0.25781
0.40392 0.57179 0.25850
0.40468 0.76338 15.49089
0.40544 0.77871 0.26263
0.40620 0.90466 0.25712
0.40696 0.47611 0.26031
0.40772 0.66972 0.26696
0.40848 0.66073 0.26286
0.40924 0.56900 0.26506
0.40999 0.94883 0.26879
0.41075 0.54838 0.26639
0.41151 0.78585 0.27103
0.41227 0.80065 0.27215
0.41303 0.90305 0.27611
0.41379 0.74096 0.27436
0.41455 0.89091 0.27249
0.41531 0.59487 0.27223
0.41607 0.52582 0.27484
0.41683 0.72400 0.28006
0.41759 0.40982 0.28253
0.41835 0.58467 0.27882
0.41911 0.79446 0.28304
0.41987 0.88762 0.28356
0.42063 0.49415 0.27957
0.42139 0.68096 0.28736
0.42215 0.37447 0.28848
0.42291 0.88302 0.28978
0.42367 0.65708 0.29915
0.42443 0.72532 0.29386
0.42519 0.82934 0.29987
0.42594 0.46064 0.29540
0.42670 0.77841 0.30339
0.42746 0.79001 0.30612
0.42822 0.61215 0.31274
0.42898 0.86791 0.30833
0.42974 0.50721 0.31575
0.43050 0.48570 0.31333
0.43126 0.89320 0.31996
0.43202 0.68365 0.33078
0.43278 0.75525 0.33238
0.43354 0.44209 0.34043
0.43430 0.13133 0.32996
0.43506 0.81845 0.34170
