# Supplementary material for: Hallucination of closed repeat proteins containing central pockets
Source: Nat Struct Mol Biol. 2023 Sep 28;30(11):1755–60. doi: 10.1038/s41594-023-01112-6 (PMC10643118; doi:10.1038/s41594-023-01112-6)
Supplement: Supplementary file 4 — Small-angle X-ray scattering raw data. [file 41594_2023_1112_MOESM4_ESM.tar › SAXS_submit/E6/C11_results/Buffer1/C11_high_E6_snap_00024.sub.1.dat]

0.01026 30.75220 106.83802
0.01102 19.59285 108.72249
0.01178 29.05739 65.22618
0.01254 28.56899 38.26033
0.01330 20.84160 23.85982
0.01406 27.57225 14.02775
0.01482 28.25397 8.19093
0.01558 25.81638 6.46000
0.01634 24.55340 5.06816
0.01710 25.36500 3.62074
0.01786 26.79599 2.30013
0.01862 26.23001 1.86464
0.01938 26.83982 1.61908
0.02014 26.22284 1.38190
0.02090 26.61692 1.22154
0.02166 25.21331 1.12990
0.02242 26.86243 1.03987
0.02318 26.17133 0.99544
0.02395 25.69444 1.02801
0.02471 25.54680 0.95648
0.02547 25.84781 0.92946
0.02623 25.65720 0.86206
0.02699 25.59564 0.86712
0.02775 24.61277 0.86889
0.02851 25.58429 0.82878
0.02927 25.56093 0.78651
0.03003 24.86968 0.76259
0.03079 24.97280 0.76090
0.03155 24.89721 0.73839
0.03231 25.29958 0.71939
0.03307 25.28304 0.71638
0.03383 24.39227 0.69399
0.03459 24.42246 0.68385
0.03535 24.87059 0.67019
0.03611 24.56984 0.66867
0.03687 24.04500 0.66900
0.03763 24.05858 0.63096
0.03839 24.38898 0.60789
0.03915 24.19730 0.60605
0.03991 23.83191 0.59650
0.04067 23.75610 0.59272
0.04143 23.48960 0.57657
0.04219 24.11006 0.58879
0.04295 23.30170 0.57654
0.04371 23.80461 0.54991
0.04447 22.99414 0.55929
0.04523 23.42915 0.54173
0.04599 22.74657 0.53278
0.04675 22.99524 0.50016
0.04751 23.34954 0.51326
0.04827 23.15008 0.52088
0.04903 22.19905 0.51060
0.04979 22.64699 0.51802
0.05055 22.38015 0.51303
0.05131 22.04308 0.50185
0.05207 22.32023 0.49102
0.05283 21.90876 0.49104
0.05359 21.71373 0.48283
0.05435 21.65319 0.49040
0.05511 21.49898 0.46027
0.05587 21.32974 0.47024
0.05663 21.34121 0.45198
0.05739 20.77503 0.46298
0.05815 21.17327 0.46439
0.05891 20.41718 0.45328
0.05967 21.15744 0.45688
0.06043 20.77939 0.44684
0.06119 21.01201 0.44296
0.06195 20.00096 0.43706
0.06271 20.25532 0.42932
0.06347 19.63751 0.43096
0.06423 20.14694 0.42838
0.06499 19.41530 0.42580
0.06575 19.56878 0.42482
0.06651 19.29345 0.41042
0.06727 19.19021 0.40856
0.06803 19.30367 0.40997
0.06879 19.11621 0.39469
0.06955 19.00335 0.39916
0.07031 18.80104 0.40069
0.07107 18.25279 0.39911
0.07183 18.29834 0.39159
0.07259 18.14781 0.39052
0.07335 18.18665 0.38384
0.07412 17.84360 0.38906
0.07488 17.70981 0.38746
0.07564 17.51896 0.38158
0.07640 17.74829 0.38530
0.07716 17.10925 0.37854
0.07792 16.57199 0.37484
0.07868 16.93748 0.37206
0.07944 17.07089 0.36931
0.08020 16.63818 0.36474
0.08096 16.99320 0.36478
0.08172 16.51340 0.36332
0.08248 15.98512 0.35354
0.08324 15.89722 0.35451
0.08400 15.77857 0.36019
0.08476 16.03370 0.37005
0.08552 15.55114 0.36813
0.08628 15.80027 0.37619
0.08704 14.93068 0.37313
0.08780 15.53379 0.38126
0.08856 14.58495 0.38768
0.08932 14.75004 0.38845
0.09008 14.95897 0.39549
0.09084 14.88755 0.39155
0.09160 14.56182 0.39027
0.09236 14.42803 0.38499
0.09312 14.16662 0.40082
0.09388 13.61086 0.40609
0.09464 13.60153 0.38972
0.09540 13.61468 0.38834
0.09616 13.17901 0.38229
0.09692 13.41629 0.38192
0.09768 13.31073 0.37922
0.09844 13.25404 0.39619
0.09920 13.10482 0.38504
0.09996 12.83290 0.36706
0.10072 12.63567 0.35946
0.10148 12.39293 0.35330
0.10224 12.69643 0.34863
0.10300 12.10109 0.34529
0.10376 11.74762 0.34301
0.10452 12.52428 0.33727
0.10528 11.82039 0.32864
0.10604 11.62676 0.33475
0.10680 11.52493 0.32517
0.10756 11.53846 0.32049
0.10832 11.48029 0.32161
0.10908 11.46916 0.32096
0.10984 10.97010 0.32500
0.11060 10.85569 0.31789
0.11136 10.59198 0.32522
0.11212 10.17889 0.32256
0.11288 10.00089 0.31737
0.11364 10.36741 0.31163
0.11440 10.43685 0.31143
0.11516 10.20814 0.31075
0.11592 9.70185 0.29761
0.11668 9.78409 0.30867
0.11744 9.60833 0.29835
0.11820 9.63610 0.29466
0.11896 9.58750 0.29509
0.11972 9.50843 0.29294
0.12048 9.24983 0.29537
0.12124 9.28337 0.29463
0.12200 9.08189 0.28714
0.12276 9.17306 0.28875
0.12352 8.70431 0.28256
0.12428 8.48368 0.29085
0.12504 8.45977 0.27940
0.12580 7.92943 0.27321
0.12656 8.34391 0.27751
0.12732 8.18770 0.27358
0.12808 8.04699 0.27384
0.12884 7.56015 0.27037
0.12960 7.99264 0.27272
0.13036 7.65940 0.26956
0.13112 7.78295 0.27312
0.13188 7.72351 0.26607
0.13264 7.34257 0.26148
0.13340 7.46844 0.25706
0.13416 7.50344 0.26323
0.13492 7.29056 0.25987
0.13568 6.58694 0.25224
0.13644 7.18697 0.25646
0.13720 6.69428 0.24929
0.13796 6.72594 0.24958
0.13873 6.86952 0.24723
0.13949 6.53482 0.25084
0.14025 6.20967 0.24878
0.14101 6.41624 0.24904
0.14177 6.13980 0.24740
0.14253 6.28517 0.24668
0.14329 5.98604 0.24537
0.14405 5.78198 0.24315
0.14481 5.90764 0.24574
0.14557 5.76125 0.24244
0.14633 5.41435 0.23937
0.14709 5.64210 0.23960
0.14785 5.46643 0.24123
0.14861 5.09720 0.23604
0.14937 5.46813 0.23421
0.15013 4.95855 0.23220
0.15089 5.13426 0.23106
0.15165 4.92572 0.23068
0.15241 5.06766 0.22979
0.15317 5.01916 0.22830
0.15393 4.79919 0.23266
0.15469 4.75826 0.22902
0.15545 4.81866 0.22827
0.15621 4.35978 0.22549
0.15697 4.41590 0.22655
0.15773 4.64527 0.22584
0.15849 4.53351 0.22145
0.15925 4.25440 0.22540
0.16001 4.35209 0.22282
0.16077 4.15203 0.21895
0.16153 3.80160 0.22085
0.16229 4.06568 0.21812
0.16305 3.67195 0.21497
0.16381 3.96208 0.21534
0.16457 3.81994 0.21672
0.16533 3.76407 0.21451
0.16609 3.40476 0.21571
0.16685 3.30512 0.21563
0.16761 3.45149 0.21373
0.16837 3.34830 0.21396
0.16913 3.47716 0.21078
0.16989 3.06285 0.20826
0.17065 3.38317 0.20808
0.17141 2.95323 0.20743
0.17217 2.97171 0.20980
0.17293 3.00388 0.20981
0.17369 3.17727 0.20711
0.17445 2.93923 0.20794
0.17521 3.13325 0.21279
0.17597 3.04171 0.21129
0.17673 2.59942 0.21327
0.17749 2.67011 0.21622
0.17825 2.52099 0.21686
0.17901 2.86889 0.21732
0.17977 2.45095 0.22096
0.18053 2.67193 0.22104
0.18129 2.30913 0.22081
0.18205 2.35511 0.21895
0.18281 2.43964 0.22270
0.18357 2.11210 0.22528
0.18433 2.20958 0.22534
0.18509 2.29860 0.22225
0.18585 2.16838 0.22474
0.18661 2.25830 0.22640
0.18737 1.95210 0.22580
0.18813 2.18567 0.22419
0.18889 2.00667 0.22474
0.18965 1.77292 0.22542
0.19041 2.07716 0.22806
0.19117 1.96330 0.22801
0.19193 1.93400 0.22787
0.19269 1.96295 0.22889
0.19345 1.87513 0.22740
0.19421 1.96987 0.22815
0.19497 1.83730 0.22686
0.19573 1.86132 0.22726
0.19649 1.53751 0.22872
0.19725 1.54612 0.22815
0.19801 1.78271 0.23300
0.19877 1.61163 0.22591
0.19953 1.51550 0.23133
0.20029 1.49228 0.23314
0.20105 1.58637 0.22502
0.20181 1.42230 0.23325
0.20257 1.43736 0.22878
0.20333 1.44889 0.22952
0.20409 1.61947 0.22717
0.20485 1.57615 0.22936
0.20561 1.44642 0.22883
0.20637 1.31032 0.22915
0.20713 1.49268 0.23156
0.20789 1.22105 0.22737
0.20865 1.29232 0.22829
0.20941 1.39837 0.23075
0.21017 0.83483 0.23158
0.21093 1.11348 0.22497
0.21169 1.11544 0.22869
0.21245 1.26641 0.22964
0.21321 1.17092 0.22568
0.21397 1.06234 0.22390
0.21473 1.16396 0.22887
0.21549 0.92673 0.22829
0.21625 1.13403 0.22628
0.21701 0.97449 0.22520
0.21777 1.03360 0.23305
0.21853 1.00840 0.22330
0.21929 0.99035 0.22554
0.22005 1.26354 0.22806
0.22081 1.25905 0.22700
0.22157 0.80577 0.22488
0.22233 0.89668 0.22545
0.22309 0.97218 0.22866
0.22385 0.85432 0.22384
0.22461 1.02543 0.21966
0.22537 1.17681 0.22144
0.22613 0.94365 0.21889
0.22689 0.89497 0.21854
0.22765 0.94733 0.21708
0.22841 0.98690 0.21516
0.22917 1.08554 0.21593
0.22993 0.90296 0.21384
0.23069 0.81613 0.21504
0.23145 0.90360 0.21395
0.23221 0.76940 0.21364
0.23297 0.77152 0.21246
0.23373 0.66757 0.20928
0.23449 0.72354 0.20888
0.23525 0.96777 0.20877
0.23601 0.65148 0.21057
0.23677 0.55002 0.20756
0.23753 0.58433 0.20951
0.23829 0.97355 0.20831
0.23905 0.63816 0.20831
0.23981 0.83449 0.20536
0.24057 0.69631 0.20320
0.24133 0.55498 0.20303
0.24209 0.55598 0.20191
0.24285 0.63744 0.20025
0.24361 0.76265 0.20530
0.24437 0.48787 0.20272
0.24513 0.44867 0.20042
0.24589 0.83878 0.19934
0.24665 0.81266 0.20048
0.24741 0.62724 0.19750
0.24817 0.75048 0.19916
0.24893 0.55110 0.19575
0.24969 0.70112 0.19587
0.25045 0.70660 0.19712
0.25121 0.46146 0.19583
0.25197 0.58834 0.19291
0.25273 0.37209 0.19552
0.25349 0.66681 0.19274
0.25425 0.42538 0.19257
0.25501 0.72216 0.19317
0.25577 0.52667 0.19429
0.25653 0.68896 0.19053
0.25729 0.54103 0.19030
0.25805 0.32837 0.19326
0.25881 0.50308 0.18950
0.25957 0.22363 0.18815
0.26033 0.67686 0.18807
0.26109 0.78956 0.18936
0.26185 0.48920 0.18586
0.26261 0.72069 0.18706
0.26337 0.67441 0.18675
0.26413 0.72065 0.18775
0.26489 0.47506 0.18560
0.26565 0.42623 0.18431
0.26641 0.59338 0.18402
0.26717 0.25190 0.18526
0.26793 0.71485 0.18076
0.26869 0.56923 0.18302
0.26945 0.62130 0.18204
0.27021 0.79613 0.18248
0.27097 0.78021 0.18222
0.27172 0.70307 0.18259
0.27248 0.47526 0.17952
0.27324 0.70223 0.18176
0.27400 0.83103 0.17829
0.27476 0.67673 0.17949
0.27552 0.64619 0.17918
0.27628 0.61298 0.17591
0.27704 0.53753 0.17774
0.27780 0.49262 0.17898
0.27856 0.64743 0.17396
0.27932 0.35116 0.17476
0.28008 0.75042 0.17436
0.28084 0.65607 0.17628
0.28160 0.51097 0.17757
0.28236 0.67022 0.17686
0.28312 0.52801 0.17490
0.28388 0.49893 0.17654
0.28464 0.74030 0.17545
0.28540 0.52937 0.17499
0.28616 0.81378 0.17276
0.28692 0.74821 0.17488
0.28768 0.59821 0.17502
0.28844 0.45087 0.17746
0.28920 0.55165 0.17413
0.28996 0.41334 0.17293
0.29072 0.62473 0.17267
0.29148 0.54863 0.17752
0.29224 0.59393 0.17858
0.29300 0.75968 0.17497
0.29376 0.47078 0.17709
0.29452 0.68274 0.17723
0.29528 0.57090 0.17436
0.29604 0.70024 0.17749
0.29680 0.64272 0.17821
0.29756 0.56037 0.17818
0.29832 0.35642 0.17694
0.29908 0.57848 0.17783
0.29984 0.69317 0.17537
0.30060 0.63084 0.17643
0.30136 0.66035 0.17488
0.30212 0.95284 0.17482
0.30288 0.68256 0.17465
0.30364 1.02841 0.17525
0.30440 0.69148 0.17623
0.30516 0.57596 0.17706
0.30592 0.46112 0.17617
0.30668 0.67779 0.17689
0.30744 0.60935 0.17729
0.30820 0.48603 0.17798
0.30896 0.72028 0.17666
0.30972 0.48523 0.17732
0.31048 0.66161 0.17783
0.31124 0.52352 0.17964
0.31200 0.48208 0.17947
0.31276 0.85010 0.17755
0.31352 0.34976 0.17892
0.31428 0.50501 0.18308
0.31504 0.75838 0.17760
0.31580 0.71719 0.17797
0.31656 0.39958 0.17995
0.31732 0.69681 0.18230
0.31808 0.69980 0.18368
0.31883 0.58463 0.18621
0.31959 0.48874 0.18511
0.32035 0.64921 0.18821
0.32111 0.93750 0.18420
0.32187 0.82854 0.18789
0.32263 0.76743 0.18635
0.32339 0.61577 0.18451
0.32415 0.85810 0.18606
0.32491 0.53410 0.18944
0.32567 0.68133 0.18813
0.32643 0.66659 0.18873
0.32719 0.64926 0.18918
0.32795 0.82887 0.18812
0.32871 0.67326 0.18766
0.32947 0.45492 0.18873
0.33023 0.72878 0.18752
0.33099 0.68759 0.18982
0.33175 0.64051 0.18916
0.33251 0.62645 0.18993
0.33327 0.70408 0.18706
0.33403 0.70227 0.19151
0.33479 0.79888 0.18715
0.33555 0.63780 0.19340
0.33631 0.56034 0.19036
0.33707 0.52041 0.19068
0.33783 0.83353 0.19300
0.33859 0.60109 0.19225
0.33935 0.47753 0.19174
0.34011 0.49540 0.19245
0.34087 0.56588 0.19010
0.34163 0.80190 0.19283
0.34239 0.81816 0.19289
0.34315 0.92736 0.19423
0.34391 0.79800 0.19337
0.34467 0.77527 0.19311
0.34543 0.78919 0.19684
0.34619 0.65173 0.19211
0.34695 0.70278 0.19228
0.34771 0.97521 0.19311
0.34847 0.69154 0.19624
0.34922 0.91350 0.19360
0.34998 0.89531 0.19503
0.35074 0.76492 0.18916
0.35150 0.79663 0.18686
0.35226 0.60187 0.18761
0.35302 0.64084 0.18242
0.35378 0.56501 0.18598
0.35454 1.01956 0.18793
0.35530 0.60582 0.18637
0.35606 0.91105 0.18681
0.35682 0.41278 0.18982
0.35758 0.61160 0.18680
0.35834 0.70585 0.18781
0.35910 0.60185 0.18752
0.35986 0.60208 0.18764
0.36062 0.54931 0.18804
0.36138 0.63640 0.18815
0.36214 0.50377 0.19082
0.36290 0.60992 0.18698
0.36366 0.62200 0.19372
0.36442 0.57048 0.19303
0.36518 0.83132 0.19151
0.36594 0.80784 0.18967
0.36670 0.65192 0.19291
0.36746 0.66618 0.19088
0.36822 0.50201 0.19068
0.36898 0.74708 0.19412
0.36974 0.70510 0.19414
0.37050 0.68520 0.19670
0.37126 0.65313 0.19535
0.37202 0.73509 0.19744
0.37277 0.56541 0.20105
0.37353 0.80852 0.20111
0.37429 0.53716 0.20068
0.37505 0.40015 0.20085
0.37581 0.94376 0.20650
0.37657 0.63479 0.20664
0.37733 0.99307 0.20716
0.37809 0.49811 0.20493
0.37885 0.54219 0.20730
0.37961 0.68551 0.21333
0.38037 0.39119 0.21132
0.38113 0.84102 0.21172
0.38189 0.35867 0.21570
0.38265 0.45340 0.21737
0.38341 0.81413 0.22001
0.38417 0.69667 0.21941
0.38493 0.68176 0.21490
0.38569 0.66961 0.22092
0.38645 0.91853 0.22267
0.38721 0.63130 0.23594
0.38797 0.65484 0.22121
0.38873 0.44355 0.22571
0.38949 0.70000 0.22451
0.39025 0.52232 0.22983
0.39101 0.57856 0.23434
0.39177 0.83479 0.23297
0.39252 0.61477 0.23245
0.39328 0.60274 0.24024
0.39404 0.52792 0.23442
0.39480 0.44002 0.24001
0.39556 0.43236 0.24245
0.39632 0.59502 0.24543
0.39708 0.59550 0.24658
0.39784 0.66067 0.24002
0.39860 0.88385 0.24785
0.39936 0.96017 0.24466
0.40012 0.46430 0.25845
0.40088 0.64832 0.25223
0.40164 0.76581 0.25570
0.40240 0.82005 0.25472
0.40316 0.41644 0.25466
0.40392 0.25114 0.25702
0.40468 0.71691 13.82657
0.40544 0.93680 0.25364
0.40620 0.57484 0.25495
0.40696 0.71464 0.25874
0.40772 0.48666 0.26413
0.40848 0.36081 0.26384
0.40924 0.68918 0.26607
0.40999 0.58909 0.26587
0.41075 0.82610 0.26782
0.41151 0.51706 0.26530
0.41227 0.88462 0.26862
0.41303 0.57713 0.27069
0.41379 0.33940 0.26693
0.41455 0.42054 0.27034
0.41531 0.87289 0.27431
0.41607 0.99232 0.27583
0.41683 0.58540 0.27448
0.41759 0.40728 0.28061
0.41835 0.63138 0.28382
0.41911 0.43467 0.27685
0.41987 0.54629 0.28818
0.42063 0.55254 0.27921
0.42139 0.42767 0.28950
0.42215 0.66246 0.28760
0.42291 0.77409 0.29371
0.42367 1.02689 0.28299
0.42443 0.94965 0.28900
0.42519 0.67035 0.29388
0.42594 0.63035 0.30311
0.42670 0.74277 0.29836
0.42746 0.51086 0.30655
0.42822 0.42172 0.31272
0.42898 0.86415 0.31157
0.42974 0.52417 0.31466
0.43050 0.94751 0.31470
0.43126 0.76502 0.31811
0.43202 0.68677 0.32404
0.43278 0.62902 0.32983
0.43354 0.10837 0.33485
0.43430 0.57962 0.33514
0.43506 0.21642 0.34893
