# Supplementary material for: Hallucination of closed repeat proteins containing central pockets
Source: Nat Struct Mol Biol. 2023 Sep 28;30(11):1755–60. doi: 10.1038/s41594-023-01112-6 (PMC10643118; doi:10.1038/s41594-023-01112-6)
Supplement: Supplementary file 4 — Small-angle X-ray scattering raw data. [file 41594_2023_1112_MOESM4_ESM.tar › SAXS_submit/E6/C11_results/Buffer1/C11_high_E6_snap_00030.sub.1.dat]

0.01026 22.45593 104.01434
0.01102 35.98277 107.96843
0.01178 31.05183 65.59709
0.01254 25.18151 38.91320
0.01330 28.17800 23.57875
0.01406 33.10918 14.12068
0.01482 25.32681 8.12058
0.01558 28.53049 6.64043
0.01634 28.86456 4.42545
0.01710 29.01688 3.48410
0.01786 27.31260 2.25345
0.01862 26.88642 1.95693
0.01938 26.26029 1.57682
0.02014 26.96259 1.34877
0.02090 26.81860 1.22224
0.02166 25.45792 1.16485
0.02242 26.09089 1.05486
0.02318 25.92250 1.07256
0.02395 26.57314 1.00422
0.02471 25.52737 0.97147
0.02547 25.73608 0.92344
0.02623 26.15147 0.87588
0.02699 26.91371 0.87288
0.02775 25.57043 0.81761
0.02851 26.14325 0.85313
0.02927 25.17496 0.79438
0.03003 24.29524 0.75288
0.03079 25.13540 0.73243
0.03155 25.51833 0.75425
0.03231 24.56533 0.69953
0.03307 24.52525 0.69930
0.03383 24.97697 0.69664
0.03459 24.52081 0.68383
0.03535 24.00526 0.67492
0.03611 24.73664 0.66233
0.03687 24.33150 0.65673
0.03763 24.34616 0.61777
0.03839 24.35890 0.63104
0.03915 24.01153 0.61416
0.03991 24.23351 0.62125
0.04067 23.94034 0.59603
0.04143 23.69197 0.59412
0.04219 24.28054 0.57571
0.04295 22.89598 0.56117
0.04371 23.43269 0.54717
0.04447 23.58398 0.55183
0.04523 23.06981 0.54556
0.04599 23.22289 0.52915
0.04675 23.41485 0.51719
0.04751 22.49720 0.52144
0.04827 23.02269 0.52762
0.04903 22.82209 0.51688
0.04979 22.26133 0.50096
0.05055 22.61096 0.50363
0.05131 22.58481 0.49336
0.05207 22.13971 0.48690
0.05283 22.51853 0.49012
0.05359 21.90891 0.49150
0.05435 22.07859 0.47929
0.05511 21.69049 0.48339
0.05587 21.16085 0.46901
0.05663 21.46803 0.46762
0.05739 21.41756 0.45370
0.05815 21.50960 0.46228
0.05891 21.56307 0.45912
0.05967 20.74453 0.45823
0.06043 20.15091 0.44479
0.06119 20.29805 0.44736
0.06195 20.98423 0.44010
0.06271 20.36852 0.44036
0.06347 20.08809 0.43222
0.06423 19.57786 0.43820
0.06499 20.09207 0.42402
0.06575 19.78223 0.41802
0.06651 19.62777 0.41593
0.06727 18.94478 0.42723
0.06803 19.29865 0.41768
0.06879 19.23786 0.40781
0.06955 19.02911 0.40353
0.07031 18.75613 0.40115
0.07107 18.69768 0.39868
0.07183 18.78785 0.39212
0.07259 18.57181 0.40012
0.07335 17.91695 0.38500
0.07412 17.44544 0.38649
0.07488 17.73153 0.37669
0.07564 17.72864 0.38902
0.07640 17.33403 0.38139
0.07716 17.01194 0.38211
0.07792 16.83764 0.37640
0.07868 16.87145 0.37261
0.07944 17.01366 0.37477
0.08020 16.76630 0.36080
0.08096 16.80721 0.36399
0.08172 16.16247 0.35635
0.08248 16.16685 0.35578
0.08324 16.28721 0.35911
0.08400 15.82951 0.36332
0.08476 15.00479 0.36289
0.08552 15.62970 0.37439
0.08628 15.54611 0.37365
0.08704 15.59589 0.38759
0.08780 15.00227 0.37895
0.08856 15.03598 0.38644
0.08932 15.01014 0.38772
0.09008 14.70746 0.37852
0.09084 14.73198 0.39191
0.09160 14.56911 0.38241
0.09236 14.61347 0.38661
0.09312 14.23332 0.38988
0.09388 13.94122 0.40151
0.09464 13.39486 0.39527
0.09540 14.07801 0.39983
0.09616 12.93918 0.37940
0.09692 13.36078 0.38322
0.09768 13.11693 0.38529
0.09844 12.65119 0.37381
0.09920 12.57922 0.37838
0.09996 12.90905 0.37187
0.10072 12.71987 0.35509
0.10148 12.43828 0.35095
0.10224 12.34561 0.34393
0.10300 12.43835 0.34029
0.10376 11.83490 0.33819
0.10452 11.69825 0.33862
0.10528 11.44060 0.32677
0.10604 12.24809 0.33524
0.10680 11.87225 0.32913
0.10756 11.32225 0.32282
0.10832 10.80138 0.32634
0.10908 11.29467 0.32858
0.10984 11.13531 0.32066
0.11060 11.26762 0.32540
0.11136 10.84343 0.31691
0.11212 10.60345 0.31238
0.11288 10.47596 0.31387
0.11364 10.54040 0.30538
0.11440 10.53008 0.31078
0.11516 10.13580 0.30659
0.11592 9.64077 0.30836
0.11668 9.84485 0.30153
0.11744 9.70316 0.29795
0.11820 9.36871 0.29812
0.11896 9.47644 0.29766
0.11972 9.40144 0.29488
0.12048 8.94446 0.29603
0.12124 9.19048 0.29402
0.12200 8.99018 0.28725
0.12276 8.87867 0.28705
0.12352 8.65111 0.28498
0.12428 9.14839 0.28436
0.12504 8.43873 0.28088
0.12580 8.03771 0.27951
0.12656 8.13574 0.27612
0.12732 8.25407 0.27632
0.12808 8.15859 0.27796
0.12884 7.95856 0.27676
0.12960 7.93815 0.26617
0.13036 7.83054 0.27019
0.13112 7.72035 0.26522
0.13188 7.20768 0.26422
0.13264 7.55667 0.26307
0.13340 7.29064 0.26139
0.13416 7.27343 0.25972
0.13492 7.44655 0.25605
0.13568 6.44099 0.25306
0.13644 6.85556 0.26012
0.13720 6.81939 0.25330
0.13796 6.72603 0.25315
0.13873 6.68156 0.25338
0.13949 6.52411 0.25266
0.14025 6.40817 0.24618
0.14101 5.93296 0.24948
0.14177 6.12474 0.24764
0.14253 6.30803 0.24481
0.14329 6.09270 0.24326
0.14405 5.94808 0.24515
0.14481 5.84685 0.24159
0.14557 5.58159 0.24179
0.14633 5.73194 0.24432
0.14709 5.65031 0.23867
0.14785 5.68846 0.23554
0.14861 5.50564 0.23832
0.14937 4.96171 0.23594
0.15013 5.11142 0.23371
0.15089 5.15739 0.23259
0.15165 5.13987 0.22872
0.15241 5.13955 0.23227
0.15317 4.98824 0.22932
0.15393 5.05391 0.23064
0.15469 5.05672 0.22972
0.15545 4.73282 0.23063
0.15621 4.61227 0.22616
0.15697 4.65495 0.22668
0.15773 4.27233 0.22275
0.15849 4.27301 0.22720
0.15925 4.19857 0.22255
0.16001 4.12434 0.22149
0.16077 4.11285 0.22103
0.16153 4.08752 0.21977
0.16229 4.10868 0.22008
0.16305 3.78249 0.21500
0.16381 3.92021 0.21695
0.16457 3.70658 0.21463
0.16533 3.65890 0.21563
0.16609 3.58494 0.21695
0.16685 3.59141 0.21472
0.16761 3.72540 0.21466
0.16837 3.52875 0.21036
0.16913 3.23813 0.21319
0.16989 3.61597 0.20792
0.17065 2.99851 0.21173
0.17141 3.25268 0.20847
0.17217 3.12747 0.20921
0.17293 3.05032 0.20689
0.17369 2.84950 0.20723
0.17445 2.75783 0.20941
0.17521 3.08816 0.21012
0.17597 2.68139 0.21021
0.17673 2.86617 0.20944
0.17749 2.54953 0.21431
0.17825 2.59014 0.21675
0.17901 2.49177 0.21847
0.17977 2.59658 0.22269
0.18053 2.41638 0.22022
0.18129 2.08869 0.22131
0.18205 2.51445 0.22131
0.18281 2.45555 0.22334
0.18357 2.35511 0.21781
0.18433 2.45281 0.22243
0.18509 2.29775 0.22489
0.18585 2.18896 0.22504
0.18661 2.23200 0.22676
0.18737 2.11175 0.22443
0.18813 2.09083 0.22518
0.18889 2.04070 0.22269
0.18965 2.03190 0.22618
0.19041 2.01739 0.22507
0.19117 2.08392 0.22598
0.19193 1.62266 0.22527
0.19269 1.69851 0.22675
0.19345 1.76273 0.22329
0.19421 1.65723 0.22830
0.19497 2.05525 0.22495
0.19573 1.66942 0.22968
0.19649 1.47403 0.22675
0.19725 1.69759 0.22629
0.19801 1.77905 0.22905
0.19877 1.95807 0.22979
0.19953 1.47896 0.23271
0.20029 1.44102 0.22796
0.20105 1.79369 0.22673
0.20181 1.45378 0.22540
0.20257 1.31788 0.22523
0.20333 1.70096 0.22742
0.20409 1.34089 0.22704
0.20485 1.17906 0.22621
0.20561 1.13593 0.22947
0.20637 1.04297 0.23255
0.20713 1.14352 0.23143
0.20789 1.07592 0.23011
0.20865 1.26590 0.22848
0.20941 1.13312 0.23128
0.21017 1.46318 0.22850
0.21093 1.33548 0.22587
0.21169 1.25288 0.22956
0.21245 1.28463 0.22973
0.21321 1.15229 0.23103
0.21397 1.28579 0.22543
0.21473 1.23677 0.22767
0.21549 1.05325 0.22592
0.21625 0.85930 0.22629
0.21701 1.09701 0.22781
0.21777 0.87505 0.22907
0.21853 1.05005 0.22973
0.21929 0.95774 0.23056
0.22005 0.97107 0.22887
0.22081 1.01783 0.22457
0.22157 0.81395 0.22827
0.22233 1.16800 0.22572
0.22309 0.95227 0.23203
0.22385 0.88097 0.22208
0.22461 1.12837 0.22297
0.22537 0.86968 0.22188
0.22613 0.72576 0.22354
0.22689 0.80733 0.21483
0.22765 0.90935 0.21663
0.22841 0.68656 0.21585
0.22917 0.80717 0.21586
0.22993 0.56242 0.21574
0.23069 0.95092 0.21282
0.23145 0.96699 0.21414
0.23221 0.80738 0.21216
0.23297 0.64676 0.21376
0.23373 0.57636 0.21425
0.23449 1.03102 0.21078
0.23525 0.53806 0.21127
0.23601 0.70772 0.20995
0.23677 0.93694 0.20619
0.23753 0.68118 0.20978
0.23829 0.63834 0.20734
0.23905 0.60868 0.20410
0.23981 0.76894 0.20330
0.24057 0.52433 0.20763
0.24133 0.65562 0.20152
0.24209 0.77605 0.20588
0.24285 0.36379 0.20396
0.24361 0.59638 0.20149
0.24437 0.61000 0.20086
0.24513 0.55074 0.20008
0.24589 0.74270 0.19851
0.24665 0.70021 0.19768
0.24741 0.68909 0.20006
0.24817 0.55258 0.19547
0.24893 0.72762 0.19656
0.24969 0.49069 0.19538
0.25045 0.42225 0.19805
0.25121 0.65773 0.19443
0.25197 0.73501 0.19309
0.25273 0.54437 0.19266
0.25349 0.39620 0.19363
0.25425 0.70938 0.19275
0.25501 0.42925 0.19286
0.25577 0.45075 0.19071
0.25653 0.50416 0.19083
0.25729 1.06156 0.19180
0.25805 0.44481 0.19091
0.25881 0.68855 0.18778
0.25957 0.69405 0.18678
0.26033 0.57339 0.18970
0.26109 0.56533 0.18598
0.26185 0.58351 0.18870
0.26261 0.48531 0.18816
0.26337 0.58853 0.18753
0.26413 0.62055 0.18707
0.26489 0.51061 0.18586
0.26565 0.36129 0.18549
0.26641 0.55208 0.18265
0.26717 0.60747 0.18434
0.26793 0.47528 0.18391
0.26869 0.66912 0.18463
0.26945 0.79982 0.18038
0.27021 0.50622 0.17887
0.27097 0.63491 0.18245
0.27172 0.69867 0.18216
0.27248 0.64606 0.17718
0.27324 0.48305 0.18162
0.27400 0.46425 0.17669
0.27476 0.78699 0.18084
0.27552 0.52514 0.17978
0.27628 0.73306 0.18188
0.27704 0.52114 0.18087
0.27780 0.32372 0.17786
0.27856 0.69955 0.17720
0.27932 0.63830 0.17772
0.28008 0.52440 0.17528
0.28084 0.57954 0.17523
0.28160 0.53762 0.17571
0.28236 0.56158 0.17442
0.28312 0.58467 0.17511
0.28388 0.63670 0.17542
0.28464 0.64814 0.17525
0.28540 0.59003 0.17577
0.28616 0.56821 0.17694
0.28692 0.89797 0.17485
0.28768 0.50132 0.17680
0.28844 0.72211 0.17422
0.28920 0.75126 0.17574
0.28996 0.56593 0.17460
0.29072 0.71539 0.17563
0.29148 0.74794 0.17474
0.29224 0.57450 0.17786
0.29300 0.77698 0.17537
0.29376 0.62834 0.17591
0.29452 0.63046 0.17821
0.29528 0.37857 0.17677
0.29604 0.58861 0.17652
0.29680 0.70710 0.17554
0.29756 0.80673 0.17339
0.29832 0.57324 0.17534
0.29908 0.60873 0.17657
0.29984 0.53340 0.17726
0.30060 0.67819 0.17766
0.30136 0.56640 0.17623
0.30212 0.65865 0.17411
0.30288 0.48859 0.17327
0.30364 0.60769 0.17431
0.30440 0.75919 0.17391
0.30516 0.72119 0.17677
0.30592 0.65016 0.17752
0.30668 0.81511 0.17654
0.30744 0.55987 0.17993
0.30820 0.60057 0.17912
0.30896 0.48111 0.17689
0.30972 0.66505 0.17700
0.31048 0.56635 0.17864
0.31124 0.53212 0.17993
0.31200 0.72202 0.18007
0.31276 0.65854 0.17783
0.31352 0.91360 0.18010
0.31428 0.84706 0.17915
0.31504 0.73108 0.17723
0.31580 0.93291 0.18019
0.31656 0.69680 0.18176
0.31732 0.71652 0.18125
0.31808 0.60341 0.18159
0.31883 0.67391 0.18445
0.31959 0.77068 0.18311
0.32035 0.54832 0.18394
0.32111 0.55345 0.18882
0.32187 0.43867 0.18537
0.32263 0.77254 0.18601
0.32339 0.54668 0.18756
0.32415 0.59032 0.18684
0.32491 0.61120 0.18919
0.32567 0.40628 0.18638
0.32643 0.61953 0.18910
0.32719 0.70489 0.19186
0.32795 0.74152 0.18896
0.32871 0.57842 0.18818
0.32947 0.46923 0.18844
0.33023 0.77885 0.18761
0.33099 0.83560 0.19131
0.33175 0.56487 0.18850
0.33251 0.80099 0.18741
0.33327 0.67996 0.18948
0.33403 0.79230 0.18793
0.33479 0.81314 0.18873
0.33555 0.58859 0.18824
0.33631 0.59504 0.19077
0.33707 0.71034 0.18996
0.33783 0.87355 0.18962
0.33859 0.64962 0.19168
0.33935 0.61191 0.18936
0.34011 0.68219 0.19289
0.34087 0.77483 0.18784
0.34163 0.64835 0.19444
0.34239 0.67586 0.19283
0.34315 0.74603 0.19168
0.34391 0.82028 0.19148
0.34467 0.80542 0.19214
0.34543 0.66614 0.19601
0.34619 0.90053 0.19384
0.34695 0.65410 0.19140
0.34771 0.71584 0.19346
0.34847 0.74522 0.19475
0.34922 0.82479 0.19656
0.34998 0.83903 0.19550
0.35074 0.88471 0.18922
0.35150 0.84470 0.18701
0.35226 0.66426 0.18535
0.35302 0.66725 0.18133
0.35378 0.96538 0.18575
0.35454 0.65328 0.18532
0.35530 0.66676 0.18710
0.35606 0.62024 0.18603
0.35682 0.91603 0.18962
0.35758 0.69135 0.18882
0.35834 0.58662 0.19148
0.35910 0.49971 0.18945
0.35986 0.66209 0.19191
0.36062 0.82688 0.19002
0.36138 1.04962 0.18979
0.36214 0.61954 0.18893
0.36290 0.89413 0.18727
0.36366 0.79074 0.19131
0.36442 0.82025 0.19091
0.36518 0.72770 0.19171
0.36594 0.55258 0.19280
0.36670 0.85709 0.19467
0.36746 0.72723 0.19071
0.36822 0.65194 0.19243
0.36898 0.59023 0.19478
0.36974 0.84156 0.19194
0.37050 0.76661 0.19665
0.37126 0.72772 0.19536
0.37202 0.63448 0.19661
0.37277 0.69870 0.20060
0.37353 0.69819 0.19914
0.37429 0.54224 0.20364
0.37505 0.81468 0.20212
0.37581 0.95325 0.20903
0.37657 0.64048 0.20298
0.37733 0.55678 0.20413
0.37809 0.56636 0.20846
0.37885 0.65822 0.21299
0.37961 0.66574 0.21261
0.38037 0.71721 0.21411
0.38113 0.76554 0.21296
0.38189 0.73271 0.21132
0.38265 0.49059 0.21287
0.38341 0.45503 0.21563
0.38417 0.79515 0.21910
0.38493 0.65770 0.22116
0.38569 0.84153 0.22202
0.38645 0.69878 0.22787
0.38721 0.42912 0.23178
0.38797 0.64777 0.22354
0.38873 0.50893 0.22752
0.38949 0.76104 0.22764
0.39025 0.46095 0.22781
0.39101 0.81064 0.22942
0.39177 0.61872 0.23498
0.39252 0.52280 0.23091
0.39328 0.76009 0.23917
0.39404 0.80260 0.23682
0.39480 0.54200 0.24129
0.39556 0.55554 0.24005
0.39632 0.85086 0.23808
0.39708 0.62983 0.23834
0.39784 0.97502 0.24616
0.39860 0.67362 0.24751
0.39936 0.74014 0.24696
0.40012 0.96419 0.25202
0.40088 0.57498 0.25385
0.40164 0.62250 0.25427
0.40240 0.83610 0.25704
0.40316 0.98156 0.25572
0.40392 0.78933 0.25528
0.40468 0.81807 17.99514
0.40544 0.61453 0.25643
0.40620 0.82357 0.26067
0.40696 0.65981 0.27016
0.40772 0.63482 0.26283
0.40848 0.80307 0.26480
0.40924 0.17345 0.26563
0.40999 0.90449 0.26125
0.41075 0.89604 0.26429
0.41151 0.68002 0.26391
0.41227 0.60297 0.26927
0.41303 0.96753 0.27420
0.41379 0.82470 0.27570
0.41455 0.92520 0.27478
0.41531 0.81798 0.27805
0.41607 0.83520 0.27813
0.41683 0.56318 0.27455
0.41759 0.77512 0.27705
0.41835 0.49904 0.27966
0.41911 0.47032 0.28129
0.41987 0.51667 0.28794
0.42063 0.66928 0.27725
0.42139 0.56528 0.28477
0.42215 0.84613 0.29248
0.42291 0.59251 0.28470
0.42367 0.42105 0.28826
0.42443 0.62099 0.28900
0.42519 0.42651 0.30316
0.42594 0.83088 0.30191
0.42670 0.64797 0.30213
0.42746 0.68458 0.30259
0.42822 0.79416 0.31137
0.42898 0.52325 0.30316
0.42974 0.27028 0.31191
0.43050 0.79200 0.32233
0.43126 0.57274 0.31929
0.43202 0.59518 0.32570
0.43278 0.85829 0.32273
0.43354 0.66306 0.33054
0.43430 0.73381 0.34282
0.43506 0.59650 0.33881
