# Supplementary material for: Hallucination of closed repeat proteins containing central pockets
Source: Nat Struct Mol Biol. 2023 Sep 28;30(11):1755–60. doi: 10.1038/s41594-023-01112-6 (PMC10643118; doi:10.1038/s41594-023-01112-6)
Supplement: Supplementary file 4 — Small-angle X-ray scattering raw data. [file 41594_2023_1112_MOESM4_ESM.tar › SAXS_submit/E6/C11_results/Buffer1/C11_high_E6_snap_00018.sub.1.dat]

0.01026 30.33018 105.62773
0.01102 26.27646 105.39222
0.01178 27.10001 65.63868
0.01254 22.85880 37.73707
0.01330 24.28478 24.14634
0.01406 27.52613 14.24474
0.01482 26.98883 8.67398
0.01558 27.25368 6.50063
0.01634 26.74865 4.87183
0.01710 26.52761 3.54168
0.01786 28.15014 2.23963
0.01862 24.58701 1.89723
0.01938 25.32358 1.52330
0.02014 25.85334 1.36716
0.02090 25.95693 1.18725
0.02166 24.54114 1.12079
0.02242 25.80989 1.07918
0.02318 25.17800 0.96807
0.02395 26.85758 1.01628
0.02471 26.73734 0.97679
0.02547 24.63886 0.92875
0.02623 24.48855 0.87809
0.02699 25.43046 0.86119
0.02775 25.43882 0.81011
0.02851 26.30724 0.82754
0.02927 25.07754 0.78035
0.03003 24.88625 0.77305
0.03079 24.79211 0.76214
0.03155 24.50164 0.74906
0.03231 25.06426 0.74622
0.03307 24.40151 0.71770
0.03383 24.87337 0.69947
0.03459 23.94537 0.67972
0.03535 24.20384 0.67488
0.03611 24.67922 0.64630
0.03687 24.69831 0.65535
0.03763 23.90335 0.63014
0.03839 24.28861 0.60803
0.03915 24.27260 0.59815
0.03991 24.38084 0.60380
0.04067 23.27257 0.60089
0.04143 24.21131 0.58342
0.04219 22.88273 0.56340
0.04295 22.91696 0.57111
0.04371 24.36012 0.54540
0.04447 23.58385 0.55005
0.04523 23.25156 0.54824
0.04599 23.30002 0.52734
0.04675 22.29602 0.51736
0.04751 23.03663 0.51943
0.04827 22.83535 0.52348
0.04903 22.47411 0.51442
0.04979 22.70001 0.51763
0.05055 21.72976 0.50596
0.05131 22.69627 0.49449
0.05207 22.14266 0.49022
0.05283 22.05497 0.48638
0.05359 21.17922 0.49281
0.05435 21.46066 0.47059
0.05511 21.57107 0.47927
0.05587 21.29077 0.48745
0.05663 22.09259 0.46987
0.05739 21.73981 0.45927
0.05815 21.88872 0.45287
0.05891 20.78451 0.45336
0.05967 20.51006 0.45090
0.06043 20.27059 0.44726
0.06119 20.61760 0.43943
0.06195 20.45137 0.43659
0.06271 19.92727 0.42977
0.06347 20.30351 0.42848
0.06423 20.29644 0.42856
0.06499 19.81965 0.43892
0.06575 19.96712 0.42473
0.06651 19.02793 0.42378
0.06727 19.44920 0.41822
0.06803 19.17665 0.41572
0.06879 18.85230 0.40884
0.06955 18.37813 0.41418
0.07031 18.54964 0.40465
0.07107 18.41638 0.40514
0.07183 18.35405 0.38777
0.07259 18.46019 0.39755
0.07335 17.65837 0.38301
0.07412 17.81127 0.39482
0.07488 18.01881 0.38433
0.07564 17.49117 0.38038
0.07640 17.75060 0.37949
0.07716 17.10128 0.37266
0.07792 17.19166 0.36536
0.07868 17.23657 0.36863
0.07944 16.87562 0.37155
0.08020 16.46096 0.36378
0.08096 17.15255 0.36851
0.08172 16.45270 0.35647
0.08248 16.49871 0.34879
0.08324 16.76644 0.35122
0.08400 15.87518 0.36229
0.08476 15.80509 0.35911
0.08552 15.89221 0.36940
0.08628 15.32941 0.36739
0.08704 15.20884 0.37502
0.08780 15.65465 0.38029
0.08856 15.09119 0.38551
0.08932 14.60299 0.38556
0.09008 14.58705 0.38375
0.09084 14.55871 0.38949
0.09160 14.08131 0.39516
0.09236 14.51867 0.37954
0.09312 13.98461 0.39522
0.09388 13.72359 0.39683
0.09464 13.85307 0.39215
0.09540 13.39519 0.38358
0.09616 13.58802 0.38353
0.09692 13.58160 0.37627
0.09768 12.51801 0.37891
0.09844 13.31327 0.38527
0.09920 13.23775 0.37607
0.09996 12.98222 0.36999
0.10072 12.58495 0.36446
0.10148 12.55200 0.35125
0.10224 12.61902 0.34875
0.10300 12.65101 0.34838
0.10376 12.40526 0.33795
0.10452 11.91607 0.33471
0.10528 11.86335 0.33178
0.10604 11.89822 0.33199
0.10680 11.79435 0.32680
0.10756 11.37830 0.32032
0.10832 11.68385 0.32645
0.10908 11.16007 0.31648
0.10984 10.98396 0.31828
0.11060 10.84318 0.30997
0.11136 10.72180 0.31820
0.11212 10.51353 0.32716
0.11288 10.46094 0.31284
0.11364 9.92897 0.31206
0.11440 10.00249 0.30922
0.11516 10.60461 0.30968
0.11592 9.86250 0.30627
0.11668 10.09452 0.30263
0.11744 9.95506 0.29867
0.11820 9.75071 0.29572
0.11896 9.45492 0.29200
0.11972 9.27309 0.29242
0.12048 9.18324 0.29079
0.12124 9.01286 0.28947
0.12200 9.50275 0.28400
0.12276 9.03053 0.28219
0.12352 9.18393 0.28213
0.12428 8.53911 0.28446
0.12504 8.70588 0.27826
0.12580 8.25397 0.27712
0.12656 8.49246 0.27554
0.12732 8.54410 0.27732
0.12808 8.09448 0.27308
0.12884 8.20342 0.27104
0.12960 8.04442 0.27299
0.13036 7.84211 0.27268
0.13112 7.67010 0.26442
0.13188 7.71849 0.26439
0.13264 7.34653 0.26178
0.13340 7.31527 0.25897
0.13416 7.27110 0.25791
0.13492 7.39213 0.25309
0.13568 7.29674 0.25381
0.13644 7.00287 0.25335
0.13720 6.85667 0.25700
0.13796 7.20706 0.25011
0.13873 6.35254 0.25111
0.13949 6.61312 0.24997
0.14025 6.45034 0.25074
0.14101 6.07159 0.25215
0.14177 6.19465 0.24593
0.14253 6.11362 0.24831
0.14329 6.07239 0.24246
0.14405 6.23707 0.24343
0.14481 5.99964 0.24627
0.14557 5.96544 0.24040
0.14633 5.65198 0.23850
0.14709 5.55787 0.23842
0.14785 5.49398 0.23959
0.14861 5.42681 0.23899
0.14937 5.07785 0.23879
0.15013 5.03370 0.23412
0.15089 5.18392 0.23030
0.15165 5.14524 0.23180
0.15241 5.13282 0.23145
0.15317 4.89371 0.23478
0.15393 4.92771 0.23097
0.15469 4.42708 0.23062
0.15545 4.51524 0.22577
0.15621 4.65762 0.22704
0.15697 4.33533 0.22480
0.15773 4.58699 0.22638
0.15849 4.26383 0.22271
0.15925 4.52576 0.22337
0.16001 4.26598 0.21973
0.16077 3.96135 0.22311
0.16153 4.10429 0.22099
0.16229 4.25606 0.21695
0.16305 3.77696 0.21606
0.16381 3.81671 0.21783
0.16457 4.04502 0.21723
0.16533 3.60188 0.21299
0.16609 3.46365 0.21250
0.16685 3.39107 0.21075
0.16761 3.76553 0.21173
0.16837 3.39811 0.20967
0.16913 3.38957 0.21081
0.16989 3.16797 0.20815
0.17065 3.28291 0.20869
0.17141 3.17620 0.21290
0.17217 3.19729 0.20688
0.17293 3.16682 0.21018
0.17369 3.17392 0.20800
0.17445 2.79944 0.20714
0.17521 2.82608 0.20903
0.17597 2.99593 0.20966
0.17673 2.78619 0.20898
0.17749 2.91659 0.21540
0.17825 2.53048 0.21534
0.17901 2.53024 0.21614
0.17977 2.38001 0.21786
0.18053 2.51747 0.21557
0.18129 2.79376 0.21990
0.18205 2.41947 0.22288
0.18281 2.50092 0.22546
0.18357 2.41677 0.22196
0.18433 2.44331 0.21990
0.18509 2.22002 0.22465
0.18585 2.41095 0.22904
0.18661 1.94569 0.22445
0.18737 2.44322 0.22239
0.18813 1.91699 0.22695
0.18889 2.11752 0.22253
0.18965 2.17635 0.22555
0.19041 2.12266 0.22597
0.19117 1.93621 0.22253
0.19193 1.64937 0.22534
0.19269 1.90251 0.22620
0.19345 1.82594 0.22809
0.19421 2.08817 0.22772
0.19497 1.61901 0.22523
0.19573 1.70680 0.22591
0.19649 1.79899 0.22924
0.19725 1.64716 0.22912
0.19801 1.45033 0.22907
0.19877 1.51731 0.22967
0.19953 1.48822 0.23056
0.20029 1.72785 0.23168
0.20105 1.73174 0.23053
0.20181 1.85625 0.22844
0.20257 1.41810 0.23047
0.20333 1.63610 0.22995
0.20409 1.46922 0.22944
0.20485 1.16501 0.22637
0.20561 1.30002 0.22660
0.20637 1.34628 0.22786
0.20713 1.30344 0.23139
0.20789 1.41612 0.23308
0.20865 1.28864 0.23027
0.20941 1.09126 0.22626
0.21017 1.06152 0.23047
0.21093 1.05119 0.22849
0.21169 0.97618 0.22706
0.21245 1.22116 0.22445
0.21321 1.35490 0.23354
0.21397 0.91780 0.22448
0.21473 1.16805 0.23013
0.21549 1.13758 0.22511
0.21625 1.09807 0.23147
0.21701 1.06692 0.22445
0.21777 1.11988 0.22826
0.21853 0.89835 0.22772
0.21929 1.03158 0.22752
0.22005 0.96443 0.22577
0.22081 0.74633 0.22353
0.22157 0.86667 0.22393
0.22233 0.94400 0.22144
0.22309 0.87156 0.22402
0.22385 0.95856 0.22302
0.22461 0.91116 0.22136
0.22537 0.90977 0.22164
0.22613 0.70333 0.21912
0.22689 0.70226 0.21869
0.22765 0.65833 0.21462
0.22841 1.05663 0.21852
0.22917 0.73406 0.21402
0.22993 0.79604 0.21617
0.23069 0.77212 0.21405
0.23145 0.83041 0.21399
0.23221 0.62752 0.21413
0.23297 0.70545 0.21000
0.23373 0.61805 0.20972
0.23449 0.89956 0.21193
0.23525 0.36448 0.21075
0.23601 0.70554 0.20997
0.23677 0.69428 0.20588
0.23753 0.76693 0.20602
0.23829 0.76552 0.20163
0.23905 0.51534 0.20634
0.23981 0.48544 0.20364
0.24057 0.59148 0.20109
0.24133 0.83654 0.20316
0.24209 0.86756 0.20390
0.24285 0.42204 0.20330
0.24361 0.90858 0.20146
0.24437 0.67604 0.20249
0.24513 0.87774 0.20204
0.24589 0.53185 0.20006
0.24665 0.62337 0.19651
0.24741 0.79023 0.19972
0.24817 0.43361 0.19633
0.24893 0.44990 0.19682
0.24969 0.46080 0.19857
0.25045 0.68267 0.19307
0.25121 0.73231 0.19355
0.25197 0.38251 0.19447
0.25273 0.72514 0.19249
0.25349 0.59264 0.19137
0.25425 0.63151 0.19238
0.25501 0.61095 0.19278
0.25577 0.43593 0.19195
0.25653 0.71186 0.19023
0.25729 0.66967 0.19264
0.25805 0.73625 0.18997
0.25881 0.67460 0.18986
0.25957 0.75551 0.18836
0.26033 0.64428 0.18963
0.26109 0.74953 0.18894
0.26185 0.65981 0.18822
0.26261 0.52063 0.18905
0.26337 0.43321 0.18765
0.26413 0.29623 0.18619
0.26489 0.45243 0.18696
0.26565 0.48956 0.18309
0.26641 0.60786 0.18275
0.26717 0.67473 0.18418
0.26793 0.64695 0.18272
0.26869 0.61411 0.18570
0.26945 0.63312 0.18220
0.27021 0.49629 0.18094
0.27097 0.55412 0.18292
0.27172 0.70664 0.18080
0.27248 0.66063 0.18421
0.27324 0.55466 0.18140
0.27400 0.69737 0.18074
0.27476 0.64431 0.17959
0.27552 0.69418 0.18358
0.27628 0.56688 0.18074
0.27704 0.42183 0.17845
0.27780 0.42960 0.17813
0.27856 0.47817 0.17704
0.27932 0.49077 0.17676
0.28008 0.50107 0.17498
0.28084 0.52194 0.17902
0.28160 0.60727 0.17727
0.28236 0.41295 0.17722
0.28312 0.37075 0.17449
0.28388 0.62350 0.17561
0.28464 0.63333 0.17484
0.28540 0.44588 0.17421
0.28616 0.63167 0.17452
0.28692 0.77920 0.17312
0.28768 0.46688 0.17409
0.28844 0.51561 0.17406
0.28920 0.63762 0.17475
0.28996 0.58867 0.17767
0.29072 0.60076 0.17532
0.29148 0.54573 0.17555
0.29224 0.62603 0.17515
0.29300 0.65190 0.17418
0.29376 0.66707 0.17730
0.29452 0.82011 0.17570
0.29528 0.55966 0.17518
0.29604 0.68221 0.17819
0.29680 0.54045 0.17618
0.29756 0.55336 0.17690
0.29832 0.52175 0.17733
0.29908 0.60827 0.17601
0.29984 0.71647 0.17547
0.30060 0.59090 0.17343
0.30136 0.82736 0.17398
0.30212 0.74632 0.17607
0.30288 0.85372 0.17501
0.30364 0.51609 0.17337
0.30440 0.72282 0.17567
0.30516 0.61247 0.17521
0.30592 0.34336 0.17799
0.30668 0.70344 0.17848
0.30744 0.47087 0.17687
0.30820 0.61062 0.17868
0.30896 0.72024 0.17934
0.30972 0.53509 0.18031
0.31048 0.51399 0.18083
0.31124 0.88239 0.18048
0.31200 0.61461 0.17885
0.31276 0.75923 0.17899
0.31352 0.67875 0.17802
0.31428 0.71641 0.17793
0.31504 0.66466 0.18177
0.31580 0.62666 0.17908
0.31656 0.71765 0.18017
0.31732 0.68476 0.17977
0.31808 0.91411 0.18223
0.31883 0.80924 0.18226
0.31959 0.78377 0.18535
0.32035 0.89616 0.18559
0.32111 0.85859 0.18346
0.32187 0.46833 0.18481
0.32263 0.66966 0.18708
0.32339 0.55673 0.18742
0.32415 0.73459 0.18811
0.32491 0.78175 0.18530
0.32567 0.66313 0.18805
0.32643 0.69444 0.19052
0.32719 0.57783 0.19321
0.32795 0.93965 0.18897
0.32871 0.69212 0.18825
0.32947 0.61223 0.19009
0.33023 0.69072 0.18799
0.33099 0.78663 0.18621
0.33175 0.68285 0.18372
0.33251 0.69621 0.18868
0.33327 0.49594 0.18991
0.33403 0.78027 0.18682
0.33479 0.87234 0.19209
0.33555 0.53862 0.19046
0.33631 0.50938 0.19049
0.33707 0.75999 0.18799
0.33783 0.53345 0.19011
0.33859 0.56712 0.19103
0.33935 0.50315 0.19017
0.34011 0.89198 0.19252
0.34087 0.82568 0.19155
0.34163 0.64127 0.19126
0.34239 0.67104 0.19138
0.34315 0.53469 0.19278
0.34391 0.69864 0.19433
0.34467 0.86532 0.19427
0.34543 0.66414 0.19114
0.34619 0.42318 0.19235
0.34695 0.72829 0.19579
0.34771 0.60718 0.19458
0.34847 0.66671 0.19424
0.34922 0.70786 0.19324
0.34998 0.57494 0.19238
0.35074 0.73518 0.18842
0.35150 0.60062 0.18662
0.35226 0.88810 0.18601
0.35302 0.61212 0.18263
0.35378 0.83940 0.18599
0.35454 0.79421 0.18593
0.35530 0.68187 0.18624
0.35606 0.60003 0.18484
0.35682 0.78727 0.18559
0.35758 0.81269 0.18974
0.35834 0.80810 0.18963
0.35910 0.75196 0.18773
0.35986 0.76353 0.18839
0.36062 0.72306 0.19074
0.36138 0.81157 0.18837
0.36214 0.92011 0.18742
0.36290 0.72175 0.19040
0.36366 0.40410 0.19166
0.36442 0.80942 0.19166
0.36518 0.64899 0.18908
0.36594 0.79723 0.19352
0.36670 0.81829 0.18948
0.36746 0.64340 0.19241
0.36822 0.71929 0.19547
0.36898 0.77802 0.19459
0.36974 0.67954 0.19636
0.37050 0.83798 0.19175
0.37126 0.61733 0.19579
0.37202 0.68625 0.19639
0.37277 0.48217 0.20032
0.37353 0.75318 0.19840
0.37429 0.88337 0.20080
0.37505 0.74369 0.20261
0.37581 0.94292 0.20424
0.37657 0.92436 0.20473
0.37733 0.91661 0.20711
0.37809 0.55762 0.20863
0.37885 0.58958 0.21152
0.37961 0.72094 0.20857
0.38037 0.78737 0.20972
0.38113 0.43667 0.21075
0.38189 0.65696 0.21195
0.38265 0.95176 0.21620
0.38341 0.62800 0.21918
0.38417 0.57567 0.22035
0.38493 0.36697 0.21872
0.38569 0.80389 0.22328
0.38645 0.72342 0.22672
0.38721 0.57959 0.23758
0.38797 0.60979 0.22368
0.38873 0.96461 0.22720
0.38949 0.54430 0.23144
0.39025 0.53119 0.22926
0.39101 0.68430 0.22680
0.39177 0.78365 0.23411
0.39252 0.20893 0.23273
0.39328 0.81737 0.23829
0.39404 0.66465 0.23635
0.39480 0.47867 0.24357
0.39556 0.41650 0.24414
0.39632 0.51616 0.23978
0.39708 0.87566 0.24271
0.39784 0.56560 0.24561
0.39860 0.47361 0.24941
0.39936 0.51773 0.25136
0.40012 0.93700 0.25199
0.40088 1.01205 0.25013
0.40164 0.74124 0.25690
0.40240 0.59624 0.25268
0.40316 0.87736 0.25452
0.40392 0.39188 0.25552
0.40468 0.65019 17.41773
0.40544 0.81734 0.26229
0.40620 0.80363 0.26125
0.40696 0.36798 0.26154
0.40772 0.78480 0.26529
0.40848 0.67286 0.26397
0.40924 0.90141 0.26727
0.40999 0.53830 0.26369
0.41075 0.54299 0.26177
0.41151 0.96352 0.27000
0.41227 0.91374 0.26690
0.41303 0.65792 0.27214
0.41379 0.46142 0.27524
0.41455 0.87114 0.27261
0.41531 0.81464 0.27954
0.41607 0.76392 0.27656
0.41683 0.66193 0.27710
0.41759 1.09376 0.27917
0.41835 0.73107 0.28014
0.41911 0.64798 0.28286
0.41987 0.55013 0.29536
0.42063 0.72820 0.28619
0.42139 0.08493 0.28555
0.42215 0.40463 0.28862
0.42291 0.84403 0.29166
0.42367 0.48531 0.29553
0.42443 0.52305 0.29550
0.42519 0.82651 0.29868
0.42594 0.53148 0.29911
0.42670 0.78557 0.30599
0.42746 0.81468 0.30493
0.42822 0.72077 0.31411
0.42898 0.21719 0.31436
0.42974 0.63390 0.31396
0.43050 0.98552 0.32222
0.43126 0.31965 0.31078
0.43202 0.82077 0.33691
0.43278 0.92481 0.33268
0.43354 0.54696 0.33454
0.43430 0.52254 0.33657
0.43506 0.26307 0.34821
