# Supplementary material for: Hallucination of closed repeat proteins containing central pockets
Source: Nat Struct Mol Biol. 2023 Sep 28;30(11):1755–60. doi: 10.1038/s41594-023-01112-6 (PMC10643118; doi:10.1038/s41594-023-01112-6)
Supplement: Supplementary file 4 — Small-angle X-ray scattering raw data. [file 41594_2023_1112_MOESM4_ESM.tar › SAXS_submit/E6/C11_results/Buffer1/C11_high_E6_snap_00019.sub.1.dat]

0.01026 10.59948 103.26469
0.01102 36.39968 107.93016
0.01178 26.10296 65.43991
0.01254 26.11426 38.41868
0.01330 27.85127 23.88661
0.01406 26.82445 13.81108
0.01482 24.82742 8.28842
0.01558 26.28899 6.73257
0.01634 26.42672 5.10204
0.01710 25.05870 3.78082
0.01786 26.65427 2.46733
0.01862 27.23845 1.95275
0.01938 25.90135 1.64484
0.02014 26.87538 1.37910
0.02090 27.48309 1.22369
0.02166 26.89552 1.13561
0.02242 24.82945 1.10322
0.02318 26.62501 1.04012
0.02395 25.86393 0.98806
0.02471 24.81130 0.97859
0.02547 24.89171 0.89488
0.02623 24.56299 0.91043
0.02699 26.12196 0.86156
0.02775 26.12359 0.84518
0.02851 25.17020 0.82622
0.02927 25.69792 0.82747
0.03003 25.67729 0.77173
0.03079 24.46273 0.76750
0.03155 24.42423 0.74740
0.03231 25.38487 0.72565
0.03307 24.07514 0.71551
0.03383 24.68604 0.68901
0.03459 24.62973 0.66023
0.03535 24.53536 0.68146
0.03611 24.41412 0.65744
0.03687 23.94139 0.64866
0.03763 24.05512 0.63282
0.03839 23.69067 0.63654
0.03915 24.54416 0.60384
0.03991 24.09416 0.60529
0.04067 23.12777 0.58906
0.04143 23.80932 0.56481
0.04219 23.71161 0.57530
0.04295 23.18453 0.56849
0.04371 23.62573 0.56598
0.04447 22.77428 0.56261
0.04523 23.35000 0.54969
0.04599 23.18118 0.51336
0.04675 23.38253 0.52939
0.04751 22.46850 0.53338
0.04827 22.50436 0.52878
0.04903 22.76671 0.51815
0.04979 22.73993 0.52008
0.05055 22.70461 0.50592
0.05131 22.80129 0.50020
0.05207 22.02453 0.49349
0.05283 21.92543 0.48282
0.05359 22.20899 0.48558
0.05435 21.70501 0.47130
0.05511 22.28314 0.47737
0.05587 21.37020 0.48324
0.05663 21.16365 0.45716
0.05739 21.24128 0.45802
0.05815 21.20582 0.45871
0.05891 20.87104 0.45283
0.05967 20.49516 0.45771
0.06043 20.17079 0.44335
0.06119 20.52593 0.44141
0.06195 20.60781 0.43930
0.06271 20.31872 0.43758
0.06347 20.10299 0.43247
0.06423 19.85832 0.42849
0.06499 19.76107 0.43096
0.06575 19.67572 0.42361
0.06651 19.68932 0.41456
0.06727 19.20757 0.40716
0.06803 19.07619 0.40741
0.06879 18.84542 0.40363
0.06955 18.99545 0.39922
0.07031 18.77253 0.40053
0.07107 18.94482 0.41283
0.07183 18.48536 0.39579
0.07259 18.18967 0.39806
0.07335 18.49414 0.39555
0.07412 18.00344 0.37647
0.07488 17.64418 0.38888
0.07564 17.97671 0.38135
0.07640 16.99586 0.38017
0.07716 17.29055 0.37305
0.07792 16.99505 0.37512
0.07868 17.29997 0.36663
0.07944 17.27785 0.36785
0.08020 16.72230 0.36873
0.08096 16.19521 0.36761
0.08172 16.29124 0.35803
0.08248 16.90443 0.36449
0.08324 16.27962 0.35870
0.08400 15.83821 0.35886
0.08476 16.10976 0.35982
0.08552 15.67019 0.37802
0.08628 15.85159 0.38143
0.08704 15.60081 0.38654
0.08780 15.47730 0.37738
0.08856 14.46622 0.39611
0.08932 14.68659 0.38080
0.09008 15.02418 0.39128
0.09084 14.76751 0.38088
0.09160 14.14949 0.39120
0.09236 14.34242 0.38960
0.09312 14.55245 0.39063
0.09388 13.99340 0.40206
0.09464 14.06290 0.39585
0.09540 13.97059 0.38338
0.09616 14.15631 0.38016
0.09692 13.54461 0.37950
0.09768 12.98951 0.38885
0.09844 13.79488 0.38168
0.09920 12.75616 0.37546
0.09996 12.78393 0.36711
0.10072 13.14574 0.36431
0.10148 12.29630 0.34859
0.10224 12.45815 0.35441
0.10300 12.67375 0.34650
0.10376 12.30766 0.34540
0.10452 11.67593 0.34355
0.10528 11.88339 0.33569
0.10604 11.99281 0.33096
0.10680 11.78168 0.32889
0.10756 11.56781 0.31837
0.10832 11.51424 0.32708
0.10908 11.18853 0.31704
0.10984 10.80045 0.32456
0.11060 10.39384 0.31644
0.11136 11.31630 0.31676
0.11212 10.75626 0.32233
0.11288 10.11344 0.30994
0.11364 10.32100 0.31228
0.11440 10.20583 0.30807
0.11516 10.15595 0.30735
0.11592 9.99561 0.30498
0.11668 9.74782 0.30538
0.11744 9.75802 0.30033
0.11820 9.38029 0.29704
0.11896 10.09203 0.30059
0.11972 9.22764 0.29399
0.12048 8.75206 0.28766
0.12124 9.01090 0.29245
0.12200 9.11976 0.28874
0.12276 9.06001 0.28746
0.12352 9.34323 0.28341
0.12428 8.59254 0.28694
0.12504 8.80700 0.27937
0.12580 8.55248 0.27857
0.12656 8.44151 0.27825
0.12732 8.34890 0.27398
0.12808 8.07552 0.27211
0.12884 8.06352 0.27082
0.12960 7.89488 0.27028
0.13036 7.83124 0.26322
0.13112 7.74094 0.26569
0.13188 7.85732 0.26647
0.13264 7.57921 0.26288
0.13340 7.20243 0.26116
0.13416 7.22250 0.26001
0.13492 6.87114 0.26116
0.13568 7.15918 0.25605
0.13644 6.65908 0.25456
0.13720 6.78212 0.25370
0.13796 6.61590 0.24923
0.13873 6.68022 0.25044
0.13949 6.58665 0.25090
0.14025 6.81703 0.25066
0.14101 6.40792 0.24682
0.14177 6.23739 0.24877
0.14253 6.19080 0.24478
0.14329 6.02671 0.24367
0.14405 5.93692 0.24596
0.14481 6.05689 0.24115
0.14557 5.78428 0.24149
0.14633 5.51657 0.23896
0.14709 5.56943 0.24203
0.14785 5.63304 0.23827
0.14861 5.73643 0.23435
0.14937 5.67901 0.23641
0.15013 5.40270 0.23610
0.15089 5.04892 0.23644
0.15165 4.71078 0.23372
0.15241 4.97673 0.23415
0.15317 5.27635 0.22741
0.15393 4.67102 0.22601
0.15469 4.84121 0.22853
0.15545 4.64438 0.23174
0.15621 4.24296 0.22721
0.15697 4.57455 0.22747
0.15773 4.13248 0.22133
0.15849 4.23349 0.22391
0.15925 4.30909 0.22463
0.16001 4.40178 0.22047
0.16077 4.08045 0.22121
0.16153 4.02916 0.21815
0.16229 3.94240 0.21754
0.16305 3.92943 0.21757
0.16381 4.01931 0.21858
0.16457 3.51927 0.21677
0.16533 3.60596 0.21491
0.16609 3.73829 0.21247
0.16685 3.72672 0.21161
0.16761 3.54069 0.21106
0.16837 3.62156 0.21086
0.16913 3.44818 0.20874
0.16989 3.52633 0.20822
0.17065 3.41517 0.21135
0.17141 3.21615 0.21161
0.17217 2.91118 0.20642
0.17293 2.99595 0.20745
0.17369 3.05961 0.20794
0.17445 2.65068 0.21287
0.17521 2.96752 0.20880
0.17597 2.89981 0.21247
0.17673 2.96794 0.21198
0.17749 2.67931 0.21439
0.17825 2.52644 0.21671
0.17901 2.39767 0.21780
0.17977 2.66530 0.21840
0.18053 2.43458 0.22066
0.18129 2.51236 0.22089
0.18205 2.13425 0.22207
0.18281 2.29569 0.22164
0.18357 2.52948 0.22184
0.18433 2.30245 0.22198
0.18509 2.29973 0.22428
0.18585 2.19939 0.22660
0.18661 2.19452 0.22496
0.18737 2.02567 0.22531
0.18813 2.14984 0.22350
0.18889 1.96092 0.22422
0.18965 2.07209 0.22582
0.19041 2.21413 0.22488
0.19117 1.99475 0.23024
0.19193 1.88694 0.22642
0.19269 1.83935 0.22726
0.19345 1.78071 0.22674
0.19421 1.77413 0.23044
0.19497 1.77282 0.23095
0.19573 1.69100 0.22694
0.19649 1.84508 0.23141
0.19725 1.35062 0.22898
0.19801 1.70103 0.22694
0.19877 1.68104 0.22895
0.19953 1.52446 0.22860
0.20029 1.70786 0.22806
0.20105 1.42454 0.22439
0.20181 1.56031 0.22336
0.20257 1.39894 0.23181
0.20333 1.39435 0.23239
0.20409 1.57397 0.22952
0.20485 1.44918 0.22734
0.20561 1.33494 0.22834
0.20637 1.51896 0.22732
0.20713 1.58914 0.22602
0.20789 1.39990 0.22588
0.20865 1.50309 0.22803
0.20941 1.32671 0.22817
0.21017 1.54925 0.22835
0.21093 1.30531 0.22456
0.21169 0.91743 0.22975
0.21245 1.31073 0.23339
0.21321 1.02456 0.22731
0.21397 1.33894 0.23050
0.21473 1.25919 0.22943
0.21549 1.05812 0.22316
0.21625 1.07870 0.22267
0.21701 1.32499 0.22649
0.21777 0.98032 0.23196
0.21853 1.21648 0.22591
0.21929 0.94198 0.22855
0.22005 0.90721 0.22665
0.22081 0.87921 0.22596
0.22157 0.76827 0.22539
0.22233 0.87549 0.22098
0.22309 0.91143 0.22688
0.22385 0.82246 0.22204
0.22461 0.74209 0.22155
0.22537 0.91767 0.22023
0.22613 0.69558 0.22261
0.22689 0.96209 0.21647
0.22765 0.64472 0.21719
0.22841 0.89178 0.21453
0.22917 0.84662 0.20974
0.22993 1.04646 0.21966
0.23069 0.66250 0.21622
0.23145 0.65696 0.21295
0.23221 0.60387 0.21197
0.23297 0.51724 0.21017
0.23373 0.78175 0.20853
0.23449 0.95773 0.21197
0.23525 0.90639 0.20985
0.23601 0.69912 0.20862
0.23677 0.50740 0.20698
0.23753 0.89434 0.20879
0.23829 0.79926 0.20985
0.23905 0.63019 0.20773
0.23981 0.79870 0.20492
0.24057 0.49036 0.20277
0.24133 0.65465 0.20320
0.24209 0.79913 0.20412
0.24285 0.70003 0.20174
0.24361 0.52018 0.20004
0.24437 0.46660 0.20033
0.24513 1.00062 0.20142
0.24589 0.67248 0.19824
0.24665 0.76499 0.20007
0.24741 0.64320 0.19930
0.24817 0.53727 0.19996
0.24893 0.58780 0.19858
0.24969 0.60781 0.19881
0.25045 0.49853 0.19681
0.25121 0.52500 0.19383
0.25197 0.87263 0.19420
0.25273 0.62727 0.19268
0.25349 0.76110 0.19176
0.25425 0.65219 0.19225
0.25501 0.64850 0.19254
0.25577 0.57599 0.19242
0.25653 0.61664 0.18958
0.25729 0.60133 0.19233
0.25805 0.46503 0.18755
0.25881 0.59111 0.18786
0.25957 0.69396 0.18783
0.26033 0.46588 0.18554
0.26109 0.41434 0.18835
0.26185 0.63387 0.18766
0.26261 0.43890 0.18632
0.26337 0.63946 0.18557
0.26413 0.52610 0.18652
0.26489 0.59352 0.18276
0.26565 0.46146 0.18222
0.26641 0.56604 0.18376
0.26717 0.62791 0.18554
0.26793 0.57047 0.18359
0.26869 0.67375 0.18276
0.26945 0.69000 0.18563
0.27021 0.82159 0.18227
0.27097 0.47746 0.18362
0.27172 0.72798 0.18199
0.27248 0.94676 0.17984
0.27324 0.53633 0.18021
0.27400 0.63389 0.18090
0.27476 0.65360 0.17963
0.27552 0.44717 0.18176
0.27628 0.68286 0.17912
0.27704 0.63738 0.18133
0.27780 0.52072 0.17932
0.27856 0.52444 0.17875
0.27932 0.73685 0.17508
0.28008 0.34354 0.17920
0.28084 0.74610 0.17749
0.28160 0.37812 0.17553
0.28236 0.44057 0.17508
0.28312 0.46044 0.17422
0.28388 0.72640 0.17579
0.28464 0.66250 0.17382
0.28540 0.74963 0.17278
0.28616 0.57660 0.17307
0.28692 0.37976 0.17387
0.28768 0.56036 0.17508
0.28844 0.78752 0.17419
0.28920 0.51705 0.17677
0.28996 0.42936 0.17605
0.29072 0.59900 0.17356
0.29148 0.48688 0.17473
0.29224 0.67130 0.17637
0.29300 0.61145 0.17433
0.29376 0.50117 0.17402
0.29452 0.73346 0.17608
0.29528 0.55445 0.17857
0.29604 0.69474 0.17462
0.29680 0.51128 0.17869
0.29756 0.75179 0.17640
0.29832 0.84980 0.17436
0.29908 0.67862 0.17840
0.29984 0.94560 0.17792
0.30060 0.48966 0.17499
0.30136 0.84134 0.17571
0.30212 0.77945 0.17620
0.30288 0.80827 0.17447
0.30364 0.72931 0.17336
0.30440 0.62390 0.17571
0.30516 0.86174 0.17726
0.30592 0.52889 0.17909
0.30668 0.60138 0.17505
0.30744 0.67589 0.17869
0.30820 0.82852 0.18004
0.30896 0.88662 0.17958
0.30972 0.63149 0.17797
0.31048 0.64436 0.17943
0.31124 0.52189 0.17797
0.31200 0.87291 0.18185
0.31276 0.86148 0.18219
0.31352 0.62203 0.18032
0.31428 0.68659 0.18010
0.31504 0.70504 0.18262
0.31580 0.65809 0.18027
0.31656 0.58419 0.18124
0.31732 0.68286 0.18027
0.31808 0.65246 0.18061
0.31883 0.80201 0.18629
0.31959 0.51753 0.18259
0.32035 0.44919 0.18454
0.32111 0.82610 0.18267
0.32187 0.70490 0.18451
0.32263 0.69906 0.18795
0.32339 0.59217 0.18543
0.32415 0.58990 0.18649
0.32491 0.81977 0.18878
0.32567 0.61183 0.18686
0.32643 0.71697 0.18801
0.32719 0.83875 0.19168
0.32795 0.42308 0.18700
0.32871 0.87588 0.18832
0.32947 0.76864 0.18924
0.33023 0.88380 0.19474
0.33099 0.73831 0.18697
0.33175 0.75012 0.18809
0.33251 0.96406 0.18715
0.33327 0.86644 0.18941
0.33403 0.64517 0.18554
0.33479 0.83832 0.18887
0.33555 0.69439 0.18884
0.33631 0.89697 0.19314
0.33707 0.66396 0.19047
0.33783 0.75648 0.18970
0.33859 0.85819 0.19225
0.33935 0.50243 0.19302
0.34011 0.69195 0.19340
0.34087 0.83999 0.19039
0.34163 0.74821 0.19248
0.34239 0.68694 0.19291
0.34315 0.87357 0.19575
0.34391 0.42664 0.19276
0.34467 0.55132 0.19500
0.34543 0.47421 0.19523
0.34619 0.61243 0.19320
0.34695 0.58271 0.19609
0.34771 0.54695 0.19569
0.34847 0.43826 0.19448
0.34922 0.81065 0.19460
0.34998 0.60852 0.19343
0.35074 0.81346 0.18912
0.35150 0.79546 0.18649
0.35226 0.80479 0.18591
0.35302 0.72653 0.18265
0.35378 0.58161 0.18359
0.35454 0.69924 0.18795
0.35530 0.82868 0.18721
0.35606 0.77814 0.18757
0.35682 0.80448 0.18844
0.35758 0.53855 0.19024
0.35834 0.64690 0.18898
0.35910 0.80937 0.19053
0.35986 0.76672 0.19059
0.36062 0.67462 0.18823
0.36138 0.76927 0.18962
0.36214 0.47017 0.18921
0.36290 0.80206 0.18798
0.36366 0.68206 0.19110
0.36442 0.76586 0.19225
0.36518 0.73294 0.18964
0.36594 0.62932 0.19311
0.36670 0.64480 0.19297
0.36746 0.61246 0.19431
0.36822 0.45987 0.19360
0.36898 0.88318 0.19392
0.36974 0.56850 0.19468
0.37050 0.81208 0.19741
0.37126 0.75811 0.19515
0.37202 1.04165 0.19901
0.37277 0.55218 0.19881
0.37353 0.91615 0.20039
0.37429 0.63473 0.19878
0.37505 0.73173 0.20240
0.37581 0.48257 0.20739
0.37657 0.67909 0.20475
0.37733 0.63130 0.20765
0.37809 0.88366 0.20472
0.37885 0.44427 0.20868
0.37961 0.74273 0.21435
0.38037 0.76809 0.21272
0.38113 0.79331 0.21516
0.38189 0.72691 0.21524
0.38265 0.83250 0.21438
0.38341 0.69953 0.22046
0.38417 0.66761 0.21739
0.38493 0.71919 0.22269
0.38569 0.66039 0.21831
0.38645 0.67793 0.22261
0.38721 0.54603 0.24402
0.38797 0.68112 0.22355
0.38873 0.78718 0.23018
0.38949 0.50236 0.23238
0.39025 0.53931 0.23095
0.39101 0.64056 0.22869
0.39177 0.83260 0.23491
0.39252 0.91271 0.23141
0.39328 1.02563 0.23884
0.39404 0.75600 0.24084
0.39480 0.93730 0.23714
0.39556 0.36335 0.24242
0.39632 0.82510 0.24165
0.39708 0.48131 0.24210
0.39784 0.87839 0.24853
0.39860 0.84739 0.25044
0.39936 0.59167 0.24649
0.40012 0.54601 0.24864
0.40088 0.64063 0.25443
0.40164 0.79994 0.25288
0.40240 0.68554 0.25744
0.40316 0.62314 0.25291
0.40392 0.44601 0.25827
0.40468 0.67402 21.32726
0.40544 0.48399 0.25928
0.40620 0.53527 0.25990
0.40696 0.39642 0.25916
0.40772 0.63586 0.26223
0.40848 0.50763 0.26042
0.40924 0.75488 0.26687
0.40999 0.63687 0.26258
0.41075 0.50750 0.26544
0.41151 0.46765 0.26862
0.41227 0.80559 0.26853
0.41303 0.45554 0.27421
0.41379 0.55445 0.27063
0.41455 0.39862 0.27637
0.41531 0.54269 0.27008
0.41607 0.80334 0.27338
0.41683 0.80111 0.27599
0.41759 0.99396 0.28081
0.41835 0.91418 0.27969
0.41911 0.52098 0.27791
0.41987 0.72528 0.28900
0.42063 0.59351 0.28192
0.42139 1.02989 0.28023
0.42215 0.58621 0.28401
0.42291 0.29858 0.28877
0.42367 0.43001 0.29625
0.42443 0.29697 0.28820
0.42519 0.51790 0.29328
0.42594 0.66886 0.30113
0.42670 0.70887 0.29953
0.42746 0.31140 0.30368
0.42822 0.96105 0.31771
0.42898 0.53146 0.30864
0.42974 0.94031 0.31590
0.43050 0.60673 0.31810
0.43126 0.51625 0.32673
0.43202 0.63648 0.32453
0.43278 0.69925 0.33118
0.43354 0.57447 0.33352
0.43430 0.14237 0.33421
0.43506 -0.06383 0.33935
