# Supplementary material for: Hallucination of closed repeat proteins containing central pockets
Source: Nat Struct Mol Biol. 2023 Sep 28;30(11):1755–60. doi: 10.1038/s41594-023-01112-6 (PMC10643118; doi:10.1038/s41594-023-01112-6)
Supplement: Supplementary file 4 — Small-angle X-ray scattering raw data. [file 41594_2023_1112_MOESM4_ESM.tar › SAXS_submit/E6/C11_results/Buffer1/C11_high_E6_snap_00017.sub.1.dat]

0.01026 10.29779 103.10483
0.01102 28.53267 108.16847
0.01178 27.38744 65.30106
0.01254 29.84991 38.56249
0.01330 28.73717 23.48796
0.01406 27.45783 13.85691
0.01482 28.62930 8.45346
0.01558 29.11492 6.51161
0.01634 29.14925 4.89395
0.01710 23.86835 3.59333
0.01786 26.14122 2.30177
0.01862 27.58397 1.92353
0.01938 25.07537 1.59896
0.02014 26.62217 1.40846
0.02090 26.21941 1.23116
0.02166 25.45423 1.17236
0.02242 25.87644 1.11576
0.02318 24.98040 1.00505
0.02395 26.16059 0.98451
0.02471 26.13935 0.95866
0.02547 24.77512 0.93089
0.02623 25.87689 0.85105
0.02699 25.89463 0.87921
0.02775 25.68556 0.81729
0.02851 25.73047 0.85364
0.02927 26.20855 0.77113
0.03003 24.86870 0.74879
0.03079 25.11530 0.75696
0.03155 24.69962 0.73943
0.03231 24.76434 0.73721
0.03307 24.30853 0.70429
0.03383 25.09919 0.69867
0.03459 23.79080 0.66041
0.03535 24.39603 0.64085
0.03611 24.07768 0.65357
0.03687 24.55190 0.63906
0.03763 24.07652 0.63706
0.03839 24.22904 0.62953
0.03915 23.38215 0.61364
0.03991 23.59326 0.60599
0.04067 24.26091 0.58702
0.04143 23.17442 0.59404
0.04219 23.04258 0.56703
0.04295 23.83350 0.58302
0.04371 22.91871 0.55483
0.04447 23.10631 0.54387
0.04523 23.30278 0.55017
0.04599 23.29597 0.53100
0.04675 22.35378 0.50804
0.04751 21.89062 0.51765
0.04827 22.97330 0.51879
0.04903 22.19903 0.50916
0.04979 22.47887 0.51652
0.05055 23.02612 0.50150
0.05131 22.28308 0.50651
0.05207 22.04588 0.49661
0.05283 22.01375 0.48242
0.05359 21.42935 0.48122
0.05435 21.60584 0.47331
0.05511 21.69734 0.47066
0.05587 21.23084 0.47876
0.05663 20.56596 0.46187
0.05739 21.08040 0.46316
0.05815 21.05618 0.45623
0.05891 20.74402 0.45254
0.05967 21.47884 0.44419
0.06043 20.52680 0.45584
0.06119 20.46703 0.43863
0.06195 20.65186 0.43840
0.06271 20.08914 0.43299
0.06347 19.92835 0.42638
0.06423 19.83986 0.42980
0.06499 19.86151 0.42708
0.06575 19.45016 0.42576
0.06651 18.94994 0.40959
0.06727 19.15403 0.41459
0.06803 19.15687 0.41332
0.06879 19.20792 0.41235
0.06955 19.04235 0.41725
0.07031 19.42325 0.40894
0.07107 18.56196 0.39840
0.07183 18.59642 0.38936
0.07259 18.56892 0.39470
0.07335 18.16908 0.38447
0.07412 17.81352 0.38695
0.07488 17.15513 0.38234
0.07564 17.76322 0.38727
0.07640 17.12390 0.38077
0.07716 17.60588 0.37397
0.07792 17.55297 0.36899
0.07868 17.44568 0.36776
0.07944 16.93914 0.36532
0.08020 16.39358 0.37311
0.08096 16.58659 0.36162
0.08172 15.95223 0.35425
0.08248 16.44406 0.35947
0.08324 15.64961 0.36005
0.08400 15.57906 0.36472
0.08476 15.42275 0.35998
0.08552 15.30226 0.36733
0.08628 15.18893 0.37491
0.08704 15.54489 0.38036
0.08780 14.99083 0.38004
0.08856 14.71630 0.38457
0.08932 15.66911 0.38670
0.09008 14.30409 0.39061
0.09084 14.66257 0.39128
0.09160 14.49241 0.38102
0.09236 13.93016 0.38399
0.09312 14.09658 0.38795
0.09388 13.32218 0.40266
0.09464 13.74479 0.39288
0.09540 13.80145 0.38621
0.09616 13.52530 0.38454
0.09692 12.89922 0.37356
0.09768 13.07657 0.38310
0.09844 13.37646 0.38245
0.09920 12.60462 0.38737
0.09996 12.79187 0.37935
0.10072 12.52696 0.35886
0.10148 12.77099 0.34963
0.10224 12.08133 0.35245
0.10300 11.85046 0.34576
0.10376 12.06023 0.33479
0.10452 12.12589 0.33591
0.10528 11.79513 0.33851
0.10604 11.44505 0.33006
0.10680 11.29832 0.32582
0.10756 11.42005 0.32413
0.10832 11.24460 0.32143
0.10908 11.17431 0.31247
0.10984 11.28384 0.32458
0.11060 10.64030 0.32218
0.11136 10.71083 0.32099
0.11212 10.84284 0.31435
0.11288 10.45278 0.31123
0.11364 10.19891 0.31343
0.11440 9.96565 0.31160
0.11516 10.06476 0.30834
0.11592 10.06672 0.30564
0.11668 9.86657 0.30138
0.11744 9.84997 0.29696
0.11820 9.42781 0.29269
0.11896 9.30051 0.29197
0.11972 9.45879 0.28658
0.12048 9.32949 0.29492
0.12124 9.20340 0.29323
0.12200 9.08691 0.28904
0.12276 8.95348 0.28807
0.12352 8.95485 0.28503
0.12428 9.34878 0.28254
0.12504 8.88478 0.28231
0.12580 8.20226 0.28552
0.12656 8.28477 0.27566
0.12732 8.02236 0.27237
0.12808 8.33101 0.27555
0.12884 8.09276 0.26864
0.12960 7.81751 0.27185
0.13036 7.95609 0.26747
0.13112 7.78960 0.26689
0.13188 7.36917 0.26760
0.13264 7.36401 0.26511
0.13340 7.26959 0.25437
0.13416 7.23364 0.26147
0.13492 7.37274 0.25921
0.13568 6.71674 0.25694
0.13644 6.79229 0.25617
0.13720 6.81626 0.25660
0.13796 6.76672 0.25096
0.13873 6.75545 0.25354
0.13949 6.82900 0.24706
0.14025 6.49880 0.24669
0.14101 6.03485 0.24883
0.14177 6.10616 0.24840
0.14253 5.98072 0.24797
0.14329 5.73043 0.24109
0.14405 5.62809 0.24293
0.14481 5.95274 0.24365
0.14557 5.57122 0.23900
0.14633 5.70243 0.24064
0.14709 5.65081 0.24058
0.14785 5.48050 0.23722
0.14861 5.79861 0.23797
0.14937 5.51481 0.23820
0.15013 5.40302 0.23556
0.15089 5.25839 0.23212
0.15165 5.02831 0.23465
0.15241 5.02620 0.23149
0.15317 4.91169 0.22748
0.15393 4.59406 0.22874
0.15469 4.83597 0.22645
0.15545 4.17482 0.23072
0.15621 4.29326 0.22842
0.15697 4.57366 0.22865
0.15773 4.36335 0.22355
0.15849 4.34357 0.22304
0.15925 4.42912 0.22112
0.16001 4.26548 0.22006
0.16077 4.12957 0.22293
0.16153 4.08726 0.21857
0.16229 4.11406 0.21576
0.16305 3.98086 0.21493
0.16381 3.95934 0.21387
0.16457 3.71209 0.21676
0.16533 3.84032 0.21636
0.16609 3.71430 0.21444
0.16685 3.35926 0.21086
0.16761 3.62622 0.21396
0.16837 3.65968 0.20968
0.16913 3.23189 0.21220
0.16989 3.46149 0.21175
0.17065 3.45075 0.20859
0.17141 3.41335 0.21040
0.17217 3.05530 0.21183
0.17293 2.89354 0.20745
0.17369 3.07809 0.21120
0.17445 3.10489 0.20900
0.17521 3.03697 0.21008
0.17597 3.03257 0.21157
0.17673 3.08709 0.21472
0.17749 2.81391 0.21383
0.17825 2.86218 0.21599
0.17901 2.87460 0.21573
0.17977 2.73782 0.21902
0.18053 2.38296 0.21934
0.18129 2.42797 0.22060
0.18205 2.62540 0.21696
0.18281 2.26530 0.22008
0.18357 2.39486 0.22570
0.18433 2.20630 0.22329
0.18509 2.34354 0.22747
0.18585 2.14832 0.22750
0.18661 2.19568 0.22793
0.18737 2.31939 0.22604
0.18813 2.18183 0.22326
0.18889 2.03455 0.22650
0.18965 2.28398 0.22277
0.19041 2.04431 0.22171
0.19117 2.21157 0.22844
0.19193 1.83881 0.22882
0.19269 1.86268 0.23100
0.19345 1.82173 0.22893
0.19421 1.96077 0.22988
0.19497 1.62312 0.23043
0.19573 1.72121 0.23025
0.19649 1.52668 0.23266
0.19725 1.97777 0.22991
0.19801 1.74662 0.23016
0.19877 1.56322 0.22753
0.19953 1.59689 0.23223
0.20029 1.48310 0.22930
0.20105 1.51085 0.23263
0.20181 1.15925 0.22824
0.20257 1.14600 0.22498
0.20333 1.43863 0.22904
0.20409 1.39976 0.22828
0.20485 1.42634 0.23217
0.20561 1.68914 0.22824
0.20637 1.29088 0.23051
0.20713 1.24491 0.22996
0.20789 1.38270 0.23254
0.20865 0.82039 0.22853
0.20941 1.20321 0.22687
0.21017 1.02651 0.23512
0.21093 1.07954 0.22994
0.21169 1.31420 0.22560
0.21245 1.18351 0.22796
0.21321 1.26128 0.22954
0.21397 1.05923 0.22841
0.21473 1.20935 0.22921
0.21549 1.03933 0.22663
0.21625 1.02049 0.22686
0.21701 1.07387 0.22446
0.21777 1.15661 0.22627
0.21853 1.06324 0.22423
0.21929 0.91681 0.22893
0.22005 0.85942 0.22681
0.22081 1.03959 0.22772
0.22157 1.03254 0.22472
0.22233 0.82194 0.22177
0.22309 0.96641 0.22426
0.22385 1.02116 0.22681
0.22461 0.92359 0.22268
0.22537 0.85231 0.21964
0.22613 1.00485 0.22068
0.22689 0.78965 0.22068
0.22765 1.03691 0.21412
0.22841 0.82263 0.21360
0.22917 0.75803 0.21649
0.22993 0.97276 0.21583
0.23069 0.74508 0.21205
0.23145 0.83719 0.21415
0.23221 0.75513 0.21623
0.23297 0.65226 0.21517
0.23373 0.91466 0.21217
0.23449 0.84914 0.20904
0.23525 0.88256 0.20910
0.23601 0.62370 0.20687
0.23677 0.60408 0.20726
0.23753 0.56560 0.20678
0.23829 0.68864 0.20678
0.23905 0.51398 0.20887
0.23981 0.71315 0.20097
0.24057 0.48304 0.20577
0.24133 0.72840 0.20131
0.24209 0.86506 0.20137
0.24285 0.74874 0.20566
0.24361 0.93108 0.20128
0.24437 0.50673 0.20183
0.24513 0.71984 0.20111
0.24589 0.76856 0.20005
0.24665 0.46264 0.19927
0.24741 0.64810 0.19469
0.24817 0.57581 0.19480
0.24893 0.58594 0.19624
0.24969 0.89048 0.19741
0.25045 0.43244 0.19489
0.25121 0.61239 0.19277
0.25197 0.44702 0.19612
0.25273 0.68074 0.19223
0.25349 0.59196 0.19469
0.25425 0.68588 0.19051
0.25501 0.43095 0.19105
0.25577 0.53401 0.19002
0.25653 0.32070 0.19205
0.25729 0.59619 0.19007
0.25805 0.55690 0.18959
0.25881 0.62346 0.18879
0.25957 0.63120 0.18882
0.26033 0.38739 0.18913
0.26109 0.63426 0.18910
0.26185 0.56317 0.18523
0.26261 0.59330 0.18730
0.26337 0.56780 0.18629
0.26413 0.81247 0.18741
0.26489 0.50245 0.18194
0.26565 0.67636 0.18538
0.26641 0.62912 0.18254
0.26717 0.43446 0.18558
0.26793 0.60873 0.18266
0.26869 0.58203 0.18337
0.26945 0.76470 0.18200
0.27021 0.81894 0.18306
0.27097 0.57381 0.18140
0.27172 0.89021 0.18148
0.27248 0.64030 0.17756
0.27324 0.45698 0.18134
0.27400 0.65967 0.17713
0.27476 0.54012 0.17884
0.27552 0.56611 0.17990
0.27628 0.51060 0.17999
0.27704 0.48416 0.17901
0.27780 0.66218 0.18188
0.27856 0.51762 0.17853
0.27932 0.48503 0.17535
0.28008 0.50066 0.17546
0.28084 0.58953 0.17532
0.28160 0.43609 0.17423
0.28236 0.69043 0.17558
0.28312 0.52977 0.17177
0.28388 0.68013 0.17486
0.28464 0.60777 0.17417
0.28540 0.49645 0.17435
0.28616 0.40504 0.17374
0.28692 0.61798 0.17400
0.28768 0.85771 0.17532
0.28844 0.55850 0.17440
0.28920 0.42573 0.17437
0.28996 0.69681 0.17581
0.29072 0.48771 0.17332
0.29148 0.27726 0.17584
0.29224 0.61100 0.17526
0.29300 0.77626 0.17535
0.29376 0.56268 0.17890
0.29452 0.44833 0.17558
0.29528 0.56050 0.17673
0.29604 0.73776 0.17735
0.29680 0.56552 0.17913
0.29756 0.73456 0.17584
0.29832 0.68061 0.17635
0.29908 0.40064 0.17618
0.29984 0.55808 0.17374
0.30060 0.56875 0.17406
0.30136 0.75410 0.17670
0.30212 0.84078 0.17604
0.30288 0.71350 0.17234
0.30364 0.48717 0.17392
0.30440 0.52414 0.17626
0.30516 0.66998 0.17627
0.30592 0.52226 0.17890
0.30668 0.55784 0.17818
0.30744 0.68162 0.17965
0.30820 0.58330 0.17767
0.30896 0.65566 0.18013
0.30972 0.64665 0.17922
0.31048 0.66702 0.18171
0.31124 0.74690 0.18174
0.31200 0.72454 0.17807
0.31276 0.44868 0.17899
0.31352 0.72281 0.17750
0.31428 0.64532 0.18157
0.31504 0.85027 0.17799
0.31580 0.85283 0.17948
0.31656 0.63997 0.18222
0.31732 0.88492 0.18097
0.31808 0.64686 0.18360
0.31883 0.61806 0.18684
0.31959 0.88652 0.18114
0.32035 0.79941 0.18289
0.32111 0.55273 0.18506
0.32187 0.77758 0.18784
0.32263 0.73569 0.18819
0.32339 1.04939 0.18831
0.32415 0.57983 0.18609
0.32491 0.72963 0.18790
0.32567 0.55879 0.18987
0.32643 0.64438 0.18658
0.32719 0.74227 0.18818
0.32795 0.53457 0.18948
0.32871 0.74905 0.18896
0.32947 0.77068 0.18687
0.33023 1.05026 0.18575
0.33099 0.81666 0.18916
0.33175 0.91191 0.18813
0.33251 1.06592 0.18945
0.33327 0.55787 0.19205
0.33403 0.54993 0.19019
0.33479 0.55096 0.19179
0.33555 0.92386 0.19165
0.33631 0.67188 0.18859
0.33707 0.59333 0.19128
0.33783 0.81776 0.19036
0.33859 0.87629 0.19071
0.33935 0.36811 0.19271
0.34011 0.80678 0.19096
0.34087 0.70158 0.19168
0.34163 0.69512 0.19154
0.34239 0.66653 0.19300
0.34315 0.80909 0.19268
0.34391 0.71114 0.19117
0.34467 0.71376 0.19575
0.34543 0.61542 0.19451
0.34619 0.58506 0.19354
0.34695 0.89397 0.19426
0.34771 0.45773 0.19432
0.34847 0.73267 0.19303
0.34922 0.69750 0.19409
0.34998 0.66078 0.19311
0.35074 0.67835 0.18661
0.35150 0.66348 0.18624
0.35226 0.72021 0.18595
0.35302 0.70117 0.18329
0.35378 0.76860 0.18415
0.35454 0.76905 0.18750
0.35530 0.73325 0.18621
0.35606 0.80275 0.18750
0.35682 0.80521 0.18939
0.35758 0.73937 0.19111
0.35834 0.80492 0.18933
0.35910 0.66416 0.18853
0.35986 0.84173 0.18870
0.36062 0.70671 0.19151
0.36138 0.68328 0.19005
0.36214 0.59702 0.19134
0.36290 0.77211 0.18968
0.36366 0.73938 0.19206
0.36442 0.69827 0.19031
0.36518 0.64361 0.19076
0.36594 0.92060 0.19045
0.36670 0.68167 0.19131
0.36746 0.60279 0.19288
0.36822 0.52822 0.19690
0.36898 0.72095 0.19618
0.36974 0.72336 0.19320
0.37050 0.84404 0.19415
0.37126 0.57427 0.19512
0.37202 0.67207 0.19850
0.37277 0.77364 0.19853
0.37353 0.94878 0.20128
0.37429 0.67907 0.20279
0.37505 0.68072 0.20102
0.37581 0.73137 0.20191
0.37657 0.69470 0.20578
0.37733 0.67758 0.20781
0.37809 0.73576 0.20709
0.37885 0.68198 0.20732
0.37961 0.46842 0.21042
0.38037 0.36115 0.20692
0.38113 0.71139 0.21254
0.38189 0.46697 0.21649
0.38265 0.40670 0.21641
0.38341 0.64033 0.21833
0.38417 0.90355 0.21813
0.38493 0.71349 0.21764
0.38569 0.81794 0.22483
0.38645 0.78941 0.22051
0.38721 0.56439 0.23150
0.38797 0.89851 0.22738
0.38873 0.53314 0.23056
0.38949 0.58805 0.23036
0.39025 0.88908 0.23314
0.39101 0.94258 0.23073
0.39177 0.84134 0.22884
0.39252 0.86107 0.23300
0.39328 0.77311 0.23810
0.39404 0.68786 0.24041
0.39480 0.45574 0.23976
0.39556 0.74614 0.24157
0.39632 0.71678 0.24073
0.39708 0.76396 0.24796
0.39784 0.34625 0.24036
0.39860 0.65551 0.25225
0.39936 0.51472 0.25072
0.40012 0.65034 0.25698
0.40088 0.74955 0.25357
0.40164 0.54200 0.25147
0.40240 0.54550 0.25849
0.40316 0.69989 0.25425
0.40392 0.58156 0.25483
0.40468 0.43875 15.67857
0.40544 0.77995 0.25703
0.40620 1.05737 0.26317
0.40696 0.80502 0.26646
0.40772 0.80779 0.26531
0.40848 0.76639 0.26792
0.40924 0.69250 0.26744
0.40999 0.86534 0.26486
0.41075 0.34117 0.26669
0.41151 0.65765 0.27097
0.41227 0.83598 0.27357
0.41303 0.59777 0.27154
0.41379 0.53725 0.27378
0.41455 0.60759 0.27406
0.41531 0.70606 0.27609
0.41607 0.96587 0.27699
0.41683 0.87690 0.28067
0.41759 0.60193 0.27852
0.41835 0.74481 0.27520
0.41911 0.65471 0.27786
0.41987 0.37460 0.28388
0.42063 0.71218 0.28317
0.42139 0.65926 0.28689
0.42215 0.68519 0.28666
0.42291 0.54529 0.29348
0.42367 0.75161 0.29280
0.42443 0.86981 0.30414
0.42519 0.31248 0.30503
0.42594 0.54349 0.30431
0.42670 0.54187 0.30244
0.42746 0.85317 0.30574
0.42822 1.01945 0.31553
0.42898 0.60702 0.31589
0.42974 0.70911 0.31749
0.43050 0.25430 0.31525
0.43126 0.35041 0.31585
0.43202 0.45071 0.32336
0.43278 0.53932 0.32689
0.43354 0.28272 0.33414
0.43430 0.47459 0.32016
0.43506 0.47433 0.34399
