# Supplementary material for: Hallucination of closed repeat proteins containing central pockets
Source: Nat Struct Mol Biol. 2023 Sep 28;30(11):1755–60. doi: 10.1038/s41594-023-01112-6 (PMC10643118; doi:10.1038/s41594-023-01112-6)
Supplement: Supplementary file 4 — Small-angle X-ray scattering raw data. [file 41594_2023_1112_MOESM4_ESM.tar › SAXS_submit/E6/C11_results/Buffer1/C11_high_E6_snap_00016.sub.1.dat]

0.01026 19.71932 102.62981
0.01102 24.60826 107.16107
0.01178 25.65686 64.07296
0.01254 29.75584 38.56811
0.01330 29.78907 24.19036
0.01406 25.79082 14.17422
0.01482 23.45603 8.59198
0.01558 24.45227 6.76620
0.01634 27.42083 4.89959
0.01710 25.82229 3.50285
0.01786 26.82460 2.29061
0.01862 26.55105 1.84873
0.01938 26.39683 1.52591
0.02014 25.50369 1.42446
0.02090 26.53974 1.22957
0.02166 25.27130 1.13339
0.02242 26.52528 1.12471
0.02318 26.38706 1.05823
0.02395 26.85183 0.96754
0.02471 24.62158 0.93020
0.02547 25.48319 0.91943
0.02623 25.27323 0.89956
0.02699 26.11639 0.85637
0.02775 24.87207 0.82962
0.02851 25.32561 0.85271
0.02927 25.73477 0.81674
0.03003 25.35795 0.76039
0.03079 24.63546 0.74313
0.03155 23.33649 0.74796
0.03231 25.03620 0.74092
0.03307 24.47107 0.68111
0.03383 24.57473 0.69425
0.03459 24.37306 0.66480
0.03535 24.13032 0.67215
0.03611 24.60082 0.66240
0.03687 23.84879 0.65923
0.03763 23.94614 0.61284
0.03839 24.29088 0.63159
0.03915 24.75512 0.59360
0.03991 23.56812 0.60140
0.04067 23.48134 0.58136
0.04143 23.33025 0.59209
0.04219 23.87149 0.59581
0.04295 23.02810 0.56187
0.04371 23.54877 0.56918
0.04447 23.96846 0.56420
0.04523 22.28533 0.53076
0.04599 22.93125 0.51053
0.04675 22.49347 0.52238
0.04751 22.39889 0.50274
0.04827 22.99219 0.50999
0.04903 22.59336 0.51211
0.04979 21.87309 0.50306
0.05055 22.15214 0.49849
0.05131 22.90416 0.49316
0.05207 22.37278 0.49594
0.05283 21.44587 0.48545
0.05359 22.43338 0.48219
0.05435 21.37884 0.47852
0.05511 21.49621 0.47393
0.05587 21.47665 0.47502
0.05663 20.68095 0.45968
0.05739 21.26881 0.45085
0.05815 20.74866 0.43921
0.05891 20.80445 0.45125
0.05967 20.08402 0.44455
0.06043 20.95449 0.45842
0.06119 20.25861 0.43844
0.06195 20.26824 0.43199
0.06271 20.35902 0.44598
0.06347 20.45593 0.42855
0.06423 20.30574 0.44283
0.06499 19.47299 0.42950
0.06575 19.85871 0.42259
0.06651 19.41941 0.41955
0.06727 19.45624 0.40905
0.06803 19.38456 0.41412
0.06879 19.27998 0.40857
0.06955 18.59746 0.39862
0.07031 18.46571 0.40691
0.07107 18.21288 0.40708
0.07183 17.64128 0.39905
0.07259 18.15890 0.40937
0.07335 18.40920 0.39068
0.07412 17.82974 0.39134
0.07488 18.27050 0.37640
0.07564 17.44181 0.38088
0.07640 17.50979 0.38102
0.07716 17.43364 0.37916
0.07792 17.09780 0.37540
0.07868 17.15876 0.37167
0.07944 17.12677 0.36826
0.08020 16.69655 0.37136
0.08096 16.60837 0.35886
0.08172 16.27292 0.36425
0.08248 16.36769 0.35651
0.08324 16.05423 0.36285
0.08400 15.91610 0.36359
0.08476 15.36394 0.36196
0.08552 15.35382 0.37279
0.08628 15.64022 0.37136
0.08704 15.20589 0.38368
0.08780 15.13890 0.38624
0.08856 15.43007 0.37829
0.08932 14.67724 0.38538
0.09008 14.64385 0.38947
0.09084 14.53001 0.38879
0.09160 14.94962 0.38105
0.09236 14.30420 0.39604
0.09312 14.19687 0.38635
0.09388 13.24717 0.40234
0.09464 13.78598 0.39764
0.09540 13.83028 0.38945
0.09616 13.05921 0.38096
0.09692 13.61699 0.38815
0.09768 13.50312 0.38457
0.09844 12.86309 0.37976
0.09920 13.01813 0.37640
0.09996 12.22414 0.37795
0.10072 12.74848 0.36396
0.10148 12.29650 0.35224
0.10224 12.56574 0.35195
0.10300 12.03393 0.34315
0.10376 12.10980 0.34349
0.10452 11.90588 0.33758
0.10528 11.90262 0.33194
0.10604 11.29558 0.32864
0.10680 11.22750 0.33045
0.10756 11.58592 0.32463
0.10832 11.41991 0.32045
0.10908 11.35689 0.31761
0.10984 11.43241 0.32105
0.11060 11.17390 0.31930
0.11136 11.03845 0.31635
0.11212 10.65750 0.32305
0.11288 10.42105 0.31775
0.11364 10.17184 0.30849
0.11440 10.13288 0.30949
0.11516 10.14795 0.30640
0.11592 10.15537 0.30714
0.11668 10.22123 0.30167
0.11744 9.55426 0.29866
0.11820 10.04312 0.30006
0.11896 9.39124 0.29725
0.11972 9.56575 0.29668
0.12048 9.51601 0.29258
0.12124 9.05458 0.29068
0.12200 9.08666 0.28642
0.12276 8.81782 0.28839
0.12352 9.02780 0.28478
0.12428 8.44368 0.28750
0.12504 8.64250 0.28071
0.12580 8.43479 0.27601
0.12656 8.33652 0.27472
0.12732 8.15737 0.27469
0.12808 7.83072 0.27257
0.12884 7.83730 0.27088
0.12960 8.12988 0.26936
0.13036 7.88990 0.26827
0.13112 7.83706 0.26116
0.13188 7.61696 0.26102
0.13264 7.70655 0.26282
0.13340 7.47015 0.25904
0.13416 7.31929 0.26489
0.13492 7.05023 0.25577
0.13568 7.06714 0.25471
0.13644 6.94886 0.25881
0.13720 6.88974 0.25577
0.13796 7.08795 0.25302
0.13873 6.61090 0.24958
0.13949 6.52336 0.24720
0.14025 6.47594 0.24969
0.14101 6.40786 0.25402
0.14177 6.31185 0.24777
0.14253 6.37273 0.24897
0.14329 6.02643 0.24304
0.14405 5.88587 0.24430
0.14481 5.94162 0.24278
0.14557 5.87186 0.23943
0.14633 5.74918 0.24147
0.14709 5.35463 0.23765
0.14785 5.63495 0.23685
0.14861 5.41522 0.23717
0.14937 5.52241 0.23395
0.15013 5.19191 0.23840
0.15089 4.87959 0.23221
0.15165 5.05883 0.22991
0.15241 4.63546 0.23223
0.15317 4.94938 0.23436
0.15393 4.88831 0.23020
0.15469 4.79813 0.23077
0.15545 4.39752 0.22633
0.15621 4.51120 0.22779
0.15697 4.26414 0.22515
0.15773 4.23683 0.22392
0.15849 4.50481 0.22624
0.15925 4.49447 0.21945
0.16001 3.98144 0.22168
0.16077 3.88869 0.22200
0.16153 4.33323 0.22214
0.16229 3.99940 0.22082
0.16305 4.05057 0.21704
0.16381 3.79006 0.21799
0.16457 3.66613 0.21724
0.16533 3.82387 0.21460
0.16609 3.69095 0.21455
0.16685 3.70967 0.21340
0.16761 3.39565 0.21251
0.16837 3.37480 0.21174
0.16913 3.46736 0.21326
0.16989 3.39465 0.20956
0.17065 3.11169 0.21016
0.17141 3.41918 0.20724
0.17217 2.87805 0.21073
0.17293 3.15969 0.20801
0.17369 2.97532 0.20833
0.17445 2.91021 0.20689
0.17521 3.01916 0.21182
0.17597 2.75157 0.20904
0.17673 2.76577 0.21323
0.17749 2.67702 0.21191
0.17825 2.75745 0.21644
0.17901 2.64508 0.21945
0.17977 2.62564 0.21779
0.18053 2.58592 0.22570
0.18129 2.42241 0.22111
0.18205 2.37534 0.21973
0.18281 2.24977 0.22346
0.18357 2.42158 0.22183
0.18433 2.30455 0.22343
0.18509 2.50259 0.22392
0.18585 2.02308 0.22286
0.18661 2.36852 0.22521
0.18737 1.81509 0.21827
0.18813 1.88155 0.22521
0.18889 1.98931 0.22157
0.18965 2.09004 0.22082
0.19041 1.92330 0.22263
0.19117 1.82817 0.22678
0.19193 2.10547 0.22704
0.19269 2.02276 0.23108
0.19345 1.76472 0.22825
0.19421 1.90537 0.22968
0.19497 1.81319 0.22501
0.19573 1.88672 0.22965
0.19649 1.80718 0.22762
0.19725 1.67531 0.22885
0.19801 1.64586 0.23120
0.19877 1.34746 0.22621
0.19953 1.41534 0.23045
0.20029 1.35756 0.23174
0.20105 1.63118 0.22598
0.20181 1.58164 0.22615
0.20257 1.40254 0.22641
0.20333 1.42262 0.23057
0.20409 1.47491 0.23263
0.20485 1.50447 0.23197
0.20561 1.11930 0.23102
0.20637 1.16187 0.22799
0.20713 1.31018 0.23134
0.20789 1.48813 0.22994
0.20865 1.42336 0.23581
0.20941 1.25475 0.22618
0.21017 1.43747 0.22856
0.21093 1.14115 0.22495
0.21169 1.29375 0.22793
0.21245 0.99946 0.23068
0.21321 1.23335 0.23137
0.21397 0.93695 0.22587
0.21473 1.06138 0.22681
0.21549 1.11527 0.22741
0.21625 1.26235 0.22707
0.21701 1.25498 0.22761
0.21777 1.09062 0.22644
0.21853 0.96664 0.22773
0.21929 0.92353 0.22707
0.22005 0.77620 0.22647
0.22081 0.90893 0.22088
0.22157 1.01131 0.22741
0.22233 0.79521 0.22406
0.22309 0.88854 0.22532
0.22385 0.78049 0.22417
0.22461 0.67020 0.21973
0.22537 0.64854 0.21953
0.22613 0.99890 0.22033
0.22689 0.74466 0.22079
0.22765 0.81481 0.21870
0.22841 0.79760 0.21603
0.22917 0.77717 0.21337
0.22993 0.49944 0.21595
0.23069 0.60266 0.21738
0.23145 0.75818 0.21492
0.23221 0.82803 0.21116
0.23297 0.99841 0.21136
0.23373 0.88125 0.20939
0.23449 0.72404 0.20930
0.23525 0.75818 0.21340
0.23601 0.73890 0.20505
0.23677 0.52969 0.21050
0.23753 0.78236 0.20878
0.23829 0.61295 0.20663
0.23905 0.70657 0.20735
0.23981 1.08069 0.20302
0.24057 0.68214 0.20061
0.24133 0.46840 0.20297
0.24209 0.88615 0.20334
0.24285 0.60198 0.20110
0.24361 0.64133 0.20425
0.24437 0.70846 0.20038
0.24513 0.47636 0.19826
0.24589 0.63533 0.20342
0.24665 0.69110 0.19972
0.24741 0.62169 0.19892
0.24817 0.75778 0.19987
0.24893 0.62484 0.19508
0.24969 0.74954 0.19783
0.25045 0.34480 0.19528
0.25121 0.69188 0.19611
0.25197 0.79613 0.19462
0.25273 0.53225 0.19385
0.25349 0.45561 0.19264
0.25425 0.18667 0.19164
0.25501 0.45962 0.19024
0.25577 0.47161 0.18986
0.25653 0.64386 0.19244
0.25729 0.49710 0.18912
0.25805 0.58087 0.19173
0.25881 0.32253 0.18989
0.25957 0.59154 0.18938
0.26033 0.62283 0.19064
0.26109 0.44995 0.18665
0.26185 0.57320 0.18643
0.26261 0.70048 0.18800
0.26337 0.70248 0.18869
0.26413 0.72398 0.18591
0.26489 0.55812 0.18344
0.26565 0.62312 0.18422
0.26641 0.43356 0.18359
0.26717 0.60458 0.18585
0.26793 0.68059 0.18502
0.26869 0.43124 0.18427
0.26945 0.48066 0.18470
0.27021 0.62953 0.18063
0.27097 0.60103 0.18201
0.27172 0.80764 0.17986
0.27248 0.54062 0.17912
0.27324 0.54200 0.18244
0.27400 0.56664 0.17791
0.27476 0.55854 0.18138
0.27552 0.56634 0.17960
0.27628 0.60424 0.17763
0.27704 0.53276 0.17788
0.27780 0.38864 0.17797
0.27856 0.66926 0.17691
0.27932 0.66157 0.17504
0.28008 0.65285 0.17800
0.28084 0.53966 0.17433
0.28160 0.65976 0.17568
0.28236 0.68047 0.17267
0.28312 0.63072 0.17507
0.28388 0.63061 0.17605
0.28464 0.41364 0.17407
0.28540 0.42395 0.17418
0.28616 0.44875 0.17479
0.28692 0.48056 0.17590
0.28768 0.61817 0.17444
0.28844 0.75113 0.17459
0.28920 0.68844 0.17573
0.28996 0.67602 0.17378
0.29072 0.53124 0.17519
0.29148 0.64694 0.17373
0.29224 0.76482 0.17728
0.29300 0.71682 0.17651
0.29376 0.87424 0.17797
0.29452 0.50262 0.17791
0.29528 0.43905 0.17934
0.29604 0.65093 0.17579
0.29680 0.68506 0.17613
0.29756 0.65787 0.17720
0.29832 0.65037 0.17774
0.29908 0.59230 0.17588
0.29984 0.65214 0.17539
0.30060 0.49713 0.17797
0.30136 0.63679 0.17490
0.30212 0.95825 0.17484
0.30288 0.63435 0.17344
0.30364 0.64317 0.17255
0.30440 0.56508 0.17619
0.30516 0.55732 0.17785
0.30592 0.66359 0.17728
0.30668 0.63165 0.17636
0.30744 0.64311 0.17582
0.30820 0.89981 0.17894
0.30896 0.50255 0.18075
0.30972 0.77397 0.17866
0.31048 0.91172 0.17914
0.31124 0.48557 0.17711
0.31200 0.77251 0.18046
0.31276 0.73055 0.17854
0.31352 0.58928 0.17866
0.31428 0.65491 0.17969
0.31504 0.74219 0.17889
0.31580 0.72618 0.17903
0.31656 0.52499 0.18012
0.31732 0.60516 0.18258
0.31808 0.43442 0.18141
0.31883 0.93356 0.18445
0.31959 0.59269 0.18476
0.32035 0.81247 0.18697
0.32111 0.70815 0.18789
0.32187 0.69799 0.18579
0.32263 0.46506 0.18528
0.32339 0.78457 0.18634
0.32415 0.84403 0.18872
0.32491 0.67968 0.18685
0.32567 0.83174 0.18909
0.32643 0.77193 0.18866
0.32719 0.87900 0.18729
0.32795 0.86417 0.18912
0.32871 0.81020 0.19207
0.32947 0.63154 0.18608
0.33023 0.62909 0.18748
0.33099 0.74890 0.18912
0.33175 0.66685 0.18972
0.33251 0.83045 0.18963
0.33327 0.63976 0.18926
0.33403 0.76064 0.18863
0.33479 0.69404 0.18900
0.33555 0.70112 0.18981
0.33631 0.67679 0.19170
0.33707 0.93275 0.19299
0.33783 0.64209 0.19135
0.33859 0.74662 0.19445
0.33935 0.91177 0.19087
0.34011 0.86583 0.19064
0.34087 0.69012 0.19388
0.34163 0.65340 0.19273
0.34239 0.52974 0.19141
0.34315 0.81634 0.19170
0.34391 0.69237 0.19474
0.34467 0.84409 0.19328
0.34543 0.51102 0.19313
0.34619 0.83418 0.19210
0.34695 0.80796 0.19583
0.34771 0.65090 0.19302
0.34847 0.82601 0.19588
0.34922 0.83140 0.19454
0.34998 0.57795 0.19296
0.35074 0.37535 0.18708
0.35150 0.85993 0.18852
0.35226 0.63761 0.18585
0.35302 0.54960 0.18164
0.35378 0.86844 0.18287
0.35454 0.70132 0.18608
0.35530 0.58694 0.18780
0.35606 0.77196 0.18832
0.35682 0.64439 0.18852
0.35758 0.83178 0.18657
0.35834 0.65237 0.18966
0.35910 0.49115 0.18766
0.35986 0.64892 0.18961
0.36062 0.64593 0.18688
0.36138 0.70043 0.18863
0.36214 0.63053 0.19009
0.36290 0.55270 0.18938
0.36366 1.15440 0.18949
0.36442 0.62344 0.18995
0.36518 0.57357 0.19007
0.36594 0.46936 0.18872
0.36670 0.59185 0.19204
0.36746 0.66656 0.19024
0.36822 0.85946 0.19270
0.36898 0.66583 0.19425
0.36974 0.76576 0.19419
0.37050 0.83467 0.19563
0.37126 0.55715 0.19531
0.37202 0.72090 0.19517
0.37277 0.98228 0.20256
0.37353 0.63075 0.19861
0.37429 0.42465 0.20136
0.37505 0.84800 0.20248
0.37581 0.78048 0.19846
0.37657 0.61823 0.20500
0.37733 0.76909 0.20772
0.37809 0.91080 0.20953
0.37885 0.66655 0.20525
0.37961 0.52975 0.21431
0.38037 0.50964 0.21363
0.38113 0.75837 0.21251
0.38189 0.42915 0.21426
0.38265 0.79269 0.21322
0.38341 0.67082 0.21515
0.38417 0.76004 0.21761
0.38493 0.61512 0.22217
0.38569 1.10488 0.22337
0.38645 0.43985 0.22294
0.38721 0.68325 0.22566
0.38797 0.94980 0.22661
0.38873 0.57587 0.22509
0.38949 0.90962 0.22999
0.39025 0.84713 0.22988
0.39101 0.92121 0.22922
0.39177 0.50565 0.23252
0.39252 0.75050 0.23656
0.39328 0.48035 0.23782
0.39404 0.68589 0.23659
0.39480 0.65683 0.24197
0.39556 0.58184 0.24194
0.39632 0.76449 0.24719
0.39708 0.85906 0.24524
0.39784 0.35987 0.24177
0.39860 0.90594 0.25189
0.39936 0.89019 0.24817
0.40012 0.65683 0.25467
0.40088 0.73851 0.25387
0.40164 0.70633 0.25123
0.40240 0.69658 0.25393
0.40316 0.66153 0.25358
0.40392 0.69983 0.25069
0.40468 0.80012 15.29959
0.40544 0.79687 0.26299
0.40620 0.90451 0.26218
0.40696 0.82150 0.26092
0.40772 0.92264 0.26726
0.40848 0.72665 0.26192
0.40924 0.57865 0.26639
0.40999 0.77291 0.26330
0.41075 0.54235 0.26938
0.41151 0.79806 0.26811
0.41227 0.60466 0.26786
0.41303 0.98595 0.26943
0.41379 0.57317 0.27006
0.41455 0.28963 0.27560
0.41531 0.65009 0.27115
0.41607 0.35447 0.27433
0.41683 0.52493 0.27846
0.41759 0.54658 0.27875
0.41835 0.48969 0.28064
0.41911 0.68713 0.28373
0.41987 0.64897 0.28609
0.42063 0.37092 0.28391
0.42139 0.77110 0.27866
0.42215 0.77002 0.28915
0.42291 0.48869 0.28299
0.42367 0.58959 0.29979
0.42443 0.59335 0.29506
0.42519 0.62127 0.29537
0.42594 0.36874 0.29348
0.42670 0.34045 0.30116
0.42746 0.69215 0.30518
0.42822 0.34806 0.30991
0.42898 0.46913 0.31728
0.42974 0.60909 0.31630
0.43050 0.63876 0.30965
0.43126 0.67624 0.32602
0.43202 0.98539 0.32252
0.43278 0.75393 0.33040
0.43354 1.16062 0.33568
0.43430 0.54597 0.33129
0.43506 0.76195 0.33825
