# Supplementary material for: Hallucination of closed repeat proteins containing central pockets
Source: Nat Struct Mol Biol. 2023 Sep 28;30(11):1755–60. doi: 10.1038/s41594-023-01112-6 (PMC10643118; doi:10.1038/s41594-023-01112-6)
Supplement: Supplementary file 4 — Small-angle X-ray scattering raw data. [file 41594_2023_1112_MOESM4_ESM.tar › SAXS_submit/E6/C11_results/Buffer1/C11_high_E6_snap_00015.sub.1.dat]

0.01026 26.21459 102.15680
0.01102 29.65892 108.34074
0.01178 32.83526 65.53129
0.01254 26.75286 38.57583
0.01330 26.67520 23.87596
0.01406 26.87003 14.02710
0.01482 22.81143 8.50870
0.01558 26.78408 6.63738
0.01634 24.51959 5.17695
0.01710 26.08065 3.53600
0.01786 27.50775 2.22135
0.01862 26.26424 1.92975
0.01938 24.53439 1.59622
0.02014 25.81828 1.32809
0.02090 26.59465 1.19381
0.02166 26.23729 1.19329
0.02242 26.80996 1.05968
0.02318 25.91297 1.05962
0.02395 26.62806 0.99479
0.02471 24.46606 0.95026
0.02547 25.02714 0.92090
0.02623 25.27587 0.88222
0.02699 25.74131 0.87674
0.02775 25.18538 0.83580
0.02851 24.16184 0.81389
0.02927 25.50163 0.77782
0.03003 25.25710 0.82220
0.03079 25.40667 0.73403
0.03155 24.64012 0.72010
0.03231 24.77698 0.73644
0.03307 24.10214 0.71654
0.03383 24.11491 0.69756
0.03459 25.40488 0.68279
0.03535 24.59693 0.66814
0.03611 24.25611 0.65312
0.03687 23.59844 0.65986
0.03763 24.10369 0.63127
0.03839 24.33732 0.60492
0.03915 24.31310 0.59784
0.03991 24.01369 0.60260
0.04067 23.75984 0.59569
0.04143 23.84677 0.55678
0.04219 23.05223 0.57292
0.04295 22.81500 0.58814
0.04371 22.98161 0.56845
0.04447 22.74192 0.54585
0.04523 22.49316 0.53599
0.04599 22.69936 0.53610
0.04675 22.51313 0.51342
0.04751 22.71754 0.52544
0.04827 22.64954 0.53444
0.04903 22.51877 0.50577
0.04979 22.86617 0.51982
0.05055 22.28007 0.50694
0.05131 21.94784 0.49298
0.05207 21.38847 0.50539
0.05283 22.11677 0.48375
0.05359 21.59563 0.49891
0.05435 21.79703 0.47239
0.05511 21.33243 0.47397
0.05587 21.19943 0.48071
0.05663 21.03601 0.46353
0.05739 20.94009 0.46668
0.05815 21.07719 0.45097
0.05891 20.92293 0.44922
0.05967 20.79696 0.44716
0.06043 20.39605 0.45089
0.06119 21.00897 0.43245
0.06195 20.48403 0.43744
0.06271 20.08174 0.44581
0.06347 19.97944 0.43850
0.06423 19.67384 0.43483
0.06499 20.14961 0.40971
0.06575 19.40602 0.42729
0.06651 19.39522 0.41780
0.06727 19.41506 0.40937
0.06803 18.42644 0.41123
0.06879 18.98913 0.40111
0.06955 18.94245 0.40974
0.07031 18.57538 0.38892
0.07107 18.78596 0.40489
0.07183 18.21375 0.39859
0.07259 18.23521 0.39388
0.07335 18.41014 0.39443
0.07412 17.95319 0.39251
0.07488 17.40530 0.37915
0.07564 17.77764 0.37923
0.07640 17.96034 0.38021
0.07716 17.21216 0.38603
0.07792 17.03877 0.37447
0.07868 17.30699 0.37981
0.07944 16.49244 0.37023
0.08020 17.20667 0.36424
0.08096 16.61941 0.36249
0.08172 16.04208 0.35569
0.08248 16.35904 0.35704
0.08324 16.36600 0.35173
0.08400 16.02320 0.35862
0.08476 16.27651 0.36633
0.08552 15.63308 0.37249
0.08628 15.21013 0.37246
0.08704 14.97406 0.38566
0.08780 15.01779 0.38224
0.08856 15.46214 0.38285
0.08932 14.57257 0.37909
0.09008 14.64770 0.39457
0.09084 14.78951 0.39176
0.09160 14.36349 0.39110
0.09236 14.04127 0.39136
0.09312 13.94396 0.39036
0.09388 13.92684 0.39721
0.09464 13.56505 0.39758
0.09540 13.14685 0.38525
0.09616 13.29234 0.38032
0.09692 13.51859 0.36748
0.09768 13.31643 0.38296
0.09844 13.41910 0.38666
0.09920 12.96829 0.38448
0.09996 12.76568 0.37705
0.10072 12.85866 0.35873
0.10148 12.53485 0.35747
0.10224 12.41049 0.35288
0.10300 12.18077 0.34408
0.10376 12.34212 0.34603
0.10452 11.69024 0.34468
0.10528 11.73251 0.34396
0.10604 11.55736 0.32802
0.10680 11.96391 0.32923
0.10756 11.34464 0.32905
0.10832 11.53018 0.32515
0.10908 11.02732 0.31767
0.10984 11.21263 0.32206
0.11060 11.06111 0.32450
0.11136 10.55979 0.31816
0.11212 10.90151 0.32120
0.11288 10.67372 0.30827
0.11364 10.52333 0.31320
0.11440 10.11379 0.30786
0.11516 9.82105 0.30067
0.11592 9.84425 0.30150
0.11668 9.43961 0.30769
0.11744 10.04136 0.30007
0.11820 9.58579 0.29780
0.11896 9.40786 0.28837
0.11972 9.41769 0.29353
0.12048 9.34109 0.29419
0.12124 9.31726 0.29275
0.12200 9.52333 0.29519
0.12276 9.19865 0.28633
0.12352 8.49702 0.29109
0.12428 8.62235 0.28183
0.12504 8.69312 0.28103
0.12580 8.25034 0.28080
0.12656 8.40091 0.27199
0.12732 7.96643 0.27374
0.12808 7.80549 0.27578
0.12884 8.32018 0.27162
0.12960 7.87693 0.26807
0.13036 7.57199 0.26592
0.13112 7.56208 0.26649
0.13188 7.63830 0.26738
0.13264 7.63244 0.26345
0.13340 7.42487 0.25995
0.13416 7.30761 0.26147
0.13492 7.26335 0.25396
0.13568 7.09258 0.25387
0.13644 6.94164 0.25499
0.13720 7.05106 0.25734
0.13796 7.25163 0.25396
0.13873 6.45985 0.25255
0.13949 6.34023 0.25109
0.14025 6.38955 0.25132
0.14101 6.32749 0.24688
0.14177 5.91293 0.24673
0.14253 6.19591 0.24639
0.14329 6.10237 0.24765
0.14405 6.05769 0.24510
0.14481 5.81467 0.24857
0.14557 5.89385 0.24427
0.14633 5.54585 0.23607
0.14709 5.57034 0.23896
0.14785 5.57344 0.23785
0.14861 5.30001 0.23701
0.14937 5.36226 0.23541
0.15013 5.24649 0.23369
0.15089 4.98390 0.23131
0.15165 4.85984 0.23271
0.15241 5.06921 0.23486
0.15317 5.06385 0.22867
0.15393 4.64705 0.22844
0.15469 4.78866 0.22531
0.15545 4.60170 0.22643
0.15621 4.66023 0.22497
0.15697 4.53241 0.22640
0.15773 4.66242 0.22316
0.15849 4.29888 0.22182
0.15925 4.00148 0.22104
0.16001 4.03836 0.22213
0.16077 4.49163 0.22354
0.16153 3.96220 0.22230
0.16229 3.77887 0.21947
0.16305 3.87585 0.21935
0.16381 3.67482 0.21545
0.16457 3.66866 0.21588
0.16533 3.72347 0.21519
0.16609 3.49604 0.21585
0.16685 3.54663 0.21339
0.16761 3.62713 0.21373
0.16837 3.56381 0.21413
0.16913 3.52163 0.21482
0.16989 3.42425 0.20866
0.17065 3.29759 0.20926
0.17141 3.14844 0.20954
0.17217 2.95481 0.20957
0.17293 3.26196 0.20570
0.17369 3.03077 0.20805
0.17445 3.01385 0.20708
0.17521 2.77208 0.20894
0.17597 3.07918 0.21287
0.17673 2.54481 0.21224
0.17749 2.83491 0.21548
0.17825 2.60049 0.21416
0.17901 2.70861 0.21646
0.17977 2.61176 0.21866
0.18053 2.54162 0.22099
0.18129 2.76573 0.22179
0.18205 2.34332 0.22219
0.18281 2.46634 0.22414
0.18357 2.51219 0.22348
0.18433 2.26242 0.22514
0.18509 2.39308 0.22480
0.18585 2.40228 0.22652
0.18661 2.13763 0.22506
0.18737 2.40418 0.22187
0.18813 2.24975 0.22296
0.18889 1.75342 0.22262
0.18965 2.21397 0.22248
0.19041 2.12364 0.22701
0.19117 1.96093 0.22623
0.19193 1.80221 0.22864
0.19269 2.06210 0.22443
0.19345 1.94663 0.23139
0.19421 1.99349 0.22405
0.19497 1.47427 0.22979
0.19573 1.58323 0.22833
0.19649 1.80673 0.23237
0.19725 1.44311 0.22916
0.19801 1.60892 0.22979
0.19877 1.54315 0.23005
0.19953 1.50387 0.22878
0.20029 1.56175 0.23162
0.20105 1.64691 0.23291
0.20181 1.49797 0.22652
0.20257 1.38559 0.22468
0.20333 1.39169 0.22847
0.20409 1.51828 0.22752
0.20485 1.49111 0.22580
0.20561 1.46124 0.22979
0.20637 1.53082 0.22841
0.20713 1.11728 0.22904
0.20789 1.25658 0.22758
0.20865 1.36289 0.23073
0.20941 1.37715 0.23010
0.21017 1.60923 0.23102
0.21093 1.18733 0.22930
0.21169 1.26533 0.23076
0.21245 1.11381 0.23013
0.21321 1.13985 0.22810
0.21397 1.17911 0.23157
0.21473 0.88675 0.22873
0.21549 1.10227 0.22878
0.21625 1.17765 0.22580
0.21701 0.86964 0.22775
0.21777 1.01097 0.22744
0.21853 0.87927 0.22638
0.21929 0.79420 0.22471
0.22005 1.05509 0.22529
0.22081 0.85606 0.22506
0.22157 0.83785 0.22833
0.22233 1.02466 0.22813
0.22309 1.04737 0.22288
0.22385 0.53167 0.22635
0.22461 0.83585 0.22053
0.22537 0.41948 0.22127
0.22613 0.86906 0.21981
0.22689 0.67947 0.21863
0.22765 0.59563 0.21732
0.22841 0.82929 0.21433
0.22917 0.76033 0.21754
0.22993 0.72905 0.21258
0.23069 0.88664 0.21373
0.23145 0.92728 0.21430
0.23221 0.53025 0.21258
0.23297 0.61345 0.20877
0.23373 0.56335 0.21290
0.23449 0.58836 0.21032
0.23525 0.67263 0.21104
0.23601 0.71200 0.20906
0.23677 0.38415 0.20848
0.23753 0.79775 0.20868
0.23829 0.51240 0.20891
0.23905 0.64662 0.20705
0.23981 0.80195 0.20309
0.24057 0.94173 0.20255
0.24133 0.44345 0.20327
0.24209 0.75667 0.20312
0.24285 0.27540 0.20218
0.24361 0.79544 0.20539
0.24437 0.74036 0.20100
0.24513 0.66658 0.19960
0.24589 0.74174 0.19710
0.24665 0.50433 0.19914
0.24741 0.81763 0.19985
0.24817 0.82775 0.19868
0.24893 0.36202 0.19449
0.24969 0.54571 0.19676
0.25045 0.36150 0.19636
0.25121 0.85377 0.19463
0.25197 0.53483 0.19466
0.25273 0.77251 0.19409
0.25349 0.52609 0.19274
0.25425 0.92930 0.19151
0.25501 0.42221 0.19664
0.25577 0.61435 0.19269
0.25653 0.61472 0.19317
0.25729 0.61476 0.19082
0.25805 0.51084 0.19082
0.25881 0.72959 0.19074
0.25957 0.45318 0.19076
0.26033 0.30138 0.18936
0.26109 0.73217 0.18770
0.26185 0.50109 0.18623
0.26261 0.54313 0.18873
0.26337 0.65089 0.18609
0.26413 0.52569 0.18580
0.26489 0.57487 0.18471
0.26565 0.48432 0.18500
0.26641 0.51196 0.18549
0.26717 0.40495 0.18649
0.26793 0.75520 0.18486
0.26869 0.43180 0.18365
0.26945 0.50595 0.18193
0.27021 0.48300 0.18314
0.27097 0.64429 0.18216
0.27172 0.82223 0.18265
0.27248 0.55641 0.18044
0.27324 0.43309 0.18079
0.27400 0.82892 0.17815
0.27476 0.34687 0.18024
0.27552 0.28573 0.17884
0.27628 0.51363 0.18067
0.27704 0.70697 0.17864
0.27780 0.49335 0.17829
0.27856 0.40407 0.17884
0.27932 0.49932 0.17726
0.28008 0.45439 0.17746
0.28084 0.61478 0.17594
0.28160 0.32190 0.17479
0.28236 0.79330 0.17654
0.28312 0.81241 0.17405
0.28388 0.45376 0.17614
0.28464 0.69316 0.17431
0.28540 0.60923 0.17631
0.28616 0.43802 0.17405
0.28692 0.67837 0.17603
0.28768 0.82121 0.17505
0.28844 0.54882 0.17626
0.28920 0.61201 0.17660
0.28996 0.41325 0.17244
0.29072 0.73500 0.17605
0.29148 0.71300 0.17628
0.29224 0.82263 0.17496
0.29300 0.61959 0.17611
0.29376 0.45948 0.17545
0.29452 0.56319 0.17316
0.29528 0.54594 0.17448
0.29604 0.55628 0.17560
0.29680 0.68474 0.17577
0.29756 0.54799 0.17691
0.29832 0.55305 0.17531
0.29908 0.60466 0.17663
0.29984 0.82328 0.17987
0.30060 0.59815 0.17565
0.30136 0.66260 0.17657
0.30212 0.82542 0.17663
0.30288 0.62014 0.17451
0.30364 0.43448 0.17327
0.30440 0.77641 0.17660
0.30516 0.57338 0.17864
0.30592 0.57642 0.17729
0.30668 0.49943 0.17803
0.30744 0.52684 0.17935
0.30820 0.72230 0.17683
0.30896 0.62167 0.18087
0.30972 0.61401 0.17775
0.31048 0.53644 0.18044
0.31124 0.86203 0.18142
0.31200 0.67071 0.17904
0.31276 0.58054 0.18087
0.31352 0.49701 0.17952
0.31428 0.84270 0.18102
0.31504 0.40775 0.18081
0.31580 0.43975 0.17732
0.31656 0.62674 0.18271
0.31732 0.60968 0.18167
0.31808 0.70266 0.18311
0.31883 0.76873 0.18394
0.31959 0.46717 0.18162
0.32035 0.73237 0.18506
0.32111 0.82284 0.18620
0.32187 0.57972 0.18469
0.32263 0.63546 0.18873
0.32339 0.71491 0.18471
0.32415 0.79245 0.18830
0.32491 0.72259 0.19025
0.32567 0.50689 0.18715
0.32643 0.46829 0.19022
0.32719 0.43595 0.18933
0.32795 0.75308 0.18904
0.32871 0.37954 0.18784
0.32947 0.69238 0.18626
0.33023 0.62981 0.18861
0.33099 0.66557 0.18988
0.33175 0.53266 0.19105
0.33251 0.75090 0.18919
0.33327 0.53398 0.19033
0.33403 0.77183 0.18836
0.33479 0.83950 0.19019
0.33555 0.67732 0.19228
0.33631 0.40994 0.19117
0.33707 0.58118 0.18884
0.33783 0.90858 0.18873
0.33859 0.71130 0.19552
0.33935 0.32356 0.19409
0.34011 0.40002 0.19544
0.34087 0.77633 0.19088
0.34163 0.73356 0.19085
0.34239 0.54583 0.19423
0.34315 0.72636 0.19449
0.34391 0.62181 0.19572
0.34467 0.65112 0.19263
0.34543 0.77126 0.19403
0.34619 0.58832 0.19053
0.34695 0.76636 0.19208
0.34771 0.69360 0.19237
0.34847 0.78996 0.19443
0.34922 0.78207 0.19567
0.34998 0.84596 0.19329
0.35074 0.80826 0.18841
0.35150 0.80080 0.18747
0.35226 0.84857 0.18612
0.35302 0.53419 0.18555
0.35378 0.63077 0.18552
0.35454 0.63711 0.18514
0.35530 0.93319 0.18752
0.35606 0.89597 0.18815
0.35682 0.61580 0.18747
0.35758 0.63470 0.18904
0.35834 0.73038 0.19002
0.35910 0.66134 0.18861
0.35986 0.50074 0.19028
0.36062 0.71788 0.18945
0.36138 0.79119 0.19122
0.36214 0.53597 0.19157
0.36290 0.85261 0.18818
0.36366 0.60767 0.19165
0.36442 0.59347 0.19094
0.36518 0.69311 0.19228
0.36594 0.61157 0.19392
0.36670 0.58604 0.19386
0.36746 0.74805 0.19541
0.36822 0.77263 0.19257
0.36898 0.72374 0.19610
0.36974 0.83794 0.19509
0.37050 0.52755 0.19300
0.37126 0.57420 0.20014
0.37202 0.50501 0.19951
0.37277 0.71811 0.19917
0.37353 0.70343 0.20246
0.37429 0.43557 0.19948
0.37505 0.57575 0.20066
0.37581 0.82911 0.20605
0.37657 0.95803 0.20493
0.37733 0.44291 0.20983
0.37809 0.69569 0.20891
0.37885 0.75273 0.21402
0.37961 0.64566 0.20986
0.38037 1.10343 0.20805
0.38113 0.66771 0.21284
0.38189 0.47649 0.21683
0.38265 0.62404 0.21571
0.38341 0.50428 0.21912
0.38417 0.54643 0.21537
0.38493 0.67549 0.21898
0.38569 0.50700 0.22213
0.38645 0.82091 0.22334
0.38721 0.96346 0.22213
0.38797 0.55710 0.22328
0.38873 0.65708 0.22901
0.38949 0.54941 0.22933
0.39025 1.03899 0.23082
0.39101 0.98534 0.23458
0.39177 0.81963 0.23466
0.39252 0.88159 0.23314
0.39328 0.60606 0.23980
0.39404 0.77008 0.23916
0.39480 0.54679 0.24172
0.39556 0.68817 0.24008
0.39632 0.63935 0.23796
0.39708 0.30506 0.24433
0.39784 0.69402 0.24625
0.39860 0.72194 0.25052
0.39936 0.64453 0.24444
0.40012 0.49326 0.24997
0.40088 0.80987 0.24937
0.40164 0.70168 0.25382
0.40240 0.38802 0.25628
0.40316 0.66936 0.25428
0.40392 0.63773 0.26142
0.40468 0.70990 14.35934
0.40544 0.91404 0.25746
0.40620 0.50897 0.26015
0.40696 0.75839 0.26193
0.40772 0.73317 0.26142
0.40848 0.60924 0.26787
0.40924 0.71431 0.26119
0.40999 0.86458 0.26417
0.41075 0.72146 0.26055
0.41151 0.61744 0.26907
0.41227 0.63349 0.26887
0.41303 0.68302 0.26844
0.41379 0.54051 0.26947
0.41455 0.84265 0.27288
0.41531 0.69738 0.26623
0.41607 0.50941 0.27552
0.41683 0.43370 0.27440
0.41759 0.49636 0.27641
0.41835 0.71932 0.28235
0.41911 0.69165 0.28077
0.41987 0.67975 0.28811
0.42063 0.65137 0.27893
0.42139 0.86272 0.28599
0.42215 0.86358 0.28599
0.42291 0.49446 0.28338
0.42367 0.77323 0.29038
0.42443 0.25717 0.29906
0.42519 0.66746 0.29063
0.42594 0.74558 0.30245
0.42670 0.60194 0.30196
0.42746 0.40520 0.31263
0.42822 0.57831 0.31007
0.42898 0.57436 0.32461
0.42974 0.82433 0.31896
0.43050 0.22774 0.30701
0.43126 0.59997 0.31997
0.43202 0.79063 0.32670
0.43278 0.80245 0.33241
0.43354 0.63763 0.33923
0.43430 0.80229 0.32891
0.43506 1.01595 0.34462
