# Supplementary material for: Hallucination of closed repeat proteins containing central pockets
Source: Nat Struct Mol Biol. 2023 Sep 28;30(11):1755–60. doi: 10.1038/s41594-023-01112-6 (PMC10643118; doi:10.1038/s41594-023-01112-6)
Supplement: Supplementary file 4 — Small-angle X-ray scattering raw data. [file 41594_2023_1112_MOESM4_ESM.tar › SAXS_submit/E6/C11_results/Buffer1/C11_high_E6_snap_00014.sub.1.dat]

0.01026 35.58372 105.12992
0.01102 32.06269 107.35668
0.01178 16.18436 64.56518
0.01254 24.62069 38.55773
0.01330 26.31034 23.82170
0.01406 25.18482 14.08077
0.01482 26.53928 8.42896
0.01558 27.70582 6.43873
0.01634 28.15379 4.76233
0.01710 27.80775 3.30231
0.01786 28.64340 2.18735
0.01862 27.32725 1.85650
0.01938 25.95212 1.64642
0.02014 28.18212 1.45008
0.02090 25.08926 1.25978
0.02166 25.49485 1.09858
0.02242 26.71525 1.07669
0.02318 25.96794 1.02340
0.02395 25.64470 0.98704
0.02471 25.19635 0.96161
0.02547 25.22184 0.92421
0.02623 26.09733 0.89423
0.02699 25.65071 0.85632
0.02775 25.36184 0.83903
0.02851 25.70475 0.82045
0.02927 24.19339 0.78454
0.03003 24.97027 0.77146
0.03079 24.55172 0.77643
0.03155 24.20393 0.74238
0.03231 24.96365 0.71838
0.03307 24.49453 0.69933
0.03383 24.03466 0.70299
0.03459 23.76543 0.67149
0.03535 25.21746 0.66691
0.03611 24.15051 0.65702
0.03687 23.69770 0.64039
0.03763 23.07711 0.63100
0.03839 24.56512 0.62719
0.03915 23.78524 0.60465
0.03991 23.00503 0.59878
0.04067 24.42786 0.62246
0.04143 23.28192 0.59058
0.04219 24.06288 0.58336
0.04295 23.63510 0.56443
0.04371 23.71054 0.56421
0.04447 22.99037 0.53732
0.04523 22.83552 0.55108
0.04599 23.22492 0.51795
0.04675 22.98330 0.52156
0.04751 23.25526 0.52365
0.04827 22.48768 0.51812
0.04903 22.41972 0.51568
0.04979 21.93465 0.50485
0.05055 22.32730 0.49797
0.05131 21.72729 0.51084
0.05207 22.09264 0.49932
0.05283 22.45444 0.49117
0.05359 21.53461 0.47105
0.05435 21.37489 0.46873
0.05511 22.16399 0.47375
0.05587 21.40638 0.47487
0.05663 20.93173 0.47146
0.05739 21.46303 0.47037
0.05815 20.59923 0.45090
0.05891 21.00457 0.45391
0.05967 20.17703 0.45495
0.06043 20.35621 0.44543
0.06119 20.32789 0.44835
0.06195 20.40023 0.44371
0.06271 20.13522 0.43167
0.06347 20.65273 0.43652
0.06423 19.14834 0.42832
0.06499 19.32213 0.42313
0.06575 19.39190 0.41401
0.06651 19.63496 0.41877
0.06727 19.00949 0.41648
0.06803 19.42244 0.40616
0.06879 19.21117 0.40344
0.06955 18.26029 0.40221
0.07031 18.66239 0.39836
0.07107 18.47268 0.39673
0.07183 18.79937 0.39532
0.07259 17.59600 0.38804
0.07335 17.48011 0.38549
0.07412 17.30802 0.38426
0.07488 17.71708 0.38231
0.07564 17.70378 0.37772
0.07640 17.88864 0.38223
0.07716 17.24103 0.36972
0.07792 17.00842 0.37368
0.07868 17.09867 0.36614
0.07944 16.91910 0.36356
0.08020 16.90042 0.36635
0.08096 16.43801 0.36138
0.08172 16.18625 0.35198
0.08248 16.67837 0.35605
0.08324 16.45336 0.35654
0.08400 15.75550 0.35551
0.08476 15.96741 0.35921
0.08552 15.92302 0.37775
0.08628 15.72454 0.37319
0.08704 15.19311 0.38947
0.08780 15.42855 0.37801
0.08856 14.89878 0.38274
0.08932 14.70223 0.39134
0.09008 14.38199 0.38237
0.09084 14.60061 0.38744
0.09160 14.54522 0.39051
0.09236 14.32001 0.38950
0.09312 14.13559 0.39555
0.09388 14.11174 0.39896
0.09464 13.90651 0.39704
0.09540 13.48017 0.38721
0.09616 13.37492 0.38316
0.09692 13.59795 0.38228
0.09768 13.26710 0.39007
0.09844 13.41835 0.38443
0.09920 13.18699 0.38124
0.09996 12.73409 0.36941
0.10072 12.64761 0.36454
0.10148 12.85439 0.35169
0.10224 12.44672 0.35083
0.10300 12.25237 0.34235
0.10376 11.98246 0.33389
0.10452 12.47886 0.33484
0.10528 11.89169 0.33332
0.10604 12.02502 0.33398
0.10680 11.57877 0.32727
0.10756 11.20744 0.32492
0.10832 11.52261 0.32137
0.10908 11.43574 0.32326
0.10984 11.20903 0.32363
0.11060 11.27264 0.32312
0.11136 11.18322 0.32191
0.11212 10.89147 0.31787
0.11288 10.63174 0.31463
0.11364 10.63546 0.30936
0.11440 10.48862 0.31105
0.11516 10.03156 0.30692
0.11592 9.56999 0.30041
0.11668 10.04891 0.30503
0.11744 9.58518 0.30245
0.11820 9.26731 0.30239
0.11896 9.49375 0.29250
0.11972 9.40178 0.29491
0.12048 9.56671 0.29302
0.12124 9.01636 0.29061
0.12200 9.21388 0.28912
0.12276 8.77501 0.28631
0.12352 8.60872 0.28777
0.12428 8.63041 0.28035
0.12504 8.40222 0.27903
0.12580 8.65618 0.28170
0.12656 8.46589 0.27900
0.12732 8.18123 0.27485
0.12808 8.01864 0.27751
0.12884 7.75362 0.27060
0.12960 7.95351 0.27332
0.13036 7.81607 0.26759
0.13112 7.83858 0.26470
0.13188 7.71560 0.26369
0.13264 7.47985 0.26172
0.13340 7.35873 0.26157
0.13416 7.39850 0.26025
0.13492 7.01636 0.25403
0.13568 7.01699 0.25518
0.13644 7.00618 0.25874
0.13720 6.73408 0.25398
0.13796 6.56858 0.24833
0.13873 6.73736 0.25340
0.13949 6.43499 0.25123
0.14025 6.49797 0.24804
0.14101 6.76751 0.25131
0.14177 6.41698 0.24340
0.14253 6.18585 0.24773
0.14329 5.98408 0.24509
0.14405 6.30559 0.24403
0.14481 5.91248 0.24306
0.14557 5.84275 0.24260
0.14633 5.76801 0.23916
0.14709 5.49145 0.23847
0.14785 5.55784 0.23712
0.14861 5.41231 0.23836
0.14937 5.17218 0.23483
0.15013 5.19039 0.23411
0.15089 4.96527 0.23216
0.15165 4.99874 0.22953
0.15241 4.99257 0.23210
0.15317 4.95325 0.22606
0.15393 4.54247 0.22755
0.15469 4.63144 0.23308
0.15545 4.87892 0.22927
0.15621 4.36936 0.22543
0.15697 4.42205 0.22855
0.15773 4.38214 0.22477
0.15849 4.21632 0.22540
0.15925 4.31622 0.22339
0.16001 3.96843 0.22204
0.16077 4.37929 0.22291
0.16153 4.26509 0.22038
0.16229 3.86762 0.21674
0.16305 3.90689 0.21743
0.16381 4.03355 0.21617
0.16457 3.83935 0.21648
0.16533 3.43947 0.21485
0.16609 3.28989 0.21525
0.16685 3.46307 0.21539
0.16761 3.34569 0.21293
0.16837 3.31933 0.21061
0.16913 3.71175 0.21147
0.16989 3.45838 0.20940
0.17065 3.25271 0.20677
0.17141 3.16350 0.20995
0.17217 3.19109 0.20923
0.17293 2.98694 0.20662
0.17369 2.90224 0.20786
0.17445 3.07791 0.21032
0.17521 3.22135 0.20912
0.17597 2.68179 0.20932
0.17673 2.87132 0.21428
0.17749 2.50847 0.21582
0.17825 2.81601 0.21826
0.17901 2.45782 0.21837
0.17977 2.72969 0.22004
0.18053 2.49035 0.22072
0.18129 2.27974 0.22141
0.18205 2.65405 0.22276
0.18281 2.30648 0.22313
0.18357 2.36648 0.22276
0.18433 2.34423 0.22697
0.18509 2.56135 0.22305
0.18585 2.21908 0.22425
0.18661 2.31390 0.22164
0.18737 2.16625 0.22626
0.18813 2.07649 0.22167
0.18889 1.90700 0.22703
0.18965 1.95287 0.22371
0.19041 1.97804 0.22755
0.19117 1.95031 0.22591
0.19193 1.79672 0.22955
0.19269 2.03940 0.22786
0.19345 1.69140 0.22640
0.19421 1.97639 0.22935
0.19497 2.09426 0.22929
0.19573 1.61254 0.22797
0.19649 2.08786 0.23004
0.19725 1.58438 0.22755
0.19801 1.93781 0.23001
0.19877 1.46328 0.22909
0.19953 1.53006 0.22835
0.20029 1.48324 0.23012
0.20105 1.55929 0.22866
0.20181 1.59478 0.22580
0.20257 1.61996 0.22875
0.20333 1.20917 0.22626
0.20409 1.03994 0.22958
0.20485 1.41688 0.22697
0.20561 1.55518 0.22955
0.20637 1.10855 0.23136
0.20713 1.24242 0.22969
0.20789 1.05754 0.23044
0.20865 1.11782 0.23035
0.20941 1.32053 0.22752
0.21017 1.09845 0.22837
0.21093 1.01458 0.22686
0.21169 1.01650 0.22932
0.21245 0.95440 0.22591
0.21321 1.06629 0.22889
0.21397 1.20564 0.22686
0.21473 1.30168 0.22373
0.21549 1.06867 0.22815
0.21625 1.10019 0.22774
0.21701 1.08619 0.22812
0.21777 0.65972 0.22909
0.21853 1.29053 0.22459
0.21929 1.17690 0.22881
0.22005 0.82348 0.22912
0.22081 1.03412 0.22714
0.22157 0.80145 0.22637
0.22233 0.94093 0.22528
0.22309 0.81096 0.22631
0.22385 1.04063 0.22568
0.22461 0.74041 0.22190
0.22537 1.07731 0.22296
0.22613 1.02951 0.22407
0.22689 0.81770 0.21849
0.22765 0.81364 0.21419
0.22841 0.66089 0.21525
0.22917 0.77138 0.21622
0.22993 0.72776 0.21399
0.23069 0.72558 0.21591
0.23145 0.90609 0.21556
0.23221 0.87060 0.21227
0.23297 0.75938 0.21215
0.23373 0.87455 0.20909
0.23449 0.85637 0.21244
0.23525 0.89168 0.21264
0.23601 0.68586 0.21089
0.23677 0.51164 0.21169
0.23753 0.94046 0.20745
0.23829 0.70262 0.20825
0.23905 0.52771 0.20705
0.23981 0.46851 0.20347
0.24057 0.71397 0.20393
0.24133 0.73790 0.20083
0.24209 0.88626 0.20247
0.24285 0.54631 0.20464
0.24361 0.73963 0.20100
0.24437 0.79394 0.19854
0.24513 0.54174 0.19690
0.24589 0.56401 0.20149
0.24665 0.71068 0.19708
0.24741 0.50141 0.20338
0.24817 0.43292 0.19527
0.24893 0.86312 0.19794
0.24969 0.53101 0.19851
0.25045 0.75621 0.19381
0.25121 0.67052 0.19633
0.25197 0.63469 0.19662
0.25273 0.80528 0.19272
0.25349 0.46095 0.19235
0.25425 0.55216 0.19289
0.25501 0.40355 0.19458
0.25577 0.72936 0.18991
0.25653 0.64694 0.19281
0.25729 0.60524 0.19114
0.25805 0.55733 0.19086
0.25881 0.60134 0.18962
0.25957 0.62975 0.18756
0.26033 0.67376 0.18885
0.26109 0.37009 0.18894
0.26185 0.55506 0.18902
0.26261 0.55343 0.18725
0.26337 0.48916 0.18318
0.26413 0.38865 0.18834
0.26489 0.29228 0.18739
0.26565 0.47126 0.18289
0.26641 0.74737 0.18412
0.26717 0.62497 0.18421
0.26793 0.48062 0.18392
0.26869 0.66078 0.18338
0.26945 0.34318 0.18326
0.27021 0.53222 0.18326
0.27097 0.61039 0.18338
0.27172 0.67828 0.18143
0.27248 0.55827 0.18111
0.27324 0.67858 0.18206
0.27400 0.57453 0.18002
0.27476 0.38970 0.17951
0.27552 0.49238 0.18051
0.27628 0.50448 0.17690
0.27704 0.61790 0.17707
0.27780 0.59672 0.17997
0.27856 0.69940 0.17658
0.27932 0.76595 0.17618
0.28008 0.68544 0.17825
0.28084 0.65571 0.17570
0.28160 0.75940 0.17412
0.28236 0.51402 0.17524
0.28312 0.45407 0.17661
0.28388 0.56584 0.17564
0.28464 0.58230 0.17472
0.28540 0.44170 0.17326
0.28616 0.52662 0.17627
0.28692 0.76804 0.17418
0.28768 0.42350 0.17744
0.28844 0.70875 0.17607
0.28920 0.58726 0.17420
0.28996 0.61324 0.17354
0.29072 0.50505 0.17380
0.29148 0.46329 0.17300
0.29224 0.60097 0.17690
0.29300 0.72786 0.17334
0.29376 0.52637 0.17469
0.29452 0.61319 0.17710
0.29528 0.62416 0.17455
0.29604 0.68306 0.17787
0.29680 0.70575 0.17822
0.29756 0.53357 0.17612
0.29832 0.74911 0.17506
0.29908 0.74553 0.17782
0.29984 0.52490 0.17664
0.30060 0.76448 0.17584
0.30136 0.85335 0.17409
0.30212 0.64945 0.17269
0.30288 0.71336 0.17478
0.30364 0.70457 0.17458
0.30440 0.60416 0.17787
0.30516 0.44364 0.17635
0.30592 0.77160 0.18074
0.30668 0.65179 0.17552
0.30744 0.56641 0.17621
0.30820 0.31939 0.17693
0.30896 0.57944 0.17853
0.30972 0.76168 0.17716
0.31048 0.84297 0.17931
0.31124 0.82675 0.17994
0.31200 0.58837 0.17607
0.31276 0.67508 0.18074
0.31352 0.78779 0.18146
0.31428 0.65342 0.18022
0.31504 0.79352 0.17739
0.31580 0.63895 0.17839
0.31656 0.67112 0.18381
0.31732 0.50602 0.18171
0.31808 0.59317 0.18005
0.31883 0.48424 0.18137
0.31959 0.61865 0.18403
0.32035 0.84329 0.18490
0.32111 0.71128 0.18576
0.32187 0.70871 0.18673
0.32263 0.68857 0.18555
0.32339 0.86944 0.18888
0.32415 0.67971 0.18848
0.32491 0.52813 0.18865
0.32567 0.67514 0.18922
0.32643 0.73547 0.18724
0.32719 0.58768 0.18802
0.32795 0.76329 0.18682
0.32871 0.74619 0.18954
0.32947 0.65575 0.18747
0.33023 0.78642 0.19005
0.33099 0.76949 0.18951
0.33175 0.45704 0.18621
0.33251 0.57520 0.18828
0.33327 0.76840 0.18991
0.33403 0.64443 0.19074
0.33479 0.63544 0.19043
0.33555 0.67876 0.18960
0.33631 0.88305 0.19094
0.33707 0.59993 0.19051
0.33783 0.59406 0.19069
0.33859 0.45466 0.19068
0.33935 0.68622 0.19481
0.34011 0.71502 0.19152
0.34087 0.68864 0.19186
0.34163 0.61179 0.19048
0.34239 0.37469 0.19301
0.34315 0.78664 0.19487
0.34391 0.94728 0.19338
0.34467 0.79243 0.19066
0.34543 0.77244 0.19324
0.34619 0.78022 0.19404
0.34695 0.68401 0.19289
0.34771 0.76218 0.19349
0.34847 0.74158 0.19326
0.34922 0.77896 0.19238
0.34998 0.67349 0.19261
0.35074 0.65875 0.18939
0.35150 0.80189 0.18481
0.35226 0.75305 0.18535
0.35302 0.57092 0.18309
0.35378 0.46399 0.18713
0.35454 0.63666 0.18676
0.35530 0.86885 0.18702
0.35606 0.64751 0.18662
0.35682 0.62894 0.18868
0.35758 0.48102 0.18914
0.35834 0.58858 0.19100
0.35910 0.51987 0.18994
0.35986 0.71917 0.18948
0.36062 0.91520 0.18765
0.36138 0.81931 0.18702
0.36214 0.98722 0.18816
0.36290 0.54407 0.18945
0.36366 0.65368 0.19212
0.36442 0.79911 0.18788
0.36518 0.32153 0.18971
0.36594 0.84225 0.19132
0.36670 0.82341 0.19278
0.36746 0.59692 0.19622
0.36822 0.75162 0.19458
0.36898 0.50422 0.19318
0.36974 0.93362 0.19711
0.37050 0.64131 0.19238
0.37126 0.82167 0.19487
0.37202 0.55788 0.19696
0.37277 0.67438 0.19980
0.37353 0.80294 0.19837
0.37429 0.55556 0.20209
0.37505 0.66657 0.20069
0.37581 0.46241 0.20267
0.37657 0.71663 0.20651
0.37733 0.52416 0.20685
0.37809 0.32711 0.20671
0.37885 0.98309 0.21063
0.37961 0.72701 0.21126
0.38037 0.55837 0.20828
0.38113 0.53932 0.21493
0.38189 0.92818 0.21470
0.38265 0.72204 0.21516
0.38341 0.61359 0.21554
0.38417 0.77623 0.21740
0.38493 0.95747 0.22256
0.38569 0.58971 0.22190
0.38645 0.75542 0.22476
0.38721 0.52124 0.23523
0.38797 1.06640 0.22545
0.38873 0.35739 0.22574
0.38949 0.39801 0.23081
0.39025 0.98054 0.23055
0.39101 0.87531 0.23015
0.39177 0.82111 0.23316
0.39252 0.60778 0.23554
0.39328 0.57405 0.23310
0.39404 0.77893 0.23915
0.39480 0.67922 0.23843
0.39556 0.78924 0.23869
0.39632 0.97794 0.24342
0.39708 0.81815 0.24511
0.39784 0.78176 0.24314
0.39860 1.09615 0.24758
0.39936 0.76100 0.24394
0.40012 0.24505 0.25288
0.40088 0.29182 0.24833
0.40164 0.53069 0.25463
0.40240 0.54063 0.25577
0.40316 0.53317 0.25102
0.40392 0.56662 0.25512
0.40468 0.57438 14.94377
0.40544 0.52893 0.25801
0.40620 0.46491 0.25916
0.40696 0.57237 0.26045
0.40772 0.34419 0.25855
0.40848 0.39646 0.26589
0.40924 0.67878 0.26386
0.40999 0.72904 0.26500
0.41075 0.61582 0.26334
0.41151 0.71620 0.27022
0.41227 0.71020 0.26592
0.41303 0.57299 0.27455
0.41379 0.78850 0.26781
0.41455 0.86602 0.28005
0.41531 0.53797 0.27415
0.41607 0.53520 0.27337
0.41683 0.47117 0.27882
0.41759 0.83542 0.28724
0.41835 0.89040 0.28567
0.41911 0.46289 0.28019
0.41987 0.15104 0.28802
0.42063 0.93690 0.28014
0.42139 0.74387 0.28808
0.42215 0.68421 0.29011
0.42291 0.68857 0.29633
0.42367 0.54643 0.28257
0.42443 0.70871 0.29753
0.42519 0.40221 0.28873
0.42594 0.75525 0.30616
0.42670 0.45405 0.30009
0.42746 0.54785 0.31972
0.42822 0.66018 0.30943
0.42898 0.61179 0.30768
0.42974 1.35106 0.31989
0.43050 0.55593 0.31098
0.43126 0.96179 0.32035
0.43202 0.68540 0.32952
0.43278 0.62126 0.32674
0.43354 0.45704 0.34844
0.43430 0.97853 0.33204
0.43506 0.42688 0.35136
