# Supplementary material for: Hallucination of closed repeat proteins containing central pockets
Source: Nat Struct Mol Biol. 2023 Sep 28;30(11):1755–60. doi: 10.1038/s41594-023-01112-6 (PMC10643118; doi:10.1038/s41594-023-01112-6)
Supplement: Supplementary file 4 — Small-angle X-ray scattering raw data. [file 41594_2023_1112_MOESM4_ESM.tar › SAXS_submit/E6/C11_results/Buffer1/C11_high_E6_snap_00013.sub.1.dat]

0.01026 21.03506 105.64944
0.01102 28.06699 108.11082
0.01178 32.04361 65.99763
0.01254 26.38353 38.83266
0.01330 24.65009 23.85434
0.01406 23.66503 13.69724
0.01482 23.29711 8.05524
0.01558 27.95465 6.43101
0.01634 26.65287 4.78044
0.01710 28.56869 3.58809
0.01786 25.16184 2.28231
0.01862 25.60442 1.97113
0.01938 26.87371 1.58804
0.02014 24.29389 1.37075
0.02090 25.87521 1.24252
0.02166 25.50284 1.13711
0.02242 24.82420 1.04990
0.02318 25.61010 1.04019
0.02395 25.91594 0.98917
0.02471 26.94867 0.96458
0.02547 24.73989 0.89500
0.02623 27.21044 0.90165
0.02699 25.41079 0.82264
0.02775 25.72186 0.85442
0.02851 25.08657 0.82963
0.02927 26.28131 0.77231
0.03003 25.41833 0.76282
0.03079 24.98935 0.75666
0.03155 24.81245 0.73841
0.03231 24.21698 0.76575
0.03307 24.56590 0.68461
0.03383 24.19128 0.68541
0.03459 24.04533 0.68026
0.03535 24.13477 0.67994
0.03611 24.45524 0.65939
0.03687 24.58828 0.67117
0.03763 24.82664 0.61268
0.03839 24.18613 0.61864
0.03915 24.38315 0.60904
0.03991 23.44277 0.59009
0.04067 23.91802 0.59646
0.04143 23.19940 0.58694
0.04219 22.73324 0.59752
0.04295 23.33580 0.58806
0.04371 23.71676 0.56519
0.04447 22.55122 0.54811
0.04523 23.01558 0.53707
0.04599 22.63373 0.52022
0.04675 23.44158 0.53080
0.04751 23.25990 0.54080
0.04827 22.54275 0.51982
0.04903 23.66446 0.51472
0.04979 22.79954 0.50968
0.05055 22.40998 0.49592
0.05131 21.92664 0.47319
0.05207 22.42111 0.49635
0.05283 21.52087 0.48583
0.05359 21.61591 0.48105
0.05435 22.10185 0.48211
0.05511 21.24981 0.46909
0.05587 21.35108 0.47408
0.05663 21.05911 0.46815
0.05739 20.98970 0.45949
0.05815 20.88681 0.46285
0.05891 20.56131 0.44554
0.05967 20.34405 0.44883
0.06043 20.96328 0.45408
0.06119 20.67372 0.43247
0.06195 19.59677 0.43006
0.06271 19.75644 0.43637
0.06347 20.02240 0.42642
0.06423 19.57328 0.42656
0.06499 19.94172 0.42312
0.06575 19.65018 0.42613
0.06651 19.42904 0.42077
0.06727 19.21308 0.41424
0.06803 19.02593 0.41327
0.06879 18.75356 0.41266
0.06955 18.70005 0.40060
0.07031 19.11848 0.39782
0.07107 18.42419 0.40745
0.07183 18.71328 0.39679
0.07259 18.46598 0.38787
0.07335 18.19745 0.38386
0.07412 17.83800 0.38805
0.07488 18.08397 0.38982
0.07564 17.30911 0.37824
0.07640 17.29051 0.38550
0.07716 17.12424 0.37687
0.07792 17.03552 0.37165
0.07868 16.88296 0.37048
0.07944 16.48220 0.36910
0.08020 16.35730 0.35944
0.08096 16.40373 0.36635
0.08172 15.99245 0.35664
0.08248 16.13537 0.36030
0.08324 15.88884 0.35480
0.08400 15.50892 0.35830
0.08476 15.75244 0.35833
0.08552 15.88808 0.37203
0.08628 15.74318 0.36890
0.08704 15.40190 0.38426
0.08780 15.35654 0.37845
0.08856 15.02354 0.38220
0.08932 14.46439 0.38581
0.09008 15.52545 0.38856
0.09084 14.19242 0.39332
0.09160 13.96113 0.38982
0.09236 14.12205 0.39197
0.09312 13.92671 0.39300
0.09388 13.87577 0.40152
0.09464 13.48670 0.39005
0.09540 13.75692 0.38661
0.09616 13.03018 0.38134
0.09692 12.96126 0.37618
0.09768 13.22320 0.38125
0.09844 12.95103 0.38544
0.09920 13.09020 0.39561
0.09996 12.81982 0.37383
0.10072 12.78707 0.36036
0.10148 12.72305 0.34818
0.10224 12.20945 0.34477
0.10300 12.28560 0.34821
0.10376 12.70452 0.34299
0.10452 12.11286 0.33397
0.10528 11.83775 0.33798
0.10604 11.54973 0.33176
0.10680 11.75431 0.32356
0.10756 11.19393 0.33150
0.10832 11.95653 0.32024
0.10908 11.32487 0.31792
0.10984 10.92761 0.31952
0.11060 10.40189 0.31631
0.11136 10.26480 0.31411
0.11212 10.26702 0.32250
0.11288 10.41304 0.31353
0.11364 10.52465 0.31594
0.11440 9.98396 0.31015
0.11516 10.44584 0.30568
0.11592 9.69279 0.30611
0.11668 9.97798 0.30617
0.11744 9.78307 0.29599
0.11820 9.58608 0.29576
0.11896 9.99535 0.29167
0.11972 9.04161 0.29433
0.12048 9.32307 0.29579
0.12124 9.23612 0.29018
0.12200 8.89267 0.29012
0.12276 8.89528 0.28909
0.12352 8.81005 0.28505
0.12428 8.95524 0.28404
0.12504 8.50758 0.28410
0.12580 8.41990 0.27309
0.12656 8.51079 0.27943
0.12732 8.35045 0.27585
0.12808 8.22103 0.27946
0.12884 8.14515 0.27126
0.12960 8.03082 0.26963
0.13036 7.57030 0.26407
0.13112 7.54864 0.26811
0.13188 7.37803 0.26289
0.13264 7.46567 0.26478
0.13340 7.47733 0.25879
0.13416 7.41240 0.25885
0.13492 7.55813 0.25587
0.13568 7.29048 0.26100
0.13644 7.00552 0.26238
0.13720 6.77990 0.25684
0.13796 6.45221 0.25163
0.13873 6.78683 0.25197
0.13949 6.69791 0.25151
0.14025 6.66833 0.24902
0.14101 6.34305 0.24934
0.14177 6.49876 0.24908
0.14253 6.03488 0.24234
0.14329 6.27029 0.24762
0.14405 6.02686 0.24409
0.14481 6.28472 0.24263
0.14557 5.93241 0.24059
0.14633 5.44302 0.24183
0.14709 5.33782 0.23867
0.14785 5.46596 0.23506
0.14861 5.36167 0.23756
0.14937 5.52939 0.23764
0.15013 5.31085 0.23650
0.15089 5.18075 0.23145
0.15165 4.96383 0.23463
0.15241 5.14402 0.23231
0.15317 4.84426 0.23062
0.15393 4.98874 0.22988
0.15469 4.93328 0.22758
0.15545 4.54051 0.23357
0.15621 4.35589 0.22523
0.15697 4.51687 0.22761
0.15773 4.52733 0.22492
0.15849 4.45242 0.22813
0.15925 4.33306 0.22692
0.16001 4.46730 0.22171
0.16077 3.82025 0.22217
0.16153 4.01237 0.21838
0.16229 3.43121 0.21795
0.16305 3.52232 0.21790
0.16381 3.93974 0.21689
0.16457 3.71899 0.21494
0.16533 3.76180 0.21838
0.16609 3.67187 0.21343
0.16685 3.19077 0.21148
0.16761 3.24299 0.21171
0.16837 3.33912 0.21259
0.16913 3.37575 0.21237
0.16989 3.30034 0.21328
0.17065 3.05797 0.21082
0.17141 3.00117 0.21013
0.17217 3.17714 0.20618
0.17293 3.14568 0.20701
0.17369 3.06426 0.20489
0.17445 3.00662 0.21042
0.17521 3.21982 0.20801
0.17597 2.82492 0.20933
0.17673 2.85656 0.21142
0.17749 2.68427 0.21449
0.17825 2.78833 0.21887
0.17901 2.75945 0.21603
0.17977 2.64472 0.22231
0.18053 2.78985 0.21606
0.18129 2.37481 0.21821
0.18205 2.43496 0.22297
0.18281 2.26708 0.22443
0.18357 2.29244 0.22220
0.18433 2.13981 0.22268
0.18509 2.37613 0.22374
0.18585 2.56976 0.22586
0.18661 2.02566 0.22383
0.18737 2.15150 0.22443
0.18813 1.83760 0.22228
0.18889 1.88822 0.22483
0.18965 2.28398 0.22561
0.19041 2.07588 0.22655
0.19117 1.81580 0.22200
0.19193 2.13057 0.22320
0.19269 1.95935 0.22847
0.19345 1.71569 0.23051
0.19421 2.01185 0.23076
0.19497 1.83618 0.22690
0.19573 1.70087 0.23263
0.19649 1.52619 0.23016
0.19725 1.59753 0.22882
0.19801 1.67836 0.22853
0.19877 1.65723 0.22879
0.19953 1.46080 0.22647
0.20029 1.42016 0.23337
0.20105 1.23586 0.22672
0.20181 1.16997 0.22801
0.20257 1.58269 0.22604
0.20333 1.43914 0.22532
0.20409 1.51884 0.22968
0.20485 1.27272 0.23128
0.20561 1.45562 0.23005
0.20637 1.39045 0.23162
0.20713 1.24953 0.23392
0.20789 1.14455 0.22996
0.20865 1.13992 0.22638
0.20941 0.96944 0.23168
0.21017 1.38198 0.23054
0.21093 1.24212 0.22549
0.21169 0.90403 0.22959
0.21245 1.30761 0.22844
0.21321 1.27152 0.22982
0.21397 1.02473 0.23005
0.21473 0.97693 0.22773
0.21549 1.13901 0.22758
0.21625 0.89357 0.22480
0.21701 1.13829 0.22615
0.21777 0.88855 0.22515
0.21853 0.98757 0.22658
0.21929 1.17105 0.22925
0.22005 0.76240 0.22572
0.22081 0.81794 0.22733
0.22157 0.67757 0.22939
0.22233 0.62956 0.22733
0.22309 0.91043 0.22973
0.22385 0.79628 0.22369
0.22461 0.87363 0.22099
0.22537 0.67857 0.22168
0.22613 0.86735 0.22300
0.22689 0.89897 0.21738
0.22765 0.82697 0.21449
0.22841 0.64482 0.21649
0.22917 0.66227 0.21675
0.22993 0.41592 0.21684
0.23069 0.83038 0.21563
0.23145 0.83554 0.21305
0.23221 0.64946 0.21291
0.23297 0.66924 0.21053
0.23373 0.55875 0.21191
0.23449 0.76126 0.20749
0.23525 0.46621 0.21179
0.23601 0.65379 0.21242
0.23677 0.50909 0.21039
0.23753 0.78629 0.20517
0.23829 0.93113 0.20368
0.23905 0.78620 0.20188
0.23981 0.61256 0.20331
0.24057 0.47358 0.20319
0.24133 0.70188 0.20070
0.24209 0.58241 0.20299
0.24285 0.79835 0.20142
0.24361 0.89792 0.20592
0.24437 0.36199 0.20256
0.24513 0.71309 0.19715
0.24589 0.55174 0.20084
0.24665 0.47995 0.19924
0.24741 0.82331 0.19987
0.24817 0.67131 0.20039
0.24893 0.85014 0.19924
0.24969 0.39910 0.19841
0.25045 0.48451 0.19580
0.25121 0.63829 0.19451
0.25197 0.68268 0.19775
0.25273 0.33307 0.19686
0.25349 0.58252 0.19348
0.25425 0.62789 0.19245
0.25501 0.36459 0.19322
0.25577 0.70392 0.19256
0.25653 0.59823 0.19081
0.25729 0.40461 0.18958
0.25805 0.56745 0.19305
0.25881 0.72571 0.19150
0.25957 0.73622 0.18740
0.26033 0.67404 0.18849
0.26109 0.58849 0.18806
0.26185 0.58150 0.18849
0.26261 0.67493 0.18548
0.26337 0.33001 0.18540
0.26413 0.90554 0.18482
0.26489 0.72888 0.18712
0.26565 0.63342 0.18766
0.26641 0.53324 0.18308
0.26717 0.52870 0.18491
0.26793 0.78953 0.18445
0.26869 0.72167 0.18431
0.26945 0.60597 0.18313
0.27021 0.75093 0.18256
0.27097 0.64799 0.18313
0.27172 0.63724 0.18090
0.27248 0.52490 0.18253
0.27324 0.53988 0.18035
0.27400 0.59528 0.17921
0.27476 0.62048 0.17706
0.27552 0.31655 0.17992
0.27628 0.30179 0.17915
0.27704 0.54897 0.17605
0.27780 0.56751 0.17783
0.27856 0.73967 0.17691
0.27932 0.22409 0.17537
0.28008 0.57878 0.17611
0.28084 0.84402 0.17634
0.28160 0.42084 0.17640
0.28236 0.48707 0.17494
0.28312 0.62939 0.17333
0.28388 0.52355 0.17382
0.28464 0.53805 0.17347
0.28540 0.45635 0.17499
0.28616 0.48383 0.17445
0.28692 0.63438 0.17399
0.28768 0.60990 0.17657
0.28844 0.58872 0.17625
0.28920 0.43694 0.17714
0.28996 0.53542 0.17668
0.29072 0.71204 0.17502
0.29148 0.84265 0.17479
0.29224 0.63489 0.17829
0.29300 0.53975 0.17422
0.29376 0.50246 0.17471
0.29452 0.39972 0.17577
0.29528 0.55408 0.17620
0.29604 0.54826 0.17683
0.29680 0.77917 0.17763
0.29756 0.59053 0.17780
0.29832 0.68628 0.17915
0.29908 0.73887 0.17591
0.29984 0.60475 0.17617
0.30060 0.56342 0.17654
0.30136 0.54784 0.17442
0.30212 0.52734 0.17545
0.30288 0.65270 0.17631
0.30364 0.60071 0.17431
0.30440 0.77118 0.17560
0.30516 0.80453 0.17714
0.30592 0.76103 0.17898
0.30668 0.62487 0.17686
0.30744 0.56910 0.17749
0.30820 0.63364 0.17872
0.30896 0.63255 0.17926
0.30972 0.46850 0.17981
0.31048 0.61470 0.17981
0.31124 0.82136 0.17772
0.31200 0.47977 0.18012
0.31276 0.69247 0.18067
0.31352 0.57174 0.18110
0.31428 0.53447 0.18047
0.31504 0.57861 0.17809
0.31580 0.55775 0.17806
0.31656 0.89478 0.18353
0.31732 0.44644 0.18101
0.31808 0.58145 0.18055
0.31883 0.91525 0.18588
0.31959 0.59228 0.18299
0.32035 0.61536 0.18290
0.32111 0.56199 0.18545
0.32187 0.69366 0.18566
0.32263 0.43968 0.18689
0.32339 0.62178 0.18783
0.32415 0.57200 0.18442
0.32491 0.63221 0.18703
0.32567 0.75642 0.18611
0.32643 0.68801 0.18832
0.32719 0.84635 0.18637
0.32795 0.74286 0.19096
0.32871 0.72518 0.18947
0.32947 0.69182 0.19036
0.33023 0.88103 0.18981
0.33099 0.84778 0.18869
0.33175 0.73802 0.18821
0.33251 0.57366 0.18829
0.33327 0.75914 0.19164
0.33403 0.81916 0.18726
0.33479 0.70564 0.19053
0.33555 0.83480 0.18737
0.33631 0.74957 0.19127
0.33707 0.73260 0.19336
0.33783 0.53646 0.19173
0.33859 0.62700 0.19001
0.33935 0.35020 0.18829
0.34011 0.68426 0.19113
0.34087 0.65915 0.18998
0.34163 0.73817 0.19316
0.34239 0.93001 0.18993
0.34315 0.89671 0.19230
0.34391 0.63748 0.19531
0.34467 0.75508 0.19440
0.34543 0.48106 0.19339
0.34619 0.88430 0.19225
0.34695 0.77929 0.19652
0.34771 0.53162 0.19503
0.34847 0.79503 0.19437
0.34922 0.59714 0.19414
0.34998 0.76752 0.19276
0.35074 0.78695 0.18852
0.35150 0.69512 0.18852
0.35226 0.62998 0.18508
0.35302 0.64976 0.18207
0.35378 0.95371 0.18643
0.35454 0.69587 0.18723
0.35530 0.84479 0.18729
0.35606 0.63591 0.18617
0.35682 0.63643 0.18849
0.35758 0.55733 0.18717
0.35834 0.68434 0.18907
0.35910 0.81841 0.18952
0.35986 0.72527 0.18815
0.36062 0.74471 0.18689
0.36138 0.79050 0.19067
0.36214 0.53019 0.18654
0.36290 0.57602 0.18849
0.36366 0.70796 0.19305
0.36442 0.70831 0.19199
0.36518 0.67022 0.18987
0.36594 0.70851 0.18975
0.36670 0.65704 0.19044
0.36746 0.85241 0.19428
0.36822 0.52437 0.19666
0.36898 0.56679 0.19319
0.36974 0.59301 0.19649
0.37050 0.85848 0.19420
0.37126 0.94383 0.19460
0.37202 0.69923 0.19795
0.37277 0.47376 0.19918
0.37353 0.71427 0.19786
0.37429 0.62506 0.20021
0.37505 0.78698 0.20208
0.37581 0.54894 0.20431
0.37657 0.56499 0.20202
0.37733 0.79541 0.20807
0.37809 0.67564 0.20755
0.37885 0.76182 0.20821
0.37961 0.76116 0.20784
0.38037 0.80642 0.21085
0.38113 0.67922 0.21136
0.38189 0.65856 0.21302
0.38265 0.49469 0.21368
0.38341 0.59668 0.21813
0.38417 0.79498 0.21910
0.38493 0.76206 0.21741
0.38569 0.78412 0.22191
0.38645 0.79088 0.22073
0.38721 0.53117 0.23524
0.38797 0.41699 0.22518
0.38873 0.48518 0.22589
0.38949 0.44373 0.22756
0.39025 0.53634 0.22970
0.39101 0.77556 0.23191
0.39177 0.48729 0.23332
0.39252 0.92337 0.22991
0.39328 0.65610 0.23667
0.39404 0.58104 0.23793
0.39480 0.82396 0.23690
0.39556 0.71551 0.24088
0.39632 0.90572 0.24257
0.39708 0.55459 0.24739
0.39784 0.71184 0.24687
0.39860 0.85431 0.24567
0.39936 0.66049 0.25149
0.40012 0.68006 0.25028
0.40088 0.36137 0.25020
0.40164 0.86700 0.25616
0.40240 0.49963 0.25550
0.40316 0.90659 0.25475
0.40392 0.54379 0.25985
0.40468 0.44867 17.29577
0.40544 0.62393 0.25455
0.40620 0.20768 0.26008
0.40696 0.49455 0.26249
0.40772 0.78875 0.26751
0.40848 0.60513 0.26453
0.40924 0.73699 0.27037
0.40999 0.65572 0.26622
0.41075 0.58395 0.27043
0.41151 0.86554 0.27046
0.41227 0.50643 0.26249
0.41303 0.80520 0.27430
0.41379 0.62819 0.27275
0.41455 0.58119 0.27768
0.41531 0.48597 0.27332
0.41607 0.22301 0.27330
0.41683 0.90352 0.27642
0.41759 0.81795 0.28321
0.41835 0.82531 0.27802
0.41911 0.58971 0.28095
0.41987 0.88991 0.28877
0.42063 0.85000 0.28582
0.42139 0.43435 0.28338
0.42215 0.63972 0.28556
0.42291 0.78691 0.28977
0.42367 0.90012 0.29018
0.42443 0.65081 0.29327
0.42519 0.81035 0.29665
0.42594 0.72338 0.30302
0.42670 0.42406 0.30915
0.42746 0.51345 0.30892
0.42822 0.55578 0.31161
0.42898 1.04507 0.30697
0.42974 0.79351 0.31027
0.43050 0.44020 0.32081
0.43126 0.82973 0.31104
0.43202 0.54136 0.32950
0.43278 0.79144 0.33646
0.43354 1.03304 0.33875
0.43430 0.19565 0.33718
0.43506 0.87823 0.33093
