# Supplementary material for: Hallucination of closed repeat proteins containing central pockets
Source: Nat Struct Mol Biol. 2023 Sep 28;30(11):1755–60. doi: 10.1038/s41594-023-01112-6 (PMC10643118; doi:10.1038/s41594-023-01112-6)
Supplement: Supplementary file 4 — Small-angle X-ray scattering raw data. [file 41594_2023_1112_MOESM4_ESM.tar › SAXS_submit/E6/C11_results/Buffer1/C11_high_E6_snap_00012.sub.1.dat]

0.01026 30.50444 104.69476
0.01102 27.16403 107.66156
0.01178 31.02411 63.75069
0.01254 25.22799 38.75290
0.01330 33.86105 24.21775
0.01406 24.53431 13.75826
0.01482 25.59021 8.36813
0.01558 24.93570 6.78562
0.01634 25.09070 4.83378
0.01710 27.62713 3.31514
0.01786 27.59517 2.30321
0.01862 25.43379 1.90154
0.01938 26.58397 1.52934
0.02014 26.86255 1.42948
0.02090 26.23535 1.23676
0.02166 26.09275 1.13933
0.02242 24.68379 1.06066
0.02318 24.65502 1.04827
0.02395 25.68960 0.98196
0.02471 25.10028 0.95799
0.02547 24.18072 0.88799
0.02623 24.61437 0.85441
0.02699 24.52932 0.85040
0.02775 25.62525 0.85280
0.02851 25.40055 0.82068
0.02927 24.62818 0.77378
0.03003 25.92505 0.78590
0.03079 25.06517 0.75164
0.03155 24.67481 0.73501
0.03231 24.84985 0.73589
0.03307 25.10132 0.70255
0.03383 24.27655 0.70183
0.03459 24.64456 0.66213
0.03535 23.70992 0.67900
0.03611 24.65986 0.68565
0.03687 23.85682 0.66809
0.03763 23.85497 0.63899
0.03839 24.60779 0.63501
0.03915 23.68222 0.61333
0.03991 23.51897 0.61095
0.04067 23.38054 0.60508
0.04143 23.16699 0.57314
0.04219 24.34645 0.56114
0.04295 23.26848 0.56156
0.04371 23.49094 0.55380
0.04447 23.48632 0.55226
0.04523 22.97569 0.54277
0.04599 22.47920 0.53126
0.04675 23.32430 0.51866
0.04751 21.67515 0.51774
0.04827 22.78758 0.51966
0.04903 22.68665 0.51041
0.04979 22.71620 0.50165
0.05055 21.95435 0.50760
0.05131 22.50571 0.50654
0.05207 22.38187 0.50734
0.05283 21.97037 0.48824
0.05359 21.88118 0.48735
0.05435 21.18708 0.48426
0.05511 21.59137 0.47962
0.05587 20.90118 0.47707
0.05663 20.67812 0.46601
0.05739 20.70471 0.45051
0.05815 20.91407 0.45727
0.05891 20.70912 0.45707
0.05967 21.04285 0.45131
0.06043 20.70640 0.43842
0.06119 20.55418 0.42963
0.06195 19.92041 0.44487
0.06271 20.57523 0.43779
0.06347 19.69823 0.43510
0.06423 19.52528 0.43063
0.06499 19.24802 0.42528
0.06575 19.64184 0.41889
0.06651 19.54010 0.42112
0.06727 19.53227 0.41915
0.06803 18.89480 0.41330
0.06879 19.16984 0.41090
0.06955 18.17970 0.39870
0.07031 18.62387 0.40603
0.07107 18.85629 0.39512
0.07183 18.41773 0.39337
0.07259 18.53446 0.39271
0.07335 18.04132 0.39150
0.07412 18.06859 0.39506
0.07488 17.28882 0.38179
0.07564 17.71837 0.37870
0.07640 17.16721 0.37807
0.07716 17.23218 0.38583
0.07792 17.37058 0.38194
0.07868 17.22305 0.37736
0.07944 17.15462 0.36624
0.08020 16.58908 0.36824
0.08096 16.59256 0.36678
0.08172 16.22181 0.35682
0.08248 15.83852 0.35753
0.08324 16.11050 0.35570
0.08400 15.73459 0.36716
0.08476 15.54468 0.37054
0.08552 15.56250 0.37655
0.08628 15.64914 0.37186
0.08704 14.92656 0.37572
0.08780 15.26569 0.38515
0.08856 15.30464 0.38403
0.08932 14.65498 0.38228
0.09008 14.68543 0.39537
0.09084 14.61147 0.38895
0.09160 14.81342 0.38612
0.09236 14.16274 0.38878
0.09312 13.90994 0.39285
0.09388 13.75691 0.39806
0.09464 13.50474 0.39448
0.09540 13.45049 0.38406
0.09616 13.37111 0.38821
0.09692 13.65645 0.37609
0.09768 13.31053 0.38322
0.09844 13.10967 0.39230
0.09920 12.48650 0.37976
0.09996 13.27458 0.36982
0.10072 12.60502 0.35819
0.10148 12.60776 0.35573
0.10224 12.53611 0.35048
0.10300 12.41754 0.34604
0.10376 12.44953 0.33983
0.10452 12.06255 0.33407
0.10528 12.36851 0.33339
0.10604 11.44654 0.32866
0.10680 11.62672 0.32347
0.10756 11.67777 0.33215
0.10832 11.05224 0.32605
0.10908 11.19562 0.32261
0.10984 10.63618 0.32055
0.11060 10.96107 0.32238
0.11136 11.11783 0.31983
0.11212 11.06392 0.31860
0.11288 10.81779 0.32150
0.11364 9.97688 0.31296
0.11440 10.12107 0.30471
0.11516 10.08529 0.30577
0.11592 10.13569 0.30030
0.11668 9.53001 0.30397
0.11744 9.87060 0.29660
0.11820 9.65686 0.29973
0.11896 9.57946 0.29520
0.11972 9.35100 0.29887
0.12048 9.63611 0.29695
0.12124 9.03832 0.29145
0.12200 9.20279 0.28532
0.12276 8.45564 0.28621
0.12352 9.03280 0.28420
0.12428 8.73629 0.28328
0.12504 8.72493 0.28068
0.12580 8.72962 0.28050
0.12656 8.44629 0.27795
0.12732 8.25888 0.27406
0.12808 8.18998 0.27543
0.12884 7.93625 0.26845
0.12960 8.06868 0.26575
0.13036 7.69925 0.26667
0.13112 7.56443 0.27120
0.13188 7.68161 0.26607
0.13264 7.78686 0.26266
0.13340 7.31898 0.25154
0.13416 7.31560 0.25999
0.13492 7.48867 0.25427
0.13568 7.29872 0.25444
0.13644 7.27706 0.25283
0.13720 6.87288 0.25097
0.13796 6.85088 0.25547
0.13873 6.55229 0.25163
0.13949 6.80881 0.25530
0.14025 6.39883 0.24636
0.14101 6.31522 0.24968
0.14177 6.29675 0.24708
0.14253 6.51521 0.24433
0.14329 6.06656 0.24384
0.14405 5.65513 0.24321
0.14481 6.12912 0.24023
0.14557 6.09856 0.24372
0.14633 5.80926 0.23874
0.14709 5.62684 0.23883
0.14785 5.41568 0.23496
0.14861 5.32509 0.24009
0.14937 5.42928 0.23496
0.15013 5.43942 0.23338
0.15089 5.18145 0.23101
0.15165 5.11874 0.23421
0.15241 5.29107 0.23413
0.15317 4.82719 0.22823
0.15393 4.71781 0.23164
0.15469 4.67741 0.22788
0.15545 4.52170 0.22576
0.15621 4.48203 0.22872
0.15697 4.46799 0.22923
0.15773 4.40783 0.22728
0.15849 4.37414 0.22562
0.15925 4.05795 0.22230
0.16001 4.19192 0.22344
0.16077 4.09484 0.22327
0.16153 4.05343 0.22204
0.16229 3.89989 0.22101
0.16305 3.91452 0.21219
0.16381 3.98613 0.21445
0.16457 3.58857 0.21680
0.16533 3.51603 0.21459
0.16609 3.40597 0.21666
0.16685 3.72634 0.21055
0.16761 3.26502 0.21299
0.16837 3.55112 0.21422
0.16913 3.27941 0.21577
0.16989 3.38299 0.20998
0.17065 3.09746 0.20892
0.17141 3.04941 0.20904
0.17217 2.97740 0.20674
0.17293 3.03390 0.20568
0.17369 3.13050 0.20574
0.17445 3.28829 0.20952
0.17521 2.93489 0.21093
0.17597 2.83233 0.20921
0.17673 2.82481 0.21568
0.17749 2.56872 0.21459
0.17825 2.51773 0.21660
0.17901 2.71513 0.21878
0.17977 2.57831 0.21817
0.18053 2.62190 0.21694
0.18129 2.26881 0.22092
0.18205 2.53950 0.22278
0.18281 2.54079 0.22267
0.18357 2.64782 0.22279
0.18433 2.25878 0.22296
0.18509 2.09128 0.22462
0.18585 2.13687 0.22811
0.18661 2.12981 0.22327
0.18737 2.38374 0.22453
0.18813 2.37743 0.22605
0.18889 1.92588 0.22648
0.18965 2.03489 0.22356
0.19041 2.09688 0.22719
0.19117 1.86579 0.22914
0.19193 1.77897 0.22834
0.19269 1.79412 0.22722
0.19345 1.78472 0.22871
0.19421 1.68284 0.22745
0.19497 1.87026 0.22476
0.19573 1.66334 0.22261
0.19649 1.66445 0.23012
0.19725 1.73270 0.23138
0.19801 1.42964 0.22860
0.19877 1.82214 0.22671
0.19953 1.62805 0.22636
0.20029 1.59359 0.22820
0.20105 1.30582 0.22588
0.20181 1.63122 0.23089
0.20257 1.22223 0.22791
0.20333 1.61890 0.22854
0.20409 1.59280 0.22742
0.20485 1.26192 0.22966
0.20561 1.40111 0.22980
0.20637 1.14402 0.23118
0.20713 1.32302 0.23020
0.20789 1.59675 0.22507
0.20865 1.38369 0.22897
0.20941 1.20011 0.22871
0.21017 1.26779 0.22937
0.21093 1.27125 0.22533
0.21169 1.09953 0.23209
0.21245 0.89278 0.22817
0.21321 1.01385 0.22757
0.21397 0.79961 0.22997
0.21473 1.06391 0.23006
0.21549 1.02011 0.22479
0.21625 1.00957 0.22757
0.21701 1.06738 0.22874
0.21777 0.62398 0.22808
0.21853 1.15986 0.22969
0.21929 0.84040 0.22791
0.22005 1.00925 0.22424
0.22081 1.08089 0.22138
0.22157 0.95743 0.22361
0.22233 0.82859 0.22264
0.22309 1.06789 0.23014
0.22385 0.78570 0.22324
0.22461 0.78253 0.22066
0.22537 0.86466 0.22058
0.22613 0.94924 0.22287
0.22689 1.01581 0.21851
0.22765 0.65534 0.21064
0.22841 0.70546 0.21396
0.22917 0.77618 0.21459
0.22993 0.89739 0.21665
0.23069 0.41337 0.21379
0.23145 0.77871 0.21476
0.23221 0.68933 0.21342
0.23297 1.01769 0.21468
0.23373 0.83350 0.20901
0.23449 0.75936 0.21138
0.23525 0.39688 0.21070
0.23601 0.64361 0.20588
0.23677 0.73995 0.20577
0.23753 0.72418 0.20921
0.23829 0.62764 0.20534
0.23905 0.81268 0.20606
0.23981 0.87385 0.20328
0.24057 0.70621 0.20167
0.24133 0.59158 0.20164
0.24209 0.40845 0.20339
0.24285 0.65319 0.20190
0.24361 0.81831 0.20296
0.24437 0.83579 0.20276
0.24513 0.31024 0.19952
0.24589 0.50095 0.19907
0.24665 0.73264 0.20053
0.24741 0.63836 0.19924
0.24817 0.46239 0.19738
0.24893 0.70393 0.19663
0.24969 0.62623 0.19884
0.25045 0.58511 0.19549
0.25121 0.42431 0.19557
0.25197 0.37849 0.19239
0.25273 0.64273 0.19483
0.25349 0.39512 0.19096
0.25425 0.63339 0.19208
0.25501 0.63967 0.19130
0.25577 0.64536 0.19377
0.25653 0.45486 0.18964
0.25729 0.61590 0.19216
0.25805 0.68914 0.18520
0.25881 0.59151 0.18847
0.25957 0.69690 0.18735
0.26033 0.72755 0.19036
0.26109 0.59470 0.18778
0.26185 0.73746 0.18815
0.26261 0.38556 0.18858
0.26337 0.71109 0.18615
0.26413 0.47021 0.18695
0.26489 0.60555 0.18197
0.26565 0.74641 0.18320
0.26641 0.62397 0.18632
0.26717 0.47200 0.18772
0.26793 0.75689 0.18506
0.26869 0.58356 0.18546
0.26945 0.73267 0.17968
0.27021 0.47358 0.18222
0.27097 0.58220 0.18174
0.27172 0.80039 0.18222
0.27248 0.52163 0.17867
0.27324 0.68791 0.18016
0.27400 0.81315 0.18045
0.27476 0.72887 0.18039
0.27552 0.36605 0.17839
0.27628 0.44383 0.17807
0.27704 0.46198 0.17947
0.27780 0.42765 0.17807
0.27856 0.70769 0.17604
0.27932 0.50356 0.17526
0.28008 0.45747 0.17526
0.28084 0.74112 0.17730
0.28160 0.64638 0.17558
0.28236 0.57181 0.17567
0.28312 0.77334 0.17418
0.28388 0.67266 0.17323
0.28464 0.78490 0.17435
0.28540 0.56448 0.17383
0.28616 0.67771 0.17604
0.28692 0.51301 0.17357
0.28768 0.66268 0.17386
0.28844 0.65110 0.17664
0.28920 0.45286 0.17524
0.28996 0.40546 0.17721
0.29072 0.38096 0.17380
0.29148 0.69817 0.17429
0.29224 0.60703 0.17704
0.29300 0.53279 0.17526
0.29376 0.80878 0.17830
0.29452 0.57889 0.17844
0.29528 0.38163 0.17569
0.29604 0.62875 0.17724
0.29680 0.54062 0.17833
0.29756 0.45112 0.17713
0.29832 0.65344 0.17541
0.29908 0.66923 0.17398
0.29984 0.51559 0.17684
0.30060 0.63408 0.17627
0.30136 0.62513 0.17779
0.30212 0.65825 0.17572
0.30288 0.39567 0.17641
0.30364 0.63571 0.17400
0.30440 0.62134 0.17652
0.30516 0.54846 0.17635
0.30592 0.44024 0.18036
0.30668 0.70284 0.17558
0.30744 0.43114 0.17793
0.30820 0.63466 0.17770
0.30896 0.62011 0.17856
0.30972 0.58144 0.17856
0.31048 0.64964 0.17718
0.31124 0.61195 0.17844
0.31200 0.60413 0.18168
0.31276 0.51559 0.18048
0.31352 0.79541 0.17982
0.31428 0.46340 0.17927
0.31504 0.68709 0.18011
0.31580 0.62059 0.17847
0.31656 0.49607 0.18194
0.31732 0.69199 0.18165
0.31808 0.67870 0.17962
0.31883 0.71573 0.18234
0.31959 0.60966 0.18389
0.32035 0.72683 0.18540
0.32111 0.55660 0.18366
0.32187 0.75432 0.18523
0.32263 0.58710 0.18400
0.32339 0.66212 0.18621
0.32415 0.48544 0.18707
0.32491 0.79269 0.18838
0.32567 0.66731 0.18692
0.32643 0.91815 0.18893
0.32719 0.51625 0.18669
0.32795 0.71399 0.18970
0.32871 0.71425 0.18790
0.32947 0.92779 0.18732
0.33023 0.70595 0.18861
0.33099 0.63587 0.18681
0.33175 0.89712 0.18910
0.33251 0.76549 0.19047
0.33327 0.64971 0.18864
0.33403 0.95016 0.18769
0.33479 0.44120 0.18629
0.33555 0.65504 0.19082
0.33631 0.64782 0.19251
0.33707 0.61072 0.19059
0.33783 0.95429 0.19179
0.33859 0.86490 0.19357
0.33935 0.72515 0.19016
0.34011 0.77365 0.19308
0.34087 0.75754 0.19179
0.34163 0.90987 0.19331
0.34239 0.56305 0.19236
0.34315 0.66943 0.19279
0.34391 0.71333 0.19371
0.34467 1.01531 0.19345
0.34543 0.67723 0.18841
0.34619 0.65577 0.19219
0.34695 0.60779 0.19259
0.34771 0.82443 0.19362
0.34847 0.71606 0.19844
0.34922 0.57586 0.19460
0.34998 0.85157 0.19600
0.35074 0.88261 0.18804
0.35150 0.73042 0.18661
0.35226 0.69506 0.18509
0.35302 0.52229 0.18205
0.35378 0.67535 0.18540
0.35454 0.59267 0.18397
0.35530 0.71200 0.18558
0.35606 0.54938 0.18893
0.35682 0.75908 0.18752
0.35758 0.47031 0.18873
0.35834 0.63166 0.18884
0.35910 0.73213 0.18927
0.35986 0.56976 0.18850
0.36062 0.60751 0.18967
0.36138 0.68652 0.18898
0.36214 0.54369 0.18979
0.36290 0.85753 0.18941
0.36366 0.48947 0.19053
0.36442 0.74033 0.19099
0.36518 0.61589 0.19139
0.36594 0.74591 0.19308
0.36670 0.69319 0.19354
0.36746 0.81684 0.19239
0.36822 0.69661 0.19213
0.36898 0.71135 0.19712
0.36974 0.82092 0.19440
0.37050 0.56050 0.19531
0.37126 0.85706 0.19325
0.37202 0.79863 0.19972
0.37277 0.85148 0.19798
0.37353 0.69319 0.19915
0.37429 0.42398 0.20328
0.37505 0.38134 0.19915
0.37581 0.75414 0.20726
0.37657 0.63958 0.20202
0.37733 0.81345 0.20706
0.37809 0.56810 0.21069
0.37885 0.63735 0.20889
0.37961 0.83447 0.21127
0.38037 0.53461 0.20777
0.38113 0.43657 0.21072
0.38189 0.91425 0.21597
0.38265 0.70988 0.21542
0.38341 0.95915 0.21585
0.38417 1.01187 0.22304
0.38493 0.56227 0.22238
0.38569 0.54288 0.21869
0.38645 0.37085 0.22570
0.38721 0.62300 0.23326
0.38797 0.49955 0.22310
0.38873 0.67514 0.22568
0.38949 0.77823 0.22848
0.39025 0.58417 0.22679
0.39101 0.65011 0.23413
0.39177 0.71959 0.23275
0.39252 0.70992 0.23135
0.39328 0.64983 0.23756
0.39404 0.56990 0.23444
0.39480 0.36142 0.24060
0.39556 0.85669 0.23559
0.39632 0.72938 0.24521
0.39708 0.77786 0.24045
0.39784 0.63579 0.24676
0.39860 0.69363 0.24398
0.39936 0.56338 0.25246
0.40012 0.74834 0.24985
0.40088 0.70680 0.25191
0.40164 0.82179 0.25549
0.40240 0.88083 0.25621
0.40316 1.10090 0.25778
0.40392 0.91470 0.25959
0.40468 0.70338 19.08770
0.40544 0.43085 0.26294
0.40620 0.39981 0.26222
0.40696 0.65377 0.26096
0.40772 0.68521 0.26463
0.40848 0.90691 0.26102
0.40924 0.44810 0.26454
0.40999 0.54184 0.26704
0.41075 0.75356 0.26709
0.41151 0.50536 0.26489
0.41227 0.59579 0.26958
0.41303 0.70172 0.26918
0.41379 0.72060 0.27004
0.41455 0.56742 0.27843
0.41531 0.58195 0.28279
0.41607 0.62054 0.27222
0.41683 0.54063 0.27706
0.41759 0.69121 0.27964
0.41835 0.97202 0.28520
0.41911 0.45838 0.27792
0.41987 0.28077 0.27932
0.42063 0.42124 0.28863
0.42139 0.72286 0.28943
0.42215 0.56865 0.29430
0.42291 0.26506 0.29482
0.42367 0.42016 0.28895
0.42443 0.30324 0.29430
0.42519 0.97070 0.30167
0.42594 0.79219 0.30189
0.42670 0.42356 0.29848
0.42746 0.55257 0.31266
0.42822 0.69890 0.30272
0.42898 0.68762 0.30805
0.42974 0.68730 0.31785
0.43050 0.51020 0.31258
0.43126 1.08915 0.32790
0.43202 0.46568 0.32335
0.43278 0.49336 0.32028
0.43354 0.53913 0.34159
0.43430 0.59698 0.33793
0.43506 1.17183 0.34758
