# Supplementary material for: Hallucination of closed repeat proteins containing central pockets
Source: Nat Struct Mol Biol. 2023 Sep 28;30(11):1755–60. doi: 10.1038/s41594-023-01112-6 (PMC10643118; doi:10.1038/s41594-023-01112-6)
Supplement: Supplementary file 4 — Small-angle X-ray scattering raw data. [file 41594_2023_1112_MOESM4_ESM.tar › SAXS_submit/E6/C11_results/Buffer1/C11_high_E6_snap_00011.sub.1.dat]

0.01026 23.76062 104.92055
0.01102 16.99526 107.95694
0.01178 35.77503 66.50856
0.01254 22.60350 38.71272
0.01330 19.55860 23.95456
0.01406 24.55417 14.01267
0.01482 27.85285 8.44407
0.01558 26.42884 6.79240
0.01634 27.63131 4.97941
0.01710 26.08835 3.55182
0.01786 26.83348 2.29327
0.01862 26.67200 1.89857
0.01938 24.75425 1.59701
0.02014 26.46232 1.38748
0.02090 25.90217 1.21433
0.02166 27.12674 1.15622
0.02242 25.83654 1.09470
0.02318 25.67729 1.02972
0.02395 24.60403 1.00818
0.02471 24.95516 0.90997
0.02547 25.13792 0.89761
0.02623 25.04062 0.90406
0.02699 26.89774 0.83913
0.02775 25.89013 0.83094
0.02851 25.24556 0.83007
0.02927 25.67562 0.80301
0.03003 25.03508 0.78395
0.03079 24.72662 0.74602
0.03155 24.57336 0.75110
0.03231 24.97795 0.72900
0.03307 24.35925 0.71085
0.03383 23.99251 0.70365
0.03459 24.59881 0.67507
0.03535 24.68810 0.65552
0.03611 24.51478 0.66266
0.03687 24.12479 0.64766
0.03763 23.96310 0.61553
0.03839 24.35078 0.60446
0.03915 24.40120 0.60102
0.03991 24.65293 0.62436
0.04067 23.11713 0.59916
0.04143 23.19976 0.59219
0.04219 23.25096 0.58365
0.04295 23.12028 0.54999
0.04371 22.49921 0.56843
0.04447 22.06888 0.54813
0.04523 22.85050 0.54738
0.04599 23.51875 0.53130
0.04675 22.97009 0.53121
0.04751 22.20048 0.52474
0.04827 22.69009 0.52336
0.04903 22.76315 0.51900
0.04979 22.51319 0.51209
0.05055 22.40629 0.49733
0.05131 22.06669 0.49839
0.05207 22.62133 0.49871
0.05283 21.72451 0.49423
0.05359 21.31182 0.47818
0.05435 21.58793 0.47210
0.05511 21.92873 0.47445
0.05587 21.35052 0.46898
0.05663 21.61430 0.46273
0.05739 20.82493 0.47296
0.05815 20.39436 0.45699
0.05891 20.37183 0.45613
0.05967 20.41689 0.45292
0.06043 20.42637 0.45031
0.06119 20.93005 0.43248
0.06195 20.09996 0.42638
0.06271 20.19510 0.44510
0.06347 19.86105 0.42709
0.06423 19.65768 0.43380
0.06499 20.00823 0.41677
0.06575 19.09642 0.42675
0.06651 19.58272 0.41892
0.06727 19.08111 0.42262
0.06803 19.00426 0.41494
0.06879 19.13026 0.41138
0.06955 17.93290 0.40459
0.07031 18.61743 0.40725
0.07107 18.64872 0.39857
0.07183 18.31197 0.39817
0.07259 18.53295 0.40447
0.07335 17.99553 0.38420
0.07412 18.08691 0.38372
0.07488 17.77410 0.37472
0.07564 17.35336 0.38621
0.07640 17.61077 0.37323
0.07716 17.09903 0.37469
0.07792 17.39340 0.37125
0.07868 17.17983 0.37509
0.07944 16.78191 0.37446
0.08020 16.68044 0.36746
0.08096 16.20774 0.35961
0.08172 16.30596 0.36414
0.08248 16.67744 0.36371
0.08324 16.21878 0.35574
0.08400 16.29309 0.36053
0.08476 15.94542 0.36119
0.08552 15.66397 0.37302
0.08628 15.81374 0.37784
0.08704 15.44387 0.37784
0.08780 15.07555 0.37724
0.08856 15.17617 0.38415
0.08932 15.15369 0.38931
0.09008 14.76832 0.38862
0.09084 14.87527 0.39183
0.09160 13.99299 0.39819
0.09236 14.25643 0.39372
0.09312 14.43991 0.38444
0.09388 14.07904 0.39771
0.09464 12.87763 0.39977
0.09540 13.78926 0.39493
0.09616 13.50779 0.37641
0.09692 13.50301 0.37896
0.09768 13.06279 0.37859
0.09844 13.32860 0.38713
0.09920 12.84330 0.38053
0.09996 12.83391 0.37193
0.10072 12.50777 0.36411
0.10148 12.65912 0.35353
0.10224 12.67971 0.34103
0.10300 12.49579 0.34636
0.10376 12.24605 0.33900
0.10452 12.07148 0.33664
0.10528 11.97262 0.34393
0.10604 11.98386 0.33530
0.10680 11.81995 0.32873
0.10756 11.52790 0.32759
0.10832 11.11231 0.32412
0.10908 11.43437 0.31500
0.10984 11.21147 0.32337
0.11060 11.28013 0.32446
0.11136 10.73509 0.32243
0.11212 10.52849 0.31959
0.11288 10.48263 0.31735
0.11364 10.18603 0.30921
0.11440 10.57780 0.30749
0.11516 9.86522 0.31368
0.11592 9.60259 0.31302
0.11668 9.81462 0.30135
0.11744 9.52595 0.30095
0.11820 9.42583 0.29685
0.11896 9.56621 0.29631
0.11972 9.63408 0.29746
0.12048 9.31472 0.29777
0.12124 9.05994 0.29032
0.12200 9.03019 0.28845
0.12276 9.02463 0.28318
0.12352 8.61892 0.28424
0.12428 9.16628 0.29126
0.12504 8.69896 0.27739
0.12580 8.75618 0.27667
0.12656 8.32809 0.27572
0.12732 8.23924 0.27507
0.12808 8.32801 0.27707
0.12884 8.09429 0.27572
0.12960 7.72049 0.27240
0.13036 7.79759 0.26810
0.13112 7.97820 0.26684
0.13188 7.99902 0.26690
0.13264 7.38912 0.26466
0.13340 7.55723 0.26148
0.13416 7.21634 0.25517
0.13492 7.45502 0.25792
0.13568 6.90913 0.25832
0.13644 7.11523 0.26030
0.13720 6.68021 0.25419
0.13796 6.79849 0.25136
0.13873 6.79178 0.25428
0.13949 6.53656 0.25041
0.14025 6.71976 0.24726
0.14101 6.55673 0.25053
0.14177 6.36838 0.24442
0.14253 6.49152 0.25032
0.14329 5.93892 0.24442
0.14405 5.93064 0.24258
0.14481 5.94922 0.24499
0.14557 5.83146 0.24052
0.14633 5.86800 0.23765
0.14709 5.56561 0.24175
0.14785 5.81096 0.23963
0.14861 5.41481 0.23619
0.14937 5.34144 0.23588
0.15013 5.29080 0.23255
0.15089 5.31892 0.22945
0.15165 5.05332 0.23008
0.15241 4.73694 0.23123
0.15317 5.26455 0.23203
0.15393 4.55399 0.22988
0.15469 4.61058 0.22905
0.15545 4.66751 0.22756
0.15621 4.36156 0.22779
0.15697 4.57883 0.22613
0.15773 4.54563 0.22315
0.15849 4.16917 0.22389
0.15925 4.04381 0.21910
0.16001 3.92828 0.22169
0.16077 4.20266 0.22375
0.16153 3.80032 0.22128
0.16229 4.01333 0.22386
0.16305 4.01228 0.21896
0.16381 3.92592 0.21690
0.16457 3.79802 0.21492
0.16533 3.65791 0.21521
0.16609 3.83036 0.21592
0.16685 3.41461 0.21377
0.16761 3.57617 0.21495
0.16837 3.33217 0.21274
0.16913 3.49236 0.21331
0.16989 3.01889 0.20838
0.17065 3.29474 0.20884
0.17141 3.23881 0.21231
0.17217 3.06015 0.20893
0.17293 2.91767 0.20735
0.17369 2.82965 0.20661
0.17445 3.04127 0.20950
0.17521 3.05168 0.20930
0.17597 2.98197 0.20993
0.17673 2.94632 0.21200
0.17749 2.67802 0.21925
0.17825 2.55712 0.21595
0.17901 2.70959 0.21555
0.17977 2.87386 0.21922
0.18053 2.87538 0.21647
0.18129 2.50883 0.22406
0.18205 2.47525 0.22469
0.18281 2.58759 0.21824
0.18357 2.43832 0.22151
0.18433 2.22443 0.22415
0.18509 2.17528 0.22326
0.18585 2.06898 0.22547
0.18661 2.35712 0.23089
0.18737 2.32827 0.22762
0.18813 1.98789 0.22504
0.18889 2.02376 0.21939
0.18965 2.00925 0.22808
0.19041 2.11158 0.22406
0.19117 2.05713 0.22320
0.19193 1.78924 0.22406
0.19269 2.11540 0.22524
0.19345 1.58355 0.22934
0.19421 1.91647 0.22885
0.19497 1.80031 0.22779
0.19573 1.91098 0.22816
0.19649 1.74850 0.22922
0.19725 1.84189 0.23203
0.19801 1.58502 0.22742
0.19877 1.59999 0.23160
0.19953 1.44499 0.22905
0.20029 1.21380 0.22891
0.20105 1.55017 0.22742
0.20181 1.37241 0.22842
0.20257 1.11379 0.22911
0.20333 1.44251 0.22868
0.20409 1.34649 0.23000
0.20485 1.40856 0.22811
0.20561 1.36134 0.22613
0.20637 1.49136 0.23481
0.20713 1.07781 0.22865
0.20789 1.47283 0.23034
0.20865 1.31074 0.22819
0.20941 1.23845 0.22876
0.21017 1.14762 0.23017
0.21093 1.25423 0.22653
0.21169 1.14350 0.23338
0.21245 1.20276 0.22690
0.21321 1.36151 0.23238
0.21397 1.21279 0.22793
0.21473 1.33363 0.22719
0.21549 1.02639 0.22641
0.21625 1.11984 0.22584
0.21701 1.07900 0.22323
0.21777 1.10742 0.22682
0.21853 1.05161 0.22788
0.21929 0.93076 0.22461
0.22005 1.15064 0.22773
0.22081 0.99579 0.22739
0.22157 0.93289 0.22808
0.22233 0.96530 0.22604
0.22309 0.82808 0.23014
0.22385 0.89345 0.22263
0.22461 1.21086 0.22102
0.22537 0.63455 0.22272
0.22613 1.10609 0.22188
0.22689 0.90966 0.22140
0.22765 0.88706 0.21730
0.22841 0.72234 0.21541
0.22917 0.46486 0.21217
0.22993 0.77810 0.21624
0.23069 0.62710 0.21360
0.23145 0.86029 0.21555
0.23221 0.93578 0.21131
0.23297 0.64755 0.21202
0.23373 0.58073 0.21380
0.23449 0.44778 0.20767
0.23525 0.86673 0.20999
0.23601 0.43698 0.21154
0.23677 0.60143 0.20853
0.23753 0.68749 0.20480
0.23829 0.52775 0.20703
0.23905 0.47059 0.20334
0.23981 0.71674 0.20681
0.24057 0.73624 0.20368
0.24133 0.66445 0.20640
0.24209 0.67528 0.20494
0.24285 0.62817 0.20182
0.24361 0.47923 0.20047
0.24437 0.74352 0.19872
0.24513 0.63002 0.20552
0.24589 0.85925 0.19907
0.24665 0.67308 0.19858
0.24741 0.48818 0.19858
0.24817 0.85500 0.19660
0.24893 0.71275 0.19657
0.24969 0.78584 0.19646
0.25045 0.65350 0.19474
0.25121 0.51637 0.19967
0.25197 0.59483 0.19514
0.25273 0.41475 0.19264
0.25349 0.42754 0.19161
0.25425 0.93382 0.19081
0.25501 0.65955 0.19282
0.25577 0.36180 0.19161
0.25653 0.58817 0.19270
0.25729 0.50125 0.19087
0.25805 0.58832 0.19061
0.25881 0.64160 0.18966
0.25957 0.57600 0.18981
0.26033 0.65918 0.19147
0.26109 0.48278 0.18746
0.26185 0.74604 0.18895
0.26261 0.58349 0.18714
0.26337 0.47911 0.18582
0.26413 0.35195 0.18645
0.26489 0.56984 0.18456
0.26565 0.39159 0.18295
0.26641 0.46985 0.18479
0.26717 0.64729 0.18445
0.26793 0.64299 0.18430
0.26869 0.59051 0.18379
0.26945 0.66571 0.18126
0.27021 0.51068 0.18427
0.27097 0.56937 0.17797
0.27172 0.50327 0.18387
0.27248 0.68288 0.18049
0.27324 0.48389 0.18367
0.27400 0.59553 0.17894
0.27476 0.58055 0.18009
0.27552 0.58741 0.17891
0.27628 0.57236 0.17722
0.27704 0.61215 0.17688
0.27780 0.41159 0.18014
0.27856 0.59264 0.17711
0.27932 0.47162 0.17805
0.28008 0.53211 0.17387
0.28084 0.54090 0.17596
0.28160 0.54254 0.17481
0.28236 0.67950 0.17719
0.28312 0.56983 0.17627
0.28388 0.62363 0.17702
0.28464 0.31798 0.17430
0.28540 0.37674 0.17433
0.28616 0.69251 0.17387
0.28692 0.69626 0.17510
0.28768 0.56778 0.17412
0.28844 0.68622 0.17636
0.28920 0.53665 0.17387
0.28996 0.53147 0.17324
0.29072 0.66725 0.17412
0.29148 0.79156 0.17742
0.29224 0.41443 0.17656
0.29300 0.64408 0.17656
0.29376 0.48770 0.17326
0.29452 0.70880 0.17673
0.29528 0.73330 0.17739
0.29604 0.66465 0.17822
0.29680 0.43084 0.17610
0.29756 0.53080 0.17527
0.29832 0.93828 0.17731
0.29908 0.75184 0.17880
0.29984 0.73966 0.17642
0.30060 0.50025 0.17642
0.30136 0.52986 0.17570
0.30212 0.70380 0.17527
0.30288 0.56688 0.17630
0.30364 0.65866 0.17206
0.30440 0.57133 0.17625
0.30516 0.58225 0.17435
0.30592 0.66323 0.17946
0.30668 0.62151 0.17837
0.30744 0.55022 0.17550
0.30820 0.65960 0.17854
0.30896 0.43744 0.18195
0.30972 0.63388 0.17731
0.31048 0.63303 0.17668
0.31124 1.02818 0.17888
0.31200 0.50977 0.17972
0.31276 0.66226 0.17762
0.31352 0.63600 0.18035
0.31428 0.75592 0.18083
0.31504 0.64345 0.17894
0.31580 0.62061 0.17814
0.31656 0.76854 0.18181
0.31732 0.73573 0.18482
0.31808 0.61999 0.18241
0.31883 0.65388 0.18599
0.31959 0.59976 0.18508
0.32035 0.62672 0.18333
0.32111 0.80801 0.18384
0.32187 0.94437 0.18290
0.32263 0.67787 0.18680
0.32339 0.82913 0.18714
0.32415 0.62906 0.18866
0.32491 0.73163 0.18677
0.32567 0.71926 0.18680
0.32643 0.76593 0.18794
0.32719 0.81959 0.18677
0.32795 0.92699 0.18923
0.32871 0.59763 0.18981
0.32947 0.71766 0.18700
0.33023 0.58291 0.18737
0.33099 0.81302 0.19207
0.33175 0.74546 0.18806
0.33251 0.42541 0.19067
0.33327 0.56777 0.19101
0.33403 0.62945 0.18811
0.33479 0.77897 0.18746
0.33555 0.69409 0.18992
0.33631 0.64661 0.19178
0.33707 0.80900 0.19078
0.33783 0.60887 0.18949
0.33859 0.81404 0.18963
0.33935 0.67441 0.19087
0.34011 0.71675 0.19459
0.34087 0.74781 0.19155
0.34163 0.84564 0.19365
0.34239 0.53185 0.19241
0.34315 0.64166 0.19445
0.34391 0.78311 0.19333
0.34467 0.56998 0.19574
0.34543 0.88140 0.19307
0.34619 0.60995 0.19356
0.34695 0.64365 0.19276
0.34771 0.68108 0.19362
0.34847 0.67781 0.19468
0.34922 0.70912 0.19465
0.34998 0.78109 0.19035
0.35074 0.56976 0.18768
0.35150 0.81080 0.18553
0.35226 0.66713 0.18746
0.35302 0.62172 0.18227
0.35378 0.70257 0.18536
0.35454 0.63480 0.18654
0.35530 0.82304 0.18470
0.35606 0.56301 0.18605
0.35682 0.47407 0.18682
0.35758 0.79377 0.18877
0.35834 0.79456 0.18949
0.35910 0.82831 0.19001
0.35986 0.81616 0.18642
0.36062 0.74220 0.18740
0.36138 0.86500 0.19098
0.36214 0.83321 0.18791
0.36290 0.68383 0.19135
0.36366 0.70642 0.18900
0.36442 0.81058 0.19044
0.36518 0.81186 0.19319
0.36594 0.92036 0.18897
0.36670 0.76396 0.19302
0.36746 0.70892 0.19101
0.36822 0.66131 0.19112
0.36898 0.58403 0.19537
0.36974 0.86969 0.19537
0.37050 0.77608 0.22045
0.37126 0.75341 0.23042
0.37202 0.77977 0.19981
0.37277 0.58301 0.19921
0.37353 0.73183 0.20119
0.37429 0.79194 0.20010
0.37505 0.78074 0.19961
0.37581 0.52750 0.20509
0.37657 0.54412 0.20566
0.37733 0.87538 0.20540
0.37809 0.49509 0.20850
0.37885 0.80489 0.21048
0.37961 0.83769 0.21257
0.38037 0.61085 0.20520
0.38113 0.50972 0.21294
0.38189 0.76698 0.21455
0.38265 0.71735 0.21796
0.38341 0.65484 0.21885
0.38417 0.73647 0.21976
0.38493 0.71750 0.22094
0.38569 0.83135 0.22535
0.38645 0.52610 0.22315
0.38721 0.46737 0.23777
0.38797 0.56465 0.22856
0.38873 0.65669 0.22811
0.38949 0.60109 0.22971
0.39025 0.56825 0.23149
0.39101 0.73187 0.22799
0.39177 0.70279 0.23306
0.39252 0.85829 0.23407
0.39328 0.67675 0.23800
0.39404 1.01692 0.23298
0.39480 0.75209 0.23567
0.39556 0.76002 0.23739
0.39632 0.67826 0.24075
0.39708 0.37809 0.24376
0.39784 0.71684 0.24857
0.39860 0.64904 0.25368
0.39936 0.18285 0.24791
0.40012 0.90173 0.25267
0.40088 0.17403 0.25542
0.40164 0.63341 0.25669
0.40240 0.63526 0.25176
0.40316 0.73418 0.25703
0.40392 0.93535 0.26027
0.40468 0.56814 15.61688
0.40544 0.50788 0.26210
0.40620 0.66801 0.26193
0.40696 0.39389 0.26474
0.40772 0.50176 0.26801
0.40848 0.89268 0.25680
0.40924 0.60458 0.26104
0.40999 0.61087 0.26405
0.41075 0.49857 0.26933
0.41151 0.62813 0.26919
0.41227 0.38089 0.26855
0.41303 0.91001 0.27277
0.41379 0.59031 0.27165
0.41455 0.38603 0.27747
0.41531 0.26724 0.27317
0.41607 0.48791 0.27578
0.41683 0.46955 0.28039
0.41759 0.31499 0.28160
0.41835 0.87630 0.28836
0.41911 1.10797 0.28707
0.41987 1.03389 0.27962
0.42063 0.73405 0.28386
0.42139 0.65764 0.27996
0.42215 0.61467 0.28980
0.42291 0.55381 0.28518
0.42367 0.56030 0.29364
0.42443 0.57480 0.29825
0.42519 1.04075 0.29608
0.42594 0.67655 0.30410
0.42670 0.73895 0.29714
0.42746 1.02145 0.30519
0.42822 0.43755 0.31118
0.42898 0.77288 0.31084
0.42974 0.34760 0.32362
0.43050 0.33336 0.32018
0.43126 0.11450 0.32245
0.43202 0.38215 0.33148
0.43278 0.74443 0.32394
0.43354 0.80114 0.34120
0.43430 0.48866 0.32775
0.43506 0.86481 0.35074
