# Supplementary material for: Hallucination of closed repeat proteins containing central pockets
Source: Nat Struct Mol Biol. 2023 Sep 28;30(11):1755–60. doi: 10.1038/s41594-023-01112-6 (PMC10643118; doi:10.1038/s41594-023-01112-6)
Supplement: Supplementary file 4 — Small-angle X-ray scattering raw data. [file 41594_2023_1112_MOESM4_ESM.tar › SAXS_submit/E6/C11_results/Buffer1/C11_high_E6_snap_00010.sub.1.dat]

0.01026 26.96564 104.39702
0.01102 23.82005 106.51542
0.01178 31.40457 65.19363
0.01254 29.85189 37.84426
0.01330 34.82944 23.85299
0.01406 25.13030 13.99006
0.01482 27.49907 8.31473
0.01558 25.39308 6.75751
0.01634 27.75116 4.89533
0.01710 26.34648 3.53796
0.01786 24.44555 2.34537
0.01862 28.24541 1.88896
0.01938 23.02059 1.58303
0.02014 26.38701 1.37584
0.02090 24.93277 1.20273
0.02166 25.79895 1.20144
0.02242 26.51184 1.06345
0.02318 25.83344 1.04127
0.02395 24.76115 0.99924
0.02471 25.74740 0.95397
0.02547 25.48379 0.90039
0.02623 25.09246 0.89322
0.02699 25.45287 0.86555
0.02775 26.11714 0.80984
0.02851 25.16353 0.81158
0.02927 25.13925 0.80209
0.03003 25.11869 0.78687
0.03079 24.31637 0.76526
0.03155 24.53276 0.71790
0.03231 25.15651 0.73560
0.03307 25.50268 0.73069
0.03383 24.32496 0.66603
0.03459 24.97150 0.67929
0.03535 24.05846 0.70712
0.03611 24.73877 0.64615
0.03687 24.77896 0.63363
0.03763 24.50178 0.61518
0.03839 23.74060 0.63151
0.03915 23.36354 0.59458
0.03991 23.88316 0.61871
0.04067 23.97941 0.60692
0.04143 23.05287 0.58406
0.04219 23.37049 0.58394
0.04295 22.94262 0.57293
0.04371 23.97907 0.54904
0.04447 22.88395 0.54047
0.04523 22.69245 0.53916
0.04599 23.20857 0.52894
0.04675 23.25105 0.52089
0.04751 21.85182 0.51330
0.04827 22.61555 0.52316
0.04903 22.68436 0.50749
0.04979 22.80780 0.50155
0.05055 22.23145 0.51424
0.05131 22.40887 0.48816
0.05207 22.43594 0.49042
0.05283 21.79380 0.48226
0.05359 21.31148 0.48753
0.05435 21.34452 0.48228
0.05511 21.40038 0.47742
0.05587 21.55111 0.47381
0.05663 22.12012 0.46934
0.05739 21.52910 0.46751
0.05815 20.72656 0.46258
0.05891 20.74302 0.45840
0.05967 20.30047 0.45221
0.06043 20.30431 0.44348
0.06119 20.18810 0.43120
0.06195 20.49052 0.43194
0.06271 19.99907 0.44122
0.06347 19.79451 0.43300
0.06423 19.55856 0.42762
0.06499 19.92923 0.42905
0.06575 19.32994 0.41834
0.06651 19.49730 0.42845
0.06727 19.67944 0.42908
0.06803 18.36021 0.41080
0.06879 19.21972 0.40617
0.06955 18.23347 0.40405
0.07031 18.50569 0.39743
0.07107 18.71132 0.39740
0.07183 18.60703 0.39543
0.07259 18.17417 0.39620
0.07335 17.98546 0.38818
0.07412 18.13331 0.38721
0.07488 17.88798 0.38503
0.07564 18.11785 0.38042
0.07640 17.67646 0.38956
0.07716 17.34788 0.36965
0.07792 16.76772 0.36865
0.07868 16.74325 0.37464
0.07944 16.60410 0.36716
0.08020 16.54197 0.36722
0.08096 16.61712 0.35594
0.08172 16.30193 0.35670
0.08248 16.16779 0.36387
0.08324 16.40200 0.36473
0.08400 16.04008 0.36020
0.08476 15.75051 0.36650
0.08552 15.81565 0.37094
0.08628 15.64929 0.36573
0.08704 15.04028 0.37738
0.08780 15.38340 0.38804
0.08856 14.98606 0.38529
0.08932 14.99338 0.38386
0.09008 14.52580 0.39135
0.09084 14.62949 0.39248
0.09160 14.26397 0.38764
0.09236 14.89183 0.38832
0.09312 13.86309 0.39004
0.09388 14.10966 0.40894
0.09464 13.81681 0.40190
0.09540 13.90899 0.38697
0.09616 13.30420 0.38010
0.09692 13.32109 0.38102
0.09768 13.26541 0.37114
0.09844 13.44095 0.38082
0.09920 13.53082 0.37750
0.09996 12.63328 0.37079
0.10072 13.00535 0.36259
0.10148 12.78479 0.34851
0.10224 12.16253 0.34215
0.10300 12.34684 0.34771
0.10376 11.38141 0.33995
0.10452 12.09302 0.33262
0.10528 12.15295 0.33308
0.10604 11.76872 0.32592
0.10680 12.10644 0.32815
0.10756 11.26813 0.32231
0.10832 11.04019 0.32540
0.10908 11.35980 0.31455
0.10984 11.07907 0.32354
0.11060 10.87034 0.31669
0.11136 10.98557 0.31695
0.11212 10.76078 0.31881
0.11288 10.75905 0.31251
0.11364 10.31931 0.30833
0.11440 10.14145 0.30948
0.11516 10.23107 0.31079
0.11592 9.99379 0.30292
0.11668 9.87331 0.30432
0.11744 9.90888 0.29570
0.11820 9.42379 0.29321
0.11896 9.63565 0.29438
0.11972 9.74109 0.29123
0.12048 9.38382 0.29169
0.12124 9.33940 0.29398
0.12200 9.09223 0.28488
0.12276 9.27975 0.28792
0.12352 8.76287 0.28276
0.12428 8.72614 0.28081
0.12504 8.46183 0.28127
0.12580 8.52557 0.28067
0.12656 8.36280 0.27388
0.12732 8.32851 0.27439
0.12808 8.46357 0.27437
0.12884 8.34377 0.26884
0.12960 7.75693 0.27288
0.13036 8.00404 0.26912
0.13112 7.71540 0.26758
0.13188 7.44081 0.26466
0.13264 7.39453 0.26635
0.13340 7.50350 0.25856
0.13416 7.53842 0.25738
0.13492 7.28009 0.25884
0.13568 7.37165 0.25435
0.13644 6.90940 0.25489
0.13720 6.77158 0.25446
0.13796 6.51277 0.24787
0.13873 6.25244 0.25117
0.13949 6.69061 0.25059
0.14025 6.58845 0.24719
0.14101 6.35367 0.24899
0.14177 6.20599 0.24332
0.14253 6.33950 0.24570
0.14329 6.35015 0.24384
0.14405 5.90259 0.24762
0.14481 5.93450 0.24077
0.14557 5.87280 0.24272
0.14633 5.62261 0.24137
0.14709 5.43955 0.23671
0.14785 5.63206 0.23905
0.14861 5.60627 0.23834
0.14937 5.50194 0.23510
0.15013 5.45509 0.23404
0.15089 5.49936 0.23072
0.15165 5.02895 0.23344
0.15241 5.10777 0.23072
0.15317 4.97303 0.22714
0.15393 4.98890 0.23172
0.15469 4.61145 0.23158
0.15545 4.90364 0.22926
0.15621 4.44550 0.22465
0.15697 4.59714 0.22868
0.15773 4.21407 0.22662
0.15849 4.21340 0.22496
0.15925 4.22256 0.21981
0.16001 4.19071 0.22124
0.16077 3.99016 0.22265
0.16153 3.81564 0.22176
0.16229 4.15083 0.22004
0.16305 3.94984 0.21849
0.16381 3.73106 0.21660
0.16457 3.79135 0.22038
0.16533 3.47007 0.21462
0.16609 3.37429 0.21319
0.16685 3.74386 0.21528
0.16761 3.65033 0.21208
0.16837 3.61141 0.21623
0.16913 3.57949 0.20927
0.16989 3.28523 0.21073
0.17065 3.22896 0.21256
0.17141 3.08232 0.20901
0.17217 3.04489 0.20704
0.17293 3.30018 0.20907
0.17369 2.81080 0.20970
0.17445 3.20826 0.21207
0.17521 2.83742 0.20615
0.17597 3.11920 0.20955
0.17673 2.82598 0.21259
0.17749 2.51131 0.21342
0.17825 2.67521 0.21557
0.17901 2.47665 0.21302
0.17977 2.82860 0.21946
0.18053 2.62575 0.21786
0.18129 2.51846 0.22092
0.18205 2.64275 0.22041
0.18281 2.33422 0.22135
0.18357 2.47459 0.22384
0.18433 2.38044 0.22201
0.18509 2.34755 0.22424
0.18585 2.30703 0.22556
0.18661 2.12784 0.22422
0.18737 2.05497 0.22264
0.18813 2.13210 0.22290
0.18889 2.01319 0.22209
0.18965 2.02605 0.22433
0.19041 1.92371 0.22636
0.19117 1.80662 0.22774
0.19193 1.84031 0.22929
0.19269 1.86580 0.22711
0.19345 1.78344 0.23212
0.19421 1.83110 0.23100
0.19497 1.70768 0.22951
0.19573 1.82156 0.22862
0.19649 1.67588 0.22908
0.19725 1.70041 0.22682
0.19801 1.69651 0.23292
0.19877 1.52143 0.22679
0.19953 1.26393 0.22782
0.20029 1.45004 0.23209
0.20105 1.52817 0.22522
0.20181 1.55480 0.22903
0.20257 1.48383 0.22445
0.20333 1.35594 0.22989
0.20409 1.31334 0.22951
0.20485 1.41375 0.22673
0.20561 1.34868 0.23123
0.20637 1.44132 0.22734
0.20713 1.73483 0.22757
0.20789 1.28536 0.22774
0.20865 1.26427 0.23074
0.20941 1.13766 0.22871
0.21017 1.29519 0.22656
0.21093 1.03574 0.23263
0.21169 1.15603 0.23037
0.21245 1.01507 0.23155
0.21321 1.01637 0.22857
0.21397 1.11920 0.22920
0.21473 0.90157 0.22502
0.21549 1.24334 0.22825
0.21625 1.04272 0.22808
0.21701 0.96299 0.22716
0.21777 0.86169 0.22559
0.21853 1.13902 0.22768
0.21929 1.10144 0.22433
0.22005 0.94255 0.22756
0.22081 1.32168 0.22602
0.22157 1.06047 0.22710
0.22233 0.93824 0.22650
0.22309 0.75422 0.22625
0.22385 1.03774 0.22184
0.22461 1.02017 0.21834
0.22537 0.84428 0.22098
0.22613 0.85383 0.21749
0.22689 0.80855 0.21485
0.22765 0.51174 0.21376
0.22841 0.67360 0.21476
0.22917 0.68683 0.21322
0.22993 0.73959 0.21571
0.23069 0.61095 0.21614
0.23145 0.80883 0.21462
0.23221 0.81997 0.21416
0.23297 0.68752 0.20955
0.23373 0.73229 0.21136
0.23449 0.72858 0.20806
0.23525 0.60714 0.21207
0.23601 0.91351 0.20643
0.23677 0.53135 0.20878
0.23753 0.75552 0.20930
0.23829 0.48104 0.20488
0.23905 0.75499 0.20405
0.23981 0.67328 0.20294
0.24057 0.83513 0.20320
0.24133 0.67579 0.20394
0.24209 0.68359 0.20345
0.24285 0.56990 0.20182
0.24361 0.57053 0.20362
0.24437 0.85076 0.20044
0.24513 0.72580 0.20030
0.24589 0.59620 0.20102
0.24665 0.58083 0.19867
0.24741 0.76396 0.19750
0.24817 0.79017 0.19395
0.24893 0.70868 0.19927
0.24969 0.64336 0.19509
0.25045 0.59043 0.19632
0.25121 0.74431 0.19649
0.25197 0.62441 0.19787
0.25273 0.56357 0.19263
0.25349 0.79035 0.19294
0.25425 0.73320 0.19355
0.25501 0.65323 0.19458
0.25577 0.66205 0.19125
0.25653 0.71755 0.19214
0.25729 0.42753 0.18928
0.25805 0.53327 0.19042
0.25881 0.61060 0.19014
0.25957 0.72021 0.18957
0.26033 0.56955 0.18931
0.26109 0.40271 0.18853
0.26185 0.25346 0.19011
0.26261 0.31535 0.18409
0.26337 0.56364 0.18693
0.26413 0.68151 0.18613
0.26489 0.64925 0.18607
0.26565 0.59425 0.18355
0.26641 0.76282 0.18447
0.26717 0.55465 0.18372
0.26793 0.66066 0.18304
0.26869 0.38092 0.18332
0.26945 0.46051 0.18289
0.27021 0.51040 0.18547
0.27097 0.78463 0.18123
0.27172 0.46405 0.17914
0.27248 0.49947 0.17808
0.27324 0.75377 0.18212
0.27400 0.43032 0.17857
0.27476 0.58593 0.17731
0.27552 0.66950 0.17648
0.27628 0.46887 0.17840
0.27704 0.66304 0.17654
0.27780 0.73340 0.17739
0.27856 0.55361 0.17762
0.27932 0.62303 0.17797
0.28008 0.75285 0.17702
0.28084 0.47285 0.17527
0.28160 0.69039 0.17725
0.28236 0.42105 0.17364
0.28312 0.64841 0.17642
0.28388 0.74539 0.17519
0.28464 0.70138 0.17582
0.28540 0.72547 0.17476
0.28616 0.49039 0.17258
0.28692 0.52672 0.17573
0.28768 0.48236 0.17628
0.28844 0.63783 0.17605
0.28920 0.71459 0.17424
0.28996 0.63818 0.17545
0.29072 0.75098 0.17539
0.29148 0.33094 0.17722
0.29224 0.91838 0.17705
0.29300 0.70241 0.17691
0.29376 0.62441 0.17619
0.29452 0.73429 0.17654
0.29528 0.58883 0.17808
0.29604 0.67873 0.17562
0.29680 0.78985 0.17490
0.29756 0.69642 0.17516
0.29832 0.73531 0.17502
0.29908 0.39760 0.17734
0.29984 0.69180 0.17797
0.30060 0.66584 0.17310
0.30136 0.60173 0.17462
0.30212 0.77584 0.17725
0.30288 0.65156 0.17310
0.30364 0.46488 0.17499
0.30440 0.72422 0.17619
0.30516 0.67515 0.17671
0.30592 0.57369 0.17911
0.30668 0.80510 0.17636
0.30744 0.53056 0.17777
0.30820 0.61855 0.17874
0.30896 0.65515 0.17957
0.30972 0.87573 0.17834
0.31048 0.57687 0.18066
0.31124 0.46469 0.17954
0.31200 0.68141 0.17860
0.31276 0.78095 0.17513
0.31352 0.43254 0.17822
0.31428 0.70612 0.18000
0.31504 0.55999 0.18109
0.31580 0.68219 0.17780
0.31656 0.79097 0.18137
0.31732 0.71574 0.18126
0.31808 0.69241 0.18178
0.31883 1.07521 0.18347
0.31959 0.90113 0.18095
0.32035 0.76789 0.18498
0.32111 0.80848 0.18561
0.32187 0.73604 0.18622
0.32263 0.59680 0.18470
0.32339 0.55068 0.18570
0.32415 0.59561 0.18931
0.32491 0.70102 0.18767
0.32567 0.54043 0.18770
0.32643 0.85149 0.18670
0.32719 0.49971 0.18951
0.32795 0.83202 0.18782
0.32871 0.66723 0.18590
0.32947 0.62690 0.18687
0.33023 0.83569 0.18902
0.33099 0.76689 0.18722
0.33175 0.93080 0.18845
0.33251 0.71309 0.18787
0.33327 0.62016 0.18813
0.33403 0.94021 0.18819
0.33479 0.64483 0.18699
0.33555 0.78304 0.19148
0.33631 0.76031 0.18871
0.33707 0.59778 0.18833
0.33783 0.76058 0.19125
0.33859 0.88769 0.19020
0.33935 0.50694 0.19180
0.34011 0.41110 0.19483
0.34087 0.67362 0.19186
0.34163 0.69021 0.19228
0.34239 0.52212 0.19500
0.34315 0.70512 0.19449
0.34391 0.80353 0.19552
0.34467 0.70525 0.19541
0.34543 0.50626 0.19274
0.34619 0.77314 0.19105
0.34695 0.49009 0.19246
0.34771 0.62816 0.19300
0.34847 0.73169 0.19555
0.34922 0.70213 0.19415
0.34998 0.77903 0.19549
0.35074 0.74126 0.19002
0.35150 0.76154 0.18756
0.35226 0.80767 0.18412
0.35302 0.87708 0.18195
0.35378 0.90535 0.18355
0.35454 0.87845 0.18558
0.35530 0.76406 0.18830
0.35606 0.81681 0.18742
0.35682 0.83164 0.18868
0.35758 0.77215 0.18613
0.35834 0.65517 0.18882
0.35910 0.58676 0.19025
0.35986 0.76623 0.18759
0.36062 0.54862 0.18722
0.36138 0.64025 0.18985
0.36214 0.59346 0.18836
0.36290 0.66583 0.19082
0.36366 0.67136 0.19154
0.36442 0.82430 0.18936
0.36518 0.81411 0.19131
0.36594 0.68175 0.19189
0.36670 0.87432 0.19240
0.36746 0.72462 0.19097
0.36822 0.67525 0.19529
0.36898 0.46365 0.19088
0.36974 0.56723 0.19538
0.37050 0.49563 0.19755
0.37126 0.88577 0.19707
0.37202 0.90386 0.19973
0.37277 0.71669 0.19890
0.37353 0.74700 0.19953
0.37429 0.84027 0.20259
0.37505 0.59811 0.20231
0.37581 0.71150 0.20643
0.37657 0.64192 0.20655
0.37733 0.82238 0.20526
0.37809 0.50181 0.20760
0.37885 0.78227 0.20955
0.37961 0.59554 0.21027
0.38037 0.89808 0.21010
0.38113 0.80372 0.21213
0.38189 0.33650 0.21153
0.38265 0.62475 0.21322
0.38341 0.85000 0.21817
0.38417 0.57407 0.21983
0.38493 0.68704 0.21978
0.38569 0.59140 0.22006
0.38645 0.61420 0.22192
0.38721 1.08767 0.24010
0.38797 1.07331 0.22516
0.38873 0.66357 0.22731
0.38949 0.89719 0.23169
0.39025 0.81818 0.22705
0.39101 0.72542 0.23300
0.39177 0.67665 0.23163
0.39252 0.94706 0.23303
0.39328 0.50633 0.24088
0.39404 0.83091 0.22940
0.39480 0.37597 0.23366
0.39556 0.62119 0.23953
0.39632 0.58742 0.23971
0.39708 0.80562 0.24732
0.39784 0.73489 0.23948
0.39860 0.76096 0.24391
0.39936 0.89424 0.24812
0.40012 0.81897 0.24913
0.40088 0.69883 0.25514
0.40164 0.52054 0.25408
0.40240 0.32254 0.25603
0.40316 0.48371 0.25362
0.40392 0.62509 0.25944
0.40468 0.72760 16.27624
0.40544 0.97841 0.25923
0.40620 0.60244 0.26049
0.40696 0.39002 0.25600
0.40772 0.56899 0.26413
0.40848 0.58387 0.26430
0.40924 0.69822 0.26611
0.40999 1.07652 0.26519
0.41075 0.84370 0.26963
0.41151 0.63817 0.27083
0.41227 0.51332 0.26562
0.41303 0.98914 0.26889
0.41379 0.83066 0.26573
0.41455 0.57624 0.27681
0.41531 0.58992 0.27461
0.41607 1.08104 0.27487
0.41683 0.65158 0.26906
0.41759 0.69186 0.28085
0.41835 0.36538 0.27879
0.41911 0.72604 0.28398
0.41987 0.70409 0.28329
0.42063 0.67567 0.28612
0.42139 0.54589 0.28237
0.42215 0.71876 0.29010
0.42291 0.79886 0.29048
0.42367 0.65379 0.28732
0.42443 0.46577 0.29640
0.42519 0.85453 0.29658
0.42594 0.63081 0.29887
0.42670 0.69558 0.30044
0.42746 0.73042 0.30808
0.42822 0.68080 0.31364
0.42898 0.65957 0.30786
0.42974 0.72550 0.32031
0.43050 0.51978 0.31347
0.43126 0.58046 0.32349
0.43202 0.60111 0.32249
0.43278 1.22843 0.32954
0.43354 0.88659 0.33990
0.43430 0.95547 0.33901
0.43506 0.18355 0.35012
