# Supplementary material for: Hallucination of closed repeat proteins containing central pockets
Source: Nat Struct Mol Biol. 2023 Sep 28;30(11):1755–60. doi: 10.1038/s41594-023-01112-6 (PMC10643118; doi:10.1038/s41594-023-01112-6)
Supplement: Supplementary file 4 — Small-angle X-ray scattering raw data. [file 41594_2023_1112_MOESM4_ESM.tar › SAXS_submit/E6/C11_results/Average/C11_high_E6_snap_00029.sub.1.ave.dat]

0.010260 -51.807320 74.035233
0.011020 -45.790655 75.659615
0.011780 -35.679965 46.306701
0.012540 -25.864055 26.937893
0.013300 -23.152530 16.812924
0.014060 -19.036775 9.865545
0.014820 -11.892800 5.914070
0.015580 -6.173240 4.878349
0.016340 -4.690415 3.493688
0.017100 -0.798255 2.576202
0.017860 2.261895 1.749180
0.018620 5.844535 1.395941
0.019380 7.547115 1.209611
0.020140 10.066185 1.063197
0.020900 11.164100 0.921750
0.021660 12.829355 0.842942
0.022420 14.510380 0.808335
0.023180 15.446765 0.771764
0.023950 16.606620 0.742553
0.024710 17.128050 0.706492
0.025470 18.900465 0.687620
0.026230 19.318235 0.680184
0.026990 19.177295 0.624204
0.027750 20.225420 0.619876
0.028510 20.172035 0.602023
0.029270 21.192860 0.577871
0.030030 21.472980 0.564441
0.030790 21.259580 0.545580
0.031550 22.562015 0.541627
0.032310 21.895100 0.513204
0.033070 22.471830 0.501984
0.033830 22.355935 0.506188
0.034590 22.705245 0.486669
0.035350 22.994080 0.476917
0.036110 22.938170 0.472928
0.036870 23.136170 0.474169
0.037630 23.290295 0.450714
0.038390 22.866425 0.447684
0.039150 22.720685 0.439268
0.039910 23.362895 0.441061
0.040670 23.146800 0.426673
0.041430 22.629220 0.415336
0.042190 22.903470 0.407832
0.042950 22.948350 0.414310
0.043710 22.754670 0.404141
0.044470 22.446885 0.400651
0.045230 22.556165 0.383727
0.045990 22.429010 0.374597
0.046750 22.008635 0.370905
0.047510 22.211230 0.377885
0.048270 22.578380 0.369837
0.049030 21.776135 0.371093
0.049790 22.235515 0.364576
0.050550 22.084445 0.355612
0.051310 21.659600 0.352606
0.052070 21.749520 0.350711
0.052830 21.195530 0.344540
0.053590 21.613290 0.346991
0.054350 21.710125 0.348292
0.055110 21.060305 0.337132
0.055870 20.949905 0.329438
0.056630 21.417790 0.332026
0.057390 20.653195 0.326690
0.058150 20.689175 0.325509
0.058910 20.968465 0.325781
0.059670 20.574590 0.317306
0.060430 20.156510 0.314169
0.061190 20.003250 0.317528
0.061950 20.390655 0.310057
0.062710 19.894650 0.305976
0.063470 20.275680 0.307712
0.064230 19.841460 0.305081
0.064990 19.610920 0.298419
0.065750 19.569655 0.296379
0.066510 19.186125 0.291722
0.067270 18.920865 0.295449
0.068030 18.666100 0.290421
0.068790 18.895655 0.294300
0.069550 18.992205 0.294760
0.070310 18.765860 0.283784
0.071070 18.074065 0.283685
0.071830 18.031415 0.273784
0.072590 18.101505 0.276464
0.073350 18.045235 0.273083
0.074120 17.732800 0.276825
0.074880 17.910790 0.272889
0.075640 17.456320 0.271934
0.076400 17.447530 0.267500
0.077160 17.084625 0.265601
0.077920 17.330640 0.268165
0.078680 16.720370 0.262136
0.079440 16.821680 0.257387
0.080200 16.577560 0.261277
0.080960 16.822735 0.260251
0.081720 16.506990 0.255997
0.082480 16.471270 0.252479
0.083240 15.918400 0.254399
0.084000 16.084510 0.255375
0.084760 15.730135 0.255120
0.085520 15.751515 0.261089
0.086280 15.632955 0.269950
0.087040 15.229815 0.272058
0.087800 15.062280 0.274296
0.088560 14.798715 0.269979
0.089320 15.021950 0.268784
0.090080 14.468155 0.270852
0.090840 14.682800 0.277917
0.091600 14.217455 0.275272
0.092360 14.146335 0.279689
0.093120 14.264255 0.280011
0.093880 13.659330 0.285972
0.094640 13.855915 0.280262
0.095400 13.592100 0.277185
0.096160 13.327025 0.270088
0.096920 13.386500 0.271163
0.097680 13.376250 0.268359
0.098440 13.099125 0.267023
0.099200 13.033450 0.274848
0.099960 13.153480 0.268653
0.100720 12.709340 0.260145
0.101480 12.530590 0.251888
0.102240 12.385430 0.243907
0.103000 12.071705 0.243805
0.103760 12.229655 0.240103
0.104520 11.927465 0.237461
0.105280 11.674770 0.237072
0.106040 11.568360 0.235329
0.106800 11.638250 0.232422
0.107560 11.466365 0.230541
0.108320 11.354535 0.227270
0.109080 11.361610 0.227578
0.109840 10.951365 0.226924
0.110600 10.981600 0.227157
0.111360 10.985200 0.224827
0.112120 10.557710 0.225499
0.112880 10.529160 0.224035
0.113640 10.355430 0.221174
0.114400 10.359750 0.217564
0.115160 10.218395 0.217825
0.115920 10.021295 0.214996
0.116680 9.809190 0.213434
0.117440 9.828780 0.210446
0.118200 9.730910 0.210743
0.118960 9.449935 0.209943
0.119720 9.446010 0.208575
0.120480 9.459260 0.206690
0.121240 9.190645 0.204859
0.122000 9.196180 0.203777
0.122760 8.826835 0.203335
0.123520 8.768460 0.201443
0.124280 8.859485 0.201984
0.125040 8.463935 0.200711
0.125800 8.533710 0.198391
0.126560 8.287605 0.196623
0.127320 8.508035 0.194820
0.128080 7.953190 0.196715
0.128840 8.020770 0.191750
0.129600 7.808375 0.191941
0.130360 7.614165 0.189795
0.131120 7.848155 0.188992
0.131880 7.657330 0.187097
0.132640 7.453110 0.187019
0.133400 7.376200 0.183455
0.134160 7.330560 0.181952
0.134920 6.981555 0.180113
0.135680 7.232630 0.180983
0.136440 6.892360 0.180573
0.137200 6.840350 0.180803
0.137960 6.577055 0.177129
0.138730 7.017125 0.175810
0.139490 6.678840 0.177426
0.140250 6.556310 0.176902
0.141010 6.351585 0.177001
0.141770 6.083345 0.172822
0.142530 6.204230 0.175180
0.143290 6.185760 0.172740
0.144050 6.016240 0.173769
0.144810 5.906390 0.172270
0.145570 5.949740 0.168982
0.146330 5.689550 0.169335
0.147090 5.318615 0.170018
0.147850 5.480280 0.166973
0.148610 5.480110 0.167207
0.149370 5.508200 0.165594
0.150130 5.189865 0.165099
0.150890 5.307585 0.165032
0.151650 5.047605 0.161750
0.152410 5.009455 0.163218
0.153170 4.713920 0.162072
0.153930 4.896145 0.161595
0.154690 4.811235 0.162652
0.155450 4.748620 0.161047
0.156210 4.557480 0.159498
0.156970 4.578025 0.160516
0.157730 4.312515 0.157500
0.158490 4.342960 0.157804
0.159250 4.280075 0.156941
0.160010 4.162955 0.157161
0.160770 4.228410 0.156644
0.161530 4.043640 0.155513
0.162290 3.808365 0.153310
0.163050 3.923770 0.152907
0.163810 3.887315 0.151807
0.164570 3.865785 0.153494
0.165330 3.702695 0.152843
0.166090 3.713975 0.150042
0.166850 3.657625 0.151669
0.167610 3.560415 0.150672
0.168370 3.496515 0.150495
0.169130 3.358875 0.149834
0.169890 3.190555 0.147641
0.170650 3.134020 0.147295
0.171410 3.191400 0.146298
0.172170 3.297995 0.147730
0.172930 2.950450 0.148716
0.173690 3.102890 0.146839
0.174450 3.065365 0.147394
0.175210 2.995590 0.147507
0.175970 2.914470 0.147412
0.176730 2.859665 0.151952
0.177490 2.882345 0.152606
0.178250 2.767855 0.152769
0.179010 2.489660 0.152716
0.179770 2.648915 0.154229
0.180530 2.652595 0.155796
0.181290 2.383045 0.155067
0.182050 2.542585 0.158165
0.182810 2.263405 0.156931
0.183570 2.526175 0.157104
0.184330 2.374685 0.157893
0.185090 2.352900 0.158593
0.185850 2.347930 0.157815
0.186610 2.116410 0.157355
0.187370 2.241365 0.159703
0.188130 2.194995 0.159045
0.188890 2.144480 0.158808
0.189650 2.168790 0.159240
0.190410 1.806600 0.159289
0.191170 1.891905 0.159109
0.191930 1.970095 0.161079
0.192690 2.034740 0.159968
0.193450 1.846725 0.160743
0.194210 1.837080 0.160555
0.194970 1.687750 0.158692
0.195730 1.674255 0.162196
0.196490 1.700025 0.163037
0.197250 1.745450 0.160347
0.198010 1.561485 0.162207
0.198770 1.577150 0.160792
0.199530 1.404790 0.161655
0.200290 1.408250 0.160976
0.201050 1.599015 0.160888
0.201810 1.366330 0.160845
0.202570 1.519245 0.160615
0.203330 1.254130 0.160916
0.204090 1.400905 0.162062
0.204850 1.437955 0.159021
0.205610 1.218515 0.163020
0.206370 1.282420 0.160835
0.207130 1.227775 0.161764
0.207890 1.306315 0.162493
0.208650 1.088465 0.160976
0.209410 1.354745 0.162341
0.210170 1.049020 0.163087
0.210930 1.131590 0.162917
0.211690 1.280105 0.161726
0.212450 1.348975 0.161132
0.213210 1.131545 0.162574
0.213970 1.128260 0.159466
0.214730 1.133970 0.161298
0.215490 1.253670 0.160124
0.216250 1.032735 0.159682
0.217010 1.117510 0.161503
0.217770 0.778945 0.161248
0.218530 1.131210 0.161121
0.219290 0.833450 0.160704
0.220050 0.978510 0.159954
0.220810 0.952485 0.159901
0.221570 0.998945 0.159661
0.222330 0.864280 0.159728
0.223090 0.921700 0.160205
0.223850 0.771265 0.159367
0.224610 0.845265 0.155654
0.225370 0.796925 0.156043
0.226130 0.917595 0.156135
0.226890 0.888985 0.153851
0.227650 0.737470 0.152344
0.228410 0.645605 0.151248
0.229170 0.887485 0.152228
0.229930 0.923570 0.153483
0.230690 0.647140 0.153239
0.231450 0.802950 0.153136
0.232210 0.854055 0.151750
0.232970 0.936035 0.148331
0.233730 0.816175 0.150191
0.234490 0.603495 0.148678
0.235250 0.822405 0.148897
0.236010 0.886735 0.146973
0.236770 0.773155 0.146761
0.237530 0.546645 0.147065
0.238290 0.444955 0.147366
0.239050 0.757245 0.144887
0.239810 0.694615 0.143225
0.240570 0.877070 0.144735
0.241330 0.601665 0.143975
0.242090 0.652285 0.145290
0.242850 0.715610 0.143186
0.243610 0.773430 0.143713
0.244370 0.927335 0.142196
0.245130 0.681895 0.141096
0.245890 0.582420 0.140937
0.246650 0.637385 0.140470
0.247410 0.558625 0.138982
0.248170 0.714690 0.139208
0.248930 0.623880 0.138525
0.249690 0.669890 0.138861
0.250450 0.557615 0.139409
0.251210 0.701965 0.136970
0.251970 0.655955 0.137758
0.252730 0.687110 0.135389
0.253490 0.369915 0.135835
0.254250 0.727560 0.136711
0.255010 0.681615 0.136061
0.255770 0.594220 0.135240
0.256530 0.715295 0.136040
0.257290 0.581620 0.134851
0.258050 0.723940 0.134236
0.258810 0.583900 0.134409
0.259570 0.642685 0.132850
0.260330 0.489010 0.133868
0.261090 0.551965 0.133596
0.261850 0.496970 0.132900
0.262610 0.724030 0.133023
0.263370 0.534000 0.132380
0.264130 0.577110 0.132263
0.264890 0.646700 0.130410
0.265650 0.733060 0.128914
0.266410 0.407600 0.130177
0.267170 0.815605 0.132012
0.267930 0.586380 0.131008
0.268690 0.580675 0.129873
0.269450 0.615625 0.127737
0.270210 0.665510 0.130230
0.270970 0.594325 0.127341
0.271720 0.531230 0.128391
0.272480 0.598630 0.127026
0.273240 0.490855 0.127981
0.274000 0.662540 0.126574
0.274760 0.590435 0.126149
0.275520 0.624505 0.127521
0.276280 0.725520 0.125877
0.277040 0.712490 0.126340
0.277800 0.630135 0.126393
0.278560 0.560300 0.125187
0.279320 0.739755 0.125265
0.280080 0.412430 0.124972
0.280840 0.634220 0.124406
0.281600 0.639570 0.124699
0.282360 0.708100 0.123540
0.283120 0.590995 0.123508
0.283880 0.653275 0.123762
0.284640 0.655720 0.123363
0.285400 0.626680 0.122302
0.286160 0.759280 0.122988
0.286920 0.839925 0.124116
0.287680 0.605910 0.124215
0.288440 0.538780 0.122815
0.289200 0.739255 0.123830
0.289960 0.594775 0.123037
0.290720 0.757760 0.123890
0.291480 0.598555 0.124470
0.292240 0.692940 0.125318
0.293000 0.808080 0.123851
0.293760 0.633535 0.124491
0.294520 0.624835 0.124650
0.295280 0.676970 0.124194
0.296040 0.706710 0.124491
0.296800 0.695005 0.125371
0.297560 0.632580 0.124084
0.298320 0.708735 0.124095
0.299080 0.646075 0.125937
0.299840 0.760630 0.124714
0.300600 0.625990 0.124837
0.301360 0.670140 0.123575
0.302120 0.669840 0.123851
0.302880 0.650250 0.123822
0.303640 0.729415 0.123639
0.304400 0.620580 0.124342
0.305160 0.641595 0.125095
0.305920 0.689975 0.125230
0.306680 0.640795 0.125622
0.307440 0.579035 0.125124
0.308200 0.585750 0.125937
0.308960 0.681170 0.126050
0.309720 0.705310 0.128027
0.310480 0.660625 0.127001
0.311240 0.701490 0.127871
0.312000 0.665425 0.125410
0.312760 0.692385 0.126959
0.313520 0.725695 0.127496
0.314280 0.731685 0.128271
0.315040 0.776875 0.126655
0.315800 0.648345 0.127143
0.316560 0.544630 0.128395
0.317320 0.636325 0.128193
0.318080 0.601420 0.128151
0.318830 0.635660 0.130888
0.319590 0.690560 0.129208
0.320350 0.616705 0.132539
0.321110 0.673865 0.130789
0.321870 0.709315 0.131963
0.322630 0.671780 0.131107
0.323390 0.722010 0.130799
0.324150 0.632050 0.131842
0.324910 0.810125 0.132465
0.325670 0.719495 0.133218
0.326430 0.755330 0.132394
0.327190 0.544590 0.133144
0.327950 0.859355 0.133600
0.328710 0.741640 0.134257
0.329470 0.615515 0.131736
0.330230 0.840125 0.132196
0.330990 0.558845 0.132242
0.331750 0.815700 0.134013
0.332510 0.711340 0.131938
0.333270 0.723880 0.133982
0.334030 0.814150 0.134600
0.334790 0.636685 0.134286
0.335550 0.663605 0.133904
0.336310 0.685680 0.133798
0.337070 0.643620 0.134919
0.337830 0.461670 0.135983
0.338590 0.710910 0.134035
0.339350 0.689045 0.136552
0.340110 0.715500 0.135513
0.340870 0.788875 0.135251
0.341630 0.680375 0.135767
0.342390 0.456945 0.136574
0.343150 0.760105 0.137758
0.343910 0.802485 0.136358
0.344670 0.871425 0.135403
0.345430 0.703660 0.136648
0.346190 0.781425 0.136757
0.346950 0.613590 0.136291
0.347710 0.678520 0.138020
0.348470 0.685505 0.137267
0.349220 0.746830 0.138274
0.349980 0.884240 0.137164
0.350740 0.769815 0.133508
0.351500 0.625170 0.131623
0.352260 0.800015 0.131294
0.353020 0.691500 0.130651
0.353780 0.773440 0.132443
0.354540 0.767130 0.131665
0.355300 0.653295 0.133886
0.356060 0.790730 0.131605
0.356820 0.756450 0.132627
0.357580 0.851425 0.132808
0.358340 0.828265 0.134551
0.359100 0.817310 0.132822
0.359860 0.701165 0.131931
0.360620 0.741150 0.134084
0.361380 0.781560 0.132992
0.362140 0.847920 0.133985
0.362900 0.912250 0.133540
0.363660 0.729905 0.134296
0.364420 0.635250 0.133975
0.365180 0.762170 0.134431
0.365940 0.878820 0.136170
0.366700 0.692465 0.135258
0.367460 0.741885 0.136524
0.368220 0.817695 0.136163
0.368980 0.736425 0.138327
0.369740 0.667440 0.136089
0.370500 0.656770 0.139236
0.371260 0.790250 0.138172
0.372020 0.717805 0.140120
0.372770 0.653135 0.140018
0.373530 0.698810 0.140605
0.374290 0.667855 0.140552
0.375050 0.853215 0.143745
0.375810 0.821085 0.143872
0.376570 0.674060 0.145385
0.377330 0.816595 0.145774
0.378090 0.590515 0.146588
0.378850 0.684375 0.147850
0.379610 0.746105 0.148140
0.380370 0.688735 0.148108
0.381130 0.562965 0.150092
0.381890 0.631400 0.152511
0.382650 0.688965 0.150152
0.383410 0.513465 0.153876
0.384170 0.669645 0.151223
0.384930 0.674695 0.154455
0.385690 0.609930 0.155039
0.386450 0.718655 0.159038
0.387210 0.786790 0.163182
0.387970 0.606665 0.159501
0.388730 0.749870 0.158292
0.389490 0.689060 0.160339
0.390250 0.843660 0.163175
0.391010 0.756370 0.162649
0.391770 0.680535 0.165990
0.392520 0.397005 0.165979
0.393280 0.647025 0.165746
0.394040 0.773105 0.170962
0.394800 0.625595 0.169367
0.395560 0.583330 0.169303
0.396320 0.802545 0.171581
0.397080 0.770390 0.171079
0.397840 0.464220 0.172525
0.398600 0.741635 0.175534
0.399360 0.690610 0.175591
0.400120 0.798935 0.177822
0.400880 0.634390 0.177737
0.401640 0.526700 0.179272
0.402400 0.863350 0.179583
0.403160 0.468460 0.182362
0.403920 0.598225 0.182893
0.404680 0.835230 18.691658
0.405440 0.616535 0.184919
0.406200 0.775195 0.184127
0.406960 0.714905 0.184873
0.407720 0.394005 0.188207
0.408480 0.671195 0.184314
0.409240 0.761430 0.188784
0.409990 0.700310 0.187500
0.410750 0.874205 0.190523
0.411510 0.335255 0.189784
0.412270 0.822795 0.188494
0.413030 0.556385 0.192786
0.413790 0.422130 0.193030
0.414550 0.706380 0.194699
0.415310 0.658185 0.191022
0.416070 0.476775 0.196443
0.416830 0.613750 0.194735
0.417590 0.517715 0.199915
0.418350 0.744305 0.198543
0.419110 0.523810 0.199116
0.419870 0.746050 0.203232
0.420630 0.655335 0.201266
0.421390 0.415595 0.200675
0.422150 0.542830 0.205357
0.422910 0.830090 0.203727
0.423670 0.732540 0.207472
0.424430 0.580445 0.209986
0.425190 0.649380 0.213020
0.425940 0.619225 0.216390
0.426700 0.459810 0.212376
0.427460 0.645800 0.219844
0.428220 0.751670 0.221397
0.428980 0.559800 0.219088
0.429740 0.209660 0.224629
0.430500 0.530520 0.226443
0.431260 0.574875 0.226803
0.432020 0.590795 0.233752
0.432780 0.594625 0.230205
0.433540 0.610805 0.239077
0.434300 0.528180 0.237507
0.435060 0.745455 0.241499
