# Supplementary material for: Hallucination of closed repeat proteins containing central pockets
Source: Nat Struct Mol Biol. 2023 Sep 28;30(11):1755–60. doi: 10.1038/s41594-023-01112-6 (PMC10643118; doi:10.1038/s41594-023-01112-6)
Supplement: Supplementary file 4 — Small-angle X-ray scattering raw data. [file 41594_2023_1112_MOESM4_ESM.tar › SAXS_submit/E6/C11_results/Average/C11_high_E6_snap_00015.sub.1.ave.dat]

0.010260 15.551615 73.109130
0.011020 25.501375 76.388239
0.011780 25.403895 45.681414
0.012540 19.822600 26.786984
0.013300 27.019880 17.031849
0.014060 26.189390 9.901496
0.014820 22.934575 6.075173
0.015580 24.576350 4.638667
0.016340 24.603740 3.622118
0.017100 25.448805 2.533083
0.017860 25.847965 1.629059
0.018620 24.990530 1.342249
0.019380 24.621400 1.130492
0.020140 24.588715 0.951676
0.020900 26.078550 0.852776
0.021660 26.140130 0.832012
0.022420 26.183620 0.753356
0.023180 25.587825 0.743243
0.023950 26.382635 0.704809
0.024710 24.886540 0.656287
0.025470 25.324960 0.647624
0.026230 25.498735 0.625799
0.026990 25.561785 0.621340
0.027750 25.620980 0.585021
0.028510 24.276615 0.565417
0.029270 25.147645 0.556351
0.030030 24.777215 0.572617
0.030790 25.040505 0.536839
0.031550 24.808745 0.514908
0.032310 25.151865 0.520672
0.033070 24.485990 0.499077
0.033830 24.400205 0.495438
0.034590 25.134655 0.482263
0.035350 24.791030 0.474618
0.036110 24.283840 0.457864
0.036870 23.797880 0.467394
0.037630 24.280735 0.447383
0.038390 24.432435 0.434240
0.039150 24.157945 0.432949
0.039910 24.140380 0.430509
0.040670 23.970800 0.418373
0.041430 23.927620 0.406294
0.042190 23.330000 0.402935
0.042950 22.845170 0.409972
0.043710 23.143705 0.400658
0.044470 23.269325 0.390658
0.045230 22.296675 0.381079
0.045990 23.320635 0.378112
0.046750 22.972950 0.367207
0.047510 22.729875 0.369378
0.048270 22.418775 0.374219
0.049030 22.700100 0.354332
0.049790 22.604885 0.360835
0.050550 22.256400 0.358352
0.051310 22.220080 0.348525
0.052070 21.901955 0.355226
0.052830 22.009210 0.346531
0.053590 21.615460 0.347868
0.054350 21.821885 0.338727
0.055110 21.394665 0.335835
0.055870 21.218145 0.336075
0.056630 21.145530 0.334731
0.057390 21.057340 0.325375
0.058150 20.846615 0.321372
0.058910 20.811565 0.318412
0.059670 20.881545 0.317864
0.060430 20.648525 0.316280
0.061190 20.930170 0.307801
0.061950 20.464730 0.309590
0.062710 19.993925 0.312702
0.063470 20.014795 0.304572
0.064230 19.692790 0.306517
0.064990 20.047110 0.292995
0.065750 19.970815 0.301485
0.066510 19.506705 0.293762
0.067270 19.312450 0.291478
0.068030 18.746185 0.292504
0.068790 18.904590 0.285481
0.069550 18.823460 0.286421
0.070310 18.762020 0.279943
0.071070 18.755700 0.284275
0.071830 18.352275 0.277412
0.072590 18.307190 0.279021
0.073350 18.233995 0.274516
0.074120 17.862765 0.270941
0.074880 17.629165 0.270629
0.075640 17.708210 0.267847
0.076400 17.647355 0.270675
0.077160 17.313010 0.267610
0.077920 17.002005 0.262748
0.078680 17.173495 0.265308
0.079440 16.654280 0.262030
0.080200 17.106155 0.257320
0.080960 16.847470 0.256238
0.081720 16.434315 0.252595
0.082480 16.326765 0.257489
0.083240 16.219030 0.248423
0.084000 16.059085 0.253370
0.084760 16.130410 0.256786
0.085520 16.049995 0.268080
0.086280 15.489575 0.262288
0.087040 15.353985 0.269770
0.087800 15.055940 0.269936
0.088560 15.208045 0.268840
0.089320 14.986100 0.271312
0.090080 14.857760 0.275407
0.090840 14.755835 0.277606
0.091600 14.629120 0.274427
0.092360 14.220590 0.277482
0.093120 14.233495 0.274661
0.093880 13.685310 0.281344
0.094640 13.696610 0.280516
0.095400 13.171710 0.271202
0.096160 13.386320 0.268045
0.096920 13.502585 0.265548
0.097680 13.355050 0.270198
0.098440 13.268180 0.275407
0.099200 12.976240 0.270778
0.099960 12.805385 0.264254
0.100720 12.939925 0.254042
0.101480 12.697780 0.250237
0.102240 12.425075 0.249081
0.103000 12.213270 0.243741
0.103760 12.420920 0.240969
0.104520 11.762540 0.240884
0.105280 11.869160 0.239183
0.106040 11.740985 0.232931
0.106800 11.868790 0.230877
0.107560 11.262110 0.230813
0.108320 11.564990 0.226867
0.109080 11.251750 0.225969
0.109840 11.163000 0.226602
0.110600 11.134800 0.228840
0.111360 10.857695 0.224770
0.112120 10.880615 0.227811
0.112880 10.377775 0.219851
0.113640 10.522970 0.223083
0.114400 10.385800 0.215820
0.115160 9.999285 0.214452
0.115920 9.962320 0.214756
0.116680 9.652215 0.216361
0.117440 9.944490 0.210951
0.118200 9.795230 0.209204
0.118960 9.454115 0.205414
0.119720 9.340170 0.207465
0.120480 9.153370 0.208052
0.121240 9.254560 0.205636
0.122000 9.228900 0.205042
0.122760 9.265105 0.203745
0.123520 8.928515 0.203734
0.124280 8.758460 0.199066
0.125040 8.693560 0.199887
0.125800 8.451125 0.197822
0.126560 8.538460 0.194127
0.127320 8.158035 0.192026
0.128080 8.053580 0.195194
0.128840 8.170700 0.190930
0.129600 7.815185 0.190484
0.130360 7.936650 0.188002
0.131120 7.559580 0.188610
0.131880 7.852410 0.189066
0.132640 7.535225 0.185488
0.133400 7.427390 0.183009
0.134160 7.335680 0.185569
0.134920 7.303190 0.179452
0.135680 7.253205 0.178762
0.136440 6.995125 0.181588
0.137200 6.958870 0.181079
0.137960 6.961530 0.179105
0.138730 6.624485 0.176849
0.139490 6.514320 0.178197
0.140250 6.312215 0.177436
0.141010 6.336400 0.176467
0.141770 6.066900 0.174494
0.142530 6.252835 0.175835
0.143290 6.157840 0.174042
0.144050 5.941290 0.172684
0.144810 5.862405 0.173925
0.145570 5.932620 0.170955
0.146330 5.569540 0.168409
0.147090 5.679300 0.169837
0.147850 5.688430 0.168388
0.148610 5.464750 0.167578
0.149370 5.399035 0.166963
0.150130 5.143580 0.166241
0.150890 5.085155 0.164105
0.151650 4.952210 0.165106
0.152410 5.131085 0.164501
0.153170 4.979240 0.161722
0.153930 4.784565 0.162341
0.154690 4.811935 0.159643
0.155450 4.775290 0.160191
0.156210 4.593055 0.159293
0.156970 4.564750 0.159707
0.157730 4.506285 0.157500
0.158490 4.354835 0.157115
0.159250 4.201735 0.157323
0.160010 4.098305 0.157436
0.160770 4.310780 0.157104
0.161530 4.058455 0.158013
0.162290 3.813920 0.155099
0.163050 3.883375 0.155636
0.163810 3.736410 0.152058
0.164570 3.677870 0.153041
0.165330 3.793370 0.151927
0.166090 3.628365 0.152917
0.166850 3.539580 0.152026
0.167610 3.647910 0.151135
0.168370 3.545890 0.151308
0.169130 3.504790 0.150286
0.169890 3.415170 0.147472
0.170650 3.296315 0.147168
0.171410 3.289945 0.148784
0.172170 2.979870 0.147348
0.172930 3.196670 0.147093
0.173690 3.086920 0.146658
0.174450 3.052200 0.146648
0.175210 2.769075 0.147012
0.175970 2.896195 0.149685
0.176730 2.632000 0.150021
0.177490 2.783385 0.152988
0.178250 2.773515 0.151701
0.179010 2.648355 0.153448
0.179770 2.594435 0.154809
0.180530 2.706780 0.155739
0.181290 2.615885 0.156199
0.182050 2.435590 0.156227
0.182810 2.393270 0.157790
0.183570 2.442640 0.156977
0.184330 2.313775 0.158649
0.185090 2.312935 0.157931
0.185850 2.566410 0.157914
0.186610 2.183630 0.159219
0.187370 2.228100 0.157171
0.188130 2.217965 0.158200
0.188890 1.927620 0.156627
0.189650 2.072275 0.158161
0.190410 2.178010 0.159996
0.191170 1.963700 0.160389
0.191930 1.830050 0.160180
0.192690 2.041790 0.159197
0.193450 1.854190 0.162079
0.194210 1.926250 0.160449
0.194970 1.545420 0.161941
0.195730 1.711335 0.160725
0.196490 1.645740 0.162436
0.197250 1.569650 0.163660
0.198010 1.649915 0.162083
0.198770 1.475765 0.162143
0.199530 1.579415 0.160916
0.200290 1.636765 0.162974
0.201050 1.708460 0.163299
0.201810 1.498345 0.160513
0.202570 1.474710 0.160248
0.203330 1.428355 0.160916
0.204090 1.486240 0.160806
0.204850 1.491155 0.159540
0.205610 1.529450 0.161079
0.206370 1.482315 0.162705
0.207130 1.248330 0.160753
0.207890 1.246815 0.161333
0.208650 1.364225 0.163214
0.209410 1.351780 0.162100
0.210170 1.436930 0.162344
0.210930 1.331630 0.161835
0.211690 1.120750 0.163879
0.212450 1.141570 0.162390
0.213210 1.167190 0.161464
0.213970 1.225845 0.162712
0.214730 0.894300 0.162090
0.215490 1.128175 0.162546
0.216250 1.069245 0.158303
0.217010 0.927580 0.160276
0.217770 1.148885 0.161110
0.218530 1.189245 0.160322
0.219290 0.870715 0.159148
0.220050 1.109515 0.160301
0.220810 0.956710 0.159438
0.221570 0.919145 0.160078
0.222330 1.008375 0.159926
0.223090 1.200625 0.158069
0.223850 0.817065 0.158388
0.224610 0.835490 0.156390
0.225370 0.582135 0.155141
0.226130 0.898635 0.156174
0.226890 0.695665 0.153996
0.227650 0.653930 0.153773
0.228410 0.773675 0.151383
0.229170 0.952850 0.153048
0.229930 0.770630 0.151333
0.230690 0.948035 0.150919
0.231450 0.856765 0.150545
0.232210 0.582790 0.149926
0.232970 0.702160 0.148313
0.233730 0.715185 0.150393
0.234490 0.561875 0.148854
0.235250 0.848725 0.149257
0.236010 0.828390 0.147274
0.236770 0.586610 0.147553
0.237530 0.870710 0.146202
0.238290 0.679320 0.147069
0.239050 0.780555 0.145987
0.239810 0.719260 0.143525
0.240570 0.936880 0.143405
0.241330 0.655705 0.144328
0.242090 0.681865 0.144059
0.242850 0.595920 0.143303
0.243610 0.777590 0.144498
0.244370 0.753085 0.141347
0.245130 0.834020 0.140297
0.245890 0.776910 0.140050
0.246650 0.595255 0.140640
0.247410 0.918355 0.140499
0.248170 0.646245 0.140141
0.248930 0.620785 0.137436
0.249690 0.621695 0.139250
0.250450 0.652130 0.138228
0.251210 0.778565 0.137822
0.251970 0.597390 0.137588
0.252730 0.658425 0.137355
0.253490 0.536630 0.135322
0.254250 0.757415 0.135605
0.255010 0.571285 0.137553
0.255770 0.543035 0.136132
0.256530 0.674420 0.136796
0.257290 0.669570 0.134632
0.258050 0.607830 0.134137
0.258810 0.742775 0.134424
0.259570 0.588490 0.134385
0.260330 0.462510 0.132023
0.261090 0.700005 0.133975
0.261850 0.583380 0.132019
0.262610 0.675275 0.132758
0.263370 0.685540 0.132313
0.264130 0.465270 0.130856
0.264890 0.548720 0.130944
0.265650 0.601525 0.130509
0.266410 0.485465 0.130389
0.267170 0.631300 0.131563
0.267930 0.714285 0.130944
0.268690 0.475220 0.129243
0.269450 0.713695 0.128769
0.270210 0.658315 0.128497
0.270970 0.646495 0.128211
0.271720 0.777500 0.128868
0.272480 0.765545 0.126503
0.273240 0.424295 0.127673
0.274000 0.667590 0.126386
0.274760 0.607970 0.126651
0.275520 0.428490 0.126075
0.276280 0.511435 0.127832
0.277040 0.607360 0.126195
0.277800 0.521685 0.125690
0.278560 0.440710 0.125385
0.279320 0.582435 0.124657
0.280080 0.476265 0.124841
0.280840 0.617445 0.124724
0.281600 0.588955 0.123207
0.282360 0.613615 0.124445
0.283120 0.709175 0.124169
0.283880 0.507080 0.123957
0.284640 0.656565 0.122995
0.285400 0.669155 0.123646
0.286160 0.523260 0.123271
0.286920 0.688730 0.124487
0.287680 0.814490 0.123854
0.288440 0.614445 0.123982
0.289200 0.546000 0.124081
0.289960 0.614875 0.123518
0.290720 0.692625 0.124088
0.291480 0.622310 0.124279
0.292240 0.695915 0.124006
0.293000 0.609610 0.124332
0.293760 0.624790 0.124908
0.294520 0.548130 0.123327
0.295280 0.682995 0.123119
0.296040 0.536255 0.124081
0.296800 0.641015 0.124869
0.297560 0.668465 0.125919
0.298320 0.640600 0.124441
0.299080 0.672850 0.124961
0.299840 0.720680 0.126450
0.300600 0.591015 0.124257
0.301360 0.664420 0.123897
0.302120 0.748040 0.123593
0.302880 0.643265 0.123614
0.303640 0.535315 0.122196
0.304400 0.762615 0.124112
0.305160 0.734245 0.125612
0.305920 0.684135 0.125608
0.306680 0.487120 0.124788
0.307440 0.560940 0.126669
0.308200 0.805320 0.125668
0.308960 0.567515 0.126715
0.309720 0.685850 0.126924
0.310480 0.628435 0.126743
0.311240 0.764700 0.127482
0.312000 0.643500 0.126358
0.312760 0.641765 0.127716
0.313520 0.636735 0.125994
0.314280 0.824055 0.127921
0.315040 0.456160 0.126602
0.315800 0.546390 0.125297
0.316560 0.758790 0.127182
0.317320 0.575995 0.128147
0.318080 0.685870 0.128982
0.318830 0.873380 0.129682
0.319590 0.529035 0.129286
0.320350 0.737525 0.130368
0.321110 0.700855 0.131754
0.321870 0.658645 0.130018
0.322630 0.724865 0.132546
0.323390 0.632030 0.130884
0.324150 0.604825 0.133172
0.324910 0.744530 0.133603
0.325670 0.659155 0.132698
0.326430 0.652110 0.133681
0.327190 0.613130 0.133165
0.327950 0.690825 0.134406
0.328710 0.506570 0.132801
0.329470 0.737790 0.131701
0.330230 0.727230 0.132861
0.330990 0.671600 0.133925
0.331750 0.651745 0.134876
0.332510 0.770660 0.133154
0.333270 0.701140 0.133610
0.334030 0.851465 0.133366
0.334790 0.593485 0.133741
0.335550 0.577360 0.134562
0.336310 0.524510 0.135414
0.337070 0.640645 0.133182
0.337830 0.803680 0.133236
0.338590 0.631250 0.136344
0.339350 0.508695 0.135902
0.340110 0.621535 0.136952
0.340870 0.727165 0.134936
0.341630 0.707090 0.135329
0.342390 0.658620 0.136213
0.343150 0.749825 0.137649
0.343910 0.558275 0.136344
0.344670 0.712200 0.135566
0.345430 0.702390 0.136860
0.346190 0.746335 0.135605
0.346950 0.872620 0.136549
0.347710 0.787480 0.136708
0.348470 0.735240 0.137822
0.349220 0.863280 0.138108
0.349980 1.066495 0.135315
0.350740 0.800955 0.133557
0.351500 0.883530 0.131404
0.352260 0.852330 0.130785
0.353020 0.676390 0.130209
0.353780 0.779395 0.131139
0.354540 0.720900 0.131917
0.355300 0.745700 0.132270
0.356060 0.852000 0.132260
0.356820 0.602360 0.133306
0.357580 0.592000 0.133281
0.358340 0.700510 0.133398
0.359100 0.713805 0.132992
0.359860 0.688870 0.133087
0.360620 0.791760 0.134137
0.361380 0.795135 0.133317
0.362140 0.694135 0.132984
0.362900 0.762180 0.132638
0.363660 0.693900 0.135117
0.364420 0.624205 0.134604
0.365180 0.750970 0.134795
0.365940 0.656215 0.135212
0.366700 0.698865 0.135060
0.367460 0.877040 0.138140
0.368220 0.789990 0.136485
0.368980 0.716240 0.137380
0.369740 0.755370 0.138030
0.370500 0.769680 0.136185
0.371260 0.631240 0.138950
0.372020 0.599445 0.140216
0.372770 0.724520 0.139890
0.373530 0.760655 0.142553
0.374290 0.657925 0.142270
0.375050 0.707915 0.141390
0.375810 0.790120 0.144187
0.376570 0.865110 0.144569
0.377330 0.532330 0.146545
0.378090 0.857890 0.147192
0.378850 0.596985 0.151050
0.379610 0.818805 0.148586
0.380370 0.942085 0.148271
0.381130 0.672420 0.150339
0.381890 0.598415 0.150467
0.382650 0.618845 0.151913
0.383410 0.502215 0.153929
0.384170 0.597615 0.152914
0.384930 0.745905 0.155873
0.385690 0.856615 0.157016
0.386450 0.832590 0.158193
0.387210 0.745760 0.163536
0.387970 0.684920 0.158967
0.388730 0.534445 0.161478
0.389490 0.653135 0.160753
0.390250 0.790905 0.163808
0.391010 0.869865 0.163469
0.391770 0.785965 0.165371
0.392520 0.825960 0.165944
0.393280 0.755810 0.168727
0.394040 0.631550 0.168561
0.394800 0.481010 0.169233
0.395560 0.630080 0.169006
0.396320 0.679090 0.170092
0.397080 0.519485 0.173232
0.397840 0.769260 0.171807
0.398600 0.766175 0.176556
0.399360 0.416300 0.175099
0.400120 0.607120 0.176807
0.400880 0.749950 0.176471
0.401640 0.870085 0.178660
0.402400 0.646900 0.180587
0.403160 0.801125 0.182871
0.403920 0.825580 0.182062
0.404680 0.930020 20.906934
0.405440 0.792865 0.181662
0.406200 0.616520 0.183197
0.406960 0.707960 0.183946
0.407720 0.729885 0.185467
0.408480 0.695225 0.188840
0.409240 0.728060 0.187875
0.409990 0.734330 0.185789
0.410750 0.941880 0.186786
0.411510 0.541670 0.189607
0.412270 0.578555 0.190095
0.413030 0.721200 0.187465
0.413790 0.496710 0.191114
0.414550 0.934195 0.194381
0.415310 0.540810 0.190767
0.416070 0.645275 0.193377
0.416830 0.613170 0.192016
0.417590 0.576135 0.195591
0.418350 0.717975 0.199038
0.419110 0.839090 0.197528
0.419870 0.685995 0.202885
0.420630 0.528120 0.199908
0.421390 0.651465 0.201358
0.422150 0.611330 0.202115
0.422910 0.573300 0.201860
0.423670 0.642070 0.205824
0.424430 0.558635 0.210322
0.425190 0.466015 0.207267
0.425940 0.603675 0.213561
0.426700 0.694430 0.211545
0.427460 0.456555 0.219922
0.428220 0.710505 0.217348
0.428980 0.546495 0.226397
0.429740 0.753185 0.225071
0.430500 0.356440 0.220679
0.431260 0.594705 0.228267
0.432020 0.597585 0.231931
0.432780 0.838770 0.232956
0.433540 0.588685 0.236644
0.434300 0.630920 0.234820
0.435060 0.640360 0.245442
