# Supplementary material for: Hallucination of closed repeat proteins containing central pockets
Source: Nat Struct Mol Biol. 2023 Sep 28;30(11):1755–60. doi: 10.1038/s41594-023-01112-6 (PMC10643118; doi:10.1038/s41594-023-01112-6)
Supplement: Supplementary file 4 — Small-angle X-ray scattering raw data. [file 41594_2023_1112_MOESM4_ESM.tar › SAXS_submit/E6/C11_results/Average/C11_high_E6_snap_00001.sub.1.ave.dat]

0.010260 3.523840 74.572153
0.011020 8.168255 75.982620
0.011780 15.762880 45.787496
0.012540 11.990300 27.190318
0.013300 13.220745 17.025559
0.014060 16.004560 10.008239
0.014820 15.330615 5.768091
0.015580 18.100975 4.714431
0.016340 17.568785 3.404940
0.017100 21.146745 2.474328
0.017860 20.409530 1.667122
0.018620 20.014215 1.351121
0.019380 22.267565 1.103324
0.020140 21.205995 0.947136
0.020900 23.446695 0.892624
0.021660 21.681390 0.812663
0.022420 23.039850 0.746570
0.023180 22.776005 0.728989
0.023950 23.476480 0.709395
0.024710 23.711945 0.680654
0.025470 23.392610 0.650506
0.026230 25.009830 0.637065
0.026990 23.631735 0.586577
0.027750 24.108170 0.620566
0.028510 24.067705 0.574233
0.029270 24.121780 0.560138
0.030030 23.796675 0.553412
0.030790 23.939930 0.531517
0.031550 24.339910 0.526287
0.032310 24.049410 0.521043
0.033070 23.670355 0.500375
0.033830 23.867805 0.492967
0.034590 23.535390 0.476482
0.035350 24.097950 0.478561
0.036110 23.906295 0.456404
0.036870 24.139455 0.462917
0.037630 23.774515 0.442182
0.038390 23.843165 0.441358
0.039150 23.502590 0.424098
0.039910 23.661665 0.428971
0.040670 23.673705 0.421524
0.041430 23.309620 0.411658
0.042190 22.754280 0.412104
0.042950 23.493335 0.414795
0.043710 23.366170 0.404576
0.044470 22.735900 0.387157
0.045230 22.603825 0.378907
0.045990 22.796565 0.370332
0.046750 22.813930 0.374731
0.047510 22.409695 0.376025
0.048270 22.693705 0.366280
0.049030 22.535215 0.369222
0.049790 22.355040 0.363306
0.050550 22.139960 0.356828
0.051310 21.836810 0.345799
0.052070 21.872715 0.353649
0.052830 21.253660 0.346029
0.053590 21.721780 0.338798
0.054350 21.952410 0.343794
0.055110 20.868860 0.337433
0.055870 21.197580 0.335378
0.056630 20.930105 0.330990
0.057390 21.084445 0.326471
0.058150 20.719390 0.325912
0.058910 20.721525 0.318441
0.059670 20.237210 0.317086
0.060430 20.649670 0.321358
0.061190 20.527230 0.309760
0.061950 19.719515 0.311220
0.062710 19.584885 0.307854
0.063470 20.252230 0.302351
0.064230 19.861380 0.304409
0.064990 20.000205 0.298221
0.065750 19.531070 0.299459
0.066510 19.526710 0.290308
0.067270 19.254535 0.292889
0.068030 19.096100 0.294834
0.068790 18.619955 0.294049
0.069550 18.939085 0.287058
0.070310 18.982535 0.283423
0.071070 18.555105 0.281715
0.071830 18.149070 0.277847
0.072590 18.316300 0.278108
0.073350 17.993725 0.273197
0.074120 17.969305 0.271697
0.074880 18.070680 0.275718
0.075640 17.693765 0.268030
0.076400 17.355600 0.266574
0.077160 17.546680 0.263674
0.077920 17.244970 0.265679
0.078680 16.969525 0.255640
0.079440 16.491620 0.261711
0.080200 16.491675 0.257086
0.080960 16.359420 0.260007
0.081720 16.465415 0.252910
0.082480 16.363135 0.253083
0.083240 15.929985 0.250746
0.084000 16.083750 0.257069
0.084760 15.938985 0.252656
0.085520 15.652295 0.260686
0.086280 15.823185 0.267072
0.087040 15.191520 0.272461
0.087800 15.287285 0.272001
0.088560 14.936020 0.267373
0.089320 14.849450 0.270039
0.090080 14.958470 0.271998
0.090840 14.680415 0.281001
0.091600 14.085880 0.275378
0.092360 14.572870 0.279194
0.093120 14.235655 0.279325
0.093880 13.987465 0.282390
0.094640 13.855135 0.276648
0.095400 13.852425 0.276001
0.096160 13.088985 0.269381
0.096920 13.295485 0.267903
0.097680 12.995765 0.269558
0.098440 13.044930 0.270283
0.099200 13.243380 0.274367
0.099960 12.922780 0.267146
0.100720 12.719500 0.257178
0.101480 12.589555 0.249052
0.102240 12.487565 0.245258
0.103000 12.367135 0.242588
0.103760 12.371950 0.240085
0.104520 11.976080 0.239685
0.105280 12.033660 0.235743
0.106040 11.678875 0.232772
0.106800 12.009815 0.227514
0.107560 11.501810 0.230721
0.108320 11.457110 0.226687
0.109080 11.593730 0.226043
0.109840 11.021290 0.225237
0.110600 10.745145 0.223069
0.111360 10.499740 0.227613
0.112120 10.628580 0.229774
0.112880 10.608160 0.223670
0.113640 10.308195 0.222267
0.114400 10.411815 0.217822
0.115160 10.571935 0.215796
0.115920 10.186740 0.214866
0.116680 9.955610 0.214572
0.117440 10.052745 0.209484
0.118200 9.563960 0.209547
0.118960 9.844170 0.208030
0.119720 9.380385 0.208412
0.120480 9.417910 0.207694
0.121240 9.392560 0.206124
0.122000 9.023645 0.203918
0.122760 8.863605 0.203642
0.123520 8.879655 0.200410
0.124280 8.929685 0.202811
0.125040 8.611790 0.197786
0.125800 8.436750 0.195085
0.126560 8.526255 0.194922
0.127320 8.451405 0.194141
0.128080 8.143730 0.195948
0.128840 8.061915 0.192649
0.129600 7.989825 0.190382
0.130360 7.669860 0.189158
0.131120 7.777325 0.188391
0.131880 7.565945 0.185764
0.132640 7.216745 0.189463
0.133400 7.419190 0.182585
0.134160 7.393030 0.183037
0.134920 7.224460 0.180647
0.135680 7.126795 0.182231
0.136440 7.046325 0.181938
0.137200 6.817665 0.180732
0.137960 6.637815 0.176577
0.138730 6.889220 0.174738
0.139490 6.554830 0.178352
0.140250 6.754805 0.176259
0.141010 6.539915 0.176853
0.141770 6.221155 0.175414
0.142530 6.216240 0.173165
0.143290 6.276845 0.170757
0.144050 5.957280 0.173271
0.144810 5.942705 0.171853
0.145570 5.937885 0.169378
0.146330 5.641705 0.169873
0.147090 5.506830 0.170583
0.147850 5.554185 0.166107
0.148610 5.275980 0.168487
0.149370 5.533080 0.167645
0.150130 5.238010 0.165467
0.150890 5.338065 0.164374
0.151650 4.971375 0.164770
0.152410 4.896880 0.164636
0.153170 4.919915 0.162885
0.153930 5.041860 0.160888
0.154690 4.723930 0.162323
0.155450 4.762845 0.162723
0.156210 4.508175 0.158784
0.156970 4.487960 0.160170
0.157730 4.413290 0.158702
0.158490 4.315115 0.158278
0.159250 4.477200 0.158635
0.160010 4.354395 0.157599
0.160770 4.067895 0.156312
0.161530 4.026100 0.154671
0.162290 3.630650 0.153819
0.163050 3.817995 0.152221
0.163810 3.974260 0.152970
0.164570 3.800085 0.153059
0.165330 3.842635 0.152426
0.166090 3.759325 0.150400
0.166850 3.422190 0.150258
0.167610 3.393145 0.149738
0.168370 3.589345 0.150644
0.169130 3.423680 0.149494
0.169890 3.314575 0.148504
0.170650 3.130065 0.147387
0.171410 3.222465 0.147330
0.172170 3.217335 0.147712
0.172930 2.983420 0.147136
0.173690 2.994825 0.145728
0.174450 3.186650 0.148320
0.175210 3.124470 0.147472
0.175970 2.814005 0.147712
0.176730 2.864740 0.149402
0.177490 2.745990 0.153324
0.178250 2.760090 0.152988
0.179010 2.699340 0.153151
0.179770 2.802455 0.156319
0.180530 2.755325 0.154890
0.181290 2.435800 0.155905
0.182050 2.634895 0.156344
0.182810 2.412095 0.157373
0.183570 2.594475 0.156559
0.184330 2.275980 0.156209
0.185090 2.421565 0.156810
0.185850 2.249025 0.158953
0.186610 2.105230 0.159226
0.187370 2.245100 0.159692
0.188130 1.979100 0.158030
0.188890 1.958900 0.158646
0.189650 2.166065 0.158971
0.190410 1.970360 0.160014
0.191170 1.876310 0.157313
0.191930 1.741020 0.162150
0.192690 1.828610 0.161524
0.193450 1.957800 0.160930
0.194210 1.899170 0.161301
0.194970 1.635120 0.158992
0.195730 1.798430 0.160753
0.196490 1.645620 0.161800
0.197250 1.746220 0.160269
0.198010 1.580795 0.162122
0.198770 1.553535 0.161241
0.199530 1.528130 0.159286
0.200290 1.451280 0.162344
0.201050 1.298415 0.160580
0.201810 1.384875 0.159717
0.202570 1.455075 0.160997
0.203330 1.418945 0.161248
0.204090 1.316715 0.161708
0.204850 1.439090 0.160976
0.205610 1.288555 0.161018
0.206370 1.228630 0.161754
0.207130 1.491950 0.162514
0.207890 1.086630 0.164112
0.208650 1.062495 0.162970
0.209410 1.236445 0.163960
0.210170 1.273675 0.161888
0.210930 1.246540 0.161538
0.211690 1.084160 0.162857
0.212450 1.234185 0.162645
0.213210 0.933200 0.161704
0.213970 1.055375 0.162224
0.214730 0.925385 0.161521
0.215490 1.144500 0.160612
0.216250 0.839465 0.158678
0.217010 1.101285 0.161644
0.217770 0.751520 0.160743
0.218530 1.028795 0.160774
0.219290 0.847380 0.160824
0.220050 0.863205 0.158893
0.220810 1.173140 0.158161
0.221570 1.011640 0.160629
0.222330 0.788410 0.159272
0.223090 0.885410 0.160955
0.223850 0.761395 0.160389
0.224610 0.792325 0.156206
0.225370 0.872030 0.156446
0.226130 0.971200 0.155700
0.226890 0.688080 0.152963
0.227650 0.887960 0.151885
0.228410 0.715335 0.152762
0.229170 0.683760 0.152974
0.229930 0.511755 0.153550
0.230690 0.816960 0.153228
0.231450 0.923330 0.151418
0.232210 0.818330 0.151333
0.232970 0.682775 0.149572
0.233730 0.782705 0.150039
0.234490 0.779790 0.147606
0.235250 0.856195 0.148267
0.236010 0.731305 0.146687
0.236770 0.732650 0.146545
0.237530 0.468760 0.146825
0.238290 0.619625 0.146372
0.239050 0.752990 0.143780
0.239810 0.683755 0.143080
0.240570 0.828650 0.144003
0.241330 0.668220 0.142595
0.242090 0.673155 0.144226
0.242850 0.776470 0.141828
0.243610 0.734575 0.143904
0.244370 0.660065 0.142656
0.245130 0.569955 0.141623
0.245890 0.563825 0.140895
0.246650 0.624020 0.139307
0.247410 0.567070 0.139830
0.248170 0.551810 0.141199
0.248930 0.749200 0.139689
0.249690 0.467620 0.138741
0.250450 0.509830 0.137716
0.251210 0.558170 0.136662
0.251970 0.727160 0.138356
0.252730 0.668825 0.136764
0.253490 0.461725 0.136832
0.254250 0.733405 0.137581
0.255010 0.622075 0.136082
0.255770 0.724320 0.135679
0.256530 0.528155 0.136574
0.257290 0.585235 0.133755
0.258050 0.712340 0.134859
0.258810 0.557165 0.134760
0.259570 0.710425 0.131973
0.260330 0.442970 0.132542
0.261090 0.556000 0.132327
0.261850 0.569010 0.132907
0.262610 0.582885 0.132093
0.263370 0.331725 0.131955
0.264130 0.601735 0.131849
0.264890 0.741065 0.129940
0.265650 0.673775 0.130679
0.266410 0.455705 0.130223
0.267170 0.520400 0.131181
0.267930 0.649405 0.130990
0.268690 0.691645 0.129604
0.269450 0.525150 0.129699
0.270210 0.507925 0.129105
0.270970 0.529695 0.127447
0.271720 0.678545 0.128741
0.272480 0.419460 0.126807
0.273240 0.402495 0.128267
0.274000 0.636090 0.126577
0.274760 0.507015 0.126383
0.275520 0.596315 0.128136
0.276280 0.457160 0.125481
0.277040 0.431560 0.126322
0.277800 0.606020 0.125888
0.278560 0.548970 0.125442
0.279320 0.541935 0.124947
0.280080 0.434155 0.124204
0.280840 0.610490 0.124523
0.281600 0.540865 0.125191
0.282360 0.617020 0.124866
0.283120 0.561665 0.123172
0.283880 0.703200 0.122829
0.284640 0.577710 0.122394
0.285400 0.528515 0.123529
0.286160 0.706525 0.122811
0.286920 0.632385 0.123550
0.287680 0.551885 0.124512
0.288440 0.760540 0.122687
0.289200 0.690150 0.124409
0.289960 0.556525 0.123702
0.290720 0.717055 0.124448
0.291480 0.634600 0.123812
0.292240 0.695405 0.124979
0.293000 0.683830 0.123911
0.293760 0.614215 0.124279
0.294520 0.684360 0.124579
0.295280 0.684195 0.124752
0.296040 0.655480 0.125159
0.296800 0.639650 0.126354
0.297560 0.716785 0.124936
0.298320 0.614430 0.124710
0.299080 0.646630 0.124409
0.299840 0.672060 0.125382
0.300600 0.600800 0.123861
0.301360 0.471630 0.124137
0.302120 0.601920 0.123996
0.302880 0.681100 0.124855
0.303640 0.590050 0.123105
0.304400 0.635765 0.123890
0.305160 0.754085 0.125898
0.305920 0.724630 0.126726
0.306680 0.632835 0.126061
0.307440 0.548115 0.124958
0.308200 0.619990 0.126376
0.308960 0.583695 0.126149
0.309720 0.681430 0.127344
0.310480 0.713280 0.126421
0.311240 0.801460 0.127553
0.312000 0.542765 0.125750
0.312760 0.887885 0.128685
0.313520 0.616775 0.127327
0.314280 0.612525 0.127316
0.315040 0.709415 0.126768
0.315800 0.602760 0.127242
0.316560 0.888020 0.128006
0.317320 0.453800 0.127963
0.318080 0.674570 0.128030
0.318830 0.759090 0.130690
0.319590 0.700150 0.128975
0.320350 0.654005 0.131075
0.321110 0.503965 0.131609
0.321870 0.787190 0.130789
0.322630 0.546630 0.131733
0.323390 0.657025 0.132624
0.324150 0.661700 0.131566
0.324910 0.635370 0.132956
0.325670 0.663910 0.133278
0.326430 0.572430 0.134300
0.327190 0.577540 0.133975
0.327950 0.761840 0.133239
0.328710 0.763900 0.133405
0.329470 0.787935 0.132401
0.330230 0.684630 0.132970
0.330990 0.862940 0.132723
0.331750 0.674830 0.134211
0.332510 0.666280 0.134151
0.333270 0.547745 0.134629
0.334030 0.698735 0.134533
0.334790 0.833580 0.133253
0.335550 0.771390 0.133373
0.336310 0.612745 0.133808
0.337070 0.893475 0.134820
0.337830 0.654170 0.135216
0.338590 0.688400 0.134593
0.339350 0.732520 0.135891
0.340110 0.669880 0.135088
0.340870 0.701345 0.134919
0.341630 0.768535 0.135071
0.342390 0.894990 0.133805
0.343150 0.845935 0.135934
0.343910 0.650430 0.137362
0.344670 0.809740 0.136227
0.345430 0.607250 0.135803
0.346190 0.951380 0.137390
0.346950 0.789345 0.136966
0.347710 0.625140 0.137281
0.348470 0.657930 0.138879
0.349220 0.720135 0.136924
0.349980 0.875890 0.136280
0.350740 0.878000 0.134141
0.351500 0.717285 0.132001
0.352260 0.716950 0.131407
0.353020 0.686100 0.128469
0.353780 0.972480 0.131612
0.354540 0.638010 0.131358
0.355300 0.725880 0.132977
0.356060 0.729145 0.132673
0.356820 0.884250 0.132885
0.357580 0.868405 0.132652
0.358340 0.973075 0.133037
0.359100 0.741835 0.133727
0.359860 0.717965 0.133034
0.360620 0.781340 0.133614
0.361380 0.795080 0.133738
0.362140 0.779395 0.134533
0.362900 0.550305 0.134342
0.363660 0.677185 0.135276
0.364420 0.773730 0.134180
0.365180 0.720580 0.133702
0.365940 0.612895 0.135131
0.366700 0.768145 0.135463
0.367460 0.740780 0.136489
0.368220 0.748670 0.136977
0.368980 0.689935 0.138978
0.369740 0.688575 0.137242
0.370500 0.779310 0.136326
0.371260 0.974835 0.138568
0.372020 0.593420 0.140297
0.372770 0.576025 0.139781
0.373530 0.784925 0.142394
0.374290 0.655595 0.142659
0.375050 0.811085 0.143073
0.375810 0.564120 0.143267
0.376570 0.757060 0.144289
0.377330 0.762475 0.147567
0.378090 0.691800 0.145382
0.378850 0.696040 0.149530
0.379610 0.891600 0.147808
0.380370 0.738870 0.148762
0.381130 0.671585 0.150796
0.381890 0.670870 0.151924
0.382650 0.544640 0.151305
0.383410 0.834530 0.152288
0.384170 0.853225 0.154134
0.384930 0.714905 0.154533
0.385690 0.837635 0.155488
0.386450 0.901680 0.157854
0.387210 0.820810 0.169325
0.387970 0.770175 0.159841
0.388730 0.499510 0.158129
0.389490 0.584400 0.160184
0.390250 0.540215 0.164547
0.391010 0.693070 0.162574
0.391770 0.659065 0.166018
0.392520 0.813885 0.163890
0.393280 0.616935 0.166199
0.394040 0.784545 0.167518
0.394800 0.509225 0.167235
0.395560 0.801615 0.168992
0.396320 0.745465 0.172691
0.397080 0.901395 0.171376
0.397840 0.510770 0.173822
0.398600 0.782255 0.176036
0.399360 0.582810 0.176450
0.400120 0.839465 0.178656
0.400880 0.710955 0.176722
0.401640 0.774135 0.177762
0.402400 0.618835 0.180753
0.403160 0.538490 0.180286
0.403920 0.648410 0.184558
0.404680 0.558710 23.144607
0.405440 0.708945 0.180644
0.406200 0.786520 0.184466
0.406960 0.743410 0.185035
0.407720 0.636400 0.187422
0.408480 0.600670 0.186574
0.409240 0.754800 0.190661
0.409990 0.616505 0.189169
0.410750 0.586070 0.190789
0.411510 0.804250 0.189035
0.412270 0.665305 0.189095
0.413030 0.673060 0.193278
0.413790 0.599635 0.190318
0.414550 0.883980 0.193617
0.415310 0.703400 0.191637
0.416070 0.566125 0.190502
0.416830 0.586685 0.193133
0.417590 0.679940 0.200792
0.418350 0.791390 0.198621
0.419110 0.374980 0.198462
0.419870 0.862665 0.202790
0.420630 0.520445 0.199364
0.421390 0.348070 0.202104
0.422150 0.551085 0.204409
0.422910 0.655675 0.205789
0.423670 0.774040 0.206895
0.424430 0.659595 0.208801
0.425190 0.705690 0.212100
0.425940 0.909510 0.214579
0.426700 0.625000 0.215555
0.427460 0.573825 0.218589
0.428220 0.463895 0.219735
0.428980 0.833165 0.222511
0.429740 0.418595 0.223129
0.430500 0.426775 0.225831
0.431260 0.941315 0.226828
0.432020 0.568435 0.232528
0.432780 0.831435 0.230845
0.433540 0.961175 0.237900
0.434300 0.650165 0.233702
0.435060 0.723390 0.236142
