# Supplementary material for: Hallucination of closed repeat proteins containing central pockets
Source: Nat Struct Mol Biol. 2023 Sep 28;30(11):1755–60. doi: 10.1038/s41594-023-01112-6 (PMC10643118; doi:10.1038/s41594-023-01112-6)
Supplement: Supplementary file 4 — Small-angle X-ray scattering raw data. [file 41594_2023_1112_MOESM4_ESM.tar › SAXS_submit/E6/C11_results/Average/C11_high_E6_snap_00026.sub.1.ave.dat]

0.010260 12.802625 72.620732
0.011020 24.851890 76.364622
0.011780 31.139430 46.330014
0.012540 32.557005 26.710682
0.013300 26.803180 17.121199
0.014060 26.474025 10.003745
0.014820 28.979825 6.058278
0.015580 23.765795 4.593076
0.016340 25.773340 3.412861
0.017100 26.179155 2.351998
0.017860 26.764315 1.714607
0.018620 25.900720 1.334056
0.019380 25.519355 1.086966
0.020140 26.056575 0.950170
0.020900 24.563355 0.872242
0.021660 25.272140 0.771414
0.022420 26.230840 0.737737
0.023180 25.941350 0.751029
0.023950 25.326080 0.720272
0.024710 24.516520 0.693699
0.025470 25.405810 0.667928
0.026230 25.010805 0.633847
0.026990 25.683995 0.615484
0.027750 24.521735 0.583656
0.028510 24.646215 0.584431
0.029270 25.396465 0.562224
0.030030 25.273395 0.550028
0.030790 25.101510 0.538020
0.031550 25.281840 0.527306
0.032310 25.053595 0.536828
0.033070 24.656245 0.500764
0.033830 24.750785 0.488999
0.034590 25.081480 0.480382
0.035350 24.754920 0.468646
0.036110 24.603525 0.472168
0.036870 25.253385 0.463886
0.037630 24.248665 0.446227
0.038390 24.337295 0.435845
0.039150 23.639505 0.435042
0.039910 24.077940 0.429300
0.040670 24.404800 0.430594
0.041430 23.179385 0.412974
0.042190 22.533530 0.411839
0.042950 23.953060 0.400704
0.043710 23.701100 0.384459
0.044470 23.494860 0.387387
0.045230 23.160820 0.397302
0.045990 23.111190 0.376393
0.046750 22.839960 0.376591
0.047510 22.791435 0.374031
0.048270 22.973305 0.369908
0.049030 22.974305 0.350852
0.049790 22.146940 0.357030
0.050550 22.281210 0.360067
0.051310 22.059665 0.352125
0.052070 21.985520 0.348511
0.052830 22.144900 0.344986
0.053590 22.290810 0.341605
0.054350 21.529075 0.338069
0.055110 21.956055 0.335025
0.055870 21.402690 0.333437
0.056630 21.308095 0.335916
0.057390 20.913200 0.325495
0.058150 21.602085 0.325778
0.058910 20.805220 0.320665
0.059670 20.351420 0.315704
0.060430 20.668250 0.318487
0.061190 21.058065 0.314197
0.061950 20.585000 0.310555
0.062710 20.683510 0.310997
0.063470 20.101820 0.306842
0.064230 19.466165 0.299519
0.064990 20.258215 0.304487
0.065750 19.269015 0.294866
0.066510 19.293485 0.288310
0.067270 19.604060 0.292730
0.068030 19.338335 0.296750
0.068790 18.973775 0.288543
0.069550 18.587755 0.284558
0.070310 18.567645 0.287235
0.071070 18.645395 0.284300
0.071830 18.472245 0.274993
0.072590 18.312840 0.279519
0.073350 17.732390 0.274130
0.074120 17.722685 0.269473
0.074880 18.379475 0.271818
0.075640 17.383425 0.273023
0.076400 17.427735 0.268175
0.077160 17.196670 0.265728
0.077920 17.152175 0.262065
0.078680 17.276160 0.262921
0.079440 16.903445 0.260679
0.080200 17.034460 0.263879
0.080960 16.558130 0.258083
0.081720 16.503865 0.253338
0.082480 16.440260 0.255255
0.083240 16.020875 0.248762
0.084000 15.694345 0.257603
0.084760 15.865275 0.257249
0.085520 15.469955 0.261266
0.086280 15.332040 0.262344
0.087040 15.109985 0.270714
0.087800 15.171980 0.266888
0.088560 15.119765 0.274084
0.089320 14.766295 0.275149
0.090080 15.034395 0.269081
0.090840 14.825800 0.271909
0.091600 14.244810 0.274328
0.092360 13.898825 0.277592
0.093120 13.735030 0.281499
0.093880 13.783820 0.280944
0.094640 13.712535 0.281181
0.095400 13.513065 0.273508
0.096160 13.250135 0.270569
0.096920 13.435315 0.268876
0.097680 13.080610 0.267465
0.098440 13.062230 0.277539
0.099200 12.722530 0.269395
0.099960 13.049365 0.259912
0.100720 12.999240 0.256170
0.101480 12.494595 0.248536
0.102240 12.540865 0.249523
0.103000 12.627565 0.247033
0.103760 12.105125 0.239434
0.104520 11.842440 0.240622
0.105280 12.290785 0.235774
0.106040 12.212620 0.237288
0.106800 11.588495 0.231135
0.107560 11.790980 0.232249
0.108320 11.824060 0.227956
0.109080 10.957775 0.222493
0.109840 10.836930 0.225039
0.110600 10.505185 0.224915
0.111360 10.732165 0.224420
0.112120 10.420275 0.226669
0.112880 10.638850 0.225612
0.113640 10.284015 0.220141
0.114400 10.218075 0.218377
0.115160 10.224575 0.217765
0.115920 10.020195 0.219625
0.116680 10.091895 0.215880
0.117440 9.741480 0.210166
0.118200 9.736345 0.211181
0.118960 9.747575 0.211662
0.119720 9.073675 0.207069
0.120480 9.125070 0.204236
0.121240 9.360150 0.207984
0.122000 9.113040 0.205633
0.122760 8.896305 0.201945
0.123520 8.693670 0.203617
0.124280 8.829945 0.202394
0.125040 8.417770 0.199420
0.125800 8.576700 0.200347
0.126560 8.370660 0.196609
0.127320 8.263360 0.192157
0.128080 8.188675 0.192656
0.128840 7.760080 0.191443
0.129600 7.740035 0.188674
0.130360 7.881940 0.188731
0.131120 7.704185 0.187044
0.131880 7.839635 0.187521
0.132640 7.357790 0.184897
0.133400 7.409365 0.184802
0.134160 7.365170 0.182132
0.134920 7.198850 0.183568
0.135680 7.222695 0.182486
0.136440 7.116005 0.181513
0.137200 6.686130 0.180541
0.137960 6.947695 0.178628
0.138730 6.540240 0.177914
0.139490 6.546945 0.174993
0.140250 6.435905 0.176605
0.141010 6.265145 0.175431
0.141770 6.336990 0.173791
0.142530 6.194745 0.173851
0.143290 6.123395 0.173448
0.144050 6.242855 0.173416
0.144810 6.153415 0.173487
0.145570 5.559245 0.169158
0.146330 5.756610 0.166386
0.147090 5.517905 0.168547
0.147850 5.347695 0.167026
0.148610 5.199510 0.169042
0.149370 5.194140 0.168692
0.150130 5.252925 0.164250
0.150890 5.080845 0.164646
0.151650 5.293010 0.163501
0.152410 4.827305 0.164767
0.153170 4.952205 0.162313
0.153930 4.498710 0.161351
0.154690 4.556440 0.162026
0.155450 4.534885 0.159141
0.156210 4.633645 0.159010
0.156970 4.378195 0.160640
0.157730 4.488545 0.158037
0.158490 4.432270 0.159876
0.159250 4.151230 0.156566
0.160010 4.045710 0.156521
0.160770 4.095875 0.155103
0.161530 3.945585 0.155905
0.162290 4.105680 0.154395
0.163050 3.909730 0.153228
0.163810 3.897090 0.152486
0.164570 3.793100 0.152419
0.165330 3.771235 0.153738
0.166090 3.812380 0.149664
0.166850 3.883870 0.151729
0.167610 3.429970 0.149339
0.168370 3.461680 0.151139
0.169130 3.410095 0.151690
0.169890 3.355785 0.148727
0.170650 3.366480 0.148129
0.171410 3.128055 0.146450
0.172170 3.019580 0.148564
0.172930 2.945810 0.144855
0.173690 3.286035 0.146810
0.174450 2.731060 0.149646
0.175210 2.992985 0.148515
0.175970 2.715915 0.148098
0.176730 2.965055 0.149303
0.177490 2.947980 0.151482
0.178250 2.733790 0.153784
0.179010 2.598610 0.152210
0.179770 2.529470 0.156227
0.180530 2.834460 0.152903
0.181290 2.722425 0.154562
0.182050 2.484500 0.156609
0.182810 2.295560 0.155074
0.183570 2.371330 0.156216
0.184330 2.211115 0.156984
0.185090 2.282085 0.157988
0.185850 2.324615 0.157097
0.186610 2.228365 0.160827
0.187370 2.344385 0.158448
0.188130 2.123955 0.160085
0.188890 2.185930 0.158830
0.189650 2.008440 0.159243
0.190410 2.129355 0.162433
0.191170 2.047325 0.160990
0.191930 1.799745 0.158271
0.192690 1.914095 0.158766
0.193450 1.982610 0.158066
0.194210 1.957250 0.160329
0.194970 1.856350 0.160888
0.195730 2.000865 0.161963
0.196490 1.640435 0.163479
0.197250 1.800390 0.162221
0.198010 1.912515 0.163890
0.198770 1.393500 0.163091
0.199530 1.429485 0.161269
0.200290 1.498920 0.162111
0.201050 1.724345 0.159820
0.201810 1.553200 0.160014
0.202570 1.245060 0.158098
0.203330 1.475615 0.161768
0.204090 1.339635 0.160499
0.204850 1.637880 0.162737
0.205610 1.097290 0.162422
0.206370 1.311565 0.164109
0.207130 1.272090 0.161878
0.207890 1.282420 0.160499
0.208650 1.299615 0.162571
0.209410 1.446080 0.160863
0.210170 1.177875 0.163204
0.210930 1.294045 0.162921
0.211690 1.217775 0.164236
0.212450 1.097025 0.161835
0.213210 0.858255 0.160488
0.213970 0.869785 0.162645
0.214730 1.339320 0.159385
0.215490 1.224840 0.159890
0.216250 1.166450 0.161298
0.217010 0.932835 0.160304
0.217770 0.926530 0.160608
0.218530 1.181375 0.161612
0.219290 0.995690 0.161867
0.220050 1.013490 0.160760
0.220810 1.151695 0.159346
0.221570 1.171580 0.160205
0.222330 0.834970 0.158946
0.223090 0.899315 0.159530
0.223850 0.918270 0.157489
0.224610 0.636900 0.157627
0.225370 0.645725 0.156510
0.226130 0.768225 0.153501
0.226890 1.119455 0.153119
0.227650 0.847660 0.153769
0.228410 1.233600 0.153098
0.229170 0.824435 0.152401
0.229930 0.898650 0.152376
0.230690 0.557825 0.151100
0.231450 0.726790 0.152702
0.232210 0.967760 0.148883
0.232970 0.652395 0.149650
0.233730 0.797815 0.149424
0.234490 0.712325 0.147433
0.235250 0.663355 0.145576
0.236010 0.664970 0.146489
0.236770 0.789195 0.146531
0.237530 0.535310 0.145863
0.238290 0.970250 0.144851
0.239050 0.618205 0.146082
0.239810 0.611530 0.144353
0.240570 0.907640 0.145301
0.241330 0.626710 0.143055
0.242090 0.820440 0.143122
0.242850 0.551480 0.143564
0.243610 0.869505 0.142323
0.244370 0.838945 0.141963
0.245130 0.768165 0.143091
0.245890 0.770330 0.141018
0.246650 0.752660 0.142988
0.247410 0.682685 0.139699
0.248170 0.785630 0.140308
0.248930 0.850400 0.139162
0.249690 0.577915 0.137185
0.250450 0.849590 0.137207
0.251210 0.682520 0.138221
0.251970 0.585570 0.137136
0.252730 0.667000 0.136782
0.253490 0.868785 0.135262
0.254250 0.740565 0.136945
0.255010 0.578345 0.135170
0.255770 0.473680 0.135912
0.256530 0.563975 0.136761
0.257290 0.807385 0.135658
0.258050 0.729595 0.135131
0.258810 0.719090 0.134756
0.259570 0.562800 0.134066
0.260330 0.583950 0.133518
0.261090 0.642640 0.132122
0.261850 0.573745 0.132557
0.262610 0.764765 0.133674
0.263370 0.656955 0.132914
0.264130 0.614850 0.131521
0.264890 0.591025 0.132100
0.265650 0.558325 0.130796
0.266410 0.807760 0.130516
0.267170 0.637380 0.130410
0.267930 0.614020 0.129901
0.268690 0.838565 0.128391
0.269450 0.726525 0.128716
0.270210 0.646015 0.127514
0.270970 0.563550 0.128624
0.271720 0.639350 0.128292
0.272480 0.725235 0.126849
0.273240 0.614680 0.126595
0.274000 0.675675 0.126761
0.274760 0.665840 0.126899
0.275520 0.543310 0.127348
0.276280 0.694215 0.126354
0.277040 0.346320 0.124996
0.277800 0.784400 0.126163
0.278560 0.685395 0.124003
0.279320 0.672700 0.126294
0.280080 0.477035 0.122694
0.280840 0.564635 0.126121
0.281600 0.545215 0.124257
0.282360 0.590920 0.125180
0.283120 0.604725 0.123709
0.283880 0.585240 0.122748
0.284640 0.573255 0.123108
0.285400 0.713460 0.122394
0.286160 0.610565 0.122249
0.286920 0.694380 0.124590
0.287680 0.745470 0.123129
0.288440 0.541900 0.123911
0.289200 0.789635 0.124134
0.289960 0.527210 0.124724
0.290720 0.653110 0.123487
0.291480 0.697650 0.124367
0.292240 0.632040 0.124731
0.293000 0.721500 0.123296
0.293760 0.557375 0.124784
0.294520 0.642305 0.124873
0.295280 0.627620 0.125817
0.296040 0.669005 0.124501
0.296800 0.507715 0.125078
0.297560 0.704775 0.124176
0.298320 0.618145 0.126100
0.299080 0.881585 0.124844
0.299840 0.663095 0.124406
0.300600 0.840035 0.123911
0.301360 0.748545 0.123738
0.302120 0.607860 0.122054
0.302880 0.731065 0.124480
0.303640 0.605935 0.122737
0.304400 0.627955 0.124275
0.305160 0.518095 0.124112
0.305920 0.499890 0.125240
0.306680 0.661910 0.124975
0.307440 0.554740 0.126192
0.308200 0.818430 0.126849
0.308960 0.866510 0.126227
0.309720 0.806285 0.125827
0.310480 0.511805 0.126789
0.311240 0.645120 0.125262
0.312000 0.717055 0.127733
0.312760 0.642635 0.127571
0.313520 0.791300 0.127316
0.314280 0.539120 0.127436
0.315040 0.631980 0.126365
0.315800 0.665610 0.126337
0.316560 0.606990 0.129721
0.317320 0.853750 0.129059
0.318080 0.540795 0.128363
0.318830 0.830280 0.129144
0.319590 0.555490 0.130194
0.320350 0.779220 0.130315
0.321110 0.822100 0.130286
0.321870 0.803075 0.128815
0.322630 0.700585 0.130559
0.323390 0.830885 0.131383
0.324150 0.758290 0.133434
0.324910 0.790990 0.134066
0.325670 0.572730 0.133904
0.326430 0.796800 0.132235
0.327190 0.581880 0.133299
0.327950 0.778055 0.133236
0.328710 0.777995 0.132192
0.329470 0.939005 0.132984
0.330230 0.812270 0.133306
0.330990 0.785750 0.133356
0.331750 0.791545 0.134272
0.332510 0.688415 0.133883
0.333270 0.705165 0.134141
0.334030 0.720345 0.134593
0.334790 0.643900 0.132433
0.335550 0.574080 0.133925
0.336310 0.560370 0.134919
0.337070 0.869380 0.136955
0.337830 0.638785 0.134682
0.338590 0.662365 0.136379
0.339350 0.701190 0.134006
0.340110 0.853120 0.136775
0.340870 0.715245 0.135566
0.341630 0.861420 0.135318
0.342390 0.781110 0.136810
0.343150 0.480150 0.136955
0.343910 0.907345 0.137564
0.344670 0.653545 0.137005
0.345430 0.719435 0.135615
0.346190 0.632835 0.137928
0.346950 0.839070 0.134958
0.347710 0.440950 0.136669
0.348470 0.669275 0.138179
0.349220 0.709880 0.137380
0.349980 0.680085 0.137019
0.350740 0.739740 0.133731
0.351500 0.535045 0.132454
0.352260 0.811745 0.132231
0.353020 0.887905 0.128713
0.353780 0.727320 0.130739
0.354540 0.723885 0.133822
0.355300 0.760400 0.133062
0.356060 0.591350 0.132797
0.356820 0.826655 0.132058
0.357580 0.698980 0.132214
0.358340 0.665585 0.135276
0.359100 0.721555 0.134332
0.359860 0.659710 0.134137
0.360620 0.649890 0.131429
0.361380 0.785105 0.134657
0.362140 0.933440 0.132910
0.362900 0.657325 0.133893
0.363660 0.700320 0.134176
0.364420 0.800895 0.134724
0.365180 0.635550 0.134653
0.365940 0.740370 0.135424
0.366700 0.554880 0.136977
0.367460 0.909960 0.135619
0.368220 0.753675 0.135357
0.368980 0.699895 0.137277
0.369740 0.714360 0.137231
0.370500 0.626355 0.138525
0.371260 0.675005 0.139558
0.372020 0.698790 0.139954
0.372770 0.741940 0.141344
0.373530 0.852190 0.140573
0.374290 0.731070 0.143479
0.375050 0.567190 0.143098
0.375810 0.615145 0.143472
0.376570 0.575365 0.145732
0.377330 0.681770 0.148023
0.378090 0.897300 0.147733
0.378850 0.782735 0.148971
0.379610 0.680075 0.148080
0.380370 0.813120 0.151460
0.381130 0.931770 0.152228
0.381890 0.877850 0.152634
0.382650 0.812590 0.153487
0.383410 0.757935 0.152999
0.384170 0.758675 0.155421
0.384930 0.865660 0.157684
0.385690 0.831420 0.156443
0.386450 0.618750 0.158872
0.387210 0.316125 0.171602
0.387970 0.744300 0.159434
0.388730 0.710865 0.159777
0.389490 0.555165 0.160870
0.390250 0.885850 0.163246
0.391010 0.591015 0.163091
0.391770 0.801545 0.163911
0.392520 0.828350 0.165442
0.393280 0.475095 0.165530
0.394040 0.674250 0.166842
0.394800 0.831610 0.171941
0.395560 0.385205 0.170460
0.396320 0.755220 0.171856
0.397080 0.449355 0.171259
0.397840 0.722745 0.172214
0.398600 0.560345 0.175488
0.399360 0.850550 0.173805
0.400120 0.674820 0.175576
0.400880 0.744180 0.177666
0.401640 0.604270 0.177875
0.402400 0.527740 0.181397
0.403160 0.914935 0.182100
0.403920 0.583565 0.179565
0.404680 0.623760 21.887652
0.405440 0.603875 0.183656
0.406200 0.638950 0.185760
0.406960 0.847195 0.184876
0.407720 1.074060 0.185375
0.408480 0.544555 0.185739
0.409240 0.459405 0.186248
0.409990 0.465830 0.190941
0.410750 0.507325 0.189473
0.411510 0.670155 0.187808
0.412270 0.809570 0.191425
0.413030 0.585465 0.191499
0.413790 0.532025 0.190050
0.414550 0.774915 0.193108
0.415310 0.516310 0.189466
0.416070 0.512810 0.192146
0.416830 0.755205 0.196312
0.417590 0.787785 0.197617
0.418350 0.657980 0.198115
0.419110 0.542445 0.198250
0.419870 0.943740 0.203564
0.420630 0.795265 0.197811
0.421390 0.446015 0.200895
0.422150 0.444125 0.201984
0.422910 1.058155 0.204328
0.423670 1.080685 0.210562
0.424430 0.879605 0.212387
0.425190 0.486225 0.212214
0.425940 0.832935 0.215113
0.426700 0.682145 0.210757
0.427460 0.875895 0.217005
0.428220 0.884850 0.220615
0.428980 0.711145 0.219540
0.429740 0.725660 0.226093
0.430500 0.678080 0.222843
0.431260 0.801035 0.223112
0.432020 0.417775 0.229137
0.432780 0.448830 0.238278
0.433540 0.877305 0.235085
0.434300 0.387085 0.236814
0.435060 0.577940 0.234360
