# Supplementary material for: Hallucination of closed repeat proteins containing central pockets
Source: Nat Struct Mol Biol. 2023 Sep 28;30(11):1755–60. doi: 10.1038/s41594-023-01112-6 (PMC10643118; doi:10.1038/s41594-023-01112-6)
Supplement: Supplementary file 4 — Small-angle X-ray scattering raw data. [file 41594_2023_1112_MOESM4_ESM.tar › SAXS_submit/E6/C11_results/Average/C11_high_E6_snap_00018.sub.1.ave.dat]

0.010260 -64.479230 74.341146
0.011020 -45.378425 75.410375
0.011780 -41.166400 46.229109
0.012540 -28.269875 26.971556
0.013300 -25.747070 17.080481
0.014060 -15.705380 10.143582
0.014820 -13.242790 6.101510
0.015580 -7.942160 4.846117
0.016340 -2.630535 3.422252
0.017100 1.395770 2.560343
0.017860 2.810840 1.667001
0.018620 4.607485 1.428094
0.019380 7.088365 1.164070
0.020140 9.647420 1.045276
0.020900 9.916890 0.918946
0.021660 12.066070 0.820516
0.022420 14.574370 0.828568
0.023180 15.453325 0.751521
0.023950 16.865500 0.754219
0.024710 17.993240 0.712917
0.025470 18.138960 0.692419
0.026230 18.728060 0.648522
0.026990 19.563855 0.644565
0.027750 20.357495 0.611535
0.028510 21.652055 0.597426
0.029270 21.319015 0.576570
0.030030 21.489505 0.560583
0.030790 21.684575 0.549310
0.031550 21.938440 0.546047
0.032310 22.886110 0.543476
0.033070 22.544285 0.509035
0.033830 22.472240 0.502585
0.034590 22.431120 0.492207
0.035350 22.412145 0.487408
0.036110 23.334180 0.460909
0.036870 22.510695 0.462818
0.037630 22.920035 0.445941
0.038390 23.382465 0.437327
0.039150 23.314680 0.434289
0.039910 23.327055 0.434116
0.040670 22.661385 0.432175
0.041430 23.084805 0.418635
0.042190 22.659485 0.406733
0.042950 21.896250 0.407694
0.043710 23.079700 0.391864
0.044470 22.604770 0.390290
0.045230 22.439220 0.388575
0.045990 22.516090 0.377224
0.046750 22.169590 0.372132
0.047510 22.495890 0.375057
0.048270 22.647170 0.373133
0.049030 22.239075 0.360580
0.049790 22.244580 0.364441
0.050550 21.435585 0.355488
0.051310 21.979160 0.356273
0.052070 21.720260 0.349074
0.052830 21.678300 0.346655
0.053590 21.124735 0.349112
0.054350 20.921335 0.335011
0.055110 21.276970 0.334756
0.055870 21.053095 0.340594
0.056630 21.418110 0.335435
0.057390 21.085775 0.323462
0.058150 21.550370 0.321782
0.058910 20.655275 0.321036
0.059670 20.525650 0.323027
0.060430 20.237560 0.317178
0.061190 20.270940 0.316114
0.061950 20.119535 0.308405
0.062710 20.217615 0.303822
0.063470 20.056880 0.304498
0.064230 19.952870 0.303020
0.064990 19.635085 0.307610
0.065750 19.656760 0.300131
0.066510 19.043500 0.300736
0.067270 19.429260 0.298158
0.068030 19.026720 0.294339
0.068790 18.982880 0.289657
0.069550 18.811535 0.286397
0.070310 18.393330 0.287118
0.071070 18.208560 0.286828
0.071830 18.173325 0.275205
0.072590 18.387050 0.277744
0.073350 17.979775 0.274452
0.074120 17.846620 0.274579
0.074880 17.785595 0.273009
0.075640 17.365140 0.268907
0.076400 17.497110 0.267564
0.077160 17.143295 0.265647
0.077920 17.304595 0.260442
0.078680 16.907110 0.261050
0.079440 16.535400 0.262242
0.080200 16.334140 0.258228
0.080960 16.614665 0.255679
0.081720 16.465365 0.253939
0.082480 16.610725 0.250290
0.083240 16.166790 0.249982
0.084000 15.771340 0.256305
0.084760 15.893600 0.251849
0.085520 15.713990 0.263550
0.086280 15.195385 0.261842
0.087040 15.342370 0.265799
0.087800 15.446055 0.272832
0.088560 14.880450 0.269544
0.089320 14.615510 0.275753
0.090080 14.743530 0.272245
0.090840 14.534495 0.275909
0.091600 14.271900 0.275573
0.092360 14.248155 0.276011
0.093120 14.092200 0.277129
0.093880 14.033695 0.283932
0.094640 13.562910 0.282023
0.095400 13.572980 0.271008
0.096160 13.458875 0.271305
0.096920 13.393260 0.267511
0.097680 12.752530 0.267122
0.098440 13.326715 0.271149
0.099200 13.339315 0.268868
0.099960 13.058925 0.261878
0.100720 12.863895 0.256057
0.101480 12.803085 0.251178
0.102240 12.490305 0.248508
0.103000 12.687515 0.246185
0.103760 12.246635 0.240976
0.104520 12.007425 0.238013
0.105280 11.832545 0.235955
0.106040 11.894135 0.232850
0.106800 11.665000 0.229318
0.107560 11.566875 0.229494
0.108320 11.432205 0.230403
0.109080 11.215480 0.222344
0.109840 11.036995 0.222334
0.110600 11.037370 0.222900
0.111360 10.651210 0.225120
0.112120 10.755280 0.227189
0.112880 10.665190 0.222122
0.113640 10.073260 0.222161
0.114400 10.200215 0.217783
0.115160 10.471215 0.215792
0.115920 10.034670 0.216305
0.116680 10.131850 0.213996
0.117440 9.891765 0.213133
0.118200 9.820385 0.210336
0.118960 9.409120 0.209558
0.119720 9.198835 0.207539
0.120480 9.247440 0.206213
0.121240 9.205765 0.204463
0.122000 9.356120 0.203872
0.122760 8.897370 0.200813
0.123520 9.356835 0.200361
0.124280 8.537835 0.199784
0.125040 8.563645 0.196864
0.125800 8.382945 0.195216
0.126560 8.323520 0.195516
0.127320 8.511670 0.196004
0.128080 8.030230 0.192652
0.128840 8.032230 0.190810
0.129600 7.958520 0.191740
0.130360 7.793750 0.191581
0.131120 7.675085 0.187949
0.131880 7.596470 0.187910
0.132640 7.448920 0.185690
0.133400 7.378075 0.183540
0.134160 7.293960 0.182235
0.134920 7.287775 0.179346
0.135680 7.133855 0.180269
0.136440 6.986585 0.179922
0.137200 6.826680 0.182044
0.137960 7.060020 0.176595
0.138730 6.396630 0.176467
0.139490 6.644325 0.176775
0.140250 6.364430 0.177228
0.141010 6.244105 0.176623
0.141770 6.186765 0.172595
0.142530 6.158990 0.174922
0.143290 6.115495 0.172083
0.144050 6.169410 0.173239
0.144810 5.926925 0.171651
0.145570 5.910810 0.169261
0.146330 5.679330 0.169286
0.147090 5.690485 0.170665
0.147850 5.600865 0.169802
0.148610 5.484625 0.168225
0.149370 5.225140 0.167839
0.150130 5.084030 0.165905
0.150890 5.361020 0.163271
0.151650 5.141450 0.164353
0.152410 5.180915 0.164261
0.153170 4.933780 0.164661
0.153930 4.956970 0.163101
0.154690 4.562465 0.161648
0.155450 4.550130 0.159643
0.156210 4.764180 0.160184
0.156970 4.468805 0.159632
0.157730 4.505955 0.159908
0.158490 4.259215 0.157914
0.159250 4.441555 0.157740
0.160010 4.192955 0.154806
0.160770 3.985940 0.157454
0.161530 4.227785 0.155884
0.162290 4.231900 0.153586
0.163050 3.870940 0.152624
0.163810 3.796350 0.153027
0.164570 3.876400 0.153455
0.165330 3.761840 0.152298
0.166090 3.682435 0.151273
0.166850 3.491150 0.150393
0.167610 3.619575 0.149190
0.168370 3.397875 0.147825
0.169130 3.426535 0.149339
0.169890 3.344920 0.147885
0.170650 3.445765 0.147751
0.171410 3.072250 0.149540
0.172170 3.245435 0.146312
0.172930 3.076390 0.148349
0.173690 3.051195 0.147691
0.174450 2.759015 0.148317
0.175210 2.873125 0.148236
0.175970 2.918795 0.148610
0.176730 2.927935 0.148876
0.177490 2.788915 0.150972
0.178250 2.546030 0.153907
0.179010 2.520995 0.152500
0.179770 2.516260 0.153936
0.180530 2.649145 0.156114
0.181290 2.682140 0.155021
0.182050 2.555515 0.156987
0.182810 2.380910 0.157518
0.183570 2.478130 0.158391
0.184330 2.398715 0.157585
0.185090 2.146415 0.157977
0.185850 2.245535 0.160290
0.186610 2.128630 0.159141
0.187370 2.266685 0.157429
0.188130 1.999090 0.160481
0.188890 2.119525 0.157885
0.189650 2.124560 0.158579
0.190410 2.073800 0.160509
0.191170 2.077080 0.158582
0.191930 1.619765 0.158663
0.192690 2.027075 0.159972
0.193450 1.703085 0.160042
0.194210 1.760690 0.160799
0.194970 1.671375 0.158547
0.195730 1.804350 0.161146
0.196490 1.724185 0.161400
0.197250 1.704785 0.161786
0.198010 1.595915 0.161818
0.198770 1.511330 0.161825
0.199530 1.576590 0.162231
0.200290 1.662730 0.162104
0.201050 1.608710 0.163073
0.201810 1.769855 0.161178
0.202570 1.349410 0.161216
0.203330 1.614165 0.161853
0.204090 1.345805 0.161298
0.204850 1.281790 0.160990
0.205610 1.356440 0.161227
0.206370 1.385505 0.161439
0.207130 1.349645 0.164095
0.207890 1.367335 0.163720
0.208650 1.077865 0.162249
0.209410 1.136770 0.160732
0.210170 1.266145 0.161846
0.210930 1.134530 0.162256
0.211690 0.915525 0.160456
0.212450 1.115825 0.160219
0.213210 1.367565 0.162458
0.213970 1.179240 0.158777
0.214730 1.031040 0.162694
0.215490 1.005675 0.159901
0.216250 1.152290 0.162097
0.217010 1.064525 0.160092
0.217770 1.088830 0.160407
0.218530 0.860125 0.160064
0.219290 1.028730 0.159922
0.220050 1.023260 0.159961
0.220810 0.698115 0.157475
0.221570 0.872685 0.159017
0.222330 1.000170 0.157730
0.223090 0.946185 0.159473
0.223850 0.820220 0.158985
0.224610 0.830385 0.155941
0.225370 0.871190 0.156719
0.226130 0.803835 0.156181
0.226890 0.798055 0.154827
0.227650 0.754495 0.151351
0.228410 0.906255 0.154328
0.229170 0.755860 0.151764
0.229930 0.627380 0.153133
0.230690 0.745710 0.150050
0.231450 0.833120 0.150258
0.232210 0.731315 0.150987
0.232970 0.632335 0.148798
0.233730 0.546415 0.148624
0.234490 0.870255 0.148610
0.235250 0.451280 0.148699
0.236010 0.793440 0.148978
0.236770 0.696500 0.147369
0.237530 0.790650 0.145506
0.238290 0.605510 0.143844
0.239050 0.550245 0.145286
0.239810 0.523320 0.145011
0.240570 0.594280 0.142832
0.241330 0.803030 0.142924
0.242090 0.822580 0.143745
0.242850 0.623960 0.143140
0.243610 0.673035 0.142974
0.244370 0.675920 0.142355
0.245130 0.841800 0.142298
0.245890 0.470740 0.141881
0.246650 0.671020 0.140474
0.247410 0.764525 0.140767
0.248170 0.684570 0.138670
0.248930 0.531865 0.138752
0.249690 0.409675 0.140880
0.250450 0.502900 0.137366
0.251210 0.702585 0.137313
0.251970 0.529200 0.137122
0.252730 0.701550 0.136188
0.253490 0.618140 0.135732
0.254250 0.789465 0.135725
0.255010 0.532805 0.135530
0.255770 0.573590 0.135541
0.256530 0.623300 0.133748
0.257290 0.564425 0.135453
0.258050 0.636535 0.134264
0.258810 0.714265 0.134600
0.259570 0.664130 0.133037
0.260330 0.643410 0.134056
0.261090 0.669830 0.134134
0.261850 0.590725 0.132330
0.262610 0.742365 0.132928
0.263370 0.477270 0.134074
0.264130 0.482845 0.131662
0.264890 0.550125 0.131167
0.265650 0.499225 0.130407
0.266410 0.520995 0.129912
0.267170 0.665520 0.128907
0.267930 0.615195 0.129798
0.268690 0.563590 0.131337
0.269450 0.572845 0.128734
0.270210 0.628510 0.127793
0.270970 0.564650 0.127907
0.271720 0.654630 0.127967
0.272480 0.616040 0.128967
0.273240 0.533575 0.128055
0.274000 0.704875 0.127295
0.274760 0.659595 0.127458
0.275520 0.693420 0.128798
0.276280 0.637130 0.126853
0.277040 0.478995 0.126772
0.277800 0.568490 0.125888
0.278560 0.351550 0.125329
0.279320 0.618980 0.124593
0.280080 0.514450 0.124682
0.280840 0.469990 0.124724
0.281600 0.665525 0.124806
0.282360 0.558235 0.123967
0.283120 0.554470 0.123313
0.283880 0.549915 0.124035
0.284640 0.629805 0.123953
0.285400 0.507300 0.123822
0.286160 0.554190 0.123274
0.286920 0.701740 0.123267
0.287680 0.619295 0.124155
0.288440 0.648405 0.123600
0.289200 0.421570 0.123557
0.289960 0.456960 0.125453
0.290720 0.647655 0.123883
0.291480 0.458835 0.124035
0.292240 0.611730 0.123430
0.293000 0.589280 0.123416
0.293760 0.636560 0.125057
0.294520 0.633760 0.125141
0.295280 0.598825 0.124056
0.296040 0.782085 0.124707
0.296800 0.609100 0.125258
0.297560 0.622215 0.125442
0.298320 0.518435 0.124763
0.299080 0.681705 0.124388
0.299840 0.576680 0.124682
0.300600 0.601260 0.123175
0.301360 0.690835 0.123702
0.302120 0.652215 0.124707
0.302880 0.773525 0.124551
0.303640 0.533920 0.122150
0.304400 0.707140 0.124257
0.305160 0.653890 0.124187
0.305920 0.540925 0.125283
0.306680 0.738155 0.125212
0.307440 0.577890 0.125675
0.308200 0.750615 0.125799
0.308960 0.624770 0.126924
0.309720 0.505345 0.126842
0.310480 0.515930 0.127369
0.311240 0.697290 0.127196
0.312000 0.557030 0.126832
0.312760 0.765955 0.126669
0.313520 0.662325 0.126050
0.314280 0.590220 0.126273
0.315040 0.702660 0.127489
0.315800 0.668330 0.126429
0.316560 0.714615 0.127542
0.317320 0.721085 0.128989
0.318080 0.716200 0.128472
0.318830 0.719845 0.128936
0.319590 0.843090 0.129664
0.320350 0.830450 0.130813
0.321110 0.733880 0.130393
0.321870 0.637585 0.131174
0.322630 0.706115 0.132139
0.323390 0.689795 0.132270
0.324150 0.675370 0.133324
0.324910 0.741415 0.132645
0.325670 0.508115 0.132928
0.326430 0.789085 0.133632
0.327190 0.588480 0.135286
0.327950 0.764905 0.133617
0.328710 0.719790 0.132999
0.329470 0.626820 0.132737
0.330230 0.746985 0.132532
0.330990 0.678195 0.133200
0.331750 0.771480 0.131630
0.332510 0.758480 0.133830
0.333270 0.583830 0.134972
0.334030 0.815325 0.132178
0.334790 0.753050 0.134318
0.335550 0.681015 0.134844
0.336310 0.639875 0.134165
0.337070 0.802945 0.133929
0.337830 0.576305 0.133193
0.338590 0.651105 0.135410
0.339350 0.715285 0.133568
0.340110 0.791010 0.135644
0.340870 0.879795 0.135301
0.341630 0.630965 0.135357
0.342390 0.674735 0.136446
0.343150 0.592255 0.136291
0.343910 0.722875 0.136496
0.344670 0.753035 0.137617
0.345430 0.791300 0.136814
0.346190 0.601945 0.135877
0.346950 0.840060 0.137125
0.347710 0.738985 0.137719
0.348470 0.617070 0.137779
0.349220 0.798995 0.136535
0.349980 0.719195 0.135573
0.350740 0.769975 0.131814
0.351500 0.539035 0.131269
0.352260 0.903460 0.131004
0.353020 0.687460 0.129908
0.353780 0.850695 0.130693
0.354540 0.771720 0.132171
0.355300 0.630350 0.131609
0.356060 0.655355 0.132309
0.356820 0.694935 0.132302
0.357580 0.855980 0.134275
0.358340 0.813120 0.133345
0.359100 0.730890 0.132885
0.359860 0.713925 0.133363
0.360620 0.733890 0.134307
0.361380 0.758040 0.133964
0.362140 0.808895 0.132977
0.362900 0.698180 0.133851
0.363660 0.586525 0.135672
0.364420 0.739895 0.134084
0.365180 0.745035 0.133596
0.365940 0.720745 0.136471
0.366700 0.753240 0.134873
0.367460 0.734395 0.134593
0.368220 0.713605 0.137012
0.368980 0.760090 0.136697
0.369740 0.657305 0.138395
0.370500 0.710760 0.135888
0.371260 0.750105 0.138345
0.372020 0.646260 0.139399
0.372770 0.724370 0.140810
0.373530 0.793205 0.141114
0.374290 0.702405 0.141616
0.375050 0.728955 0.142723
0.375810 0.860960 0.145212
0.376570 0.852460 0.145506
0.377330 0.854030 0.145852
0.378090 0.766420 0.147765
0.378850 0.609375 0.148281
0.379610 0.673885 0.148098
0.380370 0.778090 0.148525
0.381130 0.510795 0.150198
0.381890 0.713535 0.151630
0.382650 0.831380 0.151680
0.383410 0.744580 0.153073
0.384170 0.673680 0.154650
0.384930 0.686965 0.154685
0.385690 0.821280 0.156284
0.386450 0.698320 0.158228
0.387210 0.703790 0.166347
0.387970 0.650460 0.159109
0.388730 0.852665 0.160962
0.389490 0.634965 0.161489
0.390250 0.605300 0.161386
0.391010 0.755160 0.161934
0.391770 0.826035 0.164986
0.392520 0.505920 0.165580
0.393280 0.898575 0.167981
0.394040 0.621495 0.168133
0.394800 0.530310 0.169777
0.395560 0.488875 0.170057
0.396320 0.751140 0.170156
0.397080 0.969975 0.172631
0.397840 0.563630 0.173554
0.398600 0.524780 0.176216
0.399360 0.730925 0.177330
0.400120 0.798830 0.178946
0.400880 0.693175 0.176800
0.401640 0.683650 0.181556
0.402400 0.630810 0.179307
0.403160 0.811825 0.180339
0.403920 0.579385 0.182076
0.404680 0.450250 26.462104
0.405440 0.737430 0.184208
0.406200 0.693900 0.186220
0.406960 0.738750 0.182263
0.407720 0.629775 0.185117
0.408480 0.550145 0.187373
0.409240 0.791780 0.188603
0.409990 0.641145 0.188628
0.410750 0.618920 0.186931
0.411510 0.702335 0.189211
0.412270 0.879455 0.189222
0.413030 0.544440 0.193175
0.413790 0.548210 0.193533
0.414550 0.660090 0.192825
0.415310 0.683300 0.195513
0.416070 0.579290 0.197104
0.416830 0.648435 0.193996
0.417590 0.909430 0.198264
0.418350 0.761020 0.197885
0.419110 0.702655 0.199905
0.419870 0.811190 0.203494
0.420630 0.746705 0.201492
0.421390 0.585990 0.203182
0.422150 0.589945 0.202822
0.422910 0.661625 0.204558
0.423670 0.605360 0.208023
0.424430 0.708955 0.207157
0.425190 0.740665 0.209537
0.425940 0.563050 0.212238
0.426700 0.718245 0.216818
0.427460 0.767150 0.215955
0.428220 0.435060 0.220658
0.428980 0.269075 0.222539
0.429740 0.699095 0.224625
0.430500 1.039385 0.224530
0.431260 0.590260 0.223985
0.432020 0.691100 0.236623
0.432780 0.680655 0.232875
0.433540 0.477025 0.235393
0.434300 0.683215 0.237351
0.435060 0.545485 0.244070
