# Supplementary material for: Hallucination of closed repeat proteins containing central pockets
Source: Nat Struct Mol Biol. 2023 Sep 28;30(11):1755–60. doi: 10.1038/s41594-023-01112-6 (PMC10643118; doi:10.1038/s41594-023-01112-6)
Supplement: Supplementary file 4 — Small-angle X-ray scattering raw data. [file 41594_2023_1112_MOESM4_ESM.tar › SAXS_submit/E6/C11_results/Average/C11_high_E6_snap_00024.sub.1.ave.dat]

0.010260 -58.153075 74.165000
0.011020 -46.996615 76.064402
0.011780 -33.116115 46.277458
0.012540 -27.185300 27.114696
0.013300 -20.454990 17.010594
0.014060 -13.967955 10.012776
0.014820 -11.134010 5.898306
0.015580 -6.466895 4.694508
0.016340 -4.266940 3.441697
0.017100 0.515415 2.631786
0.017860 2.886040 1.692065
0.018620 4.810750 1.379752
0.019380 8.835395 1.198784
0.020140 10.458730 1.025934
0.020900 11.723075 0.920336
0.021660 13.247430 0.835979
0.022420 14.839210 0.784816
0.023180 16.182515 0.746372
0.023950 16.439155 0.759042
0.024710 18.362670 0.712097
0.025470 18.954390 0.678232
0.026230 19.580130 0.632146
0.026990 20.354900 0.630297
0.027750 20.445625 0.626457
0.028510 21.231085 0.605499
0.029270 21.577640 0.570177
0.030030 21.477370 0.561602
0.030790 21.569410 0.550393
0.031550 22.209090 0.539699
0.032310 22.381060 0.520251
0.033070 22.674605 0.510598
0.033830 22.406260 0.497875
0.034590 22.431090 0.489961
0.035350 23.098645 0.481673
0.036110 22.802695 0.471315
0.036870 23.301695 0.467327
0.037630 22.307515 0.449042
0.038390 22.923880 0.439399
0.039150 22.900535 0.433356
0.039910 22.851975 0.426475
0.040670 22.940825 0.423741
0.041430 22.429135 0.413211
0.042190 23.140165 0.411736
0.042950 22.338675 0.409013
0.043710 22.758070 0.392977
0.044470 22.249360 0.396581
0.045230 22.813020 0.394219
0.045990 22.192090 0.373320
0.046750 22.179340 0.361383
0.047510 22.674535 0.369257
0.048270 22.197800 0.369827
0.049030 21.650425 0.363890
0.049790 21.929640 0.366139
0.050550 21.762655 0.359728
0.051310 21.376240 0.350930
0.052070 21.697175 0.350714
0.052830 21.425065 0.342564
0.053590 21.395850 0.346124
0.054350 21.572210 0.344321
0.055110 21.247195 0.330492
0.055870 20.808170 0.337306
0.056630 21.135380 0.326948
0.057390 20.761525 0.329325
0.058150 20.744755 0.323359
0.058910 20.477330 0.316453
0.059670 21.097600 0.323366
0.060430 20.357740 0.313239
0.061190 20.525860 0.310852
0.061950 19.703335 0.307804
0.062710 19.965195 0.303204
0.063470 19.636300 0.307631
0.064230 19.872725 0.302832
0.064990 19.519645 0.302306
0.065750 19.421825 0.301726
0.066510 19.268795 0.291683
0.067270 19.145105 0.289954
0.068030 18.933050 0.292649
0.068790 18.889335 0.282970
0.069550 18.653810 0.283388
0.070310 18.765450 0.283953
0.071070 18.330605 0.279134
0.071830 18.188540 0.277779
0.072590 18.070260 0.275156
0.073350 18.273495 0.272893
0.074120 17.793290 0.274597
0.074880 17.688625 0.275368
0.075640 17.509975 0.272560
0.076400 17.575500 0.272115
0.077160 17.255725 0.265849
0.077920 16.710105 0.267808
0.078680 17.045845 0.263112
0.079440 16.900515 0.263575
0.080200 16.716750 0.261719
0.080960 16.516855 0.256920
0.081720 16.484535 0.255021
0.082480 15.966650 0.251595
0.083240 15.869695 0.252026
0.084000 15.676265 0.256888
0.084760 15.889550 0.257755
0.085520 15.769685 0.263494
0.086280 15.867435 0.266655
0.087040 14.980280 0.262454
0.087800 15.304755 0.268833
0.088560 15.018925 0.272896
0.089320 14.763160 0.270905
0.090080 14.936945 0.278603
0.090840 14.847420 0.274604
0.091600 14.536585 0.275789
0.092360 14.393760 0.270760
0.093120 14.248375 0.282366
0.093880 13.731105 0.285842
0.094640 13.812485 0.276832
0.095400 13.763565 0.276202
0.096160 13.471885 0.272818
0.096920 13.194320 0.270286
0.097680 13.097575 0.267369
0.098440 13.155450 0.275555
0.099200 13.195935 0.267493
0.099960 12.900865 0.259335
0.100720 12.471795 0.253023
0.101480 12.482175 0.246404
0.102240 12.742100 0.243996
0.103000 12.167575 0.240488
0.103760 12.043295 0.243678
0.104520 12.154960 0.235018
0.105280 11.934400 0.233165
0.106040 11.665075 0.234675
0.106800 11.500625 0.230428
0.107560 11.296255 0.228045
0.108320 11.389010 0.229342
0.109080 11.459670 0.226924
0.109840 11.060405 0.228451
0.110600 10.798820 0.225272
0.111360 10.693240 0.228879
0.112120 10.557480 0.227005
0.112880 10.422960 0.223985
0.113640 10.479135 0.218989
0.114400 10.637005 0.220509
0.115160 10.345900 0.218971
0.115920 9.903320 0.210622
0.116680 9.770185 0.217670
0.117440 9.674970 0.211298
0.118200 9.682155 0.209519
0.118960 9.509750 0.208508
0.119720 9.635455 0.207062
0.120480 9.316045 0.208455
0.121240 9.252705 0.206846
0.122000 9.032910 0.203214
0.122760 9.006730 0.202946
0.123520 8.759525 0.200926
0.124280 8.682790 0.202291
0.125040 8.546080 0.198030
0.125800 8.354525 0.195994
0.126560 8.332085 0.196269
0.127320 8.362720 0.196368
0.128080 8.109375 0.193190
0.128840 7.697095 0.192528
0.129600 7.986640 0.191517
0.130360 7.839140 0.189105
0.131120 8.082745 0.192129
0.131880 7.757790 0.189551
0.132640 7.450670 0.186683
0.133400 7.216685 0.182429
0.134160 7.459560 0.184013
0.134920 7.300845 0.181775
0.135680 6.912700 0.179268
0.136440 7.036430 0.182560
0.137200 6.862245 0.179590
0.137960 6.820005 0.177344
0.138730 6.755310 0.176697
0.139490 6.474660 0.176899
0.140250 6.469280 0.175605
0.141010 6.436475 0.176322
0.141770 6.226935 0.174912
0.142530 6.185200 0.174760
0.143290 5.970050 0.172535
0.144050 6.020560 0.170831
0.144810 5.936760 0.173020
0.145570 5.848260 0.171429
0.146330 5.652195 0.169505
0.147090 5.724540 0.169728
0.147850 5.583415 0.169473
0.148610 5.187320 0.168133
0.149370 5.377775 0.166616
0.150130 5.025755 0.164731
0.150890 5.275385 0.164470
0.151650 4.924750 0.163214
0.152410 5.064120 0.164314
0.153170 4.937945 0.161255
0.153930 4.870495 0.163791
0.154690 4.731355 0.161238
0.155450 4.757930 0.160994
0.156210 4.430495 0.158352
0.156970 4.387950 0.161337
0.157730 4.416655 0.159445
0.158490 4.239460 0.156407
0.159250 4.102905 0.158306
0.160010 4.337510 0.156577
0.160770 4.079865 0.155534
0.161530 3.940220 0.155587
0.162290 3.967370 0.153628
0.163050 3.826890 0.152931
0.163810 3.814635 0.152008
0.164570 3.836270 0.152691
0.165330 3.832935 0.152546
0.166090 3.531330 0.152475
0.166850 3.421485 0.152496
0.167610 3.411385 0.149933
0.168370 3.274465 0.150350
0.169130 3.474365 0.150286
0.169890 3.204735 0.148858
0.170650 3.234890 0.147468
0.171410 3.127550 0.147288
0.172170 2.999205 0.147581
0.172930 3.019680 0.147472
0.173690 2.937540 0.146121
0.174450 2.923035 0.146782
0.175210 2.997520 0.148890
0.175970 3.065500 0.149961
0.176730 2.855325 0.151033
0.177490 2.567495 0.152532
0.178250 2.686660 0.152790
0.179010 2.792145 0.154873
0.179770 2.579200 0.155523
0.180530 2.562395 0.156828
0.181290 2.584450 0.156259
0.182050 2.494560 0.156694
0.182810 2.410150 0.157829
0.183570 2.329775 0.158518
0.184330 2.275195 0.157546
0.185090 2.333090 0.158083
0.185850 2.179485 0.158628
0.186610 2.199170 0.159632
0.187370 1.971680 0.158632
0.188130 2.050490 0.157928
0.188890 1.917075 0.158579
0.189650 1.949255 0.159820
0.190410 1.865215 0.160725
0.191170 2.053965 0.160354
0.191930 1.917705 0.160849
0.192690 1.938580 0.161574
0.193450 1.836850 0.160845
0.194210 1.844415 0.161241
0.194970 1.668740 0.161170
0.195730 1.704805 0.161796
0.196490 1.734770 0.161779
0.197250 1.610090 0.161959
0.198010 1.902970 0.163380
0.198770 1.575040 0.159862
0.199530 1.720570 0.163377
0.200290 1.512430 0.162207
0.201050 1.553130 0.161287
0.201810 1.477130 0.163023
0.202570 1.311190 0.161747
0.203330 1.348175 0.161068
0.204090 1.670665 0.160378
0.204850 1.421015 0.161425
0.205610 1.346570 0.161694
0.206370 1.358555 0.162514
0.207130 1.304590 0.162376
0.207890 1.152685 0.163037
0.208650 1.240790 0.160350
0.209410 1.353590 0.163405
0.210170 0.972695 0.161998
0.210930 1.109885 0.161888
0.211690 1.211355 0.160806
0.212450 1.128190 0.160219
0.213210 1.205700 0.160325
0.213970 1.095945 0.159243
0.214730 1.224595 0.161867
0.215490 1.063295 0.160378
0.216250 1.052515 0.160679
0.217010 0.938470 0.159742
0.217770 1.123905 0.163448
0.218530 0.891150 0.159597
0.219290 1.012735 0.160601
0.220050 1.151375 0.161269
0.220810 1.107840 0.159477
0.221570 0.800215 0.158144
0.222330 0.946745 0.158688
0.223090 0.931215 0.160368
0.223850 0.796675 0.157539
0.224610 0.952610 0.154321
0.225370 1.124905 0.155520
0.226130 0.780010 0.156234
0.226890 0.797130 0.153511
0.227650 0.982605 0.153762
0.228410 0.883140 0.152730
0.229170 1.038845 0.152528
0.229930 0.718285 0.150969
0.230690 0.797980 0.151828
0.231450 0.785700 0.152355
0.232210 0.818335 0.151404
0.232970 0.808715 0.149887
0.233730 0.739695 0.148518
0.234490 0.772325 0.147751
0.235250 0.727095 0.147376
0.236010 0.532650 0.147504
0.236770 0.703405 0.147574
0.237530 0.586635 0.147291
0.238290 0.836710 0.146517
0.239050 0.585120 0.145566
0.239810 0.814410 0.144905
0.240570 0.738635 0.144059
0.241330 0.737000 0.142574
0.242090 0.689695 0.143108
0.242850 0.650915 0.142984
0.243610 0.697095 0.144084
0.244370 0.645575 0.142871
0.245130 0.465595 0.141669
0.245890 0.732845 0.141319
0.246650 0.626035 0.139890
0.247410 0.729110 0.140438
0.248170 0.626385 0.140283
0.248930 0.600460 0.138918
0.249690 0.663905 0.138769
0.250450 0.615730 0.138462
0.251210 0.518210 0.137702
0.251970 0.509090 0.136658
0.252730 0.402055 0.137298
0.253490 0.663775 0.135962
0.254250 0.548840 0.135767
0.255010 0.660715 0.137005
0.255770 0.561070 0.136287
0.256530 0.635830 0.135421
0.257290 0.654340 0.134300
0.258050 0.437810 0.135750
0.258810 0.541800 0.134653
0.259570 0.359515 0.132839
0.260330 0.662040 0.133126
0.261090 0.755600 0.133702
0.261850 0.595270 0.132518
0.262610 0.714755 0.132171
0.263370 0.703405 0.131697
0.264130 0.667265 0.132921
0.264890 0.593555 0.130827
0.265650 0.565905 0.130431
0.266410 0.595750 0.129710
0.267170 0.411045 0.130969
0.267930 0.663750 0.128720
0.268690 0.460665 0.128437
0.269450 0.360035 0.128907
0.270210 0.691020 0.129611
0.270970 0.729120 0.129155
0.271720 0.553055 0.129144
0.272480 0.597355 0.127016
0.273240 0.690925 0.127850
0.274000 0.663480 0.125902
0.274760 0.568600 0.125863
0.275520 0.669555 0.126977
0.276280 0.508190 0.126266
0.277040 0.478700 0.126216
0.277800 0.531050 0.126513
0.278560 0.564085 0.124827
0.279320 0.535100 0.124494
0.280080 0.639490 0.123490
0.280840 0.584550 0.125011
0.281600 0.457435 0.124466
0.282360 0.654215 0.123720
0.283120 0.547820 0.122772
0.283880 0.488480 0.124243
0.284640 0.696420 0.123260
0.285400 0.467840 0.124059
0.286160 0.609995 0.122917
0.286920 0.687405 0.123706
0.287680 0.581715 0.124148
0.288440 0.467205 0.124731
0.289200 0.649560 0.122864
0.289960 0.570790 0.123702
0.290720 0.558585 0.123331
0.291480 0.529505 0.124508
0.292240 0.539145 0.124982
0.293000 0.759095 0.123497
0.293760 0.471970 0.124498
0.294520 0.636325 0.124434
0.295280 0.556400 0.123876
0.296040 0.625660 0.125477
0.296800 0.636135 0.126443
0.297560 0.530705 0.124841
0.298320 0.516170 0.124851
0.299080 0.634435 0.125509
0.299840 0.698810 0.123536
0.300600 0.641525 0.125244
0.301360 0.635035 0.123950
0.302120 0.816850 0.123858
0.302880 0.707170 0.124250
0.303640 0.854970 0.123119
0.304400 0.658515 0.124530
0.305160 0.593370 0.124841
0.305920 0.527885 0.125145
0.306680 0.673430 0.126238
0.307440 0.780060 0.124841
0.308200 0.563955 0.126188
0.308960 0.722405 0.126418
0.309720 0.581895 0.125835
0.310480 0.709110 0.125824
0.311240 0.564855 0.126542
0.312000 0.572465 0.126612
0.312760 0.778020 0.126089
0.313520 0.458780 0.126156
0.314280 0.526930 0.128589
0.315040 0.752900 0.126185
0.315800 0.583705 0.126521
0.316560 0.529085 0.128434
0.317320 0.677215 0.129526
0.318080 0.640905 0.129187
0.318830 0.657570 0.130647
0.319590 0.525260 0.130216
0.320350 0.670670 0.131566
0.321110 0.764740 0.130117
0.321870 0.825810 0.131192
0.322630 0.651240 0.131142
0.323390 0.637400 0.130753
0.324150 0.800940 0.131839
0.324910 0.595395 0.134441
0.325670 0.604620 0.134190
0.326430 0.713450 0.133147
0.327190 0.477795 0.134551
0.327950 0.703420 0.133186
0.328710 0.912320 0.133547
0.329470 0.553775 0.133663
0.330230 0.703340 0.132344
0.330990 0.660405 0.133331
0.331750 0.678135 0.134056
0.332510 0.735735 0.133561
0.333270 0.648455 0.132808
0.334030 0.742520 0.134484
0.334790 0.678105 0.133497
0.335550 0.682600 0.135647
0.336310 0.564665 0.134866
0.337070 0.600985 0.135060
0.337830 0.858795 0.136266
0.338590 0.764690 0.134958
0.339350 0.754480 0.135598
0.340110 0.640845 0.135990
0.340870 0.635115 0.135138
0.341630 0.753790 0.136620
0.342390 0.767230 0.135842
0.343150 0.766020 0.136963
0.343910 0.729095 0.135555
0.344670 0.825430 0.136305
0.345430 0.790040 0.137793
0.346190 0.725020 0.136418
0.346950 0.637435 0.136740
0.347710 0.825550 0.137115
0.348470 0.658540 0.137136
0.349220 0.726905 0.136832
0.349980 0.849235 0.136913
0.350740 0.715040 0.133320
0.351500 0.736455 0.133083
0.352260 0.624550 0.131881
0.353020 0.740585 0.129165
0.353780 0.724185 0.132267
0.354540 0.752590 0.131810
0.355300 0.602035 0.131987
0.356060 0.879135 0.132723
0.356820 0.543385 0.133359
0.357580 0.649620 0.132811
0.358340 0.676120 0.133430
0.359100 0.603620 0.132992
0.359860 0.641415 0.132235
0.360620 0.663105 0.133013
0.361380 0.684070 0.133175
0.362140 0.637180 0.134523
0.362900 0.664610 0.133278
0.363660 0.582175 0.136864
0.364420 0.669965 0.134929
0.365180 0.672120 0.134728
0.365940 0.737795 0.135007
0.366700 0.540260 0.136577
0.367460 0.654670 0.135990
0.368220 0.696180 0.136810
0.368980 0.780165 0.138533
0.369740 0.727420 0.137882
0.370500 0.563915 0.138292
0.371260 0.686995 0.137118
0.372020 0.684515 0.138313
0.372770 0.544220 0.141591
0.373530 0.745160 0.140732
0.374290 0.646300 0.141793
0.375050 0.676315 0.142663
0.375810 0.862255 0.145806
0.376570 0.459295 0.146825
0.377330 0.807250 0.147100
0.378090 0.603805 0.145251
0.378850 0.544115 0.148232
0.379610 0.634355 0.149424
0.380370 0.596780 0.148561
0.381130 0.809260 0.150767
0.381890 0.495735 0.151142
0.382650 0.728585 0.153098
0.383410 0.791905 0.153840
0.384170 0.765245 0.155955
0.384930 0.827205 0.153448
0.385690 0.682750 0.155265
0.386450 0.864270 0.157581
0.387210 0.696600 0.164791
0.387970 0.652530 0.157196
0.388730 0.501975 0.160912
0.389490 0.683745 0.160428
0.390250 0.642785 0.163140
0.391010 0.686630 0.163865
0.391770 0.737355 0.164593
0.392520 0.547045 0.164077
0.393280 0.436950 0.166920
0.394040 0.543620 0.166959
0.394800 0.662310 0.169431
0.395560 0.760480 0.169473
0.396320 0.622435 0.172663
0.397080 0.705925 0.174028
0.397840 0.842005 0.169760
0.398600 0.822740 0.174056
0.399360 0.721570 0.175255
0.400120 0.509660 0.179806
0.400880 0.736945 0.179226
0.401640 0.849630 0.178257
0.402400 0.695840 0.180025
0.403160 0.613380 0.181086
0.403920 0.438570 0.181149
0.404680 0.814440 19.284586
0.405440 0.839270 0.180279
0.406200 0.568095 0.181602
0.406960 0.745525 0.183610
0.407720 0.504365 0.186793
0.408480 0.573210 0.186680
0.409240 0.673105 0.187175
0.409990 0.647500 0.188451
0.410750 0.764665 0.187804
0.411510 0.555735 0.186114
0.412270 0.703470 0.189827
0.413030 0.564100 0.193228
0.413790 0.419550 0.189788
0.414550 0.507435 0.191832
0.415310 0.742410 0.194346
0.416070 0.853920 0.194247
0.416830 0.651640 0.193720
0.417590 0.719990 0.197383
0.418350 0.804335 0.199936
0.419110 0.504455 0.197228
0.419870 0.722235 0.200672
0.420630 0.731525 0.199307
0.421390 0.446050 0.203593
0.422150 0.711765 0.204261
0.422910 0.751140 0.205488
0.423670 0.915595 0.201697
0.424430 1.105080 0.205361
0.425190 0.604380 0.211174
0.425940 0.430620 0.212977
0.426700 0.590200 0.214770
0.427460 0.439100 0.217999
0.428220 0.334935 0.222896
0.428980 0.808315 0.222931
0.429740 0.596840 0.222419
0.430500 0.762040 0.222896
0.431260 0.758700 0.226156
0.432020 0.745130 0.229477
0.432780 0.690105 0.234420
0.433540 0.524935 0.238946
0.434300 0.591045 0.237001
0.435060 0.443245 0.241757
