# Supplementary material for: Hallucination of closed repeat proteins containing central pockets
Source: Nat Struct Mol Biol. 2023 Sep 28;30(11):1755–60. doi: 10.1038/s41594-023-01112-6 (PMC10643118; doi:10.1038/s41594-023-01112-6)
Supplement: Supplementary file 4 — Small-angle X-ray scattering raw data. [file 41594_2023_1112_MOESM4_ESM.tar › SAXS_submit/E6/C11_results/Average/C11_high_E6_snap_00030.sub.1.ave.dat]

0.010260 7.952635 73.453168
0.011020 16.264060 76.256482
0.011780 13.589265 45.609264
0.012540 15.939225 27.476308
0.013300 18.979610 16.751291
0.014060 21.198375 9.910849
0.014820 18.746590 5.904933
0.015580 22.037365 4.771287
0.016340 22.145820 3.289088
0.017100 23.648765 2.424752
0.017860 23.299035 1.598218
0.018620 23.515180 1.378052
0.019380 22.681095 1.161057
0.020140 24.046170 0.981156
0.020900 22.957930 0.891814
0.021660 22.828525 0.819063
0.022420 24.337480 0.763773
0.023180 23.987025 0.748600
0.023950 24.469200 0.715863
0.024710 24.284655 0.674919
0.025470 24.663495 0.656952
0.026230 25.141665 0.629303
0.026990 25.076890 0.625753
0.027750 24.691990 0.590403
0.028510 25.105580 0.592047
0.029270 23.954420 0.568253
0.030030 24.270495 0.538890
0.030790 24.272530 0.539710
0.031550 24.540900 0.535414
0.032310 24.423925 0.501132
0.033070 24.284810 0.493897
0.033830 24.742595 0.495223
0.034590 23.707870 0.478083
0.035350 24.161625 0.478310
0.036110 24.106230 0.469816
0.036870 24.100150 0.455870
0.037630 23.738690 0.441075
0.038390 24.286315 0.446315
0.039150 23.745910 0.430576
0.039910 23.630500 0.434141
0.040670 24.215075 0.428762
0.041430 23.523240 0.417744
0.042190 24.028200 0.413685
0.042950 23.194055 0.395237
0.043710 23.578045 0.393045
0.044470 23.178470 0.386086
0.045230 23.021060 0.387907
0.045990 23.147690 0.370736
0.046750 22.985920 0.367631
0.047510 22.817970 0.371036
0.048270 22.790255 0.372748
0.049030 22.484185 0.362663
0.049790 22.218370 0.356655
0.050550 22.447455 0.354519
0.051310 22.084410 0.354409
0.052070 22.279205 0.347005
0.052830 22.400840 0.346291
0.053590 21.887295 0.339551
0.054350 21.729800 0.337012
0.055110 21.536435 0.339689
0.055870 21.263975 0.336425
0.056630 21.179970 0.333126
0.057390 21.281620 0.326213
0.058150 21.171910 0.321414
0.058910 21.289235 0.321280
0.059670 20.473200 0.325792
0.060430 20.172660 0.314540
0.061190 20.514325 0.317203
0.061950 20.785270 0.312617
0.062710 20.116100 0.310513
0.063470 20.161585 0.308504
0.064230 19.385270 0.308402
0.064990 19.692195 0.299314
0.065750 19.686585 0.295965
0.066510 19.691895 0.293681
0.067270 19.130570 0.297107
0.068030 19.269625 0.291096
0.068790 19.295280 0.290237
0.069550 18.542525 0.287277
0.070310 18.729430 0.283497
0.071070 18.486970 0.281881
0.071830 18.734715 0.278320
0.072590 18.321820 0.277387
0.073350 17.843165 0.271506
0.074120 17.548515 0.272143
0.074880 17.610375 0.267373
0.075640 17.592200 0.272811
0.076400 17.709135 0.270707
0.077160 17.142665 0.265803
0.077920 16.979615 0.264424
0.078680 16.974635 0.261655
0.079440 17.079500 0.261637
0.080200 16.662995 0.259006
0.080960 16.806875 0.257610
0.081720 16.202385 0.252267
0.082480 16.469585 0.250173
0.083240 16.263980 0.252606
0.084000 15.878030 0.253101
0.084760 15.502680 0.256128
0.085520 15.772850 0.265647
0.086280 15.752145 0.262984
0.087040 15.345600 0.272058
0.087800 15.172050 0.269070
0.088560 14.883500 0.272298
0.089320 15.108330 0.275028
0.090080 14.570215 0.270781
0.090840 14.449885 0.276043
0.091600 14.393505 0.274406
0.092360 14.603205 0.271050
0.093120 14.297980 0.276167
0.093880 13.761255 0.283342
0.094640 13.728315 0.282397
0.095400 13.820110 0.279187
0.096160 13.393175 0.267871
0.096920 13.290205 0.271124
0.097680 13.139215 0.273327
0.098440 13.021315 0.267270
0.099200 13.020275 0.268168
0.099960 12.886990 0.262595
0.100720 12.674675 0.254081
0.101480 12.487075 0.247762
0.102240 12.364240 0.245654
0.103000 12.238370 0.243119
0.103760 11.903130 0.238610
0.104520 11.994435 0.240039
0.105280 11.749400 0.232659
0.106040 12.111965 0.235725
0.106800 11.729275 0.232051
0.107560 11.354550 0.228617
0.108320 11.104565 0.229141
0.109080 11.375305 0.231107
0.109840 11.137655 0.226878
0.110600 11.191020 0.230095
0.111360 10.808300 0.225513
0.112120 10.565505 0.223395
0.112880 10.573350 0.222210
0.113640 10.529225 0.216605
0.114400 10.492670 0.219986
0.115160 10.087985 0.215806
0.115920 9.773970 0.215460
0.116680 9.997090 0.212864
0.117440 9.674655 0.211485
0.118200 9.514150 0.210817
0.118960 9.387025 0.210760
0.119720 9.480045 0.208494
0.120480 9.264495 0.207178
0.121240 9.034885 0.205912
0.122000 9.087140 0.203943
0.122760 8.975545 0.202118
0.123520 8.740785 0.201945
0.124280 8.912405 0.199275
0.125040 8.513450 0.197578
0.125800 8.289510 0.196853
0.126560 8.392045 0.195421
0.127320 8.244070 0.195258
0.128080 8.211670 0.195240
0.128840 7.855750 0.194367
0.129600 7.962680 0.190594
0.130360 7.766875 0.188946
0.131120 7.774655 0.187825
0.131880 7.430925 0.186004
0.132640 7.472405 0.185255
0.133400 7.413255 0.185732
0.134160 7.295900 0.183582
0.134920 7.263345 0.180902
0.135680 6.812520 0.179021
0.136440 6.946605 0.183883
0.137200 6.880785 0.177737
0.137960 6.758135 0.177390
0.138730 6.780090 0.179112
0.139490 6.521495 0.178755
0.140250 6.470110 0.174629
0.141010 6.369300 0.176941
0.141770 6.290745 0.174943
0.142530 6.317935 0.175127
0.143290 6.123730 0.172694
0.144050 5.992835 0.172797
0.144810 5.826530 0.171255
0.145570 5.786565 0.170364
0.146330 5.715585 0.170435
0.147090 5.566945 0.168752
0.147850 5.598870 0.166736
0.148610 5.533830 0.168692
0.149370 5.085135 0.166492
0.150130 5.232160 0.165417
0.150890 5.128215 0.164017
0.151650 5.061860 0.161768
0.152410 5.084485 0.164180
0.153170 5.037670 0.162090
0.153930 4.854575 0.162012
0.154690 4.924690 0.162804
0.155450 4.651960 0.162687
0.156210 4.491555 0.160509
0.156970 4.480885 0.161308
0.157730 4.387905 0.157755
0.158490 4.285575 0.159035
0.159250 4.336600 0.157320
0.160010 4.092175 0.156298
0.160770 4.150400 0.157472
0.161530 4.291390 0.156185
0.162290 4.024445 0.154551
0.163050 3.837310 0.152511
0.163810 3.933105 0.153363
0.164570 3.785120 0.152613
0.165330 3.676500 0.152836
0.166090 3.515860 0.152550
0.166850 3.530755 0.151199
0.167610 3.574410 0.151216
0.168370 3.493710 0.148589
0.169130 3.455155 0.150209
0.169890 3.544710 0.147829
0.170650 3.262905 0.147921
0.171410 3.255480 0.147104
0.172170 3.113720 0.148985
0.172930 3.043900 0.146269
0.173690 2.963235 0.146308
0.174450 2.849060 0.148709
0.175210 3.029785 0.149325
0.175970 2.732165 0.147617
0.176730 2.866775 0.149876
0.177490 2.680375 0.151902
0.178250 2.707755 0.153434
0.179010 2.475550 0.153515
0.179770 2.731850 0.156061
0.180530 2.465170 0.156906
0.181290 2.194415 0.156786
0.182050 2.604205 0.156605
0.182810 2.513050 0.157401
0.183570 2.416625 0.156786
0.184330 2.434865 0.159250
0.185090 2.410425 0.158794
0.185850 2.196940 0.158762
0.186610 2.301115 0.160028
0.187370 2.118750 0.160209
0.188130 2.026345 0.158306
0.188890 2.073580 0.158957
0.189650 2.044650 0.160240
0.190410 2.032090 0.159261
0.191170 2.074775 0.159431
0.191930 1.682945 0.160799
0.192690 1.876810 0.161404
0.193450 1.804420 0.159915
0.194210 1.819415 0.161121
0.194970 2.082560 0.160170
0.195730 1.598120 0.162267
0.196490 1.738990 0.161800
0.197250 1.730945 0.160492
0.198010 1.769445 0.162917
0.198770 1.789390 0.162691
0.199530 1.631130 0.162486
0.200290 1.401595 0.162599
0.201050 1.625670 0.161722
0.201810 1.623400 0.159770
0.202570 1.418125 0.160682
0.203330 1.471140 0.161782
0.204090 1.349840 0.161386
0.204850 1.410675 0.159823
0.205610 1.331935 0.162334
0.206370 1.142820 0.163030
0.207130 1.136325 0.163787
0.207890 1.160855 0.162397
0.208650 1.244820 0.161223
0.209410 1.101250 0.163398
0.210170 1.309440 0.161128
0.210930 1.222985 0.161181
0.211690 1.196200 0.160583
0.212450 1.165925 0.160866
0.213210 1.179055 0.162793
0.213970 1.332185 0.159813
0.214730 1.405960 0.160453
0.215490 1.175130 0.160796
0.216250 0.973405 0.160743
0.217010 1.179720 0.160552
0.217770 0.793410 0.160856
0.218530 1.119960 0.161241
0.219290 1.028650 0.162588
0.220050 0.982985 0.161160
0.220810 0.969665 0.160156
0.221570 0.893590 0.159774
0.222330 0.984905 0.160449
0.223090 0.950200 0.160909
0.223850 0.952230 0.158200
0.224610 0.963340 0.157949
0.225370 0.830805 0.157758
0.226130 0.794355 0.157733
0.226890 0.832245 0.154109
0.227650 0.882825 0.152687
0.228410 0.661065 0.153225
0.229170 0.763120 0.152337
0.229930 0.705030 0.151291
0.230690 0.910185 0.151414
0.231450 1.056745 0.150997
0.232210 0.776305 0.151340
0.232970 0.727760 0.150378
0.233730 0.698890 0.151178
0.234490 1.063955 0.149678
0.235250 0.634200 0.149204
0.236010 0.764210 0.148211
0.236770 0.816230 0.147185
0.237530 0.773690 0.147249
0.238290 0.776830 0.146517
0.239050 0.558165 0.145088
0.239810 0.779030 0.144431
0.240570 0.660280 0.144749
0.241330 0.708620 0.143091
0.242090 0.677485 0.145028
0.242850 0.513450 0.143833
0.243610 0.663045 0.141846
0.244370 0.656280 0.142535
0.245130 0.633775 0.141033
0.245890 0.691650 0.140955
0.246650 0.694425 0.139494
0.247410 0.617615 0.141927
0.248170 0.611020 0.138168
0.248930 0.807080 0.139243
0.249690 0.572535 0.139169
0.250450 0.513920 0.138494
0.251210 0.643425 0.137719
0.251970 0.714630 0.137719
0.252730 0.629070 0.137295
0.253490 0.357780 0.136117
0.254250 0.560485 0.136142
0.255010 0.468355 0.136436
0.255770 0.567260 0.135095
0.256530 0.519815 0.135594
0.257290 0.864205 0.135937
0.258050 0.523430 0.135088
0.258810 0.687030 0.133281
0.259570 0.673165 0.133434
0.260330 0.567400 0.133465
0.261090 0.603120 0.132380
0.261850 0.600575 0.133405
0.262610 0.659810 0.132274
0.263370 0.630560 0.131634
0.264130 0.638325 0.132574
0.264890 0.559860 0.131093
0.265650 0.381955 0.131135
0.266410 0.612430 0.128914
0.267170 0.647070 0.130898
0.267930 0.559825 0.129625
0.268690 0.619375 0.129696
0.269450 0.712295 0.128872
0.270210 0.552840 0.128642
0.270970 0.542415 0.129371
0.271720 0.606685 0.128653
0.272480 0.671135 0.126747
0.273240 0.461340 0.129512
0.274000 0.522760 0.125785
0.274760 0.665470 0.126959
0.275520 0.534615 0.127415
0.276280 0.637070 0.127214
0.277040 0.534825 0.126697
0.277800 0.476110 0.126100
0.278560 0.726075 0.124689
0.279320 0.745320 0.125248
0.280080 0.602980 0.124791
0.280840 0.629400 0.123529
0.281600 0.650950 0.124194
0.282360 0.543870 0.124049
0.283120 0.578080 0.123982
0.283880 0.637460 0.123168
0.284640 0.660865 0.123819
0.285400 0.543040 0.123759
0.286160 0.696250 0.124385
0.286920 0.808055 0.123037
0.287680 0.538770 0.124738
0.288440 0.772510 0.124102
0.289200 0.700075 0.123837
0.289960 0.607675 0.122847
0.290720 0.759130 0.123426
0.291480 0.699785 0.123030
0.292240 0.524300 0.126188
0.293000 0.748945 0.123678
0.293760 0.650330 0.123992
0.294520 0.647830 0.125187
0.295280 0.365740 0.124445
0.296040 0.654240 0.124703
0.296800 0.704195 0.124296
0.297560 0.735980 0.123950
0.298320 0.626695 0.124021
0.299080 0.706335 0.125134
0.299840 0.561215 0.124639
0.300600 0.539100 0.124802
0.301360 0.575830 0.124264
0.302120 0.696470 0.122521
0.302880 0.704285 0.122316
0.303640 0.616245 0.123635
0.304400 0.725480 0.124226
0.305160 0.575800 0.124526
0.305920 0.826260 0.125937
0.306680 0.724560 0.125184
0.307440 0.544315 0.126202
0.308200 0.525485 0.125976
0.308960 0.511830 0.125633
0.309720 0.668200 0.125562
0.310480 0.623475 0.126871
0.311240 0.606075 0.127790
0.312000 0.655300 0.127090
0.312760 0.761435 0.127040
0.313520 0.759915 0.128267
0.314280 0.818240 0.127171
0.315040 0.752480 0.126390
0.315800 0.864265 0.126871
0.316560 0.738810 0.128561
0.317320 0.598200 0.129006
0.318080 0.683965 0.128529
0.318830 0.706775 0.129279
0.319590 0.647740 0.129473
0.320350 0.624180 0.131446
0.321110 0.667860 0.131899
0.321870 0.483095 0.131517
0.322630 0.713375 0.131825
0.323390 0.699170 0.133023
0.324150 0.565515 0.133324
0.324910 0.640475 0.134356
0.325670 0.494795 0.131439
0.326430 0.581010 0.133119
0.327190 0.624715 0.134431
0.327950 0.627735 0.133069
0.328710 0.698250 0.132603
0.329470 0.593510 0.132825
0.330230 0.802375 0.132726
0.330990 0.781350 0.134643
0.331750 0.521305 0.132847
0.332510 0.755935 0.132666
0.333270 0.760700 0.133801
0.334030 0.818380 0.133557
0.334790 0.828965 0.133649
0.335550 0.582090 0.133890
0.336310 0.723380 0.135350
0.337070 0.754630 0.134063
0.337830 0.765955 0.134176
0.338590 0.605245 0.135085
0.339350 0.764175 0.135541
0.340110 0.802905 0.135583
0.340870 0.867140 0.134760
0.341630 0.667085 0.136478
0.342390 0.643095 0.136404
0.343150 0.793910 0.136789
0.343910 0.874350 0.135774
0.344670 0.885445 0.134834
0.345430 0.737300 0.137337
0.346190 0.868625 0.136955
0.346950 0.735055 0.135594
0.347710 0.778155 0.136881
0.348470 0.770485 0.137659
0.349220 0.703820 0.138179
0.349980 0.820300 0.137044
0.350740 0.801250 0.133911
0.351500 0.754935 0.132086
0.352260 0.617455 0.131146
0.353020 0.674385 0.128713
0.353780 0.717130 0.131206
0.354540 0.647005 0.131825
0.355300 0.733860 0.132546
0.356060 0.674580 0.132065
0.356820 0.877590 0.133731
0.357580 0.690080 0.133529
0.358340 0.641740 0.134519
0.359100 0.596220 0.134834
0.359860 0.768545 0.135209
0.360620 0.896895 0.133678
0.361380 0.927325 0.133101
0.362140 0.849820 0.133649
0.362900 0.820750 0.132797
0.363660 0.756925 0.135545
0.364420 0.745340 0.134013
0.365180 0.610895 0.134844
0.365940 0.583420 0.135654
0.366700 0.929665 0.136478
0.367460 0.681045 0.136089
0.368220 0.878545 0.136344
0.368980 0.614410 0.137447
0.369740 0.866410 0.137578
0.370500 0.731610 0.138674
0.371260 0.806975 0.137723
0.372020 0.717360 0.139424
0.372770 0.783315 0.141439
0.373530 0.821525 0.140711
0.374290 0.634625 0.143324
0.375050 0.627235 0.143193
0.375810 0.824945 0.146022
0.376570 0.673945 0.145301
0.377330 0.608660 0.144682
0.378090 0.540945 0.146510
0.378850 0.723280 0.149590
0.379610 0.693455 0.150145
0.380370 0.698270 0.150074
0.381130 0.747200 0.150721
0.381890 0.900065 0.149940
0.382650 0.539985 0.151966
0.383410 0.679550 0.153055
0.384170 0.716955 0.154533
0.384930 0.674680 0.157097
0.385690 0.752845 0.157836
0.386450 0.703790 0.158709
0.387210 0.578135 0.164784
0.387970 0.852705 0.158950
0.388730 0.406630 0.161156
0.389490 0.587650 0.162306
0.390250 0.617020 0.163487
0.391010 0.797270 0.162256
0.391770 0.728835 0.165820
0.392520 0.553565 0.164788
0.393280 0.798615 0.167118
0.394040 0.742235 0.169035
0.394800 0.572505 0.168579
0.395560 0.651135 0.169961
0.396320 0.872490 0.169611
0.397080 0.616195 0.169866
0.397840 0.764485 0.173826
0.398600 0.834755 0.173324
0.399360 0.868130 0.173815
0.400120 0.790015 0.176747
0.400880 0.517025 0.178914
0.401640 0.558265 0.179629
0.402400 0.854980 0.181064
0.403160 0.687315 0.179636
0.403920 0.611585 0.181181
0.404680 0.645645 22.226135
0.405440 0.665520 0.181142
0.406200 0.754280 0.184466
0.406960 0.625460 0.188561
0.407720 0.591690 0.184809
0.408480 0.761460 0.186252
0.409240 0.335045 0.187960
0.409990 0.815675 0.186231
0.410750 0.682985 0.187436
0.411510 0.887035 0.189894
0.412270 0.583375 0.191404
0.413030 0.930260 0.192652
0.413790 0.718590 0.191987
0.414550 0.746050 0.197033
0.415310 0.715945 0.194077
0.416070 0.682330 0.195732
0.416830 0.576260 0.196676
0.417590 0.681105 0.196195
0.418350 0.545945 0.199707
0.419110 0.558865 0.198296
0.419870 0.633635 0.202334
0.420630 0.858790 0.196719
0.421390 0.793170 0.200431
0.422150 0.752965 0.205820
0.422910 0.566395 0.204335
0.423670 0.448750 0.201977
0.424430 0.624740 0.206828
0.425190 0.645725 0.208543
0.425940 0.967630 0.214441
0.426700 0.575035 0.215513
0.427460 0.591445 0.220233
0.428220 0.593590 0.218759
0.428980 0.560135 0.215368
0.429740 0.520275 0.224572
0.430500 0.637375 0.225265
0.431260 0.814350 0.228649
0.432020 0.583505 0.230523
0.432780 0.863960 0.228579
0.433540 0.436345 0.238221
0.434300 0.852825 0.240007
0.435060 0.399370 0.244837
