# Supplementary material for: Hallucination of closed repeat proteins containing central pockets
Source: Nat Struct Mol Biol. 2023 Sep 28;30(11):1755–60. doi: 10.1038/s41594-023-01112-6 (PMC10643118; doi:10.1038/s41594-023-01112-6)
Supplement: Supplementary file 4 — Small-angle X-ray scattering raw data. [file 41594_2023_1112_MOESM4_ESM.tar › SAXS_submit/E6/C11_results/Average/C11_high_E6_snap_00021.sub.1.ave.dat]

0.010260 -16.692480 73.051188
0.011020 -5.086390 76.193253
0.011780 0.759415 45.774894
0.012540 -2.757255 26.845057
0.013300 -1.874390 16.940149
0.014060 2.321105 9.710958
0.014820 8.470465 5.929742
0.015580 8.625215 4.754165
0.016340 12.327965 3.439731
0.017100 15.087180 2.582723
0.017860 13.892510 1.755937
0.018620 15.780020 1.391241
0.019380 16.866955 1.156796
0.020140 18.856920 1.026620
0.020900 18.788535 0.883052
0.021660 19.496635 0.845293
0.022420 20.351535 0.786245
0.023180 21.013750 0.748522
0.023950 21.043960 0.729434
0.024710 22.427130 0.700202
0.025470 22.250325 0.670774
0.026230 22.411850 0.646676
0.026990 22.420255 0.623409
0.027750 22.674380 0.594013
0.028510 22.999640 0.591284
0.029270 23.029700 0.571262
0.030030 23.747200 0.545919
0.030790 23.224060 0.536973
0.031550 24.474840 0.526973
0.032310 23.520280 0.534600
0.033070 23.845150 0.495106
0.033830 23.798425 0.491948
0.034590 24.125110 0.495141
0.035350 23.358220 0.488243
0.036110 23.590570 0.468830
0.036870 23.513470 0.446687
0.037630 23.846230 0.443479
0.038390 23.027760 0.446506
0.039150 23.625020 0.430941
0.039910 23.592970 0.424349
0.040670 23.695495 0.429006
0.041430 23.335285 0.419890
0.042190 22.546235 0.403762
0.042950 23.404990 0.407401
0.043710 22.807550 0.396828
0.044470 22.752345 0.387496
0.045230 22.382185 0.387033
0.045990 23.104685 0.372811
0.046750 22.577310 0.369006
0.047510 22.793370 0.362818
0.048270 22.540025 0.370382
0.049030 22.526795 0.360371
0.049790 22.151460 0.360099
0.050550 21.595790 0.360117
0.051310 21.477380 0.346634
0.052070 22.476610 0.354887
0.052830 21.979800 0.338395
0.053590 21.875700 0.350926
0.054350 21.766355 0.344707
0.055110 21.129330 0.328656
0.055870 21.222190 0.332783
0.056630 21.127125 0.332217
0.057390 20.991825 0.327854
0.058150 20.858615 0.328108
0.058910 21.215325 0.319144
0.059670 20.591320 0.319321
0.060430 20.508385 0.315799
0.061190 20.182580 0.317164
0.061950 20.179175 0.313098
0.062710 20.050055 0.312245
0.063470 20.186220 0.305194
0.064230 19.588980 0.303483
0.064990 19.764585 0.299123
0.065750 19.488870 0.300679
0.066510 19.445765 0.299738
0.067270 19.000965 0.289562
0.068030 19.029285 0.290318
0.068790 18.956835 0.290127
0.069550 19.239740 0.283840
0.070310 18.743245 0.288073
0.071070 18.355205 0.283872
0.071830 18.521385 0.277327
0.072590 18.436875 0.276407
0.073350 18.041270 0.274714
0.074120 17.750525 0.274095
0.074880 17.862695 0.274070
0.075640 17.738770 0.267373
0.076400 17.590295 0.268582
0.077160 17.497415 0.268045
0.077920 17.133725 0.266528
0.078680 17.017515 0.265258
0.079440 16.976760 0.258430
0.080200 16.715195 0.262037
0.080960 16.580165 0.252698
0.081720 16.450960 0.254021
0.082480 16.170455 0.255534
0.083240 16.478125 0.252786
0.084000 16.066965 0.255329
0.084760 15.679135 0.256719
0.085520 15.517880 0.262447
0.086280 15.442215 0.267037
0.087040 15.275085 0.270318
0.087800 15.208220 0.275265
0.088560 15.306525 0.275325
0.089320 14.692810 0.274144
0.090080 14.502805 0.270004
0.090840 14.361645 0.273540
0.091600 14.373170 0.273190
0.092360 14.654025 0.279848
0.093120 14.204180 0.275042
0.093880 13.655320 0.286902
0.094640 13.529340 0.277588
0.095400 14.076805 0.275442
0.096160 13.578095 0.271457
0.096920 13.034110 0.267351
0.097680 13.309485 0.267429
0.098440 12.840280 0.267252
0.099200 12.672035 0.268434
0.099960 12.956720 0.265028
0.100720 12.708425 0.260435
0.101480 12.626515 0.252313
0.102240 12.773365 0.245796
0.103000 12.105000 0.246192
0.103760 11.962405 0.239989
0.104520 12.257780 0.237419
0.105280 11.986295 0.233129
0.106040 11.910460 0.232408
0.106800 11.865680 0.233059
0.107560 11.905695 0.228076
0.108320 11.348130 0.227086
0.109080 11.057780 0.226825
0.109840 10.992560 0.225626
0.110600 10.951930 0.226365
0.111360 10.703710 0.225888
0.112120 10.772625 0.223738
0.112880 10.563390 0.221924
0.113640 10.239195 0.220088
0.114400 10.264000 0.215000
0.115160 10.204900 0.216644
0.115920 10.233525 0.215948
0.116680 10.233005 0.214455
0.117440 9.904775 0.209286
0.118200 9.422805 0.210803
0.118960 9.596250 0.207652
0.119720 9.496895 0.207161
0.120480 9.177165 0.205997
0.121240 9.022255 0.206517
0.122000 9.169465 0.203034
0.122760 8.905570 0.205233
0.123520 9.220145 0.201945
0.124280 8.898100 0.203154
0.125040 8.527335 0.199134
0.125800 8.530630 0.194197
0.126560 8.265770 0.197839
0.127320 8.483800 0.196185
0.128080 8.467820 0.194625
0.128840 8.057955 0.194565
0.129600 8.037145 0.190799
0.130360 7.934300 0.189714
0.131120 7.578120 0.187348
0.131880 7.668550 0.188784
0.132640 7.339390 0.188748
0.133400 7.593540 0.183755
0.134160 7.400725 0.183975
0.134920 7.134505 0.180378
0.135680 7.204585 0.183373
0.136440 7.200060 0.180499
0.137200 7.002445 0.181556
0.137960 7.055675 0.177351
0.138730 6.736590 0.179137
0.139490 6.700695 0.175159
0.140250 6.280860 0.176803
0.141010 6.366355 0.177500
0.141770 6.129825 0.173854
0.142530 6.153565 0.175032
0.143290 6.084700 0.170937
0.144050 5.961675 0.171531
0.144810 5.914970 0.171828
0.145570 5.777500 0.171475
0.146330 5.714175 0.170414
0.147090 5.777085 0.169714
0.147850 5.611910 0.168692
0.148610 5.490310 0.167730
0.149370 5.110860 0.166411
0.150130 5.215265 0.164965
0.150890 5.120955 0.162755
0.151650 5.091810 0.165004
0.152410 5.019345 0.166269
0.153170 5.049970 0.163575
0.153930 4.768150 0.161124
0.154690 4.678980 0.161789
0.155450 4.695050 0.160880
0.156210 4.538470 0.158228
0.156970 4.562365 0.159890
0.157730 4.515740 0.158511
0.158490 4.329420 0.157673
0.159250 4.419200 0.157277
0.160010 4.073270 0.158108
0.160770 4.260400 0.157786
0.161530 4.129010 0.155523
0.162290 3.897705 0.153289
0.163050 3.992185 0.153274
0.163810 3.886055 0.152801
0.164570 3.746550 0.152344
0.165330 3.729640 0.153023
0.166090 3.770060 0.149735
0.166850 3.813900 0.151432
0.167610 3.487300 0.149165
0.168370 3.288760 0.150198
0.169130 3.412570 0.150187
0.169890 3.307645 0.149427
0.170650 3.341900 0.148596
0.171410 3.094710 0.146775
0.172170 3.091920 0.148182
0.172930 3.022950 0.147896
0.173690 3.005160 0.146906
0.174450 3.009630 0.149275
0.175210 3.077075 0.147595
0.175970 2.779600 0.148197
0.176730 2.820640 0.150513
0.177490 2.651855 0.152433
0.178250 2.699540 0.154381
0.179010 2.533485 0.155226
0.179770 2.522220 0.155672
0.180530 2.610935 0.155806
0.181290 2.581275 0.153419
0.182050 2.465950 0.155141
0.182810 2.666480 0.156269
0.183570 2.530870 0.157606
0.184330 2.266140 0.156835
0.185090 2.584395 0.159296
0.185850 2.361915 0.161167
0.186610 2.363340 0.157652
0.187370 2.253860 0.157758
0.188130 2.074805 0.158313
0.188890 1.995360 0.159356
0.189650 1.947205 0.158525
0.190410 1.936865 0.158989
0.191170 2.045605 0.160067
0.191930 2.063470 0.159123
0.192690 1.859475 0.157433
0.193450 1.798250 0.161457
0.194210 1.715660 0.161358
0.194970 1.850820 0.162956
0.195730 1.652160 0.159940
0.196490 1.877435 0.160774
0.197250 1.529500 0.160827
0.198010 1.778620 0.159208
0.198770 1.505840 0.161485
0.199530 1.762285 0.162504
0.200290 1.546635 0.162298
0.201050 1.496400 0.161379
0.201810 1.363615 0.163200
0.202570 1.535065 0.159632
0.203330 1.409570 0.160781
0.204090 1.669625 0.160159
0.204850 1.152320 0.161878
0.205610 1.321630 0.162620
0.206370 1.204305 0.161846
0.207130 1.206560 0.161711
0.207890 1.096970 0.161648
0.208650 1.553385 0.163847
0.209410 1.244455 0.160640
0.210170 1.382260 0.162238
0.210930 1.367675 0.161418
0.211690 1.199865 0.160962
0.212450 1.136180 0.162157
0.213210 1.142735 0.160842
0.213970 1.000220 0.161464
0.214730 1.172335 0.160223
0.215490 1.174740 0.158805
0.216250 0.956155 0.160944
0.217010 1.135230 0.160428
0.217770 1.068885 0.159473
0.218530 0.944395 0.160499
0.219290 0.795765 0.158752
0.220050 0.949260 0.160396
0.220810 0.820410 0.161011
0.221570 1.062280 0.158469
0.222330 0.728695 0.158476
0.223090 0.805470 0.160944
0.223850 0.744055 0.157496
0.224610 0.849490 0.157482
0.225370 0.720105 0.157355
0.226130 0.863060 0.154689
0.226890 0.900900 0.154388
0.227650 0.679495 0.152574
0.228410 0.729595 0.152571
0.229170 0.689350 0.152426
0.229930 1.000750 0.152238
0.230690 0.766960 0.150400
0.231450 0.911905 0.150972
0.232210 0.808815 0.151708
0.232970 0.928465 0.150859
0.233730 0.839950 0.148253
0.234490 0.598180 0.147808
0.235250 0.568345 0.147751
0.236010 0.714205 0.147016
0.236770 0.717925 0.147507
0.237530 0.850290 0.147012
0.238290 0.667670 0.146273
0.239050 0.788850 0.145707
0.239810 0.628710 0.143356
0.240570 0.836075 0.145212
0.241330 0.769400 0.143600
0.242090 0.684180 0.143840
0.242850 0.671200 0.143377
0.243610 0.671445 0.141655
0.244370 0.501335 0.142069
0.245130 0.778715 0.140965
0.245890 0.593765 0.140757
0.246650 0.647270 0.141563
0.247410 0.778235 0.141231
0.248170 0.562110 0.140509
0.248930 0.695185 0.139459
0.249690 0.517745 0.138656
0.250450 0.606670 0.139165
0.251210 0.574690 0.138080
0.251970 0.573330 0.136987
0.252730 0.595300 0.136966
0.253490 0.720205 0.136206
0.254250 0.639425 0.136347
0.255010 0.774120 0.136513
0.255770 0.502080 0.135902
0.256530 0.587375 0.134996
0.257290 0.560830 0.135318
0.258050 0.314270 0.134855
0.258810 0.555965 0.134519
0.259570 0.492315 0.133851
0.260330 0.571915 0.133289
0.261090 0.633735 0.132878
0.261850 0.496645 0.133911
0.262610 0.579960 0.131772
0.263370 0.567195 0.131248
0.264130 0.669530 0.132429
0.264890 0.584005 0.130389
0.265650 0.625090 0.130799
0.266410 0.549220 0.129636
0.267170 0.535915 0.131167
0.267930 0.686000 0.129335
0.268690 0.545030 0.128066
0.269450 0.655690 0.128653
0.270210 0.588730 0.129243
0.270970 0.571300 0.128603
0.271720 0.590660 0.127984
0.272480 0.644905 0.128055
0.273240 0.604865 0.126167
0.274000 0.587720 0.127058
0.274760 0.610220 0.128239
0.275520 0.597030 0.127373
0.276280 0.569660 0.126397
0.277040 0.714110 0.126305
0.277800 0.597000 0.125859
0.278560 0.493530 0.125159
0.279320 0.575060 0.124820
0.280080 0.568720 0.124622
0.280840 0.506225 0.124137
0.281600 0.673045 0.123522
0.282360 0.695685 0.123939
0.283120 0.575820 0.124572
0.283880 0.733525 0.123999
0.284640 0.574640 0.123614
0.285400 0.445795 0.122252
0.286160 0.443930 0.123723
0.286920 0.602335 0.125619
0.287680 0.538385 0.123267
0.288440 0.702885 0.123281
0.289200 0.635845 0.123310
0.289960 0.573305 0.124197
0.290720 0.665725 0.122893
0.291480 0.737285 0.123844
0.292240 0.597405 0.125276
0.293000 0.792715 0.124848
0.293760 0.638450 0.124760
0.294520 0.688970 0.124735
0.295280 0.568720 0.124604
0.296040 0.642725 0.123960
0.296800 0.722085 0.124374
0.297560 0.641785 0.123501
0.298320 0.553940 0.125407
0.299080 0.703365 0.124120
0.299840 0.661540 0.124629
0.300600 0.573800 0.124360
0.301360 0.583080 0.124303
0.302120 0.589390 0.124038
0.302880 0.745345 0.124028
0.303640 0.625600 0.122571
0.304400 0.712160 0.124505
0.305160 0.490870 0.124958
0.305920 0.723640 0.126195
0.306680 0.832710 0.126135
0.307440 0.649210 0.124745
0.308200 0.786540 0.126955
0.308960 0.721405 0.125548
0.309720 0.529185 0.128158
0.310480 0.685170 0.127694
0.311240 0.714905 0.127047
0.312000 0.722705 0.126436
0.312760 0.561095 0.126460
0.313520 0.755055 0.126429
0.314280 0.743315 0.126549
0.315040 0.704535 0.126178
0.315800 0.524550 0.125785
0.316560 0.769550 0.128769
0.317320 0.425130 0.128946
0.318080 0.603120 0.127762
0.318830 0.632075 0.128678
0.319590 0.510945 0.128989
0.320350 0.758115 0.129325
0.321110 0.764835 0.130856
0.321870 0.738095 0.131467
0.322630 0.656310 0.131658
0.323390 0.544755 0.132468
0.324150 0.799040 0.132946
0.324910 0.664745 0.131835
0.325670 0.714560 0.132295
0.326430 0.661845 0.133384
0.327190 0.782120 0.133851
0.327950 0.791915 0.132475
0.328710 0.675895 0.133281
0.329470 0.583425 0.133557
0.330230 0.832085 0.135368
0.330990 0.694130 0.130711
0.331750 0.646155 0.133342
0.332510 0.753730 0.133119
0.333270 0.730570 0.133685
0.334030 0.667175 0.132603
0.334790 0.794890 0.132617
0.335550 0.719315 0.134286
0.336310 0.594450 0.133483
0.337070 0.677475 0.134286
0.337830 0.687030 0.133830
0.338590 0.665445 0.135912
0.339350 0.780685 0.134851
0.340110 0.828435 0.136188
0.340870 0.795160 0.136124
0.341630 0.777680 0.135347
0.342390 0.721740 0.135488
0.343150 0.594905 0.135672
0.343910 0.702690 0.137263
0.344670 0.676815 0.137270
0.345430 0.697360 0.136418
0.346190 0.686895 0.136025
0.346950 0.593345 0.136687
0.347710 0.774640 0.136612
0.348470 0.788070 0.137461
0.349220 0.876500 0.137281
0.349980 0.887750 0.135919
0.350740 0.849355 0.134579
0.351500 0.728435 0.130732
0.352260 0.865945 0.130852
0.353020 0.746880 0.129929
0.353780 0.710005 0.130163
0.354540 0.702425 0.131206
0.355300 0.814175 0.131407
0.356060 0.728985 0.130520
0.356820 0.760225 0.133840
0.357580 0.764430 0.133780
0.358340 0.757270 0.132189
0.359100 0.748570 0.132992
0.359860 0.673590 0.133434
0.360620 0.707240 0.133759
0.361380 0.710740 0.134593
0.362140 0.596305 0.133345
0.362900 0.776470 0.133868
0.363660 0.851110 0.135318
0.364420 0.700700 0.135325
0.365180 0.850970 0.135612
0.365940 0.743825 0.136411
0.366700 0.623620 0.135279
0.367460 0.796680 0.136987
0.368220 0.730285 0.138073
0.368980 0.708070 0.136216
0.369740 0.819505 0.138395
0.370500 0.685540 0.137320
0.371260 0.651170 0.137493
0.372020 0.725140 0.140410
0.372770 0.767360 0.140537
0.373530 0.700265 0.139611
0.374290 0.714555 0.143914
0.375050 0.677070 0.142567
0.375810 0.765000 0.143091
0.376570 0.734755 0.145053
0.377330 0.751815 0.148769
0.378090 0.698055 0.147090
0.378850 0.780875 0.146436
0.379610 0.704860 0.148087
0.380370 0.920060 0.150035
0.381130 0.932355 0.150095
0.381890 0.615065 0.150955
0.382650 0.571020 0.153451
0.383410 0.696035 0.152914
0.384170 0.858435 0.154448
0.384930 0.439915 0.156262
0.385690 0.799395 0.158055
0.386450 0.639660 0.157270
0.387210 0.931105 0.166598
0.387970 0.877760 0.159668
0.388730 0.642120 0.159434
0.389490 0.572330 0.161637
0.390250 0.651920 0.161906
0.391010 0.860615 0.161743
0.391770 0.669460 0.163342
0.392520 0.557380 0.164905
0.393280 0.866305 0.167228
0.394040 0.656265 0.167086
0.394800 0.400005 0.167440
0.395560 0.696485 0.170293
0.396320 0.657415 0.172716
0.397080 0.797285 0.172938
0.397840 0.472825 0.174112
0.398600 0.645590 0.175389
0.399360 0.548890 0.173603
0.400120 0.862625 0.178660
0.400880 0.564230 0.180608
0.401640 0.812535 0.179169
0.402400 0.845850 0.179643
0.403160 0.736855 0.182581
0.403920 0.557600 0.182903
0.404680 0.601770 24.123140
0.405440 0.484610 0.182189
0.406200 0.603990 0.184692
0.406960 0.712910 0.186404
0.407720 0.531515 0.182242
0.408480 0.633440 0.185898
0.409240 0.759345 0.189788
0.409990 0.539120 0.190743
0.410750 0.693800 0.189632
0.411510 0.607325 0.189965
0.412270 0.949895 0.190898
0.413030 0.754400 0.191612
0.413790 0.733180 0.193522
0.414550 0.673350 0.195276
0.415310 0.560570 0.194028
0.416070 0.609330 0.193441
0.416830 0.559770 0.196697
0.417590 0.712770 0.197366
0.418350 0.838325 0.197698
0.419110 0.274855 0.200290
0.419870 0.699440 0.202249
0.420630 0.895665 0.199427
0.421390 0.609060 0.200127
0.422150 0.659280 0.203925
0.422910 0.694070 0.202960
0.423670 0.882205 0.209519
0.424430 0.593725 0.207507
0.425190 0.678865 0.211188
0.425940 0.763600 0.210700
0.426700 0.750185 0.214728
0.427460 0.666015 0.215576
0.428220 0.396245 0.220987
0.428980 0.715575 0.223175
0.429740 0.648675 0.224512
0.430500 1.007700 0.223702
0.431260 0.305970 0.228303
0.432020 0.724630 0.230407
0.432780 0.666850 0.232306
0.433540 0.464420 0.239516
0.434300 0.530155 0.235909
0.435060 0.646240 0.240884
