# Supplementary material for: Hallucination of closed repeat proteins containing central pockets
Source: Nat Struct Mol Biol. 2023 Sep 28;30(11):1755–60. doi: 10.1038/s41594-023-01112-6 (PMC10643118; doi:10.1038/s41594-023-01112-6)
Supplement: Supplementary file 4 — Small-angle X-ray scattering raw data. [file 41594_2023_1112_MOESM4_ESM.tar › SAXS_submit/E6/C11_results/Average/C11_high_E6_snap_00006.sub.1.ave.dat]

0.010260 25.746735 73.836970
0.011020 17.631815 75.348745
0.011780 18.060725 46.223274
0.012540 22.819470 26.761188
0.013300 21.552300 16.998076
0.014060 23.896145 10.133013
0.014820 23.964200 5.925873
0.015580 22.768820 4.733854
0.016340 24.987775 3.407557
0.017100 24.979200 2.562320
0.017860 25.401845 1.662702
0.018620 23.845985 1.308455
0.019380 24.790395 1.110265
0.020140 24.096190 1.000329
0.020900 24.172580 0.846945
0.021660 24.112830 0.773465
0.022420 25.551940 0.778985
0.023180 24.346225 0.719745
0.023950 25.184920 0.730499
0.024710 25.780740 0.663091
0.025470 24.918465 0.672571
0.026230 24.288560 0.622348
0.026990 24.887670 0.617878
0.027750 25.481555 0.589505
0.028510 25.077040 0.576510
0.029270 24.856130 0.563992
0.030030 24.028085 0.554484
0.030790 24.622370 0.542433
0.031550 25.191890 0.538119
0.032310 24.704520 0.528221
0.033070 24.924440 0.492914
0.033830 24.848095 0.486001
0.034590 24.084015 0.480325
0.035350 24.127480 0.483639
0.036110 24.253905 0.458228
0.036870 23.845410 0.451291
0.037630 24.192870 0.445718
0.038390 24.266300 0.440187
0.039150 24.110085 0.436082
0.039910 24.207545 0.433062
0.040670 23.560230 0.422405
0.041430 23.817040 0.418186
0.042190 23.549945 0.402592
0.042950 23.503465 0.400806
0.043710 23.516570 0.388136
0.044470 22.893530 0.390686
0.045230 23.167320 0.383642
0.045990 23.107035 0.375138
0.046750 22.898730 0.369696
0.047510 22.736320 0.370092
0.048270 22.939255 0.367765
0.049030 22.201560 0.363465
0.049790 22.287575 0.366761
0.050550 21.860285 0.352362
0.051310 22.354390 0.351170
0.052070 21.972040 0.347588
0.052830 22.006065 0.343801
0.053590 21.247175 0.347560
0.054350 21.300165 0.335856
0.055110 21.598515 0.329339
0.055870 21.291770 0.341637
0.056630 21.847915 0.330948
0.057390 21.098685 0.325810
0.058150 21.521795 0.323996
0.058910 20.751285 0.318271
0.059670 20.841515 0.323144
0.060430 20.677755 0.316616
0.061190 20.175075 0.316004
0.061950 20.142890 0.309424
0.062710 20.178155 0.302327
0.063470 20.101835 0.305987
0.064230 20.066435 0.303356
0.064990 19.594105 0.304151
0.065750 19.805260 0.298635
0.066510 19.767235 0.296492
0.067270 19.582240 0.293656
0.068030 18.947920 0.293179
0.068790 18.919880 0.288129
0.069550 18.942755 0.288225
0.070310 18.559695 0.286340
0.071070 18.112675 0.285530
0.071830 18.331620 0.273561
0.072590 18.566405 0.280212
0.073350 18.201825 0.273709
0.074120 17.436350 0.273685
0.074880 17.870090 0.270682
0.075640 17.362670 0.271489
0.076400 17.579735 0.269056
0.077160 17.300600 0.264901
0.077920 16.962410 0.262917
0.078680 16.925620 0.261733
0.079440 16.954165 0.261206
0.080200 16.441060 0.255654
0.080960 16.738910 0.255598
0.081720 16.500940 0.255110
0.082480 16.418345 0.253904
0.083240 16.326710 0.251835
0.084000 15.872900 0.254310
0.084760 15.835425 0.254112
0.085520 15.546305 0.264526
0.086280 15.344990 0.263023
0.087040 15.346620 0.267139
0.087800 15.825365 0.268777
0.088560 15.217930 0.268214
0.089320 14.633970 0.277450
0.090080 14.495860 0.272468
0.090840 14.733605 0.273996
0.091600 14.450475 0.274774
0.092360 14.525765 0.273359
0.093120 13.998035 0.274137
0.093880 14.097640 0.285492
0.094640 13.612790 0.281715
0.095400 13.664930 0.270385
0.096160 13.541415 0.268536
0.096920 13.405325 0.266368
0.097680 12.991540 0.266648
0.098440 13.181850 0.270354
0.099200 12.924425 0.268465
0.099960 13.090370 0.264247
0.100720 13.056735 0.254671
0.101480 13.025880 0.250230
0.102240 12.514695 0.248264
0.103000 12.712950 0.247231
0.103760 12.329415 0.242436
0.104520 12.038055 0.235626
0.105280 11.990780 0.234968
0.106040 12.006940 0.231510
0.106800 11.506610 0.230792
0.107560 11.563915 0.227755
0.108320 11.248470 0.227956
0.109080 11.383680 0.221464
0.109840 11.084910 0.221202
0.110600 10.990450 0.223331
0.111360 10.598575 0.228059
0.112120 10.688405 0.225962
0.112880 10.646225 0.222458
0.113640 10.114100 0.222938
0.114400 10.403005 0.218292
0.115160 10.472595 0.217564
0.115920 10.152255 0.215605
0.116680 9.974930 0.214141
0.117440 9.816085 0.214406
0.118200 9.845985 0.210262
0.118960 9.679935 0.210028
0.119720 9.436240 0.207380
0.120480 9.255090 0.209042
0.121240 9.201935 0.205255
0.122000 9.359445 0.203236
0.122760 8.977460 0.201574
0.123520 9.072075 0.201383
0.124280 8.449170 0.199120
0.125040 8.515370 0.195955
0.125800 8.628075 0.194208
0.126560 8.275855 0.195216
0.127320 8.561585 0.196715
0.128080 8.033550 0.193147
0.128840 7.993255 0.193264
0.129600 7.834365 0.189151
0.130360 7.868455 0.191022
0.131120 7.707580 0.188448
0.131880 7.613580 0.189533
0.132640 7.334475 0.187726
0.133400 7.349490 0.183391
0.134160 7.330400 0.181301
0.134920 7.257190 0.178702
0.135680 7.291680 0.180739
0.136440 7.060180 0.179848
0.137200 6.905715 0.181722
0.137960 7.008405 0.176832
0.138730 6.568925 0.175375
0.139490 6.560620 0.177214
0.140250 6.400360 0.176206
0.141010 6.398835 0.176853
0.141770 6.423030 0.173798
0.142530 6.286920 0.173660
0.143290 6.231630 0.170647
0.144050 6.146135 0.172673
0.144810 6.031300 0.171376
0.145570 5.707570 0.170385
0.146330 5.599245 0.167638
0.147090 5.600045 0.169919
0.147850 5.705995 0.169597
0.148610 5.659600 0.168727
0.149370 5.416785 0.166252
0.150130 5.237125 0.166149
0.150890 5.294265 0.163023
0.151650 5.147760 0.165219
0.152410 5.106695 0.164247
0.153170 4.880700 0.164632
0.153930 4.896865 0.162525
0.154690 4.754490 0.160446
0.155450 4.778335 0.159364
0.156210 4.697195 0.161407
0.156970 4.633265 0.160163
0.157730 4.574525 0.158978
0.158490 4.219115 0.157475
0.159250 4.504915 0.157843
0.160010 4.226680 0.155640
0.160770 4.064880 0.156354
0.161530 4.327060 0.155746
0.162290 4.248535 0.154505
0.163050 3.982620 0.153179
0.163810 3.797425 0.153716
0.164570 3.826680 0.154487
0.165330 3.720525 0.151439
0.166090 3.722600 0.151595
0.166850 3.635275 0.148755
0.167610 3.626530 0.150474
0.168370 3.491055 0.149013
0.169130 3.403205 0.148186
0.169890 3.223840 0.148207
0.170650 3.419565 0.147624
0.171410 3.180210 0.148571
0.172170 3.092765 0.148465
0.172930 3.142980 0.147023
0.173690 3.113290 0.147684
0.174450 2.798990 0.148610
0.175210 2.936085 0.147302
0.175970 2.930070 0.147751
0.176730 2.803575 0.150923
0.177490 2.709885 0.151665
0.178250 2.607965 0.152560
0.179010 2.516705 0.152659
0.179770 2.555460 0.153745
0.180530 2.688475 0.154950
0.181290 2.647930 0.154607
0.182050 2.510415 0.156598
0.182810 2.403075 0.157878
0.183570 2.456815 0.157917
0.184330 2.337275 0.157627
0.185090 2.307015 0.159791
0.185850 2.287855 0.159763
0.186610 2.196185 0.158579
0.187370 2.170190 0.158320
0.188130 1.932440 0.158975
0.188890 2.043515 0.159084
0.189650 2.105615 0.158522
0.190410 2.029145 0.159409
0.191170 1.924120 0.160743
0.191930 1.743220 0.158423
0.192690 2.020000 0.158960
0.193450 1.670570 0.159201
0.194210 1.768390 0.161860
0.194970 1.784450 0.159933
0.195730 1.854220 0.160477
0.196490 1.567850 0.160845
0.197250 1.619735 0.162330
0.198010 1.693995 0.162090
0.198770 1.541405 0.162465
0.199530 1.635455 0.162730
0.200290 1.487945 0.162620
0.201050 1.668090 0.161595
0.201810 1.642945 0.161849
0.202570 1.392785 0.161361
0.203330 1.569360 0.161178
0.204090 1.461790 0.160757
0.204850 1.423050 0.160042
0.205610 1.437670 0.161015
0.206370 1.263600 0.161754
0.207130 1.290970 0.163395
0.207890 1.555950 0.161644
0.208650 1.190575 0.160470
0.209410 1.198085 0.163674
0.210170 1.336235 0.163221
0.210930 1.247825 0.161075
0.211690 1.102970 0.162684
0.212450 0.979940 0.160534
0.213210 1.353485 0.162900
0.213970 1.160870 0.159618
0.214730 1.094050 0.161089
0.215490 1.115755 0.160619
0.216250 1.083795 0.162574
0.217010 1.007120 0.160559
0.217770 1.005490 0.159402
0.218530 0.810985 0.161432
0.219290 0.881275 0.160527
0.220050 0.998265 0.160679
0.220810 0.737840 0.160930
0.221570 0.946605 0.157504
0.222330 0.868690 0.159169
0.223090 0.950315 0.160085
0.223850 1.028760 0.158603
0.224610 1.007025 0.156651
0.225370 0.708155 0.156287
0.226130 0.820685 0.156627
0.226890 0.728570 0.154572
0.227650 0.667170 0.152164
0.228410 0.914385 0.153472
0.229170 0.783715 0.151729
0.229930 0.753960 0.150934
0.230690 0.796380 0.150948
0.231450 0.737105 0.151846
0.232210 0.566000 0.151354
0.232970 0.846225 0.148384
0.233730 0.534480 0.148607
0.234490 0.759150 0.150725
0.235250 0.634740 0.148518
0.236010 0.806700 0.147252
0.236770 0.843710 0.145948
0.237530 0.706895 0.145934
0.238290 0.742955 0.144717
0.239050 0.670650 0.144272
0.239810 0.725475 0.143101
0.240570 0.677495 0.143504
0.241330 0.754585 0.143844
0.242090 0.767940 0.143890
0.242850 0.524890 0.145202
0.243610 0.433485 0.143299
0.244370 0.680100 0.142528
0.245130 0.834190 0.141627
0.245890 0.589735 0.141789
0.246650 0.564000 0.140255
0.247410 0.751685 0.139958
0.248170 0.653405 0.139671
0.248930 0.616795 0.140018
0.249690 0.540675 0.140690
0.250450 0.545920 0.138568
0.251210 0.544550 0.137984
0.251970 0.520305 0.137231
0.252730 0.811615 0.136959
0.253490 0.710945 0.135329
0.254250 0.734500 0.135612
0.255010 0.624825 0.135771
0.255770 0.600935 0.135375
0.256530 0.462235 0.135750
0.257290 0.450450 0.135149
0.258050 0.878760 0.134165
0.258810 0.756540 0.134003
0.259570 0.690430 0.133395
0.260330 0.610110 0.134070
0.261090 0.558135 0.132161
0.261850 0.598955 0.132472
0.262610 0.642370 0.132359
0.263370 0.558995 0.133497
0.264130 0.599185 0.131178
0.264890 0.565715 0.131570
0.265650 0.604810 0.129745
0.266410 0.563215 0.130746
0.267170 0.535745 0.129735
0.267930 0.692415 0.130255
0.268690 0.710040 0.129798
0.269450 0.566395 0.129130
0.270210 0.625575 0.127981
0.270970 0.639745 0.128632
0.271720 0.652580 0.127815
0.272480 0.566095 0.128083
0.273240 0.609410 0.127436
0.274000 0.663080 0.126860
0.274760 0.557265 0.126535
0.275520 0.597185 0.127907
0.276280 0.661570 0.126920
0.277040 0.544470 0.126648
0.277800 0.585300 0.126209
0.278560 0.614860 0.123720
0.279320 0.565015 0.125117
0.280080 0.598985 0.124876
0.280840 0.508685 0.124388
0.281600 0.744545 0.124576
0.282360 0.635755 0.123236
0.283120 0.449260 0.123073
0.283880 0.537040 0.123416
0.284640 0.750270 0.122893
0.285400 0.524785 0.123794
0.286160 0.558105 0.123844
0.286920 0.700455 0.124339
0.287680 0.591020 0.124855
0.288440 0.490965 0.123610
0.289200 0.487505 0.123151
0.289960 0.618230 0.123384
0.290720 0.802310 0.123182
0.291480 0.583250 0.122910
0.292240 0.563060 0.123826
0.293000 0.529105 0.122748
0.293760 0.648775 0.124795
0.294520 0.638760 0.125654
0.295280 0.680815 0.123586
0.296040 0.699120 0.125057
0.296800 0.644340 0.124965
0.297560 0.577870 0.124802
0.298320 0.418150 0.124420
0.299080 0.526915 0.125463
0.299840 0.544345 0.124834
0.300600 0.618790 0.124197
0.301360 0.746055 0.123497
0.302120 0.649725 0.124208
0.302880 0.759460 0.124940
0.303640 0.563285 0.121977
0.304400 0.769830 0.124629
0.305160 0.699090 0.124056
0.305920 0.528630 0.125375
0.306680 0.761090 0.125919
0.307440 0.629975 0.126262
0.308200 0.721295 0.126089
0.308960 0.599980 0.126609
0.309720 0.681770 0.126029
0.310480 0.488760 0.127044
0.311240 0.741840 0.126750
0.312000 0.566625 0.126496
0.312760 0.649230 0.126556
0.313520 0.698545 0.126658
0.314280 0.622430 0.127143
0.315040 0.861840 0.127709
0.315800 0.818240 0.127040
0.316560 0.632250 0.128045
0.317320 0.521570 0.129066
0.318080 0.730060 0.127659
0.318830 0.704400 0.130141
0.319590 0.728515 0.128317
0.320350 0.844925 0.131174
0.321110 0.764505 0.130407
0.321870 0.571605 0.132260
0.322630 0.783210 0.132702
0.323390 0.720945 0.131764
0.324150 0.701070 0.133660
0.324910 0.765835 0.133660
0.325670 0.689825 0.131825
0.326430 0.745925 0.134314
0.327190 0.768645 0.133271
0.327950 0.608605 0.133172
0.328710 0.767070 0.133607
0.329470 0.618610 0.133628
0.330230 0.663345 0.133515
0.330990 0.619645 0.133462
0.331750 0.795810 0.133179
0.332510 0.822980 0.133992
0.333270 0.832290 0.133982
0.334030 0.695195 0.133540
0.334790 0.722635 0.135856
0.335550 0.758615 0.135124
0.336310 0.692305 0.133632
0.337070 0.812130 0.133575
0.337830 0.713365 0.133002
0.338590 0.721705 0.134703
0.339350 0.681705 0.134689
0.340110 0.744760 0.136057
0.340870 0.754460 0.135545
0.341630 0.695985 0.135608
0.342390 0.549145 0.137267
0.343150 0.595640 0.136835
0.343910 0.680545 0.137210
0.344670 0.680555 0.136743
0.345430 0.617520 0.138151
0.346190 0.596120 0.136644
0.346950 0.774375 0.136768
0.347710 0.782490 0.137139
0.348470 0.648355 0.138172
0.349220 0.858200 0.137638
0.349980 0.693170 0.136644
0.350740 0.644435 0.132359
0.351500 0.659515 0.131114
0.352260 0.713550 0.130905
0.353020 0.720040 0.130336
0.353780 0.694275 0.131269
0.354540 0.666510 0.132917
0.355300 0.608740 0.131924
0.356060 0.661240 0.132238
0.356820 0.918170 0.131591
0.357580 0.723230 0.133678
0.358340 0.651180 0.133303
0.359100 0.639415 0.133921
0.359860 0.582095 0.133879
0.360620 0.661210 0.135095
0.361380 0.775730 0.134367
0.362140 0.758820 0.132330
0.362900 0.842610 0.133614
0.363660 0.679635 0.134590
0.364420 0.746270 0.134657
0.365180 0.763610 0.133890
0.365940 0.805320 0.134600
0.366700 0.724375 0.135460
0.367460 0.542285 0.136503
0.368220 0.820490 0.137316
0.368980 0.686650 0.136793
0.369740 0.789400 0.138197
0.370500 0.693815 0.135820
0.371260 0.895275 0.137224
0.372020 0.568125 0.140453
0.372770 0.729525 0.140191
0.373530 0.733820 0.140446
0.374290 0.729760 0.141860
0.375050 0.804730 0.143158
0.375810 0.863175 0.144975
0.376570 0.912365 0.144767
0.377330 0.911940 0.146750
0.378090 0.795330 0.148437
0.378850 0.687050 0.147115
0.379610 0.650670 0.148649
0.380370 0.749400 0.147896
0.381130 0.743850 0.151347
0.381890 0.880760 0.151676
0.382650 0.819660 0.152811
0.383410 0.851480 0.153904
0.384170 0.513275 0.155838
0.384930 0.697490 0.155202
0.385690 0.851550 0.154519
0.386450 0.625070 0.157139
0.387210 0.663730 0.164859
0.387970 0.677470 0.158766
0.388730 0.772710 0.160428
0.389490 0.605660 0.161704
0.390250 0.581865 0.161128
0.391010 0.747685 0.164378
0.391770 0.795055 0.164650
0.392520 0.729360 0.165325
0.393280 0.830010 0.166245
0.394040 0.527885 0.169190
0.394800 0.652390 0.170520
0.395560 0.710535 0.171262
0.396320 0.623230 0.171418
0.397080 0.953070 0.173469
0.397840 0.700780 0.173603
0.398600 0.683520 0.177351
0.399360 0.887590 0.177977
0.400120 0.785125 0.178706
0.400880 0.904415 0.175817
0.401640 0.826980 0.179643
0.402400 0.663245 0.182426
0.403160 0.699975 0.181793
0.403920 0.760790 0.182040
0.404680 0.784015 28.794707
0.405440 0.647610 0.183734
0.406200 0.548415 0.184767
0.406960 0.774945 0.184275
0.407720 0.479725 0.186475
0.408480 0.748490 0.184268
0.409240 0.546135 0.189123
0.409990 0.443545 0.187270
0.410750 0.838635 0.187175
0.411510 0.610850 0.188037
0.412270 0.770505 0.191139
0.413030 0.745820 0.192532
0.413790 0.476375 0.195594
0.414550 0.839035 0.192949
0.415310 0.732940 0.194332
0.416070 0.657850 0.193444
0.416830 0.579695 0.193971
0.417590 0.754230 0.197062
0.418350 0.736405 0.198929
0.419110 0.594495 0.200230
0.419870 0.814630 0.203091
0.420630 0.842900 0.199813
0.421390 0.687720 0.198946
0.422150 0.346145 0.206061
0.422910 0.595845 0.205124
0.423670 0.834490 0.204823
0.424430 0.536255 0.209406
0.425190 0.739685 0.208794
0.425940 0.634025 0.212238
0.426700 0.707560 0.215198
0.427460 0.840445 0.216089
0.428220 0.661410 0.217231
0.428980 0.439135 0.223243
0.429740 0.722860 0.225064
0.430500 0.753970 0.225205
0.431260 0.715900 0.229417
0.432020 0.692460 0.233921
0.432780 0.786225 0.231333
0.433540 0.433735 0.237394
0.434300 0.486700 0.241213
0.435060 0.507760 0.242245
