# Supplementary material for: Hallucination of closed repeat proteins containing central pockets
Source: Nat Struct Mol Biol. 2023 Sep 28;30(11):1755–60. doi: 10.1038/s41594-023-01112-6 (PMC10643118; doi:10.1038/s41594-023-01112-6)
Supplement: Supplementary file 4 — Small-angle X-ray scattering raw data. [file 41594_2023_1112_MOESM4_ESM.tar › SAXS_submit/E6/C11_results/Average/C11_high_E6_snap_00012.sub.1.ave.dat]

0.010260 23.123475 74.066202
0.011020 21.801020 76.163172
0.011780 22.951305 45.374820
0.012540 23.121625 27.392224
0.013300 26.246465 17.015283
0.014060 22.491845 9.795223
0.014820 23.325275 5.921103
0.015580 24.341815 4.810651
0.016340 22.982600 3.527387
0.017100 24.861345 2.460880
0.017860 25.287405 1.663168
0.018620 24.714985 1.310842
0.019380 24.614750 1.087429
0.020140 25.851120 1.015435
0.020900 25.135070 0.881192
0.021660 25.526675 0.807793
0.022420 24.141060 0.766496
0.023180 24.411185 0.735467
0.023950 25.465870 0.711623
0.024710 25.123415 0.670919
0.025470 24.751855 0.644689
0.026230 24.797900 0.622659
0.026990 24.628310 0.608748
0.027750 24.646150 0.605990
0.028510 25.502555 0.587624
0.029270 24.834615 0.562691
0.030030 25.298320 0.559558
0.030790 24.549100 0.538476
0.031550 24.433420 0.523628
0.032310 24.850040 0.533359
0.033070 24.772475 0.500042
0.033830 24.444650 0.492281
0.034590 24.747480 0.468444
0.035350 24.120815 0.485477
0.036110 24.879965 0.481432
0.036870 23.894225 0.462740
0.037630 23.960270 0.442026
0.038390 24.367715 0.449045
0.039150 23.879925 0.438197
0.039910 23.227240 0.428303
0.040670 23.508865 0.426478
0.041430 23.245420 0.408395
0.042190 23.888865 0.399714
0.042950 23.720870 0.396068
0.043710 23.315780 0.394523
0.044470 23.681435 0.383819
0.045230 23.310250 0.380711
0.045990 23.243460 0.377093
0.046750 23.124630 0.372938
0.047510 22.278170 0.369339
0.048270 23.025205 0.371040
0.049030 22.638535 0.361192
0.049790 22.550305 0.355343
0.050550 22.241605 0.350562
0.051310 22.892495 0.361061
0.052070 22.418080 0.357320
0.052830 21.713035 0.344678
0.053590 22.098520 0.342447
0.054350 21.588070 0.338462
0.055110 21.671355 0.338914
0.055870 21.225235 0.334724
0.056630 21.298625 0.333826
0.057390 21.030065 0.323837
0.058150 20.960890 0.325474
0.058910 20.695355 0.322129
0.059670 20.980000 0.319629
0.060430 20.975845 0.307210
0.061190 20.745815 0.307252
0.061950 20.218860 0.315209
0.062710 20.679715 0.310880
0.063470 19.906895 0.309314
0.064230 19.847375 0.305891
0.064990 19.547940 0.297878
0.065750 19.731040 0.297818
0.066510 19.511260 0.295941
0.067270 19.432695 0.293554
0.068030 18.929260 0.292344
0.068790 19.063545 0.290520
0.069550 18.631135 0.288253
0.070310 18.936620 0.284986
0.071070 18.839500 0.279675
0.071830 18.644205 0.275025
0.072590 18.574400 0.276079
0.073350 18.144425 0.272033
0.074120 18.209340 0.275965
0.074880 17.519640 0.270891
0.075640 17.607225 0.270912
0.076400 17.497240 0.268494
0.077160 17.087795 0.270884
0.077920 17.120215 0.267079
0.078680 17.212840 0.261793
0.079440 17.017190 0.261421
0.080200 16.489930 0.261114
0.080960 16.557545 0.256086
0.081720 16.194395 0.254148
0.082480 16.146280 0.252691
0.083240 16.188040 0.254463
0.084000 16.105880 0.256563
0.084760 15.682820 0.257818
0.085520 15.763745 0.267093
0.086280 15.754380 0.264470
0.087040 15.266320 0.268497
0.087800 15.268235 0.270389
0.088560 15.355990 0.272242
0.089320 14.855315 0.273706
0.090080 15.083410 0.277026
0.090840 14.655655 0.272970
0.091600 14.759175 0.274537
0.092360 14.358835 0.272129
0.093120 14.006985 0.278670
0.093880 13.754610 0.283582
0.094640 13.452530 0.281676
0.095400 13.683995 0.271266
0.096160 13.354990 0.270891
0.096920 13.352790 0.267408
0.097680 13.185040 0.270739
0.098440 13.378985 0.271223
0.099200 12.920620 0.271238
0.099960 13.158280 0.261128
0.100720 12.835390 0.252702
0.101480 12.683855 0.250849
0.102240 12.532005 0.246188
0.103000 12.499550 0.243681
0.103760 12.417355 0.242107
0.104520 12.138385 0.234728
0.105280 12.388360 0.239123
0.106040 11.682675 0.229112
0.106800 11.814345 0.229657
0.107560 11.552445 0.231941
0.108320 11.285915 0.230057
0.109080 11.095480 0.227666
0.109840 10.935285 0.226545
0.110600 10.594900 0.225923
0.111360 11.174465 0.227903
0.112120 10.910700 0.227231
0.112880 10.699000 0.223451
0.113640 10.337500 0.220509
0.114400 10.130125 0.216025
0.115160 9.973500 0.215813
0.115920 10.138800 0.215092
0.116680 9.955800 0.214321
0.117440 10.029625 0.209381
0.118200 9.816390 0.210997
0.118960 9.874095 0.209300
0.119720 9.518470 0.209770
0.120480 9.542320 0.208865
0.121240 9.197540 0.207443
0.122000 9.147400 0.202606
0.122760 8.755445 0.202698
0.123520 8.966770 0.200488
0.124280 8.885290 0.202362
0.125040 8.624545 0.197383
0.125800 8.732955 0.195827
0.126560 8.413755 0.195198
0.127320 8.359220 0.194593
0.128080 8.146800 0.196715
0.128840 8.155770 0.191160
0.129600 7.990775 0.189646
0.130360 7.802150 0.187988
0.131120 7.565580 0.191966
0.131880 7.674565 0.189445
0.132640 7.786350 0.186966
0.133400 7.372200 0.182567
0.134160 7.335215 0.183419
0.134920 7.436850 0.179912
0.135680 7.307515 0.180587
0.136440 7.162975 0.179487
0.137200 6.931865 0.177175
0.137960 6.885235 0.178939
0.138730 6.655890 0.178557
0.139490 6.822040 0.178412
0.140250 6.443915 0.175311
0.141010 6.370060 0.177564
0.141770 6.279290 0.175117
0.142530 6.403925 0.173458
0.143290 6.185305 0.172083
0.144050 5.741240 0.171941
0.144810 6.227500 0.171676
0.145570 6.050210 0.170237
0.146330 5.899695 0.168777
0.147090 5.643270 0.168221
0.147850 5.542515 0.167475
0.148610 5.486925 0.168921
0.149370 5.458310 0.165944
0.150130 5.511605 0.165127
0.150890 5.250525 0.164240
0.151650 5.149485 0.165057
0.152410 5.123720 0.164229
0.153170 4.931130 0.161605
0.153930 4.708405 0.162758
0.154690 4.706915 0.160781
0.155450 4.579285 0.160318
0.156210 4.541620 0.160343
0.156970 4.508315 0.160856
0.157730 4.629280 0.159721
0.158490 4.359895 0.158232
0.159250 4.173575 0.157334
0.160010 4.286680 0.158232
0.160770 3.974035 0.157390
0.161530 3.971860 0.156245
0.162290 4.030080 0.156581
0.163050 3.955635 0.152680
0.163810 3.928450 0.151927
0.164570 3.650005 0.154240
0.165330 3.658445 0.151803
0.166090 3.500200 0.151782
0.166850 3.829005 0.149943
0.167610 3.320835 0.151513
0.168370 3.642190 0.151043
0.169130 3.453385 0.151163
0.169890 3.331850 0.148133
0.170650 3.225065 0.148193
0.171410 3.128795 0.148525
0.172170 3.090080 0.146711
0.172930 3.001610 0.146245
0.173690 3.230300 0.145721
0.174450 3.143675 0.147815
0.175210 3.022560 0.148851
0.175970 2.811665 0.147496
0.176730 2.923800 0.151167
0.177490 2.704035 0.152482
0.178250 2.527570 0.152139
0.179010 2.762600 0.153327
0.179770 2.555055 0.152854
0.180530 2.685550 0.154388
0.181290 2.517165 0.155767
0.182050 2.595810 0.157415
0.182810 2.497765 0.157093
0.183570 2.460360 0.157030
0.184330 2.353610 0.158147
0.185090 2.210340 0.157620
0.185850 2.389560 0.161174
0.186610 2.364625 0.157744
0.187370 2.462220 0.158872
0.188130 2.153380 0.158759
0.188890 2.122190 0.159024
0.189650 2.080790 0.158681
0.190410 2.174440 0.159031
0.191170 2.065010 0.160297
0.191930 1.852380 0.160672
0.192690 1.859700 0.160534
0.193450 1.864465 0.161025
0.194210 1.762315 0.161432
0.194970 1.952495 0.159777
0.195730 1.714535 0.159254
0.196490 1.815510 0.163260
0.197250 1.656625 0.163398
0.198010 1.583965 0.160583
0.198770 1.689580 0.160909
0.199530 1.625860 0.160339
0.200290 1.697965 0.161149
0.201050 1.454475 0.159975
0.201810 1.470345 0.161764
0.202570 1.376730 0.159933
0.203330 1.589440 0.160796
0.204090 1.794275 0.161818
0.204850 1.495885 0.162638
0.205610 1.521570 0.161025
0.206370 1.366310 0.161839
0.207130 1.369405 0.162373
0.207890 1.474260 0.160827
0.208650 1.356470 0.163069
0.209410 1.194315 0.160354
0.210170 1.212725 0.162019
0.210930 1.348455 0.160032
0.211690 1.243270 0.163041
0.212450 0.931385 0.159445
0.213210 1.047455 0.161775
0.213970 1.018540 0.161669
0.214730 1.089195 0.160972
0.215490 1.056595 0.160919
0.216250 1.176725 0.161747
0.217010 1.133580 0.160530
0.217770 0.802965 0.160509
0.218530 1.010470 0.161397
0.219290 0.900890 0.160711
0.220050 1.065115 0.158412
0.220810 1.177710 0.158646
0.221570 0.967130 0.157818
0.222330 1.124765 0.157139
0.223090 1.010935 0.160580
0.223850 0.833725 0.158119
0.224610 0.907750 0.157115
0.225370 0.991180 0.155566
0.226130 0.881080 0.156803
0.226890 0.999185 0.154459
0.227650 0.763215 0.150686
0.228410 0.848870 0.152436
0.229170 0.829775 0.151496
0.229930 0.895415 0.152963
0.230690 0.623290 0.151404
0.231450 0.825695 0.150368
0.232210 0.630570 0.151687
0.232970 0.972460 0.151574
0.233730 0.866010 0.148391
0.234490 0.850265 0.149498
0.235250 0.676970 0.148225
0.236010 0.755570 0.146786
0.236770 0.613280 0.146432
0.237530 0.784620 0.147514
0.238290 0.742525 0.145827
0.239050 0.789560 0.145226
0.239810 0.847280 0.144194
0.240570 0.649480 0.142723
0.241330 0.699305 0.142351
0.242090 0.527020 0.144728
0.242850 0.704610 0.142723
0.243610 0.737480 0.143614
0.244370 0.721150 0.143755
0.245130 0.561100 0.141457
0.245890 0.631070 0.141259
0.246650 0.669015 0.142097
0.247410 0.790070 0.140166
0.248170 0.572115 0.140202
0.248930 0.804850 0.139028
0.249690 0.721640 0.139784
0.250450 0.600330 0.138861
0.251210 0.509930 0.137107
0.251970 0.644485 0.138059
0.252730 0.686675 0.137723
0.253490 0.579730 0.135707
0.254250 0.759035 0.135541
0.255010 0.711775 0.135463
0.255770 0.667200 0.136284
0.256530 0.546380 0.135555
0.257290 0.716525 0.136082
0.258050 0.755130 0.133037
0.258810 0.685550 0.133632
0.259570 0.622745 0.133317
0.260330 0.672415 0.134038
0.261090 0.587770 0.132511
0.261850 0.643110 0.133996
0.262610 0.467215 0.133317
0.263370 0.577570 0.131892
0.264130 0.606735 0.131365
0.264890 0.715765 0.129310
0.265650 0.674460 0.129519
0.266410 0.617385 0.131100
0.267170 0.592035 0.131411
0.267930 0.648305 0.130682
0.268690 0.605460 0.130930
0.269450 0.699245 0.128122
0.270210 0.550365 0.128900
0.270970 0.504880 0.128469
0.271720 0.666360 0.129378
0.272480 0.592305 0.127132
0.273240 0.634760 0.128405
0.274000 0.879355 0.127164
0.274760 0.562090 0.127405
0.275520 0.475285 0.126008
0.276280 0.492565 0.126503
0.277040 0.678790 0.126471
0.277800 0.572100 0.126277
0.278560 0.723705 0.124127
0.279320 0.579110 0.125336
0.280080 0.606460 0.124275
0.280840 0.738190 0.125149
0.281600 0.661535 0.124558
0.282360 0.616270 0.124855
0.283120 0.766370 0.124095
0.283880 0.679775 0.123232
0.284640 0.733460 0.123285
0.285400 0.583655 0.123596
0.286160 0.560515 0.123377
0.286920 0.616770 0.124187
0.287680 0.643480 0.123324
0.288440 0.622695 0.124406
0.289200 0.653060 0.123476
0.289960 0.598115 0.124480
0.290720 0.634010 0.122938
0.291480 0.748555 0.123624
0.292240 0.675405 0.123953
0.293000 0.594125 0.123900
0.293760 0.802380 0.125474
0.294520 0.575945 0.125074
0.295280 0.606550 0.123398
0.296040 0.592365 0.124943
0.296800 0.639950 0.125025
0.297560 0.606635 0.124371
0.298320 0.679485 0.123985
0.299080 0.666500 0.122981
0.299840 0.629255 0.124901
0.300600 0.612490 0.124318
0.301360 0.559015 0.124084
0.302120 0.709205 0.124307
0.302880 0.637900 0.124784
0.303640 0.595710 0.122705
0.304400 0.708860 0.124901
0.305160 0.634685 0.125251
0.305920 0.658010 0.126878
0.306680 0.672295 0.125117
0.307440 0.583530 0.125987
0.308200 0.597695 0.125803
0.308960 0.670075 0.126011
0.309720 0.628310 0.126301
0.310480 0.779435 0.125838
0.311240 0.787815 0.126453
0.312000 0.673700 0.127242
0.312760 0.667560 0.126973
0.313520 0.709620 0.126566
0.314280 0.611030 0.126485
0.315040 0.787075 0.127062
0.315800 0.661270 0.126269
0.316560 0.506530 0.127691
0.317320 0.787120 0.128727
0.318080 0.696685 0.126977
0.318830 0.812940 0.129827
0.319590 0.707645 0.130615
0.320350 0.777425 0.130085
0.321110 0.661015 0.130576
0.321870 0.769235 0.130916
0.322630 0.692305 0.130262
0.323390 0.683350 0.131701
0.324150 0.679225 0.131874
0.324910 0.797950 0.133076
0.325670 0.721295 0.132143
0.326430 0.797690 0.133957
0.327190 0.717550 0.133119
0.327950 0.680850 0.133610
0.328710 0.731415 0.132440
0.329470 0.975030 0.133214
0.330230 0.671365 0.132779
0.330990 0.699820 0.132610
0.331750 0.899780 0.133854
0.332510 0.690770 0.134756
0.333270 0.725765 0.133338
0.334030 0.874150 0.131892
0.334790 0.595425 0.132553
0.335550 0.786225 0.133674
0.336310 0.632480 0.135495
0.337070 0.719570 0.134406
0.337830 0.923575 0.135569
0.338590 0.826735 0.137107
0.339350 0.888050 0.134314
0.340110 0.719130 0.136001
0.340870 0.723125 0.135060
0.341630 0.777415 0.135969
0.342390 0.729310 0.135951
0.343150 0.820465 0.136761
0.343910 0.691975 0.137408
0.344670 0.903100 0.137097
0.345430 0.649350 0.135548
0.346190 0.629650 0.135859
0.346950 0.654960 0.136651
0.347710 0.811540 0.137479
0.348470 0.735975 0.138465
0.349220 0.695040 0.136559
0.349980 0.704065 0.138218
0.350740 0.954265 0.133784
0.351500 0.750655 0.131902
0.352260 0.778745 0.130636
0.353020 0.630735 0.129279
0.353780 0.684470 0.131079
0.354540 0.739225 0.130495
0.355300 0.780270 0.131071
0.356060 0.558400 0.133702
0.356820 0.753330 0.132465
0.357580 0.686835 0.133511
0.358340 0.694700 0.132903
0.359100 0.761480 0.133147
0.359860 0.653200 0.133462
0.360620 0.747355 0.134165
0.361380 0.695525 0.133165
0.362140 0.745420 0.133504
0.362900 0.801415 0.132663
0.363660 0.641260 0.134859
0.364420 0.736680 0.133897
0.365180 0.769525 0.135488
0.365940 0.892900 0.135789
0.366700 0.721860 0.136528
0.367460 0.849195 0.135718
0.368220 0.674195 0.135969
0.368980 0.708345 0.138395
0.369740 0.698940 0.135799
0.370500 0.663265 0.136789
0.371260 0.786900 0.137854
0.372020 0.726565 0.141132
0.372770 0.629110 0.139264
0.373530 0.765305 0.139929
0.374290 0.555050 0.142967
0.375050 0.611200 0.142210
0.375810 0.889725 0.145870
0.376570 0.609125 0.145124
0.377330 0.786405 0.146464
0.378090 0.856870 0.148225
0.378850 0.827090 0.146687
0.379610 0.818045 0.148678
0.380370 0.622385 0.147249
0.381130 0.628030 0.149038
0.381890 0.912300 0.151287
0.382650 0.774590 0.151757
0.383410 0.946630 0.153914
0.384170 1.098860 0.155587
0.384930 0.687465 0.154593
0.385690 0.735510 0.154993
0.386450 0.648830 0.159463
0.387210 0.843785 0.167030
0.387970 0.797175 0.159668
0.388730 0.853180 0.159823
0.389490 0.690760 0.161814
0.390250 0.828695 0.160527
0.391010 0.673440 0.165117
0.391770 0.661240 0.163607
0.392520 0.625265 0.164059
0.393280 0.757050 0.167839
0.394040 0.652970 0.167228
0.394800 0.531400 0.170301
0.395560 0.656890 0.168529
0.396320 0.787325 0.171047
0.397080 0.608450 0.170700
0.397840 0.652245 0.173819
0.398600 0.721470 0.173536
0.399360 0.709810 0.177136
0.400120 0.909545 0.177281
0.400880 0.540755 0.176899
0.401640 0.961635 0.178858
0.402400 0.675515 0.179646
0.403160 0.991460 0.182168
0.403920 0.865100 0.182274
0.404680 0.601395 23.044788
0.405440 0.537885 0.185032
0.406200 0.481970 0.183784
0.406960 0.556655 0.185262
0.407720 0.837665 0.186878
0.408480 0.893735 0.184261
0.409240 0.730190 0.186637
0.409990 0.686115 0.188041
0.410750 0.624035 0.187295
0.411510 0.522865 0.189091
0.412270 0.769080 0.189558
0.413030 0.737210 0.192988
0.413790 0.761865 0.194190
0.414550 0.705705 0.194678
0.415310 0.445215 0.198197
0.416070 0.728180 0.194653
0.416830 0.603510 0.195265
0.417590 0.694050 0.197454
0.418350 0.796060 0.200194
0.419110 0.454600 0.196521
0.419870 0.468990 0.198186
0.420630 0.402725 0.203133
0.421390 0.562015 0.202118
0.422150 0.660955 0.204151
0.422910 0.554305 0.203801
0.423670 0.735390 0.206174
0.424430 0.398155 0.208020
0.425190 0.882600 0.212801
0.425940 0.709420 0.213448
0.426700 0.518700 0.209395
0.427460 0.831560 0.221517
0.428220 0.713115 0.216846
0.428980 0.738835 0.218483
0.429740 0.591215 0.225527
0.430500 0.734440 0.224318
0.431260 0.941060 0.229399
0.432020 0.768145 0.227458
0.432780 0.470060 0.228727
0.433540 0.688330 0.239066
0.434300 0.691635 0.237882
0.435060 1.163915 0.242694
