# Supplementary material for: Hallucination of closed repeat proteins containing central pockets
Source: Nat Struct Mol Biol. 2023 Sep 28;30(11):1755–60. doi: 10.1038/s41594-023-01112-6 (PMC10643118; doi:10.1038/s41594-023-01112-6)
Supplement: Supplementary file 4 — Small-angle X-ray scattering raw data. [file 41594_2023_1112_MOESM4_ESM.tar › SAXS_submit/E6/C11_results/Average/C11_high_E6_snap_00016.sub.1.ave.dat]

0.010260 1.756210 72.441492
0.011020 1.719970 75.607613
0.011780 3.263650 45.637634
0.012540 7.858060 27.308861
0.013300 13.502690 17.012408
0.014060 11.829805 9.853066
0.014820 13.288775 6.051209
0.015580 13.583430 4.795477
0.016340 16.446060 3.438950
0.017100 18.086520 2.496262
0.017860 19.401440 1.699074
0.018620 19.923525 1.360064
0.019380 20.861935 1.100343
0.020140 21.146835 1.018080
0.020900 22.298095 0.891620
0.021660 21.676120 0.821842
0.022420 22.285785 0.788766
0.023180 22.268790 0.749979
0.023950 23.382095 0.710081
0.024710 22.872710 0.666280
0.025470 22.894590 0.647875
0.026230 23.247925 0.635393
0.026990 23.632380 0.614933
0.027750 23.875350 0.589293
0.028510 23.910120 0.593536
0.029270 24.332405 0.566312
0.030030 24.835595 0.549063
0.030790 24.102490 0.533603
0.031550 23.348160 0.533112
0.032310 24.456675 0.526291
0.033070 24.197450 0.498465
0.033830 23.874425 0.495198
0.034590 23.435180 0.471574
0.035350 23.788845 0.473338
0.036110 24.177630 0.472953
0.036870 23.540355 0.465997
0.037630 23.705230 0.440997
0.038390 24.349175 0.449473
0.039150 23.996820 0.426029
0.039910 23.160215 0.431163
0.040670 23.041615 0.419120
0.041430 22.996540 0.414834
0.042190 23.691875 0.411584
0.042950 22.804565 0.395308
0.043710 23.294045 0.397673
0.044470 23.366685 0.397291
0.045230 22.475085 0.377765
0.045990 22.469465 0.368943
0.046750 22.754350 0.372595
0.047510 22.230015 0.363801
0.048270 22.784025 0.363656
0.049030 22.178245 0.362302
0.049790 22.062525 0.359187
0.050550 22.210190 0.353964
0.051310 22.652230 0.355757
0.052070 22.195285 0.352907
0.052830 21.481620 0.343285
0.053590 22.025275 0.343600
0.054350 21.069515 0.343292
0.055110 21.294120 0.336793
0.055870 21.428285 0.335325
0.056630 20.800950 0.326779
0.057390 21.041760 0.319325
0.058150 20.582945 0.316747
0.058910 20.854715 0.318706
0.059670 20.563155 0.317450
0.060430 20.873975 0.316899
0.061190 20.493315 0.308826
0.061950 20.038920 0.312090
0.062710 20.437375 0.310934
0.063470 20.023305 0.304339
0.064230 19.970980 0.308858
0.064990 19.311255 0.304498
0.065750 19.646055 0.296195
0.066510 19.453110 0.297511
0.067270 19.538915 0.291789
0.068030 18.999545 0.291627
0.068790 19.177500 0.290304
0.069550 18.457690 0.282606
0.070310 18.520340 0.283847
0.071070 18.198885 0.284293
0.071830 18.012770 0.279487
0.072590 18.309380 0.284979
0.073350 18.075480 0.274607
0.074120 18.090525 0.276386
0.074880 17.901435 0.266662
0.075640 17.522100 0.269954
0.076400 17.481040 0.267362
0.077160 17.406905 0.270071
0.077920 17.182875 0.264710
0.078680 17.183085 0.263016
0.079440 17.156385 0.259066
0.080200 16.664330 0.261443
0.080960 16.506040 0.255315
0.081720 16.364070 0.255753
0.082480 16.117380 0.249293
0.083240 16.018810 0.255428
0.084000 15.892930 0.255746
0.084760 15.530930 0.257252
0.085520 15.569745 0.263957
0.086280 15.656310 0.263168
0.087040 15.173970 0.271054
0.087800 15.250660 0.272740
0.088560 15.362145 0.267245
0.089320 14.707855 0.271736
0.090080 14.606390 0.275767
0.090840 14.424905 0.274703
0.091600 14.690925 0.272422
0.092360 14.277260 0.280120
0.093120 13.868970 0.275753
0.093880 13.543955 0.281277
0.094640 13.615655 0.277822
0.095400 13.636085 0.273621
0.096160 13.378340 0.270438
0.096920 13.517285 0.269639
0.097680 13.193790 0.270545
0.098440 12.896645 0.273289
0.099200 12.836940 0.267334
0.099960 12.628200 0.263660
0.100720 12.705520 0.255781
0.101480 12.432380 0.251036
0.102240 12.545990 0.248759
0.103000 12.350115 0.242772
0.103760 12.076105 0.241528
0.104520 12.058525 0.237999
0.105280 11.960085 0.237150
0.106040 11.546740 0.231255
0.106800 11.391055 0.232691
0.107560 11.732475 0.231627
0.108320 11.352980 0.228136
0.109080 11.234780 0.225170
0.109840 11.112805 0.225739
0.110600 11.213130 0.225410
0.111360 11.043630 0.224844
0.112120 10.690850 0.226333
0.112880 10.721820 0.225361
0.113640 10.159300 0.218642
0.114400 10.284265 0.216022
0.115160 10.159475 0.215866
0.115920 10.088990 0.216605
0.116680 9.872655 0.213946
0.117440 9.780470 0.211651
0.118200 9.974290 0.211556
0.118960 9.600930 0.209880
0.119720 9.637605 0.209417
0.120480 9.555025 0.207917
0.121240 9.136565 0.204600
0.122000 9.224250 0.202659
0.122760 8.882770 0.203649
0.123520 8.998660 0.201535
0.124280 8.557020 0.202960
0.125040 8.630200 0.198253
0.125800 8.567990 0.195194
0.126560 8.456885 0.194848
0.127320 8.325495 0.193380
0.128080 7.998750 0.194692
0.128840 7.772900 0.191284
0.129600 8.058715 0.190371
0.130360 7.883850 0.190237
0.131120 7.701890 0.187999
0.131880 7.687710 0.186418
0.132640 7.545030 0.186761
0.133400 7.450985 0.180679
0.134160 7.412130 0.184721
0.134920 7.266880 0.180990
0.135680 7.169525 0.180149
0.136440 7.029970 0.181549
0.137200 6.886780 0.180180
0.137960 7.096195 0.178327
0.138730 6.525940 0.177323
0.139490 6.559825 0.176655
0.140250 6.448900 0.174420
0.141010 6.317915 0.176959
0.141770 6.317825 0.174466
0.142530 6.409630 0.175912
0.143290 6.047950 0.172238
0.144050 5.784105 0.172571
0.144810 5.906815 0.171588
0.145570 5.960125 0.170516
0.146330 5.705655 0.170081
0.147090 5.409535 0.168692
0.147850 5.435980 0.167040
0.148610 5.400610 0.168451
0.149370 5.499195 0.166531
0.150130 5.178380 0.167426
0.150890 5.050430 0.163649
0.151650 5.194770 0.163059
0.152410 4.880385 0.164569
0.153170 4.852180 0.163430
0.153930 4.772210 0.162638
0.154690 4.825640 0.162281
0.155450 4.395800 0.161082
0.156210 4.406355 0.161390
0.156970 4.381250 0.160103
0.157730 4.318920 0.158522
0.158490 4.397240 0.160619
0.159250 4.267255 0.156001
0.160010 4.117175 0.156687
0.160770 3.959570 0.156658
0.161530 4.118725 0.157578
0.162290 3.929090 0.155997
0.163050 3.879005 0.152829
0.163810 3.876520 0.153762
0.164570 3.716570 0.153610
0.165330 3.720355 0.152645
0.166090 3.599530 0.151828
0.166850 3.755525 0.150934
0.167610 3.430210 0.149547
0.168370 3.484970 0.149399
0.169130 3.327180 0.151574
0.169890 3.369680 0.148455
0.170650 3.165605 0.148108
0.171410 3.237580 0.147129
0.172170 3.079955 0.148239
0.172930 2.989505 0.146528
0.173690 3.061175 0.146064
0.174450 3.095265 0.147539
0.175210 2.964135 0.149031
0.175970 2.687745 0.148624
0.176730 2.836195 0.151764
0.177490 2.713185 0.150923
0.178250 2.798095 0.152252
0.179010 2.657735 0.155279
0.179770 2.565330 0.154013
0.180530 2.546010 0.158013
0.181290 2.422095 0.155612
0.182050 2.482215 0.156308
0.182810 2.360435 0.158094
0.183570 2.430305 0.159006
0.184330 2.290980 0.156577
0.185090 2.331780 0.158773
0.185850 2.205215 0.159257
0.186610 2.274300 0.158649
0.187370 2.050375 0.156135
0.188130 2.152270 0.158267
0.188890 2.031740 0.158112
0.189650 2.002145 0.156036
0.190410 2.119635 0.158812
0.191170 2.055725 0.160566
0.191930 2.102755 0.160453
0.192690 1.827085 0.162610
0.193450 1.803795 0.160849
0.194210 1.802275 0.160888
0.194970 1.758960 0.159508
0.195730 1.697365 0.161464
0.196490 1.752690 0.160446
0.197250 1.716930 0.161637
0.198010 1.520170 0.162387
0.198770 1.396865 0.161199
0.199530 1.445725 0.161941
0.200290 1.498825 0.162327
0.201050 1.468765 0.160329
0.201810 1.650010 0.159936
0.202570 1.342910 0.160389
0.203330 1.672785 0.163327
0.204090 1.416325 0.164066
0.204850 1.394745 0.162044
0.205610 1.359375 0.162030
0.206370 1.120140 0.161860
0.207130 1.388380 0.162822
0.207890 1.427570 0.161920
0.208650 1.441640 0.164523
0.209410 1.256285 0.161764
0.210170 1.353875 0.162344
0.210930 1.010135 0.159275
0.211690 1.200060 0.161959
0.212450 1.029840 0.161425
0.213210 1.298010 0.162550
0.213970 0.988205 0.160545
0.214730 0.978150 0.162942
0.215490 1.110390 0.160117
0.216250 1.047635 0.160884
0.217010 1.215645 0.160937
0.217770 0.908370 0.159844
0.218530 1.091490 0.161991
0.219290 0.895870 0.160209
0.220050 0.825035 0.159671
0.220810 0.859210 0.157281
0.221570 0.894865 0.159459
0.222330 0.838060 0.158232
0.223090 0.904990 0.159926
0.223850 0.802190 0.157412
0.224610 0.662220 0.154537
0.225370 0.735055 0.155255
0.226130 1.035115 0.156033
0.226890 0.818915 0.155134
0.227650 0.706615 0.153006
0.228410 0.755390 0.151669
0.229170 0.662170 0.152146
0.229930 0.638905 0.153168
0.230690 0.597040 0.152185
0.231450 0.890250 0.152005
0.232210 0.794035 0.150736
0.232970 0.934120 0.150576
0.233730 0.834380 0.148278
0.234490 0.608675 0.149342
0.235250 0.584570 0.149526
0.236010 0.699365 0.144809
0.236770 0.579300 0.147518
0.237530 0.876070 0.147758
0.238290 0.658545 0.145269
0.239050 0.692030 0.146627
0.239810 0.934610 0.144296
0.240570 0.710235 0.143232
0.241330 0.629965 0.143186
0.242090 0.694465 0.144491
0.242850 0.480850 0.143264
0.243610 0.687290 0.144367
0.244370 0.765460 0.141178
0.245130 0.512695 0.140428
0.245890 0.621720 0.142030
0.246650 0.706480 0.141086
0.247410 0.722485 0.139851
0.248170 0.634125 0.140944
0.248930 0.730680 0.138522
0.249690 0.761155 0.140205
0.250450 0.438745 0.138586
0.251210 0.578035 0.138635
0.251970 0.555240 0.137185
0.252730 0.641345 0.137288
0.253490 0.516255 0.135697
0.254250 0.362810 0.135820
0.255010 0.586540 0.134625
0.255770 0.561355 0.134653
0.256530 0.584195 0.135626
0.257290 0.586490 0.134876
0.258050 0.632315 0.133614
0.258810 0.566945 0.133380
0.259570 0.629320 0.133370
0.260330 0.628665 0.134767
0.261090 0.515780 0.132012
0.261850 0.661590 0.132956
0.262610 0.603865 0.132164
0.263370 0.642310 0.133490
0.264130 0.643595 0.131093
0.264890 0.549995 0.130106
0.265650 0.677685 0.130474
0.266410 0.517635 0.130364
0.267170 0.539835 0.131810
0.267930 0.725740 0.129632
0.268690 0.392460 0.130905
0.269450 0.601785 0.129328
0.270210 0.563230 0.128030
0.270970 0.538635 0.128416
0.271720 0.730045 0.128264
0.272480 0.531175 0.126818
0.273240 0.623400 0.128557
0.274000 0.695575 0.126513
0.274760 0.544660 0.128122
0.275520 0.528545 0.126775
0.276280 0.629225 0.125612
0.277040 0.547780 0.126128
0.277800 0.457930 0.125580
0.278560 0.648195 0.124590
0.279320 0.545180 0.123939
0.280080 0.612785 0.124540
0.280840 0.550860 0.124042
0.281600 0.653695 0.124346
0.282360 0.704705 0.122776
0.283120 0.641950 0.123667
0.283880 0.589055 0.123547
0.284640 0.696475 0.122748
0.285400 0.550150 0.122472
0.286160 0.656195 0.123487
0.286920 0.471180 0.123929
0.287680 0.697195 0.122917
0.288440 0.750870 0.123455
0.289200 0.599310 0.124325
0.289960 0.565260 0.123423
0.290720 0.512155 0.123232
0.291480 0.715830 0.123193
0.292240 0.797185 0.124873
0.293000 0.592230 0.124671
0.293760 0.806620 0.126241
0.294520 0.538225 0.125509
0.295280 0.507730 0.125753
0.296040 0.641790 0.124558
0.296800 0.750015 0.124286
0.297560 0.658980 0.124632
0.298320 0.606235 0.125347
0.299080 0.628395 0.124470
0.299840 0.662585 0.124183
0.300600 0.657910 0.125318
0.301360 0.681700 0.125014
0.302120 0.796845 0.123324
0.302880 0.670825 0.122525
0.303640 0.657615 0.121994
0.304400 0.544755 0.124760
0.305160 0.645300 0.125884
0.305920 0.514110 0.126421
0.306680 0.692450 0.124689
0.307440 0.592200 0.124639
0.308200 0.818610 0.125764
0.308960 0.613470 0.127040
0.309720 0.739755 0.125997
0.310480 0.750605 0.125965
0.311240 0.553675 0.125944
0.312000 0.860805 0.128080
0.312760 0.685265 0.125873
0.313520 0.671895 0.127079
0.314280 0.518250 0.127019
0.315040 0.717970 0.126708
0.315800 0.715775 0.126209
0.316560 0.439870 0.128458
0.317320 0.668665 0.128377
0.318080 0.554885 0.127606
0.318830 0.850275 0.129593
0.319590 0.712040 0.130159
0.320350 0.686055 0.131821
0.321110 0.684430 0.131287
0.321870 0.586000 0.130633
0.322630 0.461975 0.131980
0.323390 0.840545 0.131708
0.324150 0.615140 0.133794
0.324910 0.714775 0.133186
0.325670 0.770045 0.131984
0.326430 0.780695 0.133755
0.327190 0.686350 0.132005
0.327950 0.783125 0.134222
0.328710 0.765145 0.134484
0.329470 0.773550 0.133094
0.330230 0.775470 0.132224
0.330990 0.762850 0.133327
0.331750 0.785630 0.133706
0.332510 0.784535 0.135290
0.333270 0.583535 0.132914
0.334030 0.927800 0.132599
0.334790 0.632570 0.132486
0.335550 0.604420 0.134646
0.336310 0.628600 0.134547
0.337070 0.698665 0.135619
0.337830 0.821300 0.135506
0.338590 0.783015 0.136825
0.339350 0.877680 0.135050
0.340110 0.881915 0.135407
0.340870 0.725300 0.136004
0.341630 0.806045 0.136206
0.342390 0.535840 0.135626
0.343150 0.737070 0.135962
0.343910 0.738525 0.136934
0.344670 0.908885 0.135488
0.345430 0.614940 0.136255
0.346190 0.728045 0.135849
0.346950 0.765115 0.138211
0.347710 0.752955 0.136853
0.348470 0.817905 0.139204
0.349220 0.781625 0.137260
0.349980 0.689645 0.136924
0.350740 0.623450 0.132680
0.351500 0.864290 0.133037
0.352260 0.762520 0.131535
0.353020 0.545210 0.129066
0.353780 0.765515 0.130453
0.354540 0.649115 0.131181
0.355300 0.588980 0.132327
0.356060 0.631630 0.132550
0.356820 0.674280 0.132977
0.357580 0.648450 0.133175
0.358340 0.592360 0.133893
0.359100 0.626045 0.133419
0.359860 0.555995 0.134565
0.360620 0.671890 0.132709
0.361380 0.745985 0.134257
0.362140 0.659085 0.133402
0.362900 0.692615 0.133483
0.363660 0.781495 0.135018
0.364420 0.679590 0.134767
0.365180 0.773485 0.134353
0.365940 0.545545 0.134523
0.366700 0.545345 0.136425
0.367460 0.763755 0.135799
0.368220 0.728550 0.136163
0.368980 0.657475 0.138391
0.369740 0.753685 0.137086
0.370500 0.674210 0.137776
0.371260 0.595335 0.138685
0.372020 0.776905 0.138727
0.372770 0.892335 0.141390
0.373530 0.667880 0.141025
0.374290 0.511440 0.141736
0.375050 0.636065 0.141687
0.375810 0.870750 0.142210
0.376570 0.722785 0.144600
0.377330 0.859950 0.146202
0.378090 0.809415 0.147663
0.378850 0.684640 0.146400
0.379610 0.648030 0.150647
0.380370 0.562545 0.149332
0.381130 0.666110 0.149696
0.381890 0.603505 0.151864
0.382650 0.770670 0.152143
0.383410 0.802920 0.152178
0.384170 0.777115 0.155385
0.384930 0.607225 0.156199
0.385690 0.965405 0.158059
0.386450 0.459420 0.158140
0.387210 0.688390 0.159639
0.387970 0.757535 0.158780
0.388730 0.614375 0.160035
0.389490 0.711575 0.162079
0.390250 0.706290 0.162910
0.391010 0.845080 0.162995
0.391770 0.559350 0.165007
0.392520 0.761490 0.165891
0.393280 0.554605 0.168126
0.394040 0.678710 0.166941
0.394800 0.583445 0.170902
0.395560 0.653465 0.170011
0.396320 0.836760 0.173405
0.397080 0.782460 0.172298
0.397840 0.573720 0.173108
0.398600 0.762145 0.177320
0.399360 0.626535 0.177263
0.400120 0.798425 0.178356
0.400880 0.735330 0.178812
0.401640 0.774205 0.179173
0.402400 0.695390 0.180796
0.403160 0.683195 0.181970
0.403920 0.788940 0.181665
0.404680 0.788405 23.487924
0.405440 0.711140 0.184678
0.406200 0.724805 0.185088
0.406960 0.785770 0.183490
0.407720 0.893000 0.187242
0.408480 0.856545 0.184533
0.409240 0.560945 0.188745
0.409990 0.583025 0.187571
0.410750 0.699475 0.188840
0.411510 0.809715 0.189533
0.412270 0.681730 0.188812
0.413030 0.978520 0.190032
0.413790 0.759190 0.189710
0.414550 0.416655 0.193320
0.415310 0.723995 0.194498
0.416070 0.704520 0.194378
0.416830 0.637865 0.195622
0.417590 0.629640 0.198225
0.418350 0.655380 0.200159
0.419110 0.503065 0.199084
0.419870 0.645405 0.200831
0.420630 0.369230 0.201506
0.421390 0.674810 0.200757
0.422150 0.816330 0.204618
0.422910 0.423135 0.201697
0.423670 0.655135 0.209074
0.424430 0.592995 0.211025
0.425190 0.884235 0.211835
0.425940 0.518970 0.211591
0.426700 0.385450 0.213052
0.427460 0.513035 0.218946
0.428220 0.487090 0.217500
0.428980 0.634275 0.220767
0.429740 0.604460 0.225477
0.430500 0.377545 0.223239
0.431260 0.904785 0.229038
0.432020 0.667870 0.231864
0.432780 0.662755 0.230969
0.433540 0.813510 0.237475
0.434300 0.599225 0.237175
0.435060 0.888000 0.242673
