# Supplementary material for: Hallucination of closed repeat proteins containing central pockets
Source: Nat Struct Mol Biol. 2023 Sep 28;30(11):1755–60. doi: 10.1038/s41594-023-01112-6 (PMC10643118; doi:10.1038/s41594-023-01112-6)
Supplement: Supplementary file 4 — Small-angle X-ray scattering raw data. [file 41594_2023_1112_MOESM4_ESM.tar › SAXS_submit/E6/C11_results/Average/C11_high_E6_snap_00002.sub.1.ave.dat]

0.010260 -58.093955 75.246319
0.011020 -50.076130 75.338204
0.011780 -40.847785 45.820421
0.012540 -31.486520 26.848868
0.013300 -25.592080 16.449448
0.014060 -17.767965 10.144190
0.014820 -8.899480 5.844533
0.015580 -9.848270 4.697709
0.016340 -5.870895 3.535209
0.017100 -1.785530 2.596167
0.017860 2.653975 1.773264
0.018620 3.165935 1.397755
0.019380 7.194330 1.196149
0.020140 10.111545 1.009459
0.020900 10.690150 0.941634
0.021660 12.531370 0.859088
0.022420 13.952125 0.824943
0.023180 15.112780 0.761390
0.023950 16.513180 0.737482
0.024710 17.801085 0.704664
0.025470 17.368435 0.671170
0.026230 18.747090 0.683232
0.026990 19.682820 0.619908
0.027750 19.840955 0.608603
0.028510 20.262165 0.614558
0.029270 20.512510 0.564607
0.030030 21.545730 0.580827
0.030790 21.193790 0.560951
0.031550 21.632060 0.551093
0.032310 21.241015 0.531043
0.033070 21.661780 0.500658
0.033830 22.328115 0.507829
0.034590 22.140350 0.487868
0.035350 22.616250 0.485470
0.036110 22.836620 0.482687
0.036870 22.043135 0.453752
0.037630 22.741515 0.450594
0.038390 22.259325 0.445442
0.039150 22.033500 0.442786
0.039910 22.179205 0.438550
0.040670 22.570575 0.415407
0.041430 22.919130 0.418667
0.042190 23.020590 0.398296
0.042950 21.566085 0.408883
0.043710 22.676950 0.397079
0.044470 22.262310 0.397974
0.045230 21.728825 0.384438
0.045990 22.844405 0.372044
0.046750 22.404870 0.363221
0.047510 21.917010 0.369137
0.048270 21.496700 0.368494
0.049030 21.860395 0.369137
0.049790 21.728040 0.358225
0.050550 21.758365 0.356110
0.051310 21.435905 0.356856
0.052070 21.700045 0.344307
0.052830 21.902795 0.338953
0.053590 21.148850 0.341793
0.054350 21.037320 0.337942
0.055110 21.181830 0.332744
0.055870 20.800620 0.335806
0.056630 21.088955 0.335736
0.057390 20.945485 0.329286
0.058150 21.040200 0.322203
0.058910 20.614760 0.319081
0.059670 20.015880 0.318610
0.060430 20.342825 0.319038
0.061190 20.144970 0.318175
0.061950 19.855175 0.304095
0.062710 20.193935 0.313267
0.063470 19.748340 0.309590
0.064230 19.684635 0.309813
0.064990 19.722665 0.298950
0.065750 19.160670 0.290612
0.066510 19.053020 0.295131
0.067270 19.286730 0.294880
0.068030 18.589705 0.292054
0.068790 19.022205 0.292578
0.069550 18.605755 0.290205
0.070310 18.289010 0.283876
0.071070 18.571740 0.281892
0.071830 18.113460 0.276849
0.072590 18.362800 0.275134
0.073350 18.233885 0.279332
0.074120 17.950720 0.275378
0.074880 17.364020 0.271079
0.075640 18.127450 0.273122
0.076400 17.497400 0.273886
0.077160 17.500230 0.264169
0.077920 16.862635 0.265958
0.078680 16.752485 0.263536
0.079440 16.732725 0.259024
0.080200 16.096745 0.259328
0.080960 16.424205 0.257818
0.081720 16.221595 0.251846
0.082480 16.832550 0.256475
0.083240 16.448425 0.251185
0.084000 16.055355 0.256722
0.084760 15.451135 0.252960
0.085520 16.097600 0.263607
0.086280 15.411210 0.264735
0.087040 15.023180 0.266998
0.087800 15.452985 0.271167
0.088560 14.748205 0.269402
0.089320 14.699365 0.274364
0.090080 14.889915 0.271033
0.090840 14.763080 0.277673
0.091600 14.534490 0.275919
0.092360 14.119100 0.276998
0.093120 13.904505 0.275626
0.093880 13.867175 0.283702
0.094640 13.293635 0.274187
0.095400 13.908360 0.276436
0.096160 13.579790 0.272613
0.096920 13.885525 0.266669
0.097680 13.489085 0.271556
0.098440 13.305080 0.276545
0.099200 13.445050 0.268752
0.099960 12.892000 0.264049
0.100720 12.956920 0.250124
0.101480 12.410580 0.252185
0.102240 12.622770 0.245233
0.103000 12.524445 0.243734
0.103760 12.384560 0.238709
0.104520 11.992460 0.237062
0.105280 11.709420 0.230099
0.106040 12.060210 0.234859
0.106800 11.748220 0.233221
0.107560 11.244820 0.232588
0.108320 11.661845 0.229250
0.109080 11.364490 0.228511
0.109840 11.120800 0.222090
0.110600 10.762935 0.224508
0.111360 11.086750 0.230095
0.112120 10.611000 0.230318
0.112880 10.428765 0.219781
0.113640 10.585170 0.219388
0.114400 10.489075 0.217737
0.115160 10.001925 0.216068
0.115920 10.270335 0.220693
0.116680 10.029380 0.209109
0.117440 9.850990 0.210290
0.118200 9.961685 0.209261
0.118960 9.623625 0.210690
0.119720 9.509455 0.209576
0.120480 9.679455 0.207839
0.121240 9.219190 0.206761
0.122000 9.413905 0.203596
0.122760 8.808005 0.202843
0.123520 8.931030 0.202037
0.124280 8.558885 0.200941
0.125040 8.708120 0.193999
0.125800 8.460705 0.199975
0.126560 8.448435 0.193437
0.127320 8.145860 0.196326
0.128080 8.243515 0.193518
0.128840 8.123225 0.191068
0.129600 8.093590 0.190477
0.130360 7.799850 0.187426
0.131120 8.000280 0.188190
0.131880 7.687010 0.189572
0.132640 7.592650 0.186001
0.133400 7.456475 0.185870
0.134160 7.163495 0.183274
0.134920 7.430720 0.179395
0.135680 7.266520 0.181920
0.136440 6.908860 0.181998
0.137200 6.774435 0.181322
0.137960 6.942550 0.180470
0.138730 6.871485 0.176262
0.139490 6.605275 0.175131
0.140250 6.462735 0.174940
0.141010 6.605140 0.175028
0.141770 6.443605 0.173267
0.142530 6.406290 0.176878
0.143290 5.686005 0.174183
0.144050 5.940360 0.173490
0.144810 5.861185 0.170350
0.145570 6.003435 0.172974
0.146330 5.881070 0.167885
0.147090 5.894500 0.171538
0.147850 5.646985 0.168752
0.148610 5.524920 0.170088
0.149370 5.148465 0.167670
0.150130 5.401205 0.163119
0.150890 5.121405 0.160707
0.151650 4.966190 0.161977
0.152410 4.731930 0.163200
0.153170 4.782555 0.163140
0.153930 5.063185 0.160810
0.154690 4.913655 0.162564
0.155450 4.902915 0.161475
0.156210 5.100810 0.158978
0.156970 4.520720 0.159572
0.157730 4.608390 0.158278
0.158490 4.215990 0.158186
0.159250 4.293035 0.158349
0.160010 4.065145 0.156322
0.160770 4.003265 0.158076
0.161530 4.083300 0.156142
0.162290 3.900505 0.153607
0.163050 3.934510 0.153946
0.163810 3.838330 0.153274
0.164570 4.108055 0.155668
0.165330 3.723465 0.151117
0.166090 3.803020 0.152737
0.166850 3.453175 0.151139
0.167610 3.585645 0.149972
0.168370 3.474140 0.150711
0.169130 3.226365 0.148037
0.169890 3.429545 0.149346
0.170650 3.242075 0.147072
0.171410 3.069605 0.146800
0.172170 3.001230 0.147214
0.172930 3.238270 0.148363
0.173690 3.049730 0.146234
0.174450 2.929865 0.150852
0.175210 2.900110 0.147521
0.175970 2.639720 0.148868
0.176730 2.765395 0.149494
0.177490 2.818250 0.151874
0.178250 2.581385 0.153847
0.179010 2.511770 0.153858
0.179770 2.601780 0.156694
0.180530 2.486320 0.153812
0.181290 2.376065 0.154498
0.182050 2.513375 0.157097
0.182810 2.327800 0.155081
0.183570 2.366160 0.155442
0.184330 2.425300 0.157260
0.185090 2.386085 0.158738
0.185850 2.377450 0.159791
0.186610 2.127285 0.157260
0.187370 2.085430 0.160103
0.188130 2.176270 0.160608
0.188890 1.928450 0.159211
0.189650 2.123400 0.162076
0.190410 1.941855 0.158805
0.191170 1.854675 0.159508
0.191930 1.879590 0.158370
0.192690 1.977955 0.159293
0.193450 1.898265 0.161963
0.194210 1.916000 0.159282
0.194970 1.684300 0.159523
0.195730 1.659725 0.160842
0.196490 1.664580 0.160679
0.197250 1.820735 0.162366
0.198010 1.565240 0.161927
0.198770 1.348840 0.162366
0.199530 1.752390 0.161287
0.200290 1.779535 0.164066
0.201050 1.328650 0.160435
0.201810 1.539915 0.162624
0.202570 1.443240 0.161588
0.203330 1.201205 0.160972
0.204090 1.326615 0.162702
0.204850 1.270295 0.159745
0.205610 1.245030 0.162146
0.206370 1.270830 0.163296
0.207130 1.470215 0.162977
0.207890 1.361445 0.162288
0.208650 1.344860 0.161764
0.209410 1.362295 0.164940
0.210170 0.932955 0.161192
0.210930 0.813910 0.160007
0.211690 1.282205 0.162465
0.212450 1.097545 0.162500
0.213210 1.397060 0.160796
0.213970 1.153605 0.159059
0.214730 1.064730 0.159965
0.215490 1.422435 0.161114
0.216250 1.142705 0.161093
0.217010 0.872765 0.161446
0.217770 0.852930 0.161393
0.218530 1.027790 0.161559
0.219290 0.958980 0.159933
0.220050 1.031740 0.158610
0.220810 0.983445 0.160279
0.221570 0.908015 0.158876
0.222330 0.647520 0.160240
0.223090 0.991500 0.155569
0.223850 0.957495 0.159424
0.224610 1.190675 0.159272
0.225370 1.085115 0.157426
0.226130 0.876605 0.157047
0.226890 1.114225 0.154413
0.227650 0.969340 0.154289
0.228410 0.779355 0.152758
0.229170 0.622910 0.150378
0.229930 0.693185 0.152330
0.230690 0.732360 0.153080
0.231450 0.732000 0.150987
0.232210 0.617540 0.150675
0.232970 0.681885 0.150269
0.233730 0.723100 0.149173
0.234490 0.637880 0.147380
0.235250 0.843325 0.148547
0.236010 0.712285 0.148345
0.236770 0.499330 0.146036
0.237530 0.704110 0.147178
0.238290 0.640030 0.148943
0.239050 0.690860 0.145969
0.239810 0.544090 0.144593
0.240570 0.704580 0.143692
0.241330 0.596240 0.143303
0.242090 1.032745 0.143027
0.242850 0.391630 0.142850
0.243610 0.620335 0.144042
0.244370 0.774105 0.141390
0.245130 0.411740 0.140923
0.245890 0.473580 0.140778
0.246650 0.787135 0.140315
0.247410 0.571635 0.139862
0.248170 0.455375 0.140134
0.248930 0.566415 0.140202
0.249690 0.630385 0.137829
0.250450 0.572645 0.137182
0.251210 0.481015 0.138027
0.251970 0.561740 0.137189
0.252730 0.475650 0.135778
0.253490 0.665070 0.135315
0.254250 0.711955 0.137440
0.255010 0.553330 0.134646
0.255770 0.637075 0.134622
0.256530 0.580975 0.134767
0.257290 0.659775 0.135286
0.258050 0.519175 0.135120
0.258810 0.422715 0.134183
0.259570 0.533080 0.133780
0.260330 0.943795 0.133550
0.261090 0.615475 0.133366
0.261850 0.629405 0.131952
0.262610 0.513810 0.133614
0.263370 0.465370 0.131832
0.264130 0.603630 0.132500
0.264890 0.540965 0.131163
0.265650 0.633145 0.129257
0.266410 0.549345 0.130799
0.267170 0.553155 0.130177
0.267930 0.642125 0.129958
0.268690 0.583425 0.130902
0.269450 0.769485 0.129388
0.270210 0.695540 0.128426
0.270970 0.651870 0.129353
0.271720 0.643440 0.129756
0.272480 0.517975 0.127723
0.273240 0.735300 0.127712
0.274000 0.685875 0.126132
0.274760 0.533230 0.127224
0.275520 0.557105 0.126821
0.276280 0.604250 0.126605
0.277040 0.698930 0.125979
0.277800 0.448775 0.126849
0.278560 0.555345 0.124480
0.279320 0.671695 0.124661
0.280080 0.423170 0.125622
0.280840 0.529300 0.125400
0.281600 0.691945 0.124890
0.282360 0.720850 0.124088
0.283120 0.563430 0.122900
0.283880 0.535650 0.123388
0.284640 0.528430 0.123540
0.285400 0.706790 0.122670
0.286160 0.628830 0.123469
0.286920 0.663130 0.124300
0.287680 0.566810 0.122001
0.288440 0.532820 0.124996
0.289200 0.537780 0.122829
0.289960 0.638080 0.124692
0.290720 0.578775 0.122288
0.291480 0.563595 0.123239
0.292240 0.624725 0.124996
0.293000 0.700925 0.123762
0.293760 0.560550 0.126047
0.294520 0.784325 0.125371
0.295280 0.547150 0.125707
0.296040 0.620340 0.124922
0.296800 0.406635 0.125025
0.297560 0.554250 0.124844
0.298320 0.591500 0.124876
0.299080 0.554580 0.124890
0.299840 0.766745 0.126577
0.300600 0.600440 0.124045
0.301360 0.516590 0.121842
0.302120 0.591135 0.123628
0.302880 0.659385 0.124155
0.303640 0.566500 0.122486
0.304400 0.742945 0.122765
0.305160 0.683865 0.125926
0.305920 0.721295 0.125279
0.306680 0.498385 0.125180
0.307440 0.857590 0.125018
0.308200 0.699915 0.126821
0.308960 0.673805 0.127783
0.309720 0.617250 0.127327
0.310480 0.705835 0.124813
0.311240 0.632235 0.126506
0.312000 0.548480 0.125400
0.312760 0.651445 0.127383
0.313520 0.700010 0.126231
0.314280 0.661085 0.127599
0.315040 0.735995 0.125562
0.315800 0.718290 0.126252
0.316560 0.461220 0.128904
0.317320 0.748410 0.127461
0.318080 0.549815 0.128865
0.318830 0.538400 0.130909
0.319590 0.654105 0.130078
0.320350 0.858505 0.129463
0.321110 0.394200 0.131655
0.321870 0.663970 0.132680
0.322630 0.755385 0.130258
0.323390 0.615580 0.131761
0.324150 0.734340 0.132871
0.324910 0.495960 0.133175
0.325670 0.549055 0.132790
0.326430 0.627060 0.133016
0.327190 0.775590 0.134321
0.327950 0.756335 0.132740
0.328710 0.463415 0.132659
0.329470 0.822755 0.134385
0.330230 0.606625 0.133681
0.330990 0.629155 0.132730
0.331750 0.666615 0.133847
0.332510 0.652735 0.133126
0.333270 0.804335 0.134310
0.334030 0.787945 0.134979
0.334790 0.727575 0.132960
0.335550 0.541245 0.134622
0.336310 0.769840 0.134261
0.337070 0.585275 0.135159
0.337830 0.681365 0.133946
0.338590 0.631740 0.135410
0.339350 0.603895 0.133833
0.340110 0.800400 0.135007
0.340870 0.678930 0.135194
0.341630 0.758330 0.137550
0.342390 0.611185 0.135972
0.343150 0.750605 0.137168
0.343910 0.691905 0.137054
0.344670 0.769785 0.138564
0.345430 0.598720 0.135789
0.346190 0.749425 0.134827
0.346950 0.794955 0.136287
0.347710 0.640585 0.137843
0.348470 0.500410 0.138048
0.349220 0.787670 0.136216
0.349980 0.681150 0.136782
0.350740 0.640105 0.133352
0.351500 0.807710 0.131061
0.352260 0.783790 0.131135
0.353020 0.809520 0.129848
0.353780 0.712400 0.131810
0.354540 0.544035 0.131598
0.355300 0.529200 0.131372
0.356060 0.673530 0.132762
0.356820 0.637540 0.132871
0.357580 0.637475 0.134371
0.358340 0.741210 0.132132
0.359100 0.836935 0.132896
0.359860 0.554485 0.134968
0.360620 0.889090 0.133904
0.361380 0.702305 0.133522
0.362140 0.822510 0.134441
0.362900 0.729035 0.135060
0.363660 0.784300 0.133522
0.364420 0.663640 0.135382
0.365180 0.848860 0.134827
0.365940 0.605995 0.134211
0.366700 0.607840 0.135608
0.367460 0.763435 0.136588
0.368220 0.605305 0.135994
0.368980 0.792550 0.138412
0.369740 0.797250 0.138232
0.370500 0.722105 0.136913
0.371260 0.650965 0.137815
0.372020 0.725925 0.139257
0.372770 0.903790 0.139816
0.373530 0.442675 0.140817
0.374290 0.671905 0.141973
0.375050 0.971445 0.143805
0.375810 0.572555 0.142656
0.376570 0.778530 0.144586
0.377330 0.781625 0.146432
0.378090 0.830125 0.144059
0.378850 0.874905 0.146782
0.379610 1.144830 0.148982
0.380370 0.665000 0.150743
0.381130 0.865490 0.150449
0.381890 0.935270 0.154947
0.382650 0.794705 0.153045
0.383410 0.732225 0.152751
0.384170 1.035890 0.154767
0.384930 0.582760 0.156676
0.385690 0.699310 0.156089
0.386450 0.447355 0.158052
0.387210 0.705065 0.181358
0.387970 0.602855 0.157550
0.388730 0.761735 0.159958
0.389490 0.715310 0.160658
0.390250 0.646125 0.162005
0.391010 0.726585 0.166970
0.391770 0.564690 0.164473
0.392520 0.897735 0.165863
0.393280 0.911735 0.166563
0.394040 0.430140 0.166436
0.394800 0.692360 0.169721
0.395560 0.647600 0.172313
0.396320 0.894505 0.170965
0.397080 0.586580 0.172164
0.397840 0.555155 0.172882
0.398600 0.509290 0.174385
0.399360 0.536020 0.178370
0.400120 0.474585 0.177146
0.400880 0.543230 0.178985
0.401640 0.491315 0.179105
0.402400 0.621960 0.180930
0.403160 0.493045 0.182168
0.403920 0.398655 0.182344
0.404680 0.787035 20.014646
0.405440 0.600155 0.184215
0.406200 0.937355 0.184470
0.406960 0.516035 0.185488
0.407720 0.697995 0.186814
0.408480 0.676425 0.188175
0.409240 0.724615 0.188434
0.409990 0.757600 0.188243
0.410750 0.564590 0.188494
0.411510 0.721930 0.187818
0.412270 0.370760 0.191598
0.413030 0.481585 0.193267
0.413790 0.675140 0.191358
0.414550 0.901015 0.194208
0.415310 0.489865 0.193547
0.416070 0.906895 0.194894
0.416830 0.950270 0.193791
0.417590 0.848620 0.199558
0.418350 0.644405 0.199735
0.419110 0.816810 0.198267
0.419870 0.770275 0.202528
0.420630 0.881815 0.201475
0.421390 0.649390 0.201818
0.422150 0.827170 0.204346
0.422910 0.685055 0.203112
0.423670 0.535860 0.206460
0.424430 0.526140 0.211393
0.425190 0.830560 0.210018
0.425940 0.795515 0.216195
0.426700 0.586390 0.216902
0.427460 0.618065 0.216333
0.428220 0.490355 0.217694
0.428980 0.525365 0.220050
0.429740 0.457095 0.225530
0.430500 0.626490 0.224820
0.431260 0.465160 0.230322
0.432020 0.645760 0.231909
0.432780 0.425330 0.233320
0.433540 0.653770 0.236376
0.434300 0.695500 0.237079
0.435060 0.485200 0.247694
