# Supplementary material for: Hallucination of closed repeat proteins containing central pockets
Source: Nat Struct Mol Biol. 2023 Sep 28;30(11):1755–60. doi: 10.1038/s41594-023-01112-6 (PMC10643118; doi:10.1038/s41594-023-01112-6)
Supplement: Supplementary file 4 — Small-angle X-ray scattering raw data. [file 41594_2023_1112_MOESM4_ESM.tar › SAXS_submit/E6/C11_results/Average/C11_high_E6_snap_00007.sub.1.ave.dat]

0.010260 -5.744615 73.336294
0.011020 -0.964255 76.285364
0.011780 5.494120 46.888815
0.012540 5.690040 26.760219
0.013300 10.258170 16.938228
0.014060 14.316080 9.768175
0.014820 12.739650 5.915407
0.015580 17.129320 4.621404
0.016340 16.223675 3.566142
0.017100 16.638445 2.451485
0.017860 17.899295 1.688412
0.018620 18.726855 1.347274
0.019380 19.090785 1.137047
0.020140 20.089725 0.989593
0.020900 20.809895 0.897585
0.021660 22.286850 0.804137
0.022420 21.873370 0.769321
0.023180 22.397365 0.734993
0.023950 23.689585 0.711521
0.024710 23.080765 0.674190
0.025470 23.030575 0.643232
0.026230 22.881990 0.627115
0.026990 24.313585 0.615552
0.027750 22.946930 0.598879
0.028510 23.862460 0.577044
0.029270 24.178550 0.572207
0.030030 23.934760 0.552472
0.030790 23.549785 0.536368
0.031550 23.366315 0.536825
0.032310 23.912930 0.513501
0.033070 23.763015 0.507298
0.033830 23.427590 0.485658
0.034590 24.074890 0.478020
0.035350 23.597865 0.471938
0.036110 23.855935 0.468529
0.036870 23.821970 0.467811
0.037630 23.914525 0.439579
0.038390 23.900410 0.436701
0.039150 23.858015 0.430513
0.039910 23.809575 0.437521
0.040670 23.841650 0.423784
0.041430 23.140230 0.418971
0.042190 23.265135 0.406623
0.042950 22.882650 0.406273
0.043710 22.805425 0.400817
0.044470 22.111810 0.390057
0.045230 23.035595 0.377645
0.045990 22.743160 0.372981
0.046750 22.754995 0.372429
0.047510 22.477785 0.369236
0.048270 22.543650 0.367132
0.049030 22.407470 0.371128
0.049790 22.810415 0.360527
0.050550 22.201560 0.353253
0.051310 22.197770 0.354215
0.052070 22.252910 0.350272
0.052830 21.345970 0.349968
0.053590 21.539740 0.345354
0.054350 21.587040 0.338388
0.055110 21.732985 0.342631
0.055870 21.339265 0.330375
0.056630 21.382555 0.330682
0.057390 21.214720 0.326899
0.058150 20.250205 0.326704
0.058910 20.973925 0.319226
0.059670 20.524695 0.318154
0.060430 20.758750 0.315824
0.061190 20.481895 0.312447
0.061950 20.454965 0.309346
0.062710 20.389910 0.309013
0.063470 19.366155 0.300979
0.064230 19.752475 0.305789
0.064990 19.834675 0.299692
0.065750 19.501035 0.299261
0.066510 19.672925 0.293161
0.067270 18.992015 0.297603
0.068030 18.715855 0.292288
0.068790 19.031545 0.289463
0.069550 18.394560 0.281213
0.070310 18.907715 0.283303
0.071070 18.386640 0.283681
0.071830 18.281980 0.279222
0.072590 18.304700 0.278727
0.073350 17.853540 0.275198
0.074120 18.289565 0.273561
0.074880 17.592480 0.269777
0.075640 17.435025 0.273610
0.076400 17.704685 0.264897
0.077160 16.935620 0.265654
0.077920 17.373985 0.262829
0.078680 17.006630 0.263349
0.079440 16.635440 0.262896
0.080200 16.511700 0.261687
0.080960 16.562735 0.255530
0.081720 16.311285 0.254880
0.082480 16.372200 0.255400
0.083240 16.181030 0.249254
0.084000 16.009065 0.254268
0.084760 15.695680 0.255902
0.085520 15.714730 0.265088
0.086280 15.576170 0.265909
0.087040 15.737165 0.266471
0.087800 15.462175 0.267107
0.088560 15.390280 0.273518
0.089320 14.829635 0.272178
0.090080 15.131535 0.272440
0.090840 14.720010 0.275576
0.091600 14.387555 0.273886
0.092360 14.031100 0.274876
0.093120 14.260710 0.278345
0.093880 13.851245 0.286711
0.094640 13.368000 0.280233
0.095400 13.553320 0.280163
0.096160 13.417455 0.268310
0.096920 13.579190 0.268395
0.097680 13.332985 0.265173
0.098440 13.408700 0.271429
0.099200 12.764040 0.268388
0.099960 12.740055 0.261871
0.100720 12.593495 0.257500
0.101480 12.822200 0.254095
0.102240 12.433370 0.247008
0.103000 12.068935 0.243996
0.103760 12.386895 0.238755
0.104520 12.214680 0.239632
0.105280 12.013235 0.237037
0.106040 11.717540 0.234470
0.106800 11.672040 0.232762
0.107560 11.777325 0.228791
0.108320 11.276565 0.228363
0.109080 11.079965 0.223303
0.109840 11.205105 0.226934
0.110600 11.053040 0.225753
0.111360 10.795390 0.229158
0.112120 10.584525 0.225237
0.112880 10.495360 0.222245
0.113640 10.422765 0.220251
0.114400 10.632525 0.216305
0.115160 9.968465 0.217093
0.115920 10.140060 0.214480
0.116680 9.625535 0.214859
0.117440 9.964510 0.212585
0.118200 9.673270 0.210976
0.118960 9.469880 0.208225
0.119720 9.693435 0.209597
0.120480 9.478660 0.207295
0.121240 9.485745 0.204912
0.122000 9.248820 0.205477
0.122760 9.105500 0.202967
0.123520 8.920525 0.202327
0.124280 8.942955 0.202709
0.125040 8.839665 0.197557
0.125800 8.588565 0.197217
0.126560 8.406505 0.192900
0.127320 8.371170 0.193950
0.128080 8.181490 0.196432
0.128840 8.175420 0.192737
0.129600 8.058430 0.189813
0.130360 7.845850 0.188678
0.131120 7.920025 0.188437
0.131880 7.735825 0.189049
0.132640 7.397960 0.187907
0.133400 7.631205 0.183207
0.134160 7.364555 0.182012
0.134920 7.340840 0.182026
0.135680 7.019875 0.182394
0.136440 7.084125 0.183221
0.137200 6.962965 0.178755
0.137960 6.750290 0.178589
0.138730 6.689435 0.177496
0.139490 6.763375 0.176206
0.140250 6.631975 0.176460
0.141010 6.460235 0.178550
0.141770 6.338565 0.173805
0.142530 6.491645 0.174081
0.143290 6.183165 0.174325
0.144050 5.851350 0.171552
0.144810 5.863955 0.172730
0.145570 5.890010 0.170994
0.146330 5.652540 0.169632
0.147090 5.671175 0.167822
0.147850 5.550240 0.169820
0.148610 5.495900 0.170576
0.149370 5.347685 0.165955
0.150130 5.194475 0.164395
0.150890 5.297450 0.164236
0.151650 4.987880 0.163801
0.152410 4.967820 0.163639
0.153170 4.904270 0.163398
0.153930 4.638235 0.162192
0.154690 4.710375 0.159784
0.155450 4.485100 0.162277
0.156210 4.520545 0.160983
0.156970 4.438290 0.161330
0.157730 4.543285 0.159989
0.158490 4.436040 0.157196
0.159250 4.265245 0.156100
0.160010 4.216610 0.156984
0.160770 4.233915 0.158324
0.161530 4.212700 0.156146
0.162290 3.942245 0.157199
0.163050 4.119750 0.154272
0.163810 3.891465 0.154116
0.164570 3.841085 0.152242
0.165330 3.614525 0.152472
0.166090 3.537560 0.150884
0.166850 3.482325 0.151213
0.167610 3.473540 0.151662
0.168370 3.354255 0.149996
0.169130 3.482105 0.149996
0.169890 3.188410 0.149459
0.170650 3.238445 0.148133
0.171410 3.159480 0.148975
0.172170 3.130010 0.148023
0.172930 3.121680 0.147557
0.173690 3.116860 0.146835
0.174450 2.951195 0.149650
0.175210 2.796990 0.149346
0.175970 2.896365 0.146853
0.176730 2.857600 0.149724
0.177490 2.915365 0.153335
0.178250 2.651845 0.153037
0.179010 2.674250 0.154954
0.179770 2.876065 0.154611
0.180530 2.652630 0.154530
0.181290 2.638210 0.157139
0.182050 2.523435 0.156885
0.182810 2.509870 0.155976
0.183570 2.384830 0.157953
0.184330 2.331505 0.158490
0.185090 2.282435 0.157723
0.185850 2.199215 0.159155
0.186610 2.430600 0.161775
0.187370 2.335775 0.160382
0.188130 2.207815 0.159409
0.188890 1.930420 0.158805
0.189650 2.006570 0.158469
0.190410 1.913345 0.158327
0.191170 1.916040 0.158140
0.191930 1.963750 0.159894
0.192690 1.897250 0.158943
0.193450 1.657805 0.162832
0.194210 1.652055 0.164289
0.194970 1.841920 0.160704
0.195730 1.856245 0.161524
0.196490 1.770275 0.161662
0.197250 1.619220 0.161025
0.198010 1.643845 0.161011
0.198770 1.466010 0.162337
0.199530 1.578085 0.161807
0.200290 1.400560 0.162387
0.201050 1.646455 0.161280
0.201810 1.363260 0.161637
0.202570 1.407235 0.161004
0.203330 1.497585 0.161489
0.204090 1.425540 0.161298
0.204850 1.589630 0.161535
0.205610 1.439665 0.160916
0.206370 1.352525 0.164176
0.207130 1.335735 0.162157
0.207890 1.308550 0.164466
0.208650 1.258495 0.161298
0.209410 1.364420 0.160545
0.210170 1.085695 0.162992
0.210930 1.309540 0.160396
0.211690 1.044040 0.162291
0.212450 1.230300 0.162412
0.213210 1.151350 0.161704
0.213970 1.142835 0.160820
0.214730 1.183385 0.160930
0.215490 0.949080 0.160835
0.216250 1.049405 0.161602
0.217010 1.341925 0.157755
0.217770 0.911670 0.161856
0.218530 1.016415 0.162631
0.219290 1.114345 0.160417
0.220050 1.100560 0.159894
0.220810 0.885005 0.161047
0.221570 0.969890 0.159233
0.222330 1.005110 0.158642
0.223090 1.116945 0.159226
0.223850 0.820600 0.158582
0.224610 0.876355 0.156595
0.225370 0.957230 0.155651
0.226130 1.047635 0.156736
0.226890 1.020010 0.154148
0.227650 0.993930 0.153593
0.228410 0.688065 0.152557
0.229170 0.720590 0.151294
0.229930 0.803750 0.152709
0.230690 0.704385 0.150361
0.231450 0.889445 0.150456
0.232210 0.693200 0.150633
0.232970 0.640710 0.149081
0.233730 0.713190 0.149240
0.234490 0.836055 0.147666
0.235250 0.818355 0.147291
0.236010 0.587720 0.148324
0.236770 0.567360 0.148246
0.237530 0.589220 0.145601
0.238290 0.551085 0.145739
0.239050 0.737575 0.145601
0.239810 0.795360 0.144593
0.240570 0.585775 0.144409
0.241330 0.773165 0.144392
0.242090 0.829425 0.144155
0.242850 0.819825 0.144134
0.243610 0.752855 0.142868
0.244370 0.758355 0.141556
0.245130 0.729895 0.143002
0.245890 0.822725 0.140279
0.246650 0.576335 0.140078
0.247410 0.633935 0.138840
0.248170 0.751795 0.139477
0.248930 0.698500 0.141199
0.249690 0.709825 0.139862
0.250450 0.776475 0.138366
0.251210 0.609195 0.139501
0.251970 0.706450 0.137443
0.252730 0.539710 0.137178
0.253490 0.793550 0.134618
0.254250 0.767820 0.136959
0.255010 0.510935 0.135226
0.255770 0.722535 0.135449
0.256530 0.505355 0.135124
0.257290 0.641005 0.135286
0.258050 0.650600 0.134332
0.258810 0.724070 0.134264
0.259570 0.584930 0.132422
0.260330 0.724235 0.134123
0.261090 0.704020 0.134134
0.261850 0.616240 0.132624
0.262610 0.557960 0.132907
0.263370 0.498615 0.132634
0.264130 0.441915 0.130972
0.264890 0.610980 0.130587
0.265650 0.395970 0.130149
0.266410 0.746880 0.130081
0.267170 0.504545 0.130909
0.267930 0.639155 0.129714
0.268690 0.700485 0.129738
0.269450 0.654530 0.129070
0.270210 0.674355 0.129473
0.270970 0.642590 0.127585
0.271720 0.639955 0.128646
0.272480 0.582995 0.127267
0.273240 0.648775 0.128200
0.274000 0.550875 0.126701
0.274760 0.543935 0.126531
0.275520 0.543215 0.127500
0.276280 0.575965 0.126407
0.277040 0.580205 0.125403
0.277800 0.572840 0.127054
0.278560 0.719235 0.125587
0.279320 0.707315 0.125173
0.280080 0.688565 0.124675
0.280840 0.715180 0.124424
0.281600 0.712735 0.123929
0.282360 0.731675 0.124463
0.283120 0.722295 0.123069
0.283880 0.536030 0.123529
0.284640 0.626585 0.122935
0.285400 0.545995 0.123642
0.286160 0.660230 0.124169
0.286920 0.693815 0.123511
0.287680 0.732755 0.122815
0.288440 0.645945 0.123734
0.289200 0.666225 0.124180
0.289960 0.529935 0.124279
0.290720 0.577000 0.123472
0.291480 0.765255 0.124912
0.292240 0.596745 0.124109
0.293000 0.636835 0.124876
0.293760 0.549560 0.124371
0.294520 0.557885 0.123784
0.295280 0.537850 0.124551
0.296040 0.700245 0.124402
0.296800 0.562365 0.124820
0.297560 0.663295 0.124441
0.298320 0.806080 0.124084
0.299080 0.809210 0.125354
0.299840 0.686250 0.124332
0.300600 0.615325 0.124675
0.301360 0.624420 0.122755
0.302120 0.610640 0.124038
0.302880 0.740950 0.123239
0.303640 0.799205 0.121485
0.304400 0.767665 0.123907
0.305160 0.671350 0.124289
0.305920 0.760805 0.126146
0.306680 0.693555 0.126206
0.307440 0.500965 0.125240
0.308200 0.689160 0.125941
0.308960 0.747945 0.126913
0.309720 0.718535 0.126517
0.310480 0.736970 0.125594
0.311240 0.732225 0.127571
0.312000 0.764505 0.127047
0.312760 0.717685 0.126485
0.313520 0.488175 0.126538
0.314280 0.648170 0.127016
0.315040 0.624205 0.126333
0.315800 0.739575 0.124756
0.316560 0.779845 0.128982
0.317320 0.877895 0.128211
0.318080 0.844500 0.129576
0.318830 0.744690 0.129901
0.319590 0.631310 0.129657
0.320350 0.680655 0.131011
0.321110 0.664700 0.130633
0.321870 0.697190 0.131103
0.322630 0.686750 0.133586
0.323390 0.894145 0.133211
0.324150 0.690325 0.132624
0.324910 0.662050 0.133013
0.325670 0.709475 0.132917
0.326430 0.673155 0.133533
0.327190 0.921520 0.132988
0.327950 0.819900 0.133200
0.328710 0.571355 0.132910
0.329470 0.793795 0.132938
0.330230 0.659710 0.132249
0.330990 0.746220 0.132320
0.331750 0.856425 0.133434
0.332510 0.788945 0.133303
0.333270 0.760085 0.133982
0.334030 0.693225 0.133232
0.334790 0.663160 0.133009
0.335550 0.857925 0.134501
0.336310 0.707320 0.134498
0.337070 0.734910 0.134756
0.337830 0.580725 0.134565
0.338590 0.933630 0.134661
0.339350 0.601495 0.134360
0.340110 0.780765 0.136064
0.340870 0.900505 0.135336
0.341630 0.785295 0.136726
0.342390 0.653330 0.134922
0.343150 0.710355 0.137433
0.343910 0.734415 0.137001
0.344670 0.848830 0.135329
0.345430 0.739985 0.136538
0.346190 0.696835 0.136340
0.346950 0.782835 0.136559
0.347710 0.791625 0.137443
0.348470 0.662120 0.138080
0.349220 0.679250 0.137592
0.349980 0.832385 0.136287
0.350740 0.808325 0.133603
0.351500 0.927785 0.132228
0.352260 0.634625 0.131669
0.353020 0.720630 0.129059
0.353780 0.762470 0.131460
0.354540 0.714790 0.133020
0.355300 0.756020 0.131287
0.356060 0.611560 0.131793
0.356820 0.583390 0.132461
0.357580 0.815220 0.132967
0.358340 1.016945 0.133688
0.359100 0.727870 0.132687
0.359860 0.862150 0.132542
0.360620 0.895620 0.133504
0.361380 0.895845 0.132450
0.362140 0.709425 0.131478
0.362900 0.830415 0.133900
0.363660 0.753555 0.135417
0.364420 0.666690 0.134508
0.365180 0.778755 0.134714
0.365940 0.825470 0.134901
0.366700 0.881145 0.135428
0.367460 0.795480 0.135396
0.368220 0.711840 0.137069
0.368980 0.750195 0.137638
0.369740 0.767335 0.138455
0.370500 0.733595 0.136828
0.371260 0.916505 0.138798
0.372020 0.685810 0.140007
0.372770 0.532440 0.139427
0.373530 0.752490 0.140046
0.374290 0.796855 0.142465
0.375050 0.755705 0.142433
0.375810 0.775275 0.145011
0.376570 0.378265 0.144501
0.377330 0.690595 0.145262
0.378090 0.634460 0.146839
0.378850 0.959735 0.149275
0.379610 0.614130 0.149975
0.380370 0.654630 0.147854
0.381130 0.823560 0.151220
0.381890 0.882715 0.150138
0.382650 0.726115 0.152450
0.383410 0.849170 0.153426
0.384170 0.731520 0.154420
0.384930 0.717635 0.156609
0.385690 0.741080 0.157617
0.386450 0.872110 0.156764
0.387210 0.695240 0.160156
0.387970 0.633695 0.158971
0.388730 0.687695 0.160941
0.389490 0.883750 0.163455
0.390250 0.625370 0.163437
0.391010 0.804110 0.162740
0.391770 0.503895 0.164643
0.392520 0.608930 0.165774
0.393280 0.780530 0.166361
0.394040 0.808800 0.166835
0.394800 0.810095 0.168561
0.395560 0.446090 0.169586
0.396320 0.924625 0.169371
0.397080 0.575165 0.172323
0.397840 0.755650 0.173911
0.398600 0.795315 0.175789
0.399360 0.379900 0.173741
0.400120 0.631380 0.178299
0.400880 0.582675 0.178681
0.401640 0.748065 0.180880
0.402400 0.828600 0.178221
0.403160 0.556000 0.184286
0.403920 0.670145 0.182687
0.404680 0.766745 22.848727
0.405440 0.542820 0.183497
0.406200 0.767945 0.183045
0.406960 0.630150 0.184554
0.407720 0.651725 0.188642
0.408480 0.573870 0.187776
0.409240 0.774430 0.185081
0.409990 0.589330 0.189668
0.410750 0.585920 0.190382
0.411510 0.820015 0.188504
0.412270 0.667055 0.191040
0.413030 0.792630 0.190304
0.413790 0.696795 0.193197
0.414550 0.966045 0.192847
0.415310 0.630685 0.192337
0.416070 0.783810 0.193437
0.416830 0.873880 0.198377
0.417590 0.550355 0.197313
0.418350 0.790190 0.202104
0.419110 0.708545 0.200042
0.419870 0.610020 0.202694
0.420630 0.782910 0.199887
0.421390 0.590420 0.201333
0.422150 0.639855 0.204770
0.422910 0.584995 0.203819
0.423670 0.588220 0.204289
0.424430 0.499560 0.212334
0.425190 0.831355 0.210336
0.425940 0.761520 0.211570
0.426700 0.579035 0.208738
0.427460 0.538820 0.219112
0.428220 0.866370 0.221669
0.428980 0.690480 0.221503
0.429740 0.490680 0.223363
0.430500 0.804680 0.226786
0.431260 0.515235 0.226330
0.432020 0.699900 0.233416
0.432780 0.436935 0.234494
0.433540 0.493900 0.242115
0.434300 0.327710 0.231340
0.435060 0.827570 0.246517
