# Supplementary material for: Hallucination of closed repeat proteins containing central pockets
Source: Nat Struct Mol Biol. 2023 Sep 28;30(11):1755–60. doi: 10.1038/s41594-023-01112-6 (PMC10643118; doi:10.1038/s41594-023-01112-6)
Supplement: Supplementary file 4 — Small-angle X-ray scattering raw data. [file 41594_2023_1112_MOESM4_ESM.tar › SAXS_submit/E6/C11_results/Average/C11_high_E6_snap_00013.sub.1.ave.dat]

0.010260 -61.102335 73.869445
0.011020 -44.217490 76.990665
0.011780 -38.038620 46.413197
0.012540 -30.070845 27.195106
0.013300 -25.544545 16.857528
0.014060 -17.225855 9.854070
0.014820 -14.604015 5.852687
0.015580 -5.711620 4.719197
0.016340 -3.391715 3.425842
0.017100 1.769625 2.607436
0.017860 2.017815 1.724933
0.018620 6.224920 1.421708
0.019380 8.615765 1.185393
0.020140 9.801630 1.047026
0.020900 11.817285 0.927058
0.021660 13.244730 0.852203
0.022420 14.459165 0.800209
0.023180 15.595575 0.768430
0.023950 17.278130 0.721213
0.024710 17.875395 0.711736
0.025470 18.454540 0.678960
0.026230 20.547245 0.649763
0.026990 20.235610 0.628946
0.027750 20.673875 0.622804
0.028510 21.305895 0.602765
0.029270 21.403265 0.573285
0.030030 21.777465 0.547076
0.030790 22.175235 0.546305
0.031550 21.720305 0.528013
0.032310 22.216400 0.540495
0.033070 22.387645 0.499459
0.033830 22.646920 0.503607
0.034590 22.729760 0.478734
0.035350 22.986765 0.481856
0.036110 23.106950 0.472606
0.036870 23.160190 0.470357
0.037630 23.410385 0.442256
0.038390 22.884945 0.440021
0.039150 23.717820 0.435615
0.039910 22.724385 0.424873
0.040670 22.864585 0.420576
0.041430 22.888090 0.419668
0.042190 22.476190 0.417953
0.042950 22.657445 0.412217
0.043710 22.823365 0.403094
0.044470 22.222595 0.395555
0.045230 22.339640 0.383936
0.045990 22.442545 0.372737
0.046750 22.790205 0.381665
0.047510 22.111470 0.377097
0.048270 22.061790 0.369059
0.049030 22.667575 0.364120
0.049790 22.443625 0.362588
0.050550 21.984295 0.354052
0.051310 21.266335 0.344643
0.052070 21.812685 0.351581
0.052830 21.097795 0.344707
0.053590 21.316360 0.346832
0.054350 21.493185 0.345364
0.055110 20.869565 0.333614
0.055870 20.995235 0.336895
0.056630 20.815760 0.331701
0.057390 20.817200 0.328936
0.058150 20.862680 0.326846
0.058910 20.667650 0.321584
0.059670 20.327280 0.317005
0.060430 20.591755 0.318016
0.061190 20.212130 0.311722
0.061950 19.652280 0.308554
0.062710 19.740405 0.307539
0.063470 20.260695 0.301757
0.064230 19.747410 0.302001
0.064990 19.572895 0.300081
0.065750 19.491770 0.297560
0.066510 19.256430 0.292479
0.067270 19.029995 0.292974
0.068030 18.773520 0.291719
0.068790 19.052890 0.290117
0.069550 18.187175 0.283115
0.070310 18.665865 0.279671
0.071070 18.378560 0.283868
0.071830 18.608285 0.280598
0.072590 18.278990 0.277217
0.073350 18.367860 0.270856
0.074120 17.725620 0.274335
0.074880 17.942405 0.275025
0.075640 17.631710 0.269629
0.076400 17.133525 0.271322
0.077160 17.006500 0.265177
0.077920 17.029510 0.262914
0.078680 16.976020 0.260205
0.079440 16.819540 0.262203
0.080200 16.488230 0.256181
0.080960 16.550885 0.259653
0.081720 15.900760 0.253246
0.082480 16.044690 0.255725
0.083240 15.957915 0.253518
0.084000 15.665585 0.253607
0.084760 15.541410 0.254491
0.085520 15.970285 0.264544
0.086280 15.915500 0.261991
0.087040 15.216490 0.269470
0.087800 15.176980 0.269303
0.088560 14.909915 0.271864
0.089320 14.656385 0.271510
0.090080 14.886095 0.275746
0.090840 14.526825 0.279307
0.091600 14.382340 0.278211
0.092360 14.261560 0.275251
0.093120 13.899715 0.276789
0.093880 13.748295 0.282097
0.094640 13.501315 0.277974
0.095400 13.710825 0.271729
0.096160 13.396675 0.269112
0.096920 13.269215 0.266294
0.097680 13.289445 0.268479
0.098440 12.890980 0.267281
0.099200 13.056420 0.278126
0.099960 12.886095 0.262595
0.100720 12.549865 0.255163
0.101480 12.613585 0.246818
0.102240 12.222230 0.244975
0.103000 12.538625 0.244728
0.103760 12.381260 0.241393
0.104520 12.071400 0.237302
0.105280 11.912440 0.233801
0.106040 11.538900 0.231917
0.106800 11.750530 0.230658
0.107560 11.410475 0.231460
0.108320 11.481740 0.228207
0.109080 11.096355 0.223950
0.109840 11.003485 0.227666
0.110600 10.851825 0.224823
0.111360 10.479140 0.224682
0.112120 10.533310 0.226945
0.112880 10.595755 0.221404
0.113640 10.345280 0.222595
0.114400 10.088240 0.219013
0.115160 10.222810 0.217390
0.115920 9.702725 0.215304
0.116680 9.979720 0.214579
0.117440 9.771470 0.211100
0.118200 9.669300 0.208670
0.118960 9.935850 0.207659
0.119720 9.295845 0.208320
0.120480 9.408210 0.207033
0.121240 9.071255 0.205778
0.122000 8.875440 0.203550
0.122760 9.053850 0.204696
0.123520 8.945245 0.202832
0.124280 8.888645 0.201694
0.125040 8.763700 0.198646
0.125800 8.570430 0.194827
0.126560 8.592285 0.196807
0.127320 8.333325 0.193851
0.128080 8.268100 0.195654
0.128840 8.298390 0.191471
0.129600 7.929330 0.191347
0.130360 7.754110 0.189342
0.131120 7.578700 0.189049
0.131880 7.491010 0.186213
0.132640 7.554040 0.185817
0.133400 7.495230 0.183437
0.134160 7.254830 0.183851
0.134920 7.309155 0.180057
0.135680 7.256515 0.182334
0.136440 6.820900 0.183953
0.137200 6.900365 0.180053
0.137960 6.790850 0.176202
0.138730 6.581295 0.178483
0.139490 6.625285 0.177808
0.140250 6.503630 0.176064
0.141010 6.470790 0.176475
0.141770 6.293650 0.174134
0.142530 6.146415 0.173674
0.143290 6.211445 0.175025
0.144050 6.174230 0.172804
0.144810 6.032935 0.171722
0.145570 5.799830 0.169936
0.146330 5.536660 0.171761
0.147090 5.425350 0.170159
0.147850 5.526250 0.166931
0.148610 5.367240 0.169424
0.149370 5.473840 0.166839
0.150130 5.383425 0.167967
0.150890 5.117555 0.164887
0.151650 5.080295 0.164197
0.152410 5.024115 0.164827
0.153170 4.841810 0.163801
0.153930 4.886875 0.162680
0.154690 4.955825 0.161726
0.155450 4.674735 0.162486
0.156210 4.627420 0.160216
0.156970 4.434085 0.161025
0.157730 4.353315 0.159576
0.158490 4.421565 0.159470
0.159250 4.303620 0.159021
0.160010 4.470690 0.157401
0.160770 3.945065 0.157921
0.161530 3.976270 0.154901
0.162290 3.627260 0.153907
0.163050 3.612660 0.153709
0.163810 3.694745 0.152542
0.164570 3.629470 0.152712
0.165330 3.629340 0.153918
0.166090 3.621045 0.152005
0.166850 3.268585 0.149788
0.167610 3.492620 0.149031
0.168370 3.326865 0.150806
0.169130 3.448020 0.150690
0.169890 3.243045 0.150446
0.170650 3.122310 0.148066
0.171410 3.147455 0.148087
0.172170 3.229995 0.146517
0.172930 3.238720 0.146761
0.173690 3.200565 0.145810
0.174450 2.989390 0.148430
0.175210 2.926505 0.146467
0.175970 2.930385 0.147984
0.176730 2.752910 0.150251
0.177490 2.807160 0.151407
0.178250 2.958115 0.154547
0.179010 2.712510 0.154965
0.179770 2.613665 0.155750
0.180530 2.532585 0.153932
0.181290 2.487580 0.154098
0.182050 2.472905 0.159484
0.182810 2.554845 0.157772
0.183570 2.348710 0.157380
0.184330 2.215970 0.157984
0.185090 2.225550 0.158207
0.185850 2.449485 0.159431
0.186610 2.204410 0.158059
0.187370 2.186965 0.158603
0.188130 2.067290 0.158430
0.188890 2.114600 0.159604
0.189650 2.322975 0.160032
0.190410 2.013175 0.160728
0.191170 1.772660 0.158412
0.191930 2.164685 0.159869
0.192690 1.843705 0.160347
0.193450 1.849190 0.160286
0.194210 1.803640 0.160888
0.194970 1.664120 0.160658
0.195730 1.614260 0.163395
0.196490 1.520560 0.162550
0.197250 1.638555 0.161245
0.198010 1.643845 0.160944
0.198770 1.732790 0.161531
0.199530 1.649785 0.161620
0.200290 1.520255 0.163858
0.201050 1.405265 0.160891
0.201810 1.455160 0.160011
0.202570 1.607595 0.161086
0.203330 1.455790 0.159950
0.204090 1.555195 0.162351
0.204850 1.427625 0.162917
0.205610 1.304120 0.162793
0.206370 1.232870 0.162146
0.207130 1.274900 0.162595
0.207890 1.254620 0.161386
0.208650 1.105300 0.160255
0.209410 1.131415 0.162723
0.210170 1.221910 0.162298
0.210930 1.209500 0.161970
0.211690 1.054235 0.161669
0.212450 1.272725 0.161768
0.213210 1.244695 0.161913
0.213970 0.883435 0.162196
0.214730 0.968100 0.160152
0.215490 1.153495 0.160286
0.216250 0.941105 0.159590
0.217010 1.216415 0.160212
0.217770 0.968590 0.159806
0.218530 1.064505 0.158550
0.219290 1.261635 0.161379
0.220050 0.896255 0.159120
0.220810 0.928205 0.159243
0.221570 0.743630 0.160909
0.222330 0.734985 0.159141
0.223090 0.882055 0.162175
0.223850 0.905140 0.159229
0.224610 0.967715 0.156312
0.225370 0.728745 0.156941
0.226130 0.942115 0.157277
0.226890 0.805750 0.153165
0.227650 0.846220 0.152111
0.228410 0.686105 0.153112
0.229170 0.728305 0.153306
0.229930 0.656540 0.152192
0.230690 0.701225 0.153253
0.231450 0.811140 0.150057
0.232210 0.693270 0.151110
0.232970 0.729680 0.148879
0.233730 0.658395 0.148996
0.234490 0.832615 0.147542
0.235250 0.568600 0.147730
0.236010 0.670585 0.149427
0.236770 0.615500 0.148052
0.237530 0.718475 0.146326
0.238290 0.743480 0.144699
0.239050 0.790445 0.143830
0.239810 0.675105 0.144325
0.240570 0.532895 0.144413
0.241330 0.746390 0.142281
0.242090 0.570250 0.143472
0.242850 0.753820 0.142967
0.243610 0.741775 0.143395
0.244370 0.599390 0.142260
0.245130 0.642930 0.140870
0.245890 0.603630 0.140983
0.246650 0.432155 0.140255
0.247410 0.828675 0.140460
0.248170 0.643740 0.140661
0.248930 0.697815 0.140265
0.249690 0.580400 0.140085
0.250450 0.615725 0.138260
0.251210 0.533595 0.137843
0.251970 0.690895 0.139264
0.252730 0.398620 0.138310
0.253490 0.663590 0.137298
0.254250 0.756665 0.136662
0.255010 0.470970 0.136093
0.255770 0.660065 0.135417
0.256530 0.450060 0.134887
0.257290 0.544275 0.134848
0.258050 0.494020 0.135852
0.258810 0.652905 0.133967
0.259570 0.580360 0.133115
0.260330 0.552885 0.133402
0.261090 0.467900 0.132822
0.261850 0.642620 0.132740
0.262610 0.650925 0.131729
0.263370 0.506090 0.130873
0.264130 0.803895 0.130566
0.264890 0.664440 0.132107
0.265650 0.555405 0.131598
0.266410 0.575505 0.129576
0.267170 0.525115 0.130110
0.267930 0.734175 0.130262
0.268690 0.569865 0.130078
0.269450 0.561800 0.128419
0.270210 0.619835 0.129028
0.270970 0.618105 0.129116
0.271720 0.493135 0.128653
0.272480 0.507085 0.128278
0.273240 0.586280 0.128388
0.274000 0.522075 0.126588
0.274760 0.629065 0.126121
0.275520 0.348670 0.127599
0.276280 0.432525 0.125820
0.277040 0.506410 0.125258
0.277800 0.539310 0.125665
0.278560 0.672540 0.124958
0.279320 0.477435 0.125442
0.280080 0.534535 0.123388
0.280840 0.571270 0.124735
0.281600 0.401645 0.125354
0.282360 0.494500 0.125180
0.283120 0.642875 0.123094
0.283880 0.576795 0.123133
0.284640 0.502310 0.122931
0.285400 0.470705 0.124134
0.286160 0.712480 0.123225
0.286920 0.655655 0.123985
0.287680 0.634925 0.123571
0.288440 0.575740 0.123713
0.289200 0.470860 0.123490
0.289960 0.601305 0.124399
0.290720 0.773780 0.124042
0.291480 0.799045 0.123801
0.292240 0.573000 0.123957
0.293000 0.538550 0.123522
0.293760 0.532200 0.124551
0.294520 0.528005 0.125665
0.295280 0.611325 0.124926
0.296040 0.538650 0.124653
0.296800 0.622240 0.126181
0.297560 0.699885 0.124774
0.298320 0.694660 0.125332
0.299080 0.675625 0.124844
0.299840 0.583755 0.124523
0.300600 0.769145 0.124257
0.301360 0.490535 0.123458
0.302120 0.673455 0.124074
0.302880 0.621985 0.123794
0.303640 0.685835 0.123055
0.304400 0.730560 0.124625
0.305160 0.776980 0.125329
0.305920 0.714980 0.125679
0.306680 0.681850 0.125272
0.307440 0.687850 0.124735
0.308200 0.752930 0.126347
0.308960 0.685655 0.126294
0.309720 0.604655 0.126549
0.310480 0.639510 0.126103
0.311240 0.776805 0.126163
0.312000 0.543315 0.127132
0.312760 0.736835 0.126358
0.313520 0.660810 0.128257
0.314280 0.612540 0.127984
0.315040 0.587135 0.126315
0.315800 0.513085 0.126231
0.316560 0.802640 0.128741
0.317320 0.496370 0.127670
0.318080 0.586545 0.127284
0.318830 0.891180 0.131185
0.319590 0.654965 0.129371
0.320350 0.845335 0.129583
0.321110 0.646580 0.130909
0.321870 0.675900 0.131803
0.322630 0.510525 0.131885
0.323390 0.717765 0.132496
0.324150 0.546940 0.131294
0.324910 0.663460 0.132348
0.325670 0.819775 0.131963
0.326430 0.712685 0.133239
0.327190 0.793950 0.133370
0.327950 0.664335 0.133575
0.328710 0.751560 0.133363
0.329470 0.626895 0.132603
0.330230 0.837130 0.132946
0.330990 0.850105 0.134038
0.331750 0.614425 0.132804
0.332510 0.559680 0.132843
0.333270 0.688305 0.133858
0.334030 0.712170 0.133158
0.334790 0.817155 0.134760
0.335550 0.839250 0.132196
0.336310 0.680270 0.133957
0.337070 0.631965 0.134820
0.337830 0.612895 0.135587
0.338590 0.760370 0.134201
0.339350 0.540040 0.133168
0.340110 0.586055 0.136368
0.340870 0.672020 0.135332
0.341630 0.709440 0.136397
0.342390 0.852310 0.134434
0.343150 0.926550 0.136174
0.343910 0.693895 0.137207
0.344670 0.843260 0.136786
0.345430 0.681485 0.136641
0.346190 0.895385 0.136542
0.346950 0.781550 0.137341
0.347710 0.674165 0.136885
0.348470 0.880145 0.138624
0.349220 0.693030 0.137783
0.349980 0.765630 0.136043
0.350740 0.786460 0.132935
0.351500 0.791805 0.133218
0.352260 0.651600 0.131393
0.353020 0.747635 0.128865
0.353780 0.885790 0.131690
0.354540 0.715860 0.131793
0.355300 0.696710 0.133066
0.356060 0.599410 0.131991
0.356820 0.629380 0.132631
0.357580 0.496960 0.132942
0.358340 0.691285 0.133402
0.359100 0.791820 0.133886
0.359860 0.643805 0.133692
0.360620 0.846885 0.133037
0.361380 0.692125 0.133957
0.362140 0.636050 0.132709
0.362900 0.602635 0.133603
0.363660 0.764160 0.136397
0.364420 0.665350 0.135909
0.365180 0.597300 0.134767
0.365940 0.760990 0.134392
0.366700 0.643145 0.134657
0.367460 0.778310 0.136223
0.368220 0.622395 0.137482
0.368980 0.671790 0.137702
0.369740 0.620915 0.137694
0.370500 0.713265 0.137765
0.371260 0.835730 0.137786
0.372020 0.744960 0.139434
0.372770 0.558655 0.141216
0.373530 0.793145 0.139961
0.374290 0.655295 0.141602
0.375050 0.842815 0.143685
0.375810 0.574560 0.144597
0.376570 0.649690 0.143646
0.377330 0.773375 0.146301
0.378090 0.693810 0.146079
0.378850 0.766870 0.147150
0.379610 0.742880 0.148476
0.380370 0.692770 0.148568
0.381130 0.677905 0.149286
0.381890 0.698945 0.150682
0.382650 0.675440 0.150145
0.383410 0.641330 0.152924
0.384170 0.604065 0.155552
0.384930 0.650870 0.155046
0.385690 0.651995 0.156704
0.386450 0.763000 0.157093
0.387210 0.645380 0.163907
0.387970 0.620515 0.159409
0.388730 0.668440 0.161284
0.389490 0.600770 0.160537
0.390250 0.536190 0.163037
0.391010 0.736980 0.163497
0.391770 0.455615 0.164282
0.392520 0.933320 0.164809
0.393280 0.790925 0.167238
0.394040 0.757155 0.169413
0.394800 0.712070 0.168603
0.395560 0.783600 0.170336
0.396320 0.791925 0.170322
0.397080 0.712850 0.172924
0.397840 0.618080 0.174395
0.398600 0.885280 0.174123
0.399360 0.550490 0.177062
0.400120 0.725395 0.178472
0.400880 0.562420 0.177348
0.401640 0.770170 0.181513
0.402400 0.596345 0.181574
0.403160 0.759275 0.179770
0.403920 0.476770 0.181605
0.404680 0.560550 22.746510
0.405440 0.598415 0.181959
0.406200 0.430800 0.182716
0.406960 0.600505 0.186018
0.407720 0.575020 0.187698
0.408480 0.646660 0.185078
0.409240 0.569050 0.189986
0.409990 0.715985 0.188168
0.410750 0.691200 0.190212
0.411510 0.916790 0.188907
0.412270 0.517370 0.188914
0.413030 0.804975 0.191142
0.413790 0.694145 0.192472
0.414550 0.740575 0.194618
0.415310 0.486005 0.194183
0.416070 0.516590 0.194310
0.416830 0.904730 0.195499
0.417590 0.696820 0.197634
0.418350 0.668260 0.197740
0.419110 0.734910 0.198271
0.419870 0.815765 0.202026
0.420630 0.788130 0.202369
0.421390 0.468570 0.199473
0.422150 0.615655 0.203479
0.422910 0.703950 0.205191
0.423670 0.938255 0.206269
0.424430 0.560075 0.207684
0.425190 0.736640 0.209282
0.425940 0.576540 0.212783
0.426700 0.729135 0.217631
0.427460 0.583060 0.215810
0.428220 0.699005 0.216881
0.428980 0.959995 0.220014
0.429740 0.809445 0.223692
0.430500 0.684490 0.223614
0.431260 0.576650 0.226934
0.432020 0.669015 0.231294
0.432780 0.696875 0.234806
0.433540 0.834210 0.238073
0.434300 0.479480 0.237069
0.435060 0.712840 0.240212
