# Supplementary material for: Hallucination of closed repeat proteins containing central pockets
Source: Nat Struct Mol Biol. 2023 Sep 28;30(11):1755–60. doi: 10.1038/s41594-023-01112-6 (PMC10643118; doi:10.1038/s41594-023-01112-6)
Supplement: Supplementary file 4 — Small-angle X-ray scattering raw data. [file 41594_2023_1112_MOESM4_ESM.tar › SAXS_submit/E6/C11_results/Average/C11_high_E6_snap_00008.sub.1.ave.dat]

0.010260 25.568315 74.634045
0.011020 20.545495 76.296818
0.011780 23.057615 45.794417
0.012540 21.899135 27.211764
0.013300 31.110270 17.059275
0.014060 25.356795 9.951432
0.014820 26.955455 6.029120
0.015580 25.550285 4.625774
0.016340 24.048130 3.473794
0.017100 23.329010 2.561517
0.017860 24.972490 1.678586
0.018620 25.171835 1.349505
0.019380 26.563800 1.093688
0.020140 25.208935 0.978504
0.020900 25.905605 0.839431
0.021660 24.241435 0.810286
0.022420 26.630085 0.760690
0.023180 24.983330 0.748027
0.023950 25.192675 0.697185
0.024710 25.467205 0.653006
0.025470 25.525400 0.661365
0.026230 24.742930 0.647267
0.026990 24.847075 0.620580
0.027750 24.185120 0.603200
0.028510 24.740875 0.581506
0.029270 24.834165 0.558543
0.030030 24.902195 0.549070
0.030790 25.054830 0.542691
0.031550 24.781340 0.526029
0.032310 24.563535 0.521927
0.033070 25.253530 0.487709
0.033830 24.693680 0.489190
0.034590 25.021495 0.491701
0.035350 24.734640 0.472320
0.036110 23.960505 0.468437
0.036870 23.484145 0.461881
0.037630 24.417515 0.440170
0.038390 23.781545 0.429554
0.039150 23.359845 0.427122
0.039910 23.328775 0.430895
0.040670 23.773880 0.422822
0.041430 23.088315 0.421050
0.042190 23.733180 0.399335
0.042950 23.428600 0.410339
0.043710 23.307495 0.406460
0.044470 23.145010 0.387680
0.045230 23.170595 0.385474
0.045990 23.101665 0.378699
0.046750 23.122155 0.374059
0.047510 22.814730 0.370820
0.048270 22.633795 0.365813
0.049030 22.711505 0.360364
0.049790 21.736960 0.351948
0.050550 22.449420 0.359806
0.051310 22.051775 0.349798
0.052070 22.162435 0.356414
0.052830 21.908970 0.346174
0.053590 21.902510 0.337086
0.054350 21.729150 0.335283
0.055110 21.668445 0.340598
0.055870 21.617410 0.334629
0.056630 21.489550 0.332864
0.057390 20.620090 0.330032
0.058150 21.259955 0.328497
0.058910 21.320175 0.321786
0.059670 20.940300 0.325431
0.060430 20.392430 0.311637
0.061190 20.712835 0.311864
0.061950 20.045050 0.313112
0.062710 20.051925 0.308023
0.063470 20.381435 0.306153
0.064230 20.165490 0.306022
0.064990 20.111805 0.298610
0.065750 19.951005 0.300859
0.066510 19.655230 0.295615
0.067270 19.373625 0.295350
0.068030 18.932700 0.293479
0.068790 18.888275 0.288455
0.069550 18.811865 0.290905
0.070310 18.574295 0.283048
0.071070 18.846890 0.280640
0.071830 18.727580 0.280513
0.072590 18.187630 0.273317
0.073350 17.931655 0.273999
0.074120 18.158165 0.278327
0.074880 18.188750 0.266620
0.075640 17.256185 0.265686
0.076400 17.443965 0.268069
0.077160 17.280175 0.270357
0.077920 17.540075 0.261825
0.078680 17.002790 0.259381
0.079440 16.862660 0.257712
0.080200 16.629425 0.257426
0.080960 16.454265 0.261627
0.081720 16.569590 0.253069
0.082480 16.372330 0.257267
0.083240 15.977585 0.254420
0.084000 16.085485 0.250396
0.084760 16.093885 0.256634
0.085520 15.688965 0.265187
0.086280 15.290215 0.266128
0.087040 15.445005 0.272260
0.087800 14.816255 0.271156
0.088560 14.946895 0.268112
0.089320 14.955010 0.274760
0.090080 14.765990 0.268716
0.090840 14.662140 0.280018
0.091600 14.294520 0.278557
0.092360 14.667580 0.278709
0.093120 14.214185 0.279707
0.093880 13.669070 0.284342
0.094640 13.924440 0.276867
0.095400 13.441605 0.272847
0.096160 13.313420 0.269671
0.096920 13.527520 0.267578
0.097680 13.416470 0.269381
0.098440 12.882180 0.272429
0.099200 12.986015 0.270255
0.099960 12.812760 0.261941
0.100720 12.433445 0.253310
0.101480 12.713605 0.250552
0.102240 12.698075 0.246287
0.103000 12.316500 0.241620
0.103760 12.340230 0.239173
0.104520 12.204695 0.240622
0.105280 12.234280 0.232974
0.106040 11.711010 0.236061
0.106800 11.889860 0.234006
0.107560 11.633405 0.230803
0.108320 11.373650 0.228257
0.109080 11.278805 0.224240
0.109840 10.951295 0.225354
0.110600 11.025595 0.224774
0.111360 11.141570 0.226040
0.112120 10.698240 0.227351
0.112880 10.531510 0.223787
0.113640 10.423800 0.218465
0.114400 10.412460 0.217182
0.115160 10.280655 0.213536
0.115920 10.164820 0.216011
0.116680 9.845810 0.214724
0.117440 10.052475 0.212786
0.118200 9.701975 0.208784
0.118960 9.699940 0.210983
0.119720 9.554890 0.211195
0.120480 9.382030 0.205527
0.121240 9.229955 0.205212
0.122000 8.816315 0.202829
0.122760 9.032425 0.203458
0.123520 8.926515 0.201036
0.124280 8.722165 0.200601
0.125040 8.845865 0.198228
0.125800 8.537740 0.196004
0.126560 8.454020 0.197935
0.127320 8.245210 0.194572
0.128080 8.193765 0.191959
0.128840 7.936495 0.190237
0.129600 7.994860 0.188313
0.130360 7.909870 0.189417
0.131120 7.654330 0.188982
0.131880 7.529665 0.188119
0.132640 7.350135 0.184325
0.133400 7.403660 0.184360
0.134160 7.209520 0.184862
0.134920 7.240470 0.183734
0.135680 7.126160 0.182500
0.136440 7.089450 0.181100
0.137200 6.957510 0.180339
0.137960 6.724000 0.177306
0.138730 6.826860 0.179084
0.139490 6.663970 0.178214
0.140250 6.384060 0.177514
0.141010 6.272800 0.173748
0.141770 6.043415 0.175113
0.142530 6.156610 0.174671
0.143290 6.180335 0.172733
0.144050 6.062375 0.171853
0.144810 5.856900 0.172691
0.145570 5.973785 0.170948
0.146330 5.532595 0.171818
0.147090 5.472795 0.171719
0.147850 5.601365 0.170311
0.148610 5.512160 0.167316
0.149370 5.272290 0.166750
0.150130 5.344030 0.166970
0.150890 5.054410 0.164010
0.151650 5.177700 0.161934
0.152410 4.948125 0.162910
0.153170 5.049340 0.161602
0.153930 4.706320 0.161934
0.154690 4.816430 0.161496
0.155450 4.619825 0.161517
0.156210 4.473740 0.159968
0.156970 4.536745 0.161142
0.157730 4.178535 0.158515
0.158490 4.373625 0.157001
0.159250 4.277155 0.157447
0.160010 4.166930 0.157079
0.160770 4.057080 0.156856
0.161530 4.109510 0.153639
0.162290 4.093310 0.155916
0.163050 3.976390 0.152574
0.163810 3.577160 0.153769
0.164570 3.898350 0.154982
0.165330 3.774100 0.152107
0.166090 3.694980 0.149950
0.166850 3.585940 0.151917
0.167610 3.576130 0.151390
0.168370 3.625675 0.151061
0.169130 3.628025 0.150732
0.169890 3.441050 0.148907
0.170650 3.336440 0.149127
0.171410 3.101255 0.148136
0.172170 3.030945 0.147323
0.172930 3.146080 0.146747
0.173690 3.113280 0.145339
0.174450 2.942070 0.148646
0.175210 2.830275 0.146768
0.175970 2.852945 0.147896
0.176730 2.705900 0.150541
0.177490 2.958855 0.152023
0.178250 2.627235 0.153929
0.179010 2.705280 0.153635
0.179770 2.680195 0.153395
0.180530 2.627930 0.155569
0.181290 2.524580 0.156786
0.182050 2.469235 0.156248
0.182810 2.413000 0.157564
0.183570 2.359995 0.158009
0.184330 2.331165 0.158487
0.185090 2.209615 0.155983
0.185850 2.299715 0.159289
0.186610 2.317410 0.158702
0.187370 2.092605 0.158497
0.188130 2.098720 0.158303
0.188890 2.044585 0.158345
0.189650 1.950055 0.159424
0.190410 2.116305 0.159286
0.191170 1.878950 0.159834
0.191930 1.899745 0.159038
0.192690 1.988240 0.159813
0.193450 1.816580 0.160226
0.194210 1.785555 0.160541
0.194970 1.820400 0.161361
0.195730 1.737605 0.163437
0.196490 1.640610 0.161616
0.197250 1.595310 0.163236
0.198010 1.599050 0.160509
0.198770 1.500430 0.163540
0.199530 1.691135 0.162808
0.200290 1.478210 0.162214
0.201050 1.701565 0.163009
0.201810 1.660245 0.162355
0.202570 1.486495 0.158536
0.203330 1.578230 0.161856
0.204090 1.278215 0.161319
0.204850 1.419525 0.160492
0.205610 1.262230 0.162313
0.206370 1.486310 0.162557
0.207130 1.328205 0.162769
0.207890 1.192510 0.160216
0.208650 1.188215 0.161849
0.209410 1.399185 0.162008
0.210170 1.255165 0.163236
0.210930 1.196925 0.161160
0.211690 1.354065 0.161086
0.212450 1.167890 0.161669
0.213210 1.233010 0.162903
0.213970 1.131000 0.159565
0.214730 1.079720 0.161591
0.215490 1.000895 0.162309
0.216250 1.207505 0.161036
0.217010 1.082690 0.161566
0.217770 0.949950 0.160813
0.218530 1.165765 0.162525
0.219290 1.011995 0.161192
0.220050 0.884195 0.160226
0.220810 1.146245 0.160226
0.221570 0.999805 0.159448
0.222330 0.850970 0.159120
0.223090 0.782390 0.160987
0.223850 0.969210 0.157309
0.224610 0.669460 0.155608
0.225370 0.959150 0.156991
0.226130 0.853540 0.154940
0.226890 0.689460 0.155407
0.227650 0.778370 0.153331
0.228410 0.693520 0.151531
0.229170 0.649280 0.152811
0.229930 0.710760 0.152093
0.230690 0.682750 0.151800
0.231450 0.919370 0.150926
0.232210 0.751405 0.151810
0.232970 0.894145 0.150962
0.233730 0.875875 0.149402
0.234490 0.866335 0.149919
0.235250 0.724460 0.146867
0.236010 0.626120 0.147256
0.236770 0.851040 0.147992
0.237530 0.841790 0.145541
0.238290 0.435365 0.145255
0.239050 0.580520 0.145205
0.239810 0.716965 0.144226
0.240570 0.671055 0.144074
0.241330 0.904850 0.142521
0.242090 0.612050 0.144699
0.242850 0.565535 0.142825
0.243610 0.598760 0.141103
0.244370 0.603915 0.142984
0.245130 0.743700 0.142733
0.245890 0.662270 0.139745
0.246650 0.492610 0.140191
0.247410 0.668215 0.140566
0.248170 0.754390 0.139494
0.248930 0.617830 0.138479
0.249690 0.809780 0.139540
0.250450 0.761740 0.139028
0.251210 0.811015 0.137196
0.251970 0.520220 0.138144
0.252730 0.676500 0.136768
0.253490 0.584355 0.135838
0.254250 0.521620 0.135495
0.255010 0.511670 0.135545
0.255770 0.481080 0.135753
0.256530 0.542815 0.136772
0.257290 0.690475 0.135880
0.258050 0.514575 0.134021
0.258810 0.627405 0.134470
0.259570 0.632020 0.133557
0.260330 0.666620 0.132938
0.261090 0.510820 0.132917
0.261850 0.643525 0.131786
0.262610 0.466740 0.131559
0.263370 0.733625 0.131322
0.264130 0.517880 0.130962
0.264890 0.641940 0.131407
0.265650 0.604510 0.130173
0.266410 0.602920 0.129611
0.267170 0.474300 0.130279
0.267930 0.515745 0.129756
0.268690 0.320510 0.129859
0.269450 0.659270 0.128303
0.270210 0.521395 0.128522
0.270970 0.518505 0.128168
0.271720 0.660005 0.127702
0.272480 0.634545 0.127369
0.273240 0.537585 0.127380
0.274000 0.658210 0.127309
0.274760 0.524455 0.125845
0.275520 0.557690 0.127129
0.276280 0.538340 0.125523
0.277040 0.642520 0.126591
0.277800 0.535900 0.125789
0.278560 0.606280 0.125283
0.279320 0.574445 0.125117
0.280080 0.456095 0.125757
0.280840 0.677350 0.124703
0.281600 0.608490 0.124201
0.282360 0.590950 0.123366
0.283120 0.578790 0.124413
0.283880 0.838195 0.124523
0.284640 0.608775 0.124116
0.285400 0.608245 0.122645
0.286160 0.585525 0.124219
0.286920 0.707880 0.122903
0.287680 0.626495 0.122691
0.288440 0.437815 0.124127
0.289200 0.500515 0.122334
0.289960 0.675380 0.123013
0.290720 0.555245 0.123317
0.291480 0.604670 0.124105
0.292240 0.593275 0.124098
0.293000 0.547945 0.123306
0.293760 0.696060 0.123734
0.294520 0.683430 0.124692
0.295280 0.636745 0.124926
0.296040 0.707045 0.125463
0.296800 0.566945 0.125435
0.297560 0.601445 0.124045
0.298320 0.606650 0.124480
0.299080 0.646900 0.123621
0.299840 0.584875 0.124028
0.300600 0.494265 0.124816
0.301360 0.700970 0.124098
0.302120 0.508110 0.123568
0.302880 0.612040 0.123197
0.303640 0.579895 0.122960
0.304400 0.738905 0.125902
0.305160 0.554160 0.123833
0.305920 0.571785 0.125891
0.306680 0.591690 0.125902
0.307440 0.560110 0.125322
0.308200 0.761830 0.126439
0.308960 0.803130 0.126475
0.309720 0.588415 0.125262
0.310480 0.487835 0.126651
0.311240 0.705470 0.126393
0.312000 0.648010 0.127369
0.312760 0.622745 0.128218
0.313520 0.695085 0.127047
0.314280 0.560445 0.126149
0.315040 0.764025 0.127118
0.315800 0.645475 0.125484
0.316560 0.650595 0.128787
0.317320 0.578410 0.128907
0.318080 0.732755 0.127712
0.318830 0.768770 0.130106
0.319590 0.848475 0.129760
0.320350 0.657020 0.132281
0.321110 0.660195 0.130375
0.321870 0.578090 0.130941
0.322630 0.540200 0.131602
0.323390 0.779630 0.130796
0.324150 0.696940 0.132535
0.324910 0.796645 0.134236
0.325670 0.699030 0.133759
0.326430 0.732000 0.133791
0.327190 0.970475 0.132776
0.327950 0.784160 0.132627
0.328710 0.652595 0.132737
0.329470 0.664995 0.134399
0.330230 0.758410 0.132493
0.330990 0.690895 0.134137
0.331750 0.806895 0.133243
0.332510 0.578545 0.134194
0.333270 0.722180 0.133391
0.334030 0.850095 0.133536
0.334790 0.745350 0.132740
0.335550 0.677060 0.133285
0.336310 0.769395 0.134544
0.337070 0.797480 0.134318
0.337830 0.636820 0.136029
0.338590 0.617515 0.133444
0.339350 0.803255 0.135258
0.340110 0.833500 0.136899
0.340870 0.580645 0.132836
0.341630 0.468180 0.137001
0.342390 0.720455 0.137369
0.343150 0.596025 0.136860
0.343910 0.675865 0.136079
0.344670 0.752310 0.136008
0.345430 0.759755 0.135937
0.346190 0.774625 0.137748
0.346950 0.811290 0.138632
0.347710 0.665740 0.136234
0.348470 0.871140 0.136687
0.349220 0.787815 0.137359
0.349980 0.736175 0.136676
0.350740 0.689510 0.134243
0.351500 0.739645 0.132786
0.352260 0.761435 0.131291
0.353020 0.783445 0.129837
0.353780 0.698305 0.130276
0.354540 0.794525 0.131482
0.355300 0.911220 0.131980
0.356060 0.765495 0.132454
0.356820 0.794295 0.131673
0.357580 0.734565 0.132461
0.358340 0.723080 0.132157
0.359100 0.810225 0.132928
0.359860 0.762535 0.133812
0.360620 0.764310 0.132401
0.361380 0.713385 0.133182
0.362140 0.504315 0.132553
0.362900 0.734305 0.133964
0.363660 0.786195 0.134622
0.364420 0.767030 0.135562
0.365180 0.780450 0.135753
0.365940 0.790365 0.135714
0.366700 0.778320 0.136556
0.367460 0.608985 0.135357
0.368220 0.732150 0.136061
0.368980 0.627495 0.136899
0.369740 0.617460 0.137829
0.370500 0.792220 0.138062
0.371260 0.711460 0.138794
0.372020 0.622960 0.140343
0.372770 0.729020 0.138925
0.373530 0.711075 0.140265
0.374290 0.810225 0.143610
0.375050 0.754360 0.142348
0.375810 0.708445 0.144781
0.376570 0.850650 0.143607
0.377330 0.531390 0.145530
0.378090 0.812750 0.146835
0.378850 0.825420 0.150421
0.379610 0.640040 0.148844
0.380370 0.668925 0.148186
0.381130 0.877415 0.151566
0.381890 0.803335 0.152030
0.382650 0.629210 0.153766
0.383410 0.841565 0.154148
0.384170 0.486565 0.155781
0.384930 0.690170 0.154059
0.385690 0.643040 0.157238
0.386450 0.844710 0.156216
0.387210 0.802540 0.168335
0.387970 0.554225 0.160417
0.388730 0.799225 0.160145
0.389490 0.523880 0.161231
0.390250 0.681960 0.160633
0.391010 0.880580 0.163989
0.391770 0.832425 0.166050
0.392520 0.619310 0.166397
0.393280 0.775875 0.165414
0.394040 0.626565 0.168925
0.394800 0.525880 0.168950
0.395560 0.617265 0.170566
0.396320 0.338065 0.171457
0.397080 0.827265 0.170484
0.397840 0.635665 0.175046
0.398600 0.690410 0.174035
0.399360 0.465715 0.173373
0.400120 0.643830 0.177854
0.400880 0.730775 0.178847
0.401640 0.563720 0.176188
0.402400 0.830940 0.181842
0.403160 0.630025 0.182115
0.403920 0.809205 0.184795
0.404680 0.661820 22.363087
0.405440 0.930850 0.183554
0.406200 0.765340 0.183409
0.406960 0.779760 0.184926
0.407720 0.703825 0.188083
0.408480 0.711545 0.185693
0.409240 0.690345 0.188062
0.409990 0.579775 0.191407
0.410750 0.425410 0.187801
0.411510 0.791975 0.189374
0.412270 0.678295 0.192104
0.413030 0.989135 0.193723
0.413790 0.554980 0.191620
0.414550 0.582480 0.193515
0.415310 0.588635 0.190446
0.416070 0.641460 0.194130
0.416830 0.646480 0.198030
0.417590 0.730650 0.192313
0.418350 0.797415 0.196549
0.419110 0.912900 0.198932
0.419870 0.772750 0.201644
0.420630 0.955280 0.202044
0.421390 0.929835 0.201245
0.422150 0.738970 0.204558
0.422910 0.834330 0.205845
0.423670 0.712980 0.209519
0.424430 0.556575 0.207673
0.425190 0.687770 0.214201
0.425940 0.746670 0.215781
0.426700 0.631870 0.210972
0.427460 0.539135 0.216478
0.428220 0.705300 0.218119
0.428980 0.631850 0.218858
0.429740 0.701730 0.225057
0.430500 0.555610 0.222097
0.431260 0.770860 0.230619
0.432020 0.720640 0.229268
0.432780 0.851365 0.228030
0.433540 0.360410 0.237097
0.434300 0.810025 0.235400
0.435060 0.613085 0.240905
