# Supplementary material for: Hallucination of closed repeat proteins containing central pockets
Source: Nat Struct Mol Biol. 2023 Sep 28;30(11):1755–60. doi: 10.1038/s41594-023-01112-6 (PMC10643118; doi:10.1038/s41594-023-01112-6)
Supplement: Supplementary file 4 — Small-angle X-ray scattering raw data. [file 41594_2023_1112_MOESM4_ESM.tar › SAXS_submit/E6/C11_results/Average/C11_high_E6_snap_00019.sub.1.ave.dat]

0.010260 -74.021460 71.732309
0.011020 -43.407715 76.417963
0.011780 -39.584075 46.105456
0.012540 -28.601125 27.103678
0.013300 -24.752965 16.913847
0.014060 -16.286290 9.800255
0.014820 -12.559235 6.058306
0.015580 -8.586840 4.796871
0.016340 -2.730345 3.600078
0.017100 -1.595290 2.656669
0.017860 3.967275 1.795965
0.018620 6.301710 1.436524
0.019380 7.262390 1.219972
0.020140 9.384050 1.012730
0.020900 12.119140 0.925704
0.021660 13.481665 0.857277
0.022420 13.258335 0.832525
0.023180 15.615475 0.786895
0.023950 16.464280 0.748405
0.024710 17.348940 0.702390
0.025470 18.074900 0.679424
0.026230 19.297905 0.669052
0.026990 19.931270 0.635492
0.027750 20.908045 0.608755
0.028510 20.223570 0.590728
0.029270 21.660830 0.586938
0.030030 21.868375 0.575354
0.030790 21.282795 0.560283
0.031550 21.285680 0.536075
0.032310 22.232500 0.534056
0.033070 21.787580 0.514593
0.033830 23.038755 0.501008
0.034590 23.180745 0.483603
0.035350 22.684100 0.479303
0.036110 23.537010 0.467772
0.036870 22.570155 0.454505
0.037630 22.816270 0.449788
0.038390 22.850580 0.455050
0.039150 23.542690 0.432755
0.039910 23.389275 0.433402
0.040670 22.317000 0.424137
0.041430 22.771275 0.411542
0.042190 22.763500 0.407171
0.042950 22.577075 0.404986
0.043710 22.657075 0.397030
0.044470 22.094805 0.394965
0.045230 22.835220 0.391574
0.045990 22.217070 0.373830
0.046750 22.945075 0.372967
0.047510 22.134280 0.374519
0.048270 22.388305 0.369827
0.049030 22.392310 0.367097
0.049790 22.052685 0.369314
0.050550 21.948760 0.357772
0.051310 21.770025 0.358083
0.052070 21.930935 0.346432
0.052830 21.597535 0.343805
0.053590 21.591560 0.344653
0.054350 21.302780 0.338554
0.055110 21.728560 0.334696
0.055870 21.424550 0.345449
0.056630 21.188530 0.327931
0.057390 20.889615 0.324180
0.058150 20.878195 0.320209
0.058910 20.835690 0.323451
0.059670 20.266895 0.319537
0.060430 19.998940 0.320021
0.061190 20.548060 0.312401
0.061950 20.110875 0.313653
0.062710 19.896640 0.306192
0.063470 19.954875 0.307171
0.064230 19.604010 0.305760
0.064990 19.504225 0.303218
0.065750 19.185410 0.300753
0.066510 19.532390 0.291347
0.067270 19.099035 0.294091
0.068030 18.913140 0.291750
0.068790 19.044680 0.289021
0.069550 18.796440 0.283243
0.070310 18.884235 0.282999
0.071070 18.340305 0.284190
0.071830 18.241095 0.280569
0.072590 18.229215 0.280442
0.073350 17.892625 0.276068
0.074120 17.825555 0.271439
0.074880 17.276700 0.270219
0.075640 17.776640 0.270990
0.076400 17.038465 0.271093
0.077160 17.112560 0.267401
0.077920 17.047895 0.265453
0.078680 17.154320 0.260191
0.079440 17.234815 0.261025
0.080200 16.616920 0.260301
0.080960 16.502550 0.256973
0.081720 16.170540 0.256015
0.082480 16.629020 0.253561
0.083240 16.238930 0.251213
0.084000 15.524420 0.255753
0.084760 15.928315 0.255552
0.085520 15.527040 0.264735
0.086280 15.661650 0.265675
0.087040 15.422785 0.269554
0.087800 15.353185 0.266909
0.088560 14.802665 0.277730
0.089320 14.909495 0.271086
0.090080 14.872730 0.272479
0.090840 14.971050 0.273211
0.091600 14.159700 0.275209
0.092360 14.634150 0.277903
0.093120 14.363505 0.277150
0.093880 14.058985 0.281977
0.094640 13.569600 0.281598
0.095400 13.806405 0.271711
0.096160 13.920550 0.269211
0.096920 13.346815 0.268310
0.097680 13.066725 0.273946
0.098440 13.463535 0.268688
0.099200 12.942305 0.268723
0.099960 12.726955 0.259763
0.100720 12.954305 0.257740
0.101480 12.408175 0.248939
0.102240 12.359755 0.247854
0.103000 12.498140 0.244572
0.103760 12.156580 0.239866
0.104520 11.916850 0.240612
0.105280 11.939955 0.237511
0.106040 11.900550 0.234597
0.106800 11.799875 0.231004
0.107560 11.436970 0.226906
0.108320 11.546210 0.229668
0.109080 11.107210 0.225912
0.109840 11.109055 0.228412
0.110600 10.516500 0.226871
0.111360 10.986095 0.225244
0.112120 10.887710 0.227076
0.112880 10.466835 0.220417
0.113640 10.434690 0.220859
0.114400 10.131965 0.216248
0.115160 10.107640 0.217072
0.115920 10.135625 0.218419
0.116680 9.731890 0.217012
0.117440 9.904660 0.211987
0.118200 9.432765 0.211015
0.118960 9.813135 0.210753
0.119720 9.594585 0.207122
0.120480 9.057085 0.205177
0.121240 9.103325 0.206167
0.122000 9.226115 0.202634
0.122760 8.998895 0.203557
0.123520 8.973630 0.200576
0.124280 8.768525 0.199243
0.125040 8.718665 0.198649
0.125800 8.582935 0.197415
0.126560 8.341265 0.197588
0.127320 8.415645 0.195095
0.128080 8.300565 0.192196
0.128840 8.109085 0.192369
0.129600 7.966370 0.190700
0.130360 7.839850 0.186726
0.131120 7.696880 0.188451
0.131880 7.756005 0.188745
0.132640 7.493825 0.186648
0.133400 7.300810 0.184841
0.134160 7.092175 0.183423
0.134920 7.107645 0.182882
0.135680 7.103230 0.181407
0.136440 6.896535 0.182203
0.137200 6.853585 0.179593
0.137960 6.784920 0.177415
0.138730 6.708395 0.176344
0.139490 6.787800 0.176549
0.140250 6.586910 0.177079
0.141010 6.317520 0.175053
0.141770 6.217645 0.174760
0.142530 6.117255 0.173281
0.143290 6.039640 0.172157
0.144050 5.818695 0.173363
0.144810 6.029650 0.170870
0.145570 5.779315 0.170640
0.146330 5.571035 0.169491
0.147090 5.777455 0.170414
0.147850 5.634810 0.168748
0.148610 5.520620 0.166040
0.149370 5.530725 0.167252
0.150130 5.254820 0.166616
0.150890 5.153600 0.165110
0.151650 4.979635 0.164742
0.152410 4.984965 0.164661
0.153170 5.039225 0.162984
0.153930 4.655380 0.162168
0.154690 4.922525 0.160994
0.155450 4.601455 0.161864
0.156210 4.272185 0.159463
0.156970 4.545300 0.160477
0.157730 4.237610 0.158225
0.158490 4.311245 0.158094
0.159250 4.413005 0.157977
0.160010 4.331620 0.156291
0.160770 4.131915 0.156291
0.161530 4.068365 0.154448
0.162290 4.068605 0.155205
0.163050 3.999630 0.153412
0.163810 3.909260 0.153236
0.164570 3.606085 0.153635
0.165330 3.689240 0.151864
0.166090 3.736010 0.150499
0.166850 3.523850 0.150212
0.167610 3.522620 0.148886
0.168370 3.533055 0.149158
0.169130 3.423425 0.148296
0.169890 3.483835 0.148020
0.170650 3.293455 0.148805
0.171410 3.212755 0.148755
0.172170 2.987565 0.145990
0.172930 2.941650 0.146648
0.173690 3.086895 0.146506
0.174450 2.922465 0.149685
0.175210 2.860430 0.147486
0.175970 2.921385 0.149137
0.176730 2.828825 0.150350
0.177490 2.907870 0.152249
0.178250 2.686120 0.153377
0.179010 2.554490 0.154250
0.179770 2.591280 0.153561
0.180530 2.505070 0.156273
0.181290 2.503505 0.157468
0.182050 2.359640 0.156308
0.182810 2.536840 0.156641
0.183570 2.460055 0.157801
0.184330 2.298270 0.157511
0.185090 2.218750 0.157864
0.185850 2.119635 0.160792
0.186610 2.292705 0.158667
0.187370 2.075010 0.159052
0.188130 2.077730 0.158571
0.188890 2.159965 0.160304
0.189650 1.960455 0.158907
0.190410 2.146330 0.159452
0.191170 2.071950 0.159661
0.191930 2.068960 0.159657
0.192690 1.866405 0.160396
0.193450 1.658000 0.161397
0.194210 1.908610 0.161786
0.194970 1.703165 0.162107
0.195730 1.625370 0.161358
0.196490 1.681570 0.162207
0.197250 1.387715 0.163076
0.198010 1.537210 0.161093
0.198770 1.586260 0.160329
0.199530 1.537495 0.161054
0.200290 1.534710 0.161648
0.201050 1.349300 0.159463
0.201810 1.476575 0.159024
0.202570 1.412225 0.162047
0.203330 1.373285 0.163129
0.204090 1.486295 0.161386
0.204850 1.270980 0.160039
0.205610 1.365035 0.160573
0.206370 1.336925 0.162044
0.207130 1.367345 0.161040
0.207890 1.301345 0.161326
0.208650 1.305965 0.161082
0.209410 1.301840 0.161842
0.210170 1.453750 0.160990
0.210930 1.347635 0.159300
0.211690 1.135950 0.162235
0.212450 1.236610 0.162595
0.213210 1.156735 0.160757
0.213970 1.310125 0.162076
0.214730 1.277155 0.161337
0.215490 1.003120 0.159583
0.216250 1.130835 0.160382
0.217010 1.252700 0.160141
0.217770 0.988815 0.161977
0.218530 1.136685 0.159848
0.219290 1.007385 0.160700
0.220050 1.075145 0.159788
0.220810 0.987955 0.158593
0.221570 0.736100 0.159752
0.222330 0.975380 0.158267
0.223090 0.872465 0.159409
0.223850 0.851490 0.158366
0.224610 0.871040 0.156987
0.225370 0.952930 0.156291
0.226130 0.784915 0.156807
0.226890 1.028895 0.153048
0.227650 0.782100 0.152656
0.228410 0.734270 0.152535
0.229170 0.962570 0.151004
0.229930 0.912440 0.153476
0.230690 0.771430 0.152595
0.231450 0.730935 0.149972
0.232210 0.583770 0.150707
0.232970 0.507765 0.149017
0.233730 0.681980 0.147111
0.234490 0.726865 0.149597
0.235250 0.844705 0.147970
0.236010 0.717415 0.147733
0.236770 0.694785 0.147397
0.237530 0.887795 0.147631
0.238290 0.782275 0.146761
0.239050 0.657115 0.145598
0.239810 0.733630 0.144197
0.240570 0.523550 0.143317
0.241330 0.603295 0.143327
0.242090 0.793570 0.143239
0.242850 0.759600 0.143253
0.243610 0.378200 0.141867
0.244370 0.628145 0.141383
0.245130 0.641020 0.141867
0.245890 0.653355 0.140916
0.246650 0.688390 0.140955
0.247410 0.572240 0.140523
0.248170 0.550775 0.140845
0.248930 0.630750 0.141199
0.249690 0.760045 0.139367
0.250450 0.553915 0.138193
0.251210 0.544580 0.137815
0.251970 0.807160 0.136938
0.252730 0.669640 0.135813
0.253490 0.679900 0.136216
0.254250 0.545655 0.136337
0.255010 0.639570 0.136238
0.255770 0.465795 0.136114
0.256530 0.451820 0.135028
0.257290 0.657425 0.135081
0.258050 0.494330 0.133494
0.258810 0.556680 0.132723
0.259570 0.731375 0.133815
0.260330 0.523735 0.131729
0.261090 0.567140 0.132189
0.261850 0.700525 0.133228
0.262610 0.585660 0.132493
0.263370 0.558145 0.131294
0.264130 0.542785 0.131277
0.264890 0.658750 0.129463
0.265650 0.538225 0.129240
0.266410 0.610080 0.128702
0.267170 0.463055 0.130919
0.267930 0.594915 0.128550
0.268690 0.493925 0.129583
0.269450 0.671125 0.130728
0.270210 0.630660 0.129356
0.270970 0.633105 0.128996
0.271720 0.565240 0.128702
0.272480 0.794905 0.127914
0.273240 0.766380 0.127811
0.274000 0.509365 0.127843
0.274760 0.587590 0.126888
0.275520 0.367090 0.127164
0.276280 0.714005 0.126566
0.277040 0.597280 0.126821
0.277800 0.568455 0.125969
0.278560 0.499670 0.126121
0.279320 0.755255 0.124074
0.280080 0.517335 0.125046
0.280840 0.664875 0.124512
0.281600 0.537305 0.123476
0.282360 0.440590 0.124187
0.283120 0.559630 0.123476
0.283880 0.706530 0.124399
0.284640 0.738325 0.123013
0.285400 0.707785 0.122613
0.286160 0.647535 0.123193
0.286920 0.491160 0.123950
0.287680 0.552770 0.123865
0.288440 0.731190 0.123426
0.289200 0.687675 0.123833
0.289960 0.522385 0.124356
0.290720 0.490185 0.123204
0.291480 0.463965 0.123108
0.292240 0.710960 0.125322
0.293000 0.656165 0.123709
0.293760 0.650695 0.123791
0.294520 0.682150 0.124339
0.295280 0.717325 0.125230
0.296040 0.663130 0.124176
0.296800 0.666775 0.126100
0.297560 0.761455 0.123904
0.298320 0.897995 0.124144
0.299080 0.758865 0.124823
0.299840 0.702290 0.125110
0.300600 0.620630 0.122847
0.301360 0.786190 0.124926
0.302120 0.663050 0.122730
0.302880 0.808035 0.122482
0.303640 0.607045 0.123660
0.304400 0.583535 0.124095
0.305160 0.754240 0.124512
0.305920 0.691720 0.126110
0.306680 0.685900 0.124993
0.307440 0.597030 0.126535
0.308200 0.694090 0.126556
0.308960 0.786955 0.126496
0.309720 0.508245 0.125845
0.310480 0.548610 0.126839
0.311240 0.522475 0.126036
0.312000 0.791815 0.126407
0.312760 0.812320 0.127479
0.313520 0.702485 0.127588
0.314280 0.753130 0.127185
0.315040 0.701770 0.127277
0.315800 0.658530 0.127316
0.316560 0.657825 0.128144
0.317320 0.725990 0.127751
0.318080 0.582230 0.127104
0.318830 0.641325 0.130944
0.319590 0.635090 0.129215
0.320350 0.695180 0.130516
0.321110 0.782775 0.129409
0.321870 0.680250 0.130767
0.322630 0.617735 0.132762
0.323390 0.595070 0.131093
0.324150 0.516625 0.132613
0.324910 0.857975 0.133656
0.325670 0.642685 0.132542
0.326430 0.741380 0.132553
0.327190 0.726625 0.135329
0.327950 0.637355 0.133076
0.328710 0.671530 0.132320
0.329470 0.663655 0.133352
0.330230 0.811425 0.135124
0.330990 0.806470 0.131860
0.331750 0.761790 0.133370
0.332510 0.877140 0.133168
0.333270 0.775435 0.134314
0.334030 0.681075 0.132263
0.334790 0.877355 0.134880
0.335550 0.707875 0.133006
0.336310 0.798060 0.136096
0.337070 0.726585 0.134282
0.337830 0.696815 0.134466
0.338590 0.795220 0.134986
0.339350 0.612095 0.135732
0.340110 0.826820 0.136319
0.340870 0.887790 0.134851
0.341630 0.746435 0.136439
0.342390 0.657945 0.134943
0.343150 0.789345 0.138083
0.343910 0.640280 0.136305
0.344670 0.543180 0.137249
0.345430 0.720725 0.137790
0.346190 0.671940 0.136089
0.346950 0.580390 0.137405
0.347710 0.695385 0.138649
0.348470 0.614895 0.137634
0.349220 0.719055 0.137323
0.349980 0.658640 0.135736
0.350740 0.751395 0.133349
0.351500 0.731555 0.132044
0.352260 0.728790 0.130979
0.353020 0.784595 0.129120
0.353780 0.628840 0.129473
0.354540 0.627440 0.132825
0.355300 0.787155 0.132917
0.356060 0.740565 0.132850
0.356820 0.754390 0.133030
0.357580 0.616100 0.133646
0.358340 0.630475 0.133978
0.359100 0.806875 0.134024
0.359860 0.680760 0.133982
0.360620 0.758195 0.133271
0.361380 0.652710 0.134487
0.362140 0.646805 0.133667
0.362900 0.864985 0.132928
0.363660 0.573785 0.135477
0.364420 0.628270 0.136033
0.365180 0.727540 0.134141
0.365940 0.726135 0.135781
0.366700 0.701910 0.135389
0.367460 0.592490 0.137210
0.368220 0.513655 0.136814
0.368980 0.776960 0.136789
0.369740 0.597340 0.138200
0.370500 0.891710 0.139643
0.371260 0.745845 0.137857
0.372020 0.929265 0.140460
0.372770 0.576735 0.140520
0.373530 0.731240 0.140806
0.374290 0.506215 0.140803
0.375050 0.755650 0.143066
0.375810 0.611825 0.144668
0.376570 0.723865 0.145293
0.377330 0.736490 0.145972
0.378090 0.777380 0.145230
0.378850 0.530745 0.147659
0.379610 0.734205 0.150690
0.380370 0.816275 0.150569
0.381130 0.763690 0.150905
0.381890 0.789940 0.151750
0.382650 0.671910 0.152168
0.383410 0.749050 0.154512
0.384170 0.688660 0.153101
0.384930 0.702125 0.157161
0.385690 0.692300 0.155347
0.386450 0.609185 0.156948
0.387210 0.632355 0.170407
0.387970 0.578475 0.158052
0.388730 0.643310 0.161754
0.389490 0.488285 0.162475
0.390250 0.509600 0.162196
0.391010 0.746545 0.161153
0.391770 0.712780 0.165339
0.392520 0.914055 0.163501
0.393280 0.803825 0.168122
0.394040 0.749110 0.169211
0.394800 0.876600 0.168504
0.395560 0.695460 0.171330
0.396320 0.732860 0.171970
0.397080 0.559575 0.171803
0.397840 0.808800 0.174763
0.398600 0.794715 0.177627
0.399360 0.749845 0.174650
0.400120 0.592795 0.175552
0.400880 0.788120 0.179257
0.401640 0.679085 0.179703
0.402400 0.594805 0.181397
0.403160 0.936430 0.180870
0.403920 0.563790 0.183426
0.404680 0.614795 20.575697
0.405440 0.525750 0.183561
0.406200 0.628575 0.184897
0.406960 0.434635 0.183907
0.407720 0.694325 0.187097
0.408480 0.521655 0.186393
0.409240 0.652520 0.187999
0.409990 0.569210 0.185438
0.410750 0.683160 0.188497
0.411510 0.278540 0.188709
0.412270 0.761960 0.189767
0.413030 0.504320 0.192550
0.413790 0.635360 0.192447
0.414550 0.541325 0.195042
0.415310 0.533740 0.191704
0.416070 0.729035 0.192649
0.416830 0.990510 0.194749
0.417590 0.824730 0.197914
0.418350 0.833655 0.197472
0.419110 0.577540 0.196538
0.419870 0.710820 0.199989
0.420630 0.619085 0.200951
0.421390 0.765595 0.199777
0.422150 0.720180 0.202811
0.422910 0.621460 0.204851
0.423670 0.595970 0.207100
0.424430 0.501130 0.205856
0.425190 0.706960 0.210138
0.425940 0.597350 0.213518
0.426700 0.724285 0.214321
0.427460 0.377085 0.215499
0.428220 0.780265 0.220187
0.428980 0.654235 0.219639
0.429740 0.861365 0.227458
0.430500 0.808020 0.224413
0.431260 0.754755 0.228136
0.432020 0.659440 0.231379
0.432780 0.855795 0.230339
0.433540 0.391805 0.235718
0.434300 0.391625 0.235661
0.435060 0.222810 0.239622
