# Supplementary material for: Hallucination of closed repeat proteins containing central pockets
Source: Nat Struct Mol Biol. 2023 Sep 28;30(11):1755–60. doi: 10.1038/s41594-023-01112-6 (PMC10643118; doi:10.1038/s41594-023-01112-6)
Supplement: Supplementary file 4 — Small-angle X-ray scattering raw data. [file 41594_2023_1112_MOESM4_ESM.tar › SAXS_submit/E6/C11_results/Average/C11_high_E6_snap_00027.sub.1.ave.dat]

0.010260 -61.671745 73.130120
0.011020 -47.180235 77.073571
0.011780 -34.966825 45.818366
0.012540 -29.761310 26.447854
0.013300 -14.022150 17.091227
0.014060 -11.851510 10.062192
0.014820 -9.940480 6.007634
0.015580 -5.300730 4.629696
0.016340 -2.144450 3.455131
0.017100 0.830995 2.604505
0.017860 4.048060 1.778310
0.018620 6.404120 1.382440
0.019380 8.756495 1.192231
0.020140 8.151370 1.069664
0.020900 12.487355 0.903091
0.021660 14.016555 0.848554
0.022420 14.971155 0.800785
0.023180 16.023655 0.766566
0.023950 18.279910 0.723045
0.024710 18.682310 0.708221
0.025470 18.819755 0.684399
0.026230 19.001115 0.654017
0.026990 20.072680 0.646071
0.027750 21.065660 0.599289
0.028510 20.835200 0.589187
0.029270 21.596385 0.585951
0.030030 21.861945 0.576287
0.030790 21.963165 0.561683
0.031550 22.051825 0.546807
0.032310 23.032180 0.526354
0.033070 22.654990 0.503833
0.033830 22.746550 0.495064
0.034590 23.230880 0.481853
0.035350 23.224800 0.487281
0.036110 22.693845 0.470849
0.036870 22.827280 0.472839
0.037630 23.128660 0.446156
0.038390 23.246905 0.451015
0.039150 22.926165 0.443508
0.039910 23.165140 0.436598
0.040670 23.051640 0.427857
0.041430 22.814490 0.414876
0.042190 22.959275 0.403699
0.042950 22.583165 0.409986
0.043710 23.030480 0.402348
0.044470 22.531875 0.389926
0.045230 22.479930 0.384300
0.045990 22.874600 0.372694
0.046750 22.487170 0.378377
0.047510 22.695740 0.369314
0.048270 22.089060 0.370665
0.049030 21.850305 0.364710
0.049790 22.377685 0.361022
0.050550 21.833735 0.353851
0.051310 21.691505 0.351591
0.052070 21.730515 0.347426
0.052830 21.302785 0.347666
0.053590 20.960525 0.343914
0.054350 21.642690 0.335138
0.055110 21.269780 0.335690
0.055870 21.297085 0.335866
0.056630 21.591935 0.331807
0.057390 21.125400 0.328628
0.058150 20.576320 0.325279
0.058910 20.534000 0.317684
0.059670 20.424530 0.323522
0.060430 20.455430 0.313660
0.061190 20.430600 0.313564
0.061950 20.323685 0.307981
0.062710 19.892865 0.309943
0.063470 19.271800 0.303398
0.064230 19.561165 0.303808
0.064990 19.606340 0.301086
0.065750 19.893800 0.299466
0.066510 19.339630 0.291068
0.067270 18.957705 0.295283
0.068030 18.466620 0.293059
0.068790 18.590880 0.288052
0.069550 18.645915 0.284257
0.070310 18.759105 0.282610
0.071070 18.502540 0.286220
0.071830 18.479805 0.276637
0.072590 18.167490 0.278801
0.073350 17.771150 0.275919
0.074120 17.982580 0.270375
0.074880 17.555190 0.271694
0.075640 17.512150 0.273136
0.076400 17.359330 0.267783
0.077160 16.951490 0.262673
0.077920 17.178435 0.264137
0.078680 17.293930 0.260530
0.079440 16.796905 0.259279
0.080200 16.801535 0.256810
0.080960 16.601240 0.258091
0.081720 16.182700 0.251400
0.082480 16.430560 0.260421
0.083240 16.154620 0.250202
0.084000 15.810640 0.253692
0.084760 15.671970 0.256761
0.085520 16.073345 0.266775
0.086280 15.496600 0.263547
0.087040 15.414035 0.266945
0.087800 15.423220 0.269958
0.088560 15.046625 0.273741
0.089320 14.741510 0.274144
0.090080 15.029485 0.268794
0.090840 14.599200 0.277231
0.091600 14.680295 0.274774
0.092360 14.266295 0.276920
0.093120 14.285825 0.274770
0.093880 13.575380 0.285187
0.094640 13.700300 0.279897
0.095400 13.374145 0.273699
0.096160 13.181335 0.272313
0.096920 13.241670 0.269947
0.097680 13.242140 0.271107
0.098440 13.110300 0.273550
0.099200 12.908115 0.272744
0.099960 12.557015 0.259332
0.100720 12.799845 0.254346
0.101480 12.621110 0.254250
0.102240 12.486515 0.249703
0.103000 12.172840 0.243748
0.103760 12.133700 0.238080
0.104520 12.089655 0.239070
0.105280 11.759385 0.236810
0.106040 11.573480 0.233621
0.106800 11.671835 0.231170
0.107560 11.235090 0.230113
0.108320 11.199700 0.229972
0.109080 11.095155 0.224820
0.109840 10.958595 0.225438
0.110600 11.054845 0.226248
0.111360 11.040235 0.225120
0.112120 10.696250 0.225325
0.112880 10.589175 0.222822
0.113640 10.584195 0.222235
0.114400 10.497295 0.216057
0.115160 9.984365 0.216800
0.115920 10.202740 0.214240
0.116680 9.707990 0.215852
0.117440 9.879315 0.213628
0.118200 9.719240 0.209965
0.118960 9.265470 0.207769
0.119720 9.531985 0.207238
0.120480 9.086910 0.206658
0.121240 9.316510 0.204689
0.122000 8.951945 0.202482
0.122760 9.115975 0.202521
0.123520 8.815680 0.200265
0.124280 9.017970 0.200502
0.125040 8.661040 0.198879
0.125800 8.492220 0.199873
0.126560 8.387825 0.194834
0.127320 8.336135 0.192666
0.128080 8.201560 0.194894
0.128840 7.992135 0.192475
0.129600 7.871140 0.191818
0.130360 8.170640 0.189466
0.131120 7.758820 0.188299
0.131880 7.825740 0.188904
0.132640 7.467415 0.186528
0.133400 7.391015 0.182525
0.134160 7.285980 0.183759
0.134920 7.028105 0.180714
0.135680 7.191600 0.180060
0.136440 7.084740 0.183391
0.137200 6.971905 0.179254
0.137960 6.730330 0.176941
0.138730 6.760800 0.177171
0.139490 6.692730 0.177493
0.140250 6.421790 0.177125
0.141010 6.423540 0.176485
0.141770 6.119525 0.173144
0.142530 6.168005 0.175785
0.143290 6.010520 0.174424
0.144050 6.007920 0.172047
0.144810 5.952785 0.171376
0.145570 6.048800 0.169721
0.146330 5.619380 0.168345
0.147090 5.661035 0.167684
0.147850 5.635520 0.167804
0.148610 5.576415 0.170389
0.149370 5.449045 0.166835
0.150130 5.357880 0.164749
0.150890 5.224375 0.163649
0.151650 5.033380 0.164650
0.152410 5.024695 0.163738
0.153170 4.735740 0.160495
0.153930 4.839250 0.162977
0.154690 4.724580 0.158437
0.155450 4.730345 0.161163
0.156210 4.539555 0.160141
0.156970 4.544940 0.160552
0.157730 4.470785 0.159332
0.158490 4.275915 0.157344
0.159250 4.467325 0.156231
0.160010 4.110725 0.157394
0.160770 4.103505 0.157740
0.161530 4.022865 0.156322
0.162290 3.818440 0.154593
0.163050 3.720845 0.154869
0.163810 3.701445 0.154371
0.164570 3.698775 0.153048
0.165330 3.725210 0.153303
0.166090 3.579925 0.151846
0.166850 3.519230 0.153030
0.167610 3.613440 0.151351
0.168370 3.488715 0.150046
0.169130 3.646430 0.148624
0.169890 3.258370 0.148844
0.170650 3.225185 0.148250
0.171410 3.129525 0.147977
0.172170 2.927790 0.148200
0.172930 3.118665 0.149346
0.173690 3.198615 0.147532
0.174450 2.858490 0.148674
0.175210 2.844395 0.148359
0.175970 2.587905 0.148624
0.176730 2.801330 0.150972
0.177490 2.866400 0.153324
0.178250 2.824920 0.152511
0.179010 2.728355 0.153879
0.179770 2.629470 0.156036
0.180530 2.698165 0.156259
0.181290 2.427065 0.156365
0.182050 2.594655 0.154494
0.182810 2.364300 0.156216
0.183570 2.290370 0.157588
0.184330 2.312160 0.158960
0.185090 2.298435 0.157680
0.185850 2.247275 0.158830
0.186610 2.203240 0.159325
0.187370 2.275850 0.159505
0.188130 2.020300 0.159353
0.188890 2.096345 0.160131
0.189650 1.904665 0.158278
0.190410 2.047190 0.160202
0.191170 1.955810 0.158826
0.191930 1.787650 0.159028
0.192690 1.954960 0.160658
0.193450 1.751520 0.159413
0.194210 1.754600 0.161715
0.194970 1.769065 0.160962
0.195730 1.926160 0.160403
0.196490 1.652220 0.160930
0.197250 1.689390 0.161687
0.198010 1.558825 0.162185
0.198770 1.456960 0.161701
0.199530 1.467415 0.161538
0.200290 1.590805 0.164441
0.201050 1.615235 0.162723
0.201810 1.366510 0.160799
0.202570 1.274025 0.161931
0.203330 1.322830 0.161372
0.204090 1.379355 0.161846
0.204850 1.294845 0.162097
0.205610 1.338415 0.161414
0.206370 1.265485 0.161552
0.207130 1.402795 0.161644
0.207890 1.123400 0.163087
0.208650 1.205620 0.163320
0.209410 1.276205 0.163621
0.210170 1.227485 0.161100
0.210930 1.362860 0.161103
0.211690 1.006000 0.161524
0.212450 1.209365 0.162687
0.213210 0.909960 0.161715
0.213970 1.075590 0.159395
0.214730 1.106265 0.160859
0.215490 0.962110 0.161991
0.216250 0.980680 0.160198
0.217010 1.020150 0.160046
0.217770 0.997550 0.162380
0.218530 1.039260 0.162924
0.219290 0.976085 0.161121
0.220050 1.069735 0.162730
0.220810 0.954750 0.160350
0.221570 1.026005 0.158437
0.222330 0.701920 0.158151
0.223090 1.248890 0.159537
0.223850 0.981415 0.157362
0.224610 0.847860 0.155159
0.225370 0.767025 0.155407
0.226130 0.829405 0.156192
0.226890 0.707670 0.154791
0.227650 0.566310 0.153752
0.228410 0.881905 0.151248
0.229170 0.845250 0.153377
0.229930 0.887270 0.151475
0.230690 0.754530 0.152677
0.231450 0.738360 0.150106
0.232210 0.528885 0.150463
0.232970 0.620970 0.149770
0.233730 0.911350 0.149296
0.234490 0.662970 0.148186
0.235250 0.773805 0.148628
0.236010 0.727530 0.148819
0.236770 0.649760 0.147673
0.237530 0.615440 0.146726
0.238290 0.742165 0.146269
0.239050 0.775635 0.145145
0.239810 0.616795 0.145212
0.240570 0.595525 0.143617
0.241330 0.784635 0.143946
0.242090 0.593305 0.143943
0.242850 0.670050 0.145110
0.243610 0.689945 0.143292
0.244370 0.519730 0.142680
0.245130 0.641705 0.141814
0.245890 0.665685 0.140690
0.246650 0.621195 0.139710
0.247410 0.718785 0.139993
0.248170 0.455375 0.140456
0.248930 0.655645 0.138667
0.249690 0.642780 0.140410
0.250450 0.749435 0.139477
0.251210 0.594790 0.138228
0.251970 0.617350 0.138310
0.252730 0.471920 0.137450
0.253490 0.600865 0.135417
0.254250 0.541265 0.136471
0.255010 0.543605 0.135601
0.255770 0.479795 0.137348
0.256530 0.612495 0.136683
0.257290 0.589775 0.134869
0.258050 0.561090 0.135141
0.258810 0.601980 0.133593
0.259570 0.573330 0.132461
0.260330 0.369930 0.133462
0.261090 0.726425 0.134950
0.261850 0.644085 0.133571
0.262610 0.539360 0.133002
0.263370 0.628410 0.131927
0.264130 0.395820 0.130951
0.264890 0.720665 0.131326
0.265650 0.365920 0.130131
0.266410 0.565535 0.129707
0.267170 0.578045 0.129869
0.267930 0.834210 0.128656
0.268690 0.474815 0.129558
0.269450 0.697485 0.128769
0.270210 0.668680 0.128614
0.270970 0.597400 0.128331
0.271720 0.496145 0.129052
0.272480 0.569580 0.127298
0.273240 0.492480 0.127369
0.274000 0.408015 0.125849
0.274760 0.586590 0.127390
0.275520 0.434145 0.126648
0.276280 0.632995 0.125697
0.277040 0.631630 0.125513
0.277800 0.598370 0.127054
0.278560 0.583465 0.123946
0.279320 0.742695 0.124516
0.280080 0.505970 0.124940
0.280840 0.746825 0.124685
0.281600 0.625740 0.124576
0.282360 0.520060 0.123967
0.283120 0.590665 0.124066
0.283880 0.496815 0.122946
0.284640 0.543530 0.123136
0.285400 0.611830 0.123299
0.286160 0.524580 0.123999
0.286920 0.681865 0.124455
0.287680 0.702930 0.124756
0.288440 0.489425 0.123571
0.289200 0.602840 0.123723
0.289960 0.769220 0.124250
0.290720 0.683035 0.122539
0.291480 0.657745 0.124109
0.292240 0.673905 0.124537
0.293000 0.562065 0.123907
0.293760 0.670155 0.125495
0.294520 0.411135 0.124501
0.295280 0.472450 0.123610
0.296040 0.666070 0.123603
0.296800 0.700465 0.125994
0.297560 0.610655 0.125647
0.298320 0.598490 0.124632
0.299080 0.706500 0.124788
0.299840 0.672480 0.125152
0.300600 0.555405 0.124936
0.301360 0.610500 0.123055
0.302120 0.749820 0.122500
0.302880 0.633240 0.123702
0.303640 0.655880 0.122500
0.304400 0.703535 0.124342
0.305160 0.725560 0.124770
0.305920 0.669810 0.126146
0.306680 0.692015 0.125272
0.307440 0.494480 0.125647
0.308200 0.728535 0.126114
0.308960 0.628420 0.126832
0.309720 0.677545 0.126934
0.310480 0.739145 0.127132
0.311240 0.599655 0.126581
0.312000 0.862385 0.126418
0.312760 0.646045 0.128168
0.313520 0.635695 0.125364
0.314280 0.619135 0.127511
0.315040 0.673105 0.125636
0.315800 0.654235 0.126651
0.316560 0.749885 0.128087
0.317320 0.538255 0.127967
0.318080 0.820000 0.129081
0.318830 0.680435 0.130403
0.319590 0.538230 0.129806
0.320350 0.646040 0.130711
0.321110 0.626290 0.130972
0.321870 0.616485 0.129717
0.322630 0.646775 0.131789
0.323390 0.682265 0.131612
0.324150 0.530200 0.133586
0.324910 0.588370 0.134070
0.325670 0.863995 0.132765
0.326430 0.725610 0.133253
0.327190 0.815295 0.134286
0.327950 0.714605 0.132429
0.328710 0.589510 0.131895
0.329470 0.754280 0.132624
0.330230 0.608780 0.133483
0.330990 0.618865 0.133087
0.331750 0.856740 0.133536
0.332510 0.692875 0.132999
0.333270 0.740180 0.132652
0.334030 0.859160 0.133624
0.334790 0.639760 0.131842
0.335550 0.619225 0.135117
0.336310 0.833965 0.134607
0.337070 0.676955 0.134321
0.337830 0.652965 0.134798
0.338590 0.735755 0.133646
0.339350 0.588270 0.134452
0.340110 0.842115 0.135559
0.340870 0.906995 0.135124
0.341630 0.762110 0.134844
0.342390 0.635765 0.135651
0.343150 0.639830 0.137472
0.343910 0.597515 0.137603
0.344670 0.846775 0.135902
0.345430 0.690600 0.135622
0.346190 0.632105 0.136655
0.346950 0.811555 0.138193
0.347710 0.881110 0.137047
0.348470 0.700910 0.138020
0.349220 0.699385 0.138182
0.349980 0.630430 0.137733
0.350740 0.766745 0.133688
0.351500 0.978235 0.131842
0.352260 0.678235 0.130145
0.353020 0.663040 0.130011
0.353780 0.788325 0.132097
0.354540 0.572050 0.132069
0.355300 0.638225 0.131478
0.356060 0.849200 0.131913
0.356820 0.761110 0.132624
0.357580 0.687070 0.132984
0.358340 0.963855 0.133879
0.359100 0.597970 0.132793
0.359860 0.685530 0.134120
0.360620 0.544280 0.133798
0.361380 0.672330 0.132199
0.362140 0.716990 0.133087
0.362900 0.711275 0.133946
0.363660 0.640915 0.135053
0.364420 0.583375 0.134632
0.365180 0.698410 0.136054
0.365940 0.750170 0.134707
0.366700 0.762485 0.134781
0.367460 0.855125 0.138041
0.368220 0.956750 0.136726
0.368980 0.767010 0.138320
0.369740 0.750345 0.137744
0.370500 0.853635 0.137585
0.371260 0.842505 0.137560
0.372020 0.632700 0.139547
0.372770 0.586990 0.139353
0.373530 0.635985 0.142546
0.374290 0.798360 0.143911
0.375050 0.775315 0.142818
0.375810 0.703470 0.144508
0.376570 0.540400 0.145138
0.377330 0.541180 0.144851
0.378090 0.814315 0.147139
0.378850 0.664465 0.148579
0.379610 0.741325 0.149091
0.380370 0.626845 0.148646
0.381130 0.690125 0.151697
0.381890 0.728565 0.149781
0.382650 0.613300 0.152960
0.383410 0.521375 0.154791
0.384170 0.701085 0.153628
0.384930 0.884880 0.156704
0.385690 0.835915 0.157783
0.386450 0.827635 0.157900
0.387210 0.731925 0.166301
0.387970 0.776830 0.159236
0.388730 0.437375 0.161029
0.389490 0.681210 0.161980
0.390250 0.702955 0.162698
0.391010 0.663130 0.162705
0.391770 0.757300 0.163306
0.392520 0.497680 0.167458
0.393280 0.916280 0.167083
0.394040 0.591875 0.167387
0.394800 0.566630 0.169197
0.395560 0.467315 0.169530
0.396320 1.059500 0.171616
0.397080 0.675100 0.172748
0.397840 0.805135 0.172001
0.398600 0.717030 0.174434
0.399360 0.472520 0.174855
0.400120 0.857035 0.178525
0.400880 0.682765 0.179954
0.401640 0.780575 0.178370
0.402400 0.707360 0.180385
0.403160 0.615615 0.180806
0.403920 0.679825 0.184013
0.404680 0.973090 26.929894
0.405440 0.624310 0.182645
0.406200 0.679770 0.184717
0.406960 0.614310 0.182058
0.407720 0.797965 0.186489
0.408480 0.642970 0.186135
0.409240 0.580555 0.189798
0.409990 0.704470 0.187298
0.410750 0.529900 0.188320
0.411510 0.619805 0.188586
0.412270 0.441780 0.192139
0.413030 0.721490 0.188006
0.413790 0.757445 0.190357
0.414550 0.893630 0.195173
0.415310 0.455645 0.191407
0.416070 0.691725 0.197192
0.416830 0.611535 0.196665
0.417590 0.266070 0.199038
0.418350 0.788200 0.198953
0.419110 0.543880 0.195244
0.419870 0.517105 0.203455
0.420630 0.590810 0.198801
0.421390 0.525580 0.199455
0.422150 0.761230 0.202797
0.422910 0.580420 0.205640
0.423670 0.419060 0.206227
0.424430 0.835060 0.210594
0.425190 0.541005 0.208674
0.425940 0.689120 0.210064
0.426700 0.709625 0.210700
0.427460 0.720305 0.215682
0.428220 0.735920 0.218946
0.428980 0.606295 0.221492
0.429740 0.521990 0.224537
0.430500 0.610380 0.227468
0.431260 0.297555 0.230527
0.432020 0.559935 0.230835
0.432780 0.745080 0.232277
0.433540 0.289270 0.238239
0.434300 0.276670 0.233890
0.435060 0.580460 0.242344
