# Supplementary material for: Hallucination of closed repeat proteins containing central pockets
Source: Nat Struct Mol Biol. 2023 Sep 28;30(11):1755–60. doi: 10.1038/s41594-023-01112-6 (PMC10643118; doi:10.1038/s41594-023-01112-6)
Supplement: Supplementary file 4 — Small-angle X-ray scattering raw data. [file 41594_2023_1112_MOESM4_ESM.tar › SAXS_submit/E6/C11_results/Average/C11_high_E6_snap_00022.sub.1.ave.dat]

0.010260 23.886125 73.421298
0.011020 27.535330 76.123579
0.011780 24.408715 46.409622
0.012540 26.671965 27.042284
0.013300 18.320180 16.733303
0.014060 26.480120 9.717599
0.014820 25.859150 6.025803
0.015580 25.877960 4.613402
0.016340 25.027000 3.518964
0.017100 25.507850 2.452493
0.017860 26.337290 1.712125
0.018620 24.179865 1.305088
0.019380 25.403585 1.102341
0.020140 25.529695 1.007553
0.020900 24.975790 0.870279
0.021660 24.374795 0.810746
0.022420 25.810995 0.767440
0.023180 24.806035 0.731231
0.023950 24.932800 0.702387
0.024710 24.298000 0.670566
0.025470 24.692385 0.652610
0.026230 24.818705 0.617928
0.026990 25.369670 0.597592
0.027750 25.548885 0.613225
0.028510 25.292415 0.577694
0.029270 24.475525 0.573833
0.030030 24.872445 0.547804
0.030790 25.489010 0.527150
0.031550 24.248435 0.528734
0.032310 23.295675 0.514261
0.033070 24.697915 0.498914
0.033830 25.572375 0.494275
0.034590 24.888740 0.497938
0.035350 25.122380 0.468366
0.036110 24.922660 0.471146
0.036870 24.161380 0.450428
0.037630 24.228330 0.441139
0.038390 23.727860 0.443628
0.039150 23.931155 0.425658
0.039910 24.135640 0.420842
0.040670 23.384690 0.420626
0.041430 23.923160 0.419236
0.042190 23.662390 0.407977
0.042950 24.063035 0.405230
0.043710 23.517695 0.385410
0.044470 22.717945 0.385725
0.045230 22.745955 0.380492
0.045990 23.185085 0.376298
0.046750 23.038475 0.367829
0.047510 23.107935 0.364473
0.048270 22.569045 0.372493
0.049030 22.521630 0.365163
0.049790 23.040605 0.364579
0.050550 22.499320 0.358144
0.051310 22.497030 0.358055
0.052070 22.704910 0.353430
0.052830 21.994190 0.345336
0.053590 22.189430 0.354013
0.054350 21.968770 0.337511
0.055110 21.259285 0.327489
0.055870 21.791850 0.335202
0.056630 21.095915 0.334742
0.057390 21.555180 0.324169
0.058150 20.651550 0.328013
0.058910 21.170055 0.327801
0.059670 20.917650 0.320417
0.060430 20.452935 0.304926
0.061190 20.314780 0.310170
0.061950 20.279755 0.311864
0.062710 20.072840 0.310711
0.063470 19.774345 0.305923
0.064230 19.941740 0.308667
0.064990 20.067865 0.302298
0.065750 19.850635 0.302199
0.066510 19.469870 0.294158
0.067270 18.911670 0.299332
0.068030 19.190230 0.292062
0.068790 18.796800 0.292822
0.069550 18.836640 0.291963
0.070310 18.631050 0.283490
0.071070 18.608535 0.277252
0.071830 18.668785 0.277765
0.072590 18.448375 0.274402
0.073350 18.344220 0.272486
0.074120 17.656530 0.272214
0.074880 17.780910 0.271772
0.075640 17.582055 0.271079
0.076400 18.221845 0.270484
0.077160 17.448240 0.262037
0.077920 17.364415 0.263911
0.078680 16.813260 0.261315
0.079440 16.837060 0.258193
0.080200 16.584305 0.255697
0.080960 16.483595 0.257981
0.081720 16.661355 0.249717
0.082480 16.970260 0.255923
0.083240 15.837140 0.253734
0.084000 16.064110 0.260636
0.084760 15.925170 0.251513
0.085520 16.040690 0.264035
0.086280 15.760395 0.265166
0.087040 15.272555 0.262542
0.087800 15.068130 0.274300
0.088560 15.248410 0.269211
0.089320 14.373100 0.273267
0.090080 15.126840 0.272472
0.090840 14.457365 0.280364
0.091600 14.472810 0.272419
0.092360 14.049675 0.278649
0.093120 14.348400 0.272429
0.093880 13.659015 0.286432
0.094640 13.286525 0.277298
0.095400 13.751450 0.274289
0.096160 13.500600 0.266266
0.096920 13.586450 0.265431
0.097680 13.334740 0.270435
0.098440 13.266440 0.276128
0.099200 13.245945 0.267684
0.099960 12.787235 0.260718
0.100720 12.757210 0.255976
0.101480 12.764150 0.250407
0.102240 12.325570 0.245728
0.103000 12.130610 0.243579
0.103760 11.981910 0.239105
0.104520 12.073630 0.243073
0.105280 11.549705 0.235598
0.106040 11.898330 0.234986
0.106800 11.852090 0.231393
0.107560 11.096505 0.231124
0.108320 11.790040 0.231683
0.109080 11.338885 0.226089
0.109840 11.113600 0.224353
0.110600 10.701580 0.224820
0.111360 10.632105 0.224961
0.112120 10.672050 0.226234
0.112880 10.369790 0.221241
0.113640 10.334380 0.220743
0.114400 10.015140 0.218437
0.115160 10.215330 0.215923
0.115920 9.634495 0.214897
0.116680 9.817575 0.213649
0.117440 9.423140 0.209816
0.118200 9.543855 0.208402
0.118960 9.677775 0.207938
0.119720 9.388050 0.206287
0.120480 9.446730 0.205951
0.121240 8.942140 0.206577
0.122000 8.990215 0.204190
0.122760 9.150505 0.203755
0.123520 8.462270 0.200339
0.124280 8.899635 0.200223
0.125040 8.467050 0.197217
0.125800 8.454130 0.197369
0.126560 8.360510 0.193041
0.127320 8.534135 0.197606
0.128080 8.359370 0.193112
0.128840 8.194765 0.193550
0.129600 7.940770 0.190905
0.130360 7.735090 0.189972
0.131120 7.832955 0.188720
0.131880 7.684635 0.188115
0.132640 7.285565 0.188030
0.133400 7.273270 0.182083
0.134160 7.202070 0.182673
0.134920 7.436570 0.181605
0.135680 7.050480 0.180407
0.136440 6.722465 0.181722
0.137200 6.923225 0.180156
0.137960 6.406285 0.178076
0.138730 6.711830 0.176499
0.139490 6.363270 0.178037
0.140250 6.592085 0.178897
0.141010 6.416635 0.176970
0.141770 6.053440 0.173444
0.142530 6.248670 0.174296
0.143290 5.971665 0.172143
0.144050 5.776990 0.171818
0.144810 5.910815 0.175085
0.145570 5.850010 0.169261
0.146330 5.926720 0.172168
0.147090 5.540180 0.166998
0.147850 5.432640 0.167610
0.148610 5.568110 0.167267
0.149370 5.283060 0.168098
0.150130 5.278650 0.165297
0.150890 5.150315 0.163317
0.151650 5.125165 0.161828
0.152410 5.206125 0.165364
0.153170 5.145050 0.162072
0.153930 4.685080 0.161333
0.154690 4.686990 0.161482
0.155450 4.861840 0.159954
0.156210 4.365060 0.162291
0.156970 4.396255 0.159862
0.157730 4.624255 0.159760
0.158490 4.457260 0.155965
0.159250 4.062925 0.155711
0.160010 4.420940 0.155668
0.160770 4.000150 0.156998
0.161530 4.124265 0.155753
0.162290 3.974410 0.155552
0.163050 3.914485 0.153879
0.163810 3.718490 0.152228
0.164570 3.893825 0.153087
0.165330 3.759160 0.151238
0.166090 3.544270 0.151259
0.166850 3.593725 0.150559
0.167610 3.497520 0.148723
0.168370 3.034715 0.149328
0.169130 3.403555 0.148533
0.169890 3.354555 0.149031
0.170650 3.261825 0.148207
0.171410 3.342195 0.148419
0.172170 3.350660 0.147072
0.172930 3.243620 0.146842
0.173690 3.115745 0.147178
0.174450 2.965170 0.147359
0.175210 2.906035 0.149607
0.175970 2.819890 0.148695
0.176730 2.857005 0.151322
0.177490 2.665500 0.150675
0.178250 2.831055 0.155898
0.179010 2.661600 0.152709
0.179770 2.797280 0.153865
0.180530 2.499840 0.155566
0.181290 2.603125 0.157542
0.182050 2.196105 0.155859
0.182810 2.230475 0.157804
0.183570 2.388250 0.157818
0.184330 2.300335 0.157659
0.185090 2.378555 0.161556
0.185850 2.462030 0.160516
0.186610 2.277575 0.157709
0.187370 2.210445 0.158996
0.188130 2.165915 0.155343
0.188890 2.095345 0.158020
0.189650 2.039170 0.158204
0.190410 2.285540 0.159381
0.191170 2.058465 0.158218
0.191930 2.032025 0.161719
0.192690 1.889810 0.158469
0.193450 1.766675 0.159823
0.194210 2.041315 0.161588
0.194970 1.918330 0.162588
0.195730 1.753745 0.161570
0.196490 2.162030 0.161878
0.197250 1.847035 0.164360
0.198010 1.800865 0.161496
0.198770 1.520505 0.163335
0.199530 1.728350 0.163377
0.200290 1.651070 0.160576
0.201050 1.602270 0.163002
0.201810 1.433440 0.160601
0.202570 1.734925 0.163547
0.203330 1.206580 0.160827
0.204090 1.502535 0.162719
0.204850 1.438540 0.159349
0.205610 1.409560 0.160191
0.206370 1.365165 0.160842
0.207130 1.326510 0.161545
0.207890 1.670445 0.160654
0.208650 1.247640 0.162001
0.209410 1.364115 0.160481
0.210170 1.377655 0.161839
0.210930 1.260280 0.157362
0.211690 1.014320 0.162263
0.212450 1.146130 0.160750
0.213210 1.043090 0.162355
0.213970 1.198165 0.160725
0.214730 1.294155 0.160633
0.215490 1.077210 0.159356
0.216250 1.116890 0.158144
0.217010 0.961045 0.157606
0.217770 0.942290 0.160516
0.218530 0.956705 0.160014
0.219290 1.042485 0.159279
0.220050 1.074725 0.161298
0.220810 0.954245 0.158335
0.221570 0.958270 0.159558
0.222330 0.897815 0.159466
0.223090 0.980010 0.160796
0.223850 0.710370 0.156867
0.224610 1.067875 0.154668
0.225370 0.547585 0.156015
0.226130 0.798615 0.156471
0.226890 1.053060 0.152666
0.227650 0.954960 0.153161
0.228410 0.765380 0.152949
0.229170 0.752145 0.152475
0.229930 0.395030 0.152422
0.230690 0.740640 0.151330
0.231450 0.715480 0.151124
0.232210 0.769865 0.151269
0.232970 0.734285 0.148331
0.233730 0.861990 0.149678
0.234490 0.789200 0.152100
0.235250 0.858775 0.149325
0.236010 0.667690 0.148281
0.236770 0.868745 0.146793
0.237530 0.808040 0.147242
0.238290 0.845995 0.146846
0.239050 0.920865 0.145216
0.239810 0.456640 0.143624
0.240570 0.802170 0.145682
0.241330 0.614315 0.140912
0.242090 0.722970 0.142606
0.242850 0.667065 0.143791
0.243610 0.412995 0.144091
0.244370 0.636090 0.140743
0.245130 0.648660 0.142238
0.245890 0.633315 0.140325
0.246650 0.882645 0.140488
0.247410 0.471815 0.139760
0.248170 0.513525 0.140976
0.248930 0.656725 0.139982
0.249690 0.900280 0.140329
0.250450 0.654360 0.136722
0.251210 0.333940 0.137907
0.251970 0.471135 0.135336
0.252730 0.612315 0.135895
0.253490 0.774180 0.135329
0.254250 0.375625 0.136651
0.255010 0.472270 0.134597
0.255770 0.568935 0.134516
0.256530 0.848405 0.135509
0.257290 0.456315 0.134123
0.258050 0.499480 0.133324
0.258810 0.475780 0.134091
0.259570 0.439245 0.132677
0.260330 0.753760 0.132337
0.261090 0.611940 0.132694
0.261850 0.603620 0.131630
0.262610 0.633190 0.131846
0.263370 0.711035 0.131075
0.264130 0.616025 0.131439
0.264890 0.740825 0.130750
0.265650 0.626915 0.131128
0.266410 0.563750 0.130134
0.267170 0.558820 0.130488
0.267930 0.511730 0.130601
0.268690 0.459605 0.129618
0.269450 0.742860 0.129123
0.270210 0.725205 0.129406
0.270970 0.497100 0.129767
0.271720 0.671855 0.127744
0.272480 0.673715 0.126634
0.273240 0.528950 0.128119
0.274000 0.673830 0.128296
0.274760 0.762395 0.125895
0.275520 0.858185 0.127557
0.276280 0.690535 0.127514
0.277040 0.536435 0.126025
0.277800 0.558070 0.125569
0.278560 0.470580 0.123518
0.279320 0.627555 0.124607
0.280080 0.625745 0.123798
0.280840 0.627075 0.124597
0.281600 0.650965 0.124042
0.282360 0.705120 0.124477
0.283120 0.713430 0.122514
0.283880 0.455795 0.123929
0.284640 0.512315 0.122850
0.285400 0.582385 0.123264
0.286160 0.524645 0.122645
0.286920 0.693360 0.122383
0.287680 0.679995 0.123027
0.288440 0.617105 0.124049
0.289200 0.548070 0.125145
0.289960 0.523675 0.124215
0.290720 0.596280 0.123402
0.291480 0.402110 0.124010
0.292240 0.617960 0.125134
0.293000 0.725470 0.124215
0.293760 0.791865 0.124455
0.294520 0.470980 0.124438
0.295280 0.641870 0.125166
0.296040 0.494785 0.125378
0.296800 0.640665 0.126086
0.297560 0.623775 0.124406
0.298320 0.607115 0.125177
0.299080 0.781475 0.125357
0.299840 0.613520 0.126704
0.300600 0.711020 0.124749
0.301360 0.622605 0.125177
0.302120 0.363130 0.124074
0.302880 0.674255 0.123564
0.303640 0.797780 0.123667
0.304400 0.660570 0.123617
0.305160 0.807325 0.124841
0.305920 0.718735 0.125601
0.306680 0.622875 0.125732
0.307440 0.513605 0.125743
0.308200 0.667090 0.126574
0.308960 0.522570 0.126715
0.309720 0.635955 0.126216
0.310480 0.764555 0.126319
0.311240 0.570415 0.126542
0.312000 0.720075 0.128366
0.312760 0.674860 0.127146
0.313520 0.676545 0.126846
0.314280 0.588120 0.126015
0.315040 0.763890 0.126344
0.315800 0.762620 0.127553
0.316560 0.721230 0.129774
0.317320 0.680950 0.128911
0.318080 0.573610 0.128179
0.318830 0.708685 0.130134
0.319590 0.582355 0.127847
0.320350 0.739955 0.131199
0.321110 0.744910 0.130371
0.321870 0.614990 0.130994
0.322630 0.554510 0.131450
0.323390 0.554620 0.130764
0.324150 0.773315 0.133596
0.324910 0.717360 0.132564
0.325670 0.671600 0.132221
0.326430 0.708450 0.132673
0.327190 0.991180 0.134226
0.327950 0.671445 0.134675
0.328710 0.910535 0.132634
0.329470 0.910735 0.133699
0.330230 0.774540 0.132606
0.330990 0.834335 0.133080
0.331750 0.676575 0.132603
0.332510 0.537320 0.133066
0.333270 0.495920 0.133808
0.334030 0.800855 0.132514
0.334790 0.874575 0.133101
0.335550 0.786300 0.133975
0.336310 0.796315 0.135205
0.337070 0.646825 0.135057
0.337830 0.821925 0.133971
0.338590 0.887430 0.134558
0.339350 0.589880 0.134165
0.340110 1.045235 0.136167
0.340870 0.789460 0.136400
0.341630 0.738570 0.134728
0.342390 0.824155 0.135856
0.343150 0.528065 0.134399
0.343910 0.929445 0.135552
0.344670 0.604810 0.135357
0.345430 0.902480 0.136029
0.346190 0.855745 0.136584
0.346950 0.580390 0.137291
0.347710 0.888185 0.136542
0.348470 0.664125 0.137016
0.349220 0.809260 0.135407
0.349980 0.858330 0.138363
0.350740 0.786450 0.134629
0.351500 0.893520 0.131602
0.352260 1.000335 0.131963
0.353020 0.766735 0.129586
0.353780 0.803430 0.131807
0.354540 0.754960 0.131839
0.355300 0.669740 0.132673
0.356060 0.949700 0.132383
0.356820 0.752670 0.132938
0.357580 0.772725 0.132344
0.358340 0.599870 0.131938
0.359100 0.752505 0.135011
0.359860 0.558925 0.133243
0.360620 0.796860 0.133844
0.361380 0.668885 0.131934
0.362140 0.696320 0.133151
0.362900 0.899780 0.134356
0.363660 0.788395 0.133260
0.364420 0.486470 0.134922
0.365180 0.767470 0.136337
0.365940 0.635810 0.135187
0.366700 0.748890 0.135088
0.367460 0.875635 0.135219
0.368220 0.943305 0.137274
0.368980 0.772260 0.136340
0.369740 0.873485 0.139530
0.370500 0.792735 0.137942
0.371260 1.018315 0.139388
0.372020 0.671015 0.137723
0.372770 0.698640 0.140905
0.373530 0.663185 0.141612
0.374290 0.946145 0.143579
0.375050 0.495565 0.143281
0.375810 0.812930 0.144130
0.376570 0.666565 0.142946
0.377330 0.741835 0.147656
0.378090 0.666470 0.146287
0.378850 0.809750 0.146743
0.379610 0.927185 0.149611
0.380370 0.931730 0.149395
0.381130 0.701925 0.148837
0.381890 0.723190 0.152585
0.382650 0.833120 0.153356
0.383410 0.653670 0.153752
0.384170 0.587755 0.153335
0.384930 0.588670 0.157153
0.385690 0.776755 0.155668
0.386450 0.868540 0.158861
0.387210 0.906260 0.168777
0.387970 0.438100 0.157203
0.388730 0.642990 0.159653
0.389490 0.903115 0.161566
0.390250 0.449815 0.161291
0.391010 0.876875 0.165463
0.391770 0.819245 0.165644
0.392520 0.616945 0.164371
0.393280 0.760805 0.165856
0.394040 0.762620 0.167341
0.394800 0.490925 0.168575
0.395560 0.763635 0.169912
0.396320 0.885115 0.173759
0.397080 0.853960 0.172535
0.397840 0.822220 0.171878
0.398600 0.831665 0.177638
0.399360 0.820565 0.178525
0.400120 0.611060 0.178335
0.400880 0.867345 0.177090
0.401640 0.674400 0.179318
0.402400 0.582690 0.178635
0.403160 0.696520 0.182854
0.403920 0.682455 0.184151
0.404680 0.656905 15.972005
0.405440 0.320740 0.180053
0.406200 0.617790 0.183953
0.406960 0.479120 0.185541
0.407720 0.498740 0.187231
0.408480 0.714865 0.188391
0.409240 0.636970 0.187355
0.409990 1.009635 0.188366
0.410750 0.599920 0.190453
0.411510 0.658305 0.189141
0.412270 0.764730 0.188989
0.413030 0.589670 0.192383
0.413790 0.954160 0.196418
0.414550 0.987995 0.192486
0.415310 0.199140 0.192511
0.416070 0.827955 0.191117
0.416830 0.561995 0.193285
0.417590 0.738445 0.196100
0.418350 0.715860 0.200099
0.419110 0.386650 0.197995
0.419870 0.904690 0.196747
0.420630 0.700045 0.198808
0.421390 0.456190 0.197560
0.422150 0.717645 0.207815
0.422910 0.987745 0.206390
0.423670 0.552970 0.206991
0.424430 0.304140 0.210757
0.425190 0.297765 0.208260
0.425940 0.512355 0.215605
0.426700 0.493300 0.215230
0.427460 0.689945 0.216800
0.428220 0.982170 0.224402
0.428980 0.757285 0.220460
0.429740 0.775490 0.220212
0.430500 0.609945 0.223635
0.431260 0.921530 0.223048
0.432020 0.636120 0.230813
0.432780 0.494505 0.231068
0.433540 0.760180 0.243182
0.434300 0.367415 0.235838
0.435060 0.634040 0.241170
