# Supplementary material for: Hallucination of closed repeat proteins containing central pockets
Source: Nat Struct Mol Biol. 2023 Sep 28;30(11):1755–60. doi: 10.1038/s41594-023-01112-6 (PMC10643118; doi:10.1038/s41594-023-01112-6)
Supplement: Supplementary file 4 — Small-angle X-ray scattering raw data. [file 41594_2023_1112_MOESM4_ESM.tar › SAXS_submit/E6/C11_results/Average/C11_high_E6_snap_00028.sub.1.ave.dat]

0.010260 -28.624500 74.414399
0.011020 -20.443210 76.157900
0.011780 -11.073710 45.722093
0.012540 -8.072020 26.822164
0.013300 -1.037040 16.890965
0.014060 2.210610 9.850244
0.014820 5.876020 5.858586
0.015580 5.083090 4.679869
0.016340 10.268320 3.466701
0.017100 8.397770 2.504508
0.017860 11.274995 1.721156
0.018620 13.890500 1.406800
0.019380 16.258300 1.131467
0.020140 16.132650 1.027238
0.020900 17.320535 0.882818
0.021660 16.618105 0.844349
0.022420 20.362430 0.787196
0.023180 19.851775 0.769314
0.023950 19.910265 0.752811
0.024710 20.455805 0.682949
0.025470 21.387410 0.675647
0.026230 20.879370 0.660601
0.026990 21.873185 0.622645
0.027750 21.832600 0.619806
0.028510 23.243715 0.598982
0.029270 22.836840 0.566457
0.030030 22.050185 0.556464
0.030790 23.322120 0.544547
0.031550 23.623195 0.538296
0.032310 23.630835 0.524880
0.033070 23.966930 0.505994
0.033830 23.743210 0.498232
0.034590 23.891500 0.497083
0.035350 23.595295 0.475050
0.036110 23.544245 0.474650
0.036870 22.860015 0.459074
0.037630 23.834415 0.444834
0.038390 23.724340 0.429045
0.039150 23.138295 0.427153
0.039910 23.146430 0.433476
0.040670 23.243420 0.418508
0.041430 23.044090 0.419767
0.042190 23.359095 0.400852
0.042950 22.843855 0.414420
0.043710 23.008760 0.401563
0.044470 22.652175 0.391121
0.045230 22.761690 0.384869
0.045990 22.424090 0.383720
0.046750 22.874625 0.373451
0.047510 22.570270 0.373200
0.048270 22.205155 0.372751
0.049030 22.273605 0.365021
0.049790 21.801010 0.355477
0.050550 22.052220 0.359731
0.051310 21.587725 0.350354
0.052070 21.758685 0.354151
0.052830 21.553865 0.348660
0.053590 21.806800 0.341818
0.054350 21.483355 0.338734
0.055110 21.458440 0.341004
0.055870 21.017520 0.336927
0.056630 21.202165 0.334986
0.057390 20.509020 0.332168
0.058150 20.971355 0.325092
0.058910 21.082400 0.322012
0.059670 20.466320 0.325495
0.060430 20.006830 0.312864
0.061190 20.483995 0.314611
0.061950 20.005585 0.310573
0.062710 19.821525 0.311185
0.063470 19.897875 0.309958
0.064230 19.928520 0.303165
0.064990 19.967095 0.295852
0.065750 19.878250 0.299639
0.066510 19.466560 0.297829
0.067270 19.062815 0.296588
0.068030 19.027615 0.293702
0.068790 18.748600 0.292224
0.069550 18.772490 0.286340
0.070310 18.495980 0.284353
0.071070 18.656475 0.283883
0.071830 18.636475 0.280067
0.072590 18.116595 0.274682
0.073350 18.041865 0.270707
0.074120 18.320195 0.277967
0.074880 17.824130 0.271418
0.075640 16.984590 0.268409
0.076400 17.202575 0.269855
0.077160 17.103255 0.268345
0.077920 17.535215 0.262344
0.078680 16.983325 0.260937
0.079440 16.818190 0.258536
0.080200 16.579550 0.257468
0.080960 16.400125 0.260035
0.081720 16.552175 0.254530
0.082480 16.358495 0.255216
0.083240 15.981705 0.255781
0.084000 16.028850 0.251807
0.084760 15.980425 0.257380
0.085520 15.717890 0.264703
0.086280 15.262685 0.266853
0.087040 15.379210 0.269211
0.087800 14.715885 0.270495
0.088560 14.888075 0.268748
0.089320 14.887790 0.276015
0.090080 14.727305 0.268416
0.090840 14.487575 0.280007
0.091600 14.265405 0.281429
0.092360 14.518010 0.277960
0.093120 14.019195 0.278327
0.093880 13.848810 0.283632
0.094640 13.659915 0.277861
0.095400 13.575085 0.273946
0.096160 13.513875 0.267514
0.096920 13.428595 0.264466
0.097680 13.179920 0.270502
0.098440 13.082485 0.273165
0.099200 12.938775 0.271089
0.099960 12.889955 0.262550
0.100720 12.532295 0.255286
0.101480 12.555820 0.251581
0.102240 12.807795 0.245608
0.103000 12.272025 0.241860
0.103760 12.222445 0.242136
0.104520 12.152560 0.239756
0.105280 11.888320 0.232673
0.106040 11.876410 0.235375
0.106800 11.840505 0.233780
0.107560 11.592835 0.230566
0.108320 11.487730 0.226598
0.109080 11.432380 0.226117
0.109840 10.872555 0.225668
0.110600 10.923670 0.227111
0.111360 10.900345 0.228055
0.112120 10.718735 0.227790
0.112880 10.619610 0.220601
0.113640 10.464795 0.215912
0.114400 10.250615 0.217620
0.115160 10.269015 0.215449
0.115920 10.129720 0.214731
0.116680 9.953005 0.214752
0.117440 9.884285 0.211485
0.118200 9.940125 0.207231
0.118960 9.781075 0.210824
0.119720 9.465895 0.209526
0.120480 9.235320 0.205067
0.121240 8.842500 0.205714
0.122000 8.998430 0.201513
0.122760 8.879290 0.203854
0.123520 8.882870 0.201704
0.124280 8.937250 0.201308
0.125040 8.721040 0.196531
0.125800 8.418085 0.196609
0.126560 8.301540 0.198264
0.127320 8.260255 0.193359
0.128080 8.352720 0.192500
0.128840 7.658955 0.191284
0.129600 8.073925 0.189650
0.130360 7.815520 0.189562
0.131120 7.636780 0.188720
0.131880 7.601070 0.187415
0.132640 7.362635 0.184975
0.133400 7.130630 0.186867
0.134160 7.232510 0.184562
0.134920 7.183840 0.183405
0.135680 6.849955 0.182769
0.136440 7.144665 0.180322
0.137200 6.885290 0.180156
0.137960 6.925965 0.176878
0.138730 6.810450 0.178723
0.139490 6.713935 0.177107
0.140250 6.437970 0.176970
0.141010 6.019765 0.175958
0.141770 6.165515 0.174049
0.142530 6.130760 0.175240
0.143290 6.205245 0.173023
0.144050 6.064785 0.171259
0.144810 6.108965 0.171383
0.145570 5.949130 0.171694
0.146330 5.660180 0.171503
0.147090 5.602600 0.170785
0.147850 5.444170 0.169802
0.148610 5.490615 0.167390
0.149370 5.226275 0.168027
0.150130 5.123565 0.168069
0.150890 4.977675 0.164116
0.151650 5.059900 0.164745
0.152410 4.990735 0.163575
0.153170 4.881690 0.163098
0.153930 4.662945 0.161436
0.154690 4.861735 0.161153
0.155450 4.721740 0.161142
0.156210 4.521755 0.159480
0.156970 4.445445 0.160138
0.157730 4.118190 0.157426
0.158490 4.233505 0.157525
0.159250 4.185130 0.157486
0.160010 4.080235 0.157242
0.160770 4.066805 0.158331
0.161530 3.924015 0.154615
0.162290 4.047375 0.156188
0.163050 3.882895 0.153331
0.163810 3.716825 0.152129
0.164570 3.925690 0.153982
0.165330 3.723870 0.152072
0.166090 3.606830 0.151234
0.166850 3.571030 0.151641
0.167610 3.559410 0.151245
0.168370 3.580730 0.150789
0.169130 3.642840 0.151782
0.169890 3.387090 0.149066
0.170650 3.310280 0.148094
0.171410 3.163095 0.148034
0.172170 2.972615 0.147868
0.172930 3.035260 0.146029
0.173690 3.072405 0.147535
0.174450 3.080550 0.148338
0.175210 2.994500 0.147496
0.175970 2.882920 0.147454
0.176730 2.815510 0.150463
0.177490 2.899485 0.153034
0.178250 2.607715 0.154615
0.179010 2.486755 0.153646
0.179770 2.614155 0.153886
0.180530 2.463900 0.155407
0.181290 2.500495 0.157079
0.182050 2.557465 0.155934
0.182810 2.300875 0.156814
0.183570 2.242385 0.156591
0.184330 2.224720 0.158373
0.185090 2.206585 0.156418
0.185850 2.256110 0.161178
0.186610 2.150015 0.159597
0.187370 2.017010 0.158349
0.188130 2.177410 0.158342
0.188890 2.167705 0.158228
0.189650 1.858395 0.158320
0.190410 2.102515 0.159505
0.191170 1.847800 0.160103
0.191930 1.973325 0.158603
0.192690 1.981500 0.157822
0.193450 1.722000 0.161825
0.194210 1.803345 0.160375
0.194970 1.859435 0.159243
0.195730 1.731395 0.162645
0.196490 1.668665 0.161662
0.197250 1.722285 0.161368
0.198010 1.722920 0.158911
0.198770 1.600425 0.161482
0.199530 1.599615 0.161471
0.200290 1.539125 0.163211
0.201050 1.542820 0.162146
0.201810 1.743840 0.161124
0.202570 1.580915 0.159586
0.203330 1.678270 0.161467
0.204090 1.164300 0.162107
0.204850 1.422980 0.160315
0.205610 1.248350 0.161347
0.206370 1.310710 0.161287
0.207130 1.369260 0.161482
0.207890 1.148385 0.159314
0.208650 1.279010 0.161446
0.209410 1.454255 0.161994
0.210170 1.269445 0.163182
0.210930 1.155805 0.160697
0.211690 1.254355 0.160467
0.212450 1.175020 0.162461
0.213210 1.111295 0.162168
0.213970 1.045430 0.159802
0.214730 1.173430 0.160050
0.215490 1.012015 0.162542
0.216250 1.163145 0.160629
0.217010 1.036490 0.161835
0.217770 1.026600 0.161711
0.218530 1.187960 0.162037
0.219290 1.083755 0.160951
0.220050 0.939365 0.161305
0.220810 1.028875 0.160354
0.221570 1.108355 0.160778
0.222330 0.863955 0.159381
0.223090 0.768795 0.160071
0.223850 0.949100 0.157327
0.224610 0.580670 0.156566
0.225370 0.949045 0.154286
0.226130 0.990955 0.154703
0.226890 0.884645 0.153893
0.227650 0.572735 0.152634
0.228410 0.806565 0.152238
0.229170 0.821755 0.152656
0.229930 0.651200 0.152585
0.230690 0.638050 0.152083
0.231450 0.873470 0.150725
0.232210 0.677170 0.151068
0.232970 0.744900 0.150718
0.233730 0.775190 0.149318
0.234490 0.660595 0.150187
0.235250 0.497080 0.145679
0.236010 0.630890 0.147988
0.236770 0.743155 0.148172
0.237530 0.701540 0.145732
0.238290 0.463205 0.143228
0.239050 0.753340 0.145064
0.239810 0.688050 0.143554
0.240570 0.712370 0.144516
0.241330 0.746205 0.142691
0.242090 0.648575 0.143430
0.242850 0.624800 0.142762
0.243610 0.529800 0.142627
0.244370 0.697325 0.142150
0.245130 0.648665 0.144028
0.245890 0.645110 0.140806
0.246650 0.589400 0.140301
0.247410 0.673365 0.141213
0.248170 0.715035 0.139816
0.248930 0.645305 0.139127
0.249690 0.760110 0.138610
0.250450 0.708495 0.139158
0.251210 0.746260 0.138642
0.251970 0.514650 0.136747
0.252730 0.591230 0.137567
0.253490 0.536325 0.136453
0.254250 0.535360 0.135170
0.255010 0.584760 0.135095
0.255770 0.534820 0.135301
0.256530 0.496975 0.135615
0.257290 0.848915 0.135736
0.258050 0.396300 0.134866
0.258810 0.635715 0.134523
0.259570 0.720095 0.134452
0.260330 0.450350 0.133504
0.261090 0.654905 0.132649
0.261850 0.589265 0.132203
0.262610 0.460730 0.132171
0.263370 0.673120 0.130583
0.264130 0.451330 0.130987
0.264890 0.653755 0.130248
0.265650 0.555295 0.130216
0.266410 0.437305 0.130286
0.267170 0.512370 0.130138
0.267930 0.469550 0.129470
0.268690 0.313145 0.129798
0.269450 0.777710 0.129042
0.270210 0.591660 0.128515
0.270970 0.555070 0.128324
0.271720 0.602715 0.127960
0.272480 0.682210 0.126835
0.273240 0.507310 0.128759
0.274000 0.799040 0.126499
0.274760 0.532055 0.125972
0.275520 0.431285 0.127401
0.276280 0.562735 0.126407
0.277040 0.592195 0.126853
0.277800 0.562865 0.125873
0.278560 0.607530 0.125092
0.279320 0.475235 0.126047
0.280080 0.541210 0.125216
0.280840 0.634445 0.124441
0.281600 0.498010 0.124353
0.282360 0.593560 0.123826
0.283120 0.601030 0.124802
0.283880 0.750165 0.123837
0.284640 0.549570 0.124325
0.285400 0.684345 0.122624
0.286160 0.566285 0.123522
0.286920 0.715150 0.122330
0.287680 0.588610 0.122450
0.288440 0.478775 0.124982
0.289200 0.502270 0.122663
0.289960 0.528685 0.123391
0.290720 0.641520 0.123716
0.291480 0.476380 0.124374
0.292240 0.530725 0.124466
0.293000 0.465725 0.123847
0.293760 0.657190 0.124402
0.294520 0.622665 0.124982
0.295280 0.543260 0.124537
0.296040 0.647685 0.124760
0.296800 0.566015 0.125895
0.297560 0.499845 0.124031
0.298320 0.514240 0.124293
0.299080 0.527955 0.123310
0.299840 0.652800 0.123978
0.300600 0.520895 0.125248
0.301360 0.626200 0.124777
0.302120 0.635215 0.122988
0.302880 0.766905 0.122320
0.303640 0.500145 0.122472
0.304400 0.709380 0.124929
0.305160 0.398485 0.124484
0.305920 0.691145 0.126825
0.306680 0.597800 0.126867
0.307440 0.462485 0.125315
0.308200 0.686450 0.126361
0.308960 0.651520 0.126308
0.309720 0.597320 0.126114
0.310480 0.576805 0.126287
0.311240 0.759680 0.126036
0.312000 0.606435 0.128108
0.312760 0.482860 0.127344
0.313520 0.760675 0.126934
0.314280 0.637480 0.125679
0.315040 0.761910 0.126188
0.315800 0.642075 0.126418
0.316560 0.737345 0.128129
0.317320 0.760900 0.128352
0.318080 0.855700 0.128373
0.318830 0.726870 0.129477
0.319590 0.797400 0.129721
0.320350 0.845265 0.131018
0.321110 0.503905 0.130378
0.321870 0.627230 0.131160
0.322630 0.546905 0.131220
0.323390 0.604555 0.131616
0.324150 0.639700 0.132518
0.324910 0.662775 0.132935
0.325670 0.654695 0.133975
0.326430 0.730430 0.133225
0.327190 0.607280 0.134756
0.327950 0.663080 0.134052
0.328710 0.672175 0.131535
0.329470 0.630940 0.132772
0.330230 0.571925 0.132850
0.330990 0.745510 0.133773
0.331750 0.840280 0.133239
0.332510 0.754225 0.132571
0.333270 0.633235 0.133105
0.334030 0.895810 0.133062
0.334790 0.767420 0.133699
0.335550 0.677705 0.133487
0.336310 0.693380 0.134381
0.337070 0.791660 0.134431
0.337830 0.563755 0.137316
0.338590 0.767215 0.133193
0.339350 0.656890 0.134463
0.340110 0.830170 0.136273
0.340870 0.650420 0.134629
0.341630 0.672765 0.135322
0.342390 0.628245 0.136924
0.343150 0.663770 0.136605
0.343910 0.694760 0.136199
0.344670 0.794405 0.136372
0.345430 0.726870 0.136018
0.346190 0.809310 0.136142
0.346950 0.701870 0.137935
0.347710 0.718955 0.137327
0.348470 0.731775 0.136800
0.349220 0.755865 0.137479
0.349980 0.755065 0.135969
0.350740 0.567165 0.132709
0.351500 0.686285 0.131807
0.352260 0.635365 0.131128
0.353020 0.712845 0.129699
0.353780 0.644715 0.131584
0.354540 0.714750 0.132274
0.355300 0.708060 0.133030
0.356060 0.629165 0.132981
0.356820 0.762855 0.131351
0.357580 0.651750 0.133073
0.358340 0.646615 0.133306
0.359100 0.603260 0.132970
0.359860 0.792200 0.133041
0.360620 0.563030 0.133769
0.361380 0.656075 0.133688
0.362140 0.526380 0.133465
0.362900 0.720225 0.134247
0.363660 0.896880 0.135011
0.364420 0.777540 0.135668
0.365180 0.777295 0.135311
0.365940 0.908410 0.136255
0.366700 0.675580 0.136524
0.367460 0.649970 0.135152
0.368220 0.702880 0.137203
0.368980 0.712370 0.137468
0.369740 0.798885 0.137196
0.370500 0.658750 0.137839
0.371260 0.778020 0.138409
0.372020 0.782545 0.139908
0.372770 0.634795 0.139544
0.373530 0.590255 0.141273
0.374290 0.892930 0.145258
0.375050 0.702240 0.142935
0.375810 0.665710 0.145537
0.376570 0.793480 0.143667
0.377330 0.659230 0.145244
0.378090 0.588945 0.148706
0.378850 0.974430 0.149993
0.379610 0.690250 0.149530
0.380370 0.719705 0.149540
0.381130 0.801385 0.151432
0.381890 0.822760 0.151252
0.382650 0.660230 0.152051
0.383410 0.790200 0.153975
0.384170 0.652110 0.153246
0.384930 0.507070 0.153932
0.385690 0.603945 0.156220
0.386450 0.756920 0.157758
0.387210 0.717870 0.168501
0.387970 0.580125 0.158218
0.388730 0.809890 0.160831
0.389490 0.674825 0.160576
0.390250 0.611535 0.162804
0.391010 0.714790 0.164947
0.391770 0.767800 0.165035
0.392520 0.713030 0.165435
0.393280 0.737475 0.166538
0.394040 0.524700 0.169356
0.394800 0.380420 0.170725
0.395560 0.653885 0.168918
0.396320 0.564175 0.171128
0.397080 0.812800 0.171856
0.397840 0.790000 0.174625
0.398600 0.594680 0.175074
0.399360 0.361280 0.173769
0.400120 0.666260 0.178034
0.400880 0.758670 0.178571
0.401640 0.600890 0.176839
0.402400 0.762155 0.183037
0.403160 0.617160 0.181255
0.403920 0.805360 0.186450
0.404680 0.799380 23.802702
0.405440 0.760615 0.184692
0.406200 0.621020 0.182726
0.406960 0.776595 0.186457
0.407720 0.501965 0.189031
0.408480 0.864630 0.185304
0.409240 0.719085 0.191025
0.409990 0.499930 0.191959
0.410750 0.704310 0.189466
0.411510 0.537535 0.190548
0.412270 0.756910 0.191846
0.413030 0.982070 0.189714
0.413790 0.621720 0.190407
0.414550 1.027085 0.192107
0.415310 0.639900 0.192581
0.416070 0.725745 0.192252
0.416830 0.753440 0.198635
0.417590 0.647480 0.194547
0.418350 0.649725 0.196959
0.419110 0.898050 0.195050
0.419870 0.549695 0.206163
0.420630 0.942570 0.200237
0.421390 0.668515 0.198430
0.422150 0.554475 0.207677
0.422910 0.688705 0.206641
0.423670 0.624625 0.209540
0.424430 0.671760 0.206117
0.425190 0.754950 0.210704
0.425940 0.821410 0.212267
0.426700 0.455940 0.213777
0.427460 0.536890 0.215053
0.428220 0.810700 0.219728
0.428980 0.836025 0.219996
0.429740 0.769740 0.222196
0.430500 0.534200 0.220990
0.431260 0.773140 0.231680
0.432020 0.608425 0.231591
0.432780 0.704535 0.230311
0.433540 0.515955 0.236977
0.434300 0.884885 0.239123
0.435060 0.571385 0.240163
