# Supplementary material for: Hallucination of closed repeat proteins containing central pockets
Source: Nat Struct Mol Biol. 2023 Sep 28;30(11):1755–60. doi: 10.1038/s41594-023-01112-6 (PMC10643118; doi:10.1038/s41594-023-01112-6)
Supplement: Supplementary file 4 — Small-angle X-ray scattering raw data. [file 41594_2023_1112_MOESM4_ESM.tar › SAXS_submit/E6/C11_results/Average/C11_high_E6_snap_00014.sub.1.ave.dat]

0.010260 -8.934990 74.636528
0.011020 -2.890295 75.536810
0.011780 -5.147005 45.939112
0.012540 -0.211275 27.124993
0.013300 8.167050 16.811128
0.014060 6.830870 9.922412
0.014820 10.459645 5.906821
0.015580 12.125445 4.652500
0.016340 15.450385 3.447521
0.017100 15.812375 2.394572
0.017860 16.978080 1.661057
0.018620 17.809870 1.345233
0.019380 16.841510 1.159968
0.020140 20.651775 1.030831
0.020900 19.034390 0.897062
0.021660 21.280920 0.822118
0.022420 21.912060 0.787836
0.023180 21.082920 0.744448
0.023950 21.936010 0.717344
0.024710 22.028910 0.690619
0.025470 22.434965 0.657026
0.026230 22.985125 0.634650
0.026990 23.166240 0.614424
0.027750 24.035590 0.598352
0.028510 23.909815 0.579668
0.029270 23.165125 0.563009
0.030030 23.870580 0.554922
0.030790 23.640145 0.553430
0.031550 23.230940 0.522687
0.032310 24.017270 0.516545
0.033070 23.970420 0.506849
0.033830 23.241510 0.496478
0.034590 23.475880 0.479406
0.035350 24.306435 0.484038
0.036110 23.586695 0.464388
0.036870 23.853570 0.453639
0.037630 23.376530 0.439112
0.038390 23.579215 0.441591
0.039150 23.647975 0.427171
0.039910 23.131940 0.429318
0.040670 23.996140 0.434696
0.041430 23.080340 0.417100
0.042190 23.484440 0.408020
0.042950 23.086370 0.402090
0.043710 23.642095 0.397079
0.044470 22.808515 0.382475
0.045230 22.590690 0.385509
0.045990 23.115295 0.371485
0.046750 22.918855 0.369169
0.047510 22.503785 0.368384
0.048270 22.337810 0.370378
0.049030 22.509095 0.364226
0.049790 22.221005 0.354318
0.050550 21.911325 0.356220
0.051310 21.880020 0.356832
0.052070 21.857515 0.354141
0.052830 21.973825 0.346170
0.053590 21.271675 0.338617
0.054350 21.265850 0.334233
0.055110 21.684220 0.336584
0.055870 21.398695 0.335318
0.056630 21.387340 0.328999
0.057390 21.459550 0.329943
0.058150 20.563280 0.323596
0.058910 20.856590 0.319908
0.059670 20.125115 0.321726
0.060430 20.283410 0.311927
0.061190 20.057915 0.315697
0.061950 20.252915 0.310032
0.062710 19.963150 0.307486
0.063470 20.015520 0.307854
0.064230 19.208310 0.302921
0.064990 19.525985 0.302829
0.065750 19.224050 0.294165
0.066510 19.511580 0.300569
0.067270 19.210790 0.297093
0.068030 18.992530 0.289484
0.068790 19.213065 0.287999
0.069550 18.206750 0.286216
0.070310 18.554245 0.281443
0.071070 18.560590 0.281779
0.071830 18.467070 0.281238
0.072590 17.754455 0.276340
0.073350 17.727665 0.270530
0.074120 17.752830 0.271662
0.074880 17.723845 0.272093
0.075640 17.620890 0.270025
0.076400 17.793985 0.272765
0.077160 17.296495 0.263009
0.077920 16.931215 0.263667
0.078680 16.929635 0.262107
0.079440 16.891495 0.259685
0.080200 16.702385 0.259470
0.080960 16.474065 0.256524
0.081720 16.345630 0.251598
0.082480 16.363115 0.254066
0.083240 16.370580 0.255990
0.084000 16.050280 0.253540
0.084760 15.899570 0.257298
0.085520 15.820855 0.264710
0.086280 15.536840 0.261439
0.087040 15.312540 0.272033
0.087800 15.349585 0.269784
0.088560 14.822815 0.272801
0.089320 14.616520 0.275955
0.090080 14.434645 0.272539
0.090840 14.596615 0.276156
0.091600 14.234465 0.278250
0.092360 14.399045 0.274929
0.093120 14.134655 0.276602
0.093880 14.011105 0.285025
0.094640 13.759175 0.281312
0.095400 13.711025 0.274685
0.096160 13.303540 0.268791
0.096920 13.300690 0.270219
0.097680 13.112685 0.271878
0.098440 13.340015 0.272857
0.099200 13.216580 0.269749
0.099960 12.689045 0.259767
0.100720 12.788140 0.254197
0.101480 12.779680 0.247603
0.102240 12.328785 0.245240
0.103000 12.287860 0.244530
0.103760 11.629770 0.239798
0.104520 12.316230 0.235286
0.105280 11.828575 0.236386
0.106040 11.876540 0.233352
0.106800 11.822010 0.232337
0.107560 11.113240 0.229823
0.108320 11.532805 0.229936
0.109080 11.369885 0.226425
0.109840 11.125095 0.225870
0.110600 11.148035 0.226796
0.111360 10.981900 0.226280
0.112120 10.942375 0.226347
0.112880 10.564640 0.222291
0.113640 10.383325 0.219597
0.114400 10.360725 0.219109
0.115160 10.064645 0.218670
0.115920 9.753195 0.213868
0.116680 9.986625 0.215414
0.117440 9.642165 0.210948
0.118200 9.392560 0.210039
0.118960 9.517155 0.209017
0.119720 9.515885 0.207401
0.120480 9.487065 0.206743
0.121240 9.108080 0.206386
0.122000 9.061800 0.203119
0.122760 8.950780 0.203593
0.123520 8.659130 0.203932
0.124280 8.637560 0.199003
0.125040 8.424630 0.197960
0.125800 8.628560 0.197963
0.126560 8.432860 0.196178
0.127320 8.303120 0.193062
0.128080 8.149250 0.195389
0.128840 8.028040 0.191871
0.129600 7.891895 0.192832
0.130360 7.904410 0.188600
0.131120 7.748025 0.188914
0.131880 7.477245 0.186280
0.132640 7.454990 0.185979
0.133400 7.378070 0.184618
0.134160 7.426315 0.183868
0.134920 7.211305 0.181457
0.135680 7.010255 0.180944
0.136440 6.918645 0.182100
0.137200 6.830730 0.179526
0.137960 6.605260 0.175888
0.138730 6.625515 0.179360
0.139490 6.604485 0.176460
0.140250 6.388730 0.176262
0.141010 6.612945 0.176984
0.141770 6.207165 0.171867
0.142530 6.280520 0.174724
0.143290 6.124050 0.173872
0.144050 6.161710 0.173458
0.144810 6.032020 0.170442
0.145570 5.876670 0.170410
0.146330 5.727400 0.169286
0.147090 5.488975 0.168172
0.147850 5.593065 0.168929
0.148610 5.467555 0.168893
0.149370 5.356050 0.165520
0.150130 5.289680 0.164424
0.150890 5.133600 0.163876
0.151650 5.100240 0.162977
0.152410 4.981705 0.163957
0.153170 5.045190 0.160849
0.153930 4.742055 0.162518
0.154690 4.718700 0.163087
0.155450 4.837865 0.161588
0.156210 4.374285 0.159187
0.156970 4.609365 0.160686
0.157730 4.353300 0.159883
0.158490 4.207530 0.159371
0.159250 4.145075 0.156563
0.160010 4.147340 0.156987
0.160770 4.142990 0.158752
0.161530 4.036455 0.156259
0.162290 3.941405 0.154689
0.163050 3.945250 0.153483
0.163810 3.919155 0.153596
0.164570 3.919740 0.153504
0.165330 3.514150 0.152854
0.166090 3.338380 0.151255
0.166850 3.663105 0.152652
0.167610 3.414345 0.151071
0.168370 3.417915 0.150488
0.169130 3.650055 0.149675
0.169890 3.327235 0.148285
0.170650 3.280405 0.147924
0.171410 3.233070 0.148218
0.172170 3.057590 0.148204
0.172930 3.070370 0.147153
0.173690 2.934030 0.147419
0.174450 3.118605 0.147956
0.175210 2.983100 0.147175
0.175970 2.875805 0.147620
0.176730 2.794285 0.151620
0.177490 2.547935 0.151506
0.178250 2.819680 0.152744
0.179010 2.438370 0.153437
0.179770 2.848185 0.154710
0.180530 2.459095 0.155332
0.181290 2.417930 0.156315
0.182050 2.559040 0.156864
0.182810 2.296280 0.157641
0.183570 2.398730 0.157645
0.184330 2.313275 0.158324
0.185090 2.497460 0.157938
0.185850 2.302665 0.159972
0.186610 2.319600 0.157733
0.187370 2.190115 0.159275
0.188130 2.094645 0.157146
0.188890 2.029010 0.158617
0.189650 1.959460 0.159059
0.190410 2.048060 0.160361
0.191170 2.031555 0.160315
0.191930 1.872620 0.162383
0.192690 1.917650 0.160912
0.193450 1.754835 0.161694
0.194210 1.853295 0.162666
0.194970 1.862775 0.162977
0.195730 1.762215 0.161510
0.196490 1.957520 0.162079
0.197250 1.641890 0.160265
0.198010 1.946800 0.161828
0.198770 1.409335 0.161612
0.199530 1.582560 0.161439
0.200290 1.530630 0.162907
0.201050 1.553740 0.161694
0.201810 1.710085 0.160407
0.202570 1.520655 0.160651
0.203330 1.295660 0.161835
0.204090 1.253915 0.161269
0.204850 1.416940 0.160880
0.205610 1.507470 0.161510
0.206370 1.161845 0.163656
0.207130 1.346055 0.162723
0.207890 1.147780 0.161878
0.208650 1.177435 0.163667
0.209410 1.319550 0.159873
0.210170 1.140410 0.160587
0.210930 1.103670 0.162511
0.211690 1.042060 0.161945
0.212450 0.990230 0.161620
0.213210 0.935525 0.162988
0.213970 1.303620 0.160530
0.214730 1.092640 0.159056
0.215490 1.163225 0.161612
0.216250 1.059955 0.162175
0.217010 1.076770 0.160955
0.217770 0.741815 0.161924
0.218530 1.106260 0.160789
0.219290 1.060085 0.160994
0.220050 0.965130 0.160378
0.220810 1.124715 0.159830
0.221570 0.878735 0.160375
0.222330 0.945040 0.159484
0.223090 0.678010 0.159211
0.223850 0.850200 0.158504
0.224610 0.808120 0.156429
0.225370 0.945020 0.155880
0.226130 0.932620 0.156849
0.226890 0.827140 0.152843
0.227650 0.662865 0.151464
0.228410 0.775705 0.150951
0.229170 0.759875 0.151627
0.229930 0.753700 0.151301
0.230690 0.641840 0.153204
0.231450 0.903730 0.152132
0.232210 0.757525 0.151220
0.232970 0.637850 0.149650
0.233730 0.800950 0.148921
0.234490 0.813520 0.148791
0.235250 0.905395 0.149572
0.236010 0.630255 0.148434
0.236770 0.618640 0.148596
0.237530 0.819135 0.147645
0.238290 0.460825 0.146620
0.239050 0.631320 0.145035
0.239810 0.453635 0.144151
0.240570 0.777070 0.144084
0.241330 0.751775 0.142804
0.242090 0.838995 0.143112
0.242850 0.599245 0.143879
0.243610 0.597565 0.143207
0.244370 0.641075 0.140930
0.245130 0.605960 0.140060
0.245890 0.681815 0.141793
0.246650 0.689230 0.139466
0.247410 0.598945 0.141754
0.248170 0.491900 0.138359
0.248930 0.911405 0.140021
0.249690 0.539645 0.138918
0.250450 0.699600 0.137207
0.251210 0.674695 0.138847
0.251970 0.719680 0.139625
0.252730 0.717645 0.135827
0.253490 0.592725 0.135576
0.254250 0.587910 0.136457
0.255010 0.548240 0.137953
0.255770 0.747670 0.134975
0.256530 0.622085 0.136223
0.257290 0.513495 0.134643
0.258050 0.588345 0.134936
0.258810 0.578055 0.134784
0.259570 0.633030 0.133083
0.260330 0.643600 0.132984
0.261090 0.369375 0.133228
0.261850 0.492985 0.132709
0.262610 0.483255 0.131768
0.263370 0.561360 0.130704
0.264130 0.548230 0.132620
0.264890 0.478530 0.131719
0.265650 0.483065 0.129356
0.266410 0.790705 0.130644
0.267170 0.597280 0.130187
0.267930 0.555945 0.129399
0.268690 0.616250 0.129360
0.269450 0.403270 0.128911
0.270210 0.525055 0.129689
0.270970 0.585215 0.128784
0.271720 0.621745 0.127861
0.272480 0.542315 0.127270
0.273240 0.758335 0.129204
0.274000 0.491020 0.127260
0.274760 0.412865 0.127613
0.275520 0.494940 0.126835
0.276280 0.574875 0.125721
0.277040 0.540870 0.126347
0.277800 0.600295 0.126644
0.278560 0.689740 0.125424
0.279320 0.691580 0.124052
0.280080 0.738080 0.125520
0.280840 0.543630 0.124052
0.281600 0.755535 0.123978
0.282360 0.541515 0.123122
0.283120 0.476680 0.123971
0.283880 0.608220 0.124314
0.284640 0.600065 0.123897
0.285400 0.649740 0.122726
0.286160 0.532110 0.123688
0.286920 0.609030 0.123607
0.287680 0.448180 0.124526
0.288440 0.621005 0.124526
0.289200 0.648535 0.122783
0.289960 0.579595 0.123713
0.290720 0.496970 0.123119
0.291480 0.563565 0.123292
0.292240 0.686550 0.125842
0.293000 0.753310 0.123805
0.293760 0.447560 0.124717
0.294520 0.588220 0.125672
0.295280 0.570740 0.124303
0.296040 0.643415 0.125152
0.296800 0.780740 0.124487
0.297560 0.655900 0.123656
0.298320 0.707730 0.124109
0.299080 0.620305 0.125460
0.299840 0.554875 0.125216
0.300600 0.700750 0.123575
0.301360 0.792180 0.123494
0.302120 0.701145 0.122970
0.302880 0.746725 0.122829
0.303640 0.645880 0.123129
0.304400 0.679235 0.124830
0.305160 0.551305 0.124837
0.305920 0.664945 0.126839
0.306680 0.571010 0.125679
0.307440 0.499240 0.124851
0.308200 0.474180 0.125325
0.308960 0.537625 0.126825
0.309720 0.741995 0.125569
0.310480 0.788185 0.126432
0.311240 0.699815 0.126616
0.312000 0.648115 0.126156
0.312760 0.754695 0.126662
0.313520 0.673940 0.127797
0.314280 0.740225 0.126917
0.315040 0.622865 0.126308
0.315800 0.664775 0.126291
0.316560 0.612395 0.129045
0.317320 0.529750 0.128373
0.318080 0.634315 0.127776
0.318830 0.621720 0.128741
0.319590 0.687500 0.130004
0.320350 0.778395 0.131513
0.321110 0.742310 0.131952
0.321870 0.675805 0.132921
0.322630 0.587400 0.131662
0.323390 0.741385 0.132316
0.324150 0.604215 0.133632
0.324910 0.556570 0.132638
0.325670 0.659245 0.133692
0.326430 0.737995 0.132677
0.327190 0.671070 0.133670
0.327950 0.714230 0.133165
0.328710 0.749015 0.133448
0.329470 0.695770 0.132475
0.330230 0.787725 0.134226
0.330990 0.669075 0.133639
0.331750 0.635060 0.133112
0.332510 0.598265 0.132518
0.333270 0.767865 0.133914
0.334030 0.808325 0.133784
0.334790 0.546205 0.133317
0.335550 0.721075 0.133533
0.336310 0.765330 0.134579
0.337070 0.516805 0.134275
0.337830 0.631695 0.134229
0.338590 0.531450 0.135106
0.339350 0.712975 0.136082
0.340110 0.647725 0.135760
0.340870 0.604020 0.136110
0.341630 0.569800 0.136047
0.342390 0.581235 0.136093
0.343150 0.819075 0.137539
0.343910 0.851260 0.137702
0.344670 0.734570 0.136407
0.345430 0.691460 0.136800
0.346190 0.762595 0.136093
0.346950 0.633215 0.136404
0.347710 0.880450 0.137111
0.348470 0.628020 0.137415
0.349220 0.890565 0.136315
0.349980 0.809500 0.135831
0.350740 0.802660 0.133257
0.351500 0.761390 0.131563
0.352260 0.676150 0.131400
0.353020 0.623185 0.130672
0.353780 0.660975 0.130714
0.354540 0.663960 0.131959
0.355300 0.912505 0.132185
0.356060 0.677935 0.132436
0.356820 0.643780 0.133388
0.357580 0.628485 0.133377
0.358340 0.682245 0.133865
0.359100 0.629765 0.133550
0.359860 0.829820 0.132702
0.360620 0.755640 0.132033
0.361380 0.725155 0.133115
0.362140 0.696420 0.133296
0.362900 0.647975 0.133762
0.363660 0.694410 0.135697
0.364420 0.793225 0.134268
0.365180 0.704295 0.134261
0.365940 0.859340 0.135951
0.366700 0.726100 0.137125
0.367460 0.687420 0.137663
0.368220 0.773345 0.137207
0.368980 0.500690 0.136485
0.369740 0.762840 0.138271
0.370500 0.620470 0.137571
0.371260 0.912380 0.138267
0.372020 0.823165 0.139869
0.372770 0.650605 0.140608
0.373530 0.905330 0.140336
0.374290 0.764850 0.142433
0.375050 0.717555 0.142168
0.375810 0.655420 0.143678
0.376570 0.727190 0.145937
0.377330 0.692730 0.144915
0.378090 0.571980 0.145520
0.378850 0.828810 0.148716
0.379610 0.682510 0.148759
0.380370 0.728000 0.148331
0.381130 0.571365 0.151715
0.381890 0.677500 0.151096
0.382650 0.648695 0.151605
0.383410 0.743745 0.153904
0.384170 0.782050 0.154724
0.384930 0.808875 0.157511
0.385690 0.708885 0.155789
0.386450 0.723105 0.158943
0.387210 0.685615 0.164763
0.387970 1.019470 0.160615
0.388730 0.524730 0.160354
0.389490 0.753150 0.162443
0.390250 0.884750 0.161924
0.391010 0.878575 0.163847
0.391770 0.775455 0.164717
0.392520 0.727920 0.165035
0.393280 0.579435 0.166641
0.394040 0.823195 0.166591
0.394800 0.550355 0.169158
0.395560 0.873480 0.168476
0.396320 0.748655 0.171747
0.397080 0.805190 0.174569
0.397840 0.694815 0.171697
0.398600 0.966120 0.174604
0.399360 0.799500 0.172822
0.400120 0.501175 0.178186
0.400880 0.374550 0.177755
0.401640 0.507615 0.180343
0.402400 0.505650 0.180474
0.403160 0.492635 0.179632
0.403920 0.670415 0.181542
0.404680 0.803685 23.116701
0.405440 0.832305 0.184109
0.406200 0.488810 0.181867
0.406960 0.535080 0.183172
0.407720 0.514630 0.183716
0.408480 0.602575 0.187737
0.409240 0.654480 0.186513
0.409990 0.794010 0.187161
0.410750 0.674395 0.187058
0.411510 0.629400 0.191220
0.412270 0.779330 0.187065
0.413030 0.614230 0.193338
0.413790 0.709670 0.189760
0.414550 0.868125 0.196284
0.415310 0.633575 0.192801
0.416070 0.781415 0.195177
0.416830 0.608525 0.195750
0.417590 0.713780 0.201620
0.418350 0.773440 0.198695
0.419110 0.686250 0.198865
0.419870 0.400980 0.200552
0.420630 0.809675 0.199554
0.421390 0.578350 0.201531
0.422150 0.593395 0.205004
0.422910 0.655695 0.210336
0.423670 0.493690 0.201496
0.424430 0.642100 0.210194
0.425190 0.377305 0.207256
0.425940 0.735970 0.214098
0.426700 0.537505 0.212839
0.427460 0.784275 0.218978
0.428220 0.441720 0.220962
0.428980 0.791985 0.216789
0.429740 1.078895 0.226301
0.430500 0.510965 0.222419
0.431260 0.659170 0.226987
0.432020 0.562485 0.232214
0.432780 0.709200 0.233002
0.433540 0.778105 0.241223
0.434300 0.906490 0.239406
0.435060 0.383320 0.246998
