# Supplementary material for: Hallucination of closed repeat proteins containing central pockets
Source: Nat Struct Mol Biol. 2023 Sep 28;30(11):1755–60. doi: 10.1038/s41594-023-01112-6 (PMC10643118; doi:10.1038/s41594-023-01112-6)
Supplement: Supplementary file 4 — Small-angle X-ray scattering raw data. [file 41594_2023_1112_MOESM4_ESM.tar › SAXS_submit/B1/A7_high_conc_results/Buffer2/A7_B1_high_snap_00007.sub.2.dat]

0.01102 24.98084 4.34621
0.01178 22.07473 3.73901
0.01254 21.16455 3.18223
0.01330 22.78595 3.69580
0.01406 22.04013 3.00488
0.01482 21.34326 2.29834
0.01558 20.83137 1.49777
0.01634 20.96540 1.29687
0.01710 20.41091 1.11470
0.01786 20.62387 0.88005
0.01862 20.09721 0.69362
0.01938 20.54006 0.65125
0.02014 20.11735 0.59246
0.02090 20.99024 0.56138
0.02166 20.09735 0.55345
0.02242 20.27457 0.49440
0.02318 19.65641 0.47374
0.02395 19.90344 0.45701
0.02471 20.02614 0.44335
0.02547 20.23054 0.43764
0.02623 19.57124 0.42198
0.02699 19.48424 0.42003
0.02775 19.54617 0.39927
0.02851 19.74087 0.38286
0.02927 19.25238 0.36605
0.03003 19.34748 0.36577
0.03079 19.42053 0.35846
0.03155 19.34613 0.35363
0.03231 19.08093 0.32774
0.03307 18.74077 0.33544
0.03383 18.92549 0.33316
0.03459 18.73087 0.31465
0.03535 18.74106 0.31757
0.03611 18.78820 0.30615
0.03687 18.75773 0.31063
0.03763 18.31438 0.30086
0.03839 18.58067 0.30042
0.03915 18.48222 0.28788
0.03991 18.46912 0.28177
0.04067 18.28641 0.28914
0.04143 17.99699 0.26511
0.04219 17.86496 0.28353
0.04295 17.76279 0.25799
0.04371 17.57690 0.25914
0.04447 17.57234 0.26544
0.04523 17.46661 0.26094
0.04599 17.55574 0.24775
0.04675 17.44403 0.24423
0.04751 17.01794 0.24642
0.04827 17.22208 0.24099
0.04903 16.93773 0.24567
0.04979 17.21284 0.23507
0.05055 16.92782 0.23276
0.05131 16.84834 0.23000
0.05207 16.62096 0.23469
0.05283 16.43750 0.23602
0.05359 16.48527 0.22615
0.05435 16.48878 0.22670
0.05511 16.03802 0.22406
0.05587 16.08583 0.22011
0.05663 15.78799 0.21577
0.05739 15.57834 0.21284
0.05815 15.13744 0.21029
0.05891 15.66947 0.21547
0.05967 15.56493 0.21056
0.06043 15.27776 0.20469
0.06119 15.19142 0.20630
0.06195 15.06100 0.20338
0.06271 14.96168 0.20070
0.06347 14.76512 0.19650
0.06423 14.47040 0.19721
0.06499 14.67951 0.19384
0.06575 14.41070 0.19213
0.06651 14.26011 0.19593
0.06727 14.18377 0.18975
0.06803 13.87973 0.19075
0.06879 13.79473 0.19146
0.06955 13.64033 0.18980
0.07031 13.53810 0.18232
0.07107 13.71301 0.18708
0.07183 13.38201 0.18066
0.07259 13.14354 0.18239
0.07335 13.23606 0.17843
0.07412 13.18130 0.18229
0.07488 12.87834 0.17338
0.07564 12.94997 0.16878
0.07640 12.62349 0.17565
0.07716 12.51158 0.17337
0.07792 12.50095 0.16621
0.07868 12.16999 0.16794
0.07944 12.26076 0.16769
0.08020 12.20371 0.16834
0.08096 11.88189 0.16606
0.08172 11.73433 0.16277
0.08248 11.76196 0.15881
0.08324 11.56609 0.16241
0.08400 11.56980 0.16060
0.08476 11.36442 0.16455
0.08552 11.15619 0.16586
0.08628 10.87800 0.16160
0.08704 11.03573 0.16224
0.08780 10.41100 0.17816
0.08856 10.71080 0.17430
0.08932 10.51098 0.17624
0.09008 10.47760 0.17189
0.09084 10.14475 0.17631
0.09160 10.04140 0.17868
0.09236 10.19088 0.17490
0.09312 10.10698 0.17746
0.09388 9.72003 0.17436
0.09464 9.82230 0.17850
0.09540 9.24424 0.18439
0.09616 9.04953 0.18305
0.09692 9.16629 0.17582
0.09768 9.14079 0.17355
0.09844 9.05804 0.16845
0.09920 8.72683 0.16355
0.09996 9.13384 0.16406
0.10072 8.57447 0.16019
0.10148 8.73810 0.15998
0.10224 8.66168 0.15688
0.10300 8.56171 0.15365
0.10376 8.42827 0.15454
0.10452 8.24585 0.14968
0.10528 8.21952 0.15139
0.10604 8.03532 0.14810
0.10680 7.97462 0.14424
0.10756 7.79213 0.14546
0.10832 7.76791 0.14370
0.10908 7.70550 0.14862
0.10984 7.53751 0.14284
0.11060 7.42230 0.14246
0.11136 7.32661 0.13958
0.11212 7.29299 0.14283
0.11288 7.18835 0.14332
0.11364 6.85793 0.13774
0.11440 6.75725 0.13778
0.11516 7.05876 0.13587
0.11592 6.80262 0.13253
0.11668 6.62602 0.13377
0.11744 6.50478 0.13211
0.11820 6.36089 0.13289
0.11896 6.40787 0.13076
0.11972 6.16464 0.13052
0.12048 6.08037 0.12626
0.12124 5.96259 0.12643
0.12200 5.99914 0.12560
0.12276 5.93887 0.12417
0.12352 5.86848 0.12653
0.12428 5.58607 0.12308
0.12504 5.71625 0.12314
0.12580 5.46623 0.12088
0.12656 5.46917 0.12171
0.12732 5.36544 0.12208
0.12808 5.38101 0.11928
0.12884 5.38499 0.12013
0.12960 5.14851 0.11654
0.13036 5.07800 0.11678
0.13112 5.07793 0.11554
0.13188 4.75230 0.11453
0.13264 4.77392 0.11438
0.13340 4.83693 0.11289
0.13416 4.73622 0.11389
0.13492 4.45794 0.11267
0.13568 4.53381 0.11055
0.13644 4.47350 0.10908
0.13720 4.27394 0.10939
0.13796 4.25832 0.10765
0.13873 4.24706 0.10777
0.13949 4.03180 0.10991
0.14025 3.92928 0.10735
0.14101 4.02228 0.10587
0.14177 4.04346 0.10585
0.14253 3.81733 0.10672
0.14329 3.74925 0.10511
0.14405 3.52060 0.10367
0.14481 3.47184 0.10217
0.14557 3.51115 0.10419
0.14633 3.35079 0.10330
0.14709 3.35061 0.10253
0.14785 3.32816 0.10182
0.14861 3.24653 0.10298
0.14937 3.14196 0.10130
0.15013 3.19606 0.10124
0.15089 3.06135 0.09843
0.15165 3.12188 0.09941
0.15241 2.95572 0.09934
0.15317 2.92535 0.09811
0.15393 2.87105 0.09669
0.15469 2.83254 0.09720
0.15545 2.74137 0.09760
0.15621 2.71017 0.09709
0.15697 2.69847 0.09511
0.15773 2.50078 0.09407
0.15849 2.40655 0.09584
0.15925 2.54771 0.09525
0.16001 2.42957 0.09223
0.16077 2.23501 0.09336
0.16153 2.23684 0.09347
0.16229 2.33177 0.09283
0.16305 2.19116 0.09278
0.16381 2.14451 0.09231
0.16457 2.13395 0.09231
0.16533 2.08661 0.09072
0.16609 2.00119 0.09023
0.16685 2.07599 0.09067
0.16761 1.96384 0.09032
0.16837 1.89065 0.08924
0.16913 1.87897 0.08826
0.16989 1.81570 0.08763
0.17065 1.77334 0.08880
0.17141 1.77454 0.08797
0.17217 1.69686 0.08835
0.17293 1.72386 0.08783
0.17369 1.66487 0.08809
0.17445 1.62075 0.08874
0.17521 1.64834 0.08806
0.17597 1.46424 0.08970
0.17673 1.43384 0.08855
0.17749 1.42706 0.08991
0.17825 1.31190 0.09102
0.17901 1.46304 0.09137
0.17977 1.39918 0.09177
0.18053 1.30110 0.09094
0.18129 1.11651 0.09294
0.18205 1.21444 0.09090
0.18281 1.14479 0.09488
0.18357 1.31707 0.09229
0.18433 1.11589 0.09218
0.18509 1.16944 0.09397
0.18585 1.15373 0.09316
0.18661 1.07629 0.09333
0.18737 1.05247 0.09282
0.18813 1.16700 0.09493
0.18889 1.05411 0.09389
0.18965 0.97420 0.09454
0.19041 1.02106 0.09617
0.19117 1.06085 0.09382
0.19193 0.95821 0.09411
0.19269 0.86051 0.09422
0.19345 0.80179 0.09644
0.19421 0.97797 0.09611
0.19497 0.78750 0.09454
0.19573 0.80521 0.09328
0.19649 0.77954 0.09629
0.19725 0.92651 0.09569
0.19801 0.76402 0.09536
0.19877 0.68113 0.09680
0.19953 0.69552 0.09703
0.20029 0.73516 0.09521
0.20105 0.78352 0.09577
0.20181 0.67413 0.09641
0.20257 0.78420 0.09432
0.20333 0.69558 0.09473
0.20409 0.59279 0.09509
0.20485 0.77001 0.09457
0.20561 0.76191 0.09412
0.20637 0.53156 0.09742
0.20713 0.59230 0.09677
0.20789 0.54467 0.09562
0.20865 0.45301 0.09580
0.20941 0.59851 0.09477
0.21017 0.48098 0.09626
0.21093 0.57299 0.09595
0.21169 0.57908 0.09426
0.21245 0.62732 0.09631
0.21321 0.67953 0.09394
0.21397 0.60578 0.09493
0.21473 0.47483 0.09510
0.21549 0.52499 0.09523
0.21625 0.43407 0.09384
0.21701 0.44476 0.09368
0.21777 0.46906 0.09474
0.21853 0.49601 0.09306
0.21929 0.42689 0.09437
0.22005 0.38615 0.09339
0.22081 0.48043 0.09445
0.22157 0.41565 0.09368
0.22233 0.36091 0.09281
0.22309 0.44769 0.09155
0.22385 0.35124 0.09221
0.22461 0.44959 0.09270
0.22537 0.41605 0.09084
0.22613 0.40531 0.08988
0.22689 0.21433 0.09080
0.22765 0.26986 0.09010
0.22841 0.36019 0.09069
0.22917 0.46463 0.09036
0.22993 0.37357 0.08867
0.23069 0.32066 0.08757
0.23145 0.37884 0.08920
0.23221 0.50530 0.08800
0.23297 0.46140 0.08728
0.23373 0.32334 0.08695
0.23449 0.30967 0.08682
0.23525 0.29213 0.08592
0.23601 0.38362 0.08691
0.23677 0.41339 0.08634
0.23753 0.38426 0.08498
0.23829 0.31791 0.08571
0.23905 0.33742 0.08503
0.23981 0.40017 0.08512
0.24057 0.49560 0.08542
0.24133 0.45529 0.08529
0.24209 0.39187 0.08615
0.24285 0.55177 0.08360
0.24361 0.41404 0.08539
0.24437 0.40469 0.08318
0.24513 0.43630 0.08389
0.24589 0.35541 0.08376
0.24665 0.34569 0.08198
0.24741 0.44564 0.08415
0.24817 0.34209 0.08199
0.24893 0.28350 0.08226
0.24969 0.47069 0.08269
0.25045 0.32402 0.08087
0.25121 0.44769 0.08189
0.25197 0.49258 0.08178
0.25273 0.48232 0.08070
0.25349 0.40839 0.08230
0.25425 0.42200 0.08114
0.25501 0.43543 0.08039
0.25577 0.30905 0.07918
0.25653 0.57967 0.08027
0.25729 0.40423 0.07910
0.25805 0.40964 0.07910
0.25881 0.38374 0.07824
0.25957 0.50317 0.07919
0.26033 0.41293 0.07862
0.26109 0.37845 0.07897
0.26185 0.45800 0.07890
0.26261 0.51750 0.07980
0.26337 0.38385 0.07668
0.26413 0.48034 0.07840
0.26489 0.50095 0.07660
0.26565 0.47067 0.07609
0.26641 0.52727 0.07662
0.26717 0.50289 0.07694
0.26793 0.59286 0.07787
0.26869 0.48587 0.07705
0.26945 0.45037 0.07673
0.27021 0.52481 0.07698
0.27097 0.58096 0.07651
0.27172 0.43873 0.07608
0.27248 0.56111 0.07610
0.27324 0.41214 0.07607
0.27400 0.45769 0.07555
0.27476 0.49238 0.07637
0.27552 0.62044 0.07496
0.27628 0.46613 0.07596
0.27704 0.50225 0.07533
0.27780 0.37414 0.07541
0.27856 0.49997 0.07408
0.27932 0.48801 0.07365
0.28008 0.54591 0.07506
0.28084 0.55550 0.07392
0.28160 0.51839 0.07426
0.28236 0.50024 0.07420
0.28312 0.55079 0.07319
0.28388 0.58532 0.07268
0.28464 0.55628 0.07329
0.28540 0.57595 0.07287
0.28616 0.57098 0.07339
0.28692 0.50557 0.07388
0.28768 0.52953 0.07449
0.28844 0.49127 0.08366
0.28920 0.60445 0.07392
0.28996 0.62089 0.07364
0.29072 0.62196 0.07425
0.29148 0.70194 0.07387
0.29224 0.58071 0.07414
0.29300 0.55402 0.07296
0.29376 0.57479 0.07399
0.29452 0.57482 0.07401
0.29528 0.60108 0.07576
0.29604 0.57848 0.07537
0.29680 0.60276 0.07414
0.29756 0.56979 0.07596
0.29832 0.63560 0.07463
0.29908 0.61400 0.07491
0.29984 0.70213 0.07520
0.30060 0.68920 0.07487
0.30136 0.64350 0.07445
0.30212 0.53933 0.07480
0.30288 0.71084 0.07488
0.30364 0.59987 0.07495
0.30440 0.58643 0.07534
0.30516 0.64729 0.07439
0.30592 0.63841 0.07384
0.30668 0.55515 0.07235
0.30744 0.64468 0.07427
0.30820 0.72594 0.07542
0.30896 0.60003 0.07505
0.30972 0.61980 0.07609
0.31048 0.60268 0.07553
0.31124 0.54183 0.07482
0.31200 0.59639 0.07639
0.31276 0.59185 0.07566
0.31352 0.58909 0.07572
0.31428 0.64756 0.07706
0.31504 0.66758 0.07692
0.31580 0.69450 0.07744
0.31656 0.62827 0.07861
0.31732 0.69567 0.07787
0.31808 0.67162 0.07945
0.31883 0.78276 0.07838
0.31959 0.68982 0.07956
0.32035 0.69941 0.08024
0.32111 0.59236 0.07911
0.32187 0.60454 0.07977
0.32263 0.68675 0.07906
0.32339 0.74577 0.08034
0.32415 0.68177 0.08065
0.32491 0.69322 0.08142
0.32567 0.72878 0.08215
0.32643 0.63422 0.08012
0.32719 0.70702 0.07966
0.32795 0.68377 0.07960
0.32871 0.61486 0.08056
0.32947 0.68082 0.08173
0.33023 0.71778 0.08055
0.33099 0.58382 0.08084
0.33175 0.68319 0.08106
0.33251 0.55051 0.08230
0.33327 0.69319 0.08168
0.33403 0.61199 0.08071
0.33479 0.66404 0.08140
0.33555 0.65621 0.08105
0.33631 0.72469 0.08247
0.33707 0.62071 0.08124
0.33783 0.49005 0.08246
0.33859 0.77127 0.08253
0.33935 0.61424 0.08078
0.34011 0.64695 0.08205
0.34087 0.63993 0.08343
0.34163 0.73167 0.08312
0.34239 0.65480 0.08350
0.34315 0.67551 0.08316
0.34391 0.64557 0.08276
0.34467 0.65678 0.08343
0.34543 0.61568 0.08175
0.34619 0.78572 0.08340
0.34695 0.66051 0.08394
0.34771 0.74387 0.08319
0.34847 0.70157 0.08387
0.34922 0.82748 0.08329
0.34998 0.64504 0.08344
0.35074 0.84287 0.08469
0.35150 0.70292 0.08150
0.35226 0.78517 0.08256
0.35302 0.68755 0.08002
0.35378 0.74274 0.08083
0.35454 0.69279 0.07914
0.35530 0.68793 0.08029
0.35606 0.68431 0.08032
0.35682 0.63663 0.08120
0.35758 0.61339 0.08040
0.35834 0.68920 0.08251
0.35910 0.76513 0.08091
0.35986 0.73380 0.08012
0.36062 0.76243 0.08090
0.36138 0.61088 0.08130
0.36214 0.73130 0.08100
0.36290 0.58510 0.08193
0.36366 0.70796 0.08067
0.36442 0.64637 0.08063
0.36518 0.64609 0.08057
0.36594 0.75905 0.08272
0.36670 0.68046 0.08266
0.36746 0.59845 0.08151
0.36822 0.67123 0.08354
0.36898 0.74411 0.08347
0.36974 0.64939 0.08492
0.37050 0.71063 0.08356
0.37126 0.62689 0.08499
0.37202 0.63008 0.08622
0.37277 0.70596 0.08570
0.37353 0.59924 0.08541
0.37429 0.68687 0.08645
0.37505 0.70769 0.08612
0.37581 0.68948 0.08738
0.37657 0.70711 0.08716
0.37733 0.68816 0.08791
0.37809 0.61762 0.09055
0.37885 0.61310 0.09132
0.37961 0.66586 0.09036
0.38037 0.85324 0.09005
0.38113 0.64565 0.09207
0.38189 0.62262 0.09198
0.38265 0.76678 0.09347
0.38341 0.63673 0.09452
0.38417 0.73278 0.09383
0.38493 0.59108 0.09368
0.38569 0.67074 0.09594
0.38645 0.68636 0.09589
0.38721 0.53571 0.09579
0.38797 0.64661 0.09790
0.38873 0.65813 0.09810
0.38949 0.67247 0.09711
0.39025 0.62351 0.10880
0.39101 0.63381 0.09915
0.39177 0.60240 0.09858
0.39252 0.66845 0.09904
0.39328 0.60106 0.09975
0.39404 0.63461 0.10387
0.39480 0.75738 0.10333
0.39556 0.56972 0.10360
0.39632 0.76786 0.10600
0.39708 0.70344 0.10459
0.39784 0.69079 0.10424
0.39860 0.56042 0.10605
0.39936 0.63262 0.10658
0.40012 0.52060 0.10778
0.40088 0.65088 0.10969
0.40164 0.68123 0.11150
0.40240 0.58356 0.11008
0.40316 0.79222 0.11038
0.40392 0.54640 0.10905
0.40468 0.53041 0.11603
0.40544 0.64464 0.11192
0.40620 0.51809 0.11171
0.40696 0.64361 0.11475
0.40772 0.63388 0.11368
0.40848 0.71377 0.11544
0.40924 0.54640 0.11274
0.40999 0.69673 0.11566
0.41075 0.58137 0.11434
0.41151 0.60229 0.11707
0.41227 0.76686 0.11655
0.41303 0.61394 0.11504
0.41379 0.44544 0.11705
0.41455 0.48751 0.11455
0.41531 0.69498 0.11659
0.41607 0.63081 0.11495
0.41683 0.59644 0.11679
0.41759 0.57398 0.11788
0.41835 0.57268 0.12052
0.41911 0.53923 0.12031
0.41987 0.61093 0.11788
0.42063 0.54679 0.12289
0.42139 0.47980 0.11847
0.42215 0.57297 0.12342
0.42291 0.62923 0.12245
0.42367 0.43385 0.12489
0.42443 0.65142 0.12929
0.42519 0.72242 0.12727
0.42594 0.54688 0.12985
0.42670 0.69205 0.12877
0.42746 0.62399 0.12773
0.42822 0.62265 0.13407
0.42898 0.62202 0.13129
0.42974 0.43983 0.12847
0.43050 0.45805 0.13390
0.43126 0.64608 0.13957
0.43202 0.65275 0.13872
0.43278 0.65582 0.13675
0.43354 0.42915 0.14006
0.43430 0.51744 0.14034
0.43506 0.64678 0.14882
