# Supplementary material for: Hallucination of closed repeat proteins containing central pockets
Source: Nat Struct Mol Biol. 2023 Sep 28;30(11):1755–60. doi: 10.1038/s41594-023-01112-6 (PMC10643118; doi:10.1038/s41594-023-01112-6)
Supplement: Supplementary file 4 — Small-angle X-ray scattering raw data. [file 41594_2023_1112_MOESM4_ESM.tar › SAXS_submit/B1/A7_high_conc_results/Buffer2/A7_B1_high_snap_00006.sub.2.dat]

0.01102 24.17241 4.08594
0.01178 22.46671 3.68923
0.01254 22.57209 3.55196
0.01330 16.51714 3.78279
0.01406 22.75222 2.92936
0.01482 20.94309 2.30093
0.01558 21.09941 1.55178
0.01634 20.84313 1.33075
0.01710 20.86096 1.05966
0.01786 20.90578 0.91267
0.01862 21.18060 0.67047
0.01938 20.33942 0.65849
0.02014 19.90078 0.60101
0.02090 19.96714 0.52952
0.02166 20.09436 0.53132
0.02242 20.05098 0.51801
0.02318 20.16016 0.47742
0.02395 19.88159 0.45137
0.02471 19.83372 0.44830
0.02547 19.74886 0.42019
0.02623 19.80829 0.42683
0.02699 19.65657 0.39720
0.02775 20.09227 0.39340
0.02851 19.61260 0.38793
0.02927 19.26968 0.37051
0.03003 19.35388 0.36866
0.03079 19.69807 0.35140
0.03155 19.72539 0.34366
0.03231 19.13572 0.33121
0.03307 18.72564 0.32858
0.03383 19.13474 0.32608
0.03459 18.95086 0.30902
0.03535 18.94134 0.31483
0.03611 18.43085 0.31328
0.03687 18.73362 0.30318
0.03763 18.44102 0.29556
0.03839 18.07367 0.30212
0.03915 18.32452 0.29267
0.03991 17.76672 0.28842
0.04067 17.77768 0.28477
0.04143 17.69145 0.28030
0.04219 17.99874 0.28000
0.04295 17.65959 0.25970
0.04371 17.75834 0.25555
0.04447 17.45989 0.25791
0.04523 17.52965 0.25681
0.04599 17.44534 0.25726
0.04675 17.52686 0.24732
0.04751 17.41324 0.24554
0.04827 17.51024 0.24171
0.04903 17.57255 0.24271
0.04979 16.85631 0.23801
0.05055 16.65619 0.22743
0.05131 16.71222 0.23503
0.05207 16.75621 0.22847
0.05283 16.52187 0.22532
0.05359 16.47604 0.22236
0.05435 16.45648 0.22062
0.05511 16.13633 0.22785
0.05587 16.04781 0.21807
0.05663 16.14179 0.21315
0.05739 15.76601 0.22166
0.05815 15.73247 0.21533
0.05891 15.32685 0.21268
0.05967 15.54057 0.21289
0.06043 15.02841 0.20542
0.06119 15.70186 0.20836
0.06195 15.04104 0.19809
0.06271 14.93287 0.20401
0.06347 14.72876 0.19608
0.06423 14.48724 0.19771
0.06499 14.61814 0.19432
0.06575 14.25169 0.19530
0.06651 14.52136 0.19183
0.06727 14.17128 0.19064
0.06803 14.25648 0.18694
0.06879 13.77867 0.18416
0.06955 13.67772 0.18603
0.07031 13.65693 0.18397
0.07107 13.76810 0.18640
0.07183 13.51006 0.18237
0.07259 13.52444 0.18190
0.07335 13.11352 0.17916
0.07412 13.07661 0.17934
0.07488 12.90569 0.17491
0.07564 12.99575 0.17662
0.07640 12.61461 0.17546
0.07716 12.46773 0.17229
0.07792 12.43827 0.16922
0.07868 12.29177 0.16778
0.07944 12.27342 0.16593
0.08020 12.03089 0.16931
0.08096 11.96325 0.16252
0.08172 11.85058 0.16291
0.08248 11.72783 0.15983
0.08324 11.59060 0.15769
0.08400 11.55505 0.15398
0.08476 11.24673 0.16152
0.08552 11.23058 0.16461
0.08628 11.18907 0.16608
0.08704 11.03490 0.16426
0.08780 10.56537 0.18095
0.08856 10.53819 0.17436
0.08932 10.45173 0.17679
0.09008 10.46776 0.17145
0.09084 10.55679 0.17751
0.09160 10.08622 0.17655
0.09236 10.11427 0.17390
0.09312 9.99976 0.17688
0.09388 9.86864 0.17302
0.09464 9.70674 0.17665
0.09540 9.45417 0.18064
0.09616 9.27670 0.18364
0.09692 9.26279 0.17394
0.09768 9.24292 0.17244
0.09844 8.89295 0.16644
0.09920 8.72278 0.16254
0.09996 8.74798 0.16164
0.10072 9.03359 0.16528
0.10148 8.75849 0.15960
0.10224 8.53488 0.16275
0.10300 8.51098 0.15399
0.10376 8.37374 0.15233
0.10452 8.31162 0.15070
0.10528 8.17422 0.14846
0.10604 8.24045 0.14983
0.10680 7.88427 0.14456
0.10756 7.81165 0.14899
0.10832 7.65574 0.14531
0.10908 7.47717 0.14605
0.10984 7.34883 0.14043
0.11060 7.61024 0.14407
0.11136 7.39350 0.14246
0.11212 7.21748 0.14291
0.11288 7.11152 0.13896
0.11364 6.93887 0.13617
0.11440 6.96362 0.13410
0.11516 6.81936 0.13349
0.11592 6.74540 0.13587
0.11668 6.66491 0.13270
0.11744 6.54875 0.13292
0.11820 6.53943 0.13074
0.11896 6.29254 0.12782
0.11972 6.17770 0.12968
0.12048 6.29193 0.12803
0.12124 6.06689 0.12688
0.12200 5.93209 0.12566
0.12276 6.08625 0.12533
0.12352 5.82938 0.12278
0.12428 5.58787 0.12494
0.12504 5.64959 0.12402
0.12580 5.62297 0.12339
0.12656 5.37017 0.11965
0.12732 5.28564 0.12110
0.12808 5.43962 0.11921
0.12884 5.26124 0.11957
0.12960 5.18964 0.12018
0.13036 5.02305 0.11779
0.13112 4.98098 0.11515
0.13188 4.83933 0.11487
0.13264 4.89399 0.11434
0.13340 4.56093 0.11204
0.13416 4.55222 0.11005
0.13492 4.71112 0.11150
0.13568 4.51476 0.11226
0.13644 4.34719 0.10974
0.13720 4.35303 0.10830
0.13796 4.11913 0.10862
0.13873 4.21572 0.10846
0.13949 4.13186 0.10865
0.14025 4.10039 0.10915
0.14101 3.96411 0.10639
0.14177 4.01729 0.10548
0.14253 3.74395 0.10441
0.14329 3.79561 0.10444
0.14405 3.66795 0.10544
0.14481 3.57589 0.10564
0.14557 3.73246 0.10277
0.14633 3.41055 0.10315
0.14709 3.49018 0.10330
0.14785 3.39284 0.10109
0.14861 3.22355 0.10180
0.14937 3.22682 0.09920
0.15013 3.14205 0.10076
0.15089 2.98761 0.09863
0.15165 2.93722 0.10039
0.15241 2.98274 0.09770
0.15317 2.89014 0.09845
0.15393 2.88606 0.09734
0.15469 2.71085 0.09481
0.15545 2.71437 0.09774
0.15621 2.68160 0.09712
0.15697 2.78955 0.09629
0.15773 2.54795 0.09569
0.15849 2.43565 0.09666
0.15925 2.50611 0.09526
0.16001 2.30672 0.09433
0.16077 2.39350 0.09313
0.16153 2.29614 0.09209
0.16229 2.20009 0.09244
0.16305 2.22656 0.09154
0.16381 2.00175 0.09269
0.16457 2.09828 0.09223
0.16533 2.02968 0.09113
0.16609 2.10119 0.09136
0.16685 1.99670 0.09036
0.16761 1.84021 0.09045
0.16837 1.81537 0.09041
0.16913 1.85222 0.08945
0.16989 1.83277 0.08875
0.17065 1.72288 0.08772
0.17141 1.87577 0.08737
0.17217 1.77569 0.08707
0.17293 1.75131 0.08792
0.17369 1.68659 0.08764
0.17445 1.56579 0.08885
0.17521 1.63010 0.08832
0.17597 1.54219 0.09078
0.17673 1.50996 0.08794
0.17749 1.46162 0.09207
0.17825 1.28002 0.09138
0.17901 1.30721 0.09164
0.17977 1.41572 0.09201
0.18053 1.27006 0.09026
0.18129 1.31731 0.09304
0.18205 1.33918 0.09264
0.18281 1.30012 0.09327
0.18357 1.18940 0.09163
0.18433 1.10827 0.09388
0.18509 1.18643 0.09387
0.18585 0.91417 0.09336
0.18661 1.08086 0.09263
0.18737 1.10693 0.09332
0.18813 1.04900 0.09458
0.18889 1.02598 0.09473
0.18965 0.94770 0.09489
0.19041 1.14384 0.09412
0.19117 0.99378 0.09570
0.19193 0.97618 0.09538
0.19269 0.92469 0.09325
0.19345 0.93144 0.09470
0.19421 0.94496 0.09371
0.19497 0.90143 0.09465
0.19573 0.87682 0.09649
0.19649 0.66320 0.09621
0.19725 0.75644 0.09441
0.19801 0.77199 0.09708
0.19877 0.72959 0.09497
0.19953 0.80293 0.09480
0.20029 0.83709 0.09524
0.20105 0.53310 0.09587
0.20181 0.67642 0.09451
0.20257 0.69178 0.09598
0.20333 0.84763 0.09682
0.20409 0.68921 0.09610
0.20485 0.52083 0.09508
0.20561 0.65934 0.09451
0.20637 0.62025 0.09515
0.20713 0.69118 0.09625
0.20789 0.56139 0.09610
0.20865 0.67504 0.09445
0.20941 0.57708 0.09682
0.21017 0.54498 0.09451
0.21093 0.59642 0.09572
0.21169 0.62332 0.09514
0.21245 0.47460 0.09444
0.21321 0.48398 0.09476
0.21397 0.57241 0.09558
0.21473 0.33751 0.09355
0.21549 0.52680 0.09385
0.21625 0.56660 0.09587
0.21701 0.53646 0.09315
0.21777 0.54934 0.09560
0.21853 0.44943 0.09447
0.21929 0.51808 0.09492
0.22005 0.36086 0.09416
0.22081 0.39622 0.09550
0.22157 0.50923 0.09236
0.22233 0.41424 0.09392
0.22309 0.36766 0.09177
0.22385 0.45337 0.09159
0.22461 0.44523 0.09127
0.22537 0.33250 0.09141
0.22613 0.38679 0.09185
0.22689 0.39784 0.09050
0.22765 0.44579 0.09021
0.22841 0.38301 0.09107
0.22917 0.34166 0.08911
0.22993 0.42739 0.08912
0.23069 0.40639 0.08846
0.23145 0.37341 0.08970
0.23221 0.28926 0.08621
0.23297 0.41366 0.08725
0.23373 0.38454 0.08733
0.23449 0.46039 0.08811
0.23525 0.43666 0.08638
0.23601 0.38018 0.08597
0.23677 0.41860 0.08716
0.23753 0.50019 0.08294
0.23829 0.40037 0.08544
0.23905 0.28598 0.08468
0.23981 0.37852 0.08543
0.24057 0.31777 0.08637
0.24133 0.35348 0.08574
0.24209 0.43478 0.08571
0.24285 0.40580 0.08315
0.24361 0.29215 0.08386
0.24437 0.43504 0.08224
0.24513 0.37546 0.08324
0.24589 0.42787 0.08224
0.24665 0.32417 0.08202
0.24741 0.42587 0.08247
0.24817 0.36158 0.08216
0.24893 0.35855 0.08278
0.24969 0.37876 0.08151
0.25045 0.32701 0.08280
0.25121 0.41803 0.08136
0.25197 0.32554 0.08078
0.25273 0.46483 0.08028
0.25349 0.53920 0.08033
0.25425 0.37364 0.08075
0.25501 0.37753 0.08047
0.25577 0.39642 0.07829
0.25653 0.40141 0.07879
0.25729 0.43211 0.07946
0.25805 0.34886 0.07921
0.25881 0.43273 0.07921
0.25957 0.43625 0.08054
0.26033 0.41899 0.07963
0.26109 0.48032 0.07937
0.26185 0.45308 0.07843
0.26261 0.36917 0.07761
0.26337 0.49215 0.07730
0.26413 0.46937 0.07909
0.26489 0.45980 0.07764
0.26565 0.44937 0.07809
0.26641 0.44307 0.07718
0.26717 0.44393 0.07767
0.26793 0.50920 0.07753
0.26869 0.45859 0.07710
0.26945 0.46978 0.07717
0.27021 0.50715 0.07752
0.27097 0.55575 0.07609
0.27172 0.54837 0.07595
0.27248 0.47852 0.07603
0.27324 0.46887 0.07603
0.27400 0.48736 0.07615
0.27476 0.49993 0.07590
0.27552 0.40301 0.07487
0.27628 0.55655 0.07550
0.27704 0.50579 0.07428
0.27780 0.58473 0.07490
0.27856 0.43715 0.07491
0.27932 0.55994 0.07491
0.28008 0.55139 0.07516
0.28084 0.51045 0.07420
0.28160 0.48011 0.07449
0.28236 0.49906 0.07383
0.28312 0.56633 0.07495
0.28388 0.54319 0.07439
0.28464 0.48778 0.07350
0.28540 0.52088 0.07375
0.28616 0.63096 0.07424
0.28692 0.55307 0.07338
0.28768 0.65403 0.07419
0.28844 0.60103 0.08672
0.28920 0.57137 0.07396
0.28996 0.55954 0.07373
0.29072 0.65495 0.07496
0.29148 0.50979 0.07358
0.29224 0.60706 0.07417
0.29300 0.59666 0.07402
0.29376 0.68515 0.07482
0.29452 0.62807 0.07509
0.29528 0.63898 0.07557
0.29604 0.65544 0.07558
0.29680 0.53937 0.07439
0.29756 0.66093 0.07461
0.29832 0.59164 0.07410
0.29908 0.64078 0.07585
0.29984 0.58473 0.07397
0.30060 0.60096 0.07502
0.30136 0.51811 0.07476
0.30212 0.59934 0.07399
0.30288 0.61019 0.07412
0.30364 0.65983 0.07348
0.30440 0.65529 0.07316
0.30516 0.57722 0.07419
0.30592 0.66536 0.07353
0.30668 0.53579 0.07405
0.30744 0.65496 0.07435
0.30820 0.50580 0.07471
0.30896 0.56910 0.07497
0.30972 0.54697 0.07691
0.31048 0.60178 0.07444
0.31124 0.68273 0.07450
0.31200 0.70452 0.07590
0.31276 0.69005 0.07547
0.31352 0.56927 0.07675
0.31428 0.66516 0.07671
0.31504 0.67095 0.07818
0.31580 0.64941 0.07706
0.31656 0.65536 0.07862
0.31732 0.68647 0.07948
0.31808 0.63538 0.07941
0.31883 0.70370 0.07939
0.31959 0.62900 0.07943
0.32035 0.64975 0.07930
0.32111 0.63734 0.08066
0.32187 0.63950 0.07914
0.32263 0.75036 0.07955
0.32339 0.72088 0.08063
0.32415 0.59379 0.08113
0.32491 0.68925 0.08203
0.32567 0.69073 0.07983
0.32643 0.69291 0.08040
0.32719 0.63703 0.08132
0.32795 0.65689 0.08056
0.32871 0.65730 0.08013
0.32947 0.69013 0.08098
0.33023 0.61323 0.08148
0.33099 0.63475 0.08158
0.33175 0.70522 0.08151
0.33251 0.76471 0.08035
0.33327 0.70988 0.08066
0.33403 0.61681 0.08254
0.33479 0.62585 0.08138
0.33555 0.70380 0.08126
0.33631 0.83636 0.08245
0.33707 0.63879 0.08177
0.33783 0.80400 0.08141
0.33859 0.76611 0.08268
0.33935 0.69677 0.08264
0.34011 0.67940 0.08309
0.34087 0.66119 0.08180
0.34163 0.66186 0.08153
0.34239 0.71645 0.08354
0.34315 0.67311 0.08199
0.34391 0.69374 0.08299
0.34467 0.66526 0.08337
0.34543 0.83701 0.08301
0.34619 0.75828 0.08445
0.34695 0.70572 0.08326
0.34771 0.64189 0.08307
0.34847 0.62108 0.08268
0.34922 0.75031 0.08382
0.34998 0.74786 0.08379
0.35074 0.64001 0.08259
0.35150 0.70557 0.08083
0.35226 0.66389 0.08168
0.35302 0.71328 0.07967
0.35378 0.66560 0.07856
0.35454 0.60922 0.07856
0.35530 0.58977 0.08053
0.35606 0.66658 0.08051
0.35682 0.67888 0.08082
0.35758 0.73329 0.08069
0.35834 0.63094 0.08116
0.35910 0.70505 0.08130
0.35986 0.78448 0.08216
0.36062 0.71989 0.08249
0.36138 0.79015 0.08125
0.36214 0.73492 0.08063
0.36290 0.68997 0.08076
0.36366 0.59378 0.08011
0.36442 0.70550 0.08272
0.36518 0.74032 0.08385
0.36594 0.67079 0.08192
0.36670 0.68749 0.08304
0.36746 0.79739 0.08279
0.36822 0.77205 0.08400
0.36898 0.78386 0.08286
0.36974 0.76921 0.08356
0.37050 0.71130 0.08326
0.37126 0.72810 0.08559
0.37202 0.66841 0.08340
0.37277 0.62498 0.08649
0.37353 0.70023 0.08570
0.37429 0.63585 0.08551
0.37505 0.72032 0.08788
0.37581 0.72028 0.08786
0.37657 0.69361 0.08843
0.37733 0.69475 0.08927
0.37809 0.62137 0.08814
0.37885 0.67826 0.08967
0.37961 0.69322 0.09112
0.38037 0.68763 0.09139
0.38113 0.56663 0.09044
0.38189 0.74657 0.09364
0.38265 0.61121 0.09344
0.38341 0.64901 0.09190
0.38417 0.68081 0.09447
0.38493 0.54099 0.09391
0.38569 0.70397 0.09609
0.38645 0.73312 0.09770
0.38721 0.56033 0.09573
0.38797 0.74462 0.09797
0.38873 0.67588 0.09814
0.38949 0.70291 0.09693
0.39025 0.75723 0.11558
0.39101 0.60900 0.09774
0.39177 0.66800 0.10020
0.39252 0.75175 0.10081
0.39328 0.73504 0.10169
0.39404 0.52867 0.10199
0.39480 0.68533 0.10188
0.39556 0.62266 0.10406
0.39632 0.63161 0.10468
0.39708 0.63680 0.10694
0.39784 0.57336 0.10613
0.39860 0.55549 0.10764
0.39936 0.66060 0.10829
0.40012 0.65752 0.10696
0.40088 0.67097 0.10811
0.40164 0.95436 0.10971
0.40240 0.60197 0.11129
0.40316 0.66437 0.11070
0.40392 0.65044 0.11312
0.40468 0.42506 0.11414
0.40544 0.70138 0.11040
0.40620 0.65186 0.11433
0.40696 0.54283 0.11419
0.40772 0.66455 0.11145
0.40848 0.62875 0.11877
0.40924 0.59190 0.11179
0.40999 0.56179 0.11501
0.41075 0.69335 0.11500
0.41151 0.51186 0.11684
0.41227 0.48179 0.11720
0.41303 0.57056 0.11764
0.41379 0.69998 0.11722
0.41455 0.45774 0.11652
0.41531 0.64046 0.11562
0.41607 0.64061 0.11552
0.41683 0.60181 0.11563
0.41759 0.45908 0.12139
0.41835 0.68307 0.11508
0.41911 0.44467 0.12019
0.41987 0.68727 0.12027
0.42063 0.74083 0.12259
0.42139 0.49956 0.12112
0.42215 0.74092 0.12510
0.42291 0.55248 0.12347
0.42367 0.46250 0.12160
0.42443 0.49576 0.12612
0.42519 0.55347 0.12801
0.42594 0.67523 0.12784
0.42670 0.56027 0.13162
0.42746 0.44742 0.12766
0.42822 0.64290 0.13171
0.42898 0.77638 0.12793
0.42974 0.64400 0.13496
0.43050 0.73957 0.13106
0.43126 0.64447 0.13805
0.43202 0.79915 0.13582
0.43278 0.60901 0.14056
0.43354 0.32518 0.14164
0.43430 0.54846 0.14299
0.43506 0.65218 0.14892
