# Supplementary material for: Hallucination of closed repeat proteins containing central pockets
Source: Nat Struct Mol Biol. 2023 Sep 28;30(11):1755–60. doi: 10.1038/s41594-023-01112-6 (PMC10643118; doi:10.1038/s41594-023-01112-6)
Supplement: Supplementary file 4 — Small-angle X-ray scattering raw data. [file 41594_2023_1112_MOESM4_ESM.tar › SAXS_submit/B1/A7_high_conc_results/Buffer2/A7_B1_high_snap_00005.sub.2.dat]

0.01102 25.43531 3.73227
0.01178 21.41025 3.85847
0.01254 20.97963 3.34937
0.01330 21.43030 3.67518
0.01406 21.92206 2.83714
0.01482 20.34958 2.09859
0.01558 20.23016 1.52375
0.01634 20.75040 1.29265
0.01710 20.29540 1.11044
0.01786 21.10025 0.88556
0.01862 20.52679 0.71755
0.01938 19.43685 0.63204
0.02014 20.38512 0.58209
0.02090 20.23187 0.53762
0.02166 20.13710 0.53944
0.02242 20.25534 0.50063
0.02318 19.60323 0.46320
0.02395 19.88124 0.44500
0.02471 19.72985 0.43825
0.02547 19.47635 0.44627
0.02623 20.40604 0.41194
0.02699 19.66878 0.40004
0.02775 20.15645 0.39581
0.02851 19.55413 0.39524
0.02927 19.00955 0.36841
0.03003 19.54382 0.36868
0.03079 18.88584 0.36474
0.03155 19.22139 0.34684
0.03231 19.09546 0.33062
0.03307 19.34546 0.33617
0.03383 18.91666 0.33979
0.03459 18.81878 0.31622
0.03535 18.68531 0.32053
0.03611 18.58239 0.30848
0.03687 18.50790 0.30365
0.03763 18.31523 0.30016
0.03839 18.09108 0.30076
0.03915 18.46014 0.29132
0.03991 18.60726 0.28689
0.04067 17.97483 0.27917
0.04143 18.16679 0.27388
0.04219 17.79105 0.27384
0.04295 17.59617 0.26200
0.04371 17.49886 0.26178
0.04447 17.41098 0.25753
0.04523 17.39152 0.25316
0.04599 17.42058 0.25751
0.04675 17.44960 0.24036
0.04751 17.23403 0.24530
0.04827 17.20329 0.23929
0.04903 16.86122 0.24581
0.04979 16.66981 0.23075
0.05055 16.91944 0.23646
0.05131 16.66651 0.22705
0.05207 16.75625 0.22925
0.05283 16.69083 0.23006
0.05359 16.38473 0.22327
0.05435 16.46106 0.22367
0.05511 16.30126 0.22014
0.05587 16.02211 0.22402
0.05663 15.83216 0.22117
0.05739 15.83166 0.21761
0.05815 15.64546 0.21050
0.05891 15.58377 0.21020
0.05967 15.58941 0.21109
0.06043 15.39699 0.20804
0.06119 15.06369 0.20648
0.06195 15.13744 0.20200
0.06271 14.52770 0.19759
0.06347 14.79527 0.20017
0.06423 14.91188 0.19734
0.06499 14.52986 0.19731
0.06575 14.65668 0.19749
0.06651 14.56959 0.19495
0.06727 14.14615 0.18554
0.06803 14.10983 0.19256
0.06879 14.23343 0.18588
0.06955 13.93888 0.18832
0.07031 13.61802 0.18283
0.07107 13.30752 0.18016
0.07183 13.45190 0.18047
0.07259 13.40992 0.18282
0.07335 13.28428 0.18020
0.07412 13.20338 0.17595
0.07488 13.11142 0.17662
0.07564 12.59454 0.17600
0.07640 12.77601 0.17611
0.07716 12.71603 0.17151
0.07792 12.27663 0.17122
0.07868 12.34194 0.16931
0.07944 12.38688 0.16762
0.08020 12.26499 0.16690
0.08096 12.01667 0.16300
0.08172 11.88282 0.16344
0.08248 11.68922 0.16255
0.08324 11.43716 0.16152
0.08400 11.55461 0.15911
0.08476 11.32061 0.16404
0.08552 11.30371 0.16428
0.08628 11.12073 0.16331
0.08704 11.14820 0.16361
0.08780 10.65954 0.18137
0.08856 10.52525 0.17916
0.08932 10.74071 0.17411
0.09008 10.37122 0.17444
0.09084 10.60296 0.17652
0.09160 10.12721 0.17667
0.09236 10.17006 0.18050
0.09312 10.07530 0.17855
0.09388 9.86255 0.17633
0.09464 9.75914 0.17727
0.09540 9.69286 0.18605
0.09616 9.23267 0.18168
0.09692 9.12321 0.17959
0.09768 9.23659 0.17292
0.09844 9.26752 0.17051
0.09920 9.16426 0.16276
0.09996 8.99468 0.16138
0.10072 8.70333 0.16460
0.10148 8.68895 0.16024
0.10224 8.68905 0.15813
0.10300 8.49286 0.15319
0.10376 8.17589 0.15395
0.10452 8.35157 0.15058
0.10528 8.16769 0.15110
0.10604 8.09565 0.14613
0.10680 7.96503 0.14598
0.10756 7.94334 0.14470
0.10832 7.81297 0.14684
0.10908 7.55064 0.14796
0.10984 7.47183 0.14470
0.11060 7.31432 0.14256
0.11136 7.38428 0.14395
0.11212 6.92868 0.14004
0.11288 7.14774 0.14027
0.11364 6.93691 0.13686
0.11440 6.94326 0.13719
0.11516 6.80479 0.13652
0.11592 6.69892 0.13450
0.11668 6.47355 0.13051
0.11744 6.29859 0.13143
0.11820 6.51104 0.12951
0.11896 6.35502 0.12853
0.11972 6.15997 0.12743
0.12048 6.05777 0.12974
0.12124 5.96802 0.12547
0.12200 6.05116 0.12736
0.12276 5.90072 0.12567
0.12352 5.72163 0.12473
0.12428 5.83203 0.12626
0.12504 5.48995 0.12239
0.12580 5.41489 0.12249
0.12656 5.47667 0.12123
0.12732 5.27675 0.12094
0.12808 5.33506 0.12109
0.12884 5.20681 0.11758
0.12960 5.11446 0.11843
0.13036 5.03721 0.11709
0.13112 4.95422 0.11640
0.13188 4.92714 0.11546
0.13264 4.77257 0.11376
0.13340 4.84568 0.11393
0.13416 4.66337 0.11288
0.13492 4.51273 0.11317
0.13568 4.33113 0.10820
0.13644 4.29967 0.11008
0.13720 4.22102 0.10981
0.13796 4.33639 0.10794
0.13873 4.17648 0.10883
0.13949 4.03455 0.10958
0.14025 4.00428 0.10828
0.14101 3.94030 0.10744
0.14177 3.83479 0.10554
0.14253 3.70497 0.10565
0.14329 3.74918 0.10580
0.14405 3.48151 0.10529
0.14481 3.51042 0.10542
0.14557 3.44125 0.10348
0.14633 3.51280 0.10208
0.14709 3.36675 0.10251
0.14785 3.33997 0.10451
0.14861 3.30150 0.10162
0.14937 3.33434 0.10290
0.15013 3.16544 0.09976
0.15089 3.04311 0.09886
0.15165 3.02409 0.09969
0.15241 2.98233 0.09959
0.15317 2.83200 0.09968
0.15393 2.85493 0.09834
0.15469 2.78859 0.09623
0.15545 2.76654 0.09668
0.15621 2.72797 0.09615
0.15697 2.65710 0.09608
0.15773 2.55421 0.09454
0.15849 2.42949 0.09547
0.15925 2.43045 0.09468
0.16001 2.31908 0.09534
0.16077 2.25521 0.09316
0.16153 2.30357 0.09261
0.16229 2.17250 0.09191
0.16305 2.21660 0.09363
0.16381 2.22190 0.09251
0.16457 2.13751 0.09267
0.16533 2.10452 0.08970
0.16609 2.01085 0.09140
0.16685 1.95942 0.08913
0.16761 1.88606 0.09040
0.16837 1.82269 0.08931
0.16913 1.74799 0.09005
0.16989 1.85502 0.08873
0.17065 1.79626 0.08840
0.17141 1.82987 0.08891
0.17217 1.59159 0.08811
0.17293 1.58281 0.08750
0.17369 1.56426 0.08849
0.17445 1.63222 0.08831
0.17521 1.47265 0.08955
0.17597 1.52516 0.08914
0.17673 1.56037 0.08983
0.17749 1.39464 0.08959
0.17825 1.33129 0.09246
0.17901 1.41399 0.09022
0.17977 1.34422 0.09211
0.18053 1.26934 0.09268
0.18129 1.29084 0.09206
0.18205 1.22288 0.09326
0.18281 1.36475 0.09356
0.18357 1.26101 0.09534
0.18433 1.09195 0.09497
0.18509 1.11040 0.09326
0.18585 1.10536 0.09393
0.18661 1.06696 0.09408
0.18737 1.08413 0.09325
0.18813 0.94545 0.09403
0.18889 1.01979 0.09383
0.18965 0.94340 0.09470
0.19041 0.91352 0.09411
0.19117 0.90108 0.09483
0.19193 0.83545 0.09475
0.19269 0.95315 0.09480
0.19345 0.99504 0.09580
0.19421 0.85494 0.09387
0.19497 0.80512 0.09672
0.19573 0.85885 0.09629
0.19649 0.68430 0.09443
0.19725 0.72885 0.09470
0.19801 0.79516 0.09410
0.19877 0.93515 0.09590
0.19953 0.81384 0.09579
0.20029 0.78119 0.09584
0.20105 0.70847 0.09504
0.20181 0.62964 0.09586
0.20257 0.71877 0.09750
0.20333 0.64721 0.09572
0.20409 0.55648 0.09453
0.20485 0.51195 0.09561
0.20561 0.57337 0.09654
0.20637 0.59566 0.09435
0.20713 0.71714 0.09611
0.20789 0.64016 0.09557
0.20865 0.60507 0.09605
0.20941 0.62943 0.09563
0.21017 0.58182 0.09552
0.21093 0.57613 0.09510
0.21169 0.45661 0.09485
0.21245 0.49453 0.09560
0.21321 0.56076 0.09388
0.21397 0.53504 0.09513
0.21473 0.49725 0.09400
0.21549 0.40306 0.09536
0.21625 0.46384 0.09469
0.21701 0.42298 0.09476
0.21777 0.55118 0.09425
0.21853 0.48748 0.09374
0.21929 0.35602 0.09341
0.22005 0.42570 0.09168
0.22081 0.37582 0.09542
0.22157 0.45682 0.09360
0.22233 0.40477 0.09230
0.22309 0.34792 0.09229
0.22385 0.32902 0.09280
0.22461 0.42664 0.09277
0.22537 0.45693 0.09265
0.22613 0.31161 0.09206
0.22689 0.31884 0.09164
0.22765 0.34391 0.09066
0.22841 0.42033 0.09190
0.22917 0.33453 0.08933
0.22993 0.36268 0.08893
0.23069 0.33158 0.08900
0.23145 0.21907 0.08918
0.23221 0.32668 0.08775
0.23297 0.37015 0.08776
0.23373 0.39609 0.08616
0.23449 0.36118 0.08767
0.23525 0.46291 0.08699
0.23601 0.39660 0.08727
0.23677 0.45783 0.08687
0.23753 0.29404 0.08510
0.23829 0.49003 0.08579
0.23905 0.33429 0.08457
0.23981 0.35439 0.08580
0.24057 0.41920 0.08366
0.24133 0.40811 0.08536
0.24209 0.33775 0.08450
0.24285 0.36124 0.08353
0.24361 0.39645 0.08498
0.24437 0.46182 0.08380
0.24513 0.31926 0.08411
0.24589 0.37747 0.08367
0.24665 0.44616 0.08329
0.24741 0.37167 0.08283
0.24817 0.37673 0.08230
0.24893 0.38118 0.08087
0.24969 0.38477 0.08225
0.25045 0.30787 0.08257
0.25121 0.49881 0.08213
0.25197 0.38854 0.08121
0.25273 0.29908 0.08141
0.25349 0.47095 0.08151
0.25425 0.38776 0.08101
0.25501 0.40296 0.08056
0.25577 0.47675 0.08043
0.25653 0.42535 0.07881
0.25729 0.44531 0.07946
0.25805 0.40287 0.07916
0.25881 0.42493 0.07913
0.25957 0.43667 0.07897
0.26033 0.38224 0.07885
0.26109 0.37794 0.07944
0.26185 0.46060 0.07943
0.26261 0.41731 0.07683
0.26337 0.29771 0.07722
0.26413 0.42659 0.07782
0.26489 0.39393 0.07760
0.26565 0.51036 0.07745
0.26641 0.55311 0.07787
0.26717 0.45957 0.07712
0.26793 0.50540 0.07638
0.26869 0.51398 0.07664
0.26945 0.40780 0.07743
0.27021 0.43857 0.07682
0.27097 0.46786 0.07783
0.27172 0.44220 0.07695
0.27248 0.51599 0.07597
0.27324 0.46364 0.07538
0.27400 0.52357 0.07606
0.27476 0.45528 0.07563
0.27552 0.56401 0.07652
0.27628 0.34462 0.07587
0.27704 0.42721 0.07494
0.27780 0.51887 0.07440
0.27856 0.51879 0.07440
0.27932 0.47957 0.07398
0.28008 0.49435 0.07443
0.28084 0.47655 0.07393
0.28160 0.55225 0.07393
0.28236 0.48961 0.07329
0.28312 0.44858 0.07313
0.28388 0.48657 0.07371
0.28464 0.49558 0.07348
0.28540 0.47610 0.07370
0.28616 0.41774 0.07311
0.28692 0.49355 0.07332
0.28768 0.44630 0.07269
0.28844 0.54276 0.08514
0.28920 0.51323 0.07340
0.28996 0.58847 0.07405
0.29072 0.55113 0.07415
0.29148 0.52073 0.07454
0.29224 0.60504 0.07464
0.29300 0.56870 0.07411
0.29376 0.49431 0.07455
0.29452 0.61750 0.07445
0.29528 0.66124 0.07386
0.29604 0.58091 0.07445
0.29680 0.53632 0.07491
0.29756 0.56875 0.07474
0.29832 0.62748 0.07516
0.29908 0.59690 0.07571
0.29984 0.62557 0.07522
0.30060 0.61207 0.07522
0.30136 0.56479 0.07441
0.30212 0.61225 0.07427
0.30288 0.64566 0.07443
0.30364 0.74330 0.07416
0.30440 0.62808 0.07534
0.30516 0.61253 0.07348
0.30592 0.61262 0.07372
0.30668 0.61506 0.07413
0.30744 0.69751 0.07438
0.30820 0.58132 0.07521
0.30896 0.64419 0.07578
0.30972 0.67493 0.07559
0.31048 0.61109 0.07620
0.31124 0.58960 0.07595
0.31200 0.54296 0.07496
0.31276 0.68739 0.07598
0.31352 0.58572 0.07593
0.31428 0.64411 0.07606
0.31504 0.69331 0.07895
0.31580 0.62301 0.07734
0.31656 0.58496 0.07917
0.31732 0.64596 0.07939
0.31808 0.65514 0.07952
0.31883 0.62133 0.08014
0.31959 0.61730 0.07927
0.32035 0.61703 0.08027
0.32111 0.59114 0.07988
0.32187 0.69670 0.08043
0.32263 0.65234 0.07979
0.32339 0.65013 0.07927
0.32415 0.66384 0.08008
0.32491 0.55965 0.08184
0.32567 0.68133 0.08000
0.32643 0.68170 0.08036
0.32719 0.61913 0.08034
0.32795 0.77018 0.08045
0.32871 0.61401 0.08097
0.32947 0.63144 0.07995
0.33023 0.61214 0.08042
0.33099 0.75071 0.08103
0.33175 0.65943 0.08098
0.33251 0.72811 0.08140
0.33327 0.76606 0.08158
0.33403 0.62437 0.08128
0.33479 0.68254 0.08168
0.33555 0.64156 0.08140
0.33631 0.61351 0.08234
0.33707 0.61651 0.08158
0.33783 0.65266 0.08262
0.33859 0.72186 0.08116
0.33935 0.66382 0.08314
0.34011 0.70678 0.08276
0.34087 0.64714 0.08385
0.34163 0.61935 0.08267
0.34239 0.67772 0.08191
0.34315 0.70342 0.08349
0.34391 0.70697 0.08403
0.34467 0.74881 0.08364
0.34543 0.66838 0.08250
0.34619 0.77879 0.08263
0.34695 0.65501 0.08382
0.34771 0.71992 0.08526
0.34847 0.65655 0.08377
0.34922 0.72370 0.08261
0.34998 0.87235 0.08425
0.35074 0.65054 0.08394
0.35150 0.61833 0.08269
0.35226 0.71950 0.08145
0.35302 0.77225 0.07975
0.35378 0.59060 0.08076
0.35454 0.81185 0.07902
0.35530 0.58233 0.08100
0.35606 0.67236 0.07974
0.35682 0.71178 0.08173
0.35758 0.58361 0.08064
0.35834 0.69967 0.08037
0.35910 0.62294 0.08276
0.35986 0.66488 0.08160
0.36062 0.62320 0.08104
0.36138 0.63961 0.08026
0.36214 0.79064 0.08169
0.36290 0.69113 0.08107
0.36366 0.72890 0.08079
0.36442 0.62725 0.08162
0.36518 0.70059 0.08276
0.36594 0.62985 0.08264
0.36670 0.79879 0.08261
0.36746 0.63717 0.08451
0.36822 0.81530 0.08366
0.36898 0.69586 0.08535
0.36974 0.74823 0.08395
0.37050 0.74888 0.08369
0.37126 0.65156 0.08363
0.37202 0.67685 0.08540
0.37277 0.69926 0.08491
0.37353 0.65264 0.08426
0.37429 0.74620 0.08778
0.37505 0.66690 0.08680
0.37581 0.64756 0.08822
0.37657 0.58821 0.08748
0.37733 0.70438 0.08818
0.37809 0.62359 0.08873
0.37885 0.61490 0.08969
0.37961 0.59932 0.09001
0.38037 0.68327 0.09204
0.38113 0.66436 0.09230
0.38189 0.65824 0.09283
0.38265 0.62628 0.09212
0.38341 0.77923 0.09342
0.38417 0.71903 0.09431
0.38493 0.65285 0.09439
0.38569 0.72994 0.09579
0.38645 0.69902 0.09679
0.38721 0.70067 0.09570
0.38797 0.73971 0.09867
0.38873 0.73099 0.09878
0.38949 0.67285 0.09812
0.39025 0.64416 0.11018
0.39101 0.64018 0.09988
0.39177 0.56889 0.10013
0.39252 0.71377 0.09990
0.39328 0.73303 0.10191
0.39404 0.62593 0.10215
0.39480 0.76347 0.10146
0.39556 0.49422 0.10314
0.39632 0.65064 0.10506
0.39708 0.59642 0.10562
0.39784 0.62241 0.10468
0.39860 0.64090 0.10582
0.39936 0.62139 0.10742
0.40012 0.75062 0.10788
0.40088 0.78939 0.10960
0.40164 0.55030 0.11018
0.40240 0.58226 0.10954
0.40316 0.50928 0.11272
0.40392 0.61023 0.11112
0.40468 0.54802 0.11428
0.40544 0.56512 0.11100
0.40620 0.51350 0.11402
0.40696 0.56198 0.11588
0.40772 0.51830 0.11133
0.40848 0.53099 0.11625
0.40924 0.52285 0.11289
0.40999 0.66519 0.11554
0.41075 0.65881 0.11572
0.41151 0.55341 0.11607
0.41227 0.49493 0.11808
0.41303 0.63558 0.11507
0.41379 0.59860 0.11510
0.41455 0.56872 0.11613
0.41531 0.58794 0.11618
0.41607 0.67569 0.11737
0.41683 0.51807 0.11656
0.41759 0.67286 0.11902
0.41835 0.56454 0.11653
0.41911 0.55377 0.11923
0.41987 0.57457 0.11903
0.42063 0.53475 0.12134
0.42139 0.58074 0.12022
0.42215 0.44583 0.11914
0.42291 0.58558 0.12600
0.42367 0.60959 0.12344
0.42443 0.73811 0.12742
0.42519 0.55112 0.12517
0.42594 0.57097 0.12702
0.42670 0.45326 0.12903
0.42746 0.44456 0.13137
0.42822 0.67329 0.13358
0.42898 0.71802 0.13499
0.42974 0.59063 0.13494
0.43050 0.47563 0.13343
0.43126 0.58464 0.13674
0.43202 0.58366 0.13946
0.43278 0.50211 0.13624
0.43354 0.65927 0.14246
0.43430 0.49749 0.14254
0.43506 0.70023 0.14189
