# Supplementary material for: Hallucination of closed repeat proteins containing central pockets
Source: Nat Struct Mol Biol. 2023 Sep 28;30(11):1755–60. doi: 10.1038/s41594-023-01112-6 (PMC10643118; doi:10.1038/s41594-023-01112-6)
Supplement: Supplementary file 4 — Small-angle X-ray scattering raw data. [file 41594_2023_1112_MOESM4_ESM.tar › SAXS_submit/B1/A7_high_conc_results/Buffer2/A7_B1_high_snap_00004.sub.2.dat]

0.01102 24.97863 4.03473
0.01178 21.82893 3.95874
0.01254 20.81023 3.32221
0.01330 24.35241 3.86150
0.01406 22.38308 2.84555
0.01482 21.97732 2.13890
0.01558 21.10543 1.63400
0.01634 21.95309 1.29930
0.01710 20.22162 1.11454
0.01786 21.63086 0.89639
0.01862 20.62612 0.71168
0.01938 20.44236 0.63984
0.02014 20.17920 0.58180
0.02090 20.51709 0.53536
0.02166 20.71221 0.52989
0.02242 20.81010 0.47079
0.02318 19.57498 0.48156
0.02395 19.74243 0.46534
0.02471 19.60218 0.43372
0.02547 19.79168 0.41760
0.02623 19.79990 0.41812
0.02699 20.06631 0.40875
0.02775 19.40415 0.39796
0.02851 19.14818 0.38799
0.02927 19.48898 0.37160
0.03003 19.06432 0.36611
0.03079 19.19778 0.35409
0.03155 19.16925 0.34318
0.03231 19.42816 0.33134
0.03307 18.65556 0.33933
0.03383 19.33863 0.33127
0.03459 18.86004 0.32125
0.03535 18.86113 0.31619
0.03611 18.86634 0.31019
0.03687 18.50370 0.30057
0.03763 18.18122 0.29794
0.03839 18.52165 0.29017
0.03915 18.38220 0.28417
0.03991 18.09860 0.28291
0.04067 18.10377 0.29106
0.04143 17.76923 0.27828
0.04219 18.08888 0.28295
0.04295 17.74930 0.26391
0.04371 17.84671 0.26455
0.04447 17.63265 0.25711
0.04523 17.71916 0.25868
0.04599 17.53832 0.25671
0.04675 17.53384 0.24066
0.04751 17.14482 0.25262
0.04827 16.83789 0.23516
0.04903 17.31456 0.24064
0.04979 16.97566 0.23285
0.05055 16.87135 0.23450
0.05131 16.65692 0.23153
0.05207 16.91532 0.23346
0.05283 16.56183 0.22949
0.05359 16.36875 0.22593
0.05435 16.18723 0.22598
0.05511 16.36855 0.22326
0.05587 16.42096 0.21532
0.05663 15.96651 0.21808
0.05739 15.94864 0.21168
0.05815 15.72485 0.20518
0.05891 15.64097 0.21303
0.05967 15.45688 0.20965
0.06043 15.25252 0.20114
0.06119 15.34641 0.20888
0.06195 15.21481 0.20076
0.06271 14.84144 0.19895
0.06347 15.00212 0.19408
0.06423 14.71351 0.19431
0.06499 14.65970 0.19833
0.06575 14.39434 0.19678
0.06651 14.32301 0.19525
0.06727 14.40438 0.19137
0.06803 14.28796 0.19343
0.06879 14.24209 0.19064
0.06955 13.64052 0.19031
0.07031 13.71556 0.17938
0.07107 13.55240 0.18029
0.07183 13.24918 0.18105
0.07259 13.23875 0.18275
0.07335 13.04913 0.17949
0.07412 13.19389 0.17431
0.07488 13.07002 0.17413
0.07564 12.95054 0.17224
0.07640 12.77990 0.17231
0.07716 12.63577 0.17037
0.07792 12.43215 0.17033
0.07868 12.52729 0.16823
0.07944 12.27853 0.16932
0.08020 11.88080 0.16486
0.08096 12.01624 0.16574
0.08172 12.03029 0.16412
0.08248 11.77826 0.16255
0.08324 11.73414 0.16347
0.08400 11.63696 0.15982
0.08476 11.51607 0.16644
0.08552 11.41013 0.16148
0.08628 11.27278 0.16233
0.08704 11.09938 0.16533
0.08780 10.78175 0.17782
0.08856 10.75363 0.17732
0.08932 10.49406 0.18073
0.09008 10.31481 0.17834
0.09084 10.26238 0.17576
0.09160 10.26269 0.17725
0.09236 10.12956 0.17286
0.09312 9.74616 0.17227
0.09388 9.95548 0.17552
0.09464 9.65522 0.17544
0.09540 9.48745 0.18639
0.09616 9.53181 0.17947
0.09692 9.20490 0.17505
0.09768 9.25566 0.17244
0.09844 9.27655 0.16474
0.09920 8.99841 0.16483
0.09996 8.93854 0.16440
0.10072 8.64554 0.16146
0.10148 8.74968 0.16113
0.10224 8.57578 0.15987
0.10300 8.44690 0.15100
0.10376 8.39252 0.15135
0.10452 8.23663 0.14917
0.10528 8.10661 0.15118
0.10604 7.92224 0.14686
0.10680 7.85974 0.14374
0.10756 7.87214 0.14710
0.10832 7.98613 0.14822
0.10908 7.69327 0.14669
0.10984 7.48314 0.14437
0.11060 7.51045 0.14446
0.11136 7.36726 0.14050
0.11212 7.36153 0.13842
0.11288 7.06811 0.13893
0.11364 6.97117 0.13906
0.11440 6.94021 0.13746
0.11516 6.72086 0.13371
0.11592 6.56490 0.13435
0.11668 6.50135 0.13397
0.11744 6.49014 0.12988
0.11820 6.42910 0.13142
0.11896 6.36233 0.12868
0.11972 6.35244 0.12892
0.12048 6.24647 0.12918
0.12124 6.11692 0.12998
0.12200 5.98650 0.12376
0.12276 5.80977 0.12453
0.12352 5.46693 0.12376
0.12428 5.62881 0.12359
0.12504 5.81927 0.12317
0.12580 5.51428 0.12128
0.12656 5.57567 0.11961
0.12732 5.37335 0.12005
0.12808 5.23676 0.12006
0.12884 5.23335 0.11822
0.12960 5.14258 0.11874
0.13036 5.12802 0.11745
0.13112 4.95471 0.11430
0.13188 4.76824 0.11654
0.13264 4.88981 0.11277
0.13340 4.73390 0.11381
0.13416 4.39979 0.11276
0.13492 4.56725 0.11162
0.13568 4.38057 0.11132
0.13644 4.34375 0.10982
0.13720 4.17321 0.11129
0.13796 4.24286 0.10939
0.13873 4.20529 0.10931
0.13949 4.24612 0.10855
0.14025 4.00309 0.10845
0.14101 3.91016 0.10877
0.14177 3.89113 0.10553
0.14253 3.81130 0.10434
0.14329 3.73678 0.10657
0.14405 3.84363 0.10155
0.14481 3.59416 0.10456
0.14557 3.56713 0.10242
0.14633 3.55956 0.10305
0.14709 3.42094 0.10317
0.14785 3.32194 0.10327
0.14861 3.27057 0.10296
0.14937 3.10626 0.10039
0.15013 3.08427 0.10091
0.15089 2.98809 0.09907
0.15165 2.94377 0.10012
0.15241 2.97268 0.09975
0.15317 2.89991 0.09810
0.15393 2.86595 0.09685
0.15469 2.70191 0.09720
0.15545 2.75435 0.09694
0.15621 2.66954 0.09526
0.15697 2.54541 0.09486
0.15773 2.55503 0.09681
0.15849 2.58263 0.09466
0.15925 2.50364 0.09576
0.16001 2.57084 0.09442
0.16077 2.38686 0.09313
0.16153 2.28846 0.09277
0.16229 2.26984 0.09243
0.16305 2.21899 0.09089
0.16381 2.09118 0.09093
0.16457 2.22236 0.09278
0.16533 1.98527 0.09142
0.16609 1.92790 0.09023
0.16685 1.94774 0.09009
0.16761 1.96615 0.09058
0.16837 1.91243 0.08947
0.16913 1.96107 0.09000
0.16989 1.81606 0.08839
0.17065 1.79080 0.08978
0.17141 1.79885 0.08703
0.17217 1.64171 0.08776
0.17293 1.62403 0.08814
0.17369 1.56758 0.08750
0.17445 1.62872 0.08935
0.17521 1.46980 0.08856
0.17597 1.52113 0.08948
0.17673 1.55370 0.08922
0.17749 1.42936 0.08984
0.17825 1.44470 0.09261
0.17901 1.35960 0.09244
0.17977 1.41860 0.09146
0.18053 1.45711 0.09124
0.18129 1.29756 0.09270
0.18205 1.36241 0.09416
0.18281 1.31301 0.09310
0.18357 1.30511 0.09353
0.18433 1.23516 0.09363
0.18509 1.07709 0.09313
0.18585 1.17175 0.09505
0.18661 1.14115 0.09337
0.18737 1.03631 0.09185
0.18813 1.01491 0.09414
0.18889 1.02025 0.09345
0.18965 1.07512 0.09421
0.19041 0.98887 0.09432
0.19117 1.00325 0.09402
0.19193 1.01478 0.09516
0.19269 0.87614 0.09493
0.19345 0.76192 0.09552
0.19421 0.85211 0.09396
0.19497 0.92019 0.09477
0.19573 0.81252 0.09489
0.19649 0.87021 0.09527
0.19725 0.81644 0.09615
0.19801 0.71975 0.09541
0.19877 0.67453 0.09389
0.19953 0.61126 0.09520
0.20029 0.68695 0.09726
0.20105 0.69300 0.09563
0.20181 0.69020 0.09622
0.20257 0.75481 0.09496
0.20333 0.57720 0.09782
0.20409 0.71545 0.09557
0.20485 0.62943 0.09428
0.20561 0.55781 0.09667
0.20637 0.59973 0.09440
0.20713 0.59367 0.09622
0.20789 0.55656 0.09421
0.20865 0.72080 0.09534
0.20941 0.49443 0.09748
0.21017 0.62331 0.09572
0.21093 0.53083 0.09551
0.21169 0.44637 0.09489
0.21245 0.57634 0.09466
0.21321 0.51710 0.09454
0.21397 0.57496 0.09534
0.21473 0.47921 0.09567
0.21549 0.59458 0.09619
0.21625 0.52304 0.09511
0.21701 0.44089 0.09497
0.21777 0.42546 0.09544
0.21853 0.41766 0.09358
0.21929 0.52318 0.09601
0.22005 0.44317 0.09314
0.22081 0.52037 0.09381
0.22157 0.47132 0.09236
0.22233 0.42924 0.09257
0.22309 0.57909 0.09268
0.22385 0.47401 0.09132
0.22461 0.46019 0.09126
0.22537 0.44919 0.08994
0.22613 0.43353 0.09021
0.22689 0.46958 0.09039
0.22765 0.27822 0.09112
0.22841 0.55593 0.09006
0.22917 0.36434 0.08922
0.22993 0.34742 0.08952
0.23069 0.42375 0.08848
0.23145 0.39657 0.08915
0.23221 0.51061 0.08883
0.23297 0.38882 0.08807
0.23373 0.28208 0.08634
0.23449 0.35508 0.08731
0.23525 0.43637 0.08758
0.23601 0.38661 0.08665
0.23677 0.41937 0.08591
0.23753 0.35547 0.08432
0.23829 0.43728 0.08726
0.23905 0.42353 0.08538
0.23981 0.31190 0.08519
0.24057 0.38356 0.08552
0.24133 0.39284 0.08534
0.24209 0.37444 0.08416
0.24285 0.44936 0.08429
0.24361 0.45004 0.08480
0.24437 0.42814 0.08314
0.24513 0.31933 0.08319
0.24589 0.39478 0.08294
0.24665 0.45110 0.08337
0.24741 0.35277 0.08223
0.24817 0.30865 0.08274
0.24893 0.35106 0.08147
0.24969 0.34024 0.08229
0.25045 0.39272 0.08239
0.25121 0.43312 0.08132
0.25197 0.43864 0.08233
0.25273 0.38776 0.08150
0.25349 0.43266 0.08119
0.25425 0.50699 0.07990
0.25501 0.46379 0.08055
0.25577 0.39890 0.08065
0.25653 0.46511 0.08010
0.25729 0.39451 0.07965
0.25805 0.49258 0.07876
0.25881 0.35566 0.07909
0.25957 0.43150 0.07851
0.26033 0.44249 0.07888
0.26109 0.50686 0.07882
0.26185 0.42954 0.07879
0.26261 0.43991 0.07777
0.26337 0.50357 0.07797
0.26413 0.37240 0.07766
0.26489 0.38314 0.07713
0.26565 0.40815 0.07827
0.26641 0.49421 0.07787
0.26717 0.53022 0.07718
0.26793 0.36555 0.07803
0.26869 0.31302 0.07715
0.26945 0.51787 0.07630
0.27021 0.47796 0.07557
0.27097 0.46241 0.07669
0.27172 0.52252 0.07612
0.27248 0.38904 0.07536
0.27324 0.50751 0.07517
0.27400 0.52566 0.07528
0.27476 0.50006 0.07566
0.27552 0.47623 0.07548
0.27628 0.49792 0.07579
0.27704 0.54617 0.07564
0.27780 0.58577 0.07538
0.27856 0.50828 0.07520
0.27932 0.50762 0.07355
0.28008 0.43828 0.07443
0.28084 0.52017 0.07455
0.28160 0.55149 0.07419
0.28236 0.51360 0.07337
0.28312 0.51867 0.07391
0.28388 0.56358 0.07336
0.28464 0.58445 0.07351
0.28540 0.58859 0.07448
0.28616 0.54332 0.07303
0.28692 0.60530 0.07423
0.28768 0.47987 0.07420
0.28844 0.53423 0.08210
0.28920 0.47851 0.07372
0.28996 0.56940 0.07389
0.29072 0.64730 0.07452
0.29148 0.56096 0.07474
0.29224 0.60756 0.07439
0.29300 0.55522 0.07392
0.29376 0.63240 0.07446
0.29452 0.52520 0.07477
0.29528 0.54230 0.07540
0.29604 0.60545 0.07388
0.29680 0.64341 0.07507
0.29756 0.61984 0.07565
0.29832 0.62705 0.07450
0.29908 0.64351 0.07490
0.29984 0.41146 0.07545
0.30060 0.63239 0.07450
0.30136 0.61837 0.07466
0.30212 0.56949 0.07392
0.30288 0.71162 0.07451
0.30364 0.58158 0.07410
0.30440 0.56501 0.07476
0.30516 0.63564 0.07429
0.30592 0.65703 0.07401
0.30668 0.60272 0.07453
0.30744 0.65251 0.07528
0.30820 0.71567 0.07555
0.30896 0.69708 0.07565
0.30972 0.68258 0.07590
0.31048 0.53603 0.07500
0.31124 0.60727 0.07534
0.31200 0.61545 0.07568
0.31276 0.63664 0.07596
0.31352 0.66044 0.07507
0.31428 0.63803 0.07605
0.31504 0.69987 0.07782
0.31580 0.72812 0.07767
0.31656 0.59826 0.07783
0.31732 0.72946 0.07745
0.31808 0.66626 0.07933
0.31883 0.61479 0.07837
0.31959 0.60993 0.07858
0.32035 0.61531 0.08024
0.32111 0.59463 0.07993
0.32187 0.70504 0.07962
0.32263 0.63410 0.07911
0.32339 0.83008 0.08034
0.32415 0.64549 0.08071
0.32491 0.65303 0.08191
0.32567 0.77116 0.08105
0.32643 0.64290 0.08024
0.32719 0.62277 0.08099
0.32795 0.67857 0.07947
0.32871 0.78146 0.08040
0.32947 0.72345 0.07946
0.33023 0.63969 0.08065
0.33099 0.72685 0.08219
0.33175 0.62650 0.08079
0.33251 0.69913 0.08227
0.33327 0.65356 0.08161
0.33403 0.64380 0.08137
0.33479 0.80757 0.08202
0.33555 0.65767 0.08233
0.33631 0.66686 0.08347
0.33707 0.70139 0.08259
0.33783 0.78673 0.08264
0.33859 0.63119 0.08188
0.33935 0.66739 0.08243
0.34011 0.68983 0.08250
0.34087 0.62885 0.08180
0.34163 0.73396 0.08409
0.34239 0.80950 0.08201
0.34315 0.66409 0.08420
0.34391 0.66008 0.08278
0.34467 0.76421 0.08412
0.34543 0.67149 0.08283
0.34619 0.61579 0.08245
0.34695 0.70760 0.08363
0.34771 0.65667 0.08168
0.34847 0.58706 0.08348
0.34922 0.62776 0.08408
0.34998 0.79842 0.08346
0.35074 0.73382 0.08347
0.35150 0.63909 0.08293
0.35226 0.71606 0.08079
0.35302 0.68061 0.07988
0.35378 0.69098 0.07967
0.35454 0.60882 0.07936
0.35530 0.66102 0.08093
0.35606 0.69528 0.08169
0.35682 0.76732 0.08129
0.35758 0.69045 0.08084
0.35834 0.58033 0.08134
0.35910 0.69287 0.08121
0.35986 0.70998 0.08153
0.36062 0.68175 0.08186
0.36138 0.69249 0.07968
0.36214 0.74278 0.08187
0.36290 0.76133 0.08073
0.36366 0.73975 0.07911
0.36442 0.72196 0.08169
0.36518 0.59854 0.08200
0.36594 0.74759 0.08196
0.36670 0.65190 0.08061
0.36746 0.75102 0.08368
0.36822 0.63270 0.08453
0.36898 0.60722 0.08358
0.36974 0.73938 0.08517
0.37050 0.67054 0.08290
0.37126 0.69076 0.08448
0.37202 0.68579 0.08526
0.37277 0.74972 0.08561
0.37353 0.66078 0.08614
0.37429 0.68178 0.08576
0.37505 0.61518 0.08756
0.37581 0.75398 0.08646
0.37657 0.61339 0.08795
0.37733 0.60761 0.08936
0.37809 0.77365 0.08914
0.37885 0.60275 0.08937
0.37961 0.66815 0.09093
0.38037 0.57365 0.09084
0.38113 0.61357 0.09137
0.38189 0.61757 0.09271
0.38265 0.60474 0.09071
0.38341 0.60522 0.09270
0.38417 0.65514 0.09381
0.38493 0.76904 0.09229
0.38569 0.58012 0.09400
0.38645 0.54650 0.09625
0.38721 0.58312 0.09571
0.38797 0.67786 0.09791
0.38873 0.65689 0.09831
0.38949 0.76217 0.09945
0.39025 0.50499 0.10499
0.39101 0.70989 0.10056
0.39177 0.67910 0.09894
0.39252 0.63363 0.09907
0.39328 0.71640 0.10153
0.39404 0.59694 0.10297
0.39480 0.68519 0.10111
0.39556 0.78882 0.10430
0.39632 0.67328 0.10614
0.39708 0.66653 0.10389
0.39784 0.70039 0.10464
0.39860 0.68409 0.10664
0.39936 0.57742 0.10819
0.40012 0.68755 0.10833
0.40088 0.51008 0.11023
0.40164 0.62392 0.11023
0.40240 0.52812 0.10980
0.40316 0.63482 0.11229
0.40392 0.63833 0.10975
0.40468 0.61937 0.10973
0.40544 0.55669 0.10964
0.40620 0.71535 0.11243
0.40696 0.67458 0.11460
0.40772 0.54736 0.11256
0.40848 0.80110 0.11574
0.40924 0.60645 0.11535
0.40999 0.59428 0.11631
0.41075 0.51385 0.11629
0.41151 0.58967 0.11344
0.41227 0.57374 0.11715
0.41303 0.55207 0.11367
0.41379 0.69205 0.11846
0.41455 0.50361 0.11691
0.41531 0.63455 0.11788
0.41607 0.76040 0.11596
0.41683 0.58295 0.12117
0.41759 0.65516 0.11649
0.41835 0.66975 0.11873
0.41911 0.46623 0.11802
0.41987 0.64403 0.12029
0.42063 0.64052 0.11976
0.42139 0.72720 0.11979
0.42215 0.61680 0.12460
0.42291 0.48094 0.12146
0.42367 0.64679 0.12468
0.42443 0.52488 0.12782
0.42519 0.40112 0.12311
0.42594 0.70604 0.12813
0.42670 0.69217 0.13207
0.42746 0.63858 0.12895
0.42822 0.54741 0.12867
0.42898 0.56773 0.13022
0.42974 0.60058 0.13976
0.43050 0.63499 0.13605
0.43126 0.50126 0.13814
0.43202 0.53717 0.13642
0.43278 0.50648 0.13834
0.43354 0.53576 0.13946
0.43430 0.68743 0.14140
0.43506 0.60871 0.14437
