# Supplementary material for: Hallucination of closed repeat proteins containing central pockets
Source: Nat Struct Mol Biol. 2023 Sep 28;30(11):1755–60. doi: 10.1038/s41594-023-01112-6 (PMC10643118; doi:10.1038/s41594-023-01112-6)
Supplement: Supplementary file 4 — Small-angle X-ray scattering raw data. [file 41594_2023_1112_MOESM4_ESM.tar › SAXS_submit/B1/A7_high_conc_results/Buffer2/A7_B1_high_snap_00003.sub.2.dat]

0.01102 23.00166 4.20896
0.01178 22.92316 3.98741
0.01254 21.64764 3.39593
0.01330 22.53723 3.51358
0.01406 21.57106 2.84003
0.01482 20.56365 2.26389
0.01558 20.73595 1.46054
0.01634 22.09966 1.39270
0.01710 20.84254 1.13865
0.01786 20.61256 0.86990
0.01862 20.35047 0.70398
0.01938 19.90065 0.60803
0.02014 20.31617 0.62505
0.02090 20.37628 0.58080
0.02166 20.68495 0.52299
0.02242 20.30789 0.53180
0.02318 19.81654 0.49592
0.02395 20.00227 0.47211
0.02471 19.87116 0.43853
0.02547 19.54701 0.42637
0.02623 19.35664 0.41381
0.02699 19.73235 0.41630
0.02775 19.47265 0.39644
0.02851 19.65078 0.39042
0.02927 19.24517 0.36295
0.03003 19.01836 0.37644
0.03079 19.17785 0.36689
0.03155 19.37254 0.36055
0.03231 19.15487 0.32688
0.03307 18.94041 0.33361
0.03383 18.42288 0.32458
0.03459 18.66675 0.31701
0.03535 18.76876 0.31623
0.03611 19.33088 0.31324
0.03687 18.66248 0.31550
0.03763 18.65841 0.30152
0.03839 18.43059 0.30242
0.03915 18.62866 0.29737
0.03991 18.38803 0.29040
0.04067 18.17679 0.28246
0.04143 18.27102 0.27995
0.04219 18.58314 0.27400
0.04295 18.25799 0.25181
0.04371 17.76762 0.25707
0.04447 17.72976 0.26120
0.04523 17.43104 0.25920
0.04599 17.79273 0.25749
0.04675 17.41120 0.24248
0.04751 17.23380 0.24023
0.04827 17.36269 0.24163
0.04903 17.23254 0.24681
0.04979 17.02592 0.23537
0.05055 17.27766 0.22955
0.05131 16.69247 0.22992
0.05207 16.43614 0.22592
0.05283 16.46318 0.22779
0.05359 16.30667 0.22360
0.05435 16.15204 0.22671
0.05511 16.41300 0.21949
0.05587 15.96273 0.21969
0.05663 16.05237 0.22073
0.05739 16.00448 0.21228
0.05815 15.71441 0.20526
0.05891 15.56550 0.20813
0.05967 15.39906 0.20824
0.06043 15.28967 0.20696
0.06119 15.16817 0.20621
0.06195 15.00429 0.19910
0.06271 15.02485 0.20123
0.06347 14.79692 0.19680
0.06423 14.87188 0.19743
0.06499 14.66057 0.19782
0.06575 14.24887 0.19548
0.06651 14.21979 0.19144
0.06727 14.11026 0.18949
0.06803 13.87739 0.18883
0.06879 14.09110 0.18623
0.06955 13.77015 0.18596
0.07031 14.02507 0.18446
0.07107 13.58263 0.18358
0.07183 13.33008 0.17619
0.07259 13.55539 0.18383
0.07335 13.31386 0.17759
0.07412 13.22342 0.17443
0.07488 12.89945 0.17493
0.07564 12.62695 0.17239
0.07640 12.87021 0.17360
0.07716 12.52403 0.17302
0.07792 12.39556 0.17473
0.07868 12.55571 0.16563
0.07944 12.21665 0.16775
0.08020 12.29736 0.16478
0.08096 11.92152 0.16450
0.08172 11.91721 0.16475
0.08248 11.62385 0.16344
0.08324 11.86574 0.16297
0.08400 11.51446 0.15891
0.08476 11.31490 0.16261
0.08552 11.10346 0.16379
0.08628 11.35227 0.16293
0.08704 11.07235 0.16604
0.08780 10.59109 0.18249
0.08856 10.52230 0.17800
0.08932 10.54363 0.17839
0.09008 10.43127 0.17544
0.09084 10.24873 0.17541
0.09160 9.92876 0.17511
0.09236 9.97726 0.17743
0.09312 10.12654 0.17679
0.09388 10.00614 0.17585
0.09464 9.83333 0.17866
0.09540 9.54557 0.18165
0.09616 9.49276 0.17915
0.09692 9.21750 0.17942
0.09768 9.16282 0.17245
0.09844 9.14797 0.16560
0.09920 8.92483 0.16602
0.09996 9.00732 0.16284
0.10072 8.78537 0.15936
0.10148 8.66474 0.15882
0.10224 8.64113 0.15969
0.10300 8.50657 0.15425
0.10376 8.36129 0.15649
0.10452 8.47747 0.15374
0.10528 7.93630 0.14772
0.10604 7.82742 0.14442
0.10680 8.06429 0.14756
0.10756 7.84295 0.14966
0.10832 7.91887 0.14544
0.10908 7.66140 0.14727
0.10984 7.56633 0.14310
0.11060 7.40142 0.14483
0.11136 7.29026 0.14088
0.11212 7.32350 0.14111
0.11288 6.94634 0.13793
0.11364 6.98865 0.13737
0.11440 7.09711 0.13699
0.11516 6.95041 0.13269
0.11592 6.63071 0.13433
0.11668 6.56159 0.13313
0.11744 6.37888 0.13365
0.11820 6.40316 0.12989
0.11896 6.27394 0.13022
0.11972 6.33224 0.12977
0.12048 6.23983 0.12786
0.12124 6.02917 0.12705
0.12200 6.07032 0.12643
0.12276 5.89011 0.12440
0.12352 5.91679 0.12380
0.12428 5.63371 0.12420
0.12504 5.54738 0.12175
0.12580 5.55557 0.12351
0.12656 5.39115 0.12045
0.12732 5.30530 0.12113
0.12808 5.22743 0.11798
0.12884 5.20494 0.11570
0.12960 5.17309 0.11668
0.13036 4.94573 0.11904
0.13112 4.98630 0.11804
0.13188 4.75599 0.11546
0.13264 4.91269 0.11495
0.13340 4.66078 0.11366
0.13416 4.58205 0.11338
0.13492 4.53694 0.11257
0.13568 4.46364 0.11023
0.13644 4.35620 0.11058
0.13720 4.19608 0.10881
0.13796 4.14266 0.10931
0.13873 4.24950 0.10850
0.13949 3.96815 0.10941
0.14025 4.13263 0.10892
0.14101 3.83953 0.10637
0.14177 4.03118 0.10788
0.14253 3.69581 0.10559
0.14329 3.60493 0.10471
0.14405 3.58158 0.10578
0.14481 3.73862 0.10459
0.14557 3.44795 0.10247
0.14633 3.58716 0.10205
0.14709 3.45955 0.10356
0.14785 3.41051 0.10348
0.14861 3.25425 0.10158
0.14937 3.18286 0.10155
0.15013 3.25711 0.10158
0.15089 2.99860 0.09944
0.15165 3.08287 0.09942
0.15241 2.95961 0.09893
0.15317 3.05624 0.09759
0.15393 2.81097 0.09814
0.15469 2.85882 0.09659
0.15545 2.66441 0.09726
0.15621 2.65575 0.09646
0.15697 2.58427 0.09589
0.15773 2.64217 0.09499
0.15849 2.44094 0.09574
0.15925 2.46703 0.09537
0.16001 2.50714 0.09360
0.16077 2.17691 0.09338
0.16153 2.34209 0.09272
0.16229 2.31980 0.09279
0.16305 2.17613 0.09213
0.16381 2.16921 0.09456
0.16457 2.00248 0.09287
0.16533 2.05756 0.09044
0.16609 1.97320 0.09095
0.16685 1.99356 0.08999
0.16761 2.08257 0.08946
0.16837 1.86393 0.08928
0.16913 1.83300 0.09039
0.16989 1.81678 0.08906
0.17065 1.61613 0.08859
0.17141 1.77931 0.08838
0.17217 1.61514 0.08877
0.17293 1.56792 0.08688
0.17369 1.50045 0.08667
0.17445 1.66789 0.08916
0.17521 1.57090 0.08969
0.17597 1.54834 0.08880
0.17673 1.44445 0.08853
0.17749 1.47287 0.09117
0.17825 1.45302 0.09285
0.17901 1.41094 0.09238
0.17977 1.28694 0.09135
0.18053 1.42428 0.09241
0.18129 1.35825 0.09472
0.18205 1.16943 0.09327
0.18281 1.34977 0.09414
0.18357 1.07271 0.09369
0.18433 1.07311 0.09416
0.18509 1.17794 0.09373
0.18585 1.07773 0.09432
0.18661 0.96962 0.09263
0.18737 1.03052 0.09415
0.18813 1.10681 0.09493
0.18889 1.00094 0.09304
0.18965 1.05519 0.09369
0.19041 0.97739 0.09460
0.19117 0.91242 0.09578
0.19193 0.99933 0.09369
0.19269 0.78662 0.09373
0.19345 0.95778 0.09480
0.19421 0.75219 0.09461
0.19497 0.83882 0.09533
0.19573 0.87398 0.09422
0.19649 0.84899 0.09579
0.19725 0.88117 0.09360
0.19801 0.86049 0.09523
0.19877 0.75862 0.09666
0.19953 0.74841 0.09541
0.20029 0.68940 0.09496
0.20105 0.72626 0.09482
0.20181 0.78229 0.09686
0.20257 0.63627 0.09761
0.20333 0.60840 0.09587
0.20409 0.73170 0.09403
0.20485 0.65614 0.09524
0.20561 0.73864 0.09596
0.20637 0.68556 0.09448
0.20713 0.66690 0.09416
0.20789 0.58036 0.09573
0.20865 0.61856 0.09718
0.20941 0.62256 0.09542
0.21017 0.57351 0.09563
0.21093 0.52929 0.09456
0.21169 0.47969 0.09486
0.21245 0.42914 0.09465
0.21321 0.48626 0.09354
0.21397 0.56383 0.09526
0.21473 0.54263 0.09417
0.21549 0.45788 0.09606
0.21625 0.44765 0.09436
0.21701 0.47961 0.09459
0.21777 0.43756 0.09467
0.21853 0.52186 0.09407
0.21929 0.49928 0.09487
0.22005 0.39503 0.09335
0.22081 0.52488 0.09386
0.22157 0.35268 0.09201
0.22233 0.34033 0.09438
0.22309 0.43512 0.09252
0.22385 0.38239 0.09311
0.22461 0.45658 0.09259
0.22537 0.48098 0.09011
0.22613 0.26721 0.09309
0.22689 0.26568 0.08898
0.22765 0.42217 0.09035
0.22841 0.42496 0.08983
0.22917 0.32007 0.08991
0.22993 0.48231 0.08808
0.23069 0.39895 0.08782
0.23145 0.35222 0.08957
0.23221 0.35513 0.08521
0.23297 0.47841 0.08797
0.23373 0.50185 0.08788
0.23449 0.42417 0.08709
0.23525 0.38369 0.08663
0.23601 0.35792 0.08648
0.23677 0.46917 0.08616
0.23753 0.37914 0.08548
0.23829 0.40705 0.08527
0.23905 0.31335 0.08506
0.23981 0.37019 0.08550
0.24057 0.43523 0.08585
0.24133 0.35761 0.08457
0.24209 0.46101 0.08439
0.24285 0.38549 0.08328
0.24361 0.40092 0.08447
0.24437 0.43226 0.08363
0.24513 0.40724 0.08412
0.24589 0.40842 0.08310
0.24665 0.40047 0.08383
0.24741 0.31130 0.08182
0.24817 0.53657 0.08284
0.24893 0.38954 0.08311
0.24969 0.43214 0.08170
0.25045 0.36671 0.08145
0.25121 0.37766 0.08246
0.25197 0.48822 0.08164
0.25273 0.48704 0.08160
0.25349 0.34978 0.08047
0.25425 0.36292 0.08154
0.25501 0.50651 0.08029
0.25577 0.54468 0.08173
0.25653 0.40332 0.07892
0.25729 0.43470 0.07919
0.25805 0.42076 0.08113
0.25881 0.41496 0.07997
0.25957 0.33437 0.07910
0.26033 0.35614 0.08018
0.26109 0.41096 0.07808
0.26185 0.39527 0.08000
0.26261 0.38707 0.07754
0.26337 0.47080 0.07767
0.26413 0.45626 0.07783
0.26489 0.48544 0.07811
0.26565 0.50778 0.07771
0.26641 0.45688 0.07786
0.26717 0.55994 0.07731
0.26793 0.46665 0.07715
0.26869 0.43446 0.07711
0.26945 0.45999 0.07630
0.27021 0.42992 0.07762
0.27097 0.50183 0.07665
0.27172 0.40375 0.07556
0.27248 0.45935 0.07478
0.27324 0.48280 0.07554
0.27400 0.48702 0.07505
0.27476 0.44766 0.07510
0.27552 0.40480 0.07510
0.27628 0.45742 0.07489
0.27704 0.42085 0.07581
0.27780 0.50826 0.07479
0.27856 0.44360 0.07557
0.27932 0.48395 0.07420
0.28008 0.62272 0.07412
0.28084 0.46086 0.07417
0.28160 0.61226 0.07492
0.28236 0.56210 0.07403
0.28312 0.53855 0.07464
0.28388 0.55623 0.07462
0.28464 0.47833 0.07294
0.28540 0.52788 0.07446
0.28616 0.61147 0.07338
0.28692 0.58504 0.07416
0.28768 0.61258 0.07297
0.28844 0.58985 0.08255
0.28920 0.52419 0.07331
0.28996 0.55735 0.07367
0.29072 0.54522 0.07396
0.29148 0.52696 0.07374
0.29224 0.56480 0.07471
0.29300 0.54836 0.07442
0.29376 0.53347 0.07516
0.29452 0.63278 0.07365
0.29528 0.64452 0.07417
0.29604 0.60459 0.07558
0.29680 0.60726 0.07515
0.29756 0.49744 0.07556
0.29832 0.55221 0.07517
0.29908 0.63718 0.07472
0.29984 0.61296 0.07529
0.30060 0.56570 0.07483
0.30136 0.66408 0.07500
0.30212 0.63292 0.07475
0.30288 0.56533 0.07461
0.30364 0.60132 0.07442
0.30440 0.46973 0.07457
0.30516 0.58711 0.07368
0.30592 0.48393 0.07386
0.30668 0.63156 0.07312
0.30744 0.61949 0.07411
0.30820 0.71714 0.07630
0.30896 0.63855 0.07557
0.30972 0.59958 0.07564
0.31048 0.65005 0.07510
0.31124 0.68661 0.07592
0.31200 0.65462 0.07582
0.31276 0.58556 0.07585
0.31352 0.62446 0.07695
0.31428 0.56852 0.07648
0.31504 0.66439 0.07783
0.31580 0.66188 0.07697
0.31656 0.65697 0.07846
0.31732 0.64152 0.07863
0.31808 0.61426 0.07905
0.31883 0.66235 0.07846
0.31959 0.63462 0.08044
0.32035 0.64528 0.07965
0.32111 0.69453 0.07967
0.32187 0.60422 0.08052
0.32263 0.75175 0.07920
0.32339 0.64040 0.08077
0.32415 0.68620 0.08009
0.32491 0.67933 0.08119
0.32567 0.61822 0.08173
0.32643 0.65144 0.08120
0.32719 0.66565 0.07988
0.32795 0.72774 0.08014
0.32871 0.74210 0.07960
0.32947 0.80377 0.07977
0.33023 0.56969 0.08046
0.33099 0.74412 0.08217
0.33175 0.70519 0.08098
0.33251 0.58320 0.08102
0.33327 0.67741 0.08035
0.33403 0.64237 0.08229
0.33479 0.71935 0.08082
0.33555 0.68786 0.08130
0.33631 0.68143 0.08040
0.33707 0.59694 0.08216
0.33783 0.62258 0.08333
0.33859 0.66417 0.08264
0.33935 0.81843 0.08419
0.34011 0.80778 0.08185
0.34087 0.67491 0.08347
0.34163 0.67714 0.08335
0.34239 0.84023 0.08365
0.34315 0.66197 0.08465
0.34391 0.62279 0.08321
0.34467 0.58491 0.08286
0.34543 0.70184 0.08245
0.34619 0.61227 0.08339
0.34695 0.77403 0.08332
0.34771 0.64262 0.08386
0.34847 0.73788 0.08504
0.34922 0.68561 0.08361
0.34998 0.72055 0.08403
0.35074 0.86329 0.08315
0.35150 0.58309 0.08244
0.35226 0.73394 0.08078
0.35302 0.68177 0.08129
0.35378 0.77978 0.07945
0.35454 0.65442 0.08017
0.35530 0.65020 0.08074
0.35606 0.68235 0.08098
0.35682 0.69287 0.08229
0.35758 0.61739 0.08114
0.35834 0.71794 0.08059
0.35910 0.67685 0.08197
0.35986 0.68690 0.08071
0.36062 0.77928 0.08108
0.36138 0.70644 0.07958
0.36214 0.69299 0.08135
0.36290 0.74028 0.07991
0.36366 0.65332 0.08119
0.36442 0.71552 0.08222
0.36518 0.69467 0.08078
0.36594 0.62224 0.08253
0.36670 0.68155 0.08380
0.36746 0.59534 0.08220
0.36822 0.72627 0.08413
0.36898 0.74813 0.08387
0.36974 0.59298 0.08416
0.37050 0.62145 0.08399
0.37126 0.69325 0.08398
0.37202 0.53401 0.08331
0.37277 0.69268 0.08435
0.37353 0.66815 0.08622
0.37429 0.62105 0.08725
0.37505 0.69566 0.08851
0.37581 0.62566 0.08622
0.37657 0.71635 0.08823
0.37733 0.70961 0.08835
0.37809 0.65290 0.08901
0.37885 0.70281 0.08939
0.37961 0.60528 0.09266
0.38037 0.57229 0.09027
0.38113 0.61443 0.09246
0.38189 0.67799 0.09229
0.38265 0.61954 0.09215
0.38341 0.61470 0.09207
0.38417 0.55284 0.09549
0.38493 0.75417 0.09399
0.38569 0.75102 0.09576
0.38645 0.72011 0.09624
0.38721 0.51809 0.09635
0.38797 0.66745 0.09799
0.38873 0.63092 0.09799
0.38949 0.75856 0.09792
0.39025 0.64174 0.10232
0.39101 0.65389 0.10012
0.39177 0.68092 0.09812
0.39252 0.56454 0.10217
0.39328 0.59265 0.10314
0.39404 0.58475 0.10157
0.39480 0.63880 0.10397
0.39556 0.75743 0.10275
0.39632 0.65317 0.10485
0.39708 0.55237 0.10480
0.39784 0.72552 0.10680
0.39860 0.63807 0.10575
0.39936 0.58656 0.10965
0.40012 0.69606 0.10921
0.40088 0.56675 0.11027
0.40164 0.51018 0.10802
0.40240 0.71771 0.10957
0.40316 0.64683 0.11013
0.40392 0.58157 0.11147
0.40468 0.44460 0.11359
0.40544 0.50629 0.11263
0.40620 0.82615 0.11627
0.40696 0.47967 0.11389
0.40772 0.58958 0.11399
0.40848 0.58487 0.11514
0.40924 0.60151 0.11361
0.40999 0.69687 0.11843
0.41075 0.53552 0.11516
0.41151 0.53283 0.11472
0.41227 0.45871 0.11615
0.41303 0.64063 0.11633
0.41379 0.52980 0.11844
0.41455 0.60207 0.11193
0.41531 0.60478 0.11749
0.41607 0.67130 0.11468
0.41683 0.64588 0.12079
0.41759 0.59607 0.11584
0.41835 0.53117 0.11915
0.41911 0.52520 0.11830
0.41987 0.70854 0.11621
0.42063 0.57320 0.12296
0.42139 0.53824 0.11935
0.42215 0.67674 0.12081
0.42291 0.54942 0.12639
0.42367 0.40838 0.12186
0.42443 0.45533 0.12683
0.42519 0.54153 0.12289
0.42594 0.66037 0.12630
0.42670 0.63707 0.12546
0.42746 0.54891 0.12901
0.42822 0.54497 0.12939
0.42898 0.61368 0.12949
0.42974 0.60741 0.13251
0.43050 0.59164 0.13207
0.43126 0.58676 0.14111
0.43202 0.52013 0.13513
0.43278 0.80119 0.13804
0.43354 0.55489 0.14326
0.43430 0.69683 0.13861
0.43506 0.57658 0.14139
