# Supplementary material for: Hallucination of closed repeat proteins containing central pockets
Source: Nat Struct Mol Biol. 2023 Sep 28;30(11):1755–60. doi: 10.1038/s41594-023-01112-6 (PMC10643118; doi:10.1038/s41594-023-01112-6)
Supplement: Supplementary file 4 — Small-angle X-ray scattering raw data. [file 41594_2023_1112_MOESM4_ESM.tar › SAXS_submit/B1/A7_high_conc_results/Buffer2/A7_B1_high_snap_00002.sub.2.dat]

0.01102 23.17223 4.13887
0.01178 20.57433 3.59478
0.01254 20.83067 3.38993
0.01330 20.38204 3.67041
0.01406 22.53351 2.87371
0.01482 20.38545 2.17457
0.01558 22.46243 1.60289
0.01634 21.26304 1.29951
0.01710 20.69340 1.06623
0.01786 20.89403 0.87831
0.01862 20.13226 0.69557
0.01938 20.60306 0.66595
0.02014 21.49655 0.57280
0.02090 20.66236 0.53910
0.02166 19.91868 0.55512
0.02242 20.14820 0.53074
0.02318 20.22372 0.48743
0.02395 20.23955 0.45404
0.02471 20.07652 0.43951
0.02547 19.64216 0.43612
0.02623 19.22065 0.43005
0.02699 20.01885 0.39713
0.02775 19.83085 0.38391
0.02851 19.04299 0.37748
0.02927 19.38326 0.35938
0.03003 19.21540 0.36998
0.03079 19.44480 0.35616
0.03155 19.06683 0.35164
0.03231 19.29888 0.33289
0.03307 18.70217 0.32601
0.03383 18.92689 0.32929
0.03459 19.02769 0.33034
0.03535 18.58551 0.31796
0.03611 18.56867 0.30580
0.03687 18.83112 0.29995
0.03763 18.67379 0.29653
0.03839 18.24633 0.30165
0.03915 18.34639 0.29490
0.03991 18.15622 0.28570
0.04067 18.21503 0.29468
0.04143 18.00909 0.27598
0.04219 17.94188 0.28533
0.04295 17.78976 0.25827
0.04371 17.48838 0.26943
0.04447 17.70868 0.26204
0.04523 17.42770 0.25777
0.04599 17.52933 0.25773
0.04675 17.56198 0.24248
0.04751 17.58179 0.25087
0.04827 17.06191 0.23813
0.04903 16.73090 0.24663
0.04979 17.04167 0.23305
0.05055 16.42389 0.24169
0.05131 16.70156 0.22973
0.05207 16.72194 0.23335
0.05283 16.58320 0.22687
0.05359 16.36313 0.22574
0.05435 16.40508 0.22023
0.05511 16.10678 0.22008
0.05587 16.10451 0.21843
0.05663 15.88988 0.21925
0.05739 15.80276 0.21440
0.05815 15.63031 0.21535
0.05891 15.85143 0.20870
0.05967 15.48792 0.20921
0.06043 15.44856 0.20277
0.06119 15.03420 0.20973
0.06195 15.29296 0.20499
0.06271 14.83026 0.19683
0.06347 14.96141 0.19520
0.06423 14.68725 0.19645
0.06499 14.74020 0.19682
0.06575 14.67435 0.19844
0.06651 14.33082 0.19476
0.06727 14.31637 0.19092
0.06803 14.19473 0.18834
0.06879 13.93316 0.18499
0.06955 13.67662 0.18500
0.07031 13.98278 0.17974
0.07107 13.47018 0.18551
0.07183 13.57538 0.18005
0.07259 13.16001 0.18327
0.07335 12.95306 0.17998
0.07412 13.16400 0.17749
0.07488 13.10940 0.17788
0.07564 12.76521 0.17496
0.07640 12.87363 0.17566
0.07716 12.62005 0.16976
0.07792 12.49108 0.16702
0.07868 12.33728 0.16751
0.07944 12.20121 0.16711
0.08020 12.25868 0.16845
0.08096 11.92665 0.16814
0.08172 11.79885 0.16264
0.08248 11.70040 0.16489
0.08324 11.55492 0.16576
0.08400 11.37621 0.15952
0.08476 11.16555 0.16613
0.08552 11.10816 0.16297
0.08628 11.26341 0.16280
0.08704 11.02304 0.16076
0.08780 10.81109 0.18222
0.08856 10.64386 0.17689
0.08932 10.50281 0.17190
0.09008 10.47176 0.17750
0.09084 10.57600 0.17720
0.09160 10.05576 0.17426
0.09236 10.02162 0.17510
0.09312 9.87276 0.17758
0.09388 9.65277 0.17671
0.09464 9.75752 0.17466
0.09540 9.50364 0.18357
0.09616 9.28026 0.18520
0.09692 9.28186 0.17541
0.09768 9.25186 0.17330
0.09844 9.20272 0.16567
0.09920 8.80821 0.16252
0.09996 8.84037 0.16232
0.10072 8.85397 0.16666
0.10148 8.93783 0.15953
0.10224 8.76689 0.15854
0.10300 8.53938 0.15167
0.10376 8.45771 0.15159
0.10452 8.35002 0.14812
0.10528 8.24934 0.15104
0.10604 8.02859 0.14560
0.10680 7.75601 0.14416
0.10756 7.79908 0.14900
0.10832 7.76317 0.14729
0.10908 7.54232 0.14607
0.10984 7.49879 0.14648
0.11060 7.39116 0.14343
0.11136 7.46660 0.14125
0.11212 7.30187 0.13902
0.11288 7.09383 0.13711
0.11364 7.03686 0.13883
0.11440 7.01778 0.13441
0.11516 6.76096 0.13177
0.11592 6.87820 0.13668
0.11668 6.81447 0.13367
0.11744 6.34543 0.13147
0.11820 6.35630 0.13230
0.11896 6.26318 0.12906
0.11972 6.29194 0.13020
0.12048 6.20514 0.13073
0.12124 6.18479 0.12726
0.12200 5.94161 0.12591
0.12276 5.90039 0.12377
0.12352 5.95986 0.12614
0.12428 5.59603 0.12295
0.12504 5.50807 0.12347
0.12580 5.42202 0.12345
0.12656 5.48424 0.12147
0.12732 5.37368 0.12068
0.12808 5.20500 0.11853
0.12884 5.18654 0.11822
0.12960 4.93634 0.11833
0.13036 4.86909 0.11589
0.13112 5.02400 0.11771
0.13188 4.91144 0.11451
0.13264 4.67925 0.11299
0.13340 4.65907 0.11260
0.13416 4.55709 0.11131
0.13492 4.59906 0.11346
0.13568 4.45721 0.11053
0.13644 4.37718 0.10845
0.13720 4.20076 0.10945
0.13796 4.24884 0.11032
0.13873 4.07776 0.10965
0.13949 4.15905 0.10950
0.14025 3.98561 0.10903
0.14101 4.07611 0.10712
0.14177 3.84395 0.10604
0.14253 3.78958 0.10505
0.14329 3.69622 0.10455
0.14405 3.70949 0.10445
0.14481 3.61051 0.10477
0.14557 3.58267 0.10305
0.14633 3.39999 0.10225
0.14709 3.23789 0.10229
0.14785 3.34215 0.10215
0.14861 3.38398 0.10194
0.14937 3.18184 0.09975
0.15013 3.07316 0.09862
0.15089 3.13119 0.09966
0.15165 3.08090 0.09929
0.15241 3.01787 0.10073
0.15317 2.87428 0.09868
0.15393 2.78254 0.09843
0.15469 2.84230 0.09698
0.15545 2.61026 0.09803
0.15621 2.75562 0.09587
0.15697 2.57326 0.09629
0.15773 2.56669 0.09515
0.15849 2.41029 0.09585
0.15925 2.53509 0.09492
0.16001 2.44093 0.09344
0.16077 2.27781 0.09241
0.16153 2.17074 0.09133
0.16229 2.10350 0.09265
0.16305 2.25811 0.09209
0.16381 2.11389 0.09264
0.16457 2.07515 0.09176
0.16533 2.02765 0.09291
0.16609 1.99622 0.08990
0.16685 1.93930 0.09110
0.16761 1.84566 0.09035
0.16837 1.83394 0.09074
0.16913 1.87074 0.08944
0.16989 1.79680 0.08961
0.17065 1.78814 0.08777
0.17141 1.76399 0.08815
0.17217 1.76665 0.08833
0.17293 1.70574 0.08718
0.17369 1.67186 0.08898
0.17445 1.61417 0.08824
0.17521 1.59091 0.08735
0.17597 1.55247 0.08936
0.17673 1.43242 0.08833
0.17749 1.38462 0.09132
0.17825 1.45604 0.09096
0.17901 1.37624 0.09164
0.17977 1.31385 0.09106
0.18053 1.31369 0.09188
0.18129 1.27304 0.09320
0.18205 1.31505 0.09233
0.18281 1.23844 0.09455
0.18357 1.18576 0.09251
0.18433 1.27273 0.09296
0.18509 1.16123 0.09514
0.18585 1.09369 0.09414
0.18661 1.09998 0.09383
0.18737 1.01046 0.09516
0.18813 0.93724 0.09524
0.18889 0.84679 0.09581
0.18965 0.98030 0.09408
0.19041 0.97965 0.09474
0.19117 1.00476 0.09497
0.19193 0.84561 0.09511
0.19269 0.99410 0.09486
0.19345 0.90367 0.09630
0.19421 1.01490 0.09508
0.19497 0.84468 0.09663
0.19573 0.72445 0.09464
0.19649 0.74783 0.09553
0.19725 0.72433 0.09487
0.19801 0.88079 0.09619
0.19877 0.83813 0.09697
0.19953 0.70568 0.09519
0.20029 0.64014 0.09649
0.20105 0.65649 0.09772
0.20181 0.61501 0.09714
0.20257 0.66097 0.09578
0.20333 0.72950 0.09510
0.20409 0.52984 0.09555
0.20485 0.77708 0.09532
0.20561 0.64767 0.09623
0.20637 0.46007 0.09551
0.20713 0.50312 0.09590
0.20789 0.62795 0.09525
0.20865 0.58705 0.09638
0.20941 0.61646 0.09560
0.21017 0.48192 0.09619
0.21093 0.50925 0.09580
0.21169 0.52061 0.09520
0.21245 0.57101 0.09448
0.21321 0.47222 0.09441
0.21397 0.55511 0.09582
0.21473 0.49975 0.09455
0.21549 0.54426 0.09498
0.21625 0.55773 0.09518
0.21701 0.52244 0.09485
0.21777 0.36879 0.09493
0.21853 0.38348 0.09376
0.21929 0.37041 0.09611
0.22005 0.36568 0.09344
0.22081 0.34082 0.09302
0.22157 0.52032 0.09404
0.22233 0.31404 0.09377
0.22309 0.39024 0.09209
0.22385 0.51603 0.09146
0.22461 0.46223 0.09393
0.22537 0.50856 0.09057
0.22613 0.30322 0.09055
0.22689 0.42084 0.09085
0.22765 0.38138 0.08974
0.22841 0.39759 0.09004
0.22917 0.42746 0.08995
0.22993 0.34495 0.09059
0.23069 0.36754 0.08897
0.23145 0.35928 0.08880
0.23221 0.39789 0.08882
0.23297 0.36561 0.08930
0.23373 0.30552 0.08701
0.23449 0.40019 0.08720
0.23525 0.33903 0.08777
0.23601 0.38888 0.08647
0.23677 0.43490 0.08626
0.23753 0.49463 0.08372
0.23829 0.21986 0.08603
0.23905 0.42670 0.08559
0.23981 0.31974 0.08493
0.24057 0.36592 0.08577
0.24133 0.33487 0.08513
0.24209 0.36325 0.08508
0.24285 0.35489 0.08376
0.24361 0.37341 0.08494
0.24437 0.38928 0.08278
0.24513 0.33199 0.08306
0.24589 0.33110 0.08369
0.24665 0.35263 0.08227
0.24741 0.27839 0.08211
0.24817 0.34716 0.08366
0.24893 0.41412 0.08242
0.24969 0.45270 0.08173
0.25045 0.43172 0.08208
0.25121 0.39982 0.08072
0.25197 0.36771 0.08196
0.25273 0.44636 0.08170
0.25349 0.43400 0.08152
0.25425 0.39816 0.08061
0.25501 0.37801 0.08168
0.25577 0.49620 0.08041
0.25653 0.39149 0.07928
0.25729 0.34029 0.07991
0.25805 0.48542 0.07978
0.25881 0.39948 0.07919
0.25957 0.52991 0.07905
0.26033 0.45469 0.07846
0.26109 0.48143 0.07909
0.26185 0.39995 0.07777
0.26261 0.46772 0.07801
0.26337 0.39193 0.07718
0.26413 0.40435 0.07832
0.26489 0.52446 0.07735
0.26565 0.30579 0.07728
0.26641 0.49900 0.07822
0.26717 0.40523 0.07629
0.26793 0.33830 0.07694
0.26869 0.43620 0.07665
0.26945 0.51726 0.07786
0.27021 0.50787 0.07691
0.27097 0.38206 0.07682
0.27172 0.52842 0.07691
0.27248 0.43001 0.07608
0.27324 0.43172 0.07622
0.27400 0.57198 0.07598
0.27476 0.52265 0.07564
0.27552 0.45230 0.07589
0.27628 0.48016 0.07544
0.27704 0.40200 0.07568
0.27780 0.49946 0.07579
0.27856 0.48695 0.07376
0.27932 0.52684 0.07424
0.28008 0.48849 0.07454
0.28084 0.49971 0.07477
0.28160 0.45348 0.07362
0.28236 0.50875 0.07438
0.28312 0.46082 0.07455
0.28388 0.58697 0.07379
0.28464 0.52788 0.07432
0.28540 0.56424 0.07397
0.28616 0.57688 0.07278
0.28692 0.56791 0.07485
0.28768 0.50810 0.07322
0.28844 0.52961 0.08513
0.28920 0.52851 0.07259
0.28996 0.64806 0.07432
0.29072 0.53772 0.07300
0.29148 0.55927 0.07413
0.29224 0.60019 0.07455
0.29300 0.56104 0.07488
0.29376 0.54370 0.07524
0.29452 0.53654 0.07445
0.29528 0.52891 0.07448
0.29604 0.60427 0.07451
0.29680 0.57758 0.07533
0.29756 0.51190 0.07544
0.29832 0.60437 0.07397
0.29908 0.63598 0.07492
0.29984 0.60933 0.07499
0.30060 0.54949 0.07503
0.30136 0.53853 0.07507
0.30212 0.55306 0.07394
0.30288 0.59570 0.07527
0.30364 0.54241 0.07485
0.30440 0.67072 0.07488
0.30516 0.55754 0.07430
0.30592 0.64100 0.07416
0.30668 0.54643 0.07336
0.30744 0.63256 0.07485
0.30820 0.62537 0.07509
0.30896 0.52960 0.07430
0.30972 0.59289 0.07487
0.31048 0.68739 0.07601
0.31124 0.62885 0.07553
0.31200 0.72056 0.07672
0.31276 0.71748 0.07705
0.31352 0.58321 0.07612
0.31428 0.62953 0.07705
0.31504 0.57042 0.07739
0.31580 0.62036 0.07706
0.31656 0.55812 0.07883
0.31732 0.72124 0.07831
0.31808 0.67044 0.07924
0.31883 0.57752 0.07956
0.31959 0.59196 0.07914
0.32035 0.64579 0.07959
0.32111 0.52884 0.08029
0.32187 0.71175 0.08026
0.32263 0.61156 0.07852
0.32339 0.70850 0.07968
0.32415 0.58965 0.08119
0.32491 0.69572 0.08283
0.32567 0.66481 0.08032
0.32643 0.58888 0.08029
0.32719 0.62044 0.08046
0.32795 0.64540 0.08033
0.32871 0.68161 0.07975
0.32947 0.68833 0.08176
0.33023 0.68133 0.08110
0.33099 0.66533 0.08042
0.33175 0.73784 0.08017
0.33251 0.67776 0.08156
0.33327 0.60995 0.08163
0.33403 0.57275 0.08206
0.33479 0.64994 0.08193
0.33555 0.65893 0.08226
0.33631 0.75116 0.08232
0.33707 0.74490 0.08236
0.33783 0.66189 0.08306
0.33859 0.69986 0.08186
0.33935 0.75776 0.08176
0.34011 0.77267 0.08242
0.34087 0.66778 0.08314
0.34163 0.64314 0.08274
0.34239 0.66234 0.08227
0.34315 0.56256 0.08368
0.34391 0.69118 0.08246
0.34467 0.66695 0.08327
0.34543 0.78879 0.08266
0.34619 0.78778 0.08417
0.34695 0.73192 0.08370
0.34771 0.69446 0.08341
0.34847 0.71259 0.08316
0.34922 0.61046 0.08321
0.34998 0.69530 0.08372
0.35074 0.70612 0.08296
0.35150 0.69036 0.08160
0.35226 0.69477 0.08138
0.35302 0.77743 0.07972
0.35378 0.72506 0.07886
0.35454 0.73103 0.07971
0.35530 0.59025 0.08083
0.35606 0.70368 0.07948
0.35682 0.70827 0.08148
0.35758 0.68220 0.08102
0.35834 0.65189 0.08141
0.35910 0.67438 0.08189
0.35986 0.67530 0.08044
0.36062 0.50142 0.08188
0.36138 0.65753 0.08224
0.36214 0.67015 0.08166
0.36290 0.72858 0.08148
0.36366 0.63829 0.08119
0.36442 0.73101 0.08154
0.36518 0.62134 0.08188
0.36594 0.63781 0.08213
0.36670 0.68734 0.08241
0.36746 0.66236 0.08330
0.36822 0.58053 0.08382
0.36898 0.65027 0.08451
0.36974 0.78086 0.08439
0.37050 0.70735 0.08492
0.37126 0.61856 0.08489
0.37202 0.75678 0.08396
0.37277 0.69757 0.08498
0.37353 0.56710 0.08534
0.37429 0.67427 0.08666
0.37505 0.69612 0.08852
0.37581 0.54487 0.08708
0.37657 0.61248 0.08841
0.37733 0.75801 0.08861
0.37809 0.60760 0.09030
0.37885 0.68679 0.09168
0.37961 0.65884 0.08923
0.38037 0.72010 0.08948
0.38113 0.57881 0.09039
0.38189 0.75977 0.09215
0.38265 0.63292 0.09250
0.38341 0.79032 0.09153
0.38417 0.67119 0.09590
0.38493 0.75068 0.09457
0.38569 0.61835 0.09667
0.38645 0.63347 0.09572
0.38721 0.65412 0.09708
0.38797 0.62664 0.09728
0.38873 0.60656 0.09658
0.38949 0.58689 0.09917
0.39025 0.61132 0.10075
0.39101 0.59858 0.09989
0.39177 0.47809 0.09906
0.39252 0.67240 0.10301
0.39328 0.56002 0.10238
0.39404 0.62410 0.10301
0.39480 0.46719 0.10342
0.39556 0.47216 0.10400
0.39632 0.50964 0.10554
0.39708 0.66406 0.10693
0.39784 0.53846 0.10719
0.39860 0.56497 0.10672
0.39936 0.63238 0.10798
0.40012 0.56413 0.10660
0.40088 0.64112 0.11151
0.40164 0.74340 0.10845
0.40240 0.57966 0.11040
0.40316 0.56546 0.11296
0.40392 0.65782 0.11145
0.40468 0.62741 0.11339
0.40544 0.69006 0.11530
0.40620 0.52405 0.11178
0.40696 0.55660 0.11495
0.40772 0.64257 0.11212
0.40848 0.65442 0.11653
0.40924 0.58843 0.11485
0.40999 0.66365 0.11606
0.41075 0.61490 0.11574
0.41151 0.41065 0.11417
0.41227 0.47997 0.11707
0.41303 0.55073 0.11434
0.41379 0.52023 0.11733
0.41455 0.62991 0.11502
0.41531 0.64195 0.11685
0.41607 0.54150 0.11570
0.41683 0.59495 0.11910
0.41759 0.64427 0.11646
0.41835 0.66273 0.11849
0.41911 0.70058 0.12086
0.41987 0.53641 0.11735
0.42063 0.47333 0.12150
0.42139 0.56315 0.12067
0.42215 0.63360 0.12397
0.42291 0.44009 0.12147
0.42367 0.45221 0.12203
0.42443 0.52112 0.12626
0.42519 0.46089 0.12502
0.42594 0.54431 0.12958
0.42670 0.51218 0.12941
0.42746 0.62012 0.12968
0.42822 0.70944 0.13100
0.42898 0.61798 0.13157
0.42974 0.67539 0.13597
0.43050 0.66379 0.13030
0.43126 0.69347 0.13687
0.43202 0.59561 0.13629
0.43278 0.55363 0.13823
0.43354 0.61507 0.14187
0.43430 0.46212 0.14558
0.43506 0.63086 0.14347
