# Supplementary material for: Hallucination of closed repeat proteins containing central pockets
Source: Nat Struct Mol Biol. 2023 Sep 28;30(11):1755–60. doi: 10.1038/s41594-023-01112-6 (PMC10643118; doi:10.1038/s41594-023-01112-6)
Supplement: Supplementary file 4 — Small-angle X-ray scattering raw data. [file 41594_2023_1112_MOESM4_ESM.tar › SAXS_submit/B1/A7_high_conc_results/Buffer2/A7_B1_high_snap_00001.sub.2.dat]

0.01102 24.04176 4.06767
0.01178 20.75016 3.41005
0.01254 20.39548 3.33822
0.01330 21.01764 3.91409
0.01406 21.21950 2.98374
0.01482 20.01457 2.26650
0.01558 20.98694 1.51096
0.01634 20.76798 1.28779
0.01710 22.18319 1.10822
0.01786 21.07903 0.87566
0.01862 20.72400 0.68588
0.01938 20.05450 0.62887
0.02014 19.40076 0.59527
0.02090 20.28362 0.54782
0.02166 20.28724 0.54825
0.02242 19.81784 0.49914
0.02318 19.47017 0.50575
0.02395 20.21726 0.44245
0.02471 20.07210 0.44101
0.02547 19.43570 0.43804
0.02623 20.07100 0.40921
0.02699 19.83328 0.41246
0.02775 19.30792 0.40253
0.02851 19.43801 0.37977
0.02927 19.36559 0.37166
0.03003 19.30219 0.37282
0.03079 19.09581 0.35696
0.03155 19.08103 0.34603
0.03231 18.96220 0.34221
0.03307 18.89992 0.33882
0.03383 18.82183 0.33365
0.03459 18.87826 0.32384
0.03535 18.97836 0.32351
0.03611 18.59185 0.30774
0.03687 18.32046 0.31721
0.03763 18.50688 0.29560
0.03839 18.08596 0.30184
0.03915 18.70215 0.29062
0.03991 18.06214 0.28909
0.04067 18.20725 0.27184
0.04143 18.08506 0.27651
0.04219 17.84389 0.27641
0.04295 18.04111 0.26139
0.04371 17.53664 0.26574
0.04447 17.53823 0.25801
0.04523 17.22966 0.25661
0.04599 17.34407 0.25541
0.04675 17.12036 0.24304
0.04751 17.25698 0.25391
0.04827 17.27750 0.23942
0.04903 17.04369 0.24139
0.04979 17.08995 0.24199
0.05055 16.68786 0.23374
0.05131 16.49621 0.22784
0.05207 16.79849 0.23168
0.05283 16.45057 0.22752
0.05359 16.26700 0.22820
0.05435 16.36534 0.22579
0.05511 16.22405 0.21914
0.05587 16.37081 0.22112
0.05663 15.84039 0.21088
0.05739 15.89027 0.22076
0.05815 15.86953 0.21486
0.05891 15.88060 0.20971
0.05967 15.62629 0.20814
0.06043 15.12714 0.20998
0.06119 15.20577 0.20178
0.06195 14.90214 0.19770
0.06271 15.00725 0.20229
0.06347 14.68670 0.20264
0.06423 14.72283 0.20123
0.06499 14.72019 0.19798
0.06575 14.34855 0.19864
0.06651 14.44508 0.19570
0.06727 14.29428 0.19197
0.06803 14.08606 0.19050
0.06879 13.89492 0.18701
0.06955 14.04483 0.18900
0.07031 13.63658 0.18402
0.07107 13.65210 0.18647
0.07183 13.58445 0.18147
0.07259 13.37092 0.18238
0.07335 13.08089 0.18013
0.07412 13.19546 0.17810
0.07488 13.12993 0.17896
0.07564 13.02542 0.17868
0.07640 12.70146 0.17027
0.07716 12.70245 0.17382
0.07792 12.50116 0.16827
0.07868 12.43383 0.16819
0.07944 12.11589 0.16698
0.08020 12.13591 0.16961
0.08096 12.12507 0.16424
0.08172 11.79871 0.16680
0.08248 11.72966 0.16397
0.08324 11.94680 0.16031
0.08400 11.49258 0.16015
0.08476 11.44068 0.16168
0.08552 11.37737 0.16069
0.08628 11.12198 0.16199
0.08704 11.05103 0.16543
0.08780 10.67376 0.18299
0.08856 10.61090 0.17473
0.08932 10.67246 0.17439
0.09008 10.39886 0.17771
0.09084 10.34649 0.17470
0.09160 10.11242 0.18122
0.09236 10.28339 0.17187
0.09312 9.93396 0.17893
0.09388 9.81625 0.17887
0.09464 9.61848 0.17638
0.09540 9.55389 0.18142
0.09616 9.20218 0.18156
0.09692 9.48832 0.17953
0.09768 8.96743 0.17215
0.09844 8.93581 0.17321
0.09920 9.06420 0.16225
0.09996 8.91746 0.16347
0.10072 8.73117 0.15779
0.10148 8.98238 0.15922
0.10224 8.58205 0.15884
0.10300 8.53632 0.15492
0.10376 8.38666 0.15601
0.10452 8.20266 0.15015
0.10528 8.02315 0.14741
0.10604 7.90575 0.14824
0.10680 7.86970 0.14629
0.10756 7.73176 0.14843
0.10832 7.63094 0.14712
0.10908 7.61170 0.14595
0.10984 7.60789 0.14447
0.11060 7.46322 0.14439
0.11136 7.25789 0.14070
0.11212 7.17429 0.13966
0.11288 7.14092 0.13912
0.11364 6.99125 0.13596
0.11440 6.98853 0.14039
0.11516 6.96864 0.13342
0.11592 6.61294 0.13343
0.11668 6.60728 0.13481
0.11744 6.60745 0.13139
0.11820 6.37840 0.13135
0.11896 6.19806 0.12793
0.11972 6.30077 0.12585
0.12048 6.19082 0.12958
0.12124 6.28211 0.12784
0.12200 5.96113 0.12684
0.12276 5.98383 0.12590
0.12352 5.73893 0.12619
0.12428 5.66125 0.12475
0.12504 5.61786 0.12124
0.12580 5.56582 0.12545
0.12656 5.54918 0.11917
0.12732 5.40229 0.11992
0.12808 5.33180 0.11988
0.12884 5.13739 0.11818
0.12960 5.05842 0.11811
0.13036 5.04055 0.11698
0.13112 5.03322 0.11448
0.13188 4.81867 0.11466
0.13264 4.60906 0.11307
0.13340 4.61001 0.11339
0.13416 4.67805 0.11236
0.13492 4.44234 0.11090
0.13568 4.40871 0.10891
0.13644 4.42614 0.10844
0.13720 4.22949 0.10969
0.13796 4.15918 0.10939
0.13873 4.16122 0.10808
0.13949 4.15865 0.10779
0.14025 4.02938 0.10876
0.14101 4.00249 0.10879
0.14177 3.93526 0.10675
0.14253 3.71091 0.10548
0.14329 3.62086 0.10517
0.14405 3.60767 0.10359
0.14481 3.52146 0.10295
0.14557 3.48526 0.10431
0.14633 3.43935 0.10295
0.14709 3.39937 0.10330
0.14785 3.24884 0.10426
0.14861 3.35761 0.10114
0.14937 3.10204 0.10001
0.15013 3.06986 0.09992
0.15089 2.98648 0.10009
0.15165 3.04581 0.09987
0.15241 3.02285 0.10059
0.15317 2.93091 0.09782
0.15393 2.76608 0.09883
0.15469 2.60820 0.09716
0.15545 2.71131 0.09696
0.15621 2.66592 0.09705
0.15697 2.59263 0.09701
0.15773 2.53939 0.09671
0.15849 2.49915 0.09423
0.15925 2.43438 0.09276
0.16001 2.32751 0.09410
0.16077 2.45496 0.09355
0.16153 2.32023 0.09306
0.16229 2.22860 0.09351
0.16305 2.27056 0.09233
0.16381 2.13513 0.09298
0.16457 2.16502 0.09154
0.16533 2.17900 0.08993
0.16609 2.02808 0.09085
0.16685 1.99890 0.09076
0.16761 2.04840 0.09071
0.16837 2.00943 0.09055
0.16913 1.86910 0.09018
0.16989 1.72297 0.08952
0.17065 1.71775 0.08951
0.17141 1.69399 0.08850
0.17217 1.67237 0.08971
0.17293 1.62015 0.08799
0.17369 1.61922 0.08751
0.17445 1.74340 0.08928
0.17521 1.45653 0.08897
0.17597 1.53299 0.08929
0.17673 1.49503 0.08915
0.17749 1.58474 0.09023
0.17825 1.37167 0.09146
0.17901 1.36231 0.09088
0.17977 1.33489 0.09135
0.18053 1.28411 0.09243
0.18129 1.24456 0.09420
0.18205 1.25777 0.09199
0.18281 1.23831 0.09493
0.18357 1.21235 0.09363
0.18433 1.15221 0.09343
0.18509 1.17110 0.09499
0.18585 1.16452 0.09522
0.18661 1.02065 0.09465
0.18737 1.02985 0.09351
0.18813 0.98728 0.09618
0.18889 0.96474 0.09416
0.18965 1.01065 0.09369
0.19041 0.98537 0.09599
0.19117 0.89492 0.09586
0.19193 0.90006 0.09428
0.19269 0.94384 0.09453
0.19345 0.91164 0.09416
0.19421 0.77507 0.09400
0.19497 0.82878 0.09546
0.19573 0.83292 0.09487
0.19649 0.75219 0.09685
0.19725 0.76830 0.09396
0.19801 0.72780 0.09487
0.19877 0.82159 0.09714
0.19953 0.72844 0.09426
0.20029 0.69668 0.09392
0.20105 0.74903 0.09502
0.20181 0.71677 0.09456
0.20257 0.60626 0.09596
0.20333 0.56635 0.09577
0.20409 0.60021 0.09769
0.20485 0.71068 0.09466
0.20561 0.63123 0.09680
0.20637 0.73916 0.09496
0.20713 0.54487 0.09537
0.20789 0.50971 0.09575
0.20865 0.51497 0.09579
0.20941 0.58871 0.09641
0.21017 0.50122 0.09449
0.21093 0.52101 0.09534
0.21169 0.49683 0.09325
0.21245 0.53046 0.09533
0.21321 0.41024 0.09412
0.21397 0.48108 0.09649
0.21473 0.48367 0.09528
0.21549 0.57779 0.09547
0.21625 0.54069 0.09493
0.21701 0.57522 0.09477
0.21777 0.55298 0.09397
0.21853 0.33237 0.09447
0.21929 0.39283 0.09488
0.22005 0.39433 0.09240
0.22081 0.34397 0.09343
0.22157 0.49778 0.09159
0.22233 0.50066 0.09347
0.22309 0.42195 0.09205
0.22385 0.36548 0.09282
0.22461 0.44649 0.09178
0.22537 0.38228 0.09219
0.22613 0.41445 0.09165
0.22689 0.26672 0.09127
0.22765 0.46832 0.09196
0.22841 0.39741 0.09126
0.22917 0.32506 0.09073
0.22993 0.40499 0.08892
0.23069 0.36893 0.08874
0.23145 0.35996 0.08842
0.23221 0.27323 0.08816
0.23297 0.37928 0.08883
0.23373 0.31678 0.08768
0.23449 0.39698 0.08802
0.23525 0.34850 0.08750
0.23601 0.48285 0.08707
0.23677 0.44640 0.08679
0.23753 0.46777 0.08436
0.23829 0.40119 0.08638
0.23905 0.39906 0.08487
0.23981 0.37915 0.08610
0.24057 0.40206 0.08393
0.24133 0.33866 0.08418
0.24209 0.32084 0.08485
0.24285 0.37240 0.08464
0.24361 0.31487 0.08414
0.24437 0.35993 0.08374
0.24513 0.46409 0.08302
0.24589 0.39658 0.08322
0.24665 0.34125 0.08244
0.24741 0.37189 0.08238
0.24817 0.39700 0.08247
0.24893 0.45021 0.08275
0.24969 0.47284 0.08267
0.25045 0.35823 0.08185
0.25121 0.39204 0.08280
0.25197 0.51551 0.08088
0.25273 0.43878 0.08158
0.25349 0.41828 0.08116
0.25425 0.36422 0.08051
0.25501 0.37151 0.08069
0.25577 0.37941 0.07956
0.25653 0.32819 0.07971
0.25729 0.39925 0.08060
0.25805 0.44448 0.08129
0.25881 0.40341 0.07902
0.25957 0.40118 0.08021
0.26033 0.46653 0.07949
0.26109 0.41748 0.07893
0.26185 0.46071 0.07875
0.26261 0.52951 0.07782
0.26337 0.41395 0.07792
0.26413 0.38770 0.07747
0.26489 0.40026 0.07702
0.26565 0.42027 0.07664
0.26641 0.35504 0.07844
0.26717 0.52642 0.07741
0.26793 0.35689 0.07690
0.26869 0.36329 0.07673
0.26945 0.45371 0.07790
0.27021 0.57446 0.07723
0.27097 0.45892 0.07707
0.27172 0.57575 0.07634
0.27248 0.54545 0.07556
0.27324 0.42383 0.07633
0.27400 0.52441 0.07559
0.27476 0.48119 0.07505
0.27552 0.49147 0.07389
0.27628 0.55549 0.07599
0.27704 0.44577 0.07509
0.27780 0.35191 0.07539
0.27856 0.54004 0.07580
0.27932 0.47063 0.07509
0.28008 0.48215 0.07512
0.28084 0.44403 0.07410
0.28160 0.44011 0.07406
0.28236 0.50658 0.07353
0.28312 0.47249 0.07296
0.28388 0.49266 0.07450
0.28464 0.55895 0.07344
0.28540 0.59475 0.07418
0.28616 0.56154 0.07335
0.28692 0.58681 0.07358
0.28768 0.49064 0.07416
0.28844 0.47866 0.07949
0.28920 0.52295 0.07362
0.28996 0.53826 0.07414
0.29072 0.44690 0.07542
0.29148 0.58484 0.07394
0.29224 0.46838 0.07533
0.29300 0.54602 0.07398
0.29376 0.53512 0.07423
0.29452 0.54781 0.07412
0.29528 0.64796 0.07453
0.29604 0.47205 0.07527
0.29680 0.55911 0.07596
0.29756 0.62783 0.07488
0.29832 0.61955 0.07507
0.29908 0.46261 0.07508
0.29984 0.53635 0.07489
0.30060 0.62989 0.07559
0.30136 0.56216 0.07555
0.30212 0.62901 0.07457
0.30288 0.52565 0.07487
0.30364 0.62784 0.07461
0.30440 0.67193 0.07427
0.30516 0.55865 0.07476
0.30592 0.71717 0.07445
0.30668 0.59759 0.07349
0.30744 0.60864 0.07407
0.30820 0.60755 0.07484
0.30896 0.60097 0.07504
0.30972 0.71174 0.07638
0.31048 0.64907 0.07620
0.31124 0.51942 0.07601
0.31200 0.62895 0.07603
0.31276 0.70100 0.07672
0.31352 0.77854 0.07483
0.31428 0.59801 0.07675
0.31504 0.56172 0.07855
0.31580 0.64235 0.07809
0.31656 0.65327 0.07995
0.31732 0.66030 0.07927
0.31808 0.63398 0.08022
0.31883 0.63020 0.07949
0.31959 0.68585 0.07979
0.32035 0.57286 0.07944
0.32111 0.58556 0.08060
0.32187 0.59303 0.08050
0.32263 0.64678 0.07902
0.32339 0.63662 0.08107
0.32415 0.61155 0.08108
0.32491 0.67697 0.08294
0.32567 0.63158 0.08071
0.32643 0.62124 0.08055
0.32719 0.67299 0.08224
0.32795 0.76479 0.08029
0.32871 0.65817 0.08087
0.32947 0.64785 0.08153
0.33023 0.65587 0.08097
0.33099 0.62394 0.08075
0.33175 0.63856 0.08089
0.33251 0.72383 0.08082
0.33327 0.56647 0.08102
0.33403 0.66649 0.08157
0.33479 0.68711 0.08323
0.33555 0.54796 0.08190
0.33631 0.71726 0.08293
0.33707 0.65731 0.08184
0.33783 0.56326 0.08167
0.33859 0.66071 0.08360
0.33935 0.72166 0.08430
0.34011 0.64480 0.08321
0.34087 0.68709 0.08345
0.34163 0.67218 0.08336
0.34239 0.68281 0.08362
0.34315 0.57300 0.08366
0.34391 0.63979 0.08321
0.34467 0.57365 0.08349
0.34543 0.72659 0.08392
0.34619 0.66534 0.08470
0.34695 0.72579 0.08381
0.34771 0.64738 0.08282
0.34847 0.69590 0.08377
0.34922 0.72925 0.08247
0.34998 0.73047 0.08494
0.35074 0.76258 0.08524
0.35150 0.62900 0.08127
0.35226 0.72043 0.08220
0.35302 0.77129 0.08166
0.35378 0.68844 0.08010
0.35454 0.67250 0.07871
0.35530 0.76389 0.08066
0.35606 0.69750 0.08048
0.35682 0.77452 0.08219
0.35758 0.66046 0.08059
0.35834 0.73970 0.08060
0.35910 0.62259 0.08177
0.35986 0.60093 0.08052
0.36062 0.71804 0.08242
0.36138 0.72591 0.08056
0.36214 0.77596 0.08289
0.36290 0.63345 0.08021
0.36366 0.72042 0.08137
0.36442 0.67002 0.08252
0.36518 0.69524 0.08148
0.36594 0.69852 0.08376
0.36670 0.74661 0.08253
0.36746 0.66151 0.08313
0.36822 0.64969 0.08340
0.36898 0.64546 0.08312
0.36974 0.62003 0.08422
0.37050 0.74986 0.08415
0.37126 0.64576 0.08411
0.37202 0.67262 0.08458
0.37277 0.70326 0.08522
0.37353 0.71723 0.08533
0.37429 0.57344 0.08661
0.37505 0.67654 0.08662
0.37581 0.70733 0.08761
0.37657 0.66792 0.08772
0.37733 0.77611 0.08873
0.37809 0.63079 0.08950
0.37885 0.55811 0.09010
0.37961 0.66677 0.09089
0.38037 0.61702 0.09247
0.38113 0.74542 0.09082
0.38189 0.81720 0.09232
0.38265 0.66294 0.09197
0.38341 0.68829 0.09250
0.38417 0.68241 0.09279
0.38493 0.66003 0.09543
0.38569 0.71022 0.09643
0.38645 0.71410 0.09412
0.38721 0.69785 0.09649
0.38797 0.66441 0.09768
0.38873 0.70531 0.09701
0.38949 0.65871 0.09767
0.39025 0.60991 0.09971
0.39101 0.74230 0.09843
0.39177 0.63197 0.10024
0.39252 0.60257 0.10128
0.39328 0.76966 0.09997
0.39404 0.73010 0.09974
0.39480 0.62942 0.10325
0.39556 0.72182 0.10259
0.39632 0.69404 0.10407
0.39708 0.64484 0.10502
0.39784 0.63901 0.10651
0.39860 0.72564 0.10718
0.39936 0.55626 0.10941
0.40012 0.68462 0.10522
0.40088 0.56620 0.11010
0.40164 0.53045 0.11159
0.40240 0.66240 0.10948
0.40316 0.56811 0.11243
0.40392 0.58432 0.11139
0.40468 0.65974 0.11467
0.40544 0.59913 0.11110
0.40620 0.62670 0.11352
0.40696 0.56549 0.11582
0.40772 0.66777 0.11481
0.40848 0.59803 0.11645
0.40924 0.55510 0.11476
0.40999 0.57161 0.11533
0.41075 0.49537 0.11460
0.41151 0.62884 0.11583
0.41227 0.65314 0.11783
0.41303 0.62380 0.11480
0.41379 0.60335 0.11779
0.41455 0.52710 0.11480
0.41531 0.69244 0.11909
0.41607 0.60664 0.11723
0.41683 0.46154 0.11816
0.41759 0.58305 0.11575
0.41835 0.56685 0.11932
0.41911 0.72759 0.12195
0.41987 0.49588 0.11935
0.42063 0.61804 0.12283
0.42139 0.58849 0.12091
0.42215 0.66798 0.12274
0.42291 0.73623 0.12405
0.42367 0.58581 0.12140
0.42443 0.59744 0.13017
0.42519 0.48987 0.12395
0.42594 0.45578 0.13009
0.42670 0.51177 0.13027
0.42746 0.50891 0.12786
0.42822 0.62114 0.13225
0.42898 0.60606 0.13195
0.42974 0.47592 0.13598
0.43050 0.53895 0.13176
0.43126 0.59927 0.13923
0.43202 0.34565 0.14017
0.43278 0.50676 0.13771
0.43354 0.58187 0.14163
0.43430 0.46155 0.13956
0.43506 0.59260 0.14447
