# Supplementary material for: Hallucination of closed repeat proteins containing central pockets
Source: Nat Struct Mol Biol. 2023 Sep 28;30(11):1755–60. doi: 10.1038/s41594-023-01112-6 (PMC10643118; doi:10.1038/s41594-023-01112-6)
Supplement: Supplementary file 4 — Small-angle X-ray scattering raw data. [file 41594_2023_1112_MOESM4_ESM.tar › SAXS_submit/B1/A7_high_conc_results/Buffer2/A7_B1_high_snap_00029.sub.2.dat]

0.01102 22.70208 4.21837
0.01178 22.59471 3.41481
0.01254 22.14583 3.17124
0.01330 25.66282 3.63061
0.01406 21.52462 2.89320
0.01482 22.88863 2.19356
0.01558 21.60666 1.59404
0.01634 22.85251 1.32855
0.01710 24.04793 1.06411
0.01786 22.26219 0.89735
0.01862 22.75748 0.68045
0.01938 22.10391 0.64203
0.02014 22.60004 0.57761
0.02090 23.00153 0.55442
0.02166 22.61292 0.54445
0.02242 21.95922 0.51055
0.02318 21.30950 0.48796
0.02395 21.46245 0.45784
0.02471 21.32328 0.45445
0.02547 21.67018 0.45083
0.02623 21.39679 0.43591
0.02699 21.38709 0.39672
0.02775 21.40980 0.40369
0.02851 21.22046 0.38274
0.02927 20.86836 0.38125
0.03003 20.54200 0.38303
0.03079 20.94836 0.35731
0.03155 21.00476 0.36141
0.03231 20.60180 0.34702
0.03307 20.52840 0.34734
0.03383 20.46413 0.32944
0.03459 20.58487 0.31834
0.03535 20.26037 0.32465
0.03611 20.18370 0.31927
0.03687 20.24347 0.29845
0.03763 19.78130 0.30630
0.03839 19.79125 0.29625
0.03915 19.62876 0.28839
0.03991 19.74584 0.29578
0.04067 19.39252 0.28554
0.04143 19.38234 0.27783
0.04219 19.21842 0.27560
0.04295 19.10474 0.27172
0.04371 19.17484 0.27025
0.04447 19.28678 0.25981
0.04523 18.74909 0.25966
0.04599 18.41853 0.25301
0.04675 18.57129 0.24919
0.04751 18.38901 0.24513
0.04827 18.25902 0.24126
0.04903 18.53784 0.24476
0.04979 17.86800 0.23108
0.05055 18.16421 0.24028
0.05131 17.97513 0.23552
0.05207 17.87091 0.22897
0.05283 17.46947 0.23110
0.05359 17.40070 0.23369
0.05435 17.08838 0.22729
0.05511 17.12424 0.22663
0.05587 16.89445 0.22150
0.05663 16.68203 0.21746
0.05739 16.75503 0.21872
0.05815 16.33763 0.21306
0.05891 16.42083 0.21348
0.05967 16.08996 0.20885
0.06043 15.96499 0.20769
0.06119 16.11998 0.21140
0.06195 15.64028 0.20639
0.06271 15.43219 0.20514
0.06347 15.57350 0.20149
0.06423 15.17384 0.19987
0.06499 15.15384 0.19947
0.06575 15.06746 0.19679
0.06651 14.78252 0.19267
0.06727 14.53525 0.19438
0.06803 14.66090 0.19135
0.06879 14.54559 0.18293
0.06955 14.30068 0.18626
0.07031 14.28281 0.18828
0.07107 13.85459 0.18149
0.07183 13.65425 0.18437
0.07259 13.52666 0.17861
0.07335 13.54808 0.18048
0.07412 13.22798 0.17457
0.07488 13.16897 0.17480
0.07564 13.08880 0.17134
0.07640 13.02363 0.17245
0.07716 12.79526 0.16863
0.07792 12.44889 0.17040
0.07868 12.45726 0.16951
0.07944 12.37705 0.16916
0.08020 12.23872 0.16514
0.08096 12.04735 0.16742
0.08172 11.90935 0.16293
0.08248 11.61225 0.16167
0.08324 11.74802 0.16338
0.08400 11.54542 0.15814
0.08476 11.33101 0.16023
0.08552 11.30929 0.16232
0.08628 11.21039 0.16347
0.08704 11.02791 0.16363
0.08780 10.50496 0.17936
0.08856 10.57471 0.17615
0.08932 10.53863 0.17692
0.09008 10.28052 0.17666
0.09084 9.98173 0.17240
0.09160 9.88871 0.17371
0.09236 9.96385 0.17312
0.09312 10.04734 0.17743
0.09388 9.63009 0.17924
0.09464 9.55310 0.17473
0.09540 9.44516 0.18338
0.09616 9.32722 0.18474
0.09692 9.00170 0.17770
0.09768 8.97351 0.17511
0.09844 9.04186 0.17053
0.09920 8.85325 0.16285
0.09996 8.65579 0.16069
0.10072 8.55365 0.16537
0.10148 8.55195 0.15628
0.10224 8.62322 0.16070
0.10300 8.37399 0.15260
0.10376 8.28608 0.15153
0.10452 8.18783 0.14825
0.10528 8.02438 0.14826
0.10604 7.93017 0.14845
0.10680 7.74097 0.14677
0.10756 7.66978 0.14423
0.10832 7.68313 0.14281
0.10908 7.50692 0.14769
0.10984 7.51572 0.14403
0.11060 7.09826 0.14291
0.11136 7.33320 0.13938
0.11212 7.10807 0.13976
0.11288 6.84772 0.13860
0.11364 6.77467 0.13534
0.11440 6.79159 0.13715
0.11516 6.65062 0.13456
0.11592 6.69993 0.13430
0.11668 6.45886 0.12847
0.11744 6.36015 0.13200
0.11820 6.22383 0.12945
0.11896 6.11918 0.12824
0.11972 5.95595 0.12764
0.12048 5.98854 0.12680
0.12124 5.99868 0.12668
0.12200 5.74521 0.12345
0.12276 5.78218 0.12397
0.12352 5.64879 0.12475
0.12428 5.32733 0.12239
0.12504 5.44589 0.12184
0.12580 5.28908 0.12272
0.12656 5.36715 0.11954
0.12732 5.21439 0.12066
0.12808 4.95517 0.11894
0.12884 5.03548 0.11732
0.12960 4.92486 0.11685
0.13036 4.73238 0.11622
0.13112 4.71297 0.11575
0.13188 4.59210 0.11520
0.13264 4.63128 0.11475
0.13340 4.49154 0.11269
0.13416 4.34836 0.11215
0.13492 4.45049 0.11166
0.13568 4.45255 0.11120
0.13644 4.24990 0.10976
0.13720 4.19218 0.10960
0.13796 4.00416 0.10911
0.13873 3.98501 0.10687
0.13949 3.89348 0.10908
0.14025 3.88375 0.10964
0.14101 3.82604 0.10575
0.14177 3.73808 0.10657
0.14253 3.70118 0.10519
0.14329 3.50266 0.10398
0.14405 3.60086 0.10364
0.14481 3.41743 0.10352
0.14557 3.40981 0.10130
0.14633 3.33955 0.10228
0.14709 3.16590 0.10385
0.14785 3.14644 0.10280
0.14861 3.29536 0.10090
0.14937 3.13259 0.09912
0.15013 3.20129 0.10090
0.15089 2.96441 0.09786
0.15165 2.89991 0.09890
0.15241 2.86954 0.09702
0.15317 2.78716 0.09646
0.15393 2.79690 0.09653
0.15469 2.85958 0.09605
0.15545 2.66679 0.09646
0.15621 2.54667 0.09597
0.15697 2.53913 0.09574
0.15773 2.38968 0.09406
0.15849 2.44671 0.09330
0.15925 2.41174 0.09527
0.16001 2.19006 0.09426
0.16077 2.25017 0.09352
0.16153 2.26275 0.09195
0.16229 2.08387 0.09210
0.16305 2.16890 0.09194
0.16381 2.13373 0.09348
0.16457 2.02138 0.09114
0.16533 2.04422 0.09121
0.16609 2.01872 0.09105
0.16685 1.88794 0.08888
0.16761 1.83214 0.09088
0.16837 1.76893 0.08763
0.16913 1.75218 0.08975
0.16989 1.76166 0.08888
0.17065 1.67810 0.08743
0.17141 1.67115 0.08722
0.17217 1.68549 0.08732
0.17293 1.61450 0.08706
0.17369 1.71562 0.08781
0.17445 1.61018 0.08838
0.17521 1.47775 0.08784
0.17597 1.48290 0.09101
0.17673 1.40860 0.08946
0.17749 1.47319 0.09107
0.17825 1.39363 0.08980
0.17901 1.53282 0.09161
0.17977 1.38830 0.09261
0.18053 1.21004 0.09091
0.18129 1.21308 0.09191
0.18205 1.27856 0.09220
0.18281 1.20478 0.09237
0.18357 1.12315 0.09389
0.18433 1.14528 0.09346
0.18509 1.16737 0.09369
0.18585 1.13632 0.09248
0.18661 1.06093 0.09392
0.18737 1.00989 0.09367
0.18813 1.11693 0.09585
0.18889 1.07569 0.09348
0.18965 1.01187 0.09426
0.19041 0.95296 0.09365
0.19117 0.98065 0.09288
0.19193 0.94517 0.09331
0.19269 0.96076 0.09214
0.19345 0.93951 0.09602
0.19421 0.92578 0.09445
0.19497 0.87229 0.09605
0.19573 0.85642 0.09577
0.19649 0.86485 0.09750
0.19725 0.74890 0.09592
0.19801 0.72466 0.09634
0.19877 0.84243 0.09673
0.19953 0.67523 0.09610
0.20029 0.69526 0.09552
0.20105 0.75900 0.09607
0.20181 0.72371 0.09793
0.20257 0.73991 0.09563
0.20333 0.67158 0.09561
0.20409 0.68957 0.09468
0.20485 0.72699 0.09351
0.20561 0.64180 0.09740
0.20637 0.61376 0.09637
0.20713 0.67111 0.09666
0.20789 0.63174 0.09537
0.20865 0.67058 0.09655
0.20941 0.71431 0.09653
0.21017 0.69685 0.09571
0.21093 0.66711 0.09552
0.21169 0.62670 0.09461
0.21245 0.68548 0.09514
0.21321 0.52551 0.09368
0.21397 0.54181 0.09553
0.21473 0.65162 0.09513
0.21549 0.50694 0.09641
0.21625 0.56005 0.09683
0.21701 0.45244 0.09500
0.21777 0.53846 0.09361
0.21853 0.57084 0.09521
0.21929 0.51326 0.09610
0.22005 0.53793 0.09392
0.22081 0.63208 0.09242
0.22157 0.63579 0.09175
0.22233 0.38905 0.09359
0.22309 0.48129 0.09310
0.22385 0.42596 0.09215
0.22461 0.48078 0.09261
0.22537 0.42992 0.09156
0.22613 0.38673 0.09148
0.22689 0.51404 0.09085
0.22765 0.42742 0.08966
0.22841 0.45438 0.08988
0.22917 0.47283 0.08898
0.22993 0.47468 0.08903
0.23069 0.34030 0.08835
0.23145 0.34853 0.08835
0.23221 0.40855 0.08717
0.23297 0.42862 0.08758
0.23373 0.47498 0.08847
0.23449 0.43723 0.08769
0.23525 0.47081 0.08639
0.23601 0.39491 0.08621
0.23677 0.44054 0.08673
0.23753 0.44015 0.08475
0.23829 0.33870 0.08784
0.23905 0.40992 0.08623
0.23981 0.41986 0.08604
0.24057 0.45515 0.08584
0.24133 0.47367 0.08432
0.24209 0.40679 0.08383
0.24285 0.45382 0.08431
0.24361 0.44408 0.08452
0.24437 0.41532 0.08467
0.24513 0.46401 0.08409
0.24589 0.40238 0.08498
0.24665 0.35623 0.08404
0.24741 0.42001 0.08352
0.24817 0.49207 0.08093
0.24893 0.43953 0.08208
0.24969 0.39853 0.08320
0.25045 0.44939 0.08230
0.25121 0.39646 0.08238
0.25197 0.41819 0.08277
0.25273 0.42769 0.08066
0.25349 0.43451 0.08044
0.25425 0.36388 0.08094
0.25501 0.55179 0.07996
0.25577 0.39488 0.07989
0.25653 0.42340 0.07929
0.25729 0.56779 0.07972
0.25805 0.50411 0.08007
0.25881 0.44533 0.08006
0.25957 0.46406 0.07895
0.26033 0.49311 0.07906
0.26109 0.46048 0.07979
0.26185 0.33810 0.07893
0.26261 0.47439 0.07862
0.26337 0.58568 0.07795
0.26413 0.48206 0.07894
0.26489 0.50531 0.07753
0.26565 0.45887 0.07869
0.26641 0.44042 0.07650
0.26717 0.49878 0.07731
0.26793 0.43977 0.07588
0.26869 0.52742 0.07663
0.26945 0.44094 0.07786
0.27021 0.51506 0.07600
0.27097 0.47890 0.07659
0.27172 0.56997 0.07622
0.27248 0.48914 0.07671
0.27324 0.44881 0.07622
0.27400 0.54106 0.07601
0.27476 0.60563 0.07535
0.27552 0.53705 0.07526
0.27628 0.59549 0.07591
0.27704 0.43517 0.07498
0.27780 0.51996 0.07512
0.27856 0.53552 0.07461
0.27932 0.52638 0.07481
0.28008 0.47569 0.07546
0.28084 0.59571 0.07277
0.28160 0.59788 0.07360
0.28236 0.45560 0.07418
0.28312 0.55615 0.07383
0.28388 0.53825 0.07378
0.28464 0.59794 0.07264
0.28540 0.54940 0.07411
0.28616 0.61217 0.07312
0.28692 0.44956 0.07378
0.28768 0.55571 0.07333
0.28844 0.49434 0.08104
0.28920 0.55153 0.07294
0.28996 0.62138 0.07407
0.29072 0.63499 0.07485
0.29148 0.51928 0.07303
0.29224 0.51843 0.07546
0.29300 0.50869 0.07382
0.29376 0.59952 0.07503
0.29452 0.68698 0.07384
0.29528 0.62008 0.07513
0.29604 0.57330 0.07518
0.29680 0.61181 0.07437
0.29756 0.52870 0.07542
0.29832 0.46007 0.07640
0.29908 0.67626 0.07556
0.29984 0.62616 0.07475
0.30060 0.61265 0.07478
0.30136 0.63512 0.07453
0.30212 0.68298 0.07487
0.30288 0.58219 0.07449
0.30364 0.65330 0.07475
0.30440 0.66979 0.07445
0.30516 0.65253 0.07393
0.30592 0.58324 0.07238
0.30668 0.62029 0.07416
0.30744 0.52645 0.07356
0.30820 0.61005 0.07357
0.30896 0.67688 0.07495
0.30972 0.65922 0.07505
0.31048 0.59509 0.07568
0.31124 0.63019 0.07500
0.31200 0.60098 0.07531
0.31276 0.64595 0.07594
0.31352 0.58150 0.07524
0.31428 0.68002 0.07599
0.31504 0.62029 0.07743
0.31580 0.67460 0.07690
0.31656 0.66959 0.07888
0.31732 0.56114 0.07879
0.31808 0.56677 0.08018
0.31883 0.63347 0.08007
0.31959 0.72869 0.07976
0.32035 0.59896 0.07998
0.32111 0.71938 0.07866
0.32187 0.70302 0.08018
0.32263 0.64715 0.07938
0.32339 0.67842 0.08013
0.32415 0.74094 0.08032
0.32491 0.58063 0.08175
0.32567 0.64488 0.08133
0.32643 0.67053 0.08044
0.32719 0.60202 0.08094
0.32795 0.67609 0.07953
0.32871 0.63413 0.08143
0.32947 0.68517 0.08001
0.33023 0.60779 0.08123
0.33099 0.60057 0.08095
0.33175 0.50367 0.08136
0.33251 0.66592 0.08250
0.33327 0.65280 0.08146
0.33403 0.70548 0.08144
0.33479 0.74832 0.08097
0.33555 0.61180 0.08105
0.33631 0.75711 0.08253
0.33707 0.72423 0.08212
0.33783 0.72107 0.08198
0.33859 0.72959 0.08261
0.33935 0.71808 0.08250
0.34011 0.62942 0.08391
0.34087 0.62320 0.08260
0.34163 0.57735 0.08391
0.34239 0.60210 0.08314
0.34315 0.65676 0.08245
0.34391 0.81363 0.08114
0.34467 0.72803 0.08416
0.34543 0.56355 0.08242
0.34619 0.78621 0.08112
0.34695 0.65797 0.08227
0.34771 0.56864 0.08358
0.34847 0.69616 0.08364
0.34922 0.56875 0.08243
0.34998 0.51646 0.08347
0.35074 0.80422 0.08322
0.35150 0.60747 0.08117
0.35226 0.66081 0.08039
0.35302 0.75579 0.08042
0.35378 0.67167 0.07964
0.35454 0.70423 0.07827
0.35530 0.74684 0.08020
0.35606 0.66027 0.07942
0.35682 0.55584 0.08095
0.35758 0.61837 0.08046
0.35834 0.68254 0.08093
0.35910 0.72164 0.08216
0.35986 0.71416 0.08170
0.36062 0.66874 0.07999
0.36138 0.62385 0.08045
0.36214 0.65918 0.08209
0.36290 0.67431 0.08062
0.36366 0.72016 0.08170
0.36442 0.71597 0.08052
0.36518 0.71446 0.08162
0.36594 0.77402 0.08202
0.36670 0.68862 0.08121
0.36746 0.74659 0.08231
0.36822 0.70441 0.08530
0.36898 0.70932 0.08249
0.36974 0.69682 0.08418
0.37050 0.54551 0.08337
0.37126 0.74186 0.08287
0.37202 0.59278 0.08505
0.37277 0.63524 0.08537
0.37353 0.57803 0.08582
0.37429 0.55053 0.08619
0.37505 0.59499 0.08717
0.37581 0.67815 0.08784
0.37657 0.70900 0.08849
0.37733 0.69415 0.08874
0.37809 0.55884 0.08860
0.37885 0.74181 0.09066
0.37961 0.66922 0.08960
0.38037 0.63689 0.09156
0.38113 0.66647 0.09072
0.38189 0.63115 0.09122
0.38265 0.58331 0.09182
0.38341 0.67028 0.09229
0.38417 0.59110 0.09268
0.38493 0.71323 0.09326
0.38569 0.58025 0.09467
0.38645 0.75293 0.09598
0.38721 0.69672 0.09541
0.38797 0.57755 0.09663
0.38873 0.55500 0.09637
0.38949 0.74461 0.09914
0.39025 0.80324 0.10408
0.39101 0.71689 0.10071
0.39177 0.53937 0.09801
0.39252 0.58408 0.10144
0.39328 0.62671 0.10175
0.39404 0.64302 0.10484
0.39480 0.52572 0.10263
0.39556 0.58035 0.10426
0.39632 0.50298 0.10467
0.39708 0.54028 0.10581
0.39784 0.68453 0.10637
0.39860 0.77495 0.10551
0.39936 0.67664 0.10632
0.40012 0.73668 0.10870
0.40088 0.57260 0.11038
0.40164 0.52676 0.10926
0.40240 0.39532 0.11157
0.40316 0.78156 0.11305
0.40392 0.59570 0.10937
0.40468 0.64848 0.11177
0.40544 0.57460 0.11124
0.40620 0.45145 0.11327
0.40696 0.57253 0.11324
0.40772 0.65878 0.11425
0.40848 0.65769 0.11473
0.40924 0.54341 0.11340
0.40999 0.44583 0.11690
0.41075 0.60547 0.11645
0.41151 0.59864 0.11502
0.41227 0.65818 0.11432
0.41303 0.63994 0.11609
0.41379 0.63269 0.11821
0.41455 0.58472 0.11749
0.41531 0.66329 0.12057
0.41607 0.66720 0.11490
0.41683 0.65647 0.11410
0.41759 0.45536 0.11639
0.41835 0.59612 0.11639
0.41911 0.56811 0.12153
0.41987 0.60632 0.11825
0.42063 0.67459 0.12069
0.42139 0.67555 0.11844
0.42215 0.54543 0.12005
0.42291 0.54927 0.12470
0.42367 0.61001 0.12089
0.42443 0.64579 0.12659
0.42519 0.44433 0.12250
0.42594 0.71696 0.12903
0.42670 0.55155 0.12732
0.42746 0.70316 0.13107
0.42822 0.62666 0.13162
0.42898 0.58053 0.13260
0.42974 0.53243 0.13728
0.43050 0.49991 0.13400
0.43126 0.68636 0.13722
0.43202 0.62493 0.13995
0.43278 0.53486 0.13810
0.43354 0.59131 0.14259
0.43430 0.50477 0.13826
0.43506 0.43905 0.14561
