# Supplementary material for: Hallucination of closed repeat proteins containing central pockets
Source: Nat Struct Mol Biol. 2023 Sep 28;30(11):1755–60. doi: 10.1038/s41594-023-01112-6 (PMC10643118; doi:10.1038/s41594-023-01112-6)
Supplement: Supplementary file 4 — Small-angle X-ray scattering raw data. [file 41594_2023_1112_MOESM4_ESM.tar › SAXS_submit/B1/A7_high_conc_results/Buffer2/A7_B1_high_snap_00028.sub.2.dat]

0.01102 22.89568 3.92529
0.01178 23.98537 3.73940
0.01254 22.93216 3.24187
0.01330 24.99845 3.89049
0.01406 21.34024 2.79587
0.01482 21.17462 2.22996
0.01558 22.28490 1.55688
0.01634 24.27935 1.32283
0.01710 23.78156 1.05757
0.01786 23.08170 0.89518
0.01862 22.28856 0.70330
0.01938 21.80907 0.63448
0.02014 21.84352 0.61642
0.02090 21.92478 0.56929
0.02166 21.54091 0.55543
0.02242 21.58194 0.50270
0.02318 21.95318 0.48497
0.02395 21.62603 0.45014
0.02471 21.29152 0.46033
0.02547 22.01589 0.46735
0.02623 21.22983 0.42091
0.02699 21.40750 0.41824
0.02775 21.42012 0.40217
0.02851 20.60989 0.37527
0.02927 21.31222 0.37693
0.03003 20.97185 0.36844
0.03079 20.50541 0.36432
0.03155 20.79674 0.34483
0.03231 20.76971 0.33528
0.03307 20.29555 0.35106
0.03383 20.36762 0.33525
0.03459 20.28654 0.32484
0.03535 20.00911 0.32348
0.03611 20.32736 0.31437
0.03687 20.05126 0.31799
0.03763 20.18262 0.30772
0.03839 19.31266 0.30555
0.03915 19.33941 0.29065
0.03991 19.42180 0.29616
0.04067 19.22220 0.29320
0.04143 19.07270 0.27222
0.04219 19.13323 0.27895
0.04295 19.02780 0.27139
0.04371 18.85380 0.26450
0.04447 18.65052 0.26242
0.04523 18.43768 0.26841
0.04599 18.48972 0.25633
0.04675 18.44057 0.25130
0.04751 18.60114 0.24738
0.04827 18.20355 0.24778
0.04903 18.24268 0.24963
0.04979 18.43938 0.23568
0.05055 17.89460 0.24223
0.05131 17.54211 0.22693
0.05207 17.67711 0.22867
0.05283 17.50647 0.22694
0.05359 17.56302 0.22173
0.05435 17.17350 0.22892
0.05511 16.89629 0.22504
0.05587 16.91629 0.22003
0.05663 16.53526 0.22389
0.05739 16.69448 0.21849
0.05815 16.24017 0.21523
0.05891 16.46230 0.21509
0.05967 16.12439 0.20754
0.06043 15.88518 0.20987
0.06119 15.75688 0.20381
0.06195 15.35547 0.20359
0.06271 15.66437 0.20351
0.06347 15.47141 0.19950
0.06423 15.44353 0.19659
0.06499 15.21339 0.19602
0.06575 15.02881 0.19523
0.06651 14.96515 0.19202
0.06727 14.84069 0.18643
0.06803 14.53779 0.19051
0.06879 14.47282 0.18966
0.06955 14.37710 0.19173
0.07031 14.26614 0.18492
0.07107 13.95027 0.18694
0.07183 13.60410 0.18187
0.07259 13.75603 0.17829
0.07335 13.37377 0.18001
0.07412 13.32728 0.17230
0.07488 13.58649 0.17639
0.07564 13.19627 0.17100
0.07640 13.02403 0.17649
0.07716 12.69867 0.17207
0.07792 12.82736 0.17375
0.07868 12.71049 0.16915
0.07944 12.39828 0.16732
0.08020 12.04870 0.16514
0.08096 12.34580 0.16370
0.08172 11.93360 0.16141
0.08248 11.93933 0.16276
0.08324 11.74782 0.16002
0.08400 11.57907 0.15896
0.08476 11.21894 0.16618
0.08552 11.44348 0.16400
0.08628 11.08156 0.16147
0.08704 10.88814 0.16301
0.08780 10.60510 0.17606
0.08856 10.70634 0.17686
0.08932 10.59175 0.17517
0.09008 10.32450 0.17712
0.09084 10.29463 0.17843
0.09160 10.05573 0.17641
0.09236 10.21465 0.17973
0.09312 10.01254 0.17575
0.09388 10.04278 0.17548
0.09464 9.62167 0.17758
0.09540 9.38974 0.18633
0.09616 9.31770 0.18011
0.09692 8.98167 0.17669
0.09768 8.99614 0.17424
0.09844 9.14093 0.16595
0.09920 8.69555 0.16444
0.09996 8.79484 0.16339
0.10072 8.57091 0.16264
0.10148 8.63355 0.15838
0.10224 8.52935 0.15924
0.10300 8.36951 0.15485
0.10376 8.23511 0.15256
0.10452 8.25799 0.15431
0.10528 8.08103 0.14913
0.10604 7.97836 0.14499
0.10680 7.78934 0.14365
0.10756 7.70933 0.14716
0.10832 7.51238 0.14702
0.10908 7.55097 0.14668
0.10984 7.18524 0.14329
0.11060 7.24573 0.14251
0.11136 7.30862 0.14049
0.11212 6.87580 0.13853
0.11288 6.88968 0.13900
0.11364 6.76695 0.13444
0.11440 6.76707 0.13634
0.11516 6.70315 0.13241
0.11592 6.61595 0.13469
0.11668 6.37443 0.13251
0.11744 6.47422 0.12953
0.11820 6.36737 0.13005
0.11896 6.21038 0.12897
0.11972 6.08362 0.12583
0.12048 5.91210 0.12889
0.12124 5.89561 0.12604
0.12200 5.70202 0.12471
0.12276 5.66973 0.12347
0.12352 5.66449 0.12336
0.12428 5.50431 0.12403
0.12504 5.48883 0.12229
0.12580 5.26341 0.12258
0.12656 5.25586 0.12222
0.12732 5.15579 0.11965
0.12808 5.09917 0.11890
0.12884 4.98624 0.11669
0.12960 4.99323 0.11723
0.13036 4.85189 0.11669
0.13112 4.84497 0.11570
0.13188 4.76655 0.11513
0.13264 4.54633 0.11366
0.13340 4.43971 0.11183
0.13416 4.52373 0.11065
0.13492 4.35163 0.11082
0.13568 4.24999 0.10769
0.13644 4.26661 0.10922
0.13720 4.18408 0.10770
0.13796 4.13360 0.10835
0.13873 4.05342 0.10765
0.13949 3.96517 0.10853
0.14025 4.01513 0.10693
0.14101 3.76935 0.10803
0.14177 3.78693 0.10546
0.14253 3.55849 0.10618
0.14329 3.49644 0.10653
0.14405 3.52019 0.10328
0.14481 3.37339 0.10375
0.14557 3.35007 0.10392
0.14633 3.28149 0.10189
0.14709 3.13180 0.10205
0.14785 3.16161 0.10271
0.14861 3.06820 0.10223
0.14937 3.00743 0.09941
0.15013 3.13907 0.10095
0.15089 2.99110 0.10148
0.15165 2.91552 0.09955
0.15241 2.90595 0.09974
0.15317 2.72884 0.09818
0.15393 2.74151 0.09845
0.15469 2.65719 0.09682
0.15545 2.60859 0.09666
0.15621 2.58091 0.09684
0.15697 2.47063 0.09450
0.15773 2.56858 0.09508
0.15849 2.46803 0.09506
0.15925 2.48935 0.09329
0.16001 2.29925 0.09415
0.16077 2.34737 0.09480
0.16153 2.26346 0.09302
0.16229 2.18586 0.09320
0.16305 2.14220 0.09313
0.16381 2.17175 0.09191
0.16457 2.03912 0.09118
0.16533 1.91359 0.09213
0.16609 1.97583 0.08967
0.16685 1.85393 0.09049
0.16761 2.06372 0.08986
0.16837 1.84724 0.08948
0.16913 1.95334 0.08937
0.16989 1.66080 0.08803
0.17065 1.69553 0.08829
0.17141 1.75794 0.08826
0.17217 1.59577 0.08772
0.17293 1.66036 0.08590
0.17369 1.49234 0.08851
0.17445 1.58327 0.08680
0.17521 1.50546 0.08743
0.17597 1.51313 0.08800
0.17673 1.44391 0.08917
0.17749 1.37853 0.08970
0.17825 1.47249 0.09115
0.17901 1.34061 0.08983
0.17977 1.23341 0.09198
0.18053 1.35146 0.09156
0.18129 1.37897 0.09277
0.18205 1.35107 0.09263
0.18281 1.19105 0.09372
0.18357 1.25404 0.09220
0.18433 1.18811 0.09380
0.18509 1.09558 0.09320
0.18585 1.17717 0.09432
0.18661 1.16528 0.09372
0.18737 1.18172 0.09347
0.18813 1.08391 0.09627
0.18889 0.93543 0.09446
0.18965 0.98566 0.09357
0.19041 1.05576 0.09535
0.19117 1.03281 0.09445
0.19193 0.85960 0.09463
0.19269 0.84136 0.09311
0.19345 1.00674 0.09551
0.19421 0.80193 0.09518
0.19497 0.92672 0.09645
0.19573 0.98361 0.09568
0.19649 0.89458 0.09520
0.19725 0.71400 0.09396
0.19801 0.75334 0.09538
0.19877 0.80485 0.09692
0.19953 0.77726 0.09491
0.20029 0.68172 0.09600
0.20105 0.68263 0.09512
0.20181 0.77522 0.09704
0.20257 0.75979 0.09444
0.20333 0.73923 0.09576
0.20409 0.72193 0.09504
0.20485 0.69145 0.09488
0.20561 0.60271 0.09577
0.20637 0.72584 0.09510
0.20713 0.58194 0.09647
0.20789 0.50061 0.09583
0.20865 0.61212 0.09673
0.20941 0.59621 0.09711
0.21017 0.49229 0.09531
0.21093 0.49403 0.09532
0.21169 0.57201 0.09475
0.21245 0.56583 0.09543
0.21321 0.60904 0.09400
0.21397 0.44630 0.09488
0.21473 0.63546 0.09515
0.21549 0.53074 0.09655
0.21625 0.48634 0.09617
0.21701 0.42678 0.09332
0.21777 0.48046 0.09349
0.21853 0.54687 0.09423
0.21929 0.54396 0.09653
0.22005 0.49928 0.09470
0.22081 0.49754 0.09224
0.22157 0.50143 0.09328
0.22233 0.58281 0.09285
0.22309 0.37361 0.09219
0.22385 0.35715 0.09132
0.22461 0.53625 0.09269
0.22537 0.52633 0.09307
0.22613 0.48200 0.09006
0.22689 0.42821 0.09081
0.22765 0.51030 0.08986
0.22841 0.40583 0.09018
0.22917 0.49793 0.08982
0.22993 0.46815 0.08862
0.23069 0.46695 0.08787
0.23145 0.35361 0.08917
0.23221 0.51114 0.08723
0.23297 0.49303 0.08876
0.23373 0.47095 0.08797
0.23449 0.40627 0.08783
0.23525 0.46288 0.08745
0.23601 0.44807 0.08671
0.23677 0.40485 0.08611
0.23753 0.40798 0.08572
0.23829 0.52154 0.08656
0.23905 0.42066 0.08579
0.23981 0.37289 0.08580
0.24057 0.38662 0.08416
0.24133 0.32052 0.08457
0.24209 0.39742 0.08510
0.24285 0.40590 0.08492
0.24361 0.38313 0.08589
0.24437 0.51658 0.08271
0.24513 0.51688 0.08251
0.24589 0.31834 0.08343
0.24665 0.43611 0.08351
0.24741 0.48917 0.08324
0.24817 0.39740 0.08416
0.24893 0.49575 0.08273
0.24969 0.51929 0.08271
0.25045 0.45311 0.08056
0.25121 0.47373 0.08213
0.25197 0.52867 0.08167
0.25273 0.54278 0.08115
0.25349 0.47101 0.08029
0.25425 0.47841 0.08220
0.25501 0.53583 0.08183
0.25577 0.34113 0.08105
0.25653 0.50430 0.07914
0.25729 0.44515 0.08036
0.25805 0.45395 0.08070
0.25881 0.45829 0.07864
0.25957 0.51793 0.07886
0.26033 0.42118 0.07956
0.26109 0.44880 0.07889
0.26185 0.47131 0.07869
0.26261 0.60681 0.07893
0.26337 0.44369 0.07682
0.26413 0.40961 0.07833
0.26489 0.42922 0.07840
0.26565 0.44257 0.07756
0.26641 0.55452 0.07730
0.26717 0.54318 0.07827
0.26793 0.41003 0.07712
0.26869 0.49249 0.07727
0.26945 0.46192 0.07639
0.27021 0.48249 0.07652
0.27097 0.54348 0.07694
0.27172 0.57272 0.07631
0.27248 0.45695 0.07598
0.27324 0.50593 0.07642
0.27400 0.59223 0.07591
0.27476 0.47408 0.07595
0.27552 0.58918 0.07468
0.27628 0.44487 0.07515
0.27704 0.46231 0.07485
0.27780 0.58430 0.07499
0.27856 0.53044 0.07429
0.27932 0.58199 0.07455
0.28008 0.55252 0.07451
0.28084 0.56667 0.07446
0.28160 0.53372 0.07314
0.28236 0.62045 0.07373
0.28312 0.65123 0.07461
0.28388 0.56788 0.07453
0.28464 0.59227 0.07407
0.28540 0.45208 0.07417
0.28616 0.50496 0.07379
0.28692 0.50838 0.07395
0.28768 0.52516 0.07418
0.28844 0.55392 0.08432
0.28920 0.67448 0.07226
0.28996 0.58818 0.07393
0.29072 0.52359 0.07481
0.29148 0.57691 0.07398
0.29224 0.56031 0.07461
0.29300 0.51216 0.07417
0.29376 0.55945 0.07526
0.29452 0.57154 0.07476
0.29528 0.62429 0.07430
0.29604 0.70325 0.07494
0.29680 0.55141 0.07522
0.29756 0.52684 0.07533
0.29832 0.61559 0.07460
0.29908 0.64358 0.07500
0.29984 0.60395 0.07449
0.30060 0.65550 0.07564
0.30136 0.61025 0.07413
0.30212 0.64238 0.07415
0.30288 0.66283 0.07467
0.30364 0.58976 0.07426
0.30440 0.67468 0.07456
0.30516 0.66152 0.07399
0.30592 0.60559 0.07444
0.30668 0.62294 0.07251
0.30744 0.65576 0.07501
0.30820 0.70317 0.07526
0.30896 0.64495 0.07536
0.30972 0.68882 0.07551
0.31048 0.50834 0.07577
0.31124 0.59919 0.07520
0.31200 0.66428 0.07494
0.31276 0.67789 0.07541
0.31352 0.62357 0.07653
0.31428 0.74131 0.07758
0.31504 0.58750 0.07842
0.31580 0.57159 0.07713
0.31656 0.67948 0.07784
0.31732 0.60417 0.07866
0.31808 0.48844 0.07898
0.31883 0.66541 0.07931
0.31959 0.66425 0.07904
0.32035 0.60561 0.07949
0.32111 0.63956 0.08009
0.32187 0.61893 0.07975
0.32263 0.56142 0.07921
0.32339 0.63977 0.07942
0.32415 0.62881 0.08109
0.32491 0.73526 0.08225
0.32567 0.64130 0.08040
0.32643 0.62492 0.07947
0.32719 0.64749 0.08099
0.32795 0.66512 0.08008
0.32871 0.70074 0.08048
0.32947 0.68620 0.08095
0.33023 0.63445 0.08083
0.33099 0.64268 0.08155
0.33175 0.69925 0.08006
0.33251 0.65840 0.08073
0.33327 0.68150 0.08089
0.33403 0.68199 0.08187
0.33479 0.69823 0.08056
0.33555 0.73249 0.08212
0.33631 0.73026 0.08177
0.33707 0.69814 0.08242
0.33783 0.65432 0.08242
0.33859 0.58662 0.08247
0.33935 0.77908 0.08290
0.34011 0.64334 0.08208
0.34087 0.60606 0.08290
0.34163 0.63290 0.08174
0.34239 0.53813 0.08179
0.34315 0.66982 0.08378
0.34391 0.59886 0.08328
0.34467 0.63492 0.08301
0.34543 0.63686 0.08172
0.34619 0.72680 0.08309
0.34695 0.69827 0.08280
0.34771 0.69863 0.08340
0.34847 0.64527 0.08465
0.34922 0.70574 0.08260
0.34998 0.70794 0.08464
0.35074 0.69066 0.08489
0.35150 0.70614 0.08227
0.35226 0.61579 0.08086
0.35302 0.63205 0.08028
0.35378 0.58339 0.07916
0.35454 0.69654 0.07861
0.35530 0.54899 0.07991
0.35606 0.68967 0.08043
0.35682 0.68698 0.08051
0.35758 0.65734 0.08112
0.35834 0.69876 0.08027
0.35910 0.68406 0.08197
0.35986 0.66283 0.08088
0.36062 0.66473 0.08190
0.36138 0.59593 0.08122
0.36214 0.60061 0.08087
0.36290 0.61297 0.08068
0.36366 0.68048 0.08077
0.36442 0.70656 0.08176
0.36518 0.70060 0.08161
0.36594 0.65484 0.08286
0.36670 0.75861 0.08045
0.36746 0.65339 0.08281
0.36822 0.67304 0.08404
0.36898 0.68647 0.08477
0.36974 0.73672 0.08404
0.37050 0.61334 0.08364
0.37126 0.72573 0.08347
0.37202 0.67120 0.08539
0.37277 0.61793 0.08450
0.37353 0.71116 0.08594
0.37429 0.62779 0.08651
0.37505 0.60709 0.08794
0.37581 0.70235 0.08756
0.37657 0.56902 0.08794
0.37733 0.62297 0.08888
0.37809 0.71329 0.08920
0.37885 0.54183 0.09093
0.37961 0.64740 0.09196
0.38037 0.71911 0.09015
0.38113 0.56473 0.09041
0.38189 0.67353 0.09140
0.38265 0.72440 0.09331
0.38341 0.52818 0.09431
0.38417 0.61747 0.09140
0.38493 0.65302 0.09348
0.38569 0.63515 0.09540
0.38645 0.61712 0.09569
0.38721 0.65257 0.09636
0.38797 0.65736 0.09784
0.38873 0.62078 0.09633
0.38949 0.69885 0.09689
0.39025 0.60283 0.10503
0.39101 0.73836 0.09718
0.39177 0.63877 0.10136
0.39252 0.63853 0.10006
0.39328 0.63273 0.09985
0.39404 0.53345 0.10097
0.39480 0.64587 0.10250
0.39556 0.63681 0.10289
0.39632 0.62235 0.10343
0.39708 0.61618 0.10632
0.39784 0.51212 0.10514
0.39860 0.61921 0.10621
0.39936 0.59777 0.10844
0.40012 0.55253 0.10874
0.40088 0.63069 0.10995
0.40164 0.54681 0.11252
0.40240 0.52211 0.11005
0.40316 0.53517 0.11124
0.40392 0.73934 0.10962
0.40468 0.64959 0.11344
0.40544 0.37407 0.11192
0.40620 0.62306 0.11420
0.40696 0.61605 0.11277
0.40772 0.39528 0.11343
0.40848 0.63199 0.11438
0.40924 0.52837 0.11301
0.40999 0.56295 0.11873
0.41075 0.72476 0.11692
0.41151 0.48175 0.11852
0.41227 0.42570 0.11701
0.41303 0.56935 0.11386
0.41379 0.53374 0.11840
0.41455 0.43594 0.11499
0.41531 0.74791 0.12046
0.41607 0.63173 0.11644
0.41683 0.53428 0.11742
0.41759 0.51797 0.11811
0.41835 0.55856 0.11823
0.41911 0.44924 0.12002
0.41987 0.64440 0.11883
0.42063 0.63400 0.12304
0.42139 0.60425 0.12131
0.42215 0.61776 0.12149
0.42291 0.62907 0.12106
0.42367 0.42254 0.12479
0.42443 0.59385 0.12780
0.42519 0.73732 0.12487
0.42594 0.53691 0.12527
0.42670 0.74113 0.12944
0.42746 0.65030 0.12885
0.42822 0.62153 0.12954
0.42898 0.39267 0.13034
0.42974 0.61840 0.13780
0.43050 0.44683 0.13396
0.43126 0.56770 0.13867
0.43202 0.49072 0.13540
0.43278 0.49428 0.13606
0.43354 0.47310 0.14162
0.43430 0.61529 0.13826
0.43506 0.67247 0.14611
