# Supplementary material for: Hallucination of closed repeat proteins containing central pockets
Source: Nat Struct Mol Biol. 2023 Sep 28;30(11):1755–60. doi: 10.1038/s41594-023-01112-6 (PMC10643118; doi:10.1038/s41594-023-01112-6)
Supplement: Supplementary file 4 — Small-angle X-ray scattering raw data. [file 41594_2023_1112_MOESM4_ESM.tar › SAXS_submit/B1/A7_high_conc_results/Buffer2/A7_B1_high_snap_00026.sub.2.dat]

0.01102 22.45318 3.92699
0.01178 25.07731 4.17984
0.01254 22.88222 3.19745
0.01330 24.41803 3.51282
0.01406 24.06211 2.89940
0.01482 24.11042 2.13543
0.01558 22.65243 1.47636
0.01634 22.66253 1.26036
0.01710 22.70491 1.08906
0.01786 23.63950 0.89097
0.01862 22.70261 0.71466
0.01938 22.58956 0.65849
0.02014 21.94996 0.63578
0.02090 21.93427 0.55596
0.02166 21.90302 0.55259
0.02242 21.77342 0.48793
0.02318 21.77019 0.47011
0.02395 21.49114 0.45296
0.02471 21.59671 0.45054
0.02547 21.64966 0.42738
0.02623 21.85654 0.42424
0.02699 21.67605 0.40740
0.02775 21.05727 0.38530
0.02851 20.67318 0.38261
0.02927 20.82930 0.38206
0.03003 20.86099 0.37273
0.03079 21.28502 0.35663
0.03155 21.09795 0.34741
0.03231 21.20796 0.34061
0.03307 20.94911 0.34274
0.03383 20.26795 0.32459
0.03459 20.34905 0.33307
0.03535 20.06487 0.32333
0.03611 20.43227 0.31880
0.03687 20.20978 0.31110
0.03763 20.17772 0.30700
0.03839 19.73953 0.29715
0.03915 19.64991 0.28405
0.03991 19.64427 0.30215
0.04067 19.64196 0.28451
0.04143 19.24818 0.27531
0.04219 19.14716 0.27979
0.04295 18.79411 0.26241
0.04371 18.92379 0.26028
0.04447 18.96110 0.25623
0.04523 18.86201 0.26154
0.04599 18.56392 0.25871
0.04675 18.56352 0.24816
0.04751 18.32514 0.25124
0.04827 18.21227 0.24936
0.04903 18.01935 0.24512
0.04979 18.00079 0.24188
0.05055 17.80502 0.23753
0.05131 17.81627 0.22862
0.05207 17.47941 0.23336
0.05283 17.58257 0.23017
0.05359 16.87241 0.22866
0.05435 17.27380 0.22283
0.05511 17.11088 0.22701
0.05587 17.09956 0.22881
0.05663 16.62035 0.21766
0.05739 16.54332 0.21122
0.05815 16.08918 0.21186
0.05891 16.38083 0.21152
0.05967 16.03212 0.20789
0.06043 15.93558 0.20554
0.06119 15.93669 0.20583
0.06195 15.70170 0.20486
0.06271 15.29486 0.20029
0.06347 15.47305 0.20229
0.06423 15.21354 0.19397
0.06499 15.18612 0.19977
0.06575 14.91363 0.19941
0.06651 14.95912 0.19748
0.06727 14.68405 0.18959
0.06803 14.42805 0.19274
0.06879 14.18462 0.18884
0.06955 14.22364 0.19072
0.07031 14.16322 0.18162
0.07107 13.92660 0.18871
0.07183 13.87602 0.18477
0.07259 13.69769 0.18534
0.07335 13.48700 0.17982
0.07412 13.42095 0.17658
0.07488 13.23899 0.17598
0.07564 13.15042 0.17288
0.07640 13.06060 0.17295
0.07716 12.54222 0.17124
0.07792 12.58928 0.17073
0.07868 12.56921 0.16786
0.07944 12.19297 0.17056
0.08020 12.43709 0.16697
0.08096 12.33812 0.16548
0.08172 12.02676 0.16032
0.08248 11.82732 0.16054
0.08324 11.60413 0.16132
0.08400 11.70897 0.15932
0.08476 11.33130 0.16141
0.08552 11.42628 0.16200
0.08628 11.09597 0.16369
0.08704 11.12447 0.16702
0.08780 10.81464 0.17962
0.08856 10.81673 0.17679
0.08932 10.46631 0.17773
0.09008 10.49395 0.17675
0.09084 10.39808 0.17462
0.09160 10.39126 0.17840
0.09236 10.05289 0.17581
0.09312 9.97569 0.17570
0.09388 9.86446 0.17581
0.09464 9.68941 0.17457
0.09540 9.32123 0.18417
0.09616 9.36556 0.18459
0.09692 9.17146 0.17884
0.09768 8.96026 0.16920
0.09844 8.96980 0.17051
0.09920 8.86266 0.16421
0.09996 8.78062 0.16229
0.10072 8.93395 0.16210
0.10148 8.67567 0.15922
0.10224 8.68809 0.15842
0.10300 8.33474 0.15256
0.10376 7.96612 0.15397
0.10452 8.27565 0.15136
0.10528 8.01978 0.14851
0.10604 7.97242 0.14566
0.10680 7.85678 0.14087
0.10756 7.64658 0.14997
0.10832 7.58455 0.14512
0.10908 7.34930 0.14943
0.10984 7.51476 0.14700
0.11060 7.29802 0.14391
0.11136 7.33386 0.13995
0.11212 6.75119 0.13881
0.11288 6.94071 0.13706
0.11364 6.92077 0.13558
0.11440 6.69205 0.13529
0.11516 6.48523 0.13422
0.11592 6.52226 0.13412
0.11668 6.49902 0.13317
0.11744 6.19111 0.13291
0.11820 6.15780 0.12864
0.11896 6.18494 0.12935
0.11972 6.13500 0.12816
0.12048 5.89576 0.12681
0.12124 5.89237 0.12729
0.12200 5.84991 0.12552
0.12276 5.72444 0.12501
0.12352 5.55840 0.12396
0.12428 5.51813 0.12150
0.12504 5.52118 0.12322
0.12580 5.23189 0.12207
0.12656 5.42293 0.11837
0.12732 5.21034 0.12044
0.12808 5.20270 0.12133
0.12884 5.14050 0.11835
0.12960 4.84816 0.11777
0.13036 4.95777 0.11654
0.13112 4.87551 0.11445
0.13188 4.59402 0.11397
0.13264 4.65680 0.11195
0.13340 4.47404 0.11168
0.13416 4.50191 0.11136
0.13492 4.31924 0.11094
0.13568 4.41343 0.10886
0.13644 4.14974 0.10803
0.13720 4.12178 0.10834
0.13796 4.09853 0.10670
0.13873 4.04157 0.10754
0.13949 3.94625 0.10798
0.14025 3.78804 0.10680
0.14101 3.59957 0.10761
0.14177 3.65451 0.10620
0.14253 3.68829 0.10428
0.14329 3.71993 0.10373
0.14405 3.48379 0.10428
0.14481 3.49811 0.10468
0.14557 3.57783 0.10105
0.14633 3.38667 0.10209
0.14709 3.13820 0.10044
0.14785 3.22322 0.10186
0.14861 3.06116 0.10019
0.14937 2.90168 0.09969
0.15013 2.96490 0.10271
0.15089 2.96427 0.09892
0.15165 2.83889 0.10021
0.15241 2.92017 0.09864
0.15317 2.86299 0.09851
0.15393 2.77007 0.09683
0.15469 2.84828 0.09629
0.15545 2.66587 0.09669
0.15621 2.57125 0.09711
0.15697 2.45413 0.09606
0.15773 2.51328 0.09524
0.15849 2.51582 0.09414
0.15925 2.43395 0.09409
0.16001 2.38464 0.09395
0.16077 2.23856 0.09282
0.16153 2.14953 0.09363
0.16229 2.14256 0.09198
0.16305 2.17014 0.09158
0.16381 2.11971 0.09237
0.16457 2.11854 0.09169
0.16533 2.03747 0.09089
0.16609 1.89304 0.09135
0.16685 1.93800 0.08859
0.16761 1.91187 0.08953
0.16837 1.80009 0.08844
0.16913 1.88044 0.08981
0.16989 1.70741 0.08840
0.17065 1.72393 0.08820
0.17141 1.58998 0.08870
0.17217 1.68021 0.08765
0.17293 1.58951 0.08737
0.17369 1.62267 0.08717
0.17445 1.59568 0.08835
0.17521 1.62513 0.08975
0.17597 1.55183 0.08991
0.17673 1.40690 0.08843
0.17749 1.36517 0.09032
0.17825 1.41055 0.09049
0.17901 1.34024 0.09122
0.17977 1.44019 0.09261
0.18053 1.33412 0.09235
0.18129 1.35734 0.09382
0.18205 1.19514 0.09254
0.18281 1.12398 0.09284
0.18357 1.18077 0.09239
0.18433 1.18123 0.09285
0.18509 1.19464 0.09342
0.18585 1.09992 0.09355
0.18661 1.13401 0.09353
0.18737 1.08491 0.09445
0.18813 1.10593 0.09469
0.18889 1.15209 0.09243
0.18965 0.88396 0.09447
0.19041 1.03430 0.09261
0.19117 0.96929 0.09485
0.19193 1.00909 0.09500
0.19269 0.99078 0.09467
0.19345 0.88376 0.09530
0.19421 1.04425 0.09576
0.19497 0.87457 0.09690
0.19573 0.78257 0.09578
0.19649 0.89576 0.09541
0.19725 0.84748 0.09514
0.19801 0.83699 0.09508
0.19877 0.78429 0.09656
0.19953 0.67707 0.09469
0.20029 0.73343 0.09655
0.20105 0.68980 0.09555
0.20181 0.76642 0.09666
0.20257 0.84722 0.09565
0.20333 0.80469 0.09645
0.20409 0.76410 0.09489
0.20485 0.73456 0.09576
0.20561 0.73203 0.09604
0.20637 0.60781 0.09495
0.20713 0.61254 0.09627
0.20789 0.60746 0.09502
0.20865 0.67887 0.09724
0.20941 0.60006 0.09480
0.21017 0.57340 0.09678
0.21093 0.58316 0.09540
0.21169 0.53109 0.09366
0.21245 0.66140 0.09570
0.21321 0.57704 0.09512
0.21397 0.58663 0.09573
0.21473 0.50805 0.09566
0.21549 0.51705 0.09536
0.21625 0.50974 0.09620
0.21701 0.50249 0.09370
0.21777 0.53347 0.09429
0.21853 0.56507 0.09511
0.21929 0.53036 0.09471
0.22005 0.45327 0.09392
0.22081 0.52814 0.09275
0.22157 0.62418 0.09306
0.22233 0.46950 0.09078
0.22309 0.52729 0.09148
0.22385 0.36720 0.09130
0.22461 0.51248 0.09365
0.22537 0.54071 0.09073
0.22613 0.48424 0.09180
0.22689 0.44518 0.09069
0.22765 0.54910 0.09103
0.22841 0.46182 0.09055
0.22917 0.41911 0.09076
0.22993 0.44103 0.09006
0.23069 0.43810 0.08668
0.23145 0.43259 0.08770
0.23221 0.49710 0.08982
0.23297 0.41884 0.08783
0.23373 0.49669 0.08832
0.23449 0.52444 0.08785
0.23525 0.44786 0.08705
0.23601 0.46473 0.08782
0.23677 0.56753 0.08767
0.23753 0.41664 0.08606
0.23829 0.34161 0.08589
0.23905 0.45022 0.08607
0.23981 0.47030 0.08621
0.24057 0.29059 0.08661
0.24133 0.39438 0.08473
0.24209 0.38620 0.08440
0.24285 0.42219 0.08464
0.24361 0.51158 0.08484
0.24437 0.51108 0.08281
0.24513 0.46739 0.08370
0.24589 0.45691 0.08239
0.24665 0.40680 0.08419
0.24741 0.37776 0.08318
0.24817 0.47212 0.08205
0.24893 0.43616 0.08280
0.24969 0.50261 0.08302
0.25045 0.51968 0.08278
0.25121 0.35589 0.08193
0.25197 0.33828 0.08162
0.25273 0.50438 0.08193
0.25349 0.36171 0.08205
0.25425 0.51062 0.08154
0.25501 0.48229 0.08028
0.25577 0.49961 0.08060
0.25653 0.36704 0.07959
0.25729 0.41261 0.07958
0.25805 0.36238 0.07878
0.25881 0.44209 0.07990
0.25957 0.50363 0.08055
0.26033 0.54424 0.08004
0.26109 0.41579 0.07917
0.26185 0.51437 0.07841
0.26261 0.49350 0.07871
0.26337 0.50150 0.07752
0.26413 0.49401 0.07822
0.26489 0.51889 0.07761
0.26565 0.47841 0.07835
0.26641 0.40852 0.07772
0.26717 0.43336 0.07769
0.26793 0.45045 0.07737
0.26869 0.46980 0.07602
0.26945 0.45364 0.07735
0.27021 0.55021 0.07738
0.27097 0.60689 0.07614
0.27172 0.47004 0.07671
0.27248 0.50441 0.07702
0.27324 0.52948 0.07606
0.27400 0.46680 0.07537
0.27476 0.64665 0.07604
0.27552 0.45198 0.07511
0.27628 0.51007 0.07513
0.27704 0.51558 0.07462
0.27780 0.54315 0.07624
0.27856 0.56815 0.07535
0.27932 0.59218 0.07413
0.28008 0.57174 0.07448
0.28084 0.54771 0.07340
0.28160 0.54820 0.07390
0.28236 0.61515 0.07439
0.28312 0.42128 0.07354
0.28388 0.62756 0.07375
0.28464 0.59890 0.07336
0.28540 0.48662 0.07327
0.28616 0.53688 0.07338
0.28692 0.49022 0.07322
0.28768 0.53014 0.07416
0.28844 0.53432 0.08463
0.28920 0.59341 0.07396
0.28996 0.51096 0.07304
0.29072 0.60745 0.07412
0.29148 0.57310 0.07422
0.29224 0.59396 0.07498
0.29300 0.57291 0.07372
0.29376 0.53843 0.07475
0.29452 0.54416 0.07388
0.29528 0.64929 0.07410
0.29604 0.63849 0.07470
0.29680 0.65243 0.07460
0.29756 0.65857 0.07527
0.29832 0.57918 0.07474
0.29908 0.53960 0.07426
0.29984 0.59439 0.07489
0.30060 0.56968 0.07479
0.30136 0.54119 0.07413
0.30212 0.59283 0.07401
0.30288 0.53743 0.07450
0.30364 0.55594 0.07537
0.30440 0.61191 0.07438
0.30516 0.70614 0.07380
0.30592 0.52618 0.07331
0.30668 0.64448 0.07327
0.30744 0.57096 0.07446
0.30820 0.62951 0.07437
0.30896 0.69428 0.07447
0.30972 0.59668 0.07569
0.31048 0.58931 0.07508
0.31124 0.58821 0.07595
0.31200 0.62929 0.07577
0.31276 0.70763 0.07632
0.31352 0.73868 0.07675
0.31428 0.65316 0.07593
0.31504 0.56768 0.07916
0.31580 0.63890 0.07727
0.31656 0.70449 0.07842
0.31732 0.68497 0.07802
0.31808 0.66477 0.08044
0.31883 0.63846 0.07853
0.31959 0.59480 0.07861
0.32035 0.55369 0.07932
0.32111 0.58487 0.07862
0.32187 0.58101 0.08005
0.32263 0.59608 0.07946
0.32339 0.67196 0.08029
0.32415 0.56833 0.08059
0.32491 0.64619 0.08230
0.32567 0.69076 0.08008
0.32643 0.70921 0.08013
0.32719 0.58313 0.08042
0.32795 0.64593 0.08028
0.32871 0.65859 0.08040
0.32947 0.64846 0.08077
0.33023 0.76709 0.08101
0.33099 0.62196 0.07976
0.33175 0.66441 0.08053
0.33251 0.68683 0.08215
0.33327 0.73686 0.08137
0.33403 0.71338 0.08163
0.33479 0.66434 0.08139
0.33555 0.64754 0.08181
0.33631 0.71581 0.08141
0.33707 0.79588 0.08185
0.33783 0.64824 0.08252
0.33859 0.61787 0.08282
0.33935 0.76437 0.08151
0.34011 0.76333 0.08267
0.34087 0.63055 0.08189
0.34163 0.64471 0.08300
0.34239 0.61776 0.08243
0.34315 0.66796 0.08245
0.34391 0.68389 0.08288
0.34467 0.63826 0.08420
0.34543 0.65226 0.08307
0.34619 0.67780 0.08233
0.34695 0.64119 0.08239
0.34771 0.68282 0.08239
0.34847 0.59996 0.08267
0.34922 0.72455 0.08396
0.34998 0.65058 0.08440
0.35074 0.76249 0.08295
0.35150 0.68441 0.08296
0.35226 0.63331 0.08137
0.35302 0.75550 0.08114
0.35378 0.61791 0.07957
0.35454 0.65972 0.07890
0.35530 0.61918 0.08115
0.35606 0.73452 0.07982
0.35682 0.64968 0.08105
0.35758 0.74080 0.08175
0.35834 0.69611 0.08039
0.35910 0.65399 0.08053
0.35986 0.73647 0.08012
0.36062 0.68261 0.08135
0.36138 0.60459 0.08020
0.36214 0.68752 0.08210
0.36290 0.66284 0.08187
0.36366 0.74517 0.08090
0.36442 0.65191 0.08068
0.36518 0.69832 0.08205
0.36594 0.65928 0.08230
0.36670 0.73894 0.08346
0.36746 0.80126 0.08366
0.36822 0.66483 0.08295
0.36898 0.63464 0.08323
0.36974 0.60461 0.08541
0.37050 0.75523 0.08399
0.37126 0.63534 0.08514
0.37202 0.58056 0.08503
0.37277 0.61790 0.08660
0.37353 0.64956 0.08701
0.37429 0.64262 0.08520
0.37505 0.54404 0.08727
0.37581 0.69411 0.08732
0.37657 0.70252 0.08707
0.37733 0.70004 0.08902
0.37809 0.83323 0.08914
0.37885 0.68365 0.08926
0.37961 0.74155 0.09012
0.38037 0.70469 0.09029
0.38113 0.58263 0.08994
0.38189 0.65490 0.09199
0.38265 0.60466 0.09238
0.38341 0.64102 0.09296
0.38417 0.55083 0.09396
0.38493 0.69856 0.09493
0.38569 0.64904 0.09510
0.38645 0.70286 0.09628
0.38721 0.55314 0.09638
0.38797 0.70441 0.09668
0.38873 0.72178 0.09649
0.38949 0.76210 0.09819
0.39025 0.62203 0.10811
0.39101 0.68497 0.09910
0.39177 0.69308 0.10020
0.39252 0.65665 0.09884
0.39328 0.62409 0.10105
0.39404 0.65857 0.10324
0.39480 0.68009 0.10331
0.39556 0.68095 0.10340
0.39632 0.73818 0.10516
0.39708 0.55284 0.10704
0.39784 0.53700 0.10519
0.39860 0.47615 0.10384
0.39936 0.59560 0.10737
0.40012 0.59563 0.10829
0.40088 0.66125 0.10821
0.40164 0.60323 0.10971
0.40240 0.68435 0.10880
0.40316 0.67114 0.10996
0.40392 0.54032 0.10978
0.40468 0.50398 0.11359
0.40544 0.61860 0.11080
0.40620 0.63348 0.11195
0.40696 0.58915 0.11667
0.40772 0.56257 0.11461
0.40848 0.55542 0.11597
0.40924 0.48747 0.11614
0.40999 0.68787 0.11817
0.41075 0.62189 0.11607
0.41151 0.66161 0.11607
0.41227 0.56744 0.11698
0.41303 0.56241 0.11394
0.41379 0.67059 0.11800
0.41455 0.51971 0.11261
0.41531 0.59052 0.11975
0.41607 0.57047 0.11723
0.41683 0.53874 0.11986
0.41759 0.68610 0.12187
0.41835 0.41671 0.11777
0.41911 0.58344 0.12122
0.41987 0.67877 0.11836
0.42063 0.64082 0.12170
0.42139 0.59342 0.12084
0.42215 0.74762 0.12239
0.42291 0.58744 0.12100
0.42367 0.64632 0.12412
0.42443 0.49013 0.12385
0.42519 0.62712 0.11968
0.42594 0.46039 0.12858
0.42670 0.56475 0.13130
0.42746 0.66511 0.12911
0.42822 0.68233 0.13221
0.42898 0.47947 0.12816
0.42974 0.62757 0.13514
0.43050 0.60984 0.13328
0.43126 0.61406 0.13933
0.43202 0.79572 0.13991
0.43278 0.60663 0.13844
0.43354 0.66668 0.14217
0.43430 0.48120 0.13949
0.43506 0.74208 0.14304
