# Supplementary material for: Hallucination of closed repeat proteins containing central pockets
Source: Nat Struct Mol Biol. 2023 Sep 28;30(11):1755–60. doi: 10.1038/s41594-023-01112-6 (PMC10643118; doi:10.1038/s41594-023-01112-6)
Supplement: Supplementary file 4 — Small-angle X-ray scattering raw data. [file 41594_2023_1112_MOESM4_ESM.tar › SAXS_submit/B1/A7_high_conc_results/Buffer2/A7_B1_high_snap_00027.sub.2.dat]

0.01102 25.29761 4.34206
0.01178 24.41996 3.58887
0.01254 22.56674 3.44639
0.01330 21.12087 3.88176
0.01406 21.07773 2.86598
0.01482 21.51486 2.37260
0.01558 22.82542 1.53135
0.01634 23.65712 1.36772
0.01710 23.01368 1.09124
0.01786 21.36346 0.88529
0.01862 22.14936 0.69900
0.01938 21.61892 0.63609
0.02014 22.10244 0.58127
0.02090 21.79860 0.55165
0.02166 21.59079 0.57674
0.02242 22.14232 0.49661
0.02318 22.17501 0.48320
0.02395 21.61172 0.47662
0.02471 21.28165 0.43628
0.02547 21.24634 0.43672
0.02623 21.51159 0.41393
0.02699 21.41975 0.41455
0.02775 21.24254 0.41628
0.02851 21.33542 0.40667
0.02927 21.01250 0.39170
0.03003 20.73855 0.37818
0.03079 20.22554 0.35889
0.03155 20.96948 0.35226
0.03231 20.71293 0.34350
0.03307 20.42708 0.33711
0.03383 20.38207 0.32565
0.03459 20.21706 0.33066
0.03535 20.46191 0.31340
0.03611 20.17796 0.30158
0.03687 20.25619 0.30272
0.03763 19.77295 0.30767
0.03839 19.67593 0.30139
0.03915 19.54598 0.28347
0.03991 19.60899 0.28791
0.04067 18.92493 0.29238
0.04143 19.40156 0.27489
0.04219 19.43833 0.27599
0.04295 19.07639 0.27314
0.04371 18.72495 0.27061
0.04447 19.25687 0.26118
0.04523 18.71426 0.25873
0.04599 18.85794 0.25672
0.04675 18.61168 0.25025
0.04751 18.57091 0.25518
0.04827 18.04541 0.24244
0.04903 18.26821 0.24216
0.04979 18.00702 0.24343
0.05055 17.90127 0.23582
0.05131 17.60102 0.23682
0.05207 17.62777 0.22924
0.05283 17.47085 0.23013
0.05359 17.22866 0.23014
0.05435 17.32844 0.22537
0.05511 17.13791 0.22348
0.05587 16.99576 0.21732
0.05663 16.71201 0.21604
0.05739 16.49209 0.21822
0.05815 16.74310 0.21546
0.05891 16.21703 0.21540
0.05967 16.14414 0.20929
0.06043 15.83719 0.20036
0.06119 15.95034 0.21332
0.06195 15.79877 0.20229
0.06271 15.58891 0.20217
0.06347 15.52691 0.20018
0.06423 15.07519 0.19821
0.06499 15.30959 0.19801
0.06575 15.02245 0.19465
0.06651 15.13521 0.19466
0.06727 14.78063 0.18736
0.06803 14.43829 0.18894
0.06879 14.52891 0.18902
0.06955 14.36821 0.18966
0.07031 14.29348 0.18985
0.07107 14.05106 0.18473
0.07183 13.84285 0.18265
0.07259 13.68346 0.18087
0.07335 13.61742 0.17896
0.07412 13.42752 0.17870
0.07488 13.33934 0.17759
0.07564 13.16808 0.17458
0.07640 12.83922 0.17580
0.07716 13.02613 0.17565
0.07792 12.71824 0.16971
0.07868 12.48027 0.17017
0.07944 12.40993 0.17030
0.08020 12.35045 0.16387
0.08096 12.26925 0.16530
0.08172 12.07279 0.16062
0.08248 11.67401 0.16233
0.08324 11.69004 0.16216
0.08400 11.55351 0.16094
0.08476 11.14794 0.16302
0.08552 11.43906 0.16102
0.08628 11.39019 0.16554
0.08704 11.09383 0.15944
0.08780 10.88514 0.17849
0.08856 10.53648 0.17762
0.08932 10.67736 0.17863
0.09008 10.50052 0.17641
0.09084 10.34909 0.17505
0.09160 10.16636 0.17564
0.09236 9.94450 0.17296
0.09312 9.93325 0.17719
0.09388 9.55804 0.17172
0.09464 9.64997 0.17425
0.09540 9.58677 0.18217
0.09616 8.92288 0.18278
0.09692 9.38114 0.17763
0.09768 9.09651 0.17399
0.09844 8.90424 0.16655
0.09920 9.08617 0.16448
0.09996 9.06519 0.16196
0.10072 8.82845 0.16366
0.10148 8.73033 0.16007
0.10224 8.41588 0.15766
0.10300 8.33733 0.15040
0.10376 8.49865 0.15228
0.10452 8.14516 0.15376
0.10528 8.03758 0.14836
0.10604 7.81058 0.14614
0.10680 7.81946 0.14598
0.10756 7.68696 0.14705
0.10832 7.66194 0.14503
0.10908 7.61845 0.14608
0.10984 7.44981 0.14263
0.11060 7.38958 0.14180
0.11136 7.15661 0.13903
0.11212 7.08829 0.13853
0.11288 6.95299 0.13958
0.11364 6.88210 0.13587
0.11440 6.88593 0.13552
0.11516 6.50435 0.13341
0.11592 6.52601 0.13343
0.11668 6.49765 0.13135
0.11744 6.36455 0.13176
0.11820 6.44919 0.13124
0.11896 6.04230 0.12887
0.11972 5.81788 0.12981
0.12048 6.06617 0.13028
0.12124 5.99141 0.12644
0.12200 5.90930 0.12607
0.12276 5.49807 0.12614
0.12352 5.59497 0.12260
0.12428 5.53986 0.12540
0.12504 5.57165 0.11992
0.12580 5.25176 0.12233
0.12656 5.28983 0.12188
0.12732 5.08767 0.11912
0.12808 5.16016 0.11680
0.12884 4.91380 0.11771
0.12960 4.98684 0.11757
0.13036 4.82365 0.11589
0.13112 4.93126 0.11436
0.13188 4.69101 0.11450
0.13264 4.59827 0.11116
0.13340 4.58759 0.11049
0.13416 4.43232 0.11306
0.13492 4.33581 0.11096
0.13568 4.38373 0.10921
0.13644 4.21854 0.11105
0.13720 4.25647 0.10937
0.13796 4.09841 0.10999
0.13873 4.07631 0.10942
0.13949 3.92452 0.10891
0.14025 3.81327 0.10844
0.14101 3.70079 0.10739
0.14177 3.80299 0.10525
0.14253 3.82341 0.10312
0.14329 3.68179 0.10455
0.14405 3.51217 0.10431
0.14481 3.47685 0.10255
0.14557 3.24582 0.10153
0.14633 3.35187 0.10163
0.14709 3.34316 0.10432
0.14785 3.28384 0.10066
0.14861 3.15468 0.10140
0.14937 3.09372 0.09952
0.15013 3.06016 0.10204
0.15089 2.90650 0.09847
0.15165 3.00321 0.09979
0.15241 2.87184 0.09846
0.15317 2.90741 0.09756
0.15393 2.70122 0.09806
0.15469 2.69405 0.09660
0.15545 2.59364 0.09726
0.15621 2.73401 0.09567
0.15697 2.59475 0.09425
0.15773 2.34916 0.09574
0.15849 2.47340 0.09486
0.15925 2.29735 0.09422
0.16001 2.32060 0.09392
0.16077 2.24346 0.09276
0.16153 2.19531 0.09203
0.16229 2.09444 0.09223
0.16305 2.09881 0.09064
0.16381 2.21799 0.09215
0.16457 2.04838 0.09134
0.16533 2.05193 0.09156
0.16609 1.97043 0.09126
0.16685 1.84350 0.09034
0.16761 1.90415 0.08890
0.16837 1.81790 0.09058
0.16913 1.66955 0.08948
0.16989 1.69957 0.08792
0.17065 1.78858 0.08777
0.17141 1.75448 0.08717
0.17217 1.56628 0.08811
0.17293 1.73519 0.08696
0.17369 1.52513 0.08588
0.17445 1.59076 0.08895
0.17521 1.56823 0.08881
0.17597 1.47040 0.08924
0.17673 1.49645 0.08896
0.17749 1.52386 0.08966
0.17825 1.43001 0.09165
0.17901 1.35521 0.09108
0.17977 1.37716 0.09205
0.18053 1.21228 0.09223
0.18129 1.24525 0.09203
0.18205 1.26937 0.09287
0.18281 1.21564 0.09434
0.18357 1.22807 0.09284
0.18433 1.13705 0.09400
0.18509 1.22426 0.09350
0.18585 1.13437 0.09339
0.18661 0.97681 0.09338
0.18737 1.10078 0.09432
0.18813 0.96425 0.09399
0.18889 1.04187 0.09348
0.18965 0.99029 0.09531
0.19041 1.02562 0.09396
0.19117 0.89838 0.09549
0.19193 0.96561 0.09546
0.19269 0.98702 0.09358
0.19345 1.00110 0.09543
0.19421 0.89922 0.09466
0.19497 0.79840 0.09615
0.19573 0.91569 0.09637
0.19649 0.85608 0.09564
0.19725 0.91367 0.09541
0.19801 0.87885 0.09481
0.19877 0.81184 0.09635
0.19953 0.83078 0.09520
0.20029 0.91775 0.09835
0.20105 0.72229 0.09552
0.20181 0.66716 0.09816
0.20257 0.70740 0.09641
0.20333 0.75930 0.09745
0.20409 0.64135 0.09713
0.20485 0.67491 0.09608
0.20561 0.67482 0.09485
0.20637 0.62211 0.09532
0.20713 0.69732 0.09578
0.20789 0.64140 0.09489
0.20865 0.61231 0.09804
0.20941 0.54132 0.09518
0.21017 0.47935 0.09531
0.21093 0.65278 0.09532
0.21169 0.61058 0.09448
0.21245 0.74692 0.09675
0.21321 0.51847 0.09439
0.21397 0.54533 0.09615
0.21473 0.50958 0.09698
0.21549 0.53109 0.09606
0.21625 0.48516 0.09539
0.21701 0.41848 0.09421
0.21777 0.63094 0.09425
0.21853 0.53678 0.09408
0.21929 0.59044 0.09475
0.22005 0.56840 0.09252
0.22081 0.37415 0.09168
0.22157 0.48488 0.09266
0.22233 0.48601 0.09279
0.22309 0.48435 0.09268
0.22385 0.38980 0.09241
0.22461 0.42941 0.09303
0.22537 0.48837 0.09050
0.22613 0.40417 0.09221
0.22689 0.50275 0.09062
0.22765 0.45032 0.09029
0.22841 0.50757 0.09092
0.22917 0.46601 0.08978
0.22993 0.49100 0.08986
0.23069 0.46960 0.08822
0.23145 0.43580 0.08865
0.23221 0.49494 0.08717
0.23297 0.38787 0.08806
0.23373 0.44076 0.08739
0.23449 0.36107 0.08809
0.23525 0.46676 0.08726
0.23601 0.43592 0.08682
0.23677 0.41506 0.08609
0.23753 0.45817 0.08519
0.23829 0.39234 0.08676
0.23905 0.48160 0.08488
0.23981 0.43873 0.08531
0.24057 0.46372 0.08594
0.24133 0.45620 0.08428
0.24209 0.44085 0.08449
0.24285 0.52199 0.08389
0.24361 0.39212 0.08522
0.24437 0.41865 0.08355
0.24513 0.41878 0.08458
0.24589 0.47042 0.08414
0.24665 0.49623 0.08373
0.24741 0.46419 0.08248
0.24817 0.34668 0.08291
0.24893 0.39347 0.08345
0.24969 0.52718 0.08218
0.25045 0.41754 0.08119
0.25121 0.45866 0.08190
0.25197 0.50283 0.08156
0.25273 0.33779 0.08115
0.25349 0.40378 0.08017
0.25425 0.53808 0.08095
0.25501 0.47542 0.08248
0.25577 0.42412 0.08004
0.25653 0.45067 0.07968
0.25729 0.54897 0.07972
0.25805 0.51045 0.07955
0.25881 0.45364 0.08012
0.25957 0.50506 0.07884
0.26033 0.46160 0.07980
0.26109 0.39630 0.07919
0.26185 0.54845 0.07856
0.26261 0.43780 0.07818
0.26337 0.54640 0.07692
0.26413 0.48865 0.07766
0.26489 0.38729 0.07789
0.26565 0.49709 0.07814
0.26641 0.49337 0.07686
0.26717 0.52242 0.07812
0.26793 0.45767 0.07689
0.26869 0.44426 0.07656
0.26945 0.45041 0.07683
0.27021 0.52585 0.07675
0.27097 0.37532 0.07646
0.27172 0.49952 0.07586
0.27248 0.43745 0.07449
0.27324 0.52363 0.07581
0.27400 0.50034 0.07525
0.27476 0.49184 0.07582
0.27552 0.58602 0.07532
0.27628 0.47814 0.07451
0.27704 0.57776 0.07438
0.27780 0.62499 0.07600
0.27856 0.50799 0.07549
0.27932 0.53942 0.07356
0.28008 0.51456 0.07518
0.28084 0.54941 0.07435
0.28160 0.54907 0.07309
0.28236 0.53476 0.07324
0.28312 0.53894 0.07413
0.28388 0.52089 0.07487
0.28464 0.53950 0.07423
0.28540 0.52339 0.07422
0.28616 0.54278 0.07373
0.28692 0.64150 0.07273
0.28768 0.53614 0.07461
0.28844 0.61035 0.08515
0.28920 0.56701 0.07409
0.28996 0.58864 0.07296
0.29072 0.60965 0.07421
0.29148 0.59076 0.07452
0.29224 0.53763 0.07474
0.29300 0.64175 0.07369
0.29376 0.62790 0.07524
0.29452 0.50357 0.07497
0.29528 0.60350 0.07476
0.29604 0.47257 0.07506
0.29680 0.56098 0.07433
0.29756 0.56152 0.07491
0.29832 0.60845 0.07514
0.29908 0.62942 0.07496
0.29984 0.52202 0.07473
0.30060 0.56061 0.07437
0.30136 0.57200 0.07368
0.30212 0.64508 0.07470
0.30288 0.66590 0.07426
0.30364 0.65655 0.07411
0.30440 0.52531 0.07406
0.30516 0.60268 0.07351
0.30592 0.56588 0.07414
0.30668 0.62847 0.07278
0.30744 0.60402 0.07405
0.30820 0.59647 0.07535
0.30896 0.65699 0.07427
0.30972 0.62909 0.07472
0.31048 0.64192 0.07551
0.31124 0.66614 0.07560
0.31200 0.60691 0.07551
0.31276 0.67424 0.07469
0.31352 0.66990 0.07643
0.31428 0.74305 0.07637
0.31504 0.73806 0.07759
0.31580 0.63379 0.07689
0.31656 0.56907 0.07792
0.31732 0.65490 0.07933
0.31808 0.73770 0.07949
0.31883 0.73573 0.08036
0.31959 0.66777 0.07729
0.32035 0.66073 0.08023
0.32111 0.74866 0.07890
0.32187 0.61962 0.08080
0.32263 0.65444 0.07891
0.32339 0.73928 0.08019
0.32415 0.68054 0.08157
0.32491 0.62660 0.08306
0.32567 0.64689 0.08056
0.32643 0.80999 0.08060
0.32719 0.63078 0.08241
0.32795 0.64887 0.08064
0.32871 0.69467 0.08001
0.32947 0.85190 0.08019
0.33023 0.64014 0.08135
0.33099 0.63986 0.08075
0.33175 0.67147 0.08013
0.33251 0.63444 0.08051
0.33327 0.58245 0.08094
0.33403 0.66765 0.08220
0.33479 0.73739 0.08132
0.33555 0.62702 0.08326
0.33631 0.62625 0.08193
0.33707 0.74681 0.08126
0.33783 0.70335 0.08192
0.33859 0.73047 0.08296
0.33935 0.68579 0.08297
0.34011 0.72935 0.08154
0.34087 0.72883 0.08325
0.34163 0.68756 0.08269
0.34239 0.61975 0.08309
0.34315 0.83210 0.08271
0.34391 0.65681 0.08353
0.34467 0.70541 0.08417
0.34543 0.75378 0.08276
0.34619 0.69848 0.08349
0.34695 0.68327 0.08267
0.34771 0.71032 0.08327
0.34847 0.75750 0.08418
0.34922 0.75195 0.08353
0.34998 0.60979 0.08438
0.35074 0.68150 0.08390
0.35150 0.63180 0.08133
0.35226 0.70247 0.08193
0.35302 0.73184 0.08004
0.35378 0.72669 0.07911
0.35454 0.73340 0.07874
0.35530 0.65807 0.08042
0.35606 0.65665 0.08063
0.35682 0.68839 0.08043
0.35758 0.71499 0.07982
0.35834 0.70727 0.08146
0.35910 0.67106 0.08203
0.35986 0.72671 0.08123
0.36062 0.75432 0.08267
0.36138 0.58358 0.08032
0.36214 0.73867 0.08110
0.36290 0.71296 0.08096
0.36366 0.63900 0.08193
0.36442 0.68565 0.08121
0.36518 0.67918 0.08173
0.36594 0.72198 0.08094
0.36670 0.60713 0.08094
0.36746 0.61385 0.08312
0.36822 0.68931 0.08364
0.36898 0.74135 0.08282
0.36974 0.64605 0.08471
0.37050 0.64840 0.08321
0.37126 0.67135 0.08491
0.37202 0.62699 0.08502
0.37277 0.67078 0.08635
0.37353 0.66354 0.08553
0.37429 0.70359 0.08693
0.37505 0.63353 0.08571
0.37581 0.66358 0.08606
0.37657 0.80558 0.08800
0.37733 0.58419 0.08964
0.37809 0.65954 0.08813
0.37885 0.70430 0.08948
0.37961 0.61236 0.08923
0.38037 0.71653 0.09034
0.38113 0.60882 0.09191
0.38189 0.70397 0.09173
0.38265 0.60232 0.09340
0.38341 0.58363 0.09257
0.38417 0.59626 0.09352
0.38493 0.51165 0.09477
0.38569 0.57884 0.09446
0.38645 0.54203 0.09869
0.38721 0.66557 0.09735
0.38797 0.65803 0.09832
0.38873 0.55759 0.09650
0.38949 0.66742 0.09835
0.39025 0.59853 0.10492
0.39101 0.67731 0.09895
0.39177 0.71403 0.10048
0.39252 0.61435 0.09986
0.39328 0.58578 0.10017
0.39404 0.59374 0.10342
0.39480 0.61291 0.10322
0.39556 0.68508 0.10361
0.39632 0.44701 0.10454
0.39708 0.70057 0.10501
0.39784 0.74993 0.10508
0.39860 0.66876 0.10518
0.39936 0.59098 0.10940
0.40012 0.67536 0.10487
0.40088 0.64305 0.10818
0.40164 0.66281 0.10791
0.40240 0.65258 0.10969
0.40316 0.69050 0.11225
0.40392 0.64187 0.11176
0.40468 0.49097 0.11388
0.40544 0.57024 0.11142
0.40620 0.71779 0.11422
0.40696 0.69658 0.11265
0.40772 0.54885 0.11348
0.40848 0.59173 0.11540
0.40924 0.61592 0.11448
0.40999 0.49542 0.11673
0.41075 0.83874 0.11419
0.41151 0.46185 0.11380
0.41227 0.67254 0.11982
0.41303 0.72822 0.11494
0.41379 0.59910 0.11732
0.41455 0.60568 0.11698
0.41531 0.65063 0.11704
0.41607 0.58655 0.11633
0.41683 0.47819 0.11680
0.41759 0.61551 0.11943
0.41835 0.53341 0.11679
0.41911 0.56866 0.11819
0.41987 0.65876 0.12079
0.42063 0.56139 0.12223
0.42139 0.53008 0.11880
0.42215 0.57919 0.12486
0.42291 0.51526 0.12510
0.42367 0.49966 0.12425
0.42443 0.56641 0.12551
0.42519 0.57539 0.12427
0.42594 0.59027 0.13163
0.42670 0.61275 0.12650
0.42746 0.48011 0.13084
0.42822 0.62056 0.13266
0.42898 0.55096 0.13381
0.42974 0.63016 0.13492
0.43050 0.58664 0.13307
0.43126 0.55046 0.13497
0.43202 0.55530 0.13491
0.43278 0.62322 0.13700
0.43354 0.56347 0.13819
0.43430 0.44924 0.13932
0.43506 0.80436 0.14111
