# Supplementary material for: Hallucination of closed repeat proteins containing central pockets
Source: Nat Struct Mol Biol. 2023 Sep 28;30(11):1755–60. doi: 10.1038/s41594-023-01112-6 (PMC10643118; doi:10.1038/s41594-023-01112-6)
Supplement: Supplementary file 4 — Small-angle X-ray scattering raw data. [file 41594_2023_1112_MOESM4_ESM.tar › SAXS_submit/B1/A7_high_conc_results/Buffer2/A7_B1_high_snap_00024.sub.2.dat]

0.01102 22.16072 4.19660
0.01178 22.10412 3.73415
0.01254 25.91821 3.36697
0.01330 22.47274 3.43908
0.01406 23.12903 2.95190
0.01482 23.34442 2.13046
0.01558 23.42385 1.53900
0.01634 22.26144 1.29265
0.01710 22.50433 1.16923
0.01786 23.21215 0.90040
0.01862 21.82879 0.69499
0.01938 22.14936 0.66116
0.02014 21.89783 0.57571
0.02090 21.46721 0.57721
0.02166 21.42335 0.55226
0.02242 21.40279 0.48846
0.02318 21.85324 0.48003
0.02395 21.72117 0.45533
0.02471 21.09939 0.45674
0.02547 21.55207 0.43714
0.02623 21.37777 0.40801
0.02699 20.96745 0.41802
0.02775 20.55288 0.39851
0.02851 21.05107 0.39399
0.02927 21.12551 0.39057
0.03003 20.65656 0.38136
0.03079 20.56556 0.37315
0.03155 20.65089 0.35379
0.03231 20.14615 0.35305
0.03307 20.42697 0.34679
0.03383 20.09646 0.33783
0.03459 20.29113 0.32351
0.03535 20.15371 0.32232
0.03611 19.94606 0.31088
0.03687 20.27434 0.30647
0.03763 19.89710 0.30529
0.03839 19.37456 0.30218
0.03915 19.27298 0.28996
0.03991 19.88444 0.28363
0.04067 19.36276 0.28294
0.04143 19.05809 0.28170
0.04219 18.97412 0.27935
0.04295 18.69752 0.26629
0.04371 19.06861 0.27219
0.04447 18.97969 0.25852
0.04523 18.74842 0.25547
0.04599 18.27395 0.25727
0.04675 18.83491 0.25124
0.04751 18.10084 0.24810
0.04827 18.25156 0.24399
0.04903 18.18284 0.24645
0.04979 17.76565 0.23408
0.05055 17.81239 0.23639
0.05131 17.91230 0.23545
0.05207 17.44195 0.23056
0.05283 17.62452 0.22954
0.05359 17.42085 0.23442
0.05435 17.07447 0.22705
0.05511 16.86903 0.22015
0.05587 16.78809 0.22119
0.05663 17.11704 0.21950
0.05739 16.52409 0.21603
0.05815 16.40807 0.20937
0.05891 16.30470 0.20758
0.05967 16.18732 0.20969
0.06043 16.15085 0.20587
0.06119 16.14305 0.21050
0.06195 15.70236 0.20307
0.06271 15.63724 0.20710
0.06347 15.27536 0.20036
0.06423 15.32842 0.19595
0.06499 14.90456 0.20093
0.06575 14.77534 0.19647
0.06651 14.89425 0.19653
0.06727 14.59129 0.18890
0.06803 14.59365 0.19143
0.06879 14.56991 0.19030
0.06955 14.40236 0.18969
0.07031 14.13262 0.18374
0.07107 13.85929 0.18604
0.07183 13.68550 0.18425
0.07259 13.49782 0.18441
0.07335 13.56061 0.18129
0.07412 13.46568 0.17517
0.07488 13.55084 0.17243
0.07564 12.95158 0.17349
0.07640 13.05579 0.17418
0.07716 12.98376 0.17216
0.07792 12.79844 0.17170
0.07868 12.46147 0.16958
0.07944 12.56275 0.16714
0.08020 12.25547 0.16621
0.08096 12.12844 0.16706
0.08172 12.08528 0.16260
0.08248 11.98524 0.16072
0.08324 11.70536 0.16251
0.08400 11.69133 0.16238
0.08476 11.34267 0.15676
0.08552 11.19683 0.16726
0.08628 11.22079 0.16533
0.08704 11.00366 0.16134
0.08780 10.76173 0.18009
0.08856 10.75290 0.17774
0.08932 10.49566 0.17650
0.09008 10.35218 0.17546
0.09084 10.47269 0.17532
0.09160 10.06982 0.17788
0.09236 10.12289 0.17553
0.09312 10.09406 0.18071
0.09388 9.81288 0.18021
0.09464 9.78384 0.17630
0.09540 9.49704 0.18413
0.09616 9.07925 0.18130
0.09692 9.34396 0.17539
0.09768 8.94450 0.17188
0.09844 9.13441 0.16895
0.09920 8.54088 0.16631
0.09996 8.68545 0.16421
0.10072 8.71351 0.16318
0.10148 8.62946 0.15869
0.10224 8.50802 0.15675
0.10300 8.26324 0.15437
0.10376 8.42265 0.15414
0.10452 8.27311 0.14974
0.10528 8.05020 0.15160
0.10604 7.96234 0.14576
0.10680 7.80482 0.14368
0.10756 7.57102 0.14660
0.10832 7.78947 0.14549
0.10908 7.58917 0.14780
0.10984 7.29270 0.14487
0.11060 7.30725 0.14250
0.11136 7.27820 0.14257
0.11212 7.13748 0.14084
0.11288 7.25663 0.13940
0.11364 6.80647 0.13572
0.11440 6.83535 0.13611
0.11516 6.83160 0.13236
0.11592 6.75702 0.13416
0.11668 6.49325 0.13361
0.11744 6.41645 0.13062
0.11820 6.36428 0.13061
0.11896 6.42525 0.12977
0.11972 6.02618 0.13038
0.12048 6.19153 0.12745
0.12124 5.91748 0.12729
0.12200 5.76128 0.12804
0.12276 5.66416 0.12621
0.12352 5.67377 0.12235
0.12428 5.61293 0.12320
0.12504 5.58912 0.12309
0.12580 5.30790 0.12095
0.12656 5.22755 0.12190
0.12732 5.12555 0.12104
0.12808 5.12725 0.11852
0.12884 5.10940 0.11813
0.12960 5.01313 0.11726
0.13036 4.92041 0.11825
0.13112 4.90017 0.11719
0.13188 4.68724 0.11557
0.13264 4.58307 0.11573
0.13340 4.53873 0.11215
0.13416 4.38933 0.11233
0.13492 4.39758 0.11139
0.13568 4.26788 0.11038
0.13644 4.28466 0.10902
0.13720 4.12573 0.10950
0.13796 4.15587 0.10911
0.13873 3.99137 0.10643
0.13949 3.91728 0.11017
0.14025 4.00510 0.10736
0.14101 3.89560 0.10604
0.14177 3.77932 0.10710
0.14253 3.69606 0.10499
0.14329 3.61079 0.10500
0.14405 3.62955 0.10283
0.14481 3.50880 0.10485
0.14557 3.37611 0.10249
0.14633 3.42381 0.10302
0.14709 3.30555 0.10281
0.14785 3.19241 0.10146
0.14861 3.20399 0.10344
0.14937 3.10493 0.09948
0.15013 3.04675 0.10121
0.15089 3.08096 0.09931
0.15165 2.96300 0.09990
0.15241 2.90282 0.09873
0.15317 2.67946 0.09703
0.15393 2.67195 0.09604
0.15469 2.66989 0.09809
0.15545 2.70622 0.09688
0.15621 2.46611 0.09682
0.15697 2.52398 0.09588
0.15773 2.46181 0.09492
0.15849 2.46192 0.09568
0.15925 2.34422 0.09529
0.16001 2.42693 0.09369
0.16077 2.31846 0.09401
0.16153 2.22988 0.09151
0.16229 2.18400 0.09276
0.16305 2.09517 0.09149
0.16381 2.12739 0.09232
0.16457 1.96625 0.09087
0.16533 2.08600 0.09073
0.16609 2.03845 0.09197
0.16685 2.04436 0.09017
0.16761 1.81390 0.09104
0.16837 1.88818 0.08929
0.16913 1.84814 0.08839
0.16989 1.73466 0.08826
0.17065 1.75689 0.08879
0.17141 1.69596 0.08866
0.17217 1.69974 0.08821
0.17293 1.49923 0.08752
0.17369 1.64845 0.08757
0.17445 1.54985 0.08913
0.17521 1.49290 0.08897
0.17597 1.48792 0.08967
0.17673 1.36004 0.08994
0.17749 1.42009 0.09018
0.17825 1.45987 0.09076
0.17901 1.28806 0.09111
0.17977 1.26451 0.09262
0.18053 1.37454 0.09185
0.18129 1.30080 0.09199
0.18205 1.24466 0.09240
0.18281 1.38164 0.09378
0.18357 1.27043 0.09225
0.18433 1.20005 0.09281
0.18509 1.18593 0.09392
0.18585 1.18360 0.09414
0.18661 1.07237 0.09400
0.18737 1.00433 0.09319
0.18813 1.08897 0.09505
0.18889 1.04732 0.09329
0.18965 1.06715 0.09537
0.19041 0.87467 0.09440
0.19117 1.02731 0.09596
0.19193 0.97647 0.09450
0.19269 0.94843 0.09496
0.19345 0.88231 0.09519
0.19421 0.90341 0.09497
0.19497 0.86222 0.09702
0.19573 0.94168 0.09718
0.19649 0.74347 0.09606
0.19725 0.82287 0.09508
0.19801 0.83863 0.09562
0.19877 0.73442 0.09528
0.19953 0.78919 0.09585
0.20029 0.72964 0.09614
0.20105 0.75208 0.09468
0.20181 0.75201 0.09779
0.20257 0.67186 0.09615
0.20333 0.71020 0.09576
0.20409 0.84264 0.09328
0.20485 0.65874 0.09317
0.20561 0.61919 0.09452
0.20637 0.64908 0.09558
0.20713 0.58616 0.09622
0.20789 0.64642 0.09547
0.20865 0.56479 0.09696
0.20941 0.70364 0.09656
0.21017 0.51620 0.09386
0.21093 0.59137 0.09606
0.21169 0.56392 0.09407
0.21245 0.50764 0.09496
0.21321 0.54015 0.09360
0.21397 0.57074 0.09598
0.21473 0.58556 0.09471
0.21549 0.62076 0.09564
0.21625 0.70362 0.09612
0.21701 0.47990 0.09501
0.21777 0.60146 0.09386
0.21853 0.44216 0.09493
0.21929 0.57318 0.09404
0.22005 0.52268 0.09355
0.22081 0.50645 0.09391
0.22157 0.48310 0.09315
0.22233 0.47891 0.09409
0.22309 0.40179 0.09270
0.22385 0.45125 0.09299
0.22461 0.48744 0.09221
0.22537 0.38740 0.09142
0.22613 0.55066 0.09222
0.22689 0.44719 0.09048
0.22765 0.55148 0.09071
0.22841 0.41759 0.08871
0.22917 0.44728 0.08911
0.22993 0.40318 0.08967
0.23069 0.45120 0.08771
0.23145 0.49659 0.08992
0.23221 0.56193 0.08866
0.23297 0.45855 0.08787
0.23373 0.41642 0.08713
0.23449 0.34701 0.08817
0.23525 0.35907 0.08924
0.23601 0.46060 0.08655
0.23677 0.36029 0.08598
0.23753 0.45380 0.08646
0.23829 0.48288 0.08446
0.23905 0.40255 0.08549
0.23981 0.35021 0.08654
0.24057 0.36355 0.08388
0.24133 0.41668 0.08560
0.24209 0.49105 0.08561
0.24285 0.44412 0.08462
0.24361 0.39920 0.08520
0.24437 0.44318 0.08309
0.24513 0.36536 0.08290
0.24589 0.32568 0.08378
0.24665 0.41800 0.08301
0.24741 0.39448 0.08257
0.24817 0.50053 0.08245
0.24893 0.45119 0.08307
0.24969 0.37935 0.08167
0.25045 0.38458 0.08100
0.25121 0.42083 0.08138
0.25197 0.53428 0.08322
0.25273 0.36967 0.08080
0.25349 0.37149 0.08128
0.25425 0.39238 0.08088
0.25501 0.31576 0.08234
0.25577 0.54905 0.08055
0.25653 0.44560 0.08155
0.25729 0.47702 0.07966
0.25805 0.38834 0.07999
0.25881 0.50337 0.07947
0.25957 0.46749 0.07868
0.26033 0.30650 0.07852
0.26109 0.46648 0.07883
0.26185 0.45733 0.07860
0.26261 0.43211 0.07788
0.26337 0.41927 0.07795
0.26413 0.54959 0.07764
0.26489 0.45692 0.07841
0.26565 0.49819 0.07711
0.26641 0.45649 0.07815
0.26717 0.47277 0.07701
0.26793 0.57145 0.07780
0.26869 0.41712 0.07691
0.26945 0.49018 0.07646
0.27021 0.53471 0.07610
0.27097 0.48139 0.07606
0.27172 0.50339 0.07714
0.27248 0.51552 0.07617
0.27324 0.53296 0.07636
0.27400 0.40969 0.07547
0.27476 0.50519 0.07505
0.27552 0.52899 0.07584
0.27628 0.61494 0.07535
0.27704 0.59322 0.07522
0.27780 0.53120 0.07535
0.27856 0.63692 0.07470
0.27932 0.58625 0.07481
0.28008 0.48880 0.07461
0.28084 0.61792 0.07395
0.28160 0.52989 0.07431
0.28236 0.47451 0.07409
0.28312 0.53414 0.07343
0.28388 0.55469 0.07336
0.28464 0.62641 0.07302
0.28540 0.52371 0.07488
0.28616 0.51077 0.07425
0.28692 0.53259 0.07414
0.28768 0.52642 0.07458
0.28844 0.56033 0.07965
0.28920 0.54888 0.07366
0.28996 0.54837 0.07460
0.29072 0.63522 0.07439
0.29148 0.58410 0.07354
0.29224 0.55917 0.07382
0.29300 0.42571 0.07352
0.29376 0.60468 0.07323
0.29452 0.57992 0.07462
0.29528 0.59555 0.07465
0.29604 0.58292 0.07434
0.29680 0.61339 0.07444
0.29756 0.52485 0.07540
0.29832 0.50732 0.07379
0.29908 0.57011 0.07435
0.29984 0.61690 0.07488
0.30060 0.61681 0.07449
0.30136 0.66760 0.07435
0.30212 0.57561 0.07427
0.30288 0.58549 0.07470
0.30364 0.59144 0.07465
0.30440 0.61114 0.07412
0.30516 0.63402 0.07352
0.30592 0.59348 0.07402
0.30668 0.62009 0.07291
0.30744 0.62741 0.07391
0.30820 0.60238 0.07526
0.30896 0.56698 0.07478
0.30972 0.60830 0.07569
0.31048 0.65744 0.07506
0.31124 0.65632 0.07551
0.31200 0.66063 0.07693
0.31276 0.61374 0.07671
0.31352 0.68966 0.07556
0.31428 0.67180 0.07611
0.31504 0.61460 0.07786
0.31580 0.59971 0.07682
0.31656 0.71202 0.07910
0.31732 0.70154 0.07969
0.31808 0.74823 0.08037
0.31883 0.61453 0.07932
0.31959 0.72980 0.07965
0.32035 0.60214 0.08082
0.32111 0.58803 0.07839
0.32187 0.62338 0.07961
0.32263 0.65750 0.08120
0.32339 0.61575 0.07995
0.32415 0.65216 0.08005
0.32491 0.72068 0.08315
0.32567 0.65684 0.07981
0.32643 0.69759 0.07959
0.32719 0.70128 0.08159
0.32795 0.61151 0.07999
0.32871 0.63501 0.07943
0.32947 0.71542 0.08014
0.33023 0.70962 0.08125
0.33099 0.79558 0.07949
0.33175 0.61683 0.08060
0.33251 0.66858 0.08161
0.33327 0.75977 0.08036
0.33403 0.61720 0.08134
0.33479 0.61208 0.08172
0.33555 0.68373 0.08192
0.33631 0.58350 0.08230
0.33707 0.66516 0.08124
0.33783 0.67754 0.08162
0.33859 0.77336 0.08172
0.33935 0.68644 0.08305
0.34011 0.63132 0.08168
0.34087 0.76604 0.08167
0.34163 0.69960 0.08323
0.34239 0.72074 0.08202
0.34315 0.67895 0.08285
0.34391 0.67152 0.08330
0.34467 0.61799 0.08330
0.34543 0.70387 0.08259
0.34619 0.66372 0.08335
0.34695 0.70593 0.08325
0.34771 0.71016 0.08290
0.34847 0.65881 0.08391
0.34922 0.82704 0.08337
0.34998 0.67825 0.08406
0.35074 0.68574 0.08231
0.35150 0.67949 0.08245
0.35226 0.67468 0.08089
0.35302 0.82238 0.08163
0.35378 0.64099 0.08035
0.35454 0.68810 0.07882
0.35530 0.67671 0.08144
0.35606 0.75779 0.08066
0.35682 0.70957 0.08154
0.35758 0.59828 0.08121
0.35834 0.58373 0.08031
0.35910 0.74707 0.08051
0.35986 0.73082 0.08182
0.36062 0.74923 0.08167
0.36138 0.71670 0.07909
0.36214 0.71425 0.08133
0.36290 0.66350 0.08109
0.36366 0.51274 0.08053
0.36442 0.65887 0.08139
0.36518 0.66461 0.08159
0.36594 0.66535 0.08191
0.36670 0.61298 0.08125
0.36746 0.71423 0.08257
0.36822 0.60834 0.08384
0.36898 0.61654 0.08245
0.36974 0.64244 0.08356
0.37050 0.59824 0.08383
0.37126 0.66048 0.08469
0.37202 0.69285 0.08474
0.37277 0.65395 0.08635
0.37353 0.75244 0.08509
0.37429 0.62742 0.08711
0.37505 0.74072 0.08634
0.37581 0.71011 0.08871
0.37657 0.67130 0.08990
0.37733 0.67791 0.08894
0.37809 0.66449 0.09045
0.37885 0.72239 0.08908
0.37961 0.61637 0.08974
0.38037 0.56620 0.09139
0.38113 0.63956 0.09088
0.38189 0.55349 0.09108
0.38265 0.68302 0.09190
0.38341 0.62979 0.09361
0.38417 0.68891 0.09442
0.38493 0.71175 0.09393
0.38569 0.59699 0.09422
0.38645 0.56388 0.09478
0.38721 0.63187 0.09738
0.38797 0.76731 0.09668
0.38873 0.62392 0.09697
0.38949 0.75129 0.09671
0.39025 0.75514 0.10057
0.39101 0.70030 0.09819
0.39177 0.56856 0.10041
0.39252 0.68384 0.10066
0.39328 0.69859 0.10033
0.39404 0.67526 0.10200
0.39480 0.61817 0.10401
0.39556 0.50470 0.10322
0.39632 0.66712 0.10446
0.39708 0.54387 0.10443
0.39784 0.64702 0.10391
0.39860 0.58021 0.10522
0.39936 0.75803 0.10767
0.40012 0.66849 0.10757
0.40088 0.67431 0.11097
0.40164 0.53535 0.10864
0.40240 0.56856 0.10952
0.40316 0.79824 0.11118
0.40392 0.67850 0.10898
0.40468 0.64364 0.11269
0.40544 0.62632 0.11420
0.40620 0.70912 0.11545
0.40696 0.62152 0.11451
0.40772 0.65758 0.11285
0.40848 0.61500 0.11821
0.40924 0.58192 0.11332
0.40999 0.77689 0.11456
0.41075 0.54334 0.11315
0.41151 0.64721 0.11548
0.41227 0.65230 0.11504
0.41303 0.69237 0.11506
0.41379 0.72599 0.12027
0.41455 0.56659 0.11134
0.41531 0.50182 0.11709
0.41607 0.66385 0.11939
0.41683 0.62198 0.11821
0.41759 0.55808 0.12227
0.41835 0.48320 0.11955
0.41911 0.59610 0.12128
0.41987 0.74471 0.11938
0.42063 0.56730 0.12221
0.42139 0.57930 0.12110
0.42215 0.53873 0.12195
0.42291 0.48949 0.12303
0.42367 0.62950 0.12457
0.42443 0.48770 0.12417
0.42519 0.70287 0.12246
0.42594 0.55248 0.12718
0.42670 0.43638 0.13066
0.42746 0.45131 0.13043
0.42822 0.65414 0.13073
0.42898 0.47726 0.13317
0.42974 0.57979 0.13576
0.43050 0.53149 0.13452
0.43126 0.54542 0.13455
0.43202 0.48071 0.14060
0.43278 0.53016 0.14021
0.43354 0.66973 0.14272
0.43430 0.56930 0.14045
0.43506 0.58720 0.14361
