# Supplementary material for: Hallucination of closed repeat proteins containing central pockets
Source: Nat Struct Mol Biol. 2023 Sep 28;30(11):1755–60. doi: 10.1038/s41594-023-01112-6 (PMC10643118; doi:10.1038/s41594-023-01112-6)
Supplement: Supplementary file 4 — Small-angle X-ray scattering raw data. [file 41594_2023_1112_MOESM4_ESM.tar › SAXS_submit/B1/A7_high_conc_results/Buffer2/A7_B1_high_snap_00025.sub.2.dat]

0.01102 25.71328 4.49367
0.01178 21.74686 3.79822
0.01254 21.84227 3.41276
0.01330 24.79093 3.64500
0.01406 22.37478 2.94210
0.01482 21.89939 2.26992
0.01558 22.54925 1.57852
0.01634 22.40129 1.32658
0.01710 22.14832 1.11748
0.01786 21.73912 0.86910
0.01862 22.27018 0.71788
0.01938 22.19129 0.62016
0.02014 21.75921 0.59295
0.02090 21.48007 0.55253
0.02166 22.24070 0.54131
0.02242 21.13076 0.52746
0.02318 21.01935 0.49461
0.02395 22.00957 0.45998
0.02471 21.42338 0.44786
0.02547 21.25449 0.45361
0.02623 21.35157 0.42073
0.02699 20.54308 0.40398
0.02775 21.10737 0.39508
0.02851 21.26950 0.38033
0.02927 20.96086 0.38186
0.03003 21.13553 0.38019
0.03079 20.42034 0.36115
0.03155 20.32895 0.35229
0.03231 20.31976 0.33455
0.03307 20.60067 0.34381
0.03383 20.63657 0.33420
0.03459 20.15048 0.32256
0.03535 20.00720 0.32230
0.03611 19.81187 0.31435
0.03687 19.83217 0.29176
0.03763 20.00650 0.30464
0.03839 19.56464 0.29279
0.03915 19.54488 0.30086
0.03991 19.29478 0.28947
0.04067 19.23307 0.28970
0.04143 19.37698 0.27649
0.04219 19.34044 0.27861
0.04295 18.74953 0.26617
0.04371 18.88648 0.25897
0.04447 18.74701 0.26392
0.04523 18.41000 0.26419
0.04599 18.50000 0.25700
0.04675 18.24579 0.25373
0.04751 18.40957 0.25098
0.04827 18.06061 0.24552
0.04903 18.24635 0.24723
0.04979 17.95001 0.23945
0.05055 17.76748 0.23660
0.05131 17.76343 0.22619
0.05207 17.86327 0.23431
0.05283 17.55358 0.22917
0.05359 17.13358 0.22746
0.05435 17.25980 0.23041
0.05511 16.87380 0.22253
0.05587 17.01045 0.22132
0.05663 16.78077 0.22090
0.05739 16.50205 0.21716
0.05815 16.43767 0.21432
0.05891 16.27605 0.21015
0.05967 16.36938 0.21256
0.06043 16.05711 0.21053
0.06119 15.83988 0.20831
0.06195 15.59218 0.20340
0.06271 15.52893 0.20198
0.06347 15.28843 0.19703
0.06423 15.36642 0.20152
0.06499 15.19104 0.19939
0.06575 14.96351 0.19435
0.06651 14.76576 0.19528
0.06727 14.39865 0.19125
0.06803 14.60986 0.19063
0.06879 14.38231 0.18993
0.06955 14.23784 0.18903
0.07031 14.14843 0.18409
0.07107 13.72114 0.18407
0.07183 13.86193 0.18207
0.07259 13.52933 0.17912
0.07335 13.52767 0.17851
0.07412 13.04693 0.17902
0.07488 13.32575 0.17536
0.07564 13.37494 0.17079
0.07640 13.01926 0.17384
0.07716 12.62192 0.17328
0.07792 12.63977 0.16944
0.07868 12.56299 0.16728
0.07944 12.44793 0.16867
0.08020 12.21668 0.16928
0.08096 11.98573 0.16866
0.08172 12.05630 0.16565
0.08248 11.83575 0.16424
0.08324 11.68634 0.16202
0.08400 11.36220 0.16303
0.08476 11.48298 0.16270
0.08552 11.16728 0.16469
0.08628 11.24548 0.16303
0.08704 11.10984 0.16303
0.08780 10.58638 0.18103
0.08856 10.69111 0.17575
0.08932 10.64098 0.17423
0.09008 10.43483 0.17904
0.09084 10.47535 0.17611
0.09160 10.03887 0.17490
0.09236 10.00572 0.17769
0.09312 9.82737 0.17556
0.09388 9.73877 0.17549
0.09464 9.58299 0.17839
0.09540 9.53449 0.18383
0.09616 9.36805 0.18478
0.09692 9.06529 0.17465
0.09768 9.07328 0.17360
0.09844 8.95642 0.16898
0.09920 8.76319 0.16422
0.09996 8.83629 0.16224
0.10072 8.73287 0.16118
0.10148 8.95007 0.15812
0.10224 8.44224 0.15738
0.10300 8.45590 0.15352
0.10376 8.38325 0.15215
0.10452 8.25668 0.14983
0.10528 8.05606 0.14774
0.10604 7.89210 0.14708
0.10680 7.93591 0.14657
0.10756 7.73809 0.14581
0.10832 7.67935 0.14571
0.10908 7.44364 0.14704
0.10984 7.37039 0.14197
0.11060 7.27362 0.14308
0.11136 7.18282 0.14099
0.11212 7.15239 0.14241
0.11288 7.11448 0.13827
0.11364 6.95842 0.13665
0.11440 6.90861 0.13733
0.11516 6.56217 0.13555
0.11592 6.66355 0.13380
0.11668 6.27814 0.13402
0.11744 6.35158 0.12979
0.11820 6.12957 0.12949
0.11896 6.23554 0.12922
0.11972 6.02720 0.12763
0.12048 6.10971 0.12367
0.12124 5.89913 0.12554
0.12200 5.77149 0.12521
0.12276 5.69162 0.12596
0.12352 5.57864 0.12455
0.12428 5.37178 0.12562
0.12504 5.61080 0.12122
0.12580 5.29102 0.12252
0.12656 5.27395 0.11912
0.12732 5.06874 0.12005
0.12808 5.04757 0.11964
0.12884 5.18249 0.11909
0.12960 4.94755 0.11543
0.13036 4.81114 0.11644
0.13112 4.78573 0.11473
0.13188 4.64538 0.11590
0.13264 4.60342 0.11416
0.13340 4.76767 0.11252
0.13416 4.42429 0.11054
0.13492 4.43237 0.11257
0.13568 4.20842 0.10915
0.13644 4.19814 0.10705
0.13720 4.15669 0.10888
0.13796 4.28872 0.10782
0.13873 3.98813 0.10610
0.13949 3.88522 0.10675
0.14025 3.83517 0.10826
0.14101 3.85197 0.10674
0.14177 3.74220 0.10621
0.14253 3.58323 0.10428
0.14329 3.50302 0.10659
0.14405 3.54594 0.10471
0.14481 3.59539 0.10402
0.14557 3.36703 0.10140
0.14633 3.35133 0.10271
0.14709 3.25757 0.10230
0.14785 3.27796 0.10217
0.14861 3.10452 0.10198
0.14937 3.19145 0.09980
0.15013 3.12972 0.10107
0.15089 2.97172 0.09932
0.15165 2.94532 0.09937
0.15241 2.74311 0.09914
0.15317 2.89398 0.09684
0.15393 2.72350 0.09662
0.15469 2.68048 0.09570
0.15545 2.59544 0.09637
0.15621 2.69874 0.09672
0.15697 2.62336 0.09608
0.15773 2.60783 0.09456
0.15849 2.44640 0.09508
0.15925 2.34417 0.09571
0.16001 2.36006 0.09453
0.16077 2.29457 0.09372
0.16153 2.29686 0.09265
0.16229 2.14336 0.09175
0.16305 2.01348 0.09148
0.16381 2.11673 0.09172
0.16457 2.10242 0.09017
0.16533 2.08093 0.09146
0.16609 2.07718 0.09083
0.16685 2.06513 0.09059
0.16761 1.75356 0.09113
0.16837 1.91833 0.09026
0.16913 1.83088 0.09017
0.16989 1.80046 0.08886
0.17065 1.78164 0.08805
0.17141 1.69321 0.08890
0.17217 1.76775 0.08711
0.17293 1.60762 0.08681
0.17369 1.53771 0.08753
0.17445 1.55092 0.08900
0.17521 1.58539 0.08855
0.17597 1.58907 0.08933
0.17673 1.44977 0.08925
0.17749 1.40824 0.09075
0.17825 1.37052 0.09107
0.17901 1.34635 0.09104
0.17977 1.43116 0.09171
0.18053 1.37858 0.09135
0.18129 1.17713 0.09440
0.18205 1.32813 0.09288
0.18281 1.23103 0.09345
0.18357 1.23306 0.09439
0.18433 1.36635 0.09360
0.18509 1.14871 0.09461
0.18585 1.02264 0.09452
0.18661 0.99241 0.09372
0.18737 1.04710 0.09384
0.18813 1.16971 0.09510
0.18889 0.92735 0.09314
0.18965 1.20105 0.09377
0.19041 0.95313 0.09331
0.19117 1.06879 0.09579
0.19193 0.86774 0.09553
0.19269 0.96857 0.09390
0.19345 0.78205 0.09404
0.19421 0.87555 0.09462
0.19497 0.87561 0.09505
0.19573 1.01477 0.09527
0.19649 0.71499 0.09567
0.19725 0.85908 0.09475
0.19801 0.74877 0.09672
0.19877 0.69573 0.09566
0.19953 0.82895 0.09429
0.20029 0.59836 0.09635
0.20105 0.80508 0.09375
0.20181 0.72072 0.09671
0.20257 0.64211 0.09560
0.20333 0.76827 0.09497
0.20409 0.65197 0.09539
0.20485 0.68611 0.09337
0.20561 0.66088 0.09743
0.20637 0.64663 0.09424
0.20713 0.55890 0.09681
0.20789 0.64189 0.09502
0.20865 0.62914 0.09601
0.20941 0.58323 0.09488
0.21017 0.66617 0.09507
0.21093 0.72452 0.09569
0.21169 0.56415 0.09496
0.21245 0.50417 0.09453
0.21321 0.53525 0.09378
0.21397 0.51270 0.09389
0.21473 0.44491 0.09557
0.21549 0.59639 0.09499
0.21625 0.57962 0.09565
0.21701 0.58296 0.09501
0.21777 0.60567 0.09450
0.21853 0.60933 0.09534
0.21929 0.55548 0.09582
0.22005 0.42976 0.09417
0.22081 0.47866 0.09425
0.22157 0.42731 0.09283
0.22233 0.58578 0.09322
0.22309 0.56726 0.09191
0.22385 0.46756 0.09251
0.22461 0.45567 0.09121
0.22537 0.48414 0.09287
0.22613 0.45253 0.09086
0.22689 0.53884 0.08913
0.22765 0.37561 0.08893
0.22841 0.54960 0.08990
0.22917 0.39632 0.09136
0.22993 0.44718 0.09051
0.23069 0.34915 0.08727
0.23145 0.42471 0.08900
0.23221 0.50972 0.08735
0.23297 0.50230 0.08767
0.23373 0.34715 0.08581
0.23449 0.40415 0.08788
0.23525 0.49995 0.08617
0.23601 0.40040 0.08700
0.23677 0.44658 0.08648
0.23753 0.42419 0.08500
0.23829 0.35287 0.08744
0.23905 0.50115 0.08436
0.23981 0.39993 0.08566
0.24057 0.40372 0.08490
0.24133 0.42027 0.08543
0.24209 0.32755 0.08473
0.24285 0.44309 0.08331
0.24361 0.39621 0.08386
0.24437 0.31579 0.08324
0.24513 0.41171 0.08466
0.24589 0.47394 0.08320
0.24665 0.31600 0.08358
0.24741 0.44215 0.08228
0.24817 0.40286 0.08411
0.24893 0.46248 0.08166
0.24969 0.47124 0.08209
0.25045 0.40388 0.08157
0.25121 0.48623 0.08253
0.25197 0.42028 0.08166
0.25273 0.46316 0.08145
0.25349 0.55404 0.08065
0.25425 0.45374 0.08064
0.25501 0.47274 0.08164
0.25577 0.52047 0.08027
0.25653 0.37032 0.07972
0.25729 0.54342 0.08073
0.25805 0.53576 0.07994
0.25881 0.51370 0.07895
0.25957 0.45824 0.07963
0.26033 0.47621 0.07871
0.26109 0.48524 0.07884
0.26185 0.46057 0.07902
0.26261 0.48664 0.07868
0.26337 0.49460 0.07740
0.26413 0.59955 0.07795
0.26489 0.46630 0.07815
0.26565 0.47504 0.07715
0.26641 0.52946 0.07861
0.26717 0.58067 0.07771
0.26793 0.52146 0.07778
0.26869 0.50942 0.07610
0.26945 0.54608 0.07648
0.27021 0.47170 0.07643
0.27097 0.55204 0.07740
0.27172 0.58544 0.07618
0.27248 0.44862 0.07583
0.27324 0.57895 0.07726
0.27400 0.51374 0.07609
0.27476 0.54960 0.07573
0.27552 0.50193 0.07533
0.27628 0.50608 0.07618
0.27704 0.49558 0.07577
0.27780 0.47598 0.07477
0.27856 0.49432 0.07542
0.27932 0.43021 0.07497
0.28008 0.56254 0.07455
0.28084 0.60370 0.07410
0.28160 0.54702 0.07257
0.28236 0.48270 0.07398
0.28312 0.52422 0.07339
0.28388 0.56375 0.07336
0.28464 0.50059 0.07395
0.28540 0.56421 0.07318
0.28616 0.52474 0.07373
0.28692 0.60020 0.07435
0.28768 0.55556 0.07309
0.28844 0.52593 0.07987
0.28920 0.60410 0.07284
0.28996 0.61009 0.07477
0.29072 0.66011 0.07532
0.29148 0.59292 0.07377
0.29224 0.65450 0.07450
0.29300 0.68817 0.07280
0.29376 0.59671 0.07493
0.29452 0.55911 0.07326
0.29528 0.66726 0.07506
0.29604 0.67279 0.07587
0.29680 0.54121 0.07461
0.29756 0.59732 0.07491
0.29832 0.54424 0.07480
0.29908 0.56293 0.07507
0.29984 0.53327 0.07477
0.30060 0.57432 0.07512
0.30136 0.64163 0.07531
0.30212 0.54324 0.07436
0.30288 0.58980 0.07558
0.30364 0.51060 0.07357
0.30440 0.70113 0.07442
0.30516 0.54969 0.07474
0.30592 0.54322 0.07478
0.30668 0.66311 0.07414
0.30744 0.57911 0.07395
0.30820 0.73690 0.07482
0.30896 0.64454 0.07471
0.30972 0.67483 0.07502
0.31048 0.61691 0.07614
0.31124 0.78344 0.07578
0.31200 0.56776 0.07541
0.31276 0.66865 0.07666
0.31352 0.65613 0.07727
0.31428 0.58015 0.07673
0.31504 0.70353 0.07782
0.31580 0.61058 0.07814
0.31656 0.64989 0.07848
0.31732 0.72394 0.07835
0.31808 0.60565 0.07897
0.31883 0.76277 0.08082
0.31959 0.57445 0.07861
0.32035 0.63663 0.08066
0.32111 0.62285 0.07910
0.32187 0.56933 0.08155
0.32263 0.60312 0.07919
0.32339 0.64371 0.08053
0.32415 0.63354 0.07978
0.32491 0.72551 0.08127
0.32567 0.70163 0.08075
0.32643 0.61654 0.08002
0.32719 0.71082 0.08281
0.32795 0.74579 0.07885
0.32871 0.68072 0.08115
0.32947 0.62610 0.07966
0.33023 0.65541 0.07959
0.33099 0.63494 0.07970
0.33175 0.61974 0.08116
0.33251 0.76374 0.08199
0.33327 0.66082 0.08080
0.33403 0.66048 0.08149
0.33479 0.67398 0.08043
0.33555 0.58374 0.08241
0.33631 0.69061 0.08263
0.33707 0.67521 0.08256
0.33783 0.67342 0.08316
0.33859 0.65573 0.08131
0.33935 0.66827 0.08349
0.34011 0.67617 0.08194
0.34087 0.65013 0.08255
0.34163 0.68613 0.08204
0.34239 0.69963 0.08443
0.34315 0.69252 0.08397
0.34391 0.81644 0.08197
0.34467 0.67689 0.08352
0.34543 0.65019 0.08241
0.34619 0.74577 0.08166
0.34695 0.70465 0.08289
0.34771 0.72977 0.08316
0.34847 0.58786 0.08472
0.34922 0.60322 0.08246
0.34998 0.72446 0.08242
0.35074 0.68672 0.08380
0.35150 0.70127 0.08261
0.35226 0.74551 0.08059
0.35302 0.72352 0.08011
0.35378 0.62940 0.07959
0.35454 0.69009 0.07888
0.35530 0.81127 0.08020
0.35606 0.65717 0.08033
0.35682 0.69035 0.08077
0.35758 0.71714 0.08089
0.35834 0.52895 0.08098
0.35910 0.68536 0.08258
0.35986 0.75112 0.08200
0.36062 0.68990 0.08113
0.36138 0.67489 0.07963
0.36214 0.66376 0.08043
0.36290 0.71083 0.08049
0.36366 0.65321 0.08191
0.36442 0.69248 0.08169
0.36518 0.66763 0.08093
0.36594 0.71522 0.08308
0.36670 0.65293 0.08125
0.36746 0.64533 0.08361
0.36822 0.72512 0.08315
0.36898 0.66862 0.08320
0.36974 0.58678 0.08238
0.37050 0.74331 0.08475
0.37126 0.65511 0.08412
0.37202 0.65622 0.08356
0.37277 0.67854 0.08584
0.37353 0.62129 0.08569
0.37429 0.75464 0.08678
0.37505 0.75207 0.08634
0.37581 0.63532 0.08647
0.37657 0.63331 0.08671
0.37733 0.74688 0.08756
0.37809 0.67075 0.08799
0.37885 0.68440 0.08920
0.37961 0.54073 0.09028
0.38037 0.53301 0.09145
0.38113 0.66185 0.09077
0.38189 0.65906 0.09145
0.38265 0.65028 0.09194
0.38341 0.61857 0.09390
0.38417 0.62499 0.09314
0.38493 0.73983 0.09509
0.38569 0.57732 0.09572
0.38645 0.73176 0.09596
0.38721 0.67882 0.09632
0.38797 0.58796 0.09670
0.38873 0.55873 0.09669
0.38949 0.55790 0.09846
0.39025 0.61939 0.10007
0.39101 0.69040 0.10027
0.39177 0.63169 0.09992
0.39252 0.62495 0.10045
0.39328 0.67585 0.10136
0.39404 0.67000 0.10397
0.39480 0.54406 0.10376
0.39556 0.75042 0.10250
0.39632 0.64427 0.10452
0.39708 0.64003 0.10429
0.39784 0.52557 0.10862
0.39860 0.60666 0.10568
0.39936 0.47749 0.10859
0.40012 0.58031 0.10747
0.40088 0.63457 0.10968
0.40164 0.69235 0.10996
0.40240 0.68197 0.10765
0.40316 0.59621 0.11315
0.40392 0.60314 0.10855
0.40468 0.52552 0.11368
0.40544 0.72729 0.11298
0.40620 0.67108 0.11176
0.40696 0.48503 0.11044
0.40772 0.54172 0.11511
0.40848 0.53473 0.11543
0.40924 0.51012 0.11692
0.40999 0.67334 0.11586
0.41075 0.57655 0.11468
0.41151 0.59286 0.11880
0.41227 0.62296 0.11684
0.41303 0.53010 0.11486
0.41379 0.46935 0.11604
0.41455 0.63695 0.11472
0.41531 0.59502 0.11522
0.41607 0.44446 0.11325
0.41683 0.66233 0.11611
0.41759 0.58790 0.12011
0.41835 0.66885 0.11707
0.41911 0.58129 0.12238
0.41987 0.56644 0.11762
0.42063 0.67585 0.12233
0.42139 0.57498 0.11890
0.42215 0.52552 0.11975
0.42291 0.51468 0.12325
0.42367 0.55173 0.12326
0.42443 0.68401 0.12431
0.42519 0.57855 0.12531
0.42594 0.62540 0.12880
0.42670 0.57173 0.13181
0.42746 0.48380 0.12898
0.42822 0.44514 0.12990
0.42898 0.55281 0.13318
0.42974 0.52377 0.13478
0.43050 0.54607 0.13167
0.43126 0.67324 0.13656
0.43202 0.53811 0.13894
0.43278 0.51425 0.14028
0.43354 0.66834 0.14375
0.43430 0.68082 0.14155
0.43506 0.63130 0.14295
