# Supplementary material for: Hallucination of closed repeat proteins containing central pockets
Source: Nat Struct Mol Biol. 2023 Sep 28;30(11):1755–60. doi: 10.1038/s41594-023-01112-6 (PMC10643118; doi:10.1038/s41594-023-01112-6)
Supplement: Supplementary file 4 — Small-angle X-ray scattering raw data. [file 41594_2023_1112_MOESM4_ESM.tar › SAXS_submit/B1/A7_high_conc_results/Buffer2/A7_B1_high_snap_00022.sub.2.dat]

0.01102 25.96599 4.49988
0.01178 26.68996 3.76190
0.01254 24.65116 3.31380
0.01330 21.87525 3.90665
0.01406 21.78967 3.03290
0.01482 22.38233 2.21170
0.01558 23.73129 1.49342
0.01634 22.72963 1.37542
0.01710 22.13316 1.07985
0.01786 22.58582 0.94197
0.01862 22.42859 0.69332
0.01938 21.82521 0.63094
0.02014 21.44596 0.61772
0.02090 21.93585 0.53968
0.02166 22.15202 0.54679
0.02242 21.04323 0.50597
0.02318 21.63570 0.51916
0.02395 21.27279 0.45818
0.02471 21.29408 0.43176
0.02547 20.91188 0.43481
0.02623 21.38431 0.42776
0.02699 20.97764 0.40873
0.02775 20.99884 0.39880
0.02851 21.43216 0.37649
0.02927 20.76115 0.37792
0.03003 20.40996 0.37377
0.03079 20.05091 0.34993
0.03155 19.95928 0.35011
0.03231 19.97190 0.34652
0.03307 20.49438 0.33090
0.03383 20.49086 0.33155
0.03459 19.83847 0.32466
0.03535 19.83370 0.31704
0.03611 19.85236 0.31614
0.03687 19.75320 0.31310
0.03763 19.34657 0.30755
0.03839 19.35385 0.30217
0.03915 19.77712 0.29458
0.03991 19.54736 0.29071
0.04067 19.00927 0.28590
0.04143 18.91889 0.27120
0.04219 19.45478 0.27805
0.04295 19.10711 0.27077
0.04371 18.81042 0.26485
0.04447 18.37180 0.26373
0.04523 18.66089 0.27366
0.04599 18.69269 0.25720
0.04675 18.29961 0.23876
0.04751 18.11372 0.24631
0.04827 17.89839 0.24317
0.04903 18.06507 0.24324
0.04979 17.75402 0.23177
0.05055 17.68391 0.23905
0.05131 17.28095 0.22799
0.05207 17.78087 0.23170
0.05283 17.59433 0.23259
0.05359 17.34476 0.22776
0.05435 17.05087 0.22726
0.05511 17.11577 0.22438
0.05587 16.74931 0.21869
0.05663 16.49404 0.21729
0.05739 16.42935 0.21816
0.05815 16.48107 0.21763
0.05891 16.05219 0.21248
0.05967 16.02463 0.21200
0.06043 16.03592 0.20938
0.06119 15.58323 0.20646
0.06195 15.63510 0.20311
0.06271 15.37832 0.20417
0.06347 15.50021 0.20542
0.06423 15.33695 0.19953
0.06499 14.92163 0.19396
0.06575 14.90465 0.19703
0.06651 14.64899 0.19410
0.06727 14.58680 0.18841
0.06803 14.81410 0.19145
0.06879 14.30369 0.18657
0.06955 14.18051 0.19307
0.07031 14.01638 0.18442
0.07107 13.93075 0.18553
0.07183 13.88784 0.18619
0.07259 13.49482 0.18244
0.07335 13.44509 0.17882
0.07412 13.58928 0.17714
0.07488 13.28002 0.17841
0.07564 13.18218 0.17462
0.07640 12.99241 0.17300
0.07716 12.84617 0.17043
0.07792 12.72253 0.16998
0.07868 12.30635 0.16710
0.07944 12.21084 0.16719
0.08020 12.40114 0.16442
0.08096 12.18363 0.16490
0.08172 12.01058 0.16284
0.08248 11.94500 0.15752
0.08324 11.77485 0.16266
0.08400 11.49470 0.15728
0.08476 11.38938 0.16216
0.08552 11.30021 0.16484
0.08628 11.25483 0.16400
0.08704 10.94228 0.16392
0.08780 10.78079 0.18003
0.08856 10.71675 0.17670
0.08932 10.61172 0.17356
0.09008 10.47615 0.17601
0.09084 10.01963 0.17490
0.09160 10.32371 0.17679
0.09236 9.80376 0.17286
0.09312 9.90691 0.17670
0.09388 9.73930 0.17313
0.09464 9.58249 0.17306
0.09540 9.31576 0.18237
0.09616 9.33427 0.18134
0.09692 9.27789 0.18023
0.09768 9.35853 0.16985
0.09844 9.11440 0.16629
0.09920 8.91160 0.16281
0.09996 8.66557 0.16397
0.10072 8.89214 0.16123
0.10148 8.61628 0.15882
0.10224 8.47858 0.15692
0.10300 8.28481 0.15372
0.10376 8.30289 0.15675
0.10452 8.00550 0.14875
0.10528 8.10084 0.14862
0.10604 7.99794 0.14585
0.10680 7.86153 0.14412
0.10756 7.54707 0.14705
0.10832 7.58708 0.14530
0.10908 7.56654 0.14499
0.10984 7.63186 0.14551
0.11060 7.36912 0.14452
0.11136 7.19253 0.14160
0.11212 7.18115 0.13944
0.11288 6.93977 0.13785
0.11364 7.08546 0.13425
0.11440 6.72289 0.13725
0.11516 6.57619 0.13382
0.11592 6.69761 0.13270
0.11668 6.50202 0.13030
0.11744 6.43354 0.13273
0.11820 6.29939 0.13331
0.11896 6.28561 0.13046
0.11972 6.12977 0.12910
0.12048 5.98856 0.12802
0.12124 5.86661 0.12712
0.12200 5.74497 0.12691
0.12276 5.68934 0.12238
0.12352 5.67579 0.12562
0.12428 5.80757 0.12303
0.12504 5.48877 0.12210
0.12580 5.32314 0.12116
0.12656 5.23157 0.11925
0.12732 5.26274 0.11932
0.12808 5.04603 0.11887
0.12884 4.99727 0.11795
0.12960 4.87322 0.12015
0.13036 4.85010 0.11810
0.13112 4.80187 0.11571
0.13188 4.67377 0.11437
0.13264 4.59322 0.11330
0.13340 4.60759 0.11284
0.13416 4.42406 0.11311
0.13492 4.34268 0.11114
0.13568 4.37749 0.11137
0.13644 4.35148 0.10981
0.13720 4.16685 0.10759
0.13796 4.17700 0.10864
0.13873 4.03570 0.10801
0.13949 4.05570 0.10632
0.14025 4.05958 0.10834
0.14101 3.95661 0.10743
0.14177 3.71976 0.10705
0.14253 3.67482 0.10659
0.14329 3.60570 0.10767
0.14405 3.41891 0.10395
0.14481 3.53147 0.10353
0.14557 3.33559 0.10357
0.14633 3.45504 0.10257
0.14709 3.24619 0.10336
0.14785 3.14001 0.10377
0.14861 3.32940 0.10135
0.14937 3.10387 0.10020
0.15013 3.04718 0.10066
0.15089 2.99356 0.09893
0.15165 2.77700 0.10095
0.15241 2.79768 0.09898
0.15317 2.89782 0.09770
0.15393 2.83672 0.09591
0.15469 2.55529 0.09458
0.15545 2.60248 0.09728
0.15621 2.63946 0.09684
0.15697 2.59555 0.09608
0.15773 2.32665 0.09393
0.15849 2.32458 0.09437
0.15925 2.41772 0.09385
0.16001 2.30239 0.09341
0.16077 2.31139 0.09385
0.16153 2.36159 0.09303
0.16229 2.20917 0.09220
0.16305 2.18743 0.09025
0.16381 2.05910 0.09145
0.16457 2.02917 0.09248
0.16533 2.04122 0.09067
0.16609 1.96984 0.09120
0.16685 1.96980 0.09035
0.16761 1.82446 0.08993
0.16837 1.86128 0.09021
0.16913 1.79812 0.08971
0.16989 1.88295 0.08839
0.17065 1.73470 0.08773
0.17141 1.68011 0.08780
0.17217 1.75238 0.08790
0.17293 1.50060 0.08887
0.17369 1.63470 0.08673
0.17445 1.44261 0.08866
0.17521 1.57523 0.08815
0.17597 1.45572 0.08902
0.17673 1.45281 0.08937
0.17749 1.45160 0.08947
0.17825 1.33952 0.09103
0.17901 1.36587 0.09194
0.17977 1.32944 0.09141
0.18053 1.29308 0.09235
0.18129 1.38457 0.09433
0.18205 1.26578 0.09038
0.18281 1.25946 0.09248
0.18357 1.13409 0.09118
0.18433 1.18853 0.09375
0.18509 1.11344 0.09340
0.18585 1.13880 0.09301
0.18661 0.98189 0.09262
0.18737 1.10237 0.09381
0.18813 1.08841 0.09455
0.18889 1.12083 0.09475
0.18965 1.14629 0.09547
0.19041 1.03020 0.09543
0.19117 1.09666 0.09437
0.19193 0.88244 0.09554
0.19269 0.89930 0.09441
0.19345 0.84550 0.09644
0.19421 0.95483 0.09375
0.19497 0.81788 0.09448
0.19573 0.71279 0.09601
0.19649 0.79535 0.09514
0.19725 0.81781 0.09591
0.19801 0.75615 0.09516
0.19877 0.76878 0.09476
0.19953 0.73364 0.09523
0.20029 0.73074 0.09817
0.20105 0.75232 0.09733
0.20181 0.68871 0.09604
0.20257 0.70216 0.09551
0.20333 0.66070 0.09577
0.20409 0.74246 0.09594
0.20485 0.76886 0.09608
0.20561 0.63068 0.09469
0.20637 0.64164 0.09436
0.20713 0.60234 0.09490
0.20789 0.67613 0.09457
0.20865 0.65208 0.09551
0.20941 0.79071 0.09532
0.21017 0.59414 0.09488
0.21093 0.61823 0.09563
0.21169 0.63133 0.09449
0.21245 0.50320 0.09415
0.21321 0.56351 0.09642
0.21397 0.60243 0.09575
0.21473 0.59877 0.09540
0.21549 0.52798 0.09489
0.21625 0.49600 0.09418
0.21701 0.49702 0.09293
0.21777 0.49154 0.09303
0.21853 0.53377 0.09482
0.21929 0.51304 0.09368
0.22005 0.60450 0.09350
0.22081 0.60719 0.09244
0.22157 0.53004 0.09238
0.22233 0.49832 0.09346
0.22309 0.43073 0.09190
0.22385 0.52225 0.09200
0.22461 0.50274 0.09164
0.22537 0.45959 0.09086
0.22613 0.54026 0.09094
0.22689 0.58604 0.08997
0.22765 0.35156 0.09045
0.22841 0.41298 0.09139
0.22917 0.46271 0.08860
0.22993 0.35153 0.08858
0.23069 0.41462 0.08836
0.23145 0.44957 0.08951
0.23221 0.35899 0.08719
0.23297 0.41736 0.08801
0.23373 0.39548 0.08695
0.23449 0.46257 0.08735
0.23525 0.45429 0.08650
0.23601 0.36488 0.08761
0.23677 0.32629 0.08643
0.23753 0.42550 0.08481
0.23829 0.49411 0.08550
0.23905 0.54069 0.08440
0.23981 0.41414 0.08690
0.24057 0.43643 0.08489
0.24133 0.36612 0.08507
0.24209 0.48515 0.08433
0.24285 0.56619 0.08474
0.24361 0.40075 0.08434
0.24437 0.45614 0.08475
0.24513 0.38920 0.08565
0.24589 0.45511 0.08440
0.24665 0.51904 0.08444
0.24741 0.44981 0.08207
0.24817 0.33345 0.08304
0.24893 0.39950 0.08168
0.24969 0.44311 0.08167
0.25045 0.31246 0.08194
0.25121 0.41663 0.08220
0.25197 0.30017 0.08189
0.25273 0.60195 0.08094
0.25349 0.46119 0.08050
0.25425 0.49777 0.08126
0.25501 0.37205 0.08065
0.25577 0.40321 0.08127
0.25653 0.57934 0.07976
0.25729 0.45640 0.08004
0.25805 0.48263 0.07994
0.25881 0.46966 0.08023
0.25957 0.48007 0.07920
0.26033 0.49308 0.07939
0.26109 0.46090 0.07894
0.26185 0.48018 0.07935
0.26261 0.50459 0.07910
0.26337 0.43407 0.07674
0.26413 0.52550 0.07796
0.26489 0.41572 0.07763
0.26565 0.50046 0.07754
0.26641 0.46630 0.07762
0.26717 0.54928 0.07768
0.26793 0.47649 0.07662
0.26869 0.43568 0.07736
0.26945 0.56298 0.07708
0.27021 0.49083 0.07653
0.27097 0.41175 0.07651
0.27172 0.47523 0.07622
0.27248 0.41097 0.07611
0.27324 0.55060 0.07663
0.27400 0.52828 0.07480
0.27476 0.50971 0.07598
0.27552 0.49840 0.07587
0.27628 0.56506 0.07591
0.27704 0.55388 0.07454
0.27780 0.58409 0.07543
0.27856 0.51706 0.07580
0.27932 0.55482 0.07421
0.28008 0.55725 0.07466
0.28084 0.53223 0.07402
0.28160 0.55300 0.07404
0.28236 0.59461 0.07311
0.28312 0.55097 0.07471
0.28388 0.55512 0.07329
0.28464 0.55059 0.07288
0.28540 0.59910 0.07330
0.28616 0.59058 0.07351
0.28692 0.62319 0.07372
0.28768 0.57983 0.07403
0.28844 0.58976 0.07892
0.28920 0.66588 0.07387
0.28996 0.54237 0.07407
0.29072 0.54854 0.07443
0.29148 0.55583 0.07305
0.29224 0.56193 0.07407
0.29300 0.52933 0.07340
0.29376 0.58740 0.07509
0.29452 0.52908 0.07392
0.29528 0.52036 0.07448
0.29604 0.53677 0.07530
0.29680 0.58968 0.07579
0.29756 0.61749 0.07591
0.29832 0.55579 0.07488
0.29908 0.53629 0.07511
0.29984 0.68238 0.07444
0.30060 0.52236 0.07476
0.30136 0.63419 0.07411
0.30212 0.57177 0.07475
0.30288 0.65927 0.07387
0.30364 0.61683 0.07413
0.30440 0.69799 0.07475
0.30516 0.63938 0.07461
0.30592 0.50201 0.07411
0.30668 0.71407 0.07354
0.30744 0.63517 0.07435
0.30820 0.59205 0.07484
0.30896 0.62114 0.07455
0.30972 0.56996 0.07632
0.31048 0.61570 0.07526
0.31124 0.62448 0.07624
0.31200 0.62252 0.07536
0.31276 0.64947 0.07662
0.31352 0.53471 0.07656
0.31428 0.62561 0.07636
0.31504 0.67168 0.07849
0.31580 0.67801 0.07829
0.31656 0.60815 0.08008
0.31732 0.58944 0.07849
0.31808 0.72365 0.07945
0.31883 0.70977 0.07855
0.31959 0.69037 0.07890
0.32035 0.70339 0.08080
0.32111 0.56834 0.07931
0.32187 0.73441 0.07945
0.32263 0.59981 0.07950
0.32339 0.69157 0.08058
0.32415 0.71077 0.08000
0.32491 0.64571 0.08163
0.32567 0.63652 0.08058
0.32643 0.61518 0.08099
0.32719 0.72685 0.08126
0.32795 0.70077 0.08017
0.32871 0.76265 0.08149
0.32947 0.62447 0.08029
0.33023 0.72147 0.08170
0.33099 0.74911 0.08074
0.33175 0.68714 0.08020
0.33251 0.60345 0.08170
0.33327 0.72286 0.08237
0.33403 0.73127 0.08174
0.33479 0.70478 0.08133
0.33555 0.64294 0.08089
0.33631 0.79289 0.08187
0.33707 0.69907 0.08202
0.33783 0.69620 0.08248
0.33859 0.67718 0.08107
0.33935 0.64840 0.08392
0.34011 0.71206 0.08126
0.34087 0.65914 0.08323
0.34163 0.72172 0.08189
0.34239 0.62343 0.08227
0.34315 0.72137 0.08207
0.34391 0.64777 0.08294
0.34467 0.71548 0.08409
0.34543 0.72501 0.08262
0.34619 0.70114 0.08267
0.34695 0.65331 0.08472
0.34771 0.74257 0.08357
0.34847 0.59732 0.08448
0.34922 0.66056 0.08477
0.34998 0.64422 0.08321
0.35074 0.69740 0.08396
0.35150 0.65682 0.08262
0.35226 0.68538 0.08194
0.35302 0.77458 0.07906
0.35378 0.51180 0.07998
0.35454 0.68569 0.07866
0.35530 0.77123 0.08053
0.35606 0.72244 0.08071
0.35682 0.62321 0.08094
0.35758 0.69939 0.08159
0.35834 0.72266 0.08011
0.35910 0.69211 0.08001
0.35986 0.76656 0.07984
0.36062 0.60821 0.08175
0.36138 0.54639 0.08148
0.36214 0.71023 0.08137
0.36290 0.75279 0.08031
0.36366 0.72119 0.08017
0.36442 0.64910 0.08071
0.36518 0.64256 0.08101
0.36594 0.65358 0.08120
0.36670 0.65860 0.08264
0.36746 0.72806 0.08326
0.36822 0.72708 0.08405
0.36898 0.69056 0.08190
0.36974 0.67134 0.08394
0.37050 0.69449 0.08437
0.37126 0.68714 0.08460
0.37202 0.68869 0.08501
0.37277 0.59583 0.08485
0.37353 0.63166 0.08660
0.37429 0.59601 0.08666
0.37505 0.61950 0.08740
0.37581 0.71921 0.08742
0.37657 0.79476 0.08713
0.37733 0.70387 0.08723
0.37809 0.71588 0.08892
0.37885 0.56345 0.09069
0.37961 0.63240 0.09070
0.38037 0.64788 0.09089
0.38113 0.64420 0.09180
0.38189 0.67765 0.09127
0.38265 0.51985 0.09091
0.38341 0.70792 0.09303
0.38417 0.78320 0.09429
0.38493 0.65116 0.09432
0.38569 0.60317 0.09663
0.38645 0.60529 0.09523
0.38721 0.73950 0.09563
0.38797 0.50104 0.09751
0.38873 0.66182 0.09641
0.38949 0.59280 0.09791
0.39025 0.65201 0.10706
0.39101 0.77705 0.09912
0.39177 0.55935 0.10039
0.39252 0.67913 0.10245
0.39328 0.62820 0.10068
0.39404 0.72030 0.10267
0.39480 0.59859 0.10311
0.39556 0.79498 0.10219
0.39632 0.68578 0.10572
0.39708 0.62751 0.10592
0.39784 0.59155 0.10382
0.39860 0.62220 0.10721
0.39936 0.49637 0.10874
0.40012 0.58072 0.10692
0.40088 0.58486 0.10780
0.40164 0.49203 0.10844
0.40240 0.60862 0.10976
0.40316 0.57949 0.11117
0.40392 0.65691 0.11052
0.40468 0.66583 0.11480
0.40544 0.55778 0.11132
0.40620 0.53965 0.11376
0.40696 0.70991 0.11566
0.40772 0.52546 0.11216
0.40848 0.51853 0.11397
0.40924 0.59789 0.11610
0.40999 0.55867 0.11483
0.41075 0.53156 0.11540
0.41151 0.63508 0.11488
0.41227 0.56920 0.11609
0.41303 0.48552 0.11624
0.41379 0.66233 0.11641
0.41455 0.67893 0.11595
0.41531 0.68341 0.11925
0.41607 0.62568 0.11726
0.41683 0.50257 0.11873
0.41759 0.54990 0.11793
0.41835 0.54941 0.11684
0.41911 0.55791 0.12002
0.41987 0.45331 0.11993
0.42063 0.49805 0.12417
0.42139 0.47689 0.12069
0.42215 0.55494 0.12436
0.42291 0.65403 0.12184
0.42367 0.57680 0.12203
0.42443 0.55662 0.12557
0.42519 0.64109 0.12632
0.42594 0.66553 0.12860
0.42670 0.67668 0.12836
0.42746 0.62777 0.13165
0.42822 0.55474 0.13240
0.42898 0.71836 0.13051
0.42974 0.68773 0.13577
0.43050 0.48801 0.13193
0.43126 0.62809 0.14082
0.43202 0.46429 0.13748
0.43278 0.54595 0.13911
0.43354 0.52829 0.14236
0.43430 0.69807 0.13822
0.43506 0.58593 0.14760
