# Supplementary material for: Hallucination of closed repeat proteins containing central pockets
Source: Nat Struct Mol Biol. 2023 Sep 28;30(11):1755–60. doi: 10.1038/s41594-023-01112-6 (PMC10643118; doi:10.1038/s41594-023-01112-6)
Supplement: Supplementary file 4 — Small-angle X-ray scattering raw data. [file 41594_2023_1112_MOESM4_ESM.tar › SAXS_submit/B1/A7_high_conc_results/Buffer2/A7_B1_high_snap_00023.sub.2.dat]

0.01102 23.06454 4.52217
0.01178 19.61507 3.54155
0.01254 21.68237 3.11671
0.01330 21.76233 3.97435
0.01406 20.93660 2.80160
0.01482 22.00922 2.34221
0.01558 23.25496 1.56803
0.01634 22.60716 1.22943
0.01710 22.50950 1.06839
0.01786 21.44862 0.85620
0.01862 21.65510 0.68081
0.01938 21.51761 0.66393
0.02014 21.11894 0.60925
0.02090 22.07529 0.56773
0.02166 21.28338 0.52739
0.02242 21.58759 0.53101
0.02318 20.47986 0.50095
0.02395 21.52579 0.45375
0.02471 20.87826 0.44188
0.02547 21.43869 0.42684
0.02623 20.93735 0.41414
0.02699 21.29370 0.42393
0.02775 21.00754 0.39305
0.02851 21.38967 0.38746
0.02927 20.55444 0.38017
0.03003 20.88971 0.37309
0.03079 20.34026 0.36480
0.03155 21.00755 0.34622
0.03231 19.91586 0.33779
0.03307 20.17130 0.33021
0.03383 20.19256 0.32312
0.03459 20.35537 0.32564
0.03535 20.46260 0.32497
0.03611 19.96270 0.31557
0.03687 19.94164 0.31338
0.03763 19.66435 0.29140
0.03839 19.31599 0.29195
0.03915 19.26941 0.29741
0.03991 19.20383 0.29364
0.04067 19.34469 0.28735
0.04143 19.21135 0.28278
0.04219 19.14330 0.27851
0.04295 19.00966 0.27241
0.04371 19.18891 0.26424
0.04447 18.76381 0.25861
0.04523 18.56280 0.25942
0.04599 18.37869 0.25413
0.04675 18.63890 0.24376
0.04751 18.12133 0.24709
0.04827 18.25816 0.23943
0.04903 18.12636 0.24827
0.04979 17.53796 0.24147
0.05055 18.00670 0.23970
0.05131 17.28807 0.23322
0.05207 17.67863 0.23463
0.05283 17.44744 0.23247
0.05359 17.35049 0.22900
0.05435 16.94063 0.22624
0.05511 16.92710 0.22632
0.05587 16.94368 0.21774
0.05663 16.66831 0.22015
0.05739 16.57078 0.21674
0.05815 16.37373 0.21195
0.05891 16.35320 0.21904
0.05967 15.88666 0.21362
0.06043 15.73452 0.20788
0.06119 15.94513 0.20767
0.06195 15.67877 0.20732
0.06271 15.67047 0.20128
0.06347 15.13997 0.20400
0.06423 15.47392 0.20130
0.06499 15.11543 0.19778
0.06575 14.98211 0.19161
0.06651 14.75558 0.19717
0.06727 14.50288 0.18431
0.06803 14.28550 0.19121
0.06879 14.28589 0.18695
0.06955 14.02452 0.18790
0.07031 14.05967 0.18406
0.07107 14.03415 0.18668
0.07183 13.63196 0.17964
0.07259 13.38720 0.18056
0.07335 13.42296 0.18113
0.07412 13.38371 0.17962
0.07488 13.24785 0.17570
0.07564 12.94434 0.17462
0.07640 12.99676 0.17512
0.07716 13.02569 0.17314
0.07792 12.44606 0.17158
0.07868 12.23835 0.16647
0.07944 12.35201 0.16992
0.08020 12.32747 0.16962
0.08096 11.89179 0.16720
0.08172 11.87017 0.16605
0.08248 11.97955 0.15957
0.08324 11.66468 0.16559
0.08400 11.60718 0.16095
0.08476 11.32501 0.16156
0.08552 11.28322 0.16189
0.08628 11.06731 0.16613
0.08704 11.24252 0.16527
0.08780 10.78202 0.17892
0.08856 10.74972 0.17698
0.08932 10.81405 0.17628
0.09008 10.52163 0.17288
0.09084 10.25606 0.17663
0.09160 10.11037 0.17703
0.09236 10.01925 0.17279
0.09312 10.00794 0.17632
0.09388 9.86088 0.17310
0.09464 9.67309 0.17817
0.09540 9.59774 0.18148
0.09616 9.22355 0.17891
0.09692 9.23938 0.17835
0.09768 9.18323 0.17146
0.09844 8.80466 0.16691
0.09920 8.86413 0.16334
0.09996 8.91379 0.16318
0.10072 8.67675 0.16129
0.10148 8.75902 0.15719
0.10224 8.47897 0.15608
0.10300 8.43159 0.14983
0.10376 8.29829 0.15229
0.10452 8.12211 0.14799
0.10528 8.01938 0.14745
0.10604 8.04275 0.14406
0.10680 7.95548 0.14462
0.10756 7.68454 0.14446
0.10832 7.55836 0.14589
0.10908 7.49092 0.14498
0.10984 7.33827 0.14253
0.11060 7.24348 0.13963
0.11136 7.14768 0.13895
0.11212 7.09933 0.14146
0.11288 7.04363 0.13632
0.11364 6.94837 0.13745
0.11440 6.72190 0.13501
0.11516 6.65467 0.13244
0.11592 6.52533 0.13329
0.11668 6.61286 0.13198
0.11744 6.40899 0.13052
0.11820 6.53660 0.13369
0.11896 6.14471 0.12714
0.11972 6.07046 0.12895
0.12048 6.03742 0.12674
0.12124 5.79403 0.12570
0.12200 5.73102 0.12453
0.12276 5.62322 0.12485
0.12352 5.66936 0.12381
0.12428 5.59633 0.12451
0.12504 5.46014 0.12160
0.12580 5.59271 0.12080
0.12656 5.30458 0.12121
0.12732 5.21350 0.12044
0.12808 5.19060 0.11825
0.12884 4.94412 0.11771
0.12960 5.07149 0.11826
0.13036 4.84537 0.11707
0.13112 4.78629 0.11467
0.13188 4.73103 0.11420
0.13264 4.58534 0.11270
0.13340 4.54307 0.11325
0.13416 4.58878 0.11136
0.13492 4.34635 0.11300
0.13568 4.30760 0.10973
0.13644 4.18542 0.10985
0.13720 4.27854 0.10945
0.13796 4.02292 0.10773
0.13873 3.99754 0.10843
0.13949 3.89022 0.10885
0.14025 3.99089 0.10797
0.14101 3.76516 0.10531
0.14177 3.88291 0.10721
0.14253 3.70814 0.10351
0.14329 3.68975 0.10593
0.14405 3.48533 0.10440
0.14481 3.49939 0.10332
0.14557 3.45613 0.10248
0.14633 3.21262 0.10126
0.14709 3.22325 0.10372
0.14785 3.27918 0.10126
0.14861 3.11081 0.10219
0.14937 3.07110 0.09983
0.15013 3.19516 0.10131
0.15089 3.03150 0.10058
0.15165 2.82835 0.10003
0.15241 2.91209 0.09925
0.15317 2.81635 0.09732
0.15393 2.76054 0.09712
0.15469 2.70171 0.09690
0.15545 2.71014 0.09756
0.15621 2.66300 0.09689
0.15697 2.58766 0.09705
0.15773 2.36286 0.09442
0.15849 2.36196 0.09591
0.15925 2.45031 0.09391
0.16001 2.23294 0.09333
0.16077 2.34706 0.09374
0.16153 2.26672 0.09253
0.16229 2.26216 0.09250
0.16305 2.23255 0.09101
0.16381 2.13511 0.09347
0.16457 2.08489 0.09105
0.16533 2.04876 0.09106
0.16609 1.97541 0.09026
0.16685 1.93679 0.09090
0.16761 1.80746 0.09089
0.16837 1.86721 0.08977
0.16913 1.89640 0.08868
0.16989 1.85792 0.08706
0.17065 1.66922 0.08807
0.17141 1.71193 0.08858
0.17217 1.62956 0.08916
0.17293 1.58198 0.08807
0.17369 1.57440 0.08736
0.17445 1.45656 0.08851
0.17521 1.59337 0.08854
0.17597 1.47589 0.08867
0.17673 1.49703 0.08913
0.17749 1.35006 0.09133
0.17825 1.28560 0.09091
0.17901 1.49935 0.09083
0.17977 1.34432 0.09245
0.18053 1.35140 0.09190
0.18129 1.22127 0.09240
0.18205 1.22277 0.09240
0.18281 1.21055 0.09403
0.18357 1.18551 0.09256
0.18433 1.07856 0.09319
0.18509 1.16236 0.09392
0.18585 1.05392 0.09388
0.18661 1.02252 0.09342
0.18737 0.98910 0.09279
0.18813 0.97923 0.09452
0.18889 0.97381 0.09603
0.18965 0.89709 0.09409
0.19041 1.01717 0.09354
0.19117 0.90086 0.09507
0.19193 1.09308 0.09447
0.19269 0.89853 0.09374
0.19345 1.01500 0.09656
0.19421 0.88884 0.09643
0.19497 0.84726 0.09540
0.19573 0.92135 0.09796
0.19649 0.89283 0.09487
0.19725 0.81162 0.09454
0.19801 0.72869 0.09612
0.19877 0.78261 0.09614
0.19953 0.70692 0.09424
0.20029 0.74299 0.09714
0.20105 0.80426 0.09470
0.20181 0.70468 0.09646
0.20257 0.69041 0.09736
0.20333 0.49899 0.09625
0.20409 0.63154 0.09422
0.20485 0.58102 0.09483
0.20561 0.65436 0.09604
0.20637 0.59406 0.09392
0.20713 0.67065 0.09593
0.20789 0.56503 0.09512
0.20865 0.54089 0.09571
0.20941 0.56638 0.09439
0.21017 0.61540 0.09633
0.21093 0.57475 0.09652
0.21169 0.46736 0.09497
0.21245 0.54554 0.09508
0.21321 0.65801 0.09365
0.21397 0.49478 0.09584
0.21473 0.47262 0.09530
0.21549 0.57107 0.09610
0.21625 0.40611 0.09544
0.21701 0.56890 0.09442
0.21777 0.61136 0.09391
0.21853 0.55871 0.09435
0.21929 0.52867 0.09628
0.22005 0.44523 0.09337
0.22081 0.42326 0.09375
0.22157 0.37526 0.09362
0.22233 0.47444 0.09316
0.22309 0.47525 0.09394
0.22385 0.45616 0.09175
0.22461 0.57958 0.09258
0.22537 0.44636 0.09141
0.22613 0.35750 0.09132
0.22689 0.48018 0.09114
0.22765 0.44140 0.09106
0.22841 0.41830 0.08890
0.22917 0.43696 0.09019
0.22993 0.51746 0.08859
0.23069 0.46035 0.08900
0.23145 0.43241 0.08828
0.23221 0.45563 0.08792
0.23297 0.46422 0.08843
0.23373 0.42570 0.08743
0.23449 0.38508 0.08818
0.23525 0.40835 0.08794
0.23601 0.43930 0.08600
0.23677 0.49439 0.08594
0.23753 0.43513 0.08519
0.23829 0.55011 0.08641
0.23905 0.40922 0.08572
0.23981 0.49913 0.08445
0.24057 0.50348 0.08529
0.24133 0.48291 0.08486
0.24209 0.40985 0.08532
0.24285 0.37886 0.08499
0.24361 0.51138 0.08409
0.24437 0.46501 0.08216
0.24513 0.54577 0.08351
0.24589 0.48163 0.08336
0.24665 0.51904 0.08421
0.24741 0.37943 0.08299
0.24817 0.51193 0.08176
0.24893 0.38749 0.08330
0.24969 0.40638 0.08188
0.25045 0.41976 0.08051
0.25121 0.45057 0.08193
0.25197 0.54161 0.08272
0.25273 0.41243 0.08023
0.25349 0.40371 0.08067
0.25425 0.44771 0.08066
0.25501 0.43591 0.08058
0.25577 0.47827 0.07980
0.25653 0.50582 0.07939
0.25729 0.45879 0.07970
0.25805 0.47021 0.08025
0.25881 0.41308 0.07869
0.25957 0.47383 0.07982
0.26033 0.59127 0.07961
0.26109 0.55917 0.07949
0.26185 0.40453 0.07899
0.26261 0.44019 0.07824
0.26337 0.46005 0.07768
0.26413 0.60520 0.07813
0.26489 0.43441 0.07765
0.26565 0.53588 0.07708
0.26641 0.64506 0.07782
0.26717 0.54138 0.07770
0.26793 0.47416 0.07752
0.26869 0.42282 0.07603
0.26945 0.52230 0.07622
0.27021 0.48240 0.07657
0.27097 0.42388 0.07735
0.27172 0.53163 0.07652
0.27248 0.54452 0.07653
0.27324 0.58509 0.07609
0.27400 0.51368 0.07591
0.27476 0.53381 0.07704
0.27552 0.54228 0.07553
0.27628 0.50214 0.07550
0.27704 0.67297 0.07608
0.27780 0.52408 0.07495
0.27856 0.61968 0.07510
0.27932 0.53967 0.07451
0.28008 0.54415 0.07365
0.28084 0.57320 0.07336
0.28160 0.51685 0.07439
0.28236 0.49330 0.07274
0.28312 0.57359 0.07369
0.28388 0.53966 0.07332
0.28464 0.59440 0.07349
0.28540 0.57212 0.07317
0.28616 0.56166 0.07368
0.28692 0.50507 0.07283
0.28768 0.55793 0.07361
0.28844 0.55655 0.08240
0.28920 0.64326 0.07344
0.28996 0.56607 0.07374
0.29072 0.67404 0.07350
0.29148 0.55430 0.07372
0.29224 0.60687 0.07433
0.29300 0.56878 0.07369
0.29376 0.53266 0.07514
0.29452 0.60602 0.07506
0.29528 0.59960 0.07546
0.29604 0.58631 0.07540
0.29680 0.58392 0.07441
0.29756 0.61410 0.07523
0.29832 0.58941 0.07531
0.29908 0.58715 0.07450
0.29984 0.68970 0.07424
0.30060 0.62018 0.07472
0.30136 0.69010 0.07516
0.30212 0.75000 0.07533
0.30288 0.63644 0.07458
0.30364 0.64078 0.07303
0.30440 0.62989 0.07354
0.30516 0.62097 0.07369
0.30592 0.55293 0.07371
0.30668 0.56815 0.07312
0.30744 0.54410 0.07439
0.30820 0.72630 0.07474
0.30896 0.57075 0.07418
0.30972 0.68687 0.07512
0.31048 0.64484 0.07465
0.31124 0.71184 0.07527
0.31200 0.62695 0.07519
0.31276 0.62340 0.07581
0.31352 0.65785 0.07498
0.31428 0.61229 0.07684
0.31504 0.61416 0.07840
0.31580 0.75082 0.07797
0.31656 0.63528 0.07964
0.31732 0.58435 0.07897
0.31808 0.69137 0.08005
0.31883 0.54939 0.07955
0.31959 0.61948 0.07805
0.32035 0.62030 0.08070
0.32111 0.64363 0.07877
0.32187 0.76094 0.07989
0.32263 0.64025 0.07935
0.32339 0.62776 0.08024
0.32415 0.62631 0.08018
0.32491 0.71846 0.08314
0.32567 0.69619 0.08082
0.32643 0.73071 0.08152
0.32719 0.77060 0.08144
0.32795 0.71331 0.08004
0.32871 0.62236 0.08087
0.32947 0.63639 0.08087
0.33023 0.66887 0.08049
0.33099 0.57841 0.08152
0.33175 0.62105 0.07999
0.33251 0.72166 0.08165
0.33327 0.69712 0.08121
0.33403 0.75442 0.08324
0.33479 0.65442 0.08046
0.33555 0.65871 0.08116
0.33631 0.72330 0.08281
0.33707 0.66914 0.08235
0.33783 0.77193 0.08268
0.33859 0.60247 0.08240
0.33935 0.65312 0.08280
0.34011 0.68178 0.08251
0.34087 0.62661 0.08346
0.34163 0.62247 0.08167
0.34239 0.60999 0.08338
0.34315 0.70858 0.08286
0.34391 0.71479 0.08226
0.34467 0.61090 0.08401
0.34543 0.61917 0.08344
0.34619 0.63814 0.08317
0.34695 0.82130 0.08287
0.34771 0.76208 0.08460
0.34847 0.70282 0.08477
0.34922 0.73951 0.08478
0.34998 0.66636 0.08411
0.35074 0.69140 0.08382
0.35150 0.62833 0.08262
0.35226 0.73631 0.08151
0.35302 0.68512 0.07988
0.35378 0.74894 0.08012
0.35454 0.64250 0.07942
0.35530 0.76899 0.08066
0.35606 0.58417 0.08004
0.35682 0.69654 0.08159
0.35758 0.69560 0.08142
0.35834 0.66866 0.08177
0.35910 0.58302 0.08097
0.35986 0.62932 0.08101
0.36062 0.69768 0.08121
0.36138 0.63554 0.08108
0.36214 0.82309 0.08291
0.36290 0.71768 0.08046
0.36366 0.67784 0.08151
0.36442 0.68946 0.08024
0.36518 0.73756 0.08125
0.36594 0.84936 0.08237
0.36670 0.77881 0.08207
0.36746 0.69739 0.08377
0.36822 0.52861 0.08432
0.36898 0.68825 0.08347
0.36974 0.65395 0.08417
0.37050 0.69817 0.08371
0.37126 0.70547 0.08539
0.37202 0.66876 0.08449
0.37277 0.66164 0.08566
0.37353 0.78177 0.08571
0.37429 0.65855 0.08612
0.37505 0.70398 0.08507
0.37581 0.75100 0.08749
0.37657 0.67934 0.08750
0.37733 0.66989 0.08771
0.37809 0.70352 0.08885
0.37885 0.79392 0.08927
0.37961 0.72092 0.08868
0.38037 0.67680 0.09076
0.38113 0.67904 0.09014
0.38189 0.75013 0.09109
0.38265 0.70771 0.09268
0.38341 0.70014 0.09379
0.38417 0.66665 0.09286
0.38493 0.79763 0.09404
0.38569 0.61433 0.09444
0.38645 0.45549 0.09567
0.38721 0.70722 0.09460
0.38797 0.61679 0.09599
0.38873 0.67788 0.09694
0.38949 0.54213 0.09896
0.39025 0.52053 0.10482
0.39101 0.67577 0.09953
0.39177 0.63910 0.10246
0.39252 0.72369 0.10164
0.39328 0.63408 0.10064
0.39404 0.65614 0.10353
0.39480 0.69274 0.10254
0.39556 0.62564 0.10373
0.39632 0.77831 0.10453
0.39708 0.74589 0.10577
0.39784 0.56648 0.10612
0.39860 0.70621 0.10616
0.39936 0.71769 0.10881
0.40012 0.67933 0.10858
0.40088 0.56681 0.10997
0.40164 0.72204 0.11159
0.40240 0.50269 0.10833
0.40316 0.68647 0.10964
0.40392 0.76036 0.11147
0.40468 0.62083 0.11281
0.40544 0.73242 0.11240
0.40620 0.65169 0.11027
0.40696 0.58554 0.11349
0.40772 0.67400 0.11089
0.40848 0.79295 0.11425
0.40924 0.57254 0.11251
0.40999 0.56471 0.11444
0.41075 0.49197 0.11564
0.41151 0.48024 0.11250
0.41227 0.57353 0.11434
0.41303 0.60130 0.11497
0.41379 0.79598 0.11800
0.41455 0.48461 0.11528
0.41531 0.78558 0.11800
0.41607 0.56766 0.11849
0.41683 0.73734 0.11998
0.41759 0.56203 0.11742
0.41835 0.73365 0.11603
0.41911 0.48468 0.11995
0.41987 0.50804 0.11926
0.42063 0.71413 0.12244
0.42139 0.59174 0.12183
0.42215 0.64224 0.12033
0.42291 0.53971 0.12601
0.42367 0.63359 0.12291
0.42443 0.57537 0.12902
0.42519 0.50138 0.12488
0.42594 0.45189 0.13016
0.42670 0.61255 0.12791
0.42746 0.53198 0.12754
0.42822 0.50946 0.13555
0.42898 0.69784 0.13022
0.42974 0.52295 0.13422
0.43050 0.53813 0.13383
0.43126 0.67620 0.13354
0.43202 0.54883 0.13771
0.43278 0.69417 0.13710
0.43354 0.60671 0.14264
0.43430 0.43285 0.13854
0.43506 0.65256 0.14795
