# Supplementary material for: Hallucination of closed repeat proteins containing central pockets
Source: Nat Struct Mol Biol. 2023 Sep 28;30(11):1755–60. doi: 10.1038/s41594-023-01112-6 (PMC10643118; doi:10.1038/s41594-023-01112-6)
Supplement: Supplementary file 4 — Small-angle X-ray scattering raw data. [file 41594_2023_1112_MOESM4_ESM.tar › SAXS_submit/B1/A7_high_conc_results/Buffer2/A7_B1_high_snap_00020.sub.2.dat]

0.01102 22.65975 4.08145
0.01178 23.93192 3.66657
0.01254 22.14622 3.18942
0.01330 22.45789 3.71724
0.01406 23.76859 2.98954
0.01482 22.83999 2.28425
0.01558 24.30102 1.48399
0.01634 22.42412 1.40178
0.01710 22.23272 1.07900
0.01786 20.84772 0.86449
0.01862 21.38975 0.72607
0.01938 22.34396 0.63151
0.02014 22.47025 0.57684
0.02090 21.63749 0.52396
0.02166 21.73306 0.56778
0.02242 21.89471 0.47948
0.02318 21.19168 0.47137
0.02395 21.01062 0.46223
0.02471 20.71141 0.44238
0.02547 21.19883 0.44792
0.02623 20.53385 0.40081
0.02699 21.24650 0.40396
0.02775 20.98857 0.39677
0.02851 20.62823 0.40857
0.02927 20.18483 0.36906
0.03003 20.14595 0.38110
0.03079 20.41740 0.36552
0.03155 20.45251 0.35529
0.03231 20.23609 0.35917
0.03307 20.19238 0.33185
0.03383 20.19901 0.33939
0.03459 19.93942 0.32182
0.03535 19.58316 0.32346
0.03611 19.95914 0.31041
0.03687 19.81749 0.31511
0.03763 19.50687 0.30118
0.03839 19.37412 0.31103
0.03915 19.10007 0.28977
0.03991 19.09335 0.28968
0.04067 19.25444 0.28486
0.04143 18.66621 0.28407
0.04219 18.79514 0.28348
0.04295 18.77109 0.26971
0.04371 18.65579 0.26370
0.04447 18.89722 0.26403
0.04523 18.69015 0.26317
0.04599 18.09367 0.26282
0.04675 18.37125 0.24574
0.04751 17.90511 0.24840
0.04827 18.28196 0.24045
0.04903 17.76439 0.24350
0.04979 17.89529 0.23653
0.05055 17.75074 0.24246
0.05131 17.35504 0.23766
0.05207 17.20475 0.22907
0.05283 17.20592 0.23392
0.05359 16.94925 0.22458
0.05435 16.82249 0.23339
0.05511 16.84449 0.21784
0.05587 16.90540 0.22179
0.05663 16.57841 0.21750
0.05739 16.59569 0.22198
0.05815 16.44821 0.21288
0.05891 16.09087 0.21222
0.05967 16.09031 0.21153
0.06043 16.15233 0.21017
0.06119 15.81745 0.20687
0.06195 15.51699 0.20658
0.06271 15.45195 0.20298
0.06347 15.57854 0.19680
0.06423 15.11242 0.20320
0.06499 15.18704 0.19907
0.06575 15.07690 0.19532
0.06651 14.87481 0.19337
0.06727 14.55446 0.19340
0.06803 14.24845 0.19175
0.06879 14.32500 0.19032
0.06955 14.37749 0.19338
0.07031 14.38968 0.18271
0.07107 13.81623 0.18180
0.07183 13.83116 0.18195
0.07259 13.58234 0.18552
0.07335 13.65396 0.18161
0.07412 13.21111 0.17623
0.07488 13.30759 0.17864
0.07564 12.98406 0.17608
0.07640 12.65579 0.16967
0.07716 12.66122 0.16955
0.07792 12.75327 0.17527
0.07868 12.55573 0.17097
0.07944 12.21286 0.17247
0.08020 11.97893 0.16967
0.08096 12.34480 0.16701
0.08172 12.04717 0.16210
0.08248 11.96875 0.16197
0.08324 11.77966 0.16092
0.08400 11.57645 0.15928
0.08476 11.57159 0.16109
0.08552 11.15331 0.15973
0.08628 11.17576 0.16425
0.08704 10.96450 0.16667
0.08780 10.62367 0.18598
0.08856 10.56300 0.17677
0.08932 10.35359 0.17669
0.09008 10.45049 0.17713
0.09084 10.30517 0.17487
0.09160 10.11742 0.17364
0.09236 10.18322 0.17460
0.09312 9.99872 0.17595
0.09388 9.82572 0.17635
0.09464 9.81771 0.17577
0.09540 9.45705 0.17985
0.09616 9.20201 0.18076
0.09692 9.35898 0.17739
0.09768 9.13021 0.17616
0.09844 9.24646 0.16653
0.09920 8.92607 0.16378
0.09996 8.92294 0.16626
0.10072 8.71753 0.16126
0.10148 8.73148 0.15798
0.10224 8.47538 0.15968
0.10300 8.31844 0.15660
0.10376 8.33797 0.15376
0.10452 8.38061 0.14999
0.10528 8.08830 0.14888
0.10604 7.88967 0.14732
0.10680 7.69188 0.14622
0.10756 7.75909 0.15075
0.10832 7.61916 0.14715
0.10908 7.50534 0.14911
0.10984 7.45500 0.14349
0.11060 7.04038 0.14184
0.11136 7.09398 0.14017
0.11212 7.13578 0.14028
0.11288 7.01989 0.13870
0.11364 6.87169 0.13533
0.11440 6.80070 0.13834
0.11516 6.66959 0.13375
0.11592 6.47064 0.13466
0.11668 6.47753 0.13201
0.11744 6.40309 0.13085
0.11820 6.30041 0.12822
0.11896 6.13699 0.13045
0.11972 6.17199 0.12900
0.12048 5.94938 0.13006
0.12124 5.85026 0.12655
0.12200 5.70595 0.12557
0.12276 5.83749 0.12581
0.12352 5.57274 0.12380
0.12428 5.60710 0.12444
0.12504 5.49204 0.12227
0.12580 5.38752 0.12201
0.12656 5.27959 0.12055
0.12732 5.16954 0.11743
0.12808 5.14663 0.11939
0.12884 5.07367 0.11924
0.12960 5.01732 0.11752
0.13036 4.87200 0.11358
0.13112 4.89032 0.11832
0.13188 4.75664 0.11395
0.13264 4.63248 0.11376
0.13340 4.58436 0.11348
0.13416 4.49577 0.11213
0.13492 4.55705 0.11209
0.13568 4.32682 0.11191
0.13644 4.23757 0.10847
0.13720 4.35511 0.11051
0.13796 4.14230 0.10888
0.13873 3.95509 0.10750
0.13949 3.84247 0.10799
0.14025 3.90932 0.10803
0.14101 3.85815 0.10536
0.14177 3.94530 0.10577
0.14253 3.74555 0.10366
0.14329 3.65238 0.10562
0.14405 3.55464 0.10420
0.14481 3.47856 0.10401
0.14557 3.52714 0.10398
0.14633 3.40271 0.10122
0.14709 3.41289 0.10234
0.14785 3.25717 0.10111
0.14861 3.18908 0.10190
0.14937 3.13228 0.10112
0.15013 3.02879 0.10091
0.15089 3.11314 0.10022
0.15165 2.97207 0.09930
0.15241 2.83405 0.09768
0.15317 2.71080 0.09826
0.15393 2.87320 0.09831
0.15469 2.73663 0.09576
0.15545 2.63871 0.09638
0.15621 2.46983 0.09559
0.15697 2.46850 0.09437
0.15773 2.46519 0.09615
0.15849 2.40005 0.09591
0.15925 2.47369 0.09421
0.16001 2.38220 0.09491
0.16077 2.23566 0.09302
0.16153 2.30881 0.09382
0.16229 2.25675 0.09202
0.16305 2.15251 0.09294
0.16381 2.14127 0.09193
0.16457 2.18293 0.09104
0.16533 2.03899 0.09003
0.16609 1.96859 0.09105
0.16685 1.99464 0.08851
0.16761 1.95510 0.08929
0.16837 1.83171 0.08937
0.16913 1.81150 0.08881
0.16989 1.79466 0.08756
0.17065 1.75243 0.08824
0.17141 1.73636 0.08859
0.17217 1.68556 0.08815
0.17293 1.65166 0.08743
0.17369 1.55686 0.08649
0.17445 1.50158 0.08830
0.17521 1.56723 0.08879
0.17597 1.46430 0.08956
0.17673 1.47006 0.08850
0.17749 1.29798 0.09156
0.17825 1.31661 0.09173
0.17901 1.39954 0.09055
0.17977 1.25860 0.09224
0.18053 1.44126 0.09090
0.18129 1.29295 0.09218
0.18205 1.18580 0.09265
0.18281 1.12649 0.09289
0.18357 1.19777 0.09464
0.18433 1.26654 0.09430
0.18509 1.05178 0.09314
0.18585 1.16747 0.09436
0.18661 1.10098 0.09278
0.18737 1.11628 0.09360
0.18813 1.11134 0.09390
0.18889 0.98424 0.09507
0.18965 1.01794 0.09546
0.19041 0.90852 0.09486
0.19117 0.96027 0.09461
0.19193 1.01335 0.09490
0.19269 0.98945 0.09359
0.19345 0.97623 0.09561
0.19421 0.85087 0.09438
0.19497 0.96060 0.09517
0.19573 0.88190 0.09450
0.19649 0.85725 0.09516
0.19725 0.70190 0.09543
0.19801 0.74464 0.09602
0.19877 0.78936 0.09623
0.19953 0.83828 0.09740
0.20029 0.69623 0.09587
0.20105 0.75141 0.09493
0.20181 0.67839 0.09617
0.20257 0.72690 0.09533
0.20333 0.66660 0.09512
0.20409 0.76186 0.09716
0.20485 0.78991 0.09384
0.20561 0.46852 0.09602
0.20637 0.60292 0.09668
0.20713 0.57945 0.09372
0.20789 0.61698 0.09491
0.20865 0.69054 0.09589
0.20941 0.61433 0.09687
0.21017 0.62627 0.09631
0.21093 0.64044 0.09528
0.21169 0.57962 0.09513
0.21245 0.57543 0.09480
0.21321 0.51870 0.09506
0.21397 0.51089 0.09623
0.21473 0.61883 0.09527
0.21549 0.79140 0.09573
0.21625 0.61353 0.09716
0.21701 0.42697 0.09499
0.21777 0.45304 0.09349
0.21853 0.54290 0.09292
0.21929 0.54362 0.09541
0.22005 0.31636 0.09403
0.22081 0.45558 0.09348
0.22157 0.38899 0.09287
0.22233 0.62886 0.09443
0.22309 0.40922 0.09299
0.22385 0.43261 0.09324
0.22461 0.43264 0.09122
0.22537 0.35834 0.09165
0.22613 0.38256 0.09104
0.22689 0.45285 0.08990
0.22765 0.44741 0.09144
0.22841 0.39784 0.08933
0.22917 0.44520 0.08999
0.22993 0.44305 0.09082
0.23069 0.33649 0.08811
0.23145 0.31504 0.08934
0.23221 0.36167 0.08823
0.23297 0.51046 0.08879
0.23373 0.50139 0.08925
0.23449 0.47860 0.08673
0.23525 0.52192 0.08731
0.23601 0.44204 0.08715
0.23677 0.49145 0.08676
0.23753 0.31888 0.08460
0.23829 0.33445 0.08720
0.23905 0.53572 0.08510
0.23981 0.34907 0.08539
0.24057 0.38338 0.08459
0.24133 0.42317 0.08495
0.24209 0.46004 0.08555
0.24285 0.49469 0.08365
0.24361 0.41839 0.08350
0.24437 0.43223 0.08325
0.24513 0.46936 0.08308
0.24589 0.54712 0.08302
0.24665 0.29990 0.08375
0.24741 0.36832 0.08412
0.24817 0.41476 0.08331
0.24893 0.42865 0.08233
0.24969 0.41684 0.08436
0.25045 0.37647 0.08237
0.25121 0.38025 0.08168
0.25197 0.46170 0.08156
0.25273 0.59823 0.08160
0.25349 0.36749 0.08175
0.25425 0.44894 0.08154
0.25501 0.45230 0.08170
0.25577 0.57095 0.08061
0.25653 0.44565 0.07956
0.25729 0.43840 0.07950
0.25805 0.52466 0.07830
0.25881 0.52453 0.07916
0.25957 0.49332 0.07953
0.26033 0.47711 0.08010
0.26109 0.44610 0.07980
0.26185 0.24150 0.07855
0.26261 0.43226 0.07832
0.26337 0.45757 0.07749
0.26413 0.46251 0.07855
0.26489 0.47059 0.07837
0.26565 0.50570 0.07791
0.26641 0.50004 0.07714
0.26717 0.61200 0.07827
0.26793 0.56928 0.07746
0.26869 0.54382 0.07682
0.26945 0.46582 0.07732
0.27021 0.55216 0.07718
0.27097 0.45540 0.07663
0.27172 0.46452 0.07568
0.27248 0.37755 0.07464
0.27324 0.50641 0.07568
0.27400 0.53790 0.07473
0.27476 0.59446 0.07521
0.27552 0.55460 0.07560
0.27628 0.39337 0.07525
0.27704 0.53230 0.07589
0.27780 0.57289 0.07509
0.27856 0.51151 0.07508
0.27932 0.53873 0.07436
0.28008 0.59769 0.07486
0.28084 0.44123 0.07391
0.28160 0.58336 0.07392
0.28236 0.57735 0.07400
0.28312 0.59390 0.07387
0.28388 0.55273 0.07438
0.28464 0.50430 0.07417
0.28540 0.60382 0.07451
0.28616 0.62465 0.07290
0.28692 0.60412 0.07440
0.28768 0.57820 0.07229
0.28844 0.58100 0.07980
0.28920 0.54085 0.07357
0.28996 0.67050 0.07335
0.29072 0.58720 0.07391
0.29148 0.56840 0.07255
0.29224 0.62914 0.07415
0.29300 0.62255 0.07381
0.29376 0.51055 0.07457
0.29452 0.62617 0.07502
0.29528 0.68400 0.07538
0.29604 0.65333 0.07471
0.29680 0.54489 0.07547
0.29756 0.58537 0.07453
0.29832 0.60124 0.07490
0.29908 0.68249 0.07478
0.29984 0.61650 0.07390
0.30060 0.69446 0.07490
0.30136 0.70990 0.07497
0.30212 0.66491 0.07454
0.30288 0.61993 0.07456
0.30364 0.60687 0.07450
0.30440 0.66082 0.07402
0.30516 0.74052 0.07384
0.30592 0.50971 0.07363
0.30668 0.66680 0.07351
0.30744 0.57718 0.07376
0.30820 0.63218 0.07553
0.30896 0.67447 0.07485
0.30972 0.54804 0.07579
0.31048 0.68986 0.07530
0.31124 0.62480 0.07650
0.31200 0.62288 0.07629
0.31276 0.69488 0.07599
0.31352 0.57743 0.07535
0.31428 0.67100 0.07675
0.31504 0.55265 0.07819
0.31580 0.61371 0.07791
0.31656 0.65744 0.07970
0.31732 0.60282 0.07875
0.31808 0.62942 0.07873
0.31883 0.66815 0.07922
0.31959 0.65756 0.07893
0.32035 0.53929 0.08026
0.32111 0.72739 0.07996
0.32187 0.72322 0.08094
0.32263 0.66107 0.07973
0.32339 0.66165 0.07979
0.32415 0.66778 0.08018
0.32491 0.52375 0.08234
0.32567 0.58409 0.08110
0.32643 0.70894 0.08083
0.32719 0.65397 0.08200
0.32795 0.66581 0.07914
0.32871 0.53101 0.08075
0.32947 0.78135 0.08115
0.33023 0.65055 0.08157
0.33099 0.65682 0.08084
0.33175 0.69352 0.07939
0.33251 0.65838 0.08241
0.33327 0.67388 0.07950
0.33403 0.64182 0.08247
0.33479 0.63453 0.08086
0.33555 0.70644 0.08097
0.33631 0.68419 0.08170
0.33707 0.72584 0.08264
0.33783 0.67802 0.08196
0.33859 0.72405 0.08116
0.33935 0.74142 0.08339
0.34011 0.71317 0.08326
0.34087 0.70359 0.08341
0.34163 0.74271 0.08326
0.34239 0.62219 0.08330
0.34315 0.71876 0.08337
0.34391 0.74082 0.08234
0.34467 0.68056 0.08291
0.34543 0.76863 0.08192
0.34619 0.57786 0.08284
0.34695 0.59184 0.08424
0.34771 0.55969 0.08262
0.34847 0.72535 0.08304
0.34922 0.77044 0.08316
0.34998 0.70528 0.08221
0.35074 0.68228 0.08354
0.35150 0.64438 0.08226
0.35226 0.70167 0.08167
0.35302 0.70210 0.07978
0.35378 0.68093 0.07926
0.35454 0.56279 0.07926
0.35530 0.62517 0.08007
0.35606 0.64898 0.08124
0.35682 0.68193 0.08171
0.35758 0.65662 0.08122
0.35834 0.73560 0.08120
0.35910 0.72739 0.08203
0.35986 0.63210 0.08262
0.36062 0.63814 0.08246
0.36138 0.68008 0.08094
0.36214 0.67654 0.08096
0.36290 0.65147 0.08010
0.36366 0.67709 0.07989
0.36442 0.73790 0.08101
0.36518 0.65435 0.08035
0.36594 0.69297 0.08127
0.36670 0.72235 0.08147
0.36746 0.68206 0.08294
0.36822 0.72841 0.08406
0.36898 0.77802 0.08271
0.36974 0.74360 0.08410
0.37050 0.74594 0.08284
0.37126 0.79608 0.08453
0.37202 0.67115 0.08393
0.37277 0.62351 0.08507
0.37353 0.69986 0.08465
0.37429 0.67246 0.08573
0.37505 0.80638 0.08661
0.37581 0.83896 0.08784
0.37657 0.71617 0.08903
0.37733 0.66477 0.08847
0.37809 0.72021 0.08896
0.37885 0.62191 0.09119
0.37961 0.69722 0.08976
0.38037 0.55279 0.09066
0.38113 0.60493 0.09111
0.38189 0.63281 0.09141
0.38265 0.68330 0.09158
0.38341 0.72970 0.09331
0.38417 0.59938 0.09395
0.38493 0.60022 0.09454
0.38569 0.72630 0.09526
0.38645 0.60265 0.09562
0.38721 0.70522 0.09563
0.38797 0.65046 0.09649
0.38873 0.65427 0.09616
0.38949 0.57938 0.09829
0.39025 0.57780 0.10566
0.39101 0.61905 0.09998
0.39177 0.72636 0.09965
0.39252 0.66607 0.10222
0.39328 0.69196 0.10130
0.39404 0.63022 0.09979
0.39480 0.62550 0.10150
0.39556 0.60144 0.10481
0.39632 0.52571 0.10548
0.39708 0.72815 0.10519
0.39784 0.60324 0.10696
0.39860 0.51861 0.10484
0.39936 0.56887 0.10894
0.40012 0.60940 0.10669
0.40088 0.66866 0.11019
0.40164 0.73089 0.10804
0.40240 0.46077 0.10970
0.40316 0.54112 0.11317
0.40392 0.60178 0.10904
0.40468 0.63927 0.11483
0.40544 0.58892 0.11203
0.40620 0.48794 0.11442
0.40696 0.57060 0.11292
0.40772 0.68961 0.11292
0.40848 0.56633 0.11168
0.40924 0.48341 0.11534
0.40999 0.60146 0.11425
0.41075 0.53673 0.11566
0.41151 0.46979 0.11689
0.41227 0.64565 0.11481
0.41303 0.48917 0.11309
0.41379 0.58438 0.11849
0.41455 0.69224 0.11546
0.41531 0.64904 0.11735
0.41607 0.63319 0.11292
0.41683 0.59143 0.11862
0.41759 0.62070 0.11871
0.41835 0.57387 0.11651
0.41911 0.49423 0.12275
0.41987 0.58172 0.12294
0.42063 0.74665 0.11828
0.42139 0.60385 0.12009
0.42215 0.55825 0.12298
0.42291 0.65274 0.12586
0.42367 0.58118 0.12241
0.42443 0.61486 0.12554
0.42519 0.73939 0.12386
0.42594 0.64108 0.12694
0.42670 0.51040 0.12889
0.42746 0.61694 0.13368
0.42822 0.63041 0.13281
0.42898 0.52148 0.13595
0.42974 0.67555 0.13392
0.43050 0.62812 0.13406
0.43126 0.41445 0.13503
0.43202 0.64291 0.14043
0.43278 0.66120 0.13708
0.43354 0.54558 0.14447
0.43430 0.48138 0.13738
0.43506 0.43892 0.14483
