# Supplementary material for: Hallucination of closed repeat proteins containing central pockets
Source: Nat Struct Mol Biol. 2023 Sep 28;30(11):1755–60. doi: 10.1038/s41594-023-01112-6 (PMC10643118; doi:10.1038/s41594-023-01112-6)
Supplement: Supplementary file 4 — Small-angle X-ray scattering raw data. [file 41594_2023_1112_MOESM4_ESM.tar › SAXS_submit/B1/A7_high_conc_results/Buffer2/A7_B1_high_snap_00008.sub.2.dat]

0.01102 21.75419 4.25002
0.01178 18.81922 3.71716
0.01254 19.09249 3.47136
0.01330 18.95631 3.95017
0.01406 20.56185 2.90555
0.01482 21.19468 2.28297
0.01558 21.26210 1.53542
0.01634 21.01945 1.31544
0.01710 21.48461 1.11713
0.01786 21.01759 0.81834
0.01862 20.45996 0.67111
0.01938 20.46964 0.62988
0.02014 20.15260 0.59442
0.02090 19.55609 0.55843
0.02166 20.75046 0.53797
0.02242 19.73458 0.50637
0.02318 20.35355 0.48786
0.02395 19.67132 0.45027
0.02471 20.09631 0.44323
0.02547 20.02432 0.42999
0.02623 19.75154 0.40421
0.02699 19.70384 0.41357
0.02775 19.18871 0.38555
0.02851 19.45011 0.40709
0.02927 19.97772 0.36074
0.03003 19.14130 0.36848
0.03079 18.94677 0.35423
0.03155 18.86541 0.34381
0.03231 18.91643 0.33528
0.03307 19.16937 0.34250
0.03383 18.75561 0.32980
0.03459 18.98634 0.31769
0.03535 18.74602 0.32176
0.03611 18.87527 0.30842
0.03687 18.72436 0.29909
0.03763 18.37816 0.30895
0.03839 18.44577 0.29338
0.03915 18.32514 0.28329
0.03991 18.28628 0.28331
0.04067 18.31450 0.28455
0.04143 18.11110 0.27536
0.04219 17.86256 0.27712
0.04295 17.74041 0.26562
0.04371 17.85840 0.26347
0.04447 18.01397 0.26337
0.04523 17.60736 0.25695
0.04599 17.42973 0.25378
0.04675 17.44263 0.24552
0.04751 17.26857 0.23885
0.04827 17.02825 0.23797
0.04903 17.26563 0.24442
0.04979 16.88711 0.23925
0.05055 17.11614 0.22789
0.05131 16.90457 0.22831
0.05207 16.43323 0.22754
0.05283 16.60147 0.22717
0.05359 16.36413 0.22610
0.05435 16.20221 0.22693
0.05511 16.31979 0.22084
0.05587 16.24921 0.21929
0.05663 15.78542 0.21248
0.05739 15.81727 0.21249
0.05815 15.63928 0.20969
0.05891 15.65725 0.21586
0.05967 15.51653 0.20976
0.06043 15.43704 0.20699
0.06119 15.44759 0.20669
0.06195 14.98358 0.20233
0.06271 15.27427 0.20119
0.06347 14.90886 0.19972
0.06423 14.87007 0.19573
0.06499 14.69531 0.19885
0.06575 14.58492 0.19783
0.06651 14.16468 0.19421
0.06727 14.17205 0.19246
0.06803 14.24357 0.18983
0.06879 14.09717 0.19076
0.06955 13.92461 0.18857
0.07031 13.73518 0.18003
0.07107 13.34426 0.18471
0.07183 13.36337 0.18441
0.07259 13.21409 0.18272
0.07335 13.23825 0.18118
0.07412 13.13277 0.17338
0.07488 12.89629 0.17738
0.07564 12.70856 0.17249
0.07640 12.69524 0.17647
0.07716 12.72023 0.16993
0.07792 12.51146 0.16911
0.07868 12.09210 0.16648
0.07944 12.41386 0.16702
0.08020 12.02125 0.16696
0.08096 11.98120 0.16321
0.08172 11.70688 0.16355
0.08248 11.79103 0.15908
0.08324 11.59194 0.16297
0.08400 11.43425 0.16027
0.08476 11.32990 0.16197
0.08552 11.30692 0.16379
0.08628 10.91653 0.16317
0.08704 10.93278 0.16168
0.08780 10.65311 0.18230
0.08856 10.76265 0.18017
0.08932 10.44215 0.17557
0.09008 10.23790 0.17933
0.09084 10.29529 0.17694
0.09160 10.19593 0.17689
0.09236 10.17088 0.17604
0.09312 9.88193 0.17499
0.09388 9.85643 0.17719
0.09464 9.55176 0.17324
0.09540 9.36794 0.18168
0.09616 9.31256 0.18356
0.09692 9.41773 0.18431
0.09768 9.02340 0.17168
0.09844 8.96968 0.16635
0.09920 9.14679 0.16305
0.09996 8.88694 0.15951
0.10072 8.81319 0.16122
0.10148 8.71379 0.15822
0.10224 8.53505 0.15954
0.10300 8.60091 0.15551
0.10376 8.44055 0.15342
0.10452 8.25800 0.15131
0.10528 8.02691 0.15044
0.10604 7.97652 0.14333
0.10680 7.93615 0.14611
0.10756 7.81291 0.14611
0.10832 7.58912 0.14710
0.10908 7.69619 0.14551
0.10984 7.50015 0.14224
0.11060 7.40244 0.14517
0.11136 7.33427 0.14073
0.11212 7.06010 0.13900
0.11288 7.03750 0.13945
0.11364 7.08649 0.13731
0.11440 6.97988 0.13508
0.11516 6.71323 0.13274
0.11592 6.82801 0.13520
0.11668 6.81703 0.13185
0.11744 6.32063 0.13180
0.11820 6.38280 0.13074
0.11896 6.37159 0.12726
0.11972 6.14809 0.12617
0.12048 6.11689 0.12945
0.12124 6.16340 0.12572
0.12200 6.06617 0.12652
0.12276 5.83311 0.12511
0.12352 5.82781 0.12379
0.12428 5.78512 0.12292
0.12504 5.51662 0.12034
0.12580 5.67569 0.12254
0.12656 5.41832 0.11943
0.12732 5.43673 0.12053
0.12808 5.34706 0.11809
0.12884 5.21102 0.11883
0.12960 5.10513 0.11804
0.13036 5.05665 0.11714
0.13112 4.96009 0.11613
0.13188 4.64052 0.11565
0.13264 4.74360 0.11236
0.13340 4.71674 0.11035
0.13416 4.52403 0.11189
0.13492 4.57068 0.11418
0.13568 4.48373 0.11149
0.13644 4.45124 0.11103
0.13720 4.35798 0.11061
0.13796 4.24891 0.10926
0.13873 4.13395 0.10975
0.13949 4.13535 0.10831
0.14025 4.03780 0.10875
0.14101 3.90601 0.10589
0.14177 3.93765 0.10584
0.14253 3.64192 0.10480
0.14329 3.78464 0.10601
0.14405 3.62613 0.10372
0.14481 3.66103 0.10394
0.14557 3.57561 0.10260
0.14633 3.45876 0.10310
0.14709 3.47033 0.10392
0.14785 3.32031 0.10138
0.14861 3.17175 0.10208
0.14937 3.24563 0.10041
0.15013 3.05929 0.10191
0.15089 3.07703 0.09954
0.15165 3.22915 0.09961
0.15241 2.92091 0.09990
0.15317 2.95138 0.09850
0.15393 2.96411 0.09690
0.15469 2.72795 0.09697
0.15545 2.63818 0.09612
0.15621 2.61824 0.09533
0.15697 2.65218 0.09721
0.15773 2.45674 0.09493
0.15849 2.50893 0.09526
0.15925 2.38490 0.09519
0.16001 2.22752 0.09408
0.16077 2.43747 0.09317
0.16153 2.35889 0.09331
0.16229 2.22507 0.09319
0.16305 2.17094 0.09242
0.16381 2.12757 0.09368
0.16457 2.19186 0.09222
0.16533 2.04210 0.09158
0.16609 2.05748 0.09217
0.16685 1.98866 0.09088
0.16761 1.92252 0.08929
0.16837 1.90801 0.08967
0.16913 1.89792 0.08914
0.16989 1.87636 0.08845
0.17065 1.69406 0.08878
0.17141 1.61054 0.08917
0.17217 1.74934 0.08758
0.17293 1.65744 0.08844
0.17369 1.53635 0.08792
0.17445 1.61025 0.08997
0.17521 1.61023 0.08810
0.17597 1.46883 0.08980
0.17673 1.42293 0.08928
0.17749 1.38355 0.09040
0.17825 1.46825 0.08986
0.17901 1.52734 0.08999
0.17977 1.41214 0.09154
0.18053 1.18425 0.09045
0.18129 1.36347 0.09287
0.18205 1.25192 0.09357
0.18281 1.21766 0.09444
0.18357 1.24958 0.09212
0.18433 1.05912 0.09375
0.18509 1.11386 0.09271
0.18585 1.10535 0.09401
0.18661 1.05728 0.09438
0.18737 1.03566 0.09351
0.18813 1.14265 0.09386
0.18889 1.10626 0.09350
0.18965 0.98257 0.09360
0.19041 0.99243 0.09401
0.19117 0.99889 0.09379
0.19193 0.89115 0.09546
0.19269 0.92316 0.09476
0.19345 0.80874 0.09507
0.19421 0.98807 0.09568
0.19497 0.91082 0.09591
0.19573 0.71679 0.09480
0.19649 0.66176 0.09495
0.19725 0.85574 0.09583
0.19801 0.75505 0.09710
0.19877 0.76226 0.09483
0.19953 0.76013 0.09566
0.20029 0.62590 0.09620
0.20105 0.71554 0.09512
0.20181 0.69401 0.09590
0.20257 0.69999 0.09571
0.20333 0.65881 0.09501
0.20409 0.65115 0.09502
0.20485 0.66992 0.09404
0.20561 0.61781 0.09495
0.20637 0.57910 0.09551
0.20713 0.55980 0.09579
0.20789 0.66095 0.09502
0.20865 0.49317 0.09416
0.20941 0.60288 0.09551
0.21017 0.55813 0.09469
0.21093 0.59330 0.09721
0.21169 0.54976 0.09430
0.21245 0.62952 0.09470
0.21321 0.56146 0.09513
0.21397 0.50389 0.09398
0.21473 0.55318 0.09424
0.21549 0.53048 0.09526
0.21625 0.35018 0.09512
0.21701 0.59276 0.09516
0.21777 0.41222 0.09417
0.21853 0.57599 0.09331
0.21929 0.37918 0.09463
0.22005 0.54819 0.09259
0.22081 0.49492 0.09355
0.22157 0.44186 0.09421
0.22233 0.34763 0.09244
0.22309 0.47381 0.09233
0.22385 0.52588 0.09217
0.22461 0.48373 0.09274
0.22537 0.39453 0.09148
0.22613 0.39292 0.09315
0.22689 0.45541 0.09035
0.22765 0.40606 0.09057
0.22841 0.42981 0.09177
0.22917 0.39971 0.08974
0.22993 0.49926 0.08811
0.23069 0.57382 0.08842
0.23145 0.40738 0.08892
0.23221 0.40212 0.08782
0.23297 0.47798 0.08794
0.23373 0.44768 0.08706
0.23449 0.34952 0.08751
0.23525 0.30581 0.08744
0.23601 0.39408 0.08629
0.23677 0.43242 0.08715
0.23753 0.26003 0.08542
0.23829 0.32789 0.08579
0.23905 0.36184 0.08424
0.23981 0.35630 0.08557
0.24057 0.30666 0.08482
0.24133 0.44402 0.08550
0.24209 0.43659 0.08420
0.24285 0.45775 0.08534
0.24361 0.29995 0.08350
0.24437 0.44525 0.08347
0.24513 0.38971 0.08494
0.24589 0.44206 0.08335
0.24665 0.39875 0.08275
0.24741 0.36648 0.08253
0.24817 0.46044 0.08201
0.24893 0.47230 0.08257
0.24969 0.41372 0.08198
0.25045 0.46800 0.08123
0.25121 0.43517 0.08118
0.25197 0.37719 0.08132
0.25273 0.40000 0.08165
0.25349 0.39321 0.08137
0.25425 0.37755 0.08176
0.25501 0.41121 0.08016
0.25577 0.40671 0.08019
0.25653 0.40663 0.07963
0.25729 0.42904 0.08021
0.25805 0.38196 0.07898
0.25881 0.42511 0.07939
0.25957 0.45077 0.07867
0.26033 0.47065 0.08015
0.26109 0.42010 0.07851
0.26185 0.47902 0.07844
0.26261 0.30010 0.07883
0.26337 0.38162 0.07660
0.26413 0.43567 0.07739
0.26489 0.48485 0.07774
0.26565 0.44430 0.07769
0.26641 0.55575 0.07818
0.26717 0.48623 0.07648
0.26793 0.48205 0.07699
0.26869 0.45174 0.07621
0.26945 0.46290 0.07726
0.27021 0.55200 0.07611
0.27097 0.53648 0.07671
0.27172 0.53668 0.07638
0.27248 0.48245 0.07527
0.27324 0.59355 0.07673
0.27400 0.50040 0.07568
0.27476 0.49637 0.07613
0.27552 0.53571 0.07581
0.27628 0.60634 0.07553
0.27704 0.50796 0.07498
0.27780 0.51080 0.07542
0.27856 0.51993 0.07443
0.27932 0.52151 0.07439
0.28008 0.53830 0.07381
0.28084 0.54196 0.07360
0.28160 0.54619 0.07480
0.28236 0.48377 0.07347
0.28312 0.52024 0.07386
0.28388 0.56542 0.07412
0.28464 0.64018 0.07344
0.28540 0.55523 0.07461
0.28616 0.58396 0.07377
0.28692 0.49533 0.07336
0.28768 0.43387 0.07406
0.28844 0.53453 0.08331
0.28920 0.55004 0.07347
0.28996 0.57094 0.07359
0.29072 0.60135 0.07416
0.29148 0.55087 0.07322
0.29224 0.59633 0.07459
0.29300 0.65904 0.07322
0.29376 0.68529 0.07372
0.29452 0.61379 0.07385
0.29528 0.63867 0.07487
0.29604 0.60536 0.07464
0.29680 0.59557 0.07446
0.29756 0.56861 0.07601
0.29832 0.59018 0.07413
0.29908 0.61721 0.07512
0.29984 0.53427 0.07359
0.30060 0.63278 0.07463
0.30136 0.54485 0.07508
0.30212 0.63799 0.07412
0.30288 0.60958 0.07475
0.30364 0.61813 0.07454
0.30440 0.72639 0.07529
0.30516 0.63580 0.07425
0.30592 0.59737 0.07369
0.30668 0.63920 0.07383
0.30744 0.59735 0.07409
0.30820 0.58432 0.07426
0.30896 0.55397 0.07489
0.30972 0.54256 0.07560
0.31048 0.58410 0.07612
0.31124 0.66813 0.07570
0.31200 0.55471 0.07589
0.31276 0.64361 0.07458
0.31352 0.68149 0.07478
0.31428 0.62298 0.07452
0.31504 0.63767 0.07797
0.31580 0.60956 0.07848
0.31656 0.54556 0.07753
0.31732 0.54320 0.07877
0.31808 0.61422 0.07967
0.31883 0.63221 0.07940
0.31959 0.72689 0.07790
0.32035 0.60195 0.08002
0.32111 0.63719 0.07923
0.32187 0.77465 0.07954
0.32263 0.55451 0.07886
0.32339 0.68877 0.07965
0.32415 0.65541 0.08033
0.32491 0.67718 0.08290
0.32567 0.73625 0.07920
0.32643 0.70576 0.08071
0.32719 0.69262 0.07928
0.32795 0.74855 0.08158
0.32871 0.73244 0.07955
0.32947 0.70782 0.08140
0.33023 0.61748 0.08064
0.33099 0.67690 0.08020
0.33175 0.69584 0.07962
0.33251 0.71029 0.08108
0.33327 0.64017 0.08056
0.33403 0.56997 0.08100
0.33479 0.61799 0.08223
0.33555 0.61247 0.08143
0.33631 0.58646 0.08203
0.33707 0.68461 0.08218
0.33783 0.65707 0.08150
0.33859 0.68019 0.08284
0.33935 0.73255 0.08396
0.34011 0.73667 0.08273
0.34087 0.73564 0.08294
0.34163 0.70162 0.08189
0.34239 0.52151 0.08295
0.34315 0.69650 0.08275
0.34391 0.66102 0.08334
0.34467 0.65306 0.08292
0.34543 0.85223 0.08233
0.34619 0.74011 0.08413
0.34695 0.60093 0.08403
0.34771 0.61112 0.08361
0.34847 0.64058 0.08350
0.34922 0.74298 0.08356
0.34998 0.72231 0.08408
0.35074 0.65600 0.08163
0.35150 0.74475 0.08291
0.35226 0.59737 0.08040
0.35302 0.69872 0.08090
0.35378 0.60552 0.08004
0.35454 0.65164 0.07856
0.35530 0.65552 0.08092
0.35606 0.70435 0.07950
0.35682 0.66684 0.08110
0.35758 0.79592 0.08088
0.35834 0.76263 0.08055
0.35910 0.70351 0.08145
0.35986 0.72338 0.08049
0.36062 0.70003 0.08292
0.36138 0.66158 0.08099
0.36214 0.72464 0.08238
0.36290 0.70278 0.08027
0.36366 0.70330 0.08235
0.36442 0.72686 0.08086
0.36518 0.72086 0.08166
0.36594 0.81779 0.08231
0.36670 0.65763 0.08195
0.36746 0.63139 0.08267
0.36822 0.60369 0.08489
0.36898 0.65806 0.08255
0.36974 0.70634 0.08325
0.37050 0.75462 0.08278
0.37126 0.71140 0.08562
0.37202 0.71797 0.08449
0.37277 0.76645 0.08660
0.37353 0.61903 0.08610
0.37429 0.64433 0.08744
0.37505 0.60430 0.08711
0.37581 0.59879 0.08763
0.37657 0.63966 0.08794
0.37733 0.75617 0.08730
0.37809 0.62865 0.08878
0.37885 0.68260 0.08889
0.37961 0.69841 0.09102
0.38037 0.53915 0.09072
0.38113 0.73751 0.08974
0.38189 0.55819 0.09177
0.38265 0.62160 0.09114
0.38341 0.73595 0.09224
0.38417 0.66328 0.09358
0.38493 0.63399 0.09424
0.38569 0.71743 0.09590
0.38645 0.75234 0.09627
0.38721 0.65870 0.09731
0.38797 0.77654 0.09804
0.38873 0.72561 0.09666
0.38949 0.62459 0.09768
0.39025 0.65794 0.11309
0.39101 0.71984 0.09981
0.39177 0.83419 0.10110
0.39252 0.48114 0.09998
0.39328 0.58514 0.10230
0.39404 0.72356 0.10228
0.39480 0.76359 0.10228
0.39556 0.68176 0.10554
0.39632 0.61653 0.10567
0.39708 0.67663 0.10563
0.39784 0.60289 0.10576
0.39860 0.72241 0.10670
0.39936 0.64749 0.10817
0.40012 0.66488 0.10865
0.40088 0.51865 0.10696
0.40164 0.53573 0.11102
0.40240 0.69136 0.10926
0.40316 0.66528 0.11132
0.40392 0.72280 0.11055
0.40468 0.62609 0.11335
0.40544 0.46924 0.11286
0.40620 0.59934 0.11294
0.40696 0.57025 0.11451
0.40772 0.60737 0.11185
0.40848 0.54885 0.11189
0.40924 0.57782 0.11397
0.40999 0.64059 0.11535
0.41075 0.69090 0.11650
0.41151 0.72226 0.11550
0.41227 0.72151 0.11523
0.41303 0.67208 0.11524
0.41379 0.70031 0.11725
0.41455 0.54238 0.11408
0.41531 0.65434 0.11820
0.41607 0.62934 0.11642
0.41683 0.51594 0.11946
0.41759 0.63884 0.11874
0.41835 0.48113 0.12012
0.41911 0.60075 0.11830
0.41987 0.64590 0.11996
0.42063 0.43626 0.12052
0.42139 0.61395 0.12254
0.42215 0.63838 0.12305
0.42291 0.60752 0.12362
0.42367 0.61066 0.12331
0.42443 0.49689 0.12573
0.42519 0.71056 0.12552
0.42594 0.51502 0.12808
0.42670 0.51032 0.12696
0.42746 0.69708 0.13041
0.42822 0.71173 0.13141
0.42898 0.52668 0.12896
0.42974 0.54858 0.13383
0.43050 0.42005 0.13324
0.43126 0.51833 0.13679
0.43202 0.55058 0.13545
0.43278 0.66098 0.14006
0.43354 0.66781 0.14484
0.43430 0.61995 0.13997
0.43506 0.41665 0.13998
