# Supplementary material for: Hallucination of closed repeat proteins containing central pockets
Source: Nat Struct Mol Biol. 2023 Sep 28;30(11):1755–60. doi: 10.1038/s41594-023-01112-6 (PMC10643118; doi:10.1038/s41594-023-01112-6)
Supplement: Supplementary file 4 — Small-angle X-ray scattering raw data. [file 41594_2023_1112_MOESM4_ESM.tar › SAXS_submit/B1/A7_high_conc_results/Buffer2/A7_B1_high_snap_00021.sub.2.dat]

0.01102 28.06004 4.05024
0.01178 24.46653 3.68449
0.01254 25.20247 3.33282
0.01330 22.19669 3.71736
0.01406 23.32680 2.82569
0.01482 24.66980 2.17474
0.01558 22.47133 1.64653
0.01634 22.21864 1.32434
0.01710 22.20844 1.04430
0.01786 22.93854 0.92729
0.01862 22.45082 0.73713
0.01938 21.80152 0.61216
0.02014 21.45193 0.56617
0.02090 21.79493 0.55433
0.02166 21.75230 0.56335
0.02242 21.46234 0.50633
0.02318 21.34631 0.48102
0.02395 21.46747 0.45155
0.02471 21.29343 0.45485
0.02547 20.92207 0.42503
0.02623 21.32281 0.39934
0.02699 20.95466 0.40886
0.02775 21.08019 0.38146
0.02851 20.40332 0.39429
0.02927 20.46260 0.36403
0.03003 20.60675 0.38579
0.03079 20.58695 0.35099
0.03155 20.14713 0.34934
0.03231 20.43569 0.34080
0.03307 19.98672 0.33669
0.03383 19.94946 0.34885
0.03459 19.91440 0.32040
0.03535 19.74789 0.30803
0.03611 19.85210 0.31455
0.03687 19.74380 0.31510
0.03763 19.50607 0.31248
0.03839 19.46529 0.30664
0.03915 19.52358 0.29630
0.03991 19.36318 0.29044
0.04067 18.97038 0.28342
0.04143 19.34510 0.28004
0.04219 18.95730 0.27311
0.04295 18.67937 0.26793
0.04371 18.97286 0.26966
0.04447 18.63355 0.26577
0.04523 18.78264 0.26076
0.04599 18.54381 0.25422
0.04675 18.55285 0.24930
0.04751 18.09846 0.25040
0.04827 18.15215 0.23938
0.04903 17.73632 0.24459
0.04979 18.15496 0.24256
0.05055 17.53502 0.23725
0.05131 17.54248 0.23550
0.05207 17.29186 0.23223
0.05283 17.12156 0.22939
0.05359 17.04742 0.23145
0.05435 17.21269 0.22556
0.05511 16.81467 0.21433
0.05587 16.67665 0.21370
0.05663 16.64412 0.20958
0.05739 16.67184 0.22059
0.05815 16.37543 0.20969
0.05891 15.67005 0.20936
0.05967 16.13319 0.21155
0.06043 15.74363 0.20928
0.06119 15.55582 0.20371
0.06195 15.58107 0.20379
0.06271 15.24722 0.20353
0.06347 15.60648 0.20279
0.06423 15.06136 0.19893
0.06499 15.11108 0.20099
0.06575 15.09806 0.19484
0.06651 14.82475 0.19452
0.06727 14.62741 0.18844
0.06803 14.39703 0.19331
0.06879 14.25655 0.18798
0.06955 14.32530 0.18913
0.07031 14.12623 0.18570
0.07107 13.92453 0.18669
0.07183 13.84241 0.18242
0.07259 13.50951 0.18164
0.07335 13.37225 0.17609
0.07412 13.41743 0.17830
0.07488 12.96552 0.17602
0.07564 13.14664 0.17452
0.07640 12.91831 0.17337
0.07716 12.96970 0.17480
0.07792 12.49382 0.17068
0.07868 12.53098 0.16580
0.07944 12.36447 0.16797
0.08020 12.16733 0.16602
0.08096 12.08574 0.16622
0.08172 11.97793 0.16381
0.08248 11.99834 0.16370
0.08324 11.80640 0.16257
0.08400 11.62103 0.16041
0.08476 11.23339 0.16295
0.08552 11.13111 0.16419
0.08628 11.20617 0.16361
0.08704 10.95118 0.15718
0.08780 10.75115 0.18029
0.08856 10.79840 0.17619
0.08932 10.45668 0.17904
0.09008 10.59494 0.17790
0.09084 10.22898 0.17468
0.09160 10.22614 0.17542
0.09236 10.07468 0.17669
0.09312 9.78432 0.17629
0.09388 9.82951 0.17497
0.09464 9.69379 0.17684
0.09540 9.39831 0.18171
0.09616 9.09317 0.18205
0.09692 9.13322 0.17334
0.09768 9.11460 0.17607
0.09844 8.99990 0.16705
0.09920 8.95057 0.16249
0.09996 8.78280 0.16119
0.10072 8.59656 0.16210
0.10148 8.57716 0.15728
0.10224 8.42187 0.16060
0.10300 8.29346 0.15123
0.10376 8.32450 0.15347
0.10452 8.33088 0.14787
0.10528 8.05399 0.15053
0.10604 7.91717 0.14555
0.10680 7.89021 0.14414
0.10756 7.77282 0.14617
0.10832 7.77048 0.14848
0.10908 7.38867 0.14550
0.10984 7.53718 0.14234
0.11060 7.18008 0.14232
0.11136 7.20905 0.13963
0.11212 7.19569 0.14054
0.11288 6.92624 0.13711
0.11364 6.75758 0.13554
0.11440 6.83522 0.13854
0.11516 6.49022 0.13247
0.11592 6.62070 0.13527
0.11668 6.50279 0.13365
0.11744 6.54014 0.13170
0.11820 6.25943 0.12720
0.11896 6.39432 0.12835
0.11972 6.17785 0.12467
0.12048 6.08016 0.12939
0.12124 5.80217 0.12697
0.12200 5.83231 0.12610
0.12276 5.77241 0.12571
0.12352 5.72395 0.12468
0.12428 5.61364 0.12264
0.12504 5.40772 0.12194
0.12580 5.43494 0.12200
0.12656 5.21785 0.12038
0.12732 5.26240 0.11999
0.12808 5.04730 0.11965
0.12884 5.01390 0.11657
0.12960 5.09699 0.11798
0.13036 4.88512 0.11638
0.13112 4.75227 0.11536
0.13188 4.65838 0.11602
0.13264 4.67799 0.11298
0.13340 4.56408 0.11209
0.13416 4.50950 0.11103
0.13492 4.42830 0.11287
0.13568 4.31569 0.11087
0.13644 4.26890 0.11017
0.13720 4.11603 0.10921
0.13796 4.05841 0.10879
0.13873 4.04647 0.10770
0.13949 3.98369 0.10756
0.14025 3.72146 0.10517
0.14101 3.64419 0.10713
0.14177 3.83684 0.10580
0.14253 3.67286 0.10599
0.14329 3.69130 0.10522
0.14405 3.47152 0.10539
0.14481 3.54548 0.10488
0.14557 3.44700 0.10421
0.14633 3.30992 0.10189
0.14709 3.33613 0.10118
0.14785 3.22432 0.10250
0.14861 3.18188 0.10147
0.14937 3.09507 0.10037
0.15013 2.99930 0.10048
0.15089 3.06218 0.09893
0.15165 2.82000 0.09877
0.15241 2.96975 0.09910
0.15317 2.78824 0.09851
0.15393 2.80350 0.09541
0.15469 2.77898 0.09672
0.15545 2.64473 0.09640
0.15621 2.53190 0.09735
0.15697 2.50187 0.09625
0.15773 2.54335 0.09497
0.15849 2.44198 0.09367
0.15925 2.37553 0.09453
0.16001 2.42820 0.09407
0.16077 2.23248 0.09221
0.16153 2.21731 0.09293
0.16229 2.19682 0.09307
0.16305 2.06851 0.09212
0.16381 2.04914 0.09247
0.16457 2.02600 0.09145
0.16533 1.97387 0.09104
0.16609 1.95564 0.09154
0.16685 2.00746 0.08982
0.16761 1.89912 0.09195
0.16837 1.79991 0.08871
0.16913 1.95012 0.08918
0.16989 1.71271 0.08944
0.17065 1.74568 0.08792
0.17141 1.70657 0.08770
0.17217 1.64173 0.08824
0.17293 1.60741 0.08777
0.17369 1.58271 0.08731
0.17445 1.58441 0.08846
0.17521 1.46735 0.08849
0.17597 1.45617 0.08973
0.17673 1.51888 0.08863
0.17749 1.35973 0.08989
0.17825 1.39616 0.09131
0.17901 1.33893 0.09113
0.17977 1.31289 0.08982
0.18053 1.28614 0.09211
0.18129 1.24797 0.09336
0.18205 1.16105 0.09408
0.18281 1.27446 0.09413
0.18357 1.20158 0.09337
0.18433 1.14877 0.09358
0.18509 1.12687 0.09318
0.18585 1.17568 0.09259
0.18661 1.05697 0.09429
0.18737 1.09302 0.09337
0.18813 0.95421 0.09499
0.18889 1.12815 0.09322
0.18965 0.99181 0.09491
0.19041 0.87917 0.09329
0.19117 1.10982 0.09504
0.19193 0.91100 0.09513
0.19269 0.96543 0.09548
0.19345 0.93987 0.09616
0.19421 1.03872 0.09465
0.19497 0.81706 0.09602
0.19573 0.85760 0.09536
0.19649 0.76859 0.09548
0.19725 0.83219 0.09615
0.19801 0.79410 0.09529
0.19877 0.90294 0.09606
0.19953 0.66103 0.09542
0.20029 0.69213 0.09679
0.20105 0.68728 0.09492
0.20181 0.68403 0.09623
0.20257 0.71993 0.09604
0.20333 0.72879 0.09756
0.20409 0.61898 0.09586
0.20485 0.66175 0.09375
0.20561 0.75320 0.09614
0.20637 0.53937 0.09518
0.20713 0.57036 0.09657
0.20789 0.66843 0.09474
0.20865 0.64357 0.09456
0.20941 0.51031 0.09503
0.21017 0.53086 0.09657
0.21093 0.58315 0.09599
0.21169 0.56808 0.09436
0.21245 0.53309 0.09527
0.21321 0.52987 0.09414
0.21397 0.63023 0.09558
0.21473 0.49996 0.09345
0.21549 0.61515 0.09530
0.21625 0.52079 0.09379
0.21701 0.40069 0.09415
0.21777 0.50438 0.09410
0.21853 0.49598 0.09315
0.21929 0.50711 0.09299
0.22005 0.47231 0.09251
0.22081 0.54599 0.09474
0.22157 0.35726 0.09337
0.22233 0.37337 0.09315
0.22309 0.54618 0.09214
0.22385 0.37185 0.09277
0.22461 0.43160 0.09146
0.22537 0.57151 0.09019
0.22613 0.48617 0.09110
0.22689 0.51847 0.09016
0.22765 0.45619 0.09139
0.22841 0.51063 0.09102
0.22917 0.48120 0.08974
0.22993 0.44414 0.09015
0.23069 0.45345 0.08727
0.23145 0.52149 0.08821
0.23221 0.45851 0.08862
0.23297 0.45887 0.08862
0.23373 0.36397 0.08640
0.23449 0.46374 0.08749
0.23525 0.33498 0.08688
0.23601 0.41910 0.08652
0.23677 0.46027 0.08606
0.23753 0.48951 0.08621
0.23829 0.42054 0.08546
0.23905 0.34844 0.08549
0.23981 0.43802 0.08552
0.24057 0.43400 0.08403
0.24133 0.40294 0.08479
0.24209 0.53147 0.08580
0.24285 0.41901 0.08429
0.24361 0.45092 0.08447
0.24437 0.43393 0.08368
0.24513 0.32650 0.08362
0.24589 0.50135 0.08385
0.24665 0.42967 0.08432
0.24741 0.47139 0.08384
0.24817 0.38223 0.08322
0.24893 0.43888 0.08299
0.24969 0.40015 0.08159
0.25045 0.52883 0.08262
0.25121 0.38913 0.08130
0.25197 0.40269 0.08208
0.25273 0.51537 0.08107
0.25349 0.37699 0.08151
0.25425 0.41796 0.08062
0.25501 0.50286 0.08048
0.25577 0.41952 0.07971
0.25653 0.43030 0.07955
0.25729 0.40339 0.07987
0.25805 0.50123 0.08070
0.25881 0.44941 0.07873
0.25957 0.39285 0.07899
0.26033 0.46293 0.07909
0.26109 0.39548 0.07929
0.26185 0.44111 0.07812
0.26261 0.49170 0.07773
0.26337 0.53863 0.07736
0.26413 0.42967 0.07748
0.26489 0.48236 0.07738
0.26565 0.50437 0.07788
0.26641 0.46277 0.07808
0.26717 0.51802 0.07788
0.26793 0.44448 0.07742
0.26869 0.42113 0.07613
0.26945 0.55870 0.07736
0.27021 0.57522 0.07676
0.27097 0.47599 0.07677
0.27172 0.70648 0.07730
0.27248 0.49765 0.07621
0.27324 0.53921 0.07598
0.27400 0.42377 0.07486
0.27476 0.56351 0.07573
0.27552 0.50071 0.07545
0.27628 0.46033 0.07546
0.27704 0.41493 0.07473
0.27780 0.56874 0.07469
0.27856 0.54437 0.07503
0.27932 0.58978 0.07455
0.28008 0.48260 0.07464
0.28084 0.51919 0.07437
0.28160 0.60932 0.07330
0.28236 0.51234 0.07391
0.28312 0.49889 0.07403
0.28388 0.58024 0.07477
0.28464 0.68058 0.07333
0.28540 0.53847 0.07360
0.28616 0.50344 0.07404
0.28692 0.75461 0.07350
0.28768 0.49826 0.07369
0.28844 0.51021 0.07969
0.28920 0.50879 0.07375
0.28996 0.59808 0.07398
0.29072 0.65674 0.07422
0.29148 0.60392 0.07269
0.29224 0.63232 0.07409
0.29300 0.60792 0.07419
0.29376 0.61351 0.07432
0.29452 0.57446 0.07528
0.29528 0.48912 0.07493
0.29604 0.55743 0.07546
0.29680 0.48851 0.07484
0.29756 0.56373 0.07471
0.29832 0.59174 0.07335
0.29908 0.63409 0.07552
0.29984 0.54708 0.07453
0.30060 0.62561 0.07518
0.30136 0.52562 0.07488
0.30212 0.58253 0.07436
0.30288 0.60259 0.07628
0.30364 0.51258 0.07432
0.30440 0.55203 0.07383
0.30516 0.64357 0.07323
0.30592 0.62446 0.07434
0.30668 0.65443 0.07355
0.30744 0.68378 0.07363
0.30820 0.61877 0.07445
0.30896 0.60926 0.07357
0.30972 0.63735 0.07476
0.31048 0.65358 0.07598
0.31124 0.65875 0.07652
0.31200 0.57836 0.07493
0.31276 0.68183 0.07607
0.31352 0.60482 0.07534
0.31428 0.58240 0.07599
0.31504 0.67875 0.07777
0.31580 0.61676 0.07847
0.31656 0.73176 0.07951
0.31732 0.65410 0.07822
0.31808 0.59882 0.07976
0.31883 0.67118 0.07981
0.31959 0.59181 0.07940
0.32035 0.62559 0.07953
0.32111 0.50832 0.07848
0.32187 0.67384 0.08074
0.32263 0.67558 0.08028
0.32339 0.62115 0.08085
0.32415 0.60132 0.07987
0.32491 0.64754 0.08218
0.32567 0.65091 0.08141
0.32643 0.60736 0.08011
0.32719 0.71018 0.08115
0.32795 0.68615 0.07938
0.32871 0.70151 0.08053
0.32947 0.67937 0.08025
0.33023 0.64693 0.08036
0.33099 0.65516 0.08223
0.33175 0.70761 0.07985
0.33251 0.76955 0.08131
0.33327 0.70795 0.08044
0.33403 0.66177 0.08018
0.33479 0.68911 0.08069
0.33555 0.64112 0.08101
0.33631 0.69684 0.08052
0.33707 0.69476 0.08182
0.33783 0.63212 0.08223
0.33859 0.54487 0.08219
0.33935 0.63508 0.08359
0.34011 0.69689 0.08045
0.34087 0.63577 0.08292
0.34163 0.62252 0.08189
0.34239 0.52349 0.08164
0.34315 0.59906 0.08329
0.34391 0.71516 0.08495
0.34467 0.77766 0.08299
0.34543 0.62602 0.08268
0.34619 0.67495 0.08406
0.34695 0.58185 0.08444
0.34771 0.73091 0.08297
0.34847 0.69773 0.08427
0.34922 0.68155 0.08322
0.34998 0.65595 0.08429
0.35074 0.65817 0.08363
0.35150 0.72082 0.08180
0.35226 0.70401 0.08053
0.35302 0.74690 0.07831
0.35378 0.69608 0.07982
0.35454 0.79655 0.07828
0.35530 0.75403 0.07990
0.35606 0.62922 0.08081
0.35682 0.62583 0.08089
0.35758 0.71531 0.08133
0.35834 0.66488 0.08259
0.35910 0.84301 0.08162
0.35986 0.63965 0.08108
0.36062 0.71518 0.08233
0.36138 0.72050 0.08156
0.36214 0.53618 0.08191
0.36290 0.68066 0.07936
0.36366 0.64236 0.08053
0.36442 0.60582 0.08158
0.36518 0.61168 0.08229
0.36594 0.58915 0.08208
0.36670 0.73075 0.08254
0.36746 0.62411 0.08445
0.36822 0.63653 0.08280
0.36898 0.60126 0.08242
0.36974 0.69180 0.08407
0.37050 0.61874 0.08298
0.37126 0.64222 0.08409
0.37202 0.57569 0.08388
0.37277 0.56156 0.08569
0.37353 0.74470 0.08599
0.37429 0.70381 0.08530
0.37505 0.63684 0.08656
0.37581 0.56941 0.08724
0.37657 0.71509 0.08765
0.37733 0.75576 0.08852
0.37809 0.73142 0.08880
0.37885 0.70007 0.08963
0.37961 0.57769 0.08993
0.38037 0.47281 0.08996
0.38113 0.65376 0.09150
0.38189 0.55517 0.09160
0.38265 0.70050 0.09231
0.38341 0.65120 0.09274
0.38417 0.66224 0.09257
0.38493 0.70920 0.09336
0.38569 0.58208 0.09329
0.38645 0.58863 0.09524
0.38721 0.62968 0.09660
0.38797 0.65059 0.09578
0.38873 0.61357 0.09722
0.38949 0.64892 0.09765
0.39025 0.68086 0.10107
0.39101 0.57573 0.09911
0.39177 0.64543 0.09999
0.39252 0.64712 0.09794
0.39328 0.66760 0.10105
0.39404 0.64051 0.10201
0.39480 0.66129 0.10310
0.39556 0.74387 0.10406
0.39632 0.69065 0.10597
0.39708 0.74467 0.10606
0.39784 0.58503 0.10555
0.39860 0.52890 0.10580
0.39936 0.68183 0.10874
0.40012 0.53161 0.10873
0.40088 0.60450 0.11116
0.40164 0.65273 0.10920
0.40240 0.55876 0.11072
0.40316 0.67099 0.11519
0.40392 0.78340 0.10892
0.40468 0.51784 0.11514
0.40544 0.59637 0.11161
0.40620 0.71404 0.11260
0.40696 0.70128 0.11389
0.40772 0.56058 0.11324
0.40848 0.56785 0.11414
0.40924 0.82718 0.11480
0.40999 0.49640 0.11421
0.41075 0.68260 0.11539
0.41151 0.65863 0.11303
0.41227 0.56864 0.11529
0.41303 0.67183 0.11458
0.41379 0.47622 0.11842
0.41455 0.63364 0.11472
0.41531 0.50009 0.11830
0.41607 0.66142 0.11452
0.41683 0.71880 0.11875
0.41759 0.57149 0.11699
0.41835 0.56331 0.11526
0.41911 0.66866 0.12031
0.41987 0.59282 0.12006
0.42063 0.67533 0.12209
0.42139 0.49349 0.11926
0.42215 0.67814 0.11984
0.42291 0.54730 0.12162
0.42367 0.52762 0.12056
0.42443 0.57120 0.12441
0.42519 0.66863 0.12508
0.42594 0.46846 0.13229
0.42670 0.56375 0.13021
0.42746 0.64541 0.12837
0.42822 0.50428 0.13091
0.42898 0.46166 0.13232
0.42974 0.61808 0.13494
0.43050 0.45906 0.13337
0.43126 0.46971 0.13753
0.43202 0.58855 0.14145
0.43278 0.60928 0.13889
0.43354 0.51964 0.13989
0.43430 0.55772 0.14228
0.43506 0.36441 0.14720
