# Supplementary material for: Hallucination of closed repeat proteins containing central pockets
Source: Nat Struct Mol Biol. 2023 Sep 28;30(11):1755–60. doi: 10.1038/s41594-023-01112-6 (PMC10643118; doi:10.1038/s41594-023-01112-6)
Supplement: Supplementary file 4 — Small-angle X-ray scattering raw data. [file 41594_2023_1112_MOESM4_ESM.tar › SAXS_submit/B1/A7_high_conc_results/Buffer2/A7_B1_high_snap_00009.sub.2.dat]

0.01102 23.55219 3.98589
0.01178 20.19094 3.73971
0.01254 20.59649 3.30081
0.01330 22.80423 3.76497
0.01406 19.59437 2.88849
0.01482 20.43658 2.31255
0.01558 20.99192 1.57443
0.01634 20.89910 1.31160
0.01710 20.63126 1.08341
0.01786 21.40976 0.83648
0.01862 21.20146 0.73621
0.01938 20.53889 0.61969
0.02014 20.38382 0.59579
0.02090 19.96109 0.56593
0.02166 20.32025 0.54311
0.02242 19.97493 0.51602
0.02318 19.26543 0.47553
0.02395 20.56634 0.46758
0.02471 20.03369 0.45591
0.02547 20.06836 0.43546
0.02623 19.67448 0.41769
0.02699 19.75188 0.41554
0.02775 19.57742 0.39053
0.02851 19.95473 0.39262
0.02927 19.91611 0.37686
0.03003 19.11127 0.37846
0.03079 18.68903 0.34430
0.03155 19.30297 0.35054
0.03231 19.33517 0.33391
0.03307 19.00401 0.32619
0.03383 19.28707 0.32959
0.03459 19.56884 0.32121
0.03535 19.22662 0.32985
0.03611 19.14052 0.31689
0.03687 19.10812 0.30486
0.03763 18.93938 0.30654
0.03839 18.48912 0.29083
0.03915 18.49472 0.28857
0.03991 18.41967 0.28588
0.04067 18.15367 0.29083
0.04143 18.22599 0.27304
0.04219 18.23067 0.27492
0.04295 18.17990 0.25929
0.04371 17.81061 0.26424
0.04447 17.75093 0.25441
0.04523 17.88725 0.25858
0.04599 17.75482 0.25460
0.04675 17.73880 0.24750
0.04751 17.38952 0.24439
0.04827 16.96388 0.24055
0.04903 17.05622 0.23856
0.04979 17.06383 0.23839
0.05055 17.15675 0.23795
0.05131 16.54326 0.23798
0.05207 16.69743 0.23044
0.05283 16.51127 0.22308
0.05359 16.66714 0.22889
0.05435 16.09700 0.21963
0.05511 15.93631 0.22052
0.05587 16.04654 0.22110
0.05663 16.00741 0.21918
0.05739 15.77526 0.22318
0.05815 15.45492 0.21915
0.05891 15.65381 0.21339
0.05967 15.95371 0.20722
0.06043 15.34380 0.20263
0.06119 15.13285 0.20441
0.06195 15.18032 0.20639
0.06271 14.99534 0.20032
0.06347 14.79622 0.20270
0.06423 14.94437 0.20106
0.06499 14.72534 0.19732
0.06575 14.29309 0.19679
0.06651 14.32083 0.19200
0.06727 14.26960 0.19149
0.06803 14.43652 0.18914
0.06879 14.10444 0.19095
0.06955 13.80640 0.18551
0.07031 13.62209 0.18126
0.07107 13.65496 0.18140
0.07183 13.40695 0.18152
0.07259 13.38035 0.18156
0.07335 13.03579 0.17818
0.07412 13.06437 0.17392
0.07488 12.85904 0.17431
0.07564 12.76599 0.17270
0.07640 12.79410 0.17051
0.07716 12.74609 0.17398
0.07792 12.68189 0.16760
0.07868 12.25235 0.16775
0.07944 12.31342 0.17210
0.08020 12.12700 0.16685
0.08096 11.91466 0.16568
0.08172 12.03295 0.16414
0.08248 11.70902 0.16249
0.08324 11.73202 0.16055
0.08400 11.38988 0.15910
0.08476 11.20594 0.16127
0.08552 11.68968 0.16721
0.08628 11.20384 0.16441
0.08704 11.21896 0.16417
0.08780 10.53169 0.18246
0.08856 10.50614 0.17319
0.08932 10.58308 0.17848
0.09008 10.27139 0.17338
0.09084 10.23890 0.17469
0.09160 10.14958 0.17536
0.09236 10.02856 0.17646
0.09312 9.84423 0.17488
0.09388 9.82602 0.17655
0.09464 9.77762 0.17417
0.09540 9.43597 0.18437
0.09616 9.16511 0.18040
0.09692 9.26102 0.17824
0.09768 9.09362 0.17316
0.09844 9.09670 0.16679
0.09920 8.96042 0.16503
0.09996 8.99401 0.16316
0.10072 8.85868 0.16230
0.10148 8.56910 0.15930
0.10224 8.83700 0.15845
0.10300 8.45412 0.15331
0.10376 8.30690 0.15474
0.10452 8.20489 0.14983
0.10528 8.14288 0.15203
0.10604 7.91900 0.14832
0.10680 7.89859 0.14630
0.10756 7.76135 0.14605
0.10832 7.71463 0.14429
0.10908 7.71340 0.14761
0.10984 7.60029 0.14553
0.11060 7.47893 0.14775
0.11136 7.29321 0.14139
0.11212 7.22532 0.13965
0.11288 7.02687 0.14153
0.11364 6.71693 0.13520
0.11440 6.76445 0.13780
0.11516 6.75244 0.13369
0.11592 6.74213 0.13218
0.11668 6.56348 0.13504
0.11744 6.67986 0.13241
0.11820 6.49039 0.13046
0.11896 6.14642 0.12816
0.11972 6.16587 0.12495
0.12048 6.18303 0.12641
0.12124 5.94566 0.12788
0.12200 6.06046 0.12321
0.12276 5.77116 0.12488
0.12352 5.92422 0.12421
0.12428 5.74025 0.12354
0.12504 5.48889 0.12285
0.12580 5.56539 0.12369
0.12656 5.37712 0.12110
0.12732 5.51747 0.12051
0.12808 5.21812 0.11804
0.12884 5.19445 0.11771
0.12960 5.19069 0.11472
0.13036 5.04558 0.11575
0.13112 4.85006 0.11495
0.13188 4.91487 0.11341
0.13264 4.78828 0.11369
0.13340 4.68698 0.11288
0.13416 4.50838 0.11344
0.13492 4.45886 0.11266
0.13568 4.51838 0.10877
0.13644 4.30105 0.10950
0.13720 4.31530 0.10968
0.13796 4.21634 0.10839
0.13873 4.16030 0.10738
0.13949 3.97425 0.10895
0.14025 3.88196 0.10819
0.14101 3.97118 0.10784
0.14177 3.90440 0.10507
0.14253 3.82310 0.10332
0.14329 3.70236 0.10660
0.14405 3.58731 0.10489
0.14481 3.68623 0.10401
0.14557 3.54764 0.10546
0.14633 3.47235 0.10362
0.14709 3.28979 0.10233
0.14785 3.14790 0.10319
0.14861 3.32085 0.10284
0.14937 3.20129 0.09972
0.15013 3.08690 0.10062
0.15089 3.00610 0.09930
0.15165 3.02260 0.09984
0.15241 2.92901 0.09930
0.15317 2.93733 0.09703
0.15393 2.91828 0.09878
0.15469 2.78708 0.09723
0.15545 2.67454 0.09607
0.15621 2.70191 0.09659
0.15697 2.54181 0.09585
0.15773 2.52592 0.09480
0.15849 2.41252 0.09600
0.15925 2.46522 0.09374
0.16001 2.44781 0.09406
0.16077 2.26654 0.09273
0.16153 2.23518 0.09317
0.16229 2.29312 0.09388
0.16305 2.28906 0.09226
0.16381 2.10616 0.09225
0.16457 2.04436 0.08952
0.16533 2.04463 0.08921
0.16609 2.04829 0.08942
0.16685 2.09366 0.08964
0.16761 1.88365 0.08943
0.16837 1.89417 0.09059
0.16913 1.93937 0.08962
0.16989 1.66979 0.08948
0.17065 1.76637 0.08857
0.17141 1.82018 0.08765
0.17217 1.71535 0.08861
0.17293 1.65827 0.08681
0.17369 1.61367 0.08737
0.17445 1.59223 0.08877
0.17521 1.59685 0.08857
0.17597 1.63971 0.08944
0.17673 1.54576 0.08895
0.17749 1.37458 0.08879
0.17825 1.42683 0.09140
0.17901 1.39121 0.09066
0.17977 1.40353 0.09072
0.18053 1.29561 0.09142
0.18129 1.27831 0.09197
0.18205 1.20415 0.09410
0.18281 1.19175 0.09433
0.18357 1.26941 0.09310
0.18433 1.24050 0.09293
0.18509 1.11543 0.09305
0.18585 1.12930 0.09496
0.18661 1.09331 0.09432
0.18737 1.05614 0.09399
0.18813 1.02394 0.09396
0.18889 0.96394 0.09315
0.18965 0.93126 0.09480
0.19041 1.03621 0.09444
0.19117 1.03475 0.09445
0.19193 1.03363 0.09618
0.19269 0.90585 0.09476
0.19345 0.87038 0.09552
0.19421 0.94125 0.09559
0.19497 0.85154 0.09622
0.19573 0.86435 0.09586
0.19649 0.85438 0.09600
0.19725 0.80075 0.09491
0.19801 0.82923 0.09544
0.19877 0.66591 0.09666
0.19953 0.83570 0.09660
0.20029 0.78766 0.09514
0.20105 0.71391 0.09443
0.20181 0.64486 0.09721
0.20257 0.66657 0.09429
0.20333 0.71189 0.09512
0.20409 0.65256 0.09426
0.20485 0.64520 0.09597
0.20561 0.60192 0.09561
0.20637 0.49045 0.09554
0.20713 0.61049 0.09458
0.20789 0.52751 0.09553
0.20865 0.48317 0.09664
0.20941 0.53597 0.09554
0.21017 0.52700 0.09564
0.21093 0.51208 0.09654
0.21169 0.44613 0.09569
0.21245 0.57113 0.09532
0.21321 0.43147 0.09478
0.21397 0.54014 0.09517
0.21473 0.60326 0.09639
0.21549 0.50034 0.09504
0.21625 0.49735 0.09413
0.21701 0.56438 0.09673
0.21777 0.45855 0.09311
0.21853 0.45113 0.09305
0.21929 0.44865 0.09346
0.22005 0.41936 0.09296
0.22081 0.42973 0.09452
0.22157 0.50373 0.09384
0.22233 0.30771 0.09329
0.22309 0.53452 0.09310
0.22385 0.35924 0.09107
0.22461 0.42003 0.09211
0.22537 0.52344 0.08933
0.22613 0.46877 0.09252
0.22689 0.33445 0.09143
0.22765 0.41458 0.09049
0.22841 0.36537 0.09075
0.22917 0.30062 0.08927
0.22993 0.38761 0.08965
0.23069 0.34749 0.08799
0.23145 0.37078 0.08934
0.23221 0.42780 0.08794
0.23297 0.37171 0.08845
0.23373 0.38702 0.08763
0.23449 0.48220 0.08777
0.23525 0.41002 0.08768
0.23601 0.39603 0.08640
0.23677 0.48057 0.08641
0.23753 0.18576 0.08457
0.23829 0.32239 0.08528
0.23905 0.39401 0.08534
0.23981 0.45901 0.08603
0.24057 0.43062 0.08552
0.24133 0.35925 0.08481
0.24209 0.44484 0.08569
0.24285 0.44729 0.08378
0.24361 0.31448 0.08456
0.24437 0.31162 0.08227
0.24513 0.38258 0.08334
0.24589 0.30425 0.08268
0.24665 0.35218 0.08370
0.24741 0.42870 0.08326
0.24817 0.33638 0.08385
0.24893 0.47405 0.08315
0.24969 0.34151 0.08269
0.25045 0.42303 0.08138
0.25121 0.46192 0.08234
0.25197 0.42668 0.08128
0.25273 0.30851 0.08159
0.25349 0.44943 0.08031
0.25425 0.37107 0.08122
0.25501 0.33526 0.08036
0.25577 0.44539 0.08030
0.25653 0.42850 0.08033
0.25729 0.33721 0.07931
0.25805 0.48194 0.07979
0.25881 0.52070 0.07972
0.25957 0.46552 0.07835
0.26033 0.40847 0.07807
0.26109 0.44234 0.07950
0.26185 0.43708 0.07792
0.26261 0.52406 0.07865
0.26337 0.54867 0.07832
0.26413 0.58081 0.07790
0.26489 0.42788 0.07800
0.26565 0.44341 0.07753
0.26641 0.43698 0.07702
0.26717 0.49518 0.07722
0.26793 0.58361 0.07762
0.26869 0.48459 0.07672
0.26945 0.52074 0.07747
0.27021 0.49600 0.07695
0.27097 0.51704 0.07609
0.27172 0.56682 0.07575
0.27248 0.49821 0.07647
0.27324 0.46272 0.07585
0.27400 0.48379 0.07548
0.27476 0.60977 0.07600
0.27552 0.45354 0.07668
0.27628 0.55061 0.07638
0.27704 0.41186 0.07524
0.27780 0.46108 0.07526
0.27856 0.48386 0.07626
0.27932 0.44131 0.07432
0.28008 0.44961 0.07456
0.28084 0.44420 0.07462
0.28160 0.51249 0.07319
0.28236 0.61034 0.07439
0.28312 0.47099 0.07410
0.28388 0.53392 0.07367
0.28464 0.54576 0.07350
0.28540 0.56770 0.07417
0.28616 0.45336 0.07371
0.28692 0.49426 0.07369
0.28768 0.55544 0.07372
0.28844 0.62354 0.07951
0.28920 0.50789 0.07317
0.28996 0.52993 0.07286
0.29072 0.55965 0.07440
0.29148 0.52974 0.07505
0.29224 0.51230 0.07535
0.29300 0.56577 0.07521
0.29376 0.55065 0.07399
0.29452 0.59369 0.07446
0.29528 0.54634 0.07569
0.29604 0.61969 0.07538
0.29680 0.69522 0.07590
0.29756 0.55391 0.07428
0.29832 0.63061 0.07459
0.29908 0.59664 0.07542
0.29984 0.61043 0.07471
0.30060 0.64600 0.07450
0.30136 0.62495 0.07407
0.30212 0.53987 0.07370
0.30288 0.51834 0.07486
0.30364 0.65993 0.07397
0.30440 0.61555 0.07448
0.30516 0.48629 0.07427
0.30592 0.61125 0.07480
0.30668 0.56031 0.07389
0.30744 0.64962 0.07518
0.30820 0.64857 0.07380
0.30896 0.68403 0.07491
0.30972 0.70387 0.07542
0.31048 0.59836 0.07639
0.31124 0.56429 0.07595
0.31200 0.68382 0.07568
0.31276 0.70448 0.07671
0.31352 0.67533 0.07506
0.31428 0.73776 0.07647
0.31504 0.53624 0.07708
0.31580 0.49752 0.07890
0.31656 0.74220 0.07831
0.31732 0.65343 0.07882
0.31808 0.69057 0.07945
0.31883 0.67552 0.07959
0.31959 0.70483 0.07907
0.32035 0.62863 0.08061
0.32111 0.73134 0.07994
0.32187 0.65286 0.08025
0.32263 0.62502 0.07992
0.32339 0.77058 0.07989
0.32415 0.56385 0.08184
0.32491 0.63172 0.08250
0.32567 0.75332 0.07946
0.32643 0.67743 0.07966
0.32719 0.68094 0.08079
0.32795 0.65879 0.08071
0.32871 0.68496 0.08001
0.32947 0.67501 0.07943
0.33023 0.65909 0.08091
0.33099 0.67167 0.08068
0.33175 0.75920 0.08009
0.33251 0.68640 0.08216
0.33327 0.72322 0.08176
0.33403 0.61059 0.08186
0.33479 0.76961 0.08160
0.33555 0.66903 0.08178
0.33631 0.75171 0.08187
0.33707 0.69229 0.08119
0.33783 0.65280 0.08218
0.33859 0.76016 0.08158
0.33935 0.72379 0.08352
0.34011 0.61868 0.08214
0.34087 0.72160 0.08309
0.34163 0.66724 0.08129
0.34239 0.60446 0.08381
0.34315 0.59883 0.08284
0.34391 0.69117 0.08341
0.34467 0.74039 0.08271
0.34543 0.74231 0.08268
0.34619 0.68771 0.08369
0.34695 0.73319 0.08285
0.34771 0.80526 0.08390
0.34847 0.60089 0.08393
0.34922 0.69604 0.08289
0.34998 0.70351 0.08348
0.35074 0.77473 0.08395
0.35150 0.67708 0.08339
0.35226 0.58800 0.08124
0.35302 0.57738 0.08096
0.35378 0.71480 0.08020
0.35454 0.71899 0.07942
0.35530 0.72818 0.08138
0.35606 0.81506 0.08048
0.35682 0.74213 0.08127
0.35758 0.81193 0.08155
0.35834 0.67967 0.08091
0.35910 0.69541 0.08110
0.35986 0.77169 0.08211
0.36062 0.71915 0.08154
0.36138 0.76998 0.08124
0.36214 0.61316 0.08108
0.36290 0.75139 0.08086
0.36366 0.66666 0.08101
0.36442 0.75732 0.08206
0.36518 0.71337 0.08055
0.36594 0.65661 0.08224
0.36670 0.66522 0.08160
0.36746 0.70772 0.08268
0.36822 0.71821 0.08356
0.36898 0.68015 0.08270
0.36974 0.50040 0.08372
0.37050 0.66825 0.08373
0.37126 0.70803 0.08385
0.37202 0.65185 0.08373
0.37277 0.78478 0.08669
0.37353 0.70509 0.08527
0.37429 0.61074 0.08687
0.37505 0.64933 0.08616
0.37581 0.67979 0.08794
0.37657 0.66756 0.08817
0.37733 0.69071 0.08882
0.37809 0.61886 0.09051
0.37885 0.67435 0.08919
0.37961 0.55588 0.08957
0.38037 0.60632 0.09083
0.38113 0.71697 0.09039
0.38189 0.56874 0.09228
0.38265 0.76855 0.09059
0.38341 0.57694 0.09414
0.38417 0.63387 0.09270
0.38493 0.49054 0.09322
0.38569 0.63267 0.09434
0.38645 0.64022 0.09698
0.38721 0.65897 0.09598
0.38797 0.71316 0.09596
0.38873 0.59593 0.09689
0.38949 0.75093 0.09877
0.39025 0.52018 0.11050
0.39101 0.73650 0.09971
0.39177 0.51922 0.09838
0.39252 0.62472 0.10256
0.39328 0.72369 0.10170
0.39404 0.77392 0.10336
0.39480 0.67536 0.10289
0.39556 0.63248 0.10239
0.39632 0.70878 0.10691
0.39708 0.59480 0.10397
0.39784 0.60294 0.10592
0.39860 0.66629 0.10595
0.39936 0.63459 0.10922
0.40012 0.64646 0.10536
0.40088 0.50090 0.10839
0.40164 0.67027 0.10941
0.40240 0.60892 0.10956
0.40316 0.71583 0.11447
0.40392 0.67596 0.11142
0.40468 0.66007 0.11388
0.40544 0.63906 0.11416
0.40620 0.59620 0.11277
0.40696 0.55525 0.11635
0.40772 0.49827 0.11387
0.40848 0.57442 0.11693
0.40924 0.56435 0.11504
0.40999 0.55138 0.11657
0.41075 0.46592 0.11565
0.41151 0.57470 0.11485
0.41227 0.43517 0.11727
0.41303 0.58147 0.11390
0.41379 0.70097 0.11649
0.41455 0.47593 0.11494
0.41531 0.56037 0.11863
0.41607 0.55482 0.11533
0.41683 0.72295 0.11893
0.41759 0.57959 0.11765
0.41835 0.65124 0.11630
0.41911 0.64969 0.11789
0.41987 0.55550 0.11903
0.42063 0.61762 0.11963
0.42139 0.50620 0.11989
0.42215 0.51778 0.12136
0.42291 0.54582 0.12508
0.42367 0.51225 0.12050
0.42443 0.60680 0.12853
0.42519 0.51467 0.12416
0.42594 0.80337 0.12862
0.42670 0.59941 0.12771
0.42746 0.60841 0.12755
0.42822 0.68500 0.13357
0.42898 0.56271 0.13021
0.42974 0.59153 0.13897
0.43050 0.40873 0.13309
0.43126 0.39806 0.13846
0.43202 0.58738 0.13870
0.43278 0.50823 0.13784
0.43354 0.48873 0.14414
0.43430 0.33532 0.13998
0.43506 0.68868 0.14217
