# Supplementary material for: Hallucination of closed repeat proteins containing central pockets
Source: Nat Struct Mol Biol. 2023 Sep 28;30(11):1755–60. doi: 10.1038/s41594-023-01112-6 (PMC10643118; doi:10.1038/s41594-023-01112-6)
Supplement: Supplementary file 4 — Small-angle X-ray scattering raw data. [file 41594_2023_1112_MOESM4_ESM.tar › SAXS_submit/B1/A7_high_conc_results/Buffer2/A7_B1_high_snap_00033.sub.2.dat]

0.01102 20.23433 3.99838
0.01178 25.75624 3.66959
0.01254 22.74131 3.47353
0.01330 25.31011 3.50858
0.01406 22.66667 2.85279
0.01482 24.89435 2.36843
0.01558 22.94042 1.51580
0.01634 23.26317 1.27450
0.01710 23.53921 1.06132
0.01786 22.75732 0.87323
0.01862 23.14015 0.66962
0.01938 22.52394 0.63197
0.02014 22.67799 0.61035
0.02090 22.61425 0.58497
0.02166 22.43586 0.54078
0.02242 22.59838 0.49553
0.02318 21.61644 0.51236
0.02395 22.20887 0.46803
0.02471 22.16613 0.45387
0.02547 21.70108 0.45075
0.02623 21.37552 0.42030
0.02699 20.66665 0.40529
0.02775 21.82120 0.38605
0.02851 21.29060 0.38970
0.02927 21.31107 0.37389
0.03003 21.35255 0.37050
0.03079 20.90991 0.36544
0.03155 20.70605 0.35969
0.03231 20.59026 0.34151
0.03307 20.06785 0.34145
0.03383 20.58152 0.32772
0.03459 20.47282 0.32993
0.03535 20.05637 0.31461
0.03611 20.29404 0.31401
0.03687 19.78910 0.30934
0.03763 20.35923 0.30676
0.03839 20.48765 0.30309
0.03915 20.14681 0.29515
0.03991 19.61685 0.29122
0.04067 19.22021 0.29313
0.04143 19.51459 0.27826
0.04219 19.33816 0.27850
0.04295 19.17276 0.26959
0.04371 18.91830 0.27280
0.04447 18.87923 0.25921
0.04523 19.12811 0.26301
0.04599 18.81104 0.25589
0.04675 18.82816 0.24976
0.04751 18.34747 0.24563
0.04827 18.47607 0.24142
0.04903 18.12444 0.23795
0.04979 18.19890 0.24360
0.05055 17.83206 0.23213
0.05131 17.85325 0.24229
0.05207 17.64829 0.23808
0.05283 17.57734 0.23402
0.05359 17.25645 0.23635
0.05435 17.05522 0.22956
0.05511 17.12854 0.21906
0.05587 17.28336 0.22191
0.05663 16.91896 0.21400
0.05739 16.74357 0.21415
0.05815 16.69808 0.21877
0.05891 16.60220 0.21447
0.05967 16.31762 0.21722
0.06043 16.27377 0.20355
0.06119 15.85347 0.20785
0.06195 15.62225 0.20524
0.06271 15.69364 0.20062
0.06347 15.57962 0.19493
0.06423 15.37671 0.19808
0.06499 15.17990 0.19708
0.06575 15.19539 0.19770
0.06651 15.08910 0.19353
0.06727 14.57691 0.19121
0.06803 14.68866 0.19502
0.06879 14.49105 0.18895
0.06955 14.45392 0.18768
0.07031 14.09821 0.18678
0.07107 13.96229 0.18331
0.07183 13.77102 0.17961
0.07259 13.72935 0.18434
0.07335 13.67080 0.17727
0.07412 13.55593 0.17436
0.07488 13.27584 0.17931
0.07564 13.12248 0.17322
0.07640 12.98019 0.17403
0.07716 12.83563 0.17262
0.07792 12.67637 0.17207
0.07868 12.58150 0.16991
0.07944 12.41989 0.16801
0.08020 12.27368 0.16742
0.08096 12.16023 0.16481
0.08172 12.04655 0.16433
0.08248 11.94458 0.16147
0.08324 11.69940 0.16156
0.08400 11.72070 0.15601
0.08476 11.55287 0.16392
0.08552 11.53029 0.16332
0.08628 11.17168 0.16283
0.08704 10.99197 0.16717
0.08780 10.59890 0.18234
0.08856 10.46459 0.17583
0.08932 10.52948 0.17582
0.09008 10.37794 0.17388
0.09084 10.29817 0.17660
0.09160 10.09363 0.17476
0.09236 10.04518 0.17384
0.09312 9.97867 0.17970
0.09388 9.85499 0.17976
0.09464 9.54288 0.17517
0.09540 9.23870 0.18458
0.09616 9.25743 0.18158
0.09692 9.29576 0.17561
0.09768 9.27797 0.17334
0.09844 9.10882 0.16789
0.09920 8.72809 0.16705
0.09996 8.80390 0.16285
0.10072 8.65541 0.16297
0.10148 8.41871 0.15851
0.10224 8.59479 0.15900
0.10300 8.27708 0.15347
0.10376 7.99296 0.15165
0.10452 8.10042 0.15180
0.10528 7.91715 0.14846
0.10604 7.93320 0.14718
0.10680 7.81994 0.14569
0.10756 7.70718 0.14877
0.10832 7.75880 0.14535
0.10908 7.42671 0.14618
0.10984 7.25843 0.14213
0.11060 7.23231 0.14522
0.11136 6.99507 0.14165
0.11212 7.06237 0.13856
0.11288 7.05610 0.13810
0.11364 6.77435 0.13528
0.11440 6.76440 0.13834
0.11516 6.59018 0.13401
0.11592 6.56922 0.13483
0.11668 6.36191 0.13295
0.11744 6.09260 0.13251
0.11820 6.25580 0.13011
0.11896 6.08065 0.12880
0.11972 5.89435 0.12779
0.12048 6.06421 0.12901
0.12124 5.72119 0.12718
0.12200 5.72292 0.12556
0.12276 5.57636 0.12359
0.12352 5.55325 0.12456
0.12428 5.60856 0.12448
0.12504 5.52164 0.12317
0.12580 5.32671 0.12246
0.12656 5.16600 0.11941
0.12732 5.13531 0.11975
0.12808 5.02073 0.11953
0.12884 5.01929 0.11794
0.12960 4.89041 0.11823
0.13036 4.82079 0.11600
0.13112 4.53149 0.11424
0.13188 4.64523 0.11356
0.13264 4.51403 0.11217
0.13340 4.50454 0.11231
0.13416 4.40566 0.11205
0.13492 4.32908 0.11197
0.13568 4.23210 0.10984
0.13644 4.18439 0.10935
0.13720 4.12219 0.10847
0.13796 4.00528 0.10752
0.13873 3.95258 0.10702
0.13949 3.93163 0.10819
0.14025 3.84042 0.10658
0.14101 3.77168 0.10579
0.14177 3.73453 0.10549
0.14253 3.54194 0.10600
0.14329 3.52028 0.10464
0.14405 3.59228 0.10455
0.14481 3.53276 0.10367
0.14557 3.48713 0.10441
0.14633 3.32960 0.10258
0.14709 3.22468 0.10239
0.14785 3.12075 0.10175
0.14861 3.24182 0.10151
0.14937 2.94741 0.10005
0.15013 2.90641 0.09934
0.15089 2.90121 0.09932
0.15165 2.85663 0.09932
0.15241 2.90355 0.09864
0.15317 2.77287 0.09910
0.15393 2.66144 0.09775
0.15469 2.67408 0.09548
0.15545 2.64110 0.09662
0.15621 2.60889 0.09571
0.15697 2.53837 0.09525
0.15773 2.49592 0.09448
0.15849 2.37061 0.09433
0.15925 2.43055 0.09391
0.16001 2.27757 0.09320
0.16077 2.16651 0.09383
0.16153 2.22410 0.09268
0.16229 2.11339 0.09176
0.16305 2.11694 0.09131
0.16381 2.10037 0.09292
0.16457 1.98328 0.09191
0.16533 2.19273 0.09218
0.16609 1.98054 0.09151
0.16685 2.01886 0.09093
0.16761 1.85919 0.09026
0.16837 1.87278 0.08929
0.16913 1.67349 0.08972
0.16989 1.75117 0.08835
0.17065 1.67494 0.08868
0.17141 1.72186 0.08796
0.17217 1.68049 0.08770
0.17293 1.68886 0.08848
0.17369 1.55230 0.08730
0.17445 1.51717 0.08806
0.17521 1.63892 0.08898
0.17597 1.51226 0.08945
0.17673 1.60775 0.08924
0.17749 1.34891 0.08944
0.17825 1.56350 0.09182
0.17901 1.39867 0.09129
0.17977 1.22332 0.09289
0.18053 1.21346 0.09048
0.18129 1.37926 0.09204
0.18205 1.17444 0.09144
0.18281 1.27277 0.09514
0.18357 1.19647 0.09350
0.18433 1.18439 0.09444
0.18509 1.10686 0.09363
0.18585 1.15133 0.09297
0.18661 1.12607 0.09212
0.18737 1.13783 0.09251
0.18813 1.13741 0.09420
0.18889 1.11384 0.09427
0.18965 1.00566 0.09355
0.19041 1.00270 0.09553
0.19117 0.97954 0.09460
0.19193 0.76589 0.09423
0.19269 0.74554 0.09572
0.19345 0.84057 0.09529
0.19421 0.84414 0.09442
0.19497 0.89844 0.09515
0.19573 0.95176 0.09467
0.19649 0.85792 0.09647
0.19725 0.93001 0.09569
0.19801 0.73135 0.09466
0.19877 0.69760 0.09353
0.19953 0.84233 0.09416
0.20029 0.67925 0.09792
0.20105 0.68419 0.09597
0.20181 0.79652 0.09538
0.20257 0.65502 0.09713
0.20333 0.66831 0.09552
0.20409 0.71444 0.09431
0.20485 0.70153 0.09589
0.20561 0.83885 0.09528
0.20637 0.70517 0.09326
0.20713 0.60742 0.09650
0.20789 0.61031 0.09510
0.20865 0.61077 0.09633
0.20941 0.52360 0.09525
0.21017 0.58604 0.09388
0.21093 0.53561 0.09656
0.21169 0.53418 0.09409
0.21245 0.62074 0.09517
0.21321 0.55448 0.09401
0.21397 0.54163 0.09674
0.21473 0.51287 0.09509
0.21549 0.48384 0.09611
0.21625 0.63445 0.09562
0.21701 0.55554 0.09454
0.21777 0.61795 0.09392
0.21853 0.48742 0.09421
0.21929 0.42038 0.09630
0.22005 0.61118 0.09467
0.22081 0.42506 0.09363
0.22157 0.39729 0.09338
0.22233 0.46183 0.09270
0.22309 0.54397 0.09176
0.22385 0.68050 0.09267
0.22461 0.44953 0.09193
0.22537 0.54610 0.09110
0.22613 0.51708 0.09240
0.22689 0.41328 0.08978
0.22765 0.57105 0.08968
0.22841 0.45411 0.08985
0.22917 0.55122 0.09084
0.22993 0.49293 0.09018
0.23069 0.32803 0.08795
0.23145 0.47778 0.08930
0.23221 0.44733 0.08659
0.23297 0.41142 0.08848
0.23373 0.43672 0.08647
0.23449 0.44362 0.08733
0.23525 0.42285 0.08710
0.23601 0.53748 0.08712
0.23677 0.49550 0.08809
0.23753 0.57194 0.08549
0.23829 0.51939 0.08778
0.23905 0.39539 0.08532
0.23981 0.39032 0.08528
0.24057 0.45202 0.08423
0.24133 0.54722 0.08452
0.24209 0.49403 0.08331
0.24285 0.39802 0.08449
0.24361 0.50759 0.08542
0.24437 0.54477 0.08399
0.24513 0.38655 0.08424
0.24589 0.50956 0.08439
0.24665 0.58614 0.08317
0.24741 0.54473 0.08266
0.24817 0.39206 0.08316
0.24893 0.50851 0.08405
0.24969 0.36928 0.08222
0.25045 0.36719 0.08111
0.25121 0.35247 0.08185
0.25197 0.51251 0.08190
0.25273 0.29981 0.08091
0.25349 0.47742 0.08093
0.25425 0.42974 0.08046
0.25501 0.45357 0.08003
0.25577 0.48533 0.08068
0.25653 0.45020 0.07936
0.25729 0.47935 0.07941
0.25805 0.47994 0.08027
0.25881 0.56252 0.07844
0.25957 0.43338 0.07974
0.26033 0.38465 0.07965
0.26109 0.45576 0.07852
0.26185 0.41067 0.07820
0.26261 0.47178 0.07849
0.26337 0.47807 0.07819
0.26413 0.51299 0.07866
0.26489 0.48030 0.07826
0.26565 0.44544 0.07747
0.26641 0.47241 0.07744
0.26717 0.51282 0.07739
0.26793 0.45662 0.07730
0.26869 0.53000 0.07648
0.26945 0.50009 0.07773
0.27021 0.46011 0.07804
0.27097 0.52355 0.07720
0.27172 0.52522 0.07590
0.27248 0.55229 0.07596
0.27324 0.62631 0.07640
0.27400 0.52164 0.07605
0.27476 0.53254 0.07553
0.27552 0.46089 0.07489
0.27628 0.56911 0.07504
0.27704 0.51012 0.07630
0.27780 0.59761 0.07472
0.27856 0.56152 0.07488
0.27932 0.56166 0.07356
0.28008 0.52813 0.07520
0.28084 0.63060 0.07354
0.28160 0.58866 0.07301
0.28236 0.58168 0.07386
0.28312 0.46419 0.07455
0.28388 0.50617 0.07418
0.28464 0.60030 0.07424
0.28540 0.57332 0.07451
0.28616 0.59335 0.07405
0.28692 0.52303 0.07370
0.28768 0.55786 0.07372
0.28844 0.64464 0.08294
0.28920 0.55490 0.07261
0.28996 0.53746 0.07361
0.29072 0.60633 0.07388
0.29148 0.62122 0.07357
0.29224 0.52259 0.07456
0.29300 0.68888 0.07465
0.29376 0.59706 0.07409
0.29452 0.69250 0.07436
0.29528 0.54939 0.07468
0.29604 0.56918 0.07453
0.29680 0.70891 0.07526
0.29756 0.58220 0.07539
0.29832 0.60847 0.07489
0.29908 0.55870 0.07556
0.29984 0.67668 0.07428
0.30060 0.66138 0.07451
0.30136 0.58318 0.07547
0.30212 0.59783 0.07495
0.30288 0.70393 0.07491
0.30364 0.51325 0.07456
0.30440 0.55338 0.07394
0.30516 0.71346 0.07454
0.30592 0.50611 0.07374
0.30668 0.51899 0.07389
0.30744 0.59564 0.07343
0.30820 0.61578 0.07465
0.30896 0.59052 0.07520
0.30972 0.61106 0.07466
0.31048 0.57258 0.07505
0.31124 0.63399 0.07573
0.31200 0.63307 0.07671
0.31276 0.57068 0.07683
0.31352 0.69532 0.07554
0.31428 0.69303 0.07662
0.31504 0.70010 0.07813
0.31580 0.60682 0.07840
0.31656 0.71939 0.07783
0.31732 0.62618 0.07842
0.31808 0.72112 0.07982
0.31883 0.71965 0.07998
0.31959 0.69492 0.07888
0.32035 0.67755 0.07944
0.32111 0.57663 0.07958
0.32187 0.65695 0.07929
0.32263 0.73036 0.07903
0.32339 0.69501 0.08058
0.32415 0.66543 0.08055
0.32491 0.65452 0.08177
0.32567 0.67794 0.08040
0.32643 0.53546 0.07912
0.32719 0.67900 0.08097
0.32795 0.56866 0.08038
0.32871 0.65022 0.08077
0.32947 0.64180 0.08107
0.33023 0.66918 0.08134
0.33099 0.61889 0.08121
0.33175 0.71390 0.08056
0.33251 0.73331 0.08269
0.33327 0.71987 0.08168
0.33403 0.64694 0.08089
0.33479 0.62609 0.08164
0.33555 0.70105 0.08290
0.33631 0.61754 0.08191
0.33707 0.70013 0.08102
0.33783 0.53464 0.08222
0.33859 0.66923 0.08233
0.33935 0.63619 0.08395
0.34011 0.73380 0.08110
0.34087 0.64516 0.08353
0.34163 0.73533 0.08187
0.34239 0.69615 0.08272
0.34315 0.73302 0.08369
0.34391 0.78329 0.08292
0.34467 0.58987 0.08278
0.34543 0.71275 0.08331
0.34619 0.71124 0.08287
0.34695 0.76460 0.08292
0.34771 0.74434 0.08308
0.34847 0.70983 0.08452
0.34922 0.82249 0.08281
0.34998 0.75014 0.08517
0.35074 0.58416 0.08290
0.35150 0.65792 0.08107
0.35226 0.59279 0.08063
0.35302 0.66422 0.07949
0.35378 0.70325 0.08018
0.35454 0.67046 0.08133
0.35530 0.64514 0.08090
0.35606 0.61284 0.07945
0.35682 0.57089 0.08056
0.35758 0.71789 0.07990
0.35834 0.67789 0.08085
0.35910 0.71319 0.08185
0.35986 0.71829 0.08119
0.36062 0.78932 0.08209
0.36138 0.69357 0.08074
0.36214 0.66987 0.08094
0.36290 0.56092 0.08152
0.36366 0.66109 0.08187
0.36442 0.70563 0.08122
0.36518 0.60296 0.08086
0.36594 0.69368 0.08255
0.36670 0.64501 0.08216
0.36746 0.71613 0.08261
0.36822 0.63406 0.08298
0.36898 0.68098 0.08350
0.36974 0.69508 0.08460
0.37050 0.64240 0.08422
0.37126 0.68534 0.08404
0.37202 0.56250 0.08456
0.37277 0.69339 0.08541
0.37353 0.62881 0.08507
0.37429 0.67577 0.08628
0.37505 0.59801 0.08631
0.37581 0.82016 0.08826
0.37657 0.57805 0.08720
0.37733 0.62484 0.08718
0.37809 0.70787 0.08860
0.37885 0.59238 0.08984
0.37961 0.54083 0.09088
0.38037 0.65162 0.09155
0.38113 0.56355 0.09206
0.38189 0.72476 0.09251
0.38265 0.71510 0.09234
0.38341 0.70572 0.09402
0.38417 0.67591 0.09298
0.38493 0.65543 0.09327
0.38569 0.66064 0.09546
0.38645 0.58694 0.09649
0.38721 0.66365 0.09545
0.38797 0.57540 0.09512
0.38873 0.57896 0.09720
0.38949 0.65127 0.09863
0.39025 0.63983 0.11352
0.39101 0.69120 0.10101
0.39177 0.61254 0.09940
0.39252 0.59320 0.10053
0.39328 0.56680 0.10366
0.39404 0.50344 0.10232
0.39480 0.65839 0.10111
0.39556 0.58686 0.10545
0.39632 0.59521 0.10407
0.39708 0.64638 0.10388
0.39784 0.55429 0.10512
0.39860 0.73365 0.10759
0.39936 0.49738 0.10912
0.40012 0.55454 0.10634
0.40088 0.61399 0.10693
0.40164 0.63536 0.11003
0.40240 0.63259 0.11007
0.40316 0.64244 0.11058
0.40392 0.51822 0.11229
0.40468 0.67152 0.11363
0.40544 0.56851 0.11217
0.40620 0.49646 0.11352
0.40696 0.54396 0.11376
0.40772 0.73918 0.11497
0.40848 0.62271 0.11523
0.40924 0.68026 0.11372
0.40999 0.49770 0.11621
0.41075 0.39575 0.11425
0.41151 0.45846 0.11475
0.41227 0.69623 0.11431
0.41303 0.70820 0.11403
0.41379 0.69962 0.11574
0.41455 0.66409 0.11432
0.41531 0.51866 0.11850
0.41607 0.57303 0.11630
0.41683 0.58166 0.11894
0.41759 0.69931 0.11900
0.41835 0.66362 0.11727
0.41911 0.40121 0.11897
0.41987 0.57127 0.11723
0.42063 0.66711 0.11979
0.42139 0.62099 0.12102
0.42215 0.57473 0.12315
0.42291 0.59807 0.12190
0.42367 0.55083 0.12463
0.42443 0.62405 0.12916
0.42519 0.72603 0.12665
0.42594 0.35736 0.12731
0.42670 0.50825 0.12755
0.42746 0.66237 0.13424
0.42822 0.59232 0.13464
0.42898 0.73225 0.13101
0.42974 0.66736 0.13445
0.43050 0.52594 0.13530
0.43126 0.61842 0.13754
0.43202 0.52372 0.13625
0.43278 0.61952 0.13836
0.43354 0.48926 0.14497
0.43430 0.59789 0.13876
0.43506 0.41684 0.14482
