# Supplementary material for: Hallucination of closed repeat proteins containing central pockets
Source: Nat Struct Mol Biol. 2023 Sep 28;30(11):1755–60. doi: 10.1038/s41594-023-01112-6 (PMC10643118; doi:10.1038/s41594-023-01112-6)
Supplement: Supplementary file 5 — Chromatography raw data. [file 41594_2023_1112_MOESM5_ESM.tar]

Archive with 38 entries (37 files):
- SEC_submit
- SEC_submit/A11.csv
- SEC_submit/B4.csv
- SEC_submit/B3.csv
- SEC_submit/D4[20220202].csv
- SEC_submit/F10[20220202].csv
- SEC_submit/H10[20220202].csv
- SEC_submit/E5[20220202].csv
- SEC_submit/H12[20220202].csv
- SEC_submit/C6[20220202].csv
- SEC_submit/E9(637737013860348085).csv
- SEC_submit/G3.csv
- SEC_submit/H8_SEC.csv
- SEC_submit/E7_SEC.csv
- SEC_submit/B8[20220202].csv
- SEC_submit/H9(637737677918018085).csv
- SEC_submit/A9.csv
- SEC_submit/C9[20220202].csv
- SEC_submit/E12.csv
- SEC_submit/E8[20220202].csv
- SEC_submit/F3W[20220202].csv
- SEC_submit/F1.csv
- SEC_submit/G1[20220202].csv
- SEC_submit/E3.csv
- SEC_submit/D8[20220202].csv
- SEC_submit/F9(637737126996878085).csv
- SEC_submit/C7.csv
- SEC_submit/H5[20220202].csv
- SEC_submit/H4(637737587395458085).csv
- SEC_submit/E6[20220202].csv
- SEC_submit/B1_SEC.csv
- SEC_submit/H2[20220202].csv
- SEC_submit/C5[20220202].csv
- SEC_submit/G6[20220202].csv
- SEC_submit/A10[20220202].csv
- SEC_submit/F6  [20220202].csv
- SEC_submit/F11.csv
- SEC_submit/F7[20220202].csv
