# Supplementary material for: Hallucination of closed repeat proteins containing central pockets
Source: Nat Struct Mol Biol. 2023 Sep 28;30(11):1755–60. doi: 10.1038/s41594-023-01112-6 (PMC10643118; doi:10.1038/s41594-023-01112-6)
Supplement: Supplementary file 5 — Chromatography raw data. [file 41594_2023_1112_MOESM5_ESM.tar › SEC_submit/A11.csv]

Chrom.1		Chrom.1		Chrom.1		Chrom.1		Chrom.1		Chrom.1		Chrom.1
UV 1_280		Cond		Conc B		Injection		Run Log		Fraction		UV 1_280_CUT_TEMP@100,BASEM
ml	mAU	ml	mS/cm	ml	%	ml	Injection	ml	Logbook	ml	Fraction	ml	mAU
-0.164546	0.075795	-0.164546	11.217389	-0.164546	0	0.000306		-0.164546	Method Settings	8.010986	1.F.1	0	0.034059
-0.163216	0.778784	-0.161887	11.233964	-0.151247	0			-0.16447	Set autosampler to inject	9.011268	1.F.2	0.001329	0.034059
-0.161887	0.82578	-0.159228	11.234331	-0.137947	0			-0.015389	Sample Application	10.011223	1.F.3	0.002659	0.034059
-0.160557	0.862278	-0.156569	11.234328	-0.124648	0			7.989184	Elution	11.01119	1.F.4	0.003988	0.034059
-0.159228	0.89312	-0.15391	11.234092	-0.111349	0			19.790204	Set autosampler to load next	12.011002	1.F.5	0.005318	0.034059
-0.157899	0.918049	-0.151251	11.233854	-0.09805	0			20.190278	Dump	13.010881	1.F.6	0.006647	0.034059
-0.156569	0.930767	-0.148592	11.233692	-0.08475	0					14.010845	1.F.7	0.007977	0.034059
-0.15524	0.930255	-0.145933	11.233573	-0.071451	0					15.0108	1.F.8	0.009306	0.034059
-0.15391	0.929773	-0.143274	11.233599	-0.058152	0					16.011859	1.F.9	0.010636	0.034059
-0.152581	0.929325	-0.140615	11.23375	-0.044853	0					17.011823	1.F.10	0.011965	0.034059
-0.151251	0.929065	-0.137956	11.23406	-0.031553	0					18.011785	1.F.11	0.013295	0.034059
-0.149922	0.928832	-0.135297	11.234374	-0.018254	0					19.011764	1.F.12	0.014624	0.034059
-0.148592	0.928599	-0.132638	11.234854	-0.004955	0					19.788875	Waste(Frac)	0.015953	0.034059
-0.147263	0.928367	-0.129979	11.235408	0.008345	0							0.017283	0.034059
-0.145934	0.927991	-0.12732	11.235151	0.021644	0							0.018612	0.034059
-0.144604	0.927179	-0.124661	11.233682	0.034943	0							0.019942	0.034059
-0.143275	0.927212	-0.122002	11.231078	0.048242	0							0.021271	0.034059
-0.141945	0.927426	-0.119343	11.227531	0.061542	0							0.022601	0.034059
-0.140616	0.927642	-0.116683	11.223491	0.074841	0							0.02393	0.034059
-0.139286	0.927605	-0.114024	11.219074	0.08814	0							0.02526	0.034059
-0.137957	0.927503	-0.111365	11.214519	0.101439	0							0.026589	0.034059
-0.136627	0.9274	-0.108706	11.209964	0.114739	0							0.027918	0.034059
-0.135298	0.927297	-0.106047	11.205668	0.128038	0							0.029248	0.034059
-0.133968	0.927194	-0.103388	11.201669	0.141337	0							0.030577	0.034059
-0.132639	0.927092	-0.100729	11.197858	0.154636	0							0.031907	0.034059
-0.13131	0.926989	-0.09807	11.194266	0.167936	0							0.033236	0.034059
-0.12998	0.926886	-0.095411	11.191037	0.181235	0							0.034566	0.034059
-0.128651	0.926783	-0.092752	11.188096	0.194534	0							0.035895	0.034059
-0.127321	0.926273	-0.090093	11.185452	0.207833	0							0.037225	0.034059
-0.125992	0.925572	-0.087434	11.183183	0.221133	0							0.038554	0.034059
-0.124662	0.924865	-0.084775	11.181156	0.234432	0							0.039884	0.034059
-0.123333	0.92416	-0.082116	11.179323	0.247731	0							0.041213	0.034059
-0.122003	0.923406	-0.079457	11.177824	0.26103	0							0.042542	0.034059
-0.120674	0.922471	-0.076798	11.176607	0.27433	0							0.043872	0.034059
-0.119345	0.921527	-0.074139	11.175712	0.287629	0							0.045201	0.034059
-0.118015	0.920583	-0.07148	11.175036	0.300928	0							0.046531	0.034059
-0.116686	0.91964	-0.068821	11.174427	0.314227	0							0.04786	0.034059
-0.115356	0.918839	-0.066162	11.173717	0.327527	0							0.04919	0.034059
-0.114027	0.918146	-0.063503	11.172861	0.340826	0							0.050519	0.034059
-0.112697	0.917458	-0.060844	11.17161	0.354125	0							0.051849	0.034059
-0.111368	0.916769	-0.058185	11.170177	0.367424	0							0.053178	0.034059
-0.110038	0.916121	-0.055526	11.168704	0.380724	0							0.054507	0.034059
-0.108709	0.915838	-0.052867	11.167313	0.394023	0							0.055837	0.034059
-0.107379	0.915577	-0.050208	11.166088	0.407322	0							0.057166	0.034059
-0.10605	0.915316	-0.047549	11.165002	0.420622	0							0.058496	0.034059
-0.104721	0.915064	-0.04489	11.164081	0.433921	0							0.059825	0.034059
-0.103391	0.928712	-0.042231	11.163267	0.44722	0							0.061155	0.034059
-0.102062	0.957918	-0.039572	11.162616	0.460519	0							0.062484	0.034059
-0.100732	0.98896	-0.036913	11.162092	0.473819	0							0.063814	0.034059
-0.099403	1.020068	-0.034254	11.161604	0.487118	0							0.065143	0.034059
-0.098073	1.051181	-0.031595	11.161171	0.500417	0							0.066473	0.034059
-0.096744	1.08205	-0.028936	11.160741	0.513716	0							0.067802	0.034059
-0.095414	1.11286	-0.026277	11.160391	0.527016	0							0.069131	0.034059
-0.094085	1.143839	-0.023618	11.160128	0.540315	0							0.070461	0.034059
-0.092756	1.174724	-0.020959	11.159839	0.553614	0							0.07179	0.034059
-0.091426	1.213556	-0.0183	11.159606	0.566913	0							0.07312	0.034059
-0.090097	1.265926	-0.015641	11.159525	0.580213	0							0.074449	0.034059
-0.088767	1.320159	-0.012982	11.159476	0.593512	0							0.075779	0.034059
-0.087438	1.374458	-0.010323	11.159563	0.606811	0							0.077108	0.034059
-0.086108	1.428561	-0.007664	11.159716	0.62011	0							0.078438	0.034059
-0.084779	1.482739	-0.005005	11.15997	0.63341	0							0.079767	0.034059
-0.083449	1.536548	-0.002346	11.160349	0.646709	0							0.081096	0.034059
-0.08212	1.590747	0.000313	11.160876	0.660008	0							0.082426	0.034059
-0.08079	1.644782	0.002972	11.161693	0.673307	0							0.083755	0.034059
-0.079461	1.691826	0.005631	11.163646	0.686607	0							0.085085	0.034059
-0.078132	1.721904	0.00829	11.166855	0.699906	0							0.086414	0.034059
-0.076802	1.749147	0.010949	11.170858	0.713205	0							0.087744	0.034059
-0.075473	1.776298	0.013608	11.175119	0.726505	0							0.089073	0.034059
-0.074143	1.803519	0.016267	11.179201	0.739804	0							0.090403	0.034059
-0.072814	1.830889	0.018927	11.18268	0.753103	0							0.091732	0.034059
-0.071484	1.858424	0.021586	11.185353	0.766402	0							0.093062	0.034059
-0.070155	1.885908	0.024245	11.187237	0.779702	0							0.094391	0.034059
-0.068825	1.913475	0.026904	11.188401	0.793001	0							0.09572	0.034059
-0.067496	1.939374	0.029563	11.189088	0.8063	0							0.09705	0.034059
-0.066167	1.958465	0.032222	11.189324	0.819599	0							0.098379	0.034059
-0.064837	1.976305	0.034881	11.189386	0.832899	0							0.099709	0.034059
-0.063508	1.994131	0.03754	11.189323	0.846198	0							0.101038	0.034059
-0.062178	2.011943	0.040199	11.189157	0.859497	0							0.102368	0.034059
-0.060849	2.030111	0.042858	11.188936	0.872796	0							0.103697	0.034059
-0.059519	2.048545	0.045517	11.1886	0.886096	0							0.105027	0.034059
-0.05819	2.066939	0.048176	11.188271	0.899395	0							0.106356	0.034059
-0.05686	2.085454	0.050835	11.187933	0.912694	0							0.107685	0.034059
-0.055531	2.104708	0.053494	11.187694	0.925993	0							0.109015	0.034059
-0.054201	2.131346	0.056153	11.187469	0.939293	0							0.110344	0.034059
-0.052872	2.159793	0.058812	11.187352	0.952592	0							0.111674	0.034059
-0.051543	2.187299	0.061471	11.187353	0.965891	0							0.113003	0.034059
-0.050213	2.215043	0.06413	11.187418	0.97919	0							0.114333	0.034059
-0.048884	2.243169	0.066789	11.18752	0.99249	0							0.115662	0.034059
-0.047554	2.271253	0.069448	11.187724	1.005789	0							0.116992	0.034059
-0.046225	2.299304	0.072107	11.187935	1.019088	0							0.118321	0.034059
-0.044895	2.327391	0.074766	11.188137	1.032387	0							0.119651	0.034059
-0.043566	2.355426	0.077425	11.188339	1.045687	0							0.12098	0.034059
-0.042236	2.440129	0.080084	11.188337	1.058986	0							0.122309	0.034059
-0.040907	2.542112	0.082743	11.188271	1.072285	0							0.123639	0.034059
-0.039578	2.644108	0.085402	11.188307	1.085584	0							0.124968	0.034059
-0.038248	2.746109	0.088061	11.188505	1.098884	0							0.126298	0.034059
-0.036919	2.835891	0.09072	11.188843	1.112183	0							0.127627	0.034059
-0.035589	2.910238	0.093379	11.189249	1.125482	0							0.128957	0.034059
-0.03426	2.980689	0.096038	11.189607	1.138781	0							0.130286	0.034059
-0.03293	3.051243	0.098697	11.190061	1.152081	0							0.131616	0.034059
-0.031601	3.121906	0.101356	11.190491	1.16538	0							0.132945	0.034059
-0.030271	3.179062	0.104015	11.190927	1.178679	0							0.134274	0.034059
-0.028942	3.230921	0.106674	11.191357	1.191978	0							0.135604	0.034059
-0.027612	3.282527	0.109333	11.19179	1.205278	0							0.136933	0.034059
-0.026283	3.334085	0.111992	11.192117	1.218577	0							0.138263	0.034059
-0.024954	3.378136	0.114651	11.192436	1.231876	0							0.139592	0.034059
-0.023624	3.409384	0.11731	11.192719	1.245175	0							0.140922	0.034059
-0.022295	3.437539	0.119969	11.193054	1.258475	0							0.142251	0.034059
-0.020965	3.465859	0.122628	11.193388	1.271774	0							0.143581	0.034059
-0.019636	3.494031	0.125287	11.193681	1.285073	0							0.14491	0.034059
-0.018306	3.509007	0.127946	11.193996	1.298373	0							0.14624	0.034059
-0.016977	3.517419	0.130605	11.194324	1.311672	0							0.147569	0.034059
-0.015647	3.525034	0.133264	11.19465	1.324971	0							0.148898	0.034059
-0.014318	3.532637	0.135923	11.194961	1.33827	0							0.150228	0.034059
-0.012989	3.546703	0.138582	11.195297	1.35157	0							0.151557	0.034059
-0.011659	3.577523	0.141241	11.195559	1.364869	0							0.152887	0.034059
-0.01033	3.612106	0.1439	11.195975	1.378168	0							0.154216	0.034059
-0.009	3.646663	0.146559	11.196297	1.391467	0							0.155546	0.034059
-0.007671	3.68205	0.149218	11.196566	1.404767	0							0.156875	0.034059
-0.006341	3.707852	0.151878	11.196778	1.418066	0							0.158205	0.034059
-0.005012	3.72688	0.154537	11.197	1.431365	0							0.159534	0.034059
-0.003682	3.745405	0.157196	11.197041	1.444664	0							0.160864	0.034059
-0.002353	3.764174	0.159855	11.197066	1.457964	0							0.162193	0.034059
-0.001023	3.786141	0.162514	11.197137	1.471263	0							0.163522	0.034059
0.000306	3.815024	0.165173	11.197277	1.484562	0							0.164852	0.034059
0.001635	3.842699	0.167832	11.197448	1.497861	0							0.166181	0.034059
0.002965	3.868268	0.170491	11.197554	1.511161	0							0.167511	0.034059
0.004294	3.89199	0.17315	11.197678	1.52446	0							0.16884	0.034059
0.005624	3.904289	0.175809	11.19783	1.537759	0							0.17017	0.034059
0.006953	3.909264	0.178468	11.19793	1.551058	0							0.171499	0.034059
0.008283	3.914249	0.181127	11.19805	1.564358	0							0.172829	0.034059
0.009612	3.919056	0.183786	11.198194	1.577657	0							0.174158	0.034059
0.010942	3.921459	0.186445	11.198307	1.590956	0							0.175487	0.034059
0.012271	3.916552	0.189104	11.198404	1.604255	0							0.176817	0.034059
0.0136	3.911645	0.191763	11.198452	1.617555	0							0.178146	0.034059
0.01493	3.906734	0.194422	11.198477	1.630854	0							0.179476	0.034059
0.016259	3.900355	0.197081	11.198487	1.644153	0							0.180805	0.034059
0.017589	3.88603	0.19974	11.198586	1.657452	0							0.182135	0.034059
0.018918	3.865135	0.202399	11.198613	1.670752	0							0.183464	0.034059
0.020248	3.844126	0.205058	11.19864	1.684051	0							0.184794	0.034059
0.021577	3.82329	0.207717	11.198772	1.69735	0							0.186123	0.034059
0.022907	3.78827	0.210376	11.198713	1.710649	0							0.187453	0.034059
0.024236	3.693388	0.213035	11.198616	1.723949	0							0.188782	0.034059
0.025566	3.598972	0.215694	11.198611	1.737248	0							0.190111	0.034059
0.026895	3.504071	0.218353	11.198674	1.750547	0							0.191441	0.034059
0.028224	3.409261	0.221012	11.198696	1.763847	0							0.19277	0.034059
0.029554	3.316602	0.223671	11.198748	1.777146	0							0.1941	0.034059
0.030883	3.226267	0.22633	11.198862	1.790445	0							0.195429	0.034059
0.032213	3.135699	0.228989	11.198975	1.803744	0							0.196759	0.034059
0.033542	3.044848	0.231648	11.199151	1.817044	0							0.198088	0.034059
0.034872	2.957715	0.234307	11.199275	1.830343	0							0.199418	0.034059
0.036201	2.884573	0.236966	11.199364	1.843642	0							0.200747	0.034059
0.037531	2.81288	0.239625	11.199458	1.856941	0							0.202076	0.034059
0.03886	2.741399	0.242284	11.199565	1.870241	0							0.203406	0.034059
0.04019	2.669844	0.244943	11.199684	1.88354	0							0.204735	0.034059
0.041519	2.599067	0.247602	11.199712	1.896839	0							0.206065	0.034059
0.042848	2.529589	0.250261	11.19981	1.910138	0							0.207394	0.034059
0.044178	2.459911	0.25292	11.199813	1.923438	0							0.208724	0.034059
0.045507	2.390476	0.255579	11.199836	1.936737	0							0.210053	0.034059
0.046837	2.324654	0.258238	11.199759	1.950036	0							0.211383	0.034059
0.048166	2.272352	0.260897	11.199749	1.963335	0							0.212712	0.034059
0.049496	2.223215	0.263556	11.19971	1.976635	0							0.214042	0.034059
0.050825	2.174128	0.266215	11.199653	1.989934	0							0.215371	0.034059
0.052155	2.125103	0.268874	11.199656	2.003233	0							0.2167	0.034059
0.053484	2.074746	0.271533	11.199621	2.016533	0							0.21803	0.034059
0.054813	2.022926	0.274192	11.199632	2.029832	0							0.219359	0.034059
0.056143	1.974892	0.276851	11.199533	2.043131	0							0.220689	0.034059
0.057472	1.924855	0.27951	11.199539	2.05643	0							0.222018	0.034059
0.058802	1.872636	0.282169	11.199565	2.06973	0							0.223348	0.034059
0.060131	1.831984	0.284828	11.199641	2.083029	0							0.224677	0.034059
0.061461	1.796193	0.287488	11.199706	2.096328	0							0.226007	0.034059
0.06279	1.760298	0.290147	11.199795	2.109627	0							0.227336	0.034059
0.06412	1.724563	0.292806	11.199883	2.122927	0							0.228665	0.034059
0.065449	1.68878	0.295465	11.199978	2.136226	0							0.229995	0.034059
0.066779	1.653782	0.298124	11.200056	2.149525	0							0.231324	0.034059
0.068108	1.61892	0.300783	11.200175	2.162824	0							0.232654	0.034059
0.069437	1.583899	0.303442	11.200349	2.176124	0							0.233983	0.034059
0.070767	1.550045	0.306101	11.200522	2.189423	0							0.235313	0.034059
0.072096	1.529025	0.30876	11.20068	2.202722	0							0.236642	0.034059
0.073426	1.516204	0.311419	11.20084	2.216022	0							0.237972	0.034059
0.074755	1.503315	0.314078	11.201006	2.229321	0							0.239301	0.034059
0.076085	1.490499	0.316737	11.201193	2.24262	0							0.240631	0.034059
0.077414	1.47742	0.319396	11.201356	2.255919	0							0.24196	0.034059
0.078744	1.461799	0.322055	11.201493	2.269218	0							0.243289	0.034059
0.080073	1.446235	0.324714	11.201683	2.282518	0							0.244619	0.034059
0.081402	1.430618	0.327373	11.201881	2.295817	0							0.245948	0.034059
0.082732	1.41572	0.330032	11.202049	2.309116	0							0.247278	0.034059
0.084061	1.408851	0.332691	11.202209	2.322416	0							0.248607	0.034059
0.085391	1.409225	0.33535	11.202389	2.335715	0							0.249937	0.034059
0.08672	1.409598	0.338009	11.202703	2.349014	0							0.251266	0.034059
0.08805	1.409973	0.340668	11.202965	2.362313	0							0.252596	0.034059
0.089379	1.410432	0.343327	11.203221	2.375612	0							0.253925	0.034059
0.090709	1.411761	0.345986	11.203474	2.388912	0							0.255255	0.034059
0.092038	1.413193	0.348645	11.203652	2.402211	0							0.256584	0.034059
0.093368	1.414622	0.351304	11.203778	2.41551	0							0.257913	0.034059
0.094697	1.415894	0.353963	11.203876	2.42881	0							0.259243	0.034059
0.096026	1.415439	0.356622	11.203869	2.442109	0							0.260572	0.034059
0.097356	1.412746	0.359281	11.203867	2.455408	0							0.261902	0.034059
0.098685	1.410062	0.36194	11.20384	2.468707	0							0.263231	0.034059
0.100015	1.407373	0.364599	11.203846	2.482007	0							0.264561	0.034059
0.101344	1.404186	0.367258	11.203813	2.495306	0							0.26589	0.034059
0.102674	1.396492	0.369917	11.203792	2.508605	0							0.26722	0.034059
0.104003	1.387709	0.372576	11.2037	2.521904	0							0.268549	0.034059
0.105333	1.378951	0.375235	11.203635	2.535204	0							0.269878	0.034059
0.106662	1.370139	0.377894	11.203566	2.548503	0							0.271208	0.034059
0.107991	1.360669	0.380553	11.20345	2.561802	0							0.272537	0.034059
0.109321	1.350826	0.383212	11.203381	2.575101	0							0.273867	0.034059
0.11065	1.340666	0.385871	11.203277	2.588401	0							0.275196	0.034059
0.11198	1.329843	0.38853	11.203227	2.6017	0							0.276526	0.034059
0.113309	1.318975	0.391189	11.203239	2.614999	0							0.277855	0.034059
0.114639	1.306291	0.393848	11.203255	2.628299	0							0.279185	0.034059
0.115968	1.29262	0.396507	11.203256	2.641598	0							0.280514	0.034059
0.117298	1.278896	0.399166	11.203267	2.654897	0							0.281843	0.034059
0.118627	1.265221	0.401825	11.203303	2.668196	0							0.283173	0.034059
0.119957	1.252248	0.404484	11.203366	2.681495	0							0.284502	0.034059
0.121286	1.242271	0.407143	11.203492	2.694795	0							0.285832	0.034059
0.122615	1.232459	0.409802	11.203532	2.708094	0							0.287161	0.034059
0.123945	1.222732	0.412461	11.20357	2.721393	0							0.288491	0.034059
0.125274	1.212971	0.41512	11.203652	2.734693	0							0.28982	0.034059
0.126604	1.202772	0.41778	11.203737	2.747992	0							0.29115	0.034059
0.127933	1.192307	0.420439	11.203765	2.761291	0							0.292479	0.034059
0.129263	1.181852	0.423098	11.20379	2.77459	0							0.293809	0.034059
0.130592	1.171374	0.425757	11.203834	2.787889	0							0.295138	0.034059
0.131922	1.160795	0.428416	11.203854	2.801189	0							0.296467	0.034059
0.133251	1.149513	0.431075	11.203843	2.814488	0							0.297797	0.034059
0.13458	1.138164	0.433734	11.203871	2.827787	0							0.299126	0.034059
0.13591	1.126796	0.436393	11.203825	2.841087	0							0.300456	0.034059
0.137239	1.115489	0.439052	11.203762	2.854386	0							0.301785	0.034059
0.138569	1.10354	0.441711	11.203815	2.867685	0							0.303115	0.034059
0.139898	1.09089	0.44437	11.203889	2.880984	0							0.304444	0.034059
0.141228	1.078252	0.447029	11.203958	2.894284	0							0.305774	0.034059
0.142557	1.065622	0.449688	11.203997	2.907583	0							0.307103	0.034059
0.143887	1.052967	0.452347	11.204013	2.920882	0							0.308433	0.034059
0.145216	1.043051	0.455006	11.204048	2.934181	0							0.309762	0.034059
0.146546	1.033174	0.457665	11.204101	2.947481	0							0.311091	0.034059
0.147875	1.023283	0.460324	11.204186	2.96078	0							0.312421	0.034059
0.149204	1.013434	0.462983	11.204272	2.974079	0							0.31375	0.034059
0.150534	1.003617	0.465642	11.204344	2.987378	0							0.31508	0.034059
0.151863	0.993953	0.468301	11.204417	3.000678	0							0.316409	0.034059
0.153193	0.984237	0.47096	11.204512	3.013977	0							0.317739	0.034059
0.154522	0.974561	0.473619	11.204697	3.027276	0							0.319068	0.034059
0.155852	0.964844	0.476278	11.204832	3.040576	0							0.320398	0.034059
0.157181	0.954229	0.478937	11.204983	3.053875	0							0.321727	0.034059
0.158511	0.943501	0.481596	11.205127	3.067174	0							0.323056	0.034059
0.15984	0.932706	0.484255	11.205249	3.080473	0							0.324386	0.034059
0.16117	0.921992	0.486914	11.205393	3.093773	0							0.325715	0.034059
0.162499	0.912069	0.489573	11.205515	3.107072	0							0.327045	0.034059
0.163828	0.901626	0.492232	11.205618	3.120371	0							0.328374	0.034059
0.165158	0.890507	0.494891	11.205778	3.13367	0							0.329704	0.034059
0.166487	0.879233	0.49755	11.205964	3.14697	0							0.331033	0.034059
0.167817	0.867954	0.500209	11.206159	3.160269	0							0.332363	0.034059
0.169146	0.860722	0.502868	11.206328	3.173568	0							0.333692	0.034059
0.170476	0.855338	0.505527	11.206464	3.186867	0							0.335021	0.034059
0.171805	0.85015	0.508186	11.206635	3.200167	0							0.336351	0.034059
0.173135	0.844979	0.510845	11.206849	3.213466	0							0.33768	0.034059
0.174464	0.839719	0.513504	11.206997	3.226765	0							0.33901	0.034059
0.175793	0.834162	0.516163	11.207129	3.240064	0							0.340339	0.034059
0.177123	0.828542	0.518822	11.207321	3.253364	0							0.341669	0.034059
0.178452	0.822941	0.521481	11.207475	3.266663	0							0.342998	0.034059
0.179782	0.817328	0.52414	11.207604	3.279962	0							0.344328	0.034059
0.181111	0.813387	0.526799	11.207737	3.293262	0							0.345657	0.034059
0.182441	0.810487	0.529458	11.207834	3.306561	0							0.346987	0.034059
0.18377	0.807715	0.532117	11.207939	3.31986	0							0.348316	0.034059
0.1851	0.804949	0.534776	11.208076	3.333159	0							0.349645	0.034059
0.186429	0.802171	0.537435	11.208218	3.346458	0							0.350975	0.034059
0.187759	0.799391	0.540094	11.208332	3.359758	0							0.352304	0.034059
0.189088	0.796597	0.542753	11.208482	3.373057	0							0.353634	0.034059
0.190417	0.793813	0.545412	11.20864	3.386356	0							0.354963	0.034059
0.191747	0.791028	0.548071	11.208779	3.399656	0							0.356293	0.034059
0.193076	0.788584	0.55073	11.208879	3.412955	0							0.357622	0.034059
0.194406	0.786456	0.553389	11.208952	3.426254	0							0.358952	0.034059
0.195735	0.78436	0.556049	11.209018	3.439553	0							0.360281	0.034059
0.197065	0.782278	0.558708	11.209011	3.452852	0							0.361611	0.034059
0.198394	0.780189	0.561367	11.208992	3.466152	0							0.36294	0.034059
0.199724	0.777008	0.564026	11.209015	3.479451	0							0.364269	0.034059
0.201053	0.773546	0.566685	11.209001	3.49275	0							0.365599	0.034059
0.202382	0.770065	0.569344	11.208969	3.50605	0							0.366928	0.034059
0.203712	0.766586	0.572003	11.208969	3.519349	0							0.368258	0.034059
0.205041	0.763677	0.574662	11.208988	3.532648	0							0.369587	0.034059
0.206371	0.761416	0.577321	11.209056	3.545947	0							0.370917	0.034059
0.2077	0.759231	0.57998	11.209167	3.559247	0							0.372246	0.034059
0.20903	0.757047	0.582639	11.209271	3.572546	0							0.373576	0.034059
0.210359	0.754865	0.585298	11.209365	3.585845	0							0.374905	0.034059
0.211689	0.753021	0.587957	11.209457	3.599144	0							0.376234	0.034059
0.213018	0.751305	0.590616	11.209556	3.612444	0							0.377564	0.034059
0.214348	0.749595	0.593275	11.209619	3.625743	0							0.378893	0.034059
0.215677	0.748011	0.595934	11.209645	3.639042	0							0.380223	0.034059
0.217006	0.746378	0.598593	11.20967	3.652341	0							0.381552	0.034059
0.218336	0.744549	0.601252	11.209719	3.665641	0							0.382882	0.034059
0.219665	0.742651	0.603911	11.209784	3.67894	0							0.384211	0.034059
0.220995	0.740748	0.60657	11.209846	3.692239	0							0.385541	0.034059
0.222324	0.738849	0.609229	11.209936	3.705539	0							0.38687	0.034059
0.223654	0.736323	0.611888	11.210024	3.718838	0							0.3882	0.034059
0.224983	0.733295	0.614547	11.210132	3.732137	0							0.389529	0.034059
0.226313	0.730151	0.617206	11.210266	3.745436	0							0.390858	0.034059
0.227642	0.727007	0.619865	11.210364	3.758735	0							0.392188	0.034059
0.228971	0.723991	0.622524	11.210426	3.772035	0							0.393517	0.034059
0.230301	0.721287	0.625183	11.210482	3.785334	0							0.394847	0.034059
0.23163	0.718673	0.627842	11.210545	3.798633	0							0.396176	0.034059
0.23296	0.716059	0.630501	11.210623	3.811933	0							0.397506	0.034059
0.234289	0.713452	0.63316	11.210698	3.825232	0							0.398835	0.034059
0.235619	0.710863	0.635819	11.210725	3.838531	0							0.400165	0.034059
0.236948	0.7083	0.638478	11.210695	3.85183	0							0.401494	0.034059
0.238278	0.705733	0.641137	11.210657	3.86513	0							0.402824	0.034059
0.239607	0.703179	0.643796	11.21065	3.878429	0							0.404153	0.034059
0.240937	0.700681	0.646455	11.210711	3.891728	0							0.405482	0.034059
0.242266	0.698459	0.649114	11.210787	3.905027	0							0.406812	0.034059
0.243595	0.696335	0.651773	11.210832	3.918327	0							0.408141	0.034059
0.244925	0.694212	0.654432	11.210921	3.931626	0							0.409471	0.034059
0.246254	0.692089	0.657091	11.211017	3.944925	0							0.4108	0.034059
0.247584	0.689814	0.65975	11.211089	3.958225	0							0.41213	0.034059
0.248913	0.687354	0.662409	11.211124	3.971524	0							0.413459	0.034059
0.250243	0.684847	0.665068	11.211159	3.984823	0							0.414789	0.034059
0.251572	0.682348	0.667727	11.211187	3.998122	0							0.416118	0.034059
0.252902	0.679849	0.670386	11.211203	4.011421	0							0.417447	0.034059
0.254231	0.67735	0.673045	11.211233	4.02472	0							0.418777	0.034059
0.25556	0.674861	0.675704	11.211226	4.03802	0							0.420106	0.034059
0.25689	0.672376	0.678363	11.211175	4.051319	0							0.421436	0.034059
0.258219	0.669891	0.681022	11.211103	4.064618	0							0.422765	0.034059
0.259549	0.668201	0.683681	11.211011	4.077918	0							0.424095	0.034059
0.260878	0.667971	0.686341	11.210904	4.091217	0							0.425424	0.034059
0.262208	0.668104	0.689	11.210766	4.104516	0							0.426754	0.034059
0.263537	0.668237	0.691659	11.210668	4.117815	0							0.428083	0.034059
0.264867	0.66837	0.694318	11.210632	4.131114	0							0.429412	0.034059
0.266196	0.669474	0.696977	11.210606	4.144414	0							0.430742	0.034059
0.267526	0.670966	0.699636	11.21055	4.157713	0							0.432071	0.034059
0.268855	0.672401	0.702295	11.21047	4.171012	0							0.433401	0.034059
0.270184	0.673803	0.704954	11.210443	4.184311	0							0.43473	0.034059
0.271514	0.674631	0.707613	11.210434	4.197611	0							0.43606	0.034059
0.272843	0.673579	0.710272	11.210442	4.21091	0							0.437389	0.034059
0.274173	0.671556	0.712931	11.210513	4.224209	0							0.438719	0.034059
0.275502	0.669532	0.71559	11.210546	4.237508	0							0.440048	0.034059
0.276832	0.667512	0.718249	11.210541	4.250808	0							0.441378	0.034059
0.278161	0.665252	0.720908	11.210608	4.264107	0							0.442707	0.034059
0.279491	0.662791	0.723567	11.210722	4.277406	0							0.444036	0.034059
0.28082	0.660297	0.726226	11.210807	4.290706	0							0.445366	0.034059
0.282149	0.657802	0.728885	11.21084	4.304005	0							0.446695	0.034059
0.283479	0.65539	0.731544	11.210913	4.317304	0							0.448025	0.034059
0.284808	0.653367	0.734203	11.210969	4.330603	0							0.449354	0.034059
0.286138	0.651545	0.736862	11.210978	4.343903	0							0.450684	0.034059
0.287467	0.649724	0.739521	11.210911	4.357202	0							0.452013	0.034059
0.288797	0.647905	0.74218	11.210845	4.370501	0							0.453343	0.034059
0.290126	0.646627	0.744839	11.210789	4.383801	0							0.454672	0.034059
0.291456	0.645903	0.747498	11.210757	4.397099	0							0.456002	0.034059
0.292785	0.645317	0.750157	11.210735	4.410399	0							0.457331	0.034059
0.294115	0.644731	0.752816	11.210711	4.423698	0							0.45866	0.034059
0.295444	0.644198	0.755475	11.210671	4.436997	0							0.45999	0.034059
0.296773	0.644197	0.758134	11.210608	4.450297	0							0.461319	0.034059
0.298103	0.644478	0.760793	11.210611	4.463596	0							0.462649	0.034059
0.299432	0.644757	0.763452	11.210639	4.476895	0							0.463978	0.034059
0.300762	0.645037	0.766111	11.210665	4.490194	0							0.465308	0.034059
0.302091	0.645301	0.76877	11.210742	4.503494	0							0.466637	0.034059
0.303421	0.645542	0.771429	11.21082	4.516793	0							0.467967	0.034059
0.30475	0.645775	0.774088	11.210904	4.530092	0							0.469296	0.034059
0.30608	0.64601	0.776747	11.211014	4.543392	0							0.470625	0.034059
0.307409	0.646244	0.779406	11.211139	4.556691	0							0.471955	0.034059
0.308738	0.646454	0.782065	11.211201	4.56999	0							0.473284	0.034059
0.310068	0.646651	0.784724	11.21125	4.583289	0							0.474614	0.034059
0.311397	0.646848	0.787383	11.211337	4.596589	0							0.475943	0.034059
0.312727	0.647045	0.790042	11.211388	4.609888	0							0.477273	0.034059
0.314056	0.647365	0.792701	11.21135	4.623187	0							0.478602	0.034059
0.315386	0.647875	0.79536	11.211289	4.636486	0							0.479932	0.034059
0.316715	0.648452	0.798019	11.211224	4.649786	0							0.481261	0.034059
0.318045	0.64903	0.800678	11.211145	4.663085	0							0.48259	0.034059
0.319374	0.649604	0.803337	11.211068	4.676384	0							0.48392	0.034059
0.320704	0.650789	0.805996	11.210941	4.689683	0							0.485249	0.034059
0.322033	0.65229	0.808655	11.210744	4.702982	0							0.486579	0.034059
0.323362	0.653772	0.811314	11.210571	4.716282	0							0.487908	0.034059
0.324692	0.65531	0.813973	11.210505	4.729581	0							0.489238	0.034059
0.326021	0.656411	0.816632	11.210411	4.74288	0							0.490567	0.034059
0.327351	0.65621	0.819291	11.210368	4.75618	0							0.491897	0.034059
0.32868	0.655202	0.82195	11.210306	4.769479	0							0.493226	0.034059
0.33001	0.654193	0.82461	11.210172	4.782778	0							0.494556	0.034059
0.331339	0.653185	0.827269	11.209993	4.796077	0							0.495885	0.034059
0.332669	0.654558	0.829928	11.209869	4.809377	0							0.497214	0.034059
0.333998	0.658978	0.832587	11.209793	4.822676	0							0.498544	0.034059
0.335328	0.664002	0.835246	11.209674	4.835975	0							0.499873	0.034059
0.336657	0.669034	0.837905	11.209528	4.849275	0							0.501203	0.034059
0.337986	0.674603	0.840564	11.209455	4.862574	0							0.502532	0.034059
0.339316	0.681957	0.843223	11.209453	4.875873	0							0.503862	0.034059
0.340645	0.690535	0.845882	11.209446	4.889172	0							0.505191	0.034059
0.341975	0.699104	0.848541	11.209468	4.902472	0							0.506521	0.034059
0.343304	0.707687	0.8512	11.209478	4.915771	0							0.50785	0.034059
0.344634	0.714785	0.853859	11.209502	4.92907	0							0.50918	0.034059
0.345963	0.719801	0.856518	11.209528	4.942369	0							0.510509	0.034059
0.347293	0.724193	0.859177	11.209571	4.955668	0							0.511838	0.034059
0.348622	0.728594	0.861836	11.209602	4.968968	0							0.513168	0.034059
0.349951	0.732925	0.864495	11.209615	4.982267	0							0.514497	0.034059
0.351281	0.736907	0.867154	11.209645	4.995566	0							0.515827	0.034059
0.35261	0.740627	0.869813	11.209677	5.008865	0							0.517156	0.034059
0.35394	0.744359	0.872472	11.209723	5.022165	0							0.518486	0.034059
0.355269	0.74809	0.875131	11.209785	5.035464	0							0.519815	0.034059
0.356599	0.752028	0.87779	11.209836	5.048763	0							0.521145	0.034059
0.357928	0.756297	0.880449	11.209868	5.062063	0							0.522474	0.034059
0.359258	0.760703	0.883108	11.20992	5.075362	0							0.523803	0.034059
0.360587	0.765115	0.885767	11.209911	5.088661	0							0.525133	0.034059
0.361917	0.769484	0.888426	11.209804	5.10196	0							0.526462	0.034059
0.363246	0.773398	0.891085	11.209664	5.11526	0							0.527792	0.034059
0.364575	0.776939	0.893744	11.209505	5.128559	0							0.529121	0.034059
0.365905	0.780487	0.896403	11.209372	5.141858	0							0.530451	0.034059
0.367234	0.784034	0.899062	11.209249	5.155158	0							0.53178	0.034059
0.368564	0.787953	0.901721	11.209094	5.168457	0							0.53311	0.034059
0.369893	0.79258	0.90438	11.208965	5.181756	0							0.534439	0.034059
0.371223	0.797532	0.907039	11.208769	5.195055	0							0.535769	0.034059
0.372552	0.802477	0.909698	11.208631	5.208354	0							0.537098	0.034059
0.373882	0.807434	0.912357	11.208537	5.221653	0							0.538427	0.034059
0.375211	0.812229	0.915016	11.208407	5.234953	0							0.539757	0.034059
0.37654	0.816832	0.917675	11.208264	5.248252	0							0.541086	0.034059
0.37787	0.821544	0.920334	11.208186	5.261551	0							0.542416	0.034059
0.379199	0.82653	0.922993	11.208115	5.274851	0							0.543745	0.034059
0.380529	0.83164	0.925652	11.208136	5.28815	0							0.545075	0.034059
0.381858	0.837103	0.928311	11.208117	5.301449	0							0.546404	0.034059
0.383188	0.842838	0.93097	11.208168	5.314748	0							0.547734	0.034059
0.384517	0.848583	0.933629	11.208307	5.328048	0							0.549063	0.034059
0.385847	0.854324	0.936288	11.208385	5.341347	0							0.550393	0.034059
0.387176	0.859693	0.938947	11.208533	5.354646	0							0.551722	0.034059
0.388506	0.86446	0.941606	11.208707	5.367946	0							0.553051	0.034059
0.389835	0.869152	0.944265	11.208897	5.381245	0							0.554381	0.034059
0.391164	0.873845	0.946924	11.209075	5.394544	0							0.55571	0.034059
0.392494	0.878639	0.949583	11.209277	5.407843	0							0.55704	0.034059
0.393823	0.883748	0.952242	11.20946	5.421143	0							0.558369	0.034059
0.395153	0.889161	0.954902	11.209687	5.434442	0							0.559699	0.034059
0.396482	0.894587	0.95756	11.209896	5.447741	0							0.561028	0.034059
0.397812	0.899995	0.96022	11.210073	5.46104	0							0.562358	0.034059
0.399141	0.903483	0.962879	11.210264	5.474339	0							0.563687	0.034059
0.400471	0.903584	0.965538	11.210496	5.487639	0							0.565016	0.034059
0.4018	0.902958	0.968197	11.210756	5.500938	0							0.566346	0.034059
0.403129	0.902333	0.970856	11.210991	5.514237	0							0.567675	0.034059
0.404459	0.901781	0.973515	11.211281	5.527536	0							0.569005	0.034059
0.405788	0.901632	0.976174	11.211588	5.540836	0							0.570334	0.034059
0.407118	0.901915	0.978833	11.211814	5.554135	0							0.571664	0.034059
0.408447	0.902197	0.981492	11.211949	5.567434	0							0.572993	0.034059
0.409777	0.902481	0.984151	11.212074	5.580734	0							0.574323	0.034059
0.411106	0.90397	0.98681	11.212207	5.594033	0							0.575652	0.034059
0.412436	0.907695	0.989469	11.212326	5.607332	0							0.576981	0.034059
0.413765	0.91216	0.992128	11.212453	5.620631	0							0.578311	0.034059
0.415095	0.916629	0.994787	11.21255	5.633931	0							0.57964	0.034059
0.416424	0.921097	0.997446	11.212669	5.64723	0							0.58097	0.034059
0.417753	0.925626	1.000105	11.212803	5.660529	0							0.582299	0.034059
0.419083	0.930219	1.002764	11.212875	5.673829	0							0.583629	0.034059
0.420412	0.93481	1.005423	11.212958	5.687128	0							0.584958	0.034059
0.421742	0.939402	1.008082	11.212978	5.700427	0							0.586288	0.034059
0.423071	0.943821	1.010741	11.212984	5.713726	0							0.587617	0.034059
0.424401	0.947886	1.0134	11.213013	5.727026	0							0.588947	0.034059
0.42573	0.951799	1.016059	11.212999	5.740324	0							0.590276	0.034059
0.42706	0.9557	1.018718	11.212884	5.753624	0							0.591605	0.034059
0.428389	0.959493	1.021377	11.212736	5.766923	0							0.592935	0.034059
0.429718	0.963115	1.024036	11.212693	5.780222	0							0.594264	0.034059
0.431048	0.966765	1.026695	11.21259	5.793522	0							0.595594	0.034059
0.432377	0.970684	1.029354	11.212451	5.806821	0							0.596923	0.034059
0.433707	0.974611	1.032013	11.212367	5.82012	0							0.598253	0.034059
0.435036	0.97835	1.034672	11.212335	5.833419	0							0.599582	0.034059
0.436366	0.981377	1.037331	11.212254	5.846719	0							0.600912	0.034059
0.437695	0.983893	1.03999	11.212254	5.860018	0							0.602241	0.034059
0.439025	0.986413	1.042649	11.212177	5.873317	0							0.603571	0.034059
0.440354	0.988922	1.045308	11.212196	5.886617	0							0.6049	0.034059
0.441684	0.99165	1.047967	11.21216	5.899916	0							0.606229	0.034059
0.443013	0.994981	1.050626	11.212158	5.913215	0							0.607559	0.034059
0.444342	0.998369	1.053285	11.212226	5.926514	0							0.608888	0.034059
0.445672	1.001764	1.055944	11.212239	5.939814	0							0.610218	0.034059
0.447001	1.005083	1.058603	11.212255	5.953113	0							0.611547	0.034059
0.448331	1.00806	1.061262	11.212262	5.966412	0							0.612877	0.034059
0.44966	1.010709	1.063921	11.212258	5.979712	0							0.614206	0.034059
0.45099	1.013358	1.06658	11.212143	5.993011	0							0.615536	0.034059
0.452319	1.016006	1.069239	11.212086	6.00631	0							0.616865	0.034059
0.453649	1.018558	1.071898	11.212053	6.019609	0							0.618194	0.034059
0.454978	1.0208	1.074557	11.212003	6.032908	0							0.619524	0.034059
0.456308	1.022974	1.077216	11.211916	6.046208	0							0.620853	0.034059
0.457637	1.02515	1.079875	11.211893	6.059507	0							0.622183	0.034059
0.458966	1.027269	1.082534	11.211835	6.072806	0							0.623512	0.034059
0.460296	1.029081	1.085193	11.211826	6.086105	0							0.624842	0.034059
0.461625	1.030538	1.087852	11.211701	6.099405	0							0.626171	0.034059
0.462955	1.031995	1.090511	11.211668	6.112704	0							0.627501	0.034059
0.464284	1.033451	1.09317	11.211629	6.126003	0							0.62883	0.034059
0.465614	1.034926	1.095829	11.21161	6.139302	0							0.630159	0.034059
0.466943	1.036472	1.098488	11.211619	6.152602	0							0.631489	0.034059
0.468273	1.038044	1.101148	11.211521	6.165901	0							0.632818	0.034059
0.469602	1.039615	1.103806	11.211431	6.1792	0							0.634148	0.034059
0.470931	1.041121	1.106466	11.211369	6.1925	0							0.635477	0.034059
0.472261	1.042285	1.109125	11.211358	6.205799	0							0.636807	0.034059
0.47359	1.042943	1.111784	11.211311	6.219098	0							0.638136	0.034059
0.47492	1.043602	1.114443	11.211253	6.232397	0							0.639466	0.034059
0.476249	1.04426	1.117102	11.211155	6.245697	0							0.640795	0.034059
0.477579	1.044888	1.119761	11.211115	6.258996	0							0.642125	0.034059
0.478908	1.045432	1.12242	11.211115	6.272295	0							0.643454	0.034059
0.480238	1.045933	1.125079	11.211042	6.285594	0							0.644783	0.034059
0.481567	1.046424	1.127738	11.211012	6.298893	0							0.646113	0.034059
0.482897	1.046888	1.130397	11.210971	6.312193	0							0.647442	0.034059
0.484226	1.047318	1.133056	11.210905	6.325492	0							0.648772	0.034059
0.485555	1.047693	1.135715	11.210966	6.338791	0							0.650101	0.034059
0.486885	1.048068	1.138374	11.210988	6.352091	0							0.651431	0.034059
0.488214	1.048444	1.141033	11.210998	6.36539	0							0.65276	0.034059
0.489544	1.048812	1.143692	11.211071	6.378689	0							0.65409	0.034059
0.490873	1.04913	1.146351	11.211135	6.391988	0							0.655419	0.034059
0.492203	1.049408	1.14901	11.211232	6.405288	0							0.656749	0.034059
0.493532	1.049685	1.151669	11.211301	6.418587	0							0.658078	0.034059
0.494862	1.049962	1.154328	11.211381	6.431886	0							0.659407	0.034059
0.496191	1.050236	1.156987	11.211533	6.445186	0							0.660737	0.034059
0.49752	1.050492	1.159646	11.211703	6.458485	0							0.662066	0.034059
0.49885	1.050749	1.162305	11.211809	6.471784	0							0.663396	0.034059
0.500179	1.051006	1.164964	11.211858	6.485083	0							0.664725	0.034059
0.501509	1.051283	1.167623	11.211871	6.498383	0							0.666055	0.034059
0.502838	1.051708	1.170282	11.211946	6.511682	0							0.667384	0.034059
0.504168	1.052366	1.172941	11.211938	6.524981	0							0.668714	0.034059
0.505497	1.053027	1.1756	11.211979	6.53828	0							0.670043	0.034059
0.506827	1.053688	1.178259	11.211979	6.551579	0							0.671372	0.034059
0.508156	1.054207	1.180918	11.211967	6.564879	0							0.672702	0.034059
0.509486	1.05406	1.183577	11.212058	6.578178	0							0.674031	0.034059
0.510815	1.05384	1.186236	11.21215	6.591477	0							0.675361	0.034059
0.512144	1.05362	1.188895	11.212234	6.604776	0							0.67669	0.034059
0.513474	1.053404	1.191554	11.212293	6.618076	0							0.67802	0.034059
0.514803	1.053225	1.194213	11.212286	6.631375	0							0.679349	0.034059
0.516133	1.05312	1.196872	11.212244	6.644674	0							0.680679	0.034059
0.517462	1.053015	1.199531	11.212192	6.657974	0							0.682008	0.034059
0.518792	1.052911	1.20219	11.212061	6.671273	0							0.683338	0.034059
0.520121	1.052882	1.204849	11.211968	6.684572	0							0.684667	0.034059
0.521451	1.053176	1.207508	11.211871	6.697871	0							0.685996	0.034059
0.52278	1.053547	1.210167	11.211691	6.711171	0							0.687326	0.034059
0.524109	1.053916	1.212826	11.211555	6.72447	0							0.688655	0.034059
0.525439	1.054277	1.215485	11.211352	6.737769	0							0.689985	0.034059
0.526768	1.054524	1.218144	11.211143	6.751069	0							0.691314	0.034059
0.528098	1.054461	1.220803	11.210966	6.764368	0							0.692644	0.034059
0.529427	1.054399	1.223462	11.210854	6.777667	0							0.693973	0.034059
0.530757	1.054336	1.226121	11.210719	6.790966	0							0.695303	0.034059
0.532086	1.054257	1.228781	11.210605	6.804265	0							0.696632	0.034059
0.533416	1.054112	1.231439	11.210519	6.817564	0							0.697961	0.034059
0.534745	1.053943	1.234099	11.210447	6.830864	0							0.699291	0.034059
0.536075	1.053783	1.236758	11.210369	6.844163	0							0.70062	0.034059
0.537404	1.053629	1.239417	11.210319	6.857462	0							0.70195	0.034059
0.538733	1.053464	1.242076	11.210254	6.870762	0							0.703279	0.034059
0.540063	1.053406	1.244735	11.210197	6.884061	0							0.704609	0.034059
0.541392	1.053348	1.247394	11.210196	6.89736	0							0.705938	0.034059
0.542722	1.05329	1.250053	11.210226	6.910659	0							0.707268	0.034059
0.544051	1.053237	1.252712	11.210373	6.923959	0							0.708597	0.034059
0.545381	1.053277	1.255371	11.210475	6.937258	0							0.709927	0.034059
0.54671	1.053377	1.25803	11.210645	6.950557	0							0.711256	0.034059
0.54804	1.053476	1.260689	11.210792	6.963857	0							0.712585	0.034059
0.549369	1.053576	1.263348	11.210943	6.977156	0							0.713915	0.034059
0.550698	1.053672	1.266007	11.211031	6.990455	0							0.715244	0.034059
0.552028	1.053708	1.268666	11.211165	7.003754	0							0.716574	0.034059
0.553357	1.053736	1.271325	11.211296	7.017054	0							0.717903	0.034059
0.554687	1.053765	1.273984	11.211359	7.030353	0							0.719233	0.034059
0.556016	1.053797	1.276643	11.211362	7.043652	0							0.720562	0.034059
0.557346	1.053878	1.279302	11.211374	7.056952	0							0.721892	0.034059
0.558675	1.054005	1.281961	11.211399	7.070251	0							0.723221	0.034059
0.560005	1.054132	1.28462	11.211356	7.08355	0							0.72455	0.034059
0.561334	1.054259	1.287279	11.211256	7.096849	0							0.72588	0.034059
0.562664	1.054397	1.289938	11.211146	7.110148	0							0.727209	0.034059
0.563993	1.054695	1.292597	11.211032	7.123447	0							0.728539	0.034059
0.565322	1.055029	1.295256	11.210909	7.136747	0							0.729868	0.034059
0.566652	1.055363	1.297915	11.210815	7.150046	0							0.731198	0.034059
0.567981	1.055689	1.300574	11.210662	7.163345	0							0.732527	0.034059
0.569311	1.055882	1.303233	11.210486	7.176645	0							0.733857	0.034059
0.57064	1.055814	1.305892	11.210276	7.189944	0							0.735186	0.034059
0.57197	1.055746	1.308551	11.210087	7.203243	0							0.736516	0.034059
0.573299	1.055678	1.31121	11.209866	7.216542	0							0.737845	0.034059
0.574629	1.055612	1.313869	11.209642	7.229842	0							0.739174	0.034059
0.575958	1.055578	1.316528	11.209415	7.243141	0							0.740504	0.034059
0.577287	1.055557	1.319187	11.20918	7.25644	0							0.741833	0.034059
0.578617	1.055535	1.321846	11.208911	7.26974	0							0.743163	0.034059
0.579946	1.055511	1.324505	11.208641	7.283039	0							0.744492	0.034059
0.581276	1.055458	1.327164	11.208387	7.296338	0							0.745822	0.034059
0.582605	1.055322	1.329823	11.208181	7.309637	0							0.747151	0.034059
0.583935	1.055185	1.332482	11.207991	7.322937	0							0.748481	0.034059
0.585264	1.055049	1.335141	11.207824	7.336236	0							0.74981	0.034059
0.586594	1.054905	1.3378	11.207671	7.349535	0							0.75114	0.034059
0.587923	1.054697	1.340459	11.207528	7.362834	0							0.752469	0.034059
0.589253	1.05446	1.343118	11.207382	7.376133	0							0.753798	0.034059
0.590582	1.054236	1.345777	11.207223	7.389433	0							0.755128	0.034059
0.591911	1.053988	1.348436	11.207105	7.402732	0							0.756457	0.034059
0.593241	1.053779	1.351095	11.20703	7.416031	0							0.757787	0.034059
0.59457	1.053936	1.353754	11.206929	7.42933	0							0.759116	0.034059
0.5959	1.054118	1.356413	11.20682	7.44263	0							0.760446	0.034059
0.597229	1.054301	1.359072	11.20676	7.455929	0							0.761775	0.034059
0.598559	1.054483	1.361731	11.206761	7.469228	0							0.763105	0.034059
0.599888	1.054547	1.36439	11.206758	7.482528	0							0.764434	0.034059
0.601218	1.054484	1.367049	11.20675	7.495827	0							0.765763	0.034059
0.602547	1.054413	1.369709	11.206665	7.509126	0							0.767093	0.034059
0.603876	1.054343	1.372368	11.206572	7.522425	0							0.768422	0.034059
0.605206	1.054273	1.375027	11.206467	7.535725	0							0.769752	0.034059
0.606535	1.054095	1.377686	11.206384	7.549024	0							0.771081	0.034059
0.607865	1.053912	1.380345	11.206303	7.562323	0							0.772411	0.034059
0.609194	1.053728	1.383004	11.20623	7.575623	0							0.77374	0.034059
0.610524	1.053545	1.385663	11.206207	7.588922	0							0.77507	0.034059
0.611853	1.053396	1.388322	11.206245	7.602221	0							0.776399	0.034059
0.613183	1.053324	1.390981	11.206321	7.61552	0							0.777728	0.034059
0.614512	1.053257	1.39364	11.206315	7.628819	0							0.779058	0.034059
0.615842	1.05319	1.396299	11.206336	7.642118	0							0.780387	0.034059
0.617171	1.053122	1.398958	11.206352	7.655418	0							0.781717	0.034059
0.6185	1.053116	1.401617	11.20639	7.668717	0							0.783046	0.034059
0.61983	1.053119	1.404276	11.206354	7.682016	0							0.784376	0.034059
0.621159	1.053123	1.406935	11.206294	7.695316	0							0.785705	0.034059
0.622489	1.053127	1.409594	11.206316	7.708615	0							0.787035	0.034059
0.623818	1.053048	1.412253	11.206387	7.721914	0							0.788364	0.034059
0.625148	1.052638	1.414912	11.206437	7.735213	0							0.789694	0.034059
0.626477	1.052214	1.417571	11.206452	7.748513	0							0.791023	0.034059
0.627807	1.051789	1.42023	11.206432	7.761812	0							0.792352	0.034059
0.629136	1.051365	1.422889	11.206432	7.775111	0							0.793682	0.034059
0.630466	1.050779	1.425548	11.206422	7.788411	0							0.795011	0.034059
0.631795	1.050148	1.428207	11.206342	7.80171	0							0.796341	0.034059
0.633124	1.049517	1.430866	11.206268	7.815009	0							0.79767	0.034059
0.634454	1.048884	1.433525	11.206154	7.828308	0							0.799	0.034059
0.635783	1.04827	1.436184	11.206033	7.841607	0							0.800329	0.034059
0.637113	1.047807	1.438843	11.205915	7.854907	0							0.801659	0.034059
0.638442	1.047349	1.441502	11.205729	7.868206	0							0.802988	0.034059
0.639772	1.046893	1.444161	11.205544	7.881505	0							0.804318	0.034059
0.641101	1.046436	1.44682	11.205381	7.894805	0							0.805647	0.034059
0.642431	1.045968	1.449479	11.205256	7.908104	0							0.806976	0.034059
0.64376	1.045518	1.452138	11.205108	7.921403	0							0.808306	0.034059
0.645089	1.045027	1.454797	11.204933	7.934702	0							0.809635	0.034059
0.646419	1.044524	1.457456	11.204796	7.948002	0							0.810965	0.034059
0.647748	1.04402	1.460115	11.204704	7.961301	0							0.812294	0.034059
0.649078	1.043258	1.462774	11.204616	7.9746	0							0.813624	0.034059
0.650407	1.042434	1.465433	11.204482	7.9879	0							0.814953	0.034059
0.651737	1.041609	1.468092	11.204306	8.001199	0							0.816283	0.034059
0.653066	1.040787	1.470751	11.204182	8.014498	0							0.817612	0.034059
0.654396	1.040019	1.47341	11.20415	8.027797	0							0.818941	0.034059
0.655725	1.039301	1.476069	11.20415	8.041097	0							0.820271	0.034059
0.657055	1.03859	1.478728	11.204129	8.054396	0							0.8216	0.034059
0.658384	1.037881	1.481387	11.204074	8.067695	0							0.82293	0.034059
0.659713	1.037172	1.484046	11.203973	8.080995	0							0.824259	0.034059
0.661043	1.036668	1.486705	11.20393	8.094294	0							0.825589	0.034059
0.662372	1.036235	1.489364	11.203946	8.107593	0							0.826918	0.03406
0.663702	1.035809	1.492023	11.203967	8.120892	0							0.828248	0.03406
0.665031	1.035382	1.494682	11.204012	8.134192	0							0.829577	0.03406
0.666361	1.035059	1.497342	11.204066	8.147491	0							0.830907	0.03406
0.66769	1.034862	1.5	11.204146	8.160789	0							0.832236	0.03406
0.66902	1.034688	1.50266	11.204257	8.174089	0							0.833565	0.03406
0.670349	1.034514	1.505319	11.20432	8.187388	0							0.834895	0.03406
0.671678	1.034339	1.507978	11.20437	8.200687	0							0.836224	0.03406
0.673008	1.034131	1.510637	11.204459	8.213986	0							0.837554	0.03406
0.674337	1.033905	1.513296	11.204584	8.227286	0							0.838883	0.03406
0.675667	1.033679	1.515955	11.204723	8.240585	0							0.840213	0.03406
0.676996	1.033453	1.518614	11.204877	8.253884	0							0.841542	0.03406
0.678326	1.033198	1.521273	11.205063	8.267184	0							0.842872	0.03406
0.679655	1.032868	1.523932	11.205277	8.280483	0							0.844201	0.03406
0.680985	1.032527	1.526591	11.205531	8.293782	0							0.84553	0.03406
0.682314	1.032185	1.52925	11.205751	8.307081	0							0.84686	0.03406
0.683644	1.031842	1.531909	11.205938	8.320381	0							0.848189	0.03406
0.684973	1.031457	1.534568	11.206175	8.33368	0							0.849519	0.03406
0.686302	1.031048	1.537227	11.20641	8.346979	0							0.850848	0.03406
0.687632	1.030634	1.539886	11.206621	8.360279	0							0.852178	0.03406
0.688961	1.03022	1.542545	11.206805	8.373578	0							0.853507	0.03406
0.690291	1.02988	1.545204	11.206985	8.386877	0							0.854837	0.03406
0.69162	1.029845	1.547863	11.207187	8.400176	0							0.856166	0.03406
0.69295	1.029859	1.550522	11.207377	8.413476	0							0.857495	0.03406
0.694279	1.029874	1.553181	11.207567	8.426775	0							0.858825	0.03406
0.695609	1.029887	1.55584	11.207714	8.440074	0							0.860154	0.03406
0.696938	1.029714	1.558499	11.207807	8.453374	0							0.861484	0.03406
0.698267	1.029366	1.561158	11.207899	8.466673	0							0.862813	0.03406
0.699597	1.028958	1.563817	11.20802	8.479972	0							0.864143	0.03406
0.700926	1.028549	1.566476	11.208097	8.493271	0							0.865472	0.03406
0.702256	1.028127	1.569135	11.208089	8.506571	0							0.866802	0.03406
0.703585	1.02759	1.571794	11.208073	8.51987	0							0.868131	0.03406
0.704915	1.027007	1.574453	11.208066	8.533169	0							0.869461	0.03406
0.706244	1.026421	1.577112	11.208053	8.546468	0							0.87079	0.03406
0.707574	1.025837	1.579771	11.20802	8.559768	0							0.872119	0.03406
0.708903	1.025133	1.58243	11.207963	8.573067	0							0.873449	0.03406
0.710233	1.024258	1.585089	11.207844	8.586366	0							0.874778	0.03406
0.711562	1.023335	1.587748	11.20767	8.599666	0							0.876108	0.03406
0.712891	1.02241	1.590407	11.207494	8.612965	0							0.877437	0.03406
0.714221	1.021486	1.593066	11.207316	8.626264	0							0.878767	0.03406
0.71555	1.020788	1.595725	11.207133	8.639563	0							0.880096	0.03406
0.71688	1.020183	1.598384	11.206922	8.652863	0							0.881426	0.03406
0.718209	1.019581	1.601043	11.206629	8.666162	0							0.882755	0.03406
0.719539	1.018975	1.603702	11.206327	8.679461	0							0.884085	0.03406
0.720868	1.018493	1.606361	11.206024	8.69276	0							0.885414	0.03406
0.722198	1.018244	1.60902	11.205681	8.706059	0							0.886743	0.03406
0.723527	1.018064	1.611679	11.205355	8.719358	0							0.888073	0.03406
0.724856	1.017886	1.614338	11.205052	8.732657	0							0.889402	0.03406
0.726186	1.017706	1.616997	11.204747	8.745957	0							0.890732	0.03406
0.727515	1.017341	1.619656	11.204438	8.759256	0							0.892061	0.03406
0.728845	1.016888	1.622315	11.204152	8.772555	0							0.893391	0.03406
0.730174	1.016425	1.624974	11.203918	8.785855	0							0.89472	0.03406
0.731504	1.015964	1.627633	11.203748	8.799154	0							0.89605	0.03406
0.732833	1.015486	1.630292	11.203621	8.812453	0							0.897379	0.03406
0.734163	1.014962	1.632951	11.203481	8.825752	0							0.898709	0.03406
0.735492	1.014426	1.63561	11.203341	8.839052	0							0.900038	0.03406
0.736822	1.013889	1.63827	11.203204	8.852351	0							0.901367	0.03406
0.738151	1.013351	1.640929	11.203085	8.86565	0							0.902697	0.03406
0.73948	1.012846	1.643588	11.202983	8.87895	0							0.904026	0.03406
0.74081	1.012358	1.646247	11.20288	8.892249	0							0.905356	0.03406
0.742139	1.011874	1.648906	11.20275	8.905548	0							0.906685	0.03406
0.743469	1.011389	1.651565	11.202599	8.918847	0							0.908015	0.03406
0.744798	1.010915	1.654224	11.202461	8.932147	0							0.909344	0.03406
0.746128	1.010493	1.656883	11.202333	8.945446	0							0.910674	0.03406
0.747457	1.010086	1.659542	11.202262	8.958745	0							0.912003	0.03406
0.748787	1.009689	1.662201	11.202259	8.972045	0							0.913332	0.03406
0.750116	1.009318	1.66486	11.202236	8.985344	0							0.914662	0.03406
0.751445	1.008961	1.667519	11.202234	8.998643	0							0.915991	0.034061
0.752775	1.008618	1.670178	11.202214	9.011942	0							0.917321	0.034061
0.754104	1.008282	1.672837	11.202197	9.025242	0							0.91865	0.034061
0.755434	1.007946	1.675496	11.202165	9.038541	0							0.91998	0.034061
0.756763	1.007556	1.678155	11.202216	9.05184	0							0.921309	0.034061
0.758093	1.006637	1.680814	11.202309	9.06514	0							0.922639	0.034061
0.759422	1.005372	1.683473	11.202408	9.078439	0							0.923968	0.034061
0.760752	1.004107	1.686132	11.202484	9.091738	0							0.925297	0.034061
0.762081	1.00284	1.688791	11.20251	9.105037	0							0.926627	0.034061
0.763411	1.001725	1.69145	11.202518	9.118337	0							0.927956	0.034061
0.76474	1.000815	1.694109	11.202542	9.131636	0							0.929286	0.034061
0.766069	0.999974	1.696768	11.202623	9.144935	0							0.930615	0.034061
0.767399	0.99913	1.699427	11.202724	9.158235	0							0.931945	0.034061
0.768728	0.998287	1.702086	11.202798	9.171534	0							0.933274	0.034061
0.770058	0.997626	1.704745	11.202888	9.184833	0							0.934604	0.034061
0.771387	0.997089	1.707404	11.20299	9.198132	0							0.935933	0.034061
0.772717	0.99655	1.710063	11.20308	9.211432	0							0.937263	0.034061
0.774046	0.996011	1.712722	11.203149	9.22473	0							0.938592	0.034061
0.775376	0.995575	1.715381	11.203205	9.238029	0							0.939921	0.034061
0.776705	0.995311	1.71804	11.203283	9.251329	0							0.941251	0.034061
0.778035	0.995113	1.720699	11.203395	9.264628	0							0.94258	0.034061
0.779364	0.994917	1.723358	11.203491	9.277927	0							0.94391	0.034061
0.780693	0.994719	1.726017	11.20354	9.291226	0							0.945239	0.034061
0.782023	0.994374	1.728676	11.203665	9.304526	0							0.946569	0.034061
0.783352	0.993924	1.731335	11.203734	9.317825	0							0.947898	0.034061
0.784682	0.993461	1.733994	11.203753	9.331124	0							0.949228	0.034061
0.786011	0.992999	1.736653	11.203757	9.344423	0							0.950557	0.034061
0.787341	0.992432	1.739312	11.203789	9.357723	0							0.951886	0.034061
0.78867	0.991641	1.741971	11.203716	9.371022	0							0.953216	0.034061
0.79	0.990753	1.74463	11.203535	9.384321	0							0.954545	0.034061
0.791329	0.989864	1.747289	11.203371	9.397621	0							0.955875	0.034061
0.792658	0.988978	1.749948	11.203238	9.41092	0							0.957204	0.034061
0.793988	0.98799	1.752607	11.203057	9.424219	0							0.958534	0.034061
0.795317	0.986914	1.755266	11.202822	9.437518	0							0.959863	0.034061
0.796647	0.985821	1.757925	11.202623	9.450818	0							0.961193	0.034061
0.797976	0.984734	1.760584	11.202443	9.464117	0							0.962522	0.034061
0.799306	0.983658	1.763243	11.202263	9.477416	0							0.963852	0.034061
0.800635	0.982623	1.765903	11.202149	9.490716	0							0.965181	0.034061
0.801965	0.981628	1.768561	11.202029	9.504015	0							0.96651	0.034061
0.803294	0.980693	1.771221	11.201923	9.517314	0							0.96784	0.034061
0.804623	0.979743	1.77388	11.20177	9.530613	0							0.969169	0.034061
0.805953	0.978863	1.776538	11.201646	9.543913	0							0.970499	0.034061
0.807282	0.978176	1.779198	11.201569	9.557212	0							0.971828	0.034062
0.808612	0.977551	1.781857	11.201498	9.570511	0							0.973158	0.034062
0.809941	0.976926	1.784516	11.201436	9.583811	0							0.974487	0.034062
0.811271	0.976294	1.787175	11.201385	9.59711	0							0.975817	0.034062
0.8126	0.975622	1.789834	11.20134	9.610409	0							0.977146	0.034062
0.81393	0.974919	1.792493	11.201389	9.623708	0							0.978476	0.034062
0.815259	0.974218	1.795152	11.201363	9.637008	0							0.979805	0.034062
0.816589	0.973516	1.797811	11.201284	9.650307	0							0.981134	0.034062
0.817918	0.972646	1.80047	11.201175	9.663606	0							0.982464	0.034062
0.819247	0.97149	1.803129	11.201048	9.676906	0							0.983793	0.034062
0.820577	0.970216	1.805788	11.200965	9.690205	0							0.985123	0.034062
0.821906	0.96894	1.808447	11.200856	9.703504	0							0.986452	0.034062
0.823236	0.967712	1.811106	11.200744	9.716803	0							0.987782	0.034062
0.824565	0.966944	1.813765	11.20067	9.730103	0							0.989111	0.034062
0.825895	0.966599	1.816424	11.200559	9.743402	0							0.990441	0.034062
0.827224	0.966255	1.819083	11.200503	9.756701	0							0.99177	0.034062
0.828554	0.96591	1.821742	11.200534	9.77	0							0.9931	0.034062
0.829883	0.96554	1.824401	11.200515	9.783299	0							0.994429	0.034062
0.831213	0.96512	1.82706	11.200499	9.796598	0							0.995758	0.034062
0.832542	0.964676	1.829719	11.200518	9.809897	0							0.997088	0.034062
0.833871	0.964231	1.832378	11.200574	9.823197	0							0.998417	0.034062
0.835201	0.963786	1.835037	11.200583	9.836496	0							0.999747	0.034062
0.83653	0.963188	1.837696	11.200585	9.849795	0							1.001076	0.034062
0.83786	0.96244	1.840355	11.20056	9.863095	0							1.002406	0.034062
0.839189	0.96169	1.843014	11.200607	9.876394	0							1.003735	0.034062
0.840519	0.960941	1.845673	11.200679	9.889693	0							1.005064	0.034062
0.841848	0.960121	1.848332	11.20069	9.902992	0							1.006394	0.034062
0.843178	0.959122	1.850991	11.20069	9.916292	0							1.007723	0.034062
0.844507	0.958019	1.85365	11.200701	9.929591	0							1.009053	0.034062
0.845836	0.956916	1.856309	11.20067	9.94289	0							1.010382	0.034062
0.847166	0.955811	1.858968	11.200607	9.95619	0							1.011712	0.034063
0.848495	0.954831	1.861627	11.200541	9.969489	0							1.013041	0.034063
0.849825	0.953979	1.864286	11.200435	9.982788	0							1.014371	0.034063
0.851154	0.95314	1.866945	11.200344	9.996087	0							1.0157	0.034063
0.852484	0.952303	1.869604	11.200274	10.009387	0							1.01703	0.034063
0.853813	0.951481	1.872263	11.20029	10.022686	0							1.018359	0.034063
0.855143	0.950719	1.874922	11.200196	10.035985	0							1.019688	0.034063
0.856472	0.950031	1.877581	11.200169	10.049285	0							1.021018	0.034063
0.857801	0.949349	1.88024	11.200154	10.062584	0							1.022347	0.034063
0.859131	0.948617	1.882899	11.200039	10.075883	0							1.023677	0.034063
0.86046	0.947935	1.885558	11.199923	10.089182	0							1.025006	0.034063
0.86179	0.947371	1.888217	11.199852	10.102482	0							1.026336	0.034063
0.863119	0.946834	1.890876	11.199753	10.115781	0							1.027665	0.034063
0.864449	0.946296	1.893535	11.199695	10.12908	0							1.028995	0.034063
0.865778	0.94576	1.896194	11.199678	10.142379	0							1.030324	0.034063
0.867108	0.945229	1.898853	11.199703	10.155679	0							1.031654	0.034063
0.868437	0.944707	1.901513	11.199659	10.168978	0							1.032983	0.034063
0.869767	0.944183	1.904172	11.199545	10.182277	0							1.034312	0.034063
0.871096	0.943658	1.90683	11.199461	10.195577	0							1.035642	0.034063
0.872425	0.943035	1.90949	11.199347	10.208876	0							1.036971	0.034063
0.873755	0.942196	1.912149	11.199341	10.222175	0							1.038301	0.034063
0.875084	0.941283	1.914808	11.199324	10.235474	0							1.03963	0.034063
0.876414	0.940369	1.917467	11.199292	10.248774	0							1.04096	0.034063
0.877743	0.939437	1.920126	11.199376	10.262073	0							1.042289	0.034063
0.879073	0.938295	1.922785	11.199444	10.275372	0							1.043619	0.034063
0.880402	0.936864	1.925444	11.199515	10.288671	0							1.044948	0.034064
0.881732	0.935432	1.928103	11.199575	10.30197	0							1.046277	0.034064
0.883061	0.933998	1.930762	11.19963	10.315269	0							1.047607	0.034064
0.884391	0.932696	1.933421	11.199662	10.328568	0							1.048936	0.034064
0.88572	0.931695	1.93608	11.199682	10.341868	0							1.050266	0.034064
0.887049	0.930836	1.938739	11.19974	10.355167	0							1.051595	0.034064
0.888379	0.929976	1.941398	11.199765	10.368466	0							1.052925	0.034064
0.889708	0.929115	1.944057	11.199721	10.381766	0							1.054254	0.034064
0.891038	0.928255	1.946716	11.199703	10.395065	0							1.055584	0.034064
0.892367	0.927389	1.949375	11.199699	10.408364	0							1.056913	0.034064
0.893697	0.926524	1.952034	11.199703	10.421663	0							1.058242	0.034064
0.895026	0.925661	1.954693	11.199769	10.434963	0							1.059572	0.034064
0.896356	0.924818	1.957352	11.199738	10.448262	0							1.060901	0.034064
0.897685	0.924023	1.960011	11.199651	10.461561	0							1.062231	0.034064
0.899015	0.92326	1.96267	11.199639	10.474861	0							1.06356	0.034064
0.900344	0.922496	1.965329	11.19959	10.48816	0							1.06489	0.034064
0.901673	0.921731	1.967988	11.1995	10.501459	0							1.066219	0.034064
0.903003	0.921007	1.970647	11.199408	10.514758	0							1.067549	0.034064
0.904332	0.920342	1.973306	11.199332	10.528058	0							1.068878	0.034064
0.905662	0.919682	1.975965	11.199223	10.541357	0							1.070207	0.034064
0.906991	0.919025	1.978624	11.199185	10.554656	0							1.071537	0.034064
0.908321	0.91843	1.981283	11.199094	10.567956	0							1.072866	0.034064
0.90965	0.918018	1.983942	11.198989	10.581255	0							1.074196	0.034064
0.91098	0.917742	1.986601	11.199032	10.594554	0							1.075525	0.034065
0.912309	0.917442	1.98926	11.19907	10.607853	0							1.076855	0.034065
0.913638	0.917139	1.991919	11.198929	10.621153	0							1.078184	0.034065
0.914968	0.916684	1.994578	11.198874	10.634452	0							1.079514	0.034065
0.916297	0.91573	1.997237	11.198773	10.647751	0							1.080843	0.034065
0.917627	0.914664	1.999896	11.198693	10.661051	0							1.082173	0.034065
0.918956	0.913598	2.002555	11.198586	10.67435	0							1.083502	0.034065
0.920286	0.912519	2.005214	11.198549	10.687649	0							1.084831	0.034065
0.921615	0.911406	2.007873	11.198443	10.700948	0							1.086161	0.034065
0.922945	0.910244	2.010532	11.198312	10.714248	0							1.08749	0.034065
0.924274	0.909077	2.013191	11.198217	10.727547	0							1.08882	0.034065
0.925603	0.907914	2.015851	11.198143	10.740846	0							1.090149	0.034065
0.926933	0.906862	2.018509	11.198074	10.754146	0							1.091479	0.034065
0.928262	0.906208	2.021168	11.198046	10.767445	0							1.092808	0.034065
0.929592	0.905766	2.023828	11.197995	10.780744	0							1.094138	0.034065
0.930921	0.905325	2.026487	11.197959	10.794043	0							1.095467	0.034065
0.932251	0.904884	2.029145	11.197983	10.807343	0							1.096797	0.034065
0.93358	0.904437	2.031805	11.198015	10.820642	0							1.098126	0.034065
0.93491	0.903981	2.034464	11.198093	10.833941	0							1.099455	0.034065
0.936239	0.903524	2.037122	11.198181	10.847239	0							1.100785	0.034065
0.937569	0.903068	2.039782	11.198216	10.860539	0							1.102114	0.034065
0.938898	0.902539	2.042441	11.198286	10.873838	0							1.103444	0.034066
0.940227	0.90175	2.0451	11.198394	10.887137	0							1.104773	0.034066
0.941557	0.900784	2.047759	11.198457	10.900437	0							1.106103	0.034066
0.942886	0.899816	2.050418	11.198539	10.913736	0							1.107432	0.034066
0.944216	0.898866	2.053077	11.198643	10.927035	0							1.108762	0.034066
0.945545	0.898086	2.055736	11.198815	10.940334	0							1.110091	0.034066
0.946875	0.897638	2.058395	11.199022	10.953634	0							1.111421	0.034066
0.948204	0.89719	2.061054	11.199182	10.966933	0							1.11275	0.034066
0.949534	0.896742	2.063713	11.199359	10.980232	0							1.114079	0.034066
0.950863	0.896243	2.066372	11.199454	10.993532	0							1.115409	0.034066
0.952192	0.895546	2.069031	11.199583	11.006831	0							1.116738	0.034066
0.953522	0.894668	2.07169	11.199673	11.02013	0							1.118068	0.034066
0.954851	0.893789	2.074349	11.19974	11.033429	0							1.119397	0.034066
0.956181	0.892911	2.077008	11.19981	11.046729	0							1.120727	0.034066
0.95751	0.892034	2.079667	11.199895	11.060028	0							1.122056	0.034066
0.95884	0.891158	2.082326	11.19996	11.073327	0							1.123386	0.034066
0.960169	0.890284	2.084985	11.200101	11.086627	0							1.124715	0.034066
0.961499	0.889418	2.087644	11.200129	11.099926	0							1.126044	0.034066
0.962828	0.888641	2.090303	11.20013	11.113225	0							1.127374	0.034066
0.964158	0.888131	2.092962	11.200071	11.126524	0							1.128703	0.034066
0.965487	0.887986	2.095621	11.200129	11.139824	0							1.130033	0.034067
0.966816	0.887838	2.09828	11.200072	11.153123	0							1.131362	0.034067
0.968146	0.88769	2.100939	11.200008	11.166422	0							1.132692	0.034067
0.969475	0.887529	2.103598	11.199962	11.179722	0							1.134021	0.034067
0.970805	0.887284	2.106257	11.199841	11.193021	0							1.135351	0.034067
0.972134	0.887029	2.108916	11.199819	11.20632	0							1.13668	0.034067
0.973464	0.886775	2.111575	11.199862	11.219619	0							1.13801	0.034067
0.974793	0.886513	2.114234	11.199853	11.232919	0							1.139339	0.034067
0.976123	0.886182	2.116893	11.199824	11.246218	0							1.140668	0.034067
0.977452	0.885685	2.119552	11.199871	11.259517	0							1.141998	0.034067
0.978782	0.885189	2.122211	11.199892	11.272817	0							1.143327	0.034067
0.980111	0.884691	2.12487	11.199903	11.286116	0							1.144657	0.034067
0.98144	0.88429	2.127529	11.199917	11.299415	0							1.145986	0.034067
0.98277	0.884428	2.130188	11.199973	11.312714	0							1.147316	0.034067
0.984099	0.884694	2.132847	11.19999	11.326014	0							1.148645	0.034067
0.985429	0.884961	2.135506	11.200022	11.339313	0							1.149975	0.034067
0.986758	0.885213	2.138165	11.200012	11.352612	0							1.151304	0.034068
0.988088	0.885262	2.140824	11.200045	11.365911	0							1.152633	0.034068
0.989417	0.88464	2.143483	11.200042	11.37921	0							1.153963	0.034068
0.990747	0.88402	2.146142	11.200049	11.392509	0							1.155292	0.034068
0.992076	0.883397	2.148801	11.200001	11.405808	0							1.156622	0.034068
0.993406	0.882706	2.15146	11.199965	11.419108	0							1.157951	0.034068
0.994735	0.881598	2.154119	11.199985	11.432407	0							1.159281	0.034068
0.996064	0.880256	2.156779	11.200061	11.445706	0							1.16061	0.034068
0.997394	0.878908	2.159437	11.200132	11.459006	0							1.16194	0.034068
0.998723	0.877562	2.162097	11.200178	11.472305	0							1.163269	0.034068
1.000053	0.876315	2.164756	11.200251	11.485604	0							1.164598	0.034068
1.001382	0.875532	2.167415	11.200329	11.498903	0							1.165928	0.034068
1.002712	0.87475	2.170074	11.200445	11.512203	0							1.167257	0.034068
1.004041	0.873971	2.172733	11.2005	11.525502	0							1.168587	0.034068
1.00537	0.873235	2.175392	11.200571	11.538801	0							1.169916	0.034068
1.0067	0.872757	2.178051	11.200631	11.552101	0							1.171246	0.034069
1.008029	0.872486	2.18071	11.200646	11.5654	0							1.172575	0.034069
1.009359	0.872216	2.183369	11.200625	11.578699	0							1.173905	0.034069
1.010688	0.871946	2.186028	11.200629	11.591998	0							1.175234	0.034069
1.012018	0.871583	2.188687	11.200574	11.605298	0							1.176564	0.034069
1.013347	0.870818	2.191346	11.200524	11.618597	0							1.177893	0.034069
1.014677	0.870009	2.194005	11.200461	11.631896	0							1.179222	0.034069
1.016006	0.869229	2.196664	11.200393	11.645195	0							1.180552	0.034069
1.017336	0.868518	2.199323	11.200319	11.658495	0							1.181881	0.034069
1.018665	0.867904	2.201982	11.200233	11.671794	0							1.183211	0.034069
1.019994	0.867525	2.204641	11.200061	11.685093	0							1.18454	0.034069
1.021324	0.867147	2.2073	11.199913	11.698393	0							1.18587	0.034069
1.022653	0.866768	2.209959	11.199769	11.711692	0							1.187199	0.034069
1.023983	0.866375	2.212618	11.199691	11.724991	0							1.188529	0.034069
1.025312	0.86559	2.215277	11.199676	11.73829	0							1.189858	0.034069
1.026642	0.864704	2.217936	11.199704	11.75159	0							1.191188	0.034069
1.027971	0.863822	2.220595	11.199701	11.764889	0							1.192517	0.034069
1.029301	0.862933	2.223254	11.199761	11.778188	0							1.193846	0.03407
1.03063	0.861806	2.225913	11.199838	11.791488	0							1.195176	0.03407
1.031959	0.860202	2.228572	11.199923	11.804787	0							1.196505	0.03407
1.033289	0.858593	2.231231	11.200062	11.818086	0							1.197835	0.03407
1.034618	0.856982	2.23389	11.200252	11.831385	0							1.199164	0.03407
1.035948	0.855382	2.236549	11.200363	11.844685	0							1.200494	0.03407
1.037277	0.853971	2.239208	11.200392	11.857984	0							1.201823	0.03407
1.038607	0.852646	2.241867	11.200403	11.871283	0							1.203153	0.03407
1.039936	0.851312	2.244526	11.200342	11.884583	0							1.204482	0.03407
1.041266	0.849984	2.247185	11.20026	11.897882	0							1.205812	0.03407
1.042595	0.848714	2.249844	11.200151	11.91118	0							1.207141	0.03407
1.043925	0.847623	2.252503	11.200065	11.924479	0							1.20847	0.03407
1.045254	0.846534	2.255162	11.199954	11.937779	0							1.2098	0.03407
1.046583	0.845456	2.257821	11.199894	11.951078	0							1.211129	0.03407
1.047913	0.84435	2.26048	11.199833	11.964377	0							1.212459	0.03407
1.049242	0.843016	2.263139	11.199767	11.977677	0							1.213788	0.03407
1.050572	0.841524	2.265798	11.199703	11.990976	0							1.215118	0.034071
1.051901	0.840035	2.268457	11.199649	12.004275	0							1.216447	0.034071
1.053231	0.83855	2.271116	11.199531	12.017574	0							1.217777	0.034071
1.05456	0.837197	2.273775	11.199476	12.030874	0							1.219106	0.034071
1.05589	0.836597	2.276434	11.19947	12.044173	0							1.220435	0.034071
1.057219	0.835996	2.279094	11.199478	12.057472	0							1.221765	0.034071
1.058548	0.835395	2.281752	11.199435	12.070772	0							1.223094	0.034071
1.059878	0.83478	2.284411	11.199432	12.084071	0							1.224424	0.034071
1.061207	0.833933	2.287071	11.19945	12.09737	0							1.225753	0.034071
1.062537	0.832875	2.28973	11.199511	12.110669	0							1.227083	0.034071
1.063866	0.831817	2.292388	11.199547	12.123969	0							1.228412	0.034072
1.065196	0.830758	2.295048	11.199548	12.137268	0							1.229742	0.034072
1.066525	0.829658	2.297707	11.19951	12.150567	0							1.231071	0.034072
1.067855	0.828041	2.300365	11.199477	12.163867	0							1.232401	0.034072
1.069184	0.826455	2.303025	11.199476	12.177166	0							1.23373	0.034072
1.070513	0.825018	2.305684	11.199515	12.190465	0							1.235059	0.034072
1.071843	0.823454	2.308343	11.199499	12.203764	0							1.236389	0.034072
1.073172	0.821946	2.311002	11.199492	12.217064	0							1.237718	0.034072
1.074502	0.820618	2.313661	11.199518	12.230363	0							1.239048	0.034072
1.075831	0.819305	2.31632	11.199599	12.243662	0							1.240377	0.034072
1.077161	0.817988	2.318979	11.199707	12.256962	0							1.241707	0.034072
1.07849	0.816673	2.321638	11.199881	12.270261	0							1.243036	0.034072
1.07982	0.815804	2.324297	11.200053	12.28356	0							1.244366	0.034072
1.081149	0.815023	2.326956	11.200272	12.296859	0							1.245695	0.034072
1.082479	0.814248	2.329615	11.20048	12.310159	0							1.247024	0.034072
1.083808	0.813473	2.332274	11.200704	12.323458	0							1.248354	0.034073
1.085137	0.812575	2.334933	11.200909	12.336757	0							1.249683	0.034073
1.086467	0.811388	2.337592	11.201039	12.350056	0							1.251013	0.034073
1.087796	0.810169	2.340251	11.201109	12.363356	0							1.252342	0.034073
1.089126	0.808957	2.34291	11.201081	12.376655	0							1.253672	0.034073
1.090455	0.80774	2.345569	11.200988	12.389954	0							1.255001	0.034073
1.091785	0.806892	2.348228	11.200888	12.403254	0							1.256331	0.034073
1.093114	0.806174	2.350887	11.200778	12.416553	0							1.25766	0.034073
1.094444	0.805462	2.353546	11.200637	12.429852	0							1.258989	0.034073
1.095773	0.804751	2.356205	11.200478	12.443151	0							1.260319	0.034073
1.097103	0.803987	2.358864	11.200336	12.45645	0							1.261648	0.034074
1.098432	0.803012	2.361523	11.200256	12.469749	0							1.262978	0.034074
1.099761	0.802015	2.364182	11.200123	12.483048	0							1.264307	0.034074
1.101091	0.801035	2.366841	11.199976	12.496348	0							1.265637	0.034074
1.10242	0.80004	2.3695	11.199861	12.509647	0							1.266966	0.034074
1.10375	0.798871	2.372159	11.199791	12.522946	0							1.268296	0.034074
1.105079	0.79761	2.374818	11.19972	12.536245	0							1.269625	0.034074
1.106409	0.796343	2.377477	11.199711	12.549545	0							1.270954	0.034074
1.107738	0.795077	2.380136	11.199678	12.562844	0							1.272284	0.034074
1.109068	0.793951	2.382795	11.199671	12.576143	0							1.273613	0.034074
1.110397	0.794074	2.385454	11.199668	12.589443	0							1.274943	0.034074
1.111727	0.794274	2.388113	11.199614	12.602742	0							1.276272	0.034074
1.113056	0.794474	2.390772	11.199578	12.616041	0							1.277602	0.034074
1.114385	0.794674	2.393431	11.199554	12.62934	0							1.278931	0.034074
1.115715	0.795103	2.39609	11.199574	12.64264	0							1.280261	0.034074
1.117044	0.795692	2.398749	11.199593	12.655939	0							1.28159	0.034075
1.118374	0.796294	2.401408	11.199613	12.669238	0							1.28292	0.034075
1.119703	0.796896	2.404067	11.199627	12.682538	0							1.284249	0.034075
1.121033	0.797495	2.406726	11.199678	12.695837	0							1.285578	0.034075
1.122362	0.796506	2.409385	11.199811	12.709136	0							1.286908	0.034075
1.123692	0.795546	2.412044	11.199969	12.722435	0							1.288237	0.034075
1.125021	0.794525	2.414703	11.200126	12.735735	0							1.289567	0.034075
1.12635	0.793461	2.417362	11.200235	12.749034	0							1.290896	0.034075
1.12768	0.792571	2.420022	11.200323	12.762333	0							1.292226	0.034075
1.129009	0.791908	2.42268	11.200387	12.775633	0							1.293555	0.034076
1.130339	0.791292	2.425339	11.200423	12.788932	0							1.294885	0.034076
1.131668	0.790678	2.427999	11.200463	12.802231	0							1.296214	0.034076
1.132998	0.790062	2.430658	11.20052	12.81553	0							1.297544	0.034076
1.134327	0.789565	2.433316	11.200534	12.82883	0							1.298873	0.034076
1.135657	0.789108	2.435976	11.200524	12.842129	0							1.300202	0.034076
1.136986	0.788656	2.438635	11.200487	12.855428	0							1.301532	0.034076
1.138316	0.788203	2.441294	11.200391	12.868728	0							1.302861	0.034076
1.139645	0.787649	2.443953	11.200336	12.882027	0							1.304191	0.034076
1.140974	0.786923	2.446612	11.200275	12.895326	0							1.30552	0.034076
1.142304	0.786163	2.449271	11.200191	12.908625	0							1.30685	0.034077
1.143633	0.785401	2.45193	11.200154	12.921925	0							1.308179	0.034077
1.144963	0.784639	2.454589	11.200113	12.935224	0							1.309509	0.034077
1.146292	0.783602	2.457248	11.20015	12.948523	0							1.310838	0.034077
1.147622	0.782433	2.459907	11.200215	12.961823	0							1.312168	0.034077
1.148951	0.781249	2.462566	11.200246	12.975121	0							1.313497	0.034077
1.150281	0.780062	2.465225	11.200337	12.98842	0							1.314826	0.034077
1.15161	0.778984	2.467884	11.200477	13.001719	0							1.316156	0.034077
1.152939	0.778186	2.470543	11.200637	13.015019	0							1.317485	0.034077
1.154269	0.777442	2.473202	11.200821	13.028318	0							1.318815	0.034077
1.155598	0.776696	2.475861	11.201004	13.041617	0							1.320144	0.034077
1.156928	0.77595	2.47852	11.201159	13.054917	0							1.321474	0.034077
1.158257	0.775106	2.481179	11.201268	13.068216	0							1.322803	0.034078
1.159587	0.774199	2.483838	11.20135	13.081515	0							1.324133	0.034078
1.160916	0.773284	2.486497	11.201404	13.094814	0							1.325462	0.034078
1.162246	0.772368	2.489156	11.201457	13.108114	0							1.326791	0.034078
1.163575	0.7715	2.491815	11.201519	13.121413	0							1.328121	0.034078
1.164904	0.770824	2.494474	11.201545	13.134712	0							1.32945	0.034078
1.166234	0.770187	2.497133	11.201523	13.148011	0							1.33078	0.034078
1.167563	0.76955	2.499792	11.201494	13.161311	0							1.332109	0.034078
1.168893	0.768911	2.502451	11.201483	13.17461	0							1.333439	0.034078
1.170222	0.768036	2.50511	11.201447	13.187909	0							1.334768	0.034078
1.171552	0.766959	2.507769	11.201386	13.201209	0							1.336098	0.034078
1.172881	0.765852	2.510428	11.20135	13.214508	0							1.337427	0.034079
1.174211	0.764748	2.513087	11.201311	13.227807	0							1.338757	0.034079
1.17554	0.763529	2.515746	11.201243	13.241106	0							1.340086	0.034079
1.17687	0.761407	2.518405	11.201152	13.254406	0							1.341415	0.034079
1.178199	0.758986	2.521064	11.201073	13.267705	0							1.342745	0.034079
1.179528	0.756445	2.523723	11.201019	13.281004	0							1.344074	0.034079
1.180858	0.753874	2.526382	11.200944	13.294304	0							1.345404	0.034079
1.182187	0.751406	2.529041	11.20084	13.307603	0							1.346733	0.034079
1.183517	0.749085	2.5317	11.200748	13.320902	0							1.348063	0.034079
1.184846	0.746815	2.534359	11.200639	13.334201	0							1.349392	0.034079
1.186176	0.74455	2.537018	11.200484	13.347501	0							1.350722	0.03408
1.187505	0.742282	2.539677	11.200376	13.3608	0							1.352051	0.03408
1.188835	0.741155	2.542336	11.200334	13.374099	0							1.35338	0.03408
1.190164	0.740556	2.544995	11.200266	13.387399	0							1.35471	0.03408
1.191494	0.739958	2.547654	11.200135	13.400698	0							1.356039	0.03408
1.192823	0.739361	2.550313	11.199991	13.413997	0							1.357369	0.03408
1.194152	0.738677	2.552973	11.199863	13.427296	0							1.358698	0.03408
1.195482	0.737837	2.555631	11.199725	13.440596	0							1.360028	0.03408
1.196811	0.736941	2.55829	11.199612	13.453895	0							1.361357	0.034081
1.198141	0.736043	2.56095	11.199533	13.467194	0							1.362687	0.034081
1.19947	0.735147	2.563608	11.199472	13.480494	0							1.364016	0.034081
1.2008	0.734152	2.566267	11.199443	13.493793	0							1.365345	0.034081
1.202129	0.733097	2.568927	11.19943	13.507092	0							1.366675	0.034081
1.203459	0.732036	2.571586	11.199407	13.520391	0							1.368004	0.034081
1.204788	0.730977	2.574244	11.199386	13.53369	0							1.369334	0.034081
1.206118	0.729891	2.576904	11.19939	13.546989	0							1.370663	0.034081
1.207447	0.728731	2.579563	11.199419	13.560288	0							1.371993	0.034081
1.208776	0.727543	2.582222	11.199446	13.573588	0							1.373322	0.034082
1.210106	0.726354	2.584881	11.199495	13.586887	0							1.374652	0.034082
1.211435	0.725166	2.58754	11.199609	13.600186	0							1.375981	0.034082
1.212765	0.724221	2.590199	11.199712	13.613485	0							1.377311	0.034082
1.214094	0.723435	2.592858	11.199859	13.626785	0							1.37864	0.034082
1.215424	0.722671	2.595517	11.20003	13.640084	0							1.379969	0.034082
1.216753	0.721907	2.598176	11.200145	13.653383	0							1.381299	0.034082
1.218083	0.721113	2.600835	11.200219	13.666683	0							1.382628	0.034082
1.219412	0.720198	2.603494	11.200326	13.679982	0							1.383958	0.034082
1.220741	0.719237	2.606153	11.200462	13.693281	0							1.385287	0.034082
1.222071	0.718275	2.608812	11.20061	13.70658	0							1.386617	0.034082
1.2234	0.717312	2.611471	11.200752	13.71988	0							1.387946	0.034083
1.22473	0.716439	2.61413	11.200889	13.733179	0							1.389276	0.034083
1.226059	0.715635	2.616789	11.200991	13.746478	0							1.390605	0.034083
1.227389	0.714846	2.619448	11.201045	13.759778	0							1.391935	0.034083
1.228718	0.714059	2.622107	11.201077	13.773077	0							1.393264	0.034083
1.230048	0.71329	2.624766	11.201104	13.786376	0							1.394593	0.034083
1.231377	0.712156	2.627425	11.201142	13.799675	0							1.395923	0.034083
1.232706	0.710745	2.630084	11.201177	13.812975	0							1.397252	0.034083
1.234036	0.709307	2.632743	11.201185	13.826274	0							1.398582	0.034083
1.235365	0.707872	2.635402	11.201183	13.839573	0							1.399911	0.034084
1.236695	0.706596	2.638061	11.201135	13.852872	0							1.401241	0.034084
1.238024	0.705548	2.64072	11.201053	13.866172	0							1.40257	0.034084
1.239354	0.704578	2.643379	11.200964	13.879471	0							1.4039	0.034084
1.240683	0.703611	2.646038	11.200929	13.89277	0							1.405229	0.034084
1.242013	0.702645	2.648697	11.200905	13.90607	0							1.406559	0.034084
1.243342	0.701947	2.651356	11.200911	13.919369	0							1.407888	0.034084
1.244672	0.701444	2.654015	11.200934	13.932668	0							1.409217	0.034084
1.246001	0.700941	2.656674	11.20093	13.945967	0							1.410547	0.034084
1.24733	0.700439	2.659333	11.20096	13.959267	0							1.411876	0.034084
1.24866	0.699849	2.661992	11.201012	13.972566	0							1.413206	0.034084
1.249989	0.699106	2.664651	11.201079	13.985865	0							1.414535	0.034085
1.251319	0.698301	2.66731	11.201088	13.999165	0							1.415865	0.034085
1.252648	0.697495	2.669969	11.20104	14.012464	0							1.417194	0.034085
1.253978	0.69669	2.672628	11.20097	14.025763	0							1.418524	0.034085
1.255307	0.695751	2.675287	11.200862	14.039062	0							1.419853	0.034085
1.256637	0.694706	2.677946	11.200797	14.052361	0							1.421182	0.034085
1.257966	0.693654	2.680605	11.200797	14.06566	0							1.422512	0.034085
1.259295	0.692602	2.683264	11.200789	14.078959	0							1.423841	0.034086
1.260625	0.691612	2.685923	11.200773	14.092259	0							1.425171	0.034086
1.261954	0.690781	2.688582	11.200833	14.105558	0							1.4265	0.034086
1.263284	0.690026	2.691242	11.200946	14.118857	0							1.42783	0.034086
1.264613	0.689269	2.693901	11.201084	14.132156	0							1.429159	0.034086
1.265943	0.688512	2.696559	11.201129	14.145456	0							1.430489	0.034086
1.267272	0.687478	2.699219	11.201223	14.158755	0							1.431818	0.034087
1.268602	0.686198	2.701878	11.201274	14.172054	0							1.433147	0.034087
1.269931	0.684872	2.704537	11.201367	14.185354	0							1.434477	0.034087
1.27126	0.683545	2.707196	11.201497	14.198653	0							1.435806	0.034087
1.27259	0.682242	2.709855	11.201563	14.211952	0							1.437136	0.034087
1.273919	0.681011	2.712514	11.201575	14.225251	0							1.438465	0.034087
1.275249	0.679816	2.715173	11.201575	14.238551	0							1.439795	0.034087
1.276578	0.678622	2.717832	11.201653	14.25185	0							1.441124	0.034087
1.277908	0.677425	2.720491	11.201805	14.265149	0							1.442454	0.034087
1.279237	0.676443	2.72315	11.201937	14.278449	0							1.443783	0.034087
1.280567	0.675684	2.725809	11.2021	14.291748	0							1.445113	0.034087
1.281896	0.67498	2.728468	11.202312	14.305047	0							1.446442	0.034088
1.283226	0.674321	2.731127	11.202521	14.318346	0							1.447771	0.034088
1.284555	0.673687	2.733786	11.202646	14.331646	0							1.449101	0.034088
1.285884	0.67311	2.736445	11.202735	14.344945	0							1.45043	0.034088
1.287214	0.6726	2.739104	11.202807	14.358244	0							1.45176	0.034088
1.288543	0.67209	2.741763	11.20284	14.371544	0							1.453089	0.034088
1.289873	0.67158	2.744422	11.202855	14.384843	0							1.454419	0.034088
1.291202	0.670921	2.747081	11.20283	14.398142	0							1.455748	0.034088
1.292532	0.669991	2.74974	11.202782	14.411441	0							1.457078	0.034089
1.293861	0.66895	2.752399	11.202721	14.424741	0							1.458407	0.034089
1.295191	0.667906	2.755058	11.202659	14.43804	0							1.459736	0.034089
1.29652	0.666892	2.757717	11.202613	14.451339	0							1.461066	0.034089
1.29785	0.666189	2.760376	11.202566	14.464639	0							1.462395	0.034089
1.299179	0.66579	2.763035	11.202449	14.477938	0							1.463725	0.034089
1.300508	0.665391	2.765694	11.202335	14.491237	0							1.465054	0.034089
1.301838	0.664994	2.768353	11.202282	14.504536	0							1.466384	0.034089
1.303167	0.664604	2.771012	11.202214	14.517836	0							1.467713	0.03409
1.304497	0.664229	2.773671	11.20215	14.531135	0							1.469043	0.03409
1.305826	0.663862	2.77633	11.202098	14.544434	0							1.470372	0.03409
1.307156	0.663495	2.778989	11.202049	14.557734	0							1.471702	0.03409
1.308485	0.663129	2.781648	11.201979	14.571033	0							1.473031	0.03409
1.309815	0.662535	2.784307	11.201973	14.584332	0							1.47436	0.03409
1.311144	0.661704	2.786966	11.201937	14.597631	0							1.47569	0.03409
1.312474	0.660872	2.789625	11.201861	14.61093	0							1.477019	0.03409
1.313803	0.66004	2.792284	11.201796	14.624229	0							1.478349	0.03409
1.315132	0.659129	2.794943	11.201785	14.637528	0							1.479678	0.03409
1.316462	0.658019	2.797602	11.201779	14.650827	0							1.481008	0.034091
1.317791	0.656786	2.800261	11.201696	14.664127	0							1.482337	0.034091
1.319121	0.655551	2.80292	11.201645	14.677426	0							1.483667	0.034091
1.32045	0.654317	2.805579	11.201653	14.690725	0							1.484996	0.034091
1.32178	0.653194	2.808238	11.201674	14.704025	0							1.486326	0.034091
1.323109	0.652198	2.810897	11.201629	14.717324	0							1.487655	0.034091
1.324439	0.651213	2.813556	11.201613	14.730623	0							1.488984	0.034092
1.325768	0.650227	2.816216	11.201559	14.743922	0							1.490314	0.034092
1.327097	0.649152	2.818874	11.201505	14.757222	0							1.491643	0.034092
1.328427	0.647779	2.821533	11.201488	14.770521	0							1.492973	0.034092
1.329756	0.646205	2.824193	11.201454	14.78382	0							1.494302	0.034092
1.331086	0.644631	2.826851	11.201455	14.79712	0							1.495632	0.034092
1.332415	0.643057	2.82951	11.201405	14.810419	0							1.496961	0.034093
1.333745	0.641715	2.83217	11.201396	14.823718	0							1.498291	0.034093
1.335074	0.640654	2.834829	11.201403	14.837017	0							1.49962	0.034093
1.336404	0.639703	2.837487	11.20144	14.850317	0							1.50095	0.034093
1.337733	0.638778	2.840147	11.201488	14.863616	0							1.502279	0.034093
1.339062	0.637799	2.842806	11.201565	14.876915	0							1.503608	0.034093
1.340392	0.63676	2.845465	11.201632	14.890215	0							1.504938	0.034093
1.341721	0.635685	2.848124	11.201779	14.903514	0							1.506267	0.034093
1.343051	0.63461	2.850783	11.201903	14.916813	0							1.507597	0.034094
1.34438	0.633534	2.853442	11.202018	14.930112	0							1.508926	0.034094
1.34571	0.632334	2.856101	11.202168	14.943412	0							1.510256	0.034094
1.347039	0.630864	2.85876	11.202315	14.956711	0							1.511585	0.034094
1.348369	0.629301	2.861419	11.202506	14.97001	0							1.512915	0.034094
1.349698	0.627738	2.864078	11.202655	14.98331	0							1.514244	0.034094
1.351028	0.626174	2.866737	11.202741	14.996609	0							1.515573	0.034094
1.352357	0.624582	2.869396	11.202912	15.009908	0							1.516903	0.034094
1.353686	0.622949	2.872055	11.202991	15.023207	0							1.518232	0.034094
1.355016	0.621317	2.874714	11.203059	15.036507	0							1.519562	0.034095
1.356345	0.619686	2.877373	11.203209	15.049806	0							1.520891	0.034095
1.357675	0.618172	2.880032	11.203326	15.063105	0							1.522221	0.034095
1.359004	0.616939	2.882691	11.203452	15.076405	0							1.52355	0.034095
1.360334	0.615838	2.88535	11.203538	15.089704	0							1.52488	0.034095
1.361663	0.614738	2.888009	11.203538	15.103003	0							1.526209	0.034095
1.362993	0.613639	2.890668	11.20355	15.116302	0							1.527538	0.034096
1.364322	0.612488	2.893327	11.203494	15.129601	0							1.528868	0.034096
1.365651	0.61125	2.895986	11.203424	15.1429	0							1.530197	0.034096
1.366981	0.610019	2.898645	11.203319	15.156199	0							1.531527	0.034096
1.36831	0.608789	2.901304	11.203187	15.169499	0							1.532856	0.034096
1.36964	0.607545	2.903963	11.203095	15.182798	0							1.534186	0.034096
1.370969	0.606284	2.906622	11.203065	15.196097	0							1.535515	0.034097
1.372299	0.605014	2.909281	11.203014	15.209396	0							1.536845	0.034097
1.373628	0.603746	2.91194	11.20301	15.222696	0							1.538174	0.034097
1.374958	0.602476	2.914599	11.202963	15.235995	0							1.539504	0.034097
1.376287	0.601161	2.917258	11.202909	15.249294	0							1.540833	0.034097
1.377617	0.599763	2.919917	11.202873	15.262594	0							1.542162	0.034097
1.378946	0.598355	2.922576	11.202884	15.275893	0							1.543492	0.034098
1.380275	0.596946	2.925235	11.202846	15.289192	0							1.544821	0.034098
1.381605	0.5956	2.927894	11.20284	15.302491	0							1.546151	0.034098
1.382934	0.594448	2.930553	11.202746	15.315791	0							1.54748	0.034098
1.384264	0.593442	2.933212	11.202682	15.32909	0							1.54881	0.034098
1.385593	0.592436	2.935871	11.202613	15.342389	0							1.550139	0.034098
1.386923	0.591433	2.93853	11.202546	15.355688	0							1.551469	0.034098
1.388252	0.590433	2.941189	11.20241	15.368988	0							1.552798	0.034098
1.389582	0.589473	2.943848	11.202312	15.382287	0							1.554127	0.034098
1.390911	0.588562	2.946507	11.202151	15.395586	0							1.555457	0.034098
1.392241	0.587607	2.949166	11.201969	15.408886	0							1.556786	0.034099
1.39357	0.586649	2.951825	11.201866	15.422185	0							1.558116	0.034099
1.394899	0.585921	2.954484	11.201772	15.435484	0							1.559445	0.034099
1.396229	0.585512	2.957144	11.201656	15.448783	0							1.560775	0.034099
1.397558	0.585102	2.959802	11.201528	15.462083	0							1.562104	0.034099
1.398888	0.584693	2.962461	11.201461	15.475382	0							1.563434	0.034099
1.400217	0.584203	2.965121	11.201441	15.488681	0							1.564763	0.0341
1.401547	0.583412	2.96778	11.201462	15.501981	0							1.566092	0.0341
1.402876	0.5825	2.970438	11.20143	15.51528	0							1.567422	0.0341
1.404206	0.581593	2.973098	11.201301	15.528579	0							1.568751	0.0341
1.405535	0.580686	2.975757	11.20122	15.541878	0							1.570081	0.0341
1.406865	0.579806	2.978415	11.201193	15.555178	0							1.57141	0.034101
1.408194	0.578965	2.981075	11.201152	15.568477	0							1.57274	0.034101
1.409523	0.578123	2.983734	11.201117	15.581776	0							1.574069	0.034101
1.410853	0.577285	2.986393	11.201078	15.595076	0							1.575399	0.034101
1.412182	0.57645	2.989052	11.201054	15.608375	0							1.576728	0.034101
1.413512	0.575636	2.991711	11.201072	15.621674	0							1.578058	0.034101
1.414841	0.574835	2.99437	11.201003	15.634973	0							1.579387	0.034102
1.416171	0.574031	2.997029	11.201069	15.648273	0							1.580716	0.034102
1.4175	0.573228	2.999688	11.201053	15.661572	0							1.582046	0.034102
1.41883	0.572448	3.002347	11.201054	15.67487	0							1.583375	0.034102
1.420159	0.571715	3.005006	11.201086	15.68817	0							1.584705	0.034102
1.421488	0.570982	3.007665	11.201055	15.701469	0							1.586034	0.034102
1.422818	0.570252	3.010324	11.201078	15.714768	0							1.587364	0.034102
1.424147	0.569458	3.012983	11.201106	15.728067	0							1.588693	0.034102
1.425477	0.568428	3.015642	11.201084	15.741367	0							1.590023	0.034103
1.426806	0.567229	3.018301	11.20112	15.754666	0							1.591352	0.034103
1.428136	0.56603	3.02096	11.201152	15.767965	0							1.592682	0.034103
1.429465	0.564827	3.023619	11.20123	15.781265	0							1.594011	0.034103
1.430795	0.563662	3.026278	11.201271	15.794564	0							1.59534	0.034103
1.432124	0.562596	3.028937	11.201325	15.807863	0							1.59667	0.034103
1.433453	0.561532	3.031596	11.201351	15.821162	0							1.597999	0.034103
1.434783	0.560467	3.034255	11.201397	15.834462	0							1.599329	0.034104
1.436112	0.559387	3.036914	11.201502	15.84776	0							1.600658	0.034104
1.437442	0.558242	3.039573	11.201545	15.86106	0							1.601988	0.034104
1.438771	0.557033	3.042232	11.201616	15.87436	0							1.603317	0.034104
1.440101	0.555829	3.044891	11.201625	15.887658	0							1.604647	0.034104
1.44143	0.554623	3.04755	11.201659	15.900958	0							1.605976	0.034104
1.44276	0.55348	3.050209	11.201729	15.914258	0							1.607306	0.034105
1.444089	0.552498	3.052868	11.201774	15.927556	0							1.608635	0.034105
1.445419	0.551485	3.055527	11.201805	15.940856	0							1.609964	0.034105
1.446748	0.550417	3.058186	11.201856	15.954156	0							1.611294	0.034105
1.448077	0.549344	3.060845	11.201928	15.967454	0							1.612623	0.034105
1.449407	0.54826	3.063504	11.201937	15.980754	0							1.613953	0.034106
1.450736	0.547154	3.066163	11.202016	15.994054	0							1.615282	0.034106
1.452066	0.546047	3.068822	11.202074	16.007353	0							1.616612	0.034106
1.453395	0.544936	3.071481	11.20215	16.020653	0							1.617941	0.034106
1.454725	0.54383	3.07414	11.202118	16.033951	0							1.619271	0.034106
1.456054	0.54272	3.076799	11.202177	16.047251	0							1.6206	0.034107
1.457384	0.541604	3.079458	11.20225	16.060551	0							1.621929	0.034107
1.458713	0.540493	3.082117	11.202296	16.073849	0							1.623259	0.034107
1.460042	0.539366	3.084776	11.202409	16.087149	0							1.624588	0.034107
1.461372	0.538121	3.087435	11.20247	16.100449	0							1.625918	0.034107
1.462701	0.536574	3.090094	11.202564	16.113747	0							1.627247	0.034107
1.464031	0.535023	3.092753	11.202541	16.127047	0							1.628577	0.034107
1.46536	0.533476	3.095412	11.202539	16.140347	0							1.629906	0.034107
1.46669	0.53198	3.098072	11.202505	16.153645	0							1.631236	0.034107
1.468019	0.530801	3.10073	11.202454	16.166945	0							1.632565	0.034107
1.469349	0.529756	3.10339	11.202394	16.180244	0							1.633894	0.034107
1.470678	0.528706	3.106049	11.202367	16.193542	0							1.635224	0.034107
1.472008	0.52766	3.108708	11.202392	16.206842	0							1.636553	0.034107
1.473337	0.526603	3.111367	11.202359	16.22014	0							1.637883	0.034107
1.474666	0.525534	3.114026	11.202312	16.23344	0							1.639212	0.034107
1.475996	0.524472	3.116685	11.202247	16.24674	0							1.640542	0.034108
1.477325	0.52341	3.119344	11.202241	16.260038	0							1.641871	0.034108
1.478655	0.522347	3.122003	11.202269	16.273338	0							1.643201	0.034108
1.479984	0.521258	3.124662	11.202268	16.286638	0							1.64453	0.034108
1.481314	0.520158	3.127321	11.202256	16.299936	0							1.64586	0.034108
1.482643	0.519057	3.12998	11.20232	16.313236	0							1.647189	0.034109
1.483973	0.51796	3.132639	11.20233	16.326536	0							1.648518	0.034109
1.485302	0.5169	3.135298	11.202294	16.339834	0							1.649848	0.034109
1.486632	0.516045	3.137957	11.202305	16.353134	0							1.651177	0.034109
1.487961	0.515187	3.140616	11.202332	16.366434	0							1.652507	0.034109
1.48929	0.514327	3.143275	11.202319	16.379732	0							1.653836	0.03411
1.49062	0.513512	3.145934	11.202327	16.393032	0							1.655166	0.03411
1.491949	0.512931	3.148593	11.202338	16.40633	0							1.656495	0.03411
1.493279	0.512543	3.151252	11.202372	16.41963	0							1.657825	0.03411
1.494608	0.512156	3.153911	11.202401	16.43293	0							1.659154	0.03411
1.495938	0.511775	3.15657	11.202488	16.446228	0							1.660483	0.034111
1.497267	0.511364	3.159229	11.202588	16.459528	0							1.661813	0.034111
1.498597	0.5103	3.161888	11.202705	16.472828	0							1.663142	0.034111
1.499926	0.509076	3.164547	11.202772	16.486126	0							1.664472	0.034111
1.501256	0.507849	3.167206	11.202919	16.499426	0							1.665801	0.034111
1.502585	0.506628	3.169865	11.203088	16.512726	0							1.667131	0.034112
1.503914	0.505463	3.172524	11.20328	16.526024	0							1.66846	0.034112
1.505244	0.504377	3.175183	11.203485	16.539324	0							1.66979	0.034112
1.506573	0.503296	3.177842	11.203649	16.552622	0							1.671119	0.034112
1.507903	0.502219	3.180501	11.203861	16.565922	0							1.672449	0.034112
1.509232	0.501132	3.18316	11.20409	16.579222	0							1.673778	0.034113
1.510562	0.499975	3.185819	11.204328	16.59252	0							1.675107	0.034113
1.511891	0.498795	3.188478	11.204524	16.60582	0							1.676437	0.034113
1.513221	0.49761	3.191137	11.204678	16.61912	0							1.677766	0.034113
1.51455	0.496432	3.193796	11.204764	16.632418	0							1.679096	0.034113
1.515879	0.495268	3.196455	11.204803	16.645718	0							1.680425	0.034114
1.517209	0.494129	3.199114	11.204756	16.659018	0							1.681755	0.034114
1.518538	0.492986	3.201773	11.204679	16.672316	0							1.683084	0.034114
1.519868	0.491837	3.204432	11.204561	16.685616	0							1.684414	0.034114
1.521197	0.490708	3.207091	11.20456	16.698915	0							1.685743	0.034114
1.522527	0.489736	3.20975	11.204474	16.712214	0							1.687073	0.034115
1.523856	0.488842	3.212409	11.204354	16.725513	0							1.688402	0.034115
1.525186	0.487949	3.215068	11.204209	16.738811	0							1.689731	0.034115
1.526515	0.487054	3.217727	11.204008	16.752111	0							1.691061	0.034115
1.527844	0.486261	3.220387	11.203817	16.765411	0							1.69239	0.034115
1.529174	0.485802	3.223045	11.203657	16.778709	0							1.69372	0.034116
1.530503	0.485339	3.225704	11.203517	16.792009	0							1.695049	0.034116
1.531833	0.48488	3.228364	11.203364	16.805309	0							1.696379	0.034116
1.533162	0.4844	3.231023	11.203284	16.818607	0							1.697708	0.034116
1.534492	0.483528	3.233681	11.203157	16.831907	0							1.699038	0.034117
1.535821	0.482399	3.236341	11.203048	16.845207	0							1.700367	0.034117
1.537151	0.481278	3.239	11.203056	16.858505	0							1.701697	0.034117
1.53848	0.480153	3.241658	11.203006	16.871805	0							1.703026	0.034117
1.539809	0.479035	3.244318	11.20298	16.885105	0							1.704355	0.034117
1.541139	0.477922	3.246977	11.20296	16.898403	0							1.705685	0.034118
1.542468	0.476813	3.249636	11.202951	16.911703	0							1.707014	0.034118
1.543798	0.475701	3.252295	11.202966	16.925001	0							1.708344	0.034118
1.545127	0.474587	3.254954	11.20294	16.938301	0							1.709673	0.034118
1.546457	0.47338	3.257613	11.202975	16.951601	0							1.711003	0.034118
1.547786	0.472097	3.260272	11.20299	16.964899	0							1.712332	0.034119
1.549116	0.470808	3.262931	11.203036	16.978199	0							1.713662	0.034119
1.550445	0.469631	3.26559	11.203063	16.991499	0							1.714991	0.034119
1.551775	0.468433	3.268249	11.203139	17.004797	0							1.71632	0.034119
1.553104	0.466936	3.270908	11.203227	17.018097	0							1.71765	0.034119
1.554433	0.465405	3.273567	11.203299	17.031397	0							1.718979	0.034119
1.555763	0.463871	3.276226	11.203405	17.044695	0							1.720309	0.034119
1.557092	0.462337	3.278885	11.203519	17.057995	0							1.721638	0.034119
1.558422	0.460857	3.281544	11.203696	17.071295	0							1.722968	0.034119
1.559751	0.459452	3.284203	11.203834	17.084593	0							1.724297	0.034119
1.561081	0.458061	3.286862	11.203906	17.097893	0							1.725627	0.034119
1.56241	0.45667	3.289521	11.204018	17.111191	0							1.726956	0.034119
1.56374	0.455278	3.29218	11.204195	17.124491	0							1.728285	0.034119
1.565069	0.454574	3.294839	11.204372	17.137791	0							1.729615	0.034119
1.566399	0.454014	3.297498	11.204512	17.151089	0							1.730944	0.03412
1.567728	0.453459	3.300157	11.204556	17.164389	0							1.732274	0.03412
1.569057	0.452905	3.302816	11.204525	17.177689	0							1.733603	0.03412
1.570387	0.452415	3.305475	11.204483	17.190987	0							1.734933	0.03412
1.571716	0.452092	3.308134	11.204455	17.204287	0							1.736262	0.03412
1.573046	0.451782	3.310793	11.204441	17.217587	0							1.737592	0.034121
1.574375	0.451471	3.313452	11.204413	17.230885	0							1.738921	0.034121
1.575705	0.451161	3.316111	11.204424	17.244184	0							1.740251	0.034121
1.577034	0.450923	3.31877	11.204456	17.257483	0							1.74158	0.034121
1.578364	0.45071	3.321429	11.204414	17.270782	0							1.742909	0.034122
1.579693	0.450499	3.324088	11.204367	17.284082	0							1.744239	0.034122
1.581023	0.450289	3.326747	11.204375	17.29738	0							1.745568	0.034122
1.582352	0.449977	3.329406	11.204372	17.31068	0							1.746898	0.034122
1.583681	0.449253	3.332065	11.204342	17.32398	0							1.748227	0.034122
1.585011	0.448499	3.334724	11.204329	17.337278	0							1.749557	0.034123
1.58634	0.447743	3.337383	11.204326	17.350578	0							1.750886	0.034123
1.58767	0.446987	3.340042	11.204289	17.363878	0							1.752216	0.034123
1.588999	0.446071	3.342701	11.204207	17.377176	0							1.753545	0.034123
1.590329	0.445074	3.34536	11.204114	17.390476	0							1.754874	0.034124
1.591658	0.444072	3.348019	11.204021	17.403776	0							1.756204	0.034124
1.592988	0.44307	3.350678	11.20392	17.417074	0							1.757533	0.034124
1.594317	0.44209	3.353337	11.203812	17.430374	0							1.758863	0.034124
1.595646	0.441314	3.355996	11.203661	17.443672	0							1.760192	0.034124
1.596976	0.440554	3.358655	11.203521	17.456972	0							1.761522	0.034125
1.598305	0.439792	3.361315	11.203432	17.470272	0							1.762851	0.034125
1.599635	0.439027	3.363973	11.20334	17.48357	0							1.764181	0.034125
1.600964	0.438642	3.366632	11.203219	17.49687	0							1.76551	0.034125
1.602294	0.438529	3.369292	11.203075	17.51017	0							1.76684	0.034126
1.603623	0.438437	3.371951	11.202952	17.523468	0							1.768169	0.034126
1.604953	0.438346	3.374609	11.20285	17.536768	0							1.769498	0.034126
1.606282	0.438248	3.377269	11.202729	17.550068	0							1.770828	0.034126
1.607612	0.437615	3.379928	11.202579	17.563366	0							1.772157	0.034126
1.608941	0.436829	3.382587	11.20245	17.576666	0							1.773487	0.034127
1.61027	0.436041	3.385246	11.2024	17.589966	0							1.774816	0.034127
1.6116	0.435253	3.387905	11.202364	17.603264	0							1.776146	0.034127
1.612929	0.434536	3.390564	11.202339	17.616564	0							1.777475	0.034127
1.614259	0.433909	3.393223	11.20235	17.629862	0							1.778805	0.034128
1.615588	0.433301	3.395882	11.202342	17.643162	0							1.780134	0.034128
1.616918	0.432692	3.398541	11.202272	17.656462	0							1.781464	0.034128
1.618247	0.432086	3.4012	11.202212	17.66976	0							1.782793	0.034128
1.619577	0.431577	3.403859	11.2021	17.68306	0							1.784122	0.034129
1.620906	0.431106	3.406518	11.201964	17.69636	0							1.785452	0.034129
1.622235	0.430639	3.409177	11.201844	17.709658	0							1.786781	0.034129
1.623565	0.430171	3.411836	11.201736	17.722958	0							1.788111	0.034129
1.624894	0.429659	3.414495	11.201656	17.736258	0							1.78944	0.034129
1.626224	0.429068	3.417154	11.201601	17.749556	0							1.79077	0.03413
1.627553	0.428463	3.419813	11.201488	17.762856	0							1.792099	0.03413
1.628883	0.427856	3.422472	11.201344	17.776155	0							1.793429	0.03413
1.630212	0.427249	3.425131	11.201217	17.789454	0							1.794758	0.03413
1.631542	0.426644	3.42779	11.201078	17.802753	0							1.796088	0.034131
1.632871	0.42604	3.430449	11.200958	17.816051	0							1.797417	0.034131
1.6342	0.425435	3.433108	11.200849	17.829351	0							1.798746	0.034131
1.63553	0.424833	3.435767	11.200765	17.842651	0							1.800076	0.034131
1.636859	0.424169	3.438426	11.200683	17.855949	0							1.801405	0.034132
1.638189	0.423352	3.441085	11.200608	17.869249	0							1.802735	0.034132
1.639518	0.422506	3.443744	11.200566	17.882549	0							1.804064	0.034132
1.640848	0.421656	3.446403	11.200494	17.895847	0							1.805394	0.034132
1.642177	0.420811	3.449062	11.20041	17.909147	0							1.806723	0.034133
1.643507	0.419712	3.451721	11.200384	17.922447	0							1.808053	0.034133
1.644836	0.418452	3.45438	11.200335	17.935745	0							1.809382	0.034133
1.646166	0.417171	3.457039	11.200306	17.949045	0							1.810711	0.034133
1.647495	0.415888	3.459698	11.200338	17.962345	0							1.812041	0.034133
1.648824	0.414695	3.462357	11.200355	17.975643	0							1.81337	0.034134
1.650154	0.413879	3.465016	11.200374	17.988943	0							1.8147	0.034134
1.651483	0.413139	3.467675	11.200371	18.002241	0							1.816029	0.034134
1.652813	0.412402	3.470334	11.200353	18.015541	0							1.817359	0.034134
1.654142	0.411663	3.472993	11.200377	18.028841	0							1.818688	0.034135
1.655472	0.410783	3.475652	11.200409	18.042139	0							1.820018	0.034135
1.656801	0.409848	3.478311	11.200437	18.055439	0							1.821347	0.034135
1.658131	0.408911	3.48097	11.200535	18.068739	0							1.822676	0.034135
1.65946	0.40792	3.483629	11.200671	18.082037	0							1.824006	0.034135
1.660789	0.406884	3.486288	11.20078	18.095337	0							1.825335	0.034135
1.662119	0.405698	3.488947	11.200861	18.108637	0							1.826665	0.034135
1.663448	0.404439	3.491606	11.20096	18.121935	0							1.827994	0.034135
1.664778	0.40318	3.494266	11.201085	18.135235	0							1.829324	0.034135
1.666107	0.401918	3.496924	11.20119	18.148533	0							1.830653	0.034135
1.667437	0.400872	3.499583	11.201248	18.161833	0							1.831983	0.034135
1.668766	0.400142	3.502243	11.201283	18.175133	0							1.833312	0.034135
1.670096	0.399514	3.504901	11.201327	18.188431	0							1.834641	0.034135
1.671425	0.398885	3.50756	11.201365	18.201731	0							1.835971	0.034135
1.672755	0.398257	3.51022	11.201377	18.215031	0							1.8373	0.034136
1.674084	0.398098	3.512879	11.201437	18.228329	0							1.83863	0.034136
1.675413	0.398157	3.515538	11.201545	18.241629	0							1.839959	0.034136
1.676743	0.398217	3.518197	11.20165	18.254929	0							1.841289	0.034136
1.678072	0.398277	3.520856	11.201743	18.268227	0							1.842618	0.034137
1.679402	0.39817	3.523515	11.201847	18.281527	0							1.843948	0.034137
1.680731	0.397735	3.526174	11.201935	18.294827	0							1.845277	0.034137
1.682061	0.397185	3.528833	11.20199	18.308125	0							1.846607	0.034137
1.68339	0.396636	3.531492	11.202082	18.321424	0							1.847936	0.034138
1.68472	0.396086	3.534151	11.202156	18.334723	0							1.849265	0.034138
1.686049	0.395449	3.53681	11.202219	18.348022	0							1.850595	0.034138
1.687379	0.394759	3.539469	11.202307	18.361322	0							1.851924	0.034138
1.688708	0.394067	3.542128	11.202396	18.37462	0							1.853254	0.034139
1.690037	0.393378	3.544787	11.202493	18.38792	0							1.854583	0.034139
1.691367	0.392791	3.547446	11.202601	18.40122	0							1.855913	0.034139
1.692696	0.392488	3.550105	11.202675	18.414518	0							1.857242	0.034139
1.694026	0.392285	3.552764	11.202739	18.427818	0							1.858572	0.03414
1.695355	0.392081	3.555423	11.202831	18.441118	0							1.859901	0.03414
1.696685	0.391878	3.558082	11.202858	18.454416	0							1.86123	0.03414
1.698014	0.391672	3.560741	11.20289	18.467716	0							1.86256	0.03414
1.699344	0.391465	3.5634	11.203001	18.481016	0							1.863889	0.03414
1.700673	0.391258	3.566059	11.203145	18.494314	0							1.865219	0.034141
1.702003	0.391051	3.568718	11.203306	18.507614	0							1.866548	0.034141
1.703332	0.390784	3.571377	11.203462	18.520912	0							1.867878	0.034141
1.704661	0.389959	3.574036	11.203633	18.534212	0							1.869207	0.034141
1.705991	0.38893	3.576695	11.203785	18.547512	0							1.870537	0.034142
1.70732	0.387903	3.579354	11.203932	18.56081	0							1.871866	0.034142
1.70865	0.386874	3.582013	11.204125	18.57411	0							1.873196	0.034142
1.709979	0.386104	3.584672	11.204342	18.58741	0							1.874525	0.034142
1.711309	0.385516	3.587331	11.204569	18.600708	0							1.875854	0.034143
1.712638	0.384945	3.58999	11.204838	18.614008	0							1.877184	0.034143
1.713968	0.384351	3.592649	11.205062	18.627308	0							1.878513	0.034143
1.715297	0.383756	3.595308	11.205256	18.640606	0							1.879843	0.034143
1.716626	0.383245	3.597967	11.205439	18.653906	0							1.881172	0.034144
1.717956	0.3828	3.600626	11.205648	18.667206	0							1.882502	0.034144
1.719285	0.382356	3.603285	11.205805	18.680504	0							1.883831	0.034144
1.720615	0.381911	3.605944	11.205924	18.693804	0							1.885161	0.034144
1.721944	0.38156	3.608603	11.206011	18.707102	0							1.88649	0.034145
1.723274	0.381346	3.611262	11.206094	18.720402	0							1.887819	0.034145
1.724603	0.381181	3.613921	11.206163	18.733702	0							1.889149	0.034145
1.725933	0.381016	3.61658	11.206203	18.747	0							1.890478	0.034146
1.727262	0.38085	3.619239	11.206174	18.7603	0							1.891808	0.034146
1.728591	0.380663	3.621898	11.206147	18.7736	0							1.893137	0.034146
1.729921	0.380457	3.624557	11.206117	18.786898	0							1.894467	0.034146
1.73125	0.38025	3.627216	11.206013	18.800198	0							1.895796	0.034147
1.73258	0.380044	3.629875	11.205864	18.813498	0							1.897126	0.034147
1.733909	0.379655	3.632535	11.205692	18.826796	0							1.898455	0.034147
1.735239	0.378949	3.635194	11.205564	18.840096	0							1.899785	0.034147
1.736568	0.378112	3.637852	11.205447	18.853394	0							1.901114	0.034148
1.737898	0.377276	3.640512	11.205337	18.866693	0							1.902444	0.034148
1.739227	0.376438	3.643171	11.205212	18.879993	0							1.903773	0.034148
1.740556	0.375402	3.64583	11.205105	18.893291	0							1.905102	0.034148
1.741886	0.374144	3.648489	11.205012	18.906591	0							1.906432	0.034149
1.743215	0.372826	3.651148	11.204952	18.919891	0							1.907761	0.034149
1.744545	0.371504	3.653807	11.204882	18.933189	0							1.909091	0.034149
1.745874	0.370331	3.656466	11.204872	18.946489	0							1.91042	0.034149
1.747204	0.369474	3.659125	11.204876	18.959789	0							1.91175	0.03415
1.748533	0.368764	3.661784	11.204865	18.973087	0							1.913079	0.03415
1.749863	0.368056	3.664443	11.204897	18.986387	0							1.914409	0.03415
1.751192	0.367346	3.667102	11.204998	18.999687	0							1.915738	0.03415
1.752522	0.366705	3.669761	11.205083	19.012985	0							1.917067	0.034151
1.753851	0.366158	3.67242	11.205166	19.026285	0							1.918397	0.034151
1.75518	0.365642	3.675079	11.205222	19.039583	0							1.919726	0.034151
1.75651	0.365126	3.677738	11.20525	19.052883	0							1.921056	0.034151
1.757839	0.36452	3.680397	11.205234	19.066183	0							1.922385	0.034152
1.759169	0.363648	3.683056	11.205232	19.079481	0							1.923715	0.034152
1.760498	0.362645	3.685715	11.205205	19.092781	0							1.925044	0.034152
1.761828	0.361643	3.688374	11.205109	19.106081	0							1.926374	0.034152
1.763157	0.360681	3.691033	11.205043	19.119379	0							1.927703	0.034153
1.764487	0.359767	3.693692	11.204984	19.132679	0							1.929032	0.034153
1.765816	0.358841	3.696351	11.204865	19.145979	0							1.930362	0.034153
1.767146	0.357876	3.69901	11.20477	19.159277	0							1.931691	0.034153
1.768475	0.35691	3.701669	11.204698	19.172577	0							1.933021	0.034154
1.769804	0.355981	3.704328	11.204638	19.185877	0							1.93435	0.034154
1.771134	0.355432	3.706987	11.204545	19.199175	0							1.93568	0.034154
1.772463	0.355288	3.709646	11.204459	19.212475	0							1.937009	0.034155
1.773793	0.355144	3.712305	11.204382	19.225773	0							1.938339	0.034155
1.775122	0.355	3.714964	11.20429	19.239073	0							1.939668	0.034155
1.776452	0.354887	3.717623	11.204211	19.252373	0							1.940997	0.034155
1.777781	0.354855	3.720282	11.204125	19.265671	0							1.942327	0.034156
1.779111	0.354877	3.722941	11.204101	19.278971	0							1.943656	0.034156
1.78044	0.354898	3.7256	11.20403	19.292271	0							1.944986	0.034156
1.78177	0.35492	3.728259	11.203933	19.305569	0							1.946315	0.034156
1.783099	0.354871	3.730918	11.203862	19.318869	0							1.947645	0.034157
1.784428	0.354743	3.733577	11.203751	19.332169	0							1.948974	0.034157
1.785758	0.354616	3.736236	11.20369	19.345467	0							1.950304	0.034157
1.787087	0.354488	3.738895	11.203664	19.358767	0							1.951633	0.034157
1.788417	0.354305	3.741554	11.203628	19.372066	0							1.952963	0.034158
1.789746	0.35393	3.744213	11.203551	19.385365	0							1.954292	0.034158
1.791076	0.353413	3.746872	11.203588	19.398664	0							1.955622	0.034158
1.792405	0.352896	3.749531	11.20364	19.411963	0							1.956951	0.034159
1.793735	0.352381	3.75219	11.203677	19.425262	0							1.95828	0.034159
1.795064	0.351883	3.754849	11.203688	19.438562	0							1.95961	0.034159
1.796393	0.351405	3.757509	11.2037	19.45186	0							1.960939	0.034159
1.797723	0.35093	3.760167	11.203686	19.46516	0							1.962269	0.03416
1.799052	0.350454	3.762826	11.203694	19.47846	0							1.963598	0.03416
1.800382	0.350052	3.765486	11.203717	19.491758	0							1.964928	0.03416
1.801711	0.350024	3.768144	11.203758	19.505058	0							1.966257	0.03416
1.803041	0.350318	3.770803	11.203783	19.518358	0							1.967587	0.034161
1.80437	0.350612	3.773463	11.203773	19.531656	0							1.968916	0.034161
1.8057	0.350907	3.776122	11.203667	19.544956	0							1.970245	0.034161
1.807029	0.351364	3.77878	11.203547	19.558254	0							1.971575	0.034161
1.808359	0.352066	3.78144	11.203454	19.571554	0							1.972904	0.034162
1.809688	0.352842	3.784099	11.203399	19.584854	0							1.974234	0.034162
1.811017	0.353619	3.786758	11.203379	19.598152	0							1.975563	0.034162
1.812347	0.354336	3.789417	11.203356	19.611452	0							1.976893	0.034163
1.813676	0.354448	3.792076	11.203321	19.624752	0							1.978222	0.034163
1.815006	0.354003	3.794735	11.203262	19.63805	0							1.979552	0.034163
1.816335	0.353572	3.797394	11.203149	19.65135	0							1.980881	0.034163
1.817665	0.353161	3.800053	11.203071	19.66465	0							1.982211	0.034163
1.818994	0.352707	3.802712	11.202987	19.677948	0							1.98354	0.034163
1.820324	0.352121	3.805371	11.202922	19.691248	0							1.984869	0.034163
1.821653	0.351483	3.80803	11.202878	19.704548	0							1.986199	0.034163
1.822982	0.350845	3.810689	11.202762	19.717846	0							1.987528	0.034163
1.824312	0.350206	3.813348	11.202569	19.731146	0							1.988858	0.034163
1.825641	0.349765	3.816007	11.202413	19.744444	0							1.990187	0.034163
1.826971	0.349727	3.818666	11.202291	19.757744	0							1.991517	0.034163
1.8283	0.349689	3.821325	11.202168	19.771044	0							1.992846	0.034163
1.82963	0.349652	3.823984	11.202047	19.784342	0							1.994176	0.034163
1.830959	0.349608	3.826643	11.2019	19.797642	0							1.995505	0.034164
1.832289	0.349546	3.829302	11.201724	19.810942	0							1.996834	0.034164
1.833618	0.349471	3.831961	11.201613	19.82424	0							1.998164	0.034164
1.834947	0.349397	3.83462	11.201551	19.83754	0							1.999493	0.034164
1.836277	0.349322	3.837279	11.20146	19.85084	0							2.000823	0.034165
1.837606	0.349086	3.839938	11.201405	19.864138	0							2.002152	0.034165
1.838936	0.348522	3.842597	11.201332	19.877438	0							2.003482	0.034165
1.840265	0.347922	3.845256	11.201314	19.890738	0							2.004811	0.034166
1.841595	0.347321	3.847915	11.201309	19.904036	0							2.006141	0.034166
1.842924	0.346699	3.850574	11.201352	19.917336	0							2.00747	0.034166
1.844254	0.346	3.853233	11.201346	19.930634	0							2.0088	0.034166
1.845583	0.345236	3.855892	11.201401	19.943933	0							2.010129	0.034167
1.846913	0.344471	3.858551	11.201453	19.957233	0							2.011459	0.034167
1.848242	0.343705	3.86121	11.201638	19.970531	0							2.012788	0.034167
1.849571	0.34302	3.863869	11.201784	19.983831	0							2.014117	0.034167
1.850901	0.342499	3.866528	11.201918	19.997131	0							2.015447	0.034168
1.85223	0.342014	3.869187	11.202066	20.010429	0							2.016776	0.034168
1.85356	0.341529	3.871846	11.202257	20.023729	0							2.018106	0.034168
1.854889	0.341085	3.874505	11.202321	20.037029	0							2.019435	0.034169
1.856219	0.340816	3.877164	11.202393	20.050327	0							2.020765	0.034169
1.857548	0.340721	3.879823	11.202486	20.063627	0							2.022094	0.034169
1.858878	0.340625	3.882482	11.202533	20.076927	0							2.023424	0.034169
1.860207	0.34053	3.885141	11.202616	20.090225	0							2.024753	0.03417
1.861537	0.34049	3.8878	11.202673	20.103525	0							2.026083	0.03417
1.862866	0.340569	3.890459	11.202792	20.116823	0							2.027412	0.03417
1.864195	0.340689	3.893119	11.20285	20.130123	0							2.028741	0.034171
1.865525	0.340809	3.895777	11.202901	20.143423	0							2.030071	0.034171
1.866854	0.340871	3.898436	11.202936	20.156721	0							2.0314	0.034171
1.868184	0.340605	3.901096	11.202946	20.170021	0							2.03273	0.034171
1.869513	0.339969	3.903754	11.202942	20.183321	0							2.034059	0.034172
1.870843	0.339364	3.906413	11.202952	20.196619	0							2.035389	0.034172
1.872172	0.338765	3.909073	11.203018	20.209919	0							2.036718	0.034172
1.873502	0.338037	3.911731	11.203069	20.223219	0							2.038048	0.034172
1.874831	0.33695	3.914391	11.2031	20.236517	0							2.039377	0.034173
1.876161	0.335665	3.91705	11.203137	20.249817	0							2.040706	0.034173
1.87749	0.334379	3.919708	11.203135	20.263117	0							2.042036	0.034173
1.878819	0.333121	3.922368	11.203199	20.276415	0							2.043365	0.034174
1.880149	0.332201	3.925027	11.203257	20.289715	0							2.044695	0.034174
1.881478	0.332138	3.927685	11.20336	20.303013	0							2.046024	0.034174
1.882808	0.332075	3.930345	11.203444	20.316313	0							2.047354	0.034174
1.884137	0.332012	3.933004	11.203387	20.329613	0							2.048683	0.034175
1.885467	0.331961	3.935663	11.203401	20.342911	0							2.050013	0.034175
1.886796	0.331968	3.938322	11.203377	20.356211	0							2.051342	0.034175
1.888126	0.332019	3.940981	11.203325	20.369511	0							2.052671	0.034176
1.889455	0.33207	3.94364	11.203311	20.382809	0							2.054001	0.034176
1.890784	0.33212	3.946299	11.203233	20.396109	0							2.055331	0.034176
1.892114	0.33203	3.948958	11.203188	20.409409	0							2.05666	0.034176
1.893443	0.331479	3.951617	11.203145	20.422707	0							2.057989	0.034177
1.894773	0.33093	3.954276	11.203023	20.436007	0							2.059319	0.034177
1.896102	0.33038	3.956935	11.202932	20.449305	0							2.060648	0.034177
1.897432	0.329839	3.959594	11.202821	20.462605	0							2.061978	0.034178
1.898761	0.329343	3.962253	11.202701	20.475904	0							2.063307	0.034178
1.900091	0.328895	3.964912	11.202569	20.489202	0							2.064636	0.034178
1.90142	0.328448	3.967571	11.202509	20.502502	0							2.065966	0.034178
1.902749	0.327999	3.97023	11.202418	20.515802	0							2.067296	0.034179
1.904079	0.327668	3.972889	11.202271	20.5291	0							2.068625	0.034179
1.905409	0.327705	3.975548	11.202178	20.5424	0							2.069954	0.034179
1.906738	0.327781	3.978207	11.202103	20.5557	0							2.071284	0.03418
1.908067	0.327858	3.980866	11.201965	20.568998	0							2.072613	0.03418
1.909397	0.327888	3.983525	11.201795	20.582298	0							2.073943	0.03418
1.910726	0.327673	3.986184	11.20162	20.595598	0							2.075272	0.03418
1.912056	0.327139	3.988843	11.201413	20.608896	0							2.076602	0.034181
1.913385	0.326604	3.991502	11.201304	20.622196	0							2.077931	0.034181
1.914714	0.326072	3.994161	11.201155	20.635494	0							2.079261	0.034181
1.916044	0.325479	3.99682	11.200994	20.648794	0							2.08059	0.034182
1.917374	0.324706	3.999479	11.200881	20.662094	0							2.081919	0.034182
1.918703	0.323892	4.002138	11.200868	20.675392	0							2.083249	0.034182
1.920032	0.323081	4.004797	11.200874	20.688692	0							2.084578	0.034182
1.921362	0.32228	4.007456	11.200819	20.701992	0							2.085908	0.034183
1.922691	0.321569	4.010115	11.200809	20.71529	0							2.087237	0.034183
1.924021	0.321018	4.012774	11.200857	20.72859	0							2.088567	0.034183
1.92535	0.320484	4.015433	11.200873	20.74189	0							2.089896	0.034184
1.926679	0.3199	4.018092	11.20096	20.755188	0							2.091226	0.034184
1.928009	0.319296	4.020751	11.201046	20.768488	0							2.092555	0.034184
1.929339	0.318552	4.02341	11.201134	20.781788	0							2.093884	0.034184
1.930668	0.317748	4.026069	11.201104	20.795086	0							2.095214	0.034185
1.931997	0.316946	4.028728	11.201079	20.808386	0							2.096543	0.034185
1.933327	0.316141	4.031387	11.201005	20.821684	0							2.097873	0.034185
1.934656	0.315282	4.034046	11.200975	20.834984	0							2.099202	0.034186
1.935986	0.314203	4.036705	11.200883	20.848284	0							2.100532	0.034186
1.937315	0.31312	4.039364	11.200806	20.861582	0							2.101861	0.034186
1.938645	0.312039	4.042023	11.200786	20.874882	0							2.103191	0.034187
1.939974	0.311004	4.044683	11.200687	20.888182	0							2.10452	0.034187
1.941304	0.310331	4.047341	11.200499	20.90148	0							2.10585	0.034187
1.942633	0.309885	4.05	11.200335	20.91478	0							2.107179	0.034187
1.943962	0.309441	4.05266	11.200317	20.92808	0							2.108508	0.034188
1.945292	0.308994	4.055318	11.200211	20.941378	0							2.109838	0.034188
1.946621	0.308542	4.057977	11.200103	20.954678	0							2.111167	0.034188
1.947951	0.308058	4.060637	11.200096	20.967978	0							2.112497	0.034189
1.94928	0.307573	4.063295	11.200069	20.981276	0							2.113826	0.034189
1.95061	0.307088	4.065955	11.200031	20.994576	0							2.115156	0.034189
1.951939	0.306596	4.068614	11.200002	21.007874	0							2.116485	0.034189
1.953269	0.306047	4.071272	11.199961	21.021173	0							2.117815	0.03419
1.954598	0.305446	4.073932	11.199957	21.034473	0							2.119144	0.03419
1.955927	0.304847	4.076591	11.199962	21.047771	0							2.120473	0.03419
1.957257	0.304248	4.079249	11.199995	21.061071	0							2.121803	0.034191
1.958586	0.303636	4.081909	11.200042	21.074371	0							2.123132	0.034191
1.959916	0.302934	4.084568	11.200084	21.087669	0							2.124462	0.034191
1.961245	0.302224	4.087226	11.200161	21.100969	0							2.125791	0.034191
1.962575	0.301517	4.089886	11.200172	21.114269	0							2.127121	0.034192
1.963904	0.300801	4.092545	11.200155	21.127567	0							2.12845	0.034192
1.965234	0.30004	4.095204	11.200212	21.140867	0							2.12978	0.034192
1.966563	0.29923	4.097863	11.200194	21.154165	0							2.131109	0.034193
1.967893	0.298414	4.100522	11.200172	21.167465	0							2.132438	0.034193
1.969222	0.297604	4.103181	11.200068	21.180765	0							2.133768	0.034193
1.970551	0.296826	4.10584	11.199968	21.194063	0							2.135098	0.034194
1.971881	0.296259	4.108499	11.199858	21.207363	0							2.136427	0.034194
1.97321	0.295743	4.111158	11.199797	21.220663	0							2.137756	0.034194
1.97454	0.295224	4.113817	11.199775	21.233961	0							2.139086	0.034194
1.975869	0.294737	4.116476	11.19972	21.247261	0							2.140415	0.034195
1.977199	0.29446	4.119135	11.199634	21.260561	0							2.141745	0.034195
1.978528	0.294543	4.121794	11.199606	21.273859	0							2.143074	0.034195
1.979858	0.294635	4.124453	11.19956	21.287159	0							2.144403	0.034196
1.981187	0.294727	4.127112	11.199574	21.300459	0							2.145733	0.034196
1.982516	0.29482	4.129771	11.199636	21.313757	0							2.147063	0.034196
1.983846	0.295142	4.13243	11.199672	21.327057	0							2.148392	0.034197
1.985175	0.295565	4.135089	11.199696	21.340355	0							2.149721	0.034197
1.986505	0.295989	4.137748	11.199735	21.353655	0							2.151051	0.034197
1.987834	0.296414	4.140407	11.199788	21.366955	0							2.15238	0.034197
1.989164	0.296793	4.143066	11.19991	21.380253	0							2.15371	0.034198
1.990493	0.296991	4.145725	11.19999	21.393553	0							2.155039	0.034198
1.991823	0.29719	4.148384	11.200064	21.406853	0							2.156369	0.034198
1.993152	0.297388	4.151043	11.20019	21.420151	0							2.157698	0.034199
1.994481	0.297584	4.153702	11.200293	21.433451	0							2.159028	0.034199
1.995811	0.297171	4.156361	11.200401	21.446751	0							2.160357	0.034199
1.997141	0.29636	4.15902	11.200531	21.460049	0							2.161686	0.0342
1.99847	0.295544	4.161679	11.200687	21.473349	0							2.163016	0.0342
1.999799	0.294732	4.164338	11.200795	21.486649	0							2.164345	0.0342
2.001129	0.293951	4.166997	11.200918	21.499947	0							2.165675	0.0342
2.002458	0.293414	4.169656	11.201024	21.513247	0							2.167004	0.034201
2.003788	0.292877	4.172315	11.201127	21.526545	0							2.168334	0.034201
2.005117	0.292341	4.174974	11.201169	21.539845	0							2.169663	0.034201
2.006447	0.291809	4.177633	11.201214	21.553144	0							2.170993	0.034202
2.007776	0.291547	4.180292	11.201232	21.566442	0							2.172322	0.034202
2.009106	0.291551	4.182951	11.201256	21.579742	0							2.173651	0.034202
2.010435	0.291554	4.18561	11.201324	21.593042	0							2.174981	0.034203
2.011765	0.291558	4.188269	11.201436	21.60634	0							2.17631	0.034203
2.013094	0.291563	4.190928	11.201562	21.61964	0							2.17764	0.034203
2.014423	0.291606	4.193587	11.201655	21.63294	0							2.178969	0.034203
2.015753	0.291649	4.196247	11.201707	21.646238	0							2.180299	0.034204
2.017082	0.291692	4.198905	11.201749	21.659538	0							2.181628	0.034204
2.018412	0.291735	4.201564	11.201735	21.672838	0							2.182958	0.034204
2.019741	0.291799	4.204224	11.201696	21.686136	0							2.184287	0.034205
2.021071	0.29189	4.206882	11.201698	21.699436	0							2.185616	0.034205
2.0224	0.291982	4.209541	11.201676	21.712734	0							2.186946	0.034205
2.02373	0.292073	4.212201	11.201686	21.726034	0							2.188275	0.034206
2.025059	0.292169	4.214859	11.201692	21.739334	0							2.189605	0.034206
2.026388	0.29236	4.217519	11.201736	21.752632	0							2.190934	0.034206
2.027718	0.292562	4.220178	11.201765	21.765932	0							2.192264	0.034206
2.029047	0.292763	4.222836	11.20184	21.779232	0							2.193593	0.034207
2.030377	0.292956	4.225496	11.201889	21.79253	0							2.194923	0.034207
2.031706	0.293071	4.228155	11.201938	21.80583	0							2.196252	0.034207
2.033036	0.293051	4.230814	11.202007	21.81913	0							2.197582	0.034208
2.034365	0.293012	4.233473	11.202111	21.832428	0							2.198911	0.034208
2.035695	0.292974	4.236132	11.202232	21.845728	0							2.20024	0.034208
2.037024	0.292936	4.238791	11.202366	21.859026	0							2.20157	0.034209
2.038353	0.29269	4.24145	11.202452	21.872326	0							2.202899	0.034209
2.039683	0.292362	4.244109	11.20254	21.885626	0							2.204229	0.034209
2.041013	0.292031	4.246768	11.20268	21.898924	0							2.205558	0.03421
2.042342	0.291699	4.249427	11.202864	21.912224	0							2.206888	0.03421
2.043671	0.291363	4.252086	11.20302	21.925524	0							2.208217	0.03421
2.045001	0.29101	4.254745	11.203171	21.938822	0							2.209547	0.03421
2.04633	0.290657	4.257404	11.203309	21.952122	0							2.210876	0.034211
2.04766	0.290302	4.260063	11.203453	21.965422	0							2.212206	0.034211
2.048989	0.289949	4.262722	11.203595	21.97872	0							2.213535	0.034211
2.050318	0.289387	4.265381	11.203678	21.99202	0							2.214864	0.034212
2.051648	0.28871	4.26804	11.20373	22.00532	0							2.216194	0.034212
2.052978	0.288028	4.270699	11.203814	22.018618	0							2.217523	0.034212
2.054307	0.287338	4.273358	11.203863	22.031918	0							2.218853	0.034213
2.055636	0.286662	4.276017	11.203897	22.045216	0							2.220182	0.034213
2.056966	0.286051	4.278676	11.203854	22.058516	0							2.221512	0.034213
2.058295	0.285446	4.281335	11.203807	22.071815	0							2.222841	0.034214
2.059625	0.284842	4.283994	11.203794	22.085114	0							2.224171	0.034214
2.060954	0.284235	4.286653	11.203834	22.098413	0							2.2255	0.034214
2.062284	0.284186	4.289312	11.20395	22.111713	0							2.22683	0.034214
2.063613	0.284558	4.291971	11.204087	22.125011	0							2.228159	0.034215
2.064943	0.284965	4.29463	11.20423	22.138311	0							2.229488	0.034215
2.066272	0.285374	4.297289	11.204288	22.151611	0							2.230818	0.034215
2.067601	0.285781	4.299948	11.204347	22.164909	0							2.232147	0.034216
2.068931	0.285759	4.302607	11.204388	22.178209	0							2.233477	0.034216
2.07026	0.285698	4.305266	11.204421	22.191509	0							2.234806	0.034216
2.07159	0.285638	4.307925	11.204487	22.204807	0							2.236136	0.034217
2.072919	0.285578	4.310584	11.204437	22.218107	0							2.237465	0.034217
2.074249	0.285269	4.313243	11.204359	22.231405	0							2.238795	0.034217
2.075578	0.284687	4.315902	11.2043	22.244705	0							2.240124	0.034218
2.076908	0.284086	4.318562	11.20421	22.258005	0							2.241453	0.034218
2.078237	0.283484	4.32122	11.204158	22.271303	0							2.242783	0.034218
2.079566	0.282885	4.323879	11.204041	22.284603	0							2.244112	0.034219
2.080896	0.282506	4.326539	11.203857	22.297903	0							2.245442	0.034219
2.082225	0.28217	4.329197	11.203649	22.311201	0							2.246771	0.034219
2.083555	0.281847	4.331856	11.203421	22.324501	0							2.248101	0.034219
2.084884	0.281545	4.334516	11.203149	22.337801	0							2.24943	0.03422
2.086214	0.281205	4.337174	11.202798	22.351099	0							2.25076	0.03422
2.087543	0.280829	4.339833	11.202464	22.364399	0							2.252089	0.03422
2.088873	0.280445	4.342493	11.202088	22.377699	0							2.253418	0.034221
2.090202	0.280061	4.345151	11.201745	22.390997	0							2.254748	0.034221
2.091532	0.279677	4.347811	11.201427	22.404297	0							2.256077	0.034221
2.092861	0.279456	4.35047	11.201114	22.417595	0							2.257407	0.034222
2.09419	0.279323	4.353128	11.200803	22.430895	0							2.258736	0.034222
2.09552	0.279202	4.355788	11.200523	22.444195	0							2.260066	0.034222
2.096849	0.279081	4.358447	11.200259	22.457493	0							2.261395	0.034223
2.098179	0.279016	4.361105	11.200033	22.470793	0							2.262725	0.034224
2.099508	0.279099	4.363765	11.199823	22.484093	0							2.264054	0.034224
2.100838	0.279218	4.366424	11.199663	22.497391	0							2.265383	0.034225
2.102167	0.279337	4.369083	11.199553	22.510691	0							2.266713	0.034225
2.103497	0.279456	4.371742	11.199427	22.523991	0							2.268043	0.034226
2.104826	0.279537	4.374401	11.199286	22.537289	0							2.269372	0.034227
2.106155	0.279592	4.37706	11.199171	22.550589	0							2.270701	0.034227
2.107485	0.279644	4.379719	11.19911	22.563887	0							2.272031	0.034228
2.108814	0.279695	4.382378	11.199117	22.577187	0							2.27336	0.034229
2.110144	0.27975	4.385037	11.199175	22.590487	0							2.27469	0.034229
2.111473	0.279819	4.387696	11.199243	22.603785	0							2.276019	0.034229
2.112803	0.279892	4.390355	11.199368	22.617085	0							2.277349	0.03423
2.114132	0.279964	4.393014	11.199516	22.630384	0							2.278678	0.03423
2.115462	0.280037	4.395673	11.199639	22.643682	0							2.280008	0.03423
2.116791	0.280148	4.398332	11.199783	22.656982	0							2.281337	0.034231
2.118121	0.280308	4.400991	11.199906	22.670282	0							2.282666	0.034231
2.11945	0.280477	4.40365	11.200032	22.68358	0							2.283996	0.034231
2.12078	0.280647	4.406309	11.200197	22.69688	0							2.285325	0.034231
2.122109	0.28081	4.408968	11.20035	22.71018	0							2.286655	0.034232
2.123438	0.280913	4.411627	11.200482	22.723478	0							2.287984	0.034232
2.124768	0.281002	4.414286	11.200612	22.736778	0							2.289314	0.034232
2.126097	0.281091	4.416945	11.200742	22.750076	0							2.290643	0.034233
2.127427	0.28118	4.419604	11.200881	22.763376	0							2.291973	0.034233
2.128756	0.281264	4.422263	11.201034	22.776676	0							2.293302	0.034233
2.130086	0.281339	4.424922	11.201194	22.789974	0							2.294631	0.034234
2.131415	0.281413	4.427581	11.201321	22.803274	0							2.295961	0.034234
2.132745	0.281486	4.43024	11.201399	22.816574	0							2.29729	0.034234
2.134074	0.28156	4.432899	11.201447	22.829872	0							2.29862	0.034235
2.135403	0.282014	4.435558	11.201445	22.843172	0							2.299949	0.034235
2.136733	0.28254	4.438217	11.20142	22.856472	0							2.301279	0.034235
2.138062	0.283029	4.440876	11.201414	22.86977	0							2.302608	0.034236
2.139392	0.283546	4.443535	11.201392	22.88307	0							2.303938	0.034236
2.140721	0.284082	4.446194	11.201372	22.89637	0							2.305267	0.034236
2.142051	0.284617	4.448853	11.201333	22.909668	0							2.306597	0.034237
2.14338	0.28515	4.451512	11.201263	22.922968	0							2.307926	0.034237
2.14471	0.285683	4.454171	11.201183	22.936266	0							2.309255	0.034237
2.146039	0.286217	4.456831	11.201074	22.949566	0							2.310585	0.034238
2.147368	0.286592	4.459489	11.200926	22.962866	0							2.311914	0.034238
2.148698	0.286868	4.462148	11.200762	22.976164	0							2.313244	0.034238
2.150027	0.287135	4.464808	11.200615	22.989464	0							2.314573	0.034238
2.151357	0.287403	4.467466	11.200496	23.002764	0							2.315903	0.034239
2.152686	0.287599	4.470126	11.200412	23.016062	0							2.317232	0.034239
2.154016	0.287471	4.472785	11.200348	23.029362	0							2.318562	0.034239
2.155345	0.287194	4.475443	11.200294	23.042662	0							2.319891	0.03424
2.156675	0.286917	4.478103	11.200257	23.05596	0							2.32122	0.03424
2.158004	0.286639	4.480762	11.20023	23.06926	0							2.32255	0.03424
2.159333	0.286222	4.48342	11.200208	23.08256	0							2.323879	0.034241
2.160663	0.2857	4.48608	11.200189	23.095858	0							2.325209	0.034241
2.161992	0.285162	4.488739	11.200193	23.109158	0							2.326538	0.034241
2.163322	0.284623	4.491398	11.200211	23.122456	0							2.327868	0.034242
2.164651	0.284113	4.494057	11.200208	23.135756	0							2.329197	0.034242
2.165981	0.283889	4.496716	11.200251	23.149055	0							2.330527	0.034242
2.16731	0.283798	4.499375	11.200309	23.162354	0							2.331856	0.034243
2.16864	0.283707	4.502034	11.20035	23.175653	0							2.333185	0.034243
2.169969	0.283617	4.504693	11.200435	23.188953	0							2.334515	0.034243
2.171299	0.283558	4.507352	11.200538	23.202251	0							2.335845	0.034244
2.172628	0.283528	4.510011	11.200563	23.215551	0							2.337174	0.034244
2.173958	0.283505	4.51267	11.20055	23.228851	0							2.338503	0.034244
2.175287	0.283482	4.515329	11.200548	23.242149	0							2.339833	0.034245
2.176616	0.283458	4.517988	11.200531	23.255449	0							2.341162	0.034245
2.177946	0.283356	4.520647	11.200512	23.268749	0							2.342492	0.034245
2.179275	0.283219	4.523306	11.200426	23.282047	0							2.343821	0.034246
2.180605	0.283081	4.525965	11.200281	23.295347	0							2.34515	0.034246
2.181934	0.282943	4.528624	11.200129	23.308645	0							2.34648	0.034246
2.183264	0.282771	4.531283	11.200006	23.321945	0							2.34781	0.034247
2.184593	0.282551	4.533942	11.199931	23.335245	0							2.349139	0.034247
2.185923	0.282316	4.536601	11.199866	23.348543	0							2.350468	0.034247
2.187252	0.282083	4.53926	11.199782	23.361843	0							2.351798	0.034248
2.188581	0.281847	4.541919	11.199685	23.375143	0							2.353127	0.034248
2.189911	0.281351	4.544578	11.199595	23.388441	0							2.354457	0.034248
2.19124	0.280753	4.547237	11.199526	23.401741	0							2.355786	0.034248
2.19257	0.280122	4.549896	11.199491	23.415041	0							2.357116	0.034249
2.193899	0.279455	4.552555	11.199499	23.428339	0							2.358445	0.034249
2.195229	0.278787	4.555214	11.199499	23.441639	0							2.359775	0.034249
2.196558	0.278128	4.557873	11.199547	23.454937	0							2.361104	0.03425
2.197888	0.277473	4.560532	11.199696	23.468237	0							2.362433	0.03425
2.199217	0.276817	4.563191	11.199811	23.481537	0							2.363763	0.03425
2.200547	0.276162	4.56585	11.199906	23.494835	0							2.365092	0.034251
2.201876	0.275664	4.568509	11.199988	23.508135	0							2.366422	0.034251
2.203205	0.275336	4.571168	11.200093	23.521435	0							2.367751	0.034251
2.204535	0.275041	4.573827	11.200233	23.534733	0							2.369081	0.034252
2.205864	0.274745	4.576486	11.200439	23.548033	0							2.37041	0.034252
2.207194	0.274451	4.579145	11.200656	23.561333	0							2.37174	0.034252
2.208523	0.274162	4.581804	11.200871	23.574631	0							2.373069	0.034253
2.209853	0.273876	4.584463	11.20113	23.587931	0							2.374398	0.034253
2.211182	0.273589	4.587122	11.201327	23.601231	0							2.375728	0.034253
2.212512	0.273303	4.589781	11.201569	23.614529	0							2.377057	0.034254
2.213841	0.272983	4.592441	11.201808	23.627829	0							2.378387	0.034254
2.21517	0.272625	4.595099	11.201958	23.641127	0							2.379716	0.034254
2.2165	0.272255	4.597758	11.202042	23.654427	0							2.381046	0.034255
2.217829	0.271885	4.600418	11.202073	23.667727	0							2.382375	0.034255
2.219159	0.271576	4.603076	11.202109	23.681025	0							2.383705	0.034255
2.220488	0.271561	4.605735	11.202154	23.694324	0							2.385034	0.034256
2.221818	0.271736	4.608395	11.202147	23.707624	0							2.386364	0.034256
2.223147	0.271911	4.611053	11.202101	23.720922	0							2.387693	0.034256
2.224477	0.272085	4.613712	11.202003	23.734222	0							2.389022	0.034257
2.225806	0.272265	4.616372	11.201913	23.747522	0							2.390352	0.034257
2.227135	0.272452	4.61903	11.201822	23.76082	0							2.391681	0.034257
2.228465	0.272642	4.62169	11.201756	23.77412	0							2.393011	0.034258
2.229795	0.272832	4.624349	11.201622	23.78742	0							2.39434	0.034258
2.231124	0.272995	4.627007	11.20147	23.800718	0							2.39567	0.034259
2.232453	0.272903	4.629667	11.201331	23.814018	0							2.396999	0.03426
2.233783	0.272644	4.632326	11.201192	23.827316	0							2.398329	0.03426
2.235112	0.272384	4.634984	11.201037	23.840616	0							2.399658	0.034261
2.236442	0.272125	4.637644	11.200854	23.853916	0							2.400987	0.034262
2.237771	0.271896	4.640303	11.200696	23.867214	0							2.402317	0.034262
2.2391	0.271719	4.642962	11.200533	23.880514	0							2.403646	0.034263
2.24043	0.271562	4.645621	11.200369	23.893814	0							2.404976	0.034264
2.24176	0.271405	4.64828	11.200276	23.907112	0							2.406305	0.034264
2.243089	0.271251	4.650939	11.200197	23.920412	0							2.407635	0.034265
2.244418	0.271164	4.653598	11.200072	23.933712	0							2.408964	0.034265
2.245748	0.271125	4.656257	11.199943	23.94701	0							2.410294	0.034265
2.247077	0.271083	4.658916	11.199851	23.96031	0							2.411623	0.034266
2.248407	0.27104	4.661575	11.199759	23.97361	0							2.412953	0.034266
2.249736	0.271028	4.664234	11.199685	23.986908	0							2.414282	0.034266
2.251065	0.271101	4.666893	11.199635	24.000208	0							2.415612	0.034267
2.252395	0.271233	4.669552	11.199593	24.013506	0							2.416941	0.034267
2.253725	0.271364	4.672211	11.19953	24.026806	0							2.41827	0.034267
2.255054	0.271496	4.67487	11.199435	24.040106	0							2.4196	0.034268
2.256383	0.271801	4.677529	11.199357	24.053404	0							2.420929	0.034268
2.257713	0.272345	4.680188	11.199257	24.066704	0							2.422259	0.034268
2.259042	0.272911	4.682847	11.199154	24.080004	0							2.423588	0.034269
2.260372	0.273478	4.685506	11.199006	24.093302	0							2.424918	0.034269
2.261701	0.273986	4.688165	11.198804	24.106602	0							2.426247	0.034269
2.263031	0.274275	4.690824	11.19864	24.119902	0							2.427577	0.034269
2.26436	0.274388	4.693483	11.198493	24.1332	0							2.428906	0.03427
2.26569	0.274501	4.696142	11.198327	24.1465	0							2.430235	0.03427
2.267019	0.274613	4.698801	11.198202	24.159798	0							2.431565	0.03427
2.268348	0.274597	4.70146	11.198083	24.173098	0							2.432894	0.034271
2.269678	0.274389	4.704119	11.197942	24.186398	0							2.434224	0.034271
2.271007	0.274143	4.706778	11.197769	24.199696	0							2.435553	0.034271
2.272337	0.273896	4.709437	11.197615	24.212996	0							2.436883	0.034272
2.273666	0.273714	4.712096	11.197487	24.226295	0							2.438212	0.034272
2.274996	0.273863	4.714755	11.197389	24.239594	0							2.439542	0.034272
2.276325	0.274316	4.717414	11.197311	24.252893	0							2.440871	0.034273
2.277655	0.274768	4.720073	11.197269	24.266193	0							2.4422	0.034273
2.278984	0.275221	4.722733	11.197219	24.279491	0							2.44353	0.034273
2.280313	0.275701	4.725391	11.197176	24.292791	0							2.444859	0.034274
2.281643	0.276225	4.72805	11.197179	24.306091	0							2.446189	0.034274
2.282972	0.276761	4.73071	11.197123	24.319389	0							2.447518	0.034274
2.284302	0.277297	4.733368	11.1971	24.332689	0							2.448848	0.034275
2.285631	0.277796	4.736027	11.197077	24.345987	0							2.450177	0.034275
2.286961	0.277931	4.738687	11.19706	24.359287	0							2.451507	0.034275
2.28829	0.277705	4.741345	11.19706	24.372587	0							2.452836	0.034276
2.28962	0.277479	4.744005	11.197083	24.385885	0							2.454165	0.034276
2.290949	0.277252	4.746664	11.197145	24.399185	0							2.455495	0.034276
2.292279	0.277022	4.749322	11.197152	24.412485	0							2.456824	0.034277
2.293608	0.276783	4.751982	11.197135	24.425783	0							2.458154	0.034277
2.294937	0.276541	4.754641	11.197204	24.439083	0							2.459483	0.034277
2.296267	0.276302	4.757299	11.197237	24.452383	0							2.460813	0.034278
2.297596	0.276076	4.759959	11.197351	24.465681	0							2.462142	0.034278
2.298926	0.276009	4.762618	11.197394	24.478981	0							2.463472	0.034278
2.300255	0.276235	4.765276	11.197502	24.492281	0							2.464801	0.034279
2.301585	0.276464	4.767936	11.197572	24.505579	0							2.46613	0.034279
2.302914	0.276692	4.770595	11.197664	24.518879	0							2.46746	0.034279
2.304244	0.276904	4.773254	11.19774	24.532177	0							2.46879	0.03428
2.305573	0.277066	4.775913	11.197773	24.545477	0							2.470119	0.03428
2.306902	0.277192	4.778572	11.197882	24.558777	0							2.471448	0.03428
2.308232	0.277319	4.781231	11.197876	24.572075	0							2.472778	0.034281
2.309561	0.277446	4.78389	11.197826	24.585375	0							2.474107	0.034281
2.310891	0.277664	4.786549	11.197873	24.598675	0							2.475437	0.034282
2.31222	0.278073	4.789208	11.19785	24.611973	0							2.476766	0.034283
2.31355	0.278503	4.791867	11.197783	24.625273	0							2.478096	0.034283
2.314879	0.278934	4.794526	11.19772	24.638573	0							2.479425	0.034284
2.316209	0.27934	4.797185	11.197685	24.651871	0							2.480755	0.034285
2.317538	0.279665	4.799844	11.197609	24.665171	0							2.482084	0.034286
2.318868	0.279921	4.802503	11.197506	24.678471	0							2.483413	0.034286
2.320197	0.280178	4.805162	11.197391	24.691769	0							2.484743	0.034287
2.321527	0.280434	4.807821	11.19728	24.705069	0							2.486072	0.034288
2.322856	0.280433	4.81048	11.197183	24.718367	0							2.487402	0.034288
2.324185	0.279878	4.813139	11.197132	24.731667	0							2.488731	0.034288
2.325515	0.279204	4.815798	11.196979	24.744967	0							2.490061	0.034289
2.326844	0.278532	4.818457	11.196916	24.758265	0							2.49139	0.034289
2.328174	0.277907	4.821116	11.196853	24.771564	0							2.49272	0.034289
2.329503	0.277477	4.823775	11.196787	24.784864	0							2.494049	0.03429
2.330833	0.277257	4.826434	11.196835	24.798162	0							2.495378	0.03429
2.332162	0.277037	4.829093	11.196765	24.811462	0							2.496708	0.03429
2.333492	0.276817	4.831752	11.196773	24.824762	0							2.498037	0.034291
2.334821	0.276684	4.834411	11.196804	24.83806	0							2.499367	0.034291
2.33615	0.276751	4.83707	11.196795	24.85136	0							2.500696	0.034291
2.33748	0.276888	4.839729	11.19676	24.864658	0							2.502026	0.034292
2.338809	0.277026	4.842388	11.196733	24.877958	0							2.503355	0.034292
2.340139	0.277114	4.845047	11.196675	24.891258	0							2.504685	0.034292
2.341468	0.276912	4.847706	11.196596	24.904556	0							2.506014	0.034293
2.342798	0.27635	4.850365	11.196527	24.917856	0							2.507344	0.034293
2.344127	0.275788	4.853024	11.196422	24.931156	0							2.508673	0.034293
2.345457	0.275226	4.855683	11.196325	24.944454	0							2.510002	0.034294
2.346786	0.274653	4.858342	11.196268	24.957754	0							2.511332	0.034294
2.348115	0.27405	4.861001	11.196211	24.971054	0							2.512661	0.034294
2.349445	0.273438	4.86366	11.196139	24.984352	0							2.513991	0.034295
2.350774	0.272853	4.866319	11.196069	24.997652	0							2.51532	0.034295
2.352104	0.272309	4.868979	11.196024	25.010952	0							2.51665	0.034295
2.353433	0.271911	4.871637	11.195963	25.02425	0							2.517979	0.034296
2.354763	0.272055	4.874297	11.195951	25.03755	0							2.519309	0.034296
2.356092	0.272199	4.876956	11.196013	25.050848	0							2.520638	0.034296
2.357422	0.272344	4.879614	11.196026	25.064148	0							2.521967	0.034297
2.358751	0.272517	4.882274	11.196106	25.077448	0							2.523297	0.034297
2.36008	0.272836	4.884933	11.196183	25.090746	0							2.524626	0.034297
2.36141	0.27327	4.887591	11.196246	25.104046	0							2.525956	0.034298
2.362739	0.273705	4.890251	11.19627	25.117346	0							2.527285	0.034298
2.364069	0.274141	4.89291	11.196313	25.130644	0							2.528615	0.034298
2.365398	0.27448	4.895569	11.196416	25.143944	0							2.529944	0.034299
2.366728	0.274445	4.898228	11.196476	25.157244	0							2.531274	0.034299
2.368057	0.274409	4.900887	11.19649	25.170542	0							2.532603	0.034299
2.369387	0.274374	4.903546	11.196469	25.183842	0							2.533932	0.0343
2.370716	0.274353	4.906205	11.196473	25.197142	0							2.535262	0.0343
2.372046	0.274405	4.908864	11.196516	25.21044	0							2.536592	0.0343
2.373375	0.274535	4.911523	11.196587	25.22374	0							2.537921	0.034301
2.374705	0.274665	4.914182	11.196595	25.237038	0							2.53925	0.034301
2.376034	0.274795	4.916841	11.196616	25.250338	0							2.54058	0.034302
2.377363	0.274866	4.9195	11.196604	25.263638	0							2.541909	0.034302
2.378693	0.274716	4.922159	11.196595	25.276936	0							2.543239	0.034303
2.380022	0.274542	4.924818	11.196568	25.290236	0							2.544568	0.034304
2.381352	0.274368	4.927477	11.196623	25.303535	0							2.545897	0.034304
2.382681	0.274174	4.930136	11.196687	25.316833	0							2.547227	0.034305
2.384011	0.273855	4.932795	11.196805	25.330133	0							2.548557	0.034306
2.38534	0.273363	4.935454	11.196847	25.343433	0							2.549886	0.034306
2.38667	0.272872	4.938113	11.197001	25.356731	0							2.551215	0.034307
2.387999	0.272381	4.940772	11.197076	25.370031	0							2.552545	0.034308
2.389328	0.272065	4.943431	11.197178	25.383331	0							2.553874	0.034308
2.390658	0.272362	4.94609	11.197248	25.396629	0							2.555204	0.034308
2.391987	0.272802	4.948749	11.197272	25.409929	0							2.556533	0.034309
2.393317	0.273243	4.951408	11.197263	25.423227	0							2.557863	0.034309
2.394646	0.273695	4.954067	11.197233	25.436527	0							2.559192	0.034309
2.395976	0.274228	4.956726	11.197264	25.449827	0							2.560522	0.03431
2.397305	0.274905	4.959385	11.197193	25.463125	0							2.561851	0.03431
2.398635	0.275583	4.962044	11.197182	25.476425	0							2.56318	0.03431
2.399964	0.27626	4.964703	11.197283	25.489725	0							2.56451	0.034311
2.401294	0.276874	4.967362	11.197355	25.503023	0							2.565839	0.034311
2.402623	0.277274	4.970021	11.197479	25.516323	0							2.567169	0.034311
2.403952	0.27758	4.97268	11.197579	25.529623	0							2.568498	0.034312
2.405282	0.277866	4.975339	11.197617	25.542921	0							2.569828	0.034312
2.406611	0.278187	4.977998	11.197677	25.556221	0							2.571157	0.034313
2.407941	0.278678	4.980657	11.197793	25.569519	0							2.572487	0.034313
2.40927	0.279977	4.983316	11.197899	25.582819	0							2.573816	0.034313
2.4106	0.281274	4.985975	11.198043	25.596119	0							2.575145	0.034314
2.411929	0.282572	4.988634	11.198152	25.609417	0							2.576475	0.034314
2.413259	0.283875	4.991293	11.198247	25.622717	0							2.577804	0.034314
2.414588	0.285211	4.993952	11.198375	25.636017	0							2.579134	0.034315
2.415917	0.286563	4.996612	11.198556	25.649315	0							2.580463	0.034315
2.417247	0.287917	4.99927	11.198683	25.662615	0							2.581793	0.034315
2.418576	0.289269	5.001929	11.198847	25.675915	0							2.583122	0.034316
2.419906	0.290516	5.004589	11.198936	25.689213	0							2.584452	0.034316
2.421235	0.290794	5.007247	11.198999	25.702513	0							2.585781	0.034316
2.422565	0.291072	5.009906	11.199018	25.715813	0							2.587111	0.034317
2.423894	0.291349	5.012566	11.19907	25.729111	0							2.58844	0.034317
2.425224	0.291611	5.015224	11.199154	25.742411	0							2.589769	0.034317
2.426553	0.291728	5.017884	11.199208	25.755709	0							2.591099	0.034318
2.427882	0.291715	5.020543	11.199257	25.769009	0							2.592428	0.034318
2.429212	0.291702	5.023201	11.199285	25.782309	0							2.593758	0.034319
2.430542	0.291689	5.025861	11.199342	25.795607	0							2.595087	0.034319
2.431871	0.291702	5.02852	11.199364	25.808907	0							2.596417	0.03432
2.4332	0.291929	5.031178	11.199361	25.822206	0							2.597746	0.034321
2.43453	0.29218	5.033838	11.199409	25.835505	0							2.599076	0.034321
2.435859	0.292429	5.036497	11.199457	25.848804	0							2.600405	0.034322
2.437189	0.292671	5.039155	11.199526	25.862104	0							2.601734	0.034323
2.438518	0.292841	5.041815	11.199653	25.875402	0							2.603064	0.034323
2.439847	0.292926	5.044474	11.199799	25.888702	0							2.604393	0.034324
2.441177	0.293009	5.047133	11.199924	25.902002	0							2.605723	0.034325
2.442507	0.293094	5.049792	11.200128	25.9153	0							2.607052	0.034325
2.443836	0.293159	5.052451	11.200232	25.9286	0							2.608382	0.034325
2.445165	0.293096	5.05511	11.200303	25.941898	0							2.609711	0.034326
2.446495	0.29298	5.057769	11.200318	25.955198	0							2.611041	0.034326
2.447824	0.292865	5.060428	11.200307	25.968498	0							2.61237	0.034326
2.449154	0.292763	5.063087	11.200304	25.981796	0							2.6137	0.034327
2.450483	0.292775	5.065746	11.200297	25.995096	0							2.615029	0.034327
2.451813	0.292976	5.068405	11.200333	26.008396	0							2.616359	0.034327
2.453142	0.293178	5.071064	11.200411	26.021694	0							2.617688	0.034328
2.454472	0.29338	5.073723	11.200464	26.034994	0							2.619017	0.034328
2.455801	0.293598	5.076382	11.20046	26.048294	0							2.620347	0.034328
2.45713	0.293915	5.079041	11.200479	26.061592	0							2.621676	0.034329
2.45846	0.294265	5.0817	11.200498	26.074892	0							2.623006	0.034329
2.459789	0.294647	5.084359	11.20057	26.088192	0							2.624335	0.03433
2.461119	0.295041	5.087018	11.200622	26.10149	0							2.625665	0.03433
2.462448	0.295388	5.089677	11.200701	26.11479	0							2.626994	0.03433
2.463778	0.295549	5.092336	11.200804	26.128088	0							2.628324	0.034331
2.465107	0.295707	5.094995	11.200878	26.141388	0							2.629653	0.034331
2.466437	0.295865	5.097654	11.200933	26.154688	0							2.630982	0.034331
2.467766	0.296022	5.100313	11.201119	26.167986	0							2.632312	0.034332
2.469095	0.296254	5.102972	11.201329	26.181286	0							2.633641	0.034332
2.470425	0.29656	5.105631	11.201485	26.194586	0							2.634971	0.034333
2.471754	0.29687	5.10829	11.201593	26.207884	0							2.6363	0.034334
2.473084	0.297178	5.110949	11.201734	26.221184	0							2.63763	0.034334
2.474413	0.29739	5.113608	11.201821	26.234484	0							2.638959	0.034335
2.475743	0.296729	5.116267	11.201877	26.247782	0							2.640289	0.034336
2.477072	0.296058	5.118927	11.202023	26.261082	0							2.641618	0.034336
2.478402	0.295388	5.121585	11.202197	26.274382	0							2.642947	0.034337
2.479731	0.294721	5.124244	11.202247	26.28768	0							2.644277	0.034338
2.481061	0.294018	5.126904	11.202298	26.30098	0							2.645606	0.034338
2.48239	0.293276	5.129562	11.202297	26.314278	0							2.646936	0.034339
2.483719	0.292534	5.132221	11.202306	26.327578	0							2.648265	0.034339
2.485049	0.291791	5.134881	11.202291	26.340878	0							2.649595	0.034339
2.486378	0.291054	5.137539	11.202228	26.354176	0							2.650924	0.03434
2.487708	0.291386	5.140198	11.202173	26.367476	0							2.652254	0.03434
2.489037	0.291722	5.142858	11.202094	26.380775	0							2.653583	0.03434
[truncated: 20,406 more rows]
