# Supplementary material for: Hallucination of closed repeat proteins containing central pockets
Source: Nat Struct Mol Biol. 2023 Sep 28;30(11):1755–60. doi: 10.1038/s41594-023-01112-6 (PMC10643118; doi:10.1038/s41594-023-01112-6)
Supplement: Supplementary file 5 — Chromatography raw data. [file 41594_2023_1112_MOESM5_ESM.tar › SEC_submit/B4.csv]

Chrom.1		Chrom.1		Chrom.1		Chrom.1		Chrom.1		Chrom.1		Chrom.1
UV 1_280		Cond		Conc B		Injection		Run Log		Fraction		UV 1_280_CUT_TEMP@100,BASEM
ml	mAU	ml	mS/cm	ml	%	ml	Injection	ml	Logbook	ml	Fraction	ml	mAU
-0.164531	0.020441	-0.164531	11.225691	-0.164531	0	0.000321		-0.164531	Method Settings	8.010759	3.A.1	0	0.036308
-0.163202	0.634955	-0.161872	11.242748	-0.151236	0			-0.164463	Set autosampler to inject	9.009945	3.A.2	0.001329	0.036308
-0.161872	0.683826	-0.159213	11.24298	-0.137941	0			-0.015374	Sample Application	10.009913	3.A.3	0.002659	0.036308
-0.160543	0.72141	-0.156555	11.242755	-0.124646	0			7.989181	Elution	11.011208	3.A.4	0.003988	0.036308
-0.159213	0.753332	-0.153896	11.242243	-0.111351	0			19.7902	Set autosampler to load next	12.010925	3.A.5	0.005318	0.036308
-0.157884	0.781276	-0.151237	11.241659	-0.098056	0			20.190276	Dump	13.010879	3.A.6	0.006647	0.036308
-0.156555	0.799168	-0.148578	11.241194	-0.084761	0					14.010855	3.A.7	0.007977	0.036308
-0.155225	0.820043	-0.145919	11.240879	-0.071466	0					15.010803	3.A.8	0.009306	0.036308
-0.153896	0.841736	-0.14326	11.240741	-0.05817	0					16.010533	3.A.9	0.010636	0.036308
-0.152566	0.862096	-0.140601	11.24081	-0.044875	0					17.011836	3.A.10	0.011965	0.036308
-0.151237	0.88126	-0.137942	11.241081	-0.03158	0					18.011776	3.A.11	0.013295	0.036308
-0.149907	0.898633	-0.135283	11.241445	-0.018285	0					19.011744	3.A.12	0.014624	0.036308
-0.148578	0.915204	-0.132624	11.241881	-0.00499	0					19.788878	Waste(Frac)	0.015953	0.036308
-0.147248	0.933491	-0.129966	11.242262	0.008305	0					20.371735	Waste	0.017283	0.036308
-0.145919	0.949748	-0.127307	11.242026	0.0216	0							0.018612	0.036308
-0.144589	0.948855	-0.124648	11.240746	0.034895	0							0.019942	0.036308
-0.14326	0.948435	-0.121989	11.23849	0.04819	0							0.021271	0.036308
-0.141931	0.94808	-0.11933	11.235553	0.061485	0							0.022601	0.036308
-0.140601	0.947338	-0.116671	11.232166	0.07478	0							0.02393	0.036308
-0.139272	0.946603	-0.114012	11.228502	0.088076	0							0.02526	0.036308
-0.137942	0.946302	-0.111353	11.224624	0.101371	0							0.026589	0.036308
-0.136613	0.946291	-0.108694	11.220629	0.114666	0							0.027918	0.036308
-0.135283	0.946279	-0.106035	11.216698	0.127961	0							0.029248	0.036308
-0.133954	0.946267	-0.103377	11.212828	0.141256	0							0.030577	0.036308
-0.132624	0.946255	-0.100718	11.209087	0.154551	0							0.031907	0.036308
-0.131295	0.946243	-0.098059	11.205607	0.167846	0							0.033236	0.036308
-0.129966	0.946231	-0.0954	11.20231	0.181141	0							0.034566	0.036308
-0.128636	0.946219	-0.092741	11.199217	0.194436	0							0.035895	0.036308
-0.127307	0.946207	-0.090082	11.196425	0.207731	0							0.037225	0.036308
-0.125977	0.946041	-0.087423	11.193933	0.221026	0							0.038554	0.036308
-0.124648	0.945718	-0.084764	11.191733	0.234322	0							0.039883	0.036308
-0.123318	0.945396	-0.082105	11.189802	0.247617	0							0.041213	0.036308
-0.121989	0.945073	-0.079446	11.188141	0.260912	0							0.042542	0.036308
-0.120659	0.944749	-0.076788	11.186736	0.274207	0							0.043872	0.036308
-0.11933	0.944465	-0.074129	11.185546	0.287502	0							0.045201	0.036308
-0.118	0.944181	-0.07147	11.184587	0.300797	0							0.046531	0.036308
-0.116671	0.943897	-0.068811	11.183706	0.314092	0							0.04786	0.036308
-0.115342	0.943613	-0.066152	11.182727	0.327387	0							0.04919	0.036308
-0.114012	0.943149	-0.063493	11.181511	0.340682	0							0.050519	0.036308
-0.112683	0.942414	-0.060834	11.179894	0.353977	0							0.051849	0.036308
-0.111353	0.941672	-0.058175	11.178021	0.367272	0							0.053178	0.036308
-0.110024	0.940927	-0.055516	11.176011	0.380567	0							0.054507	0.036308
-0.108694	0.940186	-0.052857	11.173984	0.393863	0							0.055837	0.036308
-0.107365	0.939425	-0.050199	11.172183	0.407158	0							0.057166	0.036308
-0.106035	0.938657	-0.04754	11.170565	0.420453	0							0.058496	0.036308
-0.104706	0.93789	-0.044881	11.169073	0.433748	0							0.059825	0.036308
-0.103377	0.937124	-0.042222	11.167725	0.447043	0							0.061155	0.036308
-0.102047	0.939788	-0.039563	11.166488	0.460338	0							0.062484	0.036308
-0.100718	0.956283	-0.036904	11.16529	0.473633	0							0.063814	0.036308
-0.099388	0.973243	-0.034245	11.1642	0.486928	0							0.065143	0.036308
-0.098059	0.990202	-0.031586	11.163175	0.500223	0							0.066472	0.036308
-0.096729	1.006626	-0.028927	11.162283	0.513518	0							0.067802	0.036308
-0.0954	1.023169	-0.026268	11.161531	0.526814	0							0.069131	0.036308
-0.09407	1.039944	-0.02361	11.160839	0.540109	0							0.070461	0.036308
-0.092741	1.056751	-0.020951	11.160275	0.553404	0							0.07179	0.036308
-0.091411	1.073572	-0.018292	11.15986	0.566699	0							0.07312	0.036308
-0.090082	1.090507	-0.015633	11.159582	0.579994	0							0.074449	0.036308
-0.088753	1.108498	-0.012974	11.159417	0.593289	0							0.075779	0.036308
-0.087423	1.126643	-0.010315	11.159313	0.606584	0							0.077108	0.036308
-0.086094	1.144881	-0.007656	11.159271	0.619879	0							0.078438	0.036308
-0.084764	1.163039	-0.004997	11.159324	0.633174	0							0.079767	0.036308
-0.083435	1.18186	-0.002338	11.159491	0.646469	0							0.081096	0.036308
-0.082105	1.200914	0.000321	11.159777	0.659764	0							0.082426	0.036308
-0.080776	1.220077	0.002979	11.160624	0.673059	0							0.083755	0.036308
-0.079446	1.239131	0.005638	11.162696	0.686355	0							0.085085	0.036308
-0.078117	1.258238	0.008297	11.166099	0.69965	0							0.086414	0.036308
-0.076788	1.271692	0.010956	11.170116	0.712945	0							0.087744	0.036308
-0.075458	1.284527	0.013615	11.174521	0.72624	0							0.089073	0.036308
-0.074129	1.297361	0.016274	11.178876	0.739535	0							0.090403	0.036308
-0.072799	1.310185	0.018933	11.182627	0.75283	0							0.091732	0.036308
-0.07147	1.322693	0.021592	11.185578	0.766125	0							0.093061	0.036308
-0.07014	1.334854	0.024251	11.18769	0.77942	0							0.094391	0.036308
-0.068811	1.346913	0.02691	11.189068	0.792715	0							0.09572	0.036308
-0.067481	1.359085	0.029568	11.189908	0.80601	0							0.09705	0.036308
-0.066152	1.371197	0.032227	11.190421	0.819305	0							0.098379	0.036308
-0.064822	1.379674	0.034886	11.190788	0.832601	0							0.099709	0.036308
-0.063493	1.387418	0.037545	11.191076	0.845896	0							0.101038	0.036308
-0.062164	1.395136	0.040204	11.191281	0.859191	0							0.102368	0.036308
-0.060834	1.402881	0.042863	11.191401	0.872486	0							0.103697	0.036308
-0.059505	1.410753	0.045522	11.191406	0.885781	0							0.105027	0.036308
-0.058175	1.41878	0.048181	11.191407	0.899076	0							0.106356	0.036308
-0.056846	1.426812	0.05084	11.191387	0.912371	0							0.107685	0.036308
-0.055516	1.434865	0.053499	11.191338	0.925666	0							0.109015	0.036308
-0.054187	1.442874	0.056157	11.191299	0.938961	0							0.110344	0.036308
-0.052857	1.477163	0.058816	11.191297	0.952256	0							0.111674	0.036308
-0.051528	1.519835	0.061475	11.191331	0.965551	0							0.113003	0.036308
-0.050199	1.56318	0.064134	11.191371	0.978847	0							0.114333	0.036308
-0.048869	1.606362	0.066793	11.191442	0.992142	0							0.115662	0.036308
-0.04754	1.649909	0.069452	11.19158	1.005437	0							0.116992	0.036308
-0.04621	1.693534	0.072111	11.191729	1.018732	0							0.118321	0.036308
-0.044881	1.73734	0.07477	11.191858	1.032027	0							0.11965	0.036308
-0.043551	1.779118	0.077429	11.192007	1.045322	0							0.12098	0.036308
-0.042222	1.818398	0.080088	11.192193	1.058617	0							0.122309	0.036308
-0.040892	1.858182	0.082746	11.192418	1.071912	0							0.123639	0.036308
-0.039563	1.897136	0.085405	11.192677	1.085207	0							0.124968	0.036308
-0.038233	1.935903	0.088064	11.192979	1.098502	0							0.126298	0.036308
-0.036904	1.974678	0.090723	11.193313	1.111797	0							0.127627	0.036308
-0.035575	2.010665	0.093382	11.193701	1.125093	0							0.128957	0.036308
-0.034245	2.034621	0.096041	11.194104	1.138388	0							0.130286	0.036308
-0.032916	2.055603	0.0987	11.194551	1.151683	0							0.131616	0.036308
-0.031586	2.076556	0.101359	11.19508	1.164978	0							0.132945	0.036308
-0.030257	2.097476	0.104018	11.195654	1.178273	0							0.134274	0.036308
-0.028927	2.11974	0.106677	11.196247	1.191568	0							0.135604	0.036308
-0.027598	2.143175	0.109335	11.196811	1.204863	0							0.136933	0.036308
-0.026268	2.166837	0.111994	11.197294	1.218158	0							0.138263	0.036308
-0.024939	2.190574	0.114653	11.197756	1.231453	0							0.139592	0.036308
-0.02361	2.214147	0.117312	11.198241	1.244748	0							0.140922	0.036308
-0.02228	2.236726	0.119971	11.198729	1.258044	0							0.142251	0.036308
-0.020951	2.259068	0.12263	11.1992	1.271339	0							0.143581	0.036308
-0.019621	2.281481	0.125289	11.199643	1.284634	0							0.14491	0.036308
-0.018292	2.303866	0.127948	11.200047	1.297929	0							0.146239	0.036308
-0.016962	2.316972	0.130607	11.200475	1.311224	0							0.147569	0.036308
-0.015633	2.318693	0.133266	11.200947	1.324519	0							0.148898	0.036308
-0.014303	2.318187	0.135924	11.201406	1.337814	0							0.150228	0.036308
-0.012974	2.317675	0.138583	11.201835	1.351109	0							0.151557	0.036308
-0.011644	2.317168	0.141242	11.202231	1.364404	0							0.152887	0.036308
-0.010315	2.321789	0.143901	11.202634	1.377699	0							0.154216	0.036308
-0.008986	2.327518	0.14656	11.202997	1.390994	0							0.155546	0.036308
-0.007656	2.333407	0.149219	11.203334	1.404289	0							0.156875	0.036308
-0.006327	2.339489	0.151878	11.203695	1.417585	0							0.158205	0.036308
-0.004997	2.344011	0.154537	11.204054	1.43088	0							0.159534	0.036308
-0.003668	2.345808	0.157196	11.204394	1.444175	0							0.160863	0.036308
-0.002338	2.347571	0.159855	11.204707	1.45747	0							0.162193	0.036308
-0.001009	2.349331	0.162513	11.204972	1.470765	0							0.163522	0.036308
0.000321	2.352115	0.165172	11.205189	1.48406	0							0.164852	0.036308
0.00165	2.358216	0.167831	11.205419	1.497355	0							0.166181	0.036308
0.002979	2.364476	0.17049	11.205668	1.51065	0							0.167511	0.036308
0.004309	2.370553	0.173149	11.205935	1.523945	0							0.16884	0.036308
0.005638	2.376171	0.175808	11.206246	1.53724	0							0.17017	0.036308
0.006968	2.380016	0.178467	11.206603	1.550535	0							0.171499	0.036308
0.008297	2.382095	0.181126	11.206981	1.563831	0							0.172828	0.036308
0.009627	2.384103	0.183785	11.207333	1.577126	0							0.174158	0.036308
0.010956	2.386006	0.186444	11.207721	1.590421	0							0.175487	0.036308
0.012286	2.382503	0.189102	11.208056	1.603716	0							0.176817	0.036308
0.013615	2.355111	0.191761	11.208307	1.617011	0							0.178146	0.036308
0.014945	2.322	0.19442	11.208547	1.630306	0							0.179476	0.036308
0.016274	2.288952	0.197079	11.208755	1.643601	0							0.180805	0.036308
0.017603	2.255464	0.199738	11.20894	1.656896	0							0.182135	0.036308
0.018933	2.219095	0.202397	11.209104	1.670191	0							0.183464	0.036308
0.020262	2.176793	0.205056	11.209239	1.683486	0							0.184794	0.036308
0.021592	2.134546	0.207715	11.209349	1.696782	0							0.186123	0.036308
0.022921	2.092309	0.210374	11.20945	1.710077	0							0.187452	0.036308
0.024251	2.050766	0.213033	11.209518	1.723372	0							0.188782	0.036308
0.02558	2.012362	0.215691	11.209547	1.736667	0							0.190111	0.036308
0.02691	1.974937	0.21835	11.209547	1.749962	0							0.191441	0.036308
0.028239	1.937713	0.221009	11.209545	1.763257	0							0.19277	0.036308
0.029568	1.900399	0.223668	11.209542	1.776552	0							0.1941	0.036308
0.030898	1.863762	0.226327	11.209559	1.789847	0							0.195429	0.036308
0.032227	1.828421	0.228986	11.209583	1.803142	0							0.196759	0.036308
0.033557	1.79325	0.231645	11.209574	1.816437	0							0.198088	0.036308
0.034886	1.757943	0.234304	11.209624	1.829732	0							0.199417	0.036308
0.036216	1.722293	0.236963	11.209688	1.843028	0							0.200747	0.036308
0.037545	1.685057	0.239622	11.209739	1.856323	0							0.202076	0.036308
0.038875	1.647003	0.24228	11.209835	1.869618	0							0.203406	0.036308
0.040204	1.609041	0.244939	11.209956	1.882913	0							0.204735	0.036308
0.041533	1.571077	0.247598	11.210015	1.896208	0							0.206065	0.036308
0.042863	1.533063	0.250257	11.210086	1.909503	0							0.207394	0.036308
0.044192	1.49506	0.252916	11.210176	1.922798	0							0.208724	0.036308
0.045522	1.457036	0.255575	11.210255	1.936093	0							0.210053	0.036308
0.046851	1.419083	0.258234	11.210316	1.949388	0							0.211383	0.036308
0.048181	1.383603	0.260893	11.21041	1.962683	0							0.212712	0.036308
0.04951	1.359714	0.263552	11.210479	1.975978	0							0.214041	0.036308
0.05084	1.344603	0.26621	11.210536	1.989274	0							0.215371	0.036308
0.052169	1.329437	0.268869	11.210632	2.002568	0							0.2167	0.036308
0.053499	1.31428	0.271528	11.210698	2.015864	0							0.21803	0.036308
0.054828	1.298938	0.274187	11.210715	2.029159	0							0.219359	0.036308
0.056157	1.282877	0.276846	11.210784	2.042454	0							0.220689	0.036308
0.057487	1.266701	0.279505	11.210777	2.055749	0							0.222018	0.036308
0.058816	1.250588	0.282164	11.210744	2.069044	0							0.223348	0.036308
0.060146	1.23491	0.284823	11.21073	2.082339	0							0.224677	0.036308
0.061475	1.22103	0.287482	11.210657	2.095634	0							0.226006	0.036308
0.062805	1.209214	0.290141	11.210565	2.108929	0							0.227336	0.036308
0.064134	1.198211	0.2928	11.210424	2.122224	0							0.228665	0.036308
0.065464	1.186922	0.295458	11.210273	2.13552	0							0.229995	0.036308
0.066793	1.175001	0.298117	11.210187	2.148815	0							0.231324	0.036308
0.068123	1.164607	0.300776	11.210121	2.16211	0							0.232654	0.036308
0.069452	1.154586	0.303435	11.21002	2.175405	0							0.233983	0.036308
0.070781	1.144578	0.306094	11.209934	2.1887	0							0.235313	0.036308
0.072111	1.134654	0.308753	11.2099	2.201995	0							0.236642	0.036308
0.07344	1.126072	0.311412	11.209905	2.21529	0							0.237972	0.036308
0.07477	1.120027	0.314071	11.209869	2.228585	0							0.239301	0.036308
0.076099	1.113994	0.31673	11.209831	2.24188	0							0.24063	0.036308
0.077429	1.107937	0.319389	11.209868	2.255175	0							0.24196	0.036308
0.078758	1.10168	0.322047	11.209936	2.26847	0							0.243289	0.036308
0.080088	1.093449	0.324706	11.209971	2.281765	0							0.244619	0.036308
0.081417	1.084417	0.327365	11.210031	2.295061	0							0.245948	0.036308
0.082746	1.075374	0.330024	11.210091	2.308356	0							0.247278	0.036308
0.084076	1.066539	0.332683	11.210104	2.321651	0							0.248607	0.036308
0.085405	1.06011	0.335342	11.21013	2.334946	0							0.249937	0.036308
0.086735	1.06022	0.338001	11.210147	2.348241	0							0.251266	0.036308
0.088064	1.060331	0.34066	11.210159	2.361536	0							0.252595	0.036308
0.089394	1.060441	0.343319	11.210165	2.374831	0							0.253925	0.036308
0.090723	1.060809	0.345977	11.21019	2.388126	0							0.255254	0.036308
0.092053	1.063377	0.348636	11.210191	2.401421	0							0.256584	0.036308
0.093382	1.067315	0.351295	11.210251	2.414716	0							0.257913	0.036308
0.094711	1.071204	0.353954	11.210354	2.428011	0							0.259243	0.036308
0.096041	1.075112	0.356613	11.210467	2.441307	0							0.260572	0.036308
0.09737	1.078637	0.359272	11.210618	2.454602	0							0.261902	0.036308
0.0987	1.080536	0.361931	11.210744	2.467897	0							0.263231	0.036308
0.100029	1.082433	0.36459	11.210898	2.481192	0							0.264561	0.036308
0.101359	1.08432	0.367249	11.21101	2.494487	0							0.26589	0.036308
0.102688	1.08579	0.369908	11.211119	2.507782	0							0.267219	0.036308
0.104018	1.083488	0.372567	11.211226	2.521077	0							0.268549	0.036308
0.105347	1.077862	0.375225	11.211312	2.534372	0							0.269878	0.036308
0.106677	1.072235	0.377884	11.2114	2.547667	0							0.271208	0.036308
0.108006	1.066605	0.380543	11.211435	2.560962	0							0.272537	0.036308
0.109335	1.06099	0.383202	11.211494	2.574257	0							0.273867	0.036308
0.110665	1.055339	0.385861	11.21161	2.587553	0							0.275196	0.036308
0.111994	1.049706	0.38852	11.211738	2.600848	0							0.276526	0.036308
0.113324	1.044061	0.391179	11.211884	2.614143	0							0.277855	0.036308
0.114653	1.038415	0.393838	11.21207	2.627438	0							0.279184	0.036308
0.115983	1.032669	0.396497	11.212189	2.640733	0							0.280514	0.036308
0.117312	1.027215	0.399155	11.212357	2.654028	0							0.281843	0.036308
0.118642	1.021657	0.401814	11.212516	2.667323	0							0.283173	0.036308
0.119971	1.015709	0.404473	11.212705	2.680618	0							0.284502	0.036308
0.121301	1.009722	0.407132	11.212908	2.693913	0							0.285832	0.036308
0.12263	1.004593	0.409791	11.213109	2.707208	0							0.287161	0.036308
0.123959	0.999605	0.41245	11.213263	2.720504	0							0.288491	0.036308
0.125289	0.99462	0.415109	11.213407	2.733799	0							0.28982	0.036308
0.126618	0.989629	0.417768	11.213555	2.747094	0							0.291149	0.036308
0.127948	0.98421	0.420427	11.213685	2.760389	0							0.292479	0.036308
0.129277	0.977758	0.423086	11.213782	2.773684	0							0.293808	0.036308
0.130607	0.971244	0.425744	11.213842	2.786979	0							0.295138	0.036308
0.131936	0.964766	0.428403	11.213844	2.800274	0							0.296467	0.036308
0.133266	0.958291	0.431062	11.21385	2.813569	0							0.297797	0.036308
0.134595	0.950186	0.433721	11.213893	2.826864	0							0.299126	0.036308
0.135924	0.941653	0.43638	11.213953	2.840159	0							0.300456	0.036308
0.137254	0.933168	0.439039	11.213949	2.853454	0							0.301785	0.036308
0.138583	0.924629	0.441698	11.213979	2.86675	0							0.303115	0.036308
0.139913	0.916125	0.444357	11.214061	2.880044	0							0.304444	0.036308
0.141242	0.907616	0.447016	11.214067	2.89334	0							0.305773	0.036308
0.142572	0.899119	0.449675	11.214069	2.906635	0							0.307103	0.036308
0.143901	0.890651	0.452334	11.214061	2.91993	0							0.308432	0.036308
0.145231	0.88215	0.454992	11.214075	2.933225	0							0.309762	0.036308
0.14656	0.875742	0.457651	11.214011	2.94652	0							0.311091	0.036308
0.147889	0.870248	0.46031	11.213943	2.959815	0							0.312421	0.036308
0.149219	0.864754	0.462969	11.213838	2.97311	0							0.31375	0.036308
0.150548	0.859237	0.465628	11.213754	2.986405	0							0.31508	0.036308
0.151878	0.853731	0.468287	11.213598	2.9997	0							0.316409	0.036308
0.153207	0.847944	0.470946	11.213456	3.012995	0							0.317739	0.036308
0.154537	0.842111	0.473605	11.213461	3.026291	0							0.319068	0.036308
0.155866	0.836272	0.476264	11.213439	3.039586	0							0.320397	0.036308
0.157196	0.830486	0.478922	11.21339	3.052881	0							0.321727	0.036308
0.158525	0.822382	0.481581	11.213332	3.066176	0							0.323056	0.036308
0.159855	0.812755	0.48424	11.213324	3.079471	0							0.324386	0.036308
0.161184	0.803117	0.486899	11.213296	3.092766	0							0.325715	0.036308
0.162513	0.793485	0.489558	11.213237	3.106061	0							0.327045	0.036308
0.163843	0.783891	0.492217	11.213231	3.119356	0							0.328374	0.036308
0.165172	0.774327	0.494876	11.213185	3.132651	0							0.329704	0.036308
0.166502	0.764778	0.497535	11.213178	3.145946	0							0.331033	0.036308
0.167831	0.755275	0.500194	11.213168	3.159241	0							0.332362	0.036308
0.169161	0.745769	0.502853	11.213164	3.172537	0							0.333692	0.036308
0.17049	0.740463	0.505511	11.213174	3.185832	0							0.335021	0.036308
0.17182	0.738349	0.50817	11.213227	3.199127	0							0.336351	0.036308
0.173149	0.736352	0.510829	11.213285	3.212422	0							0.33768	0.036308
0.174478	0.734335	0.513488	11.213409	3.225717	0							0.33901	0.036308
0.175808	0.732315	0.516147	11.213572	3.239012	0							0.340339	0.036308
0.177137	0.729754	0.518806	11.21368	3.252307	0							0.341669	0.036308
0.178467	0.727043	0.521465	11.213829	3.265602	0							0.342998	0.036308
0.179796	0.724316	0.524124	11.21398	3.278897	0							0.344328	0.036308
0.181126	0.721595	0.526783	11.214149	3.292192	0							0.345657	0.036308
0.182455	0.718993	0.529442	11.214273	3.305487	0							0.346986	0.036308
0.183785	0.716585	0.5321	11.214523	3.318783	0							0.348316	0.036308
0.185114	0.714202	0.534759	11.214834	3.332078	0							0.349645	0.036308
0.186444	0.711812	0.537418	11.215108	3.345373	0							0.350975	0.036308
0.187773	0.709431	0.540077	11.215385	3.358668	0							0.352304	0.036308
0.189102	0.706887	0.542736	11.215633	3.371963	0							0.353634	0.036308
0.190432	0.704272	0.545395	11.215843	3.385258	0							0.354963	0.036308
0.191761	0.701646	0.548054	11.21611	3.398553	0							0.356293	0.036308
0.193091	0.699037	0.550713	11.216366	3.411848	0							0.357622	0.036308
0.19442	0.696803	0.553372	11.216675	3.425143	0							0.358951	0.036308
0.19575	0.695555	0.556031	11.216811	3.438438	0							0.360281	0.036308
0.197079	0.694435	0.558689	11.217011	3.451733	0							0.36161	0.036308
0.198409	0.69332	0.561348	11.217147	3.465029	0							0.36294	0.036308
0.199738	0.692204	0.564007	11.217299	3.478324	0							0.364269	0.036308
0.201067	0.691134	0.566666	11.217508	3.491619	0							0.365599	0.036308
0.202397	0.690095	0.569325	11.217723	3.504914	0							0.366928	0.036308
0.203726	0.689059	0.571984	11.217956	3.518209	0							0.368258	0.036308
0.205056	0.688027	0.574643	11.218142	3.531504	0							0.369587	0.036308
0.206385	0.686978	0.577302	11.21827	3.544799	0							0.370916	0.036308
0.207715	0.685901	0.579961	11.218364	3.558094	0							0.372246	0.036308
0.209044	0.68482	0.58262	11.218461	3.571389	0							0.373575	0.036308
0.210374	0.683739	0.585278	11.218456	3.584684	0							0.374905	0.036308
0.211703	0.682659	0.587937	11.218462	3.59798	0							0.376234	0.036308
0.213033	0.681387	0.590596	11.21847	3.611274	0							0.377564	0.036308
0.214362	0.67997	0.593255	11.218512	3.62457	0							0.378893	0.036308
0.215691	0.67854	0.595914	11.218408	3.637865	0							0.380223	0.036308
0.217021	0.677106	0.598573	11.218292	3.65116	0							0.381552	0.036308
0.21835	0.675702	0.601232	11.21817	3.664455	0							0.382882	0.036308
0.21968	0.674558	0.603891	11.218016	3.67775	0							0.384211	0.036308
0.221009	0.673447	0.60655	11.217847	3.691045	0							0.38554	0.036308
0.222339	0.672333	0.609209	11.217629	3.70434	0							0.38687	0.036308
0.223668	0.671294	0.611867	11.21749	3.717635	0							0.388199	0.036308
0.224998	0.670068	0.614526	11.217363	3.73093	0							0.389529	0.036308
0.226327	0.668514	0.617185	11.217245	3.744226	0							0.390858	0.036308
0.227656	0.66686	0.619844	11.21708	3.75752	0							0.392188	0.036308
0.228986	0.665202	0.622503	11.216994	3.770816	0							0.393517	0.036308
0.230315	0.663547	0.625162	11.216856	3.784111	0							0.394847	0.036308
0.231645	0.661819	0.627821	11.216779	3.797406	0							0.396176	0.036308
0.232974	0.660071	0.63048	11.216723	3.810701	0							0.397505	0.036308
0.234304	0.658318	0.633139	11.216652	3.823996	0							0.398835	0.036308
0.235633	0.656569	0.635798	11.216602	3.837291	0							0.400164	0.036308
0.236963	0.654882	0.638456	11.216656	3.850586	0							0.401494	0.036308
0.238292	0.653329	0.641115	11.216649	3.863881	0							0.402823	0.036308
0.239622	0.65181	0.643774	11.216763	3.877176	0							0.404153	0.036308
0.240951	0.650292	0.646433	11.216816	3.890471	0							0.405482	0.036308
0.24228	0.648774	0.649092	11.216902	3.903767	0							0.406812	0.036308
0.24361	0.647727	0.651751	11.216968	3.917062	0							0.408141	0.036308
0.244939	0.646893	0.65441	11.216961	3.930357	0							0.409471	0.036308
0.246269	0.646077	0.657069	11.217003	3.943652	0							0.4108	0.036308
0.247598	0.645261	0.659728	11.216998	3.956947	0							0.412129	0.036308
0.248928	0.64416	0.662387	11.217028	3.970242	0							0.413459	0.036308
0.250257	0.642311	0.665045	11.217103	3.983537	0							0.414788	0.036308
0.251587	0.640244	0.667704	11.217179	3.996832	0							0.416118	0.036308
0.252916	0.638181	0.670363	11.217221	4.010127	0							0.417447	0.036308
0.254245	0.636121	0.673022	11.217282	4.023422	0							0.418777	0.036308
0.255575	0.634203	0.675681	11.217233	4.036717	0							0.420106	0.036308
0.256904	0.63236	0.67834	11.21716	4.050013	0							0.421436	0.036308
0.258234	0.630531	0.680999	11.217157	4.063308	0							0.422765	0.036308
0.259563	0.62871	0.683658	11.217183	4.076603	0							0.424094	0.036308
0.260893	0.627042	0.686317	11.217194	4.089898	0							0.425424	0.036308
0.262222	0.626064	0.688976	11.217247	4.103193	0							0.426753	0.036308
0.263552	0.625275	0.691634	11.217261	4.116488	0							0.428083	0.036308
0.264881	0.624489	0.694293	11.217241	4.129783	0							0.429412	0.036308
0.26621	0.623703	0.696952	11.217166	4.143078	0							0.430742	0.036308
0.26754	0.622871	0.699611	11.21705	4.156374	0							0.432071	0.036308
0.268869	0.62201	0.70227	11.216887	4.169668	0							0.433401	0.036308
0.270199	0.62114	0.704929	11.216801	4.182963	0							0.43473	0.036308
0.271528	0.62027	0.707588	11.216734	4.196259	0							0.43606	0.036308
0.272858	0.619356	0.710247	11.216629	4.209554	0							0.437389	0.036308
0.274187	0.618011	0.712906	11.216516	4.222849	0							0.438718	0.036308
0.275517	0.616543	0.715565	11.216468	4.236144	0							0.440048	0.036308
0.276846	0.615153	0.718223	11.216423	4.249439	0							0.441377	0.036308
0.278176	0.613811	0.720882	11.216469	4.262734	0							0.442707	0.036308
0.279505	0.612527	0.723541	11.216471	4.276029	0							0.444036	0.036308
0.280834	0.611358	0.7262	11.216454	4.289324	0							0.445366	0.036308
0.282164	0.610242	0.728859	11.216395	4.302619	0							0.446695	0.036308
0.283493	0.609126	0.731518	11.216343	4.315914	0							0.448025	0.036308
0.284823	0.608011	0.734177	11.216247	4.329209	0							0.449354	0.036308
0.286152	0.606473	0.736836	11.216124	4.342505	0							0.450683	0.036308
0.287482	0.60469	0.739495	11.215971	4.3558	0							0.452013	0.036308
0.288811	0.602907	0.742154	11.215902	4.369095	0							0.453342	0.036308
0.290141	0.601125	0.744812	11.215854	4.38239	0							0.454672	0.036308
0.29147	0.599516	0.747471	11.215839	4.395685	0							0.456001	0.036308
0.2928	0.59818	0.75013	11.215797	4.40898	0							0.457331	0.036308
0.294129	0.596941	0.752789	11.215771	4.422275	0							0.45866	0.036308
0.295458	0.5957	0.755448	11.215726	4.43557	0							0.45999	0.036308
0.296788	0.594461	0.758107	11.215633	4.448865	0							0.461319	0.036308
0.298117	0.593246	0.760766	11.215612	4.462161	0							0.462649	0.036308
0.299447	0.592045	0.763425	11.215526	4.475455	0							0.463978	0.036308
0.300776	0.590846	0.766084	11.215435	4.48875	0							0.465307	0.036308
0.302106	0.589644	0.768743	11.215341	4.502046	0							0.466637	0.036308
0.303435	0.588384	0.771401	11.215239	4.515341	0							0.467966	0.036308
0.304765	0.587003	0.77406	11.215187	4.528636	0							0.469296	0.036308
0.306094	0.585573	0.776719	11.215162	4.541931	0							0.470625	0.036308
0.307423	0.584139	0.779378	11.215213	4.555226	0							0.471955	0.036308
0.308753	0.582706	0.782037	11.215266	4.568521	0							0.473284	0.036308
0.310082	0.581594	0.784696	11.215326	4.581816	0							0.474614	0.036308
0.311412	0.580728	0.787355	11.215388	4.595111	0							0.475943	0.036308
0.312741	0.579902	0.790014	11.215487	4.608407	0							0.477272	0.036308
0.314071	0.579076	0.792673	11.215452	4.621701	0							0.478602	0.036308
0.3154	0.578498	0.795332	11.215483	4.634996	0							0.479931	0.036308
0.31673	0.578625	0.79799	11.215541	4.648292	0							0.481261	0.036308
0.318059	0.579046	0.800649	11.215629	4.661587	0							0.48259	0.036308
0.319389	0.579467	0.803308	11.215664	4.674882	0							0.48392	0.036308
0.320718	0.579888	0.805967	11.215671	4.688177	0							0.485249	0.036308
0.322047	0.580671	0.808626	11.215729	4.701472	0							0.486579	0.036308
0.323377	0.581789	0.811285	11.215788	4.714767	0							0.487908	0.036308
0.324706	0.582983	0.813944	11.21583	4.728062	0							0.489238	0.036308
0.326036	0.584179	0.816603	11.215905	4.741357	0							0.490567	0.036308
0.327365	0.585231	0.819262	11.215999	4.754653	0							0.491896	0.036308
0.328695	0.585653	0.821921	11.216087	4.767948	0							0.493226	0.036308
0.330024	0.585801	0.824579	11.216091	4.781242	0							0.494555	0.036308
0.331354	0.585943	0.827238	11.216105	4.794538	0							0.495885	0.036308
0.332683	0.58609	0.829897	11.21615	4.807833	0							0.497214	0.036308
0.334012	0.586458	0.832556	11.21616	4.821128	0							0.498544	0.036308
0.335342	0.587177	0.835215	11.216112	4.834423	0							0.499873	0.036308
0.336671	0.588034	0.837874	11.216105	4.847718	0							0.501203	0.036308
0.338001	0.588891	0.840533	11.216063	4.861013	0							0.502532	0.036308
0.33933	0.589778	0.843192	11.215953	4.874308	0							0.503861	0.036308
0.34066	0.590969	0.845851	11.215799	4.887603	0							0.505191	0.036308
0.341989	0.59242	0.84851	11.215587	4.900898	0							0.50652	0.036308
0.343319	0.593875	0.851168	11.215399	4.914194	0							0.50785	0.036308
0.344648	0.595331	0.853827	11.215182	4.927488	0							0.509179	0.036308
0.345977	0.597073	0.856486	11.214999	4.940784	0							0.510509	0.036308
0.347307	0.599365	0.859145	11.214885	4.954079	0							0.511838	0.036308
0.348636	0.601926	0.861804	11.214826	4.967374	0							0.513168	0.036308
0.349966	0.604495	0.864463	11.214822	4.980669	0							0.514497	0.036308
0.351295	0.607062	0.867122	11.214781	4.993964	0							0.515827	0.036308
0.352625	0.609971	0.869781	11.214668	5.007259	0							0.517156	0.036308
0.353954	0.613196	0.87244	11.214567	5.020554	0							0.518485	0.036308
0.355284	0.616433	0.875099	11.214499	5.033849	0							0.519815	0.036308
0.356613	0.619658	0.877757	11.214467	5.047144	0							0.521144	0.036308
0.357943	0.623031	0.880416	11.214491	5.06044	0							0.522474	0.036308
0.359272	0.62675	0.883075	11.214474	5.073735	0							0.523803	0.036308
0.360601	0.630664	0.885734	11.214485	5.087029	0							0.525133	0.036308
0.361931	0.634596	0.888393	11.214511	5.100325	0							0.526462	0.036308
0.36326	0.638518	0.891052	11.214597	5.11362	0							0.527792	0.036308
0.36459	0.642403	0.893711	11.214767	5.126915	0							0.529121	0.036308
0.365919	0.646281	0.89637	11.214873	5.14021	0							0.53045	0.036308
0.367249	0.650158	0.899029	11.214925	5.153505	0							0.53178	0.036308
0.368578	0.654033	0.901688	11.215009	5.1668	0							0.533109	0.036308
0.369908	0.658086	0.904346	11.215109	5.180095	0							0.534439	0.036308
0.371237	0.662671	0.907005	11.215192	5.19339	0							0.535768	0.036308
0.372567	0.667577	0.909664	11.215264	5.206686	0							0.537098	0.036308
0.373896	0.672482	0.912323	11.215384	5.219981	0							0.538427	0.036308
0.375225	0.677382	0.914982	11.215549	5.233275	0							0.539757	0.036308
0.376555	0.682027	0.917641	11.215687	5.246571	0							0.541086	0.036308
0.377884	0.686391	0.9203	11.215794	5.259866	0							0.542415	0.036308
0.379214	0.690695	0.922959	11.215878	5.273161	0							0.543745	0.036308
0.380543	0.694992	0.925618	11.215948	5.286456	0							0.545074	0.036308
0.381873	0.69938	0.928277	11.216013	5.299751	0							0.546404	0.036308
0.383202	0.703994	0.930935	11.216038	5.313046	0							0.547733	0.036308
0.384532	0.708636	0.933594	11.216043	5.326341	0							0.549063	0.036308
0.385861	0.713376	0.936253	11.216018	5.339636	0							0.550392	0.036308
0.38719	0.718404	0.938912	11.215997	5.352931	0							0.551722	0.036308
0.38852	0.723224	0.941571	11.216001	5.366227	0							0.553051	0.036308
0.389849	0.727628	0.94423	11.216014	5.379522	0							0.554381	0.036308
0.391179	0.731894	0.946889	11.215963	5.392817	0							0.55571	0.036308
0.392508	0.736167	0.949548	11.215892	5.406112	0							0.557039	0.036308
0.393838	0.740456	0.952207	11.215826	5.419407	0							0.558369	0.036308
0.395167	0.744941	0.954866	11.21574	5.432702	0							0.559698	0.036308
0.396497	0.749668	0.957524	11.2156	5.445997	0							0.561028	0.036308
0.397826	0.7544	0.960183	11.215466	5.459292	0							0.562357	0.036308
0.399155	0.759139	0.962842	11.215373	5.472587	0							0.563687	0.036308
0.400485	0.763699	0.965501	11.215228	5.485882	0							0.565016	0.036308
0.401814	0.767904	0.96816	11.215089	5.499177	0							0.566346	0.036308
0.403144	0.771935	0.970819	11.21494	5.512473	0							0.567675	0.036308
0.404473	0.775963	0.973478	11.214816	5.525768	0							0.569005	0.036308
0.405803	0.779992	0.976137	11.21476	5.539063	0							0.570334	0.036308
0.407132	0.784365	0.978796	11.214731	5.552358	0							0.571663	0.036308
0.408462	0.789192	0.981454	11.214666	5.565653	0							0.572993	0.036308
0.409791	0.794013	0.984113	11.214646	5.578948	0							0.574322	0.036308
0.411121	0.798834	0.986772	11.214698	5.592243	0							0.575652	0.036308
0.41245	0.803418	0.989431	11.214705	5.605538	0							0.576981	0.036308
0.413779	0.807457	0.99209	11.214695	5.618833	0							0.578311	0.036308
0.415109	0.81118	0.994749	11.214741	5.632128	0							0.57964	0.036308
0.416438	0.814892	0.997408	11.214783	5.645423	0							0.58097	0.036308
0.417768	0.818604	1.000067	11.214785	5.658719	0							0.582299	0.036308
0.419097	0.822981	1.002726	11.214809	5.672014	0							0.583628	0.036308
0.420427	0.828304	1.005385	11.214823	5.685309	0							0.584958	0.036308
0.421756	0.833732	1.008044	11.214812	5.698604	0							0.586287	0.036308
0.423086	0.839158	1.010702	11.21486	5.711899	0							0.587617	0.036308
0.424415	0.844459	1.013361	11.214898	5.725194	0							0.588946	0.036308
0.425744	0.849417	1.01602	11.214932	5.738489	0							0.590276	0.036308
0.427074	0.85415	1.018679	11.214937	5.751784	0							0.591605	0.036308
0.428403	0.85889	1.021338	11.214905	5.765079	0							0.592935	0.036308
0.429733	0.86362	1.023997	11.214916	5.778374	0							0.594264	0.036308
0.431062	0.868911	1.026656	11.214942	5.791669	0							0.595594	0.036308
0.432392	0.875048	1.029315	11.214952	5.804965	0							0.596923	0.036308
0.433721	0.881353	1.031974	11.21494	5.81826	0							0.598252	0.036308
0.435051	0.887647	1.034633	11.214934	5.831555	0							0.599582	0.036308
0.43638	0.89365	1.037291	11.214948	5.84485	0							0.600911	0.036308
0.43771	0.898949	1.03995	11.214959	5.858145	0							0.602241	0.036308
0.439039	0.903828	1.042609	11.21498	5.87144	0							0.60357	0.036308
0.440368	0.909081	1.045268	11.214996	5.884735	0							0.6049	0.036308
0.441698	0.914354	1.047927	11.215011	5.89803	0							0.606229	0.036308
0.443027	0.919288	1.050586	11.215056	5.911325	0							0.607559	0.036308
0.444357	0.923241	1.053245	11.215082	5.92462	0							0.608888	0.036308
0.445686	0.926841	1.055904	11.215081	5.937915	0							0.610217	0.036308
0.447016	0.930439	1.058563	11.215078	5.95121	0							0.611547	0.036308
0.448345	0.933988	1.061221	11.215031	5.964506	0							0.612876	0.036308
0.449675	0.937262	1.06388	11.214981	5.977801	0							0.614206	0.036308
0.451004	0.940134	1.066539	11.214948	5.991096	0							0.615535	0.036308
0.452334	0.942993	1.069198	11.214903	6.004391	0							0.616865	0.036308
0.453663	0.945858	1.071857	11.214871	6.017686	0							0.618194	0.036308
0.454992	0.948885	1.074516	11.214862	6.030981	0							0.619524	0.036308
0.456322	0.952449	1.077175	11.214867	6.044276	0							0.620853	0.036308
0.457651	0.95627	1.079834	11.21487	6.057571	0							0.622182	0.036308
0.458981	0.960083	1.082493	11.214867	6.070866	0							0.623512	0.036308
0.46031	0.963887	1.085152	11.214848	6.084161	0							0.624841	0.036308
0.46164	0.967542	1.087811	11.214787	6.097456	0							0.626171	0.036308
0.462969	0.970897	1.090469	11.214728	6.110752	0							0.6275	0.036308
0.464299	0.974239	1.093128	11.21471	6.124047	0							0.62883	0.036308
0.465628	0.977596	1.095787	11.214699	6.137342	0							0.630159	0.036308
0.466957	0.980788	1.098446	11.2147	6.150637	0							0.631489	0.036308
0.468287	0.98348	1.101105	11.214725	6.163932	0							0.632818	0.036308
0.469616	0.98583	1.103764	11.214784	6.177227	0							0.634148	0.036308
0.470946	0.988182	1.106423	11.214869	6.190522	0							0.635477	0.036308
0.472275	0.99054	1.109082	11.214958	6.203817	0							0.636806	0.036308
0.473605	0.992639	1.111741	11.215072	6.217113	0							0.638136	0.036308
0.474934	0.994202	1.1144	11.21514	6.230407	0							0.639465	0.036308
0.476264	0.995764	1.117058	11.215172	6.243702	0							0.640795	0.036308
0.477593	0.997324	1.119717	11.215249	6.256998	0							0.642124	0.036308
0.478922	0.99907	1.122376	11.215292	6.270293	0							0.643454	0.036308
0.480252	1.001489	1.125035	11.215289	6.283588	0							0.644783	0.036308
0.481581	1.004492	1.127694	11.215311	6.296883	0							0.646113	0.036308
0.482911	1.007495	1.130353	11.215341	6.310178	0							0.647442	0.036308
0.48424	1.010489	1.133012	11.215364	6.323473	0							0.648772	0.036308
0.48557	1.012972	1.135671	11.215381	6.336768	0							0.650101	0.036308
0.486899	1.014381	1.13833	11.215383	6.350063	0							0.65143	0.036308
0.488229	1.015675	1.140988	11.215397	6.363358	0							0.65276	0.036308
0.489558	1.016946	1.143647	11.215431	6.376653	0							0.654089	0.036308
0.490888	1.018088	1.146306	11.21543	6.389948	0							0.655419	0.036308
0.492217	1.018926	1.148965	11.215423	6.403244	0							0.656748	0.036308
0.493546	1.019347	1.151624	11.215428	6.416539	0							0.658078	0.036308
0.494876	1.019769	1.154283	11.215438	6.429834	0							0.659407	0.036308
0.496205	1.020192	1.156942	11.215495	6.443129	0							0.660737	0.036308
0.497535	1.020395	1.159601	11.215574	6.456424	0							0.662066	0.036308
0.498864	1.019508	1.16226	11.215654	6.469719	0							0.663395	0.036308
0.500194	1.018365	1.164919	11.215757	6.483014	0							0.664725	0.036308
0.501523	1.017216	1.167578	11.215814	6.496309	0							0.666054	0.036308
0.502853	1.016069	1.170236	11.215824	6.509604	0							0.667384	0.036308
0.504182	1.01491	1.172895	11.215891	6.5229	0							0.668713	0.036308
0.505511	1.013715	1.175554	11.215971	6.536194	0							0.670043	0.036308
0.506841	1.012519	1.178213	11.21603	6.549489	0							0.671372	0.036308
0.50817	1.011322	1.180872	11.216124	6.562785	0							0.672702	0.036308
0.5095	1.01035	1.183531	11.216229	6.57608	0							0.674031	0.036308
0.510829	1.010421	1.18619	11.216351	6.589375	0							0.675361	0.036308
0.512159	1.010896	1.188849	11.216483	6.60267	0							0.67669	0.036308
0.513488	1.011372	1.191508	11.21659	6.615965	0							0.678019	0.036308
0.514818	1.011846	1.194167	11.216702	6.62926	0							0.679349	0.036308
0.516147	1.012277	1.196825	11.216851	6.642555	0							0.680678	0.036308
0.517476	1.012591	1.199484	11.216982	6.65585	0							0.682008	0.036308
0.518806	1.012904	1.202143	11.217138	6.669146	0							0.683337	0.036308
0.520135	1.013217	1.204802	11.217324	6.68244	0							0.684667	0.036308
0.521465	1.013415	1.207461	11.217484	6.695735	0							0.685996	0.036308
0.522794	1.013076	1.21012	11.217591	6.709031	0							0.687326	0.036308
0.524124	1.012428	1.212779	11.217652	6.722326	0							0.688655	0.036308
0.525453	1.011783	1.215438	11.217744	6.735621	0							0.689984	0.036308
0.526783	1.011135	1.218097	11.217891	6.748916	0							0.691314	0.036308
0.528112	1.010565	1.220755	11.217993	6.762211	0							0.692643	0.036308
0.529442	1.010278	1.223414	11.21806	6.775506	0							0.693973	0.036308
0.530771	1.009992	1.226073	11.218048	6.788801	0							0.695302	0.036308
0.5321	1.009705	1.228732	11.218004	6.802096	0							0.696632	0.036308
0.53343	1.009525	1.231391	11.217969	6.815392	0							0.697961	0.036308
0.534759	1.009846	1.23405	11.217936	6.828687	0							0.699291	0.036308
0.536089	1.010555	1.236709	11.217891	6.841981	0							0.70062	0.036308
0.537418	1.011266	1.239368	11.217874	6.855277	0							0.701949	0.036308
0.538748	1.011977	1.242027	11.217834	6.868572	0							0.703279	0.036308
0.540077	1.012689	1.244686	11.217741	6.881867	0							0.704608	0.036308
0.541407	1.013409	1.247344	11.217702	6.895162	0							0.705938	0.036308
0.542736	1.014122	1.250003	11.217656	6.908457	0							0.707267	0.036308
0.544066	1.014804	1.252662	11.217582	6.921752	0							0.708597	0.036308
0.545395	1.015416	1.255321	11.217505	6.935047	0							0.709926	0.036308
0.546724	1.015514	1.25798	11.2175	6.948342	0							0.711256	0.036308
0.548054	1.014798	1.260639	11.217451	6.961637	0							0.712585	0.036308
0.549383	1.014083	1.263298	11.217433	6.974933	0							0.713915	0.036308
0.550713	1.013369	1.265957	11.217385	6.988227	0							0.715244	0.036308
0.552042	1.012658	1.268616	11.217322	7.001523	0							0.716573	0.036308
0.553372	1.012001	1.271275	11.217279	7.014818	0							0.717903	0.036308
0.554701	1.011361	1.273934	11.21722	7.028113	0							0.719232	0.036308
0.556031	1.010719	1.276592	11.21715	7.041408	0							0.720562	0.036308
0.55736	1.010095	1.279251	11.216989	7.054703	0							0.721891	0.036308
0.558689	1.009754	1.28191	11.216801	7.067998	0							0.723221	0.036308
0.560019	1.009983	1.284569	11.216609	7.081293	0							0.72455	0.036308
0.561348	1.010212	1.287228	11.216372	7.094588	0							0.72588	0.036308
0.562678	1.01044	1.289887	11.216151	7.107883	0							0.727209	0.036308
0.564007	1.010687	1.292546	11.21594	7.121179	0							0.728539	0.036308
0.565337	1.011161	1.295205	11.215748	7.134474	0							0.729868	0.036308
0.566666	1.01173	1.297864	11.215557	7.147768	0							0.731197	0.036308
0.567996	1.012301	1.300522	11.215394	7.161064	0							0.732527	0.036308
0.569325	1.012869	1.303181	11.215241	7.174359	0							0.733856	0.036308
0.570655	1.013453	1.30584	11.215176	7.187654	0							0.735186	0.036308
0.571984	1.014076	1.308499	11.215222	7.200949	0							0.736515	0.036308
0.573313	1.014696	1.311158	11.215179	7.214244	0							0.737845	0.036308
0.574643	1.015316	1.313817	11.215114	7.227539	0							0.739174	0.036308
0.575972	1.015931	1.316476	11.215077	7.240834	0							0.740504	0.036308
0.577302	1.016487	1.319135	11.215012	7.254129	0							0.741833	0.036308
0.578631	1.017004	1.321794	11.214952	7.267425	0							0.743162	0.036308
0.579961	1.017519	1.324453	11.214814	7.28072	0							0.744492	0.036308
0.58129	1.018037	1.327111	11.214713	7.294014	0							0.745821	0.036308
0.58262	1.018584	1.32977	11.214656	7.30731	0							0.747151	0.036308
0.583949	1.019266	1.332429	11.214513	7.320605	0							0.74848	0.036308
0.585278	1.019946	1.335088	11.214334	7.3339	0							0.74981	0.036308
0.586608	1.020626	1.337747	11.214183	7.347195	0							0.751139	0.036308
0.587937	1.021292	1.340406	11.214061	7.36049	0							0.752469	0.036308
0.589267	1.021807	1.343065	11.213982	7.373785	0							0.753798	0.036308
0.590596	1.022191	1.345724	11.213917	7.38708	0							0.755127	0.036308
0.591926	1.022574	1.348383	11.213853	7.400375	0							0.756457	0.036308
0.593255	1.022956	1.351042	11.21383	7.413671	0							0.757786	0.036308
0.594585	1.023302	1.353701	11.213854	7.426966	0							0.759116	0.036308
0.595914	1.023326	1.356359	11.213946	7.440261	0							0.760445	0.036308
0.597243	1.023349	1.359018	11.214003	7.453556	0							0.761775	0.036308
0.598573	1.023371	1.361677	11.214059	7.466851	0							0.763104	0.036308
0.599902	1.023395	1.364336	11.214157	7.480146	0							0.764434	0.036308
0.601232	1.023402	1.366995	11.214314	7.493441	0							0.765763	0.036308
0.602561	1.023381	1.369654	11.21448	7.506736	0							0.767093	0.036308
0.603891	1.023358	1.372313	11.214682	7.520031	0							0.768422	0.036308
0.60522	1.023335	1.374972	11.214831	7.533326	0							0.769751	0.036309
0.60655	1.023313	1.377631	11.214964	7.546621	0							0.771081	0.036309
0.607879	1.023281	1.380289	11.215011	7.559916	0							0.77241	0.036309
0.609209	1.023247	1.382948	11.215072	7.573212	0							0.77374	0.036309
0.610538	1.023214	1.385607	11.215073	7.586507	0							0.775069	0.036309
0.611867	1.02318	1.388266	11.215072	7.599802	0							0.776399	0.036309
0.613197	1.023063	1.390925	11.214998	7.613097	0							0.777728	0.036309
0.614526	1.022744	1.393584	11.214922	7.626392	0							0.779058	0.036309
0.615856	1.022418	1.396243	11.214869	7.639687	0							0.780387	0.036309
0.617185	1.022091	1.398902	11.21484	7.652982	0							0.781716	0.036309
0.618515	1.021765	1.401561	11.214736	7.666277	0							0.783046	0.036309
0.619844	1.021381	1.40422	11.214597	7.679572	0							0.784375	0.036309
0.621174	1.020983	1.406878	11.214402	7.692867	0							0.785705	0.036309
0.622503	1.020582	1.409537	11.214215	7.706162	0							0.787034	0.036309
0.623833	1.020182	1.412196	11.214104	7.719458	0							0.788364	0.036309
0.625162	1.019992	1.414855	11.213937	7.732753	0							0.789693	0.036309
0.626491	1.020652	1.417514	11.213831	7.746048	0							0.791023	0.036309
0.627821	1.021332	1.420173	11.213757	7.759343	0							0.792352	0.036309
0.62915	1.022013	1.422832	11.213708	7.772638	0							0.793682	0.036309
0.63048	1.022697	1.425491	11.213714	7.785933	0							0.795011	0.036309
0.631809	1.023144	1.42815	11.213711	7.799228	0							0.79634	0.036309
0.633139	1.023488	1.430809	11.213721	7.812523	0							0.79767	0.036309
0.634468	1.023828	1.433468	11.213813	7.825819	0							0.798999	0.036309
0.635798	1.024168	1.436126	11.213871	7.839114	0							0.800329	0.036309
0.637127	1.024398	1.438785	11.213872	7.852409	0							0.801658	0.036309
0.638456	1.023618	1.441444	11.213988	7.865704	0							0.802988	0.036309
0.639786	1.022823	1.444103	11.214072	7.878998	0							0.804317	0.036309
0.641115	1.022032	1.446762	11.214057	7.892293	0							0.805647	0.036309
0.642445	1.021237	1.449421	11.21401	7.905589	0							0.806976	0.036309
0.643774	1.020507	1.45208	11.213943	7.918884	0							0.808306	0.036309
0.645104	1.019817	1.454739	11.213967	7.932179	0							0.809635	0.036309
0.646433	1.019127	1.457398	11.213926	7.945474	0							0.810964	0.036309
0.647763	1.018437	1.460056	11.213882	7.958769	0							0.812294	0.036309
0.649092	1.01775	1.462715	11.213933	7.972064	0							0.813623	0.036309
0.650422	1.017113	1.465374	11.214009	7.98536	0							0.814953	0.036309
0.651751	1.016525	1.468033	11.21402	7.998655	0							0.816282	0.036309
0.65308	1.015884	1.470692	11.214066	8.01195	0							0.817612	0.036309
0.65441	1.015226	1.473351	11.214113	8.025245	0							0.818941	0.036309
0.655739	1.014689	1.47601	11.21417	8.03854	0							0.820271	0.036309
0.657069	1.014302	1.478669	11.214231	8.051835	0							0.8216	0.036309
0.658398	1.013939	1.481328	11.214219	8.06513	0							0.822929	0.036309
0.659728	1.013575	1.483986	11.214244	8.078425	0							0.824259	0.036309
0.661057	1.013213	1.486645	11.214189	8.091721	0							0.825588	0.036309
0.662387	1.013009	1.489304	11.214128	8.105016	0							0.826918	0.036309
0.663716	1.012851	1.491963	11.214148	8.118311	0							0.828247	0.036309
0.665045	1.012698	1.494622	11.214162	8.131606	0							0.829577	0.036309
0.666375	1.012545	1.497281	11.214116	8.144901	0							0.830906	0.036309
0.667704	1.012407	1.49994	11.214136	8.158196	0							0.832236	0.036309
0.669034	1.012296	1.502599	11.214124	8.171492	0							0.833565	0.036309
0.670363	1.01219	1.505258	11.214171	8.184786	0							0.834894	0.036309
0.671693	1.012084	1.507917	11.21426	8.198081	0							0.836224	0.036309
0.673022	1.011978	1.510576	11.214275	8.211376	0							0.837553	0.036309
0.674352	1.011768	1.513234	11.214317	8.224671	0							0.838883	0.036309
0.675681	1.011516	1.515893	11.214335	8.237967	0							0.840212	0.036309
0.67701	1.011258	1.518552	11.214387	8.251262	0							0.841542	0.03631
0.67834	1.011	1.521211	11.214461	8.264557	0							0.842871	0.03631
0.679669	1.010817	1.52387	11.214583	8.277852	0							0.844201	0.03631
0.680999	1.010823	1.526529	11.214663	8.291147	0							0.84553	0.03631
0.682328	1.010858	1.529188	11.214809	8.304442	0							0.84686	0.03631
0.683658	1.010893	1.531847	11.214962	8.317738	0							0.848189	0.03631
0.684987	1.010928	1.534506	11.215115	8.331032	0							0.849518	0.03631
0.686317	1.010695	1.537165	11.215236	8.344327	0							0.850848	0.03631
0.687646	1.010305	1.539823	11.215328	8.357622	0							0.852177	0.03631
0.688976	1.009897	1.542482	11.215413	8.370917	0							0.853507	0.03631
0.690305	1.009488	1.545141	11.215508	8.384212	0							0.854836	0.03631
0.691634	1.008892	1.5478	11.215569	8.397508	0							0.856166	0.03631
0.692964	1.007513	1.550459	11.2156	8.410803	0							0.857495	0.03631
0.694293	1.006023	1.553118	11.215618	8.424098	0							0.858825	0.03631
0.695623	1.004532	1.555777	11.215662	8.437393	0							0.860154	0.03631
0.696952	1.003041	1.558436	11.215743	8.450688	0							0.861483	0.03631
0.698282	1.001564	1.561095	11.215785	8.463984	0							0.862813	0.03631
0.699611	1.000092	1.563753	11.215846	8.477279	0							0.864142	0.03631
0.700941	0.998622	1.566412	11.215931	8.490573	0							0.865472	0.03631
0.70227	0.997151	1.569071	11.216022	8.503868	0							0.866801	0.03631
0.7036	0.995823	1.57173	11.215981	8.517163	0							0.868131	0.03631
0.704929	0.995377	1.574389	11.216065	8.530458	0							0.86946	0.03631
0.706258	0.995055	1.577048	11.216026	8.543754	0							0.87079	0.03631
0.707588	0.994721	1.579707	11.216029	8.557049	0							0.872119	0.03631
0.708917	0.994387	1.582366	11.215957	8.570344	0							0.873448	0.03631
0.710247	0.994092	1.585025	11.21592	8.583639	0							0.874778	0.03631
0.711576	0.993852	1.587684	11.215788	8.596934	0							0.876107	0.03631
0.712906	0.993627	1.590343	11.215749	8.610229	0							0.877437	0.03631
0.714235	0.993403	1.593001	11.215638	8.623525	0							0.878766	0.03631
0.715565	0.993178	1.59566	11.215485	8.636819	0							0.880096	0.03631
0.716894	0.992931	1.598319	11.215267	8.650114	0							0.881425	0.03631
0.718223	0.992678	1.600978	11.215142	8.663409	0							0.882755	0.03631
0.719553	0.992423	1.603637	11.215033	8.676704	0							0.884084	0.03631
0.720882	0.992169	1.606296	11.214852	8.69	0							0.885414	0.036311
0.722212	0.991676	1.608955	11.214681	8.703295	0							0.886743	0.036311
0.723541	0.990741	1.611614	11.21456	8.71659	0							0.888072	0.036311
0.724871	0.989679	1.614273	11.214337	8.729885	0							0.889402	0.036311
0.7262	0.988614	1.616932	11.214155	8.74318	0							0.890731	0.036311
0.72753	0.987552	1.61959	11.213976	8.756475	0							0.892061	0.036311
0.728859	0.986351	1.622249	11.213773	8.769771	0							0.89339	0.036311
0.730188	0.985084	1.624908	11.213631	8.783066	0							0.89472	0.036311
0.731518	0.983811	1.627567	11.213437	8.79636	0							0.896049	0.036311
0.732847	0.982544	1.630226	11.213243	8.809655	0							0.897379	0.036311
0.734177	0.981319	1.632885	11.213097	8.82295	0							0.898708	0.036311
0.735506	0.980258	1.635544	11.213057	8.836246	0							0.900038	0.036311
0.736836	0.979243	1.638203	11.212975	8.849541	0							0.901367	0.036311
0.738165	0.97823	1.640862	11.212932	8.862836	0							0.902696	0.036311
0.739495	0.977216	1.64352	11.212862	8.876131	0							0.904026	0.036311
0.740824	0.976296	1.646179	11.212797	8.889426	0							0.905355	0.036311
0.742154	0.975425	1.648838	11.212699	8.902721	0							0.906685	0.036311
0.743483	0.974562	1.651497	11.212643	8.916017	0							0.908014	0.036311
0.744812	0.973698	1.654156	11.212605	8.929312	0							0.909344	0.036311
0.746142	0.972816	1.656815	11.212537	8.942606	0							0.910673	0.036311
0.747471	0.971858	1.659474	11.212444	8.955901	0							0.912003	0.036311
0.748801	0.970879	1.662133	11.212421	8.969196	0							0.913332	0.036311
0.75013	0.969897	1.664792	11.21236	8.982491	0							0.914661	0.036311
0.75146	0.968916	1.667451	11.212357	8.995787	0							0.915991	0.036311
0.752789	0.968177	1.67011	11.212359	9.009082	0							0.91732	0.036312
0.754119	0.967611	1.672768	11.212358	9.022377	0							0.91865	0.036312
0.755448	0.967075	1.675427	11.212421	9.035672	0							0.919979	0.036312
0.756777	0.966548	1.678086	11.212491	9.048967	0							0.921309	0.036312
0.758107	0.966053	1.680745	11.212567	9.062263	0							0.922638	0.036312
0.759436	0.965472	1.683404	11.212589	9.075558	0							0.923968	0.036312
0.760766	0.964827	1.686063	11.212626	9.088853	0							0.925297	0.036312
0.762095	0.964178	1.688722	11.212643	9.102147	0							0.926627	0.036312
0.763425	0.963529	1.691381	11.212747	9.115442	0							0.927956	0.036312
0.764754	0.962873	1.69404	11.212851	9.128737	0							0.929285	0.036312
0.766084	0.962205	1.696699	11.212987	9.142033	0							0.930615	0.036312
0.767413	0.961534	1.699357	11.213099	9.155328	0							0.931944	0.036312
0.768743	0.960864	1.702016	11.213224	9.168623	0							0.933274	0.036312
0.770072	0.960194	1.704675	11.213314	9.181918	0							0.934603	0.036312
0.771401	0.959374	1.707334	11.213316	9.195213	0							0.935933	0.036312
0.772731	0.958464	1.709993	11.213322	9.208508	0							0.937262	0.036312
0.77406	0.957554	1.712652	11.213304	9.221804	0							0.938592	0.036312
0.77539	0.956641	1.715311	11.213311	9.235099	0							0.939921	0.036312
0.776719	0.955696	1.71797	11.213282	9.248393	0							0.94125	0.036312
0.778049	0.954694	1.720629	11.213227	9.261688	0							0.94258	0.036313
0.779378	0.953673	1.723287	11.21317	9.274983	0							0.943909	0.036313
0.780708	0.952653	1.725946	11.213135	9.288279	0							0.945239	0.036313
0.782037	0.95163	1.728605	11.213109	9.301574	0							0.946568	0.036313
0.783367	0.950738	1.731264	11.213141	9.314869	0							0.947898	0.036313
0.784696	0.94994	1.733923	11.213114	9.328164	0							0.949227	0.036313
0.786025	0.94915	1.736582	11.213092	9.341459	0							0.950557	0.036313
0.787355	0.948359	1.739241	11.213076	9.354754	0							0.951886	0.036313
0.788684	0.947775	1.7419	11.213072	9.36805	0							0.953215	0.036313
0.790014	0.947618	1.744559	11.213064	9.381345	0							0.954545	0.036313
0.791343	0.947635	1.747218	11.213068	9.39464	0							0.955874	0.036313
0.792673	0.947652	1.749876	11.213058	9.407934	0							0.957204	0.036313
0.794002	0.947669	1.752535	11.213082	9.421229	0							0.958533	0.036313
0.795332	0.94766	1.755194	11.213069	9.434525	0							0.959863	0.036313
0.796661	0.947629	1.757853	11.213015	9.44782	0							0.961192	0.036313
0.79799	0.947591	1.760512	11.212954	9.461115	0							0.962522	0.036313
0.79932	0.947553	1.763171	11.212879	9.47441	0							0.963851	0.036314
0.800649	0.947465	1.76583	11.212866	9.487705	0							0.965181	0.036314
0.801979	0.947231	1.768489	11.212837	9.501	0							0.96651	0.036314
0.803308	0.946935	1.771148	11.21277	9.514296	0							0.967839	0.036314
0.804638	0.94664	1.773807	11.212783	9.527591	0							0.969169	0.036314
0.805967	0.946345	1.776466	11.21273	9.540886	0							0.970498	0.036314
0.807297	0.946127	1.779124	11.212591	9.55418	0							0.971828	0.036314
0.808626	0.946002	1.781783	11.21248	9.567475	0							0.973157	0.036314
0.809955	0.945904	1.784442	11.212404	9.58077	0							0.974487	0.036314
0.811285	0.945813	1.787101	11.212408	9.594066	0							0.975816	0.036314
0.812614	0.945733	1.78976	11.212419	9.607361	0							0.977146	0.036314
0.813944	0.945706	1.792419	11.212406	9.620656	0							0.978475	0.036314
0.815273	0.945725	1.795078	11.212298	9.633951	0							0.979805	0.036314
0.816603	0.945744	1.797737	11.212129	9.647246	0							0.981134	0.036314
0.817932	0.945763	1.800396	11.211907	9.660542	0							0.982463	0.036315
0.819262	0.945556	1.803054	11.211714	9.673837	0							0.983793	0.036315
0.820591	0.944902	1.805713	11.2116	9.687132	0							0.985122	0.036315
0.821921	0.94403	1.808372	11.211462	9.700427	0							0.986452	0.036315
0.82325	0.94316	1.811031	11.211328	9.713721	0							0.987781	0.036315
0.824579	0.942295	1.81369	11.211144	9.727016	0							0.989111	0.036315
0.825909	0.941489	1.816349	11.210939	9.740312	0							0.99044	0.036315
0.827238	0.940732	1.819008	11.210825	9.753607	0							0.99177	0.036315
0.828568	0.939975	1.821667	11.210721	9.766902	0							0.993099	0.036315
0.829897	0.939215	1.824326	11.210648	9.780197	0							0.994428	0.036315
0.831227	0.93846	1.826985	11.210639	9.793492	0							0.995758	0.036315
0.832556	0.937716	1.829643	11.210663	9.806787	0							0.997087	0.036315
0.833886	0.936977	1.832302	11.210764	9.820083	0							0.998417	0.036315
0.835215	0.936238	1.834961	11.210862	9.833378	0							0.999746	0.036315
0.836545	0.935498	1.83762	11.21097	9.846673	0							1.001076	0.036315
0.837874	0.934887	1.840279	11.211143	9.859967	0							1.002405	0.036315
0.839203	0.934388	1.842938	11.211339	9.873262	0							1.003735	0.036316
0.840533	0.933891	1.845597	11.211583	9.886558	0							1.005064	0.036316
0.841862	0.933394	1.848256	11.211755	9.899853	0							1.006394	0.036316
0.843192	0.932882	1.850915	11.211897	9.913148	0							1.007723	0.036316
0.844521	0.932329	1.853574	11.21208	9.926443	0							1.009052	0.036316
0.845851	0.93175	1.856232	11.212173	9.939738	0							1.010382	0.036316
0.84718	0.93117	1.858891	11.212149	9.953033	0							1.011711	0.036316
0.84851	0.93059	1.86155	11.212128	9.966329	0							1.013041	0.036316
0.849839	0.929899	1.864209	11.212121	9.979624	0							1.01437	0.036316
0.851168	0.929101	1.866868	11.212099	9.992919	0							1.0157	0.036317
0.852498	0.928292	1.869527	11.212048	10.006214	0							1.017029	0.036317
0.853827	0.927483	1.872186	11.211987	10.019508	0							1.018359	0.036317
0.855157	0.92668	1.874845	11.211927	10.032804	0							1.019688	0.036317
0.856486	0.925911	1.877504	11.211843	10.046099	0							1.021017	0.036317
0.857816	0.925165	1.880162	11.211755	10.059394	0							1.022347	0.036317
0.859145	0.924416	1.882822	11.211632	10.072689	0							1.023676	0.036317
0.860475	0.923669	1.88548	11.211489	10.085984	0							1.025006	0.036317
0.861804	0.922944	1.888139	11.211327	10.099279	0							1.026335	0.036317
0.863133	0.922252	1.890798	11.21114	10.112575	0							1.027665	0.036317
0.864463	0.921607	1.893457	11.211005	10.12587	0							1.028994	0.036317
0.865792	0.920969	1.896116	11.210917	10.139165	0							1.030324	0.036317
0.867122	0.920289	1.898775	11.210819	10.15246	0							1.031653	0.036318
0.868451	0.919607	1.901434	11.210826	10.165754	0							1.032982	0.036318
0.869781	0.918937	1.904093	11.210888	10.179049	0							1.034312	0.036318
0.87111	0.918267	1.906752	11.210945	10.192345	0							1.035641	0.036318
0.87244	0.917598	1.90941	11.210975	10.20564	0							1.036971	0.036318
0.873769	0.916884	1.912069	11.210982	10.218935	0							1.0383	0.036318
0.875099	0.916065	1.914728	11.210949	10.23223	0							1.03963	0.036318
0.876428	0.915198	1.917387	11.210919	10.245525	0							1.040959	0.036318
0.877757	0.914334	1.920046	11.210907	10.258821	0							1.042289	0.036318
0.879087	0.913468	1.922705	11.210914	10.272116	0							1.043618	0.036318
0.880416	0.912336	1.925364	11.210924	10.285411	0							1.044948	0.036319
0.881746	0.910789	1.928023	11.210888	10.298706	0							1.046277	0.036319
0.883075	0.909241	1.930682	11.210877	10.312001	0							1.047606	0.036319
0.884405	0.907693	1.933341	11.210908	10.325295	0							1.048936	0.036319
0.885734	0.906322	1.935999	11.210915	10.338591	0							1.050265	0.036319
0.887064	0.905394	1.938658	11.210913	10.351886	0							1.051595	0.036319
0.888393	0.904735	1.941317	11.210932	10.365181	0							1.052924	0.036319
0.889722	0.904078	1.943976	11.210967	10.378476	0							1.054254	0.036319
0.891052	0.903419	1.946635	11.210945	10.391771	0							1.055583	0.036319
0.892381	0.902653	1.949294	11.21086	10.405066	0							1.056913	0.036319
0.893711	0.901719	1.951953	11.2108	10.418362	0							1.058242	0.036319
0.89504	0.900768	1.954612	11.210701	10.431657	0							1.059572	0.036319
0.89637	0.899816	1.957271	11.210582	10.444952	0							1.060901	0.03632
0.897699	0.898859	1.959929	11.210489	10.458247	0							1.06223	0.03632
0.899029	0.897894	1.962589	11.210439	10.471541	0							1.06356	0.03632
0.900358	0.896924	1.965247	11.210371	10.484837	0							1.064889	0.03632
0.901688	0.895956	1.967906	11.210234	10.498132	0							1.066219	0.03632
0.903017	0.894986	1.970565	11.210107	10.511427	0							1.067548	0.03632
0.904346	0.894659	1.973224	11.209991	10.524722	0							1.068878	0.03632
0.905676	0.895402	1.975883	11.209831	10.538017	0							1.070207	0.03632
0.907005	0.896369	1.978542	11.209649	10.551312	0							1.071537	0.03632
0.908335	0.897333	1.981201	11.209488	10.564608	0							1.072866	0.036321
0.909664	0.898309	1.98386	11.209311	10.577903	0							1.074195	0.036321
0.910994	0.899325	1.986519	11.209168	10.591198	0							1.075525	0.036321
0.912323	0.900371	1.989177	11.209101	10.604493	0							1.076854	0.036321
0.913653	0.901417	1.991836	11.209061	10.617788	0							1.078184	0.036321
0.914982	0.902465	1.994495	11.209005	10.631083	0							1.079513	0.036321
0.916312	0.902863	1.997154	11.208941	10.644378	0							1.080843	0.036321
0.917641	0.902194	1.999813	11.208933	10.657673	0							1.082172	0.036321
0.91897	0.901192	2.002472	11.208943	10.670968	0							1.083502	0.036321
0.9203	0.900116	2.005131	11.2089	10.684263	0							1.084831	0.036321
0.921629	0.899014	2.00779	11.208817	10.697558	0							1.086161	0.036322
0.922959	0.89789	2.010449	11.208745	10.710854	0							1.08749	0.036322
0.924288	0.896729	2.013108	11.208714	10.724149	0							1.088819	0.036322
0.925618	0.895567	2.015766	11.208741	10.737444	0							1.090149	0.036322
0.926947	0.894406	2.018425	11.208816	10.750739	0							1.091478	0.036322
0.928277	0.893189	2.021084	11.208894	10.764034	0							1.092808	0.036322
0.929606	0.891806	2.023743	11.208975	10.777328	0							1.094137	0.036322
0.930935	0.890329	2.026402	11.209046	10.790624	0							1.095467	0.036322
0.932265	0.888855	2.029061	11.20912	10.803919	0							1.096796	0.036323
0.933594	0.887381	2.03172	11.209239	10.817214	0							1.098126	0.036323
0.934924	0.885896	2.034379	11.209311	10.830509	0							1.099455	0.036323
0.936253	0.884397	2.037038	11.209374	10.843804	0							1.100784	0.036323
0.937583	0.882902	2.039696	11.2095	10.8571	0							1.102114	0.036323
0.938912	0.881404	2.042356	11.20961	10.870395	0							1.103443	0.036323
0.940242	0.87998	2.045014	11.209721	10.88369	0							1.104773	0.036323
0.941571	0.878815	2.047673	11.209869	10.896985	0							1.106102	0.036323
0.9429	0.877837	2.050332	11.20999	10.91028	0							1.107432	0.036324
0.94423	0.876858	2.052991	11.210025	10.923575	0							1.108761	0.036324
0.945559	0.875878	2.05565	11.210028	10.93687	0							1.110091	0.036324
0.946889	0.8751	2.058309	11.210066	10.950165	0							1.11142	0.036324
0.948218	0.874803	2.060968	11.210127	10.96346	0							1.112749	0.036324
0.949548	0.874505	2.063627	11.210191	10.976755	0							1.114079	0.036324
0.950877	0.874207	2.066286	11.210215	10.99005	0							1.115408	0.036324
0.952207	0.873812	2.068944	11.210236	11.003345	0							1.116738	0.036324
0.953536	0.873049	2.071603	11.210223	11.016641	0							1.118067	0.036324
0.954866	0.871953	2.074262	11.210115	11.029936	0							1.119397	0.036324
0.956195	0.870858	2.076921	11.209977	11.043231	0							1.120726	0.036325
0.957524	0.869763	2.07958	11.209871	11.056526	0							1.122056	0.036325
0.958854	0.868746	2.082239	11.209758	11.069821	0							1.123385	0.036325
0.960183	0.867924	2.084898	11.209578	11.083116	0							1.124714	0.036325
0.961513	0.867123	2.087557	11.209407	11.096411	0							1.126044	0.036325
0.962842	0.86632	2.090216	11.209256	11.109706	0							1.127373	0.036325
0.964172	0.865575	2.092875	11.209143	11.123001	0							1.128703	0.036326
0.965501	0.865085	2.095533	11.209055	11.136296	0							1.130032	0.036326
0.966831	0.864881	2.098192	11.208975	11.149591	0							1.131362	0.036326
0.96816	0.864678	2.100851	11.208939	11.162887	0							1.132691	0.036326
0.969489	0.864476	2.10351	11.20891	11.176182	0							1.134021	0.036326
0.970819	0.863857	2.106169	11.208908	11.189477	0							1.13535	0.036326
0.972148	0.862205	2.108828	11.208912	11.202772	0							1.13668	0.036327
0.973478	0.860125	2.111487	11.208925	11.216067	0							1.138009	0.036327
0.974807	0.857987	2.114146	11.208958	11.229362	0							1.139338	0.036327
0.976137	0.85584	2.116805	11.209014	11.242657	0							1.140668	0.036327
0.977466	0.853665	2.119463	11.209051	11.255952	0							1.141997	0.036327
0.978796	0.851404	2.122123	11.209086	11.269247	0							1.143327	0.036327
0.980125	0.849138	2.124781	11.209168	11.282542	0							1.144656	0.036328
0.981454	0.846878	2.12744	11.209244	11.295837	0							1.145986	0.036328
0.982784	0.844857	2.130099	11.209319	11.309133	0							1.147315	0.036328
0.984113	0.8442	2.132758	11.209388	11.322428	0							1.148645	0.036328
0.985443	0.844083	2.135417	11.209476	11.335723	0							1.149974	0.036328
0.986772	0.843964	2.138076	11.209561	11.349018	0							1.151304	0.036328
0.988102	0.843832	2.140735	11.209619	11.362313	0							1.152633	0.036328
0.989431	0.843489	2.143394	11.209677	11.375608	0							1.153962	0.036328
0.990761	0.842474	2.146053	11.209767	11.388903	0							1.155292	0.036328
0.99209	0.841457	2.148711	11.209915	11.402198	0							1.156621	0.036328
0.99342	0.840442	2.15137	11.210075	11.415493	0							1.157951	0.036329
0.994749	0.83946	2.154029	11.210268	11.428788	0							1.15928	0.036329
0.996078	0.838655	2.156688	11.210463	11.442083	0							1.16061	0.036329
0.997408	0.837954	2.159347	11.210652	11.455379	0							1.161939	0.036329
0.998737	0.837252	2.162006	11.210908	11.468674	0							1.163269	0.036329
1.000067	0.83655	2.164665	11.211155	11.481969	0							1.164598	0.03633
1.001396	0.835757	2.167324	11.211359	11.495264	0							1.165928	0.03633
1.002726	0.834565	2.169983	11.211584	11.508559	0							1.167257	0.03633
1.004055	0.83337	2.172642	11.211828	11.521854	0							1.168586	0.03633
1.005385	0.832175	2.1753	11.212114	11.53515	0							1.169916	0.03633
1.006714	0.830935	2.177959	11.212418	11.548444	0							1.171245	0.03633
1.008044	0.829439	2.180618	11.21271	11.561739	0							1.172575	0.036331
1.009373	0.827721	2.183277	11.212989	11.575034	0							1.173904	0.036331
1.010702	0.826007	2.185936	11.213251	11.588329	0							1.175234	0.036331
1.012032	0.824298	2.188595	11.213491	11.601624	0							1.176563	0.036331
1.013361	0.82263	2.191254	11.213706	11.61492	0							1.177893	0.036331
1.014691	0.821144	2.193913	11.213914	11.628215	0							1.179222	0.036331
1.01602	0.819678	2.196572	11.214081	11.64151	0							1.180551	0.036331
1.01735	0.818211	2.19923	11.214268	11.654805	0							1.181881	0.036331
1.018679	0.816812	2.20189	11.214436	11.6681	0							1.18321	0.036331
1.020009	0.815763	2.204548	11.214562	11.681396	0							1.18454	0.036332
1.021338	0.815095	2.207207	11.214667	11.69469	0							1.185869	0.036332
1.022667	0.814427	2.209866	11.214765	11.707985	0							1.187199	0.036332
1.023997	0.813781	2.212525	11.214865	11.72128	0							1.188528	0.036332
1.025326	0.813177	2.215184	11.214885	11.734575	0							1.189858	0.036332
1.026656	0.812434	2.217843	11.214864	11.74787	0							1.191187	0.036333
1.027985	0.81164	2.220502	11.21484	11.761166	0							1.192516	0.036333
1.029315	0.810846	2.223161	11.214872	11.774461	0							1.193846	0.036333
1.030644	0.810045	2.22582	11.214918	11.787756	0							1.195175	0.036333
1.031974	0.809049	2.228478	11.214943	11.801051	0							1.196505	0.036333
1.033303	0.807658	2.231137	11.21492	11.814346	0							1.197834	0.036333
1.034633	0.806262	2.233796	11.214873	11.827641	0							1.199164	0.036334
1.035962	0.804874	2.236455	11.214814	11.840937	0							1.200493	0.036334
1.037291	0.803467	2.239114	11.214755	11.854231	0							1.201823	0.036334
1.038621	0.801875	2.241773	11.214715	11.867526	0							1.203152	0.036334
1.03995	0.800195	2.244432	11.21467	11.880821	0							1.204481	0.036334
1.04128	0.798517	2.247091	11.214595	11.894116	0							1.205811	0.036334
1.042609	0.796839	2.24975	11.214495	11.907412	0							1.20714	0.036334
1.043939	0.795186	2.252409	11.214393	11.920707	0							1.20847	0.036334
1.045268	0.793632	2.255067	11.214273	11.934002	0							1.209799	0.036334
1.046598	0.792074	2.257726	11.214127	11.947297	0							1.211129	0.036335
1.047927	0.790519	2.260385	11.21395	11.960592	0							1.212458	0.036335
1.049256	0.788962	2.263044	11.21381	11.973887	0							1.213788	0.036335
1.050586	0.787395	2.265703	11.213714	11.987183	0							1.215117	0.036335
1.051915	0.785817	2.268362	11.213633	12.000477	0							1.216447	0.036336
1.053245	0.784241	2.271021	11.213501	12.013772	0							1.217776	0.036336
1.054574	0.782674	2.27368	11.213429	12.027067	0							1.219105	0.036336
1.055904	0.781249	2.276339	11.213336	12.040362	0							1.220435	0.036336
1.057233	0.780572	2.278997	11.213231	12.053658	0							1.221764	0.036336
1.058563	0.779894	2.281657	11.213086	12.066953	0							1.223094	0.036337
1.059892	0.779218	2.284315	11.212934	12.080248	0							1.224423	0.036337
1.061221	0.778538	2.286974	11.212788	12.093543	0							1.225753	0.036337
1.062551	0.777824	2.289633	11.212628	12.106838	0							1.227082	0.036337
1.06388	0.777076	2.292292	11.212484	12.120133	0							1.228412	0.036337
1.06521	0.776328	2.294951	11.212321	12.133429	0							1.229741	0.036337
1.066539	0.775582	2.29761	11.212101	12.146724	0							1.231071	0.036337
1.067869	0.774877	2.300269	11.211916	12.160018	0							1.2324	0.036337
1.069198	0.774621	2.302928	11.211741	12.173313	0							1.233729	0.036338
1.070528	0.774365	2.305587	11.211562	12.186608	0							1.235059	0.036338
1.071857	0.77411	2.308245	11.211358	12.199903	0							1.236388	0.036338
1.073187	0.773851	2.310904	11.211208	12.213199	0							1.237718	0.036338
1.074516	0.773554	2.313563	11.211078	12.226494	0							1.239047	0.036338
1.075845	0.773207	2.316222	11.210902	12.239789	0							1.240377	0.036338
1.077175	0.772866	2.318881	11.210883	12.253084	0							1.241706	0.036339
1.078504	0.772556	2.32154	11.210811	12.266379	0							1.243036	0.036339
1.079834	0.772224	2.324199	11.210681	12.279675	0							1.244365	0.036339
1.081163	0.771673	2.326858	11.21063	12.29297	0							1.245695	0.036339
1.082493	0.771081	2.329517	11.210605	12.306264	0							1.247024	0.03634
1.083822	0.770487	2.332175	11.21063	12.319559	0							1.248353	0.03634
1.085152	0.769893	2.334834	11.210628	12.332854	0							1.249683	0.03634
1.086481	0.769217	2.337493	11.210642	12.346149	0							1.251012	0.03634
1.087811	0.768344	2.340152	11.210651	12.359445	0							1.252342	0.036341
1.08914	0.767458	2.342811	11.210709	12.37274	0							1.253671	0.036341
1.090469	0.766569	2.34547	11.210807	12.386035	0							1.255001	0.036341
1.091799	0.765684	2.348129	11.210832	12.39933	0							1.25633	0.036341
1.093128	0.76489	2.350788	11.210965	12.412625	0							1.25766	0.036342
1.094458	0.764127	2.353447	11.211042	12.42592	0							1.258989	0.036342
1.095787	0.763368	2.356106	11.211087	12.439216	0							1.260318	0.036342
1.097117	0.762604	2.358764	11.211157	12.452511	0							1.261648	0.036342
1.098446	0.762015	2.361423	11.211197	12.465805	0							1.262977	0.036343
1.099776	0.762103	2.364082	11.211142	12.4791	0							1.264307	0.036343
1.101105	0.762232	2.366741	11.211061	12.492395	0							1.265636	0.036343
1.102434	0.762362	2.3694	11.211016	12.505691	0							1.266966	0.036343
1.103764	0.762492	2.372059	11.210954	12.518986	0							1.268295	0.036343
1.105093	0.762812	2.374718	11.210942	12.532281	0							1.269625	0.036343
1.106423	0.763227	2.377377	11.210941	12.545576	0							1.270954	0.036343
1.107752	0.763641	2.380036	11.210914	12.558871	0							1.272283	0.036343
1.109082	0.764057	2.382695	11.210958	12.572166	0							1.273613	0.036344
1.110411	0.764368	2.385354	11.21099	12.585462	0							1.274942	0.036344
1.111741	0.763707	2.388012	11.211096	12.598757	0							1.276272	0.036344
1.11307	0.763005	2.390671	11.211173	12.612051	0							1.277601	0.036344
1.1144	0.762299	2.39333	11.211244	12.625346	0							1.278931	0.036344
1.115729	0.761597	2.395989	11.211352	12.638641	0							1.28026	0.036345
1.117058	0.760905	2.398648	11.211428	12.651937	0							1.28159	0.036345
1.118388	0.760219	2.401307	11.21153	12.665232	0							1.282919	0.036345
1.119717	0.759534	2.403966	11.211621	12.678527	0							1.284248	0.036345
1.121047	0.75885	2.406625	11.211684	12.691822	0							1.285578	0.036346
1.122376	0.758164	2.409284	11.211788	12.705117	0							1.286907	0.036346
1.123706	0.757303	2.411942	11.211916	12.718412	0							1.288237	0.036346
1.125035	0.756432	2.414601	11.212042	12.731708	0							1.289566	0.036346
1.126365	0.755565	2.41726	11.212152	12.745003	0							1.290896	0.036347
1.127694	0.754699	2.419919	11.212218	12.758298	0							1.292225	0.036347
1.129023	0.753868	2.422578	11.212298	12.771592	0							1.293555	0.036347
1.130353	0.753073	2.425237	11.21238	12.784887	0							1.294884	0.036347
1.131682	0.75236	2.427896	11.212474	12.798182	0							1.296214	0.036347
1.133012	0.751606	2.430555	11.212626	12.811478	0							1.297543	0.036347
1.134341	0.750816	2.433214	11.212737	12.824773	0							1.298872	0.036347
1.135671	0.750116	2.435873	11.212769	12.838068	0							1.300202	0.036348
1.137	0.749451	2.438531	11.212844	12.851363	0							1.301531	0.036348
1.13833	0.748787	2.44119	11.212856	12.864658	0							1.302861	0.036348
1.139659	0.748124	2.443849	11.212912	12.877954	0							1.30419	0.036348
1.140988	0.74749	2.446508	11.21299	12.891249	0							1.30552	0.036348
1.142318	0.746909	2.449167	11.212986	12.904544	0							1.306849	0.036349
1.143647	0.746338	2.451826	11.212964	12.917838	0							1.308179	0.036349
1.144977	0.745766	2.454485	11.212906	12.931133	0							1.309508	0.036349
1.146306	0.745195	2.457144	11.21291	12.944428	0							1.310838	0.036349
1.147636	0.744298	2.459803	11.212886	12.957724	0							1.312167	0.03635
1.148965	0.74325	2.462462	11.212894	12.971019	0							1.313496	0.03635
1.150295	0.742189	2.465121	11.212893	12.984314	0							1.314826	0.03635
1.151624	0.741123	2.467779	11.212846	12.997609	0							1.316155	0.036351
1.152954	0.740135	2.470438	11.212864	13.010904	0							1.317485	0.036351
1.154283	0.739332	2.473097	11.212897	13.024199	0							1.318814	0.036351
1.155612	0.738561	2.475756	11.212791	13.037495	0							1.320144	0.036351
1.156942	0.737791	2.478415	11.212768	13.05079	0							1.321473	0.036351
1.158271	0.737023	2.481074	11.212765	13.064085	0							1.322803	0.036351
1.159601	0.736156	2.483733	11.212712	13.077379	0							1.324132	0.036351
1.16093	0.735231	2.486392	11.212622	13.090674	0							1.325462	0.036352
1.16226	0.734295	2.489051	11.212672	13.10397	0							1.326791	0.036352
1.163589	0.73336	2.491709	11.212741	13.117265	0							1.32812	0.036352
1.164919	0.732279	2.494368	11.21276	13.13056	0							1.32945	0.036352
1.166248	0.730559	2.497027	11.212833	13.143855	0							1.330779	0.036352
1.167578	0.728736	2.499686	11.212848	13.15715	0							1.332109	0.036353
1.168907	0.726916	2.502345	11.212913	13.170445	0							1.333438	0.036353
1.170236	0.725087	2.505004	11.213003	13.183741	0							1.334768	0.036353
1.171566	0.723456	2.507663	11.213114	13.197036	0							1.336097	0.036353
1.172895	0.721988	2.510322	11.213211	13.210331	0							1.337427	0.036354
1.174225	0.720546	2.512981	11.213214	13.223625	0							1.338756	0.036354
1.175554	0.719096	2.51564	11.213269	13.23692	0							1.340085	0.036354
1.176884	0.71775	2.518298	11.21333	13.250216	0							1.341415	0.036355
1.178213	0.717286	2.520957	11.213396	13.263511	0							1.342744	0.036355
1.179543	0.71696	2.523616	11.21351	13.276806	0							1.344074	0.036355
1.180872	0.716634	2.526275	11.213614	13.290101	0							1.345403	0.036356
1.182201	0.716308	2.528934	11.213679	13.303396	0							1.346733	0.036356
1.183531	0.715834	2.531593	11.213838	13.316691	0							1.348062	0.036356
1.18486	0.715244	2.534252	11.213956	13.329987	0							1.349392	0.036356
1.18619	0.714613	2.536911	11.21398	13.343282	0							1.350721	0.036357
1.187519	0.71395	2.53957	11.213972	13.356577	0							1.35205	0.036357
1.188849	0.713277	2.542229	11.214062	13.369872	0							1.35338	0.036357
1.190178	0.712731	2.544888	11.214083	13.383166	0							1.354709	0.036358
1.191508	0.712239	2.547546	11.214075	13.396461	0							1.356039	0.036358
1.192837	0.711748	2.550205	11.214059	13.409757	0							1.357368	0.036358
1.194167	0.711257	2.552864	11.214047	13.423052	0							1.358698	0.036358
1.195496	0.710691	2.555523	11.21401	13.436347	0							1.360027	0.036358
1.196825	0.709978	2.558182	11.213977	13.449642	0							1.361357	0.036359
1.198155	0.70922	2.560841	11.213906	13.462937	0							1.362686	0.036359
1.199484	0.708464	2.5635	11.213936	13.476233	0							1.364015	0.036359
1.200814	0.707707	2.566159	11.213826	13.489528	0							1.365345	0.036359
1.202143	0.706864	2.568818	11.213809	13.502823	0							1.366674	0.036359
1.203473	0.705975	2.571476	11.21373	13.516118	0							1.368004	0.036359
1.204802	0.705082	2.574135	11.213727	13.529412	0							1.369333	0.03636
1.206132	0.704189	2.576794	11.213686	13.542707	0							1.370663	0.03636
1.207461	0.703245	2.579453	11.213657	13.556003	0							1.371992	0.03636
1.20879	0.70217	2.582112	11.21361	13.569298	0							1.373322	0.03636
1.21012	0.701047	2.584771	11.213621	13.582593	0							1.374651	0.036361
1.211449	0.699922	2.58743	11.21361	13.595888	0							1.37598	0.036361
1.212779	0.698801	2.590089	11.21359	13.609183	0							1.37731	0.036361
1.214108	0.697962	2.592748	11.213604	13.622478	0							1.378639	0.036362
1.215438	0.697303	2.595407	11.213613	13.635774	0							1.379969	0.036362
1.216767	0.696672	2.598066	11.213648	13.649069	0							1.381298	0.036362
1.218097	0.69604	2.600724	11.213737	13.662364	0							1.382628	0.036363
1.219426	0.695433	2.603383	11.213751	13.675659	0							1.383957	0.036363
1.220755	0.694932	2.606042	11.213784	13.688953	0							1.385287	0.036363
1.222085	0.694465	2.608701	11.213851	13.702249	0							1.386616	0.036363
1.223414	0.694	2.61136	11.213952	13.715544	0							1.387946	0.036363
1.224744	0.693535	2.614019	11.214005	13.728839	0							1.389275	0.036364
1.226073	0.693154	2.616678	11.21406	13.742134	0							1.390604	0.036364
1.227403	0.69284	2.619337	11.214182	13.755429	0							1.391934	0.036364
1.228732	0.692537	2.621996	11.214211	13.768724	0							1.393263	0.036364
1.230062	0.692235	2.624655	11.214277	13.78202	0							1.394593	0.036364
1.231391	0.691927	2.627313	11.214299	13.795315	0							1.395922	0.036364
1.23272	0.691567	2.629972	11.21432	13.80861	0							1.397252	0.036365
1.23405	0.691189	2.632631	11.214399	13.821905	0							1.398581	0.036365
1.235379	0.690811	2.63529	11.214462	13.835199	0							1.399911	0.036365
1.236709	0.690434	2.637949	11.214529	13.848495	0							1.40124	0.036366
1.238038	0.68993	2.640608	11.214562	13.86179	0							1.40257	0.036366
1.239368	0.689277	2.643267	11.214609	13.875085	0							1.403899	0.036366
1.240697	0.688537	2.645926	11.214683	13.88838	0							1.405228	0.036367
1.242027	0.68778	2.648585	11.214678	13.901675	0							1.406558	0.036367
1.243356	0.687023	2.651243	11.214666	13.91497	0							1.407887	0.036367
1.244686	0.685986	2.653902	11.214638	13.928266	0							1.409217	0.036368
1.246015	0.684756	2.656561	11.214638	13.941561	0							1.410546	0.036368
1.247344	0.683525	2.65922	11.214674	13.954856	0							1.411876	0.036368
1.248674	0.682295	2.661879	11.214689	13.968151	0							1.413205	0.036369
1.250003	0.681172	2.664538	11.214698	13.981446	0							1.414535	0.036369
1.251333	0.680222	2.667197	11.214697	13.99474	0							1.415864	0.036369
1.252662	0.679341	2.669856	11.214728	14.008036	0							1.417194	0.03637
1.253992	0.678459	2.672515	11.21474	14.021331	0							1.418523	0.03637
1.255321	0.67758	2.675174	11.214731	14.034626	0							1.419852	0.03637
1.256651	0.676752	2.677833	11.21479	14.047921	0							1.421182	0.036371
1.25798	0.675965	2.680491	11.214788	14.061216	0							1.422511	0.036371
1.25931	0.675182	2.68315	11.21476	14.074512	0							1.423841	0.036371
1.260639	0.674398	2.685809	11.214783	14.087807	0							1.42517	0.036371
1.261968	0.673679	2.688468	11.214784	14.101102	0							1.4265	0.036372
1.263298	0.6731	2.691127	11.214728	14.114397	0							1.427829	0.036372
1.264627	0.672583	2.693786	11.214659	14.127692	0							1.429159	0.036372
1.265957	0.672066	2.696445	11.214582	14.140986	0							1.430488	0.036372
1.267286	0.671549	2.699104	11.214471	14.154282	0							1.431817	0.036372
1.268616	0.6712	2.701763	11.214355	14.167577	0							1.433147	0.036373
1.269945	0.670994	2.704422	11.214207	14.180872	0							1.434476	0.036373
1.271275	0.670814	2.70708	11.214074	14.194167	0							1.435806	0.036373
1.272604	0.670634	2.709739	11.213946	14.207462	0							1.437135	0.036373
1.273934	0.670497	2.712398	11.213799	14.220757	0							1.438465	0.036374
1.275263	0.670488	2.715057	11.213726	14.234053	0							1.439794	0.036374
1.276592	0.670539	2.717716	11.213586	14.247348	0							1.441124	0.036374
1.277922	0.670591	2.720375	11.213449	14.260643	0							1.442453	0.036375
1.279251	0.670642	2.723034	11.213379	14.273938	0							1.443782	0.036375
1.280581	0.670542	2.725693	11.213264	14.287233	0							1.445112	0.036375
1.28191	0.67029	2.728352	11.213149	14.300528	0							1.446441	0.036376
1.28324	0.67	2.73101	11.213145	14.313823	0							1.447771	0.036376
1.284569	0.669711	2.733669	11.213143	14.327118	0							1.4491	0.036377
1.285899	0.6694	2.736328	11.213095	14.340413	0							1.45043	0.036377
1.287228	0.668991	2.738987	11.213038	14.353708	0							1.451759	0.036377
1.288557	0.668537	2.741646	11.213022	14.367003	0							1.453089	0.036377
1.289887	0.668083	2.744305	11.213004	14.380299	0							1.454418	0.036377
1.291216	0.667656	2.746964	11.212946	14.393594	0							1.455747	0.036377
1.292546	0.667131	2.749623	11.212826	14.406889	0							1.457077	0.036378
1.293875	0.666423	2.752282	11.212692	14.420184	0							1.458406	0.036378
1.295205	0.66562	2.754941	11.212604	14.433479	0							1.459736	0.036378
1.296534	0.664818	2.7576	11.212548	14.446774	0							1.461065	0.036378
1.297864	0.66402	2.760258	11.212493	14.460069	0							1.462395	0.036378
1.299193	0.663259	2.762917	11.212406	14.473364	0							1.463724	0.036379
1.300522	0.662533	2.765576	11.212365	14.486659	0							1.465054	0.036379
1.301852	0.661807	2.768235	11.212307	14.499954	0							1.466383	0.036379
1.303181	0.66108	2.770894	11.212303	14.513249	0							1.467713	0.03638
1.304511	0.660328	2.773553	11.212353	14.526545	0							1.469042	0.03638
1.30584	0.659518	2.776212	11.212386	14.53984	0							1.470371	0.036381
1.30717	0.658681	2.778871	11.212401	14.553135	0							1.471701	0.036381
1.308499	0.657846	2.78153	11.212438	14.56643	0							1.47303	0.036381
1.309829	0.657011	2.784189	11.212462	14.579725	0							1.47436	0.036382
1.311158	0.656407	2.786847	11.212426	14.59302	0							1.475689	0.036382
1.312487	0.656043	2.789506	11.212458	14.606315	0							1.477019	0.036382
1.313817	0.655678	2.792165	11.212502	14.61961	0							1.478348	0.036383
1.315146	0.655315	2.794824	11.212482	14.632905	0							1.479678	0.036383
1.316476	0.654857	2.797483	11.212452	14.6462	0							1.481007	0.036384
1.317805	0.654156	2.800142	11.21245	14.659495	0							1.482337	0.036384
1.319135	0.653308	2.802801	11.212396	14.672791	0							1.483666	0.036384
1.320464	0.652462	2.80546	11.212347	14.686086	0							1.484995	0.036385
1.321794	0.651615	2.808119	11.212292	14.699381	0							1.486325	0.036385
1.323123	0.650725	2.810777	11.21227	14.712676	0							1.487654	0.036386
1.324453	0.649787	2.813436	11.212249	14.725971	0							1.488984	0.036386
1.325782	0.648843	2.816095	11.212223	14.739266	0							1.490313	0.036386
1.327111	0.6479	2.818754	11.21223	14.752561	0							1.491643	0.036386
1.328441	0.647004	2.821413	11.212257	14.765856	0							1.492972	0.036387
1.32977	0.646258	2.824072	11.212232	14.779151	0							1.494302	0.036387
1.3311	0.645614	2.826731	11.212228	14.792446	0							1.495631	0.036387
1.332429	0.644969	2.82939	11.212244	14.805741	0							1.496961	0.036387
1.333759	0.644324	2.832049	11.212193	14.819036	0							1.49829	0.036387
1.335088	0.643539	2.834707	11.212131	14.832332	0							1.499619	0.036388
1.336418	0.642588	2.837367	11.212063	14.845627	0							1.500949	0.036388
1.337747	0.641607	2.840025	11.212017	14.858922	0							1.502278	0.036388
1.339077	0.640627	2.842684	11.212011	14.872217	0							1.503608	0.036388
1.340406	0.639598	2.845343	11.212001	14.885512	0							1.504937	0.036389
1.341735	0.63834	2.848002	11.211991	14.898808	0							1.506267	0.036389
1.343065	0.636912	2.850661	11.212036	14.912102	0							1.507596	0.03639
1.344394	0.635554	2.85332	11.212109	14.925397	0							1.508926	0.03639
1.345724	0.634244	2.855979	11.212192	14.938692	0							1.510255	0.03639
1.347053	0.632963	2.858638	11.212283	14.951987	0							1.511584	0.036391
1.348383	0.63181	2.861297	11.212372	14.965282	0							1.512914	0.036391
1.349712	0.630722	2.863955	11.2125	14.978578	0							1.514243	0.036392
1.351042	0.629636	2.866614	11.212687	14.991873	0							1.515573	0.036392
1.352371	0.628554	2.869273	11.212926	15.005168	0							1.516902	0.036392
1.353701	0.627522	2.871932	11.21315	15.018463	0							1.518232	0.036392
1.35503	0.626564	2.874591	11.213333	15.031758	0							1.519561	0.036393
1.356359	0.625608	2.87725	11.213568	15.045053	0							1.520891	0.036393
1.357689	0.624651	2.879909	11.213819	15.058348	0							1.52222	0.036393
1.359018	0.623772	2.882568	11.214023	15.071643	0							1.523549	0.036393
1.360348	0.623076	2.885227	11.214158	15.084938	0							1.524879	0.036393
1.361677	0.622467	2.887886	11.214359	15.098233	0							1.526208	0.036394
1.363007	0.621857	2.890544	11.214575	15.111528	0							1.527538	0.036394
1.364336	0.621247	2.893203	11.214774	15.124824	0							1.528867	0.036394
1.365666	0.620631	2.895862	11.214949	15.138119	0							1.530197	0.036394
1.366995	0.620003	2.898521	11.215097	15.151414	0							1.531526	0.036395
1.368324	0.619376	2.90118	11.215236	15.164709	0							1.532856	0.036395
1.369654	0.618749	2.903839	11.215373	15.178004	0							1.534185	0.036396
1.370983	0.618143	2.906498	11.215457	15.191299	0							1.535514	0.036396
1.372313	0.617592	2.909157	11.215508	15.204595	0							1.536844	0.036396
1.373642	0.617075	2.911816	11.215552	15.217889	0							1.538173	0.036397
1.374972	0.616558	2.914474	11.215535	15.231184	0							1.539503	0.036397
1.376301	0.616039	2.917134	11.215482	15.244479	0							1.540832	0.036398
1.377631	0.61535	2.919792	11.215397	15.257774	0							1.542162	0.036398
1.37896	0.614383	2.922451	11.215322	15.27107	0							1.543491	0.036399
1.380289	0.613387	2.92511	11.215294	15.284365	0							1.544821	0.036399
1.381619	0.61239	2.927769	11.215263	15.29766	0							1.54615	0.036399
1.382948	0.61147	2.930428	11.215268	15.310955	0							1.54748	0.0364
1.384278	0.610783	2.933087	11.215199	15.32425	0							1.548809	0.0364
1.385607	0.610268	2.935746	11.215074	15.337545	0							1.550138	0.036401
1.386937	0.609755	2.938405	11.214927	15.350841	0							1.551468	0.036401
1.388266	0.609239	2.941064	11.214753	15.364135	0							1.552797	0.036401
1.389596	0.608776	2.943722	11.214588	15.37743	0							1.554127	0.036402
1.390925	0.608409	2.946381	11.214462	15.390725	0							1.555456	0.036402
1.392254	0.608073	2.94904	11.214328	15.40402	0							1.556786	0.036403
1.393584	0.607738	2.951699	11.214143	15.417315	0							1.558115	0.036403
1.394913	0.607365	2.954358	11.213955	15.430611	0							1.559445	0.036403
1.396243	0.606854	2.957017	11.213802	15.443906	0							1.560774	0.036403
1.397572	0.606243	2.959676	11.213642	15.457201	0							1.562104	0.036403
1.398902	0.605661	2.962335	11.213444	15.470496	0							1.563433	0.036404
1.400231	0.605062	2.964994	11.213247	15.483791	0							1.564762	0.036404
1.401561	0.604383	2.967653	11.213093	15.497087	0							1.566092	0.036404
1.40289	0.603539	2.970311	11.212976	15.510382	0							1.567421	0.036404
1.40422	0.602606	2.97297	11.212888	15.523676	0							1.568751	0.036404
1.405549	0.60167	2.975629	11.212829	15.536971	0							1.57008	0.036405
1.406878	0.600761	2.978288	11.212775	15.550266	0							1.57141	0.036405
1.408208	0.600006	2.980947	11.212724	15.563561	0							1.572739	0.036406
1.409537	0.599518	2.983606	11.212692	15.576857	0							1.574069	0.036406
1.410867	0.59903	2.986265	11.212665	15.590152	0							1.575398	0.036407
1.412196	0.598541	2.988924	11.212666	15.603447	0							1.576728	0.036407
1.413526	0.598043	2.991583	11.212683	15.616742	0							1.578057	0.036408
1.414855	0.597503	2.994241	11.21264	15.630037	0							1.579386	0.036408
1.416185	0.596933	2.996901	11.212566	15.643332	0							1.580716	0.036408
1.417514	0.596364	2.999559	11.212467	15.656628	0							1.582045	0.036409
1.418844	0.595788	3.002218	11.212371	15.669922	0							1.583375	0.036409
1.420173	0.595173	3.004877	11.212315	15.683217	0							1.584704	0.03641
1.421502	0.594475	3.007536	11.21225	15.696512	0							1.586034	0.03641
1.422832	0.593776	3.010195	11.212177	15.709807	0							1.587363	0.036411
1.424161	0.593076	3.012854	11.2121	15.723103	0							1.588693	0.036411
1.425491	0.592322	3.015513	11.212008	15.736398	0							1.590022	0.036412
1.42682	0.591337	3.018172	11.21197	15.749693	0							1.591351	0.036412
1.42815	0.590134	3.020831	11.212027	15.762988	0							1.592681	0.036412
1.429479	0.588936	3.023489	11.212085	15.776283	0							1.59401	0.036413
1.430809	0.587739	3.026148	11.21211	15.789578	0							1.59534	0.036413
1.432138	0.586547	3.028807	11.212141	15.802874	0							1.596669	0.036414
1.433468	0.585361	3.031466	11.212219	15.816169	0							1.597999	0.036414
1.434797	0.584182	3.034125	11.212341	15.829463	0							1.599328	0.036414
1.436126	0.583001	3.036784	11.212457	15.842759	0							1.600658	0.036414
1.437456	0.581832	3.039443	11.212556	15.856053	0							1.601987	0.036415
1.438785	0.580718	3.042102	11.212671	15.869349	0							1.603316	0.036415
1.440115	0.579667	3.044761	11.212804	15.882644	0							1.604646	0.036415
1.441444	0.578621	3.04742	11.212932	15.89594	0							1.605975	0.036415
1.442774	0.57757	3.050078	11.213082	15.909234	0							1.607305	0.036415
1.444103	0.576647	3.052737	11.213242	15.922528	0							1.608634	0.036416
1.445433	0.576044	3.055396	11.213352	15.935824	0							1.609964	0.036416
1.446762	0.575474	3.058055	11.213412	15.949119	0							1.611293	0.036417
1.448091	0.574905	3.060714	11.213471	15.962415	0							1.612623	0.036417
1.449421	0.574318	3.063373	11.213584	15.975709	0							1.613952	0.036418
1.45075	0.573631	3.066032	11.213702	15.989005	0							1.615281	0.036418
1.45208	0.572822	3.068691	11.21381	16.002298	0							1.616611	0.036418
1.453409	0.572	3.07135	11.213884	16.015594	0							1.61794	0.036419
1.454739	0.571121	3.074008	11.213927	16.028889	0							1.61927	0.036419
1.456068	0.570223	3.076668	11.213967	16.042185	0							1.620599	0.03642
1.457398	0.56921	3.079326	11.213964	16.055479	0							1.621929	0.03642
1.458727	0.56815	3.081985	11.213946	16.068773	0							1.623258	0.036421
1.460056	0.56709	3.084644	11.213923	16.082069	0							1.624588	0.036421
1.461386	0.566025	3.087303	11.213868	16.095364	0							1.625917	0.036422
1.462715	0.564924	3.089962	11.213813	16.10866	0							1.627247	0.036422
1.464045	0.563685	3.092621	11.213737	16.121954	0							1.628576	0.036423
1.465374	0.562445	3.09528	11.213659	16.13525	0							1.629905	0.036423
1.466704	0.5612	3.097939	11.213569	16.148544	0							1.631235	0.036424
1.468033	0.559988	3.100598	11.213438	16.16184	0							1.632564	0.036424
1.469363	0.558944	3.103256	11.213256	16.175135	0							1.633894	0.036425
1.470692	0.558004	3.105915	11.213038	16.188431	0							1.635223	0.036425
1.472021	0.557062	3.108574	11.212885	16.201725	0							1.636553	0.036425
1.473351	0.556123	3.111233	11.212819	16.215019	0							1.637882	0.036425
1.47468	0.555149	3.113892	11.212766	16.228315	0							1.639212	0.036425
1.47601	0.553996	3.116551	11.212746	16.24161	0							1.640541	0.036425
1.477339	0.55285	3.11921	11.212722	16.254906	0							1.64187	0.036425
1.478669	0.551702	3.121869	11.212622	16.2682	0							1.6432	0.036425
1.479998	0.550557	3.124528	11.21259	16.281496	0							1.644529	0.036425
1.481328	0.549455	3.127187	11.212505	16.29479	0							1.645859	0.036425
1.482657	0.548381	3.129845	11.212399	16.308086	0							1.647188	0.036425
1.483986	0.547314	3.132504	11.212329	16.321381	0							1.648518	0.036425
1.485316	0.546247	3.135163	11.212242	16.334677	0							1.649847	0.036425
1.486645	0.545127	3.137822	11.212124	16.347971	0							1.651177	0.036426
1.487975	0.54377	3.140481	11.212016	16.361265	0							1.652506	0.036426
1.489304	0.542386	3.14314	11.211915	16.374561	0							1.653836	0.036427
1.490634	0.541006	3.145799	11.211781	16.387856	0							1.655165	0.036427
1.491963	0.539665	3.148458	11.21169	16.401152	0							1.656494	0.036428
1.493293	0.538543	3.151117	11.211595	16.414446	0							1.657824	0.036428
1.494622	0.537662	3.153775	11.21153	16.427742	0							1.659153	0.036429
1.495952	0.536779	3.156435	11.211423	16.441036	0							1.660483	0.036429
1.497281	0.535899	3.159093	11.211298	16.454332	0							1.661812	0.03643
1.49861	0.535017	3.161752	11.211151	16.467627	0							1.663142	0.03643
1.49994	0.534127	3.164411	11.211068	16.480923	0							1.664471	0.036431
1.501269	0.533239	3.16707	11.210962	16.494217	0							1.665801	0.036431
1.502599	0.53235	3.169729	11.210869	16.507513	0							1.66713	0.036432
1.503928	0.531467	3.172388	11.210782	16.520807	0							1.66846	0.036432
1.505258	0.530599	3.175047	11.210763	16.534101	0							1.669789	0.036433
1.506587	0.529659	3.177706	11.210797	16.547398	0							1.671118	0.036433
1.507917	0.528639	3.180365	11.210791	16.560692	0							1.672448	0.036434
1.509246	0.527615	3.183023	11.2108	16.573988	0							1.673777	0.036434
1.510576	0.526587	3.185682	11.21087	16.587282	0							1.675107	0.036435
1.511905	0.525351	3.188341	11.210959	16.600578	0							1.676436	0.036435
1.513234	0.524029	3.191	11.211044	16.613873	0							1.677766	0.036436
1.514564	0.522707	3.193659	11.211159	16.627169	0							1.679095	0.036436
1.515893	0.521385	3.196318	11.211273	16.640463	0							1.680425	0.036437
1.517223	0.520138	3.198977	11.211389	16.653759	0							1.681754	0.036437
1.518552	0.519126	3.201636	11.211508	16.667053	0							1.683083	0.036438
1.519882	0.518113	3.204295	11.211625	16.680347	0							1.684413	0.036438
1.521211	0.517101	3.206954	11.21169	16.693644	0							1.685742	0.036439
1.522541	0.516101	3.209612	11.211765	16.706938	0							1.687072	0.036439
1.52387	0.515243	3.212271	11.211836	16.720234	0							1.688401	0.03644
1.5252	0.514488	3.21493	11.211934	16.733528	0							1.689731	0.03644
1.526529	0.513728	3.217589	11.21204	16.746824	0							1.69106	0.036441
1.527858	0.512972	3.220248	11.212061	16.760118	0							1.69239	0.036441
1.529188	0.512245	3.222907	11.2121	16.773415	0							1.693719	0.036442
1.530517	0.511666	3.225566	11.212261	16.786709	0							1.695048	0.036442
1.531847	0.511094	3.228225	11.212434	16.800005	0							1.696378	0.036443
1.533176	0.510515	3.230884	11.212679	16.813299	0							1.697707	0.036443
1.534506	0.509923	3.233542	11.212881	16.826593	0							1.699037	0.036444
1.535835	0.509059	3.236202	11.2131	16.83989	0							1.700366	0.036444
1.537165	0.507944	3.23886	11.21337	16.853184	0							1.701696	0.036445
1.538494	0.506818	3.241519	11.213611	16.86648	0							1.703025	0.036445
1.539823	0.505697	3.244178	11.213835	16.879774	0							1.704355	0.036446
1.541153	0.504594	3.246837	11.214046	16.89307	0							1.705684	0.036446
1.542482	0.503678	3.249496	11.214245	16.906364	0							1.707014	0.036447
1.543812	0.502762	3.252155	11.214425	16.919661	0							1.708343	0.036447
1.545141	0.50185	3.254814	11.21456	16.932955	0							1.709672	0.036448
1.546471	0.500932	3.257473	11.21461	16.946251	0							1.711002	0.036448
1.5478	0.499931	3.260132	11.214669	16.959545	0							1.712331	0.036449
1.54913	0.498825	3.26279	11.214725	16.972839	0							1.713661	0.036449
1.550459	0.497716	3.265449	11.214672	16.986135	0							1.71499	0.03645
1.551788	0.496607	3.268108	11.214657	16.99943	0							1.71632	0.036451
1.553118	0.495521	3.270767	11.214643	17.012726	0							1.717649	0.036451
1.554447	0.494699	3.273426	11.214531	17.02602	0							1.718979	0.036452
1.555777	0.493907	3.276085	11.214392	17.039316	0							1.720308	0.036452
1.557106	0.493113	3.278744	11.214282	17.05261	0							1.721637	0.036453
1.558436	0.492376	3.281403	11.214108	17.065907	0							1.722967	0.036453
1.559765	0.491701	3.284062	11.213943	17.079201	0							1.724296	0.036454
1.561095	0.491081	3.286721	11.213757	17.092497	0							1.725626	0.036454
1.562424	0.490465	3.289379	11.213601	17.105791	0							1.726955	0.036455
1.563753	0.489849	3.292038	11.213426	17.119087	0							1.728285	0.036455
1.565083	0.489233	3.294697	11.213336	17.132381	0							1.729614	0.036455
1.566412	0.488623	3.297356	11.213269	17.145676	0							1.730944	0.036455
1.567742	0.488015	3.300015	11.213244	17.158972	0							1.732273	0.036455
1.569071	0.487408	3.302674	11.213222	17.172266	0							1.733603	0.036455
1.570401	0.486801	3.305333	11.213173	17.185562	0							1.734932	0.036455
1.57173	0.486157	3.307992	11.213172	17.198856	0							1.736261	0.036455
1.57306	0.485364	3.310651	11.213168	17.212152	0							1.737591	0.036455
1.574389	0.484562	3.313309	11.213127	17.225447	0							1.73892	0.036455
1.575719	0.483757	3.315969	11.213104	17.238743	0							1.74025	0.036455
1.577048	0.482953	3.318627	11.212975	17.252037	0							1.741579	0.036455
1.578377	0.482344	3.321286	11.212886	17.265333	0							1.742909	0.036456
1.579707	0.481835	3.323945	11.21272	17.278627	0							1.744238	0.036456
1.581036	0.481331	3.326604	11.212538	17.291922	0							1.745568	0.036457
1.582366	0.480826	3.329263	11.212395	17.305218	0							1.746897	0.036457
1.583695	0.480302	3.331922	11.212234	17.318512	0							1.748227	0.036458
1.585025	0.479596	3.334581	11.212152	17.331808	0							1.749556	0.036458
1.586354	0.478881	3.33724	11.212046	17.345102	0							1.750885	0.036459
1.587684	0.478166	3.339899	11.211968	17.358398	0							1.752215	0.03646
1.589013	0.477454	3.342557	11.211841	17.371693	0							1.753544	0.03646
1.590343	0.476594	3.345216	11.211737	17.384989	0							1.754874	0.036461
1.591672	0.47563	3.347875	11.211635	17.398283	0							1.756203	0.036461
1.593001	0.474659	3.350534	11.211639	17.411579	0							1.757533	0.036462
1.594331	0.473688	3.353193	11.211574	17.424873	0							1.758862	0.036462
1.59566	0.472716	3.355852	11.211508	17.438168	0							1.760192	0.036463
1.59699	0.471543	3.358511	11.211459	17.451464	0							1.761521	0.036463
1.598319	0.470362	3.36117	11.211442	17.464758	0							1.76285	0.036464
1.599649	0.469175	3.363829	11.211452	17.478054	0							1.76418	0.036464
1.600978	0.46799	3.366488	11.211503	17.491348	0							1.765509	0.036465
1.602308	0.467066	3.369146	11.211535	17.504644	0							1.766839	0.036466
1.603637	0.466417	3.371805	11.211505	17.517939	0							1.768168	0.036466
1.604967	0.46578	3.374464	11.211504	17.531235	0							1.769498	0.036467
1.606296	0.465142	3.377123	11.211546	17.544529	0							1.770827	0.036467
1.607625	0.464504	3.379782	11.211602	17.557825	0							1.772157	0.036468
1.608955	0.463688	3.382441	11.211617	17.571119	0							1.773486	0.036468
1.610284	0.462852	3.3851	11.211644	17.584414	0							1.774815	0.036469
1.611614	0.462064	3.387759	11.211661	17.59771	0							1.776145	0.036469
1.612943	0.461299	3.390418	11.211539	17.611004	0							1.777474	0.03647
1.614273	0.460538	3.393076	11.211485	17.6243	0							1.778804	0.03647
1.615602	0.459869	3.395736	11.211377	17.637594	0							1.780133	0.036471
1.616932	0.459224	3.398394	11.211307	17.65089	0							1.781463	0.036472
1.618261	0.458576	3.401053	11.211238	17.664185	0							1.782792	0.036472
1.61959	0.45793	3.403712	11.21121	17.677481	0							1.784122	0.036473
1.62092	0.457189	3.406371	11.211136	17.690775	0							1.785451	0.036473
1.622249	0.456404	3.40903	11.211134	17.704071	0							1.786781	0.036474
1.623579	0.455613	3.411689	11.211086	17.717365	0							1.78811	0.036474
1.624908	0.454818	3.414348	11.211106	17.730661	0							1.789439	0.036475
1.626238	0.453984	3.417006	11.211085	17.743956	0							1.790769	0.036475
1.627567	0.453037	3.419666	11.211133	17.75725	0							1.792098	0.036476
1.628897	0.452065	3.422324	11.211218	17.770546	0							1.793428	0.036477
1.630226	0.451092	3.424983	11.21125	17.78384	0							1.794757	0.036477
1.631555	0.450121	3.427642	11.211337	17.797136	0							1.796087	0.036478
1.632885	0.449413	3.430301	11.21137	17.810431	0							1.797416	0.036478
1.634214	0.448877	3.43296	11.211409	17.823727	0							1.798746	0.036479
1.635544	0.44837	3.435619	11.211475	17.837021	0							1.800075	0.036479
1.636873	0.44786	3.438278	11.211555	17.850317	0							1.801404	0.03648
1.638203	0.447383	3.440937	11.211557	17.863611	0							1.802734	0.036481
1.639532	0.447042	3.443596	11.211582	17.876907	0							1.804063	0.036481
1.640862	0.446729	3.446254	11.211615	17.890202	0							1.805393	0.036482
1.642191	0.446418	3.448913	11.211676	17.903496	0							1.806722	0.036482
1.64352	0.446104	3.451572	11.211757	17.916792	0							1.808052	0.036483
1.64485	0.445467	3.454231	11.21174	17.930086	0							1.809381	0.036483
1.646179	0.444542	3.45689	11.211661	17.943382	0							1.810711	0.036484
1.647509	0.443567	3.459549	11.211658	17.956676	0							1.81204	0.036485
1.648838	0.442598	3.462208	11.211643	17.969973	0							1.81337	0.036485
1.650168	0.441646	3.464867	11.211658	17.983267	0							1.814699	0.036486
1.651497	0.440854	3.467526	11.211658	17.996563	0							1.816028	0.036486
1.652827	0.440094	3.470185	11.211642	18.009857	0							1.817358	0.036487
1.654156	0.439335	3.472843	11.21167	18.023153	0							1.818687	0.036487
1.655486	0.438573	3.475502	11.211805	18.036448	0							1.820017	0.036488
1.656815	0.438108	3.478161	11.211951	18.049742	0							1.821346	0.036489
1.658144	0.437988	3.48082	11.212051	18.063038	0							1.822676	0.036489
1.659474	0.437923	3.483479	11.212113	18.076332	0							1.824005	0.036489
1.660803	0.437858	3.486138	11.21226	18.089628	0							1.825335	0.036489
1.662133	0.437793	3.488797	11.212398	18.102922	0							1.826664	0.036489
1.663462	0.437909	3.491456	11.212535	18.116219	0							1.827994	0.036489
1.664792	0.43805	3.494115	11.212695	18.129513	0							1.829323	0.036489
1.666121	0.438186	3.496773	11.212789	18.142809	0							1.830652	0.036489
1.667451	0.43833	3.499433	11.212922	18.156103	0							1.831982	0.036489
1.66878	0.438274	3.502091	11.213023	18.169399	0							1.833311	0.036489
1.67011	0.437816	3.50475	11.213122	18.182693	0							1.834641	0.036489
1.671439	0.43722	3.507409	11.21324	18.195988	0							1.83597	0.036489
1.672768	0.436623	3.510068	11.213362	18.209284	0							1.8373	0.03649
1.674098	0.436024	3.512727	11.213382	18.222578	0							1.838629	0.03649
1.675427	0.435554	3.515386	11.213464	18.235874	0							1.839958	0.036491
1.676757	0.435154	3.518045	11.213503	18.249168	0							1.841288	0.036492
1.678086	0.43476	3.520704	11.213544	18.262465	0							1.842618	0.036492
1.679416	0.434364	3.523363	11.213565	18.275759	0							1.843947	0.036493
1.680745	0.434047	3.526021	11.213574	18.289055	0							1.845276	0.036493
1.682075	0.433941	3.52868	11.213548	18.302349	0							1.846606	0.036494
1.683404	0.433911	3.531339	11.213531	18.315645	0							1.847935	0.036494
1.684734	0.433881	3.533998	11.213468	18.328939	0							1.849265	0.036495
1.686063	0.433852	3.536657	11.213361	18.342236	0							1.850594	0.036496
1.687392	0.433905	3.539316	11.213192	18.35553	0							1.851923	0.036496
1.688722	0.434013	3.541975	11.213058	18.368824	0							1.853253	0.036497
1.690051	0.43413	3.544634	11.212905	18.38212	0							1.854583	0.036497
1.691381	0.434247	3.547293	11.212732	18.395414	0							1.855912	0.036498
1.69271	0.434304	3.549952	11.212492	18.40871	0							1.857241	0.036499
1.69404	0.434095	3.55261	11.212341	18.422005	0							1.858571	0.036499
1.695369	0.433791	3.555269	11.212183	18.435301	0							1.8599	0.0365
1.696699	0.433486	3.557928	11.211999	18.448595	0							1.86123	0.0365
1.698028	0.43318	3.560587	11.211852	18.461891	0							1.862559	0.036501
1.699357	0.432641	3.563246	11.211684	18.475185	0							1.863889	0.036502
1.700687	0.431912	3.565905	11.211571	18.488482	0							1.865218	0.036502
1.702016	0.431144	3.568564	11.211458	18.501776	0							1.866548	0.036503
1.703346	0.430378	3.571223	11.211341	18.51507	0							1.867877	0.036503
1.704675	0.4296	3.573882	11.211319	18.528366	0							1.869206	0.036504
1.706005	0.428722	3.57654	11.211235	18.54166	0							1.870536	0.036505
1.707334	0.427806	3.5792	11.211313	18.554956	0							1.871865	0.036505
1.708664	0.426893	3.581858	11.211363	18.568251	0							1.873195	0.036506
1.709993	0.425979	3.584517	11.21143	18.581547	0							1.874524	0.036506
1.711322	0.425356	3.587176	11.211529	18.594841	0							1.875854	0.036507
1.712652	0.425031	3.589835	11.211718	18.608137	0							1.877183	0.036508
1.713981	0.424776	3.592494	11.211945	18.621431	0							1.878513	0.036508
1.715311	0.424521	3.595153	11.21219	18.634727	0							1.879842	0.036509
1.71664	0.424267	3.597812	11.212418	18.648022	0							1.881171	0.036509
1.71797	0.423845	3.600471	11.212676	18.661316	0							1.882501	0.03651
1.719299	0.42338	3.60313	11.21283	18.674612	0							1.88383	0.036511
1.720629	0.422895	3.605788	11.212975	18.687906	0							1.88516	0.036511
1.721958	0.422386	3.608447	11.213047	18.701202	0							1.886489	0.036512
1.723287	0.421679	3.611106	11.213066	18.714497	0							1.887819	0.036512
1.724617	0.420626	3.613765	11.213069	18.727793	0							1.889148	0.036513
1.725946	0.419425	3.616424	11.213108	18.741087	0							1.890478	0.036514
1.727276	0.418223	3.619083	11.213105	18.754383	0							1.891807	0.036514
1.728605	0.417021	3.621742	11.213098	18.767677	0							1.893137	0.036515
1.729935	0.415764	3.624401	11.213087	18.780973	0							1.894466	0.036516
1.731264	0.41446	3.62706	11.213003	18.794268	0							1.895795	0.036516
1.732594	0.413152	3.629719	11.212889	18.807562	0							1.897125	0.036517
1.733923	0.411844	3.632377	11.212771	18.820858	0							1.898454	0.036517
1.735253	0.41071	3.635036	11.212632	18.834152	0							1.899784	0.036518
1.736582	0.409963	3.637695	11.212436	18.847448	0							1.901113	0.036519
1.737911	0.409401	3.640354	11.212328	18.860743	0							1.902443	0.036519
1.739241	0.408841	3.643013	11.212189	18.874039	0							1.903772	0.03652
1.74057	0.408279	3.645672	11.212045	18.887333	0							1.905102	0.03652
1.7419	0.407806	3.648331	11.211873	18.900629	0							1.906431	0.036521
1.743229	0.407415	3.65099	11.21168	18.913923	0							1.90776	0.036522
1.744559	0.407041	3.653649	11.211534	18.927219	0							1.90909	0.036522
1.745888	0.406666	3.656307	11.211418	18.940514	0							1.910419	0.036523
1.747218	0.406225	3.658967	11.211292	18.95381	0							1.911749	0.036524
1.748547	0.405587	3.661625	11.211212	18.967104	0							1.913078	0.036524
1.749876	0.404849	3.664284	11.211214	18.980398	0							1.914408	0.036525
1.751206	0.40411	3.666943	11.211224	18.993694	0							1.915737	0.036525
1.752535	0.403369	3.669602	11.211246	19.006989	0							1.917067	0.036526
1.753865	0.402386	3.672261	11.211234	19.020285	0							1.918396	0.036527
1.755194	0.401136	3.67492	11.211306	19.033579	0							1.919725	0.036527
1.756524	0.399813	3.677579	11.211386	19.046875	0							1.921055	0.036528
1.757853	0.398495	3.680238	11.211501	19.060169	0							1.922385	0.036529
1.759183	0.397227	3.682897	11.21162	19.073465	0							1.923714	0.036529
1.760512	0.396201	3.685555	11.211733	19.08676	0							1.925043	0.03653
1.761842	0.395304	3.688214	11.211835	19.100056	0							1.926373	0.03653
1.763171	0.394407	3.690873	11.211939	19.11335	0							1.927702	0.036531
1.7645	0.393513	3.693532	11.212024	19.126644	0							1.929032	0.036532
1.76583	0.392678	3.696191	11.212179	19.13994	0							1.930361	0.036532
1.767159	0.39192	3.69885	11.212292	19.153234	0							1.931691	0.036533
1.768489	0.391189	3.701509	11.212383	19.166531	0							1.93302	0.036534
1.769818	0.390458	3.704168	11.212505	19.179825	0							1.93435	0.036534
1.771148	0.389759	3.706827	11.212635	19.193121	0							1.935679	0.036535
1.772477	0.389168	3.709486	11.21274	19.206415	0							1.937008	0.036536
1.773807	0.388617	3.712144	11.212787	19.219711	0							1.938338	0.036536
1.775136	0.388034	3.714803	11.212837	19.233006	0							1.939667	0.036537
1.776466	0.38745	3.717462	11.212901	19.246302	0							1.940997	0.036537
1.777795	0.38687	3.720121	11.212911	19.259596	0							1.942326	0.036538
1.779124	0.3863	3.72278	11.212941	19.27289	0							1.943656	0.036539
1.780454	0.385735	3.725439	11.21299	19.286186	0							1.944985	0.036539
1.781783	0.385169	3.728098	11.213009	19.29948	0							1.946315	0.03654
1.783113	0.384604	3.730757	11.212991	19.312777	0							1.947644	0.036541
1.784442	0.38416	3.733416	11.212951	19.326071	0							1.948973	0.036541
1.785772	0.383849	3.736074	11.212932	19.339367	0							1.950303	0.036542
1.787101	0.383538	3.738734	11.212915	19.352661	0							1.951632	0.036543
1.788431	0.383227	3.741392	11.212894	19.365957	0							1.952962	0.036543
1.78976	0.382833	3.744051	11.212893	19.379251	0							1.954291	0.036544
1.791089	0.382219	3.74671	11.212874	19.392548	0							1.955621	0.036544
1.792419	0.381468	3.749369	11.21281	19.405842	0							1.95695	0.036544
1.793748	0.380719	3.752028	11.212723	19.419136	0							1.95828	0.036544
1.795078	0.379968	3.754687	11.21264	19.432432	0							1.959609	0.036544
1.796407	0.379262	3.757346	11.212605	19.445726	0							1.960938	0.036544
1.797737	0.37861	3.760005	11.212605	19.459023	0							1.962268	0.036544
1.799066	0.377964	3.762664	11.212604	19.472317	0							1.963597	0.036544
1.800396	0.377318	3.765322	11.212567	19.485613	0							1.964927	0.036544
1.801725	0.376735	3.767981	11.212506	19.498907	0							1.966256	0.036544
1.803054	0.376365	3.77064	11.212424	19.512203	0							1.967586	0.036544
1.804384	0.37615	3.773299	11.212307	19.525497	0							1.968915	0.036545
1.805713	0.375936	3.775958	11.212261	19.538794	0							1.970245	0.036545
1.807043	0.37572	3.778617	11.212231	19.552088	0							1.971574	0.036546
1.808372	0.375431	3.781276	11.212152	19.565384	0							1.972903	0.036547
1.809702	0.375047	3.783935	11.212083	19.578678	0							1.974233	0.036547
1.811031	0.374646	3.786594	11.211983	19.591972	0							1.975562	0.036548
1.812361	0.374245	3.789253	11.211884	19.605268	0							1.976892	0.036548
1.81369	0.373833	3.791911	11.211749	19.618563	0							1.978221	0.036549
1.81502	0.373369	3.79457	11.211617	19.631859	0							1.979551	0.03655
1.816349	0.372864	3.797229	11.211521	19.645153	0							1.98088	0.03655
1.817678	0.37236	3.799888	11.211492	19.658449	0							1.98221	0.036551
1.819008	0.371855	3.802547	11.211489	19.671743	0							1.983539	0.036552
1.820337	0.371558	3.805206	11.211472	19.68504	0							1.984869	0.036552
1.821667	0.371548	3.807865	11.211458	19.698334	0							1.986198	0.036553
1.822996	0.371623	3.810524	11.211479	19.71163	0							1.987527	0.036554
1.824326	0.371695	3.813183	11.211557	19.724924	0							1.988857	0.036554
1.825655	0.371767	3.815841	11.211663	19.738218	0							1.990186	0.036555
1.826985	0.371863	3.818501	11.211776	19.751514	0							1.991516	0.036556
1.828314	0.372003	3.821159	11.211914	19.764809	0							1.992845	0.036556
1.829643	0.372143	3.823818	11.211954	19.778105	0							1.994175	0.036557
1.830973	0.372283	3.826477	11.212006	19.791399	0							1.995504	0.036558
1.832302	0.372389	3.829136	11.212005	19.804695	0							1.996834	0.036558
1.833632	0.372406	3.831795	11.211905	19.817989	0							1.998163	0.036559
1.834961	0.372381	3.834454	11.211758	19.831285	0							1.999492	0.03656
1.836291	0.372355	3.837113	11.211604	19.84458	0							2.000822	0.03656
1.83762	0.372329	3.839772	11.211403	19.857876	0							2.002151	0.036561
1.83895	0.372297	3.842431	11.211176	19.87117	0							2.003481	0.036562
1.840279	0.372253	3.845089	11.210997	19.884464	0							2.00481	0.036562
1.841609	0.372209	3.847748	11.210827	19.89776	0							2.00614	0.036563
1.842938	0.372165	3.850407	11.210633	19.911055	0							2.007469	0.036564
1.844267	0.372117	3.853066	11.210437	19.924351	0							2.008799	0.036564
1.845597	0.372059	3.855725	11.210254	19.937645	0							2.010128	0.036565
1.846926	0.371995	3.858384	11.210131	19.950941	0							2.011458	0.036566
1.848256	0.371932	3.861043	11.210062	19.964235	0							2.012787	0.036566
1.849585	0.371868	3.863702	11.209991	19.977531	0							2.014117	0.036567
1.850915	0.371783	3.866361	11.209921	19.990826	0							2.015446	0.036568
1.852244	0.37166	3.86902	11.209882	20.004122	0							2.016775	0.036568
1.853574	0.371533	3.871678	11.209837	20.017416	0							2.018105	0.036569
1.854903	0.371406	3.874337	11.209752	20.03071	0							2.019434	0.03657
1.856232	0.371344	3.876996	11.2097	20.044006	0							2.020764	0.03657
1.857562	0.371492	3.879655	11.209657	20.057301	0							2.022093	0.036571
1.858891	0.371804	3.882314	11.209609	20.070597	0							2.023423	0.036572
1.860221	0.372118	3.884973	11.209592	20.083891	0							2.024752	0.036572
1.86155	0.37243	3.887632	11.209571	20.097187	0							2.026082	0.036573
1.86288	0.37271	3.890291	11.209521	20.110481	0							2.027411	0.036574
1.864209	0.372929	3.89295	11.209447	20.123777	0							2.02874	0.036574
1.865539	0.373134	3.895608	11.20939	20.137072	0							2.03007	0.036575
1.866868	0.37334	3.898267	11.209323	20.150368	0							2.031399	0.036576
1.868197	0.373495	3.900926	11.209228	20.163662	0							2.032729	0.036576
1.869527	0.373453	3.903585	11.209151	20.176958	0							2.034058	0.036577
1.870857	0.373227	3.906244	11.20911	20.190252	0							2.035388	0.036578
1.872186	0.373001	3.908903	11.209083	20.203547	0							2.036717	0.036578
1.873515	0.372774	3.911562	11.209036	20.216843	0							2.038047	0.036579
1.874845	0.372614	3.914221	11.208994	20.230137	0							2.039376	0.03658
1.876174	0.37258	3.91688	11.209018	20.243433	0							2.040705	0.03658
1.877504	0.37259	3.919538	11.209077	20.256727	0							2.042035	0.036581
1.878833	0.372599	3.922197	11.209146	20.270023	0							2.043364	0.036582
1.880162	0.372612	3.924856	11.209261	20.283318	0							2.044694	0.036582
1.881492	0.372661	3.927516	11.209382	20.296614	0							2.046023	0.036583
1.882822	0.372774	3.930174	11.20946	20.309908	0							2.047353	0.036584
1.884151	0.372886	3.932833	11.209545	20.323204	0							2.048682	0.036585
1.88548	0.372998	3.935492	11.209665	20.336498	0							2.050012	0.036585
1.88681	0.373055	3.938151	11.209824	20.349792	0							2.051341	0.036586
1.888139	0.372897	3.94081	11.209937	20.363089	0							2.05267	0.036587
1.889469	0.372622	3.943469	11.210032	20.376383	0							2.054	0.036587
1.890798	0.372348	3.946127	11.210159	20.389679	0							2.055329	0.036588
1.892128	0.372072	3.948787	11.210252	20.402973	0							2.056659	0.036589
1.893457	0.371775	3.951446	11.210369	20.416269	0							2.057988	0.036589
1.894787	0.371436	3.954104	11.21047	20.429564	0							2.059318	0.03659
1.896116	0.371096	3.956763	11.210557	20.44286	0							2.060647	0.036591
1.897445	0.370756	3.959422	11.210633	20.456154	0							2.061977	0.036591
1.898775	0.370364	3.962081	11.210635	20.46945	0							2.063306	0.036592
1.900104	0.369767	3.96474	11.210626	20.482744	0							2.064636	0.036593
1.901434	0.369014	3.967399	11.210645	20.496038	0							2.065965	0.036594
1.902763	0.368264	3.970057	11.210626	20.509335	0							2.067294	0.036594
1.904093	0.367514	3.972717	11.210598	20.522629	0							2.068624	0.036595
1.905422	0.36677	3.975376	11.210616	20.535925	0							2.069953	0.036596
1.906752	0.366036	3.978034	11.210639	20.549219	0							2.071283	0.036596
1.908081	0.365305	3.980693	11.210665	20.562515	0							2.072612	0.036597
1.90941	0.364574	3.983352	11.210707	20.575809	0							2.073942	0.036598
1.91074	0.363889	3.986011	11.210733	20.589106	0							2.075271	0.036598
1.912069	0.363405	3.98867	11.210793	20.6024	0							2.076601	0.036599
1.913399	0.363117	3.991329	11.210889	20.615696	0							2.07793	0.0366
1.914728	0.362828	3.993988	11.21099	20.62899	0							2.079259	0.0366
1.916058	0.362539	3.996647	11.211081	20.642284	0							2.080589	0.036601
1.917387	0.362266	3.999306	11.211155	20.655581	0							2.081918	0.036602
1.918717	0.362036	4.001965	11.211273	20.668875	0							2.083248	0.036603
1.920046	0.36181	4.004623	11.211348	20.682171	0							2.084577	0.036603
1.921376	0.361584	4.007282	11.211341	20.695465	0							2.085907	0.036604
1.922705	0.361385	4.009941	11.211305	20.708761	0							2.087236	0.036605
1.924034	0.361316	4.0126	11.211286	20.722055	0							2.088566	0.036605
1.925364	0.361404	4.015259	11.211233	20.735352	0							2.089895	0.036606
1.926693	0.361492	4.017918	11.21119	20.748646	0							2.091225	0.036607
1.928023	0.361581	4.020577	11.211193	20.761942	0							2.092554	0.036607
1.929352	0.361694	4.023236	11.211185	20.775236	0							2.093884	0.036608
1.930682	0.361872	4.025895	11.211194	20.788532	0							2.095213	0.036609
1.932011	0.362057	4.028553	11.211199	20.801826	0							2.096542	0.03661
1.933341	0.362233	4.031212	11.211205	20.815121	0							2.097872	0.03661
1.93467	0.362417	4.033871	11.211198	20.828417	0							2.099201	0.036611
1.935999	0.362488	4.03653	11.211177	20.841711	0							2.100531	0.036612
1.937329	0.36226	4.039189	11.211108	20.855007	0							2.10186	0.036612
1.938658	0.362033	4.041848	11.21101	20.868301	0							2.10319	0.036613
1.939988	0.361805	4.044507	11.210948	20.881598	0							2.104519	0.036614
1.941317	0.361557	4.047166	11.210882	20.894892	0							2.105849	0.036615
1.942647	0.361157	4.049825	11.210891	20.908188	0							2.107178	0.036615
1.943976	0.360693	4.052484	11.210911	20.921482	0							2.108507	0.036616
1.945306	0.36023	4.055142	11.21091	20.934778	0							2.109837	0.036617
1.946635	0.359769	4.057801	11.210924	20.948072	0							2.111166	0.036617
1.947964	0.359331	4.06046	11.210975	20.961367	0							2.112496	0.036618
1.949294	0.358987	4.063119	11.211012	20.974663	0							2.113825	0.036619
1.950624	0.358642	4.065778	11.211036	20.987957	0							2.115155	0.03662
1.951953	0.358298	4.068437	11.211087	21.001253	0							2.116484	0.03662
1.953282	0.357985	4.071096	11.211079	21.014547	0							2.117814	0.036621
1.954612	0.357894	4.073755	11.21106	21.027843	0							2.119143	0.036622
1.955941	0.357937	4.076414	11.211095	21.041138	0							2.120472	0.036622
1.957271	0.357979	4.079072	11.211125	21.054434	0							2.121802	0.036623
1.9586	0.358021	4.081731	11.211171	21.067728	0							2.123131	0.036624
1.959929	0.357987	4.08439	11.211257	21.081024	0							2.124461	0.036625
1.961259	0.357502	4.087049	11.211314	21.094318	0							2.12579	0.036625
1.962589	0.357015	4.089708	11.211373	21.107613	0							2.12712	0.036626
1.963918	0.356532	4.092367	11.211483	21.120909	0							2.128449	0.036627
1.965247	0.356076	4.095026	11.211577	21.134203	0							2.129779	0.036627
1.966577	0.355828	4.097685	11.211691	21.147499	0							2.131108	0.036628
1.967906	0.355753	4.100344	11.211841	21.160793	0							2.132437	0.036629
1.969236	0.355678	4.103003	11.211994	21.174089	0							2.133767	0.03663
1.970565	0.355603	4.105661	11.212105	21.187384	0							2.135096	0.03663
1.971895	0.355625	4.108321	11.212153	21.20068	0							2.136426	0.036631
1.973224	0.356182	4.11098	11.21232	21.213974	0							2.137755	0.036632
1.974554	0.356797	4.113638	11.212547	21.22727	0							2.139085	0.036632
1.975883	0.357412	4.116297	11.21274	21.240564	0							2.140414	0.036633
1.977212	0.357997	4.118956	11.212882	21.253859	0							2.141744	0.036634
1.978542	0.358389	4.121615	11.213005	21.267155	0							2.143073	0.036635
1.979871	0.35856	4.124274	11.213144	21.280449	0							2.144403	0.036635
1.981201	0.358731	4.126933	11.213249	21.293745	0							2.145732	0.036636
1.98253	0.358903	4.129591	11.213367	21.307039	0							2.147061	0.036637
1.98386	0.358992	4.132251	11.213402	21.320335	0							2.148391	0.036638
1.985189	0.35868	4.13491	11.213491	21.33363	0							2.14972	0.036638
1.986519	0.358296	4.137568	11.213525	21.346926	0							2.15105	0.036639
1.987848	0.357869	4.140227	11.213575	21.36022	0							2.152379	0.03664
1.989177	0.357436	4.142886	11.213637	21.373516	0							2.153709	0.03664
1.990507	0.356909	4.145545	11.213684	21.38681	0							2.155038	0.036641
1.991836	0.356163	4.148204	11.213717	21.400106	0							2.156368	0.036642
1.993166	0.355415	4.150863	11.213784	21.413401	0							2.157697	0.036643
1.994495	0.354672	4.153522	11.213806	21.426695	0							2.159026	0.036643
1.995825	0.353924	4.156181	11.213781	21.439991	0							2.160356	0.036644
1.997154	0.353173	4.15884	11.213746	21.453285	0							2.161685	0.036645
1.998484	0.352422	4.161499	11.213722	21.466581	0							2.163015	0.036646
1.999813	0.351667	4.164157	11.213737	21.479876	0							2.164344	0.036646
2.001143	0.350918	4.166816	11.213754	21.493172	0							2.165674	0.036647
2.002472	0.350258	4.169475	11.213742	21.506466	0							2.167003	0.036648
2.003801	0.349929	4.172134	11.213718	21.519762	0							2.168333	0.036648
2.005131	0.3496	4.174793	11.213713	21.533056	0							2.169662	0.036649
2.00646	0.34927	4.177452	11.213675	21.546352	0							2.170992	0.03665
2.00779	0.348937	4.180111	11.213658	21.559647	0							2.172321	0.036651
2.009119	0.348454	4.18277	11.21366	21.572941	0							2.173651	0.036651
2.010449	0.347879	4.185429	11.213664	21.586237	0							2.17498	0.036652
2.011778	0.347302	4.188087	11.213678	21.599531	0							2.176309	0.036653
2.013108	0.346725	4.190746	11.213676	21.612827	0							2.177639	0.036654
2.014437	0.346132	4.193405	11.213742	21.626122	0							2.178968	0.036654
2.015766	0.345438	4.196064	11.213725	21.639418	0							2.180298	0.036655
2.017096	0.344743	4.198723	11.213737	21.652712	0							2.181627	0.036656
2.018425	0.344046	4.201382	11.21374	21.666008	0							2.182957	0.036657
2.019755	0.343349	4.204041	11.213668	21.679302	0							2.184286	0.036657
2.021084	0.342592	4.2067	11.213647	21.692598	0							2.185616	0.036658
2.022414	0.34178	4.209359	11.213699	21.705893	0							2.186945	0.036659
2.023743	0.340965	4.212018	11.213741	21.719187	0							2.188274	0.03666
2.025073	0.340151	4.214676	11.213795	21.732483	0							2.189604	0.03666
2.026402	0.339366	4.217335	11.213837	21.745777	0							2.190933	0.036661
2.027731	0.339081	4.219994	11.213831	21.759073	0							2.192263	0.036662
2.029061	0.338795	4.222653	11.213778	21.772367	0							2.193592	0.036662
2.030391	0.33851	4.225312	11.213721	21.785664	0							2.194922	0.036663
2.03172	0.338236	4.227971	11.213649	21.798958	0							2.196251	0.036664
2.033049	0.33817	4.23063	11.213601	21.812254	0							2.197581	0.036665
2.034379	0.338387	4.233289	11.213534	21.825548	0							2.19891	0.036665
2.035708	0.338605	4.235948	11.213456	21.838844	0							2.200239	0.036666
2.037038	0.338821	4.238606	11.213422	21.852139	0							2.201569	0.036667
2.038367	0.339012	4.241265	11.213374	21.865433	0							2.202898	0.036668
2.039696	0.338655	4.243924	11.213312	21.878729	0							2.204228	0.036668
2.041026	0.338201	4.246583	11.213269	21.892023	0							2.205557	0.036669
2.042356	0.337729	4.249242	11.213225	21.905319	0							2.206887	0.03667
2.043685	0.337258	4.251901	11.213185	21.918613	0							2.208216	0.036671
2.045014	0.336828	4.25456	11.213163	21.93191	0							2.209546	0.036671
2.046344	0.336505	4.257219	11.213162	21.945204	0							2.210875	0.036672
2.047673	0.336193	4.259878	11.213071	21.9585	0							2.212204	0.036673
2.049003	0.335882	4.262537	11.212966	21.971794	0							2.213534	0.036674
2.050332	0.335571	4.265195	11.212889	21.98509	0							2.214863	0.036674
2.051662	0.335693	4.267855	11.212725	21.998384	0							2.216193	0.036675
2.052991	0.335974	4.270514	11.21266	22.011681	0							2.217522	0.036676
2.054321	0.336265	4.273172	11.212631	22.024975	0							2.218852	0.036677
2.05565	0.336555	4.275831	11.212663	22.038269	0							2.220181	0.036677
2.056979	0.336789	4.27849	11.212646	22.051565	0							2.221511	0.036678
2.058309	0.33679	4.281149	11.212605	22.064859	0							2.22284	0.036679
2.059638	0.336766	4.283808	11.212584	22.078156	0							2.224169	0.03668
2.060968	0.336743	4.286467	11.212543	22.09145	0							2.225499	0.03668
2.062297	0.33672	4.289125	11.212494	22.104746	0							2.226828	0.036681
2.063627	0.336701	4.291785	11.212439	22.11804	0							2.228158	0.036682
2.064956	0.336685	4.294444	11.212347	22.131336	0							2.229487	0.036683
2.066286	0.336669	4.297102	11.212337	22.14463	0							2.230817	0.036683
2.067615	0.336653	4.299761	11.212286	22.157927	0							2.232146	0.036684
2.068944	0.336627	4.30242	11.212241	22.171221	0							2.233476	0.036685
2.070274	0.336513	4.305079	11.212255	22.184515	0							2.234805	0.036686
2.071603	0.336392	4.307738	11.212264	22.197811	0							2.236135	0.036686
2.072933	0.336271	4.310397	11.212194	22.211105	0							2.237464	0.036687
2.074262	0.336149	4.313056	11.21215	22.224401	0							2.238793	0.036688
2.075592	0.336166	4.315715	11.211985	22.237696	0							2.240123	0.036689
2.076921	0.336285	4.318374	11.211858	22.250992	0							2.241452	0.036689
2.078251	0.336411	4.321033	11.211776	22.264286	0							2.242782	0.03669
2.07958	0.336537	4.323691	11.211654	22.277582	0							2.244111	0.036691
2.080909	0.336663	4.32635	11.211562	22.290876	0							2.245441	0.036692
2.082239	0.336811	4.329009	11.211473	22.304173	0							2.24677	0.036693
2.083568	0.33696	4.331668	11.211361	22.317467	0							2.2481	0.036693
2.084898	0.337109	4.334327	11.211255	22.330761	0							2.249429	0.036694
2.086227	0.337258	4.336986	11.21123	22.344057	0							2.250759	0.036695
2.087557	0.337463	4.339645	11.211156	22.357351	0							2.252088	0.036696
2.088886	0.337726	4.342304	11.211185	22.370647	0							2.253417	0.036696
2.090216	0.337994	4.344963	11.211207	22.383942	0							2.254747	0.036697
2.091545	0.338255	4.347621	11.21123	22.397238	0							2.256076	0.036698
2.092875	0.338492	4.35028	11.211326	22.410532	0							2.257406	0.036699
2.094204	0.338892	4.352939	11.211399	22.423828	0							2.258735	0.036699
2.095533	0.339354	4.355598	11.21149	22.437122	0							2.260065	0.0367
2.096863	0.339823	4.358257	11.211612	22.450418	0							2.261394	0.036701
2.098192	0.340292	4.360916	11.211712	22.463713	0							2.262724	0.036702
2.099522	0.340602	4.363575	11.211732	22.477007	0							2.264053	0.036702
2.100851	0.340632	4.366234	11.211791	22.490303	0							2.265383	0.036703
2.102181	0.340598	4.368893	11.211876	22.503597	0							2.266712	0.036704
2.10351	0.340564	4.371552	11.211978	22.516893	0							2.268041	0.036705
2.10484	0.34053	4.37421	11.211997	22.530188	0							2.269371	0.036705
2.106169	0.340518	4.376869	11.212073	22.543484	0							2.2707	0.036706
2.107498	0.340516	4.379528	11.212117	22.556778	0							2.27203	0.036707
2.108828	0.340516	4.382187	11.212101	22.570074	0							2.273359	0.036708
2.110157	0.340516	4.384846	11.212066	22.583368	0							2.274689	0.036709
2.111487	0.340478	4.387505	11.212096	22.596664	0							2.276018	0.036709
2.112816	0.340339	4.390164	11.212119	22.609959	0							2.277348	0.03671
2.114146	0.340179	4.392823	11.212018	22.623255	0							2.278677	0.036711
2.115475	0.340019	4.395482	11.21192	22.636549	0							2.280006	0.036712
2.116805	0.339858	4.39814	11.21186	22.649843	0							2.281336	0.036712
2.118134	0.339603	4.400799	11.211816	22.663139	0							2.282665	0.036713
2.119463	0.339283	4.403458	11.211736	22.676434	0							2.283995	0.036714
2.120793	0.338954	4.406117	11.211638	22.68973	0							2.285324	0.036715
2.122123	0.338626	4.408776	11.211587	22.703024	0							2.286654	0.036715
2.123452	0.338347	4.411435	11.211529	22.71632	0							2.287983	0.036716
2.124781	0.338286	4.414094	11.21144	22.729614	0							2.289313	0.036717
2.126111	0.338272	4.416753	11.211461	22.74291	0							2.290642	0.036718
2.12744	0.338258	4.419412	11.211432	22.756205	0							2.291971	0.036719
2.12877	0.338243	4.422071	11.21139	22.769501	0							2.293301	0.036719
2.130099	0.338358	4.424729	11.211335	22.782795	0							2.29463	0.03672
2.131429	0.338588	4.427389	11.211237	22.796089	0							2.29596	0.036721
2.132758	0.338836	4.430048	11.211056	22.809385	0							2.297289	0.036722
2.134088	0.339084	4.432706	11.210907	22.82268	0							2.298619	0.036722
2.135417	0.339342	4.435365	11.210739	22.835976	0							2.299948	0.036723
2.136746	0.339679	4.438024	11.210604	22.84927	0							2.301278	0.036724
2.138076	0.340033	4.440683	11.210513	22.862566	0							2.302607	0.036725
2.139405	0.340386	4.443342	11.210458	22.87586	0							2.303936	0.036726
2.140735	0.340739	4.446001	11.210338	22.889156	0							2.305266	0.036726
2.142064	0.341086	4.448659	11.210289	22.902451	0							2.306595	0.036727
2.143394	0.341425	4.451319	11.210263	22.915747	0							2.307925	0.036728
2.144723	0.341758	4.453978	11.210314	22.929041	0							2.309254	0.036729
2.146053	0.342063	4.456636	11.210356	22.942335	0							2.310584	0.036729
2.147382	0.342385	4.459295	11.210396	22.955631	0							2.311913	0.03673
2.148711	0.342705	4.461954	11.210423	22.968925	0							2.313243	0.036731
2.150041	0.34302	4.464613	11.210419	22.982222	0							2.314572	0.036732
2.15137	0.343335	4.467272	11.210415	22.995516	0							2.315902	0.036733
2.1527	0.34365	4.469931	11.210387	23.008812	0							2.317231	0.036733
2.154029	0.343927	4.47259	11.210455	23.022106	0							2.31856	0.036734
2.155359	0.344129	4.475249	11.210423	23.035402	0							2.31989	0.036735
2.156688	0.344302	4.477908	11.210457	23.048697	0							2.321219	0.036736
2.158018	0.344476	4.480567	11.210518	23.061993	0							2.322549	0.036736
2.159347	0.34465	4.483225	11.210558	23.075287	0							2.323878	0.036737
2.160676	0.3447	4.485884	11.210649	23.088581	0							2.325208	0.036738
2.162006	0.344679	4.488543	11.210689	23.101877	0							2.326537	0.036739
2.163335	0.344651	4.491202	11.210776	23.115171	0							2.327867	0.03674
2.164665	0.344623	4.493861	11.210922	23.128468	0							2.329196	0.03674
2.165994	0.344688	4.49652	11.211032	23.141762	0							2.330526	0.036741
2.167324	0.345014	4.499179	11.211157	23.155058	0							2.331855	0.036742
2.168653	0.345442	4.501838	11.211326	23.168352	0							2.333184	0.036743
2.169983	0.345868	4.504497	11.211487	23.181648	0							2.334514	0.036743
2.171312	0.346294	4.507155	11.211692	23.194942	0							2.335843	0.036744
2.172642	0.346703	4.509814	11.211855	23.208239	0							2.337173	0.036745
2.173971	0.347097	4.512473	11.211953	23.221533	0							2.338502	0.036746
2.1753	0.347491	4.515132	11.212045	23.234829	0							2.339832	0.036747
2.17663	0.347884	4.517791	11.212086	23.248123	0							2.341161	0.036747
2.177959	0.348211	4.52045	11.212094	23.261417	0							2.342491	0.036748
2.179289	0.348254	4.523109	11.212069	23.274714	0							2.34382	0.036749
2.180618	0.348186	4.525768	11.211969	23.288008	0							2.34515	0.03675
2.181948	0.348117	4.528427	11.211936	23.301304	0							2.346479	0.036751
2.183277	0.348048	4.531085	11.211945	23.314598	0							2.347808	0.036751
2.184607	0.348063	4.533744	11.211941	23.327894	0							2.349138	0.036752
2.185936	0.348148	4.536403	11.211982	23.341188	0							2.350467	0.036753
2.187265	0.348248	4.539062	11.212065	23.354485	0							2.351797	0.036754
2.188595	0.348347	4.541721	11.212086	23.367779	0							2.353126	0.036754
2.189924	0.348465	4.54438	11.212157	23.381075	0							2.354456	0.036756
2.191254	0.348752	4.547039	11.2122	23.394369	0							2.355785	0.036758
2.192583	0.349105	4.549698	11.212253	23.407663	0							2.357115	0.036759
2.193913	0.349458	4.552357	11.212354	23.420959	0							2.358444	0.036761
2.195242	0.349812	4.555016	11.212376	23.434254	0							2.359773	0.036762
2.196572	0.350051	4.557674	11.212358	23.44755	0							2.361103	0.036764
2.197901	0.350169	4.560333	11.212303	23.460844	0							2.362432	0.036766
2.19923	0.350251	4.562992	11.212295	23.47414	0							2.363762	0.036767
2.20056	0.350335	4.565651	11.212276	23.487434	0							2.365091	0.036769
2.20189	0.350425	4.56831	11.21216	23.500731	0							2.366421	0.03677
2.203219	0.350304	4.570969	11.211975	23.514025	0							2.36775	0.036771
2.204548	0.350017	4.573628	11.211907	23.527321	0							2.36908	0.036772
2.205878	0.349729	4.576287	11.211826	23.540615	0							2.370409	0.036773
2.207207	0.349441	4.578946	11.211645	23.553909	0							2.371738	0.036774
2.208537	0.349157	4.581604	11.211574	23.567205	0							2.373068	0.036774
2.209866	0.348881	4.584263	11.211555	23.5805	0							2.374397	0.036775
2.211196	0.348608	4.586923	11.211472	23.593796	0							2.375727	0.036776
2.212525	0.348335	4.589581	11.211479	23.60709	0							2.377056	0.036777
2.213855	0.348063	4.59224	11.211478	23.620386	0							2.378386	0.036778
2.215184	0.34777	4.594899	11.211487	23.63368	0							2.379715	0.036778
2.216513	0.347459	4.597558	11.211502	23.646976	0							2.381045	0.036779
2.217843	0.347147	4.600217	11.211596	23.660271	0							2.382374	0.03678
2.219172	0.346836	4.602876	11.211655	23.673567	0							2.383703	0.036781
2.220502	0.346556	4.605535	11.211724	23.686861	0							2.385033	0.036782
2.221831	0.346349	4.608193	11.211794	23.700155	0							2.386362	0.036782
2.223161	0.346179	4.610853	11.211843	23.713451	0							2.387692	0.036783
2.22449	0.346008	4.613512	11.211871	23.726746	0							2.389021	0.036784
2.22582	0.345837	4.61617	11.211964	23.740042	0							2.390351	0.036785
2.227149	0.345694	4.618829	11.212044	23.753336	0							2.39168	0.036785
2.228478	0.345576	4.621488	11.212123	23.766632	0							2.39301	0.036786
2.229808	0.345463	4.624147	11.212191	23.779926	0							2.394339	0.036787
2.231137	0.345351	4.626806	11.212213	23.793222	0							2.395669	0.036788
2.232467	0.345157	4.629465	11.212257	23.806517	0							2.396998	0.036789
2.233796	0.344718	4.632124	11.212319	23.819813	0							2.398327	0.036789
2.235126	0.344151	4.634783	11.212347	23.833107	0							2.399657	0.03679
2.236455	0.343583	4.637442	11.212303	23.846403	0							2.400986	0.036791
2.237785	0.343015	4.6401	11.212223	23.859697	0							2.402316	0.036792
2.239114	0.342424	4.642759	11.21205	23.872992	0							2.403645	0.036793
2.240443	0.341806	4.645418	11.211867	23.886288	0							2.404975	0.036794
2.241773	0.341182	4.648077	11.211682	23.899582	0							2.406304	0.036794
2.243102	0.340557	4.650736	11.211478	23.912878	0							2.407634	0.036795
2.244432	0.339989	4.653395	11.211312	23.926172	0							2.408963	0.036796
2.245761	0.339684	4.656054	11.211162	23.939468	0							2.410293	0.036797
2.247091	0.339521	4.658713	11.211068	23.952763	0							2.411622	0.036798
2.24842	0.339358	4.661372	11.210982	23.966059	0							2.412951	0.036798
2.24975	0.339196	4.664031	11.210908	23.979353	0							2.414281	0.036799
2.251079	0.339056	4.666689	11.210884	23.992649	0							2.41561	0.0368
2.252409	0.338952	4.669348	11.210798	24.005943	0							2.41694	0.036801
2.253738	0.338857	4.672007	11.210741	24.019238	0							2.418269	0.036802
2.255067	0.338756	4.674666	11.210667	24.032534	0							2.419599	0.036802
2.256397	0.338642	4.677325	11.210634	24.045828	0							2.420928	0.036803
2.257726	0.338411	4.679984	11.210631	24.059124	0							2.422258	0.036804
2.259056	0.338056	4.682643	11.210615	24.072418	0							2.423587	0.036805
2.260385	0.337701	4.685302	11.210629	24.085714	0							2.424917	0.036806
2.261715	0.337345	4.687961	11.210646	24.099009	0							2.426246	0.036806
2.263044	0.336876	4.690619	11.210687	24.112305	0							2.427575	0.036807
2.264374	0.336161	4.693278	11.210692	24.125599	0							2.428905	0.036808
2.265703	0.335313	4.695937	11.210741	24.138895	0							2.430234	0.036809
2.267032	0.334465	4.698596	11.210729	24.152189	0							2.431564	0.03681
2.268362	0.333617	4.701255	11.210696	24.165483	0							2.432893	0.03681
2.269691	0.332944	4.703914	11.210716	24.17878	0							2.434223	0.036811
2.271021	0.332474	4.706573	11.21083	24.192074	0							2.435552	0.036812
2.27235	0.332003	4.709232	11.210947	24.20537	0							2.436882	0.036813
2.27368	0.331533	4.711891	11.211065	24.218664	0							2.438211	0.036814
2.275009	0.33119	4.71455	11.211133	24.23196	0							2.43954	0.036814
2.276339	0.331187	4.717208	11.211227	24.245255	0							2.44087	0.036815
2.277668	0.3314	4.719867	11.211309	24.258551	0							2.442199	0.036816
2.278997	0.331612	4.722526	11.211383	24.271845	0							2.443529	0.036817
2.280327	0.331823	4.725185	11.211472	24.285141	0							2.444858	0.036818
2.281657	0.332052	4.727844	11.211569	24.298435	0							2.446188	0.036818
2.282986	0.332302	4.730503	11.211726	24.311729	0							2.447517	0.036819
2.284315	0.332555	4.733162	11.211891	24.325026	0							2.448847	0.03682
2.285645	0.332807	4.735821	11.212	24.33832	0							2.450176	0.036821
2.286974	0.333062	4.73848	11.212094	24.351616	0							2.451505	0.036822
2.288304	0.333327	4.741138	11.212253	24.36491	0							2.452835	0.036823
2.289633	0.333599	4.743797	11.21244	24.378206	0							2.454164	0.036823
2.290963	0.333872	4.746457	11.212642	24.3915	0							2.455494	0.036824
2.292292	0.334143	4.749115	11.212838	24.404797	0							2.456823	0.036825
2.293622	0.334392	4.751774	11.213019	24.418091	0							2.458153	0.036826
2.294951	0.334612	4.754433	11.213237	24.431387	0							2.459482	0.036827
2.29628	0.334826	4.757092	11.21347	24.444681	0							2.460812	0.036828
2.29761	0.33504	4.759751	11.213697	24.457977	0							2.462141	0.03683
2.298939	0.33524	4.76241	11.213896	24.471272	0							2.46347	0.036831
2.300269	0.335366	4.765069	11.21408	24.484566	0							2.4648	0.036833
2.301598	0.335436	4.767727	11.214281	24.497862	0							2.466129	0.036835
2.302928	0.335505	4.770387	11.214532	24.511156	0							2.467459	0.036836
2.304257	0.335574	4.773046	11.214702	24.524452	0							2.468788	0.036838
2.305587	0.335656	4.775704	11.214784	24.537746	0							2.470118	0.03684
2.306916	0.335763	4.778363	11.214811	24.551043	0							2.471447	0.036841
2.308245	0.335887	4.781022	11.214759	24.564337	0							2.472777	0.036843
2.309575	0.336013	4.783681	11.214692	24.577633	0							2.474106	0.036844
2.310904	0.336151	4.78634	11.214556	24.590927	0							2.475435	0.036845
2.312234	0.33641	4.788999	11.214452	24.604223	0							2.476765	0.036845
2.313563	0.336861	4.791658	11.214378	24.617517	0							2.478094	0.036846
2.314893	0.337312	4.794317	11.21425	24.630812	0							2.479424	0.036847
2.316222	0.337764	4.796976	11.214076	24.644108	0							2.480753	0.036848
2.317552	0.338202	4.799634	11.213891	24.657402	0							2.482083	0.036849
2.318881	0.338608	4.802293	11.213773	24.670698	0							2.483412	0.036849
2.32021	0.338998	4.804952	11.213628	24.683992	0							2.484742	0.03685
2.32154	0.339388	4.807611	11.213469	24.697289	0							2.486071	0.036851
2.322869	0.339778	4.81027	11.213284	24.710583	0							2.487401	0.036852
2.324199	0.340053	4.812929	11.213125	24.723879	0							2.48873	0.036853
2.325528	0.340122	4.815588	11.212994	24.737173	0							2.49006	0.036854
2.326858	0.340191	4.818247	11.212834	24.750469	0							2.491389	0.036854
2.328187	0.340259	4.820906	11.21264	24.763763	0							2.492718	0.036855
2.329517	0.340417	4.823565	11.212437	24.777058	0							2.494048	0.036856
2.330846	0.340822	4.826223	11.212267	24.790354	0							2.495377	0.036857
2.332175	0.341383	4.828882	11.212147	24.803648	0							2.496707	0.036858
2.333505	0.341944	4.831541	11.212029	24.816944	0							2.498036	0.036858
2.334834	0.342504	4.8342	11.211963	24.830238	0							2.499366	0.036859
2.336164	0.343074	4.836859	11.211945	24.843534	0							2.500695	0.03686
2.337493	0.343673	4.839518	11.211943	24.856829	0							2.502025	0.036861
2.338823	0.344275	4.842177	11.211943	24.870125	0							2.503354	0.036862
2.340152	0.344877	4.844836	11.211926	24.883419	0							2.504683	0.036863
2.341482	0.345378	4.847495	11.211951	24.896715	0							2.506013	0.036863
2.342811	0.345556	4.850153	11.211937	24.910009	0							2.507342	0.036864
2.344141	0.345475	4.852812	11.211894	24.923304	0							2.508672	0.036865
2.34547	0.345393	4.855471	11.211944	24.9366	0							2.510001	0.036866
2.346799	0.345312	4.85813	11.212029	24.949894	0							2.511331	0.036867
2.348129	0.345333	4.860789	11.212088	24.96319	0							2.51266	0.036867
2.349458	0.345551	4.863448	11.212162	24.976484	0							2.51399	0.036868
2.350788	0.345813	4.866107	11.212205	24.98978	0							2.515319	0.036869
2.352117	0.346074	4.868766	11.212234	25.003075	0							2.516649	0.03687
2.353447	0.346332	4.871425	11.212293	25.016371	0							2.517978	0.036871
2.354776	0.346582	4.874084	11.212371	25.029665	0							2.519307	0.036872
2.356106	0.346822	4.876742	11.212452	25.042961	0							2.520637	0.036872
2.357435	0.347061	4.879401	11.212493	25.056255	0							2.521966	0.036873
2.358764	0.34729	4.88206	11.21253	25.069551	0							2.523296	0.036874
2.360094	0.347463	4.884719	11.212581	25.082846	0							2.524625	0.036875
2.361423	0.347497	4.887378	11.212648	25.09614	0							2.525955	0.036876
2.362753	0.347469	4.890037	11.212722	25.109436	0							2.527284	0.036876
2.364082	0.347441	4.892696	11.212782	25.12273	0							2.528614	0.036877
2.365412	0.347419	4.895355	11.212822	25.136026	0							2.529943	0.036878
2.366741	0.347445	4.898014	11.212791	25.149321	0							2.531272	0.036879
2.368071	0.347561	4.900672	11.21277	25.162617	0							2.532602	0.03688
2.3694	0.347678	4.903331	11.212749	25.175911	0							2.533931	0.036881
2.37073	0.347794	4.905991	11.212713	25.189207	0							2.535261	0.036881
2.372059	0.347881	4.908649	11.212707	25.202501	0							2.53659	0.036882
2.373389	0.347846	4.911308	11.212645	25.215797	0							2.53792	0.036883
2.374718	0.347744	4.913967	11.212505	25.229092	0							2.539249	0.036884
2.376047	0.347642	4.916626	11.212418	25.242386	0							2.540579	0.036886
2.377377	0.347533	4.919285	11.212399	25.255682	0							2.541908	0.036887
2.378706	0.34733	4.921944	11.212376	25.268976	0							2.543237	0.036889
2.380036	0.346904	4.924603	11.212308	25.282272	0							2.544567	0.036891
2.381365	0.346478	4.927261	11.212176	25.295567	0							2.545896	0.036892
2.382695	0.346051	4.929921	11.212077	25.308863	0							2.547226	0.036894
2.384024	0.345688	4.93258	11.211996	25.322157	0							2.548555	0.036895
2.385354	0.345586	4.935238	11.211925	25.335453	0							2.549885	0.036897
2.386683	0.345683	4.937897	11.211863	25.348747	0							2.551214	0.036899
2.388012	0.345779	4.940556	11.211785	25.362043	0							2.552544	0.0369
2.389342	0.345876	4.943215	11.211748	25.375338	0							2.553873	0.036901
2.390671	0.346052	4.945874	11.211736	25.388632	0							2.555202	0.036902
2.392001	0.346469	4.948533	11.211762	25.401928	0							2.556532	0.036903
2.39333	0.346888	4.951192	11.211855	25.415222	0							2.557861	0.036904
2.39466	0.347307	4.953851	11.211972	25.428518	0							2.559191	0.036905
2.395989	0.347738	4.95651	11.212024	25.441813	0							2.56052	0.036905
2.397319	0.348219	4.959168	11.212052	25.455109	0							2.56185	0.036906
2.398648	0.348753	4.961827	11.212113	25.468403	0							2.563179	0.036907
2.399977	0.349286	4.964486	11.212163	25.481699	0							2.564509	0.036908
2.401307	0.349818	4.967145	11.212216	25.494993	0							2.565838	0.036909
2.402636	0.350341	4.969804	11.212286	25.508289	0							2.567168	0.03691
2.403966	0.350837	4.972463	11.212358	25.521584	0							2.568497	0.03691
2.405295	0.351331	4.975122	11.212463	25.534878	0							2.569827	0.036911
2.406625	0.351824	4.977781	11.212549	25.548174	0							2.571156	0.036912
2.407954	0.352295	4.98044	11.212565	25.561468	0							2.572485	0.036913
2.409284	0.352663	4.983099	11.212576	25.574764	0							2.573815	0.036914
2.410613	0.3529	4.985757	11.212614	25.588058	0							2.575144	0.036915
2.411942	0.35313	4.988416	11.212645	25.601355	0							2.576474	0.036915
2.413272	0.353344	4.991075	11.212649	25.614649	0							2.577803	0.036916
2.414601	0.353545	4.993734	11.212652	25.627945	0							2.579133	0.036917
2.415931	0.353502	4.996393	11.212669	25.641239	0							2.580462	0.036918
2.41726	0.353397	4.999052	11.21276	25.654535	0							2.581792	0.036919
2.41859	0.353292	5.001711	11.212777	25.66783	0							2.583121	0.03692
2.419919	0.353188	5.00437	11.212788	25.681126	0							2.58445	0.03692
2.421249	0.353092	5.007029	11.212789	25.69442	0							2.58578	0.036921
2.422578	0.353016	5.009687	11.212768	25.707714	0							2.587109	0.036922
2.423908	0.352939	5.012346	11.212701	25.72101	0							2.588439	0.036923
2.425237	0.352863	5.015005	11.212597	25.734304	0							2.589768	0.036924
2.426566	0.352809	5.017664	11.212493	25.747601	0							2.591098	0.036924
2.427896	0.35293	5.020323	11.212431	25.760895	0							2.592427	0.036925
2.429225	0.353122	5.022982	11.212352	25.774191	0							2.593757	0.036927
2.430555	0.353314	5.025641	11.212285	25.787485	0							2.595086	0.036929
2.431884	0.353509	5.0283	11.212222	25.800781	0							2.596416	0.03693
2.433214	0.353751	5.030959	11.212168	25.814075	0							2.597745	0.036932
2.434543	0.354175	5.033617	11.212087	25.827372	0							2.599074	0.036934
2.435873	0.354599	5.036276	11.211942	25.840666	0							2.600404	0.036935
2.437202	0.355023	5.038935	11.211828	25.85396	0							2.601733	0.036937
2.438531	0.355464	5.041594	11.211681	25.867256	0							2.603063	0.036939
2.439861	0.356028	5.044253	11.211525	25.88055	0							2.604392	0.03694
2.44119	0.356671	5.046912	11.211473	25.893847	0							2.605722	0.036942
2.44252	0.357313	5.049571	11.211393	25.907141	0							2.607051	0.036943
2.443849	0.357957	5.05223	11.211291	25.920437	0							2.608381	0.036944
2.445179	0.358552	5.054889	11.211203	25.933731	0							2.60971	0.036944
2.446508	0.358861	5.057548	11.211206	25.947027	0							2.611039	0.036945
2.447838	0.35917	5.060206	11.211165	25.960321	0							2.612369	0.036946
2.449167	0.359481	5.062865	11.211077	25.973618	0							2.613698	0.036947
2.450497	0.359752	5.065525	11.210971	25.986912	0							2.615028	0.036948
2.451826	0.359762	5.068183	11.210901	26.000206	0							2.616357	0.036949
2.453156	0.359548	5.070842	11.210863	26.013502	0							2.617687	0.036949
2.454485	0.359334	5.073501	11.210815	26.026796	0							2.619016	0.03695
2.455814	0.359121	5.07616	11.210737	26.040092	0							2.620346	0.036951
2.457144	0.358963	5.078819	11.210675	26.053387	0							2.621675	0.036952
2.458473	0.359125	5.081478	11.210622	26.066683	0							2.623004	0.036953
2.459803	0.359322	5.084136	11.210549	26.079977	0							2.624334	0.036954
2.461132	0.359519	5.086795	11.210466	26.093273	0							2.625663	0.036954
2.462462	0.359709	5.089455	11.210398	26.106567	0							2.626993	0.036955
2.463791	0.359849	5.092113	11.210389	26.119864	0							2.628322	0.036956
2.465121	0.359929	5.094772	11.210377	26.133158	0							2.629652	0.036957
2.46645	0.360003	5.097431	11.210402	26.146452	0							2.630981	0.036958
2.467779	0.360082	5.10009	11.210395	26.159748	0							2.632311	0.036959
2.469109	0.360164	5.102749	11.210453	26.173042	0							2.63364	0.036959
2.470438	0.360251	5.105408	11.210564	26.186338	0							2.634969	0.03696
2.471768	0.360338	5.108067	11.210728	26.199633	0							2.636299	0.036961
2.473097	0.360426	5.110726	11.210893	26.212929	0							2.637628	0.036962
2.474427	0.360514	5.113385	11.211088	26.226223	0							2.638958	0.036963
2.475756	0.360678	5.116044	11.211303	26.239519	0							2.640287	0.036964
2.477086	0.361019	5.118702	11.211496	26.252813	0							2.641617	0.036964
2.478415	0.361363	5.121361	11.211688	26.266109	0							2.642946	0.036965
2.479744	0.361704	5.12402	11.211823	26.279404	0							2.644276	0.036966
2.481074	0.362047	5.126679	11.211948	26.2927	0							2.645605	0.036967
2.482403	0.362214	5.129338	11.212062	26.305994	0							2.646935	0.036969
2.483733	0.362306	5.131997	11.212158	26.319288	0							2.648264	0.03697
2.485062	0.362398	5.134656	11.212257	26.332584	0							2.649594	0.036972
2.486392	0.362489	5.137315	11.212334	26.345879	0							2.650923	0.036974
2.487721	0.362576	5.139974	11.212374	26.359175	0							2.652252	0.036975
2.489051	0.36264	5.142632	11.212433	26.372469	0							2.653582	0.036977
[truncated: 20,406 more rows]
