# Supplementary material for: Hallucination of closed repeat proteins containing central pockets
Source: Nat Struct Mol Biol. 2023 Sep 28;30(11):1755–60. doi: 10.1038/s41594-023-01112-6 (PMC10643118; doi:10.1038/s41594-023-01112-6)
Supplement: Supplementary file 5 — Chromatography raw data. [file 41594_2023_1112_MOESM5_ESM.tar › SEC_submit/B3.csv]

Chrom.1		Chrom.1		Chrom.1		Chrom.1		Chrom.1		Chrom.1		Chrom.1
UV 1_280		Cond		Conc B		Injection		Run Log		Fraction		UV 1_280_CUT_TEMP@100,BASEM
ml	mAU	ml	mS/cm	ml	%	ml	Injection	ml	Logbook	ml	Fraction	ml	mAU
-0.164542	0.03026	-0.164542	11.213829	-0.164542	0	0.00031		-0.164542	Method Settings	8.010751	2.B.1	0	0.057196
-0.163213	0.602239	-0.161883	11.231052	-0.151247	0			-0.164464	Set autosampler to inject	9.009939	2.B.2	0.001329	0.057196
-0.161883	0.649227	-0.159224	11.231348	-0.137952	0			-0.015387	Sample Application	10.011118	2.B.3	0.002659	0.057196
-0.160554	0.685214	-0.156565	11.231426	-0.124657	0			7.989175	Elution	11.010967	2.B.4	0.003988	0.057196
-0.159224	0.715787	-0.153906	11.231283	-0.111362	0			19.790183	Set autosampler to load next	12.010907	2.B.5	0.005318	0.057196
-0.157895	0.742631	-0.151248	11.230989	-0.098067	0			20.19003	Dump	13.010885	2.B.6	0.006647	0.057196
-0.156565	0.755865	-0.148589	11.23065	-0.084772	0					14.010601	2.B.7	0.007977	0.057196
-0.155236	0.774379	-0.14593	11.230395	-0.071477	0					15.010571	2.B.8	0.009306	0.057196
-0.153906	0.795228	-0.143271	11.230316	-0.058181	0					16.010532	2.B.9	0.010636	0.057196
-0.152577	0.81477	-0.140612	11.230441	-0.044886	0					17.010482	2.B.10	0.011965	0.057196
-0.151248	0.833463	-0.137953	11.2307	-0.031591	0					18.011544	2.B.11	0.013294	0.057196
-0.149918	0.852015	-0.135294	11.231025	-0.018296	0					19.011506	2.B.12	0.014624	0.057196
-0.148589	0.870834	-0.132635	11.231475	-0.005001	0					19.788859	Waste(Frac)	0.015953	0.057196
-0.147259	0.889584	-0.129976	11.231939	0.008294	0					20.372573	Waste	0.017283	0.057196
-0.14593	0.908365	-0.127318	11.231899	0.021589	0							0.018612	0.057196
-0.1446	0.924065	-0.124659	11.230787	0.034884	0							0.019942	0.057196
-0.143271	0.925079	-0.122	11.228457	0.048179	0							0.021271	0.057196
-0.141941	0.924542	-0.119341	11.225031	0.061474	0							0.022601	0.057196
-0.140612	0.924642	-0.116682	11.220824	0.074769	0							0.02393	0.057196
-0.139283	0.924816	-0.114023	11.216262	0.088064	0							0.02526	0.057196
-0.137953	0.925025	-0.111364	11.211532	0.10136	0							0.026589	0.057196
-0.136624	0.925285	-0.108705	11.206809	0.114655	0							0.027918	0.057196
-0.135294	0.925546	-0.106046	11.202317	0.12795	0							0.029248	0.057196
-0.133965	0.925807	-0.103387	11.198086	0.141245	0							0.030577	0.057196
-0.132635	0.926067	-0.100729	11.19408	0.15454	0							0.031907	0.057196
-0.131306	0.926325	-0.09807	11.190369	0.167835	0							0.033236	0.057196
-0.129976	0.926565	-0.095411	11.186962	0.18113	0							0.034566	0.057196
-0.128647	0.926805	-0.092752	11.183836	0.194425	0							0.035895	0.057196
-0.127318	0.927064	-0.090093	11.180982	0.20772	0							0.037225	0.057196
-0.125988	0.927232	-0.087434	11.178432	0.221015	0							0.038554	0.057196
-0.124659	0.927069	-0.084775	11.176167	0.23431	0							0.039883	0.057196
-0.123329	0.926907	-0.082116	11.174219	0.247605	0							0.041213	0.057196
-0.122	0.926744	-0.079457	11.172593	0.2609	0							0.042542	0.057196
-0.12067	0.926582	-0.076798	11.171247	0.274196	0							0.043872	0.057196
-0.119341	0.926436	-0.07414	11.170204	0.287491	0							0.045201	0.057196
-0.118011	0.926297	-0.071481	11.169388	0.300786	0							0.046531	0.057196
-0.116682	0.926159	-0.068822	11.16874	0.314081	0							0.04786	0.057196
-0.115352	0.926019	-0.066163	11.168005	0.327376	0							0.04919	0.057196
-0.114023	0.925799	-0.063504	11.166957	0.340671	0							0.050519	0.057196
-0.112694	0.924917	-0.060845	11.165537	0.353966	0							0.051848	0.057196
-0.111364	0.924033	-0.058186	11.163816	0.367261	0							0.053178	0.057196
-0.110035	0.923148	-0.055527	11.162018	0.380556	0							0.054507	0.057196
-0.108705	0.922268	-0.052868	11.160307	0.393851	0							0.055837	0.057196
-0.107376	0.921616	-0.05021	11.158674	0.407146	0							0.057166	0.057196
-0.106046	0.921112	-0.047551	11.157145	0.420441	0							0.058496	0.057196
-0.104717	0.920609	-0.044892	11.155772	0.433737	0							0.059825	0.057196
-0.103387	0.920107	-0.042233	11.154528	0.447032	0							0.061155	0.057196
-0.102058	0.919703	-0.039574	11.153299	0.460327	0							0.062484	0.057196
-0.100729	0.943594	-0.036915	11.152094	0.473622	0							0.063814	0.057196
-0.099399	0.967584	-0.034256	11.150987	0.486917	0							0.065143	0.057196
-0.09807	0.991614	-0.031597	11.149992	0.500212	0							0.066472	0.057196
-0.09674	1.015393	-0.028938	11.149128	0.513507	0							0.067802	0.057196
-0.095411	1.039341	-0.026279	11.148323	0.526802	0							0.069131	0.057196
-0.094081	1.063062	-0.023621	11.147624	0.540097	0							0.070461	0.057196
-0.092752	1.086846	-0.020962	11.147039	0.553392	0							0.07179	0.057196
-0.091422	1.110549	-0.018303	11.146509	0.566687	0							0.07312	0.057196
-0.090093	1.134362	-0.015644	11.146131	0.579982	0							0.074449	0.057196
-0.088764	1.176635	-0.012985	11.145916	0.593277	0							0.075779	0.057196
-0.087434	1.221363	-0.010326	11.14581	0.606573	0							0.077108	0.057196
-0.086105	1.265986	-0.007667	11.145781	0.619868	0							0.078437	0.057196
-0.084775	1.310596	-0.005008	11.145832	0.633163	0							0.079767	0.057196
-0.083446	1.355241	-0.002349	11.145992	0.646458	0							0.081096	0.057196
-0.082116	1.399479	0.00031	11.146305	0.659753	0							0.082426	0.057196
-0.080787	1.443831	0.002968	11.147232	0.673048	0							0.083755	0.057196
-0.079457	1.488263	0.005627	11.149422	0.686343	0							0.085085	0.057196
-0.078128	1.532464	0.008286	11.152974	0.699638	0							0.086414	0.057196
-0.076798	1.564556	0.010945	11.157386	0.712933	0							0.087744	0.057196
-0.075469	1.594775	0.013604	11.162061	0.726228	0							0.089073	0.057196
-0.07414	1.625148	0.016263	11.166469	0.739523	0							0.090403	0.057196
-0.07281	1.655569	0.018922	11.170259	0.752818	0							0.091732	0.057196
-0.071481	1.685922	0.021581	11.173239	0.766114	0							0.093061	0.057196
-0.070151	1.716245	0.02424	11.175339	0.779409	0							0.094391	0.057196
-0.068822	1.746558	0.026899	11.176591	0.792704	0							0.09572	0.057196
-0.067492	1.777018	0.029557	11.177256	0.805999	0							0.09705	0.057196
-0.066163	1.807424	0.032216	11.177647	0.819294	0							0.098379	0.057196
-0.064833	1.827014	0.034875	11.177875	0.832589	0							0.099709	0.057196
-0.063504	1.841	0.037534	11.178034	0.845884	0							0.101038	0.057196
-0.062175	1.854604	0.040193	11.178151	0.859179	0							0.102368	0.057196
-0.060845	1.86819	0.042852	11.178184	0.872474	0							0.103697	0.057196
-0.059516	1.881884	0.045511	11.178204	0.885769	0							0.105026	0.057196
-0.058186	1.89585	0.04817	11.178212	0.899064	0							0.106356	0.057196
-0.056857	1.909914	0.050829	11.178195	0.912359	0							0.107685	0.057196
-0.055527	1.923945	0.053487	11.178176	0.925654	0							0.109015	0.057196
-0.054198	1.937924	0.056146	11.178194	0.93895	0							0.110344	0.057196
-0.052868	1.951665	0.058805	11.178267	0.952245	0							0.111674	0.057196
-0.051539	1.965231	0.061464	11.178392	0.96554	0							0.113003	0.057196
-0.05021	1.978736	0.064123	11.178551	0.978835	0							0.114333	0.057196
-0.04888	1.992223	0.066782	11.178785	0.99213	0							0.115662	0.057196
-0.047551	2.005796	0.069441	11.179018	1.005425	0							0.116991	0.057196
-0.046221	2.020124	0.0721	11.179327	1.01872	0							0.118321	0.057196
-0.044892	2.034384	0.074759	11.179713	1.032015	0							0.11965	0.057196
-0.043562	2.048625	0.077418	11.180108	1.04531	0							0.12098	0.057196
-0.042233	2.062887	0.080076	11.180549	1.058605	0							0.122309	0.057196
-0.040903	2.109677	0.082735	11.180985	1.0719	0							0.123639	0.057196
-0.039574	2.190809	0.085394	11.181393	1.085195	0							0.124968	0.057196
-0.038244	2.27315	0.088053	11.181808	1.09849	0							0.126298	0.057196
-0.036915	2.355811	0.090712	11.182249	1.111786	0							0.127627	0.057196
-0.035586	2.438047	0.093371	11.182651	1.125081	0							0.128956	0.057196
-0.034256	2.496948	0.09603	11.183047	1.138376	0							0.130286	0.057196
-0.032927	2.55493	0.098689	11.183431	1.151671	0							0.131615	0.057196
-0.031597	2.612828	0.101348	11.183793	1.164966	0							0.132945	0.057196
-0.030268	2.670867	0.104007	11.184224	1.178261	0							0.134274	0.057196
-0.028938	2.734233	0.106665	11.184701	1.191556	0							0.135604	0.057196
-0.027609	2.805992	0.109324	11.185176	1.204851	0							0.136933	0.057196
-0.026279	2.878121	0.111983	11.185635	1.218146	0							0.138263	0.057196
-0.02495	2.949969	0.114642	11.186093	1.231441	0							0.139592	0.057196
-0.023621	3.017412	0.117301	11.186602	1.244736	0							0.140922	0.057196
-0.022291	3.0674	0.11996	11.187117	1.258031	0							0.142251	0.057196
-0.020962	3.117877	0.122619	11.187577	1.271327	0							0.14358	0.057196
-0.019632	3.168893	0.125278	11.188075	1.284622	0							0.14491	0.057196
-0.018303	3.219898	0.127937	11.188608	1.297917	0							0.146239	0.057196
-0.016973	3.261034	0.130596	11.189101	1.311212	0							0.147569	0.057196
-0.015644	3.276963	0.133254	11.189557	1.324507	0							0.148898	0.057196
-0.014314	3.287447	0.135913	11.190037	1.337802	0							0.150228	0.057196
-0.012985	3.297862	0.138572	11.190575	1.351097	0							0.151557	0.057196
-0.011655	3.308287	0.141231	11.191123	1.364392	0							0.152887	0.057196
-0.010326	3.32776	0.14389	11.191639	1.377687	0							0.154216	0.057196
-0.008997	3.351637	0.146549	11.192133	1.390982	0							0.155545	0.057196
-0.007667	3.376621	0.149208	11.192593	1.404277	0							0.156875	0.057196
-0.006338	3.40252	0.151867	11.192981	1.417572	0							0.158204	0.057196
-0.005008	3.424975	0.154526	11.19335	1.430867	0							0.159534	0.057196
-0.003679	3.431807	0.157184	11.193716	1.444163	0							0.160863	0.057196
-0.002349	3.438253	0.159843	11.194057	1.457458	0							0.162193	0.057196
-0.00102	3.444735	0.162502	11.194362	1.470753	0							0.163522	0.057196
0.00031	3.4541	0.165161	11.194622	1.484048	0							0.164852	0.057196
0.001639	3.474527	0.16782	11.194875	1.497343	0							0.166181	0.057196
0.002968	3.498141	0.170479	11.195146	1.510638	0							0.167511	0.057196
0.004298	3.5211	0.173138	11.195395	1.523933	0							0.16884	0.057196
0.005627	3.54344	0.175797	11.195601	1.537228	0							0.170169	0.057196
0.006957	3.559675	0.178456	11.195784	1.550523	0							0.171499	0.057196
0.008286	3.566838	0.181115	11.19591	1.563818	0							0.172828	0.057196
0.009616	3.573979	0.183773	11.196022	1.577113	0							0.174158	0.057196
0.010945	3.581151	0.186432	11.196161	1.590408	0							0.175487	0.057196
0.012275	3.588425	0.189091	11.196274	1.603703	0							0.176817	0.057196
0.013604	3.595954	0.19175	11.196342	1.616999	0							0.178146	0.057196
0.014933	3.603663	0.194409	11.196377	1.630294	0							0.179476	0.057196
0.016263	3.61136	0.197068	11.196394	1.643589	0							0.180805	0.057196
0.017592	3.619033	0.199727	11.196423	1.656884	0							0.182134	0.057196
0.018922	3.622329	0.202386	11.196483	1.670179	0							0.183464	0.057196
0.020251	3.618105	0.205045	11.196532	1.683474	0							0.184793	0.057196
0.021581	3.613877	0.207704	11.196565	1.696769	0							0.186123	0.057196
0.02291	3.609658	0.210362	11.196641	1.710064	0							0.187452	0.057196
0.02424	3.592705	0.213021	11.196694	1.723359	0							0.188782	0.057196
0.025569	3.541557	0.21568	11.196734	1.736654	0							0.190111	0.057196
0.026899	3.469051	0.218339	11.196774	1.749949	0							0.191441	0.057196
0.028228	3.397009	0.220998	11.196808	1.763245	0							0.19277	0.057196
0.029557	3.327744	0.223657	11.196837	1.77654	0							0.194099	0.057196
0.030887	3.263436	0.226316	11.196869	1.789835	0							0.195429	0.057196
0.032216	3.199466	0.228975	11.196895	1.80313	0							0.196758	0.057196
0.033546	3.134102	0.231634	11.196911	1.816425	0							0.198088	0.057196
0.034875	3.068605	0.234292	11.196963	1.82972	0							0.199417	0.057196
0.036205	3.001984	0.236951	11.197047	1.843015	0							0.200747	0.057196
0.037534	2.929	0.23961	11.19713	1.85631	0							0.202076	0.057196
0.038864	2.849393	0.242269	11.197226	1.869605	0							0.203406	0.057196
0.040193	2.769675	0.244928	11.197322	1.8829	0							0.204735	0.057196
0.041522	2.690221	0.247587	11.197393	1.896195	0							0.206065	0.057196
0.042852	2.609836	0.250246	11.197505	1.90949	0							0.207394	0.057196
0.044181	2.525604	0.252905	11.197638	1.922785	0							0.208723	0.057196
0.045511	2.440237	0.255564	11.197736	1.936081	0							0.210053	0.057196
0.04684	2.355077	0.258223	11.197789	1.949376	0							0.211382	0.057196
0.04817	2.272919	0.260881	11.197767	1.962671	0							0.212712	0.057196
0.049499	2.206536	0.26354	11.197779	1.975966	0							0.214041	0.057196
0.050829	2.161899	0.266199	11.197808	1.989261	0							0.215371	0.057196
0.052158	2.117395	0.268858	11.197823	2.002556	0							0.2167	0.057196
0.053487	2.072742	0.271517	11.197852	2.015851	0							0.21803	0.057196
0.054817	2.027664	0.274176	11.19789	2.029146	0							0.219359	0.057196
0.056146	1.980105	0.276835	11.19791	2.042441	0							0.220688	0.057196
0.057476	1.931927	0.279494	11.197898	2.055736	0							0.222018	0.057196
0.058805	1.883608	0.282153	11.197844	2.069031	0							0.223347	0.057196
0.060135	1.836331	0.284812	11.197767	2.082326	0							0.224677	0.057196
0.061464	1.795412	0.28747	11.197705	2.095622	0							0.226006	0.057196
0.062794	1.765422	0.290129	11.197612	2.108917	0							0.227336	0.057196
0.064123	1.735448	0.292788	11.197448	2.122211	0							0.228665	0.057196
0.065453	1.705523	0.295447	11.197249	2.135507	0							0.229995	0.057196
0.066782	1.676902	0.298106	11.197095	2.148802	0							0.231324	0.057196
0.068111	1.653313	0.300765	11.196946	2.162097	0							0.232653	0.057196
0.069441	1.63254	0.303424	11.196811	2.175392	0							0.233983	0.057196
0.07077	1.611769	0.306083	11.19668	2.188687	0							0.235312	0.057196
0.0721	1.591419	0.308742	11.196631	2.201982	0							0.236642	0.057196
0.073429	1.575729	0.311401	11.196636	2.215277	0							0.237971	0.057196
0.074759	1.570629	0.314059	11.196683	2.228572	0							0.239301	0.057196
0.076088	1.565537	0.316718	11.196785	2.241868	0							0.24063	0.057196
0.077418	1.560433	0.319377	11.196861	2.255162	0							0.24196	0.057196
0.078747	1.554001	0.322036	11.196933	2.268457	0							0.243289	0.057196
0.080076	1.542469	0.324695	11.197047	2.281753	0							0.244619	0.057196
0.081406	1.527162	0.327354	11.197152	2.295048	0							0.245948	0.057196
0.082735	1.512314	0.330013	11.197265	2.308343	0							0.247277	0.057196
0.084065	1.498484	0.332672	11.197347	2.321638	0							0.248607	0.057196
0.085394	1.484871	0.335331	11.197428	2.334933	0							0.249936	0.057196
0.086724	1.481438	0.337989	11.197529	2.348228	0							0.251266	0.057196
0.088053	1.478005	0.340648	11.197609	2.361523	0							0.252595	0.057196
0.089383	1.474575	0.343307	11.197684	2.374818	0							0.253925	0.057196
0.090712	1.471059	0.345966	11.197771	2.388113	0							0.255254	0.057196
0.092041	1.466627	0.348625	11.19786	2.401408	0							0.256584	0.057196
0.093371	1.461006	0.351284	11.197943	2.414703	0							0.257913	0.057196
0.0947	1.45541	0.353943	11.197959	2.427999	0							0.259242	0.057196
0.09603	1.449791	0.356602	11.197983	2.441294	0							0.260572	0.057196
0.097359	1.443542	0.359261	11.198012	2.454588	0							0.261901	0.057196
0.098689	1.431566	0.36192	11.198054	2.467884	0							0.263231	0.057196
0.100018	1.418893	0.364578	11.198145	2.481179	0							0.26456	0.057196
0.101348	1.406213	0.367237	11.198234	2.494474	0							0.26589	0.057196
0.102677	1.393465	0.369896	11.198319	2.507769	0							0.267219	0.057196
0.104007	1.37978	0.372555	11.198458	2.521064	0							0.268549	0.057196
0.105336	1.364379	0.375214	11.198598	2.534359	0							0.269878	0.057196
0.106665	1.348947	0.377873	11.198799	2.547654	0							0.271208	0.057196
0.107995	1.333506	0.380532	11.19903	2.560949	0							0.272537	0.057196
0.109324	1.318589	0.383191	11.199239	2.574244	0							0.273866	0.057196
0.110654	1.307831	0.38585	11.199405	2.587539	0							0.275196	0.057196
0.111983	1.298118	0.388508	11.199609	2.600834	0							0.276525	0.057196
0.113313	1.288349	0.391167	11.199793	2.61413	0							0.277855	0.057196
0.114642	1.278573	0.393826	11.200015	2.627425	0							0.279184	0.057196
0.115972	1.268189	0.396485	11.200233	2.64072	0							0.280514	0.057196
0.117301	1.256096	0.399144	11.200471	2.654015	0							0.281843	0.057196
0.11863	1.244079	0.401803	11.200703	2.66731	0							0.283173	0.057196
0.11996	1.232053	0.404462	11.200881	2.680605	0							0.284502	0.057196
0.121289	1.220327	0.407121	11.201046	2.6939	0							0.285831	0.057196
0.122619	1.211043	0.40978	11.201239	2.707195	0							0.287161	0.057196
0.123948	1.202704	0.412439	11.201412	2.72049	0							0.28849	0.057196
0.125278	1.19442	0.415097	11.201594	2.733785	0							0.28982	0.057196
0.126607	1.1861	0.417756	11.201819	2.74708	0							0.291149	0.057196
0.127937	1.177858	0.420415	11.201962	2.760375	0							0.292479	0.057196
0.129266	1.169973	0.423074	11.202105	2.773671	0							0.293808	0.057196
0.130596	1.162054	0.425733	11.202303	2.786965	0							0.295138	0.057196
0.131925	1.154167	0.428392	11.202506	2.800261	0							0.296467	0.057196
0.133254	1.145455	0.431051	11.202715	2.813556	0							0.297796	0.057196
0.134584	1.131516	0.43371	11.202864	2.826851	0							0.299126	0.057196
0.135913	1.114698	0.436369	11.203011	2.840146	0							0.300455	0.057196
0.137243	1.099357	0.439028	11.20322	2.853441	0							0.301785	0.057196
0.138572	1.083137	0.441686	11.203381	2.866736	0							0.303114	0.057196
0.139902	1.066013	0.444345	11.203483	2.880031	0							0.304444	0.057196
0.141231	1.047642	0.447004	11.203583	2.893326	0							0.305773	0.057196
0.142561	1.029208	0.449663	11.203726	2.906621	0							0.307103	0.057196
0.14389	1.010783	0.452322	11.20389	2.919916	0							0.308432	0.057196
0.145219	0.992401	0.454981	11.204044	2.933211	0							0.309762	0.057196
0.146549	0.97901	0.45764	11.20427	2.946507	0							0.311091	0.057196
0.147878	0.970797	0.460299	11.204433	2.959802	0							0.31242	0.057196
0.149208	0.962631	0.462958	11.204682	2.973097	0							0.31375	0.057196
0.150537	0.954474	0.465617	11.20491	2.986392	0							0.315079	0.057196
0.151867	0.946288	0.468275	11.205077	2.999687	0							0.316409	0.057196
0.153196	0.938645	0.470934	11.20525	3.012982	0							0.317738	0.057196
0.154526	0.931024	0.473593	11.205485	3.026277	0							0.319068	0.057196
0.155855	0.923387	0.476252	11.205751	3.039572	0							0.320397	0.057196
0.157184	0.915762	0.478911	11.206055	3.052867	0							0.321727	0.057196
0.158514	0.909024	0.48157	11.206367	3.066162	0							0.323056	0.057196
0.159843	0.903582	0.484229	11.206686	3.079457	0							0.324385	0.057196
0.161173	0.898163	0.486888	11.206964	3.092752	0							0.325715	0.057196
0.162502	0.892723	0.489547	11.207206	3.106048	0							0.327044	0.057196
0.163832	0.887266	0.492206	11.207431	3.119343	0							0.328374	0.057196
0.165161	0.8808	0.494864	11.207705	3.132638	0							0.329703	0.057196
0.166491	0.8741	0.497523	11.207973	3.145933	0							0.331033	0.057196
0.16782	0.867337	0.500182	11.208261	3.159228	0							0.332362	0.057196
0.16915	0.860645	0.502841	11.208459	3.172523	0							0.333692	0.057196
0.170479	0.854818	0.5055	11.208669	3.185818	0							0.335021	0.057196
0.171808	0.850902	0.508159	11.208786	3.199113	0							0.336351	0.057196
0.173138	0.846967	0.510818	11.208883	3.212408	0							0.33768	0.057196
0.174467	0.843038	0.513477	11.209067	3.225703	0							0.339009	0.057196
0.175797	0.839098	0.516136	11.209226	3.238998	0							0.340339	0.057196
0.177126	0.834434	0.518794	11.209366	3.252294	0							0.341668	0.057196
0.178456	0.829461	0.521453	11.209477	3.265588	0							0.342998	0.057196
0.179785	0.824466	0.524112	11.209605	3.278883	0							0.344327	0.057196
0.181115	0.819518	0.526771	11.20968	3.292179	0							0.345657	0.057196
0.182444	0.815076	0.52943	11.209713	3.305474	0							0.346986	0.057196
0.183773	0.81239	0.532089	11.209766	3.318769	0							0.348316	0.057196
0.185103	0.809712	0.534748	11.20979	3.332064	0							0.349645	0.057196
0.186432	0.807039	0.537407	11.209829	3.345359	0							0.350974	0.057196
0.187762	0.804387	0.540066	11.209943	3.358654	0							0.352304	0.057196
0.189091	0.802156	0.542725	11.210049	3.371949	0							0.353633	0.057196
0.190421	0.800368	0.545383	11.21008	3.385244	0							0.354963	0.057196
0.19175	0.798508	0.548042	11.210109	3.398539	0							0.356292	0.057196
0.19308	0.796543	0.550701	11.210206	3.411834	0							0.357622	0.057196
0.194409	0.79453	0.55336	11.210348	3.425129	0							0.358951	0.057196
0.195738	0.792191	0.556019	11.210412	3.438425	0							0.360281	0.057196
0.197068	0.789808	0.558678	11.210535	3.45172	0							0.36161	0.057196
0.198397	0.787425	0.561337	11.210749	3.465014	0							0.362939	0.057196
0.199727	0.785046	0.563996	11.210854	3.47831	0							0.364269	0.057196
0.201056	0.782132	0.566655	11.211046	3.491605	0							0.365598	0.057196
0.202386	0.778618	0.569314	11.211246	3.5049	0							0.366928	0.057196
0.203715	0.77505	0.571972	11.21137	3.518195	0							0.368257	0.057196
0.205045	0.771475	0.574631	11.211464	3.53149	0							0.369587	0.057196
0.206374	0.767896	0.57729	11.211627	3.544785	0							0.370916	0.057196
0.207704	0.765486	0.579949	11.211738	3.55808	0							0.372246	0.057196
0.209033	0.763209	0.582608	11.211843	3.571375	0							0.373575	0.057196
0.210362	0.760943	0.585267	11.211926	3.584671	0							0.374905	0.057196
0.211692	0.758674	0.587926	11.211932	3.597965	0							0.376234	0.057196
0.213021	0.756383	0.590585	11.211973	3.61126	0							0.377563	0.057196
0.214351	0.754096	0.593244	11.211884	3.624556	0							0.378893	0.057196
0.21568	0.751813	0.595903	11.211697	3.637851	0							0.380222	0.057196
0.21701	0.749517	0.598561	11.211539	3.651146	0							0.381552	0.057196
0.218339	0.74723	0.60122	11.211283	3.664441	0							0.382881	0.057196
0.219669	0.74449	0.603879	11.211154	3.677736	0							0.384211	0.057196
0.220998	0.741662	0.606538	11.211071	3.691031	0							0.38554	0.057196
0.222327	0.738825	0.609197	11.210984	3.704326	0							0.38687	0.057196
0.223657	0.735976	0.611856	11.210835	3.717621	0							0.388199	0.057196
0.224986	0.73315	0.614515	11.210719	3.730916	0							0.389528	0.057196
0.226316	0.730285	0.617174	11.210627	3.744211	0							0.390858	0.057196
0.227645	0.72742	0.619833	11.210525	3.757506	0							0.392187	0.057196
0.228975	0.724552	0.622491	11.21039	3.770802	0							0.393517	0.057196
0.230304	0.721694	0.62515	11.210263	3.784097	0							0.394846	0.057196
0.231634	0.719756	0.627809	11.210142	3.797391	0							0.396176	0.057196
0.232963	0.718144	0.630468	11.21005	3.810687	0							0.397505	0.057196
0.234292	0.716556	0.633127	11.210013	3.823982	0							0.398835	0.057196
0.235622	0.714962	0.635786	11.210013	3.837277	0							0.400164	0.057196
0.236951	0.713286	0.638445	11.210032	3.850572	0							0.401493	0.057196
0.238281	0.711249	0.641104	11.210069	3.863867	0							0.402823	0.057196
0.23961	0.709193	0.643763	11.210179	3.877162	0							0.404152	0.057196
0.24094	0.707142	0.646422	11.210211	3.890457	0							0.405482	0.057196
0.242269	0.705086	0.64908	11.21035	3.903752	0							0.406811	0.057196
0.243599	0.703831	0.651739	11.210419	3.917047	0							0.408141	0.057196
0.244928	0.702845	0.654398	11.210446	3.930342	0							0.40947	0.057196
0.246258	0.701854	0.657057	11.210468	3.943637	0							0.4108	0.057196
0.247587	0.70085	0.659716	11.210491	3.956933	0							0.412129	0.057196
0.248916	0.699815	0.662375	11.210464	3.970228	0							0.413458	0.057196
0.250246	0.698506	0.665034	11.210427	3.983522	0							0.414788	0.057196
0.251575	0.697114	0.667693	11.210429	3.996818	0							0.416117	0.057196
0.252905	0.69572	0.670352	11.210484	4.010113	0							0.417447	0.057196
0.254234	0.694329	0.673011	11.210615	4.023408	0							0.418776	0.057196
0.255564	0.692611	0.675669	11.210716	4.036703	0							0.420106	0.057196
0.256893	0.690592	0.678328	11.210823	4.049998	0							0.421435	0.057196
0.258223	0.688503	0.680987	11.210869	4.063293	0							0.422765	0.057196
0.259552	0.686418	0.683646	11.21092	4.076588	0							0.424094	0.057196
0.260881	0.684334	0.686305	11.210959	4.089883	0							0.425424	0.057196
0.262211	0.682077	0.688964	11.211015	4.103179	0							0.426753	0.057196
0.26354	0.679765	0.691623	11.211086	4.116473	0							0.428082	0.057196
0.26487	0.677456	0.694282	11.211196	4.129768	0							0.429412	0.057196
0.266199	0.675154	0.696941	11.211227	4.143064	0							0.430741	0.057196
0.267529	0.673312	0.699599	11.211284	4.156359	0							0.432071	0.057196
0.268858	0.672073	0.702258	11.211189	4.169654	0							0.4334	0.057196
0.270188	0.670955	0.704917	11.21119	4.182949	0							0.43473	0.057196
0.271517	0.669836	0.707576	11.211211	4.196244	0							0.436059	0.057196
0.272846	0.66872	0.710235	11.211195	4.209539	0							0.437389	0.057196
0.274176	0.667717	0.712894	11.211144	4.222834	0							0.438718	0.057196
0.275505	0.666744	0.715553	11.21113	4.236129	0							0.440047	0.057196
0.276835	0.665772	0.718212	11.211029	4.249424	0							0.441377	0.057196
0.278164	0.664802	0.720871	11.210973	4.262719	0							0.442706	0.057196
0.279494	0.663836	0.72353	11.210908	4.276014	0							0.444036	0.057196
0.280823	0.662882	0.726188	11.210854	4.28931	0							0.445365	0.057196
0.282153	0.661933	0.728847	11.210853	4.302605	0							0.446695	0.057196
0.283482	0.660981	0.731506	11.210859	4.3159	0							0.448024	0.057196
0.284812	0.660028	0.734165	11.210821	4.329195	0							0.449354	0.057196
0.286141	0.658581	0.736824	11.210731	4.34249	0							0.450683	0.057196
0.28747	0.656882	0.739483	11.210716	4.355785	0							0.452012	0.057196
0.2888	0.65515	0.742142	11.210644	4.36908	0							0.453342	0.057196
0.290129	0.653418	0.744801	11.210553	4.382375	0							0.454671	0.057196
0.291459	0.651692	0.74746	11.210435	4.39567	0							0.456001	0.057196
0.292788	0.649982	0.750118	11.210401	4.408965	0							0.45733	0.057196
0.294118	0.648279	0.752777	11.21034	4.42226	0							0.45866	0.057196
0.295447	0.646576	0.755436	11.210306	4.435555	0							0.459989	0.057196
0.296777	0.644998	0.758095	11.210298	4.448851	0							0.461319	0.057196
0.298106	0.643259	0.760754	11.210332	4.462145	0							0.462648	0.057196
0.299435	0.641291	0.763413	11.210345	4.475441	0							0.463978	0.057196
0.300765	0.63924	0.766072	11.210372	4.488736	0							0.465307	0.057196
0.302094	0.637188	0.768731	11.210311	4.502031	0							0.466636	0.057196
0.303424	0.635193	0.77139	11.210323	4.515326	0							0.467966	0.057196
0.304753	0.633472	0.774049	11.210364	4.528621	0							0.469295	0.057196
0.306083	0.631881	0.776707	11.210398	4.541916	0							0.470625	0.057196
0.307412	0.630292	0.779366	11.210425	4.555211	0							0.471954	0.057196
0.308742	0.628699	0.782025	11.21044	4.568506	0							0.473284	0.057196
0.310071	0.62732	0.784684	11.21045	4.581801	0							0.474613	0.057196
0.311401	0.626197	0.787343	11.210454	4.595096	0							0.475943	0.057196
0.31273	0.625146	0.790002	11.210436	4.608391	0							0.477272	0.057196
0.314059	0.624096	0.792661	11.210399	4.621686	0							0.478601	0.057196
0.315389	0.623075	0.79532	11.210338	4.634982	0							0.479931	0.057196
0.316718	0.622292	0.797979	11.210268	4.648277	0							0.48126	0.057196
0.318048	0.621628	0.800638	11.210228	4.661572	0							0.48259	0.057196
0.319377	0.620967	0.803296	11.210229	4.674867	0							0.483919	0.057196
0.320707	0.620305	0.805955	11.210246	4.688162	0							0.485249	0.057196
0.322036	0.619605	0.808614	11.210294	4.701457	0							0.486578	0.057196
0.323366	0.618853	0.811273	11.210442	4.714752	0							0.487908	0.057196
0.324695	0.618086	0.813932	11.210501	4.728047	0							0.489237	0.057196
0.326024	0.617317	0.816591	11.210616	4.741342	0							0.490566	0.057196
0.327354	0.616546	0.81925	11.210692	4.754637	0							0.491896	0.057196
0.328683	0.615923	0.821909	11.210757	4.767932	0							0.493225	0.057196
0.330013	0.615374	0.824568	11.210794	4.781228	0							0.494555	0.057196
0.331342	0.614826	0.827227	11.210807	4.794522	0							0.495884	0.057196
0.332672	0.614277	0.829885	11.21078	4.807817	0							0.497214	0.057196
0.334001	0.613701	0.832544	11.210803	4.821113	0							0.498543	0.057196
0.335331	0.613074	0.835203	11.210876	4.834408	0							0.499873	0.057196
0.33666	0.612428	0.837862	11.210981	4.847703	0							0.501202	0.057196
0.337989	0.611782	0.840521	11.211055	4.860998	0							0.502532	0.057196
0.339319	0.611138	0.84318	11.211125	4.874293	0							0.503861	0.057196
0.340648	0.610406	0.845839	11.211237	4.887588	0							0.50519	0.057196
0.341978	0.60962	0.848498	11.211347	4.900883	0							0.50652	0.057196
0.343307	0.60883	0.851157	11.211491	4.914178	0							0.507849	0.057196
0.344637	0.608039	0.853816	11.211638	4.927473	0							0.509179	0.057196
0.345966	0.607394	0.856474	11.2118	4.940768	0							0.510508	0.057196
0.347296	0.607157	0.859133	11.211928	4.954063	0							0.511838	0.057196
0.348625	0.607071	0.861792	11.212037	4.967359	0							0.513167	0.057196
0.349954	0.606991	0.864451	11.212123	4.980654	0							0.514497	0.057196
0.351284	0.606912	0.86711	11.212251	4.993948	0							0.515826	0.057196
0.352613	0.607158	0.869769	11.212309	5.007244	0							0.517155	0.057196
0.353943	0.607779	0.872428	11.212469	5.020539	0							0.518485	0.057196
0.355272	0.608474	0.875087	11.212555	5.033834	0							0.519814	0.057196
0.356602	0.60917	0.877746	11.212639	5.047129	0							0.521144	0.057196
0.357931	0.609913	0.880404	11.212732	5.060424	0							0.522473	0.057196
0.359261	0.610886	0.883063	11.212742	5.073719	0							0.523803	0.057196
0.36059	0.612023	0.885722	11.212773	5.087014	0							0.525132	0.057196
0.36192	0.613159	0.888381	11.212814	5.100309	0							0.526462	0.057196
0.363249	0.614293	0.89104	11.212838	5.113605	0							0.527791	0.057196
0.364578	0.615557	0.893699	11.212852	5.126899	0							0.529121	0.057196
0.365908	0.616991	0.896358	11.21286	5.140194	0							0.53045	0.057196
0.367237	0.618474	0.899017	11.212925	5.15349	0							0.531779	0.057196
0.368567	0.619954	0.901676	11.212949	5.166785	0							0.533109	0.057196
0.369896	0.621489	0.904335	11.212976	5.18008	0							0.534438	0.057196
0.371226	0.623564	0.906993	11.212976	5.193375	0							0.535768	0.057196
0.372555	0.626046	0.909652	11.212986	5.20667	0							0.537097	0.057196
0.373885	0.62853	0.912311	11.213058	5.219965	0							0.538427	0.057196
0.375214	0.631012	0.91497	11.21312	5.23326	0							0.539756	0.057196
0.376543	0.633309	0.917629	11.213198	5.246555	0							0.541086	0.057196
0.377873	0.635348	0.920288	11.213305	5.259851	0							0.542415	0.057196
0.379202	0.63729	0.922947	11.213371	5.273145	0							0.543744	0.057196
0.380532	0.639239	0.925606	11.213437	5.28644	0							0.545074	0.057196
0.381861	0.641186	0.928265	11.213484	5.299736	0							0.546403	0.057196
0.383191	0.643575	0.930923	11.213541	5.313031	0							0.547733	0.057196
0.38452	0.646292	0.933582	11.21357	5.326326	0							0.549062	0.057196
0.38585	0.649007	0.936241	11.213643	5.339621	0							0.550392	0.057196
0.387179	0.651724	0.9389	11.21372	5.352916	0							0.551721	0.057196
0.388508	0.654472	0.941559	11.213785	5.366211	0							0.553051	0.057196
0.389838	0.657274	0.944218	11.213831	5.379506	0							0.55438	0.057196
0.391167	0.660098	0.946877	11.21378	5.392801	0							0.555709	0.057196
0.392497	0.662922	0.949536	11.213742	5.406096	0							0.557039	0.057196
0.393826	0.665747	0.952195	11.213672	5.419391	0							0.558368	0.057196
0.395156	0.668368	0.954854	11.213611	5.432686	0							0.559698	0.057196
0.396485	0.670819	0.957512	11.213538	5.445982	0							0.561027	0.057196
0.397815	0.673252	0.960171	11.213462	5.459277	0							0.562357	0.057196
0.399144	0.675688	0.96283	11.21334	5.472571	0							0.563686	0.057196
0.400474	0.678142	0.965489	11.213243	5.485867	0							0.565016	0.057196
0.401803	0.680645	0.968148	11.2132	5.499162	0							0.566345	0.057196
0.403132	0.683056	0.970807	11.213192	5.512457	0							0.567675	0.057196
0.404462	0.685385	0.973466	11.213181	5.525752	0							0.569004	0.057196
0.405791	0.687799	0.976125	11.213172	5.539047	0							0.570333	0.057196
0.407121	0.690472	0.978784	11.213134	5.552342	0							0.571663	0.057196
0.40845	0.693372	0.981443	11.213101	5.565637	0							0.572992	0.057196
0.40978	0.696326	0.984101	11.212997	5.578932	0							0.574322	0.057196
0.411109	0.699284	0.98676	11.212857	5.592227	0							0.575651	0.057196
0.412439	0.702144	0.989419	11.212715	5.605522	0							0.576981	0.057196
0.413768	0.70467	0.992078	11.212521	5.618817	0							0.57831	0.057196
0.415097	0.706919	0.994737	11.212266	5.632113	0							0.57964	0.057196
0.416427	0.709172	0.997396	11.21201	5.645408	0							0.580969	0.057196
0.417756	0.711422	1.000055	11.211735	5.658703	0							0.582298	0.057196
0.419086	0.713784	1.002714	11.211464	5.671998	0							0.583628	0.057196
0.420415	0.716344	1.005373	11.211236	5.685293	0							0.584957	0.057196
0.421745	0.718967	1.008031	11.211007	5.698588	0							0.586287	0.057196
0.423074	0.721599	1.01069	11.210735	5.711883	0							0.587616	0.057196
0.424404	0.724194	1.013349	11.210498	5.725178	0							0.588946	0.057196
0.425733	0.726581	1.016008	11.210253	5.738473	0							0.590275	0.057196
0.427063	0.728774	1.018667	11.210008	5.751768	0							0.591605	0.057196
0.428392	0.73096	1.021326	11.209706	5.765063	0							0.592934	0.057196
0.429721	0.733145	1.023985	11.209394	5.778358	0							0.594263	0.057196
0.431051	0.735285	1.026644	11.209101	5.791654	0							0.595593	0.057196
0.43238	0.737331	1.029303	11.208779	5.804948	0							0.596922	0.057196
0.43371	0.739335	1.031962	11.208478	5.818244	0							0.598252	0.057196
0.435039	0.741336	1.034621	11.208262	5.831539	0							0.599581	0.057196
0.436369	0.743292	1.037279	11.20809	5.844834	0							0.600911	0.057196
0.437698	0.744788	1.039938	11.207933	5.858129	0							0.60224	0.057196
0.439028	0.745789	1.042597	11.20778	5.871424	0							0.60357	0.057196
0.440357	0.746788	1.045256	11.207663	5.884719	0							0.604899	0.057196
0.441686	0.747789	1.047915	11.20756	5.898014	0							0.606229	0.057196
0.443016	0.748775	1.050574	11.207462	5.911309	0							0.607558	0.057196
0.444345	0.749719	1.053233	11.207338	5.924604	0							0.608887	0.057196
0.445675	0.750638	1.055892	11.20717	5.937899	0							0.610217	0.057196
0.447004	0.751558	1.058551	11.206993	5.951194	0							0.611546	0.057196
0.448334	0.75248	1.061209	11.206899	5.964489	0							0.612876	0.057196
0.449663	0.753036	1.063868	11.206903	5.977785	0							0.614205	0.057196
0.450993	0.75318	1.066527	11.206909	5.99108	0							0.615535	0.057196
0.452322	0.753324	1.069186	11.206937	6.004375	0							0.616864	0.057196
0.453651	0.753468	1.071845	11.207039	6.01767	0							0.618194	0.057196
0.454981	0.753708	1.074504	11.207163	6.030965	0							0.619523	0.057196
0.45631	0.754177	1.077163	11.20725	6.04426	0							0.620852	0.057196
0.45764	0.754777	1.079822	11.207347	6.057555	0							0.622182	0.057196
0.458969	0.755391	1.082481	11.207443	6.07085	0							0.623511	0.057196
0.460299	0.756042	1.08514	11.207531	6.084145	0							0.624841	0.057196
0.461628	0.756805	1.087798	11.207621	6.09744	0							0.62617	0.057196
0.462958	0.757819	1.090457	11.207714	6.110735	0							0.6275	0.057196
0.464287	0.75886	1.093116	11.207777	6.124031	0							0.628829	0.057196
0.465617	0.759904	1.095775	11.207738	6.137325	0							0.630159	0.057196
0.466946	0.760927	1.098434	11.207681	6.15062	0							0.631488	0.057196
0.468275	0.761872	1.101093	11.207627	6.163916	0							0.632818	0.057196
0.469605	0.762733	1.103752	11.20751	6.177211	0							0.634147	0.057196
0.470934	0.763593	1.106411	11.20741	6.190506	0							0.635476	0.057196
0.472264	0.764451	1.10907	11.207345	6.203801	0							0.636806	0.057196
0.473593	0.765201	1.111729	11.207285	6.217096	0							0.638135	0.057196
0.474923	0.765696	1.114387	11.20727	6.230391	0							0.639465	0.057196
0.476252	0.766134	1.117046	11.20723	6.243686	0							0.640794	0.057196
0.477582	0.76657	1.119705	11.207154	6.256981	0							0.642124	0.057196
0.478911	0.767014	1.122364	11.20708	6.270277	0							0.643453	0.057196
0.48024	0.767496	1.125023	11.206988	6.283571	0							0.644783	0.057196
0.48157	0.768029	1.127682	11.206881	6.296866	0							0.646112	0.057196
0.482899	0.76856	1.130341	11.206786	6.310162	0							0.647441	0.057196
0.484229	0.769092	1.133	11.206692	6.323457	0							0.648771	0.057196
0.485558	0.769534	1.135659	11.206608	6.336752	0							0.6501	0.057196
0.486888	0.76976	1.138317	11.20654	6.350047	0							0.65143	0.057196
0.488217	0.76991	1.140976	11.206442	6.363342	0							0.652759	0.057196
0.489547	0.770062	1.143635	11.206313	6.376637	0							0.654089	0.057196
0.490876	0.770225	1.146294	11.206213	6.389932	0							0.655418	0.057196
0.492206	0.770521	1.148953	11.206116	6.403227	0							0.656748	0.057196
0.493535	0.77103	1.151612	11.205994	6.416522	0							0.658077	0.057196
0.494864	0.771539	1.154271	11.205893	6.429817	0							0.659406	0.057196
0.496194	0.772048	1.15693	11.205803	6.443112	0							0.660736	0.057196
0.497523	0.772597	1.159589	11.205734	6.456408	0							0.662065	0.057196
0.498853	0.773244	1.162248	11.205714	6.469703	0							0.663395	0.057196
0.500182	0.773942	1.164907	11.205703	6.482997	0							0.664724	0.057196
0.501512	0.774638	1.167565	11.20567	6.496293	0							0.666054	0.057196
0.502841	0.775335	1.170224	11.205628	6.509588	0							0.667383	0.057196
0.504171	0.775928	1.172883	11.205598	6.522883	0							0.668713	0.057196
0.5055	0.776332	1.175542	11.205597	6.536178	0							0.670042	0.057196
0.506829	0.776735	1.178201	11.205615	6.549473	0							0.671372	0.057196
0.508159	0.777138	1.18086	11.205664	6.562768	0							0.672701	0.057196
0.509488	0.777544	1.183519	11.205745	6.576063	0							0.67403	0.057196
0.510818	0.777966	1.186178	11.205782	6.589358	0							0.67536	0.057196
0.512147	0.778417	1.188837	11.205825	6.602654	0							0.676689	0.057196
0.513477	0.778901	1.191495	11.205877	6.615948	0							0.678019	0.057196
0.514806	0.779386	1.194154	11.205896	6.629243	0							0.679348	0.057196
0.516136	0.779876	1.196813	11.205952	6.642539	0							0.680678	0.057196
0.517465	0.780391	1.199472	11.206065	6.655834	0							0.682007	0.057196
0.518794	0.780907	1.202131	11.206173	6.669129	0							0.683337	0.057196
0.520124	0.781425	1.20479	11.206273	6.682424	0							0.684666	0.057196
0.521453	0.781902	1.207449	11.206409	6.695719	0							0.685995	0.057196
0.522783	0.782157	1.210108	11.206556	6.709014	0							0.687325	0.057196
0.524112	0.782166	1.212767	11.206728	6.722309	0							0.688654	0.057196
0.525442	0.782176	1.215425	11.206956	6.735604	0							0.689984	0.057196
0.526771	0.782186	1.218084	11.207135	6.748899	0							0.691313	0.057196
0.528101	0.782184	1.220743	11.207342	6.762194	0							0.692643	0.057196
0.52943	0.782134	1.223402	11.207552	6.775489	0							0.693972	0.057196
0.53076	0.782073	1.226061	11.207669	6.788785	0							0.695302	0.057196
0.532089	0.782012	1.22872	11.207783	6.80208	0							0.696631	0.057196
0.533418	0.781963	1.231379	11.207924	6.815374	0							0.69796	0.057196
0.534748	0.781982	1.234038	11.208053	6.82867	0							0.69929	0.057196
0.536077	0.782103	1.236697	11.208126	6.841965	0							0.700619	0.057196
0.537407	0.782223	1.239356	11.208195	6.85526	0							0.701949	0.057196
0.538736	0.782343	1.242015	11.208265	6.868555	0							0.703278	0.057196
0.540066	0.78245	1.244673	11.208331	6.88185	0							0.704608	0.057196
0.541395	0.782506	1.247332	11.20837	6.895145	0							0.705937	0.057196
0.542725	0.782543	1.249991	11.208376	6.90844	0							0.707267	0.057196
0.544054	0.78258	1.25265	11.208373	6.921735	0							0.708596	0.057196
0.545383	0.782613	1.255309	11.208328	6.93503	0							0.709926	0.057196
0.546713	0.782615	1.257968	11.208259	6.948325	0							0.711255	0.057196
0.548042	0.782558	1.260627	11.208177	6.96162	0							0.712584	0.057196
0.549372	0.7825	1.263286	11.208103	6.974916	0							0.713914	0.057196
0.550701	0.782443	1.265945	11.207971	6.988211	0							0.715243	0.057196
0.552031	0.782332	1.268603	11.207852	7.001506	0							0.716573	0.057196
0.55336	0.782004	1.271262	11.207712	7.014801	0							0.717902	0.057196
0.55469	0.781559	1.273921	11.207578	7.028096	0							0.719232	0.057196
0.556019	0.781112	1.27658	11.207393	7.041391	0							0.720561	0.057196
0.557348	0.780656	1.279239	11.207229	7.054686	0							0.721891	0.057196
0.558678	0.780096	1.281898	11.207109	7.067981	0							0.72322	0.057196
0.560007	0.77929	1.284557	11.207035	7.081276	0							0.724549	0.057196
0.561337	0.778486	1.287216	11.20699	7.094571	0							0.725879	0.057196
0.562666	0.777695	1.289875	11.206908	7.107866	0							0.727208	0.057196
0.563996	0.776925	1.292534	11.206847	7.121161	0							0.728538	0.057196
0.565325	0.776036	1.295192	11.206808	7.134457	0							0.729867	0.057196
0.566655	0.774932	1.297851	11.20677	7.147752	0							0.731197	0.057196
0.567984	0.773828	1.30051	11.206714	7.161047	0							0.732526	0.057196
0.569314	0.772723	1.303169	11.206635	7.174342	0							0.733856	0.057196
0.570643	0.771642	1.305828	11.206574	7.187637	0							0.735185	0.057196
0.571972	0.770829	1.308487	11.206583	7.200932	0							0.736515	0.057196
0.573302	0.770015	1.311146	11.206607	7.214227	0							0.737844	0.057196
0.574631	0.769202	1.313805	11.206607	7.227522	0							0.739173	0.057196
0.575961	0.7684	1.316464	11.206599	7.240817	0							0.740503	0.057196
0.57729	0.767699	1.319122	11.206638	7.254112	0							0.741832	0.057196
0.57862	0.767131	1.321781	11.206665	7.267407	0							0.743162	0.057196
0.579949	0.766564	1.32444	11.206734	7.280703	0							0.744491	0.057196
0.581279	0.765996	1.327099	11.20676	7.293997	0							0.745821	0.057196
0.582608	0.765427	1.329758	11.206778	7.307292	0							0.74715	0.057196
0.583937	0.764829	1.332417	11.206792	7.320588	0							0.74848	0.057196
0.585267	0.76423	1.335076	11.206832	7.333883	0							0.749809	0.057196
0.586596	0.763633	1.337735	11.206873	7.347178	0							0.751138	0.057196
0.587926	0.763019	1.340394	11.206842	7.360473	0							0.752468	0.057196
0.589255	0.762247	1.343053	11.20684	7.373768	0							0.753797	0.057196
0.590585	0.761176	1.345711	11.206786	7.387063	0							0.755127	0.057196
0.591914	0.760101	1.34837	11.206728	7.400358	0							0.756456	0.057196
0.593244	0.759029	1.351029	11.206653	7.413653	0							0.757786	0.057196
0.594573	0.757956	1.353688	11.206628	7.426948	0							0.759115	0.057196
0.595903	0.756943	1.356347	11.206635	7.440243	0							0.760445	0.057196
0.597232	0.755938	1.359006	11.206632	7.453538	0							0.761774	0.057196
0.598561	0.754937	1.361665	11.206623	7.466834	0							0.763103	0.057196
0.599891	0.753929	1.364324	11.206667	7.480129	0							0.764433	0.057196
0.60122	0.75283	1.366983	11.206673	7.493423	0							0.765762	0.057196
0.60255	0.75149	1.369642	11.206699	7.506719	0							0.767092	0.057196
0.603879	0.750155	1.3723	11.206718	7.520014	0							0.768421	0.057196
0.605209	0.748816	1.374959	11.206738	7.533309	0							0.769751	0.057196
0.606538	0.747486	1.377618	11.206746	7.546604	0							0.77108	0.057196
0.607868	0.746209	1.380277	11.206686	7.559899	0							0.77241	0.057196
0.609197	0.744951	1.382936	11.206638	7.573194	0							0.773739	0.057196
0.610526	0.743696	1.385595	11.206542	7.586489	0							0.775069	0.057196
0.611856	0.742446	1.388254	11.206493	7.599784	0							0.776398	0.057196
0.613185	0.741228	1.390913	11.206409	7.61308	0							0.777727	0.057196
0.614515	0.740143	1.393572	11.20633	7.626374	0							0.779057	0.057196
0.615844	0.739068	1.39623	11.206244	7.639669	0							0.780386	0.057196
0.617174	0.738052	1.398889	11.206131	7.652965	0							0.781716	0.057196
0.618503	0.737072	1.401548	11.205997	7.66626	0							0.783045	0.057196
0.619833	0.73622	1.404207	11.205895	7.679555	0							0.784375	0.057196
0.621162	0.73552	1.406866	11.205834	7.69285	0							0.785704	0.057196
0.622491	0.734825	1.409525	11.205742	7.706145	0							0.787034	0.057196
0.623821	0.734129	1.412184	11.205604	7.71944	0							0.788363	0.057196
0.62515	0.733434	1.414843	11.205504	7.732735	0							0.789692	0.057196
0.62648	0.732684	1.417502	11.205439	7.74603	0							0.791022	0.057196
0.627809	0.73194	1.420161	11.20542	7.759325	0							0.792351	0.057196
0.629139	0.73119	1.422819	11.2054	7.77262	0							0.793681	0.057196
0.630468	0.730443	1.425478	11.205458	7.785915	0							0.79501	0.057196
0.631798	0.72984	1.428137	11.205508	7.799211	0							0.79634	0.057196
0.633127	0.729389	1.430796	11.205536	7.812506	0							0.797669	0.057196
0.634457	0.728939	1.433455	11.205615	7.8258	0							0.798999	0.057196
0.635786	0.728492	1.436114	11.205716	7.839096	0							0.800328	0.057196
0.637115	0.728044	1.438773	11.205916	7.852391	0							0.801657	0.057196
0.638445	0.727514	1.441432	11.206157	7.865685	0							0.802987	0.057196
0.639774	0.726969	1.444091	11.206347	7.878981	0							0.804316	0.057196
0.641104	0.726429	1.44675	11.206449	7.892276	0							0.805646	0.057196
0.642433	0.725888	1.449408	11.206484	7.905571	0							0.806975	0.057196
0.643763	0.725249	1.452067	11.206419	7.918866	0							0.808305	0.057196
0.645092	0.724461	1.454726	11.20637	7.932161	0							0.809634	0.057196
0.646422	0.723675	1.457385	11.20626	7.945457	0							0.810964	0.057196
0.647751	0.72289	1.460044	11.206064	7.958752	0							0.812293	0.057196
0.64908	0.722105	1.462703	11.205974	7.972047	0							0.813623	0.057196
0.65041	0.721226	1.465362	11.20587	7.985342	0							0.814952	0.057196
0.651739	0.720332	1.468021	11.205726	7.998636	0							0.816281	0.057196
0.653069	0.719434	1.47068	11.205629	8.011931	0							0.817611	0.057196
0.654398	0.718535	1.473338	11.205549	8.025227	0							0.81894	0.057196
0.655728	0.71778	1.475997	11.205401	8.038522	0							0.82027	0.057196
0.657057	0.717353	1.478656	11.205235	8.051817	0							0.821599	0.057196
0.658387	0.716927	1.481315	11.205114	8.065112	0							0.822929	0.057196
0.659716	0.716501	1.483974	11.205019	8.078407	0							0.824258	0.057196
0.661045	0.716079	1.486633	11.204886	8.091702	0							0.825588	0.057196
0.662375	0.715939	1.489292	11.20473	8.104998	0							0.826917	0.057196
0.663704	0.715987	1.491951	11.204574	8.118293	0							0.828246	0.057196
0.665034	0.716034	1.49461	11.204431	8.131587	0							0.829576	0.057196
0.666363	0.716083	1.497269	11.204266	8.144882	0							0.830905	0.057196
0.667693	0.716201	1.499928	11.204109	8.158177	0							0.832235	0.057196
0.669022	0.716587	1.502586	11.203945	8.171473	0							0.833564	0.057196
0.670352	0.71695	1.505245	11.203777	8.184768	0							0.834894	0.057196
0.671681	0.717296	1.507904	11.203577	8.198063	0							0.836223	0.057196
0.673011	0.717673	1.510563	11.203443	8.211358	0							0.837553	0.057196
0.67434	0.718191	1.513222	11.203247	8.224653	0							0.838882	0.057197
0.675669	0.718867	1.515881	11.203121	8.237948	0							0.840212	0.057197
0.676999	0.719564	1.51854	11.203039	8.251244	0							0.841541	0.057197
0.678328	0.720262	1.521199	11.202922	8.264538	0							0.84287	0.057197
0.679658	0.720946	1.523858	11.202744	8.277833	0							0.8442	0.057197
0.680987	0.721494	1.526516	11.20262	8.291128	0							0.845529	0.057197
0.682317	0.722021	1.529175	11.202569	8.304423	0							0.846859	0.057197
0.683646	0.722549	1.531834	11.202546	8.317719	0							0.848188	0.057197
0.684976	0.723077	1.534493	11.202528	8.331014	0							0.849518	0.057197
0.686305	0.723206	1.537152	11.202459	8.344309	0							0.850847	0.057197
0.687634	0.722682	1.539811	11.202433	8.357604	0							0.852177	0.057197
0.688964	0.722073	1.54247	11.202306	8.370899	0							0.853506	0.057197
0.690293	0.721464	1.545129	11.202222	8.384194	0							0.854835	0.057197
0.691623	0.720853	1.547788	11.202267	8.397489	0							0.856165	0.057197
0.692952	0.720292	1.550447	11.20226	8.410784	0							0.857494	0.057197
0.694282	0.719735	1.553105	11.202229	8.424079	0							0.858824	0.057197
0.695611	0.719179	1.555764	11.202213	8.437374	0							0.860153	0.057197
0.696941	0.718622	1.558423	11.202146	8.450669	0							0.861483	0.057197
0.69827	0.717931	1.561082	11.202165	8.463964	0							0.862812	0.057197
0.699599	0.716906	1.563741	11.202138	8.47726	0							0.864142	0.057197
0.700929	0.715845	1.5664	11.202164	8.490555	0							0.865471	0.057197
0.702258	0.71478	1.569059	11.202147	8.50385	0							0.8668	0.057197
0.703588	0.713714	1.571718	11.202211	8.517145	0							0.86813	0.057197
0.704917	0.712723	1.574377	11.202229	8.530439	0							0.869459	0.057197
0.706247	0.711749	1.577036	11.202367	8.543735	0							0.870789	0.057197
0.707576	0.710776	1.579694	11.20241	8.55703	0							0.872118	0.057197
0.708906	0.709802	1.582353	11.202489	8.570325	0							0.873448	0.057197
0.710235	0.708939	1.585012	11.202542	8.58362	0							0.874777	0.057197
0.711564	0.708535	1.587671	11.202601	8.596915	0							0.876107	0.057197
0.712894	0.708186	1.59033	11.202617	8.61021	0							0.877436	0.057197
0.714223	0.707836	1.592989	11.202599	8.623506	0							0.878765	0.057197
0.715553	0.707486	1.595648	11.202583	8.636801	0							0.880095	0.057197
0.716882	0.707216	1.598307	11.202624	8.650096	0							0.881424	0.057197
0.718212	0.706977	1.600966	11.202625	8.663391	0							0.882754	0.057197
0.719541	0.706739	1.603624	11.202596	8.676685	0							0.884083	0.057197
0.720871	0.706502	1.606283	11.202574	8.689981	0							0.885413	0.057197
0.7222	0.706261	1.608942	11.202597	8.703276	0							0.886742	0.057197
0.72353	0.706006	1.611601	11.202571	8.716571	0							0.888072	0.057197
0.724859	0.70576	1.61426	11.202559	8.729866	0							0.889401	0.057197
0.726188	0.705497	1.616919	11.202494	8.743161	0							0.890731	0.057197
0.727518	0.705225	1.619578	11.202467	8.756456	0							0.89206	0.057197
0.728847	0.704746	1.622237	11.202416	8.769752	0							0.893389	0.057197
0.730177	0.704051	1.624896	11.202306	8.783047	0							0.894719	0.057197
0.731506	0.703306	1.627555	11.202199	8.796342	0							0.896048	0.057197
0.732836	0.702562	1.630213	11.202012	8.809636	0							0.897378	0.057197
0.734165	0.701818	1.632872	11.201902	8.822931	0							0.898707	0.057197
0.735495	0.700976	1.635531	11.201778	8.836226	0							0.900037	0.057197
0.736824	0.700102	1.63819	11.20164	8.849522	0							0.901366	0.057197
0.738153	0.699227	1.640849	11.201556	8.862817	0							0.902696	0.057197
0.739483	0.698353	1.643508	11.201415	8.876112	0							0.904025	0.057197
0.740812	0.697362	1.646167	11.201283	8.889407	0							0.905354	0.057197
0.742142	0.696214	1.648826	11.201163	8.902702	0							0.906684	0.057197
0.743471	0.695025	1.651485	11.201044	8.915998	0							0.908013	0.057197
0.744801	0.693835	1.654144	11.200915	8.929293	0							0.909343	0.057197
0.74613	0.692648	1.656802	11.200778	8.942587	0							0.910672	0.057197
0.74746	0.691527	1.659461	11.200648	8.955882	0							0.912002	0.057197
0.748789	0.690436	1.66212	11.2005	8.969177	0							0.913331	0.057198
0.750118	0.689348	1.664779	11.200283	8.982472	0							0.914661	0.057198
0.751448	0.688261	1.667438	11.200072	8.995768	0							0.91599	0.057198
0.752777	0.687519	1.670097	11.199914	9.009063	0							0.91732	0.057198
0.754107	0.687405	1.672756	11.199832	9.022358	0							0.918649	0.057198
0.755436	0.687454	1.675415	11.199643	9.035653	0							0.919978	0.057198
0.756766	0.687503	1.678074	11.199504	9.048948	0							0.921308	0.057198
0.758095	0.687551	1.680732	11.199438	9.062243	0							0.922637	0.057198
0.759425	0.687448	1.683391	11.199334	9.075538	0							0.923967	0.057198
0.760754	0.687261	1.68605	11.199302	9.088833	0							0.925296	0.057198
0.762084	0.687062	1.688709	11.199272	9.102128	0							0.926626	0.057198
0.763413	0.686863	1.691368	11.199249	9.115423	0							0.927955	0.057198
0.764742	0.686783	1.694027	11.199242	9.128718	0							0.929285	0.057198
0.766072	0.687014	1.696686	11.199201	9.142014	0							0.930614	0.057198
0.767401	0.687327	1.699345	11.19918	9.155309	0							0.931943	0.057198
0.768731	0.687638	1.702004	11.199197	9.168604	0							0.933273	0.057198
0.77006	0.687949	1.704663	11.199175	9.181899	0							0.934602	0.057198
0.77139	0.688215	1.707322	11.199136	9.195194	0							0.935932	0.057198
0.772719	0.688448	1.70998	11.199093	9.208488	0							0.937261	0.057198
0.774049	0.688676	1.712639	11.199082	9.221784	0							0.938591	0.057198
0.775378	0.688903	1.715298	11.198979	9.235079	0							0.93992	0.057198
0.776707	0.689028	1.717957	11.198897	9.248374	0							0.94125	0.057198
0.778037	0.688791	1.720616	11.198899	9.261669	0							0.942579	0.057198
0.779366	0.688412	1.723275	11.198889	9.274964	0							0.943908	0.057198
0.780696	0.688017	1.725934	11.198921	9.28826	0							0.945238	0.057198
0.782025	0.687621	1.728593	11.198964	9.301555	0							0.946567	0.057198
0.783355	0.687346	1.731252	11.199048	9.31485	0							0.947897	0.057198
0.784684	0.687224	1.73391	11.19914	9.328145	0							0.949226	0.057198
0.786014	0.68715	1.736569	11.199271	9.341439	0							0.950556	0.057198
0.787343	0.687076	1.739228	11.199389	9.354734	0							0.951885	0.057198
0.788673	0.687004	1.741887	11.199578	9.36803	0							0.953215	0.057198
0.790002	0.686953	1.744546	11.199797	9.381325	0							0.954544	0.057198
0.791331	0.686913	1.747205	11.199984	9.39462	0							0.955873	0.057198
0.792661	0.686873	1.749864	11.200186	9.407915	0							0.957203	0.057198
0.79399	0.686833	1.752523	11.200418	9.42121	0							0.958532	0.057198
0.79532	0.686535	1.755182	11.200658	9.434505	0							0.959862	0.057199
0.796649	0.685833	1.757841	11.200873	9.447801	0							0.961191	0.057199
0.797979	0.684989	1.760499	11.201057	9.461096	0							0.962521	0.057199
0.799308	0.684146	1.763158	11.201245	9.47439	0							0.96385	0.057199
0.800638	0.6833	1.765817	11.201473	9.487685	0							0.96518	0.057199
0.801967	0.682541	1.768476	11.201702	9.50098	0							0.966509	0.057199
0.803296	0.681827	1.771135	11.2019	9.514276	0							0.967839	0.057199
0.804626	0.68111	1.773794	11.202073	9.527571	0							0.969168	0.057199
0.805955	0.680394	1.776453	11.202221	9.540866	0							0.970497	0.057199
0.807285	0.679696	1.779112	11.202419	9.554161	0							0.971827	0.057199
0.808614	0.679032	1.781771	11.202591	9.567456	0							0.973156	0.057199
0.809944	0.678381	1.784429	11.202725	9.580751	0							0.974486	0.057199
0.811273	0.677728	1.787088	11.202793	9.594047	0							0.975815	0.057199
0.812603	0.677076	1.789747	11.202871	9.607342	0							0.977145	0.057199
0.813932	0.676365	1.792406	11.202909	9.620636	0							0.978474	0.057199
0.815261	0.675617	1.795065	11.202929	9.633931	0							0.979804	0.057199
0.816591	0.674866	1.797724	11.202919	9.647226	0							0.981133	0.057199
0.81792	0.674113	1.800383	11.202925	9.660522	0							0.982463	0.057199
0.81925	0.673307	1.803042	11.202871	9.673817	0							0.983792	0.057199
0.820579	0.672347	1.805701	11.202885	9.687112	0							0.985121	0.057199
0.821909	0.671324	1.80836	11.202941	9.700407	0							0.986451	0.057199
0.823238	0.670302	1.811018	11.203051	9.713702	0							0.98778	0.057199
0.824568	0.669279	1.813677	11.203148	9.726997	0							0.98911	0.057199
0.825897	0.668391	1.816336	11.203176	9.740293	0							0.990439	0.057199
0.827227	0.667599	1.818995	11.203227	9.753587	0							0.991769	0.057199
0.828556	0.666827	1.821654	11.203235	9.766882	0							0.993098	0.057199
0.829885	0.666075	1.824313	11.203218	9.780177	0							0.994428	0.0572
0.831215	0.665407	1.826972	11.203147	9.793472	0							0.995757	0.0572
0.832544	0.664896	1.829631	11.203008	9.806767	0							0.997086	0.0572
0.833874	0.664491	1.83229	11.202847	9.820063	0							0.998416	0.0572
0.835203	0.664085	1.834949	11.202717	9.833358	0							0.999745	0.0572
0.836533	0.663678	1.837608	11.202571	9.846653	0							1.001075	0.0572
0.837862	0.663302	1.840266	11.202445	9.859948	0							1.002404	0.0572
0.839192	0.662967	1.842925	11.202327	9.873243	0							1.003734	0.0572
0.840521	0.662645	1.845584	11.202204	9.886538	0							1.005063	0.0572
0.841851	0.662323	1.848243	11.202059	9.899833	0							1.006393	0.0572
0.84318	0.661961	1.850902	11.20187	9.913128	0							1.007722	0.0572
0.844509	0.661206	1.853561	11.201711	9.926423	0							1.009051	0.0572
0.845839	0.660122	1.85622	11.201562	9.939718	0							1.010381	0.0572
0.847168	0.659037	1.858878	11.20139	9.953013	0							1.01171	0.0572
0.848498	0.657951	1.861538	11.201136	9.966309	0							1.01304	0.0572
0.849827	0.656764	1.864196	11.200912	9.979604	0							1.014369	0.0572
0.851157	0.655421	1.866855	11.200706	9.992899	0							1.015699	0.0572
0.852486	0.654015	1.869514	11.200569	10.006194	0							1.017028	0.0572
0.853816	0.652603	1.872173	11.200436	10.019488	0							1.018358	0.0572
0.855145	0.651197	1.874832	11.200304	10.032784	0							1.019687	0.0572
0.856474	0.649986	1.877491	11.200142	10.046079	0							1.021016	0.0572
0.857804	0.648941	1.88015	11.200042	10.059374	0							1.022346	0.0572
0.859133	0.647897	1.882809	11.199953	10.072669	0							1.023675	0.0572
0.860463	0.646855	1.885468	11.199895	10.085964	0							1.025005	0.0572
0.861792	0.646031	1.888126	11.199815	10.099259	0							1.026334	0.057201
0.863122	0.645608	1.890785	11.199741	10.112555	0							1.027664	0.057201
0.864451	0.64537	1.893444	11.19968	10.12585	0							1.028993	0.057201
0.865781	0.645132	1.896103	11.199578	10.139145	0							1.030323	0.057201
0.86711	0.644895	1.898762	11.199533	10.152439	0							1.031652	0.057201
0.868439	0.644805	1.901421	11.199476	10.165734	0							1.032982	0.057201
0.869769	0.644853	1.90408	11.199465	10.179029	0							1.034311	0.057201
0.871098	0.644914	1.906739	11.199373	10.192325	0							1.03564	0.057201
0.872428	0.644976	1.909398	11.199256	10.20562	0							1.03697	0.057201
0.873757	0.645023	1.912057	11.199138	10.218915	0							1.038299	0.057201
0.875087	0.645038	1.914715	11.199032	10.23221	0							1.039629	0.057201
0.876416	0.645037	1.917374	11.198955	10.245505	0							1.040958	0.057201
0.877746	0.645035	1.920033	11.198833	10.258801	0							1.042288	0.057201
0.879075	0.645033	1.922692	11.198658	10.272096	0							1.043617	0.057201
0.880404	0.644746	1.925351	11.198411	10.28539	0							1.044947	0.057201
0.881734	0.644162	1.92801	11.198173	10.298685	0							1.046276	0.057201
0.883063	0.643538	1.930669	11.198009	10.31198	0							1.047605	0.057201
0.884393	0.642948	1.933328	11.197872	10.325275	0							1.048935	0.057201
0.885722	0.642385	1.935987	11.197771	10.338571	0							1.050264	0.057201
0.887052	0.641906	1.938645	11.197671	10.351866	0							1.051594	0.057201
0.888381	0.641538	1.941304	11.197494	10.365161	0							1.052923	0.057202
0.889711	0.641171	1.943963	11.19731	10.378456	0							1.054253	0.057202
0.89104	0.640803	1.946622	11.197168	10.391751	0							1.055582	0.057202
0.89237	0.640401	1.949281	11.197019	10.405046	0							1.056912	0.057202
0.893699	0.639936	1.95194	11.196918	10.418341	0							1.058241	0.057202
0.895028	0.63945	1.954599	11.196859	10.431636	0							1.05957	0.057202
0.896358	0.638964	1.957258	11.196746	10.444931	0							1.0609	0.057202
0.897687	0.638448	1.959917	11.196657	10.458226	0							1.062229	0.057202
0.899017	0.637766	1.962576	11.19662	10.471521	0							1.063559	0.057202
0.900346	0.636912	1.965234	11.196593	10.484817	0							1.064888	0.057202
0.901676	0.636058	1.967893	11.19663	10.498112	0							1.066218	0.057202
0.903005	0.635205	1.970552	11.196711	10.511407	0							1.067547	0.057202
0.904335	0.634302	1.973211	11.196772	10.524702	0							1.068877	0.057202
0.905664	0.6333	1.97587	11.196849	10.537997	0							1.070206	0.057202
0.906993	0.632254	1.978529	11.19696	10.551292	0							1.071535	0.057202
0.908323	0.631207	1.981188	11.197045	10.564587	0							1.072865	0.057202
0.909652	0.630192	1.983847	11.197111	10.577882	0							1.074194	0.057202
0.910982	0.629512	1.986506	11.197226	10.591177	0							1.075524	0.057202
0.912311	0.629228	1.989164	11.197374	10.604472	0							1.076853	0.057202
0.913641	0.628943	1.991824	11.197525	10.617767	0							1.078183	0.057203
0.91497	0.628658	1.994482	11.197636	10.631063	0							1.079512	0.057203
0.9163	0.628362	1.997141	11.197766	10.644358	0							1.080842	0.057203
0.917629	0.62804	1.9998	11.197895	10.657653	0							1.082171	0.057203
0.918958	0.627704	2.002459	11.197968	10.670948	0							1.083501	0.057203
0.920288	0.627368	2.005118	11.198029	10.684243	0							1.08483	0.057203
0.921617	0.627032	2.007777	11.198126	10.697537	0							1.086159	0.057203
0.922947	0.626533	2.010436	11.198205	10.710833	0							1.087489	0.057203
0.924276	0.625831	2.013094	11.198295	10.724128	0							1.088818	0.057203
0.925606	0.625131	2.015754	11.198433	10.737423	0							1.090148	0.057203
0.926935	0.62443	2.018413	11.198589	10.750718	0							1.091477	0.057203
0.928265	0.623631	2.021071	11.198793	10.764013	0							1.092807	0.057203
0.929594	0.622569	2.02373	11.199005	10.777308	0							1.094136	0.057203
0.930923	0.621333	2.026389	11.199214	10.790604	0							1.095466	0.057203
0.932253	0.620096	2.029048	11.19946	10.803899	0							1.096795	0.057203
0.933582	0.618859	2.031707	11.199705	10.817194	0							1.098125	0.057203
0.934912	0.6175	2.034366	11.199893	10.830488	0							1.099454	0.057204
0.936241	0.616008	2.037024	11.200024	10.843783	0							1.100783	0.057204
0.937571	0.614577	2.039684	11.200117	10.857079	0							1.102113	0.057204
0.9389	0.613169	2.042343	11.200183	10.870374	0							1.103442	0.057204
0.94023	0.611644	2.045002	11.200225	10.883669	0							1.104772	0.057204
0.941559	0.610089	2.04766	11.200274	10.896964	0							1.106101	0.057204
0.942888	0.608515	2.050319	11.200337	10.910259	0							1.107431	0.057204
0.944218	0.606941	2.052978	11.200369	10.923554	0							1.10876	0.057204
0.945547	0.605367	2.055637	11.20038	10.93685	0							1.11009	0.057204
0.946877	0.603943	2.058296	11.200395	10.950145	0							1.111419	0.057204
0.948206	0.602916	2.060955	11.200408	10.963439	0							1.112748	0.057204
0.949536	0.601978	2.063614	11.200447	10.976734	0							1.114078	0.057204
0.950865	0.60104	2.066273	11.200527	10.990029	0							1.115407	0.057204
0.952195	0.600121	2.068932	11.200601	11.003325	0							1.116737	0.057204
0.953524	0.59932	2.07159	11.200668	11.01662	0							1.118066	0.057205
0.954854	0.598692	2.074249	11.200736	11.029915	0							1.119396	0.057205
0.956183	0.598062	2.076908	11.200772	11.04321	0							1.120725	0.057205
0.957512	0.597435	2.079567	11.200772	11.056505	0							1.122055	0.057205
0.958842	0.596832	2.082226	11.200759	11.0698	0							1.123384	0.057205
0.960171	0.596297	2.084885	11.200676	11.083096	0							1.124713	0.057205
0.961501	0.595787	2.087544	11.200486	11.09639	0							1.126043	0.057205
0.96283	0.595276	2.090203	11.200262	11.109685	0							1.127372	0.057205
0.96416	0.594761	2.092862	11.19998	11.12298	0							1.128702	0.057205
0.965489	0.594201	2.09552	11.19969	11.136275	0							1.130031	0.057205
0.966819	0.593564	2.098179	11.199422	11.14957	0							1.131361	0.057205
0.968148	0.592927	2.100838	11.199116	11.162866	0							1.13269	0.057205
0.969478	0.592293	2.103497	11.198814	11.176161	0							1.13402	0.057205
0.970807	0.591693	2.106156	11.198525	11.189456	0							1.135349	0.057205
0.972136	0.591196	2.108815	11.19823	11.202751	0							1.136678	0.057205
0.973466	0.590751	2.111474	11.19795	11.216046	0							1.138008	0.057205
0.974795	0.590308	2.114133	11.197735	11.229341	0							1.139337	0.057206
0.976125	0.589864	2.116792	11.197611	11.242636	0							1.140667	0.057206
0.977454	0.589329	2.119451	11.197497	11.255931	0							1.141996	0.057206
0.978784	0.588611	2.122109	11.197422	11.269226	0							1.143326	0.057206
0.980113	0.587892	2.124768	11.197392	11.282521	0							1.144655	0.057206
0.981443	0.587172	2.127427	11.197344	11.295816	0							1.145985	0.057206
0.982772	0.586463	2.130086	11.197332	11.309112	0							1.147314	0.057206
0.984101	0.585777	2.132745	11.197356	11.322407	0							1.148643	0.057206
0.985431	0.585111	2.135404	11.197367	11.335702	0							1.149973	0.057206
0.98676	0.584445	2.138063	11.197386	11.348997	0							1.151302	0.057206
0.98809	0.583777	2.140722	11.197425	11.362291	0							1.152632	0.057206
0.989419	0.583156	2.143381	11.197465	11.375587	0							1.153961	0.057206
0.990749	0.582638	2.146039	11.197517	11.388882	0							1.155291	0.057206
0.992078	0.582148	2.148698	11.197619	11.402177	0							1.15662	0.057206
0.993408	0.581614	2.151357	11.197715	11.415472	0							1.15795	0.057206
0.994737	0.581115	2.154016	11.197808	11.428767	0							1.159279	0.057207
0.996066	0.580848	2.156675	11.197947	11.442062	0							1.160609	0.057207
0.997396	0.580844	2.159334	11.198052	11.455358	0							1.161938	0.057207
0.998725	0.58084	2.161993	11.19815	11.468653	0							1.163267	0.057207
1.000055	0.580835	2.164652	11.198265	11.481948	0							1.164597	0.057207
1.001384	0.580732	2.167311	11.198354	11.495242	0							1.165926	0.057207
1.002714	0.580185	2.16997	11.198442	11.508537	0							1.167256	0.057207
1.004043	0.579536	2.172628	11.198519	11.521832	0							1.168585	0.057207
1.005373	0.578888	2.175287	11.19858	11.535128	0							1.169915	0.057207
1.006702	0.578241	2.177946	11.198668	11.548423	0							1.171244	0.057207
1.008031	0.57761	2.180605	11.198734	11.561718	0							1.172574	0.057207
1.009361	0.576999	2.183264	11.19879	11.575013	0							1.173903	0.057207
1.01069	0.576388	2.185923	11.198802	11.588308	0							1.175233	0.057208
1.01202	0.575779	2.188582	11.198778	11.601604	0							1.176562	0.057208
1.013349	0.575189	2.191241	11.19876	11.614899	0							1.177891	0.057208
1.014679	0.574684	2.1939	11.19872	11.628194	0							1.179221	0.057208
1.016008	0.574213	2.196558	11.198641	11.641488	0							1.18055	0.057208
1.017338	0.57374	2.199217	11.198572	11.654783	0							1.18188	0.057208
1.018667	0.573255	2.201876	11.198498	11.668078	0							1.183209	0.057208
1.019997	0.57267	2.204535	11.198448	11.681374	0							1.184539	0.057208
1.021326	0.571896	2.207194	11.198409	11.694669	0							1.185868	0.057208
1.022655	0.571115	2.209853	11.19842	11.707964	0							1.187198	0.057208
1.023985	0.570332	2.212512	11.198456	11.721259	0							1.188527	0.057208
1.025314	0.569566	2.215171	11.198431	11.734554	0							1.189856	0.057208
1.026644	0.568861	2.21783	11.198365	11.747849	0							1.191186	0.057209
1.027973	0.568193	2.220489	11.198299	11.761145	0							1.192515	0.057209
1.029303	0.567523	2.223147	11.198248	11.774439	0							1.193845	0.057209
1.030632	0.566857	2.225806	11.198189	11.787734	0							1.195174	0.057209
1.031962	0.566226	2.228465	11.198099	11.801029	0							1.196504	0.057209
1.033291	0.565684	2.231124	11.197994	11.814324	0							1.197833	0.057209
1.034621	0.565142	2.233783	11.197876	11.82762	0							1.199163	0.057209
1.03595	0.5646	2.236442	11.197823	11.840915	0							1.200492	0.057209
1.037279	0.563997	2.239101	11.197783	11.85421	0							1.201821	0.057209
1.038609	0.563116	2.24176	11.197749	11.867505	0							1.203151	0.05721
1.039938	0.562018	2.244419	11.197741	11.8808	0							1.20448	0.05721
1.041268	0.560921	2.247077	11.197707	11.894095	0							1.20581	0.05721
1.042597	0.559834	2.249736	11.197623	11.90739	0							1.207139	0.05721
1.043927	0.558834	2.252395	11.197539	11.920685	0							1.208469	0.05721
1.045256	0.558101	2.255054	11.197432	11.93398	0							1.209798	0.05721
1.046586	0.557293	2.257713	11.197346	11.947275	0							1.211128	0.05721
1.047915	0.556471	2.260372	11.197225	11.96057	0							1.212457	0.05721
1.049244	0.555653	2.263031	11.197078	11.973866	0							1.213786	0.05721
1.050574	0.554883	2.26569	11.196978	11.987161	0							1.215116	0.05721
1.051903	0.554178	2.268349	11.196875	12.000456	0							1.216445	0.05721
1.053233	0.553473	2.271008	11.19676	12.013751	0							1.217775	0.05721
1.054562	0.552769	2.273666	11.196649	12.027046	0							1.219104	0.05721
1.055892	0.55206	2.276325	11.196548	12.04034	0							1.220434	0.057211
1.057221	0.551241	2.278985	11.196479	12.053636	0							1.221763	0.057211
1.058551	0.550409	2.281643	11.196419	12.066931	0							1.223093	0.057211
1.05988	0.549579	2.284302	11.196383	12.080226	0							1.224422	0.057211
1.061209	0.548751	2.286961	11.196385	12.093521	0							1.225752	0.057211
1.062539	0.548015	2.28962	11.196385	12.106816	0							1.227081	0.057211
1.063868	0.547452	2.292279	11.196407	12.120111	0							1.22841	0.057211
1.065198	0.546886	2.294938	11.196526	12.133407	0							1.22974	0.057211
1.066527	0.546323	2.297596	11.196636	12.146702	0							1.231069	0.057211
1.067857	0.545796	2.300255	11.196792	12.159997	0							1.232399	0.057212
1.069186	0.545758	2.302915	11.196959	12.173291	0							1.233728	0.057212
1.070516	0.545839	2.305573	11.19711	12.186586	0							1.235058	0.057212
1.071845	0.54592	2.308232	11.197309	12.199882	0							1.236387	0.057212
1.073174	0.54599	2.310891	11.197526	12.213177	0							1.237717	0.057212
1.074504	0.545917	2.31355	11.19774	12.226472	0							1.239046	0.057212
1.075833	0.545421	2.316209	11.197913	12.239767	0							1.240376	0.057212
1.077163	0.544925	2.318868	11.198145	12.253062	0							1.241705	0.057212
1.078492	0.544431	2.321527	11.198377	12.266357	0							1.243034	0.057212
1.079822	0.543926	2.324185	11.198577	12.279653	0							1.244364	0.057212
1.081151	0.543331	2.326845	11.198771	12.292948	0							1.245693	0.057212
1.082481	0.542697	2.329504	11.198997	12.306242	0							1.247023	0.057212
1.08381	0.542063	2.332162	11.19917	12.319537	0							1.248352	0.057212
1.08514	0.541425	2.334821	11.199341	12.332832	0							1.249682	0.057213
1.086469	0.540724	2.33748	11.199409	12.346128	0							1.251011	0.057213
1.087798	0.53971	2.340139	11.199451	12.359423	0							1.252341	0.057213
1.089128	0.538701	2.342798	11.199494	12.372718	0							1.25367	0.057213
1.090457	0.537691	2.345457	11.199594	12.386013	0							1.254999	0.057213
1.091787	0.536669	2.348115	11.199643	12.399308	0							1.256329	0.057213
1.093116	0.535584	2.350775	11.199578	12.412603	0							1.257658	0.057213
1.094446	0.53446	2.353434	11.199502	12.425899	0							1.258988	0.057213
1.095775	0.533341	2.356092	11.199429	12.439193	0							1.260317	0.057214
1.097105	0.532251	2.358751	11.199318	12.452488	0							1.261647	0.057214
1.098434	0.531256	2.36141	11.199159	12.465783	0							1.262976	0.057214
1.099764	0.530727	2.364069	11.199042	12.479078	0							1.264306	0.057214
1.101093	0.530211	2.366728	11.198869	12.492373	0							1.265635	0.057214
1.102422	0.529694	2.369387	11.198667	12.505669	0							1.266964	0.057214
1.103752	0.529177	2.372046	11.198454	12.518964	0							1.268294	0.057214
1.105081	0.528924	2.374705	11.198305	12.532259	0							1.269623	0.057214
1.106411	0.528948	2.377364	11.19811	12.545554	0							1.270953	0.057214
1.10774	0.528985	2.380023	11.197944	12.558849	0							1.272282	0.057214
1.10907	0.529023	2.382681	11.197793	12.572145	0							1.273612	0.057214
1.110399	0.529061	2.38534	11.197719	12.585439	0							1.274941	0.057214
1.111729	0.528674	2.387999	11.197611	12.598734	0							1.276271	0.057214
1.113058	0.528221	2.390658	11.197521	12.612029	0							1.2776	0.057215
1.114387	0.527768	2.393317	11.197535	12.625324	0							1.278929	0.057215
1.115717	0.527312	2.395976	11.197447	12.638619	0							1.280259	0.057215
1.117046	0.526813	2.398635	11.197379	12.651915	0							1.281588	0.057215
1.118376	0.526244	2.401294	11.197391	12.66521	0							1.282918	0.057215
1.119705	0.52567	2.403953	11.197371	12.678505	0							1.284247	0.057215
1.121035	0.5251	2.406611	11.197384	12.6918	0							1.285577	0.057215
1.122364	0.524526	2.40927	11.197382	12.705095	0							1.286906	0.057216
1.123694	0.524163	2.411929	11.197481	12.71839	0							1.288236	0.057216
1.125023	0.523857	2.414588	11.197554	12.731685	0							1.289565	0.057216
1.126352	0.523552	2.417247	11.197622	12.74498	0							1.290895	0.057216
1.127682	0.523245	2.419906	11.197681	12.758275	0							1.292224	0.057216
1.129011	0.52286	2.422565	11.197786	12.77157	0							1.293553	0.057216
1.130341	0.522294	2.425224	11.197865	12.784865	0							1.294883	0.057216
1.13167	0.521722	2.427883	11.197855	12.798161	0							1.296212	0.057216
1.133	0.521151	2.430542	11.197843	12.811456	0							1.297542	0.057216
1.134329	0.520581	2.4332	11.197911	12.824751	0							1.298871	0.057216
1.135659	0.519764	2.435859	11.198007	12.838046	0							1.300201	0.057216
1.136988	0.518839	2.438518	11.198152	12.85134	0							1.30153	0.057217
1.138317	0.517913	2.441177	11.198314	12.864635	0							1.30286	0.057217
1.139647	0.516989	2.443836	11.198371	12.877931	0							1.304189	0.057217
1.140976	0.516179	2.446495	11.198472	12.891226	0							1.305519	0.057217
1.142306	0.515829	2.449154	11.198609	12.904521	0							1.306848	0.057217
1.143635	0.51548	2.451813	11.198717	12.917816	0							1.308177	0.057217
1.144965	0.515131	2.454472	11.198894	12.931111	0							1.309507	0.057217
1.146294	0.514778	2.45713	11.199085	12.944407	0							1.310836	0.057217
1.147624	0.514118	2.459789	11.19924	12.957702	0							1.312166	0.057218
1.148953	0.513255	2.462448	11.199425	12.970997	0							1.313495	0.057218
1.150283	0.512408	2.465107	11.199627	12.984291	0							1.314825	0.057218
1.151612	0.511638	2.467766	11.199764	12.997586	0							1.316154	0.057218
1.152941	0.510835	2.470425	11.1999	13.010881	0							1.317484	0.057218
1.154271	0.510298	2.473084	11.200009	13.024177	0							1.318813	0.057218
1.1556	0.50981	2.475743	11.200108	13.037472	0							1.320142	0.057219
1.15693	0.509323	2.478402	11.200209	13.050767	0							1.321472	0.057219
1.158259	0.508834	2.481061	11.200294	13.064062	0							1.322801	0.057219
1.159589	0.508623	2.483719	11.200416	13.077357	0							1.324131	0.057219
1.160918	0.508736	2.486378	11.200544	13.090652	0							1.32546	0.057219
1.162248	0.5089	2.489037	11.200666	13.103948	0							1.32679	0.057219
1.163577	0.509064	2.491696	11.200734	13.117242	0							1.328119	0.057219
1.164907	0.509228	2.494355	11.200859	13.130537	0							1.329449	0.05722
1.166236	0.508877	2.497014	11.201	13.143832	0							1.330778	0.05722
1.167565	0.508434	2.499673	11.201097	13.157127	0							1.332107	0.05722
1.168895	0.50799	2.502332	11.201168	13.170423	0							1.333437	0.05722
1.170224	0.507548	2.504991	11.201212	13.183718	0							1.334766	0.05722
1.171554	0.507163	2.507649	11.201293	13.197013	0							1.336096	0.05722
1.172883	0.506875	2.510308	11.201349	13.210308	0							1.337425	0.05722
1.174213	0.506599	2.512967	11.201444	13.223603	0							1.338755	0.05722
1.175542	0.506326	2.515626	11.201492	13.236898	0							1.340084	0.05722
1.176872	0.506052	2.518285	11.201532	13.250193	0							1.341414	0.05722
1.178201	0.506161	2.520944	11.201492	13.263488	0							1.342743	0.05722
1.17953	0.506372	2.523603	11.201554	13.276783	0							1.344072	0.057221
1.18086	0.506591	2.526262	11.201606	13.290078	0							1.345402	0.057221
1.182189	0.506808	2.528921	11.201575	13.303373	0							1.346731	0.057221
1.183519	0.506779	2.531579	11.201523	13.316669	0							1.348061	0.057221
1.184848	0.506136	2.534238	11.201498	13.329964	0							1.34939	0.057221
1.186178	0.505409	2.536897	11.20145	13.343259	0							1.35072	0.057221
1.187507	0.504682	2.539556	11.201447	13.356554	0							1.352049	0.057222
1.188837	0.503958	2.542215	11.201388	13.369849	0							1.353379	0.057222
1.190166	0.503041	2.544874	11.201215	13.383143	0							1.354708	0.057222
1.191495	0.502056	2.547533	11.200982	13.396439	0							1.356037	0.057222
1.192825	0.501064	2.550192	11.200828	13.409734	0							1.357367	0.057222
1.194154	0.500066	2.552851	11.200719	13.423029	0							1.358696	0.057222
1.195484	0.499118	2.55551	11.200526	13.436324	0							1.360026	0.057222
1.196813	0.498361	2.558168	11.200434	13.449619	0							1.361355	0.057222
1.198143	0.497631	2.560827	11.200336	13.462914	0							1.362685	0.057222
1.199472	0.4969	2.563486	11.200219	13.47621	0							1.364014	0.057222
1.200802	0.496167	2.566145	11.200137	13.489505	0							1.365344	0.057223
1.202131	0.495659	2.568804	11.200082	13.5028	0							1.366673	0.057223
1.20346	0.495275	2.571463	11.200019	13.516095	0							1.368003	0.057223
1.20479	0.494938	2.574122	11.200005	13.529389	0							1.369332	0.057223
1.206119	0.494579	2.576781	11.200009	13.542685	0							1.370661	0.057223
1.207449	0.494185	2.57944	11.199997	13.55598	0							1.371991	0.057223
1.208778	0.493611	2.582098	11.199993	13.569275	0							1.37332	0.057223
1.210108	0.492973	2.584757	11.200052	13.58257	0							1.37465	0.057223
1.211437	0.492335	2.587416	11.200061	13.595865	0							1.375979	0.057224
1.212767	0.491697	2.590075	11.200014	13.60916	0							1.377309	0.057224
1.214096	0.491285	2.592734	11.199936	13.622456	0							1.378638	0.057224
1.215425	0.49111	2.595393	11.199816	13.635751	0							1.379968	0.057224
1.216755	0.490988	2.598052	11.19968	13.649046	0							1.381297	0.057224
1.218084	0.490867	2.600711	11.199513	13.66234	0							1.382627	0.057225
1.219414	0.490745	2.60337	11.199387	13.675635	0							1.383956	0.057225
1.220743	0.49086	2.606029	11.199337	13.688931	0							1.385285	0.057225
1.222073	0.491056	2.608687	11.199273	13.702226	0							1.386615	0.057225
1.223402	0.491251	2.611346	11.19933	13.715521	0							1.387944	0.057225
1.224732	0.491447	2.614006	11.199419	13.728816	0							1.389274	0.057225
1.226061	0.491398	2.616664	11.199419	13.742111	0							1.390603	0.057225
1.227391	0.491023	2.619323	11.19945	13.755406	0							1.391933	0.057225
1.22872	0.490568	2.621982	11.199542	13.768702	0							1.393262	0.057225
1.230049	0.490111	2.624641	11.199536	13.781997	0							1.394592	0.057225
1.231379	0.489654	2.6273	11.19955	13.795291	0							1.395921	0.057225
1.232708	0.489096	2.629959	11.19955	13.808586	0							1.39725	0.057226
1.234038	0.488496	2.632617	11.199577	13.821881	0							1.39858	0.057226
1.235367	0.48789	2.635276	11.199596	13.835176	0							1.399909	0.057226
1.236697	0.487282	2.637936	11.199664	13.848472	0							1.401239	0.057226
1.238026	0.486624	2.640594	11.199687	13.861767	0							1.402568	0.057226
1.239356	0.485873	2.643253	11.199676	13.875062	0							1.403898	0.057226
1.240685	0.485096	2.645912	11.199698	13.888357	0							1.405227	0.057227
1.242015	0.484319	2.648571	11.199675	13.901652	0							1.406557	0.057227
1.243344	0.483543	2.65123	11.199641	13.914948	0							1.407886	0.057227
1.244673	0.482824	2.653889	11.19959	13.928242	0							1.409215	0.057227
1.246003	0.482135	2.656548	11.199528	13.941537	0							1.410545	0.057227
1.247332	0.481452	2.659206	11.199512	13.954832	0							1.411874	0.057228
1.248662	0.480767	2.661866	11.199533	13.968127	0							1.413204	0.057228
1.249991	0.4803	2.664525	11.199644	13.981422	0							1.414533	0.057228
1.251321	0.480408	2.667183	11.199709	13.994718	0							1.415863	0.057228
1.25265	0.480669	2.669842	11.199835	14.008013	0							1.417192	0.057228
1.25398	0.480931	2.672501	11.19993	14.021308	0							1.418522	0.057228
1.255309	0.481191	2.67516	11.200017	14.034603	0							1.419851	0.057229
1.256638	0.481247	2.677819	11.20013	14.047898	0							1.42118	0.057229
1.257968	0.481168	2.680478	11.200161	14.061193	0							1.42251	0.057229
1.259297	0.481058	2.683136	11.200133	14.074488	0							1.423839	0.057229
1.260627	0.480942	2.685796	11.200046	14.087783	0							1.425169	0.057229
1.261956	0.480793	2.688455	11.199967	14.101078	0							1.426498	0.057229
1.263286	0.480497	2.691113	11.199858	14.114373	0							1.427828	0.057229
1.264615	0.480116	2.693772	11.199824	14.127668	0							1.429157	0.057229
1.265945	0.479735	2.696431	11.199753	14.140964	0							1.430487	0.05723
1.267274	0.479356	2.69909	11.199754	14.154259	0							1.431816	0.05723
1.268603	0.479045	2.701749	11.19971	14.167554	0							1.433146	0.05723
1.269933	0.478847	2.704408	11.199626	14.180849	0							1.434475	0.05723
1.271262	0.478693	2.707067	11.199539	14.194143	0							1.435804	0.05723
1.272592	0.478539	2.709726	11.19936	14.207438	0							1.437134	0.05723
1.273921	0.478401	2.712385	11.199215	14.220734	0							1.438463	0.05723
1.275251	0.478419	2.715044	11.19901	14.234029	0							1.439793	0.057231
1.27658	0.478526	2.717702	11.19886	14.247324	0							1.441122	0.057231
1.27791	0.478633	2.720361	11.198726	14.260619	0							1.442452	0.057231
1.279239	0.478741	2.72302	11.198579	14.273914	0							1.443781	0.057231
1.280568	0.478835	2.725679	11.198469	14.28721	0							1.445111	0.057231
1.281898	0.4789	2.728338	11.198371	14.300505	0							1.44644	0.057231
1.283227	0.478953	2.730997	11.198292	14.3138	0							1.447769	0.057232
1.284557	0.479006	2.733656	11.198191	14.327094	0							1.449099	0.057232
1.285886	0.479059	2.736315	11.198039	14.340389	0							1.450428	0.057232
1.287216	0.478912	2.738974	11.197906	14.353684	0							1.451758	0.057232
1.288545	0.478648	2.741632	11.197804	14.36698	0							1.453087	0.057232
1.289875	0.478383	2.744291	11.19774	14.380275	0							1.454417	0.057232
1.291204	0.478119	2.74695	11.197614	14.39357	0							1.455746	0.057232
1.292534	0.477756	2.749609	11.197556	14.406865	0							1.457076	0.057232
1.293863	0.477108	2.752268	11.197512	14.42016	0							1.458405	0.057233
1.295192	0.476331	2.754927	11.197461	14.433455	0							1.459734	0.057233
1.296522	0.475554	2.757586	11.197482	14.446751	0							1.461064	0.057233
1.297851	0.474775	2.760245	11.197459	14.460046	0							1.462393	0.057233
1.299181	0.474084	2.762904	11.19744	14.47334	0							1.463723	0.057233
1.30051	0.473454	2.765563	11.197462	14.486635	0							1.465052	0.057233
1.30184	0.472827	2.768221	11.197524	14.49993	0							1.466382	0.057233
1.303169	0.472201	2.77088	11.197627	14.513226	0							1.467711	0.057234
1.304499	0.471603	2.773539	11.197738	14.526521	0							1.469041	0.057234
1.305828	0.471131	2.776198	11.197867	14.539816	0							1.47037	0.057234
1.307157	0.470719	2.778857	11.198013	14.553111	0							1.471699	0.057234
1.308487	0.470307	2.781516	11.198192	14.566406	0							1.473029	0.057234
1.309816	0.469898	2.784175	11.198338	14.579701	0							1.474358	0.057235
1.311146	0.469475	2.786834	11.198438	14.592997	0							1.475688	0.057235
1.312475	0.469013	2.789493	11.198535	14.606291	0							1.477017	0.057235
1.313805	0.468516	2.792151	11.198636	14.619586	0							1.478347	0.057235
1.315134	0.468011	2.79481	11.198655	14.632881	0							1.479676	0.057235
1.316464	0.46748	2.797469	11.198617	14.646176	0							1.481006	0.057236
1.317793	0.466684	2.800128	11.198563	14.659472	0							1.482335	0.057236
1.319122	0.465647	2.802787	11.198463	14.672767	0							1.483665	0.057236
1.320452	0.46461	2.805446	11.198422	14.686062	0							1.484994	0.057236
1.321781	0.463572	2.808105	11.198385	14.699357	0							1.486323	0.057236
1.323111	0.462669	2.810764	11.198327	14.712652	0							1.487653	0.057237
1.32444	0.461955	2.813423	11.198296	14.725947	0							1.488982	0.057237
1.32577	0.461297	2.816082	11.198324	14.739242	0							1.490312	0.057237
1.327099	0.46064	2.81874	11.198339	14.752537	0							1.491641	0.057237
1.328429	0.459981	2.821399	11.198381	14.765832	0							1.492971	0.057237
1.329758	0.459424	2.824058	11.19847	14.779127	0							1.4943	0.057237
1.331087	0.458964	2.826717	11.198608	14.792422	0							1.49563	0.057237
1.332417	0.458504	2.829376	11.198817	14.805717	0							1.496959	0.057238
1.333746	0.458044	2.832035	11.198943	14.819013	0							1.498289	0.057238
1.335076	0.457525	2.834694	11.199093	14.832308	0							1.499618	0.057238
1.336405	0.456893	2.837353	11.19928	14.845603	0							1.500947	0.057238
1.337735	0.456207	2.840012	11.199386	14.858898	0							1.502277	0.057238
1.339064	0.45552	2.84267	11.199516	14.872192	0							1.503606	0.057238
1.340394	0.45483	2.845329	11.199591	14.885488	0							1.504936	0.057238
1.341723	0.454198	2.847988	11.199657	14.898783	0							1.506265	0.057239
1.343053	0.453624	2.850647	11.199753	14.912078	0							1.507595	0.057239
1.344382	0.453055	2.853306	11.199874	14.925373	0							1.508924	0.057239
1.345711	0.452486	2.855965	11.199944	14.938668	0							1.510254	0.057239
1.347041	0.45193	2.858624	11.200005	14.951963	0							1.511583	0.057239
1.34837	0.451402	2.861283	11.200052	14.965259	0							1.512912	0.05724
1.3497	0.450887	2.863942	11.200189	14.978554	0							1.514242	0.05724
1.351029	0.450374	2.866601	11.200242	14.991849	0							1.515571	0.05724
1.352359	0.449859	2.869259	11.200252	15.005143	0							1.516901	0.05724
1.353688	0.449243	2.871918	11.200249	15.018438	0							1.51823	0.05724
1.355018	0.448517	2.874577	11.200275	15.031734	0							1.51956	0.05724
1.356347	0.447769	2.877236	11.200295	15.045029	0							1.520889	0.057241
1.357677	0.447023	2.879895	11.200377	15.058324	0							1.522219	0.057241
1.359006	0.44636	2.882554	11.20046	15.071619	0							1.523548	0.057241
1.360335	0.445966	2.885213	11.20056	15.084914	0							1.524877	0.057241
1.361665	0.445733	2.887872	11.200658	15.098209	0							1.526207	0.057241
1.362994	0.4455	2.890531	11.200759	15.111505	0							1.527536	0.057241
1.364324	0.445281	2.893189	11.200839	15.1248	0							1.528866	0.057241
1.365653	0.444977	2.895848	11.200851	15.138094	0							1.530195	0.057241
1.366983	0.444499	2.898507	11.200831	15.151389	0							1.531525	0.057242
1.368312	0.443953	2.901166	11.20081	15.164684	0							1.532854	0.057242
1.369642	0.443407	2.903825	11.200777	15.177979	0							1.534184	0.057242
1.370971	0.442844	2.906484	11.200731	15.191275	0							1.535513	0.057242
1.3723	0.442188	2.909143	11.200695	15.20457	0							1.536842	0.057242
1.37363	0.441428	2.911802	11.200661	15.217865	0							1.538172	0.057243
1.374959	0.440668	2.914461	11.2006	15.23116	0							1.539501	0.057243
1.376289	0.439907	2.91712	11.200521	15.244455	0							1.540831	0.057243
1.377618	0.439294	2.919778	11.20042	15.257751	0							1.54216	0.057243
1.378948	0.439006	2.922438	11.200327	15.271045	0							1.54349	0.057244
1.380277	0.438866	2.925097	11.200238	15.28434	0							1.544819	0.057244
1.381607	0.438727	2.927755	11.200176	15.297635	0							1.546149	0.057244
1.382936	0.43861	2.930414	11.200091	15.31093	0							1.547478	0.057244
1.384265	0.438717	2.933073	11.200022	15.324225	0							1.548808	0.057245
1.385595	0.439109	2.935732	11.199991	15.337521	0							1.550137	0.057245
1.386924	0.439501	2.938391	11.199937	15.350816	0							1.551466	0.057245
1.388254	0.439894	2.94105	11.199907	15.364111	0							1.552796	0.057245
1.389583	0.440067	2.943708	11.199894	15.377406	0							1.554125	0.057245
1.390913	0.439709	2.946368	11.19986	15.390701	0							1.555455	0.057246
1.392242	0.439039	2.949027	11.199841	15.403996	0							1.556784	0.057246
1.393572	0.438367	2.951685	11.199811	15.417291	0							1.558114	0.057246
1.394901	0.437695	2.954344	11.199815	15.430586	0							1.559443	0.057246
1.39623	0.436939	2.957003	11.199805	15.443881	0							1.560773	0.057246
1.39756	0.436068	2.959662	11.199812	15.457176	0							1.562102	0.057246
1.398889	0.435198	2.962321	11.199811	15.470471	0							1.563432	0.057246
1.400219	0.434329	2.96498	11.199772	15.483767	0							1.564761	0.057246
1.401548	0.433457	2.967638	11.199727	15.497062	0							1.56609	0.057247
1.402878	0.432576	2.970298	11.199677	15.510357	0							1.56742	0.057247
1.404207	0.431688	2.972957	11.199631	15.523652	0							1.568749	0.057247
1.405537	0.4308	2.975616	11.199603	15.536947	0							1.570079	0.057247
1.406866	0.429913	2.978274	11.1996	15.550241	0							1.571408	0.057247
1.408195	0.428979	2.980933	11.199579	15.563537	0							1.572738	0.057248
1.409525	0.42798	2.983592	11.199546	15.576832	0							1.574067	0.057248
1.410854	0.426977	2.986251	11.199547	15.590127	0							1.575397	0.057248
1.412184	0.42597	2.98891	11.199522	15.603422	0							1.576726	0.057248
1.413513	0.425016	2.991569	11.199411	15.616717	0							1.578055	0.057248
1.414843	0.424266	2.994228	11.199224	15.630013	0							1.579385	0.057249
1.416172	0.423684	2.996887	11.199075	15.643308	0							1.580714	0.057249
1.417502	0.423129	2.999546	11.198979	15.656603	0							1.582044	0.057249
1.418831	0.422594	3.002204	11.198844	15.669898	0							1.583373	0.057249
1.420161	0.422078	3.004863	11.198676	15.683192	0							1.584703	0.05725
1.42149	0.421693	3.007522	11.198555	15.696487	0							1.586032	0.05725
1.422819	0.421341	3.010181	11.19843	15.709783	0							1.587362	0.05725
1.424149	0.42099	3.01284	11.19831	15.723078	0							1.588691	0.05725
1.425478	0.420604	3.015499	11.198226	15.736373	0							1.59002	0.057251
1.426808	0.419998	3.018158	11.1981	15.749668	0							1.59135	0.057251
1.428137	0.419049	3.020817	11.197966	15.762963	0							1.592679	0.057251
1.429467	0.418102	3.023476	11.19786	15.776258	0							1.594009	0.057251
1.430796	0.417157	3.026134	11.197782	15.789554	0							1.595338	0.057252
1.432126	0.416274	3.028793	11.197744	15.802849	0							1.596668	0.057252
1.433455	0.415572	3.031452	11.197735	15.816143	0							1.597997	0.057252
1.434785	0.414939	3.034111	11.19774	15.829438	0							1.599327	0.057252
1.436114	0.414304	3.03677	11.197768	15.842734	0							1.600656	0.057252
1.437443	0.413671	3.039429	11.197762	15.856029	0							1.601985	0.057252
1.438773	0.413063	3.042088	11.197715	15.869325	0							1.603315	0.057252
1.440102	0.412497	3.044747	11.197707	15.882619	0							1.604644	0.057252
1.441432	0.411934	3.047406	11.197673	15.895913	0							1.605974	0.057253
1.442761	0.411368	3.050065	11.197599	15.909209	0							1.607303	0.057253
1.444091	0.410688	3.052723	11.197583	15.922503	0							1.608633	0.057253
1.44542	0.409676	3.055382	11.197633	15.9358	0							1.609962	0.057253
1.44675	0.408488	3.058041	11.197669	15.949094	0							1.611292	0.057253
1.448079	0.407307	3.0607	11.197723	15.96239	0							1.612621	0.057254
1.449408	0.406129	3.063359	11.197793	15.975684	0							1.61395	0.057254
1.450738	0.404922	3.066018	11.197803	15.98898	0							1.61528	0.057254
1.452067	0.403672	3.068677	11.197792	16.002275	0							1.616609	0.057254
1.453397	0.402423	3.071336	11.197804	16.01557	0							1.617939	0.057255
1.454726	0.401173	3.073995	11.197783	16.028866	0							1.619268	0.057255
1.456056	0.400084	3.076653	11.197722	16.04216	0							1.620598	0.057255
1.457385	0.39953	3.079312	11.197672	16.055456	0							1.621927	0.057255
1.458715	0.399344	3.081971	11.197652	16.06875	0							1.623257	0.057256
1.460044	0.399158	3.08463	11.197613	16.082047	0							1.624586	0.057256
1.461373	0.398971	3.087289	11.19757	16.095341	0							1.625916	0.057256
1.462703	0.398703	3.089948	11.197583	16.108637	0							1.627245	0.057256
1.464032	0.398248	3.092607	11.197602	16.121931	0							1.628574	0.057257
1.465362	0.397773	3.095266	11.197643	16.135227	0							1.629904	0.057257
1.466691	0.397297	3.097925	11.197719	16.148521	0							1.631233	0.057257
1.468021	0.396825	3.100584	11.197834	16.161816	0							1.632563	0.057257
1.46935	0.396362	3.103242	11.19791	16.175112	0							1.633892	0.057258
1.47068	0.395923	3.105901	11.197965	16.188406	0							1.635222	0.057258
1.472009	0.395508	3.10856	11.198008	16.201702	0							1.636551	0.057258
1.473338	0.395069	3.111219	11.198006	16.214996	0							1.637881	0.057258
1.474668	0.394569	3.113878	11.198006	16.228292	0							1.63921	0.057258
1.475997	0.393822	3.116537	11.198037	16.241587	0							1.64054	0.057258
1.477327	0.393014	3.119196	11.198134	16.254883	0							1.641869	0.057258
1.478656	0.392208	3.121855	11.198256	16.268177	0							1.643198	0.057258
1.479986	0.39138	3.124514	11.198325	16.281471	0							1.644528	0.057258
1.481315	0.390402	3.127172	11.198385	16.294767	0							1.645857	0.057258
1.482645	0.389172	3.129831	11.1984	16.308062	0							1.647187	0.057258
1.483974	0.387945	3.13249	11.198451	16.321358	0							1.648516	0.057258
1.485304	0.386721	3.135149	11.198586	16.334652	0							1.649846	0.057258
1.486633	0.385686	3.137808	11.198724	16.347948	0							1.651175	0.057258
1.487962	0.385734	3.140467	11.198812	16.361242	0							1.652505	0.057259
1.489292	0.38621	3.143126	11.198833	16.374538	0							1.653834	0.057259
1.490621	0.386684	3.145785	11.198836	16.387833	0							1.655163	0.057259
1.491951	0.38718	3.148444	11.19879	16.401129	0							1.656493	0.057259
1.49328	0.387854	3.151103	11.198749	16.414423	0							1.657822	0.05726
1.49461	0.388924	3.153761	11.198712	16.427717	0							1.659152	0.05726
1.495939	0.389995	3.15642	11.198717	16.441013	0							1.660481	0.05726
1.497269	0.391065	3.159079	11.198704	16.454308	0							1.661811	0.05726
1.498598	0.392002	3.161738	11.198632	16.467604	0							1.66314	0.057261
1.499928	0.392229	3.164397	11.198532	16.480898	0							1.66447	0.057261
1.501257	0.392041	3.167056	11.198376	16.494194	0							1.665799	0.057261
1.502586	0.391854	3.169715	11.198238	16.507488	0							1.667128	0.057261
1.503916	0.391665	3.172374	11.198156	16.520784	0							1.668458	0.057262
1.505245	0.391459	3.175033	11.198104	16.534079	0							1.669787	0.057262
1.506575	0.391202	3.177691	11.198051	16.547375	0							1.671117	0.057262
1.507904	0.390946	3.18035	11.198008	16.560669	0							1.672446	0.057262
1.509234	0.39069	3.183009	11.198048	16.573963	0							1.673776	0.057263
1.510563	0.390381	3.185668	11.198083	16.587259	0							1.675105	0.057263
1.511893	0.389783	3.188327	11.198089	16.600554	0							1.676435	0.057263
1.513222	0.388958	3.190986	11.198095	16.61385	0							1.677764	0.057264
1.514551	0.388135	3.193645	11.198173	16.627144	0							1.679093	0.057264
1.515881	0.387308	3.196304	11.198318	16.64044	0							1.680423	0.057264
1.51721	0.386498	3.198963	11.198474	16.653734	0							1.681752	0.057264
1.51854	0.385737	3.201622	11.198694	16.66703	0							1.683082	0.057265
1.519869	0.384975	3.20428	11.198836	16.680325	0							1.684411	0.057265
1.521199	0.384214	3.206939	11.198947	16.693619	0							1.685741	0.057265
1.522528	0.383458	3.209599	11.199083	16.706915	0							1.68707	0.057265
1.523858	0.382732	3.212257	11.199192	16.720209	0							1.6884	0.057266
1.525187	0.382081	3.214916	11.199224	16.733505	0							1.689729	0.057266
1.526516	0.38139	3.217575	11.199214	16.746799	0							1.691059	0.057266
1.527846	0.380668	3.220234	11.199297	16.760096	0							1.692388	0.057266
1.529175	0.379954	3.222893	11.199385	16.77339	0							1.693717	0.057267
1.530505	0.379493	3.225552	11.199519	16.786686	0							1.695047	0.057267
1.531834	0.379058	3.22821	11.199661	16.79998	0							1.696376	0.057267
1.533164	0.378623	3.230869	11.199754	16.813276	0							1.697706	0.057268
1.534493	0.378189	3.233529	11.199875	16.826571	0							1.699035	0.057268
1.535823	0.377796	3.236187	11.199988	16.839865	0							1.700365	0.057268
1.537152	0.377481	3.238846	11.200077	16.853161	0							1.701694	0.057268
1.538481	0.377168	3.241505	11.200127	16.866455	0							1.703024	0.057269
1.539811	0.376855	3.244164	11.200173	16.879751	0							1.704353	0.057269
1.54114	0.376557	3.246823	11.200196	16.893045	0							1.705683	0.057269
1.54247	0.376527	3.249482	11.200236	16.906342	0							1.707012	0.05727
1.543799	0.376562	3.252141	11.200203	16.919636	0							1.708341	0.05727
1.545129	0.376598	3.254799	11.200197	16.932932	0							1.709671	0.05727
1.546458	0.376635	3.257459	11.200132	16.946226	0							1.711	0.05727
1.547788	0.37669	3.260118	11.200078	16.95952	0							1.71233	0.057271
1.549117	0.376803	3.262776	11.19999	16.972816	0							1.713659	0.057271
1.550447	0.376916	3.265435	11.199949	16.986111	0							1.714989	0.057271
1.551776	0.377028	3.268094	11.199911	16.999407	0							1.716318	0.057271
1.553105	0.377058	3.270753	11.199831	17.012701	0							1.717648	0.057271
1.554435	0.375944	3.273412	11.199707	17.025997	0							1.718977	0.057271
1.555764	0.374349	3.276071	11.199528	17.039291	0							1.720306	0.057271
1.557094	0.372765	3.278729	11.19942	17.052588	0							1.721636	0.057271
1.558423	0.371169	3.281389	11.199308	17.065882	0							1.722965	0.057271
1.559753	0.369472	3.284048	11.199267	17.079178	0							1.724295	0.057271
1.561082	0.367285	3.286706	11.19927	17.092472	0							1.725624	0.057271
1.562412	0.365092	3.289365	11.199238	17.105766	0							1.726954	0.057271
1.563741	0.362904	3.292024	11.199276	17.119062	0							1.728283	0.057271
1.565071	0.360777	3.294683	11.199274	17.132357	0							1.729613	0.057271
1.5664	0.359385	3.297342	11.199267	17.145653	0							1.730942	0.057272
1.567729	0.358452	3.300001	11.199328	17.158947	0							1.732271	0.057272
1.569059	0.35752	3.30266	11.199339	17.172243	0							1.733601	0.057272
1.570388	0.356588	3.305319	11.199367	17.185537	0							1.73493	0.057273
1.571718	0.355648	3.307978	11.199342	17.198833	0							1.73626	0.057273
1.573047	0.35464	3.310637	11.199334	17.212128	0							1.737589	0.057273
1.574377	0.353633	3.313295	11.199385	17.225422	0							1.738919	0.057273
1.575706	0.352631	3.315954	11.199375	17.238718	0							1.740248	0.057274
1.577036	0.351663	3.318613	11.19931	17.252012	0							1.741578	0.057274
1.578365	0.351013	3.321272	11.199249	17.265308	0							1.742907	0.057274
1.579694	0.350594	3.323931	11.199219	17.278603	0							1.744236	0.057275
1.581024	0.350158	3.32659	11.199214	17.291899	0							1.745566	0.057275
1.582353	0.34972	3.329249	11.199277	17.305193	0							1.746895	0.057275
1.583683	0.349283	3.331908	11.199279	17.318489	0							1.748225	0.057275
1.585012	0.348648	3.334567	11.199347	17.331783	0							1.749554	0.057276
1.586342	0.347979	3.337225	11.19935	17.345079	0							1.750884	0.057276
1.587671	0.347309	3.339884	11.199352	17.358374	0							1.752213	0.057276
1.589001	0.346637	3.342543	11.199388	17.371668	0							1.753543	0.057277
1.59033	0.34595	3.345202	11.199515	17.384964	0							1.754872	0.057277
1.591659	0.345243	3.347861	11.199543	17.398258	0							1.756202	0.057277
1.592989	0.344534	3.35052	11.199649	17.411554	0							1.757531	0.057277
1.594318	0.343825	3.353179	11.19975	17.424849	0							1.75886	0.057278
1.595648	0.343116	3.355838	11.19983	17.438145	0							1.76019	0.057278
1.596977	0.342366	3.358497	11.199872	17.451439	0							1.761519	0.057278
1.598307	0.341604	3.361156	11.199893	17.464735	0							1.762849	0.057279
1.599636	0.340833	3.363814	11.199954	17.478029	0							1.764178	0.057279
1.600966	0.34007	3.366473	11.199996	17.491325	0							1.765508	0.057279
1.602295	0.339269	3.369132	11.200057	17.50462	0							1.766837	0.05728
1.603624	0.338387	3.371791	11.200151	17.517914	0							1.768167	0.05728
1.604954	0.337503	3.37445	11.200202	17.53121	0							1.769496	0.05728
1.606283	0.336616	3.377109	11.200236	17.544504	0							1.770826	0.05728
1.607613	0.335731	3.379768	11.200255	17.5578	0							1.772155	0.057281
1.608942	0.335531	3.382427	11.200311	17.571095	0							1.773484	0.057281
1.610272	0.335657	3.385086	11.200197	17.584391	0							1.774814	0.057281
1.611601	0.335798	3.387744	11.200118	17.597685	0							1.776143	0.057282
1.612931	0.335938	3.390403	11.200016	17.610981	0							1.777473	0.057282
1.61426	0.336063	3.393062	11.200002	17.624275	0							1.778802	0.057282
1.615589	0.336129	3.395721	11.199879	17.637569	0							1.780132	0.057282
1.616919	0.336192	3.39838	11.199741	17.650866	0							1.781461	0.057283
1.618248	0.336255	3.401039	11.199663	17.66416	0							1.782791	0.057283
1.619578	0.336319	3.403698	11.199609	17.677456	0							1.78412	0.057283
1.620907	0.336099	3.406357	11.19953	17.69075	0							1.785449	0.057284
1.622237	0.335681	3.409016	11.199464	17.704046	0							1.786779	0.057284
1.623566	0.335256	3.411674	11.199456	17.71734	0							1.788108	0.057284
1.624896	0.334831	3.414333	11.199405	17.730637	0							1.789438	0.057285
1.626225	0.334465	3.416992	11.199347	17.743931	0							1.790767	0.057285
1.627555	0.334628	3.419651	11.199306	17.757227	0							1.792097	0.057285
1.628884	0.334803	3.42231	11.199192	17.770521	0							1.793426	0.057285
1.630213	0.334979	3.424969	11.199159	17.783815	0							1.794756	0.057286
1.631543	0.335137	3.427628	11.199143	17.797112	0							1.796085	0.057286
1.632872	0.334994	3.430287	11.199156	17.810406	0							1.797414	0.057286
1.634202	0.334492	3.432946	11.199129	17.823702	0							1.798744	0.057287
1.635531	0.333919	3.435605	11.199117	17.836996	0							1.800073	0.057287
1.636861	0.333345	3.438263	11.199051	17.850292	0							1.801403	0.057287
1.63819	0.332771	3.440922	11.199059	17.863586	0							1.802732	0.057288
1.63952	0.332257	3.443581	11.198985	17.876883	0							1.804062	0.057288
1.640849	0.331756	3.44624	11.199049	17.890177	0							1.805391	0.057288
1.642179	0.331255	3.448899	11.199036	17.903471	0							1.806721	0.057289
1.643508	0.330756	3.451558	11.198975	17.916767	0							1.80805	0.057289
1.644837	0.330381	3.454217	11.198929	17.930061	0							1.809379	0.057289
1.646167	0.330221	3.456876	11.198907	17.943357	0							1.810709	0.057289
1.647496	0.3301	3.459535	11.19886	17.956652	0							1.812038	0.057289
1.648826	0.329979	3.462193	11.198901	17.969948	0							1.813368	0.057289
1.650155	0.329857	3.464852	11.198875	17.983242	0							1.814697	0.057289
1.651485	0.329912	3.467511	11.198821	17.996538	0							1.816027	0.057289
1.652814	0.33002	3.47017	11.198693	18.009832	0							1.817356	0.057289
1.654144	0.330132	3.472829	11.19856	18.023129	0							1.818686	0.057289
1.655473	0.330244	3.475488	11.19837	18.036423	0							1.820015	0.057289
1.656802	0.330376	3.478147	11.198223	18.049717	0							1.821344	0.057289
1.658132	0.330559	3.480806	11.198063	18.063013	0							1.822674	0.057289
1.659461	0.33075	3.483465	11.197906	18.076307	0							1.824003	0.057289
1.660791	0.330941	3.486124	11.197732	18.089603	0							1.825333	0.05729
1.66212	0.331134	3.488782	11.197566	18.102898	0							1.826662	0.05729
1.66345	0.331364	3.491441	11.197397	18.116194	0							1.827992	0.05729
1.664779	0.331609	3.4941	11.197242	18.129488	0							1.829321	0.057291
1.666109	0.331856	3.496759	11.197164	18.142784	0							1.830651	0.057291
1.667438	0.332103	3.499418	11.197131	18.156078	0							1.83198	0.057291
1.668767	0.332324	3.502077	11.197142	18.169373	0							1.83331	0.057292
1.670097	0.332433	3.504736	11.197243	18.182669	0							1.834639	0.057292
1.671426	0.332525	3.507395	11.19735	18.195963	0							1.835968	0.057292
1.672756	0.332618	3.510054	11.197376	18.209259	0							1.837298	0.057293
1.674085	0.33271	3.512712	11.197496	18.222553	0							1.838627	0.057293
1.675415	0.332177	3.515371	11.197617	18.235849	0							1.839957	0.057293
1.676744	0.331282	3.51803	11.197819	18.249144	0							1.841286	0.057293
1.678074	0.330348	3.520689	11.197947	18.26244	0							1.842616	0.057294
1.679403	0.329416	3.523348	11.198106	18.275734	0							1.843945	0.057294
1.680732	0.328457	3.526007	11.198328	18.28903	0							1.845275	0.057294
1.682062	0.327279	3.528666	11.198476	18.302324	0							1.846604	0.057295
1.683391	0.326073	3.531325	11.198681	18.315619	0							1.847933	0.057295
1.684721	0.324961	3.533984	11.198878	18.328915	0							1.849263	0.057295
1.68605	0.323836	3.536643	11.198987	18.342209	0							1.850592	0.057296
1.68738	0.322859	3.539301	11.199153	18.355505	0							1.851922	0.057296
1.688709	0.32208	3.54196	11.19928	18.368799	0							1.853251	0.057296
1.690039	0.321357	3.54462	11.199388	18.382095	0							1.854581	0.057297
1.691368	0.320636	3.547278	11.199462	18.39539	0							1.85591	0.057297
1.692698	0.319911	3.549937	11.199571	18.408686	0							1.85724	0.057297
1.694027	0.319204	3.552596	11.199646	18.42198	0							1.858569	0.057298
1.695356	0.318502	3.555255	11.199626	18.435276	0							1.859898	0.057298
1.696686	0.3178	3.557914	11.199608	18.44857	0							1.861228	0.057298
1.698015	0.3171	3.560573	11.199644	18.461864	0							1.862557	0.057299
1.699345	0.316668	3.563231	11.199705	18.475161	0							1.863887	0.057299
1.700674	0.316611	3.56589	11.199753	18.488455	0							1.865216	0.057299
1.702004	0.316658	3.56855	11.199822	18.501751	0							1.866546	0.0573
1.703333	0.316705	3.571208	11.199853	18.515045	0							1.867875	0.0573
1.704663	0.316752	3.573867	11.199914	18.528341	0							1.869205	0.0573
1.705992	0.31691	3.576526	11.199913	18.541636	0							1.870534	0.0573
1.707322	0.317122	3.579185	11.199896	18.554932	0							1.871863	0.057301
1.708651	0.317337	3.581844	11.199921	18.568226	0							1.873193	0.057301
1.70998	0.317554	3.584503	11.199986	18.58152	0							1.874522	0.057301
1.71131	0.317659	3.587162	11.200047	18.594816	0							1.875852	0.057302
1.712639	0.317556	3.58982	11.200068	18.60811	0							1.877181	0.057302
1.713969	0.317392	3.59248	11.200092	18.621407	0							1.878511	0.057302
1.715298	0.317229	3.595139	11.200111	18.634701	0							1.87984	0.057303
1.716628	0.317067	3.597797	11.200153	18.647997	0							1.88117	0.057303
1.717957	0.316836	3.600456	11.200136	18.661291	0							1.882499	0.057303
1.719287	0.316565	3.603115	11.200198	18.674587	0							1.883829	0.057304
1.720616	0.31629	3.605774	11.200204	18.687881	0							1.885158	0.057304
1.721945	0.316013	3.608433	11.200195	18.701178	0							1.886487	0.057304
1.723275	0.31572	3.611092	11.20008	18.714472	0							1.887817	0.057305
1.724604	0.315377	3.61375	11.200036	18.727766	0							1.889146	0.057305
1.725934	0.315022	3.61641	11.200017	18.741062	0							1.890476	0.057305
1.727263	0.314667	3.619069	11.199985	18.754356	0							1.891805	0.057306
1.728593	0.314312	3.621727	11.199916	18.767653	0							1.893135	0.057306
1.729922	0.31391	3.624386	11.199919	18.780947	0							1.894464	0.057306
1.731252	0.313473	3.627045	11.199937	18.794243	0							1.895794	0.057307
1.732581	0.313028	3.629704	11.199933	18.807537	0							1.897123	0.057307
1.73391	0.312584	3.632363	11.199909	18.820833	0							1.898452	0.057307
1.73524	0.312165	3.635022	11.199903	18.834127	0							1.899782	0.057308
1.736569	0.311844	3.637681	11.199912	18.847422	0							1.901111	0.057308
1.737899	0.311575	3.64034	11.199965	18.860718	0							1.902441	0.057308
1.739228	0.311307	3.642999	11.199962	18.874012	0							1.90377	0.057309
1.740558	0.311025	3.645658	11.199965	18.887308	0							1.9051	0.057309
1.741887	0.310636	3.648316	11.200023	18.900602	0							1.906429	0.057309
1.743217	0.310114	3.650975	11.200022	18.913898	0							1.907759	0.05731
1.744546	0.309548	3.653634	11.19998	18.927193	0							1.909088	0.05731
1.745875	0.308982	3.656293	11.199895	18.940489	0							1.910417	0.05731
1.747205	0.308433	3.658952	11.199867	18.953783	0							1.911747	0.057311
1.748534	0.308046	3.661611	11.199809	18.967079	0							1.913077	0.057311
1.749864	0.307756	3.66427	11.199722	18.980373	0							1.914406	0.057311
1.751193	0.307466	3.666929	11.199625	18.993668	0							1.915735	0.057312
1.752523	0.307177	3.669588	11.199526	19.006964	0							1.917065	0.057312
1.753852	0.307007	3.672246	11.199428	19.020258	0							1.918394	0.057312
1.755182	0.307032	3.674905	11.199304	19.033554	0							1.919724	0.057313
1.756511	0.307131	3.677564	11.199148	19.046848	0							1.921053	0.057313
1.757841	0.30723	3.680223	11.199013	19.060144	0							1.922382	0.057313
1.75917	0.307329	3.682882	11.198916	19.073439	0							1.923712	0.057314
1.760499	0.307415	3.685541	11.198895	19.086735	0							1.925042	0.057314
1.761829	0.307494	3.6882	11.198868	19.100029	0							1.926371	0.057314
1.763158	0.307573	3.690859	11.198844	19.113323	0							1.9277	0.057315
1.764488	0.307652	3.693518	11.19886	19.126619	0							1.92903	0.057315
1.765817	0.307615	3.696177	11.198893	19.139914	0							1.930359	0.057315
1.767147	0.307333	3.698835	11.19894	19.15321	0							1.931689	0.057315
1.768476	0.306951	3.701494	11.199024	19.166504	0							1.933018	0.057315
1.769806	0.306568	3.704153	11.199091	19.1798	0							1.934348	0.057315
1.771135	0.306184	3.706812	11.199142	19.193094	0							1.935677	0.057315
1.772464	0.305706	3.709471	11.199151	19.20639	0							1.937007	0.057315
1.773794	0.305159	3.71213	11.199205	19.219685	0							1.938336	0.057315
1.775123	0.304605	3.714789	11.199331	19.232981	0							1.939665	0.057315
1.776453	0.304052	3.717448	11.199427	19.246275	0							1.940995	0.057315
1.777782	0.303581	3.720107	11.19949	19.259569	0							1.942324	0.057315
1.779112	0.303355	3.722765	11.199544	19.272865	0							1.943654	0.057315
1.780441	0.303242	3.725424	11.1996	19.28616	0							1.944983	0.057316
1.781771	0.30313	3.728083	11.199685	19.299456	0							1.946313	0.057316
1.7831	0.303018	3.730742	11.199763	19.31275	0							1.947642	0.057316
1.784429	0.302964	3.733401	11.199842	19.326046	0							1.948972	0.057317
1.785759	0.302957	3.73606	11.199887	19.33934	0							1.950301	0.057317
1.787088	0.302958	3.738719	11.199934	19.352636	0							1.95163	0.057317
1.788418	0.302959	3.741378	11.199895	19.365931	0							1.95296	0.057318
1.789747	0.302927	3.744037	11.199904	19.379227	0							1.954289	0.057318
1.791077	0.302757	3.746696	11.199977	19.392521	0							1.955619	0.057319
1.792406	0.30252	3.749354	11.19998	19.405815	0							1.956948	0.057319
1.793736	0.302272	3.752013	11.199977	19.419111	0							1.958278	0.057319
1.795065	0.302014	3.754672	11.199963	19.432405	0							1.959607	0.05732
1.796394	0.301786	3.757331	11.199946	19.445702	0							1.960937	0.05732
1.797724	0.301603	3.75999	11.199851	19.458996	0							1.962266	0.05732
1.799053	0.301434	3.762649	11.199718	19.472292	0							1.963596	0.057321
1.800383	0.301266	3.765308	11.199584	19.485586	0							1.964925	0.057321
1.801712	0.301103	3.767967	11.199492	19.498882	0							1.966254	0.057321
1.803042	0.301	3.770626	11.199394	19.512177	0							1.967584	0.057322
1.804371	0.300955	3.773284	11.199306	19.525471	0							1.968913	0.057322
1.805701	0.30091	3.775943	11.199208	19.538767	0							1.970243	0.057322
1.80703	0.300866	3.778602	11.199137	19.552061	0							1.971572	0.057323
1.80836	0.300901	3.781261	11.19907	19.565357	0							1.972902	0.057323
1.809689	0.301076	3.78392	11.19902	19.578651	0							1.974231	0.057323
1.811018	0.301308	3.786579	11.198943	19.591948	0							1.975561	0.057324
1.812348	0.301539	3.789238	11.198863	19.605242	0							1.97689	0.057324
1.813677	0.301772	3.791897	11.198776	19.618538	0							1.978219	0.057324
1.815007	0.301719	3.794556	11.198704	19.631832	0							1.979549	0.057325
1.816336	0.301377	3.797215	11.198624	19.645128	0							1.980878	0.057325
1.817666	0.301034	3.799873	11.198536	19.658422	0							1.982208	0.057325
1.818995	0.30069	3.802532	11.198478	19.671717	0							1.983537	0.057326
1.820325	0.300249	3.805191	11.198458	19.685013	0							1.984867	0.057326
1.821654	0.299615	3.80785	11.198445	19.698307	0							1.986196	0.057327
1.822984	0.298884	3.810509	11.198421	19.711603	0							1.987526	0.057327
1.824313	0.298155	3.813168	11.198404	19.724897	0							1.988855	0.057327
1.825642	0.297423	3.815827	11.198393	19.738194	0							1.990184	0.057328
1.826972	0.296694	3.818486	11.19847	19.751488	0							1.991514	0.057328
1.828301	0.295975	3.821145	11.198496	19.764784	0							1.992843	0.057328
1.829631	0.295255	3.823803	11.198484	19.778078	0							1.994173	0.057329
1.83096	0.294532	3.826462	11.198482	19.791372	0							1.995502	0.057329
1.83229	0.293909	3.829121	11.198493	19.804668	0							1.996832	0.057329
1.833619	0.293517	3.83178	11.198546	19.817963	0							1.998161	0.05733
1.834949	0.29326	3.834439	11.198578	19.831259	0							1.999491	0.05733
1.836278	0.293002	3.837098	11.19856	19.844553	0							2.00082	0.05733
1.837608	0.292745	3.839757	11.198555	19.857849	0							2.00215	0.057331
1.838937	0.292444	3.842416	11.198591	19.871143	0							2.003479	0.057331
1.840266	0.292093	3.845075	11.198643	19.884439	0							2.004808	0.057332
1.841596	0.291732	3.847733	11.198686	19.897734	0							2.006138	0.057332
1.842925	0.291371	3.850392	11.198715	19.91103	0							2.007467	0.057332
1.844255	0.290961	3.853051	11.198741	19.924324	0							2.008797	0.057333
1.845584	0.290381	3.85571	11.198776	19.937618	0							2.010126	0.057333
1.846913	0.289618	3.858369	11.198836	19.950914	0							2.011456	0.057333
1.848243	0.288814	3.861028	11.198825	19.964209	0							2.012785	0.057334
1.849573	0.288012	3.863687	11.198783	19.977505	0							2.014114	0.057334
1.850902	0.287319	3.866346	11.198797	19.990799	0							2.015444	0.057334
1.852231	0.286861	3.869005	11.198724	20.004095	0							2.016773	0.057335
1.853561	0.286485	3.871664	11.198657	20.017389	0							2.018103	0.057335
1.85489	0.286108	3.874322	11.198677	20.030685	0							2.019433	0.057335
1.85622	0.285752	3.876981	11.198699	20.04398	0							2.020762	0.057336
1.857549	0.285506	3.87964	11.19871	20.057274	0							2.022091	0.057336
1.858878	0.285389	3.882299	11.198779	20.07057	0							2.023421	0.057337
1.860208	0.285272	3.884958	11.19887	20.083864	0							2.02475	0.057337
1.861538	0.285155	3.887617	11.198997	20.09716	0							2.02608	0.057337
1.862867	0.285018	3.890276	11.199183	20.110455	0							2.027409	0.057338
1.864196	0.284833	3.892935	11.199381	20.123751	0							2.028738	0.057338
1.865526	0.284626	3.895594	11.19957	20.137045	0							2.030068	0.057338
1.866855	0.284419	3.898252	11.199716	20.150341	0							2.031397	0.057339
1.868185	0.284207	3.900911	11.199821	20.163635	0							2.032727	0.057339
1.869514	0.283943	3.90357	11.199961	20.176931	0							2.034056	0.057339
1.870844	0.283613	3.906229	11.20007	20.190226	0							2.035386	0.05734
1.872173	0.283281	3.908888	11.20008	20.20352	0							2.036715	0.05734
1.873503	0.28295	3.911547	11.200035	20.216816	0							2.038044	0.057341
1.874832	0.282639	3.914206	11.200015	20.23011	0							2.039374	0.057341
1.876161	0.282381	3.916865	11.200007	20.243406	0							2.040703	0.057341
1.877491	0.282157	3.919524	11.199926	20.256701	0							2.042033	0.057342
1.87882	0.281932	3.922183	11.199798	20.269997	0							2.043363	0.057342
1.88015	0.281707	3.924841	11.199733	20.283291	0							2.044692	0.057342
1.881479	0.281719	3.9275	11.199707	20.296587	0							2.046021	0.057343
1.882809	0.282068	3.930159	11.199673	20.309881	0							2.047351	0.057343
1.884138	0.282418	3.932818	11.19968	20.323177	0							2.04868	0.057343
1.885468	0.282768	3.935477	11.19976	20.336472	0							2.05001	0.057344
1.886797	0.283057	3.938136	11.199844	20.349766	0							2.051339	0.057344
1.888126	0.283167	3.940795	11.199901	20.363062	0							2.052669	0.057345
1.889456	0.283149	3.943454	11.199978	20.376356	0							2.053998	0.057345
1.890785	0.283131	3.946113	11.200062	20.389652	0							2.055327	0.057345
1.892115	0.283114	3.948771	11.200167	20.402946	0							2.056657	0.057346
1.893444	0.283091	3.95143	11.200316	20.416243	0							2.057986	0.057346
1.894774	0.283063	3.954089	11.200469	20.429537	0							2.059316	0.057346
1.896103	0.283035	3.956748	11.200644	20.442833	0							2.060645	0.057347
1.897433	0.283007	3.959407	11.200839	20.456127	0							2.061975	0.057347
1.898762	0.282991	3.962066	11.201	20.469421	0							2.063304	0.057348
1.900092	0.283012	3.964725	11.201086	20.482718	0							2.064633	0.057348
1.901421	0.283088	3.967384	11.201147	20.496012	0							2.065963	0.057348
1.90275	0.283164	3.970043	11.201212	20.509308	0							2.067293	0.057349
1.90408	0.283239	3.972702	11.20129	20.522602	0							2.068622	0.057349
1.905409	0.283337	3.97536	11.201396	20.535898	0							2.069952	0.057349
1.906739	0.283501	3.978019	11.201486	20.549192	0							2.071281	0.05735
1.908068	0.283681	3.980679	11.201491	20.562489	0							2.07261	0.05735
1.909398	0.28386	3.983337	11.201436	20.575783	0							2.07394	0.057351
1.910727	0.28403	3.985996	11.201363	20.589079	0							2.075269	0.057351
1.912057	0.284133	3.988655	11.20126	20.602373	0							2.076599	0.057351
1.913386	0.284126	3.991314	11.20118	20.615667	0							2.077928	0.057352
1.914715	0.28412	3.993973	11.201123	20.628963	0							2.079257	0.057352
1.916045	0.284113	3.996632	11.201073	20.642258	0							2.080587	0.057352
1.917374	0.284025	3.99929	11.201004	20.655554	0							2.081916	0.057353
1.918704	0.283685	4.001949	11.200898	20.668848	0							2.083246	0.057353
1.920033	0.283252	4.004609	11.200727	20.682144	0							2.084575	0.057354
1.921363	0.282819	4.007267	11.200545	20.695438	0							2.085905	0.057354
1.922692	0.282397	4.009926	11.200377	20.708735	0							2.087234	0.057354
1.924022	0.282119	4.012585	11.200217	20.722029	0							2.088563	0.057355
1.925351	0.282122	4.015244	11.200094	20.735323	0							2.089893	0.057355
1.92668	0.282124	4.017903	11.19999	20.748619	0							2.091223	0.057355
1.92801	0.282127	4.020562	11.19988	20.761913	0							2.092552	0.057356
1.929339	0.282144	4.023221	11.199788	20.775209	0							2.093882	0.057356
1.930669	0.282211	4.025879	11.199633	20.788504	0							2.095211	0.057357
1.931998	0.282304	4.028539	11.199416	20.8018	0							2.09654	0.057357
1.933328	0.282396	4.031198	11.199227	20.815094	0							2.09787	0.057357
1.934657	0.282489	4.033856	11.199048	20.82839	0							2.099199	0.057358
1.935987	0.282533	4.036515	11.198821	20.841684	0							2.100529	0.057358
1.937316	0.282461	4.039174	11.198568	20.85498	0							2.101858	0.057359
1.938645	0.28239	4.041833	11.198398	20.868275	0							2.103188	0.057359
1.939975	0.282318	4.044492	11.198258	20.881569	0							2.104517	0.057359
1.941304	0.28223	4.047151	11.198139	20.894865	0							2.105846	0.05736
1.942634	0.282089	4.049809	11.198059	20.908159	0							2.107176	0.05736
1.943963	0.281911	4.052469	11.198049	20.921455	0							2.108505	0.05736
1.945293	0.281732	4.055128	11.198044	20.93475	0							2.109835	0.057361
1.946622	0.281553	4.057786	11.198049	20.948046	0							2.111164	0.057361
1.947952	0.281443	4.060445	11.198146	20.96134	0							2.112494	0.057362
1.949281	0.281491	4.063104	11.19831	20.974636	0							2.113823	0.057362
1.950611	0.281555	4.065763	11.198462	20.98793	0							2.115153	0.057362
1.95194	0.281615	4.068422	11.198616	21.001225	0							2.116482	0.057363
1.953269	0.281696	4.071081	11.198784	21.014521	0							2.117812	0.057363
1.954599	0.281942	4.07374	11.19893	21.027815	0							2.119141	0.057363
1.955928	0.282374	4.076399	11.199034	21.041111	0							2.120471	0.057364
1.957258	0.282807	4.079058	11.199134	21.054405	0							2.1218	0.057364
1.958587	0.28324	4.081717	11.199185	21.067701	0							2.123129	0.057365
1.959917	0.283666	4.084375	11.199214	21.080996	0							2.124459	0.057365
1.961246	0.284056	4.087034	11.199263	21.094292	0							2.125788	0.057365
1.962576	0.284435	4.089693	11.19931	21.107586	0							2.127118	0.057366
1.963905	0.284815	4.092352	11.199332	21.120882	0							2.128447	0.057366
1.965234	0.285189	4.095011	11.199331	21.134176	0							2.129776	0.057367
1.966564	0.285526	4.09767	11.199328	21.14747	0							2.131106	0.057367
1.967893	0.2858	4.100329	11.19931	21.160767	0							2.132435	0.057367
1.969223	0.286076	4.102988	11.199265	21.174061	0							2.133765	0.057368
1.970552	0.286351	4.105647	11.199264	21.187357	0							2.135094	0.057368
1.971882	0.286584	4.108305	11.199235	21.200651	0							2.136424	0.057369
1.973211	0.286586	4.110964	11.199158	21.213947	0							2.137753	0.057369
1.974541	0.286499	4.113623	11.199093	21.227242	0							2.139083	0.057369
1.97587	0.286411	4.116282	11.199028	21.240538	0							2.140412	0.05737
1.977199	0.28633	4.118941	11.198972	21.253832	0							2.141742	0.05737
1.978529	0.286305	4.1216	11.198849	21.267128	0							2.143071	0.05737
1.979859	0.286404	4.124259	11.198759	21.280422	0							2.144401	0.057371
1.981188	0.286502	4.126918	11.198668	21.293716	0							2.14573	0.057371
1.982517	0.286599	4.129577	11.198492	21.307013	0							2.147059	0.057372
1.983847	0.286681	4.132236	11.198316	21.320307	0							2.148389	0.057372
1.985176	0.286669	4.134894	11.198158	21.333603	0							2.149718	0.057372
1.986506	0.286602	4.137553	11.197985	21.346897	0							2.151048	0.057373
1.987835	0.286536	4.140212	11.197836	21.360193	0							2.152377	0.057373
1.989164	0.286461	4.142871	11.197637	21.373487	0							2.153707	0.057374
1.990494	0.286281	4.14553	11.197433	21.386784	0							2.155036	0.057374
1.991824	0.285778	4.148189	11.197247	21.400078	0							2.156365	0.057374
1.993153	0.285278	4.150848	11.197054	21.413372	0							2.157695	0.057375
1.994482	0.284775	4.153507	11.196992	21.426668	0							2.159024	0.057375
1.995812	0.284278	4.156166	11.196858	21.439962	0							2.160354	0.057376
1.997141	0.283811	4.158824	11.196714	21.453259	0							2.161684	0.057376
1.998471	0.283369	4.161483	11.196606	21.466553	0							2.163013	0.057376
1.9998	0.282924	4.164142	11.196492	21.479849	0							2.164342	0.057377
2.00113	0.282481	4.166801	11.1964	21.493143	0							2.165672	0.057377
2.002459	0.28207	4.16946	11.196307	21.506439	0							2.167001	0.057378
2.003788	0.281796	4.172119	11.19622	21.519733	0							2.168331	0.057378
2.005118	0.281536	4.174778	11.196145	21.53303	0							2.16966	0.057378
2.006447	0.281283	4.177437	11.196007	21.546324	0							2.17099	0.057379
2.007777	0.281006	4.180096	11.195816	21.559618	0							2.172319	0.057379
2.009106	0.280783	4.182755	11.195716	21.572914	0							2.173648	0.05738
2.010436	0.280639	4.185413	11.195704	21.586208	0							2.174978	0.05738
2.011765	0.280495	4.188072	11.195593	21.599504	0							2.176307	0.05738
2.013094	0.280352	4.190731	11.195483	21.612799	0							2.177637	0.057381
2.014424	0.280202	4.19339	11.195362	21.626095	0							2.178966	0.057381
2.015754	0.279838	4.196049	11.195305	21.639389	0							2.180295	0.057381
2.017083	0.279451	4.198708	11.195255	21.652685	0							2.181625	0.057382
2.018413	0.279064	4.201367	11.195261	21.665979	0							2.182954	0.057382
2.019742	0.278677	4.204026	11.195273	21.679274	0							2.184284	0.057383
2.021071	0.278335	4.206685	11.195218	21.69257	0							2.185614	0.057383
2.022401	0.278086	4.209343	11.195158	21.705864	0							2.186943	0.057383
2.02373	0.27784	4.212002	11.195026	21.71916	0							2.188272	0.057384
2.02506	0.277592	4.214661	11.194959	21.732454	0							2.189602	0.057384
2.026389	0.277346	4.21732	11.194925	21.74575	0							2.190931	0.057385
2.027719	0.277142	4.219979	11.194937	21.759045	0							2.192261	0.057385
2.029048	0.276946	4.222638	11.194961	21.772341	0							2.19359	0.057385
2.030377	0.276753	4.225297	11.194969	21.785635	0							2.19492	0.057386
2.031707	0.276558	4.227956	11.195019	21.798931	0							2.196249	0.057386
2.033036	0.276374	4.230615	11.195055	21.812225	0							2.197578	0.057387
2.034366	0.276227	4.233274	11.195085	21.82552	0							2.198908	0.057387
2.035695	0.276079	4.235932	11.195117	21.838816	0							2.200237	0.057387
2.037024	0.275932	4.238591	11.195168	21.85211	0							2.201567	0.057388
2.038354	0.275799	4.24125	11.195212	21.865406	0							2.202896	0.057388
2.039684	0.275911	4.243909	11.195193	21.8787	0							2.204226	0.057389
2.041013	0.276126	4.246568	11.195237	21.891996	0							2.205555	0.057389
2.042343	0.276342	4.249227	11.195233	21.905291	0							2.206884	0.057389
2.043672	0.276558	4.251886	11.195226	21.918587	0							2.208214	0.05739
2.045002	0.276775	4.254545	11.195135	21.931881	0							2.209544	0.05739
2.046331	0.277003	4.257204	11.195082	21.945175	0							2.210873	0.057391
2.04766	0.277231	4.259862	11.195102	21.958471	0							2.212203	0.057391
2.04899	0.277459	4.262521	11.195088	21.971766	0							2.213532	0.057392
2.050319	0.277694	4.26518	11.195169	21.985062	0							2.214861	0.057392
2.051649	0.278026	4.267839	11.195256	21.998356	0							2.216191	0.057392
2.052978	0.27842	4.270498	11.195377	22.011652	0							2.21752	0.057393
2.054307	0.278814	4.273157	11.19552	22.024946	0							2.21885	0.057393
2.055637	0.279207	4.275816	11.195673	22.038242	0							2.220179	0.057394
2.056966	0.279601	4.278475	11.195807	22.051537	0							2.221509	0.057394
2.058296	0.27999	4.281134	11.195869	22.064833	0							2.222838	0.057394
2.059625	0.280365	4.283792	11.195926	22.078127	0							2.224167	0.057395
2.060955	0.280776	4.286451	11.195893	22.091421	0							2.225497	0.057395
2.062284	0.28119	4.28911	11.195886	22.104717	0							2.226826	0.057396
2.063614	0.281578	4.29177	11.195792	22.118011	0							2.228156	0.057396
2.064943	0.281937	4.294428	11.195672	22.131308	0							2.229485	0.057396
2.066273	0.282293	4.297087	11.195613	22.144602	0							2.230814	0.057397
2.067602	0.28265	4.299746	11.195522	22.157898	0							2.232144	0.057397
2.068932	0.283005	4.302405	11.195493	22.171192	0							2.233474	0.057398
2.070261	0.282991	4.305064	11.19549	22.184488	0							2.234803	0.057398
2.07159	0.282906	4.307723	11.195485	22.197783	0							2.236133	0.057398
2.07292	0.282817	4.310381	11.19546	22.211079	0							2.237462	0.057399
2.074249	0.282728	4.31304	11.195477	22.224373	0							2.238791	0.057399
2.075579	0.282589	4.3157	11.195577	22.237667	0							2.240121	0.0574
2.076908	0.282371	4.318358	11.195622	22.250963	0							2.24145	0.0574
2.078238	0.282148	4.321017	11.195628	22.264257	0							2.24278	0.0574
2.079567	0.281924	4.323676	11.195712	22.277554	0							2.244109	0.057401
2.080896	0.281699	4.326335	11.195778	22.290848	0							2.245439	0.057401
2.082226	0.281641	4.328994	11.195868	22.304144	0							2.246768	0.057402
2.083555	0.281636	4.331653	11.195972	22.317438	0							2.248097	0.057402
2.084885	0.281634	4.334311	11.196016	22.330734	0							2.249427	0.057403
2.086214	0.281631	4.33697	11.196135	22.344028	0							2.250756	0.057403
2.087544	0.281589	4.33963	11.196202	22.357323	0							2.252086	0.057403
2.088873	0.281452	4.342288	11.196211	22.370619	0							2.253415	0.057404
2.090203	0.28131	4.344947	11.196275	22.383913	0							2.254745	0.057404
2.091532	0.281167	4.347606	11.196337	22.397209	0							2.256074	0.057405
2.092862	0.281025	4.350265	11.196382	22.410503	0							2.257404	0.057405
2.094191	0.281003	4.352924	11.196452	22.4238	0							2.258733	0.057405
2.09552	0.281037	4.355583	11.196556	22.437094	0							2.260063	0.057406
2.09685	0.281074	4.358242	11.196682	22.45039	0							2.261392	0.057406
2.098179	0.28111	4.3609	11.196782	22.463684	0							2.262722	0.057407
2.099509	0.281137	4.36356	11.196882	22.47698	0							2.264051	0.057407
2.100838	0.281128	4.366219	11.196992	22.490274	0							2.26538	0.057407
2.102168	0.281117	4.368877	11.197145	22.503569	0							2.26671	0.057408
2.103497	0.281106	4.371536	11.197211	22.516865	0							2.268039	0.057408
2.104826	0.281096	4.374195	11.197339	22.530159	0							2.269369	0.057409
2.106156	0.280986	4.376854	11.197393	22.543455	0							2.270698	0.057409
2.107485	0.280807	4.379513	11.197439	22.556749	0							2.272027	0.05741
2.108815	0.280626	4.382172	11.197456	22.570045	0							2.273357	0.05741
2.110144	0.280445	4.38483	11.197413	22.58334	0							2.274686	0.05741
2.111474	0.280273	4.38749	11.19747	22.596636	0							2.276016	0.057411
2.112803	0.280099	4.390149	11.197477	22.60993	0							2.277345	0.057411
2.114133	0.279911	4.392807	11.197503	22.623224	0							2.278675	0.057412
2.115462	0.279717	4.395466	11.197466	22.63652	0							2.280004	0.057412
2.116792	0.279523	4.398125	11.197498	22.649815	0							2.281334	0.057412
2.118121	0.279272	4.400784	11.197481	22.663111	0							2.282663	0.057413
2.119451	0.278947	4.403443	11.197515	22.676405	0							2.283993	0.057413
2.12078	0.278608	4.406102	11.197524	22.689701	0							2.285322	0.057414
2.122109	0.278271	4.408761	11.197574	22.702995	0							2.286652	0.057414
2.123439	0.277932	4.41142	11.197624	22.716291	0							2.287981	0.057414
2.124768	0.277575	4.414079	11.197774	22.729586	0							2.28931	0.057415
2.126098	0.277216	4.416738	11.197874	22.742882	0							2.29064	0.057415
2.127427	0.276856	4.419396	11.197964	22.756176	0							2.291969	0.057416
2.128757	0.276496	4.422055	11.198037	22.76947	0							2.293299	0.057416
2.130086	0.27619	4.424714	11.198105	22.782766	0							2.294628	0.057417
2.131415	0.275974	4.427373	11.198218	22.796061	0							2.295958	0.057417
2.132745	0.275775	4.430032	11.198271	22.809357	0							2.297287	0.057417
2.134074	0.275575	4.432691	11.198268	22.822651	0							2.298616	0.057418
2.135404	0.275377	4.43535	11.198321	22.835947	0							2.299946	0.057418
2.136734	0.27551	4.438009	11.198452	22.849241	0							2.301275	0.057419
2.138063	0.275748	4.440668	11.198504	22.862537	0							2.302605	0.057419
2.139392	0.275994	4.443326	11.198546	22.875832	0							2.303934	0.057419
2.140722	0.27624	4.445985	11.198594	22.889126	0							2.305264	0.05742
2.142051	0.276495	4.448644	11.198705	22.902422	0							2.306593	0.05742
2.143381	0.27677	4.451303	11.198704	22.915716	0							2.307923	0.057421
2.14471	0.27705	4.453962	11.198692	22.929012	0							2.309252	0.057421
2.146039	0.27733	4.456621	11.198652	22.942307	0							2.310582	0.057422
2.147369	0.27761	4.45928	11.198565	22.955603	0							2.311911	0.057422
2.148698	0.277741	4.461939	11.198563	22.968897	0							2.313241	0.057422
2.150028	0.277806	4.464598	11.198433	22.982193	0							2.31457	0.057423
2.151357	0.277865	4.467257	11.198327	22.995487	0							2.315899	0.057423
2.152687	0.277923	4.469915	11.198201	23.008783	0							2.317229	0.057424
2.154016	0.278019	4.472574	11.198107	23.022078	0							2.318558	0.057424
2.155345	0.278268	4.475233	11.198031	23.035372	0							2.319888	0.057425
2.156675	0.278544	4.477892	11.197998	23.048668	0							2.321217	0.057425
2.158004	0.278821	4.480551	11.197931	23.061962	0							2.322546	0.057425
2.159334	0.279096	4.48321	11.197885	23.075258	0							2.323876	0.057426
2.160664	0.279265	4.485869	11.197798	23.088552	0							2.325205	0.057426
2.161993	0.279369	4.488528	11.197755	23.101849	0							2.326535	0.057427
2.163322	0.279467	4.491187	11.197785	23.115143	0							2.327864	0.057427
2.164652	0.27956	4.493845	11.197776	23.128439	0							2.329194	0.057427
2.165981	0.279626	4.496504	11.197787	23.141733	0							2.330523	0.057428
2.167311	0.2795	4.499163	11.197778	23.155027	0							2.331853	0.057428
2.16864	0.279291	4.501822	11.197782	23.168324	0							2.333182	0.057429
2.16997	0.279081	4.504481	11.197752	23.181618	0							2.334512	0.057429
2.171299	0.278873	4.50714	11.197709	23.194914	0							2.335841	0.05743
2.172628	0.278735	4.509799	11.197678	23.208208	0							2.337171	0.05743
2.173958	0.278676	4.512458	11.197691	23.221504	0							2.3385	0.05743
2.175287	0.278637	4.515117	11.197677	23.234798	0							2.339829	0.057431
2.176617	0.278598	4.517776	11.197673	23.248095	0							2.341159	0.057431
2.177946	0.278559	4.520434	11.197737	23.261389	0							2.342488	0.057432
2.179276	0.278556	4.523093	11.197816	23.274685	0							2.343818	0.057432
2.180605	0.278566	4.525752	11.197906	23.287979	0							2.345147	0.057433
2.181934	0.278577	4.528411	11.197912	23.301273	0							2.346477	0.057433
2.183264	0.278588	4.53107	11.197956	23.314569	0							2.347806	0.057433
2.184594	0.278651	4.533729	11.198022	23.327864	0							2.349135	0.057434
2.185923	0.278786	4.536388	11.198083	23.34116	0							2.350465	0.057434
2.187253	0.278942	4.539047	11.198178	23.354454	0							2.351794	0.057435
2.188582	0.279097	4.541706	11.19826	23.36775	0							2.353124	0.057435
2.189911	0.279253	4.544364	11.198293	23.381044	0							2.354454	0.057436
2.191241	0.279518	4.547023	11.198359	23.394341	0							2.355783	0.057436
2.19257	0.279836	4.549682	11.198425	23.407635	0							2.357112	0.057436
2.1939	0.28016	4.552341	11.198434	23.420931	0							2.358442	0.057437
2.195229	0.280483	4.555	11.19843	23.434225	0							2.359771	0.057437
2.196558	0.28076	4.557659	11.198426	23.447519	0							2.361101	0.057438
2.197888	0.280949	4.560318	11.198382	23.460815	0							2.36243	0.057438
2.199217	0.281111	4.562977	11.198336	23.47411	0							2.36376	0.057439
2.200547	0.281273	4.565636	11.198236	23.487406	0							2.365089	0.057439
2.201876	0.281435	4.568295	11.198162	23.5007	0							2.366418	0.057439
2.203206	0.281728	4.570953	11.197988	23.513996	0							2.367748	0.05744
2.204535	0.282102	4.573612	11.19781	23.52729	0							2.369077	0.05744
2.205864	0.282486	4.576271	11.197639	23.540586	0							2.370407	0.057441
2.207194	0.28287	4.57893	11.197491	23.553881	0							2.371736	0.057441
2.208524	0.283247	4.581589	11.197321	23.567175	0							2.373065	0.057442
2.209853	0.283603	4.584248	11.197221	23.580471	0							2.374395	0.057442
2.211183	0.283954	4.586907	11.197119	23.593765	0							2.375724	0.057442
2.212512	0.284305	4.589566	11.196983	23.607061	0							2.377054	0.057443
2.213841	0.284655	4.592225	11.19681	23.620356	0							2.378384	0.057443
2.215171	0.285156	4.594883	11.196736	23.633652	0							2.379713	0.057444
2.2165	0.285772	4.597542	11.196643	23.646946	0							2.381042	0.057444
2.21783	0.286388	4.600202	11.196558	23.660242	0							2.382372	0.057445
2.219159	0.28697	4.60286	11.196537	23.673536	0							2.383701	0.057445
2.220489	0.287552	4.605519	11.196554	23.686832	0							2.385031	0.057445
2.221818	0.288044	4.608178	11.196529	23.700127	0							2.38636	0.057446
2.223147	0.288464	4.610837	11.196488	23.713421	0							2.38769	0.057446
2.224477	0.288885	4.613496	11.196527	23.726717	0							2.389019	0.057447
2.225806	0.289305	4.616155	11.196586	23.740011	0							2.390348	0.057447
2.227136	0.289549	4.618814	11.196646	23.753307	0							2.391678	0.057448
2.228465	0.289548	4.621472	11.196669	23.766602	0							2.393007	0.057448
2.229795	0.289462	4.624132	11.196748	23.779898	0							2.394337	0.057448
2.231124	0.289377	4.626791	11.196859	23.793192	0							2.395666	0.057449
2.232454	0.28931	4.629449	11.197021	23.806488	0							2.396996	0.057449
2.233783	0.289417	4.632108	11.197208	23.819782	0							2.398325	0.05745
2.235113	0.289639	4.634767	11.19744	23.833076	0							2.399654	0.05745
2.236442	0.289859	4.637426	11.197587	23.846373	0							2.400984	0.057451
2.237772	0.29008	4.640085	11.197643	23.859667	0							2.402314	0.057451
2.239101	0.2903	4.642744	11.197817	23.872963	0							2.403643	0.057451
2.24043	0.290518	4.645402	11.198033	23.886257	0							2.404973	0.057452
2.24176	0.290735	4.648062	11.198215	23.899553	0							2.406302	0.057452
2.243089	0.290953	4.650721	11.1985	23.912848	0							2.407631	0.057453
2.244419	0.29117	4.653379	11.198785	23.926144	0							2.408961	0.057453
2.245748	0.291357	4.656038	11.198977	23.939438	0							2.41029	0.057454
2.247077	0.291525	4.658697	11.199131	23.952734	0							2.41162	0.057454
2.248407	0.291693	4.661356	11.199347	23.966028	0							2.412949	0.057454
2.249736	0.291861	4.664015	11.199563	23.979322	0							2.414279	0.057455
2.251066	0.292042	4.666674	11.19976	23.992619	0							2.415608	0.057455
2.252395	0.292252	4.669333	11.199908	24.005913	0							2.416937	0.057456
2.253725	0.292475	4.671992	11.200102	24.019209	0							2.418267	0.057456
2.255054	0.292699	4.674651	11.200307	24.032503	0							2.419596	0.057457
2.256384	0.292922	4.67731	11.200491	24.045799	0							2.420926	0.057457
2.257713	0.293052	4.679968	11.200612	24.059093	0							2.422255	0.057458
2.259043	0.293114	4.682627	11.20073	24.07239	0							2.423584	0.057459
2.260372	0.293169	4.685286	11.200825	24.085684	0							2.424914	0.05746
2.261702	0.293225	4.687945	11.20085	24.098978	0							2.426244	0.057461
2.263031	0.293296	4.690604	11.200853	24.112274	0							2.427573	0.057462
2.26436	0.293412	4.693263	11.200797	24.125568	0							2.428903	0.057463
2.26569	0.293549	4.695922	11.200751	24.138865	0							2.430232	0.057464
2.267019	0.293686	4.698581	11.20076	24.152159	0							2.431561	0.057464
2.268349	0.293823	4.70124	11.200775	24.165455	0							2.432891	0.057465
2.269678	0.293848	4.703898	11.200744	24.178749	0							2.43422	0.057466
2.271008	0.293782	4.706557	11.200727	24.192045	0							2.43555	0.057466
2.272337	0.293704	4.709216	11.200743	24.205339	0							2.436879	0.057467
2.273666	0.293624	4.711875	11.200771	24.218636	0							2.438209	0.057467
2.274996	0.293612	4.714534	11.200814	24.23193	0							2.439538	0.057467
2.276325	0.293969	4.717193	11.200845	24.245224	0							2.440867	0.057468
2.277655	0.294652	4.719852	11.20086	24.25852	0							2.442197	0.057468
2.278985	0.295334	4.722511	11.200858	24.271814	0							2.443526	0.057469
2.280314	0.296016	4.72517	11.200799	24.28511	0							2.444856	0.057469
2.281643	0.296603	4.727829	11.200804	24.298405	0							2.446185	0.05747
2.282973	0.297043	4.730487	11.200765	24.311701	0							2.447515	0.05747
2.284302	0.297438	4.733146	11.200659	24.324995	0							2.448844	0.057471
2.285632	0.297832	4.735805	11.200553	24.338291	0							2.450174	0.057471
2.286961	0.298209	4.738464	11.200488	24.351585	0							2.451503	0.057471
2.288291	0.29841	4.741123	11.200443	24.364882	0							2.452833	0.057472
2.28962	0.298445	4.743782	11.20041	24.378176	0							2.454162	0.057472
2.290949	0.29848	4.746441	11.200365	24.39147	0							2.455492	0.057473
2.292279	0.298514	4.7491	11.200355	24.404766	0							2.456821	0.057473
2.293608	0.298697	4.751759	11.200339	24.41806	0							2.45815	0.057474
2.294938	0.299136	4.754417	11.200294	24.431356	0							2.45948	0.057474
2.296267	0.299676	4.757076	11.200214	24.444651	0							2.460809	0.057474
2.297596	0.300216	4.759735	11.200171	24.457947	0							2.462139	0.057475
2.298926	0.300757	4.762394	11.200127	24.471241	0							2.463468	0.057475
2.300255	0.301435	4.765053	11.200091	24.484537	0							2.464797	0.057476
2.301585	0.302249	4.767712	11.200015	24.497831	0							2.466127	0.057476
2.302915	0.303064	4.770371	11.199858	24.511126	0							2.467456	0.057477
2.304244	0.30388	4.77303	11.199715	24.524422	0							2.468786	0.057477
2.305573	0.304696	4.775689	11.199583	24.537716	0							2.470115	0.057478
2.306903	0.305517	4.778347	11.199463	24.551012	0							2.471445	0.057478
2.308232	0.306338	4.781006	11.199403	24.564306	0							2.472775	0.057478
2.309562	0.307159	4.783665	11.199334	24.577602	0							2.474104	0.057479
2.310891	0.307978	4.786324	11.199282	24.590897	0							2.475433	0.057479
2.312221	0.308981	4.788983	11.199224	24.604193	0							2.476763	0.05748
2.31355	0.31019	4.791642	11.199176	24.617487	0							2.478092	0.05748
2.314879	0.311418	4.794301	11.199197	24.630783	0							2.479422	0.057481
2.316209	0.312643	4.79696	11.199186	24.644077	0							2.480751	0.057481
2.317538	0.313858	4.799619	11.199127	24.657372	0							2.48208	0.057482
2.318868	0.315048	4.802278	11.199092	24.670668	0							2.48341	0.057482
2.320197	0.31622	4.804936	11.199083	24.683962	0							2.484739	0.057482
2.321527	0.317391	4.807595	11.199061	24.697258	0							2.486069	0.057483
2.322856	0.318561	4.810254	11.198998	24.710552	0							2.487398	0.057483
2.324185	0.319293	4.812913	11.198992	24.723848	0							2.488728	0.057484
2.325515	0.319511	4.815572	11.199017	24.737143	0							2.490057	0.057484
2.326845	0.319623	4.818231	11.199029	24.750439	0							2.491386	0.057485
2.328174	0.319743	4.82089	11.199026	24.763733	0							2.492716	0.057485
2.329504	0.319856	4.823549	11.199039	24.777027	0							2.494045	0.057485
2.330833	0.319933	4.826208	11.199089	24.790323	0							2.495375	0.057486
2.332162	0.319972	4.828866	11.199143	24.803617	0							2.496705	0.057486
2.333492	0.320012	4.831525	11.199202	24.816914	0							2.498034	0.057487
2.334821	0.320051	4.834184	11.199214	24.830208	0							2.499363	0.057487
2.336151	0.320244	4.836843	11.199245	24.843504	0							2.500693	0.057488
2.33748	0.320787	4.839502	11.199305	24.856798	0							2.502022	0.057488
2.338809	0.321451	4.842161	11.199362	24.870094	0							2.503352	0.057489
2.340139	0.322117	4.84482	11.199406	24.883389	0							2.504681	0.057489
2.341468	0.322725	4.847479	11.199478	24.896685	0							2.506011	0.057489
2.342798	0.323017	4.850138	11.199513	24.909979	0							2.50734	0.05749
2.344127	0.322914	4.852797	11.199514	24.923273	0							2.508669	0.05749
2.345457	0.322811	4.855455	11.199563	24.936569	0							2.509999	0.057491
2.346786	0.322709	4.858114	11.199647	24.949863	0							2.511328	0.057491
2.348115	0.322556	4.860773	11.199761	24.96316	0							2.512658	0.057492
2.349445	0.322285	4.863432	11.199857	24.976454	0							2.513987	0.057493
2.350775	0.321957	4.866091	11.199939	24.98975	0							2.515316	0.057493
2.352104	0.321628	4.86875	11.200069	25.003044	0							2.516646	0.057494
2.353434	0.321313	4.871409	11.200186	25.01634	0							2.517975	0.057495
2.354763	0.321142	4.874068	11.200218	25.029634	0							2.519305	0.057496
2.356092	0.321173	4.876727	11.200224	25.042929	0							2.520635	0.057497
2.357422	0.321205	4.879385	11.200249	25.056225	0							2.521964	0.057498
2.358751	0.321237	4.882044	11.200257	25.069519	0							2.523293	0.057499
2.360081	0.321325	4.884703	11.200274	25.082815	0							2.524623	0.0575
2.36141	0.321562	4.887362	11.200277	25.096109	0							2.525952	0.057501
2.36274	0.321892	4.890021	11.200252	25.109406	0							2.527282	0.057501
2.364069	0.322222	4.89268	11.200229	25.1227	0							2.528611	0.057501
2.365398	0.322552	4.895339	11.200231	25.135996	0							2.529941	0.057502
2.366728	0.322776	4.897998	11.200254	25.14929	0							2.53127	0.057502
2.368057	0.32283	4.900657	11.200294	25.162586	0							2.532599	0.057503
2.369387	0.322884	4.903316	11.200325	25.17588	0							2.533929	0.057503
2.370716	0.322938	4.905974	11.200317	25.189175	0							2.535258	0.057504
2.372046	0.323019	4.908633	11.200284	25.202471	0							2.536588	0.057504
2.373375	0.323184	4.911293	11.200206	25.215765	0							2.537917	0.057505
2.374705	0.323412	4.913951	11.200129	25.229061	0							2.539247	0.057505
2.376034	0.32364	4.91661	11.200069	25.242355	0							2.540576	0.057505
2.377364	0.323866	4.919269	11.199956	25.255651	0							2.541905	0.057506
2.378693	0.323962	4.921928	11.199822	25.268946	0							2.543235	0.057506
2.380023	0.323828	4.924587	11.199718	25.282242	0							2.544565	0.057507
2.381352	0.323652	4.927246	11.199571	25.295536	0							2.545894	0.057507
2.382681	0.323475	4.929904	11.199392	25.308832	0							2.547224	0.057508
2.384011	0.323267	4.932563	11.199214	25.322126	0							2.548553	0.057508
2.38534	0.322891	4.935223	11.199072	25.335421	0							2.549882	0.057509
2.38667	0.322287	4.937881	11.198933	25.348717	0							2.551212	0.057509
2.387999	0.321683	4.94054	11.198781	25.362011	0							2.552541	0.057509
2.389328	0.321079	4.943199	11.198644	25.375307	0							2.553871	0.05751
2.390658	0.320682	4.945858	11.198508	25.388601	0							2.5552	0.05751
2.391987	0.320971	4.948517	11.198423	25.401897	0							2.55653	0.057511
2.393317	0.321416	4.951176	11.198335	25.415192	0							2.557859	0.057511
2.394646	0.321863	4.953835	11.198231	25.428488	0							2.559188	0.057512
2.395976	0.322335	4.956493	11.198222	25.441782	0							2.560518	0.057512
2.397305	0.322978	4.959153	11.19826	25.455076	0							2.561847	0.057513
2.398635	0.32392	4.961812	11.19829	25.468372	0							2.563177	0.057513
2.399964	0.324863	4.96447	11.198317	25.481667	0							2.564506	0.057513
2.401294	0.325805	4.967129	11.198363	25.494963	0							2.565835	0.057514
2.402623	0.326635	4.969788	11.198413	25.508257	0							2.567165	0.057514
2.403953	0.327091	4.972447	11.198447	25.521553	0							2.568495	0.057515
2.405282	0.327407	4.975106	11.198463	25.534847	0							2.569824	0.057515
2.406611	0.327724	4.977765	11.1985	25.548143	0							2.571154	0.057516
2.407941	0.328041	4.980423	11.198564	25.561438	0							2.572483	0.057516
2.40927	0.328347	4.983083	11.198564	25.574734	0							2.573812	0.057517
2.4106	0.328623	4.985742	11.198508	25.588028	0							2.575142	0.057517
2.411929	0.328899	4.9884	11.198477	25.601322	0							2.576471	0.057517
2.413259	0.329176	4.991059	11.198455	25.614618	0							2.577801	0.057518
2.414588	0.329491	4.993718	11.198423	25.627913	0							2.57913	0.057518
2.415917	0.329927	4.996377	11.198357	25.641209	0							2.58046	0.057519
2.417247	0.330429	4.999036	11.198257	25.654503	0							2.581789	0.05752
2.418576	0.330931	5.001695	11.198192	25.667799	0							2.583118	0.057521
2.419906	0.331433	5.004354	11.198151	25.681093	0							2.584448	0.057522
2.421236	0.331954	5.007013	11.198099	25.694389	0							2.585777	0.057523
2.422565	0.332522	5.009672	11.197985	25.707684	0							2.587107	0.057524
2.423894	0.33309	5.012331	11.197818	25.720978	0							2.588436	0.057525
2.425224	0.333657	5.014989	11.197672	25.734274	0							2.589766	0.057526
2.426553	0.334181	5.017648	11.197567	25.747568	0							2.591095	0.057526
2.427883	0.334555	5.020307	11.19746	25.760864	0							2.592425	0.057527
2.429212	0.334824	5.022966	11.197357	25.774158	0							2.593754	0.057528
2.430542	0.335091	5.025625	11.197235	25.787455	0							2.595084	0.057528
2.431871	0.335347	5.028284	11.197142	25.800749	0							2.596413	0.057529
2.4332	0.335564	5.030943	11.197076	25.814045	0							2.597743	0.057529
2.43453	0.335651	5.033602	11.197022	25.827339	0							2.599072	0.05753
2.435859	0.335722	5.036261	11.196892	25.840635	0							2.600401	0.05753
2.437189	0.335793	5.038919	11.196737	25.85393	0							2.601731	0.057531
2.438518	0.335855	5.041578	11.19659	25.867224	0							2.60306	0.057531
2.439847	0.335842	5.044237	11.196423	25.88052	0							2.60439	0.057531
2.441177	0.335738	5.046896	11.196331	25.893814	0							2.605719	0.057532
2.442506	0.335634	5.049555	11.196277	25.90711	0							2.607049	0.057532
2.443836	0.33553	5.052214	11.196193	25.920404	0							2.608378	0.057533
2.445166	0.335417	5.054873	11.196145	25.933701	0							2.609707	0.057533
2.446495	0.335238	5.057532	11.196171	25.946995	0							2.611037	0.057534
2.447824	0.335044	5.060191	11.196242	25.960291	0							2.612366	0.057534
2.449154	0.33485	5.06285	11.196271	25.973585	0							2.613696	0.057535
2.450483	0.334674	5.065508	11.196309	25.986879	0							2.615025	0.057535
2.451813	0.334652	5.068167	11.196387	26.000175	0							2.616355	0.057535
2.453142	0.334884	5.070826	11.196452	26.01347	0							2.617684	0.057536
2.454472	0.335116	5.073485	11.196507	26.026766	0							2.619014	0.057536
2.455801	0.335348	5.076144	11.19657	26.04006	0							2.620343	0.057537
2.45713	0.335641	5.078803	11.19663	26.053356	0							2.621673	0.057537
2.45846	0.336294	5.081462	11.196628	26.06665	0							2.623002	0.057538
2.459789	0.337092	5.084121	11.196624	26.079947	0							2.624331	0.057538
2.461119	0.337891	5.08678	11.196612	26.093241	0							2.625661	0.057539
2.462448	0.338675	5.089438	11.196546	26.106537	0							2.62699	0.057539
2.463778	0.339309	5.092097	11.196485	26.119831	0							2.62832	0.057539
2.465107	0.339612	5.094756	11.196362	26.133125	0							2.629649	0.05754
2.466436	0.339915	5.097415	11.196232	26.146421	0							2.630979	0.05754
2.467766	0.340217	5.100074	11.1961	26.159716	0							2.632308	0.057541
2.469096	0.340497	5.102733	11.195948	26.173012	0							2.633637	0.057542
2.470425	0.340644	5.105392	11.1958	26.186306	0							2.634967	0.057543
2.471755	0.340713	5.108051	11.195651	26.199602	0							2.636296	0.057544
2.473084	0.340783	5.11071	11.195563	26.212896	0							2.637626	0.057544
2.474413	0.340853	5.113369	11.195498	26.226192	0							2.638955	0.057545
2.475743	0.340933	5.116027	11.195395	26.239487	0							2.640285	0.057546
2.477072	0.341042	5.118686	11.195275	26.252783	0							2.641614	0.057547
2.478402	0.341152	5.121345	11.195186	26.266077	0							2.642944	0.057548
2.479731	0.341262	5.124004	11.195103	26.279371	0							2.644273	0.057549
2.481061	0.341336	5.126663	11.195061	26.292667	0							2.645603	0.05755
2.48239	0.341209	5.129322	11.195047	26.305962	0							2.646932	0.05755
2.483719	0.340917	5.131981	11.194996	26.319258	0							2.648262	0.057551
2.485049	0.340637	5.13464	11.195033	26.332552	0							2.649591	0.057551
2.486378	0.340378	5.137299	11.195047	26.345848	0							2.65092	0.057552
2.487708	0.340089	5.139957	11.195065	26.359142	0							2.65225	0.057552
2.489037	0.339731	5.142616	11.195105	26.372438	0							2.653579	0.057553
[truncated: 20,406 more rows]
