# Supplementary material for: Hallucination of closed repeat proteins containing central pockets
Source: Nat Struct Mol Biol. 2023 Sep 28;30(11):1755–60. doi: 10.1038/s41594-023-01112-6 (PMC10643118; doi:10.1038/s41594-023-01112-6)
Supplement: Supplementary file 5 — Chromatography raw data. [file 41594_2023_1112_MOESM5_ESM.tar › SEC_submit/D4[20220202].csv]

time (min)	raw light scattering data: detector voltage (V) detector 2	raw light scattering data: detector voltage (V) detector 3	raw light scattering data: detector voltage (V) detector 4	raw light scattering data: detector voltage (V) detector 5	raw light scattering data: detector voltage (V) detector 6	raw light scattering data: detector voltage (V) detector 7	raw light scattering data: detector voltage (V) detector 8	raw light scattering data: detector voltage (V) detector 9	raw light scattering data: detector voltage (V) detector 10	raw light scattering data: detector voltage (V) detector 11	raw light scattering data: detector voltage (V) detector 13	raw light scattering data: detector voltage (V) detector 14	raw light scattering data: detector voltage (V) detector 15	raw light scattering data: detector voltage (V) detector 16	raw light scattering data: detector voltage (V) detector 17	raw light scattering data: detector voltage (V) detector 18	raw UV absorbance data: detector voltage (V) channel 1	raw UV absorbance data: detector voltage (V) channel 2	differential refractive index data: differential refractive index (RIU)	Forward Laser Monitor: Forward Laser Monitor (V)	Auto-inject Signal: Auto-inject Signal	Auto-inject Signal: Auto-inject Signal	absolute refractive index data: absolute refractive index (RIU)
-0.01445581315010786	6.832970674747919	5.478617723100957	1.699695331750473	0.7120940709864664	1.041757100410534	0.7057370190852323	0.6914313154527921	0.3851269211780843	0.2592294194117475	0.2836495239829013	0.3310582163022316	0.4056855099399148	0.5022074344664936	0.9330807426905888	0.2020993655327133	1.86132590609509			0.0005569285470494569	0.8112603304518641			1.261664946842722
-0.006266023616546997	7.023441395104319	5.687044211309596	1.778324894834034	0.7275678625121363	1.082465915871212	0.7123383477938088	0.6958300984286665	0.3874977994716693	0.2657792718045781	0.2859618647631912	0.3336019374425336	0.4075126935110083	0.5047704852242902	0.9363471613128069	0.2027829321594706	1.884584881901211			0.0005569293124164525	0.8110981255569611			1.261664395198868
0.001923765917013867	7.204857545262605	5.918787405705098	1.830476326533202	0.7549583387066147	1.106346169847761	0.7204993393463712	0.6997126579565721	0.3866709238298918	0.2682262511016344	0.2870847231111743	0.3350118915766799	0.4081030412915935	0.5057985923144742	0.9381637677612876	0.2033183104633507	1.89984659526184	0.05358823861329726	0.05183642243130624	0.0005569315128846944	0.8110238868904109			1.261664141173082
0.01011355545057473	6.837555422522107	5.6729903620521	1.710998422590263	0.7209677264790598	1.055424737852698	0.7015060806561556	0.6885300281427071	0.3819824568989915	0.263035438066637	0.2869294844612381	0.333470831832036	0.4075223349973388	0.5049099963513053	0.936081608143338	0.2030095294427162	1.83780490188969	0.05358310565132764	0.05183073003385141	0.0005569297784488896	0.810863159314776			1.261664142650373
0.01830334498413559	6.527356888875091	5.387071752159842	1.59460907265801	0.6606090313479132	0.983815035882172	0.6713416510863196	0.6745040908510895	0.3738292346464057	0.2565499237990533	0.2800884394386065	0.3295605752574464	0.4046553289269369	0.5014242677123264	0.9315928241351992	0.2018372885675187	1.830679303221652	0.05358053193659493	0.05182613448334902	0.0005569251732184643	0.8107034569201207			1.261664260229464
0.02649313451769646	6.528057383311617	5.456465431760479	1.60421915477127	0.6783793415872236	0.97267746837471	0.6778957654863604	0.6745910924863289	0.376971216873171	0.2557229622968818	0.2815129487866027	0.3308949701764682	0.4049982191841271	0.5016089324335812	0.9315916283678958	0.2016822020984297	1.844698933527605	0.05357204095651375	0.05182084353533244	0.0005569226928034159	0.8106509684217864			1.261664417660157
0.03468292405125731	6.652631549507827	5.465765487393894	1.597344808764566	0.6866817401888453	0.9714106658441651	0.6851220064620226	0.6753418556943168	0.379085930355978	0.2576585237639173	0.2837099489121477	0.3314363670888404	0.4054441984523853	0.5021954622549639	0.9329374119170484	0.2019896779807847	1.851378321007179	0.0535638701157831	0.05181635884473577	0.0005569230783392222	0.8106336838542227			1.26166457356331
0.04287271358481818	7.05884016418014	5.813563328569303	1.824360818401171	0.7090378868847945	1.073614490304116	0.6988337607529987	0.689977751099619	0.3806769103054954	0.2668889632840001	0.2831909898018342	0.3319304836717995	0.4068627529023411	0.5044290318240708	0.9348127219312385	0.2031676205143459	1.863969167053271	0.0535704948738711	0.05181993469421761	0.0005569227430777539	0.810638593080244			1.261664708318316
0.05106250311837904	7.059434290007462	5.858289982476694	1.981021284924988	0.7475757839930961	1.142271943630928	0.7161785844343711	0.6985218732782147	0.3853310149750748	0.2707681811568699	0.2866398947373574	0.3334382577328363	0.4074212259582132	0.5049979509681088	0.9340659430075904	0.2034878274140522	1.862353446100192	0.05358412845301375	0.05183208615372368	0.0005569186624833333	0.8107634968325342			1.261664857839852
0.05925229265193991	6.885399899454256	5.949607596616469	1.772649803261097	0.7919053841814246	1.062355357762494	0.7243999863268359	0.6906983354618832	0.3925762068329426	0.2676244294952247	0.2926756776274567	0.3351214329113375	0.4074317842449441	0.5036318576940979	0.9344004030859926	0.2027168162880968	1.863128829021353	0.0535921409799347	0.05184485202567751	0.0005569126904609374	0.8108978185820328			1.261665072320776
0.06744208218550078	6.580290575388535	5.50715859486346	1.626406817340545	0.7149889644250735	1.019460784403499	0.6973858011346402	0.6884994421692051	0.3817940588412695	0.2671607441529868	0.2864384969877649	0.3335615740713809	0.406820586219989	0.5027916245526813	0.933100571180667	0.2023354598005791	1.865733062269306	0.05359507951334338	0.05185134708171324	0.0005569109233963672	0.8108969618128866			1.261665335475865
0.07563187171906165	6.58172753933265	5.137731011407847	1.564197675689571	0.6539890426335593	0.991174646834564	0.6740780715250783	0.6808554625807857	0.3722565531724815	0.2606570698016895	0.2815612258603493	0.3318716520680542	0.4054759994395677	0.5017860876358586	0.9306835806175955	0.202097861040524	1.862913037001263	0.05359165507640497	0.05185646538043049	0.0005569121004931104	0.8108758432199972			1.2616655561238
0.0838216612526225	6.673557759891477	5.337264321137386	1.599926693063452	0.6730037795145598	1.004266122889123	0.6784591844755659	0.6809845811896709	0.3758842112650497	0.2612784993304609	0.2841640336357645	0.332586381828625	0.4058561011615177	0.5025918984055816	0.9323404867541099	0.2025643473120864	1.867862346640329	0.05358617598727047	0.05185863303863063	0.0005569087023429331	0.8109359026480022			1.261665785223659
0.09201145078618336	6.547692430736707	5.463652390405299	1.575400762540782	0.7101165436658123	1.023940838607497	0.7122133521382747	0.6908548563182457	0.381482313442145	0.2635830790846785	0.2834911506850402	0.3318373387060451	0.4067677002097904	0.5033234635729471	0.9341150119728417	0.2024550157262083	1.86634931362115	0.0535869504926478	0.05186159519655142	0.0005569027484229174	0.8109695626423896			1.2616660578472
0.1002012403197442	6.577745299802348	5.40993687003454	1.593197095676492	0.7170803516973308	1.000125247792757	0.7037342659776133	0.6831691962553572	0.3745512901523823	0.2562555770494351	0.2796463525803029	0.3306133168982232	0.4052045606832703	0.5020753536653686	0.9320103221141115	0.2020610747156758	1.867237144020084	0.05358786112340604	0.0518687458169823	0.0005569001256403661	0.8109747597983394			1.261666337230574
0.1083910298533051	6.63912399932976	5.421679110997324	1.687465956438718	0.6872458120967619	1.004810219136887	0.6838343565850866	0.6817019023758542	0.3755663984780305	0.2603714397642309	0.2826523262629045	0.3324801504470971	0.4050950206306021	0.5019143429000776	0.9311355835773001	0.2023533858863661	1.85737759066777	0.05359105230582365	0.05187861599778074	0.000556900938456727	0.8109756097303699			1.261666595014381
0.116580819386866	6.695370266143506	5.384393195058189	1.704533521430258	0.6778570533686563	1.036192104961267	0.6926655613140118	0.6931484056371673	0.3851965686313123	0.2669378144033091	0.286444252728372	0.3342069620080659	0.4069349614503627	0.5042686382461342	0.9322446599971115	0.2028578089219118	1.86135488417267	0.05360014735032488	0.05189659903036271	0.000556899963661654	0.8109841119087305			1.26166684334207
0.1247706089204268	6.544903969141582	5.227066677392043	1.595574325151582	0.6596739583043675	1.017813764394446	0.683916084120116	0.6897191422969261	0.3760148529339333	0.2597842615212254	0.2805246157847862	0.3311013532030776	0.40591602991135	0.5028413277779761	0.9321772468923122	0.2022212808777998	1.861549473952142	0.05360782436462846	0.05191180887204375	0.0005568952555423586	0.8110034424259015			1.261667092463843
0.1329603984539877	6.642023135788233	5.283613445675296	1.57335647983322	0.6649813902679333	1.000424571639035	0.6819199541020922	0.6880006146820254	0.3756572210027062	0.2608736099729734	0.2816943138307089	0.3303226029466321	0.4052869589986784	0.5015616715519791	0.9330031253185552	0.2018030140130724	1.86442820831524	0.05360890858378606	0.05191783913012369	0.0005568912555479412	0.8109846132643951			1.261667340427443
0.1411501879875486	6.852578924763776	5.508488290095555	1.721233479766064	0.7148843669581614	1.074187785263202	0.7172665569949925	0.7016276944957552	0.3857964473397396	0.2660985915347138	0.2877869729244709	0.3331618725094356	0.4075036339522135	0.50472155026446	0.9354994947358649	0.2029385454757791	1.870087920705169	0.05360566846243731	0.05192005274058806	0.0005568913406775412	0.8109424336082258			1.261667574471943
0.1493399775211094	6.943204605708483	5.681747602594478	1.812836573352709	0.7138506018731495	1.099641298453176	0.7154104670449064	0.7059534838542545	0.3876938126164153	0.269183001479662	0.2897913892148853	0.3362032146318359	0.4093201330626493	0.5070664504802701	0.9365291324486692	0.2037220549231973	1.869822866260153	0.05359992797139472	0.05191711637807642	0.0005568923280436499	0.8108637061477415			1.26166778212671
0.1575297670546703	6.780143559953911	5.441362320467491	1.682160073998799	0.6730699267071769	1.035889002350936	0.6932665605258499	0.6935289039824499	0.3826598078571367	0.2658977890350895	0.2866184703924173	0.3332791008135439	0.4066820282890864	0.5033819297939693	0.9340367371025347	0.2029436543218759	1.868775617272151	0.05359698221173908	0.05191036516736872	0.0005568893780047684	0.8109070373498704			1.261667980367921
0.1657195565882311	6.656588276047816	5.199072166896969	1.623524176186788	0.6398131432604943	1.024770968691991	0.677830622370906	0.6823618428430703	0.3747060876915799	0.2579286762637535	0.2815940678223978	0.3298658275066086	0.405074917148162	0.5021157351993206	0.9322764174715773	0.2021907109663983	1.864691589751781	0.05359568255176032	0.05190232226383908	0.0005568835418910432	0.8109451034911634			1.261668206634805
0.173909346121792	6.566438711551518	5.144004534149262	1.591577184504579	0.6333795780415942	1.008253822915568	0.6743217734656528	0.6781913770647839	0.3718091508316024	0.2537010723716357	0.2795559902620535	0.3293418661561898	0.4047112172771213	0.5018370446306761	0.9312902210226587	0.2018559310734894	1.864994542400106	0.05359325358980307	0.05189836596001132	0.0005568807458149567	0.8110043299321114			1.261668443021536
0.1820991356553529	6.594103488559012	5.210815667328374	1.558544457920313	0.6442829711117104	0.9792362244438901	0.6754433589179847	0.6795384327755488	0.3729894877793596	0.2558679038489111	0.2810545743640651	0.3297067072684641	0.4048696695693364	0.5018370882554969	0.9317786082488153	0.2020254787253146	1.855629106389797	0.05359169113131739	0.05190260193390957	0.0005568827573118197	0.8110088609363276			1.261668652006889
0.1902889251889137	6.617527963423186	5.329511550620735	1.584009498420453	0.6514222333277954	0.9771076081301622	0.6659984894155988	0.6786899620554546	0.3750896764333025	0.2580049129532918	0.2813722665651112	0.33065019316528	0.4054276019988585	0.5016514992387051	0.9314355528209352	0.2019504203180243	1.852489140966609	0.05359003431085027	0.05190567387320329	0.0005568824920463737	0.8109790819553028			1.261668834871893
0.1984787147224746	6.437278960966235	5.279700399739584	1.586793164993789	0.6733647013105022	0.981542518850552	0.6743480809586117	0.6782949158746443	0.3746205496888238	0.2576450545352077	0.2807878806263228	0.3310848211120156	0.4056634252507363	0.5013172027373997	0.930917597720018	0.2015556550173091	1.856243605338345	0.05359393576923853	0.05190370106087264	0.0005568760942256923	0.8109970191553044			1.261669047183609
0.2066685042560354	6.4462366612502	5.175590468082178	1.558272762462623	0.647724956575052	0.9725249149697146	0.673739450880331	0.6790173420786704	0.3708513207347945	0.2573942812646977	0.2788061353615246	0.3298269498135056	0.4050369417646918	0.5011837902914105	0.9301699925796746	0.2014595221241949	1.865500529387645	0.05359820828915852	0.05189968956738759	0.0005568704290949587	0.8110736087610561			1.261669326528153
0.2148582937895963	6.594116226974487	5.257628940661913	1.584572511574914	0.6446033563543698	0.9713262542642985	0.675953226460647	0.6800522424498067	0.3719826046203216	0.2573730659032456	0.2777857227547709	0.3292967600664286	0.4047114779199186	0.5011962974817713	0.929653936920727	0.2017661207612848	1.85892083393771	0.05359473555701624	0.05189666154064304	0.0005568698858529039	0.8111818430417617			1.261669596480292
0.2230480833231572	6.715623542152001	5.41605309614513	1.726759651218382	0.669085392171577	1.019445834855236	0.6856493467203003	0.6852552205314173	0.3776985939280662	0.2620189390412819	0.2833070309144782	0.3320096074881285	0.4067840181885765	0.5029445977326958	0.9320382937290377	0.202780343063073	1.856734913951874	0.05358954574032669	0.05189291484128136	0.0005568709273569637	0.8111384207758554			1.261669820808217
0.231237872856718	6.807871287179686	5.573573590517237	1.73686080914707	0.6991911413282659	1.049601006735637	0.6863521474569351	0.6840136201166372	0.3810196653468474	0.2651800348725433	0.2889499508235358	0.3337798826761988	0.4076206869751796	0.5035771490938257	0.9340460253005974	0.2027250438395211	1.857268294590298	0.05358679843701319	0.05188071359037649	0.0005568676801922744	0.8111310190702902			1.261670045854797
0.2394276623902789	6.773200845022578	5.831689365109289	1.695364409342603	0.7640963156445171	1.041264715036492	0.7007099063304909	0.6822132637719553	0.3795096637102444	0.2609687219746773	0.2850052569411293	0.3315177747034166	0.4059425733832219	0.5024606223555136	0.9338295739270231	0.2018881239985455	1.854747858751058	0.05358371795550954	0.05187016696744109	0.000556862029826231	0.8112167054319254			1.261670303730632
0.2476174519238398	6.806812278576091	5.894306906878179	1.782779973409251	0.7485588033173906	1.086535649608459	0.7049689781061471	0.6935275890084187	0.3780207239411451	0.2609212875706984	0.282925286168018	0.331125397552436	0.405724411896236	0.5021687943420855	0.9335043703742648	0.2019822574671838	1.854132958167968	0.05358319143793236	0.05186696809081671	0.0005568600524547507	0.811211252881982			1.26167057064517
0.2558072414574006	6.772269854690589	5.749170231724508	1.751956272364376	0.7453439715596576	1.084943951708108	0.7105821680949762	0.7001517211892926	0.3808677128222381	0.2651937655824594	0.2846659606771271	0.3326568363202786	0.4065587006760305	0.5032662739514502	0.9339121632560532	0.2027920694068634	1.851885981401522	0.05358525945837399	0.05186533469823511	0.0005568617959417871	0.8111270616165632			1.261670802602822
0.2639970309909615	6.468627987342622	5.247343703017094	1.539173069734332	0.6554311911037148	0.9733721405686029	0.6749741430523472	0.6768079448150462	0.370789832723463	0.2560851779347701	0.2800772081549274	0.3299559425541111	0.4040531821123934	0.500422087709251	0.9295924637420127	0.2016496388622306	1.857686389362535	0.053583121655434	0.0518656212083375	0.0005568620261980137	0.8112179709057841			1.261670989581772
0.2721868205245224	6.552751546870419	5.318945949208698	1.521655460628114	0.6577757300897329	0.9525561434906771	0.6697619223792265	0.6719598294559498	0.3709158224876933	0.2551633714266711	0.2804211801185298	0.3291909207533237	0.4032999417847971	0.4995820330939639	0.9290832587401124	0.2013545607229815	1.861468116612853	0.05358111166441419	0.05185831377573667	0.0005568586005609339	0.8112649816722733			1.261671160782184
0.2803766100580832	6.662964683955963	5.601984498675804	1.657352359845833	0.7279775987862889	1.022364571245227	0.6896083752890489	0.6810863734083246	0.3785073832000939	0.260970776932442	0.2832856132326217	0.3304482858043698	0.4055939377587844	0.5018061391519971	0.9334430166555718	0.2021698176920812	1.863788796407359	0.05358142038601707	0.05184883616462949	0.0005568550896096838	0.8111718118197656			1.261671343532301
0.2885663995916441	6.782117497764347	5.622589209552205	1.720142715079302	0.7000367977934797	1.076066712604314	0.6807718998154317	0.684574911113053	0.3756811369343969	0.2634228664441468	0.2835853641916228	0.3310242651226883	0.4060538672747422	0.5024426086398056	0.9334744123081654	0.2022974390036058	1.854917376312367	0.0535846583846467	0.05184475724319675	0.000556855100883528	0.8111277362926917			1.261671525107276
0.296756189125205	6.964141767273049	6.018424520207342	1.816141612359905	0.7580109379350519	1.10969612043709	0.6977257972481731	0.6953807592941622	0.3818263058776977	0.2677704287057447	0.2886157834952302	0.3338793313954877	0.4069938299621002	0.5042278042966292	0.9346594124757829	0.2029458001570701	1.856115529540431	0.05358770454006615	0.05184063416891927	0.0005568571760691933	0.8111100543561375			1.261671659302129
0.3049459786587658	6.682950657146124	5.638488175649119	1.726290717152598	0.7077199274505541	1.054897898502138	0.6912360587224269	0.6870835711325938	0.3803947231519904	0.2595678872961579	0.283407977419409	0.3312658593719097	0.4058990073518007	0.5016076418035604	0.9318266083383376	0.2022377434241138	1.861624303930984	0.05358722865171974	0.05184288917162662	0.0005568557827821729	0.8111681282889742			1.261671754151457
0.3131357681923267	6.570193458677743	5.398923245197289	1.661986891048497	0.6600514164158913	1.027467522270023	0.6750973385479516	0.6795160198297032	0.3724429691937379	0.2567596130246	0.2794168903438862	0.3293963858458497	0.4046911431628842	0.4997808473713711	0.9299692693415695	0.2014803595630178	1.863672363415659	0.05359006031249931	0.05184672369608664	0.0005568513830741526	0.8112196448769039			1.261671855890677
0.3213255577258876	6.494186845755788	5.410296262072634	1.572117749096534	0.666985869227271	0.9851902444050464	0.6797659277545604	0.6761224946396628	0.3740155929487844	0.257270229995354	0.2796604541588649	0.3302015715806711	0.4038678085364834	0.5000844062480339	0.930326529777292	0.2014661503822827	1.860536891797014	0.05359274399554662	0.05185209814947585	0.0005568514191863509	0.8112537000835566			1.261671972697222
0.3295153472594484	6.461079502867206	5.249704898921373	1.542313187868177	0.6473801173585898	0.9827336428407368	0.6771289884252732	0.6768802714195299	0.3715744501344079	0.2538477927784372	0.2768662262508353	0.3288113133284902	0.4029767173385803	0.4997336896043235	0.9291064700520083	0.2012033964730006	1.848571354346838	0.05359403513061781	0.05185475916164271	0.0005568546328659732	0.8111964225301599			1.261672053861459
0.3377051367930093	6.534400510554562	5.244336578646891	1.587564790983937	0.6660474947525022	1.010403695442213	0.6814101573476026	0.6786599447009276	0.3701272139656831	0.2563779323366017	0.2775695979633122	0.3290870805891856	0.4037772841348156	0.4999707477948781	0.9295920539359878	0.2013075189735181	1.852576455166002	0.05359570390679746	0.05184712562611601	0.0005568547061056203	0.811171678050975			1.261672114704335
0.3458949263265702	6.520470959153484	5.249681440783932	1.600934277516321	0.6609735888513932	1.018295989512213	0.6881696698658457	0.6788796721271513	0.3722267101817691	0.2627589972762852	0.2798266577985071	0.3304372453737986	0.4047678238508535	0.5011732134027429	0.9300664833914772	0.2015913738597987	1.855904451905992	0.05359029849435083	0.05184038029425793	0.0005568510820890418	0.8112383287232391			1.261672184362474
0.354084715860131	6.68570027985012	5.614365183083695	1.673547764125214	0.690287467605432	1.019738068470707	0.6938166475036481	0.6810564488944415	0.3780233301900013	0.2628309664284375	0.283873923491396	0.33210980928972	0.4071124603023524	0.5031156946943022	0.9329888428119311	0.2025987852802121	1.859740330435895	0.05358365052723621	0.05183315612673417	0.0005568489968321404	0.8111142790337738			1.261672254811954
0.3622745053936919	6.717870053631973	5.668788930301329	1.652448823560358	0.7102478516500929	1.003232394014023	0.6908009680698356	0.6780978696863291	0.3777139596809276	0.2581394203798133	0.2827133519524671	0.33204550905872	0.4071410080366	0.5025705613090026	0.9332855878967881	0.2026462812158314	1.853706062278399	0.0535853633884488	0.05182794796320352	0.00055685105881212	0.811071905923762			1.261672307764477
0.3704642949272527	6.842041043549012	5.62973213282957	1.775788771983499	0.7129361601341651	1.067188420910368	0.6989936396333069	0.6880677648583393	0.3795427837359001	0.2659362391710662	0.2835510674361292	0.3320220716177233	0.4064577741212813	0.5031656966618906	0.9325910908593159	0.2027716974436214	1.853221994247787	0.05358978582805638	0.05183367995348181	0.0005568534352459965	0.8110617671666897			1.261672328936047
0.3786540844608136	6.924859048949267	5.804613983812129	1.832420450216583	0.7724859655947449	1.102541806518924	0.7075074822687328	0.6930465411355738	0.3864034190673328	0.2717148833974059	0.2885131485212791	0.3334869804611489	0.4071006942956569	0.5038314273644572	0.9349320638632792	0.2028656084319564	1.861021460202395	0.0535934201269447	0.05183956131795649	0.0005568520480167812	0.8110327502196023			1.261672348094109
0.3868438739943744	6.57378144139823	5.538691490533928	1.650719151093693	0.7524912122296167	1.023207557931466	0.7005181759706826	0.6820512678826491	0.3768943070254678	0.2612088786880559	0.2825318082045338	0.3313027522375114	0.4060586381630318	0.5009267427100055	0.9336176749282887	0.2018548967769306	1.867870839091581	0.05359534401541496	0.05184010782186543	0.0005568489084864526	0.8110405637336625			1.261672392422019
0.3950336635279353	6.540626243739347	5.461562529580002	1.686253031412433	0.7184352141112819	1.042236198850459	0.7076162386883712	0.687283848396037	0.3799672428504121	0.262205240323566	0.2830821842072391	0.3315598921944179	0.4066481656414709	0.501812964565978	0.9336850376907265	0.2023095723601795	1.86371803682331	0.05359245091214486	0.05183833165482377	0.0005568493061760664	0.8109794609829939			1.261672430843893
0.4032234530614962	6.598416427770686	5.388597628193561	1.618713177442538	0.7075846207284016	1.03481163775584	0.7135149427920423	0.6880705007145197	0.380558433410941	0.2599841775257472	0.2829885786365964	0.3307374727737434	0.4059328432635294	0.5019916834534167	0.9331950124675567	0.202213659971937	1.847693859502921	0.05358938040648699	0.05183555594361663	0.0005568533743147395	0.8109441993840303			1.261672424556095
0.411413242595057	6.647961327712556	5.429110597362655	1.622410249563186	0.7055262617215707	1.013899843689838	0.6976563784714069	0.6830082196119854	0.3797583014266059	0.2586277843621158	0.2835088634976428	0.3308231653406647	0.4052720372116068	0.5010110022217417	0.9328406625978166	0.2021007472890306	1.846531954156895	0.05358592462163813	0.05183296740000988	0.0005568548956718998	0.8109296047310984			1.261672396949004
0.4196030321286179	6.820455527294351	5.633138117082367	1.723883250810174	0.7002452835670652	1.003085601678013	0.6777699788439896	0.6770884914703954	0.3764856240931866	0.2584826182571598	0.2841980215149135	0.3308887995216504	0.405132677756558	0.5010617310461616	0.9322220916509023	0.2022778089773999	1.851884967190024	0.05358295612597483	0.05182465250467888	0.0005568513784548712	0.8110119974245195			1.261672385219866
0.4277928216621787	6.730086770566081	5.614883283660824	1.689126281336423	0.7126950796424074	1.002390380302908	0.6815987646465232	0.6744767340642405	0.3783190433347688	0.2584054484877927	0.2856852192999936	0.3312871453701268	0.4047363934223899	0.5010210859119894	0.9310254073733196	0.2019791781771182	1.862934158798024	0.0535823813641052	0.05181813681119692	0.0005568481504843001	0.8110503780123551			1.261672419772494
0.4359826111957396	6.513817720151531	5.335942180060278	1.582729811023298	0.6830949141204963	0.9950967343584899	0.6761485277895892	0.6775950523659992	0.3779909603827143	0.2600974148646539	0.2869766526070586	0.3319054987900304	0.4050998851629162	0.501511769170743	0.9306211868375929	0.2019735560030518	1.854675856971899	0.05358520329203419	0.05182599662655632	0.0005568508703858484	0.8110460302602146			1.261672425442609
0.4441724007293005	6.610816037214087	5.328204821028666	1.611516435688128	0.6955016157789705	1.006898008526926	0.6894526615685033	0.6807529665546264	0.3758294060673303	0.2582530549997913	0.2850410861533356	0.331361008415628	0.4054528360950999	0.5020430084917237	0.9321731720860547	0.2023946412915005	1.855457065104958	0.05359225162210891	0.05183494585089458	0.0005568546102411537	0.8109659168809756			1.261672402593155
0.4523621902628613	6.811826933962808	5.554746501556996	1.788186790905403	0.745807653143962	1.084787611202267	0.7029866509421324	0.6895527524729135	0.380751172462902	0.2610578282682875	0.2877997513891696	0.3334547656454958	0.4063270652278362	0.503686553764943	0.933000185258787	0.2029085746319531	1.869198288730681	0.05359594403094228	0.05183573675177624	0.0005568516345121411	0.8108475976146078			1.261672391204502
0.4605519797964222	6.601533638346524	5.495654763588792	1.741299159332769	0.6957326702063367	1.063436114291663	0.6925952405506872	0.6875948701079924	0.3822968826382245	0.2681140838262988	0.2862903429053987	0.3319736575951185	0.4059489499749832	0.5027006170345738	0.9315756321599417	0.2022541486911429	1.870658547965434	0.05359375925274915	0.05183347790993433	0.0005568477886746568	0.8108390610595777			1.261672411678119
0.4687417693299831	6.491503718110258	5.44800788472393	1.615605905336367	0.6874890861284974	0.9867682791694532	0.69984354694616	0.6830258624110704	0.3871493412642235	0.2662314094419727	0.2874516836675138	0.3330115230519165	0.4061742215277244	0.5029290182447899	0.932072325206583	0.2021766838946104	1.863635877812108	0.05358685255758755	0.05182721549317207	0.0005568496198097696	0.8108635688561036			1.261672434807911
0.4769315588635439	6.731767955496754	5.597116517029921	1.607161976295841	0.7503794698911029	1.001923303559306	0.7086397124196914	0.6881476871722252	0.3901303906880869	0.2653516365314262	0.288771567867962	0.3343402999493882	0.4069369986253644	0.5038428686989673	0.9345401242130197	0.2027647916194713	1.859809252897104	0.05357923486311713	0.05181759942733053	0.0005568539799895018	0.810832220875729			1.26167242603798
0.4851213483971048	6.675812702417786	5.489220886399167	1.649974719729249	0.7245156119303803	1.048864890891776	0.6984985387342481	0.6951871028974377	0.3852499500827026	0.2655278906565177	0.2858466677485671	0.3321266894024196	0.4059626948826259	0.5025664699117728	0.9332976883101018	0.2026483732068811	1.86559551416616	0.05357270950431117	0.05180327419047911	0.0005568545478595395	0.8107460313055748			1.261672402115606
0.4933111379306657	6.60993136980623	5.363806630373189	1.644601434365216	0.6674301032227183	1.03682682143653	0.6964134917331387	0.6932619533473098	0.3847865093594329	0.2639645537164557	0.282084293769547	0.3320171459429747	0.4061509171166048	0.5022481535019999	0.9328829523348339	0.2023231980930927	1.869380285938038	0.05357167589759118	0.05179024628500368	0.0005568514565582027	0.8107779362581566			1.261672384590486
0.5015009274642265	6.578119758535909	5.411693582355607	1.651335114090177	0.6798521569312157	1.017704596280262	0.6986817251923663	0.6852823943418886	0.3838814764394182	0.2637690840966728	0.2830746190193525	0.3315641321504582	0.4066396149317588	0.5020060724841869	0.9330252761112566	0.2022048690335627	1.864445010977625	0.05357648254267417	0.05178097323775018	0.0005568501065684274	0.8108793726960044			1.261672385426492
0.5096907169977873	6.251921959335501	5.227994892454237	1.56400570160604	0.6639147879067269	0.9960044163551586	0.6826582703515734	0.6789170971395875	0.3738555567910795	0.257776879653122	0.2789972450132137	0.3292846489610184	0.4047222602670404	0.4997106801861372	0.9295882884536834	0.2015523880128666	1.842131870145719	0.05358198349841008	0.05178125470724017	0.0005568527691145366	0.8108942314691903			1.261672378987977
0.5178805065313482	6.327198914143868	5.231195716521878	1.586530067336551	0.6653506626506279	1.024321857283797	0.6807228431374963	0.6920998901106917	0.3736123709749528	0.2605795723130819	0.2799843915996751	0.3314182852723302	0.4051940441253009	0.5006921401401695	0.9301561680512073	0.2020238819362975	1.84411204851657	0.05358633625530167	0.05179258179218632	0.0005568554568398348	0.8108337566802805			1.261672334354874
0.5260702960649091	6.541091009051422	5.400458918303055	1.687096064388131	0.6953494440282837	1.051674516770157	0.6930042370138331	0.69657742384909	0.3795502553426313	0.2651567638611598	0.2842928479705606	0.3321493408992371	0.4062080308986695	0.5021558612574064	0.932310880382507	0.202319688066651	1.858977601608581	0.05358487834410763	0.0518029591243658	0.0005568540046580125	0.8108508765601387			1.261672280506093
0.5342600855984699	6.46133103580754	5.443919875493156	1.655655009105784	0.6893831124150692	1.022702351364863	0.6967355688040042	0.6832065058185952	0.3763856954745455	0.2581525133876862	0.2818328272605398	0.3313630148975267	0.4053847414780502	0.5014183762690264	0.9320732043999744	0.2018392218824222	1.864090139448794	0.05358516361433863	0.05181318144379483	0.0005568504561472003	0.8109474073773019			1.261672275409476
0.5424498751320308	6.504344164495983	5.375224439840451	1.578038414200307	0.6773555510448079	0.9871514246110396	0.6893683411547407	0.6780618998326817	0.3743307146052368	0.2571725453798326	0.2812678931013066	0.3317112990959055	0.4051864794296963	0.5014201721238445	0.9321558068529771	0.2020448708521385	1.851041886739328	0.05358976663588209	0.05182382896835618	0.0005568501511191364	0.810951132831444			1.261672311840848
0.5506396646655917	6.639710753161627	5.414272567748408	1.627850555212864	0.6646469784982104	1.003841750977349	0.6814940608604806	0.6869941254167898	0.381469742513061	0.2630236933432666	0.2846160201800209	0.3328747741436134	0.4062343827285471	0.5017850567762777	0.931584764224725	0.2024608753112264	1.841669012408353	0.05358891161682473	0.05183436131328611	0.0005568531824969349	0.8109786511693048			1.26167232796879
0.5588294541991525	6.549731662226778	5.392661245878986	1.676648443217326	0.684069855144581	1.039389814862498	0.6860970846675915	0.6891206205120595	0.385588954373302	0.2660315884155078	0.2869293125133223	0.3339297712059522	0.4071534424994454	0.502574670261363	0.9309578137627877	0.2022608255749146	1.850329739762959	0.05358577373208651	0.05184387239807156	0.0005568538618000791	0.8109226984415502			1.261672307606637
0.5670192437327134	6.499395525517082	5.330520701152401	1.623733571371053	0.6963494570900755	1.026216667820177	0.6927474069263775	0.6849301876410323	0.3815701239052562	0.2614166229250934	0.2840669144894303	0.3321448597934489	0.4067342468679622	0.5028139995950019	0.9327209238134251	0.2020707367603093	1.857021733937811	0.05358734195433068	0.05185141882938662	0.0005568509030615956	0.8108464556902547			1.261672297186849
0.5752090332662743	6.793029400843494	5.56473636046347	1.664742154151961	0.7279127780138885	1.039569792581279	0.7051925839981461	0.6876391163358032	0.3829861931287425	0.2615643680822193	0.2878544809756237	0.3336795614757113	0.4071379380725648	0.5036964875603267	0.9347592811056332	0.2026774027812942	1.857390218529486	0.0535948397652415	0.0518510556539435	0.0005568503985293851	0.8108394494716233			1.261672316245608
0.5833988227998351	6.935324124227379	5.830223683553338	1.741767513723039	0.745757766940066	1.062870115911178	0.7121167487777909	0.6893757935160004	0.3870119601381044	0.2660764642881582	0.2918256889255947	0.3352126599132862	0.4080269762491021	0.5047614130304129	0.9350315242707032	0.2032783715020915	1.845726860061394	0.05359973503913676	0.05184240721771308	0.000556853668573958	0.8107842912933808			1.261672324717719
0.591588612333396	6.769242162420579	5.577661261276548	1.655047631943032	0.6941785515613699	1.021157360573544	0.6842494563685103	0.6848684695868309	0.3761756145849789	0.2684442806539202	0.2823196552230863	0.3317104755765454	0.4067342946300966	0.5027073374575302	0.9329202320861972	0.2027964625691837	1.848023760220705	0.05359966858525013	0.05182801455291398	0.0005568559260370656	0.810843946547373			1.261672299217372
0.5997784018669569	6.861975008049676	5.408579200538908	1.726187547557864	0.6778875601767227	1.059286381848626	0.6803864492628247	0.6873829566927691	0.3748436135472231	0.2665731083540158	0.2799300541766148	0.3296384449106392	0.4053704235551706	0.5018803519587715	0.9322588258866956	0.2028171554655619	1.858363369699388	0.05359809268816847	0.05181330166403865	0.0005568541345874545	0.8108706045032306			1.261672272246211
0.6079681914005177	6.957049491056796	5.616031513308616	1.823785053377904	0.7155436252194369	1.067264709455692	0.6913267744387053	0.6896175628221602	0.3787032899524728	0.2631707818510329	0.2818864352132973	0.3296493752646166	0.4055065388527031	0.5018363509032279	0.9332481466616809	0.2028688106011239	1.867870075513633	0.05359115963882322	0.05180439227281942	0.0005568517848700266	0.8108340935776966			1.261672258540539
0.6161579809340786	6.681905843914092	5.540936852591058	1.737395211360878	0.7003592561260725	1.049585331210762	0.6880835379215321	0.6846262285056036	0.3762654540043814	0.2617141864198568	0.2810014936411225	0.3297470910014155	0.4052202537070665	0.5015773791806414	0.9316655532936464	0.2024807877245067	1.855475872020778	0.05358526711875709	0.05180317388679481	0.0005568536071968532	0.8108988310467882			1.2616722230848
0.6243477704676395	6.546668983532667	5.376743432317909	1.716680040404432	0.6715172414818629	1.065019468907668	0.6873886229163022	0.6806634069806692	0.3727747206129843	0.2586386616724151	0.2786878511516109	0.3297425222179234	0.4055757287227759	0.5018151319390682	0.9311847684613246	0.2025796668699366	1.848944531882215	0.05358422513481622	0.05180879885630195	0.0005568575965972945	0.8108992114713182			1.261672154534864
0.6325375600012003	6.481962210177436	5.186837628102889	1.596358038191954	0.6497242654450065	0.996164550310546	0.6845752804523625	0.6720808057936299	0.3731167379084711	0.2558342756606816	0.2785873189283134	0.3298725676201019	0.4060195516431079	0.5017672993395842	0.9318278083255924	0.202201673313059	1.861457869811374	0.05358578768947617	0.051809957492648	0.0005568582466538419	0.8107533726027203			1.261672084984853
0.6407273495347612	6.642722881040902	5.45324105461094	1.647655513808175	0.6976405334127393	1.024675368915196	0.6977336121202914	0.684406658508966	0.3833970714960721	0.2612007892302438	0.2843320712587017	0.3315666986701788	0.4064196128735552	0.5026703673296627	0.9333853762432051	0.2024444075371304	1.866441740033557	0.05358963367824699	0.05180639495998935	0.0005568556391638413	0.8108170058052928			1.261672036760186
0.648917139068322	6.980381265904598	5.827189841538199	1.759538440298401	0.7408475568826611	1.072122107497216	0.7118447800726846	0.6966196082286814	0.3852695480400558	0.264115190972335	0.2859910693735207	0.3327418542491876	0.4066233552443931	0.5031370029909028	0.9340223371588102	0.2025352865027477	1.862648239189318	0.0535917538053439	0.05180540333438858	0.0005568554727712273	0.8109038840363554			1.261671991169389
0.6571069286018829	6.961722264915433	5.709404772774207	1.750845693358251	0.7329819023363278	1.047714590028494	0.7135466988184535	0.6850107824442028	0.3864977128531062	0.2640843960959656	0.2850582145683943	0.332589310794801	0.4069917240575961	0.5030577544595786	0.933706577205683	0.2026369163348879	1.854112414742066	0.05359156016319973	0.05180721345569965	0.0005568598612531945	0.8109130808522913			1.261671912836163
0.6652967181354438	6.760477620520071	5.67066939755302	1.690676728206082	0.7146669418848136	1.015506489179624	0.6860861819494707	0.6774336613401625	0.3743513991275751	0.26320400329401	0.281530724351864	0.3304645055823393	0.4048179974625157	0.5003917311534509	0.9308994845248122	0.2019985281617413	1.856917637518355	0.05358657805941307	0.05180865356153569	0.0005568642187235813	0.8109476894188421			1.261671785841228
0.6734865076690046	6.502282638869055	5.347200514489812	1.605017223416541	0.6560704620819814	0.9714126121873281	0.6647416967070777	0.6679354601585855	0.3671684709231358	0.2564177184867444	0.2769828699781527	0.3274557988405286	0.4026105318460468	0.4977081871474634	0.9280052553598936	0.2011844277070925	1.858890877679727	0.05358383077631201	0.05181607845377857	0.0005568635982788256	0.8108950038684795			1.261671655085137
0.6816762972025655	6.493542868456801	5.247638273382449	1.617325828460545	0.6458450694985414	0.9791569374923448	0.6790992160954999	0.6728463852839155	0.376854239733779	0.2564350002888185	0.2808332742049058	0.3295786667310833	0.4036747337455303	0.499072641707205	0.9289832775844243	0.2013027281663636	1.861675027611043	0.05358656325705128	0.05182214650526248	0.0005568608150338269	0.8108065864446323			1.261671554822241
0.6898660867361264	6.752943067827163	5.475789927891902	1.722738260355483	0.7008666983954956	1.078833861619622	0.7063613493715717	0.6920115016444535	0.3824450593449655	0.2628738438599809	0.2849739890209598	0.33304305060179	0.4068636930107195	0.5027142701738045	0.9330053472394094	0.2025120248162652	1.854284390523795	0.05358436866600819	0.05182455856043534	0.0005568628893417574	0.8107256963821011			1.261671480535816
0.6980558762696872	6.871316784998539	5.59048619080433	1.772599266950801	0.7226075604994852	1.114541741547918	0.6997235268668404	0.6938695039019637	0.3766622081094249	0.2621038945179602	0.2803054453561514	0.3301336687369522	0.4061839986821587	0.5026665567490411	0.9334418137965612	0.202826195136657	1.852748933570954	0.05358299242645473	0.05182651961506674	0.0005568672188761301	0.8107536335357978			1.261671360647585
0.7062456658032481	6.713170245172677	5.558994098795189	1.718453708605437	0.7081331500916218	1.059908986033538	0.682138685257592	0.6921974353605029	0.3729790851072752	0.2606397950376057	0.2804698524085328	0.3302108316934332	0.4056081095763741	0.5030849882911501	0.9318938841646729	0.202908080618222	1.863635209235901	0.05358876740698807	0.05182785677956176	0.0005568672480987583	0.8108674692921757			1.261671226775138
0.714435455336809	6.694684885456397	5.484269252343974	1.7130450187648	0.7170397330553887	1.054278169910016	0.6952143103774356	0.6947604500282506	0.3813032731918937	0.2632598499716527	0.286693704280282	0.3320710553173672	0.4057656242219025	0.5032658789214984	0.931595678609386	0.2028168421443713	1.86901596711998	0.05358877649372706	0.05182853837966163	0.0005568649484986894	0.8110147455855191			1.261671114869461
0.7226252448703698	6.489924439080637	5.359783991273671	1.713853495555439	0.6792961534855047	1.052303582065987	0.6912237920145162	0.6840148925757601	0.3826029042760983	0.2631254514754622	0.2854470458909194	0.3312139295895219	0.4052618885028548	0.5010758178420937	0.9306778936618317	0.2021918884039905	1.863064298714801	0.05358617404170084	0.05182748928439293	0.0005568656421254638	0.8110534296235669			1.261671029499322
0.7308150344039307	6.417508157333776	5.221013523802705	1.639883705191541	0.66086004548222	1.025798450799726	0.6863599299070716	0.6784861197959213	0.3776032746004234	0.2633865085192494	0.2834699168445584	0.3319915777588864	0.4059653957708917	0.5005648547056115	0.9307162641624598	0.2018589587497903	1.842362355009251	0.05358977297175088	0.05182635896376223	0.0005568692955063316	0.8109143071704632			1.261670946165553
0.7390048239374916	6.575161872692863	5.314565893223802	1.632563478845269	0.6734887279623343	1.013709385321652	0.6957397692897123	0.6818383234853136	0.3770088074144305	0.2638408210242831	0.2844611096247818	0.3319500622347653	0.406493435231316	0.5015757276097431	0.9314137305544735	0.2020336341606467	1.848612637808995	0.05359012359717565	0.05182106621632615	0.0005568715841627508	0.8108175527845892			1.261670846844484
0.7471946134710524	6.517479244119779	5.297131039661633	1.621224655394333	0.6586703716491924	0.9928360268315181	0.6839854140626571	0.6751092307184066	0.3739262840192131	0.2590522545072298	0.281965161449605	0.3308012738988834	0.4057385744878005	0.5012068742956939	0.930391272906814	0.2017696192723212	1.857955156542761	0.05358572633176947	0.0518123657086863	0.0005568707380444445	0.8109179218185298			1.261670741993203
0.7553844030046133	6.642210197269772	5.403929676880811	1.627808651825802	0.6873067959907073	1.009847170081302	0.6913249412603645	0.6808293990430789	0.3794909619997665	0.2601385041805844	0.2848223270493968	0.3322809823361665	0.4059044621769506	0.5022647409593828	0.9311144790690179	0.2019045468619103	1.859991964604129	0.05358440196377005	0.05180569572334059	0.0005568699434045013	0.8109904577885172			1.261670650038898
0.7635741925381742	6.773740364600427	5.636233973920086	1.668091097506101	0.7342809534325914	1.032207747708068	0.7013999886878319	0.6886330584654689	0.3837973533286357	0.2675091769973881	0.2869301425130522	0.3337510049856524	0.4066515505548806	0.5032992778211318	0.9336232074246248	0.2025903189711262	1.851229012066929	0.05358808656375873	0.05180161860132736	0.0005568725555968328	0.8109296043724847			1.26167055405132
0.7717639820717349	6.697158620944276	5.62792585648565	1.696530621191005	0.7497268766592182	1.029518719491381	0.7032736501973739	0.6839937857935516	0.3839335324143083	0.2663734446952821	0.2853934614130343	0.3330585920803725	0.4059785832356336	0.5025046950296639	0.9330453308684137	0.2023998540554476	1.847816251703517	0.05359401948093796	0.05180006667440333	0.0005568769088315637	0.8108280700718655			1.26167042044516
0.7799537716052958	6.822726805857431	5.744664572158184	1.672089653778036	0.7412159617842337	1.022057994515652	0.7001897479934081	0.6828588762237076	0.3853672762648183	0.2638966412803612	0.2883278911576759	0.3343789664324966	0.4062651545073212	0.5038055531176298	0.9335683302224318	0.2027972407949666	1.848473509556562	0.05359565465319514	0.05180042469188354	0.0005568780871546134	0.8107735938227889			1.26167027212509
0.7881435611388566	6.888047516097098	5.864320519017034	1.667512208772189	0.7200750538826736	1.041546753608159	0.6941804315123552	0.6890314948592083	0.3855395186170947	0.2670788526049733	0.2897463092892784	0.3355296974106864	0.4075093138973643	0.5046201644060453	0.9356309560676559	0.2030787208187155	1.851296593154365	0.05358789524261973	0.05179383641249097	0.0005568752894669871	0.8107834938251071			1.261670167542158
0.7963333506724175	6.9373452151319	6.030790816584753	1.791947531715109	0.7542482585039835	1.093093183708281	0.702587666555947	0.7014043505051816	0.3906806612587769	0.2728536608750522	0.2896916796071027	0.3342861807075738	0.4078229192409042	0.5039850915236798	0.9356391589970133	0.2030076013925624	1.863970273992267	0.05357915318907967	0.05178670522802847	0.0005568748537859278	0.8108791512540133			1.261670078029965
0.8045231402059784	6.616615215568656	5.504522093437913	1.659616255644249	0.6835155162219921	1.025454643162499	0.6860253495251469	0.6879015522519087	0.3833043713003967	0.2649221725572301	0.284378503553607	0.3316231349928535	0.4064007669541214	0.5013828772374794	0.9303508975539243	0.2019826160052321	1.862178825021649	0.05357636990098997	0.05178731484015939	0.0005568799151918505	0.8109351500604522			1.261669953177897
0.8127129297395392	6.295229300225374	5.227335450907067	1.591239164790677	0.6545618728811194	1.002154213272638	0.670423661623862	0.6824583382350622	0.3769297361701268	0.2625747158577645	0.2827414965529945	0.331602389168818	0.4060366467624145	0.5007702041529783	0.9298965136368217	0.2016322957524565	1.870437392110958	0.05357176891498285	0.05179379993791536	0.0005568833837549485	0.8108383544712024			1.261669798875231
0.8209027192731001	6.538281414910888	5.348691933620439	1.664767090545714	0.6783874299424211	1.039429395803571	0.6808255071027812	0.6897473433980085	0.3828853712348231	0.2675454677413489	0.2861869276449212	0.3320363181420063	0.4068202200255071	0.5029691067153765	0.9320831579556064	0.2025465034485556	1.873449072547972	0.05356921166080994	0.05179888656237383	0.0005568807695621158	0.8108319096789263			1.261669687715443
0.829092508806661	6.602547486111021	5.358498237450524	1.642871184616292	0.6762273647693768	1.014844002242776	0.6835359930813898	0.6910544198448987	0.3830805843237935	0.2647990731529694	0.2869413009140653	0.3315941296526261	0.4060756330656988	0.5029686788865502	0.9313716816278171	0.2023639041087248	1.873949609117859	0.05357732052639783	0.05179906737053343	0.000556879459231035	0.8108804440623084			1.261669586872112
0.8372822983402218	6.500295446605101	5.368277490844973	1.642652140722559	0.6818596170035568	1.006071093342408	0.6783022758084079	0.6818406692209413	0.3822812796002059	0.2646981906367161	0.2857688680717014	0.3311419813961444	0.4056185731728987	0.5014164679503298	0.930797391594595	0.2021100033397134	1.865718884779347	0.05358703380591472	0.05179895219090201	0.0005568840806595761	0.8107888444598927			1.261669463800329
0.8454720878737827	6.595135078674075	5.489165002881902	1.711460525005089	0.6870359584655894	1.064828333813333	0.6836245479680484	0.6880140733824733	0.3821754859410999	0.2657172602444808	0.2828705133704716	0.330935621980364	0.4057098215416927	0.5010380812414029	0.9309904502157248	0.2022468633643793	1.86216753935282	0.05359101782476169	0.05179734099489056	0.0005568889392854537	0.8107069577355627			1.26166932000921
0.8536618774073436	6.495750715165547	5.47293039142918	1.680105676623905	0.6843411965724635	1.02475266861708	0.6867166843863994	0.6821981422076839	0.3840245606057405	0.2659707391853429	0.2836796228376323	0.3307641111011581	0.4057211126362784	0.5005695753278719	0.9300436619693628	0.2019392573684033	1.86604297640273	0.05358852582243017	0.05179377846223192	0.0005568888680783019	0.8107451645343681			1.261669169246738
0.8618516669409044	6.521443416147646	5.471550603833726	1.726221183134131	0.6724612842139058	1.0202095193868	0.677710319651642	0.6815956920264621	0.3860076747133162	0.2691034267679988	0.2882144161400828	0.3318703966646535	0.4056510978857439	0.500804650352042	0.9301898741194923	0.2019051334694902	1.868828340362638	0.05357951283564517	0.05179233991551981	0.0005568865716378357	0.8107745871610217			1.261669038568059
0.8700414564744653	6.667419454448165	5.401683969762097	1.694208291570998	0.6542030184610002	1.035600292355726	0.6746535011117012	0.6934951048019452	0.3844747749456546	0.2661716231397405	0.2874812695225034	0.3320866491537537	0.4056164424260476	0.5018023990007524	0.9314746119024196	0.2021898703846271	1.86276205744971	0.05357297742551915	0.0517916664742802	0.0005568873816711214	0.8107947135758484			1.261668924842912
0.8782312460080262	6.71949702679542	5.435286388067076	1.642855901391946	0.6902398880592235	1.015338152819294	0.6892651712889228	0.6835677940514608	0.3856582254671283	0.2631896492700788	0.2866436402464052	0.3313912639363878	0.404912098754305	0.5010499337439636	0.9308745432054579	0.2022865209897867	1.848615263130353	0.05357137763304808	0.05178944314583164	0.0005568917161124511	0.8108117119703429			1.261668789783078
0.886421035541587	6.765266829585858	5.461231475272847	1.687945142317648	0.7086522527918803	1.027702408630134	0.6838255021080264	0.6806490725623214	0.3761927263498515	0.2618127890528337	0.2839623878015294	0.3309045866861419	0.4041522004957034	0.5007197763208973	0.9296633444083364	0.2021764165322905	1.852920063924313	0.05357138144621053	0.05178831054519029	0.0005568947194162498	0.8107769616370951			1.261668623084025
0.8946108250751479	6.630861901698933	5.392669492322604	1.666395312732044	0.671525797991348	1.0437038410683	0.6807532320520115	0.6904244034517374	0.3765322078099145	0.2644826588249543	0.2839428778893738	0.3314783776758134	0.4054183769728216	0.5017496937479611	0.930505144201941	0.2021237073334548	1.857255887904759	0.05357369924063768	0.05178886088823379	0.0005568936592702708	0.81077330336526			1.261668463351922
0.9028006146087088	6.659526355602071	5.518816558713284	1.710774323919819	0.6905838478793254	1.085483747312789	0.7001833029076404	0.6934786801330229	0.3776195657209614	0.2695640965681789	0.2871460146552603	0.3338119976417265	0.4071319416060232	0.503215423918434	0.9327915759123543	0.2023531122443842	1.870519865425383	0.05358091521178635	0.05178917295344976	0.0005568927094578535	0.8107906714170848			1.261668338969178
0.9109904041422696	6.907723607835596	5.479465984370385	1.831231408126334	0.6612936593686701	1.078977158022791	0.6947197927265736	0.6925610888522229	0.3766428424287638	0.2686879730281162	0.2848760276115738	0.3317219220426527	0.4060887510500072	0.5025309516083885	0.9322067384792962	0.202877658139615	1.852157751221961	0.0535892919251242	0.05178678489426655	0.0005568960567327671	0.8107900799815171			1.261668232785899
0.9191801936758305	6.780131017177693	5.59975817354004	1.796019527603113	0.6813583101923323	1.063931443787758	0.702465844272635	0.7008744923271523	0.3840125478320824	0.2707493227306277	0.28704434714256	0.3324822304928851	0.4062262529461342	0.5026099298906308	0.9325903026897662	0.2029384894525005	1.847027928150847	0.05358813854029337	0.05178231244196027	0.0005569004469453691	0.8107565978021797			1.261668087463284
0.9273699832093913	6.619333647199693	5.664406315065703	1.742356411418435	0.7439448730184194	1.05041105427994	0.7066136770648852	0.6963431932023177	0.3839954955982485	0.2701388488351132	0.2871758246098441	0.334538655478982	0.4068715670644314	0.5039678852804407	0.9339602131147231	0.2029447006775675	1.857026967615377	0.05358261021215657	0.05177882549610956	0.0005569000094587501	0.8106720217321546			1.261667941381446
0.9355597727429522	6.644764667101373	5.712703539024142	1.677537574720557	0.7396999399529923	1.020576149120377	0.7020628451078208	0.6824977622908517	0.3817857414563013	0.2644860052482222	0.2855508198963483	0.3330460661378238	0.4062837023113721	0.5023419992913036	0.9333887642913372	0.2022748541708984	1.862281179376448	0.05357882208345414	0.05177495929739077	0.0005568969864906562	0.8107324283405336			1.261667814185833
0.9437495622765131	6.58090738957091	5.583902228186318	1.616954794806519	0.7102127911861982	1.004236352148883	0.6898911323053667	0.6757271455241488	0.3791244806394997	0.2603849745739787	0.2855790990034113	0.3314079866991788	0.4051846200856066	0.5004026248425177	0.931102723812398	0.201991492595085	1.852511339885891	0.05357423065479996	0.05176799128453898	0.0005568989713934866	0.8107935368152109			1.261667702187816
0.9519393518100739	6.758384265284886	5.622025178475033	1.655556536894932	0.6874261263257704	1.039508777233181	0.6846028903497432	0.6830091512399115	0.3803697028758617	0.2663675047658158	0.2865605485833519	0.3321113927888998	0.4052017928968328	0.5003966073823959	0.9312953556353633	0.2021778916400042	1.841527524572853	0.05357156033263582	0.05176406305613099	0.0005569042803592161	0.8107776982738465			1.261667567089652
0.9601291413436348	6.883996606277337	5.793389446042053	1.761013485120027	0.7025382463380951	1.067356254255695	0.6894377922305248	0.7011316588568353	0.3816395616790882	0.2677650224140026	0.2855299085748252	0.3332538681505716	0.4060856325106469	0.5024613665805286	0.9327139882977742	0.2024470867052217	1.849190688678142	0.05357485272058049	0.0517648396790072	0.000556906232650797	0.8107292510793557			1.261667416126081
0.9683189308771957	6.547012868736767	5.154580856488336	1.59832938650262	0.6458586552396709	0.9926049410385795	0.6648711462130448	0.6865357258440596	0.3731717215697692	0.2564345309899344	0.2788170972597788	0.3291810456229063	0.4044849357648233	0.5008433543937462	0.9293376450680381	0.2014679022159034	1.855792302041013	0.05358147949603652	0.05176908969061534	0.0005569034560810566	0.8107549260939301			1.261667309057366
0.9765087204107565	6.504125564228331	5.19765734309554	1.590592150617247	0.6491068140027482	0.9890249475602727	0.6679262781879575	0.6817703938745018	0.3713589629585378	0.2564111763857855	0.277283361966397	0.3285392429249978	0.4043762575178304	0.5000838833726259	0.929188969657939	0.2014032270217668	1.855522999885371	0.05358328848940392	0.05176918951370851	0.0005569025516233339	0.8109236411014524			1.261667217609391
0.9846985099443174	6.714571394907123	5.462409365417062	1.645842477624389	0.6959330254740553	1.025417784523287	0.6804013608954045	0.686619489869458	0.3783305279731292	0.2612651317656205	0.280088802876382	0.3300631478324514	0.4057416490262593	0.5011001389961095	0.9315510661858339	0.202237739011813	1.838143244586431	0.0535800726855389	0.05176103550997759	0.0005569064974489475	0.8109113135120184			1.261667108288536
0.9928882994778784	6.634606616647579	5.352722653670814	1.618414506104749	0.6771575697905889	1.032283606437925	0.6679485251265881	0.6870077262249467	0.3814712706140593	0.2639640909229238	0.2816739656488999	0.3301038582205401	0.4055169589215317	0.5010794048493357	0.9311145036057615	0.2022030624334545	1.839647896450362	0.05357612627153543	0.05175332230821282	0.0005569105687226542	0.8108807064001756			1.26166696597602
1.001078089011439	6.289359276446045	5.144539320223003	1.510198741784683	0.644228447855159	0.9567125977330501	0.659056081917284	0.6722856512418385	0.3721818767494139	0.2557696278609359	0.2792456790460273	0.3282271055752492	0.4030949016995192	0.4976058906015128	0.9271482728129148	0.2008721593358188	1.852506982014689	0.05357166221819438	0.05175088217762017	0.0005569102331016564	0.8109898726874593			1.261666828364423
1.009267878545	6.296916325012903	5.21497352976817	1.479709390711973	0.6619889448720297	0.9480289836632939	0.6723395067366599	0.6725114804672415	0.3734178244989441	0.256056164040679	0.2805148895552118	0.328771953351112	0.4034206310924446	0.4982217917862495	0.9284242461755607	0.2008734709930284	1.85787678519272	0.05356768979406915	0.0517544720648119	0.0005569076426382118	0.8109030073235177			1.261666733780015
1.017457668078561	6.64886462198414	5.406165406233782	1.652892377817238	0.6562863590827532	1.014935717062073	0.6807011205766801	0.6847540368186098	0.3739811049282463	0.2648571349056112	0.2832488188730879	0.3300397174136854	0.4054755758988257	0.5014022040701955	0.9314115609381841	0.2020339574662318	1.853508689876969	0.05357223119610743	0.05176568936838513	0.0005569079164766492	0.8108079916772156			1.26166666727669
1.025647457612122	6.805237821430892	5.348002531861492	1.737866343629429	0.6535717974112801	1.046142028750243	0.6790261529814188	0.6862183011395556	0.3697604768431397	0.263579067333346	0.280942626159623	0.3299343898253517	0.4048543290128639	0.5014614378168274	0.9290898142164066	0.2022065780130826	1.841242753386126	0.0535852462247522	0.05178427841425902	0.0005569113103718681	0.8109017941578451			1.261666595740463
1.033837247145683	6.749424538778756	5.439495013418554	1.732335368094336	0.7188149716886939	1.061310933211469	0.7121522196867004	0.6888929729173473	0.3793281956936174	0.2614349511615816	0.2834805146241792	0.3326027375790506	0.4054399891452934	0.5023958732296983	0.9306994574627772	0.2026721825918726	1.849337679040007	0.05359086906140465	0.05179963331041074	0.0005569128492014338	0.8108511648276835			1.261666493441123
1.042027036679243	6.523788082746948	5.451867980384993	1.696204399238592	0.7026600370468946	1.064573445286695	0.7112818814782771	0.6927448615133128	0.3816951139319479	0.260604851822089	0.2850581496656048	0.3325676591547057	0.406677675942502	0.502927591896556	0.9326540430337105	0.2023889815041063	1.858787779962362	0.053590875154095	0.05180452736901035	0.0005569105942574041	0.810858703928429			1.261666394629549
1.050216826212804	6.326125100145026	5.246665640822417	1.547405906086925	0.6720456318889427	1.005614744056819	0.6813391114952509	0.6812568718942751	0.3723730401136544	0.2554767234134964	0.2781934194418363	0.3289929556964911	0.4045908130891919	0.5000752577098094	0.9296455119263733	0.2013099750812702	1.862551917183912	0.05358846304068093	0.05180125518558866	0.00055690889739575	0.8109722013456001			1.261666357692873
1.058406615746365	6.323695289119664	5.19701986341037	1.510524146241931	0.6672338116274567	0.9911488211416573	0.6732009228963171	0.6800699271938224	0.3673958442601034	0.255497603296449	0.2749233432333074	0.3275897584982262	0.4035733281934989	0.4989037831873561	0.9288447579173791	0.2012055643140982	1.847482393786636	0.05358298425078199	0.05179463319222226	0.0005569122714723256	0.8109028789580794			1.261666320926728
1.066596405279926	6.474950729170002	5.291022931827847	1.640896917476981	0.6564406898242117	1.021271906561654	0.6700400544506563	0.6861839806237445	0.3691958684119516	0.2625200609523638	0.27855450304593	0.3303744922188411	0.4040658086340312	0.5005026459433792	0.9290328178762333	0.2020045380470554	1.845624100717833	0.0535762294864144	0.05178590868859276	0.0005569156799439519	0.8108042424742938			1.261666257380626
1.074786194813487	6.328818512533871	5.167839875866485	1.605989009746413	0.642759460087429	1.004295906785846	0.6635962316926685	0.6802638717132992	0.3720819987906369	0.2605970717610548	0.2833971563421109	0.3315136690789898	0.4039135477424557	0.5006381172062645	0.9274796506410551	0.2014543649262993	1.849752501180721	0.05356999170176469	0.05178262606630017	0.0005569149445735891	0.8109262884721654			1.261666167292028
1.082975984347048	6.504843528608151	5.238293488587939	1.629201633070566	0.6410910948765598	1.034686532804896	0.6649721628489861	0.6813478951761901	0.3706440050634588	0.2581864364257984	0.2793294888185665	0.3295659395530379	0.4045563984362605	0.5006773617826775	0.9288897201535647	0.2013904282297606	1.853455106131795	0.05357411131971612	0.05178519109450842	0.0005569129001445991	0.8109211277785426			1.2616661154957
1.091165773880609	6.689683446341415	5.325666021004952	1.676603997231891	0.6385262146317348	1.013103018150971	0.6604926498114931	0.6771839885362178	0.3642302939193737	0.2564340490214005	0.2750465732593203	0.327490368296838	0.4037399630559771	0.4996070819672547	0.9292939406236463	0.2015431935542468	1.852817879396166	0.05358522902497026	0.05178846123821505	0.00055691521585549	0.8108343557487191			1.261666033904846
1.09935556341417	6.527528723049247	5.33611701001927	1.612390554865562	0.6454763509955792	0.9901593638232372	0.6666512988699109	0.677563214034423	0.3685055434639979	0.2611909534728769	0.278844999661834	0.3293419661994046	0.4038139969832389	0.4997856428179056	0.9292625939970606	0.2015927543700802	1.848889756008316	0.05359277276497536	0.05179549463929945	0.0005569199730594152	0.8109028121418389			1.261665925252062
1.10754535294773	6.657450987593784	5.448468211471621	1.64403616411883	0.6887160460339391	1.038467240647818	0.6873546177261141	0.6845476892625331	0.3787802292805532	0.2619107387554299	0.284469511251819	0.3316737311218342	0.4056574848542415	0.5016736530540622	0.931716775040771	0.2021068048159913	1.852285471622378	0.05359284340861031	0.05180232371682574	0.00055692155245769	0.8108657969368585			1.261665797418609
1.115735142481291	6.493847059377196	5.264373814147108	1.674649566107965	0.6697677599535744	1.061841492898135	0.6939591382080902	0.6857661003621941	0.3768345294519307	0.257425568086969	0.2789997237056691	0.3296991797629324	0.4046016680024143	0.5011677933289894	0.9305881159985468	0.201746442953885	1.850386985209524	0.05358669113352992	0.0518035617791143	0.0005569201202248262	0.8108356331062864			1.26166567482308
1.123924932014852	6.45149927624901	5.278012020322207	1.684330039685219	0.6669230572303958	1.053010660863239	0.6873785290383148	0.6850165154005863	0.3735466300925442	0.2561648690222926	0.2793538153237882	0.331259948411961	0.4050605849021127	0.5015154474849788	0.9309367345160973	0.2016386754753496	1.853067085909271	0.05358419012043907	0.05179996373306231	0.0005569198938704614	0.8108952167090009			1.261665570888668
1.132114721548413	6.520900284069868	5.433991361346908	1.713077943580104	0.6987603498378148	1.061478661054021	0.693340722347715	0.6906457879520956	0.3813961390558583	0.264856479205315	0.2851181294064941	0.3340348747426746	0.4069244249695377	0.5029481460110063	0.9328238031977271	0.2023452322554627	1.842809484312113	0.05358299888551613	0.05179341324707372	0.0005569226326001034	0.8110224895410556			1.261665461562457
1.140304511081974	6.446777086938972	5.425789602666431	1.65588730985283	0.6860133114093497	1.039152878342428	0.6896227459659262	0.6874322588244693	0.3811741314382917	0.264749788794416	0.2857418503366935	0.3320427160808239	0.4055557921324735	0.5027708697229887	0.9316219299139387	0.2024447580980773	1.845538722490422	0.05357846815693376	0.05178449617758537	0.000556925532944502	0.8111079451332561			1.261665329113625
1.148494300615535	6.788974142136885	5.5552142509859	1.732976795149371	0.6982189106313076	1.068213745128011	0.6949300735117201	0.6882444072759393	0.3825033048487552	0.2659094992874643	0.2879672220327145	0.3323516923567855	0.405703918179226	0.5036296103948772	0.9324822393522878	0.2028106658082562	1.854729635735078	0.05357770480800641	0.05177817173113391	0.0005569252145143107	0.8110632218298026			1.261665195445843
1.156684090149096	6.755735554877861	5.681518503457953	1.695448769837582	0.7327935999963294	1.071695323439702	0.6859287606688103	0.6913194557767535	0.3818811937047548	0.2624958272681669	0.2826115368522156	0.3305163130796568	0.4055463181646627	0.5014968075783676	0.9318375770998953	0.2020359650264938	1.854754071965109	0.05357962760344873	0.05177765894119882	0.0005569235388743051	0.81108061466645			1.261665078964993
1.164873879682657	6.631388538026672	5.474792026989372	1.611995199060717	0.7156859691504437	1.036494358308713	0.6837780411820995	0.6903126348543359	0.3770638211812928	0.2596494013878386	0.2808770219191367	0.3302448870463826	0.4051229798656604	0.5006838661904768	0.9311360121260314	0.201781392371605	1.846602641160766	0.0535837493167734	0.05178000944727362	0.0005569257548479168	0.8111196807073383			1.261664987824751
1.173063669216217	6.836068928550388	5.431567624764374	1.696508648144124	0.684135559510357	1.04076677192719	0.697058451500247	0.6906312523207154	0.3789395461221475	0.2660726297694066	0.2855030100132149	0.3316311607020648	0.4050996130147179	0.5021202641732788	0.9316999702483357	0.2024360897234308	1.837912052024245	0.0535814068649593	0.05177928081637673	0.0005569319087081287	0.811106626957748			1.261664834120095
1.181253458749778	6.553144198686986	5.220252356556268	1.599760210599957	0.640258942247121	0.9938101358443938	0.684366659490386	0.6832859622026355	0.3776117389443833	0.2600613077485739	0.2805794090292891	0.3291879688235851	0.4038703828272525	0.5009357903648565	0.9299732090372222	0.2019253412742132	1.847534922139081	0.05357423878338546	0.05176913204404059	0.0005569349157119665	0.8111209121521226			1.261664656016531
1.189443248283339	6.318040974365871	5.091661720337196	1.546354278970988	0.6333427839949701	1.005790165459687	0.6757991274334481	0.6844330962710717	0.373936158898128	0.2558612219827802	0.2805204792314265	0.3295397490625686	0.4039682819634415	0.5004052293574965	0.9299088441968685	0.2013756730062639	1.858722864247577	0.05357059673899298	0.05175925706292529	0.0005569325476877436	0.811140178973099			1.261664513842699
1.1976330378169	6.481601717288083	5.286746852012302	1.628708850229331	0.6649717980330241	1.031943141840122	0.682700597580181	0.6884322804956914	0.3734549886156116	0.2593213821512418	0.2834518791736663	0.3305567942648371	0.4051474221674696	0.5005032334065342	0.9311078378419552	0.2014603409812422	1.864908785142171	0.05356635360012773	0.0517555315989515	0.0005569334355093197	0.8111685020848276			1.261664352526187
1.205822827350461	6.68390057248896	5.452602416009277	1.738095347262901	0.7027076168204573	1.06599655800527	0.6959793093701963	0.6946545317698599	0.3816385682986384	0.2654136360546638	0.2860236791703434	0.3319748842652208	0.4063200882392336	0.5014713468125713	0.9312550362687345	0.2019406810037681	1.848154440707368	0.05357015514757744	0.05175446846597291	0.0005569393782292229	0.8111920152569947			1.26166414838146
1.214012616884022	6.59451751052213	5.454197445784168	1.640159654098026	0.7134256465376649	1.037640235340874	0.7034153295384774	0.686933896675991	0.3803061392039946	0.2602005297903767	0.2853117632260496	0.3327429143220006	0.4056107656575013	0.5018300247755552	0.9306975871235479	0.2017737918474987	1.847548564671405	0.05357819358435544	0.05175657841420956	0.0005569427395235424	0.8111815378739041			1.261663937034868
1.222202406417582	6.35864819170544	5.189550736780771	1.516097405583346	0.6638400029971075	0.9739418937481131	0.6801104449392821	0.6692980840050732	0.3711252944325587	0.2558763230392457	0.2795450301908151	0.3300484248425098	0.4042090079630467	0.4993807605814978	0.9288411397818525	0.2008334735524659	1.852939456307019	0.05358279869944984	0.05176094132543849	0.0005569409250773989	0.8111922479583691			1.26166374647597
1.230392195951143	6.700981311177272	5.385440390305329	1.663224067458624	0.6854186100663189	1.00988118004262	0.6854152896872038	0.6797546701277324	0.374109234510776	0.2602976313105395	0.2805587084833756	0.3308982680848386	0.4054027872192595	0.5010395160496527	0.93120658834183	0.201636115674754	1.861330479977114	0.05358913350521843	0.05176879934137838	0.0005569393709523694	0.8111570924000592			1.26166357774079
1.238581985484704	7.194081526483338	5.807155107846798	1.839202487333634	0.7443544149948665	1.076535215401313	0.6952148662293084	0.696648141629667	0.3840721281815104	0.2650556347279965	0.287161668327716	0.3320080307907852	0.4073293060112512	0.5036093638766675	0.9353559461069129	0.2028894681835658	1.850478112471586	0.05358995253330609	0.05177557070894118	0.0005569423520563128	0.8111001165548343			1.261663414679183
1.246771775018265	6.523140086244318	5.403636679578029	1.707045602358082	0.6825384789453175	1.034014537076978	0.6678797586203491	0.6826559115829489	0.3762824965686426	0.2578306734149412	0.2839021726382005	0.3296350472011764	0.4054060752491086	0.5005485827527654	0.9298373269268136	0.2017715316597889	1.836788857471929	0.05358870631654217	0.0517788173372493	0.0005569473865429877	0.8112144887866327			1.261663235073769
1.254961564551826	6.235520959717887	5.194868400584693	1.56477420402167	0.6472911839071012	0.987685106323365	0.6659232080652278	0.6723533712821119	0.3670835012354973	0.2531955330583318	0.2775890836330593	0.3278591555857827	0.4034196042254996	0.4985802511634373	0.9271704881907424	0.2011776206042087	1.844203721486347	0.05358718179894281	0.05177998365186448	0.0005569492878020658	0.8112253770959462			1.261663043348039
1.263151354085387	6.357015040255942	5.231521272063791	1.566771352989857	0.6594048342418843	1.002484003916208	0.6790151515139387	0.6719400649410455	0.3668638951704877	0.2552019603434111	0.2771963249326339	0.3287973247638603	0.4042318695468671	0.4999161301557002	0.9292023340350218	0.201454949432343	1.850698427306834	0.0535813149654927	0.05178079422901008	0.0005569476776671674	0.8111124893198648			1.261662877908059
1.271341143618948	6.44193747221163	5.271436138775773	1.603431757517873	0.6718333609901808	1.030573947996448	0.6788044542252194	0.678523096745169	0.3689087557156141	0.2551288002530334	0.2782766622540507	0.3300983271110602	0.4049317869088328	0.5012043373537893	0.9307040520034366	0.2017126908153505	1.856709292889381	0.05357595535783628	0.05178192095080179	0.0005569477009884547	0.8111817735572558			1.261662754732259
1.279530933152509	6.561000064332545	5.469891765224843	1.724892128744357	0.7029115880172419	1.057367976767454	0.6849398393364119	0.6868450644017324	0.3745241062282713	0.2586987932608376	0.2828134495818254	0.3314634390503782	0.4042960093374033	0.5014668830781051	0.9304425039003074	0.2021116402508896	1.847899608491892	0.05357616203222746	0.05178040885699679	0.0005569518655751749	0.8112884664267642			1.261662627368994
1.287720722686069	6.572760462956578	5.470928690715131	1.668564472975227	0.702219157996369	1.025074320190468	0.6908909126489051	0.6878619776413015	0.3740731418070727	0.2598727190377088	0.2820897701564652	0.330472246558739	0.4041745781851943	0.5007795455491597	0.9289791277869892	0.2019528029508232	1.849889346388904	0.05358142654025249	0.05178171590635697	0.0005569552036519914	0.8113328415507092			1.261662457013675
1.29591051221963	6.338291381909158	5.306271641359479	1.56722627632997	0.705538657724981	0.9842366190787812	0.6906077807101932	0.6784643013793695	0.3729117532478103	0.2579592346588679	0.2805928666670657	0.3292624964081121	0.4041897999238786	0.4999082730839143	0.928611121395267	0.2015036595141009	1.857707698588445	0.05358845055642313	0.05178768053590872	0.0005569541681671217	0.811315157892585			1.261662274243559
1.304100301753191	6.345754183758696	5.356009830149382	1.5442215913934	0.6913275121271559	0.9785868730925948	0.6865362451178135	0.6738216341492526	0.3791173539380069	0.2580956683696128	0.2841871334137593	0.3306749713064328	0.4048734200009005	0.5003150114101197	0.9303280232343057	0.2013057983394218	1.860037113029658	0.05359209005495513	0.05179011886708187	0.0005569525571134695	0.8112372503312788			1.26166214013945
1.312290091286752	6.345170583405759	5.311297583553587	1.510856035960866	0.6923380381216961	0.9660103816576207	0.6820087605902557	0.6664719202053805	0.3713598024096383	0.2530776904607593	0.2790861998423957	0.3285258909198437	0.403279281422349	0.4985081787100695	0.928250335480202	0.2007256914189598	1.850526114969959	0.05359075089750485	0.05178463715262593	0.0005569557939302509	0.8112513226875773			1.261662014517062
1.320479880820313	6.559989195092834	5.397949190228185	1.605895151701808	0.7035577169144545	1.002494126237166	0.6897387729952624	0.6718674688252156	0.3732113017020753	0.2571143101968479	0.2800759439746086	0.3298541899222085	0.403551469854873	0.4995603038171559	0.9290151492480079	0.2011755361568972	1.849638340700207	0.0535880196226496	0.05177971753891274	0.000556960766700516	0.8112123108903891			1.261661862956546
1.328669670353874	6.910996347328667	5.496541913629337	1.708189637759419	0.6818502548579087	1.056325663018148	0.6892644167669775	0.6858482459806541	0.3835482557920751	0.261361648959784	0.2845219128242423	0.3322904975218167	0.40526242634316	0.5021092710768342	0.9312589796031702	0.2023231348078092	1.854399923245526	0.05358400264001689	0.05177832062473917	0.0005569625573338359	0.8111657974926252			1.261661671728624
1.336859459887435	6.828475729018053	5.375009620945513	1.658726074282041	0.6734377859119273	1.034014780297329	0.6863134447523349	0.6813185612207239	0.3744446104828124	0.2553204232261091	0.2805723998124787	0.3297694872092596	0.4040719435239851	0.5007289312522171	0.9299509352268384	0.2016587783493487	1.856425594218243	0.05358030267552396	0.0517802735205103	0.0005569613466358823	0.81124967896112			1.26166151615688
1.345049249420996	6.537628646202185	5.314756397498419	1.653826873048581	0.6762234253165766	1.021855120939328	0.6800934700436001	0.6788418786450904	0.368268914454183	0.2552572680457698	0.2788314876869254	0.3290718244784701	0.4037246683635525	0.5002717305680217	0.9287884792313118	0.2011817417862923	1.861547000737731	0.05358190238769224	0.05178484735503367	0.0005569619151089431	0.811345872995027			1.26166138061001
1.353239038954556	6.346711415796527	5.193506756781848	1.556899357124138	0.6361580287677181	0.972680196771661	0.6577934088452514	0.6716739744738687	0.3675475498449673	0.2547711585310508	0.2791374969578161	0.3288655246017984	0.4038335047302683	0.4994242413828389	0.9278922489859064	0.2012006183533241	1.852014184227441	0.05358709106302996	0.05178888032420217	0.0005569657113509801	0.8112870261302993			1.261661223420073
1.361428828488117	6.407237669430526	5.232780400925105	1.520024988121905	0.6397723339700092	0.9570997105942887	0.6530501427383679	0.6686807304860141	0.3681778410440621	0.25324467330532	0.2784442012348333	0.3276307071911589	0.4026614454433943	0.4979216459807996	0.9273652574031405	0.2010938440510515	1.848847993046971	0.05358913601828515	0.05179779355455597	0.0005569685944285147	0.8111801948172161			1.261661043273443
1.369618618021678	6.501825855113286	5.242133993567144	1.577182902637065	0.6500990974470455	0.9811109842568483	0.6687695767588441	0.6746149521218709	0.3706883554469138	0.2544911280570789	0.2778960829955581	0.3278745289878754	0.4029962738650128	0.4987782493717104	0.9281290306752384	0.2012545260292478	1.845943437415779	0.05358784789533563	0.05180077838963804	0.0005569680720349759	0.8111376320833339			1.261660871874069
1.377808407555239	6.619958900376752	5.47691047567358	1.689829913226223	0.7060759620093832	1.008554113517308	0.7016186181605547	0.6836465537970675	0.3819453159674393	0.2619006560441443	0.2845269970101453	0.3314569986866302	0.4053979197276704	0.50179565143504	0.931578424528216	0.2020320099984056	1.853986926814767	0.05358241263561372	0.05179344900076263	0.0005569669053688641	0.8110468696990154			1.261660734706054
1.3859981970888	6.494395601352617	5.527170618998051	1.689700886388666	0.7388157894792313	1.013377748815453	0.7030863948040074	0.6856233831280257	0.3783576182100777	0.2596600992508014	0.2848801628313363	0.331465570083577	0.4050715679047426	0.5013615134670959	0.9302098724343393	0.2022272662905923	1.853167608374965	0.05357724598804942	0.05178501664578958	0.0005569686034163796	0.8110373954947309			1.261660616730859
1.394187986622361	6.538209514106487	5.43600860993102	1.702661756416902	0.705366364131619	1.043133889613086	0.6928098002686748	0.6874667423183519	0.3790445081659514	0.2578470946029576	0.2832153639130055	0.3315513146860691	0.4052224011490079	0.5020482715622084	0.9308787728805287	0.2025652068422617	1.845940314037117	0.05357456232179773	0.05178014070432999	0.0005569719012914076	0.8110307496250465			1.261660493149928
1.402377776155922	6.799004849385915	5.570921007353027	1.826578984239747	0.7125165017669333	1.09757463874441	0.6968967178827175	0.6976683061825134	0.3839415670458838	0.2647302921233011	0.284318000665328	0.3314261841649307	0.4060600126862715	0.5024180142957131	0.9321277382406019	0.2026322958053622	1.850057963910605	0.05357075746839447	0.05177854534544793	0.000556972004106937	0.8110381750288858			1.261660388980898
1.410567565689482	6.463072946943511	5.325417961594446	1.648504261013977	0.6843728180611416	1.04282718394098	0.6941254086739311	0.688849443639087	0.3803942553036204	0.2599295961213405	0.2830491976577068	0.3294227593163896	0.404550249888002	0.499904556091012	0.929843131906125	0.2015914477379245	1.854907449731013	0.05356746098427289	0.05177678069580996	0.0005569691752468285	0.8110900736327064			1.261660296737398
1.418757355223043	6.35672934855335	5.134711923978424	1.524969286849265	0.6546203401464661	0.9833130341730567	0.6589956934372305	0.672182435990007	0.3715460334822023	0.2554106882466367	0.2792665933054104	0.3289977314085575	0.4037732030707377	0.4994262787936651	0.9277290717453439	0.2012671724579403	1.850037939527489	0.05357233117970873	0.05178273668591032	0.000556968871162401	0.811070326001188			1.261660247073116
1.426947144756604	6.323703749333047	5.081386946207748	1.522495643299564	0.6415582460557566	0.963531895677866	0.6516490385122063	0.6705700581601606	0.3672298485326509	0.2558719719642919	0.2763112226453564	0.3285894798665101	0.4036219083962909	0.4992251982926185	0.9267742024498485	0.2011617228640253	1.837102311444476	0.05358172396843848	0.0517976482597897	0.0005569713473765999	0.8110175348143169			1.26166021591271
1.435136934290165	6.58186386866357	5.367284808292729	1.606943232524042	0.6885503839693962	0.9907643297433727	0.6820651478227142	0.6796328725951744	0.3721307615480707	0.2568007126914794	0.2818580649150641	0.3295764611272881	0.4039791818335722	0.5002977678405542	0.9294648242684362	0.2015969711495681	1.847257842136447	0.0535898954740371	0.05180518317370108	0.0005569716629324083	0.8109806424483486			1.261660186403788
1.443326723823726	6.817106190197404	5.480515058628439	1.656951598749674	0.7014806127955506	1.037184542793993	0.6941435129213653	0.684788534018849	0.3747010192303797	0.2567224442112008	0.2858964891585326	0.3306718966271804	0.4042896919822642	0.5007214378647736	0.9302197549149719	0.2018049652602463	1.858315743755028	0.05359270838590723	0.05179914523735201	0.0005569681267041899	0.810926605800535			1.261660193650305
1.451516513357287	6.752707487065605	5.509438522389922	1.715418670916943	0.6966942182192845	1.084558283809845	0.6881004882254396	0.6850588916537544	0.3762619536684029	0.2651043809914588	0.2841638742450645	0.3315725036042634	0.4052555882130859	0.5022057707170763	0.9311631259167701	0.2022679734969756	1.861419367902867	0.05359233539304954	0.05179157529063844	0.0005569649868042782	0.8109047007152237			1.261660244590059
1.459706302890848	6.361315919237073	5.324208885638544	1.599847790996803	0.683858409175062	1.019313977217303	0.6868449556284253	0.6772579181233881	0.3723355268156583	0.2603808875157189	0.2810726057888832	0.3306984637978508	0.4051352517718987	0.5004325966912443	0.9303718225747606	0.2017142790501966	1.844196422993188	0.05358685852511746	0.05178442670992262	0.0005569654907010501	0.8109181910077455			1.261660318785308
1.467896092424408	6.377509616614737	5.23284625998332	1.597908379330718	0.6578595097374043	0.9849260963635466	0.6791148116818915	0.6713482087001194	0.3706920413263949	0.2559034664045931	0.2806897671393144	0.3301478518435974	0.4041722544046262	0.5000716253383765	0.9294026990718515	0.2016766215721349	1.837641308655431	0.05358144372596232	0.05177629034274059	0.0005569670271146124	0.8109312435049472			1.261660372048865
1.476085881957969	6.512330333611198	5.319064948253502	1.579968722357341	0.681989500655523	0.9906846997145276	0.6816440864425803	0.6769336739722436	0.371876105931032	0.257768527188227	0.2804114662252271	0.3300453940802183	0.4042869666594356	0.5004541359554948	0.9297586939832231	0.2017714936995348	1.843788738449271	0.05358036703681205	0.05177333946192792	0.0005569650386153838	0.8110160186140181			1.261660451769623
1.48427567149153	6.428983848612035	5.256903217222696	1.521249139373928	0.6839381779729967	0.9902130333884411	0.6823596874811958	0.6756752923674711	0.3708041432519267	0.255491377006233	0.2813370086158776	0.3324046307349143	0.4049702435801611	0.5010169265449058	0.9303772965003018	0.2015464274174246	1.845733674086858	0.05357919621436719	0.05177772432943143	0.000556960871353462	0.8110286452203656			1.261660574744011
1.492465461025091	6.4548717103138	5.248912089879413	1.552686618439773	0.6606619515320546	1.003610259579328	0.6800311338204822	0.6745574506001025	0.3690042915797674	0.255446949812827	0.2814359505299488	0.3325252096734928	0.4055159883186993	0.5024107037653848	0.9317207345141434	0.2019109518268137	1.84773438714449	0.05358425646847022	0.05178328571012545	0.0005569596949940732	0.8110144761930708			1.261660701323322
1.500655250558652	6.377170943610695	5.19326093193219	1.557502834383153	0.6578850419683666	1.008494020233707	0.6664560012842604	0.6768898664888753	0.3668493218380292	0.2560636799222347	0.2773010314003443	0.3286109663550697	0.4033246427108291	0.4989507121614	0.9285911204189327	0.2011622372001542	1.841527670951455	0.05358380756294193	0.05178613472812989	0.0005569621455708528	0.8110769496783475			1.261660796050953
1.508845040092213	6.312284995753733	5.243413592944309	1.549228662819511	0.6709778232876079	0.9907594663367585	0.6670537243132365	0.6779680740343402	0.3734914606570149	0.2577937954906444	0.2780818753573739	0.3278367135747874	0.4029585980359091	0.4979570772683432	0.9274470895661658	0.2008773589532632	1.847473694754463	0.0535811879689124	0.0517898862278084	0.0005569633271474881	0.8110807262421398			1.261660865996355
1.517034829625774	6.450356815893623	5.367119106958153	1.598106693332887	0.66488467707772	1.007310504847666	0.6771759729684969	0.6804266187819108	0.3729060799804789	0.2585620570051047	0.2815349790056067	0.3296156998264321	0.4042963953548354	0.5001749116801618	0.9291992101215899	0.201487596148148	1.850208660919497	0.0535788684859369	0.05178777627957176	0.0005569603335557204	0.8110828973949024			1.261660949925521
1.525224619159335	6.376400124704985	5.141050066096102	1.535353212784872	0.6368105984760509	0.9672482650790679	0.6720637746621556	0.6709419437912489	0.3662833779681881	0.2540347789248895	0.278542466957755	0.32801277395888	0.4030430304433962	0.4984219800979017	0.9274960051917758	0.2006105131218979	1.855605648820013	0.05357022129689098	0.05178473625483238	0.0005569566739674376	0.8111385886753623			1.261661060624016
1.533414408692895	6.490751992141496	5.311865954991251	1.620405677380401	0.6817420072026674	1.002721263432009	0.6892095366643259	0.6754677308467618	0.3738510351358552	0.2563729112892402	0.2789179784955224	0.3283761733424378	0.4032778639921286	0.4990364385962258	0.9287596570350242	0.2010010446802374	1.855565652893354	0.05356080483778201	0.05178374690924225	0.0005569582442745489	0.8111068600256206			1.261661136708387
1.541604198226456	6.908191779074371	5.612032158849487	1.85177947679077	0.7216001137570788	1.117760589050151	0.7063651482037289	0.6930343122007003	0.3821681150688672	0.2645255168026179	0.2841324213080083	0.3319248740949072	0.4066449416221486	0.5035916782359285	0.9333078711121378	0.2028598967921373	1.853927571934478	0.0535564992219905	0.05178205580669715	0.0005569617053465158	0.8109977173120966			1.261661194868698
1.549793987760017	6.87367923707947	5.691217921024984	1.764621795761912	0.7331559073232324	1.056202610234066	0.7104184876469344	0.685126496196324	0.378755708129369	0.2620950807868255	0.2853640676505044	0.3327870920788774	0.4067147107784732	0.5027810711824798	0.9336568117739777	0.2024437214020434	1.855268838757724	0.05356344661548553	0.05178551287770859	0.000556959350007678	0.8110095574330378			1.261661229417795
1.557983777293578	6.723128128617709	5.747722081305453	1.703442036056456	0.7259809395225246	1.013470046533358	0.7105397507995941	0.6778320771682638	0.3753360815755663	0.259976909797116	0.2841425230516272	0.3317195737377338	0.4056433747333087	0.5016766579075764	0.9327944761523107	0.2018433927737813	1.856392925359099	0.05357147288303681	0.05178892651676198	0.0005569541285270643	0.8111156244844179			1.261661314328564
1.566173566827139	6.739821452120494	5.637553407397032	1.67475369577527	0.7094345947543305	1.010568641945013	0.7122412084434073	0.6815156589929745	0.3804571422278201	0.2597320509542688	0.2856119810213818	0.3319628053732049	0.4052870769225299	0.5021357504866411	0.931781852560697	0.2021949929789194	1.853173141689309	0.0535741760467963	0.0517876789767848	0.0005569534398056115	0.811176808655764			1.261661408394806
1.5743633563607	6.462328313861008	5.230246608440993	1.605559319240251	0.6556491235919331	1.007965922614814	0.6737634764635481	0.6841075116293659	0.3748777655120256	0.2586264570261676	0.2819710195415606	0.3295461109537841	0.4032084841702349	0.4995641567029143	0.9275991942855265	0.2015529183030347	1.841344445040641	0.05357822338926774	0.05178143671687761	0.0005569558643335248	0.8111565560573145			1.261661497394007
1.582553145894261	6.312563818118606	5.085900090588898	1.566792878262614	0.6269305598127234	0.9879171887807738	0.6596282118432333	0.6743477651089582	0.3685146871993488	0.2571780562671002	0.2771155646592501	0.3274564667017263	0.4029245364142098	0.4980819127319512	0.9263743180302707	0.2011735106261287	1.848207099040236	0.05358245043576777	0.05176832938545967	0.0005569545242261796	0.8111737790001511			1.261661596518961
1.590742935427821	6.445345330551174	5.113347718419736	1.572020533357424	0.6387607516531526	0.9951277161233648	0.6680586800217466	0.6738553277136085	0.3707390062585912	0.2551868568905448	0.2786571839205344	0.3285486283140552	0.4037890862734438	0.4994358605338139	0.9276669461820908	0.2014681987101575	1.85689792601216	0.05357881766931167	0.05175784047248777	0.0005569500893121314	0.8112315671019755			1.261661694274395
1.598932724961382	6.382856219577713	5.222949098572251	1.620208408946266	0.6778517749506919	1.026361928155364	0.6860544908255093	0.6825844056940524	0.3730256054083145	0.2574145215197134	0.2794024856434956	0.329549671765389	0.4041348450295318	0.5004529246964909	0.9286459067187017	0.2014718611424478	1.865313642200896	0.05357321715981275	0.05175418831531128	0.0005569470305620809	0.811217019738766			1.261661844135816
1.607122514494943	6.503836960943715	5.548516031991717	1.657984877334968	0.7155614897569447	1.024214379172827	0.699656694290696	0.6846954069684217	0.3800862863653137	0.2621099257431275	0.2821915294056416	0.3309076736052062	0.4052195223465797	0.500972389999207	0.9317251136863463	0.2019734919790366	1.847567902877646	0.05357729151117689	0.05175766686200616	0.0005569474414518693	0.8111956469723758			1.261662001692763
1.615312304028504	6.617378746237803	5.567646422464541	1.582232255356672	0.7090182551271161	0.9834611691566904	0.6851466468720911	0.6806168812219061	0.3789188743611335	0.2605497566949349	0.2813234185132156	0.3297150623112023	0.4048621635924008	0.4998110465638047	0.9305091285604075	0.2017844621001525	1.8413308596345	0.05358413903886657	0.05176741262578014	0.0005569486052502624	0.81126987839295			1.261662129707928
1.623502093562065	6.52556828183316	5.358592734259509	1.564581975477952	0.6445631563023104	0.9691391429369564	0.6681924464311001	0.6779205288374547	0.3736140927047479	0.2610061536333754	0.279373797970191	0.3287989858297917	0.4039198507041282	0.4989468689419283	0.9287606751114089	0.2014176864854359	1.850547646248322	0.05358687458782432	0.05177148002980918	0.0005569460290095935	0.8113209201453825			1.261662267558695
1.631691883095626	6.366512632715649	5.273415326272358	1.652007524779805	0.6390271758000373	1.009340532596711	0.6682085538246441	0.6776486795370429	0.3730390745179331	0.2595573020475019	0.2795562812186168	0.3288271281749318	0.4034500352393758	0.4990143985546087	0.9281464939137116	0.201310251160612	1.85814917389795	0.05358893033827183	0.05176933840731376	0.0005569406496952415	0.8112630073039724			1.261662446911058
1.639881672629186	6.241390914405211	5.136327187163269	1.590193799749035	0.6368539067241928	0.9919556526584428	0.6659307841411598	0.6725737226065838	0.3689545156270089	0.2573279077508384	0.2764027629607608	0.3279659248892546	0.403360711239624	0.498967071893633	0.9269873225723665	0.2010278668910571	1.852633748737344	0.05358808245141961	0.05176372159666688	0.0005569388854091321	0.8112930171033952			1.261662638364161
1.648071462162747	6.277202813886182	5.182234201824708	1.594714741418479	0.6426675761381961	1.000074351726927	0.6717267612832454	0.6768212479267276	0.3684273785507013	0.2599065907622384	0.2765343399912704	0.3285356153674417	0.4046206851849385	0.5002046658344257	0.9290538863630323	0.2014391680304631	1.84094440284188	0.05358300870895314	0.0517587006007366	0.0005569412246980255	0.8113043574259772			1.261662798432959
1.656261251696308	6.274473971551747	5.329964192949684	1.571785177065403	0.6814909106896098	1.000670344844046	0.6810947288200752	0.677452313889762	0.3738442468065115	0.2583565216911443	0.2811995711104116	0.3292122540430898	0.4043062580205837	0.5004050999355233	0.9296810514531042	0.2014432730335671	1.847557374117387	0.05357873692397701	0.05175754424440119	0.0005569404138672516	0.8113212326271658			1.261662940545103
1.664451041229869	6.376606926412488	5.313895169906236	1.548907488419524	0.6839406793709597	0.9787560502099854	0.6843315060824916	0.6733341133265637	0.3778602173483294	0.2573100820589166	0.2842320460782318	0.3299840075489334	0.4041451376812557	0.5001336212210006	0.9293183600574167	0.2013034478888985	1.853535958077746	0.0535774644971873	0.05175708712471452	0.0005569353224565784	0.8113687753793379			1.261663106970708
1.67264083076343	6.536498319577241	5.285030805153366	1.638396990646396	0.6864324795411832	1.014710442063794	0.6960908683392218	0.6849137730302824	0.3807349470720595	0.2632236082340202	0.2867222536426665	0.3326306737520818	0.406161673385745	0.5020225040221757	0.9314605800256849	0.2020037152074218	1.855986792000376	0.05358262646711037	0.05176062926022251	0.0005569327586929211	0.811305734822402			1.261663264308928
1.680830620296991	6.550044668931518	5.24012941851345	1.612457463601376	0.6558600778047456	1.012983870728213	0.6831351941718327	0.6871236505261181	0.3810940722755135	0.263406650070526	0.2844875392965303	0.3329562235425559	0.40625708263781	0.502503633351905	0.9314167058314257	0.2022335734308988	1.84897211310335	0.05359117750614913	0.05177209911962873	0.0005569371752693988	0.8112622950587334			1.261663372280845
1.689020409830552	6.602070856327278	5.33950350812451	1.645072752952011	0.6607714501523501	0.9961451559219384	0.6735517714961706	0.6797806252679034	0.376451155020887	0.2592272799603619	0.2816543621467762	0.3313950148332984	0.4053843465836333	0.5008881310480655	0.930528697046316	0.2019757801077643	1.845617236881003	0.05359573679364005	0.05178562805733999	0.0005569409355512403	0.8112243454328332			1.261663441307211
1.697210199364113	6.401090031763172	5.2397170657802	1.643013409721811	0.6806966872328775	1.016564564565591	0.678328838630693	0.6827080118471641	0.3752191875224389	0.259040522615407	0.281725094713421	0.3309794579426512	0.4044810019716268	0.5001786040256754	0.9291338081803554	0.2016159199252783	1.852259261056176	0.05359524249000933	0.05178932208735059	0.0005569390494073206	0.8113448097181805			1.261663466387434
1.705399988897673	6.446086637140331	5.236001474815534	1.61474908801651	0.6809972318861622	1.009276255178283	0.6754945898191447	0.6848747467158443	0.3724128690634401	0.2605644556621927	0.27994168445273	0.3297955648953717	0.4041616482559488	0.4991498904234706	0.9286281644195723	0.2010516725979392	1.85453018598734	0.05359005063396184	0.0517842180666388	0.0005569356358734419	0.8114354018914705			1.261663521191271
1.713589778431234	6.620551310344622	5.341496365812629	1.598333431268253	0.6550154503047971	0.9946316520598601	0.6660269407765769	0.6810879784650097	0.3727508935569897	0.2596499342714197	0.2783984172054297	0.3282165656411264	0.4035828616626815	0.4990873970173622	0.9283012428140237	0.2012152229132026	1.847646009639082	0.05358203927698758	0.05177695382570043	0.0005569361823207656	0.8113770333903491			1.26166356666415
1.721779567964795	6.67503906075763	5.299194142054642	1.610482777675787	0.6444380206162722	0.9974045378976979	0.669293964109701	0.678852459578995	0.3738232440874625	0.2581141239963106	0.2798174359096736	0.3291450191359749	0.4038568250487278	0.4999478964928679	0.9293744241645735	0.201608767465151	1.84701404635437	0.05357557437238446	0.05177511994869528	0.0005569394738715817	0.8112980498933399			1.261663555970121
1.729969357498356	6.596441702346133	5.452738380335109	1.636504325574096	0.6883864679921337	1.014574710965889	0.6819599428812309	0.6762241857567707	0.3764521016627363	0.2609284092234694	0.2841959703874173	0.3317963071637663	0.4048085583266362	0.5011193583315946	0.931464594153161	0.2018850751806233	1.855595672750493	0.0535754208390332	0.05177159976946187	0.0005569400848656264	0.8112111922358196			1.261663511284606
1.738159147031917	6.567757339469126	5.249630931751492	1.626672332770457	0.6601069714183798	1.014190388275342	0.6766043872542793	0.6737852501864674	0.3721931469569124	0.2624117934976576	0.2821481569282703	0.3296095800835381	0.4039253376237644	0.4998056970249412	0.9292948788686851	0.2014104534090078	1.854560418539484	0.05357628783462345	0.05176112261418923	0.0005569374465153293	0.8113146494940876			1.261663478148897
1.746348936565478	6.65465805207103	5.073571112296305	1.570088898512989	0.6169598325993995	0.9806347503756134	0.6714823693076719	0.6725620263190284	0.3687256667647093	0.2549766636670567	0.276425638138532	0.3268020220977478	0.4030953904670722	0.4989908889071532	0.9281789804790352	0.2011043082314698	1.855902085314358	0.05358160296876966	0.05176030567760286	0.0005569360957812798	0.811432436007066			1.261663480922239
1.754538726099039	6.844983279740316	5.352967016169679	1.641927506526036	0.6488444773670112	1.00375850384116	0.6899349074274833	0.677347436186981	0.3797104057243694	0.2588214656389972	0.2807814751986528	0.3295835566602823	0.4046501302806513	0.5007266227433735	0.9299537485520013	0.2020821114121298	1.846038699735895	0.05359043500455991	0.05176579123119336	0.0005569384958628627	0.8112802242820547			1.261663489021207
1.7627285156326	6.781640802027308	5.533671098639168	1.697663300299567	0.6763391150796826	1.026743224845423	0.6882942948514432	0.6757294080503325	0.3749088608533437	0.2587083906743143	0.284178253079062	0.332145187313244	0.4052149497376533	0.5015396861836078	0.9316948185753806	0.2022912522624381	1.841613349247809	0.0535951143305666	0.05177403257943147	0.0005569414583492593	0.8111693766878341			1.26166345663895
1.77091830516616	6.765830531116468	5.42072192826821	1.65723092136798	0.6828742640780781	1.016521931341785	0.7019798198539117	0.6793430412134254	0.3776342664622276	0.2606368029998926	0.2861025974083982	0.332622849571041	0.4053556629289325	0.5017739985239189	0.9328882832074312	0.2023116324171332	1.854390651181658	0.05359599394335009	0.05178270753195774	0.0005569406063122268	0.8112102793761001			1.261663417246261
1.779108094699721	6.714255097143396	5.55852335721653	1.693251677385309	0.7211216516723287	1.0453166709589	0.7151114991441742	0.6906682596700324	0.3834523747976427	0.2663140091976549	0.2855005577354705	0.3321894201894369	0.405508745319018	0.5020217690961876	0.9321182755216985	0.2025110430577828	1.862923019223215	0.0535901824038879	0.05178367156272987	0.0005569375644528831	0.811272137425942			1.261663394285478
1.787297884233282	6.704246400633801	5.5014992497887	1.72832851782846	0.7089694733176769	1.05015674813251	0.69375010487168	0.6820384093214876	0.3746031752160861	0.264046219171064	0.2830140075019586	0.3300240663972813	0.4047517823188322	0.5004669431547927	0.9299584731484899	0.2020087856771853	1.853387617096159	0.05358771522041148	0.05177667415562994	0.0005569372836421305	0.8112837617443315			1.261663421052666
1.795487673766843	6.648787033798096	5.424669923520227	1.703822304240147	0.6641518729959215	1.04559355660828	0.6833882431668959	0.6828722407991384	0.3744786715568453	0.2675644621207376	0.2867179714614613	0.3314235773423435	0.405673467712683	0.500803927544654	0.9304394554178486	0.2019827032954578	1.842832831341564	0.05358626018727241	0.05176591708999124	0.0005569401095881134	0.8111529300484365			1.261663417053187
1.803677463300404	6.626432776051456	5.416959904560157	1.666229102330978	0.6581712877964944	1.043032137764929	0.6825031612198641	0.685874971875147	0.3769350555021073	0.2643781913473168	0.2840580571539901	0.3318371924456982	0.4059672701066332	0.5021096403092901	0.9312541119804632	0.202232350175863	1.850596146946647	0.05358249178415882	0.0517610608247956	0.0005569400418125089	0.8111033450909478			1.261663399484338
1.811867252833965	6.700298873125778	5.66192980631013	1.728084130940998	0.7103175753608008	1.087790929395725	0.6921691847544739	0.691087321889742	0.377134436285008	0.2583981482801585	0.2806683662012872	0.3304296957017284	0.4045324752267511	0.5018100076609102	0.931177070580107	0.2020306389066051	1.857031750647899	0.05358603127777423	0.05176376274861428	0.0005569362209453174	0.8111737076990406			1.261663411400989
1.820057042367526	6.488461913954869	5.480122086488264	1.698200008238598	0.6761962005678317	1.069207455367183	0.687806374416804	0.6954963976159682	0.3723376182202908	0.255293518640432	0.2785380082220415	0.3281198401555102	0.4026876575507905	0.4990706371111647	0.9278569018151113	0.2011722296071864	1.854782360668814	0.05358767508274292	0.05177052775673632	0.0005569355771571251	0.8112009788602248			1.261663431161364
1.828246831901086	6.564101672423916	5.331658635121233	1.731160188709424	0.6697168110523927	1.053129537597223	0.6797978927927951	0.6906655262285917	0.3698768636071154	0.2601161927757754	0.2797120198310878	0.3283334805111783	0.4033654570875541	0.4991019940631311	0.9284721868816453	0.2014704594741679	1.847115141732985	0.05357962227130693	0.05177970734033741	0.0005569385837715059	0.8111694385713906			1.261663453753078
1.836436621434647	6.630915273015257	5.304896179930049	1.739083965888232	0.6635680408836281	1.042799562398671	0.6659083361003915	0.6792713426524775	0.3685577273403782	0.2587064230366567	0.2796576109063538	0.3292316097304112	0.4047180687545501	0.5007805780009918	0.9303272144426848	0.2020274131352492	1.846530456468984	0.05357454146203611	0.05178264802257476	0.0005569404074322375	0.8110797730906544			1.261663453683959
1.844626410968208	6.766031791723432	5.539458835356653	1.709909394804606	0.6713037211698922	1.044923845607129	0.6720459584348537	0.6818441950658777	0.3712602585050042	0.2572356573231906	0.2795770819920021	0.3295684494104368	0.4051899517006552	0.5012980853111756	0.930836275392407	0.2021043435113381	1.845393207501423	0.05357299750061522	0.05178228664655112	0.0005569389713993838	0.8109999411086509			1.261663454172743
1.852816200501769	7.072185674380346	5.798633530844201	1.799557381355708	0.7282866433341684	1.073722517542407	0.6840047177622062	0.685685028324836	0.3751687162133268	0.2608231384438338	0.2819761935849553	0.3309823561695824	0.4050387369057932	0.5022024688136222	0.9323384720528628	0.2024625475128862	1.84987907145496	0.05357127997524863	0.05177735347571918	0.0005569367430356734	0.8111071214677659			1.261663470386327
1.86100599003533	7.123792326440119	5.904305393030603	1.81520917686327	0.7546457052746378	1.074499250912293	0.6999984000922198	0.6845951586372782	0.3789922761350242	0.2638870740887838	0.2854681323661744	0.3325550433759847	0.4057553848153122	0.5026806548340262	0.9336503845317909	0.2026663264111389	1.855946394593188	0.05357013830729148	0.051771140129469	0.0005569377101056035	0.8110754500104725			1.261663473701397
1.869195779568891	7.120296584034267	6.097779441710474	1.790471607409874	0.7717003868182571	1.07370549930537	0.7254851374266631	0.6930348197935622	0.3888332136478294	0.2699737457188419	0.2909769596797929	0.3345656979987212	0.4085415154616452	0.5046132246769349	0.9377987639256113	0.203411479724533	1.848316746136375	0.05357228193717496	0.05177393731635958	0.0005569412411247565	0.8109950094433173			1.261663437044799
1.877385569102452	6.923994608108455	5.711596597057637	1.74508250994533	0.7218904679447117	1.064310109160374	0.7108135660600892	0.6953964969967656	0.3918791037676691	0.2694782910037041	0.2896294663307926	0.3344426383499589	0.4075595765222371	0.5042155117392849	0.9347145129575547	0.2032443631593167	1.849759312099266	0.05358355415399225	0.05178216078775324	0.0005569424032511641	0.8110774033158485			1.26166337701338
1.885575358636012	6.599854157695181	5.38240603682648	1.640895203646958	0.6795030170283584	1.026318739556367	0.688461761693104	0.6811936973905125	0.3765816224201048	0.2598005053485011	0.2824943997552043	0.3312054461251789	0.4050490717000821	0.5012957798667034	0.9299071899776901	0.201884557951926	1.850713828349254	0.05359075994305003	0.0517918805158225	0.0005569399496497894	0.8112607923360526			1.261663334262791
1.893765148169573	6.485086265921566	5.326348919149034	1.601712511126144	0.6791148274371887	1.004270446072876	0.6878280704710684	0.6793095478624933	0.3738816647315887	0.2584279857444611	0.2814941965604674	0.3300400874067893	0.4047379446482224	0.5006942009174534	0.9295743927821721	0.20154874758037	1.844423055862381	0.05359285212031684	0.05179887072524444	0.0005569392097009141	0.8113520086735034			1.261663312458956
1.901954937703134	6.644604279626398	5.441348719794901	1.674860930783819	0.6843936547049162	1.032139537127996	0.691825995111	0.684119270186346	0.3722109569002209	0.2601862491661035	0.2808210737645613	0.3302156067500197	0.4054966982630074	0.5019168841228399	0.9317333306590452	0.2021233592099499	1.833372098241999	0.05359450728132602	0.05179612536946773	0.0005569433092542023	0.8113141872915393			1.261663246110268
1.910144727236695	6.797837743161856	5.667742028888611	1.777797197005006	0.7440548819875458	1.076973315967336	0.708893901761675	0.6864851308095352	0.3726747738348979	0.25857186467303	0.279871423098774	0.3301528926668486	0.405567635983977	0.5022505600333146	0.9328228123162998	0.2025167253421371	1.839590541065731	0.05359160643477832	0.05178609357618249	0.00055694715490475	0.8113309634210165			1.261663151115694
1.918334516770256	6.63221459448051	5.488730061498582	1.707678586368803	0.7172777380598858	1.074393732595216	0.7061209744734022	0.6929191537047994	0.3790960617499054	0.2607717773467116	0.2814433312891874	0.3306240344466002	0.4053758107080153	0.5015944451572018	0.9316686917406669	0.2023011312813707	1.847920634978364	0.05358685908340861	0.05177970374149841	0.0005569450424956371	0.8113724401799591			1.261663072562534
1.926524306303817	6.519547044544406	5.38945579537813	1.59362483850254	0.700567852611549	1.026562677161605	0.6977280336957742	0.6850798641417321	0.3762530621406632	0.2570021780843426	0.2810602888481637	0.3311658825747813	0.405026469060262	0.5013456251650051	0.9309795163941779	0.201835708028085	1.853020960847664	0.0535807579873578	0.05177544989075571	0.0005569420934466841	0.8114133228356115			1.261663005719896
1.934714095837378	6.610875821213845	5.558355441803906	1.64745347789928	0.7411532546709986	1.024260345817493	0.7070848267951931	0.68009847572243	0.375874343769805	0.2564175474664349	0.2811511612837272	0.3318418857016369	0.4046527594669431	0.500754853868477	0.9310932876919145	0.2021089118424921	1.848212482904774	0.05357793574374535	0.0517721892247377	0.0005569445593669372	0.8114193381783188			1.261662948614805
1.942903885370939	6.619579594833383	5.566944430568023	1.676939816083014	0.7194364419710648	1.04866755646358	0.6978506405949162	0.6830366441361767	0.3746929925190671	0.2597659117908967	0.2800742779686985	0.3315652532818608	0.4044178736069652	0.5008090770364483	0.9297304952000637	0.2020115189731155	1.840168824678433	0.05358272254035361	0.0517738698884119	0.0005569498387887968	0.8115011840771909			1.261662830222553
1.951093674904499	6.445883166586122	5.30769070210296	1.609743947032616	0.6524686625410008	1.005378856198163	0.6791790397772138	0.682216338320733	0.3711835508938245	0.2591976587046061	0.2789747550067911	0.33020452683917	0.4047319183012559	0.5004517168181951	0.9287048995982103	0.2017109613055005	1.845260529130702	0.05358783164704915	0.05177818756826329	0.0005569511289798415	0.811552367776963			1.261662702896556
1.95928346443806	6.380037810818255	5.183498462194903	1.58428410147836	0.6400243506747085	0.9907679426697815	0.6777775772022424	0.6822902881865006	0.3731338337874026	0.2615167879680896	0.2789081245240466	0.3299076156627156	0.4048442570156282	0.50048988068151	0.9288179608310861	0.2015235473614831	1.849518005660162	0.0535911486860378	0.05177709708075163	0.0005569483920212704	0.811512506296066			1.261662607906182
1.967473253971621	6.551205550448288	5.34500335879456	1.65999001480973	0.6831500909469338	1.057925293425926	0.6894007741072709	0.6904156350978734	0.3790973901340635	0.2623264569740239	0.2814336502357671	0.3312207892741053	0.4054686317255068	0.5020734745827701	0.9308954141333771	0.2017785817002808	1.845872828066559	0.05359018188298207	0.05177185952297284	0.0005569474931196814	0.8114119209986984			1.261662552620445
1.975663043505182	6.675981737229473	5.522013159452784	1.725708876691413	0.7100313397975231	1.070383785991671	0.7040826444931344	0.6943414461596321	0.3810868649193028	0.2598213858525055	0.282211540022332	0.3313142713314648	0.4052705681605431	0.5018834568514918	0.9317063360261498	0.2022481605899209	1.82693578622355	0.05358407658809454	0.05177129898135402	0.0005569503041553878	0.8113796026550009			1.26166248754995
1.983852833038743	6.603547206269688	5.326176406204543	1.773619538902048	0.661049873208581	1.066223804705468	0.6807739622763457	0.6918229756265771	0.3803902569943445	0.259168038766301	0.283856220913716	0.3304320003600853	0.4043404976054014	0.5008901617706655	0.9291982713220827	0.2019631528744002	1.827495098958142	0.05358196333172004	0.05177454560966213	0.0005569527438237777	0.8114215693901148			1.261662390906652
1.992042622572304	6.691870811326087	5.40397381305952	1.711036421246196	0.689600854781511	1.049801060349	0.6803849568746836	0.6944196258281654	0.3786254009403115	0.2625214363902099	0.2828579330996461	0.3300959011727742	0.4045620817706673	0.5013074290686306	0.9300119910047844	0.2021423053057602	1.835880841444921	0.05358463257121193	0.05177598007694412	0.0005569514373006125	0.8114977610510229			1.261662301719066
2.000232412105865	6.660628898475569	5.459426334348862	1.637983458196236	0.737902334365481	1.03994732235611	0.7169033430110046	0.691183689212279	0.3807282702654364	0.2619670525381969	0.2800127936741713	0.3298209198739225	0.4050294148333158	0.5016293254205625	0.9320467946000655	0.2017779868419096	1.842870896381286	0.05358741030030069	0.05177926401806506	0.0005569491234564759	0.8114577503029126			1.261662247094514
2.008422201639425	6.555256452708335	5.382795093528024	1.683021679389822	0.6886046482702078	1.037196409529789	0.6992967125759394	0.6836489607278736	0.3759036575519956	0.2596730967984154	0.2801600678462402	0.3298684293707952	0.4052687580482731	0.5013656707235739	0.9317100524712244	0.2016976476311017	1.836066531369239	0.05359251640491274	0.05178730896130976	0.0005569505076972756	0.81122690382985			1.261662210216291
2.016611991172986	6.813581487968192	5.585978811305337	1.775679401695693	0.717967489717106	1.064606615848539	0.7023980930252657	0.6941539549671685	0.3805335058731859	0.2647374696193538	0.2869793729963885	0.3334243990661578	0.4078416960601741	0.5044118931735853	0.9358121986724069	0.2031181500406994	1.829168740208996	0.05359488282371767	0.05179142591644204	0.0005569540077273894	0.8111786236126289			1.261662176840665
2.024801780706547	6.825294800538971	5.672658222403044	1.744458894413578	0.7271387130218459	1.030575483820706	0.6921885928741406	0.68654115916019	0.3831187037849942	0.26324207757275	0.2892045823356416	0.3348288602754996	0.4089447860394612	0.5048243652558914	0.93650440206327	0.203081854629594	1.838623598992164	0.05359204492802828	0.05179104870328902	0.0005569541990365697	0.8112438033263334			1.261662120921565
2.032991570240108	6.541504382356186	5.259725681515977	1.674648813476517	0.6611127078197789	0.991825096418654	0.6761485643995788	0.6727638213259673	0.3734216340529967	0.2570993164460217	0.2804915666951387	0.3307462010042972	0.406117027309385	0.5014232979943689	0.9307446495203423	0.2017060458545517	1.843624535997289	0.05358780684517488	0.05178524724534798	0.0005569512965660298	0.8112723152632824			1.261662076838123
2.041181359773669	6.590968956971969	5.342605722234091	1.724862377657714	0.6733798266822596	1.046798099109254	0.690132203153619	0.6811311730613803	0.3746158657952496	0.25922441862859	0.2833233930638447	0.3317737961042847	0.4060493311927423	0.5026478548717532	0.9310866152791791	0.2019972242557453	1.848144481380061	0.05358088342423195	0.0517775917535467	0.0005569515067271619	0.8112953416393199			1.261662032481719
2.04937114930723	6.67928246468448	5.491286742400645	1.692769792321439	0.6939343673589007	1.029223027729877	0.7037109817066253	0.6861868412504194	0.3793229677315793	0.258147964522882	0.2854645159572248	0.3308424037147181	0.405070301411949	0.5021897302428417	0.9316831093528005	0.2023315794314567	1.837423511803023	0.05357675464082941	0.05177217770733401	0.0005569564474709647	0.8112715635886392			1.261661973238436
2.05756093884079	6.787592165294285	5.592453138029344	1.738797439865231	0.7118808258654251	1.04498713241402	0.7106004324204607	0.6877167216567286	0.3829621071195014	0.2662449737231686	0.2848277035441948	0.3314054087023461	0.4052618715797876	0.5018577603079032	0.9312639003807631	0.2027147840476593	1.837379279856029	0.05357895197958704	0.05176656833466069	0.0005569588817965175	0.8112851235814518			1.261661887258811
2.065750728374351	6.68356760734049	5.742130476862708	1.770285335115865	0.7467364156297853	1.066975185338718	0.7022265889581589	0.6882439701611622	0.3805672569503145	0.2717716940273861	0.2845791655677615	0.3321417396190402	0.406506770292007	0.5020709732760961	0.9321058657006807	0.2023536121258195	1.846347540473206	0.05358191716849393	0.05177153089974078	0.0005569568308257189	0.8112835401359751			1.261661801015992
2.073940517907912	6.617191325863155	5.581489855303339	1.699178636301201	0.7110761449162318	1.02506353698484	0.6865069348294932	0.6817996160379134	0.3727465212212621	0.264732230084119	0.2818575462050567	0.3302899081187163	0.4053982512023354	0.5017388799046975	0.9317223077327907	0.2020619725733411	1.851735345283447	0.05358454821663507	0.05178566357073333	0.0005569557175185414	0.8112467951917922			1.261661731855862
2.082130307441473	6.612968208236598	5.593911066613227	1.71330089167464	0.6972205157871062	1.030532739892332	0.6873658322003366	0.6858449949793907	0.3760147552552154	0.2643321234899779	0.2830189483378737	0.3308921361290713	0.4052420148027846	0.5023344372623848	0.9311254084174068	0.2024524674645378	1.842483153310168	0.05358940925191346	0.05179507759302739	0.0005569582303731252	0.8112903556555991			1.261661661776119
2.090320096975034	6.472188839655415	5.567344389312065	1.638778933785466	0.7199454645521673	1.029244963589129	0.7058236114069993	0.683102574377052	0.3756902754952922	0.2575589607999368	0.2807951114390007	0.330292002370258	0.404202717943143	0.5004474020279168	0.9301809375585117	0.2015738366229714	1.836952458789502	0.05359058506871307	0.05179859441371738	0.0005569608908403878	0.8113425867954528			1.261661572399728
2.098509886508594	6.490580990845362	5.445098461186713	1.60957522638737	0.7096906748162001	1.02084774658515	0.6831975557837568	0.6827788749346368	0.3729153611781473	0.2574291555500327	0.2795507351228995	0.3296789269388912	0.4039806349943257	0.4995817395009616	0.9296706950641506	0.2012997675907837	1.849885609920331	0.05358887723656192	0.05179982047801111	0.0005569604050044192	0.8112908702006303			1.261661476873156
2.106699676042155	6.470969970965455	5.211658373773259	1.546228094037149	0.6668776241521082	0.9706441828200992	0.6686047083480031	0.6748795313456386	0.3704354375981725	0.2584625042313577	0.2816686942553802	0.3297294493543525	0.4041306194109379	0.4993218127222745	0.9282454184585003	0.2010986728025652	1.860666742285983	0.05358448357758823	0.05179840772670815	0.0005569581829680503	0.8112872891348626			1.261661410874624
2.114889465575716	6.644718394965172	5.384800011063843	1.621019145989476	0.6963560162369467	0.9967722418142337	0.6905864232302529	0.681938774504363	0.3780443221084782	0.2628161821079625	0.2865290587721345	0.3316728152061025	0.4053436581254498	0.5014217653536148	0.9296151393792191	0.2018716470219896	1.855880025388841	0.05357949636923385	0.05179741862141358	0.0005569583976970296	0.8111250574345411			1.261661367484812
2.123079255109277	6.685410160166048	5.679265264667829	1.730936206889525	0.7324484402983592	1.086859791547258	0.7034069448663415	0.6935378507976412	0.3792604588355323	0.2665461735197317	0.2858680271378733	0.331415483427118	0.4059154732550661	0.5022774011511525	0.931625974433221	0.2022224625043531	1.836712352383886	0.05357977184902982	0.05178940199388423	0.0005569616071421021	0.8110559241957466			1.26166131305341
2.131269044642838	6.621321827034159	5.65030837148592	1.634521193467837	0.7247792452791024	1.022133150262556	0.6901723307474376	0.6795157251610956	0.3766437977669271	0.2617812200508419	0.2837730525799417	0.330425471682849	0.4053018926546683	0.500644953342727	0.9316554001245243	0.2017694149895198	1.841275394944607	0.05358564921872341	0.05177798504412468	0.0005569632803857498	0.8112001900995107			1.261661247836642
2.139458834176399	6.820389502372478	5.671008351137635	1.696430664626766	0.6959903793665075	0.9975454265057689	0.6755045554940028	0.6762943574727778	0.3801650320283702	0.2597656124232223	0.2828854074403814	0.3303793921656728	0.4048105633300944	0.5008777886777517	0.9312361542488273	0.2021959124783863	1.851685460283526	0.05358998522498219	0.05177657997109084	0.0005569611064357896	0.8112054145988017			1.261661193900217
2.14764862370996	6.571080957329537	5.172051717461881	1.556923354356695	0.6287867733426703	0.9512247948562952	0.6570195775914619	0.6652897118365722	0.3662468800681129	0.2511495343723883	0.2754629975444649	0.3264664580935256	0.4023101891115745	0.497883026685255	0.9269991433758318	0.2012168983117887	1.855037928585049	0.05359146022055097	0.05178076843360093	0.0005569594127014794	0.8112764250702887			1.261661171928325
2.155838413243521	6.564289156367054	5.217266174524397	1.568547642150267	0.6436557423585304	0.9588546086512015	0.6633251665597133	0.66514159703688	0.363701522297776	0.2514383089081198	0.2754361203179372	0.3264621882518543	0.4019786553295032	0.4976051217265534	0.9267142330129933	0.2011740058705553	1.843521056218415	0.05359509919283826	0.05178114612734509	0.0005569624192648718	0.8112220498966146			1.261661126562701
2.164028202777081	6.733100361210573	5.626422319457496	1.747236165266783	0.6897124006739064	1.048147603083007	0.6815716819525341	0.6850471409832993	0.3715722892565289	0.2590249378857145	0.281245469166961	0.3303745191696595	0.4039549828246146	0.5010576011682321	0.9296907226187057	0.202045452841722	1.837101695037625	0.05359744753941798	0.0517779970421195	0.0005569673091362514	0.8110869860778532			1.261661034162028
2.172217992310642	6.829102169110523	5.456983268951549	1.749055180578395	0.6726920450819137	1.077183974868961	0.6831289112072692	0.6941066694396129	0.3767352549624585	0.260391439874782	0.2822471304740315	0.3313231620263081	0.4047941497867447	0.5025667510750461	0.9315176409724689	0.2025059747942363	1.834309134496367	0.05359417113756266	0.05177351871096359	0.0005569669081308155	0.8110247436328221			1.261660943274009
2.180407781844203	6.856266515435836	5.473189439692289	1.732477935321953	0.6734160938500225	1.033772809733783	0.6815578542867546	0.6858700580971082	0.3764491872616877	0.2601289421486317	0.2823376877694692	0.3314116809389814	0.4058479971519113	0.5027689562128218	0.932719299554815	0.2025522281035525	1.838684691023346	0.05358941133590028	0.05176976721128507	0.0005569633641758509	0.8110591037987319			1.261660890269913
2.188597571377764	6.703248533731466	5.574099796309839	1.726557163978827	0.6888149770196028	1.021554317892305	0.6923905030720418	0.6857690142022997	0.3805274321710082	0.2619146218085131	0.2850152821218624	0.3321891517996006	0.4061428049089141	0.5029341004651209	0.9326856695639256	0.2024049940417365	1.844619184596054	0.05358894501945579	0.05177107270152131	0.0005569629155803154	0.8110597795424301			1.261660875084596
2.196787360911325	6.695183979632917	5.661131466544049	1.767454139820761	0.6966636647608536	1.069877214564913	0.700295582785697	0.6908776604617707	0.3839893914812048	0.2632059912797626	0.2861133825830495	0.3326097482642185	0.4063178435426817	0.5032668932262353	0.9324647377192041	0.2026568509633615	1.837829298454456	0.05359132675056385	0.05176989258949182	0.0005569662314315938	0.8109613453272275			1.261660814609984
2.204977150444886	6.586285592091315	5.427026526790291	1.661304575788147	0.6704150919484301	1.034134473649228	0.6885647730913809	0.6824943790335966	0.3778979390524975	0.261477954495639	0.2829320993301119	0.3314908826061043	0.4058716804746053	0.5025106424712498	0.9315141627750991	0.2024880695495833	1.845381505289458	0.05359283352611045	0.0517684995144528	0.0005569677410961493	0.8110348319607337			1.261660738470792
2.213166939978447	6.291348158939441	5.17737049150672	1.554114093402422	0.6395386167408337	0.9794369253480858	0.6703418579537976	0.6774552026396222	0.3745431161190117	0.2587984252335028	0.2818131665841184	0.3299665966417789	0.4040013842296688	0.4990509297699799	0.928626802771885	0.2009844549161071	1.849851845854631	0.05359012229303902	0.05177193282977015	0.0005569645992451207	0.8111077886852743			1.261660706859544
2.221356729512008	6.361940072856845	5.297800401103445	1.597782694938468	0.6977038168805382	1.006129575357401	0.6983579442670049	0.6872477000691661	0.3819488511773499	0.2610719319446331	0.287326696696323	0.332334466302148	0.4046898989396166	0.5007721402423464	0.9297534050211366	0.2011472182215969	1.850579383570794	0.05358684671804757	0.05177421386818221	0.0005569613575202891	0.8110701833312219			1.261660730685945
2.229546519045568	6.589580468213266	5.493177637575655	1.676872932720877	0.7378968048309952	1.05844129914492	0.7266487472466603	0.6958165999850049	0.3828390559746978	0.2616661545587255	0.2843441575038658	0.3322729875588428	0.4055434070187147	0.5024137331119712	0.9322279518821713	0.2021680965528068	1.840232547597328	0.05358508587979966	0.05177367756284861	0.0005569620195851284	0.8110519889454306			1.261660773386649
2.237736308579129	6.485469705489543	5.464764797302551	1.650553901052267	0.7046681147305894	1.047886049551512	0.6886779416280095	0.6904773108760222	0.3756431818733866	0.2616159901838804	0.2806984474591835	0.3293229710949478	0.4043668053851473	0.5007119886282811	0.9308410780626634	0.2020355482370579	1.838817188033059	0.05358028737866811	0.05177112633205468	0.0005569642881120515	0.8110527102433367			1.26166079755592
2.24592609811269	6.639192695616401	5.58543852786996	1.662721665403593	0.7207816531084181	1.051978097783728	0.688779469000826	0.6990106921660103	0.3829464486020404	0.2642495730138731	0.2843980957519019	0.3306366615126274	0.405663459533616	0.5017544083432984	0.932124043838956	0.202381180154628	1.857267886816478	0.05357823166368358	0.05177131685819848	0.000556963499355118	0.8109527260443273			1.261660819066937
2.254115887646251	6.922726425183193	5.921560310894691	1.787370990675781	0.7466949518651693	1.091136914419966	0.7088627204847098	0.6970069698065979	0.3890706469329173	0.2673623596839722	0.2875849312512804	0.334360773186929	0.4075981628046548	0.5048554266612977	0.9346357466498469	0.2031656344481143	1.861804425764996	0.05357787815149236	0.05177514550380886	0.0005569599331149375	0.810974031904107			1.261660873186992
2.262305677179812	6.665577996988286	5.736342002436934	1.710609704736724	0.7101824148936871	1.066869051197735	0.7053323724893714	0.6840399832811243	0.380365961883768	0.2579370500174652	0.2821590556679984	0.3319281245132322	0.405274627481942	0.5033607884755847	0.9316982612044595	0.202325377086583	1.846621165340752	0.05357376391879073	0.05177961183696995	0.0005569588358613403	0.8111085275429896			1.261660942185605
2.270495466713373	6.571464608162811	5.467756727799088	1.640480668078275	0.6769313307458383	1.04208674746376	0.6894413277801319	0.6779983253137919	0.3757226474125455	0.2556958568219406	0.2812457026629822	0.3306966320669068	0.4046661452087562	0.5011428233270494	0.9310375760896116	0.2018425578651531	1.835538198686433	0.05357694066664786	0.05178540561664186	0.0005569614481033342	0.8110844695075621			1.261661018088297
2.278685256246934	6.783887066014736	5.66529852627091	1.688980455227424	0.7131957853114098	1.047720527289433	0.6904343336500538	0.6826614734521604	0.3809546085107997	0.2608208040649483	0.2859567905977019	0.3329388823872601	0.4060725121462112	0.5021115589137651	0.9338026423049943	0.2023809414367664	1.846733585033524	0.05358168962140145	0.05178772264903839	0.0005569619253754616	0.8110666674710664			1.261661073820837
2.286875045780495	6.5212489311271	5.205962577074095	1.56636802103286	0.6421427573812797	0.9866881802827725	0.6684246499691946	0.6730176449660524	0.3716473082367234	0.2531252166323851	0.2794719111851211	0.3293462702040362	0.4041957800755743	0.5003891637142692	0.9303409474453309	0.2015135971064444	1.850991760687674	0.05357953924010622	0.05178327623243683	0.0005569579176935758	0.8111599196117228			1.261661127607538
2.295064835314055	6.46809453344152	5.031244574222613	1.513180885644789	0.6075218730963081	0.9610028812902935	0.6614002850636531	0.6695768805857746	0.3674108480085667	0.2528982018017364	0.2772836737385959	0.3282145500793996	0.403625271848351	0.4990667447774787	0.9288554116271124	0.2011315697490136	1.848023021362366	0.05358023424930514	0.05177574023999266	0.0005569556373237738	0.8111418583177978			1.26166119147846
2.303254624847616	7.220289746468016	5.68305228677432	1.772738796740208	0.7037504597457285	1.061485065536452	0.6942443673599783	0.6906202631391511	0.3828165356255155	0.2625821049759582	0.2872273056504689	0.3328140050946312	0.4070167795133975	0.5032291992763682	0.9346223240694119	0.2030435103200951	1.837660232359451	0.05358400042250337	0.05176618344323855	0.0005569584062392185	0.8110195349671478			1.261661247592853
2.311444414381177	6.867101722756685	5.73375686611113	1.833197728028255	0.7313528417859132	1.106380295596903	0.6999814683529044	0.6929480300454881	0.388520019394591	0.2639091333957901	0.2922686112109739	0.3348672078249726	0.4066375382973655	0.5049926128251551	0.9333138196460631	0.2030529992569556	1.839266066293743	0.0535832971299726	0.05175795973154931	0.000556961732492899	0.8110590943520563			1.261661261449072
2.319634203914738	6.653303283429618	5.653326900123505	1.653740081583892	0.7265053841235238	1.036659679088148	0.702944795034131	0.6871314078930563	0.3812664738849465	0.2616907811056998	0.2862340320321118	0.3328709643658826	0.4057781166338811	0.5032228262673867	0.9323974543525997	0.2023875490810923	1.839801877050797	0.05358398144103118	0.05175393983890843	0.0005569605920742904	0.8111598388125678			1.261661268930568
2.327823993448299	6.641012012615828	5.707567952007093	1.616554188541969	0.6828550801494702	1.020211796142195	0.6843234072954318	0.6856298973139484	0.3753961046121804	0.2622964000640678	0.2814180625478608	0.3304629961547739	0.4053179418553553	0.5018551271439112	0.9317107599140292	0.2019294119769841	1.839289949356114	0.05358918134606026	0.05175927625859812	0.000556957785768925	0.8111742756211113			1.26166128991393
2.33601378298186	6.479234798964375	5.508033475089842	1.655772180662943	0.6574558152663799	1.019540831267066	0.66499678896889	0.6828001184827683	0.3722858529129213	0.2622904313069473	0.2813580800158567	0.3302257841061599	0.4050684652688167	0.5008021586028089	0.9306974368562663	0.201534382753924	1.843671087781411	0.05359359372494134	0.05176827887317417	0.0005569580374204708	0.8111842125576901			1.261661321081937
2.344203572515421	6.528761949034729	5.309652357939266	1.635101163447169	0.6618655033905753	0.9996390557295598	0.6762709236594059	0.6799576857935475	0.372567763730577	0.2586434034487302	0.2815429940883549	0.3310083540070826	0.4052111576128142	0.5012029368213138	0.9319506418192918	0.2017279713571019	1.831379853117771	0.05359257408832159	0.05177326207570048	0.0005569605761676024	0.8110774957894407			1.261661318908939
2.352393362048982	6.644090343597354	5.262997932478894	1.602830839595922	0.6759413786715693	1.007417330012827	0.6996794390986228	0.6798532689026898	0.3777825148588649	0.2580847275821381	0.2833388790600412	0.3315135597510118	0.4051393937937469	0.5025009701973999	0.9320312829054012	0.2020801837131415	1.829247026338409	0.05358670869727909	0.05177350491354927	0.0005569615854187673	0.8110023408315605			1.261661280137371
2.360583151582542	6.451653013181637	5.253495922558706	1.615387944901416	0.695950011068565	1.035420969316059	0.7226157335408996	0.6858875953480977	0.3830743611699809	0.2596010498200552	0.2871660521139887	0.3341464567749628	0.4058410366463591	0.5038742082528983	0.9313589286320173	0.2021906863103815	1.836552691715991	0.05358179391148796	0.05176605626561231	0.0005569592304127587	0.8110897755384938			1.261661263685568
2.368772941116103	6.234942077559834	5.28730348764996	1.543251856315688	0.6996474900768638	1.000508423251704	0.7054629306956673	0.6834751509423994	0.3870783557184504	0.2589829869050454	0.2878056477717006	0.3342555770393666	0.4052335204251565	0.5022174495122192	0.9304950709024336	0.2017159473687851	1.840645500781507	0.05357512156557168	0.05175831930815345	0.000556956617700434	0.8111241286776136			1.261661288699941
2.376962730649664	6.178012922475887	5.117759678795556	1.496898495645096	0.6555273968431727	1.021104210563159	0.6826615934469907	0.6844979112995283	0.379102791640237	0.2565039507707964	0.2808939674304983	0.3309698951643565	0.4054418089413648	0.5012370022862911	0.9305797816432312	0.2017686998567958	1.824636558990024	0.05356965918600649	0.05175401362629688	0.0005569575566252659	0.8110575756426009			1.261661318635241
2.385152520183225	6.426618681605683	5.170702515515676	1.57093962194143	0.6635577962275254	1.076499624665418	0.6912084349679027	0.6929149042596779	0.378830676786741	0.2587705210171313	0.2810158082922072	0.3310314768546678	0.4061608581467004	0.502448895039615	0.9318859405339784	0.2021718002349776	1.827383490732347	0.05357442342541408	0.05175307971065959	0.0005569595527043607	0.8109701886186478			1.261661344413926
2.393342309716786	6.79475027877591	5.606861887180735	1.716914550689724	0.7220102608588259	1.084837465685709	0.7035199284931317	0.6983533082911785	0.3829689206346769	0.2691531918574211	0.2851201230118947	0.3318837479917462	0.4071778756922667	0.5033859985279354	0.9330442042023988	0.2027070586779063	1.845190045970011	0.05358088784466576	0.05175486559568545	0.0005569582670114911	0.8109335010908586			1.261661344951854
2.401532099250347	6.784465041551162	5.456447632484252	1.726910833392241	0.6675746205080006	1.0565356966448	0.6814183425313575	0.6900228527099505	0.3773163020009495	0.2694901724488079	0.2844144431312716	0.331746448254459	0.4072330937658088	0.5033998578810025	0.9325309620120661	0.2027136098161428	1.853427997773409	0.05358912157832392	0.05176197842271236	0.0005569543904099277	0.8109859664229802			1.261661412196549
2.409721888783908	6.766270162878889	5.477168332069044	1.732987052619663	0.6749670258722185	1.035981611576141	0.6839361748565427	0.6809387443317021	0.3761799728887418	0.2644160124263392	0.284606316693163	0.3307688440808847	0.4060252179680641	0.5014057951121703	0.932004101844488	0.2021329748799584	1.84414176026612	0.05359710416709385	0.05176937979955673	0.0005569536530931897	0.8109251838260124			1.261661469983774
2.417911678317469	6.523641040407616	5.58466462186221	1.660119305594218	0.714543113152618	1.009038895041855	0.7016796952695252	0.6782648709190571	0.3799384555299219	0.2635664801250245	0.2855886823269406	0.3309911065185399	0.4054006878769734	0.5008592114290132	0.9313055457933	0.2019392935403818	1.835900795379458	0.05359607411263988	0.05177061762154972	0.0005569577596678708	0.8108347869534719			1.26166150898095
2.426101467851029	6.437813268380348	5.502867666666901	1.596867680669272	0.7049372498568132	1.000339243892478	0.6927859376441894	0.6792385594048815	0.3790468140688096	0.2625035072396655	0.2845680310289155	0.3321103243957408	0.405665282838468	0.501375137802576	0.9316283900881295	0.2020615346532634	1.843195883412578	0.05359668595918812	0.05177057418959168	0.0005569583643857572	0.8108961366602216			1.261661536218031
2.43429125738459	6.591696761212881	5.510649477189832	1.66625428037407	0.6853951487532551	1.022366571068065	0.6768006210188487	0.6787988854089227	0.3714870995418644	0.2628323513374223	0.2803495217855034	0.3311474809537308	0.4055966487867451	0.5014421992406926	0.9317027830812659	0.2020509390042668	1.846175334688365	0.05359630985628726	0.05176557335051649	0.0005569556378229098	0.8109866244608644			1.261661548591268
2.442481046918151	6.459668477248859	5.377417747693945	1.625731463915194	0.6659291743681673	1.008114397947245	0.6790054797060117	0.6741733683880966	0.3699053313254262	0.2598215897299231	0.2776188799517151	0.3298228345858245	0.4043278800452143	0.4998450167080394	0.9296194740777513	0.2014699287819058	1.851465780299181	0.05359176449580121	0.05175945982735948	0.0005569554405992217	0.8110113585193308			1.261661563785596
2.450670836451712	6.349364420343957	5.217769018938236	1.560177358425369	0.6708558440743126	1.000545373032085	0.6874096882728715	0.6746773388412876	0.372041872726012	0.257562839713713	0.2794429250729137	0.330596674942676	0.4045248634817123	0.4998448769118369	0.9295094826922261	0.2012818667657046	1.851760571976943	0.05359162891273034	0.05175351307465218	0.0005569589939899753	0.8109289307515061			1.261661541537805
2.458860625985273	6.436104402946651	5.284381796258629	1.612335379898348	0.6787719488515499	1.035783455428047	0.6982814133035705	0.6825855141759656	0.3750028246674925	0.2579543685906517	0.2819697224283743	0.3325908168778905	0.406249539920349	0.5017368382978064	0.9313733002562927	0.2020970686303944	1.852459931221922	0.05359546618996877	0.05175101319438098	0.0005569609248459097	0.8109789711051973			1.261661518294424
2.467050415518834	6.583107763612274	5.387385681230052	1.691006340623308	0.6671162865618692	1.042874952283677	0.6833742498334329	0.6794104428822787	0.375631824721925	0.2571850816321098	0.2831803882833593	0.3332557186726703	0.4052124402293343	0.5015279075719795	0.9299099550768349	0.2022409895592956	1.849679540316451	0.05359223413633207	0.05175661188788783	0.0005569588985018004	0.8110593729156128			1.261661483875537
2.475240205052395	6.580928406407832	5.448858499952944	1.696919330421618	0.6999248131774617	1.05230243437376	0.6852833965595608	0.6821266224932493	0.3753937415994641	0.2617272018173751	0.2842361050632002	0.333799800852961	0.4063681102130973	0.5026836030836089	0.9318639032983189	0.2024383525776745	1.851388197582264	0.05358486692814464	0.05176562446074365	0.0005569563942320329	0.8110199853088519			1.261661459661548
2.483429994585955	6.526557846938647	5.426679595925234	1.643134511774694	0.6807066904588175	1.017481642479983	0.6783393220125694	0.6820183136916632	0.3698102610262557	0.2634494044083946	0.2809393392805266	0.3310034348194609	0.4066326319898736	0.5014614388627723	0.9312436197983008	0.2021183681154311	1.850713967465687	0.05357899118238803	0.05176867288463885	0.0005569572447586958	0.8110203489119566			1.26166144357613
2.491619784119516	6.546181705189115	5.343221075602241	1.629444106037949	0.6515396311964028	0.99147143298116	0.6664550388154605	0.6778581582338695	0.3705396914146577	0.2593129009483991	0.2804388545983135	0.3293672587372949	0.4056824053916712	0.5002725645029651	0.9294968898653007	0.2017150294425645	1.835735148948989	0.05356580124294914	0.05176145867539485	0.0005569606123904606	0.8110373776491336			1.261661396117336
2.499809573653077	6.603064702655443	5.356481756881689	1.644387349952227	0.677346230522666	1.018916288287941	0.6899589484887688	0.6815573673377904	0.3778658070180206	0.2596996401525133	0.2820239161895158	0.3305872585356132	0.4050395592504155	0.5012200686677231	0.9305658393120523	0.2019816590614355	1.836240086089586	0.05355459351972642	0.05175503080701123	0.0005569619552729062	0.8109385964138467			1.261661331355227
2.507999363186638	7.007008460067278	5.743897818011922	1.752621897269161	0.7557835581922563	1.043654158435904	0.7160490753299953	0.6876090182400258	0.3866886539330568	0.2638601106805891	0.2856616431982245	0.3326956300764881	0.4062680525765764	0.5033690470397081	0.9341014599612197	0.2028120591882676	1.845559200475652	0.05355319130577012	0.05175668951441084	0.0005569590528005728	0.8108521131151752			1.261661306377976
2.516189152720199	6.779217497160739	5.682864613450037	1.707171341557125	0.7483560077799218	1.011577365503834	0.6906450031964364	0.6879064751774981	0.3834724915227213	0.2630208768186255	0.2880795882875563	0.3330878406022368	0.4068507661684576	0.5023576943117435	0.9339833833165202	0.2024872176877666	1.860052954468853	0.05355917060155149	0.05176409041066408	0.0005569565144570198	0.8108942631428201			1.261661333195125
2.524378942253759	6.483531626632847	5.277683931800405	1.636954476009238	0.6712591564860152	1.0040920324437	0.6697861150997289	0.6881389338540653	0.3758963723796623	0.2611646230738683	0.2830777428263911	0.3316298004500068	0.405361728955034	0.5008855837626981	0.9306079510683986	0.2020589835028792	1.847069619004671	0.05357444741819669	0.05177372459364563	0.0005569587641203646	0.810986026868713			1.261661349489153
2.53256873178732	6.796596925660499	5.495300316262157	1.757978235945398	0.693286103180019	1.067969404957829	0.6875275475022165	0.6937562932444939	0.3822888973591617	0.2669692011598285	0.2870962240920779	0.3338007635327765	0.4066288117798629	0.5028094813929105	0.9327447184221085	0.2028402080045804	1.848883707268979	0.05359034529443848	0.05178377222406026	0.0005569616354496819	0.8108874896269341			1.261661315048937
2.540758521320881	6.79112153334647	5.433897126751662	1.699362587130689	0.7028090183860056	1.06326778425349	0.6911826306648959	0.6907892680440779	0.3813429856141574	0.2677394509066015	0.288249661274563	0.3338080896841162	0.406009991021036	0.502549583767897	0.9320005414586154	0.2021390779717883	1.861091355018412	0.05359476374154069	0.05178992198149731	0.0005569588013104443	0.8109233153315512			1.261661312447715
2.548948310854442	6.594761558490461	5.463370983250111	1.704932504481685	0.7007182377887786	1.06325910974691	0.6983077195550088	0.6952840946912097	0.3833152932245923	0.2667888509369675	0.2875449649545553	0.3335740877589641	0.4056052812478532	0.5021192512238528	0.9309908430020697	0.2018643480458227	1.867343147012232	0.05359065500615069	0.05178679509284188	0.0005569548581158458	0.8110452747240613			1.261661343781729
2.557138100388003	6.344278252467181	5.303622689092906	1.594537797874108	0.677787127082402	1.011225028065008	0.6857784478817038	0.6853706884357033	0.3810882897327595	0.262676858961621	0.2840014317639316	0.3302393001619836	0.4039969305244857	0.500062213910305	0.9286030492721287	0.201324672347982	1.857056199571041	0.05358840086502979	0.05177739510825771	0.0005569553409302499	0.8110685104159862			1.261661400659727
2.565327889921564	6.331618050360148	5.156207985042311	1.53769711494061	0.6489282404255141	0.9796000409700797	0.6684003591206235	0.6798594247040772	0.3752503142466969	0.2599950211413757	0.2803810213339045	0.3285098633478496	0.4031633233100052	0.4995821535307913	0.927340973934933	0.2010382062277967	1.846625694092344	0.0535870488315017	0.05177292625479042	0.0005569581566007924	0.8110924497284784			1.26166143777919
2.573517679455125	6.40484941210499	5.158648923763558	1.630680005030535	0.6455163769887684	1.007294570464209	0.6708558675211282	0.6788225785641588	0.3718634741218833	0.2592544662369249	0.2799872271021182	0.3292595922363155	0.4040515434818505	0.4995042022991713	0.927227207236755	0.2013034773016064	1.850113235395271	0.05358523044862626	0.05177595812066953	0.0005569584233500762	0.8110702299587027			1.261661453029376
2.581707468988686	6.439744301145022	5.191756440806969	1.658830120130444	0.6634559755734277	1.021967775175635	0.6707406441371138	0.6784646266613028	0.3736207725141291	0.2623977740818689	0.2809670730705189	0.3310075103602965	0.4056917865932463	0.5006383376223146	0.9286761193301453	0.2016406503257712	1.857351259219452	0.05358522255582537	0.05178102434797734	0.0005569555026004998	0.8110465453808461			1.261661485863398
2.589897258522246	6.317529191873083	5.143709084532215	1.514882585612527	0.6531270338002086	0.958020188500877	0.6713227700544886	0.6717072369231082	0.3708545408192326	0.2565630887544516	0.2782560920576621	0.3297254982112073	0.4055146400538188	0.50045254273938	0.9307535989797879	0.2014133995320141	1.855962925381317	0.05358884925109086	0.05179107557723096	0.0005569535467344172	0.8109562865088809			1.261661552286933
2.598087048055807	6.256551065495592	5.002001063817587	1.470886691474652	0.616711364779388	0.9411083808437167	0.6638494063183158	0.6689395322720441	0.3648095532068953	0.2526051321374349	0.2758829795966291	0.3278641667485774	0.4041471705492817	0.4989425267043632	0.9291876624846009	0.2011482626685122	1.846693574681533	0.05359645514446212	0.05180327934844203	0.0005569544334968986	0.8109770492645547			1.261661624945532
2.606276837589368	6.54238919903652	5.392520283767929	1.632929774905337	0.6838655864569718	1.030271985509778	0.6750958725013001	0.680337644292016	0.3710833208174315	0.257661123511356	0.2808646518913689	0.3304517364649023	0.4042168913976042	0.5000120217427333	0.9298038815399947	0.2017473690628724	1.848540129787849	0.05360034884499213	0.05180535786271549	0.0005569549919709807	0.8110019860903556			1.261661680352187
2.614466627122929	6.749604328446908	5.703034382130797	1.716777408312277	0.7384419281082182	1.066558740516913	0.6833211562138304	0.6814767577676701	0.3723457544752697	0.2573194863782435	0.2821113723343419	0.3307970173154695	0.4039986677310009	0.5007028419572581	0.9302727833002499	0.2019595211554485	1.849577268060491	0.05359343520472609	0.05180153353683079	0.0005569526185065992	0.811006751230671			1.261661731828151
2.62265641665649	6.555882825720188	5.455128192532794	1.649914789154841	0.6864172780919062	0.9995153126464289	0.6681703141220322	0.6694680181051923	0.3676864772375654	0.2553898628433253	0.2789022168136135	0.3287158322740764	0.4037618735094266	0.4987889336054304	0.9283749730094606	0.2011746077218433	1.85430480599381	0.0535836096096886	0.05179140264133909	0.0005569499882075219	0.8110592549585245			1.261661796489656
2.630846206190051	6.403413430466427	5.190817091445838	1.580407653088951	0.6499110462653251	0.9657153297753633	0.656375839404588	0.6642670818814691	0.3659706394676094	0.254397262076997	0.2771127816333343	0.3281359249792426	0.4039061025215212	0.4984916894846915	0.9277966959136704	0.2010846685811536	1.84766545781728	0.05358088173110492	0.05178046500783636	0.00055695095451873	0.8110495766728395			1.261661861165064
2.639035995723612	6.566653274310258	5.412003945408919	1.673587851972125	0.685276573304669	1.02315301554613	0.6808123437140723	0.6807713797460792	0.3799671989012088	0.2584151398901263	0.2843142420537774	0.3315438556977537	0.4057721679999632	0.5016882312189491	0.9320812892611156	0.2022902871295002	1.840746551409333	0.0535786464358706	0.05177038162373283	0.0005569538123893487	0.8109893646480504			1.26166191665689
2.647225785257172	6.669952601168025	5.616779013738117	1.713683313799476	0.7180713924080505	1.028203692113703	0.698361915340789	0.6915204039441063	0.3859489646452813	0.2648554139100579	0.286925799397593	0.3326550971008582	0.4060968901480012	0.5019682975355327	0.9329654147412612	0.2023717561150037	1.848315024221429	0.05357553585265171	0.05176435496449189	0.0005569531945537272	0.8110001574664631			1.261661970918937
2.655415574790733	6.462252901638255	5.351407261062494	1.603909643858889	0.6706205710656866	0.987695758925782	0.6781521016157388	0.6828038147684482	0.3769632153142503	0.2649309165894287	0.2810561583211159	0.3297139701495782	0.4041267653200022	0.4996582075750047	0.928874306405543	0.2013102846761211	1.852270916448213	0.05358314670310037	0.05176801659935699	0.0005569489909207038	0.8110948568123887			1.261662035453399
2.663605364324294	6.324880200952444	5.19374083064398	1.580977025937346	0.6429335029161242	0.9794111679637413	0.6752165538682801	0.6755141319159571	0.3655124211493953	0.2583046066011344	0.2747138612407106	0.3266437612557717	0.4026875714794999	0.497552319764551	0.9272793909326249	0.2006286261960546	1.848315909576828	0.05359588293372623	0.05177398506804331	0.0005569471441138399	0.8110882228280402			1.261662120286624
2.671795153857855	6.210317559897352	5.105043231918569	1.518585036119867	0.6478675165051089	0.9593750492808202	0.6794065844157636	0.667869097664838	0.3628910975350954	0.2542020761677737	0.274097356773476	0.3267763528271829	0.4027459223631204	0.4976130694631834	0.9271212792457517	0.2006557434451992	1.845552823416059	0.05360231331763033	0.05178015630116381	0.0005569497952066937	0.8110340146693581			1.261662169883833
2.679984943391416	6.327040157337555	5.169460996155427	1.503569352391259	0.6651937746990629	0.9736496881418748	0.6858819081118452	0.6715430090327711	0.3667405302439387	0.2554372098633581	0.2768652773479545	0.3288606122844561	0.4038292637187214	0.4995536473520857	0.9289297569708735	0.2015069550504667	1.850246516897373	0.05360196515289162	0.05178346879829569	0.0005569510760414922	0.811007171763624			1.261662193658399
2.688174732924977	6.363215516923131	5.104237481316662	1.515566033184804	0.6663352406145178	0.9805017812669753	0.6751778284598053	0.6743924402875656	0.3675440077001264	0.2566663291516238	0.2794962214578032	0.3293120579065382	0.4033617475213502	0.4993883501411159	0.9278726250058346	0.2013826937512816	1.853929155828247	0.05360008588300886	0.05177910384735169	0.0005569483997469643	0.8110600325127973			1.26166222822189
2.696364522458538	6.318081130571156	5.078851718356291	1.538735571362995	0.6522231668180427	0.9676088524721173	0.6641736241646384	0.6772075207163649	0.3701446832658926	0.2600818985794511	0.2800909535016009	0.3297793338160983	0.4038520260321746	0.4996253654714449	0.9277688201165567	0.2013239849534782	1.862044677895875	0.0535977493376989	0.05177197902232996	0.0005569461068511006	0.8110541272109658			1.261662292353231
2.704554311992099	6.37627232271013	5.206133820357487	1.551649609137024	0.6881357600985992	0.9707572280758072	0.6898355742190656	0.6805277052057926	0.3822965941706058	0.2607128170969104	0.2814650353026634	0.3300816991174823	0.4047362307685098	0.5007585082808503	0.929654040745192	0.2021753651486663	1.851501350564144	0.05359134581687319	0.05176393839881096	0.0005569475764989747	0.8109203395644512			1.261662348865262
2.712744101525659	6.512789660095872	5.278264315072104	1.606059702223392	0.6904688903238904	1.001941757578368	0.704633525180227	0.6825049108756922	0.3838613568030446	0.2621243185219218	0.2824350296056714	0.3307164761553837	0.4052041163042772	0.5016303601995016	0.9309359265217722	0.2025515024786323	1.84776274318772	0.05358758564323295	0.05175410325081471	0.0005569500893020104	0.8109582199416435			1.261662375743881
2.72093389105922	6.829922357416125	5.680363325802812	1.757334581328176	0.7153382484709384	1.050299112801114	0.6808274456146702	0.6880226947532162	0.3800116694930714	0.2679388323568518	0.2855145335767651	0.3327783233780054	0.4063831430474865	0.5025638762501886	0.9326444051621253	0.2030165545562536	1.857698965363523	0.05359130011446475	0.05175087989760954	0.0005569492223255934	0.8110561685077042			1.261662396716662
2.729123680592781	6.697967512953697	5.419706806962105	1.673870327085596	0.6949813130398425	1.038298829858638	0.6765200989807935	0.6849131932258428	0.3767033049637409	0.266706819573055	0.2864888030376538	0.3335446887050764	0.4062029556497701	0.5024601266805626	0.9316252093197703	0.2023032797100993	1.859449640125403	0.05359775964625673	0.05176061906164719	0.0005569456376569154	0.8110835772468751			1.261662439746226
2.737313470126342	6.552009913128254	5.251154313766279	1.623892963103665	0.6710422517125425	1.023951753741432	0.6884369455205515	0.6790297737962326	0.3778855093694175	0.2631881191636992	0.2854502689409701	0.3328380132400628	0.4060019829922891	0.5019018757751418	0.9310397196565876	0.2020356918657834	1.860688305577491	0.05360260283836272	0.05177592596581962	0.0005569439446045746	0.8110561214422332			1.261662501883666
2.745503259659903	6.628144314398794	5.35006236813328	1.63341050960702	0.6765394877730074	1.027314964734993	0.6846905346706132	0.6822873552957052	0.3783383389899686	0.2628925466442344	0.2803883734337538	0.3300174180227285	0.4054539868811883	0.501500392902764	0.9316513127976775	0.2024836392676347	1.845441777764756	0.05360416126886268	0.0517871120757252	0.0005569458932856569	0.8110295672835207			1.261662548685013
2.753693049193464	6.619665855063437	5.356059346257124	1.621607288717715	0.6825583760206764	1.029721197975358	0.6825106880462302	0.6858485912866792	0.3756127720561728	0.2590370988641691	0.2785457079119317	0.3296642807689384	0.4047726949407921	0.5019068668082978	0.9315651426751501	0.2025342490498947	1.848501547446276	0.05360453285523287	0.05179528215688108	0.0005569476280594331	0.8109667960138632			1.261662563900747
2.761882838727025	6.594841865164076	5.5220315555874	1.639704922808703	0.7233604241826551	1.018646544256587	0.6910380687403641	0.6817084263437644	0.3728728114616076	0.2563876796100518	0.2818977635348789	0.3308867030805754	0.404273805878391	0.5023932200026223	0.9313991941885109	0.2024228770611591	1.856727766961851	0.05359939027090545	0.05180095259806131	0.0005569446529805268	0.8110522338354548			1.261662612582163
2.770072628260586	6.457490384425125	5.351348071711662	1.60449055208359	0.6958849309424789	0.9930312619395262	0.6800643157791103	0.6786638415069122	0.3705632097559299	0.2564919719584962	0.2816240991620901	0.3300373612147812	0.4030008485477198	0.5002764582778474	0.9279880453038354	0.201380183342402	1.861707731675281	0.05359069755863521	0.0518061107298976	0.0005569393959440135	0.811207228283383			1.261662724528037
2.778262417794146	6.33275879134948	5.19314977797912	1.528850230234931	0.6484602638016813	0.9648766601041219	0.6706907794370641	0.6735306128455083	0.3704623187664526	0.2560825713091036	0.2797588064412536	0.3288263558172616	0.4027727033907966	0.498147784593936	0.9273769253365174	0.2009683372543287	1.848415256690192	0.05358460149253608	0.05180559842055363	0.0005569381199934749	0.8111682882223188			1.261662874378468
2.786452207327707	6.354575797515178	5.180701180251818	1.532133913602974	0.6388770183794983	0.9792118030769444	0.665697818263001	0.6738886859369596	0.3700146267715805	0.2562137154152809	0.2792266825807359	0.3279377485167292	0.4029913942443046	0.4980199787824336	0.9276560648992274	0.2010196543737715	1.843008533198091	0.05358198477002463	0.0518001603783513	0.000556938734081205	0.8111172332287615			1.261663021201456
2.794641996861268	6.489083775659255	5.413210456496548	1.63819200023005	0.6820856445262125	1.021834122740299	0.6761551251054611	0.6814995239532901	0.3750024239017971	0.2600615637648453	0.2838870742325802	0.33034117622881	0.4045253027270705	0.4996077374015863	0.9284393351792546	0.2013793458371137	1.854710920654073	0.0535847358399083	0.05179541773366315	0.0005569360570300791	0.811049877809722			1.261663153560478
2.802831786394829	6.259544057729161	5.164266400572069	1.521485510874576	0.6412692721104175	0.9626137417131132	0.6633836378962586	0.6754850725278325	0.370802348613932	0.2582541809762611	0.2811917146133622	0.3300865730842344	0.4039637051516589	0.4991609374548898	0.9281749404451608	0.2007272862833654	1.85751179941949	0.05359116684095385	0.05179188891497833	0.0005569312571681674	0.8110491449253296			1.261663329743656
2.81102157592839	6.141629131701908	5.066701367436274	1.510420679107875	0.6351390472972535	0.9605194368834993	0.6554906770865051	0.6765686988009449	0.3672027094924192	0.2565359947746804	0.2770051674635948	0.3287516251759514	0.4036764652220384	0.4988763648346988	0.9282843306633691	0.2007725104392996	1.848055232603887	0.05359329727633164	0.05179107833783273	0.0005569301338252032	0.8111171551797346			1.261663506420766
2.819211365461951	6.403580117705997	5.339725121349937	1.643517131217879	0.6811428986880371	1.031477530572526	0.6787285477943694	0.6826722140022518	0.3716188298125451	0.257273541147339	0.2790952788974833	0.3298101950535096	0.4054125538095968	0.5010532496789334	0.9313969832155085	0.2020229568886008	1.842362371936716	0.05359044025063008	0.0517901125076411	0.0005569334286604033	0.8110487203956128			1.261663659670412
2.827401154995512	6.486053644912117	5.284485249664338	1.57376590458688	0.6643295807069015	1.000826748400449	0.6829829920642662	0.6763428649970981	0.3730883122171368	0.2537260420718956	0.280884920690988	0.3305751869655795	0.4047525912423063	0.501206306803946	0.930866131837887	0.2019619920609522	1.852028864246237	0.05358712078077359	0.05179421698418742	0.0005569351859448674	0.8110285184065839			1.261663775444823
2.835590944529073	6.532359984682313	5.36783339379121	1.622914055108616	0.6660368807831661	1.002571385673119	0.6823309367648611	0.6789864812371144	0.3770495915557834	0.2561151812130213	0.2845583061923175	0.3316703531214121	0.4048835664502375	0.5013075467850469	0.9303566046269811	0.2019673264848848	1.852909123062838	0.05358625167120072	0.05180295552552681	0.0005569322066192991	0.8111085931101268			1.26166389584162
2.843780734062633	6.495498013951675	5.406193152801096	1.575796638086605	0.7128457201447757	0.9922868288914705	0.6960544962300829	0.6795104124938615	0.3847163937011224	0.258575371614947	0.2861438876538543	0.3316741516926584	0.405028112922017	0.5015136980063566	0.9307975557920145	0.2017194482831528	1.853677694991033	0.05358870101049469	0.05180500008553084	0.0005569288245108581	0.8110897194329342			1.261664018344073
2.851970523596194	6.598118786150796	5.462223660848272	1.591437968045	0.7184998585521275	1.018517226917792	0.7102018427140454	0.6891472383716229	0.380779357058479	0.2631605865803044	0.2844531430446973	0.3321737509304801	0.4058341052885441	0.5027169210964351	0.9325872380597183	0.2021237603737734	1.854593072670635	0.05358918236075808	0.0518056040591077	0.000556929983213713	0.811050187983006			1.261664093419868
2.860160313129755	6.54819720135155	5.571399197940395	1.64768157978854	0.7209543268157735	1.056175529296607	0.7116138099237888	0.6985975902242767	0.3822408905559792	0.2665285517578716	0.2830867378088597	0.3319516904766447	0.4067821220156634	0.5023403439600621	0.9337012805840377	0.2022885806485143	1.853264847378892	0.05358941864183674	0.05180583873809622	0.0005569332444616718	0.8111139523393056			1.261664115439923
2.868350102663316	6.476028444837664	5.369989639167649	1.617188416486881	0.6865792311874996	1.007058587190779	0.6756653226233018	0.6807819075155597	0.376597385102379	0.261749142949786	0.282661349919817	0.3307234315486579	0.405489023508993	0.5012918391415344	0.9314305137419809	0.2020321643912424	1.856690174652868	0.05358908364794947	0.05180193066654333	0.0005569326079890998	0.8111037407511711			1.26166412794632
2.876539892196877	6.658395948918121	5.325360022234792	1.60199842653757	0.6712697902424266	0.990806494585206	0.6702603999994887	0.6753831404382337	0.3748612140574598	0.2595143259988283	0.2832499919009357	0.3304276253140851	0.4042342539085481	0.5013305649751226	0.9295279098084754	0.2018573156107483	1.862962696134496	0.0535894805291731	0.05179665963508627	0.0005569288861938516	0.8111749968816043			1.261664150526854
2.884729681730438	6.802393463818707	5.670317462217148	1.74531803987249	0.7226581989745294	1.06450144524896	0.6929736709762302	0.6852143808275067	0.3829371029201357	0.2636894601342476	0.2882943211493493	0.3332253551226338	0.4054465456758172	0.5034024375512073	0.9313031698538585	0.2024311981008006	1.860216850013537	0.0535896452602353	0.0517899500569171	0.0005569288842196413	0.8112009287338753			1.26166417655968
2.892919471263999	6.777666722638084	5.668922675477376	1.837308361043865	0.7468936069678268	1.09174712380146	0.7173495036149705	0.6876244185096982	0.3836139926799177	0.2675443793309111	0.2889537391017323	0.3340530526583494	0.4069396890118858	0.5039444389781049	0.9338082661296583	0.203025362021378	1.845485189480368	0.05358857328379579	0.05178405081559796	0.0005569334108818045	0.8111610615856556			1.261664184937164
2.901109260797559	6.536927423061986	5.284557587737654	1.693833602769255	0.6776452222642162	1.024969374290543	0.6918214009576432	0.6811175378993189	0.377851993464446	0.2634184818043122	0.2855053989173998	0.3317693329644063	0.4056339876380772	0.5002842905281962	0.9318175417610608	0.2020149169923021	1.850119309010288	0.05358727541438397	0.05178319044705355	0.0005569352992005941	0.8111666855828775			1.261664171502947
2.90929905033112	6.64704050766513	5.472471525558838	1.724550296145932	0.693255456889195	1.051434833669361	0.6869617112379205	0.6867157942589055	0.3804763292270633	0.2651805768147465	0.2850929587270141	0.331580210216784	0.4064050698048187	0.5011428935171107	0.9326149646628706	0.2022878670695286	1.853928448955241	0.05358877211335195	0.05178297796463518	0.0005569326190846867	0.8110850754989584			1.261664117680485
2.917488839864681	6.692061123662062	5.568622978870034	1.753608245207296	0.6862716011497926	1.074525983973762	0.6890951980896761	0.6879821386252803	0.3828306189235994	0.2632317459344924	0.2854246664200819	0.3320660445958886	0.4075054025480068	0.5027712812092612	0.9330633920420254	0.2026925502791057	1.856435454228292	0.05359036647582806	0.05178226828911553	0.0005569307030296463	0.8111106154968443			1.261664106165698
2.925678629398242	6.485628138114281	5.23752362351902	1.625452351922325	0.6503056429450307	1.019867176329875	0.6898478958109123	0.6798692544644467	0.3832477115222496	0.2601580423335071	0.2834237531617804	0.3307905549708324	0.4063066524217177	0.502120005580157	0.9310645923767517	0.2025809264029217	1.844839166321888	0.05359025764839817	0.05178759907025115	0.0005569320501804546	0.8111525158452644			1.261664122722691
2.933868418931803	6.563610756479065	5.239141355890887	1.588344623911786	0.6585169065010319	0.9968059058283459	0.6858727848434081	0.6760403102279872	0.378480276184631	0.2572576410636983	0.2827193133721378	0.3306624016178962	0.4050206486566147	0.5016928616048506	0.9306784098526721	0.2026567116889439	1.846480466298076	0.0535898758658797	0.05179078031032665	0.0005569341477125811	0.8111258775076223			1.261664098803493
2.942058208465363	6.723746804007717	5.411359991060165	1.651310648442645	0.6839181076405859	1.004127740906926	0.6887293990901219	0.6796858175242251	0.37172253320024	0.2565441478349753	0.2825719043971535	0.3310495635753788	0.4049620135668469	0.5012329546225039	0.9316330661378104	0.2024829332090417	1.857219206115136	0.05358584590206529	0.05178752624404497	0.000556933160492759	0.8110673065234187			1.261664054322014
2.950247997998924	6.835698670651287	5.648786031842923	1.718360334257899	0.7390317721887266	1.051720633017577	0.7020312670683203	0.6835079071912653	0.3772272380607858	0.2623911946201518	0.2854047092263097	0.3332171067734037	0.4061607903947594	0.5022832825006136	0.93338362083004	0.2028029384356155	1.863269870391799	0.05358006395632985	0.05177737747170883	0.0005569296847712859	0.8108932570018659			1.26166407066763
2.958437787532485	6.942653471424568	5.841520047942004	1.817779275049976	0.7465725964265326	1.105595673789818	0.7110159283232731	0.6924411735209757	0.3869494271981906	0.2687979381695407	0.2902125049632354	0.3343045710135057	0.4074160841980566	0.5044980279160167	0.9344529217170277	0.2035425468453322	1.858628825012669	0.05357756023173845	0.05176737735268237	0.0005569276509273501	0.810823442350522			1.261664146621198
2.966627577066046	6.71009153886521	5.73141830085261	1.723897210460409	0.7472818694501125	1.075831875484549	0.7226132534007422	0.6952737483664848	0.3909586742742774	0.2692490154166639	0.2925140782826713	0.3358908859142133	0.4076142594678589	0.5050368090716253	0.9341840043548495	0.2033290441337129	1.853512340735093	0.05357408687937528	0.05176263470799421	0.0005569279819869923	0.8110094932530082			1.261664227216068
2.974817366599607	6.5539244192641	5.447021389300836	1.635873641816437	0.6810115936193979	1.014983790631214	0.6867448205981671	0.6823621286365862	0.3775568019817992	0.2649108932159723	0.2835139443473135	0.3314946792098958	0.4054911934344972	0.5008264900430883	0.9309937461483343	0.2021787393317783	1.862238568153947	0.05357282399600728	0.05175901650508714	0.0005569272571317888	0.811037601114973			1.261664310581952
2.983007156133168	6.527247066916941	5.264042475671407	1.600379914183136	0.6461431124704822	0.9778561349781487	0.66495104960048	0.6752198119980222	0.3688839823137442	0.2575207880146316	0.2787352423631653	0.3284824374470344	0.40394461175465	0.49887951120796	0.9291604087753281	0.2014315423285783	1.864709177049744	0.05358148211266402	0.05175921087036549	0.0005569240142943836	0.8109808527802134			1.261664417468066
2.991196945666729	6.536348772470788	5.442362983067902	1.666334107496364	0.6815385980774931	0.9962087642396548	0.6825208715655096	0.6769094762143392	0.3776767184954373	0.2602538122741402	0.2835876377409933	0.3313716452401034	0.4050113330097218	0.5012970527760263	0.93082780578196	0.201872859521624	1.860958496706767	0.05358796475127133	0.05176637912734526	0.0005569218358947321	0.8109985954460608			1.261664534537113
2.99938673520029	6.655305970682	5.607147199562965	1.813112964630746	0.7000912793289243	1.107876454714314	0.7154826365820455	0.6943008618769738	0.3888426095694389	0.2666571170708413	0.2882185468446552	0.3340058335793602	0.4069278099012567	0.5043430862710002	0.9332281944171608	0.203013632198377	1.839349685867867	0.05358834192829035	0.05177745413704957	0.0005569232758385255	0.8109885973540126			1.26166464912152
3.00757652473385	6.646026573589225	5.515250527407566	1.705818385369769	0.7097034701080681	1.040209891733954	0.7082574870373004	0.6839249250866208	0.378977607318991	0.2611574858039482	0.2868116400292022	0.3331200701813171	0.4051779866408909	0.5024307097201756	0.9322992400621297	0.2024085046899497	1.842351868900152	0.05358850073834093	0.05178131313809037	0.0005569250392904287	0.8109877826854016			1.261664756661963
3.015766314267411	6.720505518579957	5.529777679366775	1.611977917893433	0.7205437081952596	0.9958080626444453	0.6960024371936084	0.674401056810748	0.3763502812505093	0.2593983020610856	0.2849257068545756	0.3326820509068938	0.4050422331865728	0.5019164386044878	0.9326627291127271	0.2022884634398127	1.860978989535592	0.05358571792923565	0.05177676305926107	0.0005569236710671858	0.8109022824819596			1.261664849133135
3.023956103800972	6.780608252070871	5.346942020592928	1.683143599435143	0.671339840668509	1.027889580972742	0.6769103925810607	0.6772681050947486	0.3770806933047361	0.2617807446803671	0.2869367768007139	0.332048858328044	0.4051575226864866	0.5009683326144793	0.9310804647603979	0.2023534324021426	1.860754625920946	0.05358097309774242	0.0517761330499795	0.0005569209312358018	0.8108750104441939			1.261664926740792
3.032145893334533	6.699323612034157	5.389081376171541	1.724153205723403	0.674334042761682	1.023483008772296	0.6739218833252169	0.6802319521477763	0.3764984557521088	0.2621493961901059	0.285191385946832	0.3306638919772484	0.4050062255541155	0.5005619323258768	0.9313860690345799	0.2021813597113263	1.8652511830845	0.0535793770684429	0.05177866028478378	0.0005569221008241941	0.8109278381963729			1.261664972725671
3.040335682868094	6.805734693758239	5.718775632971113	1.734240134799859	0.7219369108657253	1.023016361886307	0.6812003829694289	0.6845334488716905	0.3793583310878821	0.2641723914689379	0.2859191982452301	0.3310463674149992	0.4065702887155007	0.5021338323370625	0.9346506509313172	0.2026599488237324	1.865131701425501	0.05358569893791564	0.05178173198378192	0.000556926269291738	0.8107928022797795			1.261664974583846
3.048525472401655	6.949834090747962	5.690232501081381	1.701203070917691	0.7189979558335247	1.005328286458259	0.6824948098358242	0.6762445181443774	0.3828985090117141	0.2626573525984913	0.2904524758990405	0.3320642046510084	0.4063539226045496	0.5023808563499627	0.9331321462839496	0.2027692477109374	1.863925102932758	0.05359298282583914	0.05178461879519034	0.0005569280230076478	0.8107770538773081			1.261664914460976
3.056715261935216	6.954543279572911	5.66129190691417	1.713900975555717	0.7259420698349881	1.014889314293866	0.6897869202319673	0.6788933403362757	0.3868520625101061	0.2649815063052687	0.2892966549603153	0.3341059066092792	0.4065965074293699	0.5031135521015853	0.9330382895319195	0.2027023242173794	1.864867801035211	0.05359926925466964	0.05178964135024455	0.0005569260609593977	0.8108846406777219			1.261664879511709
3.064905051468777	6.84065659728393	5.728746688471348	1.810990962951133	0.7275932510653518	1.069814149223546	0.6995524994393861	0.6935468965439342	0.3868071732097884	0.2735542227683159	0.2876753142896084	0.3345104345719938	0.4075483020927659	0.5041649205394252	0.9337086584988789	0.2028826939157102	1.8735947311097	0.05360558681416501	0.05179633353216041	0.0005569246152965773	0.8108932343892404			1.261664864350977
3.073094841002337	6.399497405028935	5.263536658846964	1.627736732872423	0.6360287494427891	0.9947677999076914	0.6800667333387072	0.6805529497354679	0.3816529860898085	0.266799577974328	0.2821928629918653	0.3303015392253255	0.4050181244952102	0.500870956182497	0.9296322219513871	0.2018001517901004	1.869845392170314	0.05360644358332762	0.05179430912901146	0.0005569269166548917	0.8109145873112076			1.261664816951263
3.081284630535898	6.403349354230047	5.219621439907847	1.576900947374969	0.6294357002865201	0.9880753130106932	0.6757671823571508	0.6747863685069229	0.3749499628477123	0.2584963702480682	0.2806694166267909	0.3294350367941845	0.4046447034980349	0.5005428762261238	0.9297270193771795	0.2017227939903178	1.864125488407131	0.05360362359236055	0.05178924854025771	0.0005569296477853336	0.8108318849989236			1.26166473421052
3.089474420069459	6.820851196298949	5.750076795429325	1.739680706885949	0.7440364547153091	1.07347261642229	0.7069087716472976	0.6881735349741043	0.3766321841547856	0.2623460532556867	0.2878406609332501	0.3332720924801598	0.4075457911478658	0.503372086540856	0.9350463898975714	0.2028023345795029	1.870482222191093	0.05359932354090026	0.05178532259186035	0.0005569290637858185	0.81070697522887			1.261664654430758
3.09766420960302	6.878392893019694	5.716327100676219	1.860644726002751	0.7333298689434186	1.094078427214319	0.723906617955781	0.6959365129097128	0.3755263498924266	0.2650926783658103	0.2831359063318765	0.3325160093795109	0.4067229024293639	0.5030210841477857	0.9329988396569925	0.2030046760736549	1.88243746607769	0.05359542511069387	0.05178020249372362	0.0005569270854934571	0.8108272322783191			1.261664602074186
3.105853999136581	6.844518104159574	5.563332698579369	1.790009069894337	0.6772343206127804	1.054512684418215	0.6986757288965429	0.6863757064389657	0.3740542464636352	0.2642167038904324	0.2813892246139408	0.3318473851281111	0.4059543144418455	0.5018495254348804	0.9307455211290715	0.2027039802207009	1.863972742659196	0.05359177577924109	0.05177526704288104	0.0005569278404276479	0.8109561059812012			1.261664561381191
3.114043788670142	6.770867174963674	5.758347036514294	1.775006192818014	0.7033438165658635	1.03858033191984	0.6940301993055962	0.6842278595442514	0.3793432970536927	0.2679053770257208	0.2867862645997962	0.3343235524007384	0.4078670386993897	0.5036248755052677	0.9330784331258967	0.2031388506661592	1.852522080840224	0.05358869902182397	0.05177335937848744	0.0005569310200302745	0.8108544515233383			1.261664508091844
3.122233578203703	6.772386071153033	5.934085326814815	1.78759319181551	0.7588962420558482	1.050564900033717	0.7001591548804241	0.6853560943830365	0.3865576800735654	0.2672632598709948	0.2934738858318912	0.3359881622981335	0.407877558918599	0.5043248005534082	0.9346223059339417	0.2032432128986157	1.860689689144505	0.05359100926360275	0.05177717986523757	0.000556932210613581	0.810698358945352			1.261664448742619
3.130423367737263	6.951693012036484	5.871841455319603	1.831719331257065	0.7721774669450505	1.096293965175496	0.7011065431987134	0.6883815213345891	0.386269658864021	0.2628664147601628	0.2905723443774837	0.3342646731299789	0.4064858655791288	0.5029569526206586	0.9344577901575246	0.2026953947912999	1.873615048264608	0.05359869134570088	0.05178448957784904	0.0005569295179921396	0.810679894149579			1.261664406525445
3.138613157270824	6.715711726225887	5.525668820152027	1.718176706930767	0.6899424587102426	1.048337536663227	0.6919826773293865	0.6821408582297951	0.381433208467239	0.2593308319712521	0.2875918466775301	0.3332608855762408	0.4058972848418076	0.5019039762836661	0.9323964761766285	0.2022073569392062	1.862948428757853	0.05360233774485001	0.05178953636918846	0.0005569272872412262	0.8107424979249063			1.261664390319847
3.146802946804385	6.699547496539422	5.42751616943525	1.6741782944643	0.6851580942559564	1.016893123465441	0.6864436698804033	0.6780063460224087	0.3784893670707009	0.2607559471334551	0.2874045839494507	0.3324561858544491	0.4061493923413123	0.502319603225108	0.9327653280849045	0.2025708817377196	1.847515799224368	0.0536007237823265	0.05179216474591426	0.0005569296526149741	0.8107765954342627			1.261664378422937
3.154992736337946	6.717834973731777	5.354183791911352	1.699994982997167	0.6888956709765993	1.030928922756608	0.6868585882099413	0.6805464448177331	0.3719367508512098	0.2605900593807439	0.2813385834881315	0.3301865381634017	0.404491961444319	0.5013966166283012	0.9311899014911543	0.2021440497078695	1.849436873599031	0.05359618176131285	0.05179915831387963	0.0005569326292226335	0.8107864461234464			1.261664338208098
3.163182525871507	6.898691857105686	5.522515888519218	1.834592095147398	0.6917001131609894	1.0673721336532	0.6997161487242963	0.6910595917844741	0.3781321191266412	0.2611851473534662	0.2832309056944615	0.3305374809967615	0.4049414183575543	0.501492241249277	0.9315127246120538	0.2022650651675903	1.855187732884761	0.05359199777558991	0.05180654001446005	0.0005569313641185299	0.8106932380538842			1.261664291370018
3.171372315405068	6.828252172116106	5.635285959627776	1.802741760136913	0.7123394219563192	1.069075601562845	0.6963729363795251	0.6982711850708139	0.3830387986675048	0.2630578777715175	0.2866876427125367	0.3315697828122385	0.4059591323480154	0.5019845968036101	0.9325020864691697	0.2024774321061104	1.861968360167257	0.05359204405018518	0.05180419562753043	0.0005569291201216527	0.8106774905568863			1.261664279018748
3.179562104938629	6.812799016842058	5.693205622962626	1.755435497697199	0.7189905227212045	1.057509681462539	0.6877601094376602	0.6940905847182088	0.3783095136981423	0.2627296967597413	0.2833295091677503	0.3321370753492974	0.4057953917094932	0.5026745061057633	0.9331025550890441	0.2025827640025971	1.861972007277348	0.05359757121328583	0.05180090124753858	0.0005569299866158038	0.8107061696498292			1.261664281436887
3.18775189447219	6.956492996923745	6.029044369227734	1.805086719979624	0.7788243520140256	1.063172381755439	0.697320246063592	0.6875941778408869	0.3821752591738921	0.2670403316656967	0.2857888238305501	0.3331851158685275	0.4067357549524448	0.5029710220871295	0.9347700221769158	0.2028151989760748	1.850910726710961	0.05360390033820579	0.0518005595477789	0.0005569324219882806	0.810675673468728			1.261664272696738
3.19594168400575	6.686285673733357	5.751935212917431	1.626858968339693	0.7691024484698398	1.013175323885484	0.6996376037032283	0.6798480032937451	0.3816157437298168	0.2614728745465698	0.2845211418978927	0.331964572181267	0.4056609926271263	0.5011103988877483	0.9328381662595505	0.2019543896476229	1.853256717858445	0.05360727369147094	0.05179913707849175	0.000556932440459667	0.8106945456184271			1.261664245433699
3.204131473539311	6.416152892212788	5.406313606770428	1.529629984313145	0.7040505056237586	0.9873341928530095	0.682232766910519	0.677878823586362	0.3732813462233931	0.255668619566953	0.2776116015787484	0.3301044829551354	0.4047039944905618	0.5005020248413622	0.9310662671064122	0.2015363020148666	1.858630933010777	0.05360504625834091	0.05179491922173352	0.0005569299435058682	0.8107470481480574			1.261664231695065
3.212321263072872	6.541688431424955	5.458585863585856	1.597992273194354	0.7157002317157223	1.028194740402341	0.6818923137084213	0.6832329432330682	0.3724306383188867	0.258210408162254	0.2786906497974172	0.3301106918255733	0.4054906001428042	0.5014387343629072	0.9319428886075768	0.2020304998712919	1.864346120247095	0.05359891603959521	0.05178815961186997	0.0005569294098317039	0.8107322444351411			1.261664221465224
3.220511052606433	6.439562745835167	5.497606619704489	1.618847272671277	0.700922410212495	1.032716199232868	0.6816721432390083	0.6848161042449734	0.3749142385672443	0.2613108827068107	0.2806654278942186	0.3303034363287239	0.40481895135142	0.5006916011526544	0.9305136102014694	0.2018687822237352	1.856119146073951	0.05359708666622575	0.0517883917705523	0.0005569325291096365	0.8107286002592424			1.261664190938043
3.228700842139994	6.303777749837749	5.288394153077437	1.552414422130801	0.6597602628596765	0.9866881519584488	0.6793151765622216	0.6763757163139197	0.3728775106131774	0.2609297982496061	0.2811969164920581	0.3307668665899739	0.404257855596251	0.5001371976142941	0.9294104335993454	0.2016980528785839	1.85671303868259	0.05359813616532062	0.05179261214761674	0.000556935049065999	0.8106900203239923			1.26166414871669
3.236890631673555	6.563964235364645	5.274415329232438	1.611435902148477	0.6726296745683857	0.999281136391961	0.6831096269470065	0.6754596114032539	0.3745555386263659	0.2623015347612752	0.2848141609161449	0.332022308172379	0.4046931851665627	0.5011416707125018	0.9302998070603024	0.2020534520203967	1.858668724154581	0.05360097879563543	0.05179161872259647	0.000556933525473263	0.8107239578272499			1.261664118108379
3.245080421207116	6.80791400162908	5.366340546407642	1.697688859613636	0.656333757907877	1.021028226368921	0.6678727981613849	0.6767059830811066	0.3746184927058428	0.2634126434902115	0.2851686091310836	0.332157139521396	0.4046037326010674	0.5014856186513894	0.930136820470719	0.2019043947139288	1.86369253562601	0.05360431942968029	0.05179182304615458	0.0005569316400558292	0.81075559102642			1.261664089875405
3.253270210740677	6.677810506432708	5.303538974618433	1.662702731572439	0.6431224448523722	1.004514214672037	0.6711685926634907	0.6762972945951595	0.3723039066580587	0.2592066475338239	0.2819753353569014	0.3300133305961508	0.4040426973314597	0.5002368072280317	0.9296163745258288	0.2014014028438508	1.862723730121808	0.05360619594328213	0.05179671686445862	0.0005569348019756855	0.8107324194691782			1.2616640191941
3.261460000274237	6.544677194207968	5.370891082866057	1.622296541470731	0.6704417644256068	1.019548202486754	0.6854773295286534	0.684410993991997	0.3763391874563634	0.2611693816257797	0.2830633456117391	0.3305076342388628	0.4047492598918132	0.5007291359306657	0.9307042199276039	0.201646052235236	1.853897137325025	0.05360476799502689	0.0517968384035308	0.0005569405510980436	0.8106894660019609			1.26166390679015
3.269649789807798	6.508172130226354	5.34448470690549	1.612004577872722	0.6736634279854985	1.027732565807718	0.6862753792586653	0.679940443962219	0.3759317630060208	0.2571871406895304	0.283260409706323	0.3303095737297206	0.4044617390396535	0.5005963662134639	0.9299318537900768	0.2017156879785672	1.852409601888862	0.05359700462405415	0.05179156917149323	0.0005569425444334797	0.810691657583863			1.261663758035237
3.277839579341359	6.471458781841157	5.36048572676373	1.613073668502442	0.6886286953088602	1.012224324855811	0.6918076339367492	0.6764865626911881	0.3779083270523423	0.2546234272433227	0.2821043673422088	0.328969279186154	0.4032538219704343	0.4996970910949756	0.9290140622474086	0.2014644404029186	1.854606142890711	0.05359061874968562	0.05178821732183347	0.0005569399677783218	0.8107875189913951			1.261663632445351
3.28602936887492	6.502643756278951	5.350937173299444	1.56081774892698	0.6789954000368584	0.984010064343901	0.6859262627298569	0.6740274886060537	0.3761253262329943	0.2559486122552461	0.2799773486687828	0.3301454546209162	0.4043123950388739	0.5004364728510463	0.9307186735868936	0.2015812411019488	1.854780323481948	0.05358711504909764	0.05178598991395476	0.0005569385561690119	0.8107270100736531			1.261663561134038
3.294219158408481	6.602854523068752	5.297646734430205	1.558265786453124	0.659825884614202	0.980482102153645	0.6772368700657421	0.6723736088473954	0.3705915324701962	0.2557017036174364	0.2795962428671321	0.3316111348331053	0.40552901681013	0.5015972936615006	0.9320967121273307	0.2019046852121236	1.844314158793266	0.05358611428856731	0.05178682424679445	0.0005569411220790835	0.8106434517979453			1.261663480609336
3.302408947942042	7.109953181874645	5.710105744482167	1.817274845356915	0.705017953300207	1.060520396507254	0.6948839125632305	0.6866760760599596	0.3840461600808022	0.2637627221081289	0.2879646845968343	0.3340864016564327	0.40813742067963	0.5047416941511194	0.9366862713554466	0.203397735462863	1.847655737659746	0.0535912664034718	0.05179010254936135	0.0005569431331702402	0.8105237989940161			1.261663356941061
3.310598737475603	6.730007246539318	5.600039682757548	1.762979111364466	0.6895168014128443	1.061245644428141	0.6983508713068275	0.6894644632567533	0.3899615190513869	0.2634795694948413	0.2893491989619953	0.3345620237356887	0.4067204366432584	0.5031566618928521	0.9333472124114349	0.2025203827797856	1.851717095435016	0.05359752091494855	0.05179373838881731	0.0005569408165431022	0.8105533921695599			1.261663265815956
3.318788527009163	6.403792674023048	5.19517445698205	1.612522637098112	0.6726930144240009	1.015684559014286	0.691986383456061	0.6836809780615243	0.3756030882837035	0.261218340104756	0.2826481130910406	0.3307702114012311	0.4044715026802378	0.5005872727072296	0.9294360015688652	0.2012734660084596	1.858621319397135	0.05360228130962378	0.05179853874346895	0.0005569382414215254	0.81067515923932			1.261663232141141
3.326978316542724	6.583072178692508	5.315884108844789	1.668422152235374	0.7190693083091549	1.045483160264175	0.7004034769095174	0.6845229904965604	0.3703064179969454	0.2619025676134475	0.2786460655303243	0.3292163240338931	0.4045017917656141	0.5007454503282538	0.9304229100891773	0.2015932179462461	1.848358421163214	0.05360340947736392	0.05180045228671218	0.0005569400496378986	0.8106584182111825			1.261663211395807
3.335168106076285	6.663043246878227	5.396336977228915	1.69133733391019	0.7105266983216223	1.04597061755709	0.6970928585836217	0.6829240790758282	0.373620963031597	0.2613074284216789	0.2820171723063248	0.3319212281183873	0.4052571457877468	0.5016070706677842	0.9310236010710535	0.2021645971769748	1.841579647379366	0.05360107858167281	0.05179850526979068	0.0005569434864535632	0.8105484993314518			1.261663183778777
3.343357895609846	6.814880641878196	5.598795696088276	1.821277822459639	0.7028932115270071	1.071554774999743	0.6959764591494495	0.6857589988870559	0.382549044602536	0.2621677024518304	0.2879814705323522	0.3341010792799444	0.4065688568883701	0.5027638130094468	0.9324200292152959	0.2028546665188203	1.851837028982149	0.05360040395811221	0.05179537586082904	0.0005569442407241491	0.8104917228474831			1.261663142621771
3.351547685143407	6.692136638455096	5.653884738962598	1.740622007755876	0.6933643631838111	1.021532103742927	0.6818977638405804	0.6791651878173414	0.3776437422504207	0.2586670312716087	0.285202550982332	0.3310744421919531	0.406008919352856	0.5012607360804699	0.9324122455865427	0.2022053527239802	1.858391424414091	0.05359773611051098	0.05179512330499605	0.0005569428234017043	0.8105163415106268			1.26166309857292
3.359737474676967	6.3879002251058	5.370008969633338	1.592446817278898	0.6568604223001181	0.9913817591983775	0.664364291979102	0.6740323041443947	0.3712952401832148	0.2529602065061632	0.2803176517903249	0.3289714024848163	0.4046199496628909	0.5001779373333246	0.9306649375169052	0.2016488369532078	1.857019051098188	0.05359417300975344	0.05179832422133551	0.0005569431747294288	0.810533309496582			1.261663054206202
3.367927264210528	6.679816374386748	5.429477882423092	1.671164970826525	0.6788616102487244	1.044237900213611	0.684213239741096	0.6881119005417273	0.3784594092744527	0.2603093150179634	0.2832206491104851	0.3304753366425991	0.4053575062681664	0.5017237086832933	0.9310579819283805	0.2021433627920634	1.849306293068285	0.05359218148798319	0.05180018977259944	0.000556946898478449	0.8105913606442398			1.261662979153507
3.376117053744089	6.750935693635038	5.579469626691338	1.767327868100089	0.7113200743634052	1.037089288977915	0.6877254140961782	0.6877885966180096	0.3800671605785694	0.2653323065588578	0.2844133740723623	0.3316660780882471	0.4058095530576796	0.5020474466152155	0.9313710531218216	0.2024354102507384	1.850114616586982	0.05359005491183406	0.05180371247213905	0.0005569500788665203	0.8106056657686975			1.261662877299929
3.38430684327765	6.55795357606721	5.657846960230885	1.791315259013015	0.7332305977441198	1.048637957425357	0.6894585600947808	0.6879299776569474	0.380643195184927	0.2628769799103423	0.2838141125720732	0.3316229916802262	0.4055655840276485	0.5021351517527382	0.9312731972473338	0.2025853952889792	1.855132378469617	0.05359350283834432	0.05180595391772765	0.0005569490645172007	0.8105462164703094			1.261662744999951
3.392496632811211	6.64523331266667	5.551636146623889	1.813910313940405	0.709083999205479	1.087049262384615	0.7014264872133127	0.6954534401192776	0.3852299245081816	0.263507365210899	0.2860533539653181	0.3324406265073568	0.4063037186785693	0.5024037331114277	0.9323630556558233	0.2028354061695296	1.858444157234945	0.05359579143517496	0.05180323795619907	0.0005569473599951262	0.8105448632248388			1.261662647826209
3.400686422344772	6.671803326110065	5.331729499283421	1.710206661032446	0.6543698694020714	1.02167185575956	0.6846349110711764	0.685255458601196	0.3834994372360842	0.2606657816577211	0.2859688548683382	0.3322797865092109	0.4059855540551392	0.5015375083965717	0.9314509141009315	0.2025304565591269	1.846263464262645	0.05359491438878451	0.05179883725156617	0.0005569496922311025	0.8106073125019601			1.261662556879007
3.408876211878333	6.507962913621368	5.370042736369009	1.623919099492058	0.6593747780894423	0.9843537869089171	0.6800556308626354	0.6784179642632269	0.3803077825261683	0.2598667168911324	0.2830341748356715	0.3309758589383089	0.4048820059456495	0.5002747366225411	0.9298800753520011	0.201730858295934	1.838675300530369	0.05359169176062651	0.05179221093847406	0.0005569547992129701	0.8105330406928686			1.261662401678076
3.417066001411894	6.415047815263829	5.405028510346595	1.618534674256862	0.6767303085429324	1.005937377856186	0.6786284117349271	0.6803232904824407	0.3830406342585685	0.2626521743775608	0.2838616519970341	0.3321638092597617	0.4059007242363732	0.5017532644490001	0.9312679498274994	0.2021912257917861	1.840872336477453	0.05358850026303028	0.0517895621645976	0.0005569549659030647	0.8104372370176123			1.261662277144962
3.425255790945454	6.435353163309771	5.295344088463716	1.571838878336778	0.6667630192978615	0.9799517708105614	0.6726174617775603	0.6766440116291117	0.379974858037308	0.2606104086140755	0.2838212870047557	0.3328976845863632	0.40572943358393	0.5018704269548533	0.9317535270763945	0.20223824677105	1.851104158559541	0.05358836225434205	0.05179209935768164	0.0005569522623016611	0.8104970485923064			1.26166216590825
3.433445580479015	6.884566459767766	5.6780039998868	1.683510477325712	0.7192199693309441	1.011926911391812	0.6887132285544323	0.6842075283594949	0.3806993505059498	0.2638594546547601	0.2852246723464375	0.3331617835623649	0.4062182749708744	0.5024695843311793	0.9335333980397073	0.2027749094218893	1.850718646103412	0.05358908281028506	0.05179541725307201	0.000556953303372224	0.8105378141819687			1.261662072813171
3.441635370012576	7.271595805802147	6.186972235035148	1.832257981606362	0.7588876257174287	1.06611870858557	0.7047823785793884	0.6951315661526922	0.3881588682723982	0.2675177313732455	0.2885395858320501	0.333651599676436	0.4079415862268433	0.5044038304519679	0.9345666807141703	0.2036789052646071	1.836937910885608	0.05359405119014739	0.05180148302454528	0.0005569570028809098	0.8104755300944686			1.261661967838761
3.449825159546137	6.88414867465257	5.76669206101294	1.679344794555079	0.6977698772820391	1.027313784555546	0.6828689636358973	0.6878474591964763	0.378062947893509	0.2639872141055069	0.2844092080822794	0.331451083366004	0.4065837312355008	0.5022252099729936	0.931461749214533	0.2027230770671017	1.844259061747324	0.05359676781807346	0.05180852254477489	0.0005569593106511752	0.8104820590577038			1.261661837894616
3.458014949079698	6.693513071619349	5.326018005379241	1.637313856731738	0.6537393720673726	1.002168979351724	0.6684419014093107	0.6770232919797901	0.3699622651237857	0.2606566153612093	0.2818885812580964	0.3307657424725523	0.4050038859231597	0.5006944570976659	0.930857864888239	0.2019601876476962	1.855698734930817	0.05359661274967446	0.05181313417270223	0.0005569580408014628	0.8104495416584455			1.261661730777816
3.466204738613259	6.64741916952094	5.447011416245648	1.664236658729906	0.6903449217684183	1.016824960506569	0.6866531178471792	0.6783421322023946	0.3746197890459043	0.2609582563969277	0.2854193731389958	0.3326328701381053	0.4053254440680524	0.5021344587652625	0.9321742226128825	0.2020590198426745	1.855958142475734	0.05359228924232989	0.05181463042937784	0.0005569553116558738	0.8104513313542094			1.261661679010436
3.47439452814682	6.396398525793046	5.364063406105765	1.584220206528389	0.6897125353090472	0.9961726633069435	0.6881844120979275	0.6762021596270268	0.3764896306478351	0.2581618222321535	0.2832873983798944	0.3309017877699106	0.4047925620412404	0.501013023469253	0.930143117440603	0.2019855185137209	1.839240727140803	0.05358619222824972	0.05181431428473173	0.0005569551834592302	0.8105335352388726			1.261661657236824
3.482584317680381	6.274746000088368	5.130132869256152	1.514611954627468	0.6484684663725867	0.9610891027816864	0.6604670061980921	0.670780274969885	0.3681359107616168	0.2522854810608913	0.2765983413164744	0.3280539979518766	0.403389469410482	0.4988958761040704	0.9283566510628819	0.2013905488786722	1.834826985817665	0.05358689321145595	0.05181706036139515	0.0005569571980315184	0.8103969104752331			1.261661628504552
3.490774107213941	6.538884529665161	5.46252071726611	1.579042844195828	0.68745509314737	0.9967946511573396	0.6741453652983409	0.6781045094289462	0.3697484214613852	0.2532550234613626	0.2775333713949076	0.3288502023403668	0.4044700897557577	0.4994840791752684	0.9311590281665828	0.2017142175860611	1.849388969587179	0.05358417120058455	0.0518148193963977	0.0005569563113681832	0.8102734540218801			1.261661602079417
3.498963896747502	6.837687673923855	5.606528583854239	1.690219527845454	0.6710252005460778	1.033914975207399	0.6772695307846046	0.6820274642873709	0.3726384969634448	0.2566932378985415	0.2786853693265244	0.329818660244454	0.4053929648521206	0.5009862679599656	0.932395603304741	0.2020732341917608	1.858572995557939	0.05358172609264425	0.05181074791293852	0.000556952505027529	0.8102901513643516			1.26166162191835
3.507153686281063	6.756539535011688	5.559008126339711	1.675576922439625	0.6725655328649507	1.029761268000587	0.6709067444314533	0.6779848221378388	0.37066753431683	0.2585361395272696	0.2804668732704241	0.3295971776520638	0.4048309714093661	0.5010365407878676	0.9316450521265285	0.2020062080757387	1.851660224038022	0.05358841807741495	0.05181408776460347	0.0005569515607488631	0.8103304102376789			1.261661677736331
3.515343475814624	7.02923999909093	5.949412367608867	1.778788773762466	0.74996315038204	1.083340311833691	0.6991807110605357	0.6875197489784366	0.3798554168311432	0.267663158172884	0.2882669527947124	0.3336467551027721	0.4072597002701065	0.5038084722794712	0.9349174073272066	0.2032966814023961	1.84145607074289	0.05359765082620196	0.05181667702909694	0.0005569548324529201	0.8102684203440822			1.261661711839922
3.523533265348185	7.038864771843932	5.878857175813017	1.864481083689091	0.7509678142459513	1.117571133810656	0.7104548818652093	0.6933674750423892	0.3827958775908715	0.2688814475732338	0.2881827158688415	0.3358185648664891	0.4078429352614663	0.5054663395137471	0.9352608202748345	0.2037596821771527	1.851439855824965	0.05360009329670502	0.05181246889032289	0.0005569563719050453	0.8102491961347381			1.261661761408576
3.531723054881746	6.769678199402042	5.791271172892961	1.754385952691427	0.7617065446115664	1.064785139642382	0.7107515306562557	0.690035483407022	0.3807473505364856	0.2635098944620215	0.2867929319943582	0.3339431304737975	0.4073802866140119	0.5035703391726254	0.9341722601663996	0.2030807237244196	1.856433300964438	0.05359835172827113	0.05180793692863362	0.0005569529250940696	0.8102159286071788			1.261661802870847
3.539912844415307	6.371018885817511	5.340919738182614	1.577519463607516	0.6875906786887025	0.9943728527753423	0.6820413932753884	0.6746246120532885	0.3725027490069787	0.2586126892540832	0.2826336005271957	0.330919822985752	0.4057590632563284	0.5010554135512231	0.9308399778357203	0.2020117173269544	1.858154225293825	0.05359699196155054	0.05180218910122594	0.0005569504745447663	0.8102061208871122			1.261661853400623
3.548102633948868	6.258650328926151	5.09939468452815	1.515326640995511	0.636667224494648	0.9539906786236703	0.6667599889122081	0.6680453308546578	0.3696274754972037	0.2565110364974312	0.2783261610512009	0.3290627704073791	0.4048806969802704	0.4998794518215094	0.9293732461738112	0.2014703544836633	1.853401723859769	0.05359401556045727	0.05179542157279771	0.0005569534310843309	0.810280629421229			1.261661873840591
3.556292423482428	6.388956630388929	5.231322547231424	1.582560526221094	0.6686283723897538	0.9914387523234575	0.6863957511308294	0.6789659245097061	0.3763624183036058	0.2620767001616099	0.2818221069456711	0.3313737103904041	0.4067587816470447	0.5016578086627717	0.9318718343341457	0.2020292447170508	1.851505090617761	0.0535895324121262	0.05179478160523637	0.0005569577828736189	0.8103281339538637			1.261661836284989
3.564482213015989	6.479285347082222	5.351283897075942	1.646763649390763	0.6828940387873915	1.030130858032913	0.6874268427182815	0.6832629266772849	0.3766441773524853	0.2623020521710022	0.2825460733709264	0.3323063341043184	0.4067238545996189	0.5024415802408706	0.9314042836763244	0.2022531579356012	1.853093902393718	0.05358828662523391	0.05179833189960464	0.0005569570844737464	0.8103955613851229			1.261661803219099
3.57267200254955	6.394754548922521	5.227992999272187	1.567675118800697	0.6640015841239898	0.9827132709687215	0.676676863771696	0.674299874335877	0.3726785749066649	0.2549020918482771	0.2786375752468844	0.3293493445674548	0.4034735563343413	0.499761393951107	0.9282897122814575	0.2011368126221951	1.858595947916947	0.05359606248924183	0.05180615392156006	0.000556953717929887	0.8104604969957206			1.261661794407465
3.580861792083111	6.427584719848845	5.241151589354705	1.553443066168136	0.6691625690948678	0.9767530764449036	0.6811331357603424	0.6787753067667357	0.3776966868098314	0.2576088377590671	0.2820444394740631	0.3304529961667431	0.4042535957333497	0.5000496179421307	0.9293594071470436	0.2012314261315059	1.869098171572437	0.05360443085262771	0.05181767561208012	0.0005569532956745182	0.8104216822871451			1.261661799827204
3.589051581616672	6.729041822691228	5.646810034077587	1.645581509481213	0.7119036826551309	1.040322984635629	0.7009526320443289	0.6892061797809466	0.3845601272871557	0.2634503025751049	0.2876686700875496	0.3330142945491948	0.4073982653334068	0.5032092456921303	0.9341847946168333	0.2026489687753328	1.856316729929967	0.05360905216054781	0.051827983957188	0.0005569554286395483	0.8103220165788202			1.261661796103336
3.597241371150233	6.397595125865227	5.327007027507908	1.570368894916787	0.6521302478576816	1.027214269967116	0.6794577494185196	0.6809188290926083	0.3698210572309349	0.2567025583490395	0.2790304813546663	0.3293322847159788	0.4044593065041753	0.5009603867749454	0.9301777176779987	0.2019212964419877	1.854661551063899	0.05360549650363901	0.05182814304936859	0.0005569554935961485	0.8103675761000353			1.26166178325019
3.605431160683794	6.204705969741251	4.844813809529576	1.487285879309676	0.5958795204342113	0.9855596509685043	0.6567065387364011	0.6748008889221454	0.3646874459356333	0.2540885563847302	0.2756400165332092	0.327831462437364	0.4030366489437132	0.4981491848604506	0.9272223586636007	0.2008774450420196	1.853602344576487	0.05359975824904552	0.05182648386137783	0.0005569524363392396	0.8104291406967949			1.261661782524864
3.613620950217355	6.425596184948143	5.122708850040926	1.570327149945074	0.6334102916255558	0.9968112088085967	0.6650761361074696	0.6760509368021221	0.3685174546241773	0.2552866255245996	0.2786373366853251	0.329056613617517	0.403782949403379	0.4990061479053992	0.9293531034311516	0.2012570190258473	1.861773211594511	0.0535981992164213	0.05182683575971284	0.0005569505249018975	0.8103801241518206			1.261661802287976
3.621810739750915	6.462718478571239	5.453270597545321	1.682789085015442	0.6870739899451725	1.018037005473105	0.6858301537591374	0.6825764508345719	0.3715264532196985	0.2573577028934455	0.2807668576844671	0.3317245477588776	0.4055783314377274	0.5006804035385047	0.9319170547324259	0.2020874276334014	1.849633388262605	0.05359711333242885	0.05182323363423072	0.0005569530261670404	0.8102577135636745			1.261661837615467
3.630000529284476	6.558141810593396	5.506486083675694	1.66148152130798	0.7102690910313582	1.017904387405296	0.701793554555087	0.6840330429158095	0.3782080792114123	0.2589143114268985	0.2835206050617834	0.3342971649410889	0.4082283304760309	0.5028480618834378	0.9343421513713003	0.20277615664158	1.847930355706369	0.05359812438172033	0.05181977632292373	0.0005569566164736577	0.8102177997096323			1.261661849818035
3.638190318818037	6.49156844700901	5.336867279654714	1.560311888627135	0.6808046781751993	1.006696450977616	0.6958105310578279	0.6830926903662778	0.3797594422378752	0.256916437345123	0.283341432159059	0.3329361955371707	0.407052906105542	0.5020174403760813	0.9327339230099293	0.2023804506083049	1.854673673992875	0.05360294841971563	0.05181986366743093	0.0005569558086436401	0.810196264381096			1.26166183527849
3.646380108351598	6.520702986868216	5.488285996794348	1.619822649043673	0.7116907331510925	1.030310888369292	0.7052357562161428	0.6838602878747418	0.3810039488783559	0.2603203404030784	0.2838921781548946	0.332696945233914	0.4065090572257358	0.5022549571818927	0.9334584535375141	0.2022190569571906	1.857785697734837	0.0536098817669206	0.05182118295508149	0.0005569515223185259	0.8102079481993515			1.261661868023869
3.654569897885159	6.76732931251009	5.78173572720701	1.722292024132685	0.7599189663557009	1.070559440144059	0.7219238811140567	0.6849901455253087	0.3858621257236934	0.2646148271134702	0.2863990587630444	0.3335841646963446	0.4076983257682649	0.5038955822742268	0.9365237157107085	0.2029455711439155	1.857660558352943	0.05361389906266634	0.05182269480859091	0.0005569500263966435	0.8102609748172616			1.261661941416718
3.66275968741872	6.851638027098157	5.65156407575234	1.716882011513152	0.7461050634483523	1.081703858091112	0.7267105189552717	0.6944369145015516	0.3897173473240794	0.2654745322725917	0.2881420269125092	0.3339533667372733	0.40726507218865	0.5044106544115607	0.9358321770005203	0.2031508448951229	1.845587052472445	0.05361264146611314	0.05182578258501402	0.0005569520728892726	0.8102626613148857			1.26166197444072
3.670949476952281	6.961570991917496	5.933310328339821	1.791858506965148	0.7923363875036701	1.065930536528915	0.7186725689628636	0.6881551834504031	0.3877727150200398	0.2614413867943783	0.283620015639588	0.3322142704992442	0.4057444645326721	0.5029738537211439	0.9344996193356129	0.2028793198529007	1.84857186630288	0.05361025005857563	0.05182499984299262	0.000556951239664405	0.8102020829900508			1.261662009177785
3.679139266485841	7.160299614857038	6.13307414261044	1.769428102266779	0.8122800772628593	1.042964189952431	0.7168237620558721	0.6828034528215505	0.3897261415455314	0.25895846129418	0.2838228267779081	0.3315888223057682	0.4057943633729121	0.5031223727343425	0.9346415574566194	0.2029933939555826	1.856895684076867	0.05361186868992976	0.05182378961582827	0.0005569468432094622	0.8102265353385639			1.261662075772261
3.687329056019402	6.85368772736455	5.788858746206814	1.68317852803544	0.7614516854931479	1.047306601945591	0.7037158431021153	0.6825014817316718	0.3833834885727487	0.260177572032047	0.283309630299587	0.3313458040403395	0.4058557796058103	0.5028094306335787	0.9335744787351126	0.2025361746383517	1.859493528075767	0.05361115837656026	0.05182601702370698	0.0005569444656663078	0.8102769487856537			1.261662182872533
3.695518845552963	6.769832671630633	5.834456930917488	1.713090977749962	0.8019591353327555	1.072915479051789	0.7163317552492361	0.6909455835346314	0.3844224542373315	0.2634686610880347	0.2894212844872041	0.3343194569912259	0.4064192421723121	0.5039813115944929	0.9347217782471304	0.2028973102780773	1.844450498404006	0.05360968417861529	0.05182673797633474	0.0005569460080300355	0.8102323387793852			1.261662293431932
3.703708635086524	6.693300971374192	5.72512995860331	1.736572235726627	0.7784116048650457	1.120721244628923	0.7407363593635097	0.7049826292265103	0.3893984007000394	0.2644930234022578	0.2911337208044853	0.3352189102841326	0.4078630657522823	0.5055051134735143	0.935965987164326	0.2032754450774019	1.843600307201152	0.05360877573064367	0.05183278179153344	0.0005569474617574325	0.8101635405329815			1.26166239550523
3.711898424620085	6.563448022129175	5.465776873985199	1.686501193823108	0.7225701273731082	1.07082978147126	0.7183084723772608	0.6917535428164808	0.3797483174393445	0.2624727680062253	0.2847181120365328	0.3327684476403759	0.4072419460293056	0.5038963688824377	0.9334152755560601	0.2027659209564547	1.854704974466072	0.05360567512529701	0.05184095595211943	0.0005569458349231442	0.8101736596885374			1.261662487715991
3.720088214153646	6.640199882035584	5.401561967456325	1.65773605935794	0.6942152422506997	1.02624897635911	0.6983885506403485	0.6807390891578549	0.3726478260893012	0.2580769126562253	0.2793429436453706	0.329613160711569	0.4056208942461825	0.5014909164367763	0.9324450906357107	0.2022903579940593	1.860941728762882	0.05360126597730991	0.05184446281452966	0.0005569431168213391	0.8103187419112113			1.261662581263076
3.728278003687207	6.725108907727745	5.499677105220332	1.712842409427001	0.6865848715184404	1.049043375904528	0.690766157426682	0.6860980623145431	0.3748457040782499	0.2589574141128971	0.2793066983472946	0.3292230284754805	0.4055102178133491	0.5012169447121707	0.9330319999318661	0.2024253820723294	1.859712790015511	0.05359800445145525	0.05184565720456462	0.0005569431539689578	0.8103160801209169			1.261662671348817
3.736467793220767	6.738445626636759	5.506797874654866	1.714140895715138	0.6926699164879375	1.04453294254269	0.6898457526303403	0.6849884844348454	0.3781197429887576	0.2634257303987341	0.281652815434449	0.3307379280629819	0.4061523356172376	0.5024845331695436	0.9335285651359364	0.2027119883344867	1.852492370258347	0.05359737851645412	0.05184247212535456	0.0005569459819057544	0.8102231821913722			1.261662721648395
3.744657582754328	6.580978676276712	5.200016327758636	1.616790987681316	0.6634223536694376	0.9953042340348693	0.6766483652512498	0.677674950897223	0.374982419733253	0.2598674499123352	0.2809277012423644	0.3304193565310506	0.4047363219580886	0.5013165747926682	0.9305219893739719	0.2019467692693626	1.855722724476209	0.05360020431874554	0.05184315528457836	0.0005569466828059968	0.8102795045597414			1.261662742925437
3.752847372287889	6.459829744578468	5.053943795681752	1.577914980492147	0.6312240570552995	0.9952148982615263	0.6603476032338295	0.6800404544891133	0.3692297659549393	0.2553097629064596	0.2786477907539678	0.3287755510754187	0.4036016696161427	0.5001643419230466	0.9285951481340017	0.2015581606589515	1.86307082037339	0.05360242739004552	0.05184964422146889	0.00055694285701086	0.8104427408433322			1.261662778803271
3.76103716182145	6.534444313554787	5.315809786807728	1.616493920649838	0.65552353187622	1.025052695873581	0.6731696476816846	0.6859897681676128	0.3710014757996769	0.2596084330672914	0.2798949231555842	0.329593069935587	0.4047925915812926	0.5005437696234075	0.9303633004764279	0.2016386322943645	1.865212891389876	0.05360363235116992	0.0518584279941858	0.0005569408975454777	0.8104314087370841			1.261662824464722
3.769226951355011	6.666148365321236	5.586435960703864	1.655766974206307	0.710055842947781	1.014050467955959	0.6961420528923329	0.6824245938376743	0.3759695810598848	0.261414663707499	0.2826960460643725	0.3311435394470655	0.4066147575509828	0.5017785581641072	0.9341082084792348	0.2023255496967384	1.845809261361019	0.05360790477376808	0.05186943893448585	0.0005569433510378743	0.8102627623070803			1.261662874840398
3.777416740888571	6.797629085367767	5.500129904533126	1.678681686455483	0.7115102163424984	1.042172376382928	0.6933264978182963	0.6879851322158975	0.3790515210863221	0.2621394655165782	0.2842974622171368	0.3324866061346806	0.4069945157470784	0.5038024990364134	0.9339084093861947	0.2030293638050207	1.845998122442115	0.05361255021117984	0.05188302714128454	0.000556945594716067	0.8102381934624425			1.261662868430502
3.785606530422132	6.929818041259852	5.608944892433257	1.734239637334893	0.7310361136254571	1.09077046095695	0.6987001858810454	0.6980213313892231	0.3831857465458731	0.2650543474964779	0.2863619175403245	0.3334941398321815	0.407305161103331	0.5045937391315665	0.9338799499450858	0.2030658959926542	1.862202842945887	0.05361169730134493	0.05189198248476801	0.0005569430362671391	0.8102891806004188			1.261662901365397
3.793796319955693	6.581841528692435	5.467884760811915	1.654160480973686	0.7255768768141285	1.052087271892789	0.7062156629365144	0.6939167049771423	0.3853082973650149	0.2612441438449412	0.2846845361080654	0.3315456650617928	0.4051146180979666	0.5019901553981677	0.9305705232126741	0.2020504831962706	1.868267621193474	0.05360713021328861	0.0518896799706725	0.0005569389370119707	0.81034913167178			1.261662958133692
3.801986109489254	6.306251189553061	5.221672998384321	1.581665127280344	0.6628728588251586	1.014722617024364	0.677836346144094	0.6902076163719176	0.3728106798998615	0.2627085607401666	0.279660533735446	0.3300274781817333	0.4038173980192291	0.5003997367644318	0.9283349522598352	0.2016342047167836	1.848846895595236	0.05360359409257178	0.05188284729430722	0.0005569378830817027	0.8103159647584927			1.261663067066658
3.810175899022815	6.460869219672088	5.334901657545786	1.629245036347089	0.6575649746610789	1.019940916484129	0.6708916773045855	0.686069550402565	0.3692846040074089	0.2599356112634041	0.2788796135349849	0.3304384828126706	0.4041240388432258	0.5014327853596182	0.9303205171047029	0.2020351571623016	1.837044003616714	0.05360187365405746	0.05187480439077759	0.0005569391445982491	0.8101660449985293			1.261663148272735
3.818365688556376	6.694945868892288	5.557321720576714	1.687070691284269	0.6979270970234386	1.03629159548285	0.6822270017465272	0.6892528168602301	0.3738927589120775	0.2597330190070768	0.2821367244422633	0.3316419565257562	0.4055678700562162	0.5029166092065277	0.9325593539333263	0.2024537139132195	1.850412892455721	0.05360524997739734	0.05186995424472715	0.0005569388923302035	0.8101190900105355			1.261663205089062
3.826555478089937	6.886478162243197	5.67568000434123	1.838597108963069	0.7152017111391092	1.115919280367354	0.696235659609601	0.6980790966031802	0.3780618128869764	0.2681872543236472	0.2855415396704798	0.3334085901192152	0.4075513712729823	0.5046259036274645	0.9338005359531355	0.2030014463954782	1.861433032928116	0.05360848496881834	0.05187070687161369	0.0005569358109727704	0.8100681743410441			1.261663294704616
3.834745267623498	6.560760121235579	5.502930761396231	1.669948383202503	0.7130276415001573	1.074553257291654	0.7110948948177332	0.6936570426675565	0.3835740948106395	0.2704642166177623	0.2864817263144931	0.333929990375872	0.4076675298528541	0.5044040370572619	0.9343590054073793	0.2027207003210273	1.858767456235091	0.05361538397612944	0.05187889842845301	0.0005569333669638575	0.8100831119790574			1.261663418845952
3.842935057157058	6.611520606919326	5.638015931243606	1.671048894285512	0.72496718582338	1.078357978254219	0.7197700631492333	0.6966232172752262	0.3863131837550162	0.2681253459203947	0.2875037296376199	0.3345111328892447	0.4074103016206022	0.5047824549204145	0.9348559022435508	0.2030267773028975	1.848401132678537	0.05362196870159752	0.051889488723642	0.0005569338596730106	0.8101579531050522			1.261663547489944
3.851124846690619	6.984873331285935	5.821201491154056	1.80448776198892	0.7476247491302453	1.099124315179938	0.7243929441209855	0.6958677244126428	0.3895877840695113	0.2689417409695127	0.2907057142311983	0.3355510443333771	0.4079028689185673	0.5052139887209957	0.934905557975977	0.2033516756667375	1.849597941362404	0.05362105196958953	0.05189282881560252	0.0005569348398857443	0.8101285073492189			1.261663653972168
3.85931463622418	6.549334549483708	5.449968143284002	1.630032398092804	0.7064242555048101	1.01466094757275	0.7040280060751098	0.6834747419333032	0.3800521844653739	0.2619993789453833	0.2864247820460234	0.3325504773299374	0.4061305309687293	0.5018179732614685	0.9317255714242975	0.2017331889747566	1.852529127451806	0.05361613715585255	0.05189164894386859	0.0005569330617361437	0.8101846857281112			1.261663743884389
3.867504425757741	6.385653623036103	5.363932557669782	1.582632945404713	0.695047334257095	1.007742724891958	0.6927980201824449	0.6812564394747738	0.3783904636043074	0.2595785552616944	0.2853927671188218	0.332064671655239	0.4059852741456932	0.5009842866207264	0.9310534360320606	0.2013766958990854	1.856756187096092	0.05361045123423346	0.05188448452602339	0.0005569291538638563	0.8101838028741837			1.2616638713467
3.875694215291302	6.77593289101352	5.719283419066829	1.698394503427216	0.7409499930484729	1.069315845272615	0.716230440307993	0.6949783324271906	0.3927725882062874	0.2670026286616696	0.2903865086426189	0.3348755075109277	0.4079169341966418	0.5042250479316034	0.9346419796409644	0.2027036123409956	1.867410220832514	0.05360687372067443	0.05187485418217639	0.0005569278328327353	0.8100506217890218			1.2616639902655
3.883884004824863	7.255820990041725	6.007841304416327	1.901394313156399	0.7656356817329537	1.100888666561771	0.7281168670212109	0.7096932427461489	0.4017555946294158	0.2722471103337336	0.2935145533576392	0.336996482621599	0.4088227759452263	0.5062033203093219	0.9374659307084535	0.2036463729223143	1.865388002870715	0.05360608250307128	0.05186807465575333	0.0005569299485060883	0.8100314138950437			1.261664105124288
3.892073794358424	6.95285097823709	5.742303448508799	1.798741564040547	0.7510035416833123	1.076830159522936	0.7172220263182124	0.701199599473825	0.3935515049739163	0.2696360075211485	0.2911272675156224	0.3354650534394826	0.4080134648032672	0.5046710596913743	0.9353939601394496	0.2031455620040765	1.858350920782007	0.05361071221512722	0.0518697451208522	0.0005569293081123108	0.8100719717003531			1.261664204678845
3.900263583891985	6.837602875737884	5.520552109972302	1.764338726747863	0.7023227803179336	1.077291140314892	0.7013329911737235	0.6908843399792832	0.3851350513044092	0.267042547505702	0.2885987686843707	0.334079872140877	0.4070654786541404	0.5043650782351774	0.9335990872143385	0.2028899779971114	1.858489363974096	0.05361928324555586	0.05187965945449539	0.0005569246697177539	0.8101190818103873			1.261664328845104
3.908453373425545	6.85216439741574	5.415971573574287	1.731125154395187	0.6723266377623165	1.045007131133801	0.689937925770494	0.6851251196992501	0.3800318726253092	0.2659385414885854	0.2858482625208809	0.3340514296063949	0.4068508114843882	0.5040795305260699	0.9322505378139596	0.2026914529212565	1.868793653859732	0.05362708310649374	0.05188951247933609	0.0005569231609395868	0.8101072039013537			1.261664446676977
3.916643162959106	6.825899719206822	5.596162046874899	1.744730420190793	0.7235381630863195	1.047634963604721	0.7068125887032392	0.692319913693321	0.3830887586595147	0.2723963295570151	0.2881518138132572	0.3347771103947424	0.4075873487227417	0.5044358597334835	0.9341964519075099	0.2029580287320517	1.859409944202051	0.05362882887059006	0.05189344298775471	0.0005569267316963636	0.8100948420692216			1.261664516192913
3.924832952492667	6.736928045966163	5.687734167404109	1.748772381807258	0.7624645902271202	1.059887948874197	0.7214533276632453	0.6951077261203579	0.3854166222696567	0.2667727477352674	0.2862426087758051	0.3323440859189141	0.4071224838300466	0.503160349049553	0.9346865929807399	0.2027996485864005	1.859480718598118	0.05362119203673464	0.05188852157462202	0.0005569292032283191	0.8101676548154333			1.261664567668208
3.933022742026228	6.639008006119672	5.486780392695947	1.678558652028088	0.7251211137622935	1.054955503794935	0.6998700534978713	0.6904148358357188	0.3782504521348607	0.2590713030499818	0.2835300300752439	0.3316093984339707	0.4060186311894639	0.5019171817762433	0.9328989113370501	0.2021245958236418	1.857124386386825	0.05360848440485457	0.05188417809936147	0.0005569265704210578	0.8101139895523413			1.261664624990035
3.941212531559789	6.463300376546981	5.319921931683429	1.614671103858596	0.6748657934971991	1.033050720190045	0.6744606752328993	0.6869603591359247	0.3749404212517116	0.2617424327291812	0.2838781590110099	0.3333941483586351	0.406338556654831	0.5026407976759294	0.9331453815169639	0.2023314861157153	1.859905272242215	0.05360507531452017	0.05188349266012704	0.0005569229707139447	0.8100710649114464			1.261664698042676
3.94940232109335	6.620315612697364	5.486502778923868	1.684037755949238	0.6808189796551455	1.049434452553451	0.6880070960966954	0.6905530181005384	0.3792361880602166	0.2677870457196145	0.2836165773659569	0.3324959296637837	0.4077827045335973	0.5040172880372898	0.9351279948780929	0.2032330535999785	1.858668486934919	0.05360860094923658	0.05188216749362685	0.0005569234685585969	0.8101131728240852			1.261664754883644
3.957592110626911	6.833491780024037	5.610350729927914	1.729446417991192	0.7002271105774138	1.044721350678743	0.7042174924566813	0.6920074678836639	0.3867175671206068	0.2674390647141698	0.2843310809142916	0.3313043610348527	0.4071712855414111	0.5029187649910773	0.9336221300871727	0.202883115510093	1.852793869291133	0.05361193000962459	0.05188130280535675	0.0005569260659602721	0.8101612595172686			1.261664779965564
3.965781900160472	6.525514321332643	5.326060205511008	1.573217566176274	0.6987010634165776	1.028201270885403	0.7067615979945999	0.692708912833404	0.3803007399755082	0.2634488514000567	0.2809357823939433	0.3301415117986713	0.4058677869343019	0.5018706119397655	0.9318653944152464	0.2017370562605713	1.856017020116326	0.05361741447846236	0.05188768448118056	0.0005569254306596833	0.8101705158951171			1.261664797448536
3.973971689694032	6.450085268996481	5.211836564172896	1.545207672300132	0.6720126517034903	1.020410549019491	0.6874670117374658	0.6844638197804942	0.3735347785474381	0.2582131807049005	0.2805056136971302	0.3300562718658091	0.4047901588895657	0.5014715784252181	0.9310093858521122	0.2014224273767338	1.857833875484191	0.05362272622680415	0.05189313704168393	0.0005569215580550096	0.810247606618969			1.261664838827352
3.982161479227593	6.576590120869793	5.168739640068067	1.587403917104298	0.6518380843767169	1.00229843335112	0.6786408960797615	0.6812933367128792	0.3724691898685443	0.2592788740372371	0.2808507899567282	0.3312865714766797	0.4048150502111637	0.5014805128990661	0.9305275944615432	0.2016505272273995	1.858403369860863	0.05362363034862037	0.05188670785447196	0.0005569201467342653	0.8102981247086878			1.261664899986717
3.990351268761154	6.730206640948067	5.38109904783124	1.693402749573338	0.6826064193262474	1.016266439472876	0.6942927905522472	0.6843957896062355	0.372868877970172	0.2616654052363682	0.2806346045036799	0.3326990755161435	0.4060113047472386	0.5026209155674406	0.9318892459497414	0.2023876538965292	1.847189383193995	0.05361839565536319	0.05187621918179561	0.0005569237203163792	0.8102011268719048			1.261664941469904
3.998541058294715	6.703454139509294	5.378230158116589	1.711419567151991	0.6708613268754018	1.02695029023835	0.6990385486442422	0.6838960945268083	0.3764907628864742	0.2580859196096275	0.283488759677651	0.3319083814816792	0.4055512959823651	0.5023714694248038	0.9313442771893461	0.2027101373045217	1.852144858757115	0.05360576001512203	0.05186779678510233	0.0005569266434564563	0.8101979204830773			1.261664955719358
4.006730847828276	6.672912111963877	5.519791686118484	1.737115135727117	0.7038524353671912	1.055077955363703	0.7011007681651444	0.687412460915052	0.3837160586821617	0.2633474648077285	0.2875590578991193	0.3325882603197842	0.4064914952103111	0.503341703387834	0.933131648998477	0.2029093944732025	1.861440783926784	0.05359639755393345	0.05186300614843488	0.0005569245546425405	0.8101765103649808			1.261664944542488
4.014920637361837	6.799487455331322	5.847146030775658	1.763868276309958	0.782227438706116	1.087996453544964	0.7096830870090837	0.6943642495500443	0.3905988318697255	0.2695426353280749	0.2895756703341646	0.3347589628317394	0.4090728610309776	0.5058219792142147	0.9375847921730472	0.203491582838944	1.866136177773777	0.0535982268315149	0.05186439286403313	0.0005569215735122628	0.8101243596544242			1.261664960627326
4.023110426895397	6.878099336323777	5.846081928771958	1.815172136657726	0.77566541665706	1.151801724295973	0.732166866358799	0.7145797100896247	0.400706138004062	0.2722941777851814	0.2905243104926222	0.3364012162387869	0.4094707657261645	0.5074810578804001	0.9377572673303021	0.2038941588724028	1.856797911608169	0.05360002517188645	0.05186794723783152	0.0005569228819769684	0.8100643458619419			1.261664993878881
4.031300216428958	6.80972455877629	5.631344464814954	1.804837879605343	0.7356574420230684	1.168985753683261	0.7150006162047964	0.71433690212578	0.3931213987699572	0.2694521133283544	0.2885116659663903	0.3347021013700932	0.4090219981364844	0.505869505209488	0.9362318903058402	0.2033281750640449	1.849015054981351	0.05360202582079004	0.05187385595683928	0.000556925652776144	0.8099999912929535			1.261664991989101
4.039490005962519	6.746329273708287	5.373074654494752	1.696693419695178	0.6969810279015768	1.095728753220239	0.6959043464536102	0.6981558218198749	0.3857828186425056	0.26776189806326	0.2868239701595816	0.3335012414155024	0.408526645075104	0.5050164145540963	0.9352307660969637	0.2030029561037789	1.855985807888803	0.05361038260721195	0.05188264380898633	0.0005569252554640185	0.8100386081852716			1.26166494810582
4.04767979549608	6.726137867315246	5.315093212358581	1.681830572846014	0.6777951398351741	1.075890650554251	0.7051042694291549	0.7013075192011963	0.3877309442670386	0.2678137575229618	0.2886273088055418	0.3359489881759155	0.4088230846118369	0.5063629258182577	0.935380236522055	0.2030138029505	1.864660233496859	0.05361503530063733	0.0518901325303379	0.0005569222811683026	0.8100919779579918			1.261664935035813
4.055869585029641	6.697560680974834	5.500191374275085	1.749674897088402	0.694644701623846	1.098862981715844	0.7072195930541053	0.705292276553205	0.3824447129200923	0.2709823546887429	0.2899173578935945	0.338083491290556	0.4097257818210653	0.5067847893570288	0.9361067737060582	0.203154182830886	1.864958838133815	0.05361248170236593	0.05189075894078048	0.0005569228055543402	0.8100953368727247			1.2616649254724
4.064059374563202	6.752539176727574	5.654689842475339	1.772913787192483	0.7183827603255234	1.091364404131706	0.7134406856315517	0.7020538551540048	0.3839800128789335	0.2725594772217509	0.2889344342720582	0.3360313850993096	0.4088136441270131	0.5063211571564482	0.9364040337744995	0.2034886863805217	1.852393498346512	0.05360858475961787	0.05188230283011335	0.0005569263807762179	0.810028461254561			1.261664909548865
4.072249164096763	6.777440673842333	5.559558131511717	1.751252144434422	0.7084010131236009	1.087045763225461	0.7146376565687821	0.7038364041240676	0.3877338330493201	0.2679815092048577	0.2883845752266215	0.3341749020500387	0.4078754453849467	0.5057732478033369	0.9360118949306993	0.2036934736376742	1.855743778708199	0.05360711620220168	0.05187613339641235	0.0005569277069579589	0.8099552420792113			1.261664877509927
4.080438953630324	6.643118978020498	5.464946699369076	1.717456199717157	0.7072515558361505	1.087296171538486	0.7080036491923198	0.6989656601490501	0.3824030448713633	0.2658234842845608	0.2864781193394162	0.3340923288522065	0.4071620286179582	0.5048330841704959	0.9344928193833799	0.2033764350760111	1.860542135141882	0.05360977648301472	0.05187371162325529	0.0005569256077965725	0.8099714818056064			1.261664851253004
4.088628743163884	6.593861189506928	5.456471364843861	1.667098203001763	0.7219502469385679	1.033638414527949	0.7002687047353502	0.6859830080063596	0.3799075771205495	0.2640702303397986	0.2866190703661419	0.3337500017896715	0.4063515230132541	0.5033475340010694	0.9334102798868866	0.2027666099497699	1.865848955235553	0.05361721137281113	0.05186859332453805	0.0005569241554477228	0.8099560085959777			1.261664831501239
4.096818532697445	6.706160481218419	5.656554390057653	1.689746274145232	0.7486040319293943	1.036379663968637	0.7015415875738121	0.68494121254505	0.389143812646102	0.2637686466264534	0.2953859437887674	0.3364829582827962	0.4074582402257323	0.5047783851656766	0.9349487210902384	0.2032661431443478	1.856366162732741	0.05362782978943605	0.05186857088767233	0.0005569267030608318	0.809963492814703			1.261664783967358
4.105008322231006	6.696772236219082	5.537647654353408	1.642739664376267	0.7232708785928263	1.040619140487143	0.7101160848764928	0.6931035915885932	0.3916507418136208	0.2677932144648393	0.2932728975737767	0.3375858781368651	0.4083608730791014	0.5056514687284959	0.936291756894097	0.2034962362274791	1.848761698162626	0.05363568289280651	0.05187840579537301	0.0005569309630263233	0.8100290170090726			1.26166470154938
4.113198111764567	6.73411290525601	5.597490243077987	1.703601629950635	0.7324151351719194	1.081702432640708	0.7211206795070461	0.6975038721364845	0.3887854565850928	0.2677738766641247	0.2900024954824726	0.3359227292480271	0.4087043565880441	0.5057944098506106	0.9371878757522474	0.203505551339822	1.849431178921342	0.05363752434653098	0.05188545191533894	0.0005569315774996783	0.8099989696558656			1.261664606806374
4.121387901298128	6.936619849702891	5.746427086403741	1.803448512786572	0.7076289558996779	1.138190068946641	0.7180554525591555	0.7030721576665572	0.386016821870161	0.2677213152331284	0.2879331122181393	0.3347958360644182	0.4083768358990255	0.5058915871721649	0.9359322041407162	0.2034772765871547	1.853258057114123	0.05363011356977996	0.05187987877694566	0.0005569291294548084	0.8100018105380558			1.26166452260837
4.129577690831689	6.624757494383954	5.352287298690104	1.59718452091538	0.66859390210333	1.008298006040048	0.6873809360236005	0.6831239323884435	0.3761238182903353	0.2596141279894342	0.2844098142464451	0.3331928519097359	0.406302886285615	0.5028467340324838	0.9336233648774894	0.2027034487320983	1.857874358880967	0.05362187249614061	0.05187625037546326	0.000556928924666461	0.8100532700075566			1.261664490610716
4.13776748036525	6.372224159945205	5.174176211687909	1.522191397984492	0.663557681869879	0.966309632884689	0.6738834114628818	0.6678425719294153	0.3709375743491128	0.252775442911973	0.2811012452716704	0.3304237223374183	0.404557692693891	0.4998848833670089	0.9312016252183277	0.2015627713623376	1.848695591982758	0.05361974559697447	0.05187875205515396	0.0005569335425024099	0.8100657347942246			1.261664387947193
4.145957269898811	6.876728470622939	5.653257611640063	1.823774976666659	0.7436392843113495	1.088642306458185	0.7043796211347306	0.6875081063740209	0.3834171224028488	0.2604050213576266	0.2862445404762722	0.3327998284006124	0.4065785731830042	0.5026487938500288	0.9335620764143664	0.2024432331732812	1.857557552086933	0.05361842174706118	0.05187731554815692	0.0005569363622439384	0.8099259023118			1.261664268917335
4.154147059432371	6.916596167907508	5.869137939698946	1.893637869937834	0.7608949105034433	1.128590923988725	0.7131791999058729	0.7032289989689142	0.3880425132806204	0.2694370786685681	0.2892890654902355	0.3361971625400922	0.4085873533349436	0.5059898421464135	0.9358169069592737	0.2034879265973354	1.870356257574336	0.05361611142940485	0.05187664186662173	0.0005569329938810402	0.8098663427205341			1.261664175785562
4.162336848965932	6.66859516696779	5.574546379916282	1.702951023227544	0.7078422468260233	1.057779376632632	0.7057357032263342	0.6909521679266756	0.3826917488272908	0.2642499467919153	0.2859736318647592	0.3347627435116125	0.4073157770862217	0.5042921832019411	0.9344347166631753	0.202792383237908	1.864967696170044	0.05361788982391871	0.05187874185657863	0.0005569305880113413	0.8099452971879647			1.26166412944388
4.170526638499493	6.610954341669381	5.242015817057769	1.600513124144825	0.6815190840381731	0.9988152012095945	0.702837139475967	0.6880518405880355	0.3773361453362475	0.2611375239083302	0.2808954585733258	0.3311094114505904	0.405081210661679	0.5012301714646944	0.931766823364707	0.2022279605510437	1.843687519403536	0.05361855616473624	0.05188273343350416	0.0005569331266451567	0.8100239899725105			1.261664083280247
4.178716428033054	6.747519653475478	5.380135412531059	1.663001264719066	0.7041089074466704	1.025481401514016	0.7150101747533826	0.6919203375851887	0.3777090502130028	0.2623091329183719	0.2810540049014408	0.3309869258903348	0.4057039162705582	0.5016304164568199	0.932651058023517	0.2024351966328659	1.839793419452764	0.05362022738702453	0.05188494728426411	0.0005569356242815169	0.8099951376947983			1.261664033146187
4.186906217566615	7.065530083074218	5.741465476851101	1.840504919143102	0.7376219897859714	1.12507698769313	0.7230168555106233	0.7023019764064933	0.3861248953073891	0.2675260648202881	0.2866781462391254	0.3341598367538706	0.4089582956898533	0.5061297948636053	0.937822718511291	0.2038240620423785	1.855526779189981	0.05362035265775935	0.05187897473614766	0.0005569341946366908	0.8098421057581758			1.261663991653581
4.195096007100176	6.816768019984817	5.521446021144983	1.785680776139031	0.7055572080571496	1.126634490658425	0.7082774148985131	0.6985152837951635	0.3790434878943229	0.2626429306072888	0.2824705990999534	0.33302994772938	0.407748787871995	0.504431621012179	0.9348974130118257	0.2030807630738689	1.861866872188509	0.05361821118963224	0.05187553914081968	0.0005569318257231173	0.809891974295426			1.261663963336532
4.203285796633737	6.762825829068754	5.595595142154641	1.749153242781442	0.7250796303898052	1.111468634381276	0.7127169764984895	0.6959957527523448	0.3788836752676191	0.2644855385656404	0.2840640208270655	0.334411161104518	0.4076018335106866	0.5039102639415151	0.9348503894413116	0.2028455664672718	1.854621784842633	0.05361650451511893	0.05187702747893059	0.0005569329666407735	0.8099247974188708			1.26166394439619
4.211475586167297	6.721341152451557	5.426337024504393	1.69633257185961	0.6699762378742713	1.045057606845622	0.6808678725837758	0.6875872458216463	0.3782122346240671	0.2620801529931515	0.2844595067826952	0.3325656402402395	0.4052519258103387	0.5018311270410537	0.9315730291476282	0.2024253287309205	1.841630711901376	0.05361166197335158	0.05187635763652998	0.0005569368970121295	0.8099201265419053			1.261663911523899
4.219665375700858	6.871304879914126	5.581131186220682	1.722909419363076	0.6945470583166766	1.052676783459336	0.6973827617981606	0.6931327801372515	0.3848982342820202	0.2610150348750199	0.2865153042319458	0.3328413187936244	0.4056193997544166	0.5031390821654169	0.9328365114603536	0.2027899636837389	1.846305125415925	0.05361642619450182	0.05188110004092256	0.0005569386910256255	0.8099306721540478			1.261663854327996
4.227855165234419	7.024553763616778	5.808753994274395	1.747413209687634	0.7459835110692969	1.084432383089426	0.7270653887061289	0.6999275952294536	0.3897372309053393	0.2632216873727044	0.288134324089296	0.3343975938241043	0.4082282028221668	0.5057793993380313	0.9374542694901352	0.2035030600317608	1.850555757845445	0.05362451690753645	0.05188998903499113	0.000556936230658531	0.8099076599308294			1.261663806445151
4.23604495476798	6.401089046247978	5.146730648120499	1.568204535940502	0.6600964978901256	1.00737564683845	0.6942150937881705	0.6850990812838977	0.3757017955973849	0.2584926738532225	0.2802094764069378	0.330612803680902	0.4061389115621811	0.5019371079758478	0.9321022874132316	0.202028775966673	1.850518228131878	0.05362873577917781	0.05190157839375446	0.0005569335426739616	0.80999958534417			1.261663798415904
4.244234744301541	6.476341260724067	5.208661092786495	1.587784352018154	0.6542268926528868	1.02274905271988	0.6886624625834757	0.6888348187414194	0.3753429765352042	0.2611466908680027	0.2809416781399837	0.331345934465938	0.4069105552419714	0.502631744491859	0.9324142044539376	0.2021797620367944	1.842801003434889	0.05362931691701056	0.05190962381759029	0.0005569345516459176	0.8099867378945494			1.261663805952789
4.252424533835102	6.745381171818817	5.3690219307224	1.650504988322275	0.6795836160030151	1.035374599433774	0.6935663626906208	0.6934271307706403	0.3822475066904333	0.2658067909141272	0.2873051913034809	0.3342580245390849	0.4079558362726448	0.5041903358440918	0.9335522558260454	0.2029759478513659	1.84243776040753	0.05362233218637921	0.05190648852977903	0.0005569367947962687	0.8098931908850822			1.261663776330584
4.260614323368663	6.791400026914467	5.458958087213635	1.675722333391063	0.6953045892455911	1.059241358093098	0.6952614684844722	0.6924951536138173	0.3851146074335544	0.2654854969798227	0.2906020428869773	0.3348553761789352	0.4069460035753864	0.5041857035681309	0.9326790748208149	0.2028499362830176	1.851987453955595	0.05361486493558786	0.05190513120842892	0.0005569350993077157	0.8099133288294258			1.261663752038169
4.268804112902224	6.925641824471287	5.751130060447474	1.766135294073686	0.73056330751913	1.125611575553141	0.7063584886989288	0.7037694063885053	0.3915327783240234	0.2687698130672225	0.2954057696765351	0.3363667342126908	0.4079020286807549	0.5056353091150203	0.9342834322896967	0.2030931038950349	1.859575969982446	0.05361038509720062	0.05190835204132788	0.0005569311214677467	0.8099305465164548			1.261663778344779
4.276993902435784	6.867658718499333	5.681307272617279	1.745988898394673	0.7167437617757628	1.102964476742094	0.7057791340533093	0.7026519633434379	0.3902199892620623	0.269998193328947	0.2968916689463244	0.336756719490285	0.4087911708100113	0.5052345224731759	0.9362836725924755	0.2032528468469935	1.858729576549752	0.05360999093465188	0.05190931559150888	0.0005569321821730845	0.8099126331210361			1.261663817229655
4.285183691969345	6.84589640542138	5.621847776954477	1.707177274044825	0.6888982661333791	1.068645127309645	0.7081591777026647	0.7011578299992315	0.3896936324076626	0.2701508551540227	0.2932547817971165	0.3357048390030317	0.4086160166760349	0.5045591284730215	0.9358689359075302	0.2034362667281624	1.84451862778049	0.05362064049788033	0.05191262736775405	0.0005569362296532458	0.8098634888124555			1.261663836685332
4.293373481502906	6.810702728743355	5.609354479394657	1.723550340871545	0.7069181825596054	1.069503284927087	0.7198265723095593	0.708570985242932	0.3944925976511209	0.2718938622393823	0.2925242594391065	0.3359328955026516	0.4082726692446401	0.5060591829194299	0.9352538981807331	0.2037737339148462	1.852101226262493	0.05363272521336335	0.05192044579087048	0.0005569382715851939	0.8099355112589733			1.261663801403353
4.301563271036467	6.61256801340782	5.394747127299658	1.698419024933798	0.7172617501820031	1.076656083515869	0.7171537033007516	0.7061782921976599	0.3899682997382543	0.268549783986807	0.290146782346783	0.3352612642994659	0.4071475197445602	0.5052214290754488	0.9338097404546221	0.2030802030472343	1.859091870482436	0.05363713984005691	0.05192351797045975	0.0005569365652404781	0.8100326458918437			1.261663784250558
4.309753060570028	6.74060414091005	5.518257553308376	1.73677611182946	0.7588841349215527	1.095435076371631	0.7257226003718413	0.7066639588196787	0.3901001128996505	0.2678559791300011	0.2922773701687008	0.3370050608266917	0.4087903332527653	0.5065509340742458	0.9360318688954299	0.2034002339300282	1.862333460921679	0.05363467046293378	0.05191743636185708	0.0005569357231723532	0.8100438086584628			1.261663759633173
4.317942850103589	6.837144787266091	5.650589298560847	1.781469571166885	0.7620250845877885	1.116065943655056	0.7203769234941494	0.7064213868686304	0.3879718884242945	0.2681439449298446	0.2916632898459494	0.3370913461586064	0.4089732085651743	0.5065717285423903	0.9374256755879941	0.2036041327002026	1.860084199374385	0.05362469868743357	0.05190949280082949	0.0005569387900270614	0.810030944827373			1.261663705358486
4.32613263963715	7.055524221039306	5.896313504008197	1.913557213124624	0.771268476153171	1.162134042517049	0.7214331701371125	0.7066001707038108	0.390217495740911	0.2709045031547195	0.2885003067185723	0.3366165526991147	0.4094427321263981	0.5068296354389639	0.9380813671715815	0.2039610501104854	1.857582931222866	0.05361595121686229	0.05190463473621435	0.0005569423264842082	0.8099617068549935			1.261663603685801
4.334322429170711	7.083254403632537	5.961786480761931	1.918664598718993	0.7526660839189838	1.135590131905916	0.7163715866064687	0.7014186763463177	0.3902201372404194	0.2684515027160045	0.2898964801110196	0.3366083806108986	0.4098125537549627	0.5076529877700307	0.9376703111777626	0.2039973140920796	1.858746673540267	0.0536095152064039	0.05190405043890145	0.0005569426320017441	0.8099778517928166			1.261663476922052
4.342512218704271	7.021398954284012	5.698372012291892	1.805274901556148	0.7121611210377955	1.093774594552633	0.709226402341416	0.7020912356162128	0.3891662550479661	0.2702419422112124	0.2938826989568152	0.3380894496472339	0.4086905069077498	0.5077498323168252	0.9363741587288362	0.2037504652891171	1.86608448860941	0.0536045527208444	0.05190686166350191	0.0005569407615543604	0.8100222492028383			1.261663382213578
4.350702008237832	6.714800262532533	5.465282725416879	1.701944066347713	0.7043951345616608	1.079020420444181	0.707088679373298	0.6995995848003022	0.3884984221738069	0.2699486964628831	0.2931494737689813	0.3359934154032949	0.4071101770244142	0.5052573627805608	0.9342456603600144	0.2032529160813494	1.867803107834987	0.05360443902100998	0.05191275658509535	0.0005569405360360243	0.810033590197563			1.261663318384124
4.358891797771393	6.454775266898244	5.255868870514834	1.605936348699019	0.6748287285642128	1.042130143792592	0.6944738825459723	0.6910059760553167	0.3831573960282294	0.267908658610426	0.2885429707390131	0.3330180332183478	0.407106147398538	0.5031181947317556	0.9328258144181331	0.2027206217240436	1.859994992309583	0.05360852245662534	0.05191795862948081	0.0005569434102205099	0.810033909241508			1.26166323561601
4.367081587304954	6.5879677609773	5.260203227103151	1.57680481187005	0.6708852842277052	0.9962073134078688	0.6961603570901796	0.6899800169616628	0.3839039582856037	0.2707432241037496	0.2895353655532235	0.3335701466549225	0.4079886783943363	0.5038903314657575	0.9339166656294811	0.2028538257399424	1.861957673990456	0.0536146914726622	0.05191394353715675	0.0005569445304143964	0.8099916348638518			1.26166316713386
4.375271376838515	6.693042898987124	5.516923797357832	1.641283717180585	0.7071218726031795	1.018242445264687	0.7044279699164899	0.6938411907559758	0.3889290978691847	0.2662581926787999	0.290603867589073	0.33518809668657	0.408147809472309	0.5056708286837291	0.9358601873779546	0.203206980687008	1.870618417029293	0.05361588360276253	0.05190441457552685	0.0005569411788918672	0.8099668314324793			1.261663102391444
4.383461166372076	6.62158915167647	5.542382465141775	1.657282286999853	0.6981022644603913	1.040878219820497	0.6965434982296775	0.6954457887038695	0.3879173618171654	0.2625599867351704	0.2877067404545789	0.3338557632846881	0.407133265308869	0.5042913522546321	0.9348171506029394	0.2029745554888631	1.865807010570843	0.05360844254895032	0.05189621461953171	0.0005569385468857741	0.8100389854289338			1.261663109838362
4.391650955905637	6.736998434935543	5.420502756960762	1.650129767275476	0.6780688510094757	1.024505424889398	0.6929296640018178	0.701230530673858	0.3883194621060054	0.2690036487382664	0.2878632049775267	0.3329867053495802	0.4074296846975116	0.5042051520829982	0.9351242368569241	0.203352186674729	1.850629423864968	0.05360220215165331	0.05189332732753215	0.0005569414936050399	0.8100457800755918			1.261663091010071
4.399840745439198	6.936892140617223	5.920281924962523	1.791602302506122	0.7699343793531178	1.08378318463394	0.7225388607230064	0.7056090612676815	0.3918940067354444	0.2747501814201243	0.2912108156112406	0.33564534952718	0.4098657076344552	0.5068061978060571	0.938745511364158	0.2041412281900861	1.85012953277693	0.05360166306134927	0.05189679051768878	0.0005569442944065787	0.8098633605915023			1.261663082860047
4.408030534972758	6.830223236081324	5.828943978440776	1.757590639638675	0.8077868903568551	1.084537056562022	0.7402334775108343	0.6996399844971796	0.390229456196854	0.2666230132109289	0.293472177475535	0.3375419424473624	0.4095637590168907	0.5072465640860028	0.9395666387479792	0.2040484058370582	1.865348116224056	0.05360286216330602	0.05189879116514364	0.0005569420066559168	0.8098570427320709			1.261663088218755
4.416220324506319	6.753862292909975	5.595794327417393	1.660164422838884	0.752269031756555	1.028631945994949	0.7278394226529403	0.6888578115647939	0.3878821403201615	0.2651565621771528	0.2865902180850051	0.333245108908854	0.4076366805783884	0.504183777402942	0.9369282184846176	0.2032641437168888	1.873682159489245	0.0536090692512081	0.05190361299547873	0.0005569388451966153	0.8100303419820697			1.261663113811594
4.42441011403988	6.775031707031507	5.570871041790734	1.685637317023322	0.722247548746643	1.023856680558166	0.7073053259005666	0.6866152157046489	0.3819492083383165	0.2651157386515094	0.2825089117415523	0.330772686155611	0.4068632653362313	0.5023837088131354	0.9337639990798893	0.2025612048661435	1.865242499751597	0.05361617215749884	0.05191148324970902	0.0005569395228493432	0.8100383074958939			1.261663148216901
4.432599903573441	6.610602587426988	5.380715045428703	1.669986493221137	0.6841229090870165	1.038006962183281	0.6848113016202679	0.6945121720452127	0.3762813288865283	0.2637734064074572	0.2836502095688315	0.3323380632378857	0.4064572059859509	0.5026938781305722	0.9319675871146331	0.2024067148563998	1.856563742520151	0.05361777188055583	0.051912836491629	0.0005569429099823257	0.8099725791954531			1.261663145297294
4.440789693107002	6.374420681058806	5.144492705002401	1.63985042091031	0.6582262289108031	1.043009969047165	0.6853883617647951	0.6902596784800351	0.3765052487443907	0.2635492822978643	0.2829151949210113	0.332708285832735	0.4064734155830698	0.5030445963996074	0.9312730675758096	0.2025234933775638	1.859972200605166	0.05361780338051098	0.05191072450367728	0.0005569432996150341	0.8099383540416727			1.261663136954941
4.448979482640563	6.495534341182384	5.194161724670384	1.687571431127596	0.6578286405483557	1.079398373295727	0.6975308448926273	0.6963678496697895	0.3774929230815731	0.2649222565426586	0.2824756188983044	0.3330414024078721	0.4075255839956694	0.5052415360224711	0.9341186595245945	0.2033380180874191	1.866061583916372	0.05361630880276257	0.0519085606846117	0.0005569406238816471	0.8099788749714708			1.261663131768118
4.457169272174124	6.971987480562732	5.401986019646732	1.782047669534245	0.6943956960917802	1.106483482485352	0.701255034051672	0.70695950107183	0.3830917715819896	0.2681482803827635	0.2879740885027469	0.3352118580137449	0.4086472841807806	0.5076349528307138	0.9371579509390301	0.2041137271583066	1.868581257446256	0.05361283796789696	0.05190959958130507	0.0005569404691597986	0.8099938304960721			1.261663120107824
4.465359061707685	7.058657002085365	5.670549979375067	1.812559300819017	0.7431573763149408	1.11717548907236	0.7155130708281212	0.7120929667717427	0.3919903734251128	0.2722179139150467	0.2908644343224047	0.335675207998444	0.4085264403854652	0.5062946599735271	0.9363778172857116	0.2038998296323695	1.856770886659898	0.05360805427235576	0.05191410982701532	0.0005569448348273109	0.8099835152229288			1.261663078364495
4.473548851241245	6.918875630712768	5.82138522658065	1.792263024317405	0.7846402498043737	1.10886359143165	0.7235537196594217	0.7087834021606459	0.3923469306673529	0.27127287818396	0.2875913340237112	0.334862814411218	0.4082350714115625	0.5052105041572158	0.9354207266320815	0.203493478870382	1.858435546529287	0.05361077612588966	0.05191711589748528	0.0005569492843096609	0.8099728134634865			1.261662977610867
4.481738640774806	6.827690041616115	5.754863263929944	1.759405822013945	0.7599627956629823	1.08698201184102	0.7166437607699603	0.7000029334730598	0.3910088270866753	0.2689892871435068	0.2900015666630656	0.3360513502760095	0.4081316715521624	0.5057587048447293	0.9351808591361717	0.2036133555464758	1.872162336249459	0.05361854694900341	0.05192008441484684	0.0005569498382413389	0.8099435474695388			1.26166285437208
4.489928430308367	6.763572247744284	5.603297275188647	1.672704723412855	0.7126182346390609	1.041731454180699	0.7035709572933707	0.6902557237741653	0.3888528217636196	0.2668371202987935	0.2910711893428959	0.335548001567806	0.407219046908882	0.5049622160074775	0.9353395159846564	0.2031738039104141	1.879936004924444	0.0536227080484566	0.05191851329225	0.0005569478192852378	0.8099391575167552			1.261662752934811
4.498118219841928	6.645688575630431	5.499103085912781	1.586712578016507	0.7266060128313508	1.02398883308364	0.7142676609950309	0.69312792468604	0.3937679485667947	0.2656845710485031	0.2926856821467459	0.3356067228724957	0.4081603626846039	0.5053491402911375	0.9362811711008451	0.203149988261511	1.860318629087806	0.05362111939895673	0.05190885919270892	0.000556949540129464	0.8098542512135339			1.261662638269246
4.506308009375489	6.678175331409873	5.564890900542513	1.622063606993825	0.7470080227865225	1.056486953306192	0.7349119905494482	0.7020687436718833	0.4031164856839677	0.2668993638261152	0.2973371848195643	0.3372176464061403	0.4098088398687824	0.5071205814697489	0.9387277652947407	0.2037021220016229	1.84777633916239	0.05361512120598165	0.05189901636644355	0.000556955476400458	0.8098180037849049			1.261662484614496
4.51449779890905	6.862422168311284	5.661588271217482	1.760965283455589	0.7516523585605596	1.109836295954932	0.7326149136842741	0.7097188441931596	0.4030660885975177	0.2741521646677246	0.2995164742128055	0.3392863375298815	0.4111544804116057	0.5085889715312534	0.9404968620818748	0.2044418134757367	1.859401364709252	0.05361428762006996	0.05189024003170019	0.0005569584979556901	0.8098396824825188			1.261662244084134
4.522687588442611	6.912067377033546	5.487259268799164	1.740523036477661	0.7019634651669622	1.115178435470688	0.7154501154149885	0.7134966073976131	0.3967471898204607	0.2772754550633798	0.2960061911057317	0.3401106663339269	0.4125004373518071	0.5097406151918723	0.940393973540172	0.2047548645375196	1.870085434645556	0.0536143669054794	0.05188960594298848	0.0005569569205937271	0.8098789820082829			1.261662053213829
4.530877377976172	6.549243218647482	5.321621225193454	1.642501178595191	0.6722494402136469	1.064593994611064	0.6920441670298906	0.6966215388847039	0.3883686122376994	0.2654511783543186	0.2902846979976336	0.3361219863926577	0.4090616878699108	0.5058665053639722	0.934809034181654	0.2035466247888556	1.870276060411483	0.05361160291737605	0.05189376045122916	0.0005569564607785565	0.8100269752606462			1.261661904878847
4.539067167509732	6.489692337572385	5.303084891357102	1.611207033875097	0.6666218683836761	1.03443202274671	0.6821148357026083	0.6885904721558641	0.3800657951249441	0.2646220612419968	0.2878420449428259	0.3345653759214092	0.4073866383052162	0.5038955361527112	0.9324903902698274	0.2028026881008618	1.856041360146671	0.05361142022401092	0.05189853069074597	0.0005569598499212364	0.8101023669410296			1.261661757142859
4.547256957043293	6.72430087052038	5.330761575207954	1.614339871275474	0.6716938490430518	1.030470211478682	0.6819917452899752	0.686930015407258	0.3812367045943081	0.2695910859956986	0.2901341353075813	0.3371829701430811	0.4090460057823905	0.5058553519412649	0.9349037491135384	0.2031482179138329	1.855759868148229	0.0536148553424802	0.05190578089397444	0.0005569622552956856	0.8100545713522821			1.26166160911563
4.555446746576854	7.001878548849301	5.76537795921469	1.730156636293436	0.7776284635601668	1.07551728236121	0.7244470853728059	0.6945157486438114	0.3915732239276323	0.2684792225233512	0.2953802259139622	0.3394837683975909	0.4107364400198347	0.5081934762791942	0.940193789434853	0.2038968596493238	1.867112304591124	0.05361982760821828	0.05190897797117933	0.0005569610701076378	0.8099066632719891			1.26166145900043
4.563636536110415	7.018575385100009	5.810481655752815	1.834047200406772	0.7851336059054229	1.131189176931296	0.7444566990128896	0.7121714580799304	0.3990067646089561	0.2756368474187837	0.297359307990045	0.3401589582066265	0.4113012302627603	0.5093922410860169	0.9398041288992411	0.2043326477830513	1.881406241058016	0.05362339954155459	0.05190736089631826	0.0005569597323016125	0.809998757325138			1.261661336829477
4.571826325643976	6.706498880749336	5.546612494101258	1.696950952461962	0.7099751465821255	1.07846226460916	0.7128199310826266	0.7010906013243384	0.3917039764754274	0.2725475751045251	0.2926557119816532	0.3385803541730348	0.4100226313136779	0.5072003576525463	0.9367267792955121	0.2038432403591764	1.86276636527608	0.05362162128281241	0.05190094166738603	0.0005569620447861093	0.8101441523474702			1.261661225376367
4.580016115177536	6.611637420526674	5.244478104511758	1.665084659596421	0.6643492187935138	1.05732355167752	0.7016962135707493	0.695532996980342	0.3838561186228235	0.2688158227219576	0.2850258562400893	0.3352363418680009	0.4085700469509659	0.5055101222034877	0.935425171282113	0.2033939341322673	1.847325320695843	0.05361635127490044	0.05189018076261277	0.000556966199635418	0.8100689742398995			1.261661108838427
4.588205904711097	6.458473649435327	5.030508092972123	1.61462800496881	0.6211404136369048	1.020067936027288	0.6791152548798493	0.6840628429779368	0.3723044881005809	0.2647876264939406	0.2801486192262547	0.3322873014634682	0.4073594478864336	0.5032561394197579	0.9331792695106413	0.2025385034821368	1.859396553063378	0.0536124989148629	0.05188246756084799	0.0005569674202536007	0.8101382375050142			1.261660997497751
4.596395694244658	6.48086929300232	5.248559086829219	1.606562230855636	0.6642250536979087	1.017491810252758	0.6897773824070212	0.6846178510851847	0.3738578612731435	0.2618801579627942	0.2834650371544585	0.3329430122441153	0.4080924445597195	0.5036684940847101	0.9343601397748735	0.2026359292280221	1.874540901667572	0.05361316716544375	0.05187857940585461	0.0005569652664252947	0.8101083105015935			1.261660902483242
4.604585483778219	6.756604806589015	5.493745839042158	1.665242409980751	0.7173553182475052	1.053707888803048	0.7010907603799895	0.6973097926141291	0.3868129363747344	0.2643870475863813	0.2904026688477954	0.3353235001097297	0.4095329754843246	0.506361322785587	0.9380051818315414	0.2034510966323317	1.874610623865165	0.05361344617918161	0.0518733717229151	0.0005569647257927715	0.8100656796943347			1.261660825485187
4.61277527331178	7.088604175429876	5.737672599761737	1.774372551552222	0.7308506332793857	1.097362266118801	0.7150239880697334	0.6995327745177773	0.387235221183069	0.2668031538946388	0.2903305455563659	0.3367540515412625	0.4105469504355781	0.5080790490143907	0.9398234880545271	0.2041588975404634	1.864608744723097	0.05361464604257338	0.05187034981531576	0.0005569685222408374	0.810055471375588			1.261660724557028
4.62096506284534	6.969644707151583	5.738238004569494	1.784054866637983	0.7504656269443878	1.096855656173447	0.7469808644240132	0.6964401543192298	0.3895585769587691	0.2704034684559423	0.288960624805165	0.3368480732331813	0.4098328013506965	0.5071271790125946	0.9383342371072037	0.2041957136599697	1.867952755826847	0.05361572565237277	0.05186644150346729	0.0005569714965301202	0.8100512296339447			1.261660608850026
4.629154852378901	6.817317170126866	5.689723327081207	1.72320481583709	0.7607226025285533	1.071301613616541	0.7493291079485928	0.7007792759094785	0.3946808157657646	0.2716849726698794	0.2931735863892628	0.3372009531787138	0.4099369644512403	0.5069519810297699	0.9376702380178633	0.2041616099590212	1.875493575530802	0.05361268271192068	0.0518654937904157	0.0005569700920195831	0.8100933649329305			1.261660481460187
4.637344641912462	6.668814356025227	5.456637364717406	1.669550765559406	0.7225473545450608	1.054039265732141	0.7138795110906083	0.6993470174914812	0.3865688179097296	0.2654674514333505	0.2917629045261829	0.3365728040952625	0.4094820756856462	0.5059309433977687	0.9352006804227078	0.2034927532965526	1.872592602313524	0.05360361514083338	0.05186312180865744	0.0005569684949028155	0.8101722425448042			1.261660395228709
4.645534431446023	6.580823842441528	5.354733498665661	1.641296467797592	0.7009689420700098	1.041078218276851	0.702112912598736	0.69302032335154	0.3789748125865867	0.2620686433788227	0.2846017107264851	0.3340179593864623	0.407941585198742	0.5044150418452251	0.9342666367251343	0.2031295100559505	1.853532014021333	0.05359656831786849	0.05185635631994427	0.0005569713847333192	0.8101905061976795			1.261660310529431
4.653724220979584	6.808682451759634	5.638260734849543	1.735190718780841	0.7292071355872991	1.083892948949298	0.7180991335815908	0.6973206872451115	0.3860238479378421	0.2651426490816821	0.2899928881116033	0.3365876437948371	0.4089115005234113	0.5071637037812046	0.9369785810306842	0.2041398996073859	1.850316538616342	0.05359563152987825	0.05185387479710866	0.0005569767737479004	0.8101686713371221			1.261660173451372
4.661914010513145	6.651425189070063	5.482102154560476	1.667804419654607	0.6898649003583434	1.053514532810665	0.6942723207049589	0.6890250739495364	0.381131781704519	0.2648268514967	0.2912451938416049	0.3364372054984655	0.4093571717451657	0.5067818729532748	0.9357265260855518	0.2037086224317389	1.862095606930831	0.05359582613695041	0.05185065804363982	0.0005569778039755468	0.8103865236335257			1.261660030502315
4.670103800046705	6.481613165989313	5.401899637520159	1.622939240870272	0.68368874033655	1.02401913209108	0.6922040389319677	0.6851394425282366	0.3763628608432042	0.2613942924291324	0.2842431959803405	0.3325433963446446	0.4074382636387871	0.5043870662075745	0.9336590677187868	0.2026679771544535	1.868880741842502	0.0535986885388989	0.05184908620015627	0.0005569757825230301	0.8104394218312913			1.261659900510142
4.678293589580266	6.59710257647536	5.574009585757035	1.645418701255835	0.7017479386454529	1.001675369221971	0.6950940010781225	0.6846631276424219	0.3849022008843534	0.2635237013397862	0.2898611227370099	0.333072614281237	0.4073293061025086	0.504057941907139	0.9347867062481484	0.2029046531701736	1.873682254436723	0.0536056333617794	0.0518515797209867	0.0005569761312237501	0.8103067737853099			1.261659799840106
4.686483379113827	6.705410616038301	5.583144979585838	1.65371334726463	0.69714494309788	1.004661259119381	0.692923900451447	0.6871966550238222	0.3864093060244074	0.2621711195168575	0.2894118688727865	0.3335103777061721	0.4080954449471507	0.5044757257312492	0.9357260848193808	0.2034740156987189	1.86231058152886	0.0536125665806695	0.05185327262295129	0.0005569794729876308	0.8103290738830035			1.261659675272566
4.694673168647388	6.439111718030683	5.161816419821714	1.566449677264152	0.6358400322798211	0.9879389438899493	0.6724122391583359	0.6801169359815995	0.3736933923200739	0.2582219550579871	0.279961713605932	0.3315737722911257	0.406464711411798	0.5029067938910419	0.9321204224097357	0.2026502065411874	1.861064559528105	0.05361660100034496	0.05185290512778247	0.000556981950297068	0.8104441636476009			1.261659527562986
4.702862958180949	6.235703135503938	5.030691192894991	1.514647923932982	0.6200495543287095	0.9704134702628894	0.6700058209700873	0.6777937688968493	0.3717988041551936	0.2574845731592136	0.2793492583421457	0.331746511074147	0.4057999298931622	0.501835269666996	0.930080627641135	0.2021058320209845	1.863353922193909	0.05361463812653532	0.05185070783503862	0.0005569809704251253	0.810461916163032			1.261659398073447
4.71105274771451	6.497679778288368	5.339731098668025	1.684707147107646	0.6926799551985741	1.050443020779415	0.7045274736401069	0.6933787617028756	0.3800686932814336	0.2672493050660183	0.287512530051697	0.3341871652323456	0.4072360633335608	0.5034685955594865	0.9320063731318632	0.2026486832920763	1.870865069828458	0.05360762475926441	0.05184604461629298	0.0005569792773873867	0.8103422632165007			1.261659300639577
4.719242537248071	6.591492082608063	5.399629066611209	1.667678458724606	0.701207975115415	1.028066587929434	0.7114088379900696	0.693720678469501	0.3810017359707358	0.2702603897487261	0.2866962709167402	0.3338898750272429	0.4076348587296009	0.5041007343091656	0.9335798411331898	0.2031304350438688	1.858783875638388	0.05360453588233026	0.05184408920021564	0.0005569810436250706	0.8102865580990343			1.26165922042572
4.727432326781631	6.424049256343712	5.38831211564472	1.611250355137337	0.6817455941728385	0.992516897115268	0.6792633548456544	0.6811023935712737	0.3771140236743892	0.264422586319313	0.2866828409355753	0.3331244816135782	0.4063358467637125	0.5025802629472524	0.9329253509753479	0.2026673691313493	1.854322048193294	0.05360453207339388	0.05184801922804312	0.0005569847090558606	0.8102938894467964			1.261659133574474
4.735622116315192	6.519162347110545	5.340728121102575	1.592954891764691	0.6595937607846502	0.9894034876054283	0.6742351531385373	0.6736285620804018	0.3751218088965504	0.2570865514673685	0.2838905067740957	0.3318058747960246	0.4055685253941961	0.5021666588441682	0.9321412137567872	0.2025887782902803	1.866344917872727	0.05360630123554804	0.05185060033367633	0.000556985064620125	0.8103447208026524			1.261659032139465
4.743811905848753	6.675796298339794	5.263671335671431	1.612538297016641	0.6483781940106759	1.040028902291119	0.6901908663556622	0.6837887458348915	0.3792426257969816	0.2571033173880019	0.2827560908822574	0.3325664613980188	0.4065917036724971	0.5036504357271715	0.9333240066590777	0.2028209975405109	1.873035745808778	0.05360784555250698	0.05184937858910829	0.0005569820257297747	0.8103031078230231			1.261658971444171
4.752001695382314	6.897489102396731	5.675935956958027	1.762540797868246	0.7285078324803443	1.124773258519194	0.7135956533980913	0.6995202564548979	0.3873227195799503	0.2652408505012666	0.2897841797317245	0.3364980903787302	0.4084976700257684	0.5058238696037718	0.9362319207642338	0.2036485543042093	1.870003396532656	0.05360888421942152	0.05184546643812527	0.0005569811188830996	0.81021676223377			1.261658935205329
4.760191484915875	6.911269411229686	5.688048751099374	1.735070849702212	0.7619061592586004	1.072069443189626	0.7126362444588308	0.697609437015466	0.3893004340921016	0.2671296304745427	0.2915590112477047	0.3378786551082024	0.4086364822896883	0.5061497822451233	0.9362596601273609	0.2040079532849969	1.857125996502622	0.05361044815202394	0.05184160815797117	0.0005569843119372907	0.8102961373283801			1.261658900975916
4.768381274449436	6.602348534908815	5.418599374074445	1.678367944673962	0.7193013374612474	1.034808942034746	0.7040123661036236	0.6906115330600527	0.3844947335479431	0.2706688324495233	0.2897783065231824	0.3372340779026832	0.4081523175738362	0.5054070997283739	0.9349810968391253	0.2036599458338179	1.862956441042128	0.05361094027973481	0.05183401061642894	0.0005569854650289316	0.8103377071341917			1.261658859659146
4.776571063982997	6.456479964553413	5.266101450568784	1.621784563786512	0.6776693521434858	1.040895292522932	0.7011714333296274	0.6905489958308931	0.3775292350802865	0.2698510963363093	0.2866797534896671	0.335233161552267	0.4075549292005151	0.5037601433308834	0.9333758310710614	0.2028463986049998	1.868762604995224	0.05360831521883197	0.0518253931335706	0.0005569825831112828	0.8102774650359057			1.261658829948372
4.784760853516558	6.487404365089645	5.21250281176517	1.652638296677478	0.655919329697636	1.056922326552141	0.7057961636919985	0.6966607297796874	0.3814459496943013	0.2677659670297649	0.2868211840345952	0.3341505720659471	0.4075832575302302	0.5035299149605412	0.933492916145489	0.2026272514461809	1.868317303051849	0.053603097820583	0.05182642207198421	0.0005569799470016557	0.8102215633988971			1.261658853199655
4.792950643050118	6.669310996875637	5.465132330042857	1.738308790338619	0.6614966216007495	1.067544976366631	0.6976076560693656	0.701611962119341	0.3868903876008208	0.2685223242404166	0.2902475408124893	0.3345422230039013	0.4081670486207832	0.5048117449131316	0.9347673913848759	0.203416294920156	1.858565704567597	0.05360438039689328	0.05183188386988064	0.0005569816725039124	0.810171895719531			1.261658867979172
4.801140432583679	6.731395206327994	5.536548962618902	1.740595997731711	0.6605058152099358	1.045940987605048	0.6914856917334363	0.6921381364470556	0.3831747939303174	0.2648044472560676	0.2880655574766989	0.3346497391840017	0.4088779300271922	0.5053341859403131	0.9355942600734645	0.2037451321445543	1.858741235812025	0.05360865449455121	0.05183811665209919	0.0005569839918912178	0.8101275206785704			1.261658879872551
4.80933022211724	6.687172207633958	5.617157755437597	1.704269015557007	0.7072977273707883	1.046826600554773	0.7046801457321156	0.6867265968048396	0.3846581280795122	0.2608573057094126	0.2876488925738756	0.3343749296195397	0.4080534573634487	0.5047394136520434	0.9355741943973347	0.2032556213696992	1.86721684696024	0.05360854938186459	0.05184306410093659	0.0005569827472836594	0.8100839706127478			1.261658889868622
4.817520011650801	6.827360221481213	5.966115575635517	1.710036647318253	0.7582265481165145	1.083372879836115	0.7072619425825095	0.6903865446704673	0.3873083370659198	0.2655607180965692	0.2893710806589933	0.3340889585151866	0.4079321923771574	0.5048119671986266	0.9364053494440238	0.202899489372049	1.866580496816236	0.05361121972401686	0.0518444668939598	0.0005569794631007729	0.8100790534422767			1.261658931869313
4.825709801184362	7.037821752120195	6.120676536748492	1.791146141996606	0.7680993360717338	1.092300185457274	0.7081217208773776	0.6922375985266842	0.3877231225293187	0.2691125934588046	0.2899763815851235	0.3353767599988982	0.4092722172568223	0.5059901255445719	0.9386732540622497	0.2038129644925192	1.870406243754142	0.05361290557667397	0.051844691374373	0.0005569778238871546	0.8100841881570056			1.261659009040776
4.833899590717923	6.98116634671228	5.711786850012262	1.720497410937361	0.7306811591412481	1.064262672698211	0.7024398258633928	0.6929515700695968	0.3875347399638269	0.265320144256273	0.2921323267473486	0.3369471781706708	0.4091304286184358	0.5069321873079922	0.9378379656405287	0.2040174279389267	1.870463527665682	0.05360791922023943	0.05184559337545594	0.0005569789733545054	0.8100372468073317			1.261659073045394
4.842089380251484	6.73325251021559	5.516112545969287	1.643068685346841	0.7124666071796717	1.03404983119844	0.6985181653923006	0.6947006185776518	0.3858644174295632	0.2633887071392449	0.2902868776225924	0.3357525582509449	0.407752800871843	0.5056246514759182	0.9350317138793148	0.203157678742874	1.870093239196025	0.05360183593672703	0.0518459115598171	0.0005569802433667736	0.8100984238168343			1.261659106023033
4.850279169785045	6.49617984674929	5.265482155335395	1.621517940669188	0.6885359420374603	1.044124577959466	0.6886381087388977	0.6971519103878496	0.3754579487268581	0.2598449079635516	0.281538512386373	0.3315594947714339	0.4060737922549594	0.5030888231225397	0.9316949016054549	0.202224863466454	1.866377858386265	0.05359764747048566	0.05184125242050159	0.0005569783769361738	0.8102084519931835			1.261659145282904
4.858468959318605	6.552212608039897	5.30074914359937	1.619179423114885	0.6883515772687212	1.025702461542437	0.6833645597061156	0.6811300203388796	0.3744804712873216	0.2590404776713554	0.2816055330635868	0.3308831286861895	0.4058935645604882	0.5021450203265952	0.9318018705665218	0.2020815260646541	1.87023979155941	0.05359603626670545	0.05183731219409878	0.0005569757581011688	0.8101883880791214			1.261659208753735
4.866658748852166	6.711104702548642	5.50478239160469	1.604179117804912	0.7020741975194401	1.014443471731278	0.7011544100003263	0.6848224898507593	0.3836381194069535	0.2641916235070499	0.2870472569494771	0.3321517108284464	0.4067512376909677	0.5026607762131733	0.9338040387652047	0.2028634704802142	1.863039051524934	0.05360215151039119	0.05183891547154554	0.0005569773682848495	0.8102150092812442			1.26165927858845
4.874848538385727	6.400886323091433	5.197410214087247	1.550230784462708	0.6392316481770287	1.008482196724891	0.6807605359693514	0.6929077904584049	0.3755818375294984	0.2627479786422148	0.2824402893147075	0.3313434549180359	0.4060798975465622	0.5015452259846956	0.9305324581547583	0.2023055606598247	1.859842614434626	0.05360596632378782	0.05184176676956061	0.0005569811521095633	0.8101970004447959			1.261659286437466
4.883038327919288	6.363855831944141	5.149715608718422	1.612379736532888	0.6287716532221819	1.021434034936556	0.6690298338822459	0.6880693798768858	0.3761914561549127	0.2614864439006064	0.2834407338726109	0.3318748819286394	0.4059298603717602	0.5016412060106138	0.9302745686091566	0.2020715640052937	1.863209070669525	0.05360640310032198	0.05184094443471575	0.0005569796253880955	0.8101905330958069			1.2616593202469
4.891228117452849	6.679873113468538	5.491556076433501	1.754216207769689	0.6930126004017407	1.062308710179613	0.6924767284367424	0.6855083941070501	0.3919936457402276	0.2644413157163053	0.2911224006510482	0.3343806639511274	0.4066924892337837	0.5041268366600871	0.9333501438389603	0.2029445115179547	1.863454457292338	0.05360680205471031	0.05183667858597821	0.0005569756256857402	0.8102426832184068			1.261659346384914
4.89941790698641	6.722118062231528	5.621096796248516	1.718565211698278	0.7252087572364293	1.026145255625359	0.7109214852903611	0.6802946637645488	0.3864720676466114	0.2633589058205487	0.2889243649083969	0.3337150687814529	0.4072644073336346	0.5031815035869115	0.9343242782331737	0.2029970651423836	1.859377169185323	0.05360668170591832	0.05183354737759708	0.0005569752147109104	0.8101808957294461			1.261659385024121
4.907607696519971	6.532468889661258	5.380820923991538	1.596879396518871	0.6631566752451956	1.007175780150073	0.6951451483987592	0.6813412089333167	0.3757284183444841	0.2598796986844129	0.2845894456172012	0.3327191913296108	0.4068530112318117	0.5028015954093246	0.9338271453112797	0.2028365506551828	1.849272708733846	0.05360769901967196	0.05182943654161	0.0005569768413495314	0.8101528168601265			1.261659425762792
4.915797486053532	6.530663084363212	5.332662449403219	1.59695252675681	0.64834761187822	1.022844475295986	0.6830985739138824	0.6812001422432509	0.3742168162511048	0.2614301254017723	0.2835838245969934	0.3323944086584818	0.4063961424792736	0.5028151194144214	0.9324068249161298	0.2027029875362936	1.852182576192033	0.05360653990399303	0.05182718513774165	0.0005569765148589947	0.8101862101615011			1.261659461120123
4.923987275587092	6.486501689810191	5.374998840788981	1.603639779272016	0.6651152923676102	1.013630533650885	0.681010874381598	0.6803612120651762	0.3781637504781246	0.2615821837770683	0.2844398436023727	0.3312533474727419	0.4062883998221588	0.5017516219188928	0.9318193070020484	0.202176623896083	1.853127286673486	0.05360813737927683	0.05183063812932295	0.0005569726126127316	0.8101634388621475			1.261659529199713
4.932177065120653	6.480970571750424	5.311282974793261	1.591992384577686	0.6815923633000547	1.004651583748704	0.6857642959245699	0.6777622935046316	0.3782229710019366	0.2584998519908659	0.2847417919459244	0.3307708545824998	0.4053521087385676	0.5012052383252145	0.9313602765995403	0.2020536079433378	1.850459261245907	0.05361275904660044	0.05183735946519138	0.0005569702084961876	0.8101920095066223			1.26165961348108
4.940366854654214	6.628298472469588	5.423754406095919	1.609494739474027	0.6973096659041561	1.021535990615011	0.6916021310481928	0.6785201755137574	0.3758681292874756	0.2578055202660686	0.2832344514092649	0.33063344744423	0.405370059671501	0.5013543439605604	0.9321149268426773	0.2024864714597991	1.844251808015352	0.05361371340195815	0.05184584365127828	0.0005569725408272524	0.8102627222628545			1.261659686611484
4.948556644187775	6.75987844458001	5.581304629859148	1.676894990084179	0.6958241878898545	1.067724087817692	0.6813352948705821	0.6937602473407778	0.3774173411253584	0.2599028730774295	0.2818452405463706	0.3306390739200105	0.4065284253574584	0.5026230016586166	0.9337112572712553	0.2027110443208608	1.843780908218024	0.05361167036466029	0.05184862524133504	0.0005569752335264105	0.8102329975529887			1.261659737002444
4.956746433721336	6.66802609911473	5.491803902637012	1.694144584022652	0.6872312124155878	1.059855046400715	0.6814658415831725	0.6896919217198288	0.3764844868139594	0.260605020810056	0.2818639533614189	0.331267980589439	0.4062567549575221	0.502955240328408	0.933208841709539	0.2025972197668976	1.850502045903014	0.05361135270342948	0.05185149621561407	0.0005569736644215556	0.8102641364101759			1.261659787625131
4.964936223254897	6.656101194673532	5.339089346958643	1.675352884432702	0.6761580797365233	1.035110389320504	0.6892656831630286	0.6828904108453532	0.378173554545478	0.259752681210491	0.284072411244865	0.3324444842554335	0.40613343017321	0.5026521748637022	0.9331007435372283	0.2023129512388037	1.856648666996402	0.05361170572525903	0.05185386279911383	0.0005569696231304258	0.8103283503964283			1.261659876357714
4.973126012788458	6.396067232208171	5.270280525566142	1.562417427391776	0.6627078089424879	1.011521700362398	0.679020675900743	0.6842943172856825	0.37920015254891	0.2601356805100417	0.2849905905289958	0.331677519380645	0.405925928779546	0.5010541930065658	0.9312639814301399	0.2017984487905201	1.859305168899431	0.05361162243626038	0.05185178860456609	0.0005569673837047645	0.8102560378167757			1.261659992542118
4.981315802322019	6.435151742284345	5.287468161733769	1.618935550778211	0.6659027029462097	1.038263528756711	0.6811052120372498	0.6875971045093643	0.3769173076093847	0.2625235388443732	0.2831493028142666	0.3326176235164169	0.4058970672508139	0.5018506513797297	0.931579622787994	0.2021603999978648	1.856118741607135	0.05361312331982151	0.05184778526994129	0.0005569681540581783	0.8102053448891485			1.261660089738551
4.989505591855579	6.64588157306242	5.43832368382287	1.689950429090943	0.6879217497066655	1.066256454001661	0.6826311165863613	0.6874612291569607	0.3731429586492593	0.2616308342700291	0.2835186406914525	0.3333668911470629	0.4067870545306397	0.5038099185860277	0.933562012952174	0.2029685778825665	1.857744266431017	0.05361655488708164	0.05184137755841277	0.0005569680076745406	0.8102053747569482			1.261660172901989
4.99769538138914	6.865175405514035	5.825732801950652	1.787845295831288	0.7392006186333373	1.095277249875082	0.6972217616477638	0.6933202089606074	0.3781332815251132	0.2652487189756218	0.2877580187804459	0.334521725481238	0.4078650242910493	0.505428811343883	0.9356278114057394	0.2036070543246157	1.859395411417984	0.05361558695370321	0.0518376858084128	0.0005569641381791556	0.8102535239810966			1.261660244257756
5.005885170922701	6.657715126002249	5.702142115474863	1.716650761052373	0.7151425807751115	1.096877561745271	0.6896660457354378	0.690453014894775	0.3779945960525445	0.2634840315476739	0.2823850634694706	0.3314764531308008	0.4056656111733949	0.5022894963579055	0.9320888159854216	0.2025121280189028	1.865542071019265	0.05361295929589112	0.05183676797020048	0.0005569614380078762	0.8103797415696461			1.261660381281795
5.014074960456262	6.352710205895629	5.237698744949015	1.607078977236754	0.6609008675332031	1.042060823238333	0.6791602653728005	0.6799026728581895	0.3719478842748046	0.2568181873526346	0.2786039349648757	0.3292919991513396	0.4042642762759733	0.5005577974100803	0.9293533589813956	0.2019525744454742	1.858750975282163	0.05361430649171697	0.05183336477001799	0.000556963679869138	0.8103093554078815			1.261660512874016
5.022264749989823	6.485646015051459	5.308326714108919	1.704748009421144	0.6811414003340779	1.052680408219007	0.6937040467964248	0.6805161402140886	0.3745832511850127	0.2586328969708038	0.2818870207465627	0.3311532918284956	0.405008320233594	0.5019692342753752	0.9302155217765959	0.2024795811793924	1.855834471991815	0.0536128749731638	0.05182572919477622	0.0005569670810841429	0.8102330754415995			1.261660575701584
5.030454539523384	6.310357829613017	5.362556873157619	1.658949273402598	0.6907798780382159	1.056800268718052	0.6941676020947479	0.6841094413615266	0.3760993218162338	0.2576742431205508	0.283327868402196	0.3325636586330072	0.405231083427884	0.5014588088098294	0.9299812537566128	0.202141519923005	1.856146563662407	0.05360580755009872	0.05182096843294805	0.0005569656075738315	0.8102609647153618			1.261660652939836
5.038644329056945	6.101378045192603	5.024151329972862	1.517251791656689	0.6347458756877034	1.00916424633916	0.6756147103622426	0.679345704136161	0.371104981737703	0.2556358963838555	0.2800720282743406	0.3317890455984865	0.4054605063172311	0.5000356977193591	0.9293596802034185	0.2016558148178499	1.860657154273644	0.05359971558412688	0.05182109153114416	0.00055696127122184	0.8102911764223039			1.261660745550763
5.046834118590506	6.066125272894025	4.889275198785445	1.509246373263631	0.6257051001976852	1.012541441955545	0.6701088598878269	0.6797699028613194	0.3678318328802818	0.2567350610081922	0.2787502318728472	0.3309699817529815	0.4054292232986414	0.5003863979477241	0.9294746978499193	0.2017653235723971	1.861811688116582	0.05359888049676075	0.05182277039539886	0.0005569605253506443	0.8102741396815676			1.261660827588987
5.055023908124066	6.293278705789453	5.09395731967996	1.58591355369479	0.6640924706361211	1.027579324586253	0.6793809220270712	0.6858185461078865	0.370426824690285	0.2578612281900768	0.2802240942294761	0.3308241142074719	0.4052366412833194	0.5013033963154184	0.9300294970101116	0.2020057036366042	1.851392779542697	0.05359999221719569	0.05182512474060823	0.0005569633651949289	0.8102267630544802			1.261660859491965
5.063213697657627	6.67647805329091	5.438332999038971	1.679497711389882	0.6623716335231415	1.046450678345835	0.683832443110204	0.6919092230868716	0.3752819021702544	0.2626295033979659	0.2828750501893753	0.3316122288767779	0.4060370560646438	0.5021136846126968	0.931752631358046	0.2023485079905597	1.851933020611061	0.05360152282475493	0.05182859380961449	0.0005569641369001468	0.8101220237620786			1.261660872839468
5.071403487191188	6.606657642673072	5.49096101670163	1.714337621932037	0.6930094256447786	1.068513948868208	0.7023276419235029	0.6950915652958849	0.3798052218436187	0.2603406116416655	0.283437445492802	0.3323417160336312	0.4067861592062315	0.5023020478637946	0.9332224329865914	0.2022553756260687	1.858140078538652	0.05360835133490609	0.05183109140987505	0.0005569609076010672	0.8101503887593817			1.261660911941987
5.079593276724749	6.685928244566696	5.547086882707454	1.698987734475872	0.7230914536078328	1.032700714982761	0.7138303510090256	0.6886388080028665	0.3897055799353075	0.2601135763498453	0.2871990389070883	0.3341796666825956	0.4071463417513573	0.5036331486353446	0.9347699627702256	0.2027440284671575	1.865966585467053	0.05361237722566075	0.05183194361955919	0.0005569587178124558	0.8102560514891816			1.261660963623243
5.08778306625831	6.800502556870852	5.5740882211987	1.685199402506643	0.7068392105164347	1.042655493361749	0.7071143150802586	0.6876360418751197	0.3874926823642645	0.266919287461549	0.2885160806552042	0.3346447810644633	0.4074256685203059	0.5042767326573044	0.9349553806849877	0.2031827091206715	1.853914905979242	0.05361029302528118	0.05183440954556098	0.0005569615153692255	0.8101812051507059			1.261660995565946
5.095972855791871	6.523429862301928	5.369748705382371	1.59117334021668	0.6725455572757473	1.00463707219467	0.6836631676821634	0.6762337840231907	0.3785910794691424	0.2571619449997643	0.2833111143047471	0.3323847926284978	0.4054176812424694	0.5022385122607089	0.9314786618803577	0.202150554143275	1.849857351624121	0.05360756346609446	0.05183114756071461	0.0005569650815347479	0.8102005287821337			1.261661007210178
5.104162645325432	6.462118283840419	5.395791774456061	1.647258313793175	0.6865421312310291	1.017164585386309	0.6826012038433888	0.6794061911617982	0.3750399162834843	0.2555479702603104	0.2826556629771146	0.3311836713028067	0.4051532215261342	0.5016922820781967	0.9312493938955382	0.202096296686492	1.852325319971261	0.05360281780740381	0.05182225400662477	0.0005569632217033817	0.8102119951943059			1.261661015051094
5.112352434858993	6.772069710653889	5.736068844277126	1.736875040769541	0.7163757898182936	1.091470118839343	0.7096148379555015	0.6876379011377156	0.3742846569858476	0.260218624153192	0.2843335257093449	0.331732753094357	0.4065062141716754	0.5032007780291974	0.9342408528942441	0.2027659524673776	1.859578284230737	0.05360259101735374	0.0518205810212197	0.0005569576868569458	0.8101968101796285			1.261661064839059
5.120542224392553	6.734079438684084	5.616030292428562	1.673647444132882	0.7199895665950209	1.049286794412869	0.7092991304836762	0.6812471500063894	0.3788207695447989	0.2634522880922977	0.2856957950448639	0.3330269770231458	0.4063140373516465	0.5034083353053953	0.9336981918328257	0.203229601605009	1.858560814556354	0.05360341946854362	0.05181974260894989	0.0005569559299628625	0.8102452592155485			1.261661142880829
5.128732013926114	6.693644583689478	5.660182859362698	1.649495149907999	0.7242943851419344	1.002729624860277	0.6944696841661985	0.6838976881517019	0.3864454859243213	0.2653342117536766	0.2858883743594651	0.3332577178607968	0.4060128865216016	0.5031575341427289	0.9325935388184503	0.2032033471532916	1.851557234769839	0.05360254061877488	0.05181802007244159	0.0005569590914512308	0.8102495610033666			1.261661207541239
5.136921803459675	6.659740895137547	5.553924694233575	1.655915225922716	0.6973950271407714	1.02146434841563	0.6843591172822727	0.6825134071904226	0.381362043484432	0.2627477050462091	0.2843352867455018	0.3318124330161387	0.4060107177211206	0.5024262576412781	0.9325196980152837	0.2028741547828503	1.864283211399791	0.05360822744633714	0.05181534574345154	0.0005569589516422434	0.8102227581377873			1.261661246599538
5.145111592993236	6.596113533109309	5.394782272052364	1.668118830156188	0.6790121666567234	1.017015478583119	0.6789621874461282	0.6757704921474067	0.3746196988560176	0.2584141645709604	0.280838119881564	0.3294674450144436	0.403972751962735	0.5002379681479292	0.9299636388427961	0.201887530828809	1.872297583075759	0.05361502934933376	0.05181414343485189	0.0005569537645555813	0.8103675575434144			1.261661328794885
5.153301382526797	6.770504585872003	5.44147580589294	1.750514087262249	0.6724700443091235	1.011045651156773	0.6712353214274511	0.676878539623371	0.3698799818634958	0.2562471694619861	0.2801264422472692	0.3297560297812667	0.4038356697618792	0.500527174558738	0.9297723135717577	0.201997772847172	1.867658644703067	0.05361412632694988	0.05181668878679619	0.0005569504907539113	0.8104248753389184			1.261661470274228
5.161491172060358	6.773638585791044	5.278775713319719	1.756163964959323	0.6627344287164971	1.007456570915387	0.6798013300854684	0.6803092563855871	0.3692538943131721	0.2559762794656116	0.2795373260096346	0.3305479926464281	0.4047395161616801	0.5011744799842831	0.9302871245546042	0.2024358230519563	1.846777132609875	0.05361425856846312	0.05181591192362443	0.0005569516554467875	0.8103836294818383			1.26166162826212
5.169680961593919	6.555625760336081	5.276068803437327	1.688114387581759	0.6900604473653819	1.034449132218826	0.7035412901141052	0.6884939799472305	0.3781360760187579	0.2619221165954489	0.2838002903389353	0.3316191782269815	0.4062952891377654	0.5017317949062693	0.9317251668394939	0.2024688262164742	1.848153440932498	0.05361478839037172	0.05181491261975453	0.000556952534941186	0.8103202567767207			1.261661762864339
5.17787075112748	6.436271415722866	5.235522453044909	1.619271627202951	0.6614329637800255	0.986668832951672	0.6742993919859662	0.674936994639083	0.3739471912950523	0.2606617411722206	0.284372028103971	0.3324922444274799	0.4060713856198306	0.5024108559889006	0.931574752013397	0.2024338337700812	1.859507577142722	0.05361257498249645	0.05181172394170547	0.0005569497893922418	0.8102983416631856			1.261661884432713
5.18606054066104	6.643660129512317	5.371341471190579	1.654482364745187	0.6682379585529151	0.991951458787025	0.6658821387281735	0.6733952509457006	0.3717136236100689	0.2584769388942667	0.2838641156090562	0.3328264809897443	0.4056577497935179	0.5025957770663275	0.9320051255584778	0.2024425831993006	1.864013732618567	0.0536120458359701	0.05180606705764399	0.0005569463375310279	0.8103573599812759			1.261662014987066
5.194250330194601	6.743676554386054	5.571285898245642	1.738715075021955	0.7092743148031793	1.052937690648396	0.6818166254646905	0.6909904678379722	0.3764717569741145	0.2621030876569229	0.2838414381040347	0.3333545357489949	0.4070140226905959	0.5034865432178088	0.9341971844402609	0.2026371202974183	1.866607584019792	0.05361368742263896	0.05180731639704067	0.0005569471252957566	0.8103579626082322			1.261662129526169
5.202440119728162	6.436911755639739	5.313115427165172	1.600438749942648	0.6777555940415141	1.004212081915785	0.6756628251053547	0.6853873984804513	0.3704319958686014	0.2601021919205221	0.2789126731618124	0.3310928384337537	0.4066426161438719	0.5017085569745378	0.9323509077955114	0.2020580208340213	1.861936963600979	0.05361464704866485	0.05181464602621166	0.0005569510032564064	0.8103809051325078			1.261662202953866
5.210629909261723	6.491003059631624	5.360919324579271	1.602649075366767	0.6747676897892371	0.9943903667963668	0.6823352019159834	0.6833343861804119	0.3791926137715402	0.2626257206010434	0.2827975670795767	0.3323455725663473	0.4076429692067808	0.5028334540018279	0.9334245895694189	0.2026940343876789	1.855331884074827	0.05361151497171583	0.05181900533860159	0.0005569517228816513	0.8103569098828648			1.261662252338861
5.218819698795284	6.6098829842846	5.406536285620397	1.667350729743357	0.6798889855587017	1.046314218824036	0.6835508865356266	0.6889269743867827	0.3844799867483565	0.2623181769300031	0.2857503256873891	0.3336086196817869	0.4076490859282846	0.5038569016719494	0.933448983366495	0.2028079594879338	1.850823391693312	0.05360827771832559	0.05182041605018949	0.0005569476975274864	0.8104257455924214			1.261662309022162
5.227009488328845	6.775832866868047	5.475429284521751	1.771219132151895	0.7222617140032492	1.072601604678922	0.7126120147472054	0.6892908322543438	0.3828999445288457	0.2663684780787999	0.2871711175618264	0.3344098166504821	0.4075266165536666	0.5042029981145143	0.9335980531810795	0.2030111572330284	1.852009371048537	0.05360128150002657	0.05182011826297898	0.0005569447426212799	0.8105003212185041			1.261662389699333
5.235199277862406	6.688474191298431	5.468968868329994	1.743509613742862	0.7244150828968389	1.05007214131364	0.7028088319680879	0.6799271810116964	0.3777416145078148	0.2650357303675859	0.2885237539538745	0.3343930786165417	0.4061921535974804	0.5032117656625764	0.9331083849545199	0.2029577240821382	1.845671778863702	0.05359453345462086	0.05181601534555659	0.0005569466211427359	0.8104748850512447			1.261662445333676
5.243389067395966	6.562077040287414	5.397913496732091	1.68316603502921	0.6900362351530328	1.052807814760115	0.6918421412815657	0.6812433142214349	0.37177175665389	0.257010666452457	0.2840322553114628	0.3324450119308151	0.4054141710481401	0.502002461389461	0.9320076325425546	0.2025102715031333	1.844481795317865	0.05359541715348234	0.05181333105828679	0.0005569486255746938	0.8104145451984175			1.261662477163875
5.251578856929527	6.901781224459167	5.645134366578126	1.759787547251038	0.7312878486427523	1.082268866600859	0.7164856089200965	0.6951795103988231	0.3844016766348101	0.2636044485198105	0.2879895084010126	0.3341079698223702	0.407618480693489	0.504304031748761	0.9346986116164193	0.2033494435319017	1.852889965711559	0.05359399233832114	0.05181072055840544	0.0005569451043196107	0.8104262702465372			1.261662511120533
5.259768646463088	6.874298062991972	5.684632951836573	1.706996856284756	0.716429563977854	1.030151877422776	0.6978509467604109	0.6864122380201245	0.3827746933024386	0.2634275057978125	0.285255667309922	0.3318219933215448	0.406078024428054	0.502225634530949	0.9340928202446838	0.2025386057963699	1.864918848836369	0.05359383212309403	0.05180514921943167	0.0005569403899373222	0.8104961401291523			1.261662596555799
5.267958435996649	6.571989262597064	5.469180985060011	1.630161089173634	0.6812067782633053	1.02597747444739	0.6791491313185001	0.6863565891422084	0.373858903434388	0.2596754627337126	0.280350657781607	0.3302694891179425	0.4046329222620134	0.5008116151590059	0.9308457257543071	0.202039901031531	1.847690610462697	0.05359952711192523	0.05180385956632481	0.0005569407698195046	0.8104851834579262			1.261662718407724
5.27614822553021	6.808699639784689	5.609723323255388	1.659289238313145	0.7073215950915853	1.052531659753025	0.6876504261651148	0.6881307474013245	0.3796885311951666	0.2617400091565234	0.2841538417514939	0.3322494678757609	0.4058477038613937	0.502772936270777	0.9320417338720369	0.2025770434187066	1.841159455451303	0.05360152772983615	0.05180528227590753	0.000556943273104236	0.8103225242500548			1.261662819004417
5.284338015063771	7.229552471413355	5.888640518137317	1.830245671681717	0.7497760036396325	1.076617331597765	0.6946991214813721	0.6891906243445715	0.3883644733721869	0.2652251418148562	0.2907902994151072	0.3346372423243575	0.407327191758746	0.5049813452958027	0.9352716782555117	0.2033550529959621	1.850104353923491	0.05359952768813165	0.05180406844990419	0.0005569423528459685	0.8102659387006307			1.261662897949654
5.292527804597332	6.951474364468926	5.778269981347348	1.818863460011983	0.7840041366773048	1.108536694324753	0.7141301650715065	0.6965469878967118	0.3894684631190102	0.2679791350194004	0.2919073737901486	0.3351810893651869	0.4080677247738321	0.5050331684990673	0.9353566406937938	0.2032929714139868	1.854794123602474	0.05359439369507278	0.05180050999667567	0.000556938365948527	0.8103649054457995			1.261662999364674
5.300717594130893	6.877782510762088	5.797993438510706	1.758079605055394	0.7683364960226569	1.080954797923997	0.7139365919085263	0.6957708406758206	0.3898474113074433	0.2656648849874101	0.288816202346514	0.3337864349257825	0.4082238283031209	0.504285892098381	0.9353117696318634	0.20321298464283	1.856617298418913	0.0535946581271176	0.05179697937857136	0.0005569367561579778	0.8103177413901671			1.261663113335433
5.308907383664453	7.121447510408092	5.835341666246892	1.76430493898426	0.7605639860327255	1.085709440378267	0.7232526581297772	0.7013508978993594	0.397841537292038	0.265813368642664	0.2915768512563408	0.3353801660573695	0.4091811416720601	0.5053856532605592	0.9375096504210724	0.2037447131398792	1.85254484368413	0.05359771756898534	0.05179350826985005	0.0005569391781868479	0.8102710437381487			1.261663201446154
5.317097173198014	6.743842755772498	5.413122588964002	1.662641381969144	0.6920263110786143	1.050465752836401	0.705477564280916	0.6929214637444142	0.3876236834124649	0.262639247002168	0.2898679533560005	0.3361715272862269	0.4061733304075553	0.5040594324857133	0.9328253101506356	0.2033492822797611	1.860737051692598	0.05359737613041584	0.05179342428388627	0.0005569414840471442	0.8103574389744059			1.261663241933871
5.325286962731575	6.590077898566834	5.394845976168137	1.587980469013364	0.6756068172694876	1.031397790032628	0.6932396100955869	0.6888577579757474	0.3771218098525814	0.2590900530199257	0.2843787992871143	0.3341025918021521	0.4050961421716412	0.5023231830151462	0.9308024320942194	0.2025086222387499	1.866401582562266	0.05359743808637547	0.05180285774214871	0.0005569398009717489	0.8103587676084865			1.2616632763181
5.333476752265136	6.703628183762757	5.676285363994701	1.660037414022931	0.7293520932335807	1.055807718875603	0.7108084694513193	0.6899562915923851	0.3798320788213744	0.2616558463058708	0.2859099487498316	0.3337034787003643	0.4065576045652202	0.5026373038692498	0.9336150896917593	0.2025664826265141	1.862940496991561	0.05360302083503235	0.05181331474056627	0.0005569363659290124	0.8103577079089538			1.261663341431349
5.341666541798697	6.733145472350412	5.627743135516034	1.673232692704201	0.7554778875467626	1.013928286876254	0.7121897947102974	0.6849099800195563	0.3824296551574125	0.2615609937138239	0.2842264035332718	0.3319236007857493	0.4054872113100642	0.5021063838422022	0.9327024618643573	0.2025704048890452	1.844464073436071	0.05361162151517412	0.05182003631673026	0.0005569366072965505	0.8103922240668288			1.261663397741198
5.349856331332258	6.621001670508031	5.575036425467005	1.663168699677144	0.7412933057418821	1.009712117790674	0.7045144497101502	0.6837014865989461	0.3825481057570224	0.2616073116170046	0.2831390355005389	0.3314356549795754	0.4055454321449937	0.5023583453953905	0.931541068143775	0.2024429702771605	1.842605876332487	0.05361765770707494	0.05182355361801139	0.0005569400485322783	0.8103610875307385			1.261663420493588
5.358046120865819	6.506647503039783	5.529384733106304	1.667151037863066	0.6721223355276688	1.026067158922772	0.6861213598531501	0.684032127766773	0.3779843549664216	0.2638471965545924	0.2826742654641366	0.331454414139066	0.4063114275399822	0.5025798379020133	0.9316944703678474	0.202644873042016	1.857443822845285	0.05361517508826487	0.05181550735593833	0.0005569402054807187	0.8102673806827903			1.261663416610184
5.36623591039938	6.697387099241841	5.647689027927802	1.697278579247931	0.6957856054383789	1.030868681274713	0.7124600114527395	0.6845610028467161	0.3814315352771066	0.2611228694693264	0.2832587890088376	0.3317399943609343	0.4065636630617837	0.5029232742715402	0.9329310057352139	0.2029191394281923	1.864961679774398	0.05360608618327001	0.05179992234081934	0.0005569366852873477	0.8102715817274428			1.261663419509753
5.37442569993294	6.776835570615026	5.64773124361999	1.732642206322261	0.7252408829825995	1.033378919014298	0.7137062416569678	0.6816927411335809	0.3825443678055568	0.2593112484481024	0.2851398445009485	0.3327689482618588	0.4061457086471755	0.5025222207831654	0.9326961019504729	0.2029355943267528	1.864278426681035	0.05360079894066345	0.05178832278348069	0.0005569364366482577	0.8102988290574383			1.261663427074429
5.382615489466501	6.608553444552319	5.399745872823639	1.597929883507006	0.6626513283435375	0.9903276536463087	0.6763294231387161	0.6738917479888266	0.3779424323610883	0.2587489685659153	0.2860697376171904	0.3325497826755776	0.4056794846487629	0.5014289547674838	0.931951519193871	0.2025468080273824	1.852902851399822	0.05360038442582039	0.05178467626485826	0.0005569416500378355	0.8101924876241446			1.261663400852123
5.390805279000062	6.50282406920567	5.289521017326006	1.590599418209686	0.6616330842920708	0.996378434133807	0.6808967311714847	0.6786399650880665	0.3771234489787533	0.2600700754660262	0.2836109657672359	0.3319549471816549	0.4066280900180145	0.5019121452164175	0.9333898872346877	0.2027372007199326	1.860286009616096	0.05360370807387448	0.0517919739794749	0.0005569445035157838	0.8101179213799837			1.261663353216638
5.398995068533623	6.558960508163299	5.409683866073717	1.650520098541223	0.6857401308932073	1.046975584181741	0.6930158780559147	0.6901778329283179	0.3812486964709833	0.2656664004744255	0.2846854685624549	0.3327254583671143	0.4077731264088873	0.5030070694539783	0.9344424606043445	0.2027415284754255	1.869833427884987	0.05360624904226399	0.05179782954854044	0.0005569428355768841	0.8102280097092991			1.261663275353913
5.407184858067184	6.495961781751489	5.347396319722929	1.569797227622189	0.6772870816195705	1.003742298733206	0.6914896605744189	0.6852373756049264	0.383459174099665	0.2611577643810332	0.284088222851622	0.3313997105294707	0.4060817708379577	0.5016218108027704	0.9324942257286908	0.2021287940893566	1.868808185877344	0.05361018948710606	0.05179870959334879	0.0005569418896905836	0.8103757358019763			1.261663203861652
5.415374647600744	6.494457301575848	5.292948919303434	1.593804774332556	0.67461529887278	1.007924217536419	0.6861560902512344	0.6838491746669119	0.3810290346849947	0.2602027962078075	0.2818066334616368	0.3304460278209908	0.4052309066175875	0.5011669950908892	0.9319204547948048	0.2021907593513604	1.857869258182179	0.05361205400748435	0.0517993400832215	0.0005569448866540374	0.8104341027083062			1.261663119789802
5.423564437134305	6.650256114555041	5.455698452572475	1.656398005819367	0.7088832913140216	1.039418363955796	0.7003662556485942	0.6906043715166256	0.3815716106394935	0.2622299341119196	0.2835652919497058	0.3316617000968661	0.4055092744630182	0.5021428022400385	0.9325494952137047	0.202607402912125	1.855937688988179	0.05360870325886775	0.05178913156120679	0.0005569485487072434	0.8103720633686984			1.261663003274862
5.431754226667866	6.794252796134365	5.479121109967465	1.693024277584323	0.6925409956434463	1.058288470571995	0.6955152203548972	0.6886605776653311	0.3791538981292724	0.2608418871096616	0.2839734324704404	0.3312744268569048	0.4051504158335831	0.5020196901757368	0.9315502716110781	0.2024664118714253	1.856502764230029	0.053602938650909	0.05178308882454089	0.0005569491306930574	0.8103627403028733			1.26166286114789
5.439944016201427	6.768305566330884	5.451195380908989	1.653878730057094	0.6922659513269944	1.029009585473112	0.6741674793504306	0.6816694350036706	0.3793000603457069	0.2600672908904866	0.2841047001074323	0.3309815552125807	0.4051213190901204	0.5016119955380458	0.9318607228748355	0.20196041576211	1.859239501805454	0.05359921375205348	0.05178891835790171	0.0005569475249945506	0.8104189945974248			1.261662739918921
5.448133805734988	6.559670562329373	5.659471160265461	1.604167333530204	0.7298046050564528	1.000459779721816	0.6704407032716281	0.6794909525836963	0.3796278133679897	0.2626466789648428	0.2848379067759505	0.3316070067305791	0.4056292547425414	0.5016527608743102	0.9325667115272374	0.2021335969041331	1.863655906096515	0.0536002377135017	0.05179234579436943	0.0005569478269356216	0.8103992134581189			1.261662646558489
5.456323595268548	6.367362863450035	5.451939416212079	1.536210513936734	0.692280132601414	0.9574880332884955	0.6715237706810122	0.674033173734557	0.3727257687207057	0.2591014422710315	0.2821078511154068	0.3301150260166845	0.4043223205727501	0.4999920961104051	0.9292015944662229	0.2017335183880538	1.8505721116391	0.05359928910242082	0.05179441590948704	0.0005569510387082717	0.8104578905581873			1.261662545672904
5.464513384802109	6.307278321362204	5.154874257925721	1.492313028035611	0.6552797883245803	0.9479319033486242	0.6738991700036649	0.6709817253011126	0.3727672370858025	0.2564611101547382	0.283303410069377	0.3309656436793736	0.4037610697993069	0.4997869950678331	0.9280460661841688	0.2016757811330068	1.855668968913986	0.0536000633611929	0.0517992956900812	0.000556952749670509	0.8104869335537161			1.261662440088736
5.47270317433567	6.439134360333735	5.130997411709559	1.547806456443326	0.6410727175893421	0.9869216329489172	0.6777445986888525	0.6809007351341034	0.3749215267366795	0.2578183591600469	0.2825734636113349	0.3309745302818352	0.4041637067091446	0.5014352411080104	0.9282680180856535	0.2019423810520784	1.871430402352636	0.0536049007715208	0.05180265749802073	0.000556950085104683	0.8105326657667196			1.261662357933977
5.480892963869231	6.558885142699007	5.307051137271935	1.64628775349772	0.6536764792066028	1.006683866912343	0.6714640191817717	0.6786588108425918	0.3715710003438484	0.2571475522936538	0.2786135349165077	0.3288892544235539	0.4038244458225799	0.4999754230553734	0.9283101365677957	0.2016120424915348	1.873600308770214	0.05360461907983696	0.05180380821580208	0.0005569475938935279	0.8106114770255334			1.261662318553265
5.489082753402792	6.658512583600919	5.529034246007206	1.718544306608505	0.6839877799527108	1.012470805795808	0.6723871176489024	0.6783621574795268	0.3743178691529648	0.2582041116332188	0.2810671914548137	0.3301476804579056	0.4048172236104885	0.5000735797470632	0.9302352365178822	0.2022958436566359	1.8485391550609	0.0535978900076509	0.05179822943885475	0.0005569496809696597	0.8105740377008724			1.261662287296438
5.497272542936353	6.625348883652618	5.599299230476016	1.659947335163216	0.7136471728119153	0.9996921457694128	0.6773141081135752	0.6789002010771924	0.381870085914839	0.2591072124726332	0.2865907537804586	0.3320459437765155	0.4056717657559141	0.5009134802841243	0.9322354693292564	0.2026300927606307	1.849634886144856	0.0535912842095369	0.05178872603233842	0.0005569534580101028	0.8104691457515064			1.261662232013751
5.505462332469913	6.665041329175561	5.520965940037265	1.672630929231884	0.7264999981568397	1.018197703364979	0.6951904478070829	0.681640485346694	0.3806153141946648	0.2613817558919434	0.2850714477782546	0.3319123296277911	0.405221746387229	0.5017697031896698	0.9320514552579818	0.2028418614155456	1.863379301477383	0.05359043003827278	0.05178453373069377	0.0005569525366997407	0.8104058039429489			1.261662189773532
5.513652122003474	6.755105083000994	5.496019527925514	1.691968999885293	0.7195494870902569	1.052161145034885	0.6970226917070108	0.6912714525303255	0.3726463051370888	0.2650472472886929	0.2798818787627734	0.3308946906485794	0.4055646526123782	0.502373004136939	0.9329283359259614	0.2027479007407626	1.864937493053406	0.0535957300451768	0.05178206780469198	0.0005569485136633896	0.8104315888763117			1.26166219452071
5.521841911537035	6.799249041500635	5.636604335092394	1.707510918289013	0.7338627430757837	1.078422536950567	0.70821869507553	0.6921620080340175	0.3762650107912681	0.2643077506915087	0.2825810153787668	0.332179683997553	0.4066135680145833	0.5022319031360415	0.9347034480983846	0.2028135059641078	1.853030245278232	0.05360006909759107	0.05178516889793826	0.000556948674519887	0.8104590115254012			1.261662208649744
5.530031701070596	6.443910188227865	5.487960686130915	1.576495265482811	0.7310087660425773	1.001132094506201	0.7141651723850952	0.682900577791815	0.3820700909787359	0.2603871302149507	0.2854021689165119	0.3320068051414473	0.4055036588390886	0.5008791786604885	0.9331301263247305	0.2022446890362094	1.845543963354616	0.05360778870329515	0.05179306110844314	0.0005569535906641624	0.8104862641038021			1.261662165258358
5.538221490604157	6.335979940974116	5.374872362069735	1.522201707196328	0.6982515373163664	0.9816814730412423	0.6909791385268925	0.6832231976007062	0.3794686292456861	0.2590060557409408	0.2854661481533254	0.3316965178363482	0.4050344471230169	0.5011836546935665	0.9320417671659255	0.2021990801942485	1.853208092893971	0.05361451474371055	0.05179251100569521	0.0005569565278819489	0.8104786770852398			1.261662081334029
5.546411280137718	6.700906335291324	5.648454930780538	1.624837215975099	0.7269564947276965	1.023866940792598	0.6932884822455828	0.6834234501945948	0.3795951180411916	0.2588772972971986	0.2844410693722512	0.3323958825566933	0.4055736224082896	0.5026831886594924	0.9327539361306467	0.2026694001345196	1.85909380432888	0.05360884320741938	0.05178780411469597	0.0005569546131173506	0.810509027937718			1.261662021195349
5.554601069671279	6.920776209702703	5.942536581028004	1.712566058859541	0.7972055346750715	1.04306353387116	0.7027323641558968	0.687141474503198	0.3852922374278821	0.2612161011849512	0.2885066363583372	0.3344897630079184	0.4068452689794493	0.5039608755873174	0.9341439157592647	0.2031531204955357	1.870784898777279	0.05360338126354168	0.05178366952301481	0.0005569525999507883	0.8105080834813828			1.261661987389746
5.56279085920484	6.756253765530635	5.667844895756381	1.681305646366753	0.7412352202236461	1.03754868354231	0.700393500451416	0.6887476513176611	0.3846847853974411	0.2590355633875622	0.2885775602442227	0.3337710638015148	0.4058290203869607	0.50379234822348	0.9322555059468388	0.2032590208576337	1.853607864909534	0.05359918078391999	0.0517794453068158	0.0005569539839267266	0.8104757319879998			1.261661958202204
5.5709806487384	6.594232359469289	5.376767618977024	1.64649896771756	0.6804935126269001	1.031783494441266	0.6836842883213301	0.6889931296364863	0.377606238831547	0.2597571609407363	0.2830244726252739	0.3314515962079	0.4051989754447156	0.5019765136629771	0.9314402292089011	0.2026809556636868	1.847601057320351	0.05359545325492546	0.05177897618913432	0.0005569558436751723	0.8104479557463227			1.261661919666959
5.579170438271961	6.636951073744124	5.431331720169868	1.714467386130669	0.6782569878518798	1.029360304734904	0.6746762034527702	0.6863074992836198	0.377111382530644	0.265212879075006	0.2831333688836707	0.331837719141825	0.4056214476262388	0.5022664410144906	0.9319267517849625	0.2027554186673219	1.854390380048893	0.05359708554668028	0.05178230812223457	0.0005569545016896328	0.8104766392875367			1.261661870588221
5.587360227805522	6.465296395606017	5.425415996518796	1.656408926347346	0.6616976221621871	1.024652377600611	0.670123737230828	0.6823621286853131	0.3743905084873708	0.2611235977274616	0.2812406514204754	0.3297994833214286	0.4042178367810669	0.5012155944685525	0.9305142700270072	0.2022379062476092	1.861299636538733	0.05360174511521436	0.05178575931439637	0.0005569514248146559	0.8105209425698795			1.261661842665997
5.595550017339083	6.745230850686043	5.741431623901732	1.771049045039034	0.7239647431079959	1.067079388182712	0.691062154614544	0.6914254966018212	0.3830667005990818	0.2610979074576009	0.2826784952253388	0.3302542599309682	0.4054200194348639	0.5019534436668731	0.9329610185149065	0.2028042579462705	1.862234958729464	0.05360728934621255	0.05178897990699977	0.000556950214069086	0.8103866049342314			1.261661876377503
5.603739806872644	7.132214813567532	6.020531083245637	1.814389423778944	0.772886555248688	1.078564689517397	0.7124377545636835	0.6879808171519231	0.3935207627689749	0.2633341689736782	0.28772648827588	0.3326467303405478	0.4069256745607254	0.5039642590961915	0.9354896244245599	0.2034964129789712	1.850183896217431	0.05361403913749886	0.05179339081020799	0.0005569515030175928	0.810327664063632			1.261661943819419
5.611929596406205	6.914335211874315	5.958334845549166	1.804713127860568	0.7875459450466371	1.113878260776954	0.7120663174725564	0.6918224221423755	0.3869767225953423	0.2664618139783055	0.2913753585313718	0.3344544587028705	0.4073704225010156	0.5041031475083816	0.9345498810082834	0.2033743053859336	1.857713764484666	0.05361452567121703	0.05179620815395367	0.0005569522335917577	0.8103332780887031			1.261661984886058
5.620119385939766	6.44708982801037	5.40976465087545	1.658128717693372	0.698930909452907	1.048230690018574	0.6836143702465325	0.6815753730107327	0.3741941473187298	0.2638554854812244	0.2825586444258557	0.3309902006794808	0.4053725925991708	0.5003599334070763	0.9300797784636547	0.2017248481752479	1.86356730194393	0.05360885227080778	0.05179854486261415	0.0005569489077512017	0.8104086656087711			1.261662041944979
5.628309175473327	6.239832715830683	5.050926376753056	1.571385044385193	0.6410777543132575	0.9921744112369341	0.6660293033118108	0.6759722459866174	0.3703533643836439	0.2611395620300062	0.280663405695574	0.3302468676332124	0.4042966952435052	0.499366799903418	0.9275766732515552	0.2010861703081607	1.861593520553455	0.05361069656574707	0.05179685832009032	0.000556946339066012	0.810502935359756			1.261662132829986
5.636498965006887	6.203574196010973	5.019072147128883	1.544685617570488	0.6357171924242966	0.9940127490647132	0.6706077722772331	0.6821004683995826	0.3733867244798586	0.256816287411845	0.28282573423663	0.3307798863549125	0.4043153380366616	0.4996018013955078	0.927697779324513	0.201200705606058	1.853244704226287	0.05361363407806495	0.05179113196836609	0.0005569504521354739	0.8105408509008615			1.261662161994052
5.644688754540448	6.34093822977443	5.270763280430685	1.547615866134776	0.6735989326502295	1.007702884015674	0.6921828639272514	0.6865472550360645	0.3772622383641711	0.2541943696596362	0.2817194664890549	0.3301348604643279	0.4042839059400162	0.4997201612956755	0.9295066653764591	0.2013735413566944	1.854380429988216	0.05361563275105735	0.05178989210665803	0.0005569552071981606	0.8105130109008064			1.261662135234433
5.652878544074009	6.602537403663496	5.445436854270941	1.680676311844792	0.7086771575729519	1.054516212401164	0.7082524310580159	0.6833246445984758	0.3791942089628371	0.2581991065816008	0.283580546692924	0.3308940359212006	0.404787076320111	0.5012933686005564	0.9302533333777516	0.2022817821401953	1.860884557389635	0.05362357120747882	0.05178966762624483	0.000556954863021186	0.8104732790290897			1.261662109740841
5.66106833360757	6.536617955323671	5.399008207090012	1.722399626016163	0.6913702120275708	1.063243909522865	0.6865067468004101	0.6821343959411956	0.379280174057242	0.2643864248685946	0.2849799090600714	0.3330840320785258	0.4062618759727848	0.5028258584838003	0.9307311617354901	0.2026410901921266	1.860727671921434	0.05362570220719692	0.05178987398951802	0.0005569515498974933	0.8106033238617555			1.261662115690195
5.669258123141131	6.319675131879508	5.268030874463087	1.559753505223662	0.6672202587902919	1.004606739350511	0.6806571741318382	0.6819260467684316	0.37224636204255	0.2609243265686684	0.2779666319442491	0.3297753805789803	0.4052520370255634	0.4997041105059213	0.9297058028439481	0.2015744324212889	1.853999061843208	0.05361984426431569	0.05179430276957069	0.0005569505238890148	0.8106517501321434			1.26166211976331
5.677447912674692	6.473636966020861	5.335531478690617	1.599199125151199	0.6736381437465294	0.9979740568097789	0.6824067520686411	0.6765566129507821	0.3690072596641772	0.2601901616668618	0.2768244460236916	0.3283033150780385	0.4044048248584328	0.4986895162713166	0.9290310573904519	0.2015015436133032	1.84609878966266	0.05361347043783098	0.05179562841666202	0.0005569517757571027	0.8104689098039761			1.261662117945797
5.685637702208253	6.779161501847825	5.648015065193614	1.782364413435511	0.7113973606080212	1.054664424014542	0.689203729926759	0.6847312779120803	0.3760265473162188	0.2663918357797784	0.282394370200668	0.3317493902996855	0.4058952608258313	0.5012258615819727	0.9319293132412976	0.2025857554169928	1.851841583679607	0.05360443911583106	0.05179009895052235	0.0005569510766031898	0.810372055001777			1.261662112932103
5.693827491741814	6.464195654495777	5.468083267004021	1.593198583527566	0.7221609619249597	1.015322496654729	0.6947460455491234	0.6872467543646557	0.3819062217707818	0.2591167849644414	0.2817961229085169	0.3307150565919234	0.4054761407320132	0.5011993460625148	0.9328995016958098	0.2019828229329237	1.858412450486891	0.05359526721591195	0.05178505647890862	0.0005569474209555738	0.8103651112216423			1.261662127755241
5.702017281275374	6.439753772353003	5.446887671656547	1.572642379720422	0.7144683736938842	1.005747923601918	0.7018370617017364	0.6844439932007748	0.3835400610478238	0.2585297475181536	0.2827802715871211	0.330991103300818	0.4052281668304357	0.5010400128336584	0.9324759244472899	0.202095264333592	1.864173412143659	0.05359236183124437	0.05177742498309699	0.0005569449167371433	0.8104118275194245			1.261662189428392
5.710207070808935	6.413214326895777	5.356433246028511	1.610923041530353	0.6579060630844531	0.989770652685568	0.6695652104669296	0.6750999985943377	0.3750972138418621	0.2571895815034805	0.2835358593960029	0.330328422119632	0.4046607751459558	0.4996078585300832	0.9305455919652919	0.202053947897176	1.844295838388945	0.0535945809859019	0.05177171626792165	0.0005569464640692493	0.810404013194443			1.26166227637437
5.718396860342496	6.576734754477004	5.505906505396461	1.589192426854343	0.6839492613416409	0.9923984769687019	0.6739619705956024	0.6786103124200407	0.3786026867839873	0.2583719828609562	0.2854401551139209	0.3304681355368194	0.404900619266831	0.5001278324037804	0.9318849921162623	0.202258693053433	1.843188929231946	0.05359962069158183	0.05177479180605435	0.0005569487351789163	0.8103169538354453			1.261662359526847
5.726586649876057	6.917014381259214	5.826166516356719	1.666563696083763	0.7212570465123295	1.032221919273695	0.6927790577532923	0.6889671229455159	0.3808670616320958	0.2630536641819292	0.2847901129802663	0.3312710454174455	0.4051925418544832	0.5010643042946327	0.9329133260161144	0.2025982198402998	1.854690620116443	0.0536017712867259	0.05178012438660946	0.0005569465520504021	0.8103511416294913			1.261662451431834
5.734776439409618	6.380035097004973	5.337223190428028	1.559968932302462	0.6640536036029778	0.984894279755504	0.6711179832284309	0.6795185034734632	0.3712837984313884	0.2587402675930072	0.2816651950703383	0.3295264145792194	0.4038445973441662	0.4992796257387192	0.9286578915797822	0.2013328215973109	1.854922360482657	0.05360125972795687	0.05178752144372814	0.0005569425110801819	0.810492053709869			1.261662544772945
5.742966228943179	6.281713221421708	5.269484209698276	1.540309682170986	0.679965009933889	0.9803592332408433	0.667823703820672	0.6766182409010272	0.3720117191407568	0.2592230471309813	0.2848614097183962	0.3306967696293745	0.4040139205341906	0.4993000798524416	0.9276913145280304	0.2015218814194813	1.848782480880683	0.05359937780447662	0.0517934406016068	0.0005569428191052876	0.8104924552020967			1.261662643324047
5.75115601847674	6.635266800278922	5.494368338962238	1.649947424658349	0.6931332570629283	1.022149376195627	0.6850268705236823	0.6853926330127472	0.3786545252118454	0.2620158037575706	0.2847470514610526	0.3314561694720627	0.4061994639941653	0.5012081198428849	0.9312486638274678	0.2024297653138193	1.844442824835222	0.05359591671842567	0.05179305930902364	0.0005569462349797792	0.8104567377463072			1.26166269343501
5.7593458080103	6.412104016404831	5.295930525159638	1.591652810842102	0.6609979000166104	1.016862751049927	0.6802688442053102	0.6850710977689938	0.3736035354810943	0.257996280995332	0.279872682989581	0.3295801592861752	0.4051036642281012	0.500156171675384	0.9300481431739587	0.2018074975261741	1.848576925937349	0.05359436437478464	0.05179040465629756	0.0005569474672853307	0.8104821414386478			1.261662688316544
5.767535597543861	6.397377860546154	5.233461175834885	1.567738871990238	0.6504716288784198	1.00168274692882	0.6732494928492846	0.6823930800778365	0.3697303660422028	0.2571385092901585	0.2785217276729517	0.328866620257477	0.4044592599884975	0.4997433291052158	0.929601971972463	0.2015573600391033	1.851070451353165	0.05359657785249702	0.05179180133017556	0.0005569446792758852	0.8105003018703612			1.261662708309443
5.775725387077422	6.528666879678201	5.436185842246235	1.658275854220103	0.7139670076754024	1.032685585715201	0.7018488311928277	0.6898505172839394	0.3802891729457756	0.2621994212669898	0.2839391714641176	0.3316136271613103	0.4059679024255023	0.5014908467636561	0.9319208801685848	0.2021524905750456	1.864080443313601	0.05359673208886177	0.0517955125161439	0.0005569426882941523	0.8105124141420539			1.261662755417863
5.783915176610983	6.588507907544323	5.51751273117585	1.677243234917261	0.7354159918013017	1.03029154619147	0.7125849439694587	0.6924102657162627	0.388335821151375	0.2657985112287122	0.2893462733429944	0.3355953652843806	0.4072691352995948	0.5036397864460829	0.9337061724055747	0.2030441264943466	1.855529130711937	0.05359846939199159	0.05180301299519473	0.0005569444943677274	0.8105137066330906			1.261662793670701
5.792104966144544	6.76299985852207	5.596402311135916	1.686625357558654	0.7234415882843963	1.038856333633827	0.6898548995696583	0.6854971784911981	0.3846352373528296	0.2642738331691026	0.2865721570626654	0.3330434936610718	0.4065598703250776	0.5029527302130892	0.9333679180249191	0.2031714559202968	1.851377846331409	0.05360488587621282	0.05180774388218363	0.0005569456656554032	0.8105150622818839			1.261662807084474
5.800294755678105	6.957139584548931	5.569345180165925	1.771595460002195	0.7162596483962295	1.088279994246999	0.6860408709420285	0.6899805574366844	0.3799060512053651	0.266991828076677	0.2859170093465783	0.3327169679240123	0.4071117854608948	0.5035257013492002	0.9344500703667403	0.2034509663562546	1.853872345162197	0.05360382374500933	0.05180895590876747	0.0005569436822439217	0.8104916046956285			1.261662813839967
5.808484545211666	6.976421751438632	5.701513563541114	1.80438543991568	0.7360746785930623	1.096331121028387	0.7130341020359683	0.7009056037195259	0.3817241834137056	0.2729531829917082	0.2892492383305535	0.3354481824499096	0.408540118091705	0.5059055475417389	0.9355743962346407	0.2035881992852296	1.8596729778436	0.05359825537736199	0.05180702928899662	0.0005569409964737921	0.810566085322885			1.261662848717097
5.816674334745227	6.599800176889208	5.477339728708722	1.623281215066153	0.7153031846139913	1.025147521659273	0.7100371838403546	0.6909467466103576	0.384549602112781	0.268262771404511	0.2874837087884339	0.3339821206346992	0.4076602486071529	0.5037165570198771	0.9338037733476681	0.2029281155811239	1.854763941572502	0.05359208657890934	0.05179351103045182	0.0005569410220760847	0.8105005376439854			1.261662896765855
5.824864124278787	6.736974299449045	5.460482983640598	1.670215075998456	0.7278681220515049	1.044460474253624	0.7214121141938298	0.6902322592228923	0.3903534923413856	0.2641587394778683	0.2861471824466345	0.3330560699049422	0.4068291256752226	0.5030948995705538	0.9339777344004186	0.2031149370691938	1.845355292747131	0.05358659844274	0.05177653905943901	0.0005569433494929412	0.8103296125937932			1.261662930521668
5.833053913812348	6.852818488555553	5.682759090461966	1.745859526685986	0.7464446105642527	1.085027538544803	0.7091299644220392	0.6955346215007006	0.3878056336613825	0.2619398543485956	0.2869390905611835	0.3338190963817824	0.40724927642689	0.5039246366370738	0.9352920338402491	0.2033349873452016	1.850292980677763	0.053588253440273	0.05176567269301852	0.000556943719319197	0.8103566743202254			1.261662966314489
5.841243703345909	6.253773412928706	5.207300567508118	1.517012779797025	0.6787177760924072	1.010588711976292	0.677711766766304	0.6886515327881813	0.3717027479085019	0.2590313481321218	0.2805304766109974	0.3290704147342166	0.4044253666898324	0.4983444099246391	0.9289825175767391	0.2010600489761707	1.853077963140606	0.05359903047678485	0.05176091781003997	0.0005569400511172128	0.8105684612174339			1.261663017632043
5.84943349287947	6.198086334555676	5.055043135400956	1.485746496814504	0.6263148982979355	0.9844166677083516	0.6657585935215214	0.6774407725968419	0.3663114128274898	0.2580612006119481	0.2785583977040184	0.3277876553964749	0.4027066347567371	0.4970783057958578	0.9263529641616488	0.2007153043332832	1.851359031933312	0.05361192230125637	0.05176273560962017	0.0005569372805537425	0.8106763559041197			1.261663100943057
5.857623282413031	6.452108325786778	5.277781964450009	1.637583361530224	0.6374728679929691	1.01411353095564	0.6704623822953069	0.681288806142916	0.3768043085583614	0.2637653612156879	0.2844550154290519	0.3308167703696716	0.4043731234241659	0.4998594533054825	0.9291182448812453	0.2020379839693539	1.837725302270969	0.05361968572127823	0.05176829854943812	0.0005569398302371478	0.8105799425828792			1.261663153453927
5.865813071946592	6.701677078997835	5.375806067910406	1.748683906768892	0.6757487879475067	1.069350478112355	0.6831154223521697	0.6938513404388884	0.3865026800548053	0.2675555602499941	0.2865829310409267	0.3321605884357635	0.4063048562375753	0.5026648536079255	0.9321828982209225	0.2031679134132393	1.842912500192109	0.05361939222798721	0.05177784538791248	0.0005569427829013908	0.8105241956608676			1.261663167556973
5.874002861480153	6.529812188318205	5.399723724810533	1.632646919290617	0.6880445526159886	1.022746530558492	0.6865408596607844	0.6849666166717954	0.3847492826168821	0.2629941193652206	0.2836912700631202	0.3309065883126564	0.4061423830439467	0.5017512083422464	0.9322616083714701	0.2023331595664916	1.86212863976397	0.05361343300857078	0.05178626982432082	0.0005569389279375344	0.8105794170216648			1.261663232558099
5.882192651013714	6.607400595569183	5.604201383960118	1.615490650148889	0.6756687589503751	0.9849889067487767	0.668428501997734	0.6726715323119578	0.3712434211136527	0.2596080787230879	0.2788369245443686	0.3295214713182811	0.4048211368515137	0.4998348634786785	0.9309151320319281	0.2018695314057413	1.866341181029774	0.05360859669801137	0.05179030939322566	0.0005569351079264824	0.8105945690880096			1.261663295664894
5.890382440547274	6.761489631455648	5.676654611523037	1.751196642129073	0.690031515313718	1.029788509514528	0.6767899261064748	0.676609881027552	0.3745864616543444	0.2650701809168789	0.2818633840019666	0.3305539464310818	0.4049259919949971	0.5007494229738799	0.9302706289150475	0.2023997070921288	1.845762626203631	0.05360450358939763	0.05178810826134725	0.0005569362453748643	0.8106110941126208			1.261663373838487
5.898572230080835	6.396761318700136	5.44937941223237	1.635912050054888	0.701920904706073	1.027403130126503	0.6832225769810459	0.6833182542813939	0.3806861468406144	0.2664529927149764	0.2860991607175473	0.3319319620412081	0.4057043411525308	0.5015982047458519	0.9305701395890567	0.2023416090083576	1.835806050168935	0.0535999752082348	0.05178164283985522	0.0005569379999445478	0.8106785626238275			1.26166344745495
5.906762019614396	6.365593755986836	5.259478690444037	1.573481298439106	0.6616772793702239	0.9822514383822167	0.6711176350962962	0.6754719038749815	0.3721977500232722	0.2589577393271498	0.2799935737743966	0.3294361466677438	0.4047040363131165	0.5000056154757603	0.9300603591150498	0.2018383813333031	1.850992077398453	0.05360042291195746	0.05177817197142948	0.0005569361950147841	0.8106858645572809			1.26166351569248
5.914951809147957	6.909024623451018	5.461420914667062	1.727953370632905	0.676706151686305	1.045312432706177	0.6844506177983176	0.6852526191432328	0.3764121949999352	0.2634330228521481	0.2833547070147735	0.3311729651912877	0.4058816063482905	0.5029949105641107	0.9331016530389733	0.2029465106990334	1.864624580109838	0.05360158277986802	0.05177165519941473	0.0005569318184222459	0.8106550741874987			1.261663607656186
5.923141598681518	6.741456624962873	5.637643282554344	1.76900816265409	0.6966437906494649	1.090730803424179	0.694731309219039	0.6926374184352775	0.3799416011548938	0.2675628524650244	0.284901273361066	0.3321686727666749	0.4060185485686737	0.504036208503954	0.9328256371156318	0.2029129210033744	1.855831368130393	0.05360053892033877	0.05176309794682608	0.0005569291740274703	0.810651870195867			1.261663742731503
5.931331388215079	6.7304499154956	5.528973632555425	1.714913075138951	0.6999427924486513	1.080429896640787	0.7025417376612917	0.695321890656905	0.3832450159952518	0.2665127512392863	0.2855473761055176	0.3323272480318554	0.4064645818465894	0.5028117336495573	0.9324875292062241	0.2028031058682056	1.841622933026704	0.05359819464391987	0.05175332842735802	0.0005569298103586034	0.8104696800289866			1.261663884708677
5.93952117774864	6.926492390846443	5.573396978852467	1.814979302645833	0.7145523110496542	1.123519003531369	0.7235687193777804	0.6974476200150651	0.3883077330008072	0.2652628132142835	0.2869853508320677	0.3325660827435412	0.4074462187025029	0.5034285534116141	0.9351116776733139	0.2033250820530844	1.850483577244396	0.05359488109426142	0.05174734184153168	0.0005569306657906469	0.810439375010487			1.261663989920385
5.947710967282201	6.598444094009114	5.503577933287041	1.741757498534342	0.6946157741681244	1.092932710830349	0.7282958596457308	0.6882801852366537	0.3804923872157868	0.2591995321902961	0.2798980416969926	0.3297750126166357	0.4051880092330338	0.5013611107048402	0.9321003105529223	0.2022250235579602	1.860626216358366	0.05359038360266641	0.05174505492426999	0.0005569287171025181	0.8105710951830066			1.26166408697859
5.955900756815761	6.361025029379133	5.23465804249526	1.559352753661795	0.6502513754103997	1.026224718579678	0.6894522520641968	0.682338325150564	0.3694715195402188	0.2544371541068266	0.2760166501386783	0.3287234634687012	0.4035785779943928	0.4993066770895818	0.9294866291026468	0.2013592570579789	1.860074478187623	0.05358601913832173	0.05174529092208688	0.0005569253768302935	0.8105437656159636			1.26166423175214
5.964090546349322	6.51889883631087	5.486613786316353	1.635055948293871	0.6883941946710437	1.040190613993833	0.6902764923022935	0.6850387179779449	0.3737021560273621	0.2575673364795227	0.2794849145828107	0.3299458649306644	0.4046787358143144	0.5003002279440476	0.9306409140633324	0.202131441801964	1.850332973317308	0.0535856454593976	0.05175378050643228	0.0005569246345853304	0.8105451251259814			1.261664387383695
5.972280335882883	6.846392168179352	5.71983789049774	1.753021598035057	0.736627081067686	1.054086693277411	0.7053275155085234	0.6893114666968504	0.3816543490504158	0.2636758357303673	0.2845216490337215	0.3324013094552846	0.4065844020845261	0.5030748932501847	0.9334631160021629	0.203242755565739	1.846423620186163	0.05359094957318222	0.05176590233139464	0.0005569272836310696	0.8104758661564179			1.261664482279403
5.980470125416444	6.654830537690082	5.389007941671601	1.641006928415029	0.6831723156653762	1.020239348211539	0.6865820978071566	0.682161820798162	0.3772211958527513	0.2624488612601635	0.2828830872015385	0.3327495900756972	0.4056615102787879	0.5027127811869118	0.9320148404975452	0.202886046604189	1.854147196746456	0.05360380285913836	0.05177700289621253	0.0005569269094882253	0.8104967716300586			1.261664573938494
5.988659914950005	6.445297358905719	5.124309448304268	1.596029762851278	0.6408938028995795	1.026407577117165	0.6845324142724351	0.6817041750887727	0.3748637451821353	0.2647969049469455	0.2799471686904796	0.330191488847506	0.4055511619746189	0.5009303670585054	0.9300693638642453	0.201845290497932	1.860978245750778	0.05360852869208069	0.05178615668440448	0.0005569205231604191	0.8106490000379564			1.261664706941267
5.996849704483566	6.368272586333252	5.158621518967376	1.602774204016456	0.6628508425363551	1.042349886370949	0.6981154550829984	0.6864656645740667	0.378969333090326	0.2635144027815671	0.2828613374055139	0.3313176702801857	0.4061970293293323	0.5008455860239951	0.930278709904001	0.201761272708546	1.863461841715397	0.05360260580596973	0.05178866220322974	0.0005569172774646348	0.8106629616472961			1.261664853071606
6.005039494017127	6.47693848413158	5.290668275736501	1.649408004884288	0.6650594118650971	1.060198040598594	0.6919182509317964	0.6879395678767052	0.3779017036843544	0.2602674527317436	0.2823796536147449	0.3313234306701417	0.405579514018929	0.5011032388042904	0.9306129468123439	0.2022188819947988	1.852153853548082	0.05359846830772829	0.05178965358853494	0.000556919395929362	0.8106226875378767			1.261664979807581
6.013229283550688	6.592957837948241	5.314143522697198	1.664621979119084	0.666681018527929	1.06139436617652	0.6869654946467197	0.683529168015477	0.3708841088750904	0.2541383088056305	0.2775499510148077	0.3286046251927363	0.4044348202483521	0.5001086915861643	0.9301713270612174	0.2019875561575306	1.856007841499667	0.05359442705867846	0.05179007519482827	0.0005569191333480158	0.8106480732625184			1.261665121157007
6.021419073084248	6.58408009505962	5.301643963908419	1.581108243813686	0.6643541616698672	1.007123596777282	0.6884676432967903	0.6782450057864465	0.3721920929419649	0.2533361378630168	0.2799534747236632	0.3297724184276113	0.4048484814738423	0.5010372689599244	0.9305137345612229	0.2019833740535995	1.865548153441554	0.05359407008650751	0.05178304791288907	0.0005569144897922363	0.81065352642995			1.261665284419543
6.029608862617809	6.809375795009809	5.574014391345304	1.686111075578615	0.7067698140594099	1.027285777323193	0.7052385056573144	0.6875402271340774	0.3866486356197079	0.2629573802153712	0.2894939052860492	0.3338025571557076	0.4070622658964784	0.5039983561628089	0.9334462753145243	0.2029921926224639	1.867473848445877	0.05359347396481794	0.05177350083411914	0.0005569100708021387	0.8106058875559249			1.261665473768477
6.03779865215137	6.643986449988444	5.561039040837186	1.801134710744499	0.7154711590591657	1.070120440230996	0.7139485587199832	0.6945736009415294	0.3883106623476559	0.2662589204928158	0.2906560419962143	0.3335988989535143	0.4064665327820164	0.5033376746225257	0.9320431406630952	0.2029726183963963	1.850599076099356	0.05359405797461651	0.05177004328251657	0.0005569090714378071	0.8106827751006149			1.261665696180928
6.045988441684931	6.407698412115191	5.254131745783639	1.632231686553061	0.6640209479196565	1.008034297390743	0.700948271925715	0.6807575364901629	0.379166157971542	0.2607741149697276	0.2828088916449051	0.3309415003151498	0.4047419416323764	0.500622449304769	0.929326342488065	0.2021704730959901	1.841627955117755	0.0536002649315537	0.05177407853169571	0.0005569094051303989	0.8107358276007978			1.26166590894543
6.054178231218492	6.567504672436196	5.393626259009808	1.617008335392145	0.6759110925714487	1.007855029027566	0.689014085621809	0.6791983312585946	0.3791731434790427	0.2624929346422563	0.2821563899635519	0.3314347091365359	0.4054057002852153	0.5011596195843591	0.9310906889201876	0.2023230921543776	1.856330437402783	0.05360564405673396	0.05177872183388183	0.0005569069895988763	0.8107181583937937			1.261666104272389
6.062368020752053	6.819327739402791	5.587672073686187	1.618349200461228	0.6987868589416931	1.012572403088302	0.6843417729700113	0.6835605371813531	0.3812921517353272	0.2634663218682132	0.2878132981932358	0.3333426930930966	0.4063774732452967	0.5029543107761383	0.9333167418654446	0.2025665332643913	1.876932867433504	0.05360157805946431	0.0517825803543315	0.0005569022395865819	0.8107524605811436			1.261666315992125
6.070557810285614	6.599280985349685	5.536746380895857	1.62660312226365	0.7104196463945008	1.007546892189579	0.6881681827983492	0.6854835677822056	0.3842539003086162	0.2627373006917539	0.288410509724826	0.3334470529215943	0.4063574262285507	0.5031294050999326	0.9327651898809105	0.2025656074112503	1.863623975696124	0.05359636259236646	0.05178451381413425	0.0005568997100530476	0.8107305027616029			1.261666548840189
6.078747599819175	6.515890027766493	5.395608252390125	1.646139615596353	0.6842189815674229	1.01795492293485	0.6896589566505635	0.6795623281613654	0.3842492290146541	0.2634927844238205	0.285045731085646	0.3316170397831702	0.405309494066637	0.5012695268471509	0.9305986112122577	0.2022869463496355	1.851718294526997	0.05359566570734711	0.0517808603381294	0.0005569010183988436	0.8107846087380907			1.261666759029064
6.086937389352735	6.639714498011238	5.372292051785844	1.686534640666893	0.6892354609815485	1.035008827054392	0.6984784554790416	0.6787625967630742	0.383731385198388	0.2634572375888303	0.2837947592141498	0.3316786114239236	0.4052436091386383	0.5009118686051266	0.929486629895016	0.202048073489942	1.860653697674493	0.0535928475237825	0.05177283507114866	0.0005569019748218446	0.8107883376009446			1.261666920566696
6.095127178886296	6.64585699202879	5.523969442578802	1.718978653539344	0.7359704558858616	1.052745260363752	0.7114260462064508	0.6836599735217024	0.3824002822723559	0.2595764384019897	0.284166851896286	0.3320029008948275	0.4053684333560624	0.5014632558401498	0.9310904223514571	0.2021253355134197	1.866937207461635	0.05359520890520497	0.05177301539871712	0.0005568989202734063	0.8107980066648366			1.261667081366569
6.103316968419857	6.494098929980406	5.368057309103063	1.57763752383718	0.691265713303937	0.985473880622657	0.6919130517006155	0.6787903796281329	0.3772168601454426	0.2570237160721672	0.2827064455374685	0.3319555053730097	0.4047756395071736	0.500795534368832	0.9311576497854034	0.2018144595156054	1.873065510901317	0.05359972492714793	0.0517811714421631	0.0005568945876775503	0.8108524327526676			1.261667264076464
6.111506757953418	6.539143478347911	5.221273812828327	1.517511794072259	0.651334174464872	0.9650255104551954	0.674437330246936	0.6754806387615137	0.3713458257314253	0.2594468472693748	0.2816055819200823	0.3318707323941485	0.4051662026499089	0.500975826449641	0.9311095447069274	0.2020667785375395	1.868926663653417	0.05360569298026153	0.05178951009318818	0.0005568943251379011	0.8108106859344465			1.261667440679573
6.119696547486979	6.470912985977417	5.341777500561849	1.624485667153652	0.6851387069653325	1.039786498124208	0.6870596467224341	0.6832842849408834	0.3736292092686869	0.2592383045872408	0.2819020598990225	0.3316603343199119	0.4056615149881335	0.5019248184753008	0.9318001635650489	0.2025239080517348	1.864652198412614	0.05360784267163982	0.05179933936233479	0.0005568967251667024	0.8108113074822862			1.261667567259766
6.12788633702054	6.469330923188521	5.308214484986067	1.635765103282895	0.6748816710926018	1.039652625742946	0.6855859099187684	0.6834457935942837	0.3748141909507509	0.2578434883709007	0.2799963291020438	0.3299798322180629	0.4046303756193464	0.5007490738208121	0.9307860170994243	0.2021559928833248	1.856749337957432	0.05360506317703968	0.05180210151642317	0.0005568945709066051	0.8108641270985879			1.261667682902855
6.136076126554101	6.710384397454256	5.296266429739864	1.717232827140537	0.6508308651086036	1.054971650646211	0.6850222891242143	0.683304570252189	0.374473675882103	0.2598794538601022	0.2801167774194257	0.330414758661107	0.404634899799456	0.5003499346999365	0.9305741285303626	0.202242122367375	1.855761630725398	0.05360181593815225	0.05179613736746255	0.0005568898462323073	0.8109122719330083			1.261667816752825
6.144265916087662	6.756123076021015	5.333448637427749	1.770757116326197	0.6491074586582133	1.093491756486437	0.6928033810352495	0.6934759266950598	0.3787618803560586	0.2635894728300986	0.2829379492013472	0.3317656824293881	0.4055294010130785	0.5015151187928156	0.9311209088489094	0.2025566201135084	1.85926946364043	0.05359345975982979	0.051782549641255	0.0005568893408907262	0.8109428852504399			1.261667944209725
6.152455705621222	6.506672339249231	5.446447691057072	1.642154575794846	0.6891351399667033	1.065130042796978	0.7018337192315024	0.693908545188651	0.3805941670812592	0.2632592738791629	0.2834406673532667	0.3316447012131908	0.4059679487192482	0.5025409996570983	0.931380553951596	0.2025570299189344	1.850367501494832	0.0535911550041222	0.05176573424211658	0.0005568917481629141	0.810935018358512			1.261668059486693
6.160645495154783	6.406696678641668	5.225638538025664	1.561806882661031	0.6831012908650927	0.9954384324662791	0.6931536133777565	0.6777533826601235	0.3731270164011561	0.2579329697392958	0.2800903046944541	0.3294042218103355	0.4044562722761004	0.5003376085099762	0.9303924809142765	0.2018614150649715	1.854418454337344	0.0535939092090836	0.05176149802792275	0.0005568919633122037	0.810967193657488			1.261668154163014
6.168835284688344	6.690014700914855	5.47575011215927	1.65830071010111	0.7078461645701772	1.01970276275073	0.7036795070108633	0.6812071134355256	0.3726645340430589	0.2593825850106239	0.282457225602614	0.3305879438243334	0.4052425407871757	0.5011473594559701	0.9325781808457694	0.2022765854467255	1.867340794517592	0.05359532866624313	0.05176135501316712	0.0005568886950592725	0.8110281723539798			1.261668254250657
6.177025074221905	6.967561419586596	5.914333782945816	1.761547737698105	0.7350891526234254	1.045627182663404	0.7051820577522551	0.6917949619018374	0.3807586909804573	0.2631127896354677	0.2914025885675126	0.3346102913775646	0.4065189604801351	0.5039211014635367	0.9329223861995583	0.2029833241649386	1.877309382022175	0.05359645826798234	0.05176215131230726	0.0005568853644275914	0.8110575742909415			1.261668375991316
6.185214863755466	6.422401593427307	5.295964289175108	1.551047907601198	0.6600738995406132	0.9917559820027207	0.6833741784657734	0.688714940992579	0.3815191305892061	0.2609011422821212	0.2858752127117878	0.3334916375199369	0.4052401887028541	0.5018959790612073	0.9292185335358333	0.2022210523707059	1.861473919066625	0.05359367933433384	0.05176866064634845	0.0005568855338951291	0.8110420691807835			1.261668491955806
6.193404653289027	6.464661762832059	5.215020759156583	1.576563839853047	0.6597486966579885	1.032122293008063	0.6866710585942593	0.6851543636783854	0.3771542574259952	0.2611165286915797	0.2847816377671519	0.3336580962219837	0.406009273699617	0.5018023375140488	0.9304018586299465	0.2025057470575744	1.857778907730886	0.05359071669589927	0.05176782427379371	0.0005568874457030084	0.8109546560067001			1.26166857559302
6.201594442822588	6.842238507643659	5.567135031269112	1.75138186863319	0.713740776541162	1.099220892367169	0.7034800716180586	0.6852517890171087	0.3783645924252708	0.2593001076051685	0.2862692181016891	0.3330529074778352	0.4060122236321549	0.5029866650286036	0.9327108297651148	0.2029874369857611	1.863610526594389	0.05358647539624688	0.05176687020130134	0.0005568864294202207	0.8109634876603121			1.26166864029688
6.209784232356149	6.802540856140143	5.592647568954839	1.753602091119564	0.7069909526812854	1.079489010302126	0.6997592689509557	0.6896752993317667	0.3848697288560207	0.2598788107035478	0.2874901678640527	0.3325352230059445	0.4054515093322428	0.5023651525836943	0.9317916898767188	0.2025643169640836	1.863976885291929	0.05358092800862274	0.05177193282977015	0.0005568829664814011	0.8109205531196411			1.261668722559452
6.217974021889709	6.692618562508815	5.515317545914196	1.713408075685183	0.6772115610422936	1.044779021204371	0.6903710767750962	0.6828198505624014	0.3869084649444852	0.2615523727078756	0.2897186140359359	0.3339935330873139	0.4051923671162075	0.5015055286799229	0.9303804135738089	0.2022390068031201	1.853872793027252	0.05358028698077086	0.05177473229667136	0.0005568815895074229	0.8108854560214469			1.261668847701552
6.22616381142327	6.765196532549952	5.409057377070795	1.703354281812328	0.665005820181663	1.038148770249455	0.6883696156325615	0.6825744082374539	0.3768919038824595	0.2610717950894203	0.2839960031779378	0.3331238438420905	0.4048696542335011	0.5014496596657749	0.9305101915790973	0.2023489695366446	1.840373652725588	0.05358602758807766	0.05177832830300829	0.0005568839384957568	0.8108389779728974			1.261668927814334
6.234353600956831	6.68833367465246	5.430718996360673	1.693702866434113	0.6711571485761	1.055992917488997	0.6766068352570239	0.6939067928903515	0.3780355490878209	0.2645431940055914	0.2826076965683981	0.3299490412396651	0.4050159006068108	0.5008244818493661	0.930827565319681	0.202322411192156	1.851510216472482	0.05359535402656881	0.05178418183235876	0.0005568856711775041	0.8108121217198255			1.261668982154736
6.242543390490392	6.597177121455413	5.432292056837081	1.67215205545345	0.6878415443748762	1.026531748722123	0.6812343958251541	0.6859569250898894	0.3783457419995183	0.2616449260724967	0.2813610543092034	0.3294461501299594	0.4049011603410387	0.5007324395009825	0.9303284269169042	0.2021914537331738	1.865187656411984	0.05360580785507389	0.05178407889101774	0.0005568820486693277	0.8108556060887649			1.261669038259463
6.250733180023953	6.727687174082622	5.462788965671415	1.664604139658288	0.6853858830632308	1.013831710798081	0.6915874886680138	0.6847725600011514	0.3779377833533542	0.2605993761063917	0.2832445701887954	0.3316740334928197	0.4056250930466557	0.5023360099326911	0.9317188837316824	0.2026121762692693	1.871244370378669	0.05360957834731436	0.0517779612884306	0.000556879766894182	0.8108546907345138			1.261669094889261
6.258922969557513	6.949382226018527	5.809696308072106	1.735248771763971	0.7133573537800607	1.069984647585883	0.6979248858034119	0.6933995236504245	0.3812868574664122	0.2624536990747383	0.28430952197855	0.3334544856463927	0.4070144370407773	0.5042110218937769	0.9338799020171857	0.2036205307028809	1.86424467713648	0.05360473097953634	0.05177401722289322	0.0005568822070525646	0.8108204021755835			1.261669148532837
6.267112759091074	6.797686619825927	5.847748124780694	1.705056996626668	0.7893789910790471	1.040081402436035	0.7242160603889665	0.6856790498137676	0.3873084270026786	0.2601011320589781	0.2858240933286875	0.3339451231203992	0.4073802085568903	0.5036444660584489	0.9343417714552729	0.2032779032354129	1.862095095912823	0.05359793472909409	0.05177342500701562	0.0005568851411386741	0.8106738207381687			1.261669149416025
6.275302548624635	6.570077668574828	5.580869852145174	1.657645144801235	0.7472545644759719	1.016270934811968	0.7110227012542636	0.6829035696570677	0.384405355319651	0.2602952092698476	0.2859338971053704	0.3329840890937219	0.4056012431074876	0.5020645173893341	0.932433917732614	0.2024928828826161	1.866759763713665	0.05359244548333281	0.05177554287381696	0.0005568845181717531	0.8107198079144049			1.261669147142209
6.283492338158196	6.553920937709031	5.329908700827925	1.639580256445732	0.6526758771877694	1.031108624012145	0.6834423075178411	0.6862963945434079	0.3722024676040693	0.2604736755656396	0.2811570709514987	0.3311988795570622	0.4048573501685773	0.5008075869276147	0.9310460732107101	0.2018508752563812	1.869843334403496	0.05358793516230034	0.05178008071435587	0.0005568821646172676	0.8108540328743732			1.261669147805617
6.291682127691756	6.545874567232669	5.18385399739498	1.624454121375845	0.6371091821733682	1.018881693800145	0.6884349094431537	0.6794388684148074	0.3708240986717959	0.2565347188383992	0.2797981331205575	0.3297665306660426	0.4046059729627292	0.5005576296869427	0.9301670712252278	0.2017815378210839	1.869201044560943	0.05358553985435813	0.05178691543043622	0.0005568823311030401	0.8108577542056302			1.261669154657657
6.299871917225317	6.808823413746319	5.385797149071823	1.682567349497353	0.6909408445350254	1.027107942197039	0.7106025119786341	0.6835538204594312	0.379562623832259	0.2585416311286473	0.2825711512941014	0.3302620066148285	0.4047340354513476	0.5016173010363194	0.9311470682665679	0.2024148341297941	1.859461638976757	0.05358973219386687	0.0517930273944693	0.0005568848748775856	0.8108276671057681			1.26166914462133
6.308061706758878	6.703899815240128	5.54598065867138	1.646466250939129	0.7121516131433023	1.013836847837973	0.7060486133788716	0.682718894589821	0.3796863862048294	0.2613422374742212	0.2823654413863791	0.3303114978584894	0.404817827740278	0.5009805207950861	0.9318430479901509	0.2022767064469793	1.862830972344134	0.05359475198247405	0.05179154337608409	0.0005568858837796224	0.8108341173872211			1.261669107390942
6.316251496292439	6.570298704197971	5.42387500891562	1.60842167421372	0.7157539151127847	1.010214414513071	0.7092082422472146	0.6834675961234703	0.3798206951951009	0.2622457491948724	0.2829195911885259	0.3315279916707413	0.405143648874768	0.5012250557556946	0.9317819698755118	0.2021339528864071	1.871690102471422	0.05359638918770214	0.05178636988770956	0.0005568838168272994	0.8108409621978935			1.261669076881048
6.324441285826	6.532544248293284	5.437925418631965	1.637933936181084	0.7448209776215852	1.032564568394174	0.71464343262339	0.685880711867616	0.3832725126929072	0.2619122017252386	0.2851615805918069	0.3328931421867234	0.4051409843868793	0.5021045255578956	0.9306816488113762	0.2022341019103344	1.871695813828433	0.05359540363519791	0.05177620527824402	0.0005568822972682301	0.810848741289931			1.261669067233996
6.332631075359561	6.377544179044029	5.123089909125678	1.581005419927586	0.6569151094461495	0.9662756567770143	0.6781244918889821	0.668461316721677	0.3704283530429972	0.2501860565336479	0.2760500603210984	0.3265326204650179	0.4022721082560917	0.497314481126657	0.9255916143758126	0.2011953701603945	1.849824630895196	0.05359126687486206	0.05176547988686409	0.0005568847825066573	0.8109267201383925			1.261669043998519
6.340820864893121	6.466005131967186	5.068485526960415	1.578906445100126	0.6180708985672542	0.9607928713840341	0.6619578775239487	0.6704058411449414	0.3626410117195757	0.2504384426324468	0.2743728630971364	0.3261675326721385	0.4022518485914569	0.4975469133522076	0.9261600569337812	0.2011765306400232	1.850856393507305	0.05358570422818842	0.0517608406641081	0.0005568877810148675	0.8108503007131704			1.261669013213049
6.349010654426682	6.852257721604193	5.542500444745124	1.726466020515568	0.7089740853241663	1.059627472088791	0.6955483290468243	0.6955311091995987	0.3787366822243031	0.2644313743258687	0.2861765243128201	0.33305960038791	0.4068011454544408	0.503471315627805	0.9338098914272011	0.2027866624738137	1.868518678379492	0.05358451658858356	0.05175744646102309	0.000556886694444526	0.810723094028627			1.261668969244063
6.357200443960243	6.579681085901228	5.377234149154788	1.660633318720024	0.6926711761512183	1.03599421237934	0.6961018151687037	0.6939129968394802	0.3826295267729022	0.2635583198059603	0.287886063792533	0.3326718351565277	0.405806113274966	0.5024004826797615	0.9315023013228383	0.2023451785804658	1.876400051005878	0.05358873061193759	0.05176724309472866	0.0005568841130653682	0.8108361079521124			1.261668944521734
6.365390233493804	6.400139704728912	5.204383193777451	1.597739254114724	0.6513351155482603	1.009618190716234	0.6809959420460461	0.689102304161321	0.3719122425504848	0.2586071783561515	0.2798117809466859	0.3302709599559144	0.4042827183580991	0.500938086158446	0.9298927180264582	0.2019941570560138	1.873663846913422	0.05359304508847125	0.05178388152484205	0.0005568852488981682	0.8108809824653209			1.26166892060814
6.373580023027365	6.466479353266518	5.306280633691385	1.62315922863787	0.6697908395069003	1.015308133197525	0.6820917633710684	0.6787781779317996	0.3697974268902256	0.2586241936441497	0.279427904835319	0.3288848488440881	0.403754337969248	0.4994341757549585	0.9298433072155765	0.2019066525092915	1.865136685496711	0.05359977613691872	0.05179073231834735	0.0005568903510100461	0.8108286875623241			1.261668840453547
6.381769812560926	6.50652167547661	5.434828650084717	1.665983418838477	0.688992588970831	1.039818038640077	0.6834811927318473	0.6762817004292487	0.3713353909920539	0.2583062195558452	0.2816094728094812	0.3294855811734115	0.4044152307118802	0.4994010927750315	0.930076439145709	0.2020050662821924	1.871131968487671	0.0536095595192183	0.05179521268921832	0.0005568919823826027	0.8107634298747097			1.261668751832747
6.389959602094487	6.424513961618813	5.274173861585253	1.600431329708694	0.6581140475747655	1.024757073886632	0.6850824332346213	0.6813749650990591	0.3731400137621361	0.2574284315291979	0.2802903823453711	0.3308994042871399	0.4048786804859953	0.5010204218536698	0.9305097661042663	0.2020641139331555	1.877327685034851	0.05361345406480131	0.05179810586006751	0.0005568892866610988	0.8107614382004696			1.26166867600004
6.398149391628048	6.480344409357778	5.225852382366463	1.579424109564715	0.6476006612472455	0.9958701132213704	0.6848227359222511	0.6846099949644655	0.3724525978529329	0.2571301556572309	0.2802404117281656	0.3306814771846241	0.4048265391004635	0.501374077934913	0.9302444395618625	0.2019542274619142	1.872810752964486	0.05361032187491138	0.05179435304156063	0.0005568877959592893	0.8108506906463753			1.261668645651497
6.406339181161608	6.604608185466546	5.374233802477553	1.659634394814348	0.6670448943147143	1.042337416414082	0.6877378741046198	0.6942901686452291	0.3718274268118265	0.2604133558939784	0.2822996689830033	0.3301855595160575	0.4054717139679375	0.5015843173669896	0.9305126593991145	0.2021111089092977	1.860430360211639	0.05360730132569589	0.05178495917612166	0.0005568901123911196	0.8108331811018096			1.26166859156099
6.414528970695169	6.582240957819509	5.370314770927466	1.67137261042693	0.6584441046255153	1.034147292501241	0.6750528161803618	0.6810509588956417	0.3699157975775795	0.2633003626057004	0.2809169091829107	0.3294493076957021	0.4051223674620846	0.5003410393582877	0.9300829226904928	0.2019033095290873	1.864549808676977	0.05360257552592922	0.05177816561198871	0.0005568925803760503	0.8108676303085608			1.261668514374324
6.42271876022873	6.345616910897822	5.17190133046726	1.591738478087197	0.6353108752467121	0.9938906621299424	0.6677221013671996	0.6749035707512284	0.3715812132678271	0.2575241663130982	0.2810254613705548	0.3299036097428695	0.4037714362987689	0.4992323245024171	0.9276166537053221	0.2013132374975799	1.876725523989518	0.05360203724288316	0.05178225401111007	0.0005568915039336566	0.8109427202490395			1.261668447859802
6.430908549762291	6.320973949509662	5.177780558579989	1.555299031787055	0.6459104646749254	0.9885270050941968	0.6664979509836031	0.6758543280023445	0.3732865144334838	0.2539319633961507	0.2811086186782168	0.3297879880352603	0.4031947947600773	0.4989334848299277	0.927073015919036	0.2011498135776111	1.881168366992202	0.05360537793309775	0.05179546656387966	0.0005568889020502464	0.8109138732142371			1.261668414969306
6.439098339295852	6.38455625840343	5.351224681328733	1.593756059861898	0.6968626559308414	1.00942872668895	0.6856155422188945	0.6845592155653771	0.3780409208663638	0.2568039679705377	0.2840052566501209	0.3317894679231557	0.4049352673868006	0.5006668982864633	0.9300177595961784	0.2018302246137203	1.864961629082299	0.05360907210068412	0.05180753499860424	0.0005568894335665664	0.8108256739715157			1.261668402097656
6.447288128829413	6.333475715539189	5.161572814567409	1.601592891493197	0.6709927292208936	1.02557996183722	0.6974344893569101	0.6870057561385635	0.3730549474944374	0.2597697645212221	0.2807326276636182	0.3317977107567252	0.4048339070234832	0.5010300164556	0.930114562272271	0.2020196530917506	1.855272169197572	0.05361414950594834	0.05181430024702185	0.0005568930081686452	0.8107941817825262			1.261668372258472
6.455477918362974	6.383826455926742	5.15893218457416	1.571897968784366	0.6544661113114045	1.029339777336578	0.6901495790211302	0.6809253219056902	0.3720641261045248	0.2576259682217192	0.2799424462752989	0.3308248894187145	0.4041753655389695	0.5010853482486261	0.9300664147499822	0.2020901452056159	1.872593443939534	0.05361351230917821	0.05181895986692849	0.0005568944443516789	0.8107888978341282			1.261668324058684
6.463667707896535	6.551345238711399	5.383254168516444	1.667603609865919	0.6754797007420315	1.047809995166435	0.689176115806581	0.6873094712215898	0.3774090450922835	0.2624658664715868	0.2853356209911525	0.3331322561418514	0.4061889592351218	0.5029627905226931	0.9324544999649854	0.2026392550111135	1.880810791401662	0.05360759940553959	0.05181369927434232	0.0005568918186555041	0.8106691978534323			1.261668287416375
6.471857497430095	6.70500078332832	5.440876245693995	1.687974318029505	0.6844097215277508	1.026429164946836	0.6764500194433857	0.6872948090600446	0.3759391125435116	0.2635330099588746	0.2860389053042818	0.3324000511626862	0.4054609734617609	0.5012295218442461	0.9313082948513688	0.2024537832258089	1.872850306344806	0.05360418996786193	0.0517988395315768	0.000556889861538474	0.8106908974586866			1.261668280988289
6.480047286963656	6.683574639957963	5.333363351562733	1.657284490972551	0.676332794892855	1.041732403365266	0.683751732253399	0.6857798936725287	0.3739926720097521	0.2627294176030766	0.285918801395574	0.3318857419524867	0.4050382965071319	0.5005506272401433	0.9304418169671118	0.2022223140198864	1.859717059424025	0.05360514670779804	0.05178670750803911	0.0005568927574237697	0.810746428530531			1.261668260103463
6.488237076497217	6.39161756268751	5.210060374707148	1.608467633426632	0.6677286441735197	1.010161489868295	0.7017884358124151	0.6835094186462483	0.3792354541190928	0.2593632068534914	0.2837390127066228	0.3323943810913861	0.4048205693971119	0.5015014395532168	0.928989416486793	0.2018622411319511	1.861214390125264	0.05360647879721357	0.05178100695172402	0.0005568960684466085	0.8107183716616516			1.261668211309767
6.496426866030778	6.206137307676205	5.059503161395486	1.501879044513791	0.6466082096347663	0.9588921032371678	0.6710716415541905	0.6744432362754901	0.3692150571293342	0.2521279226317386	0.2760115227735565	0.3286536598808506	0.4035088956850907	0.498896339802795	0.927187542892027	0.2012049201209835	1.861716133755372	0.05361057603148248	0.05178098883458401	0.000556893748120337	0.8107211986652268			1.261668168436155
6.504616655564339	6.286716123336153	5.166857955227284	1.538425378713739	0.6629098305897339	0.9822352133980979	0.666804318319963	0.6745670156000945	0.3703903391155755	0.2520367212685856	0.2783488241378934	0.3287922072803257	0.4034398401293818	0.4988181293098404	0.9281546060735236	0.2012884728200747	1.866479744703031	0.05361606240296377	0.05178506979573181	0.00055689017583282	0.8107018911500454			1.261668166876349
6.5128064450979	6.253198798080462	5.26644068112356	1.5528564839165	0.6748838820625628	0.9847290997033965	0.6714818895197929	0.6750948688838143	0.3755843314904633	0.255834361411337	0.2836644033184061	0.3304866602686215	0.4045126174226632	0.499634365736606	0.9304181656087608	0.2018708246190714	1.864760889841028	0.05362069472826719	0.05178881721598019	0.0005568903578289365	0.8106318319929852			1.261668194567602
6.520996234631461	6.237724619988565	5.20638802947141	1.514596762599382	0.6639870777515781	0.9689271814816903	0.6720459646703717	0.6731187147116862	0.3737814632345891	0.2583823248497019	0.2834809872107262	0.3305381506714761	0.4054524523303299	0.4997728861767405	0.9308288175732155	0.2018642732567765	1.860780240340052	0.05362112751685535	0.05178897810758028	0.000556892461732724	0.8105239565474047			1.261668211668656
6.529186024165022	6.353109013747164	5.199160149672077	1.59392869349018	0.6557431906201987	0.9895915341823321	0.6711465231273347	0.6793295424759116	0.372438113265791	0.2631567858914251	0.2821574349191974	0.330838768125812	0.4058205268474686	0.5006399201966595	0.9312760285267087	0.2021718376206343	1.871632832175771	0.05361277828029225	0.05178878170258686	0.00055689210770587	0.8104953622606667			1.261668220681017
6.537375813698582	6.521251844947426	5.399921390322132	1.673988375715572	0.6754925515007029	1.023113999857675	0.6688296538943287	0.6918839547621793	0.3759420908548955	0.2680171271885505	0.282812688614311	0.3310490548428908	0.4062259330515294	0.5009364797100061	0.9316498924730923	0.2022884718168259	1.876595392638926	0.05360148845884789	0.05178243602074752	0.0005568893694535274	0.8104607136242667			1.26166824480367
6.545565603232143	6.557973153839833	5.370325298683049	1.651309152916844	0.6758244535838209	0.9990189130897618	0.6783287159128252	0.6838204419016721	0.3842928991465607	0.2668436960681361	0.2862778181894125	0.3324257374524535	0.4057679911163347	0.5013463907366243	0.9308607383145564	0.2022944922386091	1.872838362201021	0.05359510349185596	0.05177364540799869	0.0005568886268574321	0.8104649089676887			1.261668283396553
6.553755392765704	6.557632316774134	5.280203889547471	1.620659727926667	0.664981946794288	0.9965698761321335	0.6843060664775155	0.6781082745128083	0.3831754355095131	0.2633165842441296	0.2857701550462864	0.3333021223711964	0.4052629550529799	0.5022005055357487	0.931316859598713	0.2025077393750364	1.864881229253011	0.05359616793221986	0.05177948441904814	0.0005568919958220291	0.8104574509768763			1.261668296199804
6.561945182299265	6.882651267757053	5.651613908201837	1.729260753966589	0.7225458579884875	1.052855877146154	0.70164157031887	0.6832262276046778	0.3854807781467951	0.2649987490469732	0.2884281535142146	0.3343709134625528	0.4066509580526277	0.50390938799192	0.9340972779580931	0.2032081071527743	1.867056720063297	0.05359895012901666	0.05179008851165146	0.0005568953205719859	0.8103462101792147			1.261668273680906
6.570134971832826	6.810481264990212	5.831220310964659	1.777170838978515	0.750275926287383	1.065075760270574	0.6947127086280142	0.686342256774327	0.382028869103371	0.2668237916949698	0.2887763655154981	0.3339165757686761	0.4067265505326867	0.5028476733452321	0.9340208456814387	0.2030484371975474	1.869446218238106	0.05360235473130705	0.05179604906177308	0.0005568941341193642	0.8103347928252687			1.261668251159334
6.578324761366387	6.470553096275501	5.514945497447789	1.661395417565919	0.7286988637967317	1.033800665333204	0.6845447834800987	0.6859038561129011	0.3709025514151509	0.2602797350054278	0.2814764377564938	0.3313165885039641	0.4046503117728031	0.5008116245750358	0.9311334181090692	0.2019670855221541	1.872321892723837	0.05360820272401751	0.0518017414592279	0.0005568913926673371	0.8104146342312518			1.261668235900869
6.586514550899948	6.62334780762209	5.652401416870044	1.672624936573749	0.7697131721210057	1.058533106048533	0.7051215119815861	0.6934083337761747	0.3808713177314472	0.2638925314468542	0.2829535599622183	0.3325801906442451	0.4055423405754071	0.5020952917173014	0.9322370769146114	0.2025172477522976	1.867292193489856	0.05361079668014442	0.05180426329577368	0.0005568926253532183	0.8103207417862799			1.261668213015516
6.594704340433509	6.592561538546773	5.451010331752057	1.631663505009169	0.710250859176505	1.029513594582874	0.695820375218721	0.6875541067008399	0.3893514249675555	0.2701275562156406	0.2873862483376119	0.3327076366808049	0.405888989303777	0.5027625836924902	0.930806304498055	0.2027761307831754	1.855306587842029	0.05360616009257881	0.05179679701128784	0.0005568963435604706	0.810382361374684			1.261668153213924
6.602894129967069	6.316183521916694	5.097708143504724	1.54789740483004	0.6240958392437255	1.002195263005215	0.6737761039527639	0.684856324494698	0.3775743606308409	0.2621045212275963	0.2812869181128467	0.3294918957386388	0.4047318105400133	0.5002001263404531	0.9284074320457778	0.2015619407494079	1.859539759188312	0.05359792332312893	0.05178624630892231	0.0005568961942674376	0.8104901413997317			1.261668095950684
6.61108391950063	6.42622459095495	5.199446407562686	1.580046183814712	0.6330356014994021	1.031928645182653	0.6727287523553689	0.6877128510180657	0.3784692523606527	0.2646085409808697	0.2843426593451258	0.3312416517350985	0.4060345791188532	0.5015311493389398	0.9305696257924363	0.2019839884812657	1.873670140615364	0.05359416232329538	0.05178528251844575	0.0005568920669170864	0.8104423664013219			1.261668054020566
6.619273709034191	6.698647741470208	5.333276081711664	1.703985339495765	0.6622951934899473	1.073353949233697	0.6757261780969805	0.6907747335854512	0.3761572178345523	0.2669965690104985	0.2854565700061064	0.3328501489657179	0.4068066844501637	0.5037581824847455	0.9336227886322023	0.2032773734618662	1.869853666746026	0.05359502410290021	0.05178783146922904	0.0005568907624234085	0.8103460517539578			1.261668065701146
6.627463498567752	6.796771691288964	5.402174798386208	1.792117860205253	0.688836527847577	1.108898922968465	0.6964964107615317	0.6996355256409055	0.3762126412968013	0.2668909481584841	0.2837065053687591	0.3322901570817295	0.4064409401572327	0.5037542558133482	0.9331920351220367	0.2036831934796529	1.844965529559403	0.05360073087570034	0.05179377006307609	0.0005568936084431292	0.81034676532037			1.261668078909025
6.635653288101313	6.838534345305042	5.589366281710153	1.747680155380663	0.7086690436556075	1.086877047435687	0.7014194861997134	0.6957394441546112	0.3804493970562045	0.2681439911283648	0.2851991485890928	0.3330417682446598	0.4058957090891067	0.5027945510120763	0.9325858980020599	0.2030696615955265	1.84899590435962	0.05360690912159355	0.05180025744084268	0.0005568955183116901	0.8105167609110718			1.261668060082734
6.643843077634874	6.499869145497998	5.390719283582098	1.664796635124611	0.6903226923252517	1.045365271384057	0.6888888908471031	0.6886714418573611	0.3740045403075054	0.2641600016718915	0.2800427470972152	0.3308383595816502	0.4049018380964249	0.5004454934629861	0.9299622678994317	0.20187634201108	1.870655210880219	0.05360629416029933	0.05180098475291122	0.0005568932784426537	0.8105229521772301			1.261668056025145
6.652032867168435	6.294638387499604	5.273783198410921	1.621427924956916	0.6879597624464355	1.016102691643715	0.6931363705320063	0.6865221257497921	0.3728258794106785	0.2611765478712086	0.2786302588912227	0.3299350787517832	0.4047895124160475	0.4998646416945449	0.9300399520140512	0.2015891560202855	1.875536095569377	0.05360768972650957	0.05179973697263847	0.0005568903042909178	0.8105007220415704			1.261668097940806
6.660222656701996	6.404077058485601	5.300634164348287	1.587256782832827	0.6848373310466197	0.9947482099987505	0.684004088908577	0.6761505320129108	0.3746137232836955	0.2577371588934222	0.2828247636573024	0.331587293517949	0.4055299406092381	0.5007386170661207	0.9313585157913052	0.2022495179638764	1.857100200212628	0.05360925714530598	0.05179890851864841	0.0005568911336559205	0.8105080397170646			1.261668140551246
6.668412446235556	6.693871059573011	5.362363178352932	1.670759623163324	0.6695835406774004	1.003009711588802	0.6729754609002429	0.6748028381440897	0.3719378113509816	0.2594942079668842	0.2851712158698408	0.3326839554858488	0.405704021793254	0.5012710584429019	0.9313261206172876	0.2026569448679023	1.854065879512901	0.05360537731479872	0.05179657408999856	0.0005568937405691026	0.8104214193915333			1.26166815673176
6.676602235769117	6.692777331471444	5.711283233736231	1.753996689834797	0.7116684412620459	1.049019300136788	0.6881116126026202	0.6856747223362831	0.3733684322471675	0.2633797131097174	0.2876776314308611	0.333218423008934	0.4058341027942397	0.5018235075487905	0.9331794606388955	0.2027075600749751	1.867437801581888	0.05360345270742031	0.05179402645804363	0.00055689321580962	0.8103928505740026			1.26166816685977
6.684792025302678	6.365279764080483	5.372361480154829	1.648758519754667	0.6745176620004117	1.031102568943735	0.684874399661045	0.6808443254870825	0.3703450541065613	0.257814151231123	0.2817019786661345	0.3308879642667748	0.4049966915472981	0.4995992349662317	0.9300877522435343	0.2014975662431893	1.871947780761159	0.05360833019330738	0.05180114696333966	0.0005568894187486781	0.8105516046353235			1.261668208785049
6.692981814836239	6.26891273409891	5.06883900381281	1.55038405708496	0.6440341054750623	0.9695576364737734	0.6736638934326412	0.666915814802697	0.3673870001457102	0.2526211048904166	0.2772457953954085	0.3284324222175329	0.403962307971122	0.4982502076229224	0.9275087288386261	0.2011159160740126	1.87362386484487	0.05361133124332119	0.05181304658789947	0.0005568867747048177	0.8106111639966979			1.261668292025117
6.7011716043698	6.560436127977509	5.382714805958495	1.571393551534104	0.6899860221862992	0.9670040085108736	0.6797806479272638	0.6679973051973968	0.372647785848431	0.2570929532208175	0.281746690477024	0.3306205480619631	0.4051583348877065	0.5003051980572016	0.9304829900054411	0.2021162815538056	1.864068549542468	0.05361169551941437	0.05181784898226617	0.0005568875365580186	0.8105033904624874			1.261668379740654
6.709361393903361	6.853440286670522	5.749372622442032	1.736008498247953	0.7421341140114316	1.036768927039306	0.7010539639849773	0.6924700569837359	0.3823941510341473	0.2689121214512148	0.2896383120945458	0.3346283964512998	0.4074356221973772	0.503465601145325	0.9345982999398623	0.2033304983765755	1.873451837223605	0.05361123216800835	0.0518193153641025	0.0005568885916352461	0.810478610740106			1.261668450185596
6.717551183436922	6.523411750962753	5.341381869365395	1.563261601025887	0.6742672606686326	1.014751950012964	0.6846055678446124	0.6935918287367102	0.3833876679843815	0.2672188710627801	0.2853771326701063	0.3321728501392328	0.406767199494283	0.5022074988249745	0.9333248687783842	0.2024038304104621	1.878154578781466	0.05360784785447853	0.05181715226592362	0.0005568851731904346	0.8105117259322763			1.261668542661768
6.725740972970483	6.298812925002335	5.160453522528458	1.476071032204782	0.652126594362776	0.9756044834770616	0.6717866660125099	0.6840565885309269	0.3788468512026647	0.2617662269871818	0.280020715860425	0.3294938022265435	0.405277729120407	0.5011218341382138	0.9314585880059419	0.2018863355657642	1.878509276624378	0.05360441978922185	0.0518058826506454	0.0005568794351692386	0.8105742550160323			1.261668694896702
6.733930762504043	6.229805278953654	5.113871849560549	1.493774194169077	0.6312797219553602	0.9465921895283576	0.6576572602167867	0.6726320075909007	0.3673901709721637	0.2538607790862587	0.2760358083613488	0.3279993349365854	0.4027604221820352	0.4988600869828636	0.9275457506622095	0.2016242357457825	1.862639000684594	0.05359965804022435	0.05179908932680802	0.0005568790377359376	0.8106060663551986			1.261668868693928
6.742120552037604	6.387761283438176	5.167495062758538	1.545745778652835	0.6387744992523483	0.9645405662665694	0.6644530716341424	0.674726241088237	0.3679304300626903	0.2552528956328622	0.2762460751679213	0.3293616715469353	0.4032758551852437	0.4992275763030449	0.9286550830650159	0.2018208179261636	1.856549648191896	0.05359849305554783	0.05179862200854602	0.000556881572185839	0.8105383681732605			1.261669010572871
6.750310341571165	6.752402045119459	5.561083302277229	1.705124707858455	0.7138317252721921	1.054030931964896	0.7058523890410175	0.6924863222140951	0.382175807801832	0.2646028040438793	0.2848984309040848	0.3352137555823638	0.4065457129934937	0.5037299781086586	0.9340851415613138	0.2033604899511822	1.867232363975774	0.05359977021030535	0.05180616975868944	0.0005568788083337192	0.8104904653083502			1.261669175151223
6.758500131104726	7.067645183499049	5.950388554697522	1.804523955714918	0.7600570750308198	1.082914853490653	0.7131680245708587	0.6894038339727234	0.3853777770466822	0.2668300782117009	0.289882881529557	0.3356432600831497	0.40700060736795	0.5045456214167807	0.9349289203128783	0.2033322052074994	1.870267720776383	0.05360365498831302	0.05181781094856663	0.0005568736940350556	0.8104719961478872			1.261669350074971
6.766689920638287	6.873729089931031	5.708773214143708	1.735691588836554	0.7562968163462629	1.073549385124559	0.7164637433506111	0.6850018746823696	0.3836711661780702	0.2609872247164227	0.2859717667151367	0.3337802819523228	0.4059841524682649	0.5040224140839067	0.9335064222928215	0.2028214708843384	1.864997472273577	0.05360909591643759	0.05182501340011138	0.0005568717005775591	0.8104960874015822			1.261669543267493
6.774879710171848	6.675846491167976	5.631036651721401	1.65986295646945	0.7379758065143693	1.046996415039237	0.7103268906352957	0.690956194134982	0.3862192697158399	0.2608693865969753	0.2847951925750751	0.3339236137226077	0.4061498750110509	0.503260241890368	0.9332085352318195	0.202776269210408	1.853702743042127	0.05361206540765891	0.05182849878683816	0.0005568729649846201	0.8105658788004055			1.261669722619427
6.783069499705409	6.421157035813865	5.254272214175813	1.54212882176363	0.6627850467843871	0.9849588288655231	0.6716709869309087	0.6841360763330446	0.3732399825589833	0.2583860284190734	0.2799885350331557	0.3293636360481418	0.4046211924985703	0.5003327897827273	0.9298449104790313	0.2018940027353646	1.85506432087384	0.05361044485860315	0.05182341468268589	0.000556872787475692	0.8106167328768559			1.261669888028701
6.79125928923897	6.502806816875179	5.223510383752688	1.545735690905032	0.6524327462252113	0.9882193788590183	0.6706268766597154	0.6786905668092155	0.3682402781054487	0.2561623869901798	0.2789509029985616	0.3289418081076181	0.4042817011245664	0.5006603696717817	0.9300960550485385	0.2018743163512928	1.860239679529496	0.05360811990845175	0.05181367527835268	0.0005568691776737843	0.8106543942596151			1.261670043722127
6.79944907877253	6.908746806561369	5.715112493834341	1.760794735216983	0.7181537672347921	1.029257450997245	0.6907072057035812	0.6826879130104597	0.3747917404067032	0.2609566719365415	0.2836782393870217	0.3325094639800333	0.4066503870627807	0.5033774613119296	0.9339562068189812	0.2029127621294196	1.863439240948796	0.05360380282394036	0.05180270956943016	0.0005568658493054835	0.8105967609965239			1.261670210458726
6.807638868306091	6.527689473555204	5.39371697559629	1.628440398087049	0.6732268017572874	0.9902751892558413	0.6776452820518252	0.6746463866664655	0.3670046648281335	0.2564022273612927	0.2777822804328184	0.3294862647600313	0.4051460274252291	0.5006723087320394	0.9305132736056594	0.2021343685604506	1.848842510115791	0.0536025513314031	0.05179767657550505	0.0005568658549310822	0.810622366222392			1.261670389019081
6.815828657839652	6.128422481345795	4.930034875421289	1.457361276484874	0.61032724522575	0.9309416763686492	0.651739570590694	0.6619492070989751	0.3576090541727707	0.249614832137166	0.2718514916357988	0.3256412170426876	0.4016625319380369	0.4966698642980459	0.9251160428515751	0.2007376824509016	1.846065065037214	0.05360536625225397	0.0517988842823632	0.0005568665688983392	0.8107324993577869			1.261670548444619
6.824018447373213	6.268928319073002	5.126251867821462	1.494430795217643	0.6331233930461821	0.9403489097893004	0.6579810201988032	0.6670017498106886	0.3629568696120913	0.252826025062743	0.2750970005206027	0.3272633737936391	0.4022024103121415	0.4971743578136142	0.9262941973783956	0.2007786408529539	1.855911405515679	0.05360597229309257	0.05180535738212434	0.0005568638754296516	0.8107127684918449			1.2616706979655
6.832208236906774	6.570030783683583	5.489687141610463	1.56243067391292	0.6935706240529312	0.9841936309105412	0.6905819910018959	0.6806962336906713	0.3763513357580034	0.2575930495802433	0.2823273220468651	0.3307811966291009	0.4044754968637919	0.5000589223919345	0.9309956419387493	0.2015993035860751	1.864937847486932	0.05361043963114621	0.051811413675909	0.0005568586834969756	0.8106332003920704			1.261670877429994
6.840398026440335	6.438103278215521	5.326703372706635	1.551264180285825	0.6807220553393543	1.000903703521132	0.6938350920614428	0.6850606534103155	0.3760363047255799	0.2584080999850447	0.2824390346125614	0.330992709952978	0.404932592243316	0.5016342332007951	0.9313861263394527	0.2021625789432718	1.870018358516057	0.05361429794174334	0.0518110083873362	0.000556856972427253	0.8105207086443027			1.261671051980573
6.848587815973896	6.705793529857718	5.522750030568389	1.627074563956523	0.7181479123782207	1.024323106122989	0.6914730699545308	0.6830399746818256	0.3846881622876882	0.2617919105637409	0.2877412196616924	0.3316868253053147	0.4054047551412115	0.5023388659289769	0.9319914663841978	0.2027111664697288	1.863715209877849	0.05361069717401123	0.05181000704375124	0.0005568605872119635	0.8104791521801868			1.26167119041596
6.856777605507456	6.669091453848365	5.605538741023413	1.681770843564983	0.7235331871226851	1.031717017343779	0.692688323583826	0.684310513681434	0.3888027355671523	0.2622984053073129	0.2886108208620634	0.3325894411452858	0.4056637012698401	0.5016126813809434	0.931614176631086	0.2024030042920049	1.869321858648501	0.05360422069381891	0.0518073727881758	0.0005568623659936868	0.8104732506039843			1.261671281327014
6.864967395041017	6.360733919134423	5.336573932923796	1.589037874322055	0.6996600347573342	0.9956751459536299	0.692640052299911	0.6784400743641332	0.3757964570654781	0.258392720095767	0.283683707747292	0.3317367263395031	0.4056016795417218	0.500721508356042	0.9319421104169383	0.2018303139905968	1.874921557472522	0.05359800999300635	0.05180004315900481	0.0005568577994147451	0.8104683723057974			1.261671408235106
6.873157184574578	6.413177805911904	5.217906689878841	1.578090639054234	0.658386485916762	0.9922221963508672	0.6886695998745654	0.6769698749962113	0.3735265997312249	0.2590056664920082	0.2847860187368992	0.3326752825679672	0.4060288875108225	0.5015643617561367	0.9331094493092409	0.2019285855971935	1.874227116098811	0.05359387369981109	0.05179684584150436	0.0005568538436678735	0.8104369882697061			1.261671563499257
6.881346974108139	6.602523982853683	5.223426180009271	1.643567533348103	0.6521273261898157	1.009578790756881	0.6869649216324888	0.6841214769268346	0.3739960655961402	0.261597799233172	0.2823246105739697	0.3314872167606249	0.4052223546323878	0.5021243971743697	0.931722750962543	0.2022700921067702	1.855064445722564	0.05359349081621805	0.05180221417574839	0.000556855277032311	0.810376578917825			1.26167168323159
6.8895367636417	6.548694053154858	5.374886210438301	1.668674142742837	0.6775690928377076	1.025490139151545	0.6838103742941051	0.6858609862098495	0.3722454782762916	0.2624834901643675	0.2809106758005198	0.3302180241205567	0.4054423354155443	0.5010024289720973	0.9306222272024144	0.2020591703044814	1.850600883900919	0.05359956878065206	0.05180920210515969	0.0005568574599588188	0.8104066675520747			1.261671758373749
6.897726553175261	6.527387984084791	5.367635803145493	1.63053561719914	0.6767696977568224	1.019062502082642	0.6921083814676634	0.686698324022043	0.3754244356992982	0.2633932898147043	0.2822516471444766	0.3306477454557957	0.4064257426497682	0.5016349927617626	0.9318221564062975	0.2021887335723765	1.853330404114461	0.05360685250225231	0.05181308642101851	0.000556855882028528	0.810436178342492			1.261671808235937
6.905916342708822	6.642215456740105	5.329802995842135	1.636045382289921	0.6832285096349997	1.006745781523678	0.687128313201831	0.6888604411112692	0.3780152535932778	0.26236843146783	0.2833552629222798	0.3319431836619669	0.4063276161899569	0.502568702442192	0.9319276200348486	0.2026115195707472	1.856696459609769	0.05360889107513542	0.05181568744321122	0.0005568523533003876	0.8104926484461636			1.261671884872411
6.914106132242383	6.770123216534624	5.546987830118124	1.739187563132016	0.7061876686619944	1.053638470556035	0.6939713835371916	0.6972801375799655	0.382520570926154	0.2666592759878111	0.2880160522907951	0.3349090635599887	0.4086541074896841	0.5047265080213853	0.9344663289616811	0.2035260674110246	1.864039942109186	0.05361058743450142	0.05181433240187176	0.0005568509561332382	0.8105161248840221			1.261671998330233
6.922295921775943	6.663911833551825	5.7148205248566	1.728805658709092	0.739706697491097	1.046815223424867	0.7203168180355736	0.6878646316104046	0.3820515523588695	0.2630297566249942	0.2867839680060195	0.3340317186209398	0.4080457752401799	0.5034604369912581	0.9344230532812032	0.2029887931588959	1.858126518757438	0.05360929156767873	0.05181424865620355	0.0005568523257648847	0.8104465951444774			1.261672103882004
6.930485711309504	6.617840297141838	5.441690151580443	1.67034966844605	0.6885804183654999	1.006319352150319	0.6869469176125348	0.676957875970814	0.3746867705576394	0.2590477970624804	0.2825947042547668	0.3318859182900424	0.4057464684631114	0.5014870407282983	0.9308294611333597	0.202306360255923	1.861277985231779	0.05360659134955279	0.05181896550548255	0.0005568527874337196	0.8104698381747312			1.261672178133703
6.938675500843065	6.736339623079911	5.464069978923369	1.687712792922959	0.6805739982576299	1.015255368784163	0.6764344742247596	0.6817758201623031	0.375438286625072	0.262729909816697	0.283480245888027	0.3325523788919844	0.4059775923477839	0.5019933297619522	0.9321801149921722	0.2024985606231534	1.867642233345211	0.05360346930237268	0.05182170162386621	0.0005568499122799301	0.8104635728904707			1.261672250419227
6.946865290376626	6.954108826120328	5.737632563737394	1.717597828668334	0.7147918163099171	1.040584796201001	0.68455331168912	0.6886262088527854	0.380639574960831	0.2660605779536607	0.2853595283357779	0.3343956345176572	0.4077013833920361	0.5037064890421892	0.9356159501098484	0.2030375842416979	1.872716612271584	0.05360009138165083	0.05182110940798861	0.000556847311902522	0.8104797717204548			1.261672338581148
6.955055079910187	6.929725644254187	5.60132355946024	1.76190056011725	0.7173809294737984	1.088580581086796	0.7119753795754487	0.6987086275766937	0.3867327235368968	0.2688144318616374	0.2881091192125415	0.3362060891640704	0.4084416316762218	0.5059149805921951	0.9359479049926603	0.2038430554562011	1.855347104326253	0.05360400089157047	0.05182261946207854	0.0005568497238051398	0.8104790169163352			1.261672406202654
6.963244869443748	6.64172572579519	5.426254442484282	1.64790745720031	0.6998909328588953	1.062485455853425	0.7153164975511753	0.6996796419765576	0.3896325229432088	0.2679358593435303	0.2903479167082231	0.3351128814706339	0.4076132965307132	0.5044541675843052	0.9329150569042567	0.2033744126422697	1.851313083985704	0.05361337791842986	0.05182202772679208	0.0005568541728714519	0.8104786724539836			1.26167241774503
6.971434658977309	6.531737243150623	5.482855417322142	1.632163839611447	0.6922209922707929	1.041354771842009	0.6946355598309085	0.6853267266875567	0.3844903557909728	0.2644010453920276	0.2874525461659521	0.3329685934121644	0.4070160427867544	0.5025517536962442	0.9324733351489263	0.2029330774027992	1.860555162561063	0.05361603045348065	0.05181580286313821	0.0005568541207043137	0.8104935774401361			1.26167241329701
6.97962444851087	6.54828474927536	5.450598729989047	1.726626924148969	0.695824518773541	1.057308751811326	0.6921874411467878	0.6839658170814723	0.3760277592704135	0.26278541768159	0.2836866579780144	0.3321486032896763	0.406893644512217	0.502337586025664	0.9328991929595041	0.2026464094513886	1.864983188231609	0.05360974242080424	0.05180954656552114	0.0005568501458753862	0.8105624383154466			1.261672433654438
6.98781423804443	6.39134674050746	5.212894194035552	1.603595422253469	0.6824499915409427	1.006447865159546	0.689018462866329	0.681678051484142	0.3725980238928339	0.2613316674829688	0.2806842564612413	0.3310575147108148	0.4060025179219234	0.5014328923776196	0.9311420431997819	0.2022286570074415	1.856821029745557	0.0536030592413947	0.05179869627652561	0.0005568493922086776	0.8107067304858112			1.26167245828446
6.996004027577991	6.321239095562305	5.177266308399433	1.537184280468749	0.6774239061841359	0.9781669596387469	0.6968958054120098	0.6814272065708856	0.3792133670211251	0.2617892760891838	0.2836052142963462	0.3319939893417964	0.4066964637624345	0.5010246080446666	0.9310063484097933	0.2021768503646329	1.850832262995433	0.05359986063669126	0.0517920237708737	0.000556852202260259	0.8106599378537253			1.26167245960792
7.004193817111552	6.430365925439467	5.458621505198158	1.606054334633727	0.7021860209572384	1.019218718188706	0.7048562978347871	0.6867678095394044	0.3896505470577165	0.2679903192727374	0.289576985639063	0.3339123103003062	0.4077160404211337	0.5021990928013755	0.9323990311475104	0.2026939830005119	1.858172188069841	0.05359970672407371	0.05179709407761164	0.00055685306563946	0.8105959809881471			1.261672423200471
7.012383606645113	6.744924551849136	5.551437576234853	1.704516283766458	0.6868054246806431	1.077628350268489	0.6885595582707528	0.6891040168182854	0.3847904109786653	0.2686971174244612	0.2888167844415004	0.333913564987349	0.4065850191978416	0.5035550500275429	0.9321954145661084	0.2030594910163707	1.868478019709703	0.05360405812482563	0.05180508898916197	0.0005568501641668111	0.8106422697580226			1.261672406445551
7.020573396178674	6.646187636720352	5.514807876973284	1.712733529436535	0.6640097996252574	1.046221073573628	0.6702244743406562	0.68230508145722	0.373417517502271	0.2612373388586929	0.2828215202172744	0.3329192633367314	0.4065754851536255	0.5024779342739789	0.9317905974962702	0.2028358796386617	1.871822017583381	0.05361183015714038	0.05181573063487369	0.000556847877500721	0.8106495762713253			1.261672434143193
7.028763185712235	6.43114440020905	5.57652906704405	1.653537091083222	0.6983995292841102	1.021607281136254	0.681264518860089	0.6834561573120865	0.3745746844233115	0.2596544863904766	0.2825482143498487	0.3327887180922396	0.4076597929806965	0.5020587662747459	0.9334239790593628	0.2027032187010814	1.857471297211604	0.05362011319676352	0.05182263757921856	0.0005568493871280341	0.8104865773839564			1.261672472754868
7.036952975245796	6.53187362067945	5.475377129405759	1.65498465090952	0.7037751738818714	1.029625538447388	0.6977716645262182	0.6873130914462726	0.380137417538448	0.2606375739072861	0.2847591987832899	0.3330084169384389	0.4073409596846438	0.5028457766662723	0.9331312112713184	0.2028482322730028	1.858255814575434	0.05362171717108338	0.05181892999208922	0.0005568522282197064	0.8104536158582691			1.261672480171474
7.045142764779357	6.454190945069478	5.260791043174938	1.604828033186372	0.6464051160042035	0.9976790382710888	0.675767487084341	0.6819073246485787	0.3728362001506169	0.2578744710285982	0.280915249855082	0.3306350414813662	0.4049235558906034	0.5005939904433816	0.9288843886431761	0.2021853288678977	1.86360310708685	0.05361246269723229	0.05181766229525694	0.0005568520711392165	0.8106447903343074			1.261672476347803
7.053332554312917	6.470321521021313	5.222948394727567	1.602675021078395	0.6222726115926307	0.9897917254967905	0.6664739251366447	0.6829543104074774	0.3745630328012815	0.259117656480608	0.2794241400471045	0.3298113128029978	0.4047456045458485	0.5004243746860729	0.9292023497686994	0.2020455611694648	1.866544284656995	0.05360391980462303	0.0518165917243048	0.0005568493226467592	0.810589149662142			1.261672494495046
7.061522343846478	6.707786613243624	5.428381745396587	1.680210987343647	0.6509952553172662	1.028914390399094	0.6815159920542516	0.6928055643151992	0.3843351096598403	0.2670600591049256	0.2844024344053803	0.3329059047186016	0.4074314085423591	0.5042138482910078	0.9344443481115171	0.2030848884577433	1.866220697505759	0.05359880326839152	0.05181073819495433	0.0005568487995318577	0.8105475046594426			1.261672516939637
7.069712133380039	6.585977795958464	5.519786765395665	1.69137631142862	0.6996993137004837	1.051452019680142	0.7041758774429505	0.6919477952150684	0.3826007951175091	0.268589992968561	0.2869564404496068	0.3339604311867661	0.4079400838061269	0.5033323988759359	0.9345672360251817	0.2027312291527814	1.85621687756363	0.05359411371583565	0.05181144894900677	0.0005568520499937562	0.8105167201423156			1.2616725095998
7.0779019229136	6.644139133396715	5.458796534399132	1.698348956444198	0.7168775118586546	1.051494594202955	0.7061607543708792	0.6890989029576756	0.3844293676733688	0.2699707744627666	0.2899552688933792	0.3351581769313232	0.4080621790259729	0.5038236330941093	0.9339543023327447	0.2032871361373147	1.85941603105114	0.05359481287840735	0.05182094419666283	0.0005568540971470518	0.8104009126380747			1.261672472135387
7.086091712447161	6.647913589293497	5.443763136769438	1.661668153584695	0.7011477461597327	1.037908128887415	0.6937587882085751	0.6958378699344895	0.3849115653840245	0.2722839503833577	0.2899635014248561	0.3360219707472514	0.408262513521292	0.5045995007591971	0.9335700569723893	0.2032884778656606	1.867987717525142	0.05359827512555339	0.05182899885789172	0.0005568518940198817	0.8105090202340237			1.261672434640216
7.094281501980721	6.531061182398502	5.351630570482142	1.61410782117176	0.6682066250098327	1.015383149152859	0.6879019127741979	0.6901353199521209	0.3846763533245385	0.2660271240716039	0.2874174330360213	0.3346938106709211	0.4082613938497421	0.5037226858830828	0.9339832884907918	0.2030208389864175	1.871808133454059	0.05360337826770874	0.05183673785506563	0.0005568491959011935	0.8105119437313709			1.261672434251927
7.102471291514282	6.415596609420155	5.261334820587653	1.579207033801428	0.6677507533909449	0.9873692339036555	0.6854999921189039	0.6805889441346863	0.3827679098017752	0.261436031927871	0.2864372846105618	0.3329742578782464	0.4074148887061513	0.5022451620312635	0.9342447639214709	0.2029023396052488	1.85492001459309	0.05360505363276314	0.05183966677960372	0.0005568515443343176	0.8104592765720041			1.261672416437458
7.110661081047843	6.416293282191029	5.275685602348926	1.588911263842613	0.6662738183971054	0.9842983222713056	0.6840887432443403	0.6811862020565519	0.3805413516526974	0.2621537835899034	0.2871399042944898	0.3333230893112431	0.407087358891681	0.502055291771473	0.9327930182055236	0.2027832722658712	1.853384657092748	0.05360249889460204	0.05183809697583524	0.0005568552936257681	0.8104820078772528			1.261672383400723
7.118850870581404	6.584772188012141	5.439225620082045	1.663980355372963	0.652272655418385	1.020671967728673	0.679054729078526	0.6878941568632344	0.3808645026238823	0.26418925745278	0.2854576513868626	0.3335603398682099	0.4072906927984541	0.5038100786327385	0.9332050735514847	0.2031788998253685	1.865009765730797	0.05359988887567782	0.05183846291188014	0.0005568550236012658	0.8104217412420658			1.261672310806846
7.127040660114965	6.70601766291775	5.628239898293675	1.695724948086299	0.6878312872692343	1.027246927065511	0.6790219223255526	0.6899915866896499	0.3795034645321171	0.2636406909247034	0.2836358361427254	0.3329833016393278	0.4071057489917136	0.5038020221395171	0.9351047416076004	0.2031729638781481	1.874444761541115	0.05359931802409035	0.05183274675873124	0.0005568522358500213	0.810389126770294			1.261672284781837
7.135230449648525	6.583991625060126	5.334595066595584	1.665165016946251	0.6639555647361735	1.029569575075874	0.6764180830223726	0.6933800843400655	0.3805332701865107	0.2650990422369556	0.2839170789448761	0.3324673362654145	0.4071904609698189	0.5029752062309835	0.933844274513269	0.2029011668706565	1.864674568368052	0.05360219019566811	0.05182918170576638	0.0005568524626344955	0.8104368323887833			1.261672264038553
7.143420239182086	6.498499454517186	5.282670078635675	1.589603855174075	0.6649910178463112	0.9999493942590473	0.679612722853999	0.6879583375285555	0.3796865977440689	0.2651958154073153	0.2849601566888582	0.3320732048701862	0.40723244632683	0.502739046183006	0.9323626971518392	0.2026904037640301	1.855720651165714	0.05360454149215598	0.05183653305091639	0.0005568557148798242	0.8104331411613708			1.26167222728236
7.151610028715647	6.772937947239003	5.615746652307882	1.69699355803851	0.7421800895714677	1.013634645507663	0.701940030477881	0.6876140966509294	0.3842988532302869	0.2707077943754495	0.2899599862268581	0.3349088787730723	0.4086442711250423	0.5045732078234082	0.9343454132062485	0.2034149018902518	1.859875770479676	0.05361103302518864	0.05184234698744339	0.0005568565315958397	0.8104245332078455			1.261672181411531
7.159799818249208	6.485987817568032	5.42681914731789	1.652074232265846	0.6850144460388435	1.014069787544384	0.683100960144485	0.6842277456963896	0.3797491435068188	0.2661674607009964	0.285844962776457	0.3326446718203175	0.4076266801860296	0.5025017834054117	0.9322497770576682	0.2023740397479853	1.860832926430592	0.05361737830823857	0.0518418699511972	0.000556854144665165	0.8104974858484141			1.26167214182767
7.167989607782769	6.387402752544566	5.260874048553175	1.539384399869526	0.6620695272449191	0.9848636861723732	0.67439342496459	0.6780134271599702	0.3758467034997073	0.2600143526830636	0.2826603026501133	0.3316574119553661	0.4063493708086097	0.5014753586964832	0.9312106025966023	0.2018490772684672	1.868529252052469	0.05361809903174983	0.05184429400436489	0.0005568537336207156	0.8104452505982159			1.261672097388822
7.17617939731633	6.774514358616408	5.633531048323945	1.729134705039652	0.7382390840047615	1.060545068847483	0.6972974427821051	0.6895912142699888	0.3861880642596514	0.2687153141314115	0.2893562236423278	0.3366999336694415	0.4098956050105711	0.506161932484243	0.9364973776695578	0.2038633056575746	1.859424444045043	0.05361764255637957	0.05184390887264717	0.0005568575077727547	0.8103549852812916			1.261672034455575
7.18436918684989	6.837314974153839	5.785110417709026	1.730490180125563	0.7668909655311391	1.092079843718043	0.728545668295579	0.7100718572002075	0.393089983686467	0.2749255156240135	0.2926988535145132	0.338726518815142	0.410197352056154	0.5085547895080061	0.9378634768288221	0.2044233720876659	1.859928222811263	0.05361477039167466	0.05183934475610799	0.0005568611559576113	0.8103605921260253			1.261671956517878
7.192558976383451	6.786975806520963	5.719568225998513	1.710411290625267	0.7512476387547644	1.081526601430956	0.733869909790143	0.7074824722903561	0.3904754986337172	0.2764629015323878	0.2913500277204233	0.3380413327862549	0.4099214237526601	0.507580918912952	0.937722749924353	0.2040532553073431	1.865507406704124	0.05360840225365431	0.05183943438062583	0.0005568610123563857	0.8102876642769505			1.261671865163545
7.200748765917012	6.727073065261057	5.647642483371444	1.695220844873703	0.7370778363901647	1.05313430505777	0.7134520851290594	0.7001123046564295	0.3881768717029089	0.2712281335791607	0.2906004098178797	0.3368485206856667	0.4098229947451309	0.5059773710744465	0.9376372859360598	0.203532242969441	1.871154673467913	0.05360307289446926	0.05183535749890815	0.0005568597958542025	0.8102766248689229			1.261671762319354
7.208938555450573	6.248099972981858	5.199670103225264	1.557990074768758	0.66495832898928	0.9920725737054503	0.6893993172490283	0.6855222101321232	0.3793305631833853	0.2621476747784013	0.2855812356491825	0.3339780281853587	0.4068396429327714	0.502645718505465	0.9322108626328123	0.2023720602651413	1.863104493317352	0.05360171135272324	0.05182976828308992	0.0005568623808023906	0.8103680919159846			1.261671647627732
7.217128344984134	6.212442765974252	5.096836056979993	1.567140328721646	0.652410432184213	1.002869889012544	0.6878785303504579	0.6830921013578136	0.379999559962715	0.2630961628913627	0.2851448494719923	0.3340060608289403	0.4070985632007229	0.5030894134284588	0.9321213089613453	0.2025147883222941	1.856376536872873	0.05360530751105049	0.051827431814725	0.0005568680732240906	0.8103245349121315			1.261671496327188
7.225318134517695	6.63494587419458	5.37827464608213	1.629835424428694	0.6919986216093266	1.028079412790295	0.7017195902175328	0.686294094664075	0.3830447239203924	0.2659901455013603	0.2887108753532439	0.3350262480238059	0.4079440278178627	0.5040020415555955	0.9347228368397795	0.2032238171195133	1.86110187176169	0.05360708533461821	0.05182506319151018	0.0005568700791700224	0.8102943566881489			1.261671307256551
7.233507924051256	6.879411371532744	5.663699385615	1.744446875335002	0.7201334084343196	1.074558742744883	0.7118874724285107	0.6930604984438286	0.3822504866298944	0.2726948477788911	0.291081100469717	0.3359282180935252	0.4084897290349772	0.5052396217493612	0.9361551509553956	0.2036735690694105	1.866144344623004	0.0536044845291572	0.05182890743395439	0.0005568679034174958	0.8103040369472509			1.261671127900298
7.241697713584817	6.982123245544554	5.573907138026613	1.795234116204894	0.6939038864235823	1.11335402228583	0.7106543655405221	0.7015651186670796	0.3879312598956536	0.2766990788752492	0.2911459165058144	0.3358836042522633	0.4096783324901832	0.5075018297866596	0.9370820957130138	0.2042522787435285	1.867914819400419	0.05360260872637459	0.05183729611667383	0.0005568678130022812	0.8103035818082406			1.261671001094892
7.249887503118377	6.699935563300403	5.354090654274158	1.731481311682983	0.6692355832520671	1.111686689772117	0.7015087848286394	0.7072171579187918	0.3899996459423521	0.2771432681260915	0.2909765668662955	0.3360085439132342	0.4094903315674938	0.5071474060601033	0.9352357992782206	0.2040191954835049	1.854028355409289	0.05360043028105582	0.0518408330942189	0.0005568722918473248	0.8103667861042968			1.261670831155702
7.258077292651938	6.622603234842432	5.41469405867399	1.724071708987654	0.6766411975219765	1.100654282408583	0.7140507438432815	0.7102960980163118	0.3925748878126327	0.2740614945575627	0.2959064940183789	0.3390385820384594	0.4101891925795522	0.5077483299972557	0.9350087387257568	0.2039141991838588	1.86014373706484	0.05359942045246988	0.05183801371075817	0.000556875844903263	0.8104143656202375			1.261670646869157
7.266267082185499	6.429478180175695	5.281653391099542	1.634512457039461	0.6632795577384047	1.044871672953052	0.6990950355970033	0.6985786904056093	0.3835084078319781	0.2669186862471594	0.2903277649744004	0.3352900990998301	0.4076743457761901	0.5044562371082236	0.9328196846859237	0.2026473122681273	1.870334979157789	0.05360175490287393	0.05183598114874896	0.0005568747471672973	0.8104326803461582			1.261670479683447
7.27445687171906	6.583092693626652	5.29590918901316	1.641511952757163	0.670103360155664	1.023484654795833	0.6810262188957368	0.6878843018714987	0.3773977097825182	0.2632158924174907	0.2848218121925055	0.3325497315110987	0.4070268301724761	0.5029759640543832	0.9324202996854865	0.2025755201194119	1.872074490708453	0.05360648185568877	0.05183471141220163	0.0005568735606118788	0.8104536892186283			1.261670341478384
7.282646661252621	6.82555280639093	5.617487570763225	1.714992886680302	0.7244279056869461	1.070104829210089	0.7022792067680668	0.6926451469981986	0.3838704320663447	0.263778559116865	0.28715508636308	0.3348422813064854	0.4086975252460537	0.5055177401021083	0.9358613203184529	0.2037372065003414	1.861961791622348	0.05361627736021747	0.05183662651456878	0.0005568763778186041	0.810377229990377			1.261670207894735
7.290836450786182	6.628489142563333	5.455517593951345	1.680122376195107	0.7166117220496232	1.054430934288361	0.716120876444292	0.7008869454380544	0.3859804411539546	0.2667196851384909	0.2870993330062917	0.3354598294285054	0.408327033814614	0.5055522115714799	0.9348903279337437	0.2035681976326499	1.854971589975606	0.05362184551864702	0.05184209239189533	0.0005568811114128973	0.8103255588621879			1.261670045887608
7.299026240319743	6.577261692501234	5.233767974862861	1.628845437753853	0.6571612855598304	1.013392319581229	0.6827710338937998	0.6911676072632438	0.3778692026132127	0.2668403551940091	0.2826837527125529	0.3329345179986763	0.406860477954239	0.5027729503300359	0.9330285393077731	0.2026735633739834	1.862716309427436	0.05362210838580166	0.05184594707321044	0.0005568829249904567	0.8102752257790933			1.261669872867043
7.307216029853304	6.558454989803668	5.33030833024009	1.653518539710904	0.6643861544541169	1.013517359833354	0.6849213001987596	0.6869403255613674	0.3778266217655674	0.2637579850465415	0.2820577287152126	0.3330519795157383	0.4070017711293365	0.5027143973951224	0.9333275070501293	0.2025082209737895	1.868666462857452	0.05362609765330052	0.05184661463560042	0.0005568809650362929	0.8102669583971543			1.26166973196514
7.315405819386864	6.609478247569822	5.463300212507712	1.645632329688555	0.6750004573940794	1.003813275247604	0.6886836483926609	0.6854934784763166	0.3781777462710362	0.2596960010790483	0.281347426774157	0.3331869486134159	0.4067227417245584	0.5025940596795558	0.9332206295677901	0.2027033057913029	1.867140032641112	0.05362368759828143	0.05184832313439883	0.0005568801782931531	0.8103088865810388			1.261669615215137
7.323595608920425	6.645245447884065	5.409095883156185	1.610492645762301	0.6658232994390763	1.006059283211345	0.684921313645928	0.6859890690192227	0.3795565714222453	0.2592722900407458	0.2834178340508521	0.3323530019396961	0.4070099297003468	0.502662756850944	0.9336060390407414	0.2028059927835563	1.859354546681076	0.05361502762933946	0.05185230703305524	0.0005568845402512738	0.8102327696977231			1.261669478666827
7.331785398453986	6.930932199608893	5.559457322918935	1.713334005257525	0.7250287298076695	1.050513203124702	0.7125770775657584	0.6960743925315103	0.3892969663256803	0.269653106011923	0.2920199345206427	0.3360187840587681	0.4102012510600933	0.5069007692943268	0.9368066638628171	0.2038573357496037	1.869512857416376	0.05361038176814239	0.0518523108721898	0.0005568888062283148	0.8101861415137714			1.261669312134807
7.339975187987547	6.989999405939397	5.699694299366305	1.781024179415027	0.7336949229036833	1.083106358667098	0.722686660574824	0.6976049321612123	0.3902861707224664	0.2680413230969458	0.2936790163350299	0.3372057275222795	0.4106170967398541	0.5073056409447312	0.937979423030052	0.2040364581615942	1.88181365496194	0.0536110258445064	0.05185540020773683	0.000556887539608906	0.8101995520764439			1.261669146235506
7.348164977521108	6.64371382273775	5.420689452377658	1.713337639614937	0.6748138409407652	1.073599587913554	0.7053923655484452	0.6910295185217238	0.3861013841599669	0.2614734500123218	0.2893236418328012	0.3346796836271878	0.408675715041989	0.5051346381759071	0.9355183441043609	0.2032932803595356	1.881159505072181	0.05361766775231618	0.0518620303599635	0.0005568844098251424	0.8101824974544031			1.261669053936971
7.356354767054669	6.553068312535747	5.221137758745802	1.648124861740446	0.6386534095978	1.043316031859242	0.6838212080107618	0.6878253825927233	0.3766235293978336	0.262177564880383	0.2829817227405584	0.3325302944539399	0.4068711982437071	0.5033244768590944	0.9324330261124668	0.2027510610321	1.861312857894904	0.05362661490377414	0.05186696401138658	0.0005568860934291194	0.8101311825032556			1.261668972126265
7.36454455658823	6.618894118791012	5.155756651191647	1.603120174487426	0.6438187995086411	1.017289896133349	0.6727412005554191	0.6899292226539745	0.3757089661869627	0.2662756969747435	0.2812629565738298	0.332457982825789	0.4067191356906809	0.5030996908668545	0.9321537539781097	0.2025762829936626	1.855042205724799	0.05362794362791651	0.05186597874522657	0.0005568893340955412	0.8101043181694466			1.261668903005366
7.37273434612179	6.413120869331138	5.127720119971428	1.582470230416267	0.6410237993844516	1.023619668662016	0.6713285427021816	0.6948753445461739	0.3749619875911822	0.2617687363196492	0.281515877738374	0.3326791685429349	0.4065571471220341	0.5033193156513246	0.9315789359726343	0.2024307808084774	1.871039443247346	0.05362111533098884	0.05186298215244523	0.0005568893256234058	0.8101443181789436			1.261668801968272
7.380924135655351	6.567238589901571	5.235017646782909	1.662352286600159	0.6643182075838544	1.024555324537279	0.6773674243827675	0.6824244201842037	0.3735156692087848	0.2599356875594226	0.281260921657048	0.3324425448088049	0.4053567010582604	0.5036512542061855	0.9312372152798373	0.2026040651955351	1.874264973330972	0.05361474961354862	0.05186738693650826	0.000556887159926952	0.810046083788616			1.26166872263064
7.389113925188912	6.789061841144809	5.418839507609304	1.599378429763188	0.6787072909982498	0.9877095294306998	0.6770362958937348	0.6754049070761551	0.3716652455337386	0.2581504344545262	0.2821400623914224	0.3318850248162936	0.4058885772529441	0.5036728545559193	0.9333145440588615	0.2029686729170937	1.864714491678275	0.0536149859675642	0.05187306529625319	0.0005568865796725486	0.8099834433931551			1.261668698302475
7.397303714722473	6.608173922386737	5.344530505098199	1.586163321075935	0.6588189490359059	1.000451242703406	0.6779206901750898	0.6843196412640942	0.3735162564767573	0.2637020272959539	0.2826385880416824	0.3320364032569644	0.4070790784141742	0.5039906376020908	0.9336099108154732	0.2030551859570284	1.856624763951362	0.05361909735904197	0.05188036481028933	0.0005568891428593202	0.8100696902328732			1.261668671614451
7.405493504256034	6.824115542111008	5.587145208315133	1.757007611453184	0.6822438076203853	1.079936835348942	0.7020389417232222	0.7021941932051275	0.3952604979076496	0.2738683126919659	0.2903318141074637	0.336322575187942	0.409241387945096	0.5069772952053955	0.9363230508764822	0.2041427197081369	1.867512144096784	0.05362581618047315	0.05189004290582006	0.0005568911349815839	0.8100623106506136			1.261668626547735
7.413683293789595	6.748836632943146	5.512024873847349	1.685181377998933	0.6943636862651374	1.062335329139482	0.7010766784926528	0.6980282446798048	0.39237159488772	0.2686764093761216	0.2880862350694284	0.3342969977376842	0.4092468276006941	0.5060801593999735	0.9366644531596728	0.2039201586273562	1.875515652252834	0.0536324375491871	0.05189667713747686	0.0005568899242993784	0.8100871739386987			1.261668580828024
7.421873083323156	6.703918719631607	5.536755188444146	1.703247694459938	0.7072645512518695	1.051959890182399	0.6954342286769455	0.6909365074852423	0.388850430307529	0.2686414438883241	0.2886774732069747	0.3338897380447679	0.4088715423860294	0.5056396496142677	0.9360950793392004	0.2036429121321189	1.875779372297593	0.05363414452513715	0.0518993041953743	0.0005568881090547688	0.8100371589767851			1.261668556995279
7.430062872856717	6.718060586903013	5.701303662962005	1.751106352709615	0.7260541459596608	1.058294360614174	0.6965603445158813	0.6890290008477066	0.3845656368017609	0.2684908500243984	0.2911806719512265	0.3358280775709357	0.4081003760296661	0.5058048327111381	0.9352827082234164	0.2035420597385816	1.867176282295972	0.05362986537380301	0.05189356044739675	0.0005568899246471232	0.8100110852140984			1.261668522240689
7.438252662390277	6.38239699858814	5.23930675857321	1.545157901629088	0.6894876252731128	1.001289754557552	0.6918681177745805	0.6849632961554394	0.3787911871602621	0.2626388632643413	0.2854630279549145	0.3331857512664392	0.407137723485232	0.5038117116923152	0.9329036843669699	0.2028204844156523	1.864302938220882	0.05362327567668789	0.05188525502975438	0.0005568945135845676	0.8101212515243306			1.261668431683232
7.446442451923838	6.227907216513871	5.06742525396744	1.49363969046671	0.6518706560683293	0.9702652815006899	0.6843016075055576	0.6799281923768964	0.3760576255492099	0.2607495804812688	0.2824410973224946	0.3318500577061306	0.4064956066976095	0.5014618944997665	0.9320047128558673	0.2022141940374129	1.866532635064595	0.05361912428420538	0.05188348474156235	0.0005568956678296182	0.8101939404088536			1.261668354592917
7.454632241457399	6.269643378419086	5.105813224565166	1.58061111779517	0.6594120854249724	0.9770089629026459	0.6716132366290701	0.6764257585454373	0.3757632092943734	0.2620593795968215	0.2849864669190268	0.3322292914017689	0.4058429792849428	0.5012685664806039	0.9309312679254552	0.2020355365661103	1.86878708921226	0.05361667693026022	0.05188242160858376	0.0005568926816370988	0.8101669086482599			1.261668282303503
7.46282203099096	6.447132603833197	5.259872355892174	1.619311400068699	0.6818886655748282	1.004974926980989	0.6795625804889849	0.6773177988262986	0.3799369616369246	0.262223017384359	0.2882922369264089	0.3335626651305115	0.4070391318729231	0.5030210154346243	0.9323342976547767	0.2024734864681446	1.867246849875236	0.05361608913352778	0.05188597958122114	0.0005568926698043281	0.8101628726383608			1.261668217753093
7.471011820524521	6.704244883984072	5.34963450969898	1.671666100573897	0.6765858577878415	1.056622505705643	0.7017909348729579	0.6875104065881867	0.3805560267355541	0.2653875679324368	0.286868047892634	0.3346598461181998	0.4086307462804128	0.5047922011413891	0.9350791671008848	0.2032348587630162	1.856484321503925	0.05361949124312766	0.05189683394964681	0.000556897964674087	0.8101259199567643			1.261668106073209
7.479201610058082	6.55695400950492	5.281347826102365	1.683664693108575	0.6566615739883749	1.04791858104309	0.6996944418318926	0.6920718877216105	0.3829047390453983	0.2707683780709777	0.2874999528536171	0.3357645087419427	0.4080103763863005	0.5047520869237808	0.9329552539228598	0.2032160783729348	1.858472939709677	0.05362369277345685	0.05190296966937397	0.0005569020667072978	0.8101754598614667			1.261667955414558
7.487391399591643	6.595461431745378	5.27698135786248	1.660107446800481	0.6491310063562662	1.039727974708881	0.6860686098243117	0.6904903561385428	0.3827134813529163	0.2668042817338079	0.288478131944547	0.3346631322686628	0.407026470683221	0.5036368662700804	0.9325109643502847	0.2028535425415895	1.866895631747842	0.05362376195452494	0.05190279702007464	0.0005568993553347269	0.8101736752402967			1.261667845779265
7.495581189125204	6.855193120557617	5.376063097648042	1.746425139612479	0.6635166361133226	1.083231131766168	0.6902497116504261	0.6963532253574295	0.3849026287315634	0.2653738742185555	0.2893842275088283	0.3335901994331915	0.4075535042043427	0.5041737668806833	0.9348560787999347	0.2031326658312919	1.878506678327032	0.05361846802318145	0.05189808449052133	0.0005568970207739327	0.8101670130900166			1.26166774465359
7.503770978658764	6.772055741233367	5.464914943180641	1.747644889441479	0.6880935561680622	1.063953680978574	0.6952064881168816	0.7012090374276084	0.3878990764923835	0.2736786885223642	0.2897306991539375	0.33449757811575	0.4087700193253065	0.504970586803051	0.93548523613055	0.2036613015874719	1.86571758869543	0.05361162398402774	0.05188768160322827	0.0005568993881069112	0.8101973578579584			1.261667677890576
7.511960768192325	6.655241466308985	5.416788474862845	1.661530204268913	0.6903921179721911	1.044173126456785	0.6973733987867946	0.6976885167961109	0.3822815023573005	0.2743775862585874	0.2867234301925835	0.3348061867505631	0.4089267268641441	0.5046338644216275	0.9351450613000648	0.203578984776206	1.859621378415322	0.05360272454968377	0.05187334436838203	0.0005569027652150355	0.8102053869834941			1.26166757336334
7.520150557725886	6.454552241561933	5.248405236251475	1.612550455096587	0.6759931781317068	1.045633638427007	0.6968982372808444	0.6882443218630113	0.3808226842318174	0.266743608381572	0.2870248806250492	0.3346822655868849	0.4082717302696037	0.5040734763592792	0.9344389772595865	0.2030708385488233	1.873592547917667	0.05359572039173939	0.05186437882632324	0.0005569028371188929	0.8102526536178193			1.261667463331775
7.528340347259447	6.596043036276744	5.467303026435679	1.680911181906098	0.71178197001871	1.077022669660346	0.7033335520243036	0.6918588961517006	0.3850763635307998	0.2654963973537435	0.289224696064147	0.3356825007434964	0.4089649579247017	0.5053763423475811	0.9359335555250715	0.20320596697483	1.886127836937252	0.0535961813487833	0.0518710623687877	0.0005569010163656355	0.8102413500021322			1.261667371017223
7.536530136793008	6.895654922631514	5.700925045895311	1.707634770882078	0.7375374804420313	1.079959564756821	0.710310349667203	0.6947560275897657	0.3866235936101164	0.26859709064915	0.2904625991809013	0.3356195777100309	0.4089370372391	0.5058153643798018	0.9373162062035502	0.2037705296782158	1.870400742420742	0.05360604263634654	0.05188051010505559	0.0005569015031932763	0.8103240369715462			1.261667309272352
7.544719926326569	6.42400233961523	5.231738721899479	1.572864549352536	0.6684991805567065	1.008788243660957	0.6855918802288297	0.6873947490869486	0.3783060203970799	0.2650378579278496	0.285980284958248	0.333698726728021	0.4070409803698864	0.5038821027223843	0.9330258345407009	0.2031085220946251	1.856860116051804	0.05361813323269988	0.05188540572277914	0.0005569047996016324	0.8104781714800883			1.261667252417686
7.55290971586013	6.42384862982911	5.228788891721322	1.590084218399175	0.663475449511944	1.004969796868839	0.6841855692585334	0.6849090242210131	0.380366503731459	0.2658340778572038	0.287219813584245	0.3349265981585453	0.4071395280238786	0.5041538399250552	0.9325925155013747	0.2031282997029057	1.866855224774083	0.05362046522718212	0.05188922465040533	0.0005569069057470265	0.8104542264625104			1.261667167205125
7.561099505393691	6.344793093597231	5.237782136072367	1.579409493613609	0.6748920754863614	1.008452245716009	0.6957000652033667	0.6872363613014627	0.3838736763850013	0.266306546530531	0.2873018943504647	0.3352846168992005	0.4082063349661392	0.5037788197070651	0.9331461491956934	0.202398952507523	1.880687998485119	0.05361989139871785	0.05188928236036883	0.0005569052053656909	0.8103925371992525			1.261667085045502
7.569289294927251	6.398182556009441	5.31431157238481	1.597303249112675	0.6973645470824448	1.022822664074607	0.7109569741652074	0.693342475432552	0.3848703511624463	0.2635024520238371	0.284539686059375	0.3346759186347713	0.4089106854172757	0.5048297531880128	0.934655925117361	0.2026787285458361	1.885317956942215	0.05361696325157718	0.05188834640501648	0.0005569031737979293	0.8103500732685758			1.261667030959004
7.577479084460812	6.902599261718644	5.775695632790375	1.739885767801944	0.7323940017325737	1.085838319619583	0.7187794918291016	0.7048588897721042	0.3902838088295684	0.2691660839040828	0.2925685022890711	0.3389975028920094	0.4102351007380909	0.5088814820921981	0.9391598628165324	0.2043689904932532	1.867061750529416	0.05361219269248908	0.05189022191456016	0.0005569063654261657	0.8102623494467169			1.261666950915927
7.585668873994373	6.893213062477212	5.78211633666441	1.784983079686117	0.7266142007110272	1.091106963737292	0.7121480003130191	0.7031160627545141	0.3884294002093048	0.2667430162423019	0.2949088608623159	0.3376993639703146	0.4092890094292709	0.5069005903408584	0.9375911370337933	0.2041701201189136	1.86271367802339	0.05361312423989562	0.05189445560844778	0.0005569121349244731	0.8103046349879087			1.261666826292612
7.593858663527934	6.711912837576824	5.561555618295774	1.685996867709088	0.7155867391359909	1.05855012572693	0.7082750250659815	0.6877522312139325	0.382012359281897	0.259524463244326	0.2875375589933425	0.3332962809209117	0.4081095387370705	0.5040869924566016	0.9347940898800345	0.2031508136252927	1.871126284289934	0.0536174847970153	0.0519034778992878	0.0005569125331027125	0.8103420977600314			1.26166670026314
7.602048453061495	6.623076848848779	5.400183447332761	1.64725815489025	0.6837513037991388	1.035490259057873	0.6926598686773383	0.6878060654464742	0.3801782736961168	0.2620970669313293	0.2843935741364885	0.3328988283900757	0.4076018513467181	0.5030222228118142	0.9332247423718283	0.2027654358991	1.875832354637747	0.05362205210550943	0.05191111371482512	0.000556909411104672	0.8103493413767412			1.261666606377228
7.610238242595056	6.648038538855382	5.58420359172429	1.689709670402108	0.7254060757719497	1.039380671718459	0.7050335242118482	0.6887867670437405	0.3846374003963438	0.2669229921745222	0.2889797581895496	0.3347474273045142	0.4079770817495523	0.504379857921615	0.9349455840954786	0.2033170740240531	1.865773826888792	0.0536257668283705	0.05191249863100388	0.0005569104131470112	0.8103171319616389			1.261666519879056
7.618428032128617	6.65373020497717	5.709107400403399	1.717764181533664	0.7600818987749274	1.045430673544278	0.7049233917698856	0.6893594900926393	0.383689714348696	0.2675838743411498	0.2916699986500587	0.334904402732995	0.4084601815314713	0.5048568806206659	0.9359796689739167	0.2034450411084621	1.860927313680823	0.05362910561619186	0.05191085396131415	0.0005569140519167142	0.8102650016944738			1.261666424661656
7.626617821662178	6.703435038051393	5.543728111377527	1.700082264716957	0.7003619615142391	1.062786186540548	0.6900615243957033	0.6952353433488885	0.3796505763426685	0.265680321168477	0.2864641553385275	0.333905937086572	0.4076710115804409	0.5047475485250743	0.9344291682103076	0.2033124630787836	1.872288946975619	0.05362998094603191	0.05190128540686078	0.0005569153696438742	0.8102776455300427			1.261666302855703
7.634807611195738	6.707664041820398	5.514887808852958	1.707203601135492	0.6927738166890828	1.067799974292913	0.6960384717133287	0.6965550508686358	0.3793175448154792	0.2643932866984137	0.2848426752477865	0.3340195646695142	0.4077829686237224	0.5053941829529222	0.9352843356377163	0.2034668679156814	1.878459681906707	0.0536304188536635	0.05188979743031455	0.000556913341958351	0.8102927174814619			1.261666191257387
7.642997400729299	6.733498589804185	5.556679340957127	1.737277930962381	0.6946110451136349	1.042189106588238	0.6862477959661556	0.6947475995648635	0.3831443515756923	0.264063163710391	0.2870308581161737	0.3346664122360893	0.4081020114423513	0.5056184828640699	0.9360020192589801	0.2037344740087653	1.878659473273239	0.0536277984092013	0.05187841875455011	0.0005569116876923225	0.8103153002588355			1.261666131104246
7.65118719026286	6.684401646917882	5.657496529899053	1.777072516300444	0.7316369626890894	1.06130197653937	0.7059111468087229	0.6963138805079435	0.388769136401648	0.2663104149465814	0.2888266841429721	0.3355920204562058	0.4089899489702105	0.5058200997412099	0.936725545735636	0.2040090577169948	1.862931104304438	0.05361948308668122	0.05186785041563569	0.0005569130718081761	0.8102694770099583			1.261666102719047
7.659376979796421	6.866079662194915	5.948022184046801	1.840138352480246	0.8219950313390687	1.131663133769085	0.756620312229058	0.7096460236903545	0.3965335901766512	0.2697617338202207	0.2916667557517397	0.3376345772896477	0.4104525755971918	0.5076513120840439	0.9393695865849927	0.2046224072375834	1.865148542502976	0.05361589394663352	0.05186369746651894	0.0005569148213797104	0.8102076538674006			1.261666071797991
7.667566769329982	6.870535153533366	5.536869763784559	1.739914724423955	0.7503287413066616	1.099207583964541	0.7222602606638582	0.6975343900244378	0.3856700913011491	0.2660897105324689	0.2867817864849719	0.3342927638550129	0.4076693775455039	0.5057393890494229	0.935259401402722	0.2036527163477216	1.873422478307747	0.05361764514244517	0.05186723396347288	0.0005569134329875353	0.8102802750884507			1.261666048007392
7.675756558863543	6.63984516195659	5.464752388075177	1.670172597348366	0.7211272539583876	1.03899521585493	0.703525102231787	0.6881782005895623	0.3802844312518761	0.2631564387656902	0.2828897466932373	0.3321769574102415	0.4068793943057611	0.5041252177523128	0.9343339949314043	0.2032154683626288	1.878231089113802	0.05362294924655944	0.05187211374406703	0.0005569108036953098	0.8103353910419303			1.261666048531332
7.683946348397104	6.477211015342813	5.392926617395521	1.60475837925436	0.7275407499258764	1.028187601165571	0.7274198696022712	0.6911380564002753	0.3799501559934409	0.2601736748025381	0.2816111014537047	0.3320341192707109	0.4082055754033246	0.5053645878401887	0.9362999541048528	0.203598130798792	1.875577122767895	0.05362519222751947	0.05187527890671757	0.0005569116841297623	0.8102403912658187			1.261666051003215
7.692136137930665	6.653223716481487	5.406605141230719	1.688885952619729	0.7029991621125879	1.070733010065028	0.7206821419800833	0.6958035800008814	0.3807507955964019	0.2632387177434847	0.2832525027383145	0.3330537730235274	0.4087433184885223	0.5066539433537128	0.936509820013534	0.2040823553061997	1.86600343336958	0.05362089046748291	0.0518759267928436	0.0005569156626090712	0.8102126259966149			1.261666030439835
7.700325927464225	7.117770969771501	5.807019533497159	1.892415439873822	0.7131970395709032	1.147276101277037	0.7218402387639227	0.7046645543829938	0.3895573515014988	0.2757096551084629	0.2935637270004747	0.3381681189880725	0.411655865185624	0.5082851836753915	0.9402436273057453	0.2049356380918612	1.86628677157088	0.05361725870093469	0.05187450000383074	0.0005569175272317342	0.8102082516381597			1.261665989794448
7.708515716997786	7.0673823448449	5.527199396853644	1.888019389674513	0.6790074312905039	1.155687706002002	0.7205907791090149	0.7099597346252315	0.3935669269297654	0.2755915626498231	0.2932149030167728	0.3379168682809865	0.4105073199964885	0.5078399611211464	0.937001820351881	0.204305572651463	1.868670908665986	0.05361838654098894	0.05187726959589267	0.0005569152815195698	0.810310548509859			1.261665957313048
7.716705506531347	6.747134892045922	5.437537984325085	1.75333913821864	0.6583913895074638	1.084662598639591	0.7173625125124964	0.6970218435627239	0.384038246113775	0.268051880528455	0.2858122837266071	0.3339384457783186	0.4078330685001771	0.5043440726364206	0.9336815880037207	0.2029739108563161	1.869825938743818	0.05362185510813919	0.05188060968785319	0.0005569127734593463	0.810484964605547			1.261665958090713
7.724895296064908	6.471066113651724	5.311965427953128	1.640090770335063	0.6690753753617424	1.037923070155196	0.7134144914098982	0.689475967898894	0.3810335267831084	0.265067515851141	0.284412976085177	0.3322352472411427	0.4072767585366283	0.5028742290978349	0.9323736351282926	0.2025964723188383	1.86329439789098	0.05361726203904015	0.05188087784051999	0.0005569151540698907	0.8104513440757691			1.261665939346382
7.733085085598469	6.403536665229431	5.257962731726074	1.57989190661826	0.6943668725488736	1.016274475770374	0.6999781528427236	0.685195923266265	0.3844295613820343	0.2663186493621036	0.2886851497438665	0.3339473557759375	0.4078988084149201	0.5032094888866544	0.9338433606407237	0.2028304807934424	1.865309072294574	0.05361744016368034	0.05188147413582772	0.0005569174720906283	0.8103356125987545			1.261665895788441
7.74127487513203	6.525093263196823	5.3697678857594	1.573097559303516	0.7158307874422865	1.008885954395401	0.7038102528836719	0.6835294370602115	0.3827198652751628	0.263315450308257	0.2881903589318586	0.3362149202064598	0.4084318012831549	0.5044636925564076	0.9351327450717186	0.2029934060828094	1.876836664538396	0.05362636321723215	0.05187721056710082	0.0005569146212823041	0.8103558341471669			1.261665868972355
[truncated: 1,983 more rows]
