# Supplementary material for: Hallucination of closed repeat proteins containing central pockets
Source: Nat Struct Mol Biol. 2023 Sep 28;30(11):1755–60. doi: 10.1038/s41594-023-01112-6 (PMC10643118; doi:10.1038/s41594-023-01112-6)
Supplement: Supplementary file 5 — Chromatography raw data. [file 41594_2023_1112_MOESM5_ESM.tar › SEC_submit/F10[20220202].csv]

time (min)	raw light scattering data: detector voltage (V) detector 2	raw light scattering data: detector voltage (V) detector 3	raw light scattering data: detector voltage (V) detector 4	raw light scattering data: detector voltage (V) detector 5	raw light scattering data: detector voltage (V) detector 6	raw light scattering data: detector voltage (V) detector 7	raw light scattering data: detector voltage (V) detector 8	raw light scattering data: detector voltage (V) detector 9	raw light scattering data: detector voltage (V) detector 10	raw light scattering data: detector voltage (V) detector 11	raw light scattering data: detector voltage (V) detector 13	raw light scattering data: detector voltage (V) detector 14	raw light scattering data: detector voltage (V) detector 15	raw light scattering data: detector voltage (V) detector 16	raw light scattering data: detector voltage (V) detector 17	raw light scattering data: detector voltage (V) detector 18	raw UV absorbance data: detector voltage (V) channel 1	raw UV absorbance data: detector voltage (V) channel 2	differential refractive index data: differential refractive index (RIU)	Forward Laser Monitor: Forward Laser Monitor (V)	Auto-inject Signal: Auto-inject Signal	Auto-inject Signal: Auto-inject Signal	absolute refractive index data: absolute refractive index (RIU)
-0.008539146483441194	6.641806142421452	5.38125543351826	1.638962053699794	0.6711569900486782	0.9999119533596467	0.672379003771994	0.6734971802396809	0.3659748853622922	0.2577687222935707	0.2778650478346729	0.3291895055369394	0.4037629929681056	0.4993624546063774	0.9290963752297234	0.2017100644950301	1.835100667469407			0.0005574585633044801	0.8073377877954174			1.26161051865477
-0.0003493604358709209	6.796721463851342	5.500737414523799	1.700822367246469	0.7027294991192877	1.030122776948469	0.6904157996398064	0.677846938372934	0.3726286839371643	0.2593097573733741	0.2850214711402623	0.3320557951088461	0.4049754730706516	0.5005482002896057	0.930611528533259	0.2011959559471546	1.889765400297897			0.0005574516762090906	0.8072322793276413			1.261609421118506
0.007840425611699352	6.328788087636572	5.037102247827538	1.534157059922947	0.6463790476608997	0.9635521257346503	0.675791870375628	0.6637230679010814	0.3662366792958462	0.2507586924918823	0.2785260966191448	0.3281873286536259	0.4029546404424723	0.4975400359239394	0.9270843214948434	0.1997500888471586	1.897203059653763	0.05359480096725176	0.05189244956650553	0.0005574463133350446	0.8068629693178448			1.261609392491698
0.01603021165926963	6.126989865019467	4.881896066794341	1.442882006373221	0.6082076991402425	0.9345784165755664	0.6537487608161565	0.6581237469840615	0.3613130466199099	0.2474492116686533	0.2732069644237214	0.3253001424872631	0.4021010240770266	0.496028711741347	0.9256264931352162	0.1997150040777399	1.839096443872907	0.05359434970815188	0.05188802870309352	0.0005574432248938334	0.8063564675448769			1.26160976362403
0.0242199977068399	6.449946889535499	5.252362799095747	1.54910039464229	0.6712657470462747	0.9980655662491199	0.6714562565981934	0.6707241261956058	0.3659826279248383	0.2531559633590427	0.2786318428080434	0.3284251599954824	0.4037204508172195	0.4987105223622743	0.9284543860513729	0.2014530654581033	1.838100277193105	0.05359420922451624	0.05188559085274239	0.0005574382731210628	0.8060356094400498			1.261610287515677
0.03240978375441017	6.663056637502619	5.594827083275292	1.643378541949255	0.7042515555557629	1.013691637657822	0.6797066132120425	0.6706452385680816	0.3699073860548078	0.2560721569523476	0.2835622194818644	0.3310835570645826	0.40472656132975	0.5001554581597971	0.9303353278536195	0.2020324473920943	1.859624055219638	0.05359637910768455	0.05188294435872264	0.0005574269775191421	0.805968942846068			1.26161093593268
0.04059956980198045	6.380920984544235	5.365877406540941	1.6181298914669	0.6680164808606043	0.9960614459933936	0.665007513079982	0.6704154494922784	0.3682258953579388	0.2551327193086403	0.2837053552108494	0.3306930424863437	0.4043121929011849	0.4992093250079881	0.9287380833824082	0.2015394544509707	1.84738143371399	0.05359767929299465	0.05188097922242924	0.0005574134206196586	0.8061129997251752			1.26161170772095
0.04878935584955072	6.386573894970367	5.256233024506357	1.602874080149197	0.6741498760111113	0.9972663433627874	0.6704161067289838	0.666865222139332	0.3655053063136126	0.251646885909754	0.282400840193751	0.3300186810637275	0.4030921310955801	0.49838980735688	0.9281346341800457	0.2012762467835273	1.84849165715796	0.05359875053359649	0.05188259221262683	0.0005574047355816143	0.8061688448906141			1.261612473836828
0.05697914189712099	6.525908669853971	5.370635391782024	1.61008160228403	0.6852279358826472	0.9914536206191942	0.6711566055516142	0.6639479693358737	0.3645113242251456	0.2512982870802605	0.2804580084600873	0.3289903897955482	0.4028435678347708	0.4983894642945318	0.9277386451527339	0.2010249145707794	1.862484790672193	0.05359697652071942	0.05189035268286752	0.0005573964802189924	0.8061989041178224			1.261613297202658
0.06516892794469126	6.392601465967436	5.288215644201915	1.55731249249729	0.6682619410309157	0.9836922663272751	0.6676902410673879	0.6676925111730855	0.367025141924435	0.2521503172903696	0.2798914719979168	0.3293894191610983	0.4034884096273458	0.4985989406571468	0.9275886243754143	0.2008167961775703	1.852784892915304	0.053597844574219	0.05190141929110716	0.0005573841182460762	0.8063437327816771			1.261614202608953
0.07335871399226154	6.427985568819022	5.311918141865656	1.554895368959837	0.6780725200655068	0.9857511627965205	0.6764718060910621	0.6681583419506396	0.3697872730399444	0.2538728823456917	0.2800444971710855	0.3286910121539895	0.4038620914346396	0.4986283003257274	0.9277144020569419	0.2011878576089993	1.836636920996625	0.0536022706895414	0.05191602035419986	0.0005573704973310121	0.8065644870713985			1.261615202202422
0.0815485000398318	6.247198326005563	5.163505614748123	1.543105080536948	0.6574118352823222	0.984324392348519	0.6691865042079377	0.6710574100022668	0.3709415905690595	0.253875497924836	0.2802531062059624	0.3280721788906694	0.4025007335390174	0.4973055524175143	0.9252463266264354	0.2010329114830164	1.833750663622232	0.05360722833305815	0.05193664555638124	0.00055735940424161	0.8068284335095307			1.261616279129034
0.08973828608740209	6.113495864505638	4.980829909582162	1.516498048022563	0.6246287919455668	0.963212948195299	0.6583175753097997	0.6654287812839763	0.3648949838123268	0.2524294980612909	0.2775624143074231	0.3275655797816016	0.4016676878081812	0.496083251456109	0.9240576317396344	0.200667858600173	1.836941027676599	0.05361571836563473	0.05196735088331041	0.0005573514609559275	0.8068500236530071			1.261617371682203
0.09792807213497237	6.300444422192422	5.171067144365854	1.647345286208394	0.6323308250382104	1.00220472066212	0.66321203843562	0.6694699972228212	0.366990657374023	0.2559933894972489	0.2792499553176062	0.3286890374542827	0.4031363513072716	0.4981447393111111	0.9262031108177237	0.2010671422262153	1.839147102219916	0.05363788660598304	0.05203410178968216	0.0005573423602467771	0.8068573548835661			1.261618467674551
0.1061178581825426	6.442204426344192	5.321765498933797	1.687550633793103	0.6646355808392134	1.032289260346549	0.6734376517405639	0.6802234048991496	0.3762840306678851	0.2572915136085399	0.2832101329253928	0.3303121587377932	0.4039894023969795	0.4997814397062895	0.92827847180643	0.201783989875592	1.837885043441499	0.05367762685929663	0.05217384984927091	0.000557330255952754	0.8070269470295058			1.261619558844198
0.1143076442301129	6.20830903921307	5.151376500062636	1.56404183654432	0.6616348221756438	0.9616162858988688	0.6612400057549499	0.6661642753996299	0.3631363923364221	0.2495738938115611	0.2760325442617068	0.3276366604142898	0.401745422018009	0.4970606241666327	0.9258937641251275	0.2008286939446959	1.838079073051474	0.05372959060061592	0.05241441879333456	0.00055731857022225	0.8071663998932079			1.26162065358053
0.1224974302776832	6.18855888287233	5.066920491433994	1.490820830551169	0.631669323477364	0.934111495463614	0.651481642414359	0.6634471055514153	0.3579303755405615	0.2483976029309943	0.2734868387085183	0.3269684485848361	0.4017521726275903	0.4969828016148236	0.9258275734300713	0.200793450687567	1.84395089978743	0.05380369349833831	0.05274515513243479	0.0005573101397014232	0.8071668429287984			1.26162175096788
0.1306872163252535	6.639898530657261	5.382296193484669	1.622092889207936	0.6854182326279142	1.008084533577279	0.6749198271362775	0.6778846621897302	0.3683042417815345	0.2560141178825384	0.2809150709150154	0.3321129401066173	0.4056562456987153	0.5030558032164899	0.9322766165389712	0.2030787600451176	1.85713896134357	0.05389020441975933	0.05312038963935848	0.0005573040387375881	0.807016632162457			1.261622751993054
0.1388770023728237	7.184648238410178	5.9464642779324	1.908828520177078	0.7649463168442531	1.152335706787529	0.7009935842666414	0.6895421230873633	0.3791579356574802	0.2645700374099627	0.2879161767645139	0.3354681515957857	0.4085460845192725	0.5077561885630015	0.9386180500226854	0.2045595070336831	1.864889123716339	0.05397285569885044	0.0534829058464922	0.0005572969807452313	0.8069076463484107			1.261623702268994
0.147066788420394	7.227483073386531	5.91430997062023	1.870707610666162	0.7565230186683245	1.124079388530289	0.7036073640373848	0.6984826087634083	0.382484085088696	0.2681045197274307	0.2882767262420161	0.3358955355605995	0.4091561960325605	0.5089145775941951	0.9411219238870214	0.2044780815641561	1.867714324944691	0.05404070321553042	0.0537653186848934	0.0005572867784362617	0.8068081597884632			1.2616246295146
0.1552565744679643	8.035703776263771	6.342100698224614	1.968109250709687	0.8171371175468922	1.172702959160747	0.7275520797507596	0.7161576254546752	0.3915830029985559	0.2746004773419404	0.2966752764528744	0.3418807380776153	0.4133570830640707	0.5158027210519824	0.9478711275098605	0.2065029406726033	1.87390823652672	0.05407874547608407	0.05392512344675134	0.0005572799440141884	0.8066835082140698			1.261625509724275
0.1634463605155345	9.078780201255665	7.242846475477839	2.336161339868102	0.9253128413540332	1.32271763189614	0.7808198489721204	0.7475613543552712	0.4142235729826572	0.291431239071072	0.3105034280119026	0.3485594490530806	0.4186510952373153	0.522394974964825	0.957940317404695	0.2090708100831419	1.876767917624094	0.05409090524812552	0.05395890322803869	0.0005572785500745516	0.8065504802780683			1.261626306519819
0.1716361465631048	9.538491503169556	7.837180899932155	2.605122529755036	1.057681193036598	1.425539304407168	0.867592480757447	0.7618689665891318	0.4444786145596938	0.3033617424369912	0.3261564270085258	0.3562053926479843	0.4234119541253236	0.5284259987440726	0.9662462590423616	0.2117392723724071	1.868276307970446	0.05408142905275021	0.05389154247101056	0.0005572762323479418	0.8062852225291052			1.261626962532381
0.1798259326106751	9.654036828522377	8.264005555934919	2.789478445682089	1.154172471434856	1.53346529148557	0.8950662089556489	0.7771735340759943	0.4632226814228665	0.3094093304969957	0.3294398862761056	0.3589074810479677	0.4264545919807814	0.5341855444469632	0.9731649529830764	0.2134432477824265	1.856296251015913	0.05405212912655946	0.05376252178004796	0.0005572695786564206	0.8060325730056934			1.261627611856192
0.1880157186582454	9.627726715253484	8.059033325047874	2.737300503370645	1.100825025663176	1.514771862932948	0.8775788004693303	0.7763032943141206	0.455941417638376	0.3084039880339973	0.3285349446609555	0.3571274524827304	0.4260401309834639	0.5328832749123326	0.9740427862623015	0.2126447210957467	1.857281915439376	0.05401067361712959	0.0536111534388088	0.000557262650837935	0.805822806758143			1.261628206336976
0.1962055047058156	9.54559404563706	7.977674439619745	2.684588806056266	1.050314128665949	1.485576937766087	0.8384123219962399	0.7718958035697403	0.4433624533412601	0.3055620291998822	0.3274819843403922	0.3566868345829701	0.426036267240135	0.5305449147960476	0.9740859935453066	0.2124390035276136	1.855699008521693	0.05397441984266927	0.0534646028427025	0.0005572597307873772	0.805659942139482			1.261628752059174
0.2043952907533859	8.944524847588847	7.629004381902367	2.47506322765559	0.9981011358040197	1.397011845109735	0.7974168037054427	0.7538642887096045	0.4287099174314415	0.3018230059819045	0.3186075350876978	0.3539952070259714	0.4252999521112378	0.5267244614983134	0.9676000835500211	0.2110250612415241	1.852050539201839	0.05394337744209961	0.05332949834807645	0.0005572580687679498	0.8056798269024514			1.261629236986343
0.2125850768009562	8.440018823711153	7.24610395009574	2.197275084371868	1.004351363660266	1.28910760702094	0.7998269773061146	0.7402353372703022	0.4212377860992353	0.2897413048179741	0.3121695508304033	0.3499716469509092	0.4226009644649593	0.5237022823891976	0.9652606681696593	0.209844466856334	1.864493395159146	0.05391341163203828	0.05320811307739472	0.0005572524707642751	0.8058267047724242			1.261629705825495
0.2207748628485265	8.469829973197676	6.97404538768662	2.213450597511317	0.9597782753487289	1.292323724617084	0.8002185971515232	0.7460435844124541	0.4220554079613618	0.2863078125212492	0.3108172957259454	0.3484629985711467	0.4207620379770852	0.5229670806805469	0.9620951003450255	0.2097079110991314	1.871682873812228	0.05388976661461801	0.05309989668784466	0.0005572434413254521	0.8060757188725576			1.261630211146448
0.2289646488960967	8.495161648731161	7.052719612541346	2.250624022814626	0.9356710733626631	1.306329832533611	0.8083098085034524	0.7527575552604854	0.4253064410045811	0.2874916691362436	0.3133693330569823	0.3493637391759182	0.4192027776527669	0.5217915258041342	0.9600268476970266	0.2090208522051108	1.866435830362686	0.05387102381636742	0.05300405443941007	0.0005572364879519505	0.8061888706319447			1.261630742622179
0.237154434943667	8.715305086213679	7.225944691681894	2.280942972347662	0.957199914983619	1.312803247559098	0.7999380906892131	0.744410204443437	0.4151784506163643	0.2879404084528494	0.3123664905869306	0.3476213872592563	0.4191030612026948	0.5208785481183719	0.9604251641025581	0.2090130329036382	1.861286322120155	0.0538556942031355	0.0529198988526797	0.000557233703715609	0.8062705527580559			1.261631265342345
0.2453442209912373	8.707280817551009	7.188678240856609	2.316790264788422	0.9553637393042674	1.327145627950635	0.7780539533602158	0.7326519938903523	0.4126914855921234	0.2908833907679979	0.3115340015500042	0.3474940004921871	0.4192709472544894	0.5208430887140336	0.9599467389679844	0.2092702071896843	1.860186833571087	0.05384083349065952	0.05284833960223399	0.0005572309411102652	0.8062943048557434			1.261631769282147
0.2535340070388076	8.0106851863068	7.009786818366387	2.192979399689728	0.9285247643299493	1.272543921971617	0.7598629704384713	0.7253030554364288	0.4044028677811418	0.2833526118778895	0.3037412901444709	0.3444870809045081	0.4170249680252974	0.5162857264645666	0.9544451883698969	0.207824208843822	1.860799393622715	0.0538264731204551	0.05279097530692647	0.0005572256985224252	0.8064216311027668			1.261632245038105
0.2617237930863778	7.821553818024307	6.535668965409593	2.19643327603368	0.874825385071473	1.283595468784104	0.7644304940213431	0.7319294910769381	0.3949549088020353	0.2807889977883188	0.2975016193630136	0.3433677193407181	0.4151305534851398	0.5149934286179126	0.9502508340923729	0.2070970251682158	1.863289274202588	0.05380941905543631	0.0527331380534176	0.0005572222410734542	0.8066773911868976			1.261632687767994
0.2699135791339481	8.123126335863603	6.353607186637909	2.154303562444265	0.8327469034056965	1.258992856264187	0.7568674217798214	0.7218366313072746	0.3947283045365605	0.2813658127214174	0.2992918378627678	0.3440081837749148	0.4145072281066854	0.5155500941359614	0.9505674295950837	0.2075459277754627	1.856088425379564	0.05379375003051979	0.0526786003279355	0.0005572238473173809	0.8066212886524108			1.261633088305592
0.2781033651815184	8.273511966254324	6.607808092390771	2.10832750582215	0.8430800777632947	1.213634434299451	0.7402871356240367	0.7089465299669501	0.404219375627118	0.282212550438896	0.3031656923669876	0.3445640623018796	0.4156874023263309	0.5143809838742391	0.9518890498264275	0.2076827276066388	1.85322350832543	0.0537803221403213	0.05263529695571626	0.0005572265484025962	0.8065078538517697			1.261633419360049
0.2862931512290887	8.405585428963791	6.904180162551868	2.274599217765754	0.9003198724320379	1.25130472936103	0.7646029357011189	0.7203913743951297	0.4160714174480852	0.2858102178518058	0.3091581196257948	0.3459570750404451	0.416181346671146	0.5154123013992554	0.9528852488324597	0.2077621557931391	1.850656342962221	0.05376827332629709	0.05259115721240454	0.0005572247766426341	0.8066350612932398			1.261633658654233
0.2944829372766589	7.645721727069647	6.205772453553374	2.033072674359476	0.8432022046601662	1.207242378569165	0.7577816243703491	0.7203454802120981	0.4068210614234976	0.2787471501843252	0.301749457685878	0.3416172439269015	0.4126859749307173	0.5124073281785162	0.9469363040078808	0.2063103672941868	1.845631903412979	0.05375740263678656	0.05254626003488597	0.0005572195782240612	0.8069214165835271			1.261633880538166
0.3026727233242292	7.548976566183647	6.055137186694669	1.912755486253791	0.7951106243779796	1.171695931792595	0.7319860056664595	0.7126419012564733	0.3909939915162549	0.2751810885726283	0.2955152257940895	0.339881242047137	0.4127446678600166	0.5120723543899076	0.9464966252761223	0.2061281807307201	1.849015211184496	0.05374865565967708	0.05250758976258341	0.0005572187330317087	0.8068872170350319			1.261634043161526
0.3108625093717995	7.659881000163407	6.08430705611247	1.878015687912069	0.7719670260523002	1.120735677002249	0.7057994903991259	0.7059979507091753	0.3856885130015255	0.2756059211899747	0.2934021650980995	0.3379577834348769	0.412240598332145	0.510894739432336	0.9457303921197041	0.2058242345065539	1.837209079875961	0.0537422397665239	0.05247338786231041	0.0005572223200347665	0.8068370910016862			1.261634125007235
0.3190522954193697	7.536301413372412	6.038942556506685	1.862920282980877	0.7720475951842405	1.105643831219611	0.705244208565139	0.6974705468485414	0.3850219525082017	0.2719985732652593	0.2933778229947222	0.3376118499384324	0.411326140397536	0.5096921688714262	0.9431362903972389	0.2051647492990839	1.838633272895255	0.05373723428863735	0.05244540854198651	0.0005572235565333543	0.8070098712805531			1.261634150409297
0.3272420814669401	7.885259218630396	6.706814429784794	2.074205819137708	0.8824138238968889	1.208744029778979	0.7558491687655758	0.7091536710276198	0.3944928260273956	0.2739793252643161	0.300551767619213	0.3419754805061481	0.4129769327846263	0.5127094034820729	0.9471978179882126	0.2063055917455714	1.854894195948303	0.05373546256352209	0.05242781243161426	0.0005572213854279868	0.8070144316360385			1.26163417793035
0.3354318675145103	8.093029855555178	7.034422355289785	2.267129007538977	0.9319958968786771	1.301182626821088	0.7938006457052156	0.7207391579967976	0.4012559955328515	0.277128960720225	0.3016482074775028	0.3434940278487911	0.4135657103690004	0.5137259061146681	0.9493719019515362	0.2071748835905497	1.843239428754612	0.05373282496557755	0.05242066744542762	0.0005572200583110802	0.8070329169112203			1.261634221531849
0.3436216535620806	7.792973892575675	6.556940369449709	2.059799879246208	0.8659240802741113	1.210376700479029	0.7585417621293958	0.7143902799684073	0.399936579755859	0.2739889361576123	0.2996025160811706	0.3416836618464996	0.4119981935385735	0.510042790829123	0.9457352730808166	0.2064517814419672	1.835236867683737	0.05372987509306074	0.05241760186765262	0.0005572224605403413	0.8070845558440156			1.261634239604704
0.3518114396096508	7.265456489047024	5.875877277871638	1.881929509803042	0.7443197220916635	1.145429876095714	0.7089126978207801	0.7023114206132693	0.3847746032152585	0.2689556844731701	0.2895455545573281	0.3362757610452429	0.4101088247286916	0.5067800550077558	0.9408216282496552	0.2049873703128415	1.829766216738277	0.05372630658020987	0.05241196130292785	0.000557226049142738	0.807134987062734			1.261634207701926
0.3600012256572211	7.255381607731499	5.976342092518181	1.923053797053038	0.7577762947148929	1.130018141020846	0.7144968564528891	0.6959556387427831	0.382373031741619	0.2685136782552521	0.2883941391655022	0.3357792544724986	0.4095471324273441	0.5068056658213506	0.9401642455300561	0.2045762549458514	1.832264898789472	0.05372064687151955	0.05240235748507381	0.0005572263606324938	0.8072824139224161			1.261634145158053
0.3681910117047914	7.390337448224312	6.315405814600404	1.982225106118809	0.8364420282807903	1.157365378556173	0.7307837120688238	0.6996536691333134	0.3947251126580424	0.2730518093734028	0.2977009697753771	0.338054629174712	0.4101025739226948	0.5088148210841066	0.9418155657238542	0.20511806958899	1.855433454720945	0.05371157845419756	0.05238250686143589	0.0005572241301255282	0.8073393645401056			1.261634080152586
0.3763807977523617	7.05192784753105	5.77961160695095	1.82699461595907	0.7369813698723604	1.128152932752806	0.6996722642077071	0.6995584923500787	0.3854503080519521	0.2694189871076389	0.2947476451672472	0.337255730720797	0.4098416590465329	0.5067693200655791	0.9398124851299652	0.2042147185807987	1.84747104587537	0.05370387603179056	0.05236409633786192	0.0005572250286583057	0.8073236249541849			1.261634019338144
0.384570583799932	6.900710248040252	5.738084424887037	1.80937433672256	0.7560381560408067	1.103634002589728	0.6985314634715831	0.6930564840994992	0.3817651071103306	0.2670955160020748	0.2903333682412894	0.3359302965139122	0.4091966657731371	0.50534200855331	0.938005156971629	0.2037566693779512	1.831828880627398	0.05369896945802713	0.05235050069901569	0.0005572295177149421	0.8073444442577217			1.261633933393961
0.3927603698475022	7.072599043768076	6.02243723144738	1.835751928821178	0.786744208100657	1.088453039682695	0.6871686736360879	0.690593897772074	0.3829059878178545	0.2688408667423067	0.2898257812641633	0.3348174764326447	0.4077263180050942	0.5044357691643486	0.936911507099205	0.2038704077474746	1.830347425719416	0.05369433570689511	0.05233224110768459	0.0005572317245039087	0.8074128143408327			1.261633812693699
0.4009501558950725	7.059208723458858	5.706818259958426	1.789400700302109	0.7204027562150732	1.082198840116392	0.6801913427555952	0.6939163527368358	0.38056059984031	0.2681736020871447	0.2883501410649513	0.3339407730836423	0.4070160305266517	0.5040366062601284	0.9358243908094783	0.2038040009274141	1.836847826146266	0.05369494338935629	0.05232261843648854	0.0005572315106495485	0.8074931090877925			1.261633654702317
0.4091399419426427	7.145735283413336	5.644814991137462	1.797981857194255	0.7239584605855481	1.118076575979243	0.7065108256972311	0.7002356615479982	0.3832429555319087	0.2683174556855454	0.2906953148225206	0.3369015360807806	0.4082423965841605	0.5058282097761843	0.9365688061756028	0.2043789385715995	1.844108101121196	0.05370001421077751	0.05231824556998135	0.000557234220354993	0.8074630629965449			1.26163346846258
0.4173297279902131	7.36824473135373	5.880067004473891	1.827638432962827	0.7573261612337965	1.132036580789763	0.7184000660699491	0.7007163663156868	0.3841057849384286	0.2678674130504235	0.2915696371361139	0.3375706395631231	0.4095384520434373	0.5075521555044709	0.9392698082792742	0.2047719964208356	1.830951249001062	0.05370384306095528	0.05231051677215236	0.0005572403164315613	0.807403995404416			1.261633268431528
0.4255195140377833	7.451361044431948	6.222027285200273	1.948717709859929	0.7905229503308362	1.155439809989632	0.7318319112099968	0.6963794083719593	0.3853951918501244	0.2682307205683069	0.2906269680332909	0.3374984541684368	0.4102748887050626	0.5082613098047177	0.9413235863089465	0.2047720671400421	1.829939082030602	0.05370271651420931	0.05230100797153345	0.0005572447007546099	0.8073639225907018			1.261633041067636
0.4337093000853536	7.504196870961924	6.295631450827393	2.009849355800672	0.8254955997708315	1.191079202445222	0.7497000674537797	0.7064262003468836	0.3889020495773843	0.2679365254403475	0.2939264705744346	0.3395375398706378	0.4104972977938598	0.5094249217787116	0.9433390940350452	0.2050907404931272	1.839281464713148	0.05369611585934313	0.05228699276064471	0.000557243856397638	0.8072814734689812			1.261632812192001
0.4418990861329238	7.332742523021452	5.948013204843304	1.882063028165379	0.7770281531701954	1.131655164843669	0.7222285269718488	0.6958199013397459	0.3815502164972039	0.2637345183129365	0.2903294553477613	0.3368381312629297	0.4086345846683231	0.5066545036905878	0.9396024968949465	0.2041986227830699	1.837021131384799	0.05368800284091758	0.05227282841393111	0.0005572419297459856	0.8072478964129827			1.261632611324202
0.4500888721804941	7.202353665630581	5.90167236832135	1.858313032844279	0.7661475058595361	1.129074556513323	0.7176155464648839	0.689300622918497	0.383522039479073	0.2649468375545505	0.2881886045591185	0.3352612310353885	0.4084371013467867	0.5060155753254919	0.9387519568922922	0.2042357749169978	1.826217542223626	0.05368020686940041	0.05225947896870649	0.0005572439967915427	0.8072294362950154			1.261632410334027
0.4582786582280644	7.212759672664732	5.858314309757982	1.870850729618593	0.7812713806245525	1.132661045687283	0.7289963139599793	0.6979144720655373	0.3935263147688481	0.2732446999340346	0.2930140437914407	0.3374468000010574	0.4107520405280529	0.5074314636727745	0.9410861110543326	0.2047881780614729	1.818941748649404	0.05367430474133943	0.05224298607280836	0.0005572483085031308	0.8071469171286587			1.26163218199905
0.4664684442756347	7.335412200135145	5.747641276499625	1.86849783587237	0.7444006830030957	1.115735165587738	0.7014119867562378	0.6919939625518458	0.3833627085950643	0.2675131879426257	0.2893886025209455	0.3355163628613216	0.4102820886312309	0.5075436728066461	0.9400813925207673	0.2043988075648082	1.822455944048432	0.05367451751248199	0.05222864067371458	0.0005572505844061795	0.8071987399849411			1.2616319504653
0.474658230323205	7.021237315669493	5.50554782461349	1.709279008205813	0.6981632037186992	1.084990230388365	0.6809453021665542	0.6867774574743367	0.373579861338234	0.2631585871974841	0.284261101570698	0.3332842018636332	0.4080420216840285	0.5050018073968568	0.9358020829205427	0.2035122065239175	1.824615009888578	0.0536771407841482	0.05222105260532027	0.0005572496032155097	0.8073381017720175			1.261631780475162
0.4828480163707752	6.601950580722795	5.22468717641159	1.588956083642148	0.6668384997286511	1.012487479535866	0.6851597074445317	0.6822075013006967	0.3728000588988585	0.2611070430401339	0.2829504333944761	0.3334238082294531	0.4066949601432176	0.5037788834814659	0.9330761468881204	0.2028517127721461	1.819672020863727	0.05368197593028733	0.05221920060717311	0.0005572488023265817	0.8073737543505199			1.26163167155024
0.4910378024183455	6.741423402922412	5.409195191019081	1.691064092630441	0.6930661805132586	1.038212126409144	0.6986204747678356	0.6805484300698812	0.3746933145042979	0.2585133636262963	0.2849425293264478	0.3341250752736582	0.4072559188082772	0.5039049442989448	0.9349930955977549	0.2030852428238653	1.812002180822011	0.05368490673499596	0.05222031557672981	0.0005572518848599428	0.8072881871799417			1.261631550283373
0.4992275884659158	7.107976295487489	5.832650239942087	1.817772141407946	0.7354832080838127	1.083798050879312	0.702991707025622	0.6835406718821475	0.378983569678128	0.259782737189209	0.2859406419716669	0.3334629837806886	0.407323297270308	0.5039953154878155	0.9363558107570156	0.2034372051813855	1.818192128583872	0.05368387044763483	0.05221582524680946	0.0005572560835234063	0.8072082297401637			1.261631401119258
0.507417374513486	7.169746765072412	6.046046782460677	1.860447927215379	0.7886305991512481	1.118896380316607	0.7278034892477674	0.6921734588905831	0.390380451165597	0.263397215390774	0.289162973226538	0.3349798770062672	0.4079802947903484	0.5054398957967954	0.9368126882324775	0.2039441206766974	1.822180257966896	0.05368268379836658	0.05221370485300629	0.0005572548812181055	0.8072232246287823			1.261631265869607
0.5156071605610563	6.942555940550459	5.634515951656847	1.754810789113565	0.7358426924870776	1.080337187601748	0.7063490473431578	0.6879283941938381	0.3788512541121045	0.264280184756694	0.2892198435327658	0.3345108303107907	0.4073076529028048	0.5049026328034102	0.9354073593148617	0.2033859349094282	1.823793584031637	0.05368465172771413	0.05221777813973302	0.0005572507527201291	0.807244162947407			1.261631189018919
0.5237969466086265	6.706010682824628	5.296926568595598	1.605696964987156	0.6858769111865842	1.024378352384967	0.6806181039610231	0.6766703248054757	0.3678632906760491	0.2591269621619519	0.2848035692790931	0.3320514079427184	0.4056566790355627	0.5020865226140013	0.9329134312911564	0.2025701344453915	1.829667361657662	0.05369009471770275	0.05221724183670826	0.0005572519141289534	0.8071940039451849			1.261631118001976
0.5319867326561968	6.658042697560961	5.454869225962105	1.625028305195491	0.6859071202738271	1.018607139715761	0.677149422458791	0.6734110683690688	0.3723740277367523	0.2576623484760746	0.2843649428981616	0.3317954412016495	0.4059140123979738	0.5020029658300983	0.9333548160575921	0.2024313837104935	1.829069152913695	0.05369217002063486	0.05221410067074001	0.0005572566464414559	0.8071492026398619			1.261631034557714
0.540176518703767	6.824007353429879	5.707147862774509	1.744204427953628	0.6901725396963068	1.040451331235095	0.6826384839066626	0.6803550098188912	0.3737627247860021	0.2632887189467249	0.2838008836272564	0.3324011629899886	0.4069035727235357	0.5034253989763449	0.9353234306089722	0.2028995122011008	1.833320780920258	0.05368964984653463	0.05220904644650647	0.0005572564467947604	0.8070727182466839			1.261630980594565
0.5483663047513374	7.140121184785665	5.887328491832437	1.796853495869351	0.7247776120183923	1.084411133112517	0.6984333306424628	0.6861262285718958	0.3750305538313263	0.2655388189446503	0.2868874022935484	0.3346066223786321	0.4078399195355615	0.5041220376730432	0.9362937450515318	0.2029886843496955	1.843483826698616	0.05368601560603512	0.05219748924744161	0.0005572534174565352	0.8070599156845845			1.261630920514272
0.5565560907989077	7.077375723306837	5.897462605118768	1.770259191594818	0.7711218798206353	1.067040640519498	0.7170844772426958	0.6837323254665832	0.382079287568128	0.2660372494396212	0.2895799110404869	0.335821055814608	0.4081901865954823	0.5042948575426859	0.9370116852775408	0.2030853205834373	1.853094100365671	0.05367852342032934	0.05218028128084378	0.0005572530554176532	0.8070758847558376			1.261630899410768
0.5647458768464779	7.077508689354287	5.8863571111798	1.782063985481172	0.7663931262241694	1.04963189964281	0.7136827494082956	0.6832440833295399	0.3840598285756261	0.2657706976945788	0.2874788741652324	0.3338079528298684	0.4075456429204647	0.504354846819131	0.9377486703628588	0.2034547934333312	1.835054423186595	0.05367372001596325	0.05216253423822867	0.0005572560099732684	0.8070369061559317			1.261630886235135
0.5729356628940482	6.889204811849094	5.745897187908676	1.778459668691257	0.7319339960225131	1.047664658446691	0.6901549080841619	0.6805236833878709	0.3716334094773658	0.260060320990942	0.2836622748864173	0.3317276069646551	0.4056976758770388	0.5021079691831831	0.933749301462337	0.2028094286673594	1.834008979752748	0.05367055701533276	0.05215490225405282	0.0005572580722812651	0.8070928212489107			1.261630844570757
0.5811254489416184	6.786420150393904	5.636524589808242	1.734037966780812	0.7200416499332887	1.054855047192713	0.6808738655938478	0.6804920175927959	0.3698728987828676	0.2576778697504862	0.2816591445411149	0.3306456039302899	0.4049335334021428	0.5012377970011327	0.9320578215749112	0.2024032341913079	1.84637548589299	0.05366183459182033	0.05215549830906499	0.0005572571537407366	0.8070587880262323			1.261630777292577
0.5893152349891887	6.980205783064621	5.8662104568605	1.841486565076185	0.7523348065760187	1.094088533620225	0.6963157245640388	0.6903695684823712	0.3806182370324624	0.2618623754009812	0.2881083381067001	0.3335602959242951	0.4072388969549896	0.5043154810361293	0.9350622479861795	0.2030431895030963	1.840977043419324	0.05365832367836429	0.05215636251558953	0.0005572563185331046	0.8069869968076553			1.261630720743379
0.597505021036759	7.180291892998383	5.91091692408222	1.853710296885209	0.7621811335400187	1.103647842175566	0.7051489121106461	0.6892447138000618	0.3847103384379114	0.2640783472511481	0.2911323193811806	0.335345511357508	0.4090053706946519	0.5053465590261061	0.937134949430822	0.2037847188170562	1.825047730819649	0.05366366507862394	0.05215970008185657	0.0005572587627130653	0.8069407114233847			1.26163066408609
0.6056948070843293	7.019508391172111	5.75557108205471	1.707600103773035	0.7538642811064913	1.034466282469556	0.7055518841161106	0.6811238108775791	0.3856881173985519	0.2611492129850628	0.2905648819690346	0.3340739687118326	0.4082914837548229	0.5031389685036879	0.9362333038289302	0.2033459525505536	1.824619395233481	0.05366877205980154	0.05216804305560883	0.0005572627831090817	0.8069846277339572			1.261630569255434
0.6138845931318996	6.927500947662994	5.629961529350703	1.689879494126355	0.7368813756446733	1.035757318283344	0.6982022108625667	0.6822781256579957	0.3824193080186276	0.2606034225619253	0.2881161690645927	0.3337947772110073	0.4074460898274974	0.5032298443861448	0.9351165494152373	0.2031764672934668	1.841942955584048	0.05367273146425205	0.05217093851624271	0.0005572639295906587	0.8071323505908662			1.261630453353822
0.6220743791794698	6.926249551554024	5.672883035306472	1.705136925208204	0.7241727573761138	1.052379657625602	0.6916437430494035	0.6860197242980033	0.3797163936885416	0.264791457012154	0.2865704650619963	0.3336656291878862	0.4071619156024032	0.5037649394550646	0.9349097433008873	0.2032951224873929	1.852584978835244	0.05367383197349344	0.05216300515586839	0.0005572616398380748	0.807128237237407			1.261630361244841
0.6302641652270401	6.936730109316245	5.618782880380111	1.728830635195667	0.694392903023298	1.041172402004474	0.6817873078726637	0.6794276112077305	0.3733522780156886	0.2632047348421587	0.2840107969442361	0.3315628422483965	0.4057809423162936	0.5014292227404947	0.9336467430544623	0.2025981873580515	1.833512220780945	0.053671116327886	0.05215262194591674	0.0005572609046994693	0.8071112305238317			1.261630284539947
0.6384539512746104	6.743183700918684	5.315515186080614	1.654529962193876	0.6394148604478027	1.00971096679122	0.6624297507153029	0.6705834507040885	0.3653182453827424	0.2544186369313958	0.2797613338121923	0.3297904751136467	0.4035329001096442	0.5001006467219768	0.9301954748945335	0.2020147327493621	1.805640188426067	0.05367130673864891	0.05214161664193887	0.0005572643466993347	0.8071912204859435			1.261630192669218
0.6466437373221806	6.710549139759607	5.455080969157055	1.67867195671037	0.6703609438034986	1.039227696041864	0.6750135194125438	0.6787102279699956	0.3696804478593802	0.2585704758619142	0.282909476383541	0.331929355447854	0.4047758609506691	0.502028608395793	0.9310671778214761	0.2025889291212422	1.80958329181559	0.05367091877603423	0.05213408220384704	0.0005572681294299798	0.8070750162060312			1.261630047824379
0.6548335233697509	6.722100595408786	5.434349717951648	1.646169274115741	0.7048938132950815	1.045444683816462	0.6879817240345266	0.6783862100966118	0.371911857947456	0.2590544069986852	0.2836058372219137	0.3318686783309461	0.4053847503739678	0.5021042546506932	0.9316643329915371	0.2024239849612426	1.837158686851899	0.05366987245975904	0.05213206343725117	0.0005572658872489358	0.8070771712582675			1.26162996070326
0.6630233094173212	6.886570094082764	5.375795234387727	1.646920406636247	0.6916685353250078	1.034226941804845	0.6819353551042696	0.6772258121688129	0.3713201894065744	0.2583754386335997	0.2823381540286052	0.3315737488228567	0.4050151282486769	0.5018954909119773	0.9320088836191924	0.2023712212164548	1.831631952055364	0.05366758199563972	0.05213166223026341	0.0005572617239331749	0.8071117669421396			1.261629932514916
0.6712130954648915	7.343468714821225	5.936476507085952	1.909133380180936	0.7355007669039888	1.091186245509172	0.6907240869273855	0.6854735151371418	0.3797499262279352	0.2676178774118922	0.2886334571087223	0.3351069561244871	0.4079748051889631	0.5046692648196319	0.936646822978262	0.2039895646767435	1.831117481226034	0.05366522937796404	0.05212955203926844	0.000557262838955784	0.8070188237176453			1.261629920958145
0.6794028815124618	7.02644341099557	5.71141925338511	1.848643267186948	0.7119310553698778	1.105544327323453	0.6830747668545107	0.6914520048805411	0.3785448960436787	0.2682574899040764	0.2899890194731797	0.3367210361274027	0.4090013358674987	0.505149809897749	0.9357988162920123	0.2037271178176586	1.836497479555254	0.05366375965680927	0.05212985210733615	0.0005572659160999762	0.8070803019415527			1.261629887273966
0.687592667560032	6.883535934168933	5.479568920285897	1.722307150374901	0.7207593070111287	1.080819173599449	0.6939781024260051	0.6899409741341705	0.3738049096025411	0.2610655801962276	0.2871844535101434	0.3368103289405645	0.4083923580787912	0.5056089510276877	0.9350486682479038	0.2033626484470473	1.84094374242642	0.05365772361228981	0.05212755775941222	0.0005572655110795672	0.807075025830524			1.26162985365506
0.6957824536076023	6.922097099492141	5.485983079027538	1.682240373191984	0.7015058879678608	1.015319440844286	0.6989144044157116	0.677155901081706	0.3733797275389927	0.2564339853008726	0.2824892458153392	0.3330167394692777	0.4061046170553025	0.5024338664230761	0.9322318041051242	0.2024489563318215	1.852808986122505	0.05365455156293557	0.05211840012831461	0.0005572614664965788	0.8071720674985022			1.261629879266001
0.7039722396551725	6.986623900256023	5.517674381119273	1.790707167821232	0.7119453490954314	1.050151025415762	0.7124108020029648	0.6826620702216348	0.376842042258009	0.2597990672203714	0.28236946845765	0.33207288413827	0.4057855660674781	0.5020891988009192	0.9324644893022676	0.2025393483618589	1.841035859622916	0.05365813831956706	0.05211357397679156	0.0005572589605525759	0.8072111595109811			1.26162994571852
0.7121620257027428	6.736331240779323	5.492342808855556	1.743879726401011	0.7168748290541366	1.079469474201295	0.7119567874214257	0.691373994117314	0.378820883025772	0.2570611670281631	0.2845460039469431	0.3320493860827304	0.4055533264825593	0.5009818300424499	0.9324949396682066	0.2026158201497753	1.820155465271128	0.05366269068815731	0.05211052807220207	0.0005572600628950432	0.8071677528854224			1.261630026517413
0.7203518117503132	6.555899137065601	5.431428566047905	1.689644927929064	0.6739663171054239	1.045787138093639	0.6821876231006487	0.6861844930443202	0.3749101036785897	0.2586907597645708	0.2837350390258729	0.3300986969601333	0.4046833708675709	0.4992584414580534	0.9299662903050782	0.201973456697492	1.814927267769566	0.05366221180873229	0.0521090596484188	0.0005572609168686863	0.807212499821397			1.261630095969896
0.7285415977978834	6.911618776883715	5.63970015445457	1.818216202911258	0.6944090130623608	1.072706342375295	0.6822502046402892	0.6786845870100973	0.3733914959370942	0.2641465241934995	0.2854118833190957	0.3313148621481258	0.4051800441445491	0.5010165760626655	0.9304706963678152	0.2027047866873679	1.831963634996174	0.0536587964714221	0.05210968557942466	0.0005572584055489639	0.8071828484514917			1.261630161899932
0.7367313838454537	6.996873161912197	5.647154513533243	1.736334538394645	0.7052914746472121	1.033586925899074	0.6761284205173943	0.6726279559015402	0.3722129538412372	0.2578479345144117	0.2841594831332002	0.331707237363512	0.4048266441483068	0.501233440463553	0.9315393623245956	0.2028867109755412	1.83843207736928	0.05365966780873475	0.05210978671834469	0.0005572552447909772	0.8072448077209616			1.261630258576408
0.7449211698930239	6.642773384395229	5.455678317372693	1.644592325750589	0.6869017945386809	1.018655351429212	0.6770818187335841	0.6767037018974852	0.371283693997763	0.2563730692456526	0.2806476847109975	0.3306993033590349	0.404823442477978	0.5005885579659813	0.9313167963238503	0.202630685050545	1.823944679757041	0.05365748144684281	0.05211256447142181	0.0005572557323987434	0.8072927469586296			1.261630362461817
0.7531109559405942	6.698266859073074	5.416205726204117	1.78055476757712	0.6753378198365179	1.057214362097861	0.6854685269041778	0.6845816406423483	0.3723939990516134	0.2576594971661828	0.2828694265720507	0.3314097391129983	0.4053640128987204	0.5012480246682847	0.931001156646791	0.2029911964887158	1.813699957941247	0.05365173805394399	0.0521124533738372	0.0005572588464210104	0.8072073989072502			1.261630438478295
0.7613007419881644	6.733190145519496	5.330392565864763	1.754556581001842	0.6696572199977252	1.036346266057083	0.6855470394189812	0.681502401802793	0.3739059846810202	0.257825928178242	0.2848112137952147	0.3321346724110301	0.405651805742993	0.5017903053420842	0.9310998160523903	0.2029978332432281	1.82849100413452	0.05364460801650107	0.05210987634632579	0.0005572583276062667	0.8072030711460954			1.26163050821916
0.7694905280357347	6.819305064798788	5.53363377960386	1.751970557061386	0.6898944795724167	1.039334916006053	0.6897170976147948	0.6774977370413133	0.3770980336914305	0.2602047800043747	0.2868776806108937	0.3332853594798565	0.4062365986973395	0.502980722825582	0.9333891647342835	0.2031687327978227	1.85675335904642	0.05364038318665546	0.05210771889085688	0.0005572541152982079	0.8071975773473952			1.261630564689973
0.7776803140833051	6.885864350876956	5.442988228719356	1.713359065248618	0.6862335560487883	1.040406235824228	0.688126298443388	0.6774019301158393	0.3718212962793113	0.2551440151656701	0.2815532522638057	0.3317196016231521	0.4058306397485273	0.5025497641341378	0.934345436843916	0.2028311944700533	1.844130186472356	0.05364397688758869	0.05210132317663052	0.0005572526924833234	0.8072079711696726			1.261630652547771
0.7858701001308753	6.880685916174447	5.365783220323364	1.691694538479942	0.6675510077703035	1.05271865886282	0.6844525597501478	0.6812045658876269	0.3690885209535172	0.2566171880759452	0.2791350961344736	0.3308849332787607	0.4064902551184585	0.5021590302206183	0.9338438721643196	0.2027325834628986	1.835411847399689	0.05365311105731955	0.05209626846410972	0.0005572562277624617	0.8072004003068344			1.26163068469272
0.7940598861784456	6.958154803617534	5.835801050993327	1.826137280863248	0.7298050173777246	1.096476343321093	0.6917203101422279	0.6851772775421276	0.376988082425781	0.2637979038260305	0.2874903548710601	0.3345616343743443	0.4073607123713353	0.5034336152782102	0.9344553564988535	0.2035179330079793	1.843130018690125	0.05365985765456699	0.05209455564312285	0.000557257949383068	0.8071874721398054			1.26163070204434
0.8022496722260158	6.769716992659673	5.639773615342992	1.799752237130837	0.7347698778095156	1.095845299600125	0.6923364604502724	0.6851825042198406	0.3739835976208025	0.2624801909907841	0.2848736048717396	0.3328493109065285	0.4058522540386241	0.5024441019766591	0.9327367474099878	0.2029166068349074	1.856527938789688	0.05366241507004405	0.05209444862666152	0.0005572550940257507	0.8072520568803662			1.261630717208824
0.8104394582735861	6.80159384717717	5.532362589419163	1.755654010308079	0.7257898853295526	1.070625224080432	0.6961435256826969	0.6784726935198022	0.3726826409214415	0.2583299805686201	0.2832079275769696	0.3320697844067721	0.4056605827164594	0.5024309871043868	0.9327560297174734	0.2028049452516204	1.865558465309058	0.05365709661251312	0.05208818849675943	0.000557252591893137	0.8073166593853117			1.261630761028438
0.8186292443211564	7.163576557316198	5.88014400541497	1.834952735329756	0.7831377235428787	1.073563908986467	0.7128962262790672	0.6844643990656635	0.3835916114406144	0.2615132631565965	0.2921197315539327	0.3341593367292443	0.4071748669789254	0.5039356143213295	0.9360023979715464	0.2035713495904744	1.848928418869104	0.05364678385865088	0.05207499969829862	0.0005572536491174827	0.8072924292061442			1.261630811161066
0.8268190303687266	6.78145991333218	5.530360414308738	1.685272485341717	0.7325669417688621	1.04720187733144	0.7076626160277479	0.688402671917688	0.3800385869089877	0.2655255478188321	0.2925365521036543	0.3356873350725365	0.4073727202260877	0.5033423136020437	0.9336042041973174	0.2028893374643917	1.833590303660906	0.0536439493697714	0.05206390296992165	0.000557255508733023	0.8072811438146412			1.261630838964063
0.8350088164162969	6.681460981264213	5.376565846052706	1.620975011431397	0.7102980164571469	1.0273023463434	0.69352676531087	0.6786895965914209	0.376718762981529	0.2645305837510568	0.2918835377061629	0.3354631739674617	0.4072742918222365	0.5030461036273495	0.9325215577044256	0.2025208277730514	1.834328965688297	0.05364131619848239	0.05205751672607261	0.0005572544108319254	0.8072748717738294			1.261630857075356
0.8431986024638672	7.127200038086126	5.884087340665173	1.748760551339815	0.7854312996113302	1.070530509141506	0.7030460901856332	0.6830646976800543	0.3827390411345591	0.2699914073358941	0.2923701241006815	0.3357079322576552	0.408047346570635	0.504490914985275	0.9359195757215401	0.2035275876538285	1.844448144121012	0.05363861827081436	0.05206051463375729	0.0005572512132799416	0.8072276375157419			1.261630895885149
0.8513883885114375	6.934167213649536	5.620252869580687	1.784248613200827	0.7282618272767284	1.09159937686691	0.6920131408739963	0.6806107733582467	0.3749777515548289	0.2629023119057568	0.2836123419361036	0.3320799910870687	0.4059129522585874	0.501843360688635	0.9323707493719974	0.202594517130357	1.847871055993512	0.0536460321073667	0.05206675557876113	0.0005572499987661351	0.8073298351510456			1.261630960434233
0.8595781745590078	6.871446722230695	5.280589075218124	1.699224204553526	0.6740725797120186	1.045535150339987	0.678737321760397	0.6730832711831399	0.3702475828425652	0.2598004531061606	0.2813032840719617	0.3301577829305965	0.4045244029290929	0.5003704511727056	0.9304907083088345	0.2020096466601367	1.838903721306142	0.05365635090235674	0.05206823396120896	0.000557251949584362	0.8074285998861049			1.261631020292254
0.867767960606578	6.914743475871687	5.352971782270359	1.685713174296148	0.6796506466030197	1.017450296427893	0.6758301087655727	0.6697759178968502	0.3705203388260069	0.2600809136317892	0.2816512866610603	0.3305500280900262	0.4040930474953618	0.4998241669321112	0.9302756793499356	0.2018423896707896	1.832663599217975	0.05365446151973603	0.05206626319151789	0.0005572530222341209	0.8073978107731073			1.261631058636413
0.8759577466541483	6.869385276241105	5.634419172493871	1.70081491295121	0.7360672421605921	1.024246050537813	0.6875423805139405	0.6721550509583006	0.3744412030650211	0.2568337440569243	0.2826849222989685	0.3306830878216925	0.4042888296499833	0.5000321288602736	0.93154199330499	0.2018537608123216	1.833286898852731	0.05364770515212992	0.05205996322695755	0.0005572497071430804	0.8073484358074692			1.261631120555712
0.8841475327017185	6.800223869479201	5.667793044316806	1.746142553130788	0.7208770222298212	1.039697347410999	0.6902719472417981	0.6830327965574617	0.3768455208845782	0.2584371174639028	0.2837205944306572	0.3310383475725818	0.4053015432453083	0.5005213374036577	0.9315204255938209	0.2021916242499163	1.832777987403908	0.05364619020665758	0.0520492041166013	0.0005572460093853332	0.8073973714061381			1.261631210850871
0.8923373187492888	6.554991971669118	5.235866399284387	1.612185351319299	0.6560156019867444	0.99298383203686	0.6782930023673026	0.6726068029340381	0.3698029451796873	0.2558388578476642	0.280837792062954	0.3302587867587449	0.4047515185862767	0.4998828689446312	0.9309524129145034	0.2020751127414024	1.829901422305953	0.05364849712108101	0.05204475925473688	0.000557247047714845	0.807439267323816			1.261631304506095
0.9005271047968592	6.61981120552072	5.404175997571825	1.572054877361095	0.7005831352144126	0.9911934999742813	0.6834599475849947	0.6684046228437869	0.3687579559207996	0.2524530949261281	0.2805932196190172	0.3311191494383234	0.404323323814698	0.50053381155836	0.9315948398169891	0.2021366777696753	1.832348088435774	0.05365245302570833	0.05204597691548799	0.0005572497045181911	0.8074050696055474			1.26163136300727
0.9087168908444294	6.92910303376729	5.848734453499923	1.720006440114752	0.7594927679293106	1.059099483695705	0.6928799905381628	0.6774674889891642	0.3764211002513266	0.25736793863288	0.2861967391942907	0.3335384338041026	0.4060514971112314	0.5027246363710598	0.9343813625420864	0.2028565086691285	1.838271673481846	0.05365682819972128	0.05205264257764475	0.0005572486007685828	0.8073584755093874			1.261631406124216
0.9169066768919997	6.959008989437477	5.867291388694396	1.744758586372711	0.7468925917257747	1.091494475864237	0.7029592007965138	0.6859646483767735	0.3842461185349482	0.2636758838210507	0.2926589209089477	0.3360938723124844	0.4079508761144406	0.504629252199063	0.9364382594617778	0.2031235449043609	1.834400855987298	0.05365974886246002	0.05206236638776082	0.000557245198957761	0.8073291824426321			1.261631474771554
0.9250964629395699	6.833376602719514	5.57437876651593	1.648902668553416	0.7049866902393919	1.038911842781953	0.6994863727544417	0.6824002311707739	0.3777821470781925	0.2615448407838116	0.2873171378800163	0.3339003120675345	0.4074195460967214	0.5035028245016735	0.9352420154993206	0.2029333757144721	1.827691353425306	0.05366468648292751	0.05206874830634296	0.0005572444120408777	0.8073406228292817			1.261631562519848
0.9332862489871402	6.719599611146408	5.422663490545349	1.590063080922635	0.6716470530953819	1.008879383402968	0.6753035099475897	0.6714065897191137	0.3699553056444181	0.2557788615997341	0.2828289249996592	0.3303643303450886	0.4049645631501771	0.5002998113815189	0.9321489319921591	0.2023136899646001	1.822438573078764	0.05367024871741444	0.05207148646890543	0.0005572477516573214	0.8073723341397679			1.261631600704372
0.9414760350347104	6.876911136095399	5.61605128108038	1.716264040889575	0.7064664251511326	1.072991890585537	0.6853834703352346	0.6805012121321912	0.3759657342550063	0.2580523781955776	0.2848784599565843	0.3312065730037199	0.4052928873872046	0.5014494084573862	0.9333923756520869	0.2025620919474654	1.820472295015186	0.05366807445416974	0.05206937448149244	0.0005572486474035099	0.807299403491011			1.261631628003268
0.9496658210822807	7.005313183882803	5.717643183475081	1.844507095787194	0.7444586079643271	1.133440111474613	0.7091921912038966	0.697164518229283	0.3814062364717008	0.2633140612281633	0.2845310003662486	0.3328120193140517	0.4064494649326294	0.5040810152714431	0.9341277377629009	0.2031567575395809	1.824201588797732	0.05366181088633343	0.05206642408242533	0.0005572450895186807	0.8073470710645858			1.261631668791695
0.9578556071298511	6.864535543656704	5.498200543634515	1.713863691211081	0.6932851908012422	1.038875098891576	0.6969599640877798	0.6825151742556986	0.3781480615131984	0.2582792314639082	0.2840050431348535	0.3321166796369725	0.4054485329199264	0.5024815625501802	0.9323067970071851	0.2025543847335678	1.833829162534193	0.05365707672141893	0.05206243046501512	0.0005572430720519038	0.8074479029801054			1.261631710171286
0.9660453931774213	6.624311735039739	5.285239317568496	1.599382162392061	0.6466750335521045	0.9944508415560988	0.6591265338539497	0.669817474984113	0.3692135453540527	0.25501685367015	0.2803374827557987	0.3302312115114223	0.4043459685267186	0.5006092583433871	0.9303291070012929	0.2021789862939062	1.831749602477595	0.05365156189512609	0.0520593587655552	0.000557245858113124	0.8074795501005579			1.261631722243277
0.9742351792249916	6.551301903086785	5.246714444254819	1.608130321668928	0.6531696707902601	0.9855045008762875	0.6503866136065637	0.6665942468625414	0.3644177981610761	0.2546460491501851	0.2784372753107168	0.3300069615044308	0.4042135802832961	0.5003344508883095	0.9301736253253484	0.2020855901012671	1.831978081740215	0.05364841006290898	0.05205772332917959	0.000557249136822816	0.8074142020842783			1.261631708907191
0.9824249652725618	6.533770183343335	5.39904817885115	1.627209997270057	0.6907007911769226	0.9880661095952346	0.6674752136409882	0.6715295750683908	0.3671507998453254	0.2539723426299695	0.2797422230265807	0.3295902319921667	0.4048062737615573	0.4997208470791349	0.9309618990768014	0.201677297181021	1.834311332530685	0.05364691605036398	0.05205949386159222	0.000557248139223145	0.8073491414492414			1.261631701969073
0.9906147513201321	6.477822158685906	5.411424717383299	1.568706890759304	0.6843933157315827	0.9962992290973045	0.6713774370405117	0.6718223029941642	0.3667953432426345	0.2525304767242891	0.2778697227604137	0.3287934791186634	0.4050697980959668	0.4997456120980472	0.9315477471958097	0.2016601316473842	1.844861818501849	0.05364635564797557	0.05205682361326368	0.0005572446413123071	0.8074022012184853			1.261631707573064
0.9988045373677024	6.686190187474217	5.450871045807519	1.603142713907701	0.7082783619485994	1.015871536957037	0.6846081328460414	0.675746729347083	0.3700846955073428	0.2572235204324672	0.2795947307199598	0.3298960745047983	0.4054064075726714	0.5008467174047031	0.9320755656780451	0.2021917994928794	1.848651523035227	0.0536455476250851	0.05205410128690707	0.0005572442678416791	0.8074528703295009			1.261631726066309
1.006994323415273	6.533205953765736	5.223643822317775	1.642248502607377	0.6684889519861679	1.015691403513763	0.6752075638665426	0.6734904129710347	0.3693327716769615	0.259655875995645	0.2818159163339972	0.3303601653960863	0.4039847644188968	0.4998160677465016	0.9292401443105104	0.2018909067316607	1.824359236423541	0.05364349140561454	0.05205717094580534	0.0005572473503864405	0.8075168688399726			1.261631749230138
1.015184109462843	6.438959972289043	5.112761194916355	1.642447717260187	0.6527936125999309	1.006946914109573	0.6614209578096484	0.6659789685012483	0.364551795599567	0.2517455238857917	0.2783431982755437	0.3292504878685957	0.4033644062524005	0.4989284891851153	0.9283537957106628	0.2015394970976066	1.822776969759408	0.0536441786832197	0.05206141663437846	0.0005572478109079903	0.8074556324383437			1.261631729659913
1.023373895510413	6.734820785429465	5.241058856223474	1.710120290790226	0.6803484206335388	1.021606261564078	0.6718948668222355	0.6713950109289815	0.3686872301950391	0.255948648295675	0.2789968666074449	0.3301950170425807	0.4046804665823645	0.4999827158280659	0.9300385146736404	0.2017265136271101	1.83327444564524	0.05364434165529141	0.05206868267681428	0.0005572430586395325	0.8074609983403361			1.26163174443837
1.031563681557983	6.70333918876389	5.272090420162703	1.677857815005558	0.6609918904498248	1.018992235627041	0.6734435946036945	0.677126798534759	0.3673823638650374	0.2605202424690387	0.2812643680232399	0.3311657204370451	0.4058467227893395	0.5004751777777596	0.9305980206808202	0.201772520171718	1.832914296910253	0.05364466419027326	0.05207301619695047	0.0005572399598814725	0.8074309441266533			1.261631819059821
1.039753467605554	6.687117711580207	5.495811027710872	1.663276561629314	0.6987011516972259	1.021685979443129	0.6921880217543038	0.678688520621995	0.3731659427382583	0.2595962153132623	0.2865130662542023	0.3331494511316749	0.4063342306678991	0.5015818800099744	0.9327932152227596	0.2024056793262342	1.817830988600597	0.05364670071161688	0.05207275824824627	0.0005572425748169824	0.8072494155677415			1.261631883293801
1.047943253653124	6.9347499081593	5.594087321340658	1.768505361868289	0.742064929740331	1.052214609556806	0.7061006682999951	0.6828111316983547	0.3835611438798633	0.2623379073564895	0.2936447861612893	0.3354637842830217	0.4063581955669202	0.5030630742094135	0.9341699885716976	0.2030254773181575	1.815055660943945	0.05364907416616598	0.05206540331026025	0.0005572444215301467	0.8072485595267744			1.261631936908137
1.056133039700694	6.705454685156072	5.345348092427068	1.636237404925225	0.6761512468270984	0.9988360207085599	0.676035491885682	0.6676936488985821	0.3695285158411658	0.2546923804438151	0.284728999044488	0.3310176173584398	0.4039324371000791	0.5002650565198927	0.9299025342499381	0.2018499208592345	1.826509153592414	0.05364692089137719	0.05205187281265544	0.0005572420019069813	0.8073358727810573			1.261631984764237
1.064322825748265	6.549265058411927	5.282492702338623	1.537310826951195	0.6560026341429548	0.9754820942491785	0.6685873246604643	0.6631533173090052	0.3653389828303814	0.2509454712120323	0.2793458073913823	0.329328574690507	0.4035039410673896	0.4995898323679061	0.9300521556976894	0.2016030325975068	1.842361483083147	0.05364186871363009	0.05203928210976842	0.0005572386549873521	0.8072263527133632			1.261632069788643
1.072512611795835	6.638605447289597	5.225562900481188	1.605917876516926	0.6607900219426849	1.007429898456286	0.6743533339478756	0.6702053977089943	0.3673989456356104	0.2556584258193585	0.2812314948034401	0.3300027562930437	0.4044519675040225	0.5006903670551068	0.9313643799241916	0.2024401668577884	1.846791321306744	0.05364171156198629	0.05202660022662593	0.0005572384749173143	0.8072328061482615			1.261632165312539
1.080702397843405	6.674696606850272	5.355319913597564	1.655532849731827	0.7104370775814028	1.030721153663987	0.6898862931679223	0.6792650938477399	0.3719011646422005	0.2601895842506229	0.2824777075150012	0.3318866376185503	0.4053932146388267	0.5017804230065869	0.9322237340523476	0.202829088413831	1.840920471771063	0.05364322623321389	0.05201254877391495	0.0005572407008909457	0.8073193394622534			1.261632234755951
1.088892183890975	6.67032146134573	5.466885103558438	1.656854294833068	0.7201993976887746	1.03684043225847	0.6893348107654975	0.6783224774061755	0.3747306056291251	0.2593901371224295	0.2837588561240036	0.3333183720808193	0.4064838708779973	0.5027075866149628	0.9330683862585105	0.2026735433044695	1.83740515932223	0.05364554683996311	0.05200718991220316	0.0005572408774185736	0.8073149579398724			1.261632278050158
1.097081969938546	6.724567782846062	5.384019016630941	1.626598096636658	0.6901104829122054	1.003433572327367	0.6685626334825069	0.6674812790896274	0.3678373658988165	0.255726158079224	0.2814188137257915	0.3306520599448123	0.4045473596548985	0.5006432077860326	0.930828405340216	0.2020626027194488	1.844067970979372	0.05364939195386906	0.05200768254359001	0.0005572375474732784	0.8072796791282878			1.261632334399538
1.105271755986116	6.535331588230639	5.277280774368686	1.625082586995298	0.6953125332674682	0.9859741359556802	0.676082061857429	0.6646563452960791	0.365005338739983	0.2525563856506705	0.2763341661251553	0.3284890000490864	0.4033779185409715	0.4989565155435878	0.9294562452254084	0.201674129972658	1.84936783866224	0.05365479121506002	0.05201002105143911	0.0005572347180700713	0.8072317594780654			1.26163242872772
1.113461542033686	6.585115440074077	5.29414266052869	1.664352829901242	0.6735343155737262	1.011188574137299	0.684250706285122	0.6720476575527632	0.3659746738502858	0.2529408387624307	0.2755027797325337	0.3284787248917056	0.4035049098850355	0.498910552339091	0.9298042267097375	0.2019571063322415	1.838314785532303	0.05365554074606413	0.05201297936860915	0.0005572357348407386	0.8072083615496279			1.26163252246023
1.121651328081257	6.597427741457369	5.398733463156614	1.69630808258219	0.6906695790738376	1.042488195673031	0.6873157839270853	0.6732466382767099	0.3652997990377892	0.253388726047843	0.2790845459543561	0.3306069897172256	0.40474863477245	0.4997283711373721	0.9304731314662731	0.2018915960274271	1.842614873281012	0.05364663286093608	0.05201845292074159	0.0005572375786811864	0.8072510379803995			1.261632580955938
1.129841114128827	6.487377370490591	5.351868524958189	1.681091544107657	0.7148153515379232	1.058777828196356	0.6942983050208822	0.6763708237794201	0.3702843383585187	0.2537995963406184	0.2836439705600529	0.3342943966708376	0.4051351566736823	0.5021168387482577	0.930461377400232	0.2019083501065553	1.854357593637132	0.05363908091432101	0.05202618016629618	0.0005572353078066735	0.8072913298521424			1.261632647559871
1.138030900176397	6.666298981825583	5.344488873009581	1.680653846717252	0.6962468731062805	1.037373751146801	0.6809056247562747	0.6840492607122239	0.3765966695298542	0.2617931608297324	0.2868665339316108	0.3344384882284125	0.4055483793057371	0.5037762355197452	0.9319018925564424	0.2023392947202233	1.855616356129776	0.05363768328436277	0.05202740011175256	0.0005572307617065977	0.8072071503461606			1.261632746453858
1.146220686223967	6.527476264053883	5.353789663325458	1.598813962579507	0.6715874959587581	0.9913997553514375	0.6593957164830933	0.6750907835838362	0.372358482206066	0.2593773455496119	0.2823461304515529	0.3307139764199578	0.4049590855441415	0.5008056107705288	0.9311085324050949	0.2019767193030267	1.846586098435627	0.05364011732733264	0.0520292237861804	0.000557229785257759	0.8072255665051629			1.261632876572504
1.154410472271538	6.462272887951662	5.288713934770731	1.598025320632161	0.6586273980177205	1.019219968224895	0.6657977440547433	0.6785085565710156	0.3755654044174772	0.2587844797831659	0.2837137296792467	0.3314295186896478	0.4046376050805272	0.500169633666085	0.9290012439864481	0.2018794758162781	1.839534465817257	0.05364426800806752	0.05203379990710219	0.0005572319280025933	0.8072723866818642			1.261632986849607
1.162600258319108	6.536442982639712	5.444305799395512	1.656084377515442	0.6993995908789139	1.051922264679943	0.691695797620076	0.6798351118264542	0.3772066630412215	0.2607337116388199	0.2863358460635735	0.3328738452661771	0.4042853374876434	0.5004502685335184	0.9294640887875671	0.2018402770364435	1.838192396436754	0.05364993062752137	0.05203168587912757	0.0005572306785825592	0.8072642317851791			1.261633092588066
1.170790044366678	6.502428533937022	5.330498603039381	1.59547108494932	0.6962337413214124	1.000564162532448	0.690715741399843	0.6723859494303299	0.371670376361224	0.2568882339396857	0.2868752818444399	0.3338916001941038	0.4049808685370457	0.500827241549312	0.9318054519669509	0.2018741622885062	1.8394244841518	0.05364994583014944	0.05203089881307065	0.0005572250543656488	0.8072514693484378			1.261633243376745
1.178979830414248	6.626571096884627	5.385799331988093	1.598138296598687	0.7025596928876684	0.988119566594207	0.6822538989040285	0.673306790412367	0.3725745158645464	0.2567869131772192	0.2872341854384857	0.3338330919958272	0.4059376065805603	0.5013811074146381	0.9325707352219126	0.2022477166340096	1.839113310300457	0.05364718773457663	0.05203184929888389	0.0005572215778803239	0.8071970507891493			1.261633420562701
1.187169616461819	7.059563370514727	5.917004277695347	1.941809686449991	0.7558112899666468	1.153972686562561	0.7008164217129447	0.6924568486187815	0.3784573301963572	0.266179354890367	0.2863262935825703	0.3328332240492556	0.4066298617892581	0.5025855373675274	0.9341977739971927	0.2032463359885232	1.821280776591871	0.05364552229338138	0.05201905223703352	0.0005572223881095642	0.8072436077062627			1.261633595214536
1.195359402509389	6.633239577706314	5.486188355993074	1.806482330217062	0.7449085213808049	1.123855941444318	0.7037713693062899	0.6887717129473687	0.378500436856748	0.2621034294304751	0.2851674294874114	0.3310530968879198	0.4047536585797649	0.5007958426100525	0.9293603494320953	0.202082303686111	1.82083460290059	0.05364309166726473	0.05200390801680024	0.0005572224167597635	0.8073500357274631			1.261633763855349
1.203549188556959	6.449564005893373	5.291055539564022	1.627273227887871	0.7205512293672803	1.011633950252374	0.6877580106253559	0.6715318757052053	0.3746324454054827	0.2583316938406763	0.2844011591939193	0.330970134656704	0.4041196726256344	0.4996465320908928	0.9290039236098455	0.2014441603250093	1.838996188872103	0.05364422633769225	0.05199672344009895	0.0005572188299857905	0.8073762070324281			1.261633942719208
1.21173897460453	6.370880357973196	5.444197413065004	1.629359524317699	0.6995485366125639	1.00497440080414	0.6868815996241961	0.6732795055365899	0.3738398260439454	0.2569212039828867	0.2849482302529652	0.331536878595251	0.4048406490880079	0.4999143723479594	0.9297606183891303	0.2016474092183289	1.851943593802153	0.0536417661208281	0.05199201450784542	0.0005572146446357279	0.8074518456293445			1.261634144517482
1.2199287606521	6.295233529341756	5.257923461271087	1.548619921948642	0.656196150795936	0.9934686502468316	0.6740965542475019	0.673068324142328	0.375716119815874	0.2553032734912198	0.2851681206010573	0.3308663839227433	0.4042945442267382	0.4994877878109326	0.9286402774388415	0.2016699260313116	1.837691089595017	0.05364068887861909	0.05199057955289188	0.0005572133985817976	0.8074488583882572			1.261634361002832
1.22811854669967	6.504266319219475	5.265301893107337	1.58738855271992	0.6730033962732611	0.9924079779503874	0.6751381570308065	0.6767427935415304	0.3750426499728118	0.2594858191491306	0.286050854645601	0.3317244609923022	0.4047194991121248	0.5006240113198366	0.9300718468159567	0.2022114559220596	1.831400622304118	0.05364828009755426	0.05199565622330345	0.0005572141267416545	0.8073374919688178			1.261634563419161
1.23630833274724	6.610033253844718	5.452868346897265	1.66865913138528	0.7004166598204541	1.03103653134588	0.6927366949812724	0.6836537040400994	0.3731039131834547	0.262908150989478	0.2832728331467714	0.3322168728931236	0.405631216239091	0.5020949448752609	0.9322463523284821	0.2025533452218551	1.840103948952946	0.05364841539465621	0.05199519754903357	0.000557212896542743	0.8072122337657973			1.261634737175347
1.244498118794811	6.751363941995329	5.604425087135083	1.744152352307618	0.7134121585989112	1.09336066684053	0.7081285254604707	0.6899147499823289	0.3774587673637167	0.2658048813610069	0.2862201208238785	0.3341261395197257	0.4068990302581693	0.5037814667415048	0.9337065878373276	0.2030319478581819	1.854910776395864	0.0536431602401966	0.05199075472773079	0.0005572082719014382	0.807163786907541			1.261634919471387
1.252687904842381	7.058826612097622	5.753626247280676	1.791456261143433	0.7424082874660402	1.102423567294959	0.7073527591916265	0.6834768553911829	0.3750125617046137	0.2609466991411384	0.2852839084985603	0.3320030546318435	0.4054549253748166	0.5020488942116738	0.9328324626456957	0.2029901638817919	1.858259093168656	0.05364142929217639	0.05198929062921442	0.0005572043997797532	0.8072030062000557			1.261635142618096
1.260877690889951	6.844775777402758	5.67143087443057	1.756445758881649	0.7440951150727682	1.0659721724826	0.6984581385743003	0.6794686525035279	0.3746416280486941	0.2586697700212343	0.2836707840082732	0.3308313463498452	0.4045934168707362	0.5007192915118925	0.9318059868744635	0.2026035425160023	1.837368230729959	0.05363922243095258	0.05198387658492576	0.0005572052056172786	0.8072600585768526			1.261635350418576
1.269067476937521	6.651877362045327	5.438232934645746	1.689396761179672	0.709877133599725	1.049729602428376	0.6964718859072814	0.6851728384934697	0.3755720410923225	0.2614499449930494	0.2864670163826494	0.3330159326091771	0.4059434213265594	0.5017302583423308	0.9323201161120034	0.2023418275724283	1.827880031196718	0.05363749000205263	0.05197735548918333	0.0005572061116872857	0.8072518630548051			1.261635517875961
1.277257262985092	6.656323309089914	5.397595971499883	1.684076970754558	0.7096833359446508	1.062989059257959	0.7039647009914526	0.6879889509913328	0.3771772529136363	0.2646124092424276	0.2865386292024533	0.3326858181939601	0.4060820114767992	0.5017539509731332	0.9318740801048789	0.2022054084338114	1.827913544584538	0.05363496760364638	0.05197596445001132	0.0005572021075934714	0.8072400970829011			1.261635693759858
1.285447049032662	6.585948370917688	5.716386794429712	1.701175691104891	0.7577562954952287	1.071138543146159	0.7143731811269838	0.6879273028251406	0.3782389707418221	0.2674418729006605	0.2859450523832149	0.3325226211955288	0.4062940340172873	0.5012988180242897	0.9318718994470506	0.2020657221694667	1.842154660365116	0.053637528457411	0.05197848580665862	0.0005571973326946408	0.8073215971270122			1.261635908114632
1.293636835080232	6.54230560833624	5.678513520958493	1.656213949420008	0.7351297489562666	1.045163300796105	0.7006680568946611	0.6836698679174159	0.3752276526317641	0.2585855174034488	0.28332387314004	0.3313445887161386	0.4050624453724443	0.5006374894434985	0.9316588673002346	0.2021548616568189	1.847717032363002	0.05364722202854542	0.05198045273937003	0.0005571977128638656	0.8072910637111506			1.261636085197023
1.301826621127802	6.315493997076972	5.14858442567396	1.563092358333182	0.6560558086513618	0.9981943677552583	0.6742902521678398	0.6724711339336651	0.3668670509021374	0.2511495916919878	0.2777017075686923	0.3288242810520594	0.4036665068392656	0.4987079747197736	0.9275472122514709	0.2014748341745055	1.831607519205694	0.05365347046308831	0.05198335946679924	0.0005572006865641134	0.8073702034260734			1.261636223885587
1.310016407175373	6.368536000819788	5.028696316206309	1.58717403359746	0.6404310700434263	0.9894910322378894	0.6665519772179499	0.6702119806038755	0.3648478541641855	0.2543344512274068	0.2768287591640237	0.3284274812243428	0.403418725084828	0.4983175260338636	0.9263235694887409	0.2011815503829883	1.824817107303871	0.05365151033024139	0.05198615713720547	0.000557199980395442	0.8073787573609216			1.261636342132517
1.318206193222943	6.626237387169724	5.304807518071939	1.698028458054626	0.6788998346216624	1.062449542630485	0.6817217627304049	0.68437050073092	0.375353439699556	0.2587128665086745	0.2835215403513329	0.3314900690358235	0.4049035884247427	0.5013675286456664	0.9300166321503767	0.2020598212233859	1.826676540016436	0.0536428901656968	0.05198610938444429	0.0005571954140370844	0.807323289554839			1.26163648599209
1.326395979270513	6.609076946720252	5.296631539639812	1.660323824694825	0.688808221851533	1.042980553516246	0.6856479650584509	0.6815465604642112	0.3728342983189934	0.2555358268922083	0.2829334516604772	0.3319055469365976	0.4051921329597022	0.5011488920784583	0.9303103180917935	0.2022366199185173	1.831681350842506	0.05363368798915503	0.05198639769742943	0.0005571922693855992	0.8073628341269103			1.261636647432496
1.334585765318084	6.782254058121398	5.290962050942077	1.653084494277568	0.6763930403771857	1.021348486595302	0.6829531564184036	0.6741551532063782	0.3700804440881733	0.2538311828716797	0.2812446595491084	0.3303597023021452	0.4044131486808093	0.5007088683106145	0.9303175460923313	0.2021673395964701	1.833630519341535	0.05363258104866941	0.05198328820387289	0.0005571929300178306	0.807369072932715			1.261636789225142
1.342775551365654	6.884951218615394	5.355313331264117	1.690570753003473	0.6740782246082502	1.022252448350471	0.6841014884170656	0.678231974642008	0.3718159243674536	0.2570853243992688	0.2833144269131544	0.3302093898509862	0.4043719612609509	0.500643778087856	0.9306178461024582	0.2021050931978843	1.828581234248578	0.05363503350308264	0.05198200850642912	0.0005571932817745237	0.8074054557114305			1.261636911433569
1.350965337413224	6.695031998016342	5.362548355039438	1.632727897051137	0.679850828525225	0.9989712338415458	0.6807397707621272	0.6745004163272131	0.3733873579676653	0.2566396827144041	0.2823575136639757	0.3299881444707773	0.4047218608664487	0.4995398698564746	0.9309202085556479	0.2018397325559359	1.826939698798099	0.05363996353700963	0.05198283720356231	0.0005571894825753521	0.8073172234636162			1.261637045129795
1.359155123460794	6.7585835714985	5.374012353068024	1.670918887937747	0.6776029491366987	1.010987490521825	0.671902091490159	0.6727584828497845	0.3684211156348755	0.2552748242375218	0.2817651818715312	0.3302278540790194	0.4048458425014581	0.5001375534463584	0.9312597141462103	0.2021950291367384	1.834206982933684	0.05364524380453581	0.05198154550689234	0.0005571848084209587	0.8073692699483792			1.261637206675538
1.367344909508365	6.591353636392482	5.290996622670098	1.668795538909955	0.6672384079866902	1.003234574831055	0.6699211137442209	0.6731636309597447	0.3630112504871305	0.2561840417133193	0.2782137672675813	0.3290997045406048	0.4039026586446603	0.4994109694313671	0.9285771038391221	0.2019634352336608	1.829428106126001	0.05364433523744316	0.05198418408280915	0.0005571847900302123	0.8075449100879505			1.261637382201203
1.375534695555935	6.356008588620846	5.145624014234246	1.556954290389378	0.6603789976348494	0.9888235437814683	0.6652412777988281	0.6681983376163653	0.3622145722648652	0.2555970474549529	0.2764826522463114	0.328108911455861	0.4034780437347868	0.4980731103478959	0.9277729464704801	0.2013582770727706	1.825560017740892	0.05364124731739361	0.05198581339749984	0.0005571880011393123	0.8074301851078378			1.261637525546494
1.383724481603505	6.528363972333364	5.260193340822444	1.607215175742776	0.6428964260539126	1.027984481406	0.6559752207330611	0.6735122506914855	0.3650014708894829	0.2569961655595649	0.2769343993868105	0.3284082470544402	0.4036907296291826	0.4991535264114673	0.9292945740725221	0.2017591310077455	1.828349527048553	0.05363655023877017	0.05198577764396486	0.0005571873892882571	0.8074134247853144			1.261637653063277
1.391914267651076	6.815794294443866	5.373864876397361	1.694623359087349	0.6504971084860939	1.050250313717656	0.6620850972174832	0.6849157537514435	0.3709085273967974	0.2587743544195275	0.2787911645641637	0.3293571307228289	0.4036515146463356	0.5009494601884886	0.9287657874747235	0.2021577453945562	1.830883760039203	0.05363275807075976	0.0519862940296605	0.0005571826847605737	0.8075880498058953			1.261637770711212
1.400104053698646	6.633294198953869	5.203950344717595	1.629500039107119	0.6566314112096335	1.031289268572372	0.6740989882479103	0.6832588045211204	0.3671059764472074	0.2551837554502429	0.2776714438042491	0.3284467350230023	0.4030646805596097	0.4999250494990303	0.9272820595095985	0.2015783234847759	1.837327747646929	0.05363884865482522	0.05199065897806478	0.0005571812499268674	0.8075887448758812			1.261637907705804
1.408293839746216	6.861105720757961	5.478056614084291	1.772132966448256	0.688528643518559	1.094621060033121	0.6769874617410895	0.6906959107982142	0.3709566077769825	0.259838488368295	0.2793777553186728	0.3299079136628115	0.4047761626329423	0.5015192543709327	0.9300554858986941	0.2024615128895938	1.821506443892201	0.0536487013740826	0.05199746202096381	0.0005571834263056148	0.8075183187830665			1.261638026165313
1.416483625793786	6.932829524383189	5.664810132749958	1.798781454607953	0.7051542225682869	1.0754353992654	0.6739400339534231	0.6778937609093022	0.374443038142833	0.2620531964109102	0.2837738924131016	0.3317979209253716	0.4055527728911628	0.5020960716181857	0.9316247897751233	0.2026442824686705	1.820332217499179	0.05365572509410723	0.05200146200420256	0.0005571852758679844	0.8074880405316596			1.261638065749896
1.424673411841357	6.979943107133909	5.829128102722968	1.780077940680354	0.7493363319790106	1.059498800503418	0.6842632139459746	0.6730990793311366	0.3753147656695494	0.2582008774246825	0.2857047696328996	0.3323328961895362	0.4056008325026354	0.5019827266379364	0.9323905123638992	0.2026537225538728	1.832824962986778	0.05365801472438162	0.05199468573274846	0.0005571840651579262	0.8074371204868053			1.261638081600835
1.432863197888927	7.220470991148566	6.12525180096695	1.921393146639532	0.7944373569618826	1.102717390054439	0.7012443645836074	0.6899686268702786	0.3827357076362535	0.2656095711589883	0.2911158057067664	0.3353797302006753	0.4075194241137026	0.5042322836091863	0.9353718158218365	0.2037526742525379	1.836621311294752	0.05365114527646107	0.05197416730288478	0.0005571829450591851	0.8075472781675251			1.261638099024549
1.441052983936497	6.486994766003605	5.356335678678613	1.667823944612489	0.6704808508005397	1.013895907250886	0.6697523432761899	0.6832290189136018	0.3708452628239304	0.2583789152691497	0.2791463971299376	0.3292721350850191	0.4041868288114722	0.4992026339551212	0.9287691313739105	0.2015922269406488	1.824764297743955	0.05364253751050112	0.05195931906959594	0.0005571851366680714	0.8076585241006337			1.261638112588837
1.449242769984068	6.437606110568459	5.119700319410786	1.573174558679606	0.6338013559158545	0.9970416752223161	0.6602999717101026	0.6748613795633706	0.3645983613749843	0.2520674513656136	0.2756161674553191	0.3273450437735623	0.4029649204161192	0.4982282206773799	0.9272069981112793	0.2011388722435971	1.812652576218105	0.05363877370562194	0.05195341598675644	0.0005571883256571317	0.8076227425189194			1.261638084142904
1.457432556031638	6.569510661957006	5.373640974476097	1.593651856713902	0.7089177367709552	1.024275240365348	0.6883354066717692	0.6790716121124928	0.3703712667791866	0.2537856797151806	0.2795154106576999	0.3281723784974657	0.4036386716861622	0.4988201158138367	0.9293794688974807	0.2012974149041138	1.81290604142672	0.05363608085828664	0.05195064615178227	0.0005571887359787031	0.8076704022436855			1.261638024160901
1.465622342079208	6.615325846420362	5.29749741285584	1.699724904374392	0.6784974212393503	1.028138651823266	0.6636911547131362	0.6773015471139385	0.3669597636832295	0.2558007752038122	0.280521631082492	0.3286685879415964	0.404001040807087	0.4991088238946608	0.9291927375788137	0.2015433027136415	1.822185910958856	0.05363463884603784	0.05195112882450456	0.0005571867297666243	0.8077269042641656			1.261637971924016
1.473812128126778	6.462188639150352	5.213093015698141	1.647466185938413	0.6430788889543313	1.012396589767271	0.6573648973788692	0.6788235427701341	0.3654006385586696	0.2578240370053026	0.2825615451905891	0.3300540043749989	0.40484901826518	0.4998327503157088	0.9288078991130247	0.2019366321857885	1.830211578484423	0.05363705903489323	0.05195461552659645	0.0005571864946777038	0.8076848943312754			1.261637917472028
1.482001914174349	6.554207454346631	5.444618840675503	1.676220607898175	0.6664196012165942	1.042465444376508	0.676641721197536	0.6836210344961181	0.3679239766295332	0.2597728414768097	0.2815302282362441	0.330344672892855	0.4052589201812814	0.5000184063649843	0.9299278883195674	0.2021446437428861	1.826105229285337	0.05363904937780675	0.05195990900292319	0.000557189940848844	0.8075776081158257			1.261637831859174
1.490191700221919	6.972122489551984	5.62991107745373	1.829949810868164	0.7030741081811946	1.087092039153174	0.6800003309018724	0.6819342215468642	0.3679152300718152	0.2601465956432494	0.281420469991437	0.3312570376036638	0.4056552528557602	0.5013120053375837	0.9314314136952524	0.2025284097442042	1.826233395466818	0.05363762151426076	0.05195562168327381	0.0005571926397666645	0.8075594043376081			1.261637738313116
1.498381486269489	6.558107101000985	5.430881663627924	1.729155883282758	0.6872406949344452	0.9940849114848078	0.6691030175134861	0.6679678356016875	0.3671145997972595	0.2570656634559115	0.2834408973627677	0.3314601535438115	0.4052517997122602	0.4999287527623307	0.930015015979139	0.201593891975235	1.83476190847742	0.05363319209581963	0.05194767787594766	0.000557190807718438	0.8076316684481548			1.261637653470896
1.506571272317059	6.196114170000502	5.010961591469419	1.47499044041084	0.6258795028111509	0.9476566355209356	0.6603911902591626	0.6613546627138306	0.3646999661881972	0.2517157546266032	0.2767805579772669	0.3284185419839206	0.4037900993868536	0.4973840845751178	0.9276416877708303	0.2010061185309036	1.842091975528987	0.05363017099824029	0.0519461599029852	0.0005571881806981381	0.8076129625088215			1.261637616344279
1.51476105836463	6.258783537179381	5.073202244508374	1.542256074162766	0.6420719727370267	0.9912344401306935	0.6670112826553714	0.6749872873282834	0.3667272069144952	0.2549170188998607	0.2768607883136454	0.3280312387904994	0.4034854403592141	0.4981871924580029	0.9281529045028853	0.2015987252417918	1.826298387997024	0.05362681674028679	0.05194502142326335	0.0005571901000399954	0.807480260578456			1.261637573973118
1.5229508444122	6.694394396214604	5.570109185220468	1.749850129041842	0.7098860835378128	1.067534095069686	0.6915535662172528	0.6888360050753838	0.3747533863734188	0.2599218820620117	0.2835786144825918	0.3304852547303303	0.4041296474438427	0.5001756142688724	0.9309332023813194	0.2023304395602257	1.82264289336013	0.05362580845080997	0.0519448245346773	0.0005571935821745455	0.8073786846361651			1.261637516221707
1.53114063045977	6.886292676271172	5.691188885846058	1.780170019261073	0.7234200556350424	1.072127461993927	0.7014359741971281	0.6803886340104561	0.3778442294781043	0.2601522078331373	0.2866873983807876	0.3323192415726527	0.4051279600973299	0.5010768579903829	0.9313516138774642	0.2024907397424164	1.835815686426625	0.05362849994831868	0.05194825172892543	0.0005571920965618442	0.8074472082693609			1.261637472272248
1.53933041650734	6.678748877862164	5.380456345131182	1.718945885185979	0.6801492283535729	1.034275280674017	0.6807448445946266	0.6748335374127834	0.3718569639223889	0.2565891396742042	0.2792252117856016	0.3295230938775177	0.4041284003002604	0.4994353572480451	0.9291439145520749	0.2019365190211162	1.84047714823777	0.0536303033675829	0.05195242843927746	0.000557188445520983	0.8075470696563535			1.261637456379771
1.547520202554911	6.477507028918769	5.176117870782384	1.637709113285051	0.6418897103421817	1.002503722398468	0.67013184858575	0.6771252206563581	0.3681645757892151	0.2574753532635429	0.2783628102396546	0.3287984899247798	0.4036129928154851	0.4994974200082219	0.9288773091449366	0.2017871651625934	1.835297263515096	0.05363313471397834	0.0519498279016009	0.000557188842676925	0.8075129334647367			1.261637454349457
1.555709988602481	6.432002873468893	5.202771785570855	1.6186721131341	0.6461337865805227	0.9847696395555149	0.6702207642709774	0.6730986454514187	0.3675911198366018	0.2594313141029191	0.2834203402441328	0.3306895549904002	0.4041948069859649	0.4996397580193584	0.9285276860923294	0.2016919287835949	1.832922428094383	0.05363108638724613	0.05194262569227575	0.0005571929454713951	0.8075151561263693			1.261637423422836
1.563899774650051	6.492693446918316	5.254300668586176	1.556030634553355	0.6547419646716232	0.968903895831942	0.6621616519077949	0.6695378345045074	0.3649057571173947	0.2519586273941491	0.2791876057566123	0.32866069550869	0.4028560155163788	0.4979931926333864	0.9278928098308628	0.2013596960291235	1.833075515610445	0.05362539588136012	0.05193336896281974	0.0005571952806733429	0.8074801100500228			1.261637367844793
1.572089560697622	6.727540886906541	5.427004028634587	1.605011613507891	0.68897670012977	1.010958396840713	0.671278609709153	0.6741462094482632	0.3694637827400035	0.2526302081573127	0.2802443606934075	0.329020225508517	0.4034292150904633	0.4994029621134854	0.9302322688037135	0.2018683533427997	1.830105321343299	0.05362523183171574	0.05192531789488864	0.0005571938337480091	0.8073863567646304			1.261637318779246
1.580279346745192	6.787354661765528	5.513576805663276	1.746388835569817	0.6821462209229742	1.061266902460699	0.6721979494871826	0.6774351419037813	0.372486057913358	0.2584622558678503	0.2843087216049596	0.3315813743061959	0.4057323197596111	0.5022966449464434	0.9311783874444364	0.2028670273719304	1.834055655478493	0.05362671709735514	0.05192449099417347	0.0005571924310022665	0.8073526938577775			1.261637288520219
1.588469132792762	6.562898343819819	5.217365006947594	1.632145141662045	0.6504057998896418	1.011275307297679	0.6567865321280064	0.673472844633127	0.3654465865460923	0.2540800645041854	0.2826714461647347	0.3310459091431073	0.4044186475742174	0.5009235856176659	0.9298187656609249	0.202359560212997	1.832499017959094	0.05363197616860951	0.05193033816200522	0.0005571948102541177	0.8073148175290611			1.261637241545851
1.596658918840332	6.585458002044382	5.161817308384034	1.593050105703493	0.6474665635765414	1.016023764896365	0.6629477788569229	0.6730799130467869	0.3646381100253956	0.2534654254708128	0.2827066415978783	0.3307324999357162	0.4035695013137175	0.4995344452686063	0.9284630268355719	0.2016864428097475	1.833346533113083	0.05364233735757484	0.05193768771073721	0.0005571990941554785	0.8073292531687999			1.261637138905379
1.604848704887903	6.801350310709685	5.375498835837417	1.704789547202553	0.6738795965975236	1.060499270701283	0.6843652554615516	0.6795098280945244	0.3716778677519744	0.265261489033529	0.2853022528087672	0.3318746262894876	0.4047765644688494	0.5013818017638382	0.9296826111865529	0.2022806375408859	1.828486794812689	0.05365235410001371	0.0519421997544047	0.000557200529890739	0.8073850543275543			1.261636999742367
1.613038490935473	7.05609955407037	5.691930403198736	1.838227418188173	0.7405306963712781	1.080102566921061	0.7046029715332093	0.6797414564951043	0.3780781521532682	0.2674059876438062	0.2875683483752894	0.3339256527874726	0.4063666495190471	0.5026289725006298	0.9330659427848088	0.2030124557326029	1.82429395901136	0.05365604559974912	0.05194707978037386	0.0005571988580899284	0.8073925499901005			1.261636877542526
1.621228276983043	6.523326275370691	5.353260941671576	1.686565570754877	0.6782726490326703	1.027730734400966	0.6664927085888857	0.668848298643565	0.3657280154623974	0.255568537135925	0.2808397881394142	0.3304811725426485	0.4036884801898932	0.4994198683222331	0.9283119011380977	0.2018272746912304	1.825508377716752	0.05364990152147341	0.05194484902141697	0.0005571987409214824	0.8074052077878976			1.261636794481861
1.629418063030613	6.387429124770938	5.22140299049178	1.585231810982568	0.6406391767346364	1.000629298508654	0.6531095467020116	0.6681938880635649	0.3631156041056246	0.2526029000236614	0.2783620619555059	0.3290585473058308	0.4029107380756748	0.4982776717818501	0.926569545412802	0.2014309618593611	1.818007333478423	0.05364330058150531	0.05193366135692816	0.0005572026641616642	0.8073989816456666			1.261636687189383
1.637607849078184	6.617840323529682	5.466098201125059	1.683513877463255	0.7011192245926624	1.038093185160168	0.6745237181126607	0.676289467953476	0.3678249119184988	0.2552837192978761	0.2822226779819652	0.3302241351702498	0.4039904339631247	0.4992495011863042	0.9288749419980075	0.2017041046127195	1.823902634085499	0.05363325074222521	0.05191782810500924	0.0005572055406863428	0.8074161379916838			1.261636553788907
1.645797635125754	6.814793021273251	5.456694986085452	1.710639616786093	0.7159712890781557	1.035721554036212	0.6928619420015916	0.6741314323567282	0.3696513741302777	0.2563007025692382	0.2821353459485458	0.3306701092222592	0.4045456490477786	0.5010810251385274	0.9307967359836193	0.2019893722577469	1.838118571418279	0.05362062224643083	0.0519046408588228	0.0005572025536861437	0.8074605115017205			1.261636444628891
1.653987421173324	6.793544029935033	5.345614417704874	1.611067035193948	0.6515321859554882	1.004237621949741	0.6768978303133876	0.6742053549303518	0.369677239136064	0.2573172571240296	0.2811558376699203	0.3312204378554213	0.4045323021504565	0.5016597636161506	0.9310553304023266	0.202374912818491	1.832396787947975	0.05361823319515793	0.05190097490076874	0.0005572010354302901	0.8075126369460623			1.261636354724407
1.662177207220894	6.674635287234241	5.398663848916452	1.635092495559902	0.6713581029097572	1.020890885179773	0.6678796252351132	0.681758384593893	0.3684191496402444	0.2576683402648922	0.2812200360972913	0.3306994934970697	0.4044164498082142	0.5009139035760014	0.9303111195453484	0.2023679539174292	1.811565374229647	0.05361948036021609	0.05190161846439846	0.000557204875526092	0.8076184861361223			1.261636257751784
1.670366993268465	6.550208907467027	5.345296829610792	1.6696920462461	0.6877932029475345	1.018448600731891	0.6726016590846411	0.6827523887010374	0.3680534982043528	0.2568238044761204	0.2783307301595118	0.3288913026911017	0.403458248321896	0.4991534750760294	0.9280198383947291	0.2014668686434797	1.806665786070434	0.0536224250839178	0.05190585623486865	0.0005572089571144183	0.8075631707796233			1.261636143916327
1.678556779316035	6.877992186612278	5.537474930626697	1.76138035435271	0.7031307616455917	1.03952070535134	0.6824578503057394	0.6806063777193796	0.3706635269224041	0.2595989181406348	0.2794922523847628	0.330078936047928	0.4042091219437562	0.5003716323153837	0.930156941114283	0.2021184623588482	1.81975076197099	0.05363093205405689	0.05191257193449186	0.000557208868234182	0.8074446743923621			1.261636035746142
1.686746565363605	6.805556734898677	5.626632611067684	1.800198261150386	0.7066077070972143	1.048887851970088	0.6900879386493057	0.6784692359783028	0.3704922161579649	0.2594196549739871	0.2814051082152855	0.330535632329124	0.4050684873365767	0.5011511481256976	0.9315091225559285	0.2026182073423982	1.82875961689099	0.05363328522555182	0.05191737996510379	0.000557206798463006	0.8075405635852158			1.261635947189059
1.694936351411176	6.494305212770806	5.31985209810623	1.677782225246401	0.6780263391315762	1.028606352331921	0.6929356796514925	0.6706565056409822	0.3683970736154999	0.257003303567984	0.2788719620421325	0.3297991522773385	0.40395078435173	0.4999689540867394	0.9290225192180556	0.2019463526321081	1.814006741200822	0.05362930994770061	0.05192438169300687	0.0005572078099609436	0.8076476764286027			1.261635861401608
1.703126137458746	6.691270827679513	5.422854401538016	1.717333088779025	0.6957478257325522	1.062736076817219	0.6941064400697781	0.6741945146244518	0.3754180886740275	0.2602366090217511	0.2814871704855155	0.3317696229669228	0.4049257060998051	0.5014090897161538	0.9303174524784702	0.202461206626892	1.814332572808781	0.05362819502538606	0.05193015351678901	0.0005572117147031732	0.8076575125725718			1.261635757409867
1.711315923506316	6.747085182809395	5.572205318052733	1.707274020169039	0.7015081191111734	1.065090174171478	0.6852346603870539	0.6810790841608837	0.3762163854832302	0.2627807501733647	0.2843353148742087	0.332014775134318	0.4056447084333172	0.5020002783852062	0.9318707348207419	0.2024009044992366	1.809681549847473	0.05362757395915282	0.05193553588866597	0.0005572137721232982	0.8076228754487219			1.261635628999103
1.719505709553886	6.372624190210567	5.504359006070623	1.587119974078516	0.7069609919493396	1.012891205663468	0.6792344106258791	0.6802159405978147	0.373940199117211	0.2584010855571698	0.2864356952196888	0.3319218158529089	0.4048141078565259	0.5005038475593996	0.9302941050374391	0.201484065631752	1.809894728990129	0.05362593670027112	0.05194014164143781	0.0005572122934437405	0.8076609557920884			1.261635504753451
1.727695495601457	6.338425252510675	5.455645049367493	1.55389538294239	0.7143512358729535	0.9815323199759838	0.6824291173133814	0.671665417777755	0.3750969729078	0.2540951595750077	0.2855274665447258	0.3316818900391277	0.403775890015064	0.4989167450056651	0.9288946615179916	0.2012872673518832	1.817053182941431	0.05362597579386108	0.05194017559855479	0.0005572111824862663	0.8077599866227093			1.261635417788459
1.735885281649027	6.439784855138733	5.206045510810084	1.547208204741527	0.6543730729729773	0.9674648570221416	0.6674962729181487	0.668014767423097	0.3695654131156404	0.2546374608781155	0.2805008920073372	0.3302386573214046	0.4034998105553286	0.498300642801284	0.9282013856997852	0.2012582025614061	1.803562421623126	0.0536246022743013	0.05193630148511936	0.0005572137263927033	0.8077379982178133			1.261635337590912
1.744075067696597	6.510924279944635	5.181292501287218	1.579129520192903	0.6495023526512718	0.9792456739666339	0.6628638839223605	0.6692194491689861	0.3701731345266278	0.2552052690315619	0.2827836305936829	0.3302476063529217	0.4041888813550262	0.4989819713481131	0.9290336109322136	0.2015141839525802	1.797431090875967	0.05362359490016487	0.05192824682435224	0.0005572172771099711	0.8076918824787794			1.261635236285869
1.752264853744168	6.81159549810507	5.565337217884013	1.735285528185728	0.6960035761099157	1.02718652590602	0.6762718948367403	0.6778702156812905	0.3771867438876299	0.2579939945884503	0.2868695975053854	0.3318011193413425	0.4050435394901272	0.5006314733136028	0.9306060301257758	0.2020787458356916	1.80766990706973	0.0536193703250777	0.05192095474290238	0.0005572168079642839	0.807757840584161			1.261635127434826
1.760454639791738	6.718196774488818	5.443578614540275	1.758481916671451	0.6990857548659147	1.031328761698116	0.674905640362375	0.6783023929265234	0.3731890974242641	0.2619880971825065	0.2852930840973533	0.3312883473640015	0.40426869483004	0.4999102947586374	0.9287766883018873	0.2017704631358869	1.82752699439188	0.05361513852992156	0.05192031273154704	0.0005572141082993972	0.8077836422560291			1.261635039070121
1.768644425839308	6.477046542568507	5.187229221322738	1.647917063403291	0.6643501500298249	1.037901579634462	0.6645402266418152	0.6796946304360911	0.3666500657216353	0.2616769383409923	0.2801626041404543	0.3289647723762358	0.4031802668670986	0.498695401784978	0.9274888929723578	0.2013611770451692	1.830354960296053	0.05361989124138646	0.0519245604606818	0.0005572145097308833	0.8077266066760097			1.261635007208231
1.776834211886878	6.198216741018777	5.045530770899016	1.602829995644681	0.6407247814446857	1.011611075447818	0.6562960226141648	0.6696063257239969	0.3622316459860754	0.2554631691486589	0.2760530699071783	0.3279614086599232	0.4024916705363183	0.4973949346981609	0.9259484879585563	0.2009547348846636	1.822714645145391	0.05362363165400933	0.05193134358625169	0.0005572189185505422	0.8077234469488682			1.261634914161403
1.785023997934449	6.138910899845735	5.03494687785898	1.550923453441366	0.6350948570813897	0.9601090935810571	0.6522435356202073	0.6597853639307791	0.3597039746411981	0.2488480419879034	0.2761551750359662	0.3274479397359893	0.4016273452432595	0.4958994094882644	0.9246621823493578	0.2004878704165579	1.823219653086734	0.05362754337525211	0.05193822989130327	0.000557221473349027	0.8076905274464377			1.261634802664964
1.793213783982019	6.210898674350243	5.028254426395454	1.515997359865981	0.6199704576535162	0.9663792169860554	0.6603216333817511	0.6629738512622614	0.3651723486122546	0.2499160179559404	0.2783331548667037	0.3282184180956176	0.4022835282351692	0.4973296927632256	0.9260491854323581	0.2007421865307474	1.826809852438593	0.05363161136995251	0.05194666020833136	0.0005572184512920225	0.8075737747602764			1.261634742535227
1.801403570029589	6.188815986047718	5.062874796052363	1.526840101223865	0.63099585107321	0.978842357510316	0.6646127072846318	0.6679978462005678	0.3695478653387978	0.2550366281168088	0.2818095862462108	0.330795007709719	0.4040342653361976	0.4996601592266751	0.9270156474022507	0.201445130662729	1.822657529119577	0.0536297935893594	0.05195150064378588	0.0005572145262214695	0.807536706859508			1.261634755713948
1.80959335607716	6.281183800796683	5.08066403851232	1.51656430143482	0.6343283768317375	0.948040705947107	0.6493878887103631	0.6594870055020964	0.3624914957185861	0.2536692892675552	0.2808114210988641	0.3297518054385183	0.4030033511684619	0.4974910880233557	0.9257419825124032	0.2010258926313211	1.809594913461803	0.05363005473423776	0.05194877064346996	0.0005572145305859038	0.8076691265974317			1.261634775230396
1.81778314212473	6.089222894326159	4.962388443091934	1.467122972124633	0.6168038158239282	0.927814537523462	0.6436171712106475	0.6552584015773415	0.356792975111198	0.2484647418447893	0.2739846980093796	0.3252785410912347	0.4004413975295409	0.4942863328769454	0.9222682722824546	0.1997504228521323	1.805477438433515	0.05362984902280882	0.0519472526705075	0.0005572167182160872	0.8076583881987576			1.261634761883961
1.8259729281723	6.212217356493582	5.02315055094005	1.47696971263617	0.6416996606447227	0.9623711277070648	0.663021922641029	0.6655818572429142	0.3596184402013775	0.2516142586063569	0.2739219415008456	0.3266094871618588	0.4013188709891773	0.4966077571645617	0.9248752764038319	0.2002636751865374	1.807552556617985	0.05362799304026836	0.05194647172613549	0.0005572162629203046	0.8075178434263811			1.261634757565728
1.83416271421987	6.471181617371914	5.223410955585783	1.598092556444491	0.6668499783724107	1.016025886506845	0.6678123794036896	0.6704932564247965	0.3628670112761485	0.2560791858978416	0.2766263398364888	0.3285764480590879	0.4032663173291039	0.4987303201090414	0.9280867338686537	0.2012506593893262	1.817268326864222	0.05362534229819297	0.05194904826535965	0.0005572138998566309	0.8074889953191087			1.261634776135003
1.842352500267441	6.742827287345071	5.487877361013113	1.716736745405709	0.687296490211923	1.039295740796164	0.6757796522384651	0.6732510766853521	0.3664661803374845	0.2583884948026979	0.2805511347654054	0.3298578452924979	0.4041777184065121	0.5000865543673693	0.9294491509297901	0.2020204335894553	1.819816583340461	0.0536259704799483	0.05195799317166536	0.0005572146140004426	0.8074153423682455			1.261634796789966
1.850542286315011	6.691669455766851	5.404180820929401	1.632974152466232	0.6870193197198993	1.012697926648251	0.6838770012156443	0.6754349791550295	0.3693091014240979	0.2556461113349756	0.2842735464950616	0.3306658834421228	0.4042959419331263	0.5005319143939275	0.9303667612087291	0.2020892166431172	1.815093625228483	0.05363189263626168	0.05196403747222679	0.0005572183154332853	0.8073941747146722			1.261634822782696
1.858732072362581	6.472724301245472	5.128541808039583	1.605307533224252	0.6593880231802233	0.9971443814933628	0.6672431152939868	0.6769060880426397	0.3647544524989667	0.2529959326107011	0.2808989659570165	0.3299397377152828	0.4023203327403828	0.4981347065446022	0.9275191216416708	0.2011608971047703	1.815615355639681	0.05363356171035933	0.05196453034775728	0.0005572194450906123	0.807417738578159			1.261634831289879
1.866921858410151	6.64160065751129	5.366665302418331	1.658099645409759	0.7197020728217672	1.040103225901376	0.6802726777320697	0.6749287424740855	0.3677731783723896	0.2589357516026012	0.2795313779304505	0.3307512293326206	0.4037101443258425	0.4998331268242666	0.9299921842902722	0.2013726713284302	1.815523438277231	0.05363204642880959	0.05196075786152914	0.000557217050849512	0.8073406534489361			1.261634810280858
1.875111644457722	6.972771651254523	5.803511477219704	1.77724778603115	0.7658009372685761	1.071639754408015	0.6888228039954196	0.6791753300662097	0.3761238447596575	0.2661395821541828	0.286790401946976	0.333920148992755	0.4069289243812843	0.5023613260749011	0.9336805619484588	0.2023287431482171	1.824607115252891	0.05363510562987724	0.05194817507674505	0.0005572159923194773	0.8071976287212062			1.26163476653059
1.883301430505292	6.908540197895594	5.693996339853591	1.814719596113176	0.7334871862715793	1.084699195134562	0.6922985961214481	0.6822829630052375	0.3828293951133485	0.2645025441942937	0.2959479788640457	0.3369049488649299	0.4065730645791548	0.5030174448942689	0.9319897248303359	0.2028535785830363	1.831794127332026	0.05363740071814937	0.05193777758286193	0.0005572195405028497	0.8072244191897604			1.261634709746264
1.891491216552862	6.708151443067747	5.923706571055233	1.787425534257674	0.7798699854578574	1.067774392135258	0.7060239331808441	0.6749974181804815	0.3827025900128243	0.2577239445098672	0.2945270159480419	0.3346476526781408	0.4047196837939452	0.5008641612268812	0.9308433129652984	0.2021919719024781	1.82951201210662	0.05363350456337757	0.0519322621555096	0.0005572232988939835	0.8073946705916629			1.261634629778512
1.899681002600432	6.739162073302669	5.723555122501927	1.6609867654858	0.7235511896662653	1.020543145898272	0.6895252208941168	0.6759311820396798	0.373564199539938	0.2557606887843273	0.2860436450248272	0.3306676331214056	0.4040737497924304	0.4995041296892026	0.9294265463646471	0.201513707856878	1.834492950478188	0.05363459297612621	0.05192592798968865	0.0005572220467824498	0.8074144796276543			1.261634534326749
1.907870788648003	6.76346874968926	5.548298706741321	1.612363712820187	0.6942126654397093	1.020704944319779	0.6913044227739353	0.680371016318349	0.3729820728979039	0.2562016665228463	0.2816688704537023	0.3296390195158322	0.4047156734597031	0.5005213769777198	0.9296240952768627	0.2017144872815783	1.839240775568974	0.05363677292563541	0.0519220434293014	0.0005572198509189707	0.8073794140231429			1.2616344725412
1.916060574695573	6.716271826522767	5.416961642141772	1.67879053523744	0.6851420675832731	1.04269720336405	0.6881857438539245	0.6777361479742345	0.3740897014389025	0.2600343277558476	0.2825605012962509	0.3305423704119587	0.4045598049677098	0.4996698594014058	0.92897268906704	0.2018526218353633	1.82769754442792	0.05363201020937931	0.05192344393885072	0.0005572217784052101	0.8073725286354099			1.261634411582277
1.924250360743143	6.563688468099159	5.409942896622557	1.644582593737171	0.6891248038219819	0.9989956703087505	0.6894139382085449	0.6700925373394316	0.3748235898307052	0.2590140212701608	0.2846519264911916	0.3309413407577688	0.4041887910813545	0.4989440766879049	0.9289605202455997	0.2016854402230998	1.821945465265431	0.05362864935123694	0.05192759869131199	0.0005572249998710944	0.8073668345090727			1.261634332750332
1.932440146790714	6.635281179243478	5.652884746145636	1.670174890796724	0.7430502172606526	1.011195942237633	0.7042602466794837	0.6704900371496878	0.3771656591449186	0.2560255890057286	0.287357218096023	0.3317446670196217	0.4044218043513246	0.5004276100279557	0.9316734641241176	0.2023088433761136	1.829305727400372	0.05362530259805635	0.05192733053979961	0.0005572250761783159	0.8073470462196413			1.261634246927879
1.940629932838284	6.387763808808596	5.425077623413919	1.577406566216901	0.6779758566674234	0.9909715359999173	0.6711655139697131	0.6695678726783715	0.3661593910420073	0.2526898823675663	0.280812148784026	0.3297775630427493	0.4037352381222495	0.4988993901037986	0.9292716994334043	0.2013807506606713	1.838221723330007	0.05362158983727777	0.05192603704671162	0.0005572228708180781	0.8073520899594649			1.261634178579362
1.948819718885854	6.326607448391944	5.329541876089513	1.526350520099321	0.6559785047639179	0.9805097764358452	0.6661443078602193	0.6761139500033005	0.3669952582643416	0.2542669896785971	0.2770075905093425	0.3287666221514771	0.4035782634142118	0.4985666480255696	0.9286177153509937	0.2012716299749078	1.832483675687449	0.05361788038601099	0.05192528214135366	0.0005572224843251669	0.8072266404223135			1.261634131286301
1.957009504933424	6.756900937873549	5.376077805020303	1.586773233424433	0.6597534867071124	0.9981839794007803	0.6674365872715505	0.6744149001007326	0.3669958702890084	0.2549326591582974	0.2774938145908164	0.3289363143757628	0.4036732328206696	0.4998490937650742	0.9303697517178848	0.2021110700898079	1.809718810090871	0.05361584640583057	0.05192144990313814	0.0005572251789762448	0.8071969259973668			1.261634083015788
1.965199290980995	6.759966503666002	5.333038966483732	1.631748050083069	0.6615643572174036	0.9964247469514903	0.6742127040153229	0.6689753631719703	0.3669569791172018	0.2564100530446624	0.2806326815995128	0.3294066313666874	0.4041443936970397	0.4993447731515175	0.9297785524267368	0.2019405065863661	1.806560676100803	0.05361754001161734	0.05191148373638009	0.0005572279270791031	0.8072586448480724			1.261634008459635
1.973389077028565	6.518046926439167	5.163928669525499	1.577784758516485	0.6475779197155979	0.9751184739147312	0.6686588497073931	0.6708072844801466	0.3683009994700673	0.2567316745870721	0.2787064398199064	0.3290188410808467	0.403833974916892	0.4985482921633594	0.9291412231196506	0.2014175649762488	1.823293959454584	0.05361797828111566	0.0519058702746565	0.00055722749890804	0.8072688649295529			1.261633927969862
1.981578863076135	6.450925038397879	5.205650055660749	1.584123307035342	0.6616567865866162	1.002843711611808	0.6693988300999648	0.6744423881602563	0.3696335731469355	0.2570322395859421	0.2800292466138969	0.3298615914680723	0.4037896547439023	0.4991444925480402	0.9289960115772308	0.2015914357612085	1.843245861885624	0.0536246471260973	0.05190995735702745	0.0005572249852964936	0.8072491769152489			1.261633896085324
1.989768649123705	6.434064632373922	5.341039830837922	1.665276525887762	0.6967705512645771	1.065775011598523	0.6876688580631214	0.6840317909985862	0.3734064238515765	0.26202557388972	0.2857087519374887	0.3329654743364929	0.4052964735335485	0.5010097015958348	0.9292752644099714	0.2022094724790619	1.849101074961675	0.05362921984932531	0.05191155883628609	0.0005572255901866579	0.8071940894655284			1.261633869268057
1.997958435171276	6.361136813684154	5.110507560803953	1.601988779593917	0.6410413935717187	1.027313188815947	0.6657931551388619	0.6747359695117471	0.3634173879266868	0.2564080592979537	0.2795505106937902	0.3296933002304258	0.4039755337310674	0.4988694652040436	0.9277059331759698	0.201296474170505	1.839589885645061	0.05363021577287098	0.05191244679711941	0.0005572291761297174	0.8072542340728538			1.26163381741192
2.006148221218846	6.479015495008947	5.210000080870729	1.676042523283617	0.6528217230885373	1.032080825812704	0.6699640939435537	0.6791424092989552	0.3667326306606289	0.2577781342732095	0.2811367812468259	0.3301576077044148	0.4038824922536389	0.4992105675215308	0.9279400289622042	0.201293142469319	1.839573361415781	0.05363074334550736	0.05191582648274997	0.0005572283564153518	0.8072186563720287			1.261633773675294
2.014338007266416	6.427256104707514	5.292716955279996	1.675730887501263	0.6701550855564333	1.013175295749239	0.6790878970355938	0.6724204105113634	0.3697423864370679	0.2599226197719233	0.2820921202628371	0.3315114393478803	0.4036402911906343	0.4985552457046891	0.9270525592613293	0.2013760117707912	1.853895489555775	0.05362926240701762	0.05191881059479043	0.0005572231107589428	0.8073004287105682			1.261633788938847
2.022527793313987	6.302683593397316	5.004492549501346	1.558773198197337	0.6178951354234521	0.9745511004548706	0.6597167786663264	0.6643832967756326	0.3649509837882778	0.2571939416533355	0.2759413829205321	0.3281346352779625	0.4025672807973357	0.4968903459224205	0.9254720124334587	0.2007342577182789	1.852242168313903	0.05362769634861235	0.05192402211709539	0.0005572221639098206	0.8073726278161794			1.261633806525569
2.030717579361557	6.318703851150276	4.965752515746549	1.522196440069372	0.6090088211505418	0.9605124339319795	0.6558338606476017	0.6609584298578152	0.3645447593492088	0.2540178547357264	0.2759650133054002	0.3282020692651101	0.4023185929188989	0.4967371725105731	0.9251518564490641	0.2008125539819816	1.822576285133761	0.05362506687102885	0.05192898924219674	0.0005572264998095661	0.8072898858437999			1.261633796202879
2.038907365409127	6.364734035565945	5.236811167002489	1.552994753328785	0.6531037798476504	0.9815436697104085	0.6661563775631232	0.6621476408515904	0.3692670835481911	0.2524287684680199	0.2803084752625452	0.3307868883057404	0.4029219621153493	0.4980048403236869	0.9267454795262	0.2012259256375588	1.818723587339945	0.0536298973646565	0.0519346356844628	0.0005572289267852397	0.8072568114936068			1.261633786949102
2.047097151456697	6.395777744318207	5.309582756161592	1.526941756654054	0.6803760726538729	0.9884202303746249	0.6696090082695819	0.6653883810122573	0.3682325878030291	0.2538157051285265	0.2795635767507135	0.3303823853434197	0.403401851472631	0.498593391258643	0.9278534044620498	0.2012859227574257	1.833557812906325	0.05363490046633508	0.05194305604282632	0.000557226864104654	0.8072978068916611			1.261633778497625
2.055286937504268	6.501028075250241	5.267084974677518	1.604688170604002	0.6770831000845551	1.004793165540133	0.6642905689845261	0.6682668385520981	0.3664959516059002	0.2562140732483655	0.27911283848771	0.330097679946307	0.4035171384372587	0.4981789539520728	0.9273568548723254	0.2012662637566746	1.842560642874155	0.05363115520937364	0.05194868713717379	0.0005572251093513446	0.807304194633597			1.261633784599296
2.063476723551838	6.557762502088994	5.275619736642205	1.644527016704625	0.6666427666784881	1.011358219123867	0.6718162385022111	0.6679402335189855	0.372680050332988	0.2554364207666204	0.2819860095911497	0.3302513635871345	0.4028492226003371	0.4983526864511392	0.9272712772603089	0.2015068183595437	1.837639640730227	0.05362860080566949	0.05194739592879106	0.0005572270991378381	0.8072772014957323			1.261633785260781
2.071666509599408	6.599599415305545	5.454070488465629	1.662324502966632	0.6890763013069975	1.016302109758904	0.6823191609341497	0.6696691554735714	0.3763007686088228	0.2566443849530052	0.2820940110413045	0.3312548499280205	0.4031738738784871	0.4993567263863316	0.9287160615570934	0.2018563879044672	1.824562550827736	0.05362880920247352	0.05194254985993887	0.0005572300636865081	0.8072448475865365			1.261633751486333
2.079856295646978	6.603398643492356	5.554639674576886	1.641825765241512	0.7244617677701469	1.010548248052288	0.6831877656023589	0.6710031923390494	0.3773055491916782	0.2577170663285117	0.2839549121217035	0.3309416261081106	0.4037386117835945	0.4999104890011463	0.9297480184573238	0.2018375160437909	1.824685483713476	0.05362827135793474	0.05193974451557334	0.0005572301878051458	0.8071297191748059			1.261633681013393
2.088046081694549	6.522083461621093	5.253666984903503	1.537895942532898	0.669710559076767	0.978993098075536	0.6697782604085891	0.6661682535557077	0.3743842690845893	0.2522652876276238	0.2815713949028837	0.3285527586072681	0.4024541354677234	0.4979512587920691	0.926923894222043	0.2010222939942541	1.829580693784329	0.05362693678702938	0.05193468621021651	0.0005572282766701348	0.807229120716486			1.261633612253829
2.096235867742119	6.64772147382643	5.207311352027898	1.610068682031097	0.6512014882603152	0.9989285206090897	0.6704642357014569	0.6717223114636757	0.3678352290758771	0.2540585160076846	0.2798627798216337	0.3284466997932633	0.4028919962863633	0.4986636469600877	0.9272150646431694	0.201478900258397	1.830554529245	0.05363011154865586	0.05192715177212468	0.0005572284190054525	0.8073008369777421			1.261633569687217
2.104425653789689	6.645724069023736	5.393132911861144	1.579728295298203	0.6884371443851239	0.9806801692496312	0.6745579713449827	0.67337188754078	0.3683287509612819	0.2569958959854777	0.2809583781782829	0.3295244020039373	0.404078850854812	0.4999326942984331	0.92968377328761	0.2019831698166335	1.828707002153642	0.05363786583014771	0.05192481122371394	0.0005572322505602688	0.8071763196203279			1.261633506098191
2.112615439837259	6.388808185604108	5.260026574113208	1.54625171088026	0.6693747192026688	0.9793973258151997	0.6637779877540148	0.6705548573856165	0.3661673447266631	0.254783494813222	0.2809968864961753	0.3305548260321829	0.4038032426857871	0.4989672825859421	0.9276109540247653	0.2013919195493733	1.81644601110947	0.0536429854423207	0.05192365870420425	0.0005572356170565225	0.8072036796941225			1.261633402251892
2.12080522588483	6.420622992679208	5.243751556753176	1.639301356969719	0.6442779577592564	1.020866930064637	0.6577938990648582	0.6753155308622857	0.3655420737010859	0.2553303481925102	0.2814043315617659	0.3306092082590331	0.4036304346743635	0.4985259067646505	0.9274396922681541	0.2011434675685704	1.814823819298324	0.05364336347410555	0.05192557584359284	0.0005572336912598393	0.8072779265880995			1.2616333128291
2.1289950119324	6.46612394501881	5.269683868276801	1.647460866778708	0.6679201716921627	1.014758492507039	0.6628205797130106	0.6802675368656754	0.3676039581820407	0.2561404957469015	0.2782797165857072	0.3288982830122002	0.4036453328601155	0.4987160704515157	0.9277856989239287	0.2013153033950384	1.827014099384862	0.05363953384975033	0.05192916441703564	0.0005572300859335843	0.8072866283457043			1.261633280439616
2.137184797979971	6.416358855483479	5.244425181161268	1.608287336622351	0.6829206658941469	1.013181728681078	0.6655941915425061	0.6750977310312748	0.3673630396624172	0.2530215216065033	0.2790424596016265	0.32887178434878	0.4039786390063739	0.4991009645205414	0.9287508989638629	0.2016641639213819	1.820769737621961	0.05363615987738277	0.05192671481160194	0.0005572325511414434	0.8071880423800994			1.261633224397206
2.14537458402754	6.502535321653149	5.260326461550141	1.614272671248691	0.6421212452300373	1.008526427134158	0.664496141065954	0.668622128195786	0.3628613065289693	0.2527297683902653	0.2785142729449391	0.3290669573940665	0.4044568145559476	0.4987376961735493	0.9290650239848938	0.2015945916637084	1.819486872499647	0.05363520928241782	0.05192150124873535	0.000557237081669656	0.8071844008677307			1.2616331270201
2.153564370075111	6.464328519403716	5.271832855798239	1.677816772290364	0.6323801005029326	0.9899716912442321	0.6484008692813426	0.6677126860135456	0.3594114456125477	0.2539512626256736	0.2775973673846203	0.3277400119250679	0.4030139856186821	0.4972600102262043	0.926137896517417	0.2009834928723258	1.830542840852997	0.05363038856617002	0.05191864382634171	0.0005572362855818994	0.8073326969450456			1.261633050710938
2.161754156122681	6.397334984595868	5.302526996589218	1.579472665751234	0.6514570045135113	0.9848117645497143	0.6532903143346215	0.6696619186345824	0.3650936216934318	0.2535150147987695	0.280313524774	0.3286883533226652	0.4027734821846294	0.4971701338646868	0.926415743121807	0.2009339422316598	1.839206672540304	0.05362411306255754	0.05192170148601379	0.0005572329548344732	0.8073913326627816			1.261633005007465
2.169943942170252	6.659841140482862	5.454618608298515	1.659396316518216	0.7175277756708067	1.036761941402317	0.7066832781261966	0.6795965881935488	0.3755280180828694	0.258799525647624	0.283353405267354	0.3314909723690489	0.4045779968646209	0.4991657466934281	0.9298603468077803	0.2016580481590688	1.826720140488356	0.05362118781962665	0.05192505766147919	0.0005572329626478592	0.8073404760083541			1.261632984848459
2.178133728217822	6.768131554720187	5.662562517333448	1.700739428217029	0.7654731914227555	1.03958677993147	0.7119632613869451	0.673438679667935	0.3748173711811258	0.2578028400041014	0.2855289777180294	0.3322738616169977	0.4044650137411713	0.5003225176869197	0.9303033926144546	0.2020893565924836	1.814049643459313	0.05362263616937102	0.05192133448028662	0.0005572358152605666	0.8073613008003063			1.261632967186645
2.186323514265392	6.610898326955275	5.283459079324621	1.608625182609494	0.659626608256235	0.9968236065829936	0.6708725144395083	0.6648416084685693	0.3677988456434982	0.2523951325599616	0.2840724452038855	0.3309999173955337	0.4036091852488774	0.4996198802031721	0.9283544510089925	0.2016267122519983	1.823933030523922	0.05362690736829616	0.05191619805788766	0.0005572366261007739	0.807365835312073			1.261632941340298
2.194513300312962	6.435653866128075	5.204713161982922	1.631941944387699	0.6565422426551834	1.016903429983069	0.6633797037245927	0.6697110347563316	0.3638196105028871	0.2541947835930751	0.2792387475157378	0.3287787598295924	0.4028128918168156	0.4981831134300865	0.926506555543971	0.2009738341904277	1.83622810184303	0.05362392153413194	0.05191771807141176	0.0005572340391239962	0.8073824636415177			1.261632919571572
2.202703086360533	6.352084265131552	5.373650086429251	1.633469258144933	0.6750668486885169	1.035817638631232	0.6640118999162982	0.6752787137042158	0.3633605676794928	0.2545114841415984	0.276745199292808	0.3277837304432841	0.4026781105134575	0.4976343505114428	0.926193658810095	0.2008090312763476	1.834070089608045	0.05361987741487356	0.05191857027871011	0.0005572319973429358	0.8073760259875312			1.261632923726161
2.210892872408103	6.446929319404808	5.381517467777197	1.62612153312708	0.6851824552506016	1.006831570476399	0.676948313678952	0.674857696808823	0.36606754511543	0.2528834853072019	0.2767226260250882	0.3280573491641762	0.4034509972162933	0.4983361502940435	0.9287801980356184	0.2014213235019664	1.831794365535551	0.05362174223309973	0.05192330655810844	0.0005572334534844483	0.8072642339673758			1.261632947054386
2.219082658455673	6.468725577791197	5.157407159550358	1.585623953351203	0.6363355209845939	0.9572295377171925	0.6619692675261435	0.6666898441524914	0.3636787645904402	0.2480950765828129	0.2752567174068096	0.3258496112667418	0.4016606466423437	0.4962593497772636	0.9263536288462331	0.2010897096397966	1.816749346326324	0.05362544538829447	0.05193444875454133	0.0005572356777707063	0.8073000687187276			1.261632958368627
2.227272444503243	6.469825314332039	5.122011553543128	1.550727732267505	0.6224751204253643	0.9503714214714881	0.644657338719722	0.665937912608884	0.3611786414410802	0.2465430113044921	0.2743195025517077	0.3255447788143371	0.4012576250275664	0.495972889823416	0.9252098700019692	0.2009562557499299	1.817596013367026	0.05363008818358195	0.05194556744080906	0.0005572345391480785	0.8073007075254355			1.261632958657338
2.235462230550814	6.441801862377101	5.226562262950029	1.537052083713093	0.652136713426356	0.9749266936862864	0.6533631207677775	0.6651828363909557	0.3643703488487489	0.2495272780471248	0.2764327458811715	0.3276449229413491	0.4028971712198131	0.4974175228217282	0.9269650940244777	0.2011721550926383	1.8368748604901	0.05363569605058321	0.05195015760151869	0.0005572315702289585	0.8072611551586877			1.261632974868651
2.243652016598384	6.513082539120164	5.428156533559412	1.597728441549978	0.6843531020541151	0.994630892508041	0.6678944759635546	0.666248451149875	0.3694882901904256	0.2531313710690364	0.2818271439072307	0.3290389088054232	0.4036181269029492	0.4983187192969941	0.9284058016747695	0.2015668707306581	1.837377719366265	0.05363736099047221	0.05194403460821525	0.000557231937504128	0.8072383300944649			1.261633003767069
2.251841802645954	6.495475671125139	5.431462139884659	1.614716193995734	0.6805878189207297	1.000232802124934	0.6678181689085406	0.6688564971734186	0.3687746014070539	0.2557055903648256	0.2818473943884329	0.3293126508934977	0.4037063434377697	0.498577509109514	0.9286578967520295	0.2016628811173921	1.820875281968739	0.05363646873781015	0.05193023187797478	0.0005572356520886111	0.8072414472369548			1.26163301172729
2.260031588693524	6.393659899128558	5.203846577584384	1.605294671824756	0.6573080084772178	1.001989184684732	0.6706760981460026	0.6771226454497742	0.3695575001879871	0.2570237763974944	0.280657187529861	0.3295106959266424	0.4040547872856848	0.499301204741041	0.9281931123027654	0.2015229805121412	1.826093382618083	0.05363374754676571	0.05191892242480591	0.0005572362889738338	0.8072045683906212			1.26163299799207
2.268221374741095	6.279349479704878	5.142033492029253	1.628441381622541	0.6644094408831033	1.002945914770265	0.6586077930909833	0.6673391427627765	0.3688606183663765	0.2546906129232188	0.2817685638339314	0.3297552088370092	0.4039184002505611	0.4993342747473892	0.9284123432352623	0.2012846876982819	1.841180798558138	0.05362765928229635	0.05191193089971102	0.0005572328647890675	0.8069917924753787			1.261632997516378
2.276411160788665	6.544592139582842	5.477388641424992	1.711770572547067	0.7195200511526744	1.023051527602863	0.6819962580780992	0.6667576912199222	0.373336071987144	0.2566932141841538	0.2820494634939249	0.3301346794614078	0.4043905516200064	0.4999268280605824	0.93004275358504	0.20183433819709	1.847208391858493	0.05362672585371658	0.05190286852999217	0.0005572313752316614	0.8069825746500171			1.261633019008169
2.284600946836235	6.817273108626713	5.898167814227348	1.78305800053584	0.7840479635528392	1.070181197084171	0.7142935629201055	0.6842451408310086	0.3802456359444726	0.2639579024454938	0.2855660887139923	0.3325841549075513	0.4058133313029321	0.5013046778395638	0.9318797937855784	0.2027793362027929	1.832783655424988	0.05363126248817215	0.05190119913649958	0.0005572338682447739	0.8071235814266086			1.261633024455329
2.292790732883806	6.692682607083786	5.91330427388388	1.68352934916244	0.7714741441836958	1.025807679208809	0.6918627513247777	0.672678345550178	0.3836766872281313	0.2615587074828463	0.2902983167445245	0.3340174620343309	0.4056372405033727	0.5003649403266121	0.9314161796827521	0.2024298617536696	1.828363524364225	0.05363473624271694	0.05190655775406776	0.0005572358511702738	0.8070638957387483			1.261633006904029
2.300980518931376	6.63529265115835	5.666728089555398	1.678579957597821	0.7054175007768286	0.9948154450621106	0.6669039859930661	0.6643336330541909	0.3765503650322924	0.2567125795030137	0.2866611066357899	0.3309965355294597	0.4036526336756867	0.4984551372395419	0.9283439557704849	0.2019880304449728	1.834164056377484	0.05363832195355579	0.05190999515112407	0.000557234171706866	0.8070451601586052			1.261632994148083
2.309170304978946	6.555020977713391	5.415439049381884	1.643889490110106	0.6632430979337955	1.008140467193525	0.6596631794584343	0.6655893734127001	0.3680453872077372	0.255064303663597	0.2816686421986546	0.3290501878026991	0.4035878808930316	0.4980923222198712	0.9279816325275005	0.2017371212787037	1.845828734914225	0.05364088907932369	0.05191018412160719	0.0005572313071444692	0.8069827280506291			1.261633017113176
2.317360091026516	6.45003325235851	5.345380157659996	1.577439774594027	0.6390486668287624	0.9956884513647918	0.6588230703454108	0.6688914924704599	0.363597020938917	0.2571862172934238	0.2792737955543615	0.3281398575407946	0.4040217155853949	0.4976511471374752	0.9281495209936537	0.2015786956714354	1.851298764095859	0.05363677947677592	0.05190849481078547	0.0005572314358122846	0.8069425758329328			1.261633050218518
2.325549877074087	6.466755609715095	5.307232189688512	1.619710379573999	0.6358636851396339	1.004689120441787	0.6570672948693249	0.6679467511886777	0.3621934079603876	0.254600796980112	0.2767596777251601	0.3274125225009645	0.4021825992961641	0.4970634047166573	0.9262243634030631	0.2012661041419046	1.837609755345488	0.05363428007157438	0.05191539899260453	0.0005572341921952408	0.8071017373958741			1.261633055633451
2.333739663121657	6.340879306183525	5.18338920474007	1.595747357655192	0.6340412548062377	0.9884759238898265	0.6537907068832508	0.6614838677847872	0.3634802773496346	0.2477249964824052	0.2745149845438064	0.3260580740346974	0.4013090828490224	0.4960121285564946	0.9249019675111154	0.2004722755191639	1.837196695243965	0.05363550038140287	0.05192371413092474	0.000557235290993822	0.807145888452619			1.261633037356071
2.341929449169227	6.294994497934942	5.03995596338826	1.48635674375867	0.6354081783925816	0.9427621018668044	0.6506677110933901	0.656725867117398	0.3605599224018792	0.2465008013997013	0.2732848980452415	0.3254702452158981	0.4018355420516563	0.4955011732189598	0.9251385990433889	0.2002670900793973	1.845244440802777	0.05363537512727099	0.05193084050791302	0.0005572330425854796	0.807078802701106			1.26163303277397
2.350119235216797	6.729317749318536	5.250435788525627	1.654647655349345	0.6831617717776117	1.019036098686	0.6706057918997795	0.6652904321956007	0.3629276417657201	0.2531964288493386	0.2787758230349496	0.3286655259122389	0.4033959763100888	0.4981908192414534	0.9280972854926933	0.2013851196247393	1.854335968937118	0.05363401883503625	0.05194466723660589	0.00055723121183363	0.8069890284497837			1.261633059600974
2.358309021264368	6.808183349063387	5.436007550216113	1.706985717852799	0.680977356275888	1.06530534845658	0.6762829648708295	0.6804201976711576	0.3674833739189649	0.2595451612685897	0.2827079062681641	0.3307271519759475	0.4044076529132642	0.5006719644318618	0.9301937329370502	0.2025534456165677	1.824838954365169	0.05362959284686528	0.0519528038513948	0.0005572333496310966	0.8070128666947286			1.261633070918792
2.366498807311938	6.724136803950271	5.670449232950186	1.726626936050037	0.7367806662350399	1.089333858456407	0.6942333767304268	0.6850229698723719	0.3746244019944078	0.2643778291400302	0.2862226129744868	0.3323047104074179	0.4056092406600572	0.5013361766332164	0.9318821502501931	0.2027060530351411	1.818801432017785	0.0536251732472866	0.05195273642544811	0.0005572358554377726	0.8070288678819935			1.261633061588461
2.374688593359508	6.813455989966096	5.849913997517766	1.833186107586664	0.7898024832269503	1.107130642641178	0.7168555000797849	0.6880102454813392	0.3807538660003212	0.2620321520126144	0.2880692584235306	0.3321597919016386	0.4053482197393	0.5012333250276129	0.9317449426419809	0.2026089413451694	1.84210963948553	0.05362173698514599	0.05194962129849392	0.0005572334893483234	0.8070642049194842			1.261633054282115
2.382878379407078	6.620049187163312	5.599395157895589	1.696558146449425	0.722972597103022	1.037008226568609	0.6893594519622794	0.6823895082640069	0.372893807209506	0.2561417386111146	0.2821656120861653	0.3295540039949396	0.4038900933612092	0.4996748512425965	0.9294441562720057	0.2019358109501315	1.848232916649967	0.05361734864333166	0.05194128673113184	0.0005572297901057045	0.8070947145100001			1.26163307290635
2.391068165454649	6.580236057233384	5.628494732904153	1.729346896330289	0.7370611801110942	1.066096858714188	0.6964164875787303	0.6862410964588249	0.3782842975147406	0.2586189084016437	0.2837479583771905	0.3316674951638394	0.4058192400424864	0.5009983154285522	0.9316090919836904	0.202364142280295	1.830882933154765	0.05361352720194498	0.05192979442916477	0.0005572311183112389	0.80702148982897			1.261633091570814
2.399257951502219	6.490066906828328	5.491640696629898	1.671236698899635	0.738921791475166	1.063221823612961	0.7036469882277654	0.6844578934488399	0.3758596951019197	0.2579487653479949	0.2818048641121386	0.3309462705818327	0.4057667847050719	0.5007252554323707	0.9316440963116954	0.2022829115051887	1.825138806681297	0.05361738256539158	0.05192459874306567	0.0005572344341639093	0.8070032598294963			1.261633097010169
2.40744773754979	6.360549284284338	5.178141387039702	1.515956079035182	0.6467942820978678	0.9817034356524389	0.669336699411451	0.6688154080000118	0.3666439293838135	0.2509972107421387	0.2782957716189262	0.3284863495248483	0.4028797518088659	0.4979280916024864	0.9274323673351039	0.201142794514723	1.827897625799494	0.05362356813368691	0.05192150100459172	0.0005572342227811801	0.8070331038884334			1.261633095448651
2.41563752359736	6.280982991546169	5.018276019071249	1.489718917180131	0.6101075231578472	0.942188930127831	0.6396181300084585	0.6603964293748577	0.3582032901758129	0.2481280469857853	0.2731269069542982	0.3256638040130787	0.401415368779883	0.4956611740445288	0.9243259907654915	0.2004463145468577	1.838594622995292	0.05362635515709952	0.05192332467901956	0.0005572314984764029	0.8071108559797648			1.261633102441397
2.42382730964493	6.393533370218732	5.156795347734707	1.606812617620643	0.6086191664529799	0.9667213158897381	0.6449813262493047	0.6632203298044161	0.3621293185067734	0.2526841947183918	0.275515665349449	0.3266327138176592	0.4021351504748898	0.4968717343868254	0.9255371213312416	0.2009796858535601	1.843546888238157	0.05362972450312378	0.0519294203251782	0.0005572306567186892	0.8070819711919649			1.261633131774312
2.4320170956925	6.292728775966399	5.021320522854771	1.576357599658834	0.5924985697975218	0.9884599969651265	0.6503519375117432	0.6701020498613257	0.3665330978200174	0.2543674723781854	0.2777710807339567	0.3287222325420134	0.4027566112937525	0.4982640928080645	0.9266226784840158	0.2014831057020913	1.833460741166924	0.0536328904342205	0.05193617945229569	0.0005572334337320182	0.80702131256621			1.261633132652598
2.440206881740071	6.433090865168834	5.123902696788173	1.623990475426554	0.6418914702543942	1.026302825374037	0.6649402952686179	0.6791566108034518	0.3682855189266035	0.2570896641913146	0.2789100042158831	0.3296420731790124	0.4038504111059096	0.4996547016445098	0.9286816327174918	0.2019664822382732	1.835807929815927	0.05363298350169966	0.05194418276746559	0.0005572354707206127	0.8068845516002062			1.261633110329567
2.448396667787641	6.79157047160108	5.705044189580255	1.734810045382787	0.7375574067507045	1.030978243078062	0.6904006571530396	0.6775629145126493	0.3735757999545292	0.2603160574865565	0.2844256835701649	0.3326320207352315	0.4059919039897626	0.5007215712643376	0.9320263580093241	0.2022612921915043	1.849234009472661	0.05363194245066898	0.05194753257710245	0.0005572335954361648	0.8068287776876522			1.261633092166804
2.456586453835211	6.696152838648015	5.564317515517563	1.688807196055966	0.6854402591187246	0.9995226640904366	0.6778375556415946	0.6727934274154317	0.3668916954777186	0.2562447482724431	0.2798471180672908	0.3293171089208978	0.4038073692064518	0.4987357229207193	0.9292654440138443	0.2016460559378485	1.857621404333081	0.053631523403306	0.05195120824967746	0.0005572311082611732	0.8069903953943747			1.261633090926684
2.464776239882781	6.888565355866972	5.542297222930966	1.678859210996573	0.6958498912996578	1.013053462526672	0.6873269372835649	0.6768020803871991	0.3684305057627119	0.2569887499994612	0.2795278367665061	0.3297097120085545	0.4036679025341148	0.4998298178444097	0.9302187889258841	0.2021976519743849	1.852966337276769	0.05362956547743847	0.05195404371418032	0.0005572324537861405	0.8069876615519712			1.261633093389163
2.472966025930352	6.709731541307546	5.504700946040217	1.625335082839991	0.7204412795155204	0.9991029921449561	0.6972554758810354	0.6743134695124903	0.3748552147623667	0.258889692191808	0.2835894906518113	0.3320644507270383	0.4048226432053794	0.5013508695859258	0.9318775801821948	0.2024681152760191	1.836770214489228	0.05363176692324725	0.05195240672553032	0.0005572360984108933	0.8069584195979488			1.26163305521574
2.481155811977922	6.379472069299375	5.212766871490238	1.576808744817746	0.678855406402683	0.9728004259036994	0.664709514515374	0.6705301693567238	0.3710778337182989	0.2544491913791838	0.2827185861889639	0.3299359986452177	0.4033655655052376	0.4983355024738558	0.9271355266762178	0.2010939569863318	1.838046632403088	0.05363462009540355	0.05194749731185472	0.0005572367597711868	0.8070176967554995			1.261633011171616
2.489345598025492	6.462537283850684	5.24550485765639	1.612978514752089	0.6738578080534587	0.9797293681762905	0.6570806372170742	0.6716699225204991	0.3705548625174207	0.2545241880182023	0.2818938553714079	0.3294519065007039	0.4033866882194501	0.4979558336108436	0.9275361821069951	0.2011680977110704	1.856877100968694	0.05363243911270334	0.05194162998255021	0.0005572334288514555	0.8069534575552016			1.261632985457728
2.497535384073062	6.860073737360235	5.723944585548845	1.725911698221484	0.7400922718212459	1.020239873618913	0.6817418152304455	0.6752490234931894	0.3767043290721974	0.2570065414229833	0.2830259434301682	0.3301216702909554	0.4049445536993764	0.4993302802004038	0.9315398076982773	0.2020464240087336	1.856218193920173	0.05363269921748604	0.05193718177199339	0.0005572314189865286	0.8068795289000614			1.26163300335065
2.505725170120633	6.810083151633686	5.839146264651205	1.737966188062914	0.7537332050604397	1.055376344806662	0.6895374071906459	0.680569210440677	0.3823193540115121	0.258210416625805	0.2842992509894818	0.3309603564948536	0.4049315190164926	0.5003632155504004	0.9311196918523854	0.202802269946532	1.834365283177692	0.05363340690508842	0.05192677072660968	0.0005572336949780046	0.8068975547071707			1.261633026587768
2.513914956168203	6.606723702548752	5.412731068683575	1.626334604494055	0.6593810778768464	1.020896865329282	0.6662554298388221	0.6754067652440949	0.3732734249022964	0.2544645567032266	0.2808755711331377	0.3293057218458844	0.404078025374778	0.5001659956769694	0.9301564450641372	0.2022337226194272	1.825970731743633	0.05363329478859988	0.05191833379960943	0.0005572366339198965	0.8068617863837988			1.261632970494414
2.522104742215773	6.632031925205059	5.273990591519618	1.592863126277747	0.6422930775998202	0.9929605724477411	0.6569942564956578	0.6686204167103973	0.3689488757916509	0.256521844309356	0.2777760063737715	0.3284533363439095	0.4038081772851566	0.4993570835065863	0.929940137737338	0.2015227970750318	1.842788708204936	0.05363566518342869	0.05192296306254644	0.0005572348280508927	0.8068189907207672			1.261632946561333
2.530294528263343	6.614086600377908	5.430388769833218	1.621088433985949	0.725273311222224	1.012559855985397	0.6962397016600288	0.6697205902360382	0.3727689643663878	0.2577284850460298	0.2804810498149409	0.3298102230259851	0.4043651995347588	0.4988938707266095	0.9302706117314774	0.201534955426626	1.857588313715542	0.05363943233681841	0.05192909650280169	0.0005572323818510349	0.806835075385483			1.261632945487318
2.538484314310914	6.523240588375368	5.444740901642173	1.634992383227108	0.7198196636085002	0.9957149726090011	0.7065803873281786	0.6723977595102819	0.3762789980159741	0.2578850624909088	0.2832703174912784	0.330839037859764	0.4042165593102824	0.4992927027599587	0.9297023251477065	0.201681344379717	1.84850739279462	0.05364328294460052	0.05193449879200778	0.0005572345998875238	0.8068764198432297			1.261632942217007
2.546674100358484	6.562960720795947	5.45703934415203	1.65979708941935	0.6886796062676804	1.004178050946388	0.6862138909117704	0.6741652180289084	0.3757001219992199	0.2604437804039904	0.2826315624364372	0.3309510690569017	0.404502410041061	0.5002409132723126	0.929867002568954	0.2019010369812988	1.840289177926128	0.05364634360209025	0.05193857795627581	0.0005572386007192805	0.806790172848992			1.26163289775135
2.554863886406054	6.288578295079507	5.056391149953221	1.511829773190571	0.6012859225550972	0.9738211620929219	0.6492355881489233	0.664574400040905	0.3604785332674382	0.2519649076471954	0.2745406394172844	0.3263918418458532	0.4016679710391617	0.4965995656068856	0.9252269343717355	0.2005345564833717	1.844717491346597	0.05365103547252794	0.05193943244827941	0.0005572390250167856	0.8067592103758482			1.261632846103812
2.563053672453625	6.190083876492989	4.862541880249792	1.508325550925861	0.590409425108357	0.9596059385200361	0.6395546352998014	0.6615660761772829	0.3549329974989421	0.2492582108604798	0.2718582848344044	0.3261250887849652	0.4006961413551587	0.4953390949219023	0.9233609365804418	0.1999942356188265	1.861291543737027	0.05364747729806549	0.05193662734805751	0.000557236234426218	0.8069041271854996			1.261632810426209
2.571243458501195	6.310130144905567	5.046669092818802	1.596137426890437	0.6383531201384929	0.9993672117340234	0.6561394684466849	0.6722621056702354	0.3635452616088461	0.2560856206148608	0.2770560471794379	0.3291737840864263	0.4021103740115765	0.4970051610265341	0.925170141294688	0.2008811799426593	1.856462627162523	0.05363782076315164	0.05192865799000457	0.0005572353480934714	0.8068866885928452			1.261632776479813
2.579433244548765	6.148516200232208	5.100061511161031	1.517586500010184	0.6315506463048149	0.9664039378192477	0.6586020310895953	0.6662644169086269	0.3640281580810956	0.2528094341260925	0.2772043301255269	0.3284455406222971	0.4013172445030946	0.4967051930421815	0.9239426364104804	0.2007168735689589	1.839097226375565	0.05363471978459167	0.05192320386691402	0.000557238093689072	0.8068495395647736			1.261632733393782
2.587623030596335	6.191603161289806	4.984949109266592	1.47330793056606	0.613581795017502	0.9409055374123295	0.6496169638217009	0.6635822729448997	0.3595470744748839	0.2491873243122535	0.2742865937449963	0.3271412392691329	0.4014267573205103	0.4969014674939549	0.9243856998463956	0.2004628051367126	1.836095144664476	0.05363902493547291	0.0519210224129927	0.0005572403742893135	0.8068476607519814			1.26163267424802
2.595812816643906	6.601030101270343	5.304043713526211	1.593515774263543	0.6425055092226163	0.98697322151254	0.6636028516780469	0.6703310814924207	0.3641709775659971	0.2513668947576925	0.2764437439255253	0.3289849613484539	0.4032494891639741	0.499132539297708	0.9282833240088433	0.2013016465150471	1.843930048502328	0.05364260256664809	0.05191619062807199	0.0005572391030908312	0.8068350321229498			1.261632603005545
2.604002602691476	6.627410419200607	5.523199384997813	1.684178768430348	0.6837039571036893	1.027853819423921	0.683523303024244	0.67353535000833	0.3661329287405677	0.2532680820365522	0.278586483423912	0.3300222070168641	0.4038820585778916	0.4994427689087566	0.9293426897675693	0.2018353340194287	1.8604179439882	0.05364438735988551	0.05190807417475584	0.0005572366424467038	0.8068776060253048			1.261632578256848
2.612192388739046	6.479283665479817	5.29074808787523	1.622037181864044	0.6571890646348153	1.023535757341174	0.6731772143285837	0.6731848832746543	0.3656331156625719	0.256064184741449	0.2791806168031226	0.3299592434961073	0.4038969342694476	0.4985653405796752	0.9275579806982196	0.2016974808669401	1.846153458849706	0.05363740426580013	0.05190347046254561	0.0005572372514808684	0.806890803361867			1.261632582167304
2.620382174786617	6.653138678671483	5.562349216099043	1.69315400905259	0.6799991911988743	1.052223839306018	0.6750128384918228	0.6757866634648328	0.3673451317058678	0.2595082175862163	0.2807230470594593	0.3309224188272211	0.4051192813425917	0.4995713180091378	0.9298601732549097	0.2022255593812951	1.838942941844235	0.05362923408132577	0.05190313235623765	0.000557240770798086	0.8068152138522859			1.261632560896125
2.628571960834187	6.578747714178135	5.515706590183175	1.720821844920918	0.6860633880039227	1.039742962594218	0.6718874242431747	0.6716192325537338	0.3647893224121373	0.2551954451665556	0.2782600030408916	0.3295723242281299	0.4038477840329555	0.4991887485493157	0.9280872484599946	0.2017161183463562	1.849645331044187	0.05362844194568449	0.0519085147281146	0.0005572414711406037	0.8068687444597371			1.261632499359835
2.636761746881757	6.689550284612078	5.424660062095247	1.709289196114324	0.6868838026762367	1.037795627543171	0.6764119667894953	0.6746133212667401	0.3680933173204707	0.2547290452525455	0.2791014716149612	0.329982244201153	0.4037594049049654	0.4999830021344402	0.9280750444568551	0.2017117088498981	1.860665190765006	0.05362691436250001	0.05191319198795643	0.000557238212519747	0.8069095065304243			1.261632475279943
2.644951532929327	6.696068224616799	5.383176735771895	1.657728550587461	0.6799773571282762	1.011431265893189	0.6670484374200325	0.6731684659529598	0.3636654884860747	0.2580200901625079	0.2785248924471218	0.3294150709802341	0.4043246259629409	0.4996959107052437	0.9293930903875866	0.2019927496099836	1.84855845637629	0.05362673024598222	0.05191612606253043	0.0005572373224624598	0.8069106076585759			1.261632480865159
2.653141318976898	6.573398363500161	5.343391953770745	1.613687145747881	0.6582395890887971	0.9782433437044126	0.6547658349969232	0.6656841370360784	0.3630084903939402	0.2550907318008202	0.2781856479971254	0.3292203871262757	0.4035493605069306	0.4989325401088996	0.9275542486010504	0.2016953466463267	1.826662891598071	0.05363058055557804	0.05192687905120176	0.0005572404487571309	0.8069834658016611			1.261632458908451
2.661331105024468	6.731852957058443	5.590564305257957	1.716086592293272	0.7023117337849629	1.007863419767761	0.6804275155399279	0.6717995287749134	0.3746578628827732	0.2562986224099003	0.2837743196283733	0.3319872042568616	0.404023598898979	0.5000694683378903	0.9284237581979338	0.2019216409907152	1.830914017931507	0.05363919831749968	0.05193270115659398	0.000557242628347451	0.806986129830781			1.261632414062582
2.669520891072038	6.669673443831479	5.833453431133642	1.672780369509998	0.7375138718431646	1.015664151706541	0.6860687708812284	0.6721127322621694	0.3837743253548804	0.2559155728203636	0.2866750896122034	0.3318001932044139	0.4042050522926076	0.5002944430827998	0.9298710042508118	0.2018459000912343	1.838829608828535	0.05364241745456243	0.05192846901952145	0.0005572411700088922	0.8069363484234376			1.261632375728345
2.677710677119609	6.753420266625992	5.797518556721958	1.632778777717875	0.723710930037308	0.9941475278794731	0.668735490181358	0.6674963570661382	0.3710206139062717	0.2534743923164823	0.2825648476282893	0.3312371786538416	0.4039337243422234	0.5003149518690438	0.9304274501763822	0.2018933884693672	1.845269949282109	0.05364297147762438	0.0519275210625571	0.0005572396196505075	0.8069932113626481			1.261632347083415
2.685900463167179	6.644838905860683	5.329417823794259	1.626412020292802	0.6755448295571803	0.9735302278997737	0.6540396255931787	0.6648773974464077	0.3613050313679234	0.2514755238422908	0.2760682587501033	0.3280759897211125	0.403385319871908	0.4976368537653606	0.927641382048475	0.2012817778247303	1.839799120574389	0.05364595914051031	0.0519299014456261	0.0005572417937503616	0.8071062013526187			1.261632303728722
2.694090249214749	6.427755457485921	5.137772870065262	1.653240434755518	0.6297988963455653	0.9940040074591691	0.647670633302827	0.6665279205368062	0.3600883990204258	0.2524678971215046	0.2755993071175877	0.3272528440159508	0.4022990788312769	0.4963392833750675	0.9248535518069949	0.2010205294858747	1.830204059076168	0.05364278886488697	0.05192926784066094	0.0005572452525259178	0.8071454079324918			1.261632243115681
2.702280035262319	6.313894968946705	5.071429344416089	1.644801571851927	0.6123129712075988	0.9927364887069282	0.646313247700616	0.6707115708215784	0.3604695558109005	0.255096845450236	0.2790886522926111	0.3279099257243881	0.401939087826954	0.4966720133984076	0.9247479486317114	0.2009497863392612	1.83523372905162	0.05363197487010611	0.05192447180927522	0.0005572453211966318	0.8070759903515166			1.26163217854668
2.71046982130989	6.297386478383226	5.167527988815036	1.566528834140091	0.6375312556223913	0.96341341163264	0.6549271561511261	0.6705877257941198	0.3633202399807551	0.2554674618632739	0.2795885576521541	0.3281430346215382	0.4029643436354324	0.4980361462476032	0.9274279769949502	0.2011474619274333	1.848726851365771	0.0536231875852772	0.05191778753792009	0.0005572429182620657	0.8070563248524785			1.261632116846691
2.71865960735746	6.377439386836979	5.263117998687201	1.617552581218666	0.6649046523788342	0.9845004788442866	0.6567731740755531	0.6640876417095397	0.3622770627655188	0.2522896812449891	0.2784936438645731	0.3281080298576287	0.4030096469547318	0.4982616101493363	0.92819957546534	0.2014893232411265	1.848475459854242	0.05362422210891248	0.0519202371433538	0.0005572432070523521	0.8070454915449371			1.26163205955176
2.72684939340503	6.811053970691848	5.460210908914105	1.76926230193383	0.6946648519930341	1.055775388424286	0.6850420740324252	0.6765978467285747	0.3709790917727062	0.2604767170183215	0.2807063779881036	0.3296121965954574	0.4043681279572651	0.5001112621473752	0.9303357059088188	0.2023518351812391	1.844317128184436	0.05362971682880706	0.05192532556884795	0.0005572469754029827	0.8069053433835806			1.261631988620646
2.7350391794526	7.337707998128555	5.997753928142254	2.027645261517654	0.7801617914770637	1.189295469193866	0.7209722866402726	0.6915062627849243	0.3798267363840708	0.2666406660389586	0.287701039491226	0.3341270943845761	0.4077534000782089	0.5044840172269529	0.9344446622226128	0.2037534507761551	1.844631257047836	0.05363384127926775	0.05192898924219674	0.0005572486827901938	0.8069159084959565			1.261631918412312
2.743228965500171	6.819139978664355	5.827394093664505	1.887647164710595	0.7541531413120959	1.110778609545409	0.7091316344894334	0.6829364435611034	0.3744386659617393	0.2630230879701086	0.2845021064954542	0.3325126798137906	0.4059236327468012	0.5014858828443154	0.9308808114438689	0.202378109846817	1.844656256485179	0.0536371584236585	0.05193426027234546	0.0005572458936619022	0.8070721800742789			1.261631847174912
2.751418751547741	6.646339958485258	5.518966377429636	1.691314723421116	0.6860755590996146	1.027566288490012	0.6864587882870342	0.6790167425194658	0.3703113453640201	0.2605525218086934	0.282494724712662	0.3303895448644563	0.4045726698379126	0.5001750771044586	0.9296679225170157	0.2017953258107466	1.849063140715056	0.0536392024062923	0.05194004025837415	0.0005572440346072327	0.8071185325486674			1.261631807077249
2.759608537595311	7.082216972864201	5.649000977163248	1.828931114291699	0.7224791559458765	1.069366324466907	0.6844532888201006	0.6857941238821503	0.3729030427142245	0.2650435972605611	0.2861878128148708	0.332255975880403	0.4060594299561927	0.5019689566780241	0.9314440156094619	0.2027713684413719	1.841787212290677	0.05363825150152775	0.05193961170424159	0.0005572469997778899	0.8069781711384142			1.261631773210156
2.767798323642881	6.87070313436248	5.722913441338725	1.872315289289043	0.7337402494216954	1.070449259420774	0.6925316149565179	0.6839565456376444	0.3795637102421568	0.2634755185004103	0.2869487236558786	0.3325860810738572	0.406334311109584	0.5012277358985817	0.931336246918551	0.2025369489111063	1.828717909927244	0.05363506021911215	0.05192883112428184	0.0005572505452627329	0.8069321018034118			1.261631700329985
2.775988109690452	6.356947130869309	5.160105661771332	1.591727607290134	0.6520212498143199	0.9737779516070283	0.6570728696108633	0.6641394328359544	0.3607110795307715	0.2493456767678712	0.2775612034907124	0.3286379509882696	0.4029577977790291	0.4969512594257656	0.9265350194949471	0.200589310544749	1.828015468635646	0.05363356801754577	0.05191871557755531	0.0005572500712299422	0.8070211175907859			1.261631621532757
2.784177895738022	6.297043052359789	4.930188827854126	1.529712716128417	0.6234672323972604	0.958925158373373	0.6521131001761162	0.6567614168526366	0.3548622711449324	0.2452534379199369	0.273068562760385	0.3264828110826635	0.4016207225177315	0.4959824923609915	0.9249348174670321	0.2002287763584978	1.838727755768075	0.05363395655853845	0.0519191341730233	0.0005572473517086604	0.8070868710506371			1.261631585615284
2.792367681785592	6.418961918771798	5.119159342442098	1.55275333215234	0.6388945188700765	0.9531332578707495	0.6520678887870808	0.6585379330342084	0.3621843108948339	0.2506829723929949	0.2766010935121035	0.3270390404309105	0.4020839447340477	0.4968827011172637	0.9264854393397964	0.2008576518372686	1.837803234340584	0.05363564950320751	0.05193040150682864	0.0005572474604685125	0.8071275998058139			1.261631568815819
2.800557467833162	6.419605834130653	5.196737708021602	1.604246212708094	0.6408225931283666	0.9859691114015484	0.6441311371993796	0.6696577531620139	0.3648248149644286	0.2571513539416665	0.2783618560887238	0.3280837904851467	0.4027614581074778	0.4974872311327967	0.9266653312589231	0.2011474190387525	1.826850821994952	0.05364169016119884	0.05194219771384306	0.0005572507744015668	0.8070559052342737			1.261631516417355
2.808747253880733	6.420980790238358	5.2283124848819	1.588113281641098	0.6570851216131686	0.9924649572100899	0.6612639507554998	0.6795361495799459	0.3715243147232761	0.2583533197138824	0.285145810865593	0.3317112814310914	0.4043453822222504	0.4986919218067448	0.9286767556053953	0.2013948916593492	1.831640705582872	0.0536466426345289	0.05194831352147446	0.0005572525053433026	0.8070117495609003			1.261631440934465
2.816937039928303	6.267401559181496	5.090093527950146	1.529382498735216	0.6369605174154854	0.9720755392429947	0.6581813643346746	0.6699653395881311	0.3685496246876058	0.2584324685913763	0.2877737390118605	0.3312419103228815	0.4031848885611457	0.4975511703099648	0.9268782014979137	0.2008945971387638	1.846433707546162	0.05364093824801174	0.05195020486599262	0.0005572503382634471	0.8070871428181172			1.261631392060816
2.825126825975874	6.434159912696915	5.194198969364198	1.586329512381367	0.653284151151483	0.9957386049763205	0.6609762519687664	0.6679663713231999	0.3675672296367315	0.2604617781505092	0.2821103122024052	0.329311865539473	0.4028910552829583	0.4976540702485169	0.9270361430809176	0.2010920884377465	1.853337919673211	0.05363668803481485	0.05195369793391304	0.0005572480665632708	0.8071133319785081			1.261631378666577
2.833316612023443	6.818441242867467	5.718620168523008	1.804376428309907	0.7007168790340264	1.041694405741035	0.6715791548272361	0.6669119923209244	0.3728932761732748	0.2622105120940145	0.2810808658506652	0.3289600816836541	0.4036283321349231	0.4982032726316781	0.929140882267888	0.2019895913369882	1.845405211101865	0.0536345157077109	0.05195227187363693	0.0005572499282114714	0.8070756844330407			1.261631358179425
2.841506398071014	6.723563746530936	5.45216765288939	1.747234852958724	0.6587353966425586	1.029848774976285	0.6591915060048028	0.6659823055305399	0.365852482786904	0.2585827556711221	0.2805076466128469	0.3291109048743889	0.4033479947135237	0.4982036369472762	0.9279473268651836	0.2019476479790479	1.843829546974122	0.05363656020677769	0.05194326925590547	0.0005572540260238155	0.8070859172786016			1.261631296399765
2.849696184118584	6.57488730020528	5.375164513579361	1.681815654955767	0.6597732816333034	1.040215019556115	0.6670000476614283	0.6729935326629117	0.3653539485345818	0.2568644852884993	0.2784850455980964	0.3300174089097201	0.4040073208755412	0.4998694451559523	0.9285959118208397	0.2017993379352786	1.842488891754684	0.05364533080531039	0.05193755310298745	0.0005572548365706809	0.8070949434725138			1.261631219414647
2.857885970166155	6.498138834933889	5.346828505850345	1.65279569963602	0.6774211326923859	1.056519593106797	0.6830899032712113	0.6758241169510146	0.3687198832522866	0.2561141955918786	0.2779554802737612	0.3297201414052388	0.4043789622024643	0.5000353879116167	0.9288210512518511	0.2018092993984646	1.843613401151986	0.05365347952195369	0.05193085960539864	0.0005572517767107665	0.8071070710050408			1.261631173695443
2.866075756213725	6.71244749409936	5.401283603069034	1.709685848130019	0.6709128107160958	1.071346764501815	0.6769103448942557	0.6814687163672624	0.3717175129001787	0.260490331744875	0.2830327040103585	0.3307538792230241	0.4053108183975111	0.5014672646933521	0.9301894191770218	0.2027773432757126	1.844433630372993	0.05365424260545067	0.05192105841067132	0.000557251136186928	0.8071244449721061			1.261631152854716
2.874265542261295	6.882269396438425	5.61820606040968	1.804033293450311	0.692974967127454	1.074629930458593	0.673770029995401	0.68101698869324	0.3701140416547289	0.2637674152594215	0.2843094238739884	0.3314407307405151	0.4052962216346045	0.5008112334428227	0.9312229729419657	0.2029019615504109	1.840428935728509	0.05364613638271602	0.05191287045028519	0.0005572543650269777	0.8071228318437847			1.261631133584088
2.882455328308865	6.809147270709428	5.637763182839464	1.723333975624907	0.7243543102613769	1.042194076450349	0.6848493990398815	0.6758112741363311	0.369954789958932	0.2576369540919621	0.2817043037682077	0.3307520445756833	0.4047913601225908	0.5002117801121265	0.930835597721951	0.2023270895051385	1.842322446253495	0.05364017640996394	0.05190906711148885	0.000557255286265439	0.80713551953242			1.261631078770735
2.890645114356436	6.647367729620119	5.416680128540612	1.683865655463397	0.7022796859854383	1.030478192768744	0.6828669920202565	0.6759497887583312	0.3641432237951528	0.253423019040908	0.2784572777836541	0.3294848463719763	0.4043504659934281	0.4993712218714314	0.9284349809952714	0.2014062463256039	1.844089911412644	0.05363714673781822	0.05191441552624883	0.0005572527477085199	0.8071209516628529			1.261631029385343
2.898834900404006	6.637564317440074	5.514369767371409	1.714168730351291	0.7034085772593826	1.042354650551217	0.6744944745487259	0.6774322107189752	0.3637419931519685	0.2551718147048285	0.2809942894449732	0.3308494044685704	0.4048301991758529	0.498612111718069	0.9276178497198871	0.2012857705047298	1.844679551489374	0.0536355820786529	0.05192325292780597	0.0005572511740174058	0.8070708003332788			1.261631010318287
2.907024686451576	6.573979672621966	5.399481910615287	1.730181196451537	0.689954629939837	1.031777549081896	0.6718922868428256	0.6753848150625759	0.3697571431033462	0.2569203668592016	0.2828724066016839	0.3304480697398322	0.4048798130271745	0.4985747918355085	0.9282663555135346	0.2017927718908657	1.830566041174414	0.05363680826887484	0.0519344903856176	0.0005572537680521736	0.8070396295091958			1.261630992008832
2.915214472499146	6.741563521872957	5.421928949809045	1.795556371003273	0.682338403221516	1.071647312983578	0.6815106910625283	0.6792860703846297	0.3711023868327137	0.2606821905270453	0.2836878071653915	0.33130451853744	0.4056672752274185	0.5003035635726032	0.9306558459314486	0.2023841410750556	1.831023972550902	0.05364510251155993	0.05194869432284582	0.0005572565649829347	0.8070018096265829			1.261630966751929
2.923404258546717	6.746385857788565	5.473578871679891	1.738354935754282	0.6904133278500768	1.081340872376185	0.6914595814091336	0.676234360059658	0.3712191361468247	0.2647102888071167	0.2832107531986073	0.3314322718583709	0.4058703285456677	0.5007643193485977	0.9309658599663309	0.2021854553478216	1.854987673242099	0.05365649309829587	0.05196095197712267	0.0005572558737712893	0.8070329244173685			1.261630930785213
2.931594044594287	6.697787323170417	5.564446205960592	1.737460828088528	0.7371649662230824	1.070274357519136	0.6951484672838805	0.6769267185586754	0.3756725873217869	0.2643690907329531	0.2857417268915798	0.3327912288519685	0.4061894693994211	0.5010651195382387	0.9309590738561806	0.202216138487243	1.870665313105673	0.0536575073467856	0.05195744992711217	0.0005572535672516825	0.8069774277131304			1.261630915257182
2.939783830641857	6.956783142848864	5.926491482168429	1.805685202752642	0.8203758896455349	1.08800485445273	0.7164585192837895	0.6833581742626693	0.383689265802761	0.2612068858655163	0.2918640982630467	0.3360559241118907	0.4072326165657698	0.5032481637072027	0.9341534076332395	0.2032572820095475	1.867221247755065	0.05364543216839349	0.05194206947192185	0.0005572536617491348	0.8069153056609959			1.261630907417149
2.947973616689427	6.905265606524678	5.805558044017198	1.761396598778562	0.7677856664008623	1.059474786237284	0.7010257817045098	0.6815595114156457	0.377379703321075	0.2621689502019984	0.2874493787457831	0.3334767513160001	0.4066175303151356	0.5021016023152105	0.9326804064799172	0.2029423456285983	1.85410573778277	0.05363828552713291	0.05193230966412716	0.0005572561229926005	0.807055042006559			1.261630880242113
2.956163402736998	6.644378305480664	5.617378227293842	1.694035574956627	0.7204526741117445	1.020077586004375	0.6810150309515289	0.6833102593612331	0.3770313170229897	0.2708396526852728	0.2852197770837742	0.3320543596052925	0.4051733692694348	0.4997769178070787	0.9302366768311332	0.201917984790205	1.848652767446641	0.05363566917039502	0.05192949819807671	0.0005572569079476329	0.8071161995732007			1.26163084573664
2.964353188784568	6.662215948273749	5.538752156690881	1.698056496807005	0.6902502337053879	1.023426146378462	0.6772442239897641	0.6748285096955994	0.3731417411948885	0.2605003896211164	0.2821032339845624	0.3306632309340988	0.404167074571157	0.4990747278835768	0.9290955496616384	0.2016750666631925	1.848957524798387	0.05363244485425805	0.05192758693622941	0.0005572543874243231	0.8070755908477596			1.261630821570001
2.972542974832138	6.722744079521679	5.604015039216698	1.770672691131009	0.6908465244799492	1.046741083497473	0.6785829890636741	0.6708265637809541	0.3687045241961364	0.2550970139083223	0.2794925761611833	0.3308665564132168	0.404534687187447	0.5000350701891433	0.9296379744087295	0.2019714396613465	1.847232481575122	0.05363532543915658	0.05192562155579239	0.0005572526626400685	0.8070203125482316			1.261630823433581
2.980732760879709	6.762494984426596	5.564298845749807	1.771524347918253	0.6936711009630382	1.059844924868751	0.6799466061061028	0.6771311574419816	0.3686818438960212	0.258748362368039	0.2797768162362778	0.3307324438097555	0.4049278796550317	0.5006581834850791	0.930272839199918	0.2022328314969503	1.828250770831845	0.05363867387289133	0.05193018135222106	0.0005572554889369515	0.8068988001534447			1.261630814246905
2.988922546927279	6.70595813389788	5.417262698130333	1.711540728901806	0.6630893192776443	1.051477021515943	0.6710834413566947	0.6790237936291887	0.3660556286722701	0.2552584556208228	0.2772604956328897	0.3291488277424588	0.4039147993456519	0.5009759590149272	0.9296943167515727	0.2021025693156296	1.832121587680749	0.05364422144520959	0.05193443340662272	0.0005572590897106323	0.8068394333844718			1.261630778553108
2.997112332974849	6.580780319139164	5.375263963359592	1.665609894432993	0.6710121270469015	1.023337341386457	0.6767194877510019	0.6748372191236498	0.3685013759896695	0.2549956200440945	0.2790525300424121	0.330277061648671	0.4039734980295734	0.5006202640910896	0.9295584244331639	0.2014846733896455	1.847777078726882	0.05364943197614883	0.05193437210236095	0.0005572572017573367	0.8068951934102745			1.261630756497957
3.005302119022419	6.517375266483998	5.433145777791001	1.675344068160376	0.6690159029626102	0.9988912391024197	0.6742723662298432	0.6671935848641095	0.3663922256933113	0.2565240200343263	0.2795494315976457	0.3303577325307873	0.4042680480027581	0.4991370517874174	0.9284325597302195	0.2014679460661151	1.847144238785464	0.0536507000039326	0.05193038028136875	0.000557252930442407	0.8068943285004678			1.261630775847289
3.01349190506999	6.37167113842394	5.304644070298514	1.616342937212369	0.6590822246446286	0.9820941321957883	0.6713926207208725	0.6675997725513336	0.3669148998291334	0.2542113646152027	0.2790132551339154	0.3301251320416199	0.4039403758444414	0.4989002923935874	0.9280384360927383	0.2015985126216182	1.834108489732655	0.05364989427238615	0.05193130987327835	0.0005572533205283713	0.8068464206409633			1.261630796140554
3.02168169111756	6.606030842521412	5.405125138089344	1.686390786259056	0.6883762037071433	1.065591276390487	0.6805348556944875	0.6856375844704007	0.3776149394570147	0.2618012908233892	0.2857637270640305	0.3324980099794541	0.4055898721658954	0.5018088232010655	0.9308423339227074	0.2028130302814452	1.829227708828063	0.05365030149665825	0.05193549246117168	0.0005572571820623515	0.8068101848859759			1.261630772557694
3.02987147716513	6.656340663439011	5.407545669171696	1.649316873741296	0.6949828746552446	1.024860915326659	0.6769872417563342	0.6765879486385734	0.3765759867592182	0.2583826198754705	0.2850796564578881	0.3321044045711735	0.4043107575534503	0.499964625926282	0.928472509960715	0.2020879902324884	1.843441266135367	0.05364972905509554	0.05193565922962039	0.0005572573577185006	0.8068665168318664			1.26163075479695
3.0380612632127	6.530686642364675	5.332206383966696	1.637725570286983	0.7023280998505691	1.003396375789841	0.6830840154222215	0.6703609113639535	0.3770049312879956	0.255331576500068	0.2826510976396702	0.3311156209330205	0.4034730912787893	0.4991846699486671	0.9274431699961756	0.2017340574127528	1.855115160159463	0.0536462801017329	0.05193790835363203	0.0005572541140748228	0.8068780115666261			1.26163075308782
3.046251049260271	6.657647673794219	5.596468889598397	1.759345406865812	0.7473648100238451	1.054215075740247	0.7006036738056516	0.6825838481449117	0.3811044753049387	0.2598967245199972	0.2850132630266645	0.3317062802493937	0.4048516992092508	0.5009353216436795	0.930140486623235	0.2025507400277111	1.846286393921719	0.0536420045723561	0.05194065598657182	0.0005572531281513552	0.8068145806352653			1.261630774458967
3.054440835307841	6.710613396230601	5.584347380698921	1.785330000398247	0.7171736076001001	1.070814612607641	0.6889282272923997	0.6868184960594566	0.3724396932881403	0.2641939863601317	0.2808656489363568	0.3309250406733889	0.4049799794704791	0.5007716786131156	0.9311035383761282	0.2027308270099759	1.821749803920687	0.05364125762144111	0.05194606031633954	0.0005572555494163529	0.8067515590087222			1.261630794544108
3.062630621355411	6.451563849415755	5.24103632361857	1.604765735000378	0.6478324830092002	1.01223883089297	0.6657782538072939	0.6708029096570731	0.3645386059909543	0.2540689051117682	0.2772611448987177	0.3305587667820763	0.4036474225090672	0.4991205199058819	0.9281015124820294	0.2017931693770728	1.826014569763732	0.05364669230590854	0.05194869121829706	0.0005572573554619283	0.8068078186074985			1.261630793555137
3.070820407402981	6.597895726587024	5.381452210080144	1.593920755884174	0.683102508296212	1.017325723571721	0.6729906610272447	0.6725264340631605	0.3678118297364726	0.2513484759705833	0.280727678100098	0.3316921436517173	0.4040713322497697	0.4992630161274333	0.9290866634066172	0.201676561451897	1.852967594048733	0.0536432558761675	0.05194580440819699	0.0005572556525099319	0.8068500196484601			1.261630786079998
3.079010193450552	6.829519347578051	5.822824879492011	1.657200635367617	0.7616020401031545	1.024583487966747	0.6926015697357322	0.6727649346790584	0.3738162986967434	0.2554083445951301	0.283851328468761	0.3303003234682095	0.4039481832080157	0.499392369741504	0.9307551796813855	0.2020629760302826	1.863725776491706	0.05363649426506824	0.05194137178970239	0.0005572526768222512	0.8067668000881545			1.261630799564243
3.087199979498122	6.577034847117189	5.574949149985173	1.637191632420214	0.7182596972257903	1.002821398252038	0.6898315400583962	0.6707286052224445	0.3771681583551615	0.255598215304858	0.2851788568725813	0.33073534530655	0.4036373388848316	0.4990916042703926	0.9282363468167339	0.2019139174883365	1.848301364195583	0.05363678143404087	0.05193615234929451	0.0005572528235228185	0.806864384718204			1.261630833267361
3.095389765545693	6.429821832466113	5.175070828115736	1.574782144427602	0.6487650179212251	0.9786379577018584	0.6655526291498366	0.6678579122218516	0.3695552647530587	0.2526298958742287	0.281343350804036	0.3301957326166964	0.4031870936378016	0.4982405212182675	0.9271713941403306	0.2012229741757005	1.831858607827928	0.05363863761527317	0.05193084940259045	0.0005572560760157918	0.8069280196599524			1.261630843374012
3.103579551593262	6.411419117879238	5.104941831095739	1.580679911407336	0.6239039144895147	0.9931167101509203	0.6668139904784519	0.6677626583242545	0.3682673339660432	0.2521353014356735	0.281867876172104	0.3303627223869972	0.4038410698413706	0.4987817814186217	0.9283927083580795	0.2012788039135044	1.838923368605907	0.05364157491322685	0.05192622601719473	0.0005572571108268598	0.8068465707509683			1.261630813991458
3.111769337640833	6.680745272293913	5.443985775950869	1.71520964999592	0.7084519659257408	1.065565836460535	0.6981575395424344	0.6782911995427219	0.3743436013490282	0.256504734184859	0.2825615909976252	0.3323404723196069	0.4052605812715815	0.5008779800235549	0.930908307336525	0.2019093197816911	1.858322566529543	0.0536441436193197	0.05192293139013473	0.0005572530312002048	0.8068345395622649			1.261630837817256
3.119959123688403	6.924205601852047	5.754954477192841	1.81390169568346	0.7679776020421605	1.114921990271399	0.7196829320955392	0.6880145982277055	0.3784974294919633	0.2640079479273303	0.2847347051115848	0.3338302498680893	0.4063034638582621	0.5029388403073279	0.933579629964054	0.20295831781158	1.869486285467106	0.05364775031320058	0.05192750294164598	0.0005572496878299407	0.8068863181936987			1.261630910420983
3.128148909735974	7.022962886548814	5.994424101296558	1.805492343220174	0.8045640320669987	1.078289550388937	0.7200223057958051	0.6817081176971368	0.3872084368954832	0.261285571232498	0.2919516812750674	0.3341897263981611	0.4063054274749877	0.5024961199716717	0.9337426304806351	0.2031247629581451	1.862246112782768	0.0536490949850985	0.05193328521237994	0.0005572525439539572	0.8068538702887486			1.261630949692105
3.136338695783544	7.073100532975035	6.116768338237717	1.79326891175457	0.8167315354478347	1.059902708227644	0.7130842955706777	0.6785072115213016	0.3842976604965391	0.2606237831073989	0.2914297549438022	0.3332965733000569	0.405470331765542	0.5018386445624723	0.9335240388862087	0.2027375354169345	1.85324962218337	0.05364527380439389	0.05192994536140765	0.0005572550058149936	0.8068637785061545			1.261630959163153
3.144528481831114	6.545038930107306	5.473324553096456	1.623191002458689	0.7044416014932967	1.001354912555747	0.6859296226276	0.6749566403711856	0.3707065535468397	0.2568317689033687	0.2824343488299403	0.3306849987451678	0.403892882608737	0.499708753477024	0.9289156104176269	0.201380650189455	1.847903346929329	0.05364007432950496	0.051925961702662	0.0005572524356288271	0.8069956572632847			1.261630983409224
3.152718267878684	6.404996486033127	5.075484863806055	1.537194120085974	0.6480900645432301	0.9613988453542852	0.6726678018470714	0.6692448057473559	0.3645080640382422	0.2526574932183295	0.2783437789739236	0.3282054262037586	0.4026642054787041	0.4977415605686218	0.9255330017984921	0.2007190035331577	1.853190460684299	0.05363923534799298	0.05192386914429088	0.0005572493661276663	0.807120179242113			1.261631030831954
3.160908053926255	6.395963534000224	5.169396742960587	1.540805691253254	0.6855594021176399	0.9796413560582641	0.6817354445659812	0.6719809785473304	0.3643829519585192	0.2525918028330734	0.2774398516672792	0.3284695674440203	0.4032434042448342	0.4978735577933046	0.9268057282962248	0.200862218126882	1.827585118049384	0.05364444162891203	0.05192871700956108	0.0005572501187055371	0.8070522020708663			1.261631089341604
3.169097839973825	6.390281368889489	5.280667391645122	1.55251066476176	0.6752286610240187	1.002939363878272	0.6776915393272929	0.6716642525026323	0.3646773494909015	0.2551750033827285	0.2799330587659414	0.3306406158934544	0.4043306968374159	0.499142098680273	0.9284933916787685	0.2012129122756584	1.803636063382857	0.05364924912842442	0.05193361083117445	0.0005572523288692404	0.8069168128249098			1.261631139799789
3.177287626021395	6.575530370790206	5.33377065998172	1.613183629006636	0.66639223056434	1.045586104328367	0.6814612861403887	0.6732072825675397	0.3689098072256279	0.2586947892309029	0.2839503303607928	0.331987128884115	0.404799071777209	0.5005063976658667	0.9285702916177971	0.2018148430402012	1.810267312840429	0.05365299592464584	0.05193535916155268	0.0005572516484663544	0.806951558357747			1.261631175607259
3.185477412068965	6.637430595897743	5.148492197626033	1.576646478120482	0.6195464036300989	1.015411821260831	0.6561966278880437	0.6701567128313841	0.3635738292749782	0.2536799255872305	0.2791788579768901	0.3296316572262004	0.4035889218983769	0.4987479266193424	0.9276678410832453	0.2013584643367159	1.826941972019438	0.05365426175181195	0.05193864742278414	0.0005572479487989239	0.8071126017954798			1.261631227256038
3.193667198116536	6.436362389403767	5.142429469990896	1.58392938867652	0.6114706097537881	0.9886880605304804	0.6480295668759838	0.6682435641792493	0.3621436049619267	0.2528370420505561	0.2775255165581726	0.3284719326288004	0.4028403992206829	0.4976246005823992	0.9264365176811864	0.2010560361174413	1.836385280093004	0.05365136768762502	0.05194208253513519	0.0005572456308640699	0.8072335077074669			1.261631306515557
3.201856984164106	6.080897226024891	4.89826474169852	1.489102044236538	0.6031353574631823	0.9407060972267922	0.6479388618203896	0.6620440228879204	0.3611010307993475	0.2489392962456024	0.2751893947158606	0.3269717150220237	0.4022324895994837	0.4962751642719244	0.92487654400046	0.2005790131440387	1.832162100377638	0.05365119141068805	0.05194811459232677	0.0005572474100606357	0.8071550691446046			1.261631376773368
3.210046770211676	6.378893019507411	5.032510464544957	1.563380697038877	0.6214829284347915	0.968194166673491	0.6548963431592327	0.6654891714393766	0.3611925780944195	0.251979930815154	0.2754883331135984	0.3277644035239725	0.4033545628145222	0.497590641655979	0.9264932111391231	0.2012708957310187	1.841047583803106	0.05365294768160262	0.05195447251245651	0.0005572496508646016	0.807036725603742			1.261631417349202
3.218236556259246	6.935984007017308	5.656055499216647	1.88319025369369	0.7216873394964805	1.089515051812578	0.6867765949326133	0.6808113514398497	0.3745666934050346	0.2651381036169376	0.2832741288798246	0.3323184372214232	0.4062156980472991	0.5020887588473856	0.9311609571093172	0.2027260226451743	1.860082150979869	0.05365314250763504	0.05196072317198128	0.0005572475523902212	0.8069507937577679			1.261631460599643
3.226426342306817	6.676780083447825	5.514586193018502	1.761791813923686	0.7100329038283946	1.054502652245926	0.6902783880459902	0.6746430699894949	0.3752795998764515	0.2583513648186071	0.2850245490328669	0.3321980449318909	0.4050933023624221	0.5012561670789065	0.9304332142512045	0.2022144710765293	1.853820454086109	0.05365493242572154	0.051966127501749	0.0005572439319413786	0.8069486610757833			1.261631537829436
3.234616128354387	6.868668042057107	5.667324873568395	1.801661047175496	0.7298257947905161	1.053687781679039	0.6878634990983669	0.6751967832354668	0.3725926166274556	0.2586073701955484	0.2856033960931169	0.3321597008232035	0.4049400288758707	0.501170106880513	0.9313958713629128	0.2027805078564373	1.833425816155199	0.05365543207259523	0.05196840086835668	0.0005572447116977307	0.8069762991115561			1.261631614558428
3.242805914401957	6.78557380671727	5.594371668587143	1.762471778050414	0.7019765396112981	1.026992348632602	0.6812818068500479	0.677363329199496	0.3730262657621912	0.2624236243529746	0.2850389080521419	0.3320407119644627	0.4046437912244122	0.5004497857971633	0.9305049962857485	0.2027327305532749	1.819296311694176	0.05365365848162368	0.05196318754963371	0.0005572480240474103	0.8070306065944715			1.261631661315628
3.250995700449527	6.292802592859072	5.055017988723211	1.535641703869347	0.630414325190656	0.9843658775186152	0.6606131548386326	0.6700770612653737	0.3684322849562691	0.2550722087635427	0.2802182892484602	0.3296737663970819	0.4030382416167493	0.4980837228144444	0.9259594052585787	0.2010300426677868	1.82140271736809	0.05364902121872343	0.05195518447860743	0.0005572473905575544	0.8070800506239344			1.261631682922701
3.259185486497098	6.498492994318093	5.213420317417173	1.598246654651969	0.6475483126269796	1.014927711047141	0.6655292117123791	0.6671514728108009	0.3687058694435364	0.2582338090728495	0.281578949403353	0.3301819835763089	0.403874360724978	0.498431814283717	0.9272148536339817	0.2012010231859845	1.840011632545307	0.0536416832137316	0.05194824429910975	0.0005572437815729585	0.8070048786938762			1.261631711611207
3.267375272544668	6.996242811578497	5.90073838432405	1.867125165366277	0.7325791442867523	1.071706191396622	0.6835232874624401	0.6764864722917087	0.3780774110584732	0.265929001404873	0.2871942699466029	0.3322182305035243	0.4055089968972815	0.5004258799979378	0.9320895433894313	0.2025791984474613	1.850577898563813	0.05363638080302064	0.0519428918032265	0.0005572424970391424	0.8068607855249058			1.261631769248119
3.275565058592238	6.741400980577396	5.825981442200925	1.746383098436748	0.7500766390409779	1.055143628073578	0.6874981407118081	0.6794135426844943	0.381358039532896	0.264044379260756	0.2863652999388202	0.3313652907758394	0.4059767338395877	0.5010852303319672	0.932349318045495	0.2025967805360158	1.815486524120875	0.05363486622497944	0.05193677215861545	0.0005572452155847547	0.8068138973781346			1.261631804903435
3.283754844639809	6.458873520356139	5.518998156692994	1.612348334974019	0.6968333484341106	0.9960904160899166	0.6702615823337897	0.6637444290053794	0.3642555385380332	0.255261307207189	0.2793752693063323	0.3286765383718995	0.4042588284291084	0.4984795576851349	0.9284045703306676	0.2015381672929028	1.808189391470381	0.05363760199078054	0.05193466964157978	0.0005572466310751524	0.8069003384057987			1.261631820989989
3.291944630687379	6.262552680165365	5.214067474889192	1.502021561728386	0.6593606629650387	0.9522333880430895	0.6590274322990526	0.6595496690777658	0.3625943205972122	0.2485905217235495	0.2762252424217932	0.3265073250949931	0.40191440493016	0.4962688755786132	0.9263143607375908	0.2005667976136816	1.827038646279272	0.05364309975079522	0.05193859199606365	0.0005572441219365693	0.8069128544567945			1.261631841783454
3.300134416734949	6.442394417113912	5.27607418470463	1.541986205982382	0.6839281220772698	0.9847403063435559	0.6743195345576035	0.6683161440870642	0.3697348236372543	0.2547758851520879	0.2802081244629067	0.3283609266381825	0.4027854924665444	0.4979525877952735	0.9281263152631107	0.2010949871190697	1.848233563477286	0.05364445279341814	0.05193796198393451	0.000557241540641741	0.806860418829829			1.261631887763486
3.308324202782519	6.518280353826361	5.410257983921469	1.648581534621864	0.7032597032672373	1.044520730401585	0.6908098678900373	0.6824100403629897	0.371341982309958	0.2640536951516367	0.281796638879849	0.3312807843451864	0.4043805154087975	0.5003615332609895	0.9285392199799191	0.2022505328528534	1.826405116294201	0.05364146876109376	0.05194043558782063	0.0005572426248424572	0.8069123504349162			1.261631928593401
3.31651398883009	6.28581999815006	5.046994278874682	1.499043677303127	0.6453351210536687	0.9777609443950424	0.6672035083293534	0.6751256659955133	0.3633018365722702	0.2543782186523357	0.2772164481881426	0.3280975672835255	0.4036669826970177	0.4985853625169893	0.9256722978831639	0.2012185529545623	1.816194502251635	0.05364211878703691	0.05194251206584225	0.0005572453917941607	0.8069817027092604			1.2616319403242
3.32470377487766	6.291894032531633	5.039256369987942	1.512391514541298	0.6447288387465342	0.9824029050287276	0.6626649617002218	0.6736724981089085	0.3644964064097735	0.25608625258299	0.2785457594289784	0.3286261504082461	0.4044563716849546	0.4992201614067158	0.9269969224805406	0.2012014454395408	1.826368928705518	0.05364170702790693	0.0519412086140897	0.0005572450037810384	0.8068543905304862			1.261631950826492
3.33289356092523	6.641660316737885	5.34405216288589	1.706809003959752	0.6945062656627921	1.083583999499059	0.690358356442916	0.6853757600126524	0.3784436128118416	0.2635379100994414	0.2859794504548326	0.3318510406335891	0.4052060028850794	0.5010981117937965	0.9305830717417186	0.2021381073383255	1.842572419620771	0.05363644242748718	0.05194149464236958	0.0005572413936258792	0.8067252695772994			1.261631980840666
3.341083346972801	6.433797457712404	5.20541505421677	1.64669085775346	0.6666341504791855	1.032630205155993	0.6764223720924541	0.6795925073099858	0.3703622228168747	0.256245315352517	0.2816804922132897	0.3299449539189004	0.4041969800334966	0.4992946529760994	0.9277871459990297	0.2016050082649709	1.843905740078818	0.0536381006727677	0.05194476453854629	0.0005572404584546828	0.8068735364041942			1.261632014555975
3.349273133020371	6.240025873802312	5.062895888475074	1.548581926778426	0.6321591877252103	0.9884547402458826	0.6607316839596669	0.6748889919958089	0.3619574628114545	0.2559842890738811	0.2770363988664074	0.3282310443720676	0.4027525156213032	0.4975974797766908	0.9252983147812789	0.200931600236442	1.835220540241369	0.05364767240334837	0.05195635365416648	0.0005572435320450667	0.8069264907695979			1.261632049441676
3.357462919067941	6.399054781179833	5.229141187864705	1.613615216752947	0.6493300974509252	1.019288331490243	0.6709091359672901	0.6724020961550798	0.3657821669047926	0.2584324339461209	0.2784781462707248	0.3284407294863832	0.4030812880252197	0.4979932377540862	0.9266315729478455	0.2012587903005121	1.833217301631655	0.05365231281891003	0.05196958049086754	0.0005572445886514597	0.8068026998145339			1.261632058572405
3.365652705115511	6.620551620484309	5.286162167973953	1.68444005547717	0.6476095927619067	1.01743026669466	0.6632031010601015	0.6668207404067145	0.3651698099263194	0.2547195562933192	0.2800749148940423	0.3295219789002939	0.4040242009441484	0.4986783233189418	0.9284013554906783	0.2014150583456955	1.843134256324659	0.05365456375245056	0.05197544398319241	0.0005572406400583973	0.8067548017611982			1.261632091278354
3.373842491163082	6.805787609059644	5.485262294159258	1.681882917082875	0.7008772836988946	1.039742296057389	0.6767661919473534	0.6740326121552145	0.3697904363516629	0.257524972322214	0.2822322884420114	0.3315372328231395	0.4053101222585121	0.5002329046803655	0.9307890029718027	0.2019434162825442	1.853090493055814	0.0536573420827116	0.05197612354450074	0.0005572367210042344	0.8067367115157005			1.261632165260543
3.382032277210652	7.018408332450027	5.837909421092244	1.767467559476781	0.742837343172269	1.124938476988204	0.710214280915804	0.6954471951430811	0.3808700011122602	0.2618646422727766	0.2875996984279028	0.3334048162095415	0.406472459383454	0.5031647274743634	0.9339037863597929	0.2032661522988884	1.845454702506891	0.05365217055388193	0.05197541435134234	0.0005572382500300303	0.8067523976191553			1.261632238797825
3.390222063258222	6.835315148847505	5.61784827535016	1.76593309719335	0.7206362328380885	1.093210217338968	0.7001947613371899	0.6843539045286089	0.3775400340455304	0.2612906168416622	0.2853407041581065	0.3320084142353084	0.4052764368202558	0.5013670653420902	0.9310379714535837	0.2025917969447462	1.843181890429872	0.05364528281602102	0.05197304596749954	0.0005572417782972108	0.806742677701178			1.261632266600076
3.398411849305793	6.67660914696618	5.503134161267048	1.670207148857196	0.7096427465764713	1.020668475651706	0.6983088665463041	0.6742278293357157	0.3706523535819194	0.2573160852519595	0.2792994494797612	0.3297387133084761	0.4040998277612318	0.500235121768821	0.930569531821132	0.2017868966314685	1.851425064511722	0.05364552158510944	0.05197163729570367	0.0005572411782450907	0.806711737269299			1.26163228010456
3.406601635353363	6.627668424868071	5.718483222981983	1.704998052703682	0.7247615798335886	1.033604417082527	0.6875574734336817	0.6772810711598016	0.371685806464971	0.2589921018723436	0.2791799104015378	0.3296918871602971	0.4046666618835683	0.5001930536520024	0.930861210501035	0.2017990624417481	1.860815283824479	0.05364840236030749	0.05197141640866522	0.0005572373642301246	0.8066971829128633			1.261632344560682
3.414791421400933	6.607952600062156	5.561065895755983	1.781462271530668	0.6938071021296207	1.046980716637884	0.6643682987814484	0.6746677318647686	0.3705514164883874	0.2575192016092131	0.2822484011475485	0.3305033209734999	0.404678530226139	0.4992675067766035	0.9293426597128773	0.2022165239541177	1.859267902444581	0.05365211916219983	0.05197771253624592	0.000557236405552192	0.8067398404398408			1.26163241991821
3.422981207448503	6.600226684217009	5.381988862988566	1.768183322662471	0.6616495896360284	1.026376284278478	0.6618947140025239	0.6711448140323764	0.36915181294446	0.2554166579899516	0.2822730938566448	0.3304249674612479	0.4041123196807867	0.4992287526533316	0.9284879255032188	0.2022515938406669	1.847373362388461	0.05365459343055558	0.05198504265593604	0.000557239204542269	0.8067989695838492			1.261632459621586
3.431170993496074	6.568838614766726	5.462131682628013	1.64425767190831	0.7006069351437928	1.008658562245333	0.6813548287204855	0.6719378193171203	0.3711330830250192	0.2552931580052939	0.2822440139152931	0.3302339485369145	0.4040446684273356	0.4997741443518167	0.9293812718347655	0.2015974989838026	1.843138942779016	0.05365195510881106	0.05198102348779903	0.000557240807095361	0.8066694399439895			1.261632463638412
3.439360779543644	6.786699204730159	5.682083022295041	1.769874867538848	0.7889439433010231	1.060095023250797	0.7292882451112142	0.6794695490850845	0.3800022428037136	0.2585528660542444	0.2887250677029944	0.3332034539916283	0.4053492753461655	0.5015422093649247	0.9318715500098218	0.2020425311561096	1.847661105695438	0.05364737792587707	0.05197353296548874	0.0005572389287842561	0.8066207396376606			1.261632457732283
3.447550565591214	6.504662392285769	5.343338583777356	1.655157017375352	0.7112654240663341	1.018420394197624	0.6916188983107753	0.6767497564644862	0.3791465054087501	0.2588549046611553	0.2865895225431541	0.3323348783173535	0.4044462947836626	0.4997710280866738	0.9284492159526764	0.2017135801455346	1.855304256076898	0.05364539999801625	0.05196844045887131	0.0005572370738187215	0.8067042786919952			1.261632466429702
3.455740351638784	6.367313451666954	5.233365983161139	1.544403244849847	0.6800216641515777	0.9851956277793991	0.6811066521041458	0.6720655167927475	0.3735066252376579	0.2566295675195965	0.2818834315237466	0.3296686421731195	0.4036271512743699	0.4985265505540136	0.9274076354013495	0.2012520533082554	1.852405407367104	0.05364318001900677	0.05196770906367851	0.000557238552935896	0.8066841316655958			1.261632485474177
3.463930137686355	6.793861896146687	5.653680493239612	1.679902740411139	0.738525358829754	1.068940017317576	0.7026498218046056	0.6868307809698438	0.3839727192136412	0.2636766186312575	0.2891182555320801	0.3340487395141006	0.4059173684939314	0.5025093830779429	0.9319160782666844	0.2025766447420889	1.849403422380966	0.05364292559965293	0.05197140645000066	0.0005572415718936687	0.8065979813755039			1.261632479006846
3.472119923733925	6.926755516905062	5.775417601528351	1.734786826521903	0.7346547854557448	1.049481067218774	0.6870537156158918	0.68102344687111	0.3812978320157787	0.2649711919336319	0.2874507640258078	0.3343936229066405	0.4058289422119734	0.5020840029842064	0.9317033764231121	0.2024695310248684	1.85979037191087	0.05364925018597064	0.05197902162139614	0.00055724132522827	0.8065923576653861			1.261632451328453
3.480309709781495	6.66523237187017	5.629998389511021	1.714457347517549	0.6983140408137649	1.027891841388149	0.6866493249207262	0.6790037838069888	0.3788963505806931	0.2600823969223429	0.2838976218696965	0.3316231189596484	0.4048477344580921	0.5000887799839627	0.9299257134000031	0.2020235755782546	1.878899020160364	0.05365883703431575	0.05199384944906859	0.0005572381363360103	0.8065834010018891			1.261632422163546
3.488499495829065	6.57324286570153	5.560773651740883	1.710362957068438	0.6981075601231166	1.046477629475845	0.677316091626501	0.6804101267458523	0.3749045529410805	0.2574456657353071	0.2840804005779329	0.3311052671320121	0.404656112927189	0.5001488396205089	0.9298853425712421	0.2021696857441507	1.874674164886015	0.05366218684712989	0.05200672691266637	0.000557237738411281	0.8065787758236557			1.26163243389563
3.496689281876636	6.568586443617664	5.469468345443398	1.74471824403243	0.6974374714201963	1.060370771926211	0.6692491219426968	0.6780259081673876	0.3687656564136536	0.2601102542989581	0.280288071904698	0.3303821419903699	0.4046834106676582	0.4999815011229634	0.9296652238526671	0.2025138372169231	1.851523898605386	0.05366059183196974	0.05200640153801549	0.0005572417134074417	0.8065689644965264			1.261632404333659
3.504879067924206	6.681347349693818	5.546423036629288	1.691197698500234	0.7146484542358885	1.064228776203307	0.6842624953879181	0.6864385595189685	0.3740262103187152	0.2618759312428682	0.2832419609253994	0.3320849561818189	0.4053987470375292	0.5016750901892888	0.9314899004623279	0.202919301155408	1.846438862218648	0.05365650055480523	0.05199848785082666	0.0005572432885959311	0.806510659507172			1.261632358397287
3.513068853971776	6.680989517935395	5.537913443527566	1.65886948868638	0.6994879166371009	1.037602332745589	0.6825207169571663	0.6775163285948247	0.3808767955957513	0.2591877411829261	0.2867902003804873	0.3324786755728816	0.4052186644470006	0.5012065792168926	0.9310125341399733	0.2024180471502523	1.851870536593614	0.05364822801486848	0.0519918656161642	0.0005572407213292319	0.806539700267191			1.261632326786114
3.521258640019346	6.653355510651696	5.379683841173445	1.660558399516307	0.6712490213301249	1.01938886937508	0.6810126083350502	0.6772024623436254	0.3799419846529232	0.2593110203413766	0.2861946695836948	0.3322796084994404	0.4055871289177209	0.5011484503622561	0.9311766991124656	0.2023018884769651	1.853043827981796	0.05364415640180634	0.05198703538351787	0.0005572388253426677	0.8064961855633163			1.261632326216658
3.529448426066917	6.534223113252684	5.351480870214435	1.60856935636121	0.6885681633051481	1.027969967431	0.6844774776797138	0.6746143761892395	0.3746763632177843	0.2590326768172562	0.2824902555770772	0.3313704362618377	0.4050056736699854	0.5001342627140846	0.9312367377567817	0.2020526375051561	1.831085166335696	0.05364201120697565	0.05198622456315217	0.0005572405786954453	0.8064598747957644			1.261632320622113
3.537638212114487	6.544623062582266	5.376276305689808	1.620348306156358	0.7111100116178254	1.051700426505678	0.6869563499322588	0.6790577401992042	0.3753251594754048	0.2583840241355516	0.2812412531390367	0.3310612296444378	0.4044530708174476	0.4999861035435016	0.9308536911541122	0.2020750624457144	1.830883692318282	0.05364427655138905	0.05198911725079353	0.0005572428154793036	0.8064680461833326			1.261632296287395
3.545827998162058	6.658718501995157	5.460157323132306	1.680562593139725	0.6999823116845462	1.063940128263493	0.6890620939882817	0.6823855266943669	0.373410037991379	0.2558882547621988	0.2815757032283288	0.3307504621948609	0.404353223003999	0.5002337752095144	0.9301548998627801	0.2020576454193101	1.858349813311164	0.05365606093598545	0.05199510155522394	0.0005572419834888187	0.8064496744539724			1.261632267315053
3.554017784209628	6.532913840887891	5.387393628804163	1.64249026451095	0.6907950600870868	1.023636697057017	0.6807221354740827	0.6711427185028893	0.3689677734624958	0.2526663061469747	0.2789282398073642	0.3292974688350225	0.4033278995339453	0.4989443375437073	0.9285289219475625	0.2016326259891609	1.869957753589891	0.05366823393040561	0.05200115785501156	0.0005572399272225536	0.8064358794838373			1.261632250191478
3.562207570257198	6.676753139888194	5.497158792464404	1.676746551277207	0.706080963751429	1.01911112328739	0.6871862705589048	0.6685877559367237	0.3702199752740471	0.2547001166151431	0.2791532202369419	0.3288256532699222	0.4032216465082273	0.4991240154780855	0.9291030507111773	0.2021008467189975	1.844568979117906	0.05366912291095373	0.05200093133457545	0.0005572405041764321	0.806443890614251			1.26163224401507
3.570397356304768	6.349239915353143	5.174199749486736	1.583033808861287	0.6478980494702657	0.9789488500446868	0.672618415570164	0.6641444669581545	0.3658657148434963	0.2495413169827745	0.2771722569419189	0.3270803699739946	0.4022816580889539	0.4971957380447492	0.9263882725258263	0.2011460088440763	1.825560517435935	0.05366321084418352	0.05200095917000751	0.0005572431756044403	0.8064681784018847			1.261632233768398
3.578587142352339	6.240595075683485	5.087389768689724	1.519664379665439	0.6221565127474257	0.9400674498622694	0.6555937592188191	0.6630877908122564	0.3634743085959483	0.2478696743744661	0.2766175841796488	0.3269894766206653	0.4021635215932078	0.4963074678781625	0.9260025784541278	0.2008005783130004	1.830668139708003	0.05365921530859887	0.0520002678536166	0.0005572436513070099	0.8064498147199214			1.261632216311908
3.586776928399909	6.482486008553521	5.351081123093754	1.639839404148822	0.6711988924228518	0.9941304484123842	0.6641108821232383	0.675998314440302	0.3685845314751454	0.2551881637294266	0.2801427107405464	0.3297150749972037	0.4043798765876721	0.4986367440576999	0.9290474079311438	0.2017107139834007	1.84874733492691	0.05365541392983685	0.05199935744660525	0.0005572405669715147	0.8064811285324019			1.261632214448593
3.594966714447479	6.485801855512086	5.396421682247758	1.662789566595471	0.6995679388129621	1.046052678782244	0.6884398340693432	0.6850785260990151	0.3742977447156433	0.2580200843353416	0.2830205839316889	0.331410529369097	0.4053602584018883	0.5009252980752278	0.930051819710473	0.2021031896648997	1.860866701516128	0.05365579785161099	0.05200649198584008	0.0005572380595379945	0.8065030757072875			1.261632237858288
3.603156500495049	6.717725694096041	5.590954511147786	1.720197223026375	0.7107737102048645	1.069866194046483	0.6964447696012372	0.6892250766718792	0.3784387247565656	0.2614941432577635	0.2880608962481085	0.3324199871781	0.4055661747075555	0.5016119197170527	0.9318384507499399	0.2026880687887445	1.846996140832468	0.05365848478200968	0.0520173859480897	0.0005572404924666398	0.8064776262175373			1.261632244340994
3.61134628654262	7.052062172310899	5.882136023187002	1.834316484711146	0.7698560958085688	1.111800040444401	0.6937249742265447	0.6945717527369631	0.3812290724208608	0.26527085004769	0.2905286305344955	0.3344911270293027	0.406540101211607	0.5032739166858348	0.9338956146543709	0.2033414056057642	1.841487439342865	0.05365807425627898	0.05202632701741577	0.0005572438791086825	0.806451420498296			1.261632228490813
3.61953607259019	7.221017381250277	6.196647583876998	1.846423616343163	0.823072517042728	1.106778712222016	0.7020957733172569	0.6926964604241725	0.3841063439063425	0.2667725848033672	0.2922239166855997	0.3365757940937525	0.4072761817033475	0.5043328575063235	0.9353199381740757	0.2034398248244791	1.850900617682289	0.05366020021314416	0.05203028308487298	0.0005572407006389345	0.8064216503000295			1.261632247240124
3.62772585863776	6.557174654599825	5.580972385251468	1.641588488959968	0.7280600681856438	1.018149222917238	0.6895914066201326	0.676079509648446	0.3752486954877644	0.2574056576875978	0.2843652715766715	0.3313887339905233	0.4042119517638669	0.5000623462743931	0.9297014695328826	0.2018700959888003	1.860806754102905	0.05366301729209281	0.05202895816351692	0.0005572367919624313	0.8065710118568389			1.261632296332591
3.63591564468533	6.362248703766531	5.238966043980756	1.565782524302652	0.6515078687531134	0.9828912235170957	0.6639224093501574	0.6708774793552118	0.3639284690810768	0.2550347356633232	0.2787209148501959	0.3288690438651437	0.4036646782696504	0.4991586169426642	0.9288696598928522	0.2016046648422823	1.849995975189376	0.0536612604372325	0.05202205398169785	0.0005572376995779793	0.806625706036304			1.261632351296339
3.644105430732901	6.664709721748997	5.449093635735069	1.639837680462154	0.6736661993136471	1.023439494463211	0.6725889985137423	0.6773007886937307	0.3693698720342976	0.2607107720393298	0.2820788410951109	0.3311346776461757	0.4054146076769936	0.5010584032583905	0.9316107049866081	0.2023200408433916	1.847375353711483	0.05365630088472275	0.05201482932619467	0.0005572415046440759	0.8065005742084892			1.261632353248696
3.652295216780471	6.774867787555933	5.534351992166947	1.787881491909664	0.6963570255498744	1.070390588919175	0.6852228857320594	0.681526863112922	0.3740188008364686	0.2611397171888925	0.2827811379194132	0.3313013409776118	0.4050785906249766	0.5014102029565732	0.9316658826429557	0.2028412445853504	1.859213669215968	0.05365228380022702	0.05201705216704864	0.0005572422512182827	0.8065563175538686			1.261632346070978
3.660485002828041	6.607093220998149	5.316552190163859	1.682941134168434	0.6663428601728655	1.047624348150755	0.6759188116397888	0.6833606921289651	0.3689235199996784	0.2585498575364461	0.2787103145309722	0.3298424666516563	0.4044998982395037	0.4999068966964009	0.9301405804945498	0.202049803755728	1.863435332923049	0.05365708751989418	0.05202640236146538	0.000557239194053132	0.8066373347901666			1.261632353079512
3.668674788875612	6.722905048061016	5.299370030768312	1.686935911800777	0.6762737585612495	1.064849277701312	0.685480875112683	0.6860959190696717	0.3760053357196325	0.2601800341847203	0.2828400373507804	0.3312326424684317	0.405187054961562	0.5011005513426954	0.9305592457151182	0.2022804579633481	1.852013705726178	0.0536637290571984	0.0520348602697819	0.0005572375333733408	0.8066423174402114			1.261632386524498
3.676864574923182	6.925869539734756	5.560110858477174	1.813331017197531	0.7385652684454842	1.096399770139733	0.7148204598062704	0.6927585286539479	0.3846257098339329	0.2605470088194138	0.2870720809202869	0.3340123815866921	0.4057527431080888	0.5037284623474503	0.9320374986742195	0.2034178135804485	1.830798139062569	0.05366999798457849	0.05204647901725216	0.0005572399769285935	0.8066678688952243			1.261632402501513
3.685054360970752	6.840843556281585	5.620479939197549	1.774620175008882	0.7598345538823874	1.090691785370533	0.7268716280324115	0.6935953996512891	0.3841636428253304	0.2592248955237035	0.2878811804149238	0.3357774865120415	0.4063397794546965	0.5041327392411969	0.9341837845673354	0.2031960500232376	1.830548661404765	0.05367545867871341	0.05206226500469716	0.0005572428193660348	0.8065948618438202			1.261632371692335
3.693244147018322	6.777713877027291	5.578225868746148	1.696296560482977	0.7490228439610364	1.047424524385081	0.7010345332939457	0.682268947085572	0.3757898549560289	0.2576195085729059	0.2861345212739144	0.3345627102820225	0.4061651889061396	0.5030493369894979	0.9330268525252171	0.2024804169199733	1.850171908582199	0.05367389784487224	0.05206868496151954	0.0005572416006596256	0.8066059763886896			1.261632338760104
3.701433933065893	6.590605799025743	5.337547988673153	1.574066765264496	0.6729269691778553	0.9869338371555351	0.6642159275348688	0.666223126121558	0.3677651639885887	0.2521604437672603	0.2821484920471042	0.330821146839677	0.4037370089812083	0.4997563252631416	0.9283813995566327	0.2017244449409063	1.852829383641561	0.05366711266534951	0.05206747701528936	0.0005572381689761203	0.8067445391561339			1.261632342327248
3.709623719113463	6.426337233877645	5.264155889903068	1.575190524496117	0.6476249755867749	0.9870740232743561	0.6590187221975026	0.6688451979315396	0.3647816847024619	0.2526809276511187	0.2807983445800032	0.3300266695015119	0.403375607662217	0.4986118205478803	0.9277379001057973	0.2013685047587753	1.833270407161077	0.05366227107194357	0.05206561326205963	0.0005572382447881663	0.80673241562287			1.261632359058705
3.717813505161033	6.613115749271943	5.49508617918739	1.715410021265543	0.6952242154601104	1.06830846795737	0.6843702830829571	0.6873439674993492	0.3682504324552085	0.2575333201995618	0.2828916272568454	0.3315383349940467	0.4048840637358342	0.5002243195917345	0.9309006310984653	0.2019703178415752	1.82160277475719	0.05366405669975093	0.05206623486779859	0.0005572412931507964	0.8065931979603137			1.261632374404054
3.726003291208603	7.120171953259204	6.042152770931803	1.860276727845021	0.7621300446626699	1.131362592290903	0.7194860848309192	0.6979490405784738	0.3811827417303335	0.2654027796898789	0.2880862909640488	0.3339125689613245	0.4076442027245769	0.5036218586764658	0.9367548519511967	0.2033921369894104	1.825610457919977	0.0536628644304257	0.05207210783050076	0.0005572421949940435	0.8065115839604369			1.261632341966554
3.734193077256174	7.04292869533526	5.997110013401149	1.820431035947781	0.780974743571981	1.086093083633365	0.7168392145491121	0.6895620927078698	0.3825818051119212	0.2660699396745759	0.2880566755299366	0.3334985767831836	0.4073434065026235	0.5033702447690135	0.9356924934171814	0.2029497027612192	1.842540274536363	0.05366412362232282	0.05208128693120188	0.0005572390832875506	0.8066576354684469			1.261632335088799
3.742382863303744	6.917101619303192	5.823198470136544	1.771967922560949	0.7693926389165185	1.052704738484958	0.6986261654348512	0.6821159117824906	0.3808632683252868	0.2637518671864228	0.2892270026042317	0.3334481851244825	0.4069499268965365	0.5032002988338349	0.9349651494518511	0.2029982367589542	1.841516719380875	0.0536717176409507	0.05209117595749229	0.0005572367200393601	0.8067386639525999			1.261632368811403
3.750572649351314	6.795020778057492	5.655618078575005	1.748578280966082	0.7028592294700685	1.058334807924808	0.6825918169554983	0.6791760125470477	0.374903284894849	0.264188618046668	0.2877265572255362	0.331852656220678	0.4060457817993243	0.50131454095046	0.9321229295774669	0.2026870855422386	1.83016169751528	0.0536751522744199	0.05209244773683314	0.0005572397515837123	0.8067175333863581			1.261632391832014
3.758762435398884	6.617512865914747	5.518281862330864	1.711965642020045	0.6685563174537288	1.044287133012297	0.6706674772888225	0.679246088721904	0.3715368570588161	0.2661775568970189	0.2877117144839469	0.3312755306546962	0.4052666025554317	0.50060742304268	0.9296741809583683	0.2021565397817838	1.82855180154355	0.05367464329134822	0.05209065753123501	0.0005572419425356712	0.8066622268314095			1.261632394103472
3.766952221446455	6.480771524270005	5.436453019852111	1.655923151923481	0.6859008451149488	1.017578134892447	0.6798319404190656	0.6805323030527054	0.3729540139590823	0.2605937504854555	0.2875823210587891	0.3338432720717464	0.4051649887878863	0.5017556124722705	0.9307865631190525	0.2019822004345795	1.850996049650087	0.05367131459431203	0.05208910200831955	0.0005572392688607333	0.8066182636217882			1.261632398733947
3.775142007494025	6.598172870871552	5.525173270479055	1.686244346487153	0.7502022807915227	1.063416973889973	0.7111837042110633	0.6884418561477669	0.3788079465392686	0.2607492937953119	0.2884278643073964	0.3358138637798834	0.4067106612766072	0.5037314437550517	0.9341384750799874	0.2026617588283531	1.852035430719933	0.05366830834129035	0.05208370992192166	0.00055723588288681	0.8065720276091732			1.261632443344408
3.783331793541596	6.817992665703132	5.578037306688603	1.692081741411405	0.7189233676068465	1.051126201554917	0.6884906864872641	0.6796019526621088	0.3758297675754445	0.2626076343471552	0.2869939998411408	0.3339825736462092	0.4073783780746363	0.5027238507107636	0.9344849081556108	0.2029446394680954	1.83071610685771	0.0536674087109743	0.0520733547915457	0.0005572358583400449	0.8066102007073147			1.26163249685667
3.791521579589165	6.662785206016997	5.50020399978595	1.649906636992152	0.6988529164716181	1.028696125149335	0.682471358760069	0.6788855024265827	0.3739462594696497	0.2631335866233461	0.2849013209323638	0.333461997328731	0.4072040045787469	0.5021318440493664	0.9326703360443366	0.2025876722265142	1.823183668912331	0.05366457310155936	0.05205838958313097	0.0005572375380784054	0.8066391990682729			1.26163254571379
3.799711365636736	6.712197953335721	5.573873754640538	1.645344381018979	0.7239779529424136	1.043251486612933	0.6951222327402232	0.6884006856244158	0.379244303149015	0.2632365131510779	0.286186568681585	0.3343158215108332	0.4074610751449519	0.5036037975305999	0.9345855862297677	0.2030095664096121	1.832589486448975	0.05366424883338904	0.05204860806158914	0.0005572369769913707	0.8065526947848377			1.261632589433613
3.807901151684306	6.857126936065197	5.631110383483526	1.681341367782884	0.7090502550347604	1.047727477510795	0.6824952512909103	0.6812721718950757	0.3765758794452754	0.2613321002098112	0.2870422842513732	0.3334104045703837	0.4064223009322356	0.5025918178905786	0.9333909120952286	0.2028729857809338	1.848824275013429	0.053668466957829	0.05204416319972471	0.0005572339688216169	0.8066675051076148			1.261632644499835
3.816090937731877	6.433218391910241	5.274352426474052	1.56194408147918	0.6519637518362661	0.9972827523090546	0.6626542327819257	0.6726765660319914	0.3698127318974615	0.2600746275707897	0.2833687672911686	0.3318825367428352	0.4055815077192274	0.5008327441155228	0.930384780273379	0.2022310256954342	1.843153500345125	0.05367332965026292	0.05204588140996561	0.0005572323944371463	0.8067421534139968			1.261632723830647
3.824280723779447	6.446193060276314	5.307427409010685	1.582260080021026	0.6678251208440612	1.000404608579945	0.6648410008538447	0.6750098057963267	0.3695069231219728	0.2579068696606163	0.282273908941637	0.3323023344147432	0.4050522575206203	0.5011553839334502	0.9306743811310678	0.2024228222699317	1.825690888024749	0.05367767936677839	0.05205525715510916	0.0005572343646854946	0.8067099950651285			1.261632799662564
3.832470509827017	6.525975224050655	5.422318648331631	1.68985753048144	0.7035143148970349	1.040298636405885	0.6855576519476843	0.6800084693768074	0.3744760346392084	0.2578503334226908	0.2827578083783871	0.3321027446189521	0.4048732315174092	0.5009002870728719	0.9312024905461306	0.2022219201688752	1.826832558821593	0.05367868091216911	0.05206747244587883	0.0005572362315066851	0.8066337667288939			1.261632846171357
3.840660295874587	6.437138484465898	5.192940170974237	1.61664821335544	0.6568262751663383	0.9969513396360379	0.6806338009492006	0.6733791020859918	0.3736986884956475	0.2571460198328748	0.2829222706826635	0.3317936924463061	0.4051438565916259	0.5003565351394299	0.930925846255914	0.2019687561087321	1.840154801311667	0.05367552585135456	0.05207683463952179	0.0005572337098717226	0.8065841461288084			1.261632895938694
3.848850081922158	6.632913206606498	5.254870847528113	1.615962083601437	0.6627184665904362	1.002293579767766	0.6828532088742141	0.6758661898254271	0.376630699129295	0.257909808867557	0.2859889112440738	0.3332713251437953	0.4054156281063998	0.5014137828813672	0.9312797624248398	0.2024297641696528	1.842195255255429	0.05367387234441999	0.05208298211956489	0.0005572297816258733	0.806621901979896			1.26163297218275
3.857039867969728	6.631973545774367	5.444431108184482	1.629438274305411	0.7083433379858796	1.039050911045917	0.6967734731984623	0.6757939586656097	0.3706491390835862	0.2562022704207516	0.2822491094445949	0.3323711291011232	0.4052712664397106	0.5010415472826776	0.9313268873276357	0.2025238641807066	1.833551204780808	0.05367284935510002	0.05208585921514402	0.0005572298963606614	0.8066018822528161			1.261633057083172
3.865229654017298	6.656596253318248	5.59436599565018	1.617911214620833	0.7238188806979817	1.062294868236675	0.6935369162055133	0.6779905981822389	0.3685415458905375	0.2590232465218868	0.2810365043287286	0.3314322312752141	0.405962228656175	0.5013983071669046	0.9330693762270363	0.2027373270869183	1.830955097913595	0.05367482003022764	0.05208636588631872	0.0005572328881616313	0.8065161718880738			1.261633099369954
3.873419440064868	6.539994885758731	5.425149141289065	1.592575229268368	0.7042089567101588	1.03147129530849	0.68851007032945	0.6808587173731344	0.3744505189265681	0.2588288302005127	0.2820721937827607	0.3310723626197615	0.4051200569459945	0.5006688988676526	0.9308948592519376	0.2021958835720549	1.831682227232956	0.05367893321534809	0.05208542837630619	0.0005572321549107022	0.8066324572944468			1.261633139744008
3.881609226112439	6.421144587596927	5.285887001681317	1.607181500171871	0.6802053216321934	1.017165167630071	0.682883031983969	0.6772486258783698	0.3720411218288603	0.2544021185583724	0.2793706199740092	0.3298646310539095	0.4041155245303247	0.4997071671269774	0.928820116971304	0.2017940415389402	1.839752641360941	0.05367457387481214	0.05207924742743337	0.0005572276769675397	0.8067684167275148			1.261633217789908
3.889799012160009	6.481862142699157	5.372093227433428	1.648389278366802	0.699367745201449	1.027519123558562	0.6870396994551738	0.6784015395873997	0.374347235303872	0.255413736118545	0.2800118951287187	0.3300578512059655	0.4045216887863646	0.4994516802167121	0.9295228798369567	0.2019266698508635	1.84997330425609	0.05367034194234482	0.05207116876821385	0.000557225640837822	0.8066766164434636			1.261633324774069
3.897988798207579	6.388996574898735	5.246426883205045	1.619642308950566	0.6996700498349069	1.022376777329352	0.6923485852339842	0.679942530374183	0.3752307093210434	0.2590319781945387	0.282576931620221	0.3326339655643265	0.4058542258565865	0.501182765979452	0.9307889257642715	0.2023239294255435	1.83819015652571	0.05366827032172555	0.0520664059615142	0.0005572275286808507	0.8065737436852146			1.261633416096981
3.906178584255149	6.417594292355341	5.254236321129969	1.676424123069351	0.6957137709686742	1.070478976325579	0.6995264268522018	0.6878449585606533	0.3765726098412931	0.262617187571933	0.285525231212607	0.3346936427462489	0.4069654470219125	0.5037180582107781	0.9332333779799643	0.2027120100083967	1.835616641404138	0.05366661201335442	0.05206787006003057	0.0005572286783952536	0.8065000552895001			1.261633478995562
3.91436837030272	6.608598861612712	5.41215140205056	1.697099804788023	0.7093603782054256	1.082653409927116	0.7049290079310058	0.6927211707795665	0.3819561361887759	0.266993359732699	0.2898609994840185	0.3345908070159	0.4070164901163974	0.5024858246614942	0.9324608825573981	0.2022754346420076	1.844552068730645	0.05367239589543368	0.05207308745987681	0.0005572259578350074	0.806541401110758			1.261633556116516
3.92255815635029	6.742463344965264	5.52103433205629	1.702669976357031	0.7238499092635465	1.075090802288732	0.7113370661932736	0.6890130623077229	0.3819735274336926	0.264382191949215	0.2886201534137012	0.3339068523615925	0.4068700684250843	0.5028892504042031	0.9320837018170076	0.2025741109303005	1.855240760956336	0.05367487223629223	0.05207865880223688	0.0005572228998385836	0.806634166034522			1.261633649734559
3.93074794239786	7.023743077180836	5.795534591109552	1.854557580319024	0.7480637537931082	1.118574710427511	0.7091998231013277	0.6920239858218016	0.3828676259158488	0.2641303631820992	0.2883333273068622	0.3343543386595109	0.4069680642709933	0.5045474811250414	0.9339066283762424	0.2039291899195537	1.8399200316642	0.05367042485008394	0.05207926914118052	0.0005572236482935369	0.8066626770749712			1.261633736990469
3.93893772844543	6.746891440319526	5.399364916897447	1.737668989591636	0.6943864013237797	1.045182330528851	0.6865087193897036	0.6786096005800766	0.3706824982863194	0.2597515201479297	0.2827420452053339	0.3307433305681885	0.4052930564925821	0.5013228098394538	0.9309715398354748	0.2025752743293437	1.838096738852442	0.05366742949698213	0.05207228373777054	0.0005572265975057054	0.8066489310832116			1.261633793576861
3.947127514493001	6.634521829844791	5.336211468167011	1.68109913291693	0.698741721586253	1.036864027744145	0.6913447965681024	0.6756570570498515	0.3713943958625286	0.2590028315588621	0.2833369980124638	0.3301738235269496	0.4048919653752767	0.5005127919729933	0.9304402093398677	0.2017910101658001	1.843735612245616	0.05366425874710301	0.05205921623970252	0.0005572269723686513	0.8066070524686648			1.261633816741598
3.955317300540571	6.63395437727287	5.497287990908025	1.711024398822933	0.7278110346336155	1.05254231940291	0.6876395056158727	0.6849619094709071	0.3766303456123004	0.2601685525470644	0.2865847545828243	0.3311718839370555	0.4042299248832683	0.5004766334854138	0.9306741009570884	0.2016778071722645	1.844758951392603	0.05366121982062524	0.05204779928178508	0.000557223837027345	0.8066720621649985			1.261633856758956
3.963507086588141	6.554236172816544	5.469835329273986	1.679315082640937	0.7055630524876303	1.030830584607616	0.6723371700075658	0.6827701549252551	0.3710645621290983	0.256618381785437	0.2830710281382252	0.3300958665134962	0.4035603587031412	0.4993305732444454	0.9291323077524478	0.2016510252530999	1.842681348898873	0.05366157250512042	0.05204676961494257	0.0005572221663962401	0.8067417145152083			1.261633904734013
3.971696872635712	6.756577398441101	5.61157486682568	1.698879060446584	0.728000459518594	1.061621934469663	0.6834793711494062	0.6873600718133225	0.3710236411661305	0.2591484558572564	0.2846428129609808	0.3316729115117419	0.4048709811481935	0.5002774160342723	0.9310052862464162	0.2023265506400204	1.836543795351312	0.05366627904775786	0.05205511797794887	0.0005572251147346926	0.8067201560559869			1.261633939045515
3.979886658683282	6.650408810739819	5.384374048610491	1.688865559227119	0.6819597447898429	1.046487222307494	0.6833058999159468	0.6795895771663542	0.3687907025163252	0.2571799314979013	0.2833057018565839	0.3312947489372963	0.4050051116942878	0.5002733224052178	0.9302657378575102	0.2023636400184442	1.839683332748654	0.05367105280359594	0.05206946313289902	0.0005572264885979856	0.8067221178334633			1.261633955236358
3.988076444730852	6.66312501367073	5.365890399479294	1.710650906409809	0.6776297733500585	1.036528952521009	0.6827869553576621	0.6770119931692002	0.3710858672398096	0.2568665038231394	0.2835794123593711	0.332099196668372	0.4057599427793437	0.5009092768608334	0.9306110621356485	0.202518970407711	1.846923957287837	0.05367551555767488	0.05208048068024671	0.0005572231365342457	0.8066576512139374			1.261633955835673
3.996266230778422	6.796949505039855	5.655727962254614	1.75843741189087	0.7242427872063991	1.071142061547768	0.693599524318525	0.6833075589261044	0.3767225393087985	0.2630154118919211	0.2871188372693975	0.3338896772785566	0.4066247403354113	0.5025345637530847	0.9333709270691758	0.2031352059388405	1.855678819066732	0.05367930838386341	0.05208154226364457	0.0005572206577624243	0.8066316319687564			1.261633994268318
4.004456016825992	6.555035723232644	5.553168781388766	1.619959204632928	0.6885185043497322	1.018371956328859	0.6717964603192385	0.680293527338931	0.367269289981932	0.2607384407604885	0.2774689828756624	0.3294558565527823	0.40457217477347	0.4998845957126059	0.9297133820763346	0.202176869305758	1.831788443936908	0.05367793105215033	0.05207130435253812	0.0005572223501759753	0.8067398160758861			1.261634028486971
4.012645802873563	6.433339389195669	5.361401416931753	1.561906000869711	0.6717419799923873	0.9930245154859283	0.6714449905425609	0.6772222846695747	0.3688474140354505	0.2555120308180499	0.2786117915835038	0.3290135899534204	0.4042027186967105	0.4991484932210938	0.9296732501792727	0.2017379243717046	1.825989634708015	0.05367614337703697	0.05205710988568719	0.0005572242683397389	0.8066481431386245			1.26163407057828
4.020835588921133	6.798020002636791	5.656580035118598	1.698058632484504	0.7224776706437789	1.059229624112577	0.7058907380521708	0.6891404425923984	0.3836043948282216	0.2612933278336702	0.2860884326390488	0.3324055665278863	0.4067672084689353	0.502303590022014	0.9340125160382989	0.2026806042866306	1.843430199028298	0.05367812212987057	0.05205108142133162	0.0005572227838856476	0.8066105690183171			1.261634095000058
4.029025374968704	6.746511305347778	5.526312627571077	1.697402782119157	0.7155311935823294	1.059272503678943	0.6881843339086957	0.6842465861085373	0.3761898906778086	0.2613711207870372	0.283219967481261	0.3314636945657989	0.4065052655164104	0.5017815777264398	0.9326645478582818	0.202414368683219	1.851890451723753	0.05367871976004058	0.05205295848191831	0.0005572200849423218	0.8067009194306453			1.26163413218533
4.037215161016274	6.738721715410308	5.405131872310803	1.621596098136997	0.701797605552323	1.015539490678094	0.6761810270980748	0.6777582773849341	0.3755466137042601	0.2580508619754195	0.2860116079295447	0.3325336407063849	0.4061366845416339	0.501813604625224	0.9321477992367305	0.2023645381352328	1.844750965343469	0.05367965675369017	0.0520642296527033	0.0005572209891168269	0.8066772841783164			1.261634157266399
4.045404947063844	6.868287196981589	5.71516709352764	1.656786939869181	0.7797298019325014	1.048513371861784	0.709427617324216	0.6898574229575049	0.3840431999277955	0.2637049015310382	0.293251947498594	0.3352847571984637	0.407349494158959	0.5033741231953552	0.9346415248699667	0.203023265043726	1.835001517081195	0.05368127969828915	0.0520782034766594	0.00055722545252611	0.8066634179345928			1.261634133116483
4.053594733111415	7.028400321469976	6.055974303812573	1.798689139460232	0.8442614071384028	1.100519061237246	0.7248686165239455	0.6956429658122807	0.3849319364768067	0.2700573534938006	0.2920881278042706	0.3361812995690472	0.407869342775861	0.5040842898783779	0.9358754255699199	0.2032811984325481	1.83578447174546	0.05367942433500662	0.05208516789875311	0.0005572282105167399	0.8066580354289887			1.261634074235643
4.061784519158985	6.752147421899938	5.538286879124777	1.739705412589927	0.7350418398636566	1.064849317479562	0.7028985945986438	0.685887338676303	0.3850211825660852	0.2681400747342558	0.2888946967780938	0.3337581044200472	0.4063714848364038	0.5016332914975491	0.9313181868415127	0.2023282757570503	1.839289307317333	0.05367932608919161	0.05208196950964637	0.0005572264866297776	0.8067832055090491			1.261634026391997
4.069974305206555	6.640473000815936	5.328774184005824	1.659851060495794	0.699594124244757	1.036321097083753	0.6964061244031674	0.6786096044970096	0.3772794353127096	0.2604786656255846	0.2847336602462019	0.3320946682599054	0.4056660398318241	0.5009223636559483	0.93079837319562	0.2022436640980293	1.841487910219727	0.05367740388596689	0.05207081351756927	0.0005572241304240054	0.8067843550282158			1.261634004214948
4.078164091254125	6.839670008600307	5.474330910366826	1.680275240274881	0.728155196989962	1.040068457860376	0.7016063897114836	0.6799281115581562	0.3718432231425347	0.257832533531926	0.2818372720383499	0.332200056914234	0.4062869767636908	0.5023455923603728	0.9340065101205436	0.2029452993470968	1.829286781479033	0.05367219242493271	0.05205828999648531	0.0005572257448848118	0.8066818891980548			1.261633964671296
4.086353877301695	6.805669173004856	5.386069585889635	1.703242482334933	0.7017372170487238	1.057782393658189	0.6896834728946676	0.6822944905012759	0.3711270129893401	0.2607161083470628	0.2833193319119034	0.3327235679755162	0.4064469814619643	0.5027063418520795	0.9332018756016343	0.2029828724410118	1.825266256644226	0.05367149603110419	0.05205345772327735	0.0005572298599810184	0.8067292391381946			1.261633864056876
4.094543663349266	6.672547818106807	5.376253529023671	1.700488489156269	0.682402360340695	1.058403125254662	0.6828410338069537	0.6831024530945586	0.3718989005732705	0.2626753370040578	0.2875977562499296	0.3346876976370571	0.4066238370470124	0.5026950403337913	0.9325362799251726	0.2028166296739996	1.833914863496582	0.05367201785728489	0.05205345160159243	0.0005572301221428714	0.8067627494409535			1.26163375998423
4.102733449396836	6.529873619525317	5.459015121312701	1.652278220187423	0.690176458519102	1.023488123278583	0.6758867926506561	0.6783200810005623	0.3709478389956924	0.2661592631428497	0.2850175195557317	0.3331809976886123	0.4059044095621258	0.5010584777002998	0.9314077744544774	0.2022221523714995	1.841870850289002	0.05367465157170036	0.05205734946933664	0.0005572266157079216	0.8068074036330559			1.261633684829583
4.110923235444406	6.621355239476788	5.57239562829072	1.678741587096356	0.711406614007396	1.037251081700999	0.6806559498896619	0.680542360855929	0.372376343194551	0.2687151955658401	0.2843351198238015	0.3334745246261567	0.4065314512713121	0.5014975633325572	0.9324004558203527	0.202605156852757	1.839820188425583	0.0536802269378165	0.05206594679895707	0.0005572264628633097	0.8067509867783433			1.261633668795551
4.119113021491977	6.762669830520315	5.63012868264344	1.733562582815085	0.7213928916461526	1.056314427765142	0.6927554828725054	0.6860029768769025	0.3781919874165744	0.2655297631047588	0.2862981563292456	0.3344947300318614	0.4077296225366823	0.5035860613418134	0.9345555053466406	0.2032918978443326	1.833980436583334	0.05368535405061602	0.05207168058449895	0.0005572306714570558	0.8067549334585347			1.2616336203078
4.127302807539547	6.764096020144728	5.537686960432692	1.706508667994511	0.7170259381755048	1.039477631523965	0.6927623945035609	0.6802830638320646	0.3778447993778911	0.2611395848278477	0.2856692865795145	0.3344179583008409	0.4068373745917012	0.5037231164446074	0.9329310458181398	0.2029509875148084	1.842370427673204	0.05368676428780655	0.05208263585101036	0.0005572319181218593	0.8068434178258129			1.26163356985939
4.135492593587117	6.49372938065943	5.406514450327791	1.625572903909551	0.6864413747633942	1.016725789261072	0.6784893835045104	0.6726254011824154	0.3758800091666852	0.2593231370727251	0.2844635892636574	0.3332651082199436	0.4050232398680665	0.5014617527359024	0.9297197823191445	0.2019013196873968	1.853872995157706	0.0536825551366365	0.05209538997365371	0.0005572296339016835	0.8068715491653251			1.261633505291923
4.143682379634687	6.292019055807992	5.25933029071345	1.589539298079646	0.6537774437584546	1.014727819833099	0.6685436153035083	0.6727916952019642	0.3727650730158737	0.2582785366615733	0.2812232810609514	0.3313298100728514	0.4043818632880045	0.5004310067412601	0.9292354236752988	0.2017874351226272	1.855826663720294	0.05367984831693472	0.05209896042618539	0.0005572288969398065	0.8068952944412361			1.26163346107773
4.151872165682257	6.438611619652425	5.312319318194523	1.634951810607611	0.6699832184460283	1.026994361019578	0.6753405820099938	0.6787586663910016	0.3711759430577173	0.2570575030809001	0.2810481803886449	0.3313271052236154	0.404910553872212	0.5011166229150589	0.9306213488423795	0.2024367467144054	1.838615437705917	0.0536810357481443	0.05210177164809222	0.0005572316603049126	0.8068499995442628			1.261633415944699
4.160061951729828	6.76480628982292	5.342516791104059	1.656825219443347	0.6798591505590156	1.022668024495018	0.6727895485872645	0.6782126216880983	0.371522865600446	0.2570242641564774	0.2840467926813633	0.3318768221717162	0.4046653673169022	0.5009368402014641	0.9303053875266021	0.2024554494103031	1.833020995055006	0.05368394683502194	0.05210730903333531	0.0005572347710807465	0.8068576503012456			1.26163334712729
4.168251737777398	6.93957966220469	5.538067442404297	1.732591430422557	0.7102248333808525	1.061623406373847	0.6869093334759225	0.6827779669281745	0.3762117893816779	0.2611661443297354	0.2867113228001211	0.3329443409056381	0.4052761559215524	0.5016592150714251	0.9314233680648975	0.2026144905140937	1.844132446842635	0.05368710551054962	0.05211131081299208	0.0005572341130738361	0.8067576821003229			1.261633280222253
4.176441523824969	6.672611005998054	5.343645505468829	1.663434638127435	0.6912560120117542	1.063693494921267	0.6988035775663434	0.6844016559980687	0.3770676829744026	0.2658341705958305	0.2844063361118724	0.3329650444472976	0.4063551242266221	0.5021095229811718	0.9329216201189552	0.2023860311039399	1.857830521749695	0.0536927346599926	0.05211034138642422	0.0005572309690420725	0.8067404610390545			1.261633244813388
4.184631309872539	6.545839415192799	5.237621922013815	1.627455842572922	0.6712547896209503	1.034720065820742	0.6859811052877931	0.677570634490699	0.3702326114942067	0.2598069919061246	0.281916673039421	0.3318266089442681	0.406701197492218	0.5019024832976674	0.9325944027987504	0.2023331494299425	1.852007423555033	0.05369572321050671	0.05210735498967849	0.0005572305658296203	0.8067886152724646			1.261633225856601
4.192821095920109	6.945757367305551	5.718355391442087	1.78738819654484	0.7212303501708683	1.077152371199539	0.7126132652117384	0.6873301560471905	0.376640222977297	0.2611093545557328	0.2863751900388294	0.333225151684535	0.4082361636953559	0.5043652704647386	0.9359924741631174	0.2035646762269855	1.840620821822974	0.0536896837384962	0.05210682456419501	0.0005572340978362912	0.8067048262237487			1.261633178555165
4.201010881967679	6.888220074813769	5.602889099977893	1.749796758007774	0.731465995026891	1.081631374454112	0.7216380616613136	0.68698584404272	0.3851499332243349	0.2645111151307066	0.2893171644128151	0.3352986734192129	0.4077400522626534	0.5044878343694184	0.9347183912731275	0.203274200183339	1.845212181904952	0.05368615232724808	0.0521058786477923	0.0005572363583687979	0.8067515458735448			1.261633100492244
4.209200668015249	6.986665642042257	5.619180589906593	1.775319430341657	0.7487832179106984	1.086198319649152	0.7156030875182177	0.6853438582974055	0.3857774678655376	0.2661912407789963	0.2896095367424139	0.3346448411736022	0.4073050427622419	0.5038171838483141	0.9343858225426941	0.2031772654842088	1.862161371239355	0.0536848917376091	0.05210786549783284	0.0005572336912719777	0.8066648104750551			1.261633067131367
4.21739045406282	6.999899045406247	5.732076067254057	1.744230406692044	0.7688862193465178	1.084151467796539	0.7118082920102268	0.6897353908234739	0.3892575948608248	0.2670315170901008	0.2922510760239252	0.3356307178724504	0.4079905682439218	0.503840200565026	0.93531084391851	0.203341413046427	1.850357796436188	0.05368126857455872	0.0521088691256613	0.0005572310989157429	0.8066546155715365			1.261633060353817
4.22558024011039	6.605243536925562	5.583987696774567	1.657804738322262	0.7104887178712899	1.029887806489518	0.7021294124024856	0.6786730181201011	0.3828995354710182	0.2628101382383412	0.289285002252057	0.3336909251233139	0.4061026121257159	0.5017978863550175	0.9330681314138976	0.2028276718917285	1.822761381130086	0.05368114629787329	0.05210632172999995	0.0005572338086577163	0.8066944860793747			1.2616330571581
4.23377002615796	6.775387927469412	5.764594416260361	1.745207685072111	0.7356855457889983	1.068211103157904	0.7249878158356778	0.6873344938472471	0.3877685375247907	0.2677193729450708	0.2892647430004803	0.3333236991598186	0.4067630789070851	0.5023061174036837	0.9343552436215795	0.2031912177409256	1.824639044376963	0.05368387766080776	0.05210817144344185	0.0005572372996899478	0.8065506386367534			1.261633022932482
4.241959812205531	7.080550645641186	5.817757070730684	1.801811766017737	0.7443358211376901	1.074268455378128	0.7156202103163478	0.6905213731592997	0.3878689957270665	0.2690453126184278	0.2902930038898093	0.3354741008732171	0.4088265406918078	0.5039552331337549	0.9361551927959302	0.2034208546411745	1.83459053475969	0.05368725177371989	0.05210973537274748	0.0005572353873480897	0.8065372877654394			1.261632987434071
4.250149598253101	7.060939111411236	5.695916820284928	1.766339071449451	0.7667487430429645	1.047854068856678	0.7128701779388533	0.6813480935509789	0.3832338857459994	0.2603255432793993	0.2902335188653011	0.3347199969142955	0.4081428663527096	0.5038926969719694	0.935819505099882	0.2031332894408882	1.846422548768338	0.0536876092030862	0.05210694178346453	0.0005572318871276762	0.8066144357477515			1.261632973160256
4.258339384300672	7.138679043861562	5.701823849005635	1.820058147189788	0.7800170166363226	1.092212274701345	0.7143600194457881	0.681699295688287	0.3837416083569849	0.2606768283023014	0.2911048040343437	0.3347982250529126	0.4075784916155312	0.5046065880534757	0.9350371593431595	0.2038723680751061	1.841243671025015	0.05368515066947185	0.05210495109644434	0.0005572328468462491	0.8066181535409666			1.261632971518587
4.266529170348242	6.824315697945406	5.561293736571579	1.780156011983283	0.7258552932349843	1.101334994932944	0.6919378601911028	0.6831835719748761	0.3787586916815688	0.2636836106966362	0.2903684819564752	0.335330720858382	0.4074926199046582	0.5047405046365153	0.9349721627338037	0.2039363808270822	1.819722784169081	0.05368530168937251	0.0521013229324869	0.0005572361263793598	0.80650781274057			1.261632964874654
4.274718956395811	6.673816877395518	5.336550784735366	1.642447807207369	0.6918621548462253	1.047814068737056	0.6888707852279947	0.680329532595471	0.3739138766340426	0.2619192183954627	0.2877258886633944	0.335089149545399	0.4070995128882706	0.5038736519049379	0.9345117240214968	0.2030409363975628	1.823675749174939	0.0536861987536046	0.05210132472890491	0.0005572367252696365	0.8065660490851451			1.261632933502492
4.282908742443382	6.684370424635061	5.377830970989161	1.664623966983094	0.6901202419835969	1.02529045233125	0.6826301602658852	0.6763705381113938	0.37259343370628	0.2583941828511671	0.2855581493356177	0.3356009714536907	0.4068556676345801	0.5039123271840587	0.9331665767541418	0.2028262253437096	1.83497426502863	0.0536862185857838	0.05210462882634222	0.0005572344118139599	0.8066513664245331			1.261632912218946
4.291098528490952	6.567075051961449	5.350857821728025	1.632559492960177	0.6942818315758066	0.9895830831335789	0.67341661239902	0.6695290458506526	0.3707864310200382	0.2535799730253576	0.2835918006519448	0.3339590720570517	0.4058752395660007	0.5024040295198657	0.9311770692922324	0.2025912657680877	1.844268771417924	0.05369069728343454	0.05210911099401601	0.0005572330045915656	0.8066366490773437			1.261632920229615
4.299288314538522	6.549833607657226	5.256004317651139	1.614984535390887	0.6877746784199965	1.017752731649413	0.6824880900589729	0.6722705616973407	0.3758252439530353	0.2583394294656942	0.2863470687196322	0.3345767485145182	0.4065594760926384	0.5028939448563053	0.9319955550798893	0.202853553176803	1.83419577918996	0.05369506835127871	0.05211561217242931	0.000557235338605192	0.8065819370097972			1.261632912639026
4.307478100586093	6.69741857532247	5.399435636292115	1.732976354816105	0.7045245923316621	1.080966480889259	0.6840299425006735	0.6846731999889888	0.3732633590973792	0.2611793885861356	0.2866165195224235	0.3347569185126064	0.406650977349037	0.5041219865141972	0.9323002421746286	0.2028895422241743	1.8312414454278	0.05369250665932311	0.05211706500415034	0.0005572386434087571	0.8065780134980933			1.261632864722072
4.315667886633663	6.724296539859091	5.555597255813088	1.693153314929836	0.725787202005397	1.054316898430637	0.6962629161751424	0.6815218238245377	0.3758537499949055	0.2609099877803146	0.2858604438752044	0.3332346176209613	0.4059681554370413	0.5026746134928617	0.9318988927905736	0.202429645448412	1.842026458620294	0.05369051075394006	0.05211012123181664	0.0005572381187256677	0.8065572942225564			1.261632811872692
4.323857672681234	7.002532016169131	5.753278601258809	1.725535301176643	0.748872115265692	1.07360039812207	0.713390969232207	0.6893034194305601	0.3879171440900307	0.2623629275822323	0.2896996903287802	0.3356256360187661	0.4074057831511194	0.5045986805393389	0.9354576450234888	0.2032981183565647	1.851935087760964	0.05369413392646261	0.05210077054911264	0.0005572353940692744	0.8064852138310463			1.261632777950509
4.332047458728804	6.907367570730121	5.649010815228841	1.783154881539482	0.7346856504039494	1.090348578620484	0.7071923587345873	0.6921522360566439	0.3897948709984604	0.2626285580564821	0.2938179612161635	0.3371468597372478	0.4084185561741124	0.5052218382823002	0.9362572503268756	0.2040328559993135	1.844025464194275	0.05369454279591696	0.05210328325522614	0.0005572361014037279	0.8065029182502065			1.261632764196045
4.340237244776374	6.70383303039237	5.632550157493489	1.73838525232347	0.7221277839662396	1.070160929200664	0.7064608881807228	0.6915761859867532	0.3837312086099404	0.2633834320089912	0.286760832981807	0.3346202756263957	0.4081490559202615	0.5037272245155447	0.9356031858571228	0.2035957638501898	1.835001160465694	0.05369416840475819	0.05211591787389469	0.0005572397356804446	0.8064777819226762			1.261632714493098
4.348427030823944	6.878073332493124	5.896808651473452	1.77040185662955	0.7546715728701207	1.085169929126554	0.7182833680171907	0.6973144386343656	0.3880827806489339	0.2665977806302247	0.287021318465604	0.3348789778898792	0.4092554639790398	0.5049632678176099	0.936857847006545	0.203646473044156	1.839102744712043	0.05369676546246167	0.05212314840693915	0.0005572402341541697	0.8064261146751975			1.261632668838301
4.356616816871514	6.710348785226176	5.584677392395212	1.697684296877554	0.7306500285097185	1.058882057702666	0.7082454668128815	0.6953289242471226	0.38638134061698	0.2663866792923412	0.2897539869153832	0.3354740337995413	0.4083630021749603	0.5045955334298137	0.9342842520878974	0.2032527293895008	1.850996121262394	0.053702436953833	0.05212451520351512	0.0005572355211390632	0.8065163048332393			1.261632656588758
4.364806602919085	6.431833009088727	5.276708290293828	1.608181708726709	0.674782511135569	1.014450196856788	0.6883580007495989	0.6837772689374525	0.3761256846256747	0.2610294935380584	0.2857802892476091	0.3333727644971032	0.4069493987565965	0.5021340063483108	0.9318932263919967	0.2024786132160224	1.853646158323359	0.05370797997034458	0.05212657608947453	0.0005572340988050268	0.8066198032813466			1.261632648461827
4.372996388966655	6.752754666416453	5.599458662151195	1.739923608489836	0.7205326542129049	1.066023164389147	0.6976962024135992	0.6887141519387229	0.3809610384576577	0.2653329887665933	0.2883272150068656	0.3346348517623393	0.4084888355008319	0.5045469064290908	0.9346813439022886	0.2034432318112875	1.832044103269916	0.05370539878761204	0.05211865089134676	0.0005572367669425513	0.8065063083083952			1.261632675126333
4.381186175014225	7.229155870454337	6.076269700246819	1.930670686713221	0.7767932302764272	1.124407086569264	0.705350732816362	0.6975701561681806	0.3886077016251259	0.2688796277458071	0.2895725059631979	0.3360849582099344	0.4104538194594951	0.5076347198071729	0.9393136328912955	0.2046322145359655	1.835644655439648	0.05369717751526522	0.05210579971090665	0.000557238579465435	0.8064252636219783			1.261632661489062
4.389375961061796	7.196369190572842	5.859456853747563	1.911380641065513	0.7637711713136619	1.116948459238101	0.706866822791971	0.6966936171337167	0.3892486924142434	0.2696729343228912	0.2927637786586708	0.3366142055790751	0.4100988885096333	0.506959640509731	0.9380847659594336	0.2041188602820826	1.856371912473996	0.05369070747450966	0.05209787786147128	0.0005572363959692604	0.8064931929215238			1.261632674834726
4.397565747109366	6.853165434259758	5.555238947220178	1.810364096014521	0.7232659971403561	1.100642262878513	0.7062055786692983	0.6926512313910713	0.387075057126706	0.2705461123160976	0.2955475088562518	0.3377605999368418	0.4092521813313443	0.5058418743159149	0.9364112982824631	0.2037624668224032	1.857376565662108	0.05368737706935293	0.05209653024979356	0.0005572331537705879	0.8065008903815241			1.261632722536614
4.405755533156936	6.750334960830458	5.391493133962359	1.737348717342318	0.6821912410945951	1.089250125859517	0.6899425170776342	0.6877107400790075	0.3783451035895575	0.2636206232743074	0.2879400062487775	0.3334659676931194	0.407309234657378	0.5031853832729867	0.9339047646897425	0.203267677111388	1.848442100757895	0.05368225089066536	0.05210335525058336	0.0005572339221941761	0.8065384669917934			1.261632771603053
4.413945319204506	6.399727490527945	5.182766635343255	1.61196003868798	0.6489734814266124	1.024599361259141	0.6704063843690196	0.682086474812722	0.3732488147185303	0.2560383375418099	0.2816267075997951	0.3316752097859125	0.4062287242981937	0.5016756550430554	0.9317191558094239	0.2024918489771781	1.840200075978348	0.05367930517283078	0.05210811552843411	0.0005572371511866233	0.8065692275587224			1.26163278846233
4.422135105252076	6.355782005749747	5.273569651407797	1.5999713084359	0.662597818503687	1.02863705041041	0.685917522380781	0.6813983300827418	0.3725781185516794	0.2555233887400111	0.2822509727198802	0.3334862604847966	0.4068398180555977	0.5031499801670941	0.9323236973662158	0.2024027207914624	1.839589441007518	0.05368172503477961	0.05211631728446443	0.0005572374188522133	0.8065700317118529			1.261632785625288
4.430324891299647	6.658500194005157	5.65986114168358	1.660429875912373	0.7257229813972391	1.049673714761306	0.7086982256553455	0.6825375080646866	0.376339594732359	0.2579986801706727	0.28625530141289	0.3349712989620141	0.4077744270773653	0.5047254645040579	0.9349395377071925	0.2030221012542825	1.843004912038367	0.05368532501524594	0.05212141819747205	0.0005572336938282693	0.8066237922966574			1.261632818743032
4.438514677347217	7.030341130637456	5.753986076935958	1.713127818365097	0.7563410413775813	1.061250068286427	0.7004841203926219	0.6836844381370112	0.3820178997213338	0.262985891402074	0.2896014051410056	0.3361398125052712	0.4091858675742429	0.5057552836922915	0.9365853401086406	0.203817015661556	1.844445064652231	0.05369059247999326	0.05211500076949855	0.0005572311694655636	0.806625887066048			1.261632883624418
4.446704463394788	7.009430312518525	5.691700594211155	1.743762582626841	0.7446069127153111	1.100112597193128	0.6952768169089893	0.6876113928913133	0.3813270050511278	0.2691537276689118	0.2914367543466551	0.3375008928258148	0.4102056945740877	0.5061412335740151	0.9372337541498303	0.204180722545623	1.828320054698417	0.05369911545829319	0.05210843779853622	0.0005572336282617332	0.8064998212502938			1.261632912299014
4.454894249442358	6.830558569242532	5.625727699087118	1.705374254314612	0.7047836175787869	1.055372825440942	0.6888063174764074	0.6874023915293702	0.3802757595236678	0.2662765540619271	0.2865461203791714	0.3345257600319737	0.4087149980350259	0.5048353677794185	0.9369161398548437	0.2038686343385485	1.829838817201179	0.05369869531553401	0.05210892251182015	0.0005572357733788137	0.8064107371048842			1.261632945865112
4.463084035489928	6.799844917112594	5.661483176812544	1.7606294363922	0.7287285024695532	1.053485114754079	0.6888168635828408	0.6860793873627329	0.3827806036599356	0.2645348857151897	0.2864576877272688	0.3337510058666072	0.4079739943770872	0.5050715512812797	0.9360982461757847	0.2037168926252098	1.853662276024076	0.05369364842306906	0.05211097882836902	0.0005572319848573982	0.8065389059341183			1.261632984020456
4.471273821537499	6.646999974491189	5.502651664650052	1.726839069464841	0.7081250456877995	1.074708061555031	0.6931210190297628	0.6861729593871885	0.3808879562970027	0.2631311859981569	0.2882057086062685	0.3352122947084896	0.40773922842147	0.5055997392062199	0.9345106904076329	0.2035713740136623	1.855687312353638	0.05369220109847112	0.05211420350063344	0.0005572277818496082	0.8066452768629477			1.26163305080635
4.479463607585068	6.48827904054137	5.258563043337785	1.625285408226662	0.6654591295111059	1.069832819503208	0.6970502283180262	0.6886080245857543	0.3804513259828771	0.2611511685161084	0.286861500163432	0.3344106056610021	0.4078637187117695	0.5051233813076172	0.9337867814987596	0.2034491181653775	1.832867386738231	0.05368885315076014	0.05211616479994719	0.0005572283202832582	0.8066660159271455			1.261633156637296
4.487653393632639	6.585001166978577	5.249203533895552	1.593577882598257	0.6794218112582308	1.044613667404393	0.7066834557291588	0.6947439080363448	0.3855679681561424	0.2627579190068549	0.2891580282428209	0.3347052333548544	0.4084078190854709	0.5051983127940189	0.934295516921437	0.2035324994453571	1.828353640298667	0.05368892876964405	0.0521138579645098	0.0005572300949486578	0.8066483078970472			1.2616332569079
4.495843179680209	6.829559627929754	5.603885375084086	1.677324025741646	0.7403927457077979	1.04838155375315	0.7134591657111998	0.6903126645050062	0.3924677478197339	0.2668346805227068	0.2941833691100888	0.3375005748271101	0.409627633323302	0.5069207688924179	0.9371032061297579	0.203837432723038	1.83871667464091	0.05369057176834582	0.05211274348324036	0.0005572281046516469	0.806536391800555			1.261633347598226
4.504032965727779	6.824061305937576	5.691174496902462	1.748025052654641	0.7683598089722259	1.08111683411431	0.7128299500041326	0.6866516030694686	0.3836158044043597	0.2635318875223176	0.289697601241227	0.3370187880073813	0.4091324052225258	0.5064494814037741	0.9367712059596804	0.2035340270715124	1.844670117174388	0.05368677330368666	0.0521085871785047	0.0005572236967093327	0.8064935645085182			1.261633447486706
4.51222275177535	6.331061112878094	5.297155854924792	1.619706222112494	0.7031722716247569	1.029648380962127	0.6924266922154384	0.6797168623250568	0.3731235426241305	0.2578440415387498	0.2824504106810851	0.3335641654590367	0.4067988501264126	0.5026017060456547	0.9328647999040569	0.2025918621062664	1.839245477085429	0.05368044233440893	0.05210097764050688	0.0005572227626104583	0.8065512476524505			1.26163357497561
4.52041253782292	6.491471910850265	5.450121551752788	1.670001129864495	0.7149606018530399	1.048677137667995	0.6935903104546334	0.6816497661796078	0.3747210802414143	0.2609950837761353	0.2848479930880679	0.3347900626103448	0.4070578642744716	0.5032655396180136	0.9333710608562369	0.202922364401913	1.831836939625657	0.05367754032479605	0.05209206056963323	0.0005572261002909571	0.806619973698567			1.261633665223057
4.52860232387049	6.948580042814996	5.651441926529488	1.783242397879583	0.7608591054178495	1.12843858413147	0.7105753238925989	0.6975760761938571	0.3843758999971913	0.2699138503015489	0.2905720475352569	0.3381124681358362	0.4102437488039948	0.5068326595696405	0.9377754847646685	0.2041818106621114	1.836370488773299	0.05367660076618683	0.05208739865771	0.0005572281272428241	0.8066302677206495			1.261633711466922
4.536792109918061	6.695632085687756	5.484701037043432	1.723165853409721	0.7228470871155807	1.100823530314975	0.7054824311060047	0.6951789452435185	0.3852553133418676	0.2678554152007045	0.2907311043217444	0.3371804728108067	0.4092754915744695	0.5059613449046343	0.9370411939570686	0.2035227154207282	1.856207082401763	0.0536827156918315	0.05209791239428813	0.0005572257679896777	0.8066419196869845			1.261633766689306
4.544981895965631	6.842122341082836	5.628882806619611	1.760848621669841	0.7195980102758712	1.092995853512541	0.6950803130583447	0.6892810884084949	0.3797541813654627	0.2657395536990012	0.2892279925173554	0.3363667326539731	0.4083290152703609	0.5050838020538757	0.9355308766561248	0.203404413247797	1.856519181150591	0.05369605899569108	0.05211902483860233	0.0005572223393414041	0.8067104340871457			1.261633853188862
4.553171682013201	7.002383338638949	5.93461099628042	1.826731421812259	0.7695267856245607	1.10032640558222	0.702575947583434	0.6953500962741784	0.3866095724976086	0.2699597653734523	0.2926898155305931	0.3380058782133758	0.409878194542303	0.5068121331662002	0.9377236164847558	0.2045308097905578	1.841052069222732	0.05370238099952642	0.05213586375891136	0.0005572221976230522	0.8066859219033482			1.261633932899797
4.561361468060771	6.877490786099188	5.594905781929469	1.757372249755691	0.7188198261773106	1.081261038375078	0.709252073307068	0.6928484523806301	0.3898729346650796	0.2660731267643565	0.2941387968957929	0.3389065350550361	0.4095739792710943	0.5075352381092997	0.9375159923673222	0.2045690849330999	1.837073846161712	0.05370071160168311	0.05214503747035845	0.0005572244010130554	0.8065862779973965			1.261633970002417
4.569551254108341	6.973587650247672	5.491004919789306	1.827578989624022	0.6985101159707309	1.081832943096807	0.6939569339549903	0.6880834806074645	0.3823650959836863	0.26553819616385	0.2900264090320818	0.3369276660831402	0.4086731195704691	0.5067800796153211	0.9362327825056984	0.2040175278443615	1.850299214480428	0.05369758065187194	0.0521448533134295	0.0005572242088470687	0.8065778487081846			1.261633983296798
4.577741040155912	7.09697640718014	5.758929171432008	1.924203513659227	0.7585780395691611	1.120329043582974	0.7139038598033323	0.7020124322773323	0.3881437432575824	0.2740327237568997	0.2918792469807604	0.337569325222571	0.4095310371838982	0.5081668471813088	0.9379728204021421	0.2044669280930815	1.874172655222436	0.05369226017485078	0.0521332146486301	0.000557220815683676	0.8065776822999656			1.261634013865893
4.585930826203482	6.915728736857431	5.718029279679294	1.771164582611434	0.7567211017852014	1.081848218902848	0.7221709346228263	0.696223515709078	0.388775100863601	0.2688192269455258	0.2908018031790598	0.3366149464237376	0.4094063026803804	0.5069807632680037	0.9374300276694435	0.2039175808751135	1.868473192269856	0.05369016509825145	0.05211740106989668	0.0005572193691473509	0.8066290162443409			1.26163408442021
4.594120612251053	6.462997169061401	5.295077653964452	1.57579592382743	0.6811433507144518	1.00488315955305	0.6819012138035749	0.6819145549012714	0.3787864539533401	0.2628183104649889	0.2870247480666833	0.3343314367378032	0.4078507015310998	0.5037437119914532	0.9328362520238497	0.202840278168307	1.848872258112965	0.05368776410774467	0.05210697370001986	0.0005572213313876916	0.8067908824285674			1.261634174570492
4.602310398298623	6.471311540486563	5.273414779435831	1.581164678554517	0.66283219563669	1.0112609351087	0.682424506396341	0.6876188452902348	0.376340924815586	0.2653120940756321	0.2846362725601252	0.3334865283583529	0.408089612713164	0.5032962203132747	0.9333867314337559	0.2026929456449609	1.843378093281341	0.05368771404015714	0.05210386600288133	0.0005572222263881071	0.8066753003852548			1.261634227483033
4.610500184346193	6.600841475362757	5.347095621121623	1.624851369857427	0.6704772546249456	1.024825259874386	0.6897771075095888	0.6809567642700308	0.3729233600739213	0.259997170093438	0.2835805097150602	0.3338830510312495	0.4072922625147123	0.5031798505396015	0.9336252058307769	0.2025155486762262	1.847308791207332	0.05369427551180985	0.05210528259278013	0.0005572193539832761	0.8067185769912439			1.261634277067495
4.618689970393763	6.623727814831169	5.410081635198691	1.667302255939977	0.7146770092879489	1.052244522316854	0.7087827581379156	0.6852417253432982	0.3751737374582132	0.2589677704275549	0.2859184169911545	0.3348118617691515	0.4073846823263457	0.5037160256662646	0.9341683005802043	0.2027215813798465	1.857007931950151	0.0536979833872247	0.05210709067514575	0.0005572157934544499	0.8067672010821999			1.261634365446509
4.626879756441333	6.840645315429451	5.662171421403112	1.809438134238054	0.7413168523454079	1.102892033276073	0.7276208133860071	0.6975207441601304	0.3846026275071647	0.2684992790865535	0.2921357013414554	0.3376799658745446	0.4100704410961279	0.5072207334177915	0.9383431623877286	0.2046891254696189	1.851393680920258	0.05369608443594231	0.05210928184358801	0.0005572164471321811	0.8066091771558329			1.261634449006591
4.635069542488904	7.014577273968154	5.608016915732414	1.76111305212543	0.7085863615155764	1.069920506965544	0.6994380639897356	0.6840935006779415	0.3772962733837578	0.2656273966430378	0.289046938728969	0.3359008007592426	0.4084907366343034	0.505908596438852	0.9366083370324531	0.2041860782666937	1.844637634209692	0.0536901332178636	0.05211582285665957	0.0005572190245966141	0.8067102532280606			1.26163450231557
4.643259328536474	6.841701665087156	5.677067359461595	1.672935236144076	0.7200462522432537	1.062963522123094	0.7009613834990678	0.6796883989054658	0.3749319221579946	0.2621165132322362	0.2866260642956848	0.334771442493217	0.4075175996631026	0.5044212200539663	0.9347206949431766	0.20303704901834	1.850589292120669	0.05368243565257228	0.05211550744067325	0.0005572181767565561	0.8068413944707719			1.261634551313896
4.651449114584044	6.614638337854369	5.601504388605503	1.68957992840129	0.7134335918164698	1.066746517834602	0.6915556010594007	0.6795558645625296	0.3741632112442694	0.2623411030233027	0.2864880988449539	0.3346148432234965	0.4069242764841747	0.5037957896743693	0.9333543472979045	0.2027600797719608	1.858933984222577	0.05367688397702632	0.0521077148097336	0.0005572148134666828	0.806845858230684			1.261634629548323
4.659638900631615	6.719464281325148	5.748480201736828	1.794920425945175	0.730365783018984	1.097523846898039	0.6934061827739965	0.6833286326353613	0.3770036531221869	0.2612360588186595	0.2890741492836747	0.336047781467783	0.4075354166878637	0.5045945019918675	0.9348728507497007	0.2034458557807193	1.848602428507308	0.05368044332182467	0.05210420182448404	0.0005572140467020705	0.8067620635752812			1.261634703551018
4.667828686679185	6.86794624701291	5.790607239351989	1.809938776476837	0.7422871481104727	1.134000994770804	0.7065802061609383	0.6966093653005327	0.3827607606322439	0.2660112380657528	0.2921058192916696	0.337864758958804	0.4092041043506812	0.5066006027746398	0.9367102562138937	0.2041240299947272	1.829779683615141	0.05368577835665624	0.05210542152579679	0.0005572163948469206	0.8066998388192198			1.261634753219223
4.676018472726756	6.971680122719002	5.757634619523722	1.812947299018996	0.7259728106190176	1.116593387026808	0.7001223813319095	0.6944955543751197	0.3808221187902422	0.2690030442115237	0.2907539371770435	0.3369994272795837	0.409154048912696	0.5065002486323856	0.9370353451980834	0.2039534229326255	1.830912649939183	0.05368915704861793	0.05210974508726843	0.0005572171847039377	0.8066715680036206			1.261634795021099
4.684208258774325	6.808321984628107	5.778671020278152	1.775187414403225	0.7499296755597379	1.087747951655074	0.709540588072623	0.6910358767578958	0.38288970767847	0.2659145308257977	0.2895954019307912	0.3366861773856177	0.4089440654949226	0.5053608221925987	0.9366613041170102	0.2034741874817609	1.842952800080039	0.0536917075191723	0.05211074259341197	0.0005572141437533665	0.806583491788004			1.261634842889655
4.692398044821895	6.724914085989752	5.612124893720168	1.741018001906557	0.7369432607507481	1.053594661927296	0.6975955880924568	0.6843166185538476	0.3823395172197556	0.2654560473452898	0.2882335869862913	0.3361632438916476	0.4080418883080983	0.5046529066167988	0.9365110571579647	0.2034283930814189	1.841311999291017	0.05368997713219098	0.05210934004330102	0.0005572110327199495	0.8066227385442873			1.261634906293493
4.700587830869466	6.846507539679372	5.769067668847764	1.786190099536131	0.7473553541390311	1.084836940657327	0.7018147145810161	0.6931646559221043	0.3864839183487436	0.2677049076807262	0.2925980261221661	0.3376304677623689	0.4088227236440475	0.5056861265254982	0.9377546102775602	0.2039992549113776	1.824411713877046	0.05368573760145214	0.05210454197135365	0.0005572120471485439	0.8067136897847265			1.261634971296567
4.708777616917036	6.605296177479589	5.395676727401537	1.692045244201123	0.6735465178713578	1.041687880699276	0.6919312933150124	0.6862262896405819	0.3755143143905045	0.2618639669033824	0.2882593758412834	0.3351213472957787	0.4084279110477717	0.5042002172327821	0.9346454415303777	0.2030864252793504	1.820999236615146	0.05368202680719632	0.0520972858875824	0.0005572152770876533	0.8067295708466258			1.261635008316808
4.716967402964607	6.463153266720091	5.168009296534505	1.610795368219956	0.6434689851050851	1.006816840751334	0.6725282315608528	0.6772819565166748	0.3665721844260056	0.2557870454602321	0.2812055452701256	0.3325122075998543	0.4062808709414633	0.5024617326985308	0.9319705132992669	0.2023642809081708	1.835590262090989	0.05368348245210986	0.05209173266613345	0.000557215150958723	0.8068127277271584			1.261635013354329
4.725157189012177	6.545015614190573	5.494552153143251	1.68201244410293	0.7084587480556825	1.035453034408555	0.6810510414740596	0.6779369513917805	0.3699558178911778	0.2568043973990304	0.2815720619019403	0.3322367411991014	0.4057337333594698	0.502266284924604	0.9317495216156796	0.2024285489274421	1.849069383748596	0.05369069969834336	0.05208709499680626	0.0005572117580232529	0.8068133153367621			1.261635042702202
4.733346975059747	6.777743831519865	5.561491479579025	1.761369409193624	0.7181836617973472	1.054638787256002	0.6943170187552158	0.6804238055354003	0.3785233374145506	0.2610784512054403	0.2872558117017125	0.3352017025005682	0.4073344707568141	0.5041785819116742	0.9354281131770675	0.203465086828041	1.854025375106183	0.05369807315550164	0.05208846791506714	0.000557211988500899	0.8067539046829008			1.261635084627543
4.741536761107318	6.541425120740428	5.162853932623174	1.636660480163961	0.6574262274291438	0.9893475382162559	0.680013822729623	0.6743090032201277	0.3753905903238645	0.2589170847337728	0.2863138262171124	0.3340004418788537	0.4068870910760216	0.5029454115954559	0.9330042614493499	0.2028728710237018	1.849910073546853	0.05370363962512166	0.05208836497972909	0.0005572160037665603	0.8068061968664876			1.261635081342729
4.749726547154888	6.428943774037684	5.100630650732005	1.574561513768736	0.6515010505781735	0.9788234181044386	0.6725610866798883	0.6743869102897717	0.3712275085801619	0.2582902531283038	0.2824256816050656	0.3316464686817013	0.4064346628822638	0.5019629160627359	0.9312452608475047	0.2023839081565594	1.846864634156382	0.05370358788597556	0.05208271217163449	0.0005572170630898287	0.8068918050837527			1.261635055283985
4.757916333202457	6.804363149504129	5.527563471726117	1.657114477462994	0.7086950564614471	1.045360877658376	0.6902649332627825	0.6920495555624474	0.3813313716221897	0.2640372128995947	0.2907576194824991	0.3354659635880639	0.4089180102270581	0.5054598846006584	0.9352583271318624	0.2031870189193887	1.853204949714885	0.05369780051311462	0.05208231635390077	0.00055721380429792	0.8069345351053354			1.261635042880014
4.766106119250028	6.929487819540719	5.621656732779605	1.72506997178203	0.7254820605627715	1.075533241217637	0.6977323751344895	0.6981966398823749	0.3813234574425629	0.2683475527497441	0.2913487432977239	0.3354598117643223	0.4091701233031287	0.5048892335265343	0.936489811801389	0.2035176513655537	1.863653878693702	0.05369003907499777	0.05208849166937592	0.0005572117738312114	0.8068701461728118			1.261635044757141
4.774295905297598	6.744909364056641	5.423491779914441	1.710069156454018	0.6842247205005438	1.073842216176246	0.6927025704378639	0.6966658022805806	0.3763783540910628	0.2677279987731917	0.2870423796760509	0.3341700688371174	0.4072597745145889	0.5031519609098654	0.933717409330831	0.2032014280478521	1.845674066081522	0.05368582136657177	0.05209200032935858	0.0005572144277571553	0.8068769093382815			1.261635023228637
4.782485691345169	6.727427043645456	5.37871309458618	1.679583831062073	0.685578840342834	1.068360120342159	0.6928419069713052	0.6917673027047605	0.3827076715242221	0.265071577418357	0.2895418549394924	0.3352786472383039	0.4073145327308948	0.5038402494060072	0.9330949511906889	0.2032124816995965	1.835432032808173	0.05368970369179765	0.05209805410029731	0.0005572186351302105	0.8069164630993098			1.26163495786339
4.790675477392739	6.65687306562543	5.463859035452661	1.624960005218339	0.7363143785927947	1.030659737084	0.7242289720229396	0.6886022363241661	0.3922212158554483	0.2648531786934131	0.2923766548640204	0.3363785098043252	0.4077899713317437	0.5048521156955081	0.9345112760297971	0.2031043677729608	1.840665159965837	0.05369225317823435	0.052106081169776	0.0005572196500110703	0.8068628321645072			1.26163487502186
4.798865263440309	6.570018258581075	5.463415915018539	1.612718593916098	0.7320563326121948	1.006998383993884	0.7110251507290566	0.6771829564330513	0.3816623572969936	0.2604466973929548	0.2876119989704283	0.3343533209665865	0.4065963409036105	0.5032547413473552	0.9333782030955132	0.2026243854117858	1.848464651301751	0.0536944409438657	0.0521106172118959	0.0005572177182616178	0.8069374338369718			1.261634818017395
4.80705504948788	6.504375139935606	5.334252050451438	1.645681733591829	0.691982343478303	1.00804288067475	0.6810724630345661	0.6731131450923271	0.3705462951226055	0.2594052050733184	0.2833037049587853	0.3325335836464842	0.4057170041151927	0.5017340988603505	0.9311498481687872	0.2024456439358732	1.841957977160529	0.05369438979377517	0.05211225289241513	0.0005572174368006605	0.8070153904420757			1.261634784735953
4.81524483553545	6.505405571203118	5.217789968915375	1.692051106848617	0.6812063151710789	1.011540140976187	0.6778428994784496	0.6755902006791666	0.3675636301793817	0.2602633740594409	0.2817829616078749	0.3322403642902764	0.4052607928193133	0.5015457617507317	0.9302961837505013	0.2025498327468106	1.839711201270659	0.05368824562845885	0.05210587301439464	0.000557220469933393	0.8070234854992894			1.261634728194272
4.82343462158302	6.616873103002962	5.148684204014167	1.68805523932937	0.6692798245261471	1.039309414170701	0.6855307334797462	0.677158947357095	0.3689444813314059	0.2584915787619687	0.2815807247571339	0.3330604672219805	0.4067684228059357	0.5027919391801794	0.9318859063064109	0.2026576146977386	1.849317412667241	0.05368218366096757	0.05210218713901144	0.0005572222108904357	0.8069832170453886			1.261634638900057
4.83162440763059	6.731983324351859	5.342198056164923	1.721049666095535	0.703552739550776	1.075895221652349	0.7047294259640579	0.6837360109665874	0.376772430092679	0.2608434873177932	0.2854388833028079	0.3353419822839944	0.4083909661375549	0.5052715443522677	0.934907980541646	0.2031347586054237	1.855696750480759	0.05367630947599183	0.05210282098812023	0.0005572199152345966	0.8069330105196221			1.261634545097713
4.83981419367816	6.636976315391588	5.418437202440677	1.738406402306246	0.6765948251910279	1.054574921635334	0.6830712704078744	0.6806550558567899	0.37092927952649	0.2605653006179657	0.2851064766111415	0.3340765831937726	0.4071225718207415	0.5042949830684441	0.9327035187631982	0.2029644995232538	1.84572381299138	0.05367235252733043	0.05210263226178074	0.0005572177529032658	0.806941231413514			1.26163449621443
4.848003979725731	6.461244512320836	5.307721991915499	1.614345912022179	0.6490681339826994	0.9985213718597732	0.6727140223110922	0.6740978381537415	0.3674489432110716	0.2593120029680563	0.2826977252168523	0.3323501018756085	0.4062155639141369	0.502386024847792	0.9315032553199903	0.2024553522224555	1.830671980215013	0.05367480338837197	0.05210300155221316	0.0005572209031319403	0.806978100920458			1.261634440308818
4.856193765773301	6.662752313297071	5.446296454488147	1.634421334069006	0.6927626363325652	1.007920029117261	0.6942409733779286	0.6775892915550389	0.3723528926457146	0.2611722426152288	0.2829011278240063	0.3326522922669717	0.4061112049039615	0.5029692961283154	0.9326743249361673	0.2028272029913764	1.825812458685435	0.05368357457231	0.05210869958422006	0.0005572246131213981	0.8068985353118059			1.261634390209883
4.864383551820872	7.045896541574826	5.840736249021085	1.771420003975703	0.7415200382451812	1.077784523245674	0.716371497222508	0.6883460685633082	0.38497948615608	0.2661599463295513	0.2880616998856195	0.333718957400645	0.407409977811976	0.504839380525278	0.9349804878668193	0.2035153753593742	1.829088356179791	0.05369218002060434	0.05211754335160574	0.000557223569747786	0.8068662989433686			1.261634326623021
4.872573337868442	6.917384620873094	5.987424036307155	1.856068298097117	0.7723647147779438	1.101317849195705	0.7260334815306764	0.6907048306992277	0.3825360484525528	0.2654616975480206	0.2902953724641397	0.3358303851850835	0.408069634113101	0.5047898293788657	0.9350214759587094	0.203176147388351	1.84241444118072	0.05369735024031158	0.05211988030718046	0.0005572211515574631	0.8069244267483486			1.261634286297575
4.880763123916012	6.947149917340734	5.769719055115983	1.882645188590228	0.7377190025991706	1.120098293358918	0.7161113965606366	0.6915316990916811	0.3824772844459393	0.2664623783355987	0.2925620085901043	0.3363615290255064	0.4077533191086994	0.5046606253628152	0.9348099632871925	0.20350426847935	1.839114519098482	0.05370149339183587	0.05211406709646568	0.0005572220058925338	0.8068990441451026			1.261634253124593
4.888952909963582	6.571799186429691	5.411386214722533	1.690609047204295	0.6950359088768608	1.066287979341446	0.6965752074827839	0.6854920799645059	0.3783509641935957	0.2668178336444731	0.2902905286201222	0.3353964659139558	0.4075776411929223	0.5037975553790304	0.9328282129058598	0.2031192569431101	1.826376963102483	0.05370253318133072	0.05210396967065027	0.0005572252817637449	0.8069033526680762			1.261634197589799
4.897142696011152	6.285418535322737	5.138328412515108	1.536277814028637	0.6604315057754597	0.9913524733678482	0.6861824029532045	0.6709768998980319	0.3692628819490582	0.2552752272070732	0.2787920222651341	0.3312495046623208	0.4049813342359025	0.5009532682886804	0.9292185078304754	0.2017073518966026	1.82560869359295	0.0537020584814768	0.05209961011150003	0.0005572262537794019	0.8070100512733404			1.261634128392249
4.905332482058723	6.380459725300253	5.274485161759539	1.575663515919873	0.6700518307564802	1.00803196920479	0.6738665257630286	0.670848962903005	0.3697692245214551	0.2535443973015286	0.2802869163440705	0.3311762436376984	0.4042432545894785	0.5004576903716519	0.9290048445204654	0.201521234586802	1.835785095002109	0.05370014128923715	0.05210198641344575	0.0005572239048925775	0.8070206061061508			1.261634076782769
4.913522268106293	6.645731144272077	5.564811877274512	1.762733809729568	0.7135386356196074	1.095757954709852	0.6922541853738665	0.6868127816369006	0.3773047875222044	0.2635624163885319	0.2881593553448429	0.3342439493929143	0.406870022913683	0.5036827412096141	0.9320872251979382	0.2027426964130224	1.845700880267422	0.05370082350494892	0.0521040169351242	0.0005572225318281625	0.8069282495269635			1.261634050377211
4.921712054153863	6.639159421988114	5.503586738257025	1.740222592749523	0.704160016606918	1.062019521982698	0.6981180031579733	0.6868194517520582	0.3744983972888971	0.2625433654842798	0.2850727059235602	0.3337356296091942	0.4061238398025938	0.5037909786514904	0.9323205019723459	0.2033091571947158	1.827043032492325	0.05370729604690505	0.05210746788368111	0.0005572252133167957	0.806903162596421			1.261634011903374
4.929901840201434	6.602139041488975	5.411432216432932	1.660421603701128	0.6769911013162879	1.005539690601659	0.6839697595243734	0.6822827606964716	0.3701779028051915	0.2593715873639186	0.2835173404366912	0.3330232697835036	0.4060614787027378	0.5029965643871075	0.9321118439328533	0.2030756060428333	1.825182108417821	0.0537109223669743	0.05211345651337841	0.0005572287154480997	0.806817777180566			1.261633942219086
4.938091626249004	6.778698058833326	5.53884727613115	1.757184232958078	0.7159070783893756	1.057810843034111	0.7034516823444853	0.6868074382561496	0.381761239135682	0.2681320767718818	0.2903364102277747	0.3357726667669708	0.408589704039574	0.5042970812089478	0.9350778561320937	0.2032686122105938	1.834311458111271	0.05371104301994241	0.05211366948231393	0.0005572278529612131	0.8068421779908608			1.261633887073937
4.946281412296575	6.761261315296004	5.662227594930092	1.821906321597781	0.7475243605898247	1.123925587963595	0.7024941760452195	0.6924309977183278	0.3839740384103944	0.2701044477825692	0.2912603560957395	0.3367736095878246	0.4086925536646503	0.5050505697815076	0.9346890061241108	0.2034866110162393	1.841107018178932	0.05370723184030621	0.05210818164625004	0.0005572240806921622	0.8069672376422723			1.261633871031047
4.954471198344145	6.580204598250287	5.394192215071173	1.63448286872322	0.7113974792487997	1.056633437720727	0.6841246800009561	0.6858242588644874	0.3695819035908227	0.2608079145403818	0.2821909566950279	0.3331832818610869	0.4066534788383828	0.5035081320807037	0.9316383002657933	0.202768328956432	1.83208435728303	0.0536981581395642	0.05210633756620581	0.0005572244953588832	0.8069506135522565			1.261633852831316
4.962660984391714	6.640634494933321	5.634277474770609	1.65403985695099	0.7509368054597465	1.056074647457931	0.6946342998729751	0.681186508509051	0.3721376931609702	0.2592679474091423	0.2832234797932364	0.3332827056957439	0.4069719717844875	0.5030806876431199	0.9336225869848768	0.2025577455310245	1.824111045614905	0.05369394274727182	0.05210929000583456	0.0005572292266926829	0.8068879411281089			1.261633807569284
4.970850770439285	6.897071822022664	5.81361367790472	1.755736572116851	0.7793449498382435	1.077739552850802	0.7089188499043085	0.6834368236927976	0.38038231040281	0.2656962612879413	0.2883423633509638	0.3357814348501481	0.4071641212541472	0.5042860912245989	0.9350607144444464	0.2032862265198703	1.824904922949504	0.05369636370584443	0.05211267556900641	0.0005572297560159891	0.8069729452277062			1.261633760242153
4.979040556486855	6.830835336644317	5.47929157611008	1.709950873320645	0.7320376617617181	1.040243050100693	0.6998899380863784	0.6792244173849569	0.3739637487121394	0.260676081869317	0.2862244887836557	0.333802715558167	0.4061809769168384	0.503421230724951	0.9333892772509638	0.2029293404367105	1.828737792625871	0.05369923015206112	0.05211769403970497	0.0005572262474595753	0.8070132638250962			1.261633713549465
4.987230342534425	6.806243586390251	5.568045619888629	1.752183896894849	0.7396639045719375	1.056014858619428	0.7060434447585386	0.6824569810176274	0.3752036299892849	0.260765605364499	0.2874025892352527	0.3344152383766306	0.4070859442150698	0.5040192100120541	0.9350589519753497	0.203297584323251	1.832969250202655	0.05370309936360423	0.05212744364469147	0.0005572256759171325	0.8069503069802646			1.261633697295542
4.995420128581996	6.900608697036713	5.775545140903944	1.837556423292589	0.7522010571631721	1.124265451464642	0.717783734715804	0.6956604718716692	0.3859008718773873	0.2710843078709321	0.2926968460622598	0.3380835968413594	0.4092248531290573	0.5066810637277512	0.9367731229075565	0.2044207068817424	1.824353447596759	0.05370511538614447	0.05213283058597895	0.0005572291480874067	0.8069425016654848			1.26163367475867
5.003609914629566	7.025584971514856	5.863584114727614	1.92455178491524	0.7473970574892401	1.192707523961591	0.7333376287603764	0.7048496592784635	0.3852397762716008	0.2695787342576695	0.2912376492467583	0.3376612678991247	0.4093551059323858	0.507278282169345	0.9366851183107774	0.2041589018625471	1.812593425832456	0.05370429980359496	0.05212832441985275	0.0005572320358895574	0.8068589771782612			1.261633619800021
5.011799700677137	7.138897798854643	6.035290809418424	1.944201102458032	0.7807478871043472	1.189985496717747	0.736771004797023	0.7038773995380551	0.3926771527764894	0.2693053021472308	0.2953157916633054	0.3387803348086713	0.4099069665332889	0.5080573442394435	0.9391571498262749	0.2041497816901963	1.814559414484415	0.05369986644988686	0.0521226721000454	0.0005572307137923938	0.806725538481335			1.261633552754283
5.019989486724707	6.800074572903755	5.719123354594143	1.78418082968324	0.7500134129094049	1.112911344611135	0.7179779270640781	0.6947983365773379	0.3892363838776676	0.2697399073557266	0.2929405399313862	0.3372445876615491	0.4090015363130916	0.5055920574671012	0.9365255879241104	0.2033114197494755	1.831990831603622	0.05369404556816844	0.05211200286181387	0.000557228421461036	0.8069118523768636			1.261633514089777
5.028179272772276	6.432431291132912	5.202917002660662	1.553106850826656	0.6648380843467675	1.006471395698902	0.6842897740370443	0.6773879535834184	0.3737535576223691	0.256780487591443	0.2833488591552713	0.3322502728600775	0.4057317299827836	0.5020959733916146	0.9313512981614211	0.202315344230848	1.832572587022331	0.05369029611065113	0.05210065945152804	0.0005572295931376087	0.8070482130319937			1.261633486599929
5.036369058819847	6.629478014430071	5.183249924136612	1.565657587635259	0.6502567619955226	1.008566178470975	0.6738606676699629	0.6792339669277685	0.3689870273195942	0.2562633456928446	0.2815079967207329	0.3318106223839865	0.4056052662640677	0.5026431736665872	0.9322718909260365	0.2027503716878811	1.832670913556751	0.05369074250727483	0.05209852526208066	0.0005572332004846828	0.8068682403818418			1.26163342061753
5.044558844867417	6.921476615591602	5.794244980454768	1.72286803058769	0.7292176768069231	1.039102979108497	0.6877697792306077	0.683547114051425	0.3741751257714156	0.2633836904991054	0.2852173723037837	0.3334410215390807	0.4065087854696778	0.5030000150356375	0.9340860722534466	0.2029259453982133	1.843165167140561	0.05368985230985827	0.05210249871801811	0.000557234462287001	0.8068415658912444			1.261633331684392
5.052748630914988	6.959272911302382	5.978468355689635	1.826112356594052	0.7651241656873921	1.084786468443213	0.6945564013094152	0.6884494458052344	0.3840222519909544	0.2637236931145163	0.289163466973377	0.3341123643610695	0.4074418355318645	0.5035729855980028	0.935204072825561	0.20307192718645	1.845719656139536	0.05369301677477299	0.05210977675968013	0.0005572318787916274	0.806882359498619			1.261633279453589
5.060938416962558	6.850581575465196	5.663029747878596	1.785165608305776	0.7237286311711351	1.065815072621592	0.6956249717910438	0.6845175943951856	0.3818457017377682	0.2609527287196283	0.2899105070549435	0.3337618844628346	0.406725731537354	0.5028697936108617	0.9345946355922009	0.2028866570588812	1.839740421464179	0.05369853482397495	0.05211251492224261	0.0005572298828794896	0.8068743346568684			1.261633262015105
5.069128203010128	6.640860161804337	5.487938957240175	1.703792698467452	0.7112743402872467	1.050260193350496	0.6961775317844758	0.6836909634879638	0.3767254152875538	0.2582896470913886	0.2858636819880614	0.3332496731244505	0.4060902722682685	0.5023509871529819	0.9334994933235077	0.2026556435516945	1.828622746454212	0.0536962169043679	0.05211083197724944	0.0005572324391653782	0.806877667945315			1.261633234446546
5.077317989057699	6.788581951730794	5.561971909457184	1.731012972268582	0.7253453932684798	1.059574755125503	0.6990713674557381	0.685419542095332	0.376599624125412	0.2615728375893018	0.2838573401532616	0.3331424568357801	0.4066446285307588	0.5031801201572145	0.9338168968812611	0.2030541344341101	1.833485552040367	0.05369158449401746	0.05211010490732354	0.0005572351689291632	0.8068657637573965			1.261633193692871
5.085507775105269	6.722698016015073	5.33157918803841	1.65093914801556	0.6696160880206887	1.020309038796061	0.6934504123477789	0.6763815367585362	0.3779538505117992	0.2592294919395822	0.2855573885041222	0.3321911017451711	0.4057037905888031	0.5020786500395131	0.9321471835039837	0.2024002603042022	1.842656959784097	0.05368554661883842	0.05210810197693352	0.0005572322977772244	0.8068837385214427			1.261633168743665
5.093697561152839	6.5305824181231	5.167719184081424	1.621692001984085	0.6370117464510645	1.00312534646223	0.6706116909105975	0.6730812546044974	0.3747266049767438	0.2550371812564563	0.2840689099617412	0.3313136562577756	0.4050476859279258	0.5011265289812101	0.9309775207804003	0.2020108268235818	1.84494121724104	0.0536804425528905	0.05211012433636542	0.000557228312673704	0.8069280224036682			1.261633179208552
5.101887347200409	6.681799522579492	5.53294642591772	1.68636869410355	0.708917481483173	1.039783260533809	0.6780183614591356	0.6811106263566929	0.3796483731394504	0.2594375642536781	0.2880897696797116	0.3340482614304489	0.4060820252680402	0.5025677563934094	0.9329542812628525	0.2028107016380143	1.83766466615939	0.05367652419126417	0.05211640079076061	0.0005572307401837478	0.8068822488621893			1.261633180669808
5.110077133247979	6.698556659584435	5.782126724037608	1.764455367160944	0.7363984589918412	1.049914439459271	0.6938767357593761	0.6836524909177776	0.378282315005979	0.2635361760603268	0.2876201669582367	0.3350223117594658	0.4061269795997063	0.5024197793006135	0.9325493986849434	0.2030334484558125	1.83377239347335	0.0536800530464655	0.05212288384826279	0.0005572343902175597	0.8068940404752957			1.261633187339303
5.11826691929555	6.546250157742959	5.461243474424774	1.725317200591506	0.686080186292066	1.04461908932561	0.6831843666465711	0.6844514971090995	0.3735106337328476	0.263392677211559	0.283692243584927	0.3329128430412236	0.4054469371647429	0.5015565369105711	0.9312190214379704	0.2022580570756355	1.838110207465895	0.05368954898663422	0.05212859640834479	0.0005572327301418944	0.8069098996229777			1.26163320263982
5.12645670534312	6.35364572868595	5.180883110348045	1.566560810550537	0.6437720387981127	0.98395795696771	0.6613163754113585	0.6717324660549024	0.3648334740847295	0.2556951774717914	0.2791751111413698	0.330649859859904	0.4042634763015466	0.499385015639596	0.9287352360994009	0.2012475467223325	1.840596085518967	0.05369755808763753	0.05212728732319457	0.0005572287966284896	0.8069397045627847			1.261633225422277
5.134646491390691	6.41972319446614	5.203852451266629	1.566046373022743	0.649864447795839	0.9710609612097598	0.6608757364533128	0.6688451043175282	0.3643018002071374	0.2559472579181596	0.2814224042962056	0.3315343661550134	0.4051847885545623	0.4996014824874611	0.9289613651670799	0.2013593990307164	1.840622297041151	0.05370039839558691	0.0521213050593258	0.0005572286197935112	0.8069729242546253			1.261633258216058
5.142836277438261	6.720690818332978	5.336081110654035	1.711324792970798	0.6715406115015012	1.03269536161454	0.6800515692336659	0.6769896649332486	0.3709515178455728	0.2599598955961088	0.2836372579138437	0.3321782946497457	0.4062788676134958	0.5011031175040359	0.9321162568177275	0.2024447634576548	1.83643334786479	0.05369760229058632	0.05211285302855058	0.0005572315503915559	0.8069701007840889			1.26163328465912
5.151026063485831	6.517416494685063	5.296401054193308	1.701263304517815	0.6759338400171935	1.058864802248805	0.6901627897195595	0.6805933598106414	0.3755322313707194	0.261251394894248	0.2826794043035157	0.3313484499610464	0.4056229856265842	0.5010993392732401	0.931812144154758	0.2025006551904384	1.836621567158302	0.05369848795517861	0.05210493117911521	0.0005572329505593938	0.8069725928426638			1.261633279130885
5.159215849533402	6.635800476458546	5.586983935231131	1.768532506399636	0.7123161553702304	1.091113550833945	0.7003841196479804	0.6878228210426928	0.3793543420237022	0.2675646714717503	0.2890812698686464	0.3335003502594783	0.4072466302578495	0.5030690521471789	0.9333582617975639	0.2029571747951625	1.841735045043882	0.05369727346535825	0.05210215342603809	0.0005572307066953212	0.8069080009114948			1.261633278395182
5.167405635580971	6.76617406471345	5.598536310917225	1.79291512113333	0.7081578349566485	1.085103723122482	0.7023474801636935	0.6842254118918313	0.3802182128214021	0.265558008862542	0.2871394978805161	0.334756864414273	0.4079365072519675	0.5041702592273852	0.9345874953083901	0.2032600096446261	1.848142086292154	0.05369355860285781	0.05210247904483261	0.0005572275536625415	0.8069351017536636			1.261633328543695
5.175595421628542	6.703878428173279	5.455542757640165	1.730866687318855	0.707109431313743	1.061448615342041	0.7003006177647688	0.684886135329952	0.3831682304840588	0.2630813397863332	0.2872908796640629	0.3356022029806535	0.4083418261014127	0.5048974076540892	0.9344859628068851	0.2034743403120165	1.83439852528671	0.0536933488772862	0.05210742804902284	0.0005572275901473371	0.8069076570118454			1.261633395049891
5.183785207676112	6.62399008234066	5.23917477943466	1.641732856635122	0.6614541549409354	1.033685070925465	0.6809752646214755	0.674996982295925	0.3728431622596987	0.2571505288944365	0.2858974242811479	0.3337222698272064	0.4063038729441766	0.5020716760739621	0.9308605117578744	0.2026091031086232	1.823248878898182	0.05369313441117896	0.05211620798329784	0.0005572304515044828	0.8070270155809716			1.261633413654702
5.191974993723682	6.4933852672258	5.245412773864069	1.647977380483593	0.6652690067095494	1.044882558578609	0.6842685704932499	0.6741962235414495	0.37160279822377	0.2544018932439022	0.2827771449546408	0.3319973527346291	0.4053766382578505	0.5008388840298048	0.9294949275085381	0.2020068957893235	1.825922614779087	0.05369117538951702	0.05212361116233231	0.0005572307411173741	0.8071062865569931			1.26163340333344
5.200164779771253	6.694383231485348	5.476438467974147	1.756051766124839	0.6944380858145726	1.067848271435056	0.6948782668106747	0.6791195830471674	0.3774190479052625	0.2585195204822159	0.2846543949953607	0.3326509895046142	0.4059513827698343	0.5015583473153933	0.9316031767889773	0.2021781818898345	1.846254712359267	0.05368964067801955	0.05212793856078359	0.0005572271168438863	0.8069921191775793			1.261633432654749
5.208354565818823	6.854084662795912	5.485788331680897	1.767265962462693	0.6914367246425625	1.063487989448449	0.7014051444609111	0.681892802809947	0.3747976286665822	0.2612335383405399	0.2844296636113774	0.3326400057814023	0.4057733206878624	0.5015411555367251	0.9317050915548585	0.2022987193773541	1.838430642116413	0.05368752962407633	0.05213100642326386	0.0005572255957126465	0.8070594422542005			1.261633498914011
5.216544351866393	6.544345333666115	5.118087824317561	1.569691824252255	0.6457948365781334	0.9759347069607619	0.6773352547958472	0.6703795500040155	0.371749031903341	0.2565773812101867	0.2819590011850862	0.3302733268222049	0.4040235370804743	0.4995947310117687	0.9281620984774943	0.2017412466770851	1.81326178432476	0.05368753192236901	0.05213178712349223	0.0005572296438764263	0.8071178995696748			1.261633513328282
5.224734137913964	6.482583746497262	5.085017861741985	1.558200562058916	0.6338128636232156	0.9749983999980862	0.6631814591904733	0.668333902310986	0.3681822098266916	0.2545566579075279	0.2808476796158016	0.3294269620383442	0.4035531209827124	0.4991054055872828	0.9276012686601547	0.2015434937682035	1.818390036014423	0.0536948727732324	0.05213601877227751	0.0005572317941375884	0.8070680345489174			1.261633518193384
5.232923923961533	6.676556786859288	5.345261576415234	1.683758300958534	0.6763572973813183	1.046676342270815	0.6840292098982313	0.6793821189237348	0.3682764263135589	0.2577417384802035	0.2824527749471063	0.331805926476385	0.4056260795746633	0.5018934314160568	0.9310521781329312	0.2022242478464928	1.834609948016419	0.05369797241846389	0.05214530945885049	0.0005572285706743681	0.8070282267630267			1.261633520248601
5.241113710009104	6.676640642496218	5.320640683376795	1.706218935112442	0.6804559034012646	1.045174633867691	0.6799163761459119	0.6810715513587972	0.3712092423969127	0.2611722180177741	0.2837445534624386	0.3337442538969356	0.4073877948411123	0.5031303138886279	0.932996752807764	0.2027252209243159	1.846451948038293	0.05369846930262161	0.05214975456485853	0.000557225868465087	0.8069498357363509			1.261633540895884
5.249303496056674	6.765084781741574	5.563495378556146	1.740441174049592	0.7163926897893232	1.076002770666888	0.6911513136109247	0.6843366177542343	0.3806984338083763	0.267858441620401	0.2883908288005488	0.3348021450597082	0.4076057025395696	0.5034333133231993	0.9335330288696315	0.2034333869993245	1.831522805505774	0.05369905506751641	0.05214482139687415	0.0005572271537081462	0.8069093503083054			1.261633569343825
5.257493282104244	6.695159939975844	5.662235024891736	1.673399343501271	0.7295074130536362	1.05495658397274	0.6879197273356038	0.6772182861693842	0.3756212038658603	0.2600449133131439	0.284050565505766	0.3314637899776817	0.4053026678206653	0.5008965855685371	0.9316353638639502	0.2026072636991421	1.828043552610061	0.05370038824361176	0.05213694550378196	0.0005572303395510602	0.8068959747389751			1.261633555923434
5.265683068151815	6.415823667298636	5.25822789994973	1.529825526129936	0.6514224769293351	0.9782904335093812	0.660583967624891	0.6712414220379984	0.3659426758262921	0.2539281000901323	0.2797281896291107	0.3296680503722039	0.4042853817176653	0.4996506512093058	0.9303125618564738	0.2017659211926794	1.844351375773806	0.05370219343234028	0.052130342942305	0.0005572303516236649	0.8068701337272348			1.261633531781175
5.273872854199385	6.440873545150357	5.222835927814472	1.594316821225863	0.6549537944124409	1.00770340453792	0.6612964965337014	0.6748912304342429	0.366796343048466	0.2579219451427162	0.2819509660205768	0.3316372402235669	0.4061379300500167	0.5014769671244222	0.9310736371248592	0.2021592530155101	1.847248928634889	0.05369933221722532	0.05212909491727293	0.0005572275811504127	0.8069808570452418			1.261633526913885
5.282062640246956	6.617949656443443	5.50927709971985	1.690293783312338	0.717016803917507	1.052913795325705	0.6734574273865357	0.6803334270338455	0.3717603286656763	0.2588284671002786	0.283806132053422	0.3328273173285856	0.4067891875671729	0.5023315427521755	0.9330610746605521	0.2026255754292932	1.831728256047161	0.05369864380330508	0.05213309033110115	0.0005572277296294047	0.807015977821063			1.261633524724268
5.290252426294526	6.559516332614105	5.336000938822948	1.632422765061706	0.6833447741468135	1.026687250693635	0.6841896586839704	0.6810998668244984	0.3736560115256267	0.2600230160899293	0.2834393057313767	0.333339032113247	0.4064485154571198	0.5024353079326996	0.9325879276218996	0.2026207584935027	1.823196534085902	0.05370378294729756	0.0521408247623278	0.000557231815390189	0.8070020576634027			1.261633494015282
5.298442212342096	6.592063343424115	5.391903772774104	1.670303718205819	0.6802975264927594	1.056850434482715	0.7002553209428808	0.6871457774348702	0.3806790955761892	0.2668634764985157	0.2865758619274334	0.3341889061773352	0.4069752506028068	0.5035916195422945	0.9334678897509568	0.2031056611624676	1.831451807561822	0.05370969218397523	0.05215474267127615	0.0005572339649965286	0.8069319064382079			1.261633440894079
5.306631998389666	6.586057425234485	5.348300626127831	1.67460991135313	0.6852433702897152	1.074404970680239	0.6930786383350247	0.6886498307925337	0.3771381206297356	0.2636323453880745	0.2858250008171097	0.3334832949349814	0.4060942508022096	0.5025549027571009	0.932700695827447	0.2024509986517636	1.850032188673719	0.05371106699271899	0.0521678778394345	0.0005572311783334954	0.8069967766863548			1.261633402550585
5.314821784437236	6.498970906272055	5.239555486742543	1.599548145221323	0.6886818333438953	1.013906018154848	0.6895510731642537	0.6776760104057867	0.3746117199964352	0.2578159519395607	0.2849237316788178	0.3329238158145781	0.4056016671237556	0.5019605518373583	0.9313735402483839	0.2021603932677242	1.848101429060929	0.05371123147560251	0.05217821174435058	0.0005572282791819948	0.8071342336501428			1.261633384179745
5.323011570484807	6.420269827229602	5.313446842009022	1.550674055373509	0.6864968482797176	0.9890834428766128	0.6817689153771409	0.673871898488536	0.3783133247427386	0.2547605945862198	0.2858574625732088	0.3316522561286085	0.4056663254222316	0.5010453445602903	0.9313667027936172	0.2020535080348785	1.832777615305755	0.0537103367255135	0.05218241424957303	0.0005572300182998887	0.807028243233189			1.261633361712528
5.331201356532377	6.339568088111665	5.265752332768942	1.526408186087908	0.6613883509538185	0.987103004263062	0.6742341028098245	0.6784418661753576	0.3751894396420595	0.2569276461749825	0.2854683095508963	0.3318017379920334	0.4059339511066165	0.500763724340145	0.9311830017065319	0.2018118224639612	1.826431154159715	0.05370922681422319	0.05218205442951792	0.0005572337421638472	0.8069908819895626			1.26163332845603
5.339391142579947	6.438184947756351	5.120466039760653	1.503642812833046	0.6423513097486071	0.9788844173451698	0.6700718943031981	0.6765650363851561	0.3722063573514031	0.2581515582726504	0.2834742117151157	0.3312461430178809	0.4053279403558267	0.5009757608687568	0.9303166945132982	0.2014466359465847	1.82835492535339	0.05370737553613801	0.05218478442983384	0.0005572334046690776	0.8071207935534879			1.261633265781336
5.347580928627518	6.366909629263279	5.036599443714703	1.457979555933729	0.6303586902603368	0.9667449707575726	0.661875198547033	0.6711366979679371	0.368234306541661	0.2548795699443915	0.2801036092817594	0.3290646669209003	0.4039717827163819	0.4999019120608032	0.9294210316660642	0.2013066852334649	1.838082654814289	0.05370688523596496	0.05218524767351426	0.0005572293975588486	0.8072403215565699			1.261633250720124
5.355770714675088	6.429298416934936	5.120066545052167	1.542979801027664	0.6496954315503546	1.005449760135163	0.6696113387240664	0.6766502741432258	0.3699754334315585	0.2576732146729862	0.2814814023193722	0.3298833807784403	0.4048408451678172	0.5005143658656513	0.9307982207555243	0.2019473809742414	1.829961072367355	0.05370758196147036	0.05218016741026666	0.0005572294909139049	0.8071458319096044			1.261633270308266
5.363960500722659	6.659928921460897	5.316651503180016	1.71440831528083	0.6915509589595246	1.049819104652389	0.6810767188734144	0.6788603351611228	0.3746755175314612	0.2621147928031123	0.2858605793179941	0.3329425672820774	0.4066266045003421	0.5020560152007788	0.9319747532798123	0.202391063213947	1.821623545954612	0.05370788517234104	0.05217396425935944	0.0005572332236022113	0.8070900565749886			1.261633267759571
5.372150286770228	6.753119929101611	5.455590961781569	1.765237086793602	0.7084635513064105	1.080928906412092	0.6921619792839095	0.6853302857711543	0.3754911168847508	0.2643922344937469	0.2862834224766841	0.3336858593770195	0.4062677828747224	0.5020471340966743	0.9323235484406501	0.2024588039481909	1.829221693477016	0.05371034331046221	0.05217170109555996	0.0005572337876360273	0.8070926331088586			1.261633246364985
5.380340072817798	6.748682593231234	5.265551438778986	1.683512543375305	0.6750708114690792	1.080872232929378	0.6991585490576803	0.6932388765593485	0.3725082057800084	0.2603630229937042	0.2817876826506219	0.3321816147085717	0.4059136301066223	0.5026459154442295	0.9324108589974451	0.2024584775002334	1.847220949199307	0.05371176376198665	0.05217180043806199	0.0005572307866648383	0.8070347100808392			1.26163323369283
5.388529858865369	6.939662250703597	5.496805278223619	1.753035966413015	0.7143193753200934	1.111196690588475	0.7201917238139669	0.6958724610303532	0.3829343029702312	0.2624455705836298	0.2880356021911322	0.3351875163828036	0.4079506899588624	0.5051478182146136	0.9354980031714994	0.2035279904322828	1.851092356731381	0.053710871164028	0.05217213217854142	0.0005572288203930749	0.8070307648697579			1.261633251053984
5.396719644912939	7.232464596721895	6.139891452424561	1.814223605377961	0.873063009676011	1.141506552438822	0.7639297990955044	0.6922979549221159	0.3999556897479229	0.267059060880609	0.2990325832050382	0.3380237334841179	0.4094440095743758	0.5070990894556576	0.9389304199068381	0.2042755752868131	1.824075472441661	0.05370920979411559	0.05217346934326732	0.0005572304436405925	0.8070233905026016			1.26163326871523
5.404909430960509	7.021994374173806	6.114025282212529	1.742822084095714	0.8643214286207724	1.09879694498676	0.7343763781783981	0.6883403067679992	0.3903228887280795	0.2644555064491826	0.2901069836460062	0.3351635131577742	0.4072582082405091	0.5047125859702649	0.9358621115695385	0.2033284066484062	1.824509394054522	0.05370784801890763	0.05217515204411687	0.0005572329345571864	0.8069913115867677			1.26163326377485
5.41309921700808	6.778406743422411	5.476732149503936	1.714782815996474	0.6971865250270156	1.084254219475964	0.6919413574557873	0.6913912044481717	0.3766926536461796	0.2605789238146363	0.2848089200217359	0.334096667042705	0.4060641147638862	0.5033362630007377	0.9328894213036383	0.2027438659985027	1.836771396731554	0.05370596390139037	0.05217968400511348	0.0005572320729855626	0.8070665677913705			1.261633257403454
5.42128900305565	6.517191408335557	5.247657201337488	1.572004188947216	0.6634115341875783	1.016336668153348	0.6839586870004482	0.6765643268926006	0.372757064988966	0.2544910028346218	0.2834088248522095	0.3331242813105671	0.4057604856860367	0.502072963622043	0.9317929220649059	0.202356459952685	1.84288537040697	0.05370847008834739	0.052184770390046	0.0005572287119419563	0.8071685778502907			1.261633280472626
5.429478789103221	6.600603767762282	5.313085741317972	1.579829062937674	0.6857297397131366	1.000786733573354	0.6823778758757262	0.6739519788928955	0.3714584659076513	0.2537275798588229	0.2831549260035455	0.3319324523132313	0.4053797156124784	0.5015761762655817	0.9316703089722861	0.2024568255045761	1.84644809281896	0.0537160192183227	0.05218898848733068	0.0005572280881343494	0.8070861144326316			1.261633325863386
5.43766857515079	6.869889434507354	5.487460556519098	1.657808570294857	0.7039936944934955	1.036273589272116	0.6971746528809614	0.6820808286119776	0.3757955584026186	0.2584283545601401	0.2870246623128777	0.3335834653862142	0.4062178486643572	0.5027965945176894	0.9342699099744058	0.2031946794545654	1.841325512570143	0.05372123232536557	0.05219390965608886	0.0005572309104495266	0.8070085165570338			1.261633353876085
5.44585836119836	6.71466411943064	5.446987072160203	1.670768703006743	0.7053269929166485	1.048230823930013	0.7087171943163207	0.6837686070575998	0.380739992087937	0.2636502966854269	0.2882685999650312	0.3336970794822324	0.4064350210623948	0.5026720669125548	0.933182931166454	0.2027179545690642	1.840524110872301	0.0537264617903416	0.05220280885019501	0.0005572315569946457	0.8069478844662337			1.261633359817588
5.454048147245931	6.660142364113479	5.369210016961089	1.668500361195134	0.675885933571592	1.037864927003705	0.6865937566241915	0.6811695459978758	0.3777440505400631	0.2621628979944376	0.2852144387773378	0.3330716794474106	0.4067916198141007	0.5022454810594437	0.9327817976809551	0.2021711793678831	1.842431627473357	0.05373137931506445	0.0522083546418283	0.0005572277516795605	0.8069516199061143			1.261633393512789
5.462237933293501	6.624467307091946	5.412059961417907	1.62929564342102	0.6737330890115213	1.045273152660569	0.6898377299157047	0.6881636433630414	0.3772868646237033	0.2599511976351725	0.2837766390685194	0.3332576447440048	0.4079078577098454	0.5033769718238618	0.935035909325874	0.2026501132329349	1.840500198052807	0.05372859756725232	0.05220554725690112	0.0005572246889941952	0.8070951180701557			1.261633453193812
5.470427719341072	6.570446498784655	5.251200154840082	1.625787017696263	0.6664829249239734	1.039520924039205	0.6827940574681926	0.6817053251020817	0.3697198188167367	0.2557261587612624	0.2804951644844022	0.3319712454259096	0.4061380478135789	0.5022927468150731	0.932708729451478	0.2024344377218488	1.827887273078111	0.05372249037606161	0.05220245564011208	0.0005572270480241093	0.807074035515286			1.261633512587568
5.478617505388642	6.670520348547134	5.313426402345058	1.668622000151215	0.6873644752553908	1.048537027730652	0.6845672034793263	0.680432461035848	0.373915884902671	0.2588949460162864	0.2825670414483313	0.3325543113823807	0.4062589605309618	0.5025045265505649	0.9331844002918755	0.2025639325300985	1.826378857517702	0.05371578664561148	0.0522011143942629	0.000557229574948936	0.8069128552529828			1.261633548410669
5.486807291436212	6.714454676876192	5.549062399592379	1.648983878920705	0.7695249237452532	1.057670931629182	0.7185658604369692	0.6845095559564653	0.3889343336790888	0.2626765912125646	0.2893089167802427	0.3339848199245103	0.4067255166622573	0.5027123334981836	0.9348515267948073	0.2025130857986111	1.837606689221771	0.05371012290646597	0.05220243547863932	0.0005572274433791174	0.8068619453299027			1.261633578707649
5.494997077483783	6.782926987698381	5.495987149695838	1.691362199933188	0.7281178199530454	1.05990361870008	0.7049649757166122	0.6819446854033447	0.3847265029786668	0.2611841281384507	0.2881715882757839	0.3329660679984207	0.4063251119994944	0.5018911166285971	0.93370589893183	0.2023899854495652	1.840449873046076	0.05370819726610515	0.05220682238493437	0.0005572244345226216	0.8069261939471956			1.261633629345294
5.503186863531353	6.520730171442221	5.373687981543001	1.645593444982556	0.6829394761345036	1.025448187147886	0.6917835006352366	0.6824502107235075	0.3814586982168402	0.2603541776401296	0.2861877011578336	0.3325925396028721	0.406082152601957	0.5018438408186938	0.9321050299333155	0.2026678106805207	1.834216431736358	0.05370682784367529	0.05221218688004383	0.0005572251128195003	0.8069474595707293			1.261633686860082
5.511376649578923	6.34125719711395	5.10075939722504	1.561458838474149	0.642293367563014	1.006699881134451	0.6749649818547323	0.6765070285063615	0.3737666059476972	0.2584432317624374	0.2832292106477122	0.3324850905107066	0.4057724360183594	0.5020958758930667	0.9304195736006192	0.2025655398965812	1.831577913122465	0.05370568056875685	0.05221688993475607	0.0005572277713810048	0.8069932461408893			1.261633718159728
5.519566435626493	6.509395987603141	5.160723980053582	1.646132676563048	0.6390331241809856	1.025555891007003	0.6702885962462257	0.6750977596311516	0.368822094714514	0.2581976622242641	0.2813605085818979	0.3328073561015584	0.4059482118696072	0.502752817794958	0.9308530821093144	0.20268396505515	1.835353619614896	0.05370943759240002	0.05221882903203542	0.0005572279359758829	0.806987984618604			1.261633728980948
5.527756221674063	6.821144220805588	5.639097916450399	1.822751063136127	0.7234165593646575	1.084833044854708	0.6957062626365724	0.684366500513557	0.3757788977002532	0.2630335249908137	0.2863252758559724	0.3343202997602275	0.4074305219979674	0.5031540931796343	0.9343501305304615	0.2030157609604625	1.840292053639339	0.05371453987722898	0.05222246282939052	0.0005572248438131658	0.8068617385708969			1.26163375627432
5.535946007721634	6.866067566301488	5.755541928335564	1.767744157787957	0.7656741842039322	1.104487106854718	0.7194469935265442	0.6938542984855468	0.3824004916287118	0.2654248570924974	0.2904246766591168	0.3354283292957027	0.4084299630267083	0.5042166238999221	0.937297144974634	0.203369033727256	1.844493242458584	0.05372248624652535	0.05222797850088648	0.0005572226636476985	0.8068271881222184			1.261633806477455
5.544135793769204	6.745223922620724	5.813062771573899	1.734685133023231	0.7651860011029108	1.064973366215527	0.7187154839055589	0.6864273279021582	0.3824863456873834	0.2622380764386072	0.2891811394922584	0.33514364070363	0.4078985454354009	0.5040286971649671	0.9375189852568186	0.2033236257445725	1.839803179834646	0.05373046045063922	0.05223109770896395	0.0005572244330368891	0.806855765444382			1.261633844856268
5.552325579816775	6.932062088752722	6.020295382979326	1.821995199521366	0.7971807004045905	1.082421575245742	0.7183687855481363	0.686131756039864	0.3806642498396069	0.2643882277346075	0.2905481763112324	0.3354649622843833	0.4085225825187465	0.5053681300204881	0.9380016875009762	0.2040431615493138	1.845085719969213	0.05373100139438858	0.05223660725877498	0.0005572270822314094	0.806850501942979			1.261633850152827
5.560515365864345	7.039516673896367	5.928018698356396	1.735128762670031	0.7913082787201537	1.09461163614994	0.7238360178521188	0.6889966449563839	0.3788883498401214	0.2647184892103864	0.2889146451548696	0.3352956585542766	0.4084275484311155	0.5052940880505952	0.9375607500465033	0.2038705734699794	1.851320582187804	0.05373319354327473	0.0522409964497753	0.0005572258604400438	0.8069306561095171			1.261633851102643
5.568705151911915	6.797749163776343	5.600088341761396	1.649816730230077	0.7227043965507111	1.052747461778055	0.6929298171389842	0.6826939786145628	0.3721179458373804	0.2608842213132752	0.2858265622696316	0.3337365254665784	0.4068967057464125	0.5029746235864258	0.934616571282426	0.202660590351732	1.851084299607579	0.05373010518258083	0.05224126868241096	0.0005572222526392904	0.8069870694027733			1.26163389434685
5.576894937959485	6.972550469661354	5.751924239600399	1.803705907598404	0.7329548839386147	1.085085612257825	0.6989719457317128	0.6885974997253338	0.3749054080867268	0.2689729627567704	0.2879526195713641	0.3357320696320163	0.4091349543966123	0.5051385592934535	0.9371064399095778	0.2036141273519947	1.829328858337459	0.05371964957676259	0.05223984441855286	0.0005572220490093569	0.8069368379835918			1.261633949475314
5.585084724007055	7.124733745545614	6.104323241351281	1.940702904686677	0.8048986489661326	1.155759147529944	0.7272269674841431	0.7046742267706478	0.3853665316646888	0.2778534970523029	0.2953156277959395	0.3403930889145976	0.4121724348532551	0.508232673609078	0.9401565929434432	0.2047652061386823	1.814452158903687	0.05371239538747976	0.05223319842958161	0.000557225509324183	0.8069028890520068			1.261633975882863
5.593274510054626	7.055218149199852	6.065662937783538	1.879109971297461	0.7987021795929096	1.141745419688966	0.730720006962788	0.7123440459722816	0.3914208492585574	0.2759018576860688	0.2948258022262449	0.3380593120921615	0.4100683746747304	0.5075307529318048	0.9384136949304863	0.2044360329367074	1.822532581375458	0.05371311576562274	0.05222768251394203	0.0005572257776330698	0.8068980475936418			1.261633978745387
5.601464296102196	6.86764073708605	5.574879533707692	1.728513438102597	0.7185795093513888	1.074260735074574	0.712722985159049	0.6916047775385991	0.3788432434588845	0.2635395140331271	0.2876057388773788	0.3349543386923301	0.406764412746925	0.5050875553713097	0.9347371401846897	0.203465917071374	1.837218159827919	0.05371894631210197	0.05222978046156718	0.000557222006561384	0.8069805042950183			1.261633997868173
5.609654082149766	6.927069103227427	5.600282672401192	1.7359194343186	0.7162526501892689	1.078937557397798	0.708650119321129	0.6886141636054144	0.3780926850158643	0.263306606999589	0.2875500589799151	0.3358487989642688	0.4077772272904128	0.505545359801453	0.9361140513395722	0.2038165169043544	1.830202047285643	0.05372240595477139	0.05223495214921388	0.0005572200389805937	0.8069345103547232			1.261634051785898
5.617843868197337	7.258703314445739	6.020215621338357	1.842216522123723	0.7859407483476657	1.123860309688287	0.7194651832667809	0.6925289220300767	0.3861671681494193	0.2708377720745325	0.2925382777893709	0.3369948293564983	0.4095510153858655	0.5067642198043172	0.9397244170894565	0.204541772535973	1.804374879814458	0.05372469733680744	0.05224181265939504	0.0005572221417557673	0.8069218499426211			1.26163409757821
5.626033654244907	7.202994948996174	6.057392662742075	1.890149552112373	0.7944745167855525	1.142524569741134	0.7230140678825879	0.6939276684961527	0.3844963738193414	0.2719013786736229	0.2928865206828898	0.3368952367346076	0.4096918979861449	0.5070817055140159	0.9394822633216511	0.2044772604533578	1.804508154380752	0.0537310426800639	0.05225091617190291	0.0005572235766404146	0.8069652278692958			1.261634129582834
5.634223440292477	7.083967448132589	6.037160279644407	1.904552835704832	0.7898821395286951	1.153882784201159	0.7260754530649515	0.6942249655044948	0.387742443886833	0.2732071690310209	0.2947400648897888	0.3386411400003018	0.4098657800319077	0.5079400726583133	0.938753616336242	0.2041435251298405	1.824485527792094	0.05374039729912186	0.0522638227790635	0.0005572209385400308	0.8069172438503367			1.261634172090945
5.642413226340047	6.947533936814233	5.796848365498899	1.828754004862029	0.7462257232486927	1.120829908286742	0.7040910761521542	0.6874671087499022	0.3832154924497367	0.2708763285118994	0.291537737125484	0.3367130619209362	0.4090170880098881	0.5062919595298584	0.9369826239573511	0.2036246325865716	1.83470887943908	0.05374384361433086	0.05227500709485991	0.0005572176135927189	0.8069666447396988			1.261634239232867
5.650603012387617	6.989682922994297	5.770695633028157	1.827428402919727	0.7450847993034214	1.104123969252734	0.7092379716867656	0.6856577599479444	0.3809511679591028	0.2659113510034743	0.2896512864005472	0.3356915995031311	0.4087303650785586	0.5050825801872876	0.9377039727531475	0.2038406055113866	1.833477205560822	0.05374070995930076	0.0522799267113437	0.0005572177254938355	0.8069673043501089			1.261634315178624
5.658792798435188	7.362705204854018	6.133036150777748	1.918292757001625	0.8009107770781181	1.157070793310539	0.7392159997378551	0.6969706628948731	0.3898130905169389	0.2716013216636664	0.2971361476163801	0.3385343042676172	0.4106258485397205	0.507353318608509	0.940503588915965	0.2047093820725965	1.836731248206638	0.05374008617356844	0.05228189568461675	0.0005572196877082551	0.8070219940985289			1.261634380866475
5.666982584482758	7.2564075654559	6.178870583178546	1.887920969427193	0.8127968576631183	1.160922236380082	0.7375125414995845	0.7053154868041148	0.3901141160738439	0.2747944984331901	0.2972251796001136	0.3392100178353616	0.4111245953099058	0.5083469120680504	0.9397956234622979	0.2044595325027033	1.859274903112657	0.05374413160384927	0.05228514182648469	0.0005572191225011832	0.8070861722023049			1.26163443819599
5.675172370530328	6.856854281610668	5.831045126791186	1.806091379230476	0.7576939511271266	1.116764342224964	0.7045243716364553	0.6962396429282979	0.3783976823899008	0.2674029085804829	0.2894487799720875	0.33709059013559	0.4090272807478043	0.50570829698308	0.9362975729476121	0.2034671915021739	1.872624518020348	0.05374896194340105	0.05229507991366703	0.0005572158498472942	0.8070163680812821			1.261634505024701
5.683362156577899	6.767358454886851	5.426850623026439	1.752566933650785	0.6844416764883942	1.085858975608265	0.6898300378264886	0.6905763391286359	0.3743653289385251	0.2633275122079528	0.2844009506498751	0.3343207666400153	0.4082652933134048	0.5049107967484705	0.9356551138517689	0.2033902565121371	1.853344353442413	0.05375102062698347	0.05230778171413866	0.0005572140474244821	0.8070191743447518			1.261634593745371
5.691551942625469	6.869695228005765	5.512546613794886	1.767950225852468	0.7085171599925875	1.084437290643306	0.7049476161873269	0.6915457945110154	0.3780141270329655	0.2641644324243322	0.2867198529714576	0.3336221430192449	0.4077702447316132	0.5052300940801875	0.9359337198062274	0.2036921158881494	1.838007072478699	0.05374976229321979	0.05232180712783559	0.0005572157173956552	0.807074365768759			1.261634683034886
5.69974172867304	6.80354150436072	5.81306571451872	1.809233479787167	0.7439230236048139	1.095566975869165	0.7115751938679977	0.6924009903609567	0.3807674287258179	0.2672551197293266	0.2868445067132498	0.3341779201250129	0.4085233634235512	0.5047143464694724	0.9356157489066143	0.2037128691885188	1.843033302959533	0.05374950780789458	0.05233014242762855	0.0005572173784531413	0.8071094845959833			1.261634737098899
5.70793151472061	6.50526861339605	5.367452758769644	1.634215527142467	0.6975356632068641	1.028013533737254	0.6880673628541574	0.68786663825266	0.3779826227109876	0.261855001192102	0.2841257926250922	0.3342754069822107	0.4077706469661861	0.5032825251882492	0.9341135409362502	0.2025629542419762	1.861310179643414	0.05374452408014444	0.05232932621800883	0.0005572146236821206	0.8071434654175554			1.261634789240349
5.716121300768179	6.74213815320044	5.551816791403914	1.657460449397372	0.7252392785016279	1.039713971445466	0.7065139994148061	0.6968804963074818	0.3881787298304822	0.267647492728078	0.2903685505991553	0.3370762304732102	0.408600103962205	0.5055192468075657	0.9363734224134416	0.2030649096106966	1.868564839342606	0.0537395187419062	0.05232248538101317	0.0005572113226735229	0.8070839407291083			1.26163486366098
5.72431108681575	7.294489047202816	6.135361964856688	1.851192631865935	0.8034048725672038	1.101653151432608	0.7316565520365842	0.7036613086181567	0.3958935495064437	0.2754739342311817	0.2943742715476919	0.3372518718101331	0.4100654507373753	0.5076049530204466	0.9406442298639337	0.2042794235328068	1.82831417917326	0.0537442942097678	0.05231878750640377	0.0005572127905613299	0.8069849633486549			1.26163493764591
5.73250087286332	7.122339500512779	5.865846656223304	1.824443879281451	0.764539561285676	1.081167000137233	0.7147973044871634	0.700555807320361	0.388035475141832	0.2737922395136856	0.2925091772647894	0.3357906038728949	0.4099123510188034	0.5059043081137997	0.9389677274249522	0.2037823207519556	1.824459068855063	0.0537549933929764	0.05232160664641353	0.0005572160738287754	0.8070507061435316			1.261634958968508
5.740690658910891	6.964728776833869	5.726771704192064	1.793498832429287	0.7260443505435791	1.081505291826209	0.7020878887324239	0.6937472796092892	0.3849494290133836	0.2681232385634503	0.2918724672626364	0.3371683738846027	0.4089105814812183	0.5054734663921364	0.9376333541715628	0.2037950653828778	1.842295898224221	0.05376208085900552	0.05232808766335407	0.0005572152542265144	0.8071112999037028			1.261634988256453
5.748880444958461	6.936970039187441	5.733852808334585	1.814086677152554	0.7151507427573872	1.089895687817416	0.6982624573563165	0.6888371170925325	0.3831546849334982	0.2667663181296552	0.2902805953128046	0.3354948397097392	0.4076240957549268	0.5046978303260923	0.9359410275354417	0.203398693518062	1.846978882502916	0.05376134287983463	0.05233501608776917	0.0005572113252175075	0.8070274789004291			1.261635042345476
5.757070231006031	6.987201415894443	5.869077903711559	1.784945621789386	0.7626455790356561	1.089886773635197	0.7124945213378395	0.6935063356965183	0.3858332671823704	0.266885989247446	0.2916244438975512	0.3353678412690572	0.407853746191078	0.5050753147783343	0.9370200031095537	0.2034337448733246	1.841796036808535	0.053759077830185	0.05233737247238576	0.0005572095634170627	0.8069898045461633			1.261635116829301
5.765260017053602	7.056030907848495	6.005443597158602	1.812141965205344	0.7950176781139104	1.113855025611041	0.7226764101369977	0.6973073969658757	0.389799592387885	0.2667114096686785	0.2939468840457687	0.3384657285724875	0.4096030127721523	0.5071350890523836	0.9395348899452627	0.2043093662657663	1.831019447806475	0.05375622830963129	0.05234085917447765	0.0005572114064375787	0.8069966272225469			1.261635167748066
5.773449803101172	7.10142478331191	5.876067240910397	1.825472122603564	0.7814472771610437	1.116380974460803	0.7156272213096198	0.6959986177729793	0.3933866780965553	0.2697769327632593	0.2952558887905569	0.3391098326772849	0.4105632071920686	0.5073478059221828	0.9395772781116118	0.2044280723723116	1.831558677156963	0.05375088552280939	0.05234783306694867	0.0005572131818581498	0.8069658544695848			1.261635182913381
5.781639589148742	7.024603371627292	5.892416873054908	1.820134846097902	0.8122740811640298	1.138751959066851	0.7337708580575375	0.7025167628421477	0.3944866522213584	0.270498092024654	0.2962903975005655	0.3393145051889987	0.4109648776211704	0.5077147102297463	0.9387942742514856	0.2040731330852226	1.838038441142021	0.05374973241582114	0.05235424257681924	0.0005572112753163083	0.8069500385222569			1.261635213121704
5.789829375196312	7.01269771783985	6.020145498694974	1.875031725467165	0.8217875059205733	1.15788901873868	0.7383693397099386	0.7131488619883516	0.3883721572133115	0.2735968625253185	0.2958244370225641	0.3390926785474064	0.410033494744092	0.5076508096737203	0.9383845003494425	0.2040402882436293	1.833989674742845	0.0537565643393724	0.05236324062514017	0.0005572077475328838	0.8069367210555188			1.261635287004069
5.798019161243882	7.168305028796371	6.100999837534268	1.841322836943919	0.8332599594136882	1.136533990055331	0.7425202075320158	0.7046124417913913	0.3920610039578334	0.2742871397651386	0.29934086871011	0.3404164179702963	0.4099054716590735	0.5091843938358817	0.9402331093242932	0.2050234343695514	1.826846797656979	0.0537615484357935	0.05237769328483891	0.0005572078471033248	0.8068567161673059			1.261635364297654
5.806208947291453	7.220736071283651	6.179119338059527	1.858129032573017	0.8507764124596719	1.130980541287677	0.7484348236473763	0.7026883569671502	0.4034796979370212	0.2730564460017649	0.3070404420834185	0.3421451285952857	0.4109993056142845	0.5109030204345282	0.9414668859294585	0.2053433764126428	1.828508510985128	0.05376568809032774	0.05238578802440792	0.0005572111122928633	0.8068694271594761			1.26163540892866
5.814398733339023	7.305690667790013	6.124822290907145	1.88015349904141	0.8315293594191152	1.13718096006044	0.7434994915700455	0.7056748249561118	0.3991121916695514	0.2734671556333359	0.3043230264877742	0.3408876120120402	0.4109025352880101	0.5096529639672593	0.9410261138508866	0.205050093182566	1.837163013397808	0.05377223101368192	0.05238840080545432	0.000557211267508894	0.8068513905266956			1.261635426608112
5.822588519386594	7.196467788269119	5.86659674835287	1.760935145473686	0.7742654649887886	1.112197523955067	0.7216041322599009	0.7025402886287441	0.3864569830053681	0.2691013095136456	0.2934226728942631	0.3381546683734507	0.4101035266143639	0.5078873345622242	0.9395768920467242	0.2044841255344216	1.846902009158254	0.05377096774008149	0.05238941618836537	0.0005572071140015825	0.8068672813144698			1.261635474146788
5.830778305434164	7.136183049149769	5.956012080606373	1.800656685185807	0.7794203232414715	1.114796238400284	0.7218876412016861	0.7010715942207786	0.3892101805543984	0.2686640346857906	0.2915785822927983	0.3368267261220221	0.4094912910620647	0.5074563616513516	0.9389389201191929	0.2043546322404537	1.841084564818294	0.05376580500364186	0.05238932860094591	0.0005572052446884604	0.8069813317627029			1.261635530132873
5.838968091481734	7.101933476069947	5.907300043471608	1.91842572605895	0.7929673083068947	1.155456336280414	0.7361561867562426	0.7016570934188181	0.3910581401544009	0.274171848262605	0.2939516442905161	0.3387991611249554	0.4101720017512074	0.5083561163338332	0.9390531412228712	0.2046985587511994	1.831361184405321	0.05376339020389037	0.05239286893334028	0.0005572085866255271	0.8070039277388416			1.261635576179438
5.847157877529304	7.204259929153805	6.057731015458717	2.02991291576492	0.8288091316378676	1.189544831252807	0.7519862262367283	0.70653637552365	0.3942932585421959	0.2780409262871059	0.296378341252995	0.3397879108112559	0.4108242284810521	0.5091575180439094	0.9402283634256479	0.205176446406956	1.832028022377043	0.05376416593596979	0.05240112407552946	0.000557210529700157	0.8070135342638087			1.261635594509288
5.855347663576874	7.053869456203545	5.948535436944439	1.881998635903884	0.7843740017800664	1.132197638730865	0.7325300460269406	0.7023109961120779	0.3883263005908741	0.2686440159656875	0.2922299289491286	0.3367974637285544	0.4090236014585865	0.5067479859872331	0.9379924933863377	0.2039792576060041	1.84358066010731	0.05376941813840581	0.05241365298586744	0.0005572075334255686	0.8069907128521934			1.261635613868569
5.863537449624444	6.887686923629409	5.730428863204954	1.813174165968432	0.761976125231669	1.122865077066419	0.7278898977237267	0.7001459746885701	0.3857477940256291	0.2692057578402879	0.2902679581367035	0.3365664925404482	0.409179154167203	0.5067982826916154	0.9380621340457306	0.2038853631925313	1.855539866790618	0.05377279270158368	0.05242875508673719	0.0005572042638323332	0.8068899313036271			1.26163566430199
5.871727235672015	7.092665593226868	5.927994952684721	1.874036501524398	0.7952497810880909	1.153680176889103	0.7472428818958594	0.7024056361078305	0.3974036213438454	0.2744282240346622	0.2926471332448741	0.3384211122950413	0.4108065298760037	0.5086153001778418	0.9420301307856708	0.2049705915961078	1.839644122609635	0.05377651257264193	0.05244190633524502	0.0005572047615620387	0.806802510348931			1.261635734339709
5.879917021719585	7.169013347630068	5.925006146184696	1.845248342189428	0.7954609325237754	1.140325316819023	0.7453566193401793	0.7021878300131001	0.3957516934597902	0.272830541896467	0.2937163808122644	0.3383650499703678	0.4102967380633329	0.5091056104285918	0.9415884790981892	0.2048448396358638	1.834746716008587	0.05378116918024867	0.05244946452764563	0.0005572067418239735	0.8068517798658932			1.261635780133595
5.888106807767156	7.083920859162204	5.850355028515616	1.832872545507076	0.7703292646920639	1.124505661668422	0.7294899873624149	0.7014216464166475	0.3938080197028778	0.2691217936610297	0.2910538021890005	0.3368897033621439	0.4099910821851967	0.5086132299666707	0.9406081268435031	0.2045521907839845	1.840559510755497	0.05378208896667361	0.05245390302368151	0.0005572063173681688	0.8069199998550263			1.261635802703037
5.896296593814726	7.204344536128408	5.946768288997085	1.857580877611998	0.7854996823729929	1.130834748916932	0.7242848801113489	0.7009634201813941	0.3957732717039496	0.2703880819810345	0.2946785452075066	0.3382583259614997	0.4106086983725154	0.5086049199468086	0.9410952689118282	0.2047672629041364	1.849403862332662	0.05377871841663875	0.05246119257628248	0.0005572038177761575	0.8069297116272801			1.261635838676186
5.904486379862296	7.294891189646987	5.940445722311388	1.955066826899873	0.7908292996888111	1.179242369247057	0.7324625683161293	0.7126967795615035	0.3966206307366268	0.2741688554375705	0.2996665369505438	0.3418627719712179	0.411478581225567	0.5099818098790048	0.9417275236094129	0.2055030538931228	1.848960050634367	0.0537776999628603	0.0524722155128842	0.0005572031796169317	0.8069594729721002			1.26163589071546
5.912676165909867	6.925836483334891	5.690265870219642	1.823910005691393	0.7702088436649464	1.137589584035557	0.7379616883493331	0.7095266789566943	0.3994824882722162	0.2696996382218887	0.29700048272605	0.3396281446440337	0.410644664382544	0.5083920060316814	0.9407806666044405	0.2049153355414677	1.833828771202515	0.05378561578442829	0.05248542398453053	0.0005572059170618985	0.8069161905829839			1.261635922445445
5.920865951957436	7.027018673155222	5.996116313243101	1.841174992091165	0.8277893613569257	1.142795477994199	0.7515911217542608	0.7101275413504343	0.4001920263972086	0.2752437640409433	0.2996403463799677	0.3400739752027873	0.4115567059987522	0.5091269508375369	0.9417668819351435	0.2049473299358305	1.838071200158859	0.05379403813503095	0.052499530863962	0.0005572080221044785	0.8068361812010831			1.261635924778507
5.929055738005007	7.093373758138813	6.021177183679491	1.859047619695821	0.8281261699415134	1.151788802742151	0.7448029437403882	0.7080964374296422	0.3929165743682195	0.2755710505180377	0.2975303574548722	0.340003796298905	0.4120183243438285	0.5101182068594917	0.940987267004597	0.2047076060941435	1.851708559183539	0.05379550530945024	0.05250933205868933	0.0005572055708345588	0.8069301809981096			1.261635934934522
5.937245524052577	7.082163913464122	6.011290717306051	1.807523084072531	0.8215390597707249	1.153544267571262	0.7346206196562439	0.7064360466034136	0.3902873625081743	0.2693617396035852	0.2943018173050083	0.3388976440065489	0.4114315391189409	0.5099082274633576	0.9416628329097533	0.2044732616547111	1.856661384222023	0.05379841573754018	0.05251818145947267	0.0005572021650056661	0.807023527989327			1.261635964636047
5.945435310100147	7.09861666519567	6.15841739520916	1.840543059214136	0.8759134559280906	1.157552758812098	0.762285353047423	0.7071961260196337	0.3968396395261307	0.268249534691173	0.2980372354696128	0.3410028030212481	0.4117767498933179	0.510674514072493	0.9438419782928066	0.2047220305451896	1.839626721163583	0.05379909892463994	0.05252735876375578	0.0005572038030939817	0.8070238287279403			1.261635975827384
5.953625096147718	6.997669655712762	5.915398382334295	1.874698889081467	0.8237603713607422	1.157506664884504	0.7524717120017655	0.7151939319551031	0.3972687897274507	0.2715617177898556	0.296913005201379	0.3389462288203248	0.411431207222232	0.5092509587529662	0.9413974258986056	0.204492595194889	1.836352468696759	0.05379513965353799	0.05253510568249588	0.000557208277237392	0.8069235411152131			1.261635943037635
5.961814882195288	7.169454251776944	5.96606693913508	1.959592393519078	0.8103127195176024	1.188968742833897	0.7411435018674796	0.7222956857755525	0.3997191143489199	0.279409626915591	0.2989837407491587	0.33935356759529	0.4116289978287573	0.5096726077503481	0.9416155586701705	0.2047809064836093	1.849060771926167	0.05379171739247295	0.05254046201535879	0.0005572067421360103	0.80686311746186			1.261635943795722
5.970004668242859	7.330707970126991	6.247363735587166	1.902392113699873	0.8110639062153066	1.154958467270732	0.7267249831367928	0.7115209790377204	0.402215791768868	0.2798782314939818	0.3036644918615192	0.342675834279952	0.4123216303061054	0.5105796000072435	0.9433861785790709	0.2053401049103916	1.85316154090949	0.0537941840889478	0.05255036818598581	0.0005572026701251335	0.8068757425898621			1.261635944940642
5.978194454290429	6.963554290515323	5.91627680987671	1.78438367414828	0.7563591745012777	1.104346671296148	0.7113913197184699	0.703290335542361	0.390504128310822	0.2716963250279326	0.2932056428530793	0.3381799719291975	0.4111211630170605	0.5079505569228074	0.940991068649549	0.2046591905085248	1.828165404703274	0.05380312545732198	0.05256497741132507	0.0005572032965296811	0.8068501434322842			1.261635963378339
5.986384240337999	6.84998699237722	5.495704922429627	1.709694560761318	0.7195898389505112	1.075302736388747	0.7118648703038849	0.6936465058831298	0.3837548010969388	0.2656470663392798	0.2880568941465338	0.336191973654509	0.4097570440879613	0.5072822339287268	0.9388521213045152	0.2042921890869732	1.820325432025392	0.05380861997682049	0.05258120395212883	0.0005572067525925266	0.8068957458692446			1.261635966337303
5.994574026385569	7.313498875203409	5.897180534117791	1.846149429011085	0.7699247912377644	1.115183655999229	0.7380521485601513	0.7047622824781248	0.3922475018490509	0.2718648884966001	0.2949409786192634	0.3402856235874562	0.411000674841151	0.5102644382565142	0.9426361916490124	0.2054832674564352	1.837010771545783	0.05381371017897461	0.05259814988889918	0.0005572083123863249	0.8068362114660217			1.261635932382173
6.002763812433139	7.633460784300169	6.345310859487833	2.059097445834563	0.8433009644357664	1.217729599485447	0.7664106498301601	0.7223978430533647	0.4028805795972383	0.28628981885744	0.3021143795936748	0.3440414307154102	0.4144455957693166	0.5146003766059809	0.9481043958643156	0.2068647814345635	1.853191029074856	0.05382196335976012	0.0526153535302301	0.0005572064401427128	0.8067839604409592			1.261635895726523
6.01095359848071	7.666296611940441	6.194768661224377	1.987636534412405	0.829286506229045	1.203406505543759	0.7533897839029703	0.7148232687261503	0.4002255422022384	0.2823587044141458	0.3023015699759878	0.3435008432247248	0.4139583100623795	0.5139269349776033	0.9472244902321476	0.2065050847279927	1.846205252017042	0.05382637684383754	0.0526408388410515	0.0005572048919000759	0.8068248511933808			1.261635883224683
6.01914338452828	7.654612688605527	6.284698392067413	2.041705935916179	0.8536157259505718	1.220434162592508	0.7622742841241631	0.7130546419369583	0.4027246192818408	0.2810302499721583	0.30284470773237	0.3431180573980107	0.4135435515426923	0.511961214071031	0.9457034119642852	0.2064368138485859	1.833941283284753	0.05382574578886035	0.05266563895716691	0.0005572063947473647	0.8068238043149661			1.261635884980229
6.02733317057585	7.247902604821749	5.957342436252763	1.923841930660437	0.8282963695687584	1.188618862601658	0.7604651736213369	0.7134171733681256	0.3963816405416756	0.2763272423565905	0.2966608190924964	0.3401171472740324	0.4119897876768654	0.5096876603723415	0.9434708842510984	0.2054388487687131	1.826098905169716	0.05382650919159686	0.05268652463690137	0.0005572085011429393	0.8068877326396935			1.261635860267205
6.035522956623421	7.101391952848406	5.774390140493113	1.842115837209537	0.78751847679563	1.137235835478029	0.7526959513482725	0.7101442194569095	0.3953087531433532	0.2734555582899731	0.2942695196037625	0.3395168548820721	0.4118038358261999	0.5094293799886265	0.9428954809647098	0.2050304303619523	1.83705634070807	0.05383047750092427	0.05270791135441288	0.0005572075379720289	0.8069390126940167			1.261635820628571
6.043712742670991	7.307435927670568	6.083812521154788	1.931684158156273	0.812621264648942	1.151324223362785	0.751812757453053	0.7091599157363018	0.39980240400528	0.2757001023601051	0.2990445579988268	0.3422985876061257	0.4129074516044187	0.5113640217489031	0.9434864148953052	0.2055555785223349	1.843276916880234	0.05383554388027403	0.0527239693303499	0.0005572046530297614	0.8069553807991622			1.261635814935535
6.051902528718561	7.438502789707672	6.192815407493856	1.943398369660324	0.8208411502746584	1.159741641265308	0.751765622820423	0.7083518825516451	0.4021848633479368	0.2732752870827204	0.3002738144917422	0.3422534145583501	0.4127689740197552	0.5120728057368565	0.9442341206559207	0.2057637976362045	1.829522383146702	0.05384067618277382	0.05273648828202333	0.0005572046126280315	0.8069755838370334			1.261635819269816
6.060092314766131	7.550138036232934	6.10658619920348	1.881053340261234	0.8073660590344942	1.145464327974925	0.7488967199497371	0.7077201015339177	0.4002868714641495	0.2720508111967465	0.2982584008001076	0.3412729348052342	0.4130502943278984	0.512532540866629	0.9456738423915257	0.2057193822088544	1.822014985125785	0.05384165823521759	0.05275111179129406	0.0005572080132050078	0.8069351372242249			1.261635811197001
6.068282100813701	7.62904906933785	6.183401337927584	2.004554782654751	0.8045109050376351	1.19601752748369	0.7639233164281307	0.7199472153874076	0.3963703747963581	0.2747102673034474	0.29771203114693	0.3418930748034715	0.4133647542517865	0.5133502387042022	0.9465054607785166	0.2059317471701078	1.829677044984964	0.05384083558812959	0.05275873789792862	0.0005572095923950599	0.8067500263084338			1.26163578474072
6.076471886861272	7.871003938692713	6.520249332099242	2.188650975573637	0.8808044691078657	1.261888050135599	0.8044450818391992	0.7321130488384444	0.4051633854537269	0.2839191307192436	0.3042855099447382	0.3443508649544109	0.4166487430604636	0.5157602103760108	0.9499955233748489	0.2069716730146293	1.844060642736172	0.05384003560802157	0.05275678680142307	0.0005572064854430309	0.8066419970698973			1.261635781235156
6.084661672908842	7.813897029394198	6.728864436509197	2.044782412309676	0.9248082022587129	1.232161788419374	0.7997393111472911	0.724727087286569	0.4114146247825727	0.2803046668058561	0.3075475508121318	0.3453976692598856	0.416829645221612	0.5156666022014937	0.9512717697107378	0.2069588902588731	1.845400687294599	0.05383840527677328	0.05275548130910887	0.0005572050139338361	0.8067258851132928			1.261635777905205
6.092851458956412	7.530452871196406	6.56257098706098	2.051903985557483	0.8820196605877201	1.241599359537444	0.7762864147063799	0.734378976063409	0.4096889051614283	0.2824590017597006	0.304531056382624	0.3432595130440634	0.414753020683641	0.5147853783555407	0.948690199818355	0.206833451929524	1.830900257621661	0.05383964094026609	0.05275771614918904	0.0005572087268154733	0.8068409912589183			1.261635757957414
6.101041245003983	7.518013354147339	6.264438471737967	2.069496716002585	0.8510340391598551	1.251324107039092	0.7712141042711955	0.7309795850695292	0.4007957958935094	0.2827995019008549	0.2998463453391721	0.3411311765429661	0.4141981646725303	0.5135100070738439	0.9464851470492768	0.2062474430084171	1.824260253449185	0.05384222287257039	0.05276729441631628	0.0005572123341090555	0.8068785381990206			1.26163568761164
6.109231031051553	7.730838566953387	6.340314753058076	2.095624582117546	0.8527797111886332	1.254177464740613	0.7669680709054009	0.7195367550850635	0.4036612605405052	0.2808527872499217	0.3044176739301137	0.3448848114744633	0.4158075743411399	0.5144984424183534	0.9484150454335329	0.2062167049872735	1.825185335723841	0.05384376887533463	0.05278285135447627	0.0005572116797621123	0.8069073595319077			1.261635613630153
6.117420817099124	7.868858390126127	6.604698865863899	2.192101768611537	0.8810925683465921	1.26212527061531	0.7710955042274974	0.7185973885617296	0.4118965968496724	0.2830518767274224	0.3103392037010828	0.3476618463653016	0.4167841283102514	0.5161805589785751	0.9507712222740147	0.2070180848898417	1.837077558911608	0.05384537726626596	0.05280066329418918	0.0005572092780970273	0.8068823079207962			1.261635565632358
6.125610603146693	7.637772712887808	6.52003113675366	2.128918982312341	0.8750566443819021	1.252240439210083	0.7666699119479371	0.7163556553437779	0.3961825072119664	0.2816006946132396	0.300473981602842	0.3427516131438709	0.4153502096823137	0.5130590468596037	0.9479801043870354	0.2063809418086585	1.84240985084773	0.05384987082383897	0.05281991426997892	0.0005572112233680788	0.8068472652183954			1.261635494491488
6.133800389194263	7.38010065534026	6.240121817533848	2.032127987137702	0.8275288185787548	1.228567292706894	0.7579098575014503	0.7158818365630508	0.3909887093373319	0.2784979223647037	0.2966173638872455	0.3407251173238988	0.4143558045093531	0.511940213323774	0.9462057766784727	0.2056922244843827	1.834808695535807	0.05385256361257303	0.05283224678001811	0.0005572161498312681	0.8069037284140868			1.261635385074079
6.141990175241834	7.388480442365952	6.162910012442327	1.997245457684129	0.8413650146800038	1.205606856455409	0.7623786795488795	0.7218532880883787	0.4018204911561117	0.2791103685849066	0.3001275369379171	0.3423395423206743	0.4143894069992302	0.51282995725667	0.9467324338999762	0.2056766320772263	1.835664402732897	0.05385538242113539	0.05284343444450692	0.0005572184381417117	0.8069254333643603			1.261635243754247
6.150179961289404	7.430117522143916	6.011643534043756	1.974610221220905	0.8170848103090792	1.204490662276074	0.7512753382044045	0.7231506564689792	0.400937995848255	0.282399408423923	0.300980456484045	0.343289121378243	0.4132345417018792	0.5124888506332911	0.9451653857897906	0.2052932996941882	1.838514945597225	0.05385991481335198	0.05285939283379829	0.0005572170996276198	0.8069260970311887			1.261635112875177
6.158369747336975	7.620632313811551	6.219256098585929	2.039248554010408	0.8429306628730908	1.247155944815508	0.7678573592299407	0.7291669994286283	0.4081709163091253	0.2899296812835072	0.30584890732033	0.3463499586630925	0.4155853781858435	0.5155039539010615	0.9485903550031896	0.2066813889869445	1.841386056236459	0.05386185709608448	0.05287649329564753	0.000557216733992154	0.8067984580816961			1.261635002083485
6.166559533384545	7.803662923888412	6.578581058860594	2.119748768722682	0.8870337369991204	1.299400985122836	0.7897069252668052	0.7370020390487808	0.4155634970928447	0.2867320795766841	0.3084119434788225	0.3468417975856946	0.4169106848896217	0.5160932282691926	0.9516334818865099	0.2073498453826558	1.824064514416865	0.05386829716583331	0.05289980890763019	0.00055722041609898	0.8067572703000473			1.261634866900691
6.174749319432115	7.715788913627927	6.437136097659733	2.106144357602102	0.8453580895246727	1.270943281609061	0.7704448974167781	0.7276621707907295	0.4077397563799825	0.2841497591701139	0.3047476724357542	0.3439295337938356	0.4152930482091694	0.514343815147043	0.9483655543585783	0.2066542439810136	1.819660545890831	0.05387833433111829	0.0529231308854414	0.0005572246843313853	0.8068834263633425			1.261634708283764
6.182939105479686	7.689751723808009	6.401186077071275	2.104241685894771	0.8523248078597758	1.259233458429357	0.7714047586152545	0.7284646827510884	0.4040373115995787	0.2850168620935776	0.3025341742224038	0.3441298067810327	0.4158631210398713	0.5152247359198359	0.9494709163022955	0.2067915157936304	1.833686072565955	0.05388269956262002	0.05294191429228381	0.0005572240685100615	0.8068235269642264			1.261634547300465
6.191128891527256	7.582626103610323	6.403748909768771	2.094638092046432	0.8684430965778313	1.23930745183607	0.7701154518907494	0.7302961812203955	0.4038620846901381	0.2849040049915457	0.3017105371061276	0.3442224653476597	0.4158314425480599	0.5162795554785974	0.9512688958152823	0.2069152541725923	1.849708908184317	0.05388809286891758	0.0529663502630772	0.0005572208676085532	0.8066996388253744			1.261634422405688
6.199318677574826	7.641781662292381	6.400612093737002	2.106793143982979	0.8723488927921534	1.254654764848389	0.7835563874753341	0.7386460577651422	0.4156152238965016	0.2869438907236074	0.3045024664779244	0.3451258927469937	0.4157594667488101	0.5175179118057514	0.9511904995601371	0.2073547695704695	1.847269366598015	0.05389331879598286	0.05299364618511312	0.0005572213159221488	0.8067779206796152			1.261634353460136
6.207508463622396	7.899167983326665	6.43984200988508	2.116668369836207	0.8820773664431238	1.298560910984768	0.7928670839803627	0.7434538457888163	0.4157215616826219	0.2832076187183141	0.3063078590845046	0.3463298174103377	0.4171768755427417	0.5189513424157153	0.9528983484734855	0.2078564197621947	1.852491229954937	0.05389532975444662	0.05300950572018971	0.0005572250033188197	0.806763521916578			1.261634266559077
6.215698249669966	7.950966104658952	6.365184661386814	2.130453517603997	0.8852719643309445	1.269087644992734	0.77739135964916	0.7384351378054043	0.4135558637435237	0.2863816218085433	0.3097450106159213	0.3486637024878094	0.4183006212665461	0.5186789980997205	0.953566234675391	0.2078548634084235	1.866715236011057	0.05389784182792617	0.05301743116246111	0.0005572255524485024	0.8066759576557416			1.261634175454116
6.223888035717537	8.128152095141788	6.527085642766735	2.28072182542169	0.9046461485508667	1.320066152356611	0.7908512209181229	0.7453171838008276	0.4197812683256338	0.2920574469381571	0.3128028452027031	0.3508125246724116	0.4192269517889488	0.5196294676815314	0.9549514399228048	0.2082667108650145	1.874662733339191	0.05390084854753088	0.05302763944171749	0.0005572224739363508	0.8066706303364523			1.261634114176841
6.232077821765107	8.08281978563571	6.473531552601513	2.320544672231506	0.8827607110764504	1.357438534439552	0.7988921478892043	0.7449213410121751	0.4132665873467504	0.2934388975250646	0.3105749466589387	0.3492675416383799	0.4185885992002057	0.519084398124817	0.9532529201519279	0.2083451577127492	1.877078379943229	0.05390880780454033	0.05304311826283534	0.0005572208385070658	0.8067537443849299			1.261634113254748
6.240267607812678	7.711777012112576	6.159426087862483	2.166088520475622	0.831048603321051	1.309658350102513	0.7809493968262229	0.7377494608174775	0.4084767339408755	0.2895384515892275	0.3060247826403233	0.3454571740685036	0.4160898505630756	0.5164823133273326	0.9501541085288487	0.207618890116523	1.862954176868683	0.05392139755608504	0.0530729700743354	0.0005572234834299658	0.806752301491291			1.261634106274279
6.248457393860248	7.691169541619243	6.474014349673823	2.17032402247235	0.878727696846902	1.325487475646362	0.7937974275183641	0.7443513794544923	0.4185559683646522	0.2926789943775603	0.3086945487453145	0.3462263447985872	0.4173462908135621	0.5174235421919762	0.9528262150477783	0.2079447964986749	1.863261873338314	0.05392860242088907	0.05311180735923032	0.000557226209308392	0.8066152966814871			1.261634072610203
6.256647179907818	7.692388131004303	6.582271622884691	2.090634799479735	0.935688192287539	1.294409153795691	0.7968218561810387	0.74883480102473	0.4152575300410218	0.291015869524813	0.3077514040525356	0.3463501358140866	0.4180890865546776	0.5170209898799807	0.9546887760611807	0.2070026090107018	1.873261908511322	0.05392845742797969	0.05314304122781233	0.0005572246263218273	0.8066140055248711			1.261634053588788
6.264836965955388	7.884250728873273	6.581975631988857	2.145383919045897	0.9045337764933976	1.310108686247806	0.7982184756669372	0.753658308266052	0.4092433204488882	0.2861171297245265	0.3061349022416039	0.3459724691933941	0.417895766003201	0.517747830454794	0.9552813751974754	0.2072627640759326	1.872165053789368	0.05392794880679779	0.05316364112341054	0.0005572212323358551	0.8065637296085635			1.261634073084045
6.273026752002958	8.397874243380807	6.888601734849933	2.393366630872223	0.8861245178597559	1.351665352903641	0.8031699619905305	0.7544604855198324	0.4194493168757255	0.2960333704152909	0.31460863506716	0.3502705538367359	0.4211713556566467	0.5216478166798791	0.9586475968217444	0.2094317687446277	1.863863126908311	0.05392499353330332	0.05317986586779629	0.0005572203966908187	0.8065001702415606			1.261634118711197
6.281216538050529	7.979795615953117	6.783945476928882	2.142138971642293	0.9204736510090273	1.27860824753614	0.7974256205118686	0.7362205471513664	0.4170218336891121	0.2901378942085585	0.3113973316011778	0.3504146914825418	0.4202227554771672	0.5209378564200635	0.9577668546464707	0.2084304426283707	1.855626236368448	0.05392493864063012	0.05319273900612716	0.0005572214402509479	0.8065219383742606			1.261634167204256
6.289406324098099	7.776459338446344	6.520218849673556	2.094575000697648	0.9423099365915449	1.286849338004107	0.8149130983880092	0.7393972183804656	0.4141906960489763	0.2876915885390645	0.3076108629805911	0.3502831354702253	0.4198529208930108	0.5210541866365485	0.9569941033607904	0.2082226398818708	1.854818506703072	0.05393158648805933	0.05319977648756523	0.0005572204253143687	0.8065615947170821			1.261634215247044
6.297596110145669	7.904216789673785	6.411650163438032	2.111716939196917	0.9245013139541253	1.312770954402317	0.8361031678555646	0.7568064779632134	0.4280877502871934	0.2925546161787808	0.3113208195503126	0.3516093443519953	0.4203224958948857	0.5224353827970035	0.9573741024810489	0.2084932301804389	1.865544579977597	0.05393912113394525	0.05320708775391334	0.0005572169989244158	0.8066538886102369			1.261634278254477
6.30578589619324	8.269464452116551	6.728667516370079	2.171020755872558	0.9359923029535814	1.325599854531952	0.8164905235983063	0.7560194283575945	0.429024556670067	0.2963440593235919	0.3148944872905703	0.350520460217019	0.4203526991877112	0.5222731717239568	0.9582292732958361	0.2090601994469505	1.867722828666118	0.05394606382730739	0.05322169265398571	0.0005572158227459373	0.8066251654387958			1.261634346232726
6.31397568224081	7.852291762694851	6.598034076065503	2.102314084974177	0.9371875997362503	1.307745627491795	0.814913894273916	0.7435894252578372	0.4181542159639777	0.2886711570046334	0.3129443464724268	0.3494048546355833	0.4208346797777386	0.5206439052697701	0.9573010030132806	0.208382225687096	1.858084113076086	0.05394968128230812	0.05324340499029172	0.0005572193538798837	0.8065508491652316			1.261634413669776
6.32216546828838	7.665906225663252	6.333785038365282	1.997557706479273	0.8649921702115954	1.259012411884355	0.7879281878215583	0.7316303118132692	0.4097874741880171	0.2826944165283615	0.308239807374696	0.3458907211335698	0.4184434653182295	0.5186181574231359	0.9550316674054494	0.2075101415877796	1.858449141750913	0.05394886542430917	0.05326448347748895	0.0005572228454746382	0.8065916594687155			1.261634440334128
6.33035525433595	7.685814192092273	6.367384068962926	1.978861990253566	0.8692316196074333	1.251524088131105	0.780314200281944	0.7341513798966394	0.409298323862675	0.2860958230037389	0.3078445794921884	0.3467426318387494	0.4178560735821658	0.5190971501054484	0.955234816359842	0.2077537201042736	1.867853223973138	0.05395056292569497	0.05328737747686747	0.0005572214780874778	0.8064928560752069			1.261634445030629
6.33854504038352	7.996947596689234	6.767391551941262	2.179735337888661	0.9274971543131856	1.343847847941643	0.8110156655523132	0.7531094850878661	0.4176545907317675	0.2960497756012949	0.3117491388220933	0.3510518581177636	0.4205410977063541	0.5224872000570877	0.9588339106314872	0.2089600034497284	1.872137333453729	0.05395490855961687	0.05331919262824292	0.0005572183858523293	0.8064426351714412			1.261634478720428
6.346734826431091	8.143734439472055	6.69000518876064	2.147278781150949	0.9150441345432396	1.306095161261402	0.8074574949545292	0.7486365849266735	0.421862073721786	0.2897726431220623	0.3139841415651073	0.3500503494300888	0.4197631875460703	0.521312424884447	0.9580386340270658	0.2089097106644963	1.842591473992763	0.05395495187745112	0.05335667030223391	0.0005572197584857982	0.8065220241765727			1.261634477519475
6.354924612478661	7.985746220866704	6.517803493769031	2.124716600409064	0.9022011752131486	1.280365906889864	0.802519703801472	0.7442674467554757	0.4125912089084266	0.2869405347833463	0.3081942911440885	0.3480840814798169	0.4190669206957005	0.520394614922801	0.9555073653305537	0.2082528083380843	1.837764592168061	0.05395797162956859	0.0533968965857392	0.0005572228189564732	0.806591562414707			1.261634441963503
6.363114398526231	7.94955268979817	6.499817871786957	2.245103583970807	0.8763539611120821	1.31428867483196	0.7946048243592316	0.7413783763481235	0.4065345733304908	0.2885404004400507	0.3034980268903013	0.3477043988594395	0.4201249781801462	0.521054701419325	0.9561170316824039	0.2083640181186291	1.853368082222198	0.05396745802686197	0.05342669982463456	0.0005572219749019599	0.8065440233554179			1.261634395646754
6.371304184573802	8.000654362101715	6.689508310067217	2.170169819617581	0.8876751816279623	1.307995839922578	0.8107332698771549	0.7373455878295071	0.4146239218665845	0.2842032770031604	0.3064635240640415	0.3481157945044219	0.4198224568456382	0.5216766203234656	0.9584576649919002	0.2085896563701433	1.86693239927792	0.05397593700097353	0.05344858888805386	0.000557218420691824	0.8064473591113918			1.261634386656061
6.379493970621372	8.303768278166332	6.87519037356333	2.19735336043248	0.9290926821771658	1.342444510157081	0.8344643934468782	0.7499707546007653	0.4258329910063971	0.287630981583784	0.3124519378257108	0.3493111072495363	0.4209721006962835	0.5236142998026652	0.96112566236371	0.2091948297543204	1.863612262877745	0.05398109852255684	0.053470661044415	0.0005572171172690763	0.8063633566635435			1.261634408162805
6.387683756668943	8.474123759359598	7.159145073422958	2.440057614236351	0.9923045230910232	1.386124282626581	0.8345537378323243	0.7573369722073409	0.4319952743398218	0.2988600104592224	0.3232153378818944	0.356207240503998	0.4228845944441025	0.5258349812024288	0.962011931271695	0.2103769127002007	1.843705270518981	0.05398716629045133	0.05348856261210899	0.0005572185820115262	0.8063763068918759			1.261634446330253
6.395873542716513	8.469874356036211	7.173778596334491	2.386247502975515	1.001841200210876	1.392483608322765	0.8496529842364289	0.7633119882455042	0.4402719192656903	0.2997579049306802	0.3260464491476786	0.3559384518590026	0.4224037253890965	0.525443478477887	0.961333366152252	0.210248083755238	1.835573334790638	0.0539959327377324	0.05350749082950935	0.0005572192666822772	0.8064036483216696			1.261634481009554
6.404063328764082	8.565105110410183	7.310598435660503	2.36120535586156	1.038424690409497	1.402303061069031	0.8661863100756443	0.7667917211063051	0.4411051979564861	0.2968781375094313	0.3208182241058421	0.354621546723189	0.422951919230084	0.5264303958207963	0.9644974065140605	0.2102719051841539	1.842290427050397	0.05400707743177147	0.05353659769431603	0.0005572175466771362	0.8063342706284171			1.261634507610696
6.412253114811653	8.72290489347122	7.745076789514573	2.463053893714521	1.087941831939	1.407008870544148	0.8643158765496854	0.7633094158584993	0.432434372606865	0.2931214908043706	0.3183757587487122	0.3552567914874988	0.4230876789773208	0.5279021624663417	0.965934669347625	0.2105449535695162	1.858882305368705	0.05401973903566942	0.05357526339720808	0.0005572155973499529	0.8063884318274622			1.261634557298867
6.420442900859223	8.357220497229344	7.497115141598065	2.468417505400511	1.045322621943204	1.417681808222244	0.840529259184618	0.757502130995755	0.4258098078552607	0.2953719980625918	0.3165960973674666	0.3540199344122233	0.4232693689931317	0.5263778934573996	0.9644153905300575	0.2104416282292814	1.856349572160856	0.05403055093029329	0.05361998948101102	0.0005572162806537587	0.806393299072423			1.261634623017511
6.428632686906794	8.258586206520718	7.283505975316753	2.427290012481605	1.039529563268277	1.43160261139619	0.8448033081276739	0.7590200620629095	0.4347091205813289	0.30215720615236	0.3207010373690112	0.3552543415812053	0.4247232892363764	0.5275965576442421	0.9662681284236569	0.2108471012607468	1.846628108641125	0.05403926438356704	0.05366248635813146	0.0005572197112957323	0.8061662977810435			1.261634635739196
6.436822472954364	8.415431792506013	7.015473654183833	2.346249478511737	0.9987962147733279	1.452394447900569	0.8601041527540348	0.7713502476101796	0.4336929077717914	0.2948536782428863	0.320376601416744	0.3558566600769401	0.4259576336469261	0.5301232203652085	0.9685663342088109	0.2111536023188787	1.845676045804198	0.05404528004812354	0.05370145873906339	0.0005572196315028688	0.8060146973354637			1.261634651435464
6.445012259001934	8.648783222783553	7.203454473731857	2.380852009098342	1.036044493169361	1.444531709706696	0.8539596044066466	0.76376863655825	0.4257934399365262	0.2916802189578424	0.3168539182932268	0.353752280428554	0.4250654008889779	0.5291471053769127	0.9689767563980362	0.2110921084691053	1.849696047403808	0.05405056807036108	0.05373361632201371	0.0005572148974009761	0.8060198716823684			1.26163468334602
6.453202045049505	8.895254018865744	7.26406984844379	2.433310463307441	1.035898203989069	1.440564235232194	0.8486877359372926	0.7615130349679067	0.426963961923672	0.2993583139801087	0.3186497084216151	0.35458560579861	0.4245135203937274	0.5296273327536235	0.9679198930238244	0.2114252054704379	1.840593764075105	0.05404860208987285	0.05375813424682889	0.0005572128394529706	0.8060225097670386			1.261634763582453
6.461391831097075	9.03289145117518	7.209634033013944	2.506653819487203	1.002294307432211	1.497746450371803	0.864287159245778	0.7776835574577202	0.4343505484029522	0.3094659153123698	0.3237877957245031	0.3575831822737033	0.4264167325602865	0.5312586750474866	0.9693952496113204	0.2120048234135707	1.836265644895341	0.05404572015635314	0.05377764161904843	0.0005572141751332779	0.8059840393220866			1.261634815590204
6.469581617144645	9.187062774583199	7.531134604001338	2.59925795163959	1.056598748466503	1.552026818673303	0.9069904408394628	0.7879346821749972	0.4531716884412504	0.3136921894378926	0.335235601298538	0.3630348380294384	0.4296817057353532	0.534171346698136	0.9747603673762395	0.2132029671869808	1.84981825563427	0.05405104611074851	0.05378909384221361	0.0005572144536328399	0.8058538743960036			1.261634864024253
6.477771403192215	8.67830314571361	7.319594906913411	2.386502947382205	1.028715920904806	1.422206022500271	0.8638755479300243	0.7715626342666377	0.4375178125437053	0.303458243496053	0.3223475561489837	0.3586033196786598	0.4262678105484178	0.5302813967954543	0.9689383218369615	0.211400136534788	1.862475075788234	0.05405945834576886	0.05380064924486045	0.0005572103507516465	0.8059529538118461			1.261634964174966
6.485961189239785	8.792709025269588	7.316255790078055	2.422673933411924	1.032102680790145	1.433047363487564	0.8571596124330879	0.7744713410975952	0.4332239546567139	0.298957927919447	0.3195076720559866	0.3559075391571959	0.4255888340804808	0.5292247175598692	0.9678436277575431	0.2115038517983116	1.853730034738712	0.05406923688830589	0.05381417770190362	0.000557207306771662	0.8060821664202809			1.261635065156498
6.494150975287356	9.328624317063003	7.953653171130381	2.649229771836679	1.147509050493034	1.563163714621778	0.8971550619336365	0.797414535348044	0.4545627320059061	0.3117113830352405	0.3341028260683231	0.3616196062624494	0.4287495892355537	0.5332852077584224	0.9737975438772085	0.2134240543451472	1.840048096017621	0.05407295219444138	0.0538278591317513	0.0005572090072628456	0.8059741346936328			1.261635181357797
6.502340761334926	9.455423904910505	8.164576814619124	2.789093113962969	1.175451169372866	1.578269676572935	0.8991445857286777	0.7960817129633023	0.4483960823907222	0.324677954123041	0.331115680537855	0.3616115382944573	0.4295145095365853	0.533838584957871	0.9749548801199445	0.2139550747863394	1.841343746369889	0.05407548279723495	0.0538425814952368	0.0005572113543561192	0.8058938104462912			1.261635272601727
6.510530547382496	9.129108219377505	7.858546590928634	2.71124208708089	1.124074471891902	1.528001106779159	0.8966118920766902	0.78924802328151	0.4454144340527237	0.3138057358753578	0.3276400417247666	0.3606622732205836	0.4289474425606257	0.5336725974849775	0.9735432967144388	0.213211954529409	1.854210553971799	0.05407894305483672	0.05385927536084426	0.00055720997256064	0.8059270720570082			1.261635358504782
6.518720333430067	9.057857445462449	7.917676698705084	2.653057829345847	1.126575722210661	1.501503531382531	0.8972219849057689	0.7861977768138332	0.4543073478042488	0.3105536719521516	0.3320177166294893	0.3616216134058279	0.4303506644218251	0.5349348647928972	0.9753077049096057	0.21298781976286	1.864914749094707	0.054077373140384	0.05386885231984075	0.0005572062662804607	0.805949296632392			1.261635462101387
6.526910119477637	8.843803849738842	7.627437541633897	2.526252622071938	1.094722318581788	1.464179925521044	0.8747933269926019	0.7734679745292655	0.4388219855689316	0.3060660802398758	0.3223679872170322	0.3556461677792734	0.4279159952609752	0.5303895818425156	0.9733524115215938	0.2122326713239256	1.84966639458404	0.05407633163413749	0.05387483613598389	0.000557204790368428	0.805894752449651			1.261635565330586
6.535099905525207	8.94105173692305	7.616601357832286	2.592437735172458	1.119117770136879	1.557906950685142	0.8920388954244484	0.7867802765159484	0.4358105618440095	0.3064264681077128	0.321787461860443	0.358593211404634	0.4294935662384895	0.533316425328748	0.9753288752337584	0.2130626459877174	1.838147592168403	0.05407883297725236	0.05389182729666654	0.0005572065248937447	0.8057629674889709			1.261635648548866
6.543289691572777	9.118531427304216	8.059599122720737	2.781586775211149	1.179915093424265	1.643150514861489	0.9039548089824233	0.8015266844921785	0.4487795933338548	0.3104193050745154	0.3312004680026483	0.3659550971350322	0.4326016503642041	0.5389029796064171	0.9807993007144291	0.2144897751173129	1.846834756792077	0.05408857203977344	0.05391560182706271	0.0005572072288387953	0.8057752057612773			1.26163570515873
6.551479477620347	9.007101992937708	8.056608126056744	2.66660094791511	1.116312358999008	1.536629341588956	0.8642737836372033	0.784423103536115	0.4505727038826871	0.3115108307277227	0.3337209984452564	0.3626658000331339	0.4299980407360325	0.5357505337726031	0.9767316195310839	0.2133225817425889	1.848164077597926	0.0540978527567904	0.0539402231755032	0.0005572038108014465	0.8059164574055149			1.261635765688071
6.559669263667918	9.109216276366817	8.022245357212356	2.659809263787814	1.118388460011885	1.545563179914045	0.8551230014882192	0.7785718891711809	0.4432692473940803	0.3112725927247484	0.3329868194227114	0.3607293757109198	0.4289175341306644	0.5332735131484848	0.9745924462040196	0.2127524579566172	1.847327816956868	0.05409669586311964	0.05395788083428085	0.000557199578678192	0.8058751596240088			1.261635889409161
6.567859049715488	9.042622216110544	7.807561669183031	2.68689573752224	1.091508730063978	1.508436550118605	0.8356368931450004	0.7723986975657506	0.4289506814798114	0.308983840512181	0.3229924534256493	0.3570429894422777	0.4279160737520803	0.5314062318019583	0.9737311406653691	0.2126236321829477	1.841170631621431	0.0540971685527693	0.05396594569785616	0.0005572004377558535	0.805897404869656			1.261636005836509
6.576048835763059	9.371434398902247	7.939805667745919	2.729215198030246	1.100795805277118	1.497840309767284	0.8533401665744227	0.7765294518784041	0.4333654921033498	0.3061498854082562	0.3215563657733723	0.3577065105625634	0.4282724218687672	0.5328959192486445	0.9746363183479485	0.2133066149111413	1.844066624976362	0.05409985462604904	0.05396853496873741	0.0005572028242915851	0.8059079056389532			1.26163610993105
6.584238621810629	9.189114278898604	7.6240967892107	2.628897313022585	1.06420925197626	1.510749637267245	0.8746061545338342	0.7985093353153274	0.4368038163858352	0.3077301702914487	0.3218133439199408	0.3576435187309756	0.4281697188447315	0.5333995480490783	0.9734057608377277	0.212922230204991	1.858707834167969	0.0541011769458776	0.05396332573113772	0.0005572003708926228	0.8058742339147009			1.261636194461615
6.592428407858199	8.908633614399751	7.229703404721374	2.464885920921014	1.017077074113418	1.442260539533632	0.8441822723875329	0.7785618011603199	0.4282799509573383	0.3072873056897835	0.3190177306663237	0.3570134493433463	0.4278830844501407	0.5320021850054579	0.9722756918441366	0.2121741822878039	1.856004973530699	0.05410417025351742	0.0539552864182892	0.0005571956796006722	0.8059246688158841			1.26163632841522
6.60061819390577	9.011954927529587	7.567197160299069	2.589661412165357	1.093425417770003	1.491220212294488	0.8729995575192123	0.7822920582200648	0.4350284674779643	0.3063913258407009	0.3243111194052987	0.3593754624711161	0.4284505447597918	0.5332557195806236	0.9740459469063101	0.2128046301858763	1.842076924373463	0.05410591360860815	0.05395763439651561	0.0005571946015702794	0.8058963768515723			1.261636462529773
6.608807979953339	9.223763311051206	7.999924055487885	2.70152655589798	1.152471456421222	1.539024293185526	0.9186581263558159	0.7927892065932763	0.4525387664196682	0.305969312287711	0.3292238292639999	0.3601559187485895	0.4288627531017531	0.5349065931103585	0.9749344522611337	0.213535349701823	1.834259513192208	0.05410845265658787	0.05396614258644221	0.0005571966985717433	0.8058989066750636			1.26163658455921
6.61699776600091	9.579309518992494	8.381612064748905	2.852105109062594	1.206334205388866	1.579490698745101	0.9023392211996436	0.7909352299590119	0.4543440208311175	0.3102295877886485	0.3323174224138098	0.3624813396767028	0.4304939152169275	0.5360187534004605	0.9768840488584762	0.2138440972857637	1.846906365782898	0.05411267834888125	0.05396360612601993	0.0005571967673916809	0.8058316616979261			1.261636679109899
6.62518755204848	9.334466588055475	8.058739243921064	2.801722514867258	1.134318907120301	1.595124244533562	0.876315837241759	0.789837557414281	0.4519477856794626	0.314462132243753	0.3337989871767011	0.3641703175408887	0.4314613478488805	0.5366779385120716	0.9777860445561115	0.213726970894962	1.859302105043711	0.05411187717820136	0.05394810485872406	0.0005571936870654649	0.805814309335521			1.261636773873759
6.63337733809605	8.642379972994837	7.43966717380122	2.466209693718366	1.045621551273797	1.496659758676046	0.8598283595438628	0.7819643504507131	0.4450670534617313	0.3091243003455428	0.328122832038921	0.3595672561905576	0.4288597915964548	0.5324610417676109	0.9721224974975327	0.212209493265589	1.849538811701307	0.05410565136118907	0.05393000076904635	0.0005571913607108273	0.805886970871118			1.261636887639107
6.641567124143621	8.659512551380752	7.394390370784023	2.400635271934896	1.072404330869997	1.479341910508479	0.8667820892819449	0.7820028925727528	0.4450095645982761	0.3059775831990991	0.3282893567420437	0.3598017678976426	0.428568123875932	0.5326654388960209	0.973437375335133	0.21261113802676	1.842019563087923	0.05409914055845159	0.05390960796484238	0.0005571923710462246	0.8058567386067197			1.261636993866923
6.649756910191191	8.527516110920116	7.221508723679207	2.300260522752318	1.036754968396506	1.432618064975039	0.8736574545161542	0.7867535559589088	0.4459244643778598	0.3033417959982296	0.3228759298750756	0.3580352632290513	0.4290688291794216	0.5337528514454938	0.9751674824880975	0.2125574843789304	1.844087332945246	0.0540908562999611	0.05388616493078201	0.0005571940618494421	0.8058341619941224			1.26163707011055
6.657946696238762	8.616719721962728	7.320186091624626	2.383952156361225	1.042701144840356	1.459032231710271	0.8852928707595054	0.7919467545690515	0.4441522070918105	0.3059376308438987	0.3234487451259409	0.3595241975354925	0.4298555414510291	0.5343956665501519	0.9756331650793822	0.2125301142421727	1.85285574442257	0.05408447150664209	0.05386675714520812	0.0005571925758517194	0.8058410094204336			1.261637133446746
6.666136482286332	9.106537518854369	7.651127121004762	2.64205035751423	1.106652324147953	1.554214314796413	0.8986224891278912	0.7936527735980723	0.4415065560330855	0.3138201830692852	0.3259950677163379	0.3612634294683263	0.4303573633114505	0.5349559113832281	0.9769282890889567	0.2136759772601803	1.861173907421635	0.05408214758448102	0.05385163512700923	0.0005571889671822954	0.8058443664927036			1.261637211407953
6.674326268333902	9.089648340776904	7.713927364676848	2.6603481584475	1.108202554900925	1.520265792004858	0.8881063392344286	0.7872657159461512	0.4392836742763976	0.310251255086559	0.325231245504965	0.3605583225194147	0.4289147578182648	0.5338501252024394	0.9742703526030363	0.2135336059164205	1.860540785544724	0.05408218287239527	0.05383641833571886	0.0005571881534799159	0.8060609394521913			1.261637302101843
6.682516054381472	8.602478794952711	7.399111054328012	2.495694483717652	1.072780019032815	1.473352293106421	0.8817353253884122	0.7770866602845571	0.436914305519964	0.3029930938658473	0.3255684922669411	0.3611001266737219	0.4276751481703407	0.5337334208666579	0.9724280300957197	0.2126004907246312	1.854801404071413	0.05408048247271691	0.05381075678607142	0.000557191966073482	0.8061673422781601			1.261637337393331
6.690705840429042	8.740614569907997	7.452025826581607	2.496798790235804	1.053115426528994	1.486667760602735	0.8667283999296335	0.7823339597454888	0.4415848535726004	0.3019157469536571	0.3271493227796143	0.3598665841964756	0.4275508797055821	0.5337658331555329	0.9731054919909515	0.2126563541438383	1.867829217749123	0.05407369342825168	0.05377474321059679	0.0005571943066438435	0.8059059135856034			1.261637342740794
6.698895626476613	9.787700221748471	8.173086460653955	2.73534763820818	1.122343786651576	1.581773541746808	0.8875354307637955	0.7897611218242034	0.4511282049766518	0.3090542556308981	0.3348052287344871	0.360896640555991	0.4293186695192233	0.5355235438593006	0.9792458331353833	0.2141006179367147	1.890133293879714	0.05406469987665489	0.05373760699160616	0.0005571905835611674	0.805842115141772			1.26163736899208
6.707085412524183	9.805753935247083	8.132559236046543	2.816686113750966	1.154229121145144	1.594254289703306	0.9162782544458726	0.7907047462493151	0.4451922698313742	0.3159870051427304	0.3293757179058802	0.3592695109777493	0.4301788024099985	0.5354379985164006	0.9783032892888424	0.2141955606470949	1.878017675624319	0.05405708275142223	0.0537009276504674	0.0005571868529373691	0.806038499714388			1.261637448588796
6.715275198571753	9.007614198220571	7.702818051391457	2.619252605382958	1.126198231530948	1.518113636671471	0.8868669306299581	0.7892992327177663	0.4368985549916031	0.3069112582886497	0.3246101792193611	0.3571645862319736	0.4274107003802552	0.5315828384452275	0.9715191551213338	0.2123775333042112	1.840222675725522	0.05405076543318022	0.05366656689984863	0.0005571899261495258	0.8061330969988831			1.261637460886346
6.723464984619324	8.722353821245747	7.611643554876516	2.601122244667054	1.036159971463108	1.514098318527352	0.8422626685669514	0.7781515932067231	0.4282489790993378	0.3002543039849933	0.3166547056017239	0.355997444203293	0.4261793197802738	0.5305779482199218	0.9675376426450539	0.2118092303672469	1.836902734460842	0.05404578536735254	0.05363504749127399	0.0005571929518465985	0.8061725940721146			1.261637464593817
6.731654770666894	8.62985864009203	7.108466052225717	2.415713384760318	0.9521170587803935	1.434633756145362	0.8326773345996976	0.7613302147502716	0.4208435951309888	0.2964003435377684	0.3126510694559412	0.3554900498787055	0.4258627700052202	0.5304719079003644	0.9678756179408436	0.2115899973715831	1.848290118412577	0.05404184492085475	0.05360426511128982	0.0005571904843347646	0.8062360023792022			1.261637467305634
6.739844556714464	8.283883307068896	6.852362159708965	2.232232150671221	0.9510111414911064	1.362273431354976	0.835546128967475	0.7559447394751339	0.4217574363679818	0.2960913495865247	0.3150077243584093	0.3553694719930578	0.4256442360960558	0.5285521464573898	0.9675031457851214	0.2107415489735832	1.851965517736276	0.05403664037898712	0.05357628603510955	0.0005571868705853714	0.8063583652347323			1.261637496192774
6.748034342762034	8.295074236242097	6.899096925758498	2.277349145077081	0.9673748919802789	1.391736903653442	0.8300559688768711	0.7668875635388235	0.4247134683635576	0.2954949214015528	0.3153330952309831	0.3549330219303341	0.4253015667696685	0.5295741025108894	0.9677754798615096	0.2113438398029836	1.838802987567144	0.0540316331905103	0.05355359790640712	0.0005571870779019434	0.806339117311337			1.261637538758519
6.756224128809604	8.268565325356361	6.867431633570281	2.40612321339921	0.9332655163071139	1.413422905739708	0.8291647377544957	0.7570507278955818	0.4183562305171057	0.2874361135739554	0.3100669416415868	0.3509126482421615	0.4247567616284165	0.5271706603327844	0.9668596430388494	0.2110473691368627	1.835347983987843	0.05402804308725942	0.05353489392473761	0.0005571905288957895	0.8062507579606794			1.261637557256895
6.764413914857175	8.381201844251279	7.130757068868331	2.452006506001434	0.9709658622231727	1.386766867528033	0.8412157571443103	0.7549128443657352	0.4229794658698393	0.2897974069378557	0.3121130087935327	0.3516028309889379	0.4248570239830607	0.5268574312033801	0.9671256520439876	0.2108939055214027	1.845658550104404	0.05402230689289731	0.05351129840615998	0.0005571921778497182	0.8062631781610948			1.261637545965364
6.772603700904745	8.514660179386745	7.229615438195768	2.337656717742657	1.011596741085331	1.35574949613802	0.8449396647709485	0.7558426950458225	0.4294351150188624	0.2959934380585622	0.3206232778514952	0.3570180916630212	0.4252188544931697	0.5291174006475229	0.966524768357404	0.2110288257207515	1.852180851065141	0.05401259606902633	0.05348225668259473	0.0005571903552106563	0.8063237997174284			1.261637521930697
6.780793486952315	8.542517281962972	7.212021921112119	2.372426934372944	0.9695830435306249	1.379178579390423	0.8379829080350191	0.7514913916025805	0.4278951053537561	0.2975519894334538	0.3172647802555336	0.3542496744761035	0.4245710804440623	0.5279783612070706	0.9652079557954907	0.2108121471215257	1.846369101633802	0.05400953270520378	0.05345245980952791	0.0005571890381121032	0.8063105506620922			1.261637517162217
6.788983272999886	8.586120070505002	7.366464881369556	2.417774439347827	0.9984245444038133	1.413357949230509	0.8679444722271696	0.7663758869913219	0.4404297271722696	0.2981631273330752	0.3165916845088668	0.3536295085221059	0.4242826182345811	0.5280940838256518	0.9668629023025636	0.2112650412821416	1.833327609161348	0.05400973145874967	0.05342658635493207	0.0005571911889628043	0.8062490417336867			1.261637528911784
6.797173059047456	8.560893096627449	7.370692163438016	2.38189778306489	1.033449053243299	1.396613866457865	0.8603662376954855	0.7782016652181396	0.4424332671603098	0.2990884664954468	0.3225224622225611	0.356313809110838	0.4243431132842418	0.5281105163781685	0.9663897680113472	0.2110083123645262	1.836413986209349	0.05401028688541881	0.05341328213361975	0.0005571947294218141	0.8062983197264532			1.261637461887403
6.805362845095027	8.260590355480462	7.13044335978823	2.351113103760969	1.00582231573416	1.37671330554253	0.8347954857618017	0.7702795610784117	0.429932707702691	0.2990194900205561	0.3187236794608237	0.3541857254335127	0.424361409976419	0.5272571058174323	0.9647760839452676	0.2107345275800301	1.852063761740053	0.05401129095688971	0.05340384279950917	0.0005571948463499979	0.8063580996069524			1.261637382235237
6.813552631142596	8.188277656426063	7.044016775113781	2.232396624549797	0.9792051403018089	1.372590702673893	0.8305655158793348	0.7581683682078788	0.4232276501571934	0.2960216420001189	0.3124920260898398	0.3517061422779336	0.4234598002752937	0.5266531351031507	0.9656132134523543	0.2109698879944898	1.863888464027142	0.05400547580532894	0.05338970677651488	0.0005571911940705451	0.8063651592737474			1.261637333248588
6.821742417190166	8.528252676825607	7.070017431994081	2.228514900212267	0.9649825554488883	1.405697086067643	0.8348941192376463	0.7715980135379982	0.4300764233984065	0.2995258897789104	0.3157758038889256	0.3527867594594789	0.4235058815594865	0.5272259842645723	0.9656831233877463	0.2113293378998024	1.857347777504316	0.05399307168536895	0.05336744842266317	0.0005571919457861111	0.8062790359125405			1.261637290659396
6.829932203237737	8.4244032258187	6.96734145357743	2.337411378772108	0.9603748372827711	1.435540614604029	0.8316750224483583	0.7775070325917902	0.4330578374452378	0.3008873809491219	0.3182877711598984	0.3532245870230518	0.4242677717514423	0.5267950889524556	0.9639039793363755	0.2111701756457702	1.850352680492333	0.05398175343696671	0.05333837323026819	0.0005571967887687412	0.8062641002695804			1.26163722656709
6.838121989285307	8.226503171300989	7.019427867647042	2.293310848708243	1.01436754144132	1.403305954596666	0.8519236546966047	0.76472208237204	0.432538410479561	0.2941264641559996	0.316454932912088	0.352772457012735	0.423644223727477	0.5266326123011752	0.9653814786924286	0.2105217890644867	1.851068382909711	0.05397504071793316	0.05330224855720896	0.000557198266632485	0.8062405026238243			1.261637126655086
6.846311775332878	8.434637133154686	7.277978176024217	2.267311603551072	1.082121505301844	1.356683687291757	0.8637146745439995	0.7571023621225454	0.4315414831511589	0.2938844151183798	0.3155119177513074	0.3516856332823506	0.4229984733103164	0.5260061797003852	0.9666850422277344	0.2101767485060254	1.86072992962422	0.05396908984245343	0.05326478778341096	0.0005571962632332755	0.8061957827474995			1.26163705337099
6.854501561380448	8.45180449713291	7.186953383630481	2.35687800191907	1.015287579511914	1.364821835808909	0.8422170371116531	0.7528084011720741	0.4324222308497377	0.2992272679998015	0.3189723917117835	0.3523826669270255	0.4231702355838732	0.5255104704768705	0.9647629753093967	0.2103111928677854	1.856835512634318	0.05396635883682554	0.05324082787536769	0.0005571963612055655	0.806343792301132			1.261636967878176
6.862691347428018	8.354956664726084	7.11779377828537	2.32347078110043	0.9675607067673009	1.345770323905955	0.8292008158147577	0.7550649489755418	0.4295165386669335	0.297174788482137	0.3201927006729491	0.3544218900313764	0.4237026192856965	0.5251958892838119	0.9640396137127056	0.2101942850912706	1.834587088176284	0.05396527004373991	0.05322480793767091	0.0005572004904470484	0.8063136025110288			1.261636870549702
6.870881133475589	8.149324449662496	7.026116059868146	2.18222658071768	0.9459431420851466	1.330574894077766	0.8369019257647373	0.7591225316664265	0.4287989667619577	0.293745402208301	0.3193032933210573	0.3550163973295751	0.4232945434800124	0.5252533397308888	0.9628185096339956	0.2099005085088535	1.838056768195176	0.05396206544067369	0.05320832500043735	0.0005572040696976897	0.806164787071002			1.261636748176761
6.879070919523159	7.996474263299774	6.776733761784675	2.144959509172072	0.9575122386414858	1.39331484764018	0.859156605689	0.7746031156102184	0.4399030352174207	0.3003692293286166	0.323514916072951	0.3568370874652002	0.4245706401925975	0.5267690457747211	0.9640020033841938	0.2102551353968248	1.86025857503974	0.05395716840656724	0.05319209845963359	0.0005572041979878917	0.8061440040115071			1.261636600231825
6.887260705570729	7.768155116647431	6.510406628520065	2.032529721798187	0.9206157955409335	1.291780235816358	0.8076922624745818	0.7569116750656929	0.4288795509592621	0.2962913326814809	0.3173103243380935	0.3535253924435742	0.4223043348331029	0.5229720277759886	0.9619957463426068	0.2092583743049656	1.853966252293115	0.05395140100600269	0.05317517039963073	0.0005572036596417481	0.8062855763834431			1.261636454535101
6.895450491618299	7.972127639559545	6.685656598959015	2.029906349388417	0.9115134297013939	1.262667771782637	0.785760357083678	0.7401384380949831	0.4175265649799809	0.2908581595912829	0.3131244856405176	0.3517888606219489	0.4213429728221868	0.5225729377380121	0.9608509701411283	0.2092413716859947	1.837209198390069	0.0539464058726379	0.05316076549269317	0.0005572063205304441	0.8063473831298552			1.261636305409227
6.903640277665869	8.720527148500805	7.40033612090321	2.354341445218377	1.042346090628746	1.387795021532307	0.8392760320259449	0.7514325808747179	0.4339139843648939	0.2982027078442645	0.3218725443526752	0.3550632868689617	0.4239178911722313	0.5258494657739894	0.9648293429648332	0.2107409933036107	1.836012018741682	0.0539415998741471	0.05315020147450496	0.0005572109697247602	0.8062876938177134			1.261636129084645
6.91183006371344	8.684048962378796	7.324899382245249	2.508154890916481	1.014426316400633	1.477589538247135	0.8496767527723642	0.77323087811467	0.4361758864583957	0.3113575778729734	0.3215051299651481	0.3563144916314653	0.4256545987284462	0.5287737359867417	0.9667405121564273	0.2117391105750978	1.847523445238082	0.05394088933651309	0.05313906107449009	0.0005572126317343322	0.8063121529377115			1.261635945832791
6.92001984976101	8.448909813038499	7.214453767712111	2.392641597701874	0.9952180873538546	1.476115596193754	0.8440724153745491	0.7909249089218269	0.4380636831550256	0.3152571859832421	0.3213271335486862	0.358699748396594	0.4277607244526525	0.5316747803363232	0.9688515405051447	0.2121997903429555	1.86198149639612	0.05394345023334367	0.05313038840082004	0.0005572104808421955	0.8063640598268927			1.261635778879241
6.928209635808581	8.44497653948039	7.179733582709886	2.42182194968359	1.006196166042218	1.469698347202163	0.8531139686640458	0.7792913915070129	0.4339269029935994	0.3056919330208995	0.3194481218912491	0.353947687765454	0.4253683738099642	0.5277513496524695	0.9663837887589009	0.2112938952983939	1.848434864082654	0.05394729420778898	0.05312102489904633	0.0005572098067047579	0.8064474487538257			1.261635650434666
6.936399421856151	8.565290373570766	7.040121919374247	2.481282045757959	0.9795629051723201	1.431058206991238	0.8353603777927491	0.767319461676064	0.4239973656383538	0.2998275370784818	0.3156878218978377	0.3531025925141971	0.4245248165706095	0.5269725756690178	0.965911604900625	0.2114378517178545	1.836875178669429	0.0539519111257103	0.05310233675358266	0.0005572141315223185	0.8063263350041383			1.261635501421594
6.944589207903721	8.332901075495464	6.893747888140894	2.249118752496543	0.9585526859596104	1.349817058183206	0.821766505615641	0.7579631783080704	0.4315094988740822	0.2901068181655491	0.31608676429316	0.3527836463554181	0.4224654374018695	0.523924168842704	0.9634685920575521	0.2097884287276721	1.848736579513678	0.05394943811991226	0.05308259494282409	0.0005572186471752661	0.8062876723612218			1.261635322928983
6.952778993951291	8.390898255834877	6.829007266332057	2.21788705532754	0.9334617178735062	1.34749412851413	0.8286072618912856	0.7638508155359612	0.433167141731031	0.2988824790100054	0.3175015752946165	0.3531362781982548	0.4231174044855686	0.524254563480403	0.9633975082690335	0.2096645626802583	1.86628351810868	0.05394167396479052	0.053071442543583	0.0005572175925144723	0.8064364656448479			1.261635160457778
6.960968779998861	8.430626817818654	7.032638842286159	2.307054609609116	0.9548913084941268	1.362726853429251	0.8464206917136307	0.7607066659545957	0.4310176646039509	0.3089407205437997	0.3239649850854613	0.3558396319692116	0.4254584611862834	0.5276254217414069	0.964635653385513	0.2108995987825864	1.86238737677822	0.05393128808936552	0.0530633641285071	0.0005572156673477158	0.8065306565174031			1.261635046287633
6.969158566046431	8.229167232780593	7.056123966733073	2.28134441490114	0.9511388477297132	1.377194936092623	0.838308169439923	0.7584465680609802	0.4345478317021213	0.3011090750760695	0.3276911889662091	0.3578185121799031	0.4258924672549064	0.528179852581723	0.9643953888374812	0.2109524626725764	1.840435603053063	0.05392691931324848	0.05305338416610485	0.0005572180322495233	0.8065530398174223			1.261634942069708
6.977348352094002	7.801590288522767	6.576601649152896	2.06385254955863	0.8824961689157086	1.31284594850672	0.8019438217421206	0.7555242581350783	0.4330947782691262	0.2960632733198474	0.3242446914108659	0.358872620065417	0.4255351957873182	0.5276826658369337	0.9627947715648825	0.2102452340124429	1.839604188856454	0.05392762096198843	0.05304334469585883	0.000557223109733995	0.8066203428724406			1.261634784619366
6.985538138141572	7.589138097309329	6.310815250467375	1.978904266942104	0.8259812994616473	1.239113365219585	0.7789130814086734	0.7450627113933471	0.4262543499142639	0.2978806736082096	0.3202295157555043	0.3575123829138843	0.4251123384191539	0.5266125636391455	0.9610991968066631	0.2095550109510979	1.845635315691127	0.05392459969586365	0.05303050804349382	0.0005572247599542085	0.806645298463227			1.261634618233524
6.993727924189143	7.591999082722547	6.308547004170022	2.01548029575105	0.8242464788315911	1.246122195032841	0.779702126405196	0.7423149656840803	0.4141670283993646	0.2948200429841042	0.3138026046340546	0.3554043990924014	0.4235762923779857	0.5241679836240425	0.9576171677841734	0.2083524949734802	1.855561729464317	0.05392090342564979	0.05301173614759036	0.0005572235433121572	0.8066643726197534			1.261634456446429
7.001917710236713	7.430406905524301	5.963611013469394	1.946232749203527	0.8117527152172462	1.20676302247105	0.7790444544255921	0.738829692748559	0.4117130264357017	0.2905438783424338	0.3115049006390704	0.3549372056231942	0.4232166183029753	0.5236080861010379	0.9568438566823434	0.208316773618178	1.851625995134414	0.05391694748566178	0.05299662180335078	0.0005572242502148081	0.8067011038400206			1.26163431725605
7.010107496284283	7.498951400492427	6.105891345904224	1.962665387572481	0.8552645732729625	1.215564355774846	0.8056489142186565	0.7451860758899984	0.4249554279666481	0.2951183493672345	0.3175289307997108	0.3578771866259685	0.4254962474011004	0.5263782156935606	0.961068581584172	0.2095002009967619	1.843110350021346	0.05391143319450302	0.05298840600753259	0.0005572273194646218	0.8065885374624202			1.261634189787595
7.018297282331853	7.680758622406227	6.711437261243615	2.094557554990923	0.9543912611842239	1.33976976544747	0.850026160133028	0.769571474123661	0.4417981706139937	0.3050111314360781	0.3237579774224232	0.3601520027834109	0.4270730435703061	0.5291263832591288	0.9642358618565149	0.2102664755382651	1.850293966362805	0.05390383337511528	0.05298361356898289	0.0005572295064961663	0.8065145152012171			1.261634043894518
7.026487068379423	7.756158548685061	6.598176264654821	2.1058201939445	0.893592780593495	1.32071876263147	0.8108704458330043	0.7616000081734013	0.4336972251689666	0.299476134115378	0.3201580480652512	0.3556754303583158	0.4237649956935826	0.526376381315806	0.9624204907818711	0.209911337107076	1.861764014297917	0.0539036138764081	0.05298203584403303	0.0005572289837586542	0.8065450233820689			1.261633894658504
7.034676854426994	7.975905418715106	6.464655727565417	2.110892150133668	0.8527752871629861	1.294380637139722	0.7959290850430408	0.7609601099893913	0.434586090705621	0.2996512714861788	0.3219740422857666	0.3560452326626177	0.4240826067331441	0.5267752270170597	0.9632538652260401	0.2103870193920803	1.854812861049277	0.05390806863172137	0.05298438994394437	0.0005572273963946618	0.8066096438195643			1.261633780149624
7.042866640474564	7.801247029180894	6.464137061816309	2.082974555973042	0.873038663901116	1.288379277774745	0.8174536942330706	0.7622270398841258	0.4408043416766852	0.307491560419466	0.3282694618630904	0.3630164731166534	0.4293246079377718	0.5331106341375793	0.9682178368732793	0.2121366910218787	1.835672809304835	0.0539083697713009	0.05299139575297072	0.0005572287775651075	0.8066356633527321			1.261633683558969
7.051056426522134	7.554436425576607	6.380573937655129	2.046534519686571	0.8900121207485489	1.253658450716524	0.8151572383951131	0.7576977000655661	0.4364089877760216	0.3062453227728226	0.3275239463087145	0.3628659081024235	0.4276829818817926	0.5299528930088896	0.9649517317735756	0.2108347188324761	1.832883285465939	0.05391325401830482	0.05299337721375723	0.0005572329971557041	0.8065942566486621			1.261633581521464
7.059246212569705	7.721372588345201	6.48858438157712	2.077673061728676	0.8914708845679342	1.279356386126306	0.8251487194789432	0.7737875086978746	0.439210358418301	0.308995472650707	0.3269721764651862	0.36322071260522	0.4293133050660129	0.5306218404574931	0.9678330586187659	0.2108025765730349	1.846355867404629	0.05391852025444076	0.05298454005634372	0.0005572342316627484	0.8065045054527962			1.261633450066959
7.067435998617275	7.972194266625809	6.803510226332671	2.183458433571661	0.9327423106985454	1.360678815402828	0.8471252066204552	0.7819636350749364	0.444655164520062	0.3101468381146893	0.3307081472887516	0.3659664173358296	0.4318024539193905	0.535752945522031	0.9727911087678992	0.2121979059958813	1.859479149082568	0.05391412305529407	0.05296953346099635	0.0005572315941194375	0.8065280500371637			1.261633371969354
7.075625784664846	7.785908952987069	6.710582055717548	2.117963334452178	0.9519507984129032	1.351007348226213	0.8665835667524503	0.7865254311065543	0.452178768667824	0.3158738500025217	0.3396270762405581	0.3690403485242799	0.4336947184554427	0.5379136354649127	0.9739949969004731	0.2134267271765456	1.841473147313237	0.05390688604297181	0.05295392852593155	0.0005572316129655454	0.8066521161573365			1.261633305971424
7.083815570712416	7.891509569771745	6.863643797392736	2.165215726650937	0.965476232131157	1.344129916825244	0.8828247109218322	0.7996166912720126	0.4709912386022083	0.3281524927098826	0.3465031900323284	0.3756506495763561	0.4389634176023138	0.5432374650202657	0.9782285602072953	0.214817632308673	1.834420653088748	0.05390041253414252	0.05294176506904633	0.0005572364595440048	0.8065494460142745			1.261633185620946
7.092005356759985	8.1046988867474	6.877516915483644	2.18766095965676	0.9585168785580529	1.299915069152294	0.8616557851457894	0.7681006188756768	0.4554272407280165	0.3138640751026815	0.3365590183991729	0.3680657164975423	0.4326241793890912	0.5363760510299665	0.9714505382786678	0.2127482422919699	1.83617235875553	0.05389811070193227	0.05292977221758949	0.0005572395444894581	0.80647646105226			1.261633062411328
7.100195142807556	7.794413563955466	6.456057152072898	2.060461713624096	0.8946071585742956	1.284826481055843	0.8324744193710567	0.7578292942394537	0.448043085102553	0.3094047578482225	0.3345226677405849	0.3662398054056998	0.4307957300043569	0.5343560498083118	0.9692162154449429	0.2121989652525932	1.839362173224329	0.0538997256746748	0.05292218823031846	0.0005572381824611361	0.8065140116483052			1.261632939519309
7.108384928855126	7.59226838782055	6.384327485434977	2.113490587143076	0.86340163636367	1.311588324519319	0.8098088810832365	0.7641682279495893	0.4393050180319081	0.3125452211684815	0.3274158699708802	0.3636058521374445	0.4298964940814808	0.53285553403843	0.9673898342618455	0.2116395975176738	1.839979135475064	0.05389681745428224	0.05291758272169023	0.0005572372346592281	0.8065704088165356			1.261632832086145
7.116574714902697	7.507227350505278	6.278975550209895	2.02406225304928	0.8376244485412945	1.261742889403455	0.7990758163095115	0.7573808805722131	0.4313304994359762	0.3001041028571668	0.3188708295459623	0.3580101318203659	0.4262933872395426	0.5293032250137575	0.9640346099146605	0.2103231802288431	1.821975126909461	0.0538940057437689	0.05291138414019355	0.0005572400179282848	0.8066895301088488			1.261632719161848
7.124764500950267	7.570709748943811	6.280360805494325	1.966713064477261	0.8779825005983692	1.268598374254437	0.8226191344767559	0.7729256973519832	0.4479125981147108	0.3075391626770402	0.3309154167559362	0.3659219699268093	0.4308687770010912	0.5350460413460469	0.9681021718943527	0.2117894733838928	1.823533226020498	0.05389386388914955	0.05289775658479198	0.0005572435341831721	0.8065738178251423			1.261632591763702
7.132954286997837	7.664030968221014	6.20825881209191	1.966415103783297	0.8676701373815227	1.211180901514465	0.7986137671207869	0.7505061266411749	0.4309068748861898	0.3024967396860697	0.3225514748863378	0.3598699282902126	0.4281677377363801	0.5309841251144367	0.9645002855717945	0.21034992097717	1.844322303703578	0.05389230187135459	0.05288204798195825	0.0005572435777750331	0.806487858775274			1.261632466028764
7.141144073045408	7.470803368458503	6.071118935719023	1.898100077657348	0.8331336868936792	1.209540364464369	0.7980904278660311	0.7525383877699018	0.4307629093007257	0.3034887798362116	0.3241565467496115	0.3603165054991838	0.4292863780768934	0.5311021486839159	0.9660141368871505	0.2103074888189266	1.853445302189666	0.053891325249632	0.05287721954572993	0.0005572408321599436	0.8066022924784503			1.261632372866512
7.149333859092978	7.368077071708468	6.147615067883589	1.946530262623749	0.8670536491181461	1.28530335547887	0.8235364191035939	0.7768574511054606	0.4462705380732165	0.3103290797320875	0.3316178982874219	0.3666649244080322	0.4320135883004221	0.5351240276353373	0.9691712793214748	0.2115237832319652	1.83680849763895	0.05389025132390819	0.05287942679452166	0.0005572403863090783	0.8066932634493728			1.261632304930451
7.157523645140548	7.6202850410012	6.297813720371955	1.998199668317304	0.8665080215375213	1.256299549614487	0.8109037984303623	0.7555729770187652	0.4356413488859839	0.2994462864567599	0.3226755484196847	0.3609041306536442	0.427274492039996	0.5304616507272758	0.9642796389708133	0.2108017604298817	1.825867067642715	0.05388904543812226	0.05288453285263968	0.0005572447558095297	0.8066544889616304			1.261632207273033
7.165713431188118	7.850692892198031	6.504938916296176	2.057498518848071	0.8707709122661939	1.270257764458821	0.8244618880086384	0.7562672070712487	0.445301513817768	0.3041183584011078	0.3289214439962113	0.3634559577487937	0.4293182435009698	0.5326952048031268	0.9671660874997929	0.2116283259914733	1.842520016438498	0.05389096938727012	0.05289245829491108	0.0005572488110773509	0.8066229668659808			1.261632079344175
7.173903217235688	7.843766335528406	6.640987080469773	2.139389900642035	0.8828256469830409	1.266464986701737	0.832817517084806	0.7676604253063778	0.4532815239144316	0.3121839644293103	0.3334465695436229	0.3685691237096797	0.4350008286746074	0.5382806961628348	0.9749405072939591	0.21358371128221	1.858914364616274	0.05389274952481261	0.05290182636609531	0.0005572467745482537	0.8066693390943628			1.261631985573162
7.182093003283259	7.448265721371194	6.144233840905938	2.043397165919871	0.8413175554018795	1.258441838916961	0.8270182906848942	0.7622835602207942	0.44922778091786	0.3080079449791771	0.3309761161374281	0.3675155571039023	0.4340471033637505	0.5371386279288619	0.9732639940257926	0.2130415848494087	1.85380829117391	0.05389287788458325	0.05290848867955967	0.0005572437780843871	0.8066621594019643			1.261631930343035
7.190282789330829	7.416762557017814	6.115637909481179	2.005003894221466	0.8447502477988361	1.313075812652485	0.8070342741092503	0.7546988609688365	0.4346069356456176	0.3077787107480063	0.3287964784369211	0.3659823293571989	0.4301824613895113	0.5342093256060835	0.9674852208165265	0.2118499951212579	1.828889194964023	0.05389067228263566	0.05290728097747312	0.0005572467423655729	0.8066751889128092			1.261631870294603
7.198472575378399	7.553315456655599	6.270316577689619	2.039775659412522	0.849181327462983	1.324355219342978	0.7928630729919868	0.7547062864632749	0.4287262772923567	0.3099059567453734	0.327008321414866	0.3645772365661556	0.4299567155309524	0.5327596032680061	0.9660590375643056	0.2120145097627482	1.824735986154803	0.05388382093729711	0.05290248829477978	0.0005572508666054538	0.8065692550327161			1.26163178029101
7.20666236142597	7.62270680398446	6.594052008084885	2.101324467503322	0.9250826401885101	1.335729090326098	0.8479101286989457	0.7885001570223577	0.4640823307196155	0.3221363763738081	0.3453707364556699	0.3722072045331996	0.4347887000615736	0.5377643423823046	0.9730477532528141	0.2139430503807993	1.845722037383393	0.05387909175470599	0.05290469758413316	0.0005572504636451084	0.806562835451737			1.261631671520765
7.21485214747354	7.654603905582118	6.602109027100264	2.125139497521922	0.9422561115079249	1.290174526148507	0.8486462203171233	0.7698886358540782	0.4505648151062408	0.3153442263657432	0.3333887545860457	0.3648908520974906	0.4300395425759258	0.5333876839401761	0.9690901300458911	0.2122959892147133	1.855665799186069	0.05387609167849987	0.05290815873549826	0.0005572488821342457	0.8066612751659235			1.261631554159586
7.22304193352111	7.462857589393456	6.346238999384782	1.993230653131859	0.8678309124903343	1.236080922952121	0.8198760130474988	0.7635301113185318	0.4449602662565111	0.3122755713889329	0.3293398801696324	0.3649735111282635	0.431158735191319	0.5351490620868113	0.969483882528	0.2128900490169284	1.852480533609892	0.05387544858937483	0.05291166127379599	0.0005572499675081236	0.8066869662204216			1.261631483148449
7.23123171956868	7.161835284692881	6.117582918188424	1.853654442983382	0.8445230990051898	1.207051592593571	0.7954140763747891	0.7507364820032976	0.4425215389991808	0.3083652490388786	0.3300322604569416	0.3667779796321209	0.432641933623044	0.5365466541509584	0.9697010257523985	0.2130598424791779	1.84412162527455	0.05388240046854923	0.05292014701754456	0.0005572535113520077	0.8067650762970321			1.261631408350817
7.23942150561625	7.137366627979884	5.890714762583086	1.767965248880919	0.7575524140743837	1.139061353403722	0.7539445865547985	0.7270344572402125	0.4150299975970717	0.2904415696783527	0.313597496171742	0.3551816249533456	0.4243940767497355	0.5259990009623793	0.958675869216882	0.2094377260042158	1.840268403555945	0.05389082897222006	0.05292857170117499	0.0005572558209809068	0.8068354710551414			1.261631290791482
7.247611291663821	7.110174289138302	5.800486601248314	1.82078565845806	0.7453283589537703	1.154378121386454	0.7487727506499962	0.7324720122292778	0.4114883876800339	0.2850358258120414	0.3094873253927518	0.3520582497781169	0.4227472263319734	0.5238267480936638	0.9570407699843506	0.2087742865024982	1.84850761504977	0.05389332907310083	0.05292896727476508	0.0005572549808381333	0.8067375047867855			1.261631169986434
7.255801077711391	7.374794993503393	6.186441944015752	1.970889646679912	0.8404237658314908	1.228175593999085	0.7817685732144903	0.7506597047421981	0.4282515157036905	0.2934234259261951	0.3190153488048144	0.3571040816637434	0.4269361421356904	0.5280013082607865	0.9640887340704006	0.2104469080826577	1.850420364007088	0.05389389657741592	0.05292707952308295	0.0005572546069492094	0.8065891307529485			1.261631064380861
7.263990863758962	7.598930587268847	6.431733146069868	2.03878963848267	0.8805723578189282	1.245275264472959	0.809968402210122	0.7576957299852493	0.4346362582455511	0.3017724408679635	0.3217164660939187	0.3616970851673573	0.4295728400252437	0.5318554779915348	0.9680785693291236	0.2118350422038684	1.825743846272062	0.05389548632221559	0.0529295868399424	0.0005572577826497251	0.8066799648362807			1.26163094685179
7.272180649806532	7.526146715191412	6.41461818372229	2.077506947402056	0.8771525713984902	1.237268526623883	0.7989601097413296	0.7492052256621532	0.4323091339322824	0.3038869332683731	0.323931658441333	0.3628670705747915	0.4296026165254003	0.5324501248205483	0.9657063284691679	0.2117024625776331	1.823755057545085	0.05389632533284608	0.05293423985718819	0.0005572617163056223	0.8066815122813394			1.261630799916588
7.280370435854102	7.544499439725421	6.529582009769125	2.051341592483472	0.889917492176983	1.237443381795044	0.784095347574947	0.7407057993190547	0.4283054420709074	0.3038394663040436	0.3227733429930547	0.3601030065646001	0.4279382447858455	0.5292843568340312	0.9628757161037117	0.2106263973951409	1.839370996382925	0.0538968843817773	0.05294136288548407	0.0005572622958062258	0.8066836657325304			1.261630646018885
7.288560221901673	7.533971784806218	6.38151438355989	2.070377058366137	0.8758123922309097	1.238844311638879	0.7898378673536063	0.7383264394798088	0.4241888873821972	0.3037361522870054	0.3210265734618404	0.3590787711056939	0.4263198175914711	0.5281742982083774	0.963038501307292	0.2103765446133311	1.848261057807121	0.05389376407981257	0.05294436536257928	0.0005572607782074824	0.8068188059670486			1.26163051787943
7.296750007949242	7.5123061800398	6.170285176904065	2.007071937164794	0.8338416439851024	1.233068352551473	0.7790864850442515	0.7340141285270938	0.4214929440283659	0.2942662273047585	0.3239879225360173	0.3598715266257169	0.4263485280834974	0.5292017607005396	0.9627634439893084	0.2109512765793334	1.849705646243078	0.05389379601120303	0.05294178041696494	0.0005572619632567928	0.8068146845561971			1.261630384562294
7.304939793996813	7.681821321250315	6.39930327090598	2.034052707735493	0.8531136685232981	1.251691223869682	0.7882034979507007	0.7464186524619636	0.4326853703769129	0.2959268049513381	0.3305499588359682	0.3634019601169851	0.4283536540822156	0.5329047575380822	0.9655847892858218	0.2120023998335782	1.855252255938799	0.05389599446870575	0.05294119995401501	0.0005572670634183929	0.8066888589467427			1.261630228188976
7.313129580044383	7.711965674406275	6.359055695808273	2.028312391900031	0.8578893277983731	1.248983523503175	0.7997596267809552	0.7556417079517449	0.4445907982397009	0.3078219497154118	0.3362682309003163	0.3688071072940837	0.4328678470681289	0.5374941004305775	0.9711754942674128	0.2130410581439142	1.867652276647121	0.05389513532073613	0.05294488378883656	0.0005572704952177047	0.8065810560444453			1.261630042016012
7.321319366091953	7.607736287114467	6.175916276614633	1.992362837361631	0.8094280299428781	1.219016575825061	0.7767443240041811	0.7420863059205016	0.4280830793390664	0.302477111376522	0.3294132925956542	0.3671238059120449	0.4322921172110949	0.5365218169381736	0.9710011411300757	0.212576235059312	1.872549175772615	0.05389406208977653	0.05294442895154632	0.0005572690478508826	0.80656665742001			1.261629863305399
7.329509152139524	7.372829386984396	6.0403409576857	1.900330445494955	0.8123527959127269	1.183636145830486	0.7765663343683251	0.7300922269909385	0.4182247590779243	0.290604792143749	0.3228541895817714	0.3612600000686768	0.4277795747326231	0.5307149863948818	0.9658728619781732	0.2106856940128422	1.868537820226401	0.05389081890696063	0.05294259278960502	0.0005572680404242106	0.8065931159304875			1.261629740391246
7.337698938187094	7.629732880738529	6.386146473564421	1.969601152112336	0.9109778213728638	1.216534571649951	0.7917738739377708	0.7339262625925791	0.4273779531086634	0.2924203107493066	0.3267855344526721	0.3613334194408634	0.4263948365236927	0.5289670511333587	0.964733264330548	0.2106339111938079	1.85222123377233	0.05388681582656661	0.05294772235788819	0.0005572722628995204	0.8065431831928204			1.26162957366256
7.345888724234665	8.108427057801022	6.831235622030301	2.167332035516142	0.9221347486686894	1.313018144603785	0.7804659094910287	0.747535410231519	0.4394276859467511	0.2983799311493611	0.3268305202773532	0.3596473555753799	0.4261966869301433	0.5292114668684268	0.9644277885998944	0.2113920126827008	1.847526278886467	0.05389030412777053	0.05296105008936567	0.0005572773926421462	0.8065444556731828			1.261629371818271
7.354078510282235	7.761821579900836	6.326387450065855	2.087361628050247	0.8306555516022057	1.309640863517468	0.7762572302824069	0.7491378273331226	0.4311769454813056	0.2987588231027546	0.3210128851628608	0.3578168891790325	0.4265824237360526	0.5290492659163358	0.964408595563243	0.2107258957177037	1.856446430697216	0.05389834722990453	0.05297492636723775	0.0005572776112417043	0.8066334631789446			1.261629180801567
7.362268296329805	7.692200994771084	6.526680795390398	2.097794385362615	0.8818027370858282	1.278224690805233	0.7964657304519198	0.7425853618181063	0.4214038890380151	0.2980872903211665	0.3206210586334894	0.3595120577369364	0.4279743988081307	0.530069709691953	0.9659283091363762	0.2109861092844899	1.855988842752573	0.05389940800610696	0.05298659719273609	0.0005572761456865716	0.8066019042065227			1.261629011036465
7.370458082377375	7.576474985148527	6.301285071293288	1.989090255611633	0.8494861463803848	1.214390698894167	0.765695492670821	0.7272879889924679	0.4135441562011777	0.2902004810415976	0.3122005135960649	0.3543512724871094	0.4243815313268117	0.5251065675646621	0.9603947991615874	0.2099733095811786	1.818585473354955	0.05389867692837625	0.05299505379292186	0.0005572789197516896	0.8065957082265675			1.261628828256052
7.378647868424945	7.628895444312507	6.037547846993997	1.96337948840976	0.8035840308985627	1.21509887097316	0.7610354596841701	0.7346548470223144	0.4163744115373584	0.2991395673424422	0.3142670255133883	0.3555077361416456	0.4251456899444618	0.5265778412298558	0.9610928739872692	0.2104586459757182	1.813499167651099	0.05390199844003934	0.05299268385680468	0.0005572844263928965	0.8064615532578063			1.261628625169619
7.386837654472515	7.806605396572138	6.141152765348934	2.017294556232329	0.8400214537689031	1.265893524818792	0.798212837795813	0.7606854360073522	0.4331663153317561	0.315113339440406	0.329654960296118	0.3625167612482945	0.430854590122563	0.5338856513405167	0.9692345633208908	0.212454232322967	1.839374677094871	0.05390068338258334	0.05298336174196362	0.0005572868121674075	0.806480699954223			1.261628420003774
7.395027440520086	7.83403287559365	6.308437142240484	2.068455744419903	0.8615103789136286	1.264221470306043	0.8234171661054748	0.7595935987223283	0.438274999316169	0.304501110638397	0.3293329107525185	0.3615690983761203	0.4290086455676896	0.5321246592821105	0.9682412458825561	0.2118321206516952	1.849302641638447	0.0538944175909928	0.05297089029890776	0.0005572859259996106	0.806703051088193			1.261628208317139
7.403217226567656	7.484928080113657	6.289043256832656	2.085439992204854	0.8717881403679492	1.250751445056225	0.8254044149078139	0.7505430981938581	0.4266651440816109	0.2995163843199588	0.316355468953072	0.3572871891454256	0.4259934161360411	0.5279653241720874	0.9622447643205966	0.2105336145943115	1.851564942838227	0.05389107342736388	0.05295846048692817	0.0005572872876192318	0.8067708703567189			1.261627987483382
7.411407012615227	7.416003753470279	6.169538553658077	2.049987697840468	0.8457033002420953	1.252761267802929	0.7914640993073292	0.7423445772269968	0.4165018757110501	0.2963901680978134	0.3121824329774844	0.3546679261560087	0.4234064368751072	0.526451603660187	0.9588279791084312	0.210165580116573	1.835853987174855	0.05388986434126596	0.05294838885598319	0.0005572924714842855	0.8067006679326809			1.261627777044207
7.419596798662797	7.449903233167646	6.010270233830422	1.945518277385394	0.7856619295260263	1.205020198524622	0.755522021301354	0.7241516880625435	0.4076469366187542	0.2860750558686131	0.3103967799308305	0.353135436212051	0.4220786216671762	0.5240967601204964	0.9573492473716003	0.2092624803763356	1.833476082529559	0.0538938637329909	0.05294458959831012	0.0005572977403137405	0.8065757241459149			1.261627522015343
7.427786584710367	7.627094490525762	6.20470248149664	2.011552390494693	0.8278340558420155	1.247519245514397	0.7791449384031784	0.7336984386073416	0.4140685450668828	0.2888205918006289	0.3172822792433921	0.3558299628257463	0.4238896032880253	0.5251141476545054	0.9601480538297529	0.2094433323246349	1.843904403288825	0.05389819599488813	0.05294709511875157	0.0005572995141856256	0.8066119489332034			1.261627229682358
7.435976370757937	7.787835793973353	6.505380738762454	2.077318344167653	0.8799084327202978	1.29624036655404	0.8039288995277322	0.7470678103185427	0.4201073112964873	0.2979527467813992	0.3172811046193788	0.3564273064025858	0.4261210808027168	0.5286671691609989	0.9634291447931757	0.2107811449585484	1.854110507248195	0.05389788596107736	0.05294772896786036	0.0005572994012055672	0.8066444506634118			1.261626951361576
7.444166156805507	7.745710590385318	6.648329318378601	2.057370373198205	0.9236112813282534	1.276484076778338	0.8219529832833311	0.7430297509940693	0.426730927399512	0.2974265263930471	0.3162610604931949	0.3558479599733869	0.4259434804304775	0.5278424293179773	0.9634174265860949	0.2108966290862158	1.85385951482606	0.05389900256235994	0.05294825531222056	0.0005573021206437393	0.8066104246781467			1.261626736611244
7.452355942853078	7.823472781117625	6.501201583968145	2.069767645715091	0.9477730476822331	1.299550829664999	0.8503930334104147	0.7482475996602175	0.4307789340164279	0.2988591956030462	0.3194036816318951	0.3576223935814025	0.4268490087323273	0.5288450871447895	0.9665538205806514	0.2109553705980876	1.833809011530508	0.05389556601614311	0.05295093576335728	0.0005573079537872787	0.8066245258637875			1.261626442826997
7.460545728900648	7.783861244241777	6.404319545928894	2.036896445158007	0.9146200384685835	1.268017044874485	0.8144166111591145	0.7394625961626097	0.4271766358539964	0.2996885297050066	0.3211646950138475	0.3568826241421699	0.4255880390751703	0.5283119374669327	0.9649399848072668	0.2106628020790989	1.833256051935596	0.05388844769949414	0.05295047480438213	0.0005573120502802974	0.8066698787522789			1.261626102124294
7.468735514948218	7.959663524444546	6.698982343627865	2.0541121144923	0.9180286753855809	1.231622317607011	0.7712997471722928	0.7334997986593509	0.4224939443736738	0.2955116653548773	0.3173023590872023	0.3545329398187219	0.4243265219340617	0.526745342815943	0.9622557907694232	0.2103452055744902	1.851884498204552	0.05388782582663008	0.05295082034050577	0.0005573120395210898	0.8067113052761218			1.261625810838397
7.476925300995789	7.668504074512571	6.225869932550816	1.98972281736967	0.8085737652177397	1.206061806953179	0.7485316048081998	0.7267190363568854	0.4092874254999293	0.2874097082600044	0.3091380986486125	0.3517490981012625	0.4223902908302423	0.523494005350721	0.9581008950014244	0.2092031371702404	1.855140405130625	0.05389309634489321	0.0529537768612578	0.0005573139568889707	0.8068055640771581			1.26162552005858
7.485115087043359	7.275821822217505	6.052483546701316	1.929781224353439	0.784342371081249	1.201211618916067	0.7418019394387676	0.7275856392136822	0.4102085831567822	0.2849768000143505	0.3114225160253749	0.3516765150475093	0.4219325353159412	0.5228240787010279	0.9572689272316732	0.2087605436460412	1.838648415483535	0.05389617478842421	0.05295278212810677	0.0005573208681227841	0.8067539286264991			1.261625183799796
7.49330487309093	7.381568560120578	6.317149180383607	2.089251151697618	0.8697351931860683	1.303697119219671	0.7750519854475268	0.7506365334501902	0.42182253292771	0.2976528205720329	0.317813257804435	0.3560926438170212	0.424731804713618	0.5275571998294301	0.9612288556484844	0.2101635396872431	1.836297337260649	0.05389537912679002	0.05293906926999101	0.0005573276858565055	0.8066891812526108			1.261624812203146
7.501494659138499	7.455259510628513	6.282923496383306	2.06487033834974	0.8908786829616535	1.295726758790311	0.8114310788287554	0.7491400209441895	0.4159472952824795	0.2954160738360141	0.3118945365001768	0.3556116586831022	0.4242939227694139	0.5266536674286431	0.9603998375166799	0.2094703572122804	1.849571365515481	0.05389563816779263	0.05292102215930818	0.0005573309416392305	0.8066953292156528			1.261624423541702
7.509684445186069	7.453970432974035	6.399627187874171	2.00485918769648	0.9107622915575341	1.238115284318519	0.8146384103014512	0.7398550134282244	0.4154917396820095	0.2903693709808602	0.309182234525499	0.352936147665118	0.422289596946039	0.5231810622440461	0.9578775337359314	0.2084600668141182	1.862853189995076	0.05389546458726022	0.05291255608874512	0.0005573330921304807	0.8067383685707302			1.261624028646764
7.51787423123364	7.599984740093381	6.524034006974849	2.085049932592468	0.9063076141941389	1.242168449876718	0.7933927193502405	0.736088474405391	0.4199068898612554	0.2971014013241714	0.3171413826088507	0.354441251534195	0.4232826043817258	0.5245745748614342	0.9591449465572948	0.2098642571377108	1.857188476049785	0.05389013208867059	0.05290642648546951	0.0005573374708565188	0.8067516681303823			1.261623630689043
7.52606401728121	7.756288448857851	6.34152768419718	2.073751394989785	0.8607711933718719	1.247777986164724	0.7896461442412864	0.7337274914005917	0.4190690651464882	0.2951395567054387	0.3199467579672187	0.3565569583371702	0.4248086132407089	0.5276536926538876	0.9627393019471194	0.2111331453733682	1.858357930579071	0.0538863835519317	0.05290515038086176	0.000557343392510279	0.8065566024403542			1.261623221694617
7.534253803328781	7.998874313347394	6.446574467111493	2.068107416695931	0.8843450184951889	1.259997563015381	0.7960216828850724	0.742426240773373	0.4217830741738189	0.2890200240183193	0.3190879129761827	0.3582699312901578	0.4258994733141886	0.5293413240280559	0.9650912426322362	0.2112516601198196	1.868445744530207	0.05388784902876765	0.05291351686477917	0.0005573471524155327	0.8064923543662172			1.261622797986314
7.542443589376351	7.594379605335334	6.160026315503842	1.947964915078043	0.8343655633858679	1.205603764450652	0.7657973723021242	0.729174974936027	0.4131625246676218	0.2867907079993302	0.312265581268419	0.3551250034663199	0.4238882789216667	0.5253273293237516	0.9594851709823935	0.2093191469164082	1.87170361910339	0.05389195855119454	0.05292480003479035	0.0005573473763265146	0.806627585713683			1.261622375987639
7.550633375423921	7.606812005707221	6.051717588382594	1.971559871170981	0.792013651617102	1.200667364817965	0.748848988867288	0.7266918127319022	0.4057857345936755	0.2915699207113837	0.3087097110345553	0.3515825035998744	0.4221521311151445	0.5235103370623103	0.9567600651358426	0.2088104210034702	1.859140182339277	0.053895190728752	0.05293773268096499	0.000557348353322686	0.8067037907309378			1.26162202048275
7.558823161471492	7.587745454685994	6.034954416735429	1.974508344916792	0.7921386833228506	1.21569984400211	0.7470580035309405	0.733078292730962	0.4041233338849445	0.2874541812941945	0.3060591827562175	0.3491340455014748	0.4208350143268504	0.5218967725044749	0.9549908961513236	0.2087299909558149	1.845939931729853	0.05389318353774978	0.05294542213242297	0.0005573543098382935	0.8066617240637606			1.261621663193087
7.567012947519062	7.651579612879313	6.299468019715122	2.083142986817885	0.8607023147187596	1.253583453853593	0.7752670460810782	0.734581512718595	0.4101143552701964	0.2869477086464954	0.3091963867744512	0.3511490325953597	0.4214812116225236	0.5227212178187647	0.956444550532314	0.2090572104277149	1.852026985428793	0.05388920384018737	0.05294728384509106	0.0005573603399651053	0.8064833652980935			1.261621288283989
7.575202733566632	8.053493182264956	6.603205812720621	2.28340419121968	0.8886138053016315	1.364493576055428	0.7942232905956601	0.7551581785766324	0.4204828386423518	0.2958439602741669	0.3175277963405138	0.3550136084107499	0.4231782778653603	0.5252497414295263	0.9581983068008333	0.209946416625223	1.863333547229057	0.05388665797502527	0.05294630494814589	0.0005573608374768127	0.8064768711950628			1.261620958876251
7.583392519614202	7.862024441815781	6.379856979710055	2.253409341167564	0.8162135955007721	1.329877086279688	0.780893141493477	0.7501306541371471	0.4235868593162428	0.2928583745942705	0.3162403896863277	0.3529251137201111	0.4215190860580248	0.5229175183852636	0.9564827578447013	0.2093688519813211	1.856484539072507	0.05388222200031717	0.05293322797970056	0.000557361351502628	0.8065405477802242			1.261620649110856
7.591582305661772	7.678451229370881	6.445702500439618	2.167976256217938	0.8471902861236977	1.275063220140572	0.7924592309368758	0.7423682610798248	0.4286013492706438	0.290182141707549	0.3167140988196394	0.3523395100618678	0.4216582747409603	0.5228211589147645	0.957670165674483	0.2092695237947071	1.841119971944892	0.05387759793036088	0.0529126857955281	0.0005573663608871654	0.8064247973515409			1.261620331868156
7.599772091709343	7.470291946850283	6.131304011041364	2.014134303106669	0.8247536237868144	1.199497851325644	0.7513475667948881	0.725543718814835	0.4103032242226531	0.2845147714787714	0.3117647704701109	0.3523362941749674	0.4209673048646302	0.5221425836227928	0.955646586735557	0.2083882219530415	1.840321105516905	0.05387905596057076	0.05289502454391442	0.0005573729595006778	0.8063626409518033			1.261619984643637
7.607961877756913	7.594484304164935	6.388548090325218	2.04684772054657	0.8463619340775981	1.209228061572254	0.7464244775369141	0.7209227685253562	0.4075820194773097	0.2876934348367436	0.3107047544972126	0.3519912297405027	0.4211145501953102	0.5221729634898996	0.9559323884070643	0.2085075932249955	1.850934839899991	0.05388577583693103	0.0528812453238391	0.0005573756854185376	0.8063829668536966			1.261619644295547
7.616151663804483	7.740482224223098	6.269823665228915	2.053771884659506	0.8471581115503473	1.262998168756925	0.7738837663973973	0.7384264236276247	0.4152641142347744	0.2939485442661358	0.3141102058362558	0.3540145836110584	0.4228656667943395	0.5242892151349017	0.9583518635411157	0.2090155044091643	1.853364205238506	0.05388755967538153	0.05287503425482896	0.0005573754372002797	0.8063978511198445			1.261619318007616
7.624341449852054	7.242062661525835	5.969926334614125	1.869826143200991	0.8175909709935444	1.195662370266798	0.7635679551593355	0.7283856729439052	0.4175777274711591	0.283572507356364	0.311651582332835	0.3514681757178951	0.4206043920579263	0.5210810937587917	0.9550498536935325	0.2079151434020277	1.842134199424444	0.05388654492839838	0.05287182745933203	0.0005573769772538386	0.8063090189853818			1.26161902000207
7.632531235899624	7.193696987248062	6.231527482297778	1.86645076151397	0.8731255682384079	1.187711482180859	0.7784247742264739	0.7250484155975511	0.4172915178790322	0.281500965324176	0.3099281169645606	0.3500363994420064	0.4201451800377966	0.5205309648134397	0.9551402541932765	0.2080370709731895	1.831225970906073	0.05388594979125635	0.05286914317121567	0.0005573821426171217	0.806256694747826			1.26161871392333
7.640721021947194	7.427323813264574	6.019691903570342	1.997606997374774	0.8322701162255872	1.230742474451682	0.7893307165543375	0.7298886538202397	0.4073880565261205	0.290069682507128	0.3065448191779679	0.3509979668824492	0.4207296106820619	0.5221242332109417	0.955262696337521	0.2084402651098489	1.838701127327674	0.05387974942286185	0.05286701534759682	0.000557387510571813	0.8062549225877448			1.261618369374736
7.648910807994764	7.513627443564999	6.095280955881081	2.05805062881549	0.8352935405540084	1.259824228555771	0.7835518704048406	0.7327211594634981	0.4096179428977843	0.2916085688926474	0.308386289290605	0.3507900001347066	0.4214709531899822	0.5224062590165577	0.9556632784867248	0.2084035320928402	1.855054166860348	0.05387546786470077	0.05286289275583451	0.0005573891120248532	0.806176923678989			1.261618039061028
7.657100594042334	7.473677197048829	6.331525495950569	1.995661855798812	0.8509123579387066	1.240021824993292	0.7711664823746825	0.7310351444538242	0.4131931466975671	0.2898521844944916	0.3125758479786475	0.350406631559015	0.420481274419754	0.5206236447091448	0.9544965764965446	0.2081421303813697	1.85829866356074	0.05387487995237721	0.05285769886615342	0.0005573884630945209	0.8061818660593573			1.261617759280855
7.665290380089905	7.400370040797052	6.094261372071102	1.991518968568896	0.7949321104366821	1.219827024291372	0.7531737904679733	0.7293638177862803	0.4114593181825966	0.2916765787120422	0.3136630778559476	0.3510892652174065	0.4198795515638249	0.5205289806085049	0.9536808388691461	0.2083561059007834	1.849350098745419	0.05387490587460093	0.05285697563320717	0.00055739034256643	0.8062204884346641			1.261617534255854
7.673480166137475	7.362655672368573	6.008340452905501	2.020814849652297	0.8080025815045125	1.247463298447696	0.7566069462328787	0.7344937596160644	0.4080790655734084	0.2865537214331529	0.3092614957803631	0.3506762214700631	0.4199008317373365	0.5209671354274473	0.952749669712407	0.2081475972019679	1.84831296117253	0.05387543046523977	0.0528558095621969	0.0005573946146462338	0.8062201866578073			1.26161729409371
7.681669952185046	7.41049349546931	6.094085900809079	1.934599030225903	0.8344170821699499	1.220467779958836	0.7745526391189412	0.723028934042146	0.4090715109322844	0.2824263238975452	0.3102915743523132	0.3506123474508513	0.4191417376191275	0.5204786939514681	0.9524739426556423	0.2077681551079772	1.854802935777669	0.05387536071938685	0.05285185553530132	0.0005573959510977941	0.8062205963039416			1.26161705222407
7.689859738232616	7.558042209034597	6.32468999694159	2.007607627483989	0.8506397648508571	1.253108728494355	0.7720919892295021	0.7281483583096195	0.4097407706890517	0.2846047822568468	0.3133708254261406	0.3512188907403519	0.4199713926801969	0.5210818312373897	0.9548534763223192	0.2083980342571495	1.863421293999271	0.05387399703350135	0.05285121376808961	0.0005573930491070516	0.8061860238697625			1.261616865224388
7.698049524280186	7.437011477820497	6.269726833090804	2.071310356418491	0.8254967891809561	1.273168078025084	0.7655346912925959	0.742186317548481	0.4108603613452851	0.2893666383521518	0.3112464577398141	0.3524573059369439	0.4214921616054446	0.5220368416517503	0.9558616452385251	0.2088861054540566	1.855913499164804	0.0538721102492937	0.05285133482433878	0.0005573929682295061	0.8062779723292844			1.261616715912147
7.706239310327756	7.527203825094441	6.200062707031097	2.065811451055616	0.8117973076831531	1.234435378769296	0.7697288074287389	0.7340109509796406	0.4132474899535482	0.2905205186824282	0.3090244033187225	0.352935045838739	0.4208558327924507	0.5222534857322298	0.9552007233683499	0.2089263213902897	1.83992795873249	0.05387038651345188	0.05285421167577428	0.0005573960851450252	0.8063226508074695			1.261616609011734
7.714429096375326	7.634501194311873	6.298682392114565	2.035329080542844	0.833047950408595	1.224360534999365	0.7580730818990009	0.7252319809148202	0.4135465651022718	0.2898420037400007	0.310825228902457	0.3512327822374155	0.4194961979981883	0.5201561605270009	0.954095831136653	0.2085821581850893	1.843683743875847	0.05387325099728647	0.0528592383087194	0.000557397174691709	0.8061889938841675			1.26161651962021
7.722618882422897	7.553246887530515	5.957928692015964	1.917767162625884	0.7932276354385804	1.203315555313186	0.754145255339022	0.7267107567863291	0.4125962502261133	0.2886957707210425	0.3130517952622571	0.352149566502669	0.420149808925903	0.5213894695216212	0.9550032353219313	0.2084755952880594	1.85796414801173	0.05387418665792944	0.05286457137556078	0.0005573949863471334	0.8061620006980367			1.261616458100944
7.730808668470467	7.771887986430114	6.126980484739759	2.02182418680882	0.8057971671778933	1.225639105367198	0.7745333803891297	0.7394088665840809	0.4156644317514938	0.2888487863176064	0.3155732579661943	0.3545456352759448	0.4225278063293692	0.5239359579833198	0.9576226368013903	0.20929015748345	1.863792679687102	0.05387043663278119	0.05286219556190231	0.0005573930703587328	0.8062201582086042			1.261616428359123
7.738998454518037	8.015447661740925	6.627738016030703	2.237040241562109	0.8524816909054813	1.279898730784236	0.7823283367148732	0.7413322921224472	0.4160376046220479	0.2936708019206152	0.3140631440521681	0.3522222008653319	0.4223210765638296	0.5223035876253526	0.9563812662529344	0.209454737354652	1.840075600169772	0.05386538336558084	0.05285251950454743	0.0005573940364998731	0.8062362930673449			1.261616421028653
7.747188240565608	7.776057830079209	6.34251842794321	2.064202982891254	0.8372823222495971	1.267779905735457	0.7709829761056638	0.7319417989701545	0.4097717233302383	0.2884534868625854	0.3083354162174968	0.3498281901548475	0.4205301217154578	0.5206016586306089	0.9548124131264534	0.2088001669314749	1.833124673900101	0.05386202805373411	0.05284440125481327	0.0005573959136201259	0.8062385666251737			1.261616413315339
7.755378026613178	7.401720053527075	6.31326657106853	1.952743347321063	0.8502974108846059	1.230693452734679	0.7756912345820498	0.726306516681601	0.4138837189080762	0.2884668541456505	0.316049263231082	0.3534395803974977	0.420857328788611	0.5221641685638971	0.9555373106071349	0.2088314663306996	1.845950601747965	0.05385681447456073	0.05283529570174375	0.0005573948364039755	0.8062851218697618			1.261616417502732
[truncated: 1,981 more rows]
