# Supplementary material for: Hallucination of closed repeat proteins containing central pockets
Source: Nat Struct Mol Biol. 2023 Sep 28;30(11):1755–60. doi: 10.1038/s41594-023-01112-6 (PMC10643118; doi:10.1038/s41594-023-01112-6)
Supplement: Supplementary file 5 — Chromatography raw data. [file 41594_2023_1112_MOESM5_ESM.tar › SEC_submit/H10[20220202].csv]

time (min)	raw light scattering data: detector voltage (V) detector 2	raw light scattering data: detector voltage (V) detector 3	raw light scattering data: detector voltage (V) detector 4	raw light scattering data: detector voltage (V) detector 5	raw light scattering data: detector voltage (V) detector 6	raw light scattering data: detector voltage (V) detector 7	raw light scattering data: detector voltage (V) detector 8	raw light scattering data: detector voltage (V) detector 9	raw light scattering data: detector voltage (V) detector 10	raw light scattering data: detector voltage (V) detector 11	raw light scattering data: detector voltage (V) detector 13	raw light scattering data: detector voltage (V) detector 14	raw light scattering data: detector voltage (V) detector 15	raw light scattering data: detector voltage (V) detector 16	raw light scattering data: detector voltage (V) detector 17	raw light scattering data: detector voltage (V) detector 18	raw UV absorbance data: detector voltage (V) channel 1	raw UV absorbance data: detector voltage (V) channel 2	differential refractive index data: differential refractive index (RIU)	Forward Laser Monitor: Forward Laser Monitor (V)	Auto-inject Signal: Auto-inject Signal	Auto-inject Signal: Auto-inject Signal	absolute refractive index data: absolute refractive index (RIU)
-0.00990581315010786	5.991410961713224	4.77590219850379	1.436380156044973	0.5683379611319729	0.8983562033180621	0.6174587141847605	0.6517865041246012	0.3531922384856529	0.2440848683305117	0.2671203394290572	0.3215618104870046	0.3980180021197874	0.4912005309497913	0.9181407946075277	0.2008765736935613	1.899589370879228			0.0005572593720202245	0.8033566072657424			1.261631027664044
-0.001716027102537585	6.242770726038446	4.8999270860416	1.56616123464064	0.5911153432309314	0.9529331153807441	0.6266899403558881	0.6594201147645896	0.3574069252001564	0.2526487539938487	0.2731846673889447	0.3246945623177254	0.3996414423937936	0.4938206540387	0.9202604648615711	0.2014363748193202	1.945957058408285			0.000557261144417397	0.8033143493805365			1.26163031646236
0.006473758945032691	5.88666999203449	4.806949380066108	1.430760269479045	0.5823340230775864	0.9058604389063536	0.6233699016526149	0.6448062078029382	0.3514218692847694	0.2427319307815089	0.2702560333842325	0.3231190761342994	0.3969983168902462	0.4904157238105405	0.9165137571917767	0.1998927289712699	1.953116354642349	0.0535924288784082	0.05196567086804076	0.0005572615762427408	0.803209016492668			1.261630012590485
0.01466354499260297	5.90578216097233	4.827818749738314	1.382174148406619	0.5904513750536728	0.8919325066497295	0.6287057340658991	0.6444575587345989	0.3510396665174489	0.24145830349024	0.2688277378181814	0.3224727839921765	0.3974268834207141	0.4908402496974892	0.9172984154538822	0.2002118578745173	1.902680335269281	0.05359499808662537	0.0519629567039307	0.0005572624119491043	0.8030771945946225			1.261629944402666
0.02285333104017324	6.101852761593104	4.913459985512481	1.418476466762131	0.5947558478506576	0.917819795773174	0.6364421334124156	0.6521144899886423	0.3539370683487589	0.2466189339366128	0.2705789998924684	0.3230434668458892	0.3982511668545441	0.4928531831350828	0.9184971270818348	0.201639585100207	1.885182537355773	0.05359579999604644	0.05196300421254826	0.0005572662235257059	0.8030293844441362			1.261629907273313
0.03104311708774351	6.144546778674377	4.980253129624308	1.447317931648318	0.6040278292571033	0.9222716642691483	0.6418785521144544	0.6558328652408449	0.3547158161815794	0.2499574150991578	0.2733962323060016	0.3243849741723142	0.3986837321281809	0.4942759258916814	0.9193636576850394	0.2021159847284408	1.881130681599859	0.05359675195282287	0.05196589510377161	0.0005572718515453539	0.8029566812850264			1.261629866719159
0.03923290313531379	6.127906012715514	5.063990880372636	1.468608102985248	0.6049645004383802	0.9155372345798357	0.6412178167927484	0.6532567741450657	0.3571800397330368	0.2500153578987971	0.2742226662164875	0.3239823586484294	0.3989957604943503	0.4926677063820364	0.9208575117904946	0.201326167325811	1.875293219649961	0.05359604922877566	0.05196875407843962	0.0005572732334963601	0.8029348027560527			1.2616297951758
0.04742268918288407	5.831415986492246	4.781496215794339	1.35390758188993	0.5682160614701306	0.8710165718774467	0.635872123373896	0.6449244199720479	0.3535576336753848	0.2434308994852682	0.2684555860020648	0.3216433648920839	0.3975603206132871	0.490095852687585	0.9176950128533083	0.1999802991095009	1.867360542344203	0.05359482017057066	0.05197346684767281	0.0005572693525835611	0.8029924540393016			1.261629709576557
0.05561247523045434	5.854554046164032	4.74442214996412	1.369697014183932	0.5778310177479847	0.8780474573836685	0.6366795686378803	0.647618126807614	0.3564954710314634	0.2443355236389597	0.2704392710056274	0.3221952852415888	0.3978745628869341	0.4906255864038287	0.9171921836394342	0.200032186760815	1.879129087770187	0.05359224707853902	0.05197845593066493	0.0005572647218082044	0.8031114541901698			1.261629675510128
0.06380226127802462	6.026804404505921	4.848234537342771	1.438969694891138	0.600881962296013	0.9143369628496355	0.6392251451797234	0.6494498986806615	0.3583453974656228	0.2456996721706813	0.2702903105963229	0.3224866489082568	0.3983305308296994	0.4913577826628954	0.9184911599489971	0.2005617991128024	1.891295578076338	0.05358546963587278	0.05198296773018879	0.0005572634271763113	0.8030538662805156			1.261629639524577
0.07199204732559489	6.133715724442343	5.023831703692483	1.494060974580169	0.605121232511926	0.9504413621811422	0.6407415872403592	0.654223262982261	0.3598273441116784	0.2479802953429394	0.2714260224679566	0.3233894071671851	0.3996689276658676	0.4925882906625237	0.9202217997345723	0.2010248494548997	1.891299332265413	0.05358515523517525	0.05199231408762589	0.0005572638110794448	0.803067685532405			1.261629612929478
0.08018183337316517	6.093870549686776	5.090929892617964	1.534221601705735	0.5844431952138165	0.9539633511394381	0.6234325373801491	0.6562427522611288	0.3544957845290338	0.2451091999208827	0.2706226690409242	0.3238103828954533	0.399092012217064	0.4923180029102811	0.918418611946095	0.2005916492188385	1.904647355739471	0.05358925184206587	0.05199768266385862	0.0005572609374340298	0.8032178258877659			1.261629672492009
0.08837161942073544	6.038169486866918	5.156564809325073	1.52432442466459	0.6286225187945604	0.9056067841273661	0.6287969225153636	0.6488159880112665	0.354246953547925	0.2431688350415274	0.2684181604276633	0.32315763362057	0.3980750727504095	0.4913903818605577	0.9179065655118304	0.2003615272652609	1.927155002145629	0.05358938806813097	0.0520012589939316	0.0005572546684923522	0.8032205994973352			1.261629855255292
0.09656140546830572	6.190550694676293	5.302571658238833	1.507066286359673	0.6739903628089399	0.8992651814764442	0.6451953845072703	0.647664271234728	0.3608352229438824	0.2449346768143084	0.2733923161424453	0.3244425715882579	0.3981556230172275	0.4920661476285435	0.9194294363668911	0.2009439384008449	1.915526200359514	0.05359265560737987	0.05200428114421232	0.0005572507088952731	0.8032156884468593			1.261630113694482
0.104751191515876	6.181142597814808	5.131434535112177	1.466646346667371	0.6239469363397863	0.9002690159837455	0.6398380495103473	0.6500030806093734	0.3604370620488551	0.2475696007345298	0.2754471208323273	0.3252171239984901	0.3983315396230537	0.4922726762420175	0.919116969199514	0.2012061747185847	1.888057357376691	0.05360123649334455	0.05200701245265899	0.0005572515903535867	0.8032175031802504			1.261630368040745
0.1129409775634463	6.059843978014982	4.93130013774354	1.447093063171052	0.5998159254426737	0.9288882155521497	0.639188665598869	0.6564216931452063	0.3560067813019971	0.2479971869267799	0.2715349803961984	0.3240108294924136	0.3984129880437692	0.4925006802826971	0.9188119064212551	0.2009809080494731	1.886682074969238	0.05360920929200201	0.05202074930922716	0.0005572515151521081	0.8032124656888492			1.261630612162575
0.1211307636110165	6.00113144574247	4.877222997855232	1.43455748790896	0.5910487507620792	0.9089099905802254	0.6307753991024365	0.6535769735193673	0.3537168546849387	0.2473757421975628	0.2689537762679265	0.322975965900462	0.3977197189130552	0.4917424400457441	0.9184196776804362	0.2007232833804366	1.889048416674484	0.05361581925796726	0.05203809057544398	0.0005572450919667129	0.803233052705127			1.261630904909898
0.1293205496585868	6.158610755841138	4.923590707817842	1.46618011233353	0.5950890883056249	0.9104698637626553	0.6308398587842787	0.6533443812775546	0.3553625707809953	0.2479744769076915	0.2706215988323519	0.3235333881839636	0.3979290332180838	0.4918402704274351	0.9188913798957439	0.2009230393921036	1.89945327023362	0.05362356803043093	0.05205551306325171	0.0005572371494746395	0.8032019210014045			1.261631240624294
0.1375103357061571	6.2761676314516	4.982864836793374	1.481676105392692	0.597584522045292	0.9286075022395827	0.6386375288532591	0.6566193759604386	0.3564324144130334	0.2471715975787842	0.2734878301572756	0.3248185236007579	0.3993836081953935	0.4935802174169708	0.9206170958312082	0.201708123201629	1.896837722612494	0.05362932082037031	0.05207514940982334	0.0005572342094382989	0.8031995784038994			1.261631616946199
0.1457001217537274	6.598151117756887	5.323222637275522	1.54476289378771	0.6507374537731476	0.9425069185667095	0.6557548642970606	0.6606467492284329	0.3623268634479402	0.2512411315125621	0.277921041115655	0.3260273042456826	0.4003490388832384	0.4946576313310089	0.9234754971707654	0.2023419583196363	1.891903375361344	0.05363593841685214	0.05208834841109235	0.0005572344843150462	0.8031992905442671			1.261631949063249
0.1538899078012976	6.43471781563686	5.250458007168445	1.524866448265698	0.6218208385995385	0.9454436535507187	0.6598194797790206	0.6566038509362513	0.3604043762769406	0.2489755241750478	0.2728641423761926	0.324521772961165	0.3992335382222814	0.494105632600907	0.9219045243017026	0.2018751084861894	1.894327851349758	0.05363885939962271	0.05209461719152825	0.0005572320431351614	0.8032621926760173			1.261632239170378
0.1620796938488679	6.22762778372713	4.977672061365354	1.5020562271594	0.5827431144452634	0.942884075438905	0.6420675467512867	0.6539021733278256	0.3537014272311413	0.2463186026438688	0.2691143463924739	0.3231457450135229	0.3988176451480228	0.4935146627385535	0.9199321667267436	0.2015072333348119	1.900758588093817	0.05363373794931747	0.05209502884546784	0.0005572262911785893	0.8033553322834355			1.261632562097151
0.1702694798964382	6.340340826854555	5.119334841480056	1.572733244402163	0.5942517069776262	0.9590746606479112	0.63240035261604	0.6597047009449747	0.3531204578415792	0.2457613728500718	0.2690359299896365	0.3228223010250353	0.3992573860864314	0.4935426953838841	0.9213262815302717	0.2019524335200094	1.906364504751778	0.05362950511408432	0.05208986483178044	0.0005572219172735809	0.8032746151201746			1.261632947925501
0.1784592659440085	6.169338328051277	5.084760490999681	1.487847079233037	0.593806810502005	0.9420909597324729	0.6314780046371512	0.6578296879484227	0.3545106044484854	0.2456356384552876	0.2707722626263627	0.3234956278661854	0.3998024016351037	0.4937338492300119	0.9216201833858618	0.2018216691154947	1.890915865053733	0.05363071857297376	0.05208766346052999	0.0005572200156356294	0.8032556273111179			1.261633345238141
0.1866490519915787	6.085451407318169	5.053843986977974	1.488871516305635	0.608547843844581	0.9411238252935893	0.6416935687165701	0.6563709481866388	0.3568091497558091	0.2466648567291313	0.2737845827237764	0.3252085003737085	0.3996740075384856	0.4933136733463663	0.9206194734241071	0.2011987653748651	1.879627900248865	0.05363334464210219	0.05208344764795057	0.0005572179539157693	0.8033554953933618			1.261633686862913
0.194838838039149	6.017113607120113	4.869916466126269	1.437774022341865	0.5954442900653131	0.9303630158801149	0.6447259032637721	0.6622914113111871	0.3571747483708975	0.250371874093703	0.2723398652373379	0.3245888222221111	0.3996515413129068	0.4928481921443974	0.9203399567317696	0.2006537082899236	1.880004962404504	0.05363406682429037	0.05207461408337308	0.0005572136745301755	0.8034434197405572			1.261634006481745
0.2030286240867193	6.064947357555984	4.731399822921045	1.409277777483805	0.5682666306315777	0.9192358359974083	0.636103087272859	0.6618948950930472	0.3557579313412637	0.2513984597749463	0.2703318372256958	0.3234108772824218	0.3996511094640204	0.4927761157285329	0.9199364024277515	0.2007911983239359	1.892165121072138	0.05362624461011931	0.05206557211927061	0.0005572090477282973	0.8034701426646609			1.261634334099805
0.2112184101342896	6.106671799779436	4.739673979555636	1.39922220649366	0.5603046981575814	0.8918208922140965	0.6199390891593679	0.6491535908323334	0.3524575957802842	0.2441408191569605	0.2693962186081021	0.3220619093958309	0.3977608013172574	0.4914922138661062	0.918836494114355	0.2009461716161513	1.890517558256637	0.05361552104611977	0.05205421107636091	0.0005572074803165307	0.8034668836701835			1.261634651096877
0.2194081961818599	6.032937514767418	4.755441806443199	1.391053926590363	0.5681852563081787	0.8869200162651104	0.6210495715226283	0.6475656060343742	0.352041408988792	0.2438161620413898	0.2690311621381273	0.3220913637449263	0.397520689738285	0.4914776353692436	0.9185204868595206	0.2008842006738494	1.889525019307526	0.05361177379600209	0.05204733244526864	0.0005572077487672297	0.8034880368916402			1.261634952446071
0.2275979822294301	6.179179193300021	4.955550634454693	1.49651589992737	0.6101060397421565	0.9280625725358952	0.6406110383353486	0.6580322312999914	0.3559410456803384	0.250028738179621	0.2717879709567516	0.3242363882085217	0.3991793588481695	0.4929832109809983	0.919935967031469	0.2011865882646019	1.899876052280099	0.05360921919844228	0.05204306071768148	0.0005572048068445521	0.8034925610177087			1.26163525429235
0.2357877682770004	6.184160545795006	5.157877187151171	1.495027353161529	0.6391025670610356	0.936128105583696	0.6538278125376519	0.6560102390795371	0.35957661292695	0.2481168361886365	0.2747176727623518	0.3252826131014556	0.3996316155476861	0.4931677293031201	0.9211397345573094	0.2011268827060136	1.912892274973362	0.05360830355555787	0.0520385923456519	0.0005571991521492306	0.8035207653503275			1.261635551867329
0.2439775543245707	5.996212354365995	4.92779801747734	1.414519190358975	0.603962240566264	0.9048188174946228	0.650211157199079	0.6513586846869235	0.3588893982247851	0.2460439656184878	0.2741004610489202	0.3242858493568588	0.3990145937177228	0.4922979685586068	0.9198790476061723	0.200891189737514	1.908753205346551	0.05361277798793148	0.05203383566063718	0.0005571965471469116	0.8034660605459331			1.261635832237792
0.2521673403721409	6.0312426685004	4.900228726071779	1.418346549464494	0.5958499956242166	0.9100962919948219	0.64344077632855	0.6495612521835046	0.3546082936031797	0.2462817498584383	0.2725188648151222	0.3237634220107469	0.3988926874376152	0.4920905064408522	0.9195549174954001	0.2008309363245675	1.902909950964013	0.05361943743892138	0.05203215271564401	0.0005571975788221486	0.8034041514095474			1.261636074660078
0.2603571264197112	6.103670815037612	4.956090102448217	1.475930209449897	0.5955830318804808	0.9509801713135062	0.6369925371459494	0.6562460777406562	0.3541163547366027	0.2470011178380536	0.2711273738553342	0.3236818793818949	0.3989679807186055	0.4927425609299805	0.9203302187309916	0.2007777751416938	1.909038497932244	0.05362371493204676	0.05203065694471594	0.0005571971937142685	0.8034302600485128			1.261636303187184
0.2685469124672815	6.369739009194348	5.058939844559455	1.51558081844486	0.6202620704815671	0.9584440122785465	0.6363026592362117	0.6623297257124415	0.3589348772303034	0.2493643691845924	0.2729333605204529	0.3236308745330985	0.399791363870079	0.4929948496594593	0.9212360038570764	0.2010579362251482	1.915308143595866	0.05361883733844983	0.05202343481806166	0.0005571923541207261	0.8034487666518636			1.261636528400158
0.2767366985148518	6.175763223127071	5.155871781814948	1.45887236016993	0.6375965874743261	0.9332168894760814	0.6363666538978336	0.6557440743404975	0.3575961557072581	0.2455968016314708	0.2737405821191352	0.3239545115720627	0.3990987674207984	0.4923143884129031	0.9201027380336159	0.2009810605721523	1.903764307436855	0.05361417532923018	0.05201407899024725	0.0005571874435841571	0.8035026837861567			1.261636786879392
0.284926484562422	5.962500059267669	5.072955408182853	1.434415847678897	0.6110474001138539	0.9334895403928795	0.6359603214327995	0.6523892845040073	0.3536500621775198	0.2428995880777224	0.2707205007932629	0.3237127843257414	0.3989610034535882	0.4920078198576846	0.9196856925915271	0.2009789657569033	1.872339299861032	0.05361264747226262	0.05200203430490594	0.000557187548135163	0.8035108442229685			1.26163702426425
0.2931162706099923	6.030318492850236	4.752965854665535	1.399456183602281	0.5513067714803155	0.8961535061535274	0.619360287122537	0.6463587362453515	0.3482482775535963	0.2424104698590005	0.2663193541742393	0.3214212677059495	0.3974630368378473	0.4904991395519064	0.917747426977344	0.2006364911861253	1.869730497009324	0.05361138921888359	0.05199765303200855	0.0005571886871261373	0.8035227005947955			1.261637222605577
0.3013060566575626	6.178788668099629	4.875260951758237	1.440538972848702	0.5692948574905777	0.9097760500565816	0.6279263156746745	0.6506253972397915	0.3524793281717581	0.2455424267875665	0.2687390376047434	0.3229358934368016	0.3978808155346693	0.4917552067328491	0.9186263259001447	0.2009210575731968	1.881919308892136	0.05361188706206767	0.05199773449774309	0.000557186153288153	0.8035330006426392			1.26163740174946
0.3094958427051329	6.093553531497877	4.888915287434452	1.468984676720555	0.5720607557356194	0.9233380601395966	0.6237211479089591	0.6505813590908605	0.3527408472655916	0.2431666702201257	0.270495126727369	0.323927543194889	0.3991088744621422	0.4929824030669152	0.9193933675648177	0.2011415911832479	1.895986007242754	0.05361224176059305	0.0519988786108626	0.0005571824888102017	0.8035734654363806			1.261637589524334
0.3176856287527031	5.978644045254335	4.806255977178932	1.437532021758576	0.5616538410195691	0.8938445005035108	0.6160385965858323	0.6458463868397285	0.3509041581620828	0.2418479132915575	0.2690154684073509	0.3220433807013447	0.3979233500907865	0.4914589691351354	0.917803486550359	0.2009086218391129	1.89757001223148	0.05361576282326376	0.05200470022796756	0.0005571815326048149	0.8035721495211369			1.261637776131108
0.3258754148002734	6.193233195217062	5.280213443865381	1.528227014250959	0.6348945140288891	0.9401257188685205	0.6470933708639656	0.6539957286110599	0.3591592995371337	0.2465374681074808	0.2716920242628612	0.3238090932068335	0.3987503189400798	0.4922858734982916	0.9207652288853561	0.2012742964963806	1.893588809134301	0.05361795196882438	0.05200680862254452	0.0005571830055321144	0.8035070747676077			1.26163793301384
0.3340652008478437	5.939510043281183	4.949841536901213	1.417331150779048	0.5903742156125178	0.9120037060364983	0.6308976252906571	0.6457521178764296	0.3514325788392756	0.2409991167502366	0.267546579882098	0.3223649378249537	0.3978722199004655	0.4907849130600905	0.9176490152030089	0.2006138089826205	1.889746769514746	0.05361877754621042	0.05200352623885436	0.0005571832064590038	0.8035954462303426			1.261638057447922
0.3422549868954139	5.957440706938777	4.872755271974408	1.402367019266398	0.5780580545087047	0.8997898925270316	0.6290995128571624	0.645462142548141	0.3519574488769364	0.2414427041879227	0.2674566484295892	0.3221572507919402	0.3975044666901702	0.4906329064957605	0.9170068816620339	0.2004319382448316	1.897193264428064	0.05361668255619909	0.05200155342860166	0.0005571802032909042	0.8035676633266392			1.261638172587904
0.3504447729429843	6.109559136207414	4.960245728079921	1.416426621500738	0.596630183472619	0.9133181832030256	0.6370062713446625	0.6543108605281558	0.354175496420658	0.2466718796817745	0.269335809248241	0.3231485311850648	0.3978857378721356	0.4922255146200536	0.9195462214814364	0.2009560891813359	1.910799938374777	0.05361090174406209	0.05199570062737224	0.0005571770416136041	0.8035133820882736			1.261638297915915
0.3586345589905545	6.260247176113286	5.050357098443619	1.477259480039231	0.6064898796392842	0.9392495516710145	0.6363997898402722	0.6571177765094313	0.3555642454339989	0.249567431152337	0.2732552732447581	0.3241203913796998	0.3988066950727785	0.4933920836201016	0.9209928759194616	0.2016421480255132	1.90521946602408	0.05360474233540981	0.0519839777238458	0.0005571773431701019	0.8035624426972399			1.26163843059632
0.3668243450381248	6.426836108105234	5.25520983347662	1.565711689598287	0.6360171784521772	0.9721054124867918	0.6346864132173584	0.6594469022934728	0.3613899175955329	0.2496488126687522	0.2767259825292759	0.3250951883750816	0.3990621965608158	0.4940751058848872	0.9213606395839411	0.2017034696747601	1.900086425301653	0.05359863726359534	0.05198197454931215	0.0005571786933429352	0.8034953118286227			1.261638529408418
0.3750141310856951	6.004593916445264	5.013178483503489	1.445657847842228	0.6096274937815369	0.9329337104522636	0.6316721333808043	0.6562054034811106	0.3570236834605093	0.2457544305110285	0.2724057118975413	0.3238868325255804	0.3981900526979451	0.4921837684520058	0.9192335401848298	0.2008138979995481	1.909157409440233	0.05359940152874236	0.051986103506903	0.0005571777262784954	0.8034736210591874			1.261638588779051
0.3832039171332653	6.073884858333701	4.955071340733301	1.438315695351563	0.6086919080846479	0.9228049133247468	0.6380136535446288	0.6561909110251776	0.3553173131607641	0.2470015948617437	0.2701193191927189	0.3233395857965116	0.3984575917222765	0.4923532214076578	0.9192843569591999	0.2011281527203012	1.921863775682494	0.05360031582423849	0.05198461361351622	0.0005571738635272106	0.8035320875952042			1.261638705579393
0.3913937031808356	6.202866750752097	4.925460016932361	1.452786644044463	0.6023368099331896	0.9126992515112614	0.6342882885417619	0.6530556606342711	0.3561947481850853	0.2476438076287074	0.2698876279595881	0.3230045599882399	0.3981959310949995	0.492638229307568	0.9186603828387405	0.2013069428723535	1.910501600167649	0.05359739790162366	0.05197978338086989	0.0005571724496191433	0.8035758692865904			1.261638821130746
0.3995834892284059	6.122035244431205	5.029498499668301	1.493789672025525	0.6173968625006577	0.9363006124945018	0.6383038675602736	0.6543716253929446	0.3593371049600042	0.2489382757388474	0.2735027703100981	0.3242813715422487	0.3984008339505477	0.4923943643411712	0.9188188806884874	0.2011497513353024	1.899741858111244	0.05359833626483988	0.05197838262717695	0.0005571740859631911	0.8035681958142608			1.261638941173148
0.4077732752759762	6.097351611039715	5.052032348085004	1.503483758808448	0.619817105810414	0.9619715261231901	0.6443144447259113	0.6594812704506654	0.3595998164794921	0.2494484860526528	0.2740052755094016	0.3244266145352521	0.3982206201031117	0.4916827270308307	0.918349810131042	0.2010656331397166	1.897585419532626	0.05359351237706404	0.05197554789510497	0.0005571730866944911	0.8035171799561134			1.261639040404754
0.4159630613235464	6.03091127731488	4.964234660316487	1.439073526677932	0.5967231557980766	0.9233122190311667	0.6329175267733815	0.6552856299613357	0.357684715210741	0.2459744074713626	0.2696408198114975	0.3229230346783299	0.3978362038711247	0.4910487991872312	0.9181575451270686	0.2007656612141051	1.887379887814929	0.05358410853660541	0.0519650372630756	0.0005571693785571965	0.8034626197202718			1.261639154223338
0.4241528473711167	5.944774956723117	4.974528420403352	1.361702110541933	0.5959280031256188	0.8843580143320553	0.6325192010153029	0.647600806612076	0.3578324720675702	0.2448922909907634	0.2713289473267825	0.3234945443515349	0.3978807244905023	0.4912067969384692	0.9189175831656461	0.2005496772383463	1.885542175279539	0.05358510793500749	0.05195883998970968	0.0005571676274221108	0.8034176995791987			1.261639268446326
0.432342633418687	6.08128829711699	5.116774981563634	1.403885873976785	0.611106072100475	0.8970724568975658	0.6377693805430714	0.6478870505473858	0.3574316217209498	0.2439824918276217	0.2723184484134947	0.3227507177665526	0.3982275687130118	0.4917692370052095	0.9192352340137033	0.2006674532679728	1.870967993333302	0.05359126072750063	0.05195727042700637	0.0005571690736173535	0.8034895783302868			1.261639369192974
0.4405324194662573	6.293571691748205	5.49509308002233	1.545011503637866	0.6589156531663003	0.9423424875970514	0.6387552953587295	0.6540583404779433	0.3599577333878106	0.2475254057892937	0.2711962110706093	0.3230371057497956	0.3990765640570441	0.4924804109970182	0.9213790580612035	0.2012039555203973	1.873449378108675	0.05359581014762296	0.05195678114431191	0.0005571696930006694	0.8034332319824747			1.26163947605734
0.4487222055138276	6.25198524912224	5.371420930053493	1.615483247625994	0.6486636817304929	0.942388951325937	0.6386967671759762	0.6529853467831028	0.35546325063627	0.2485530342982962	0.2702046152829477	0.3240175251460014	0.3984115754828466	0.4923762439040066	0.9202980838728427	0.2010593990115125	1.904738557744919	0.05359908627462675	0.05196510599715305	0.0005571667993272523	0.8034416023397559			1.261639594378072
0.4569119915613978	6.004766124951233	4.965853463042896	1.498847632002499	0.611739269794189	0.911778020439905	0.6423173455102745	0.6497064856438944	0.3526179238854926	0.2442778921473688	0.2689378446085585	0.3233622089387999	0.3975646331237796	0.4916486131961768	0.9179366876638975	0.2006445022723258	1.908079952058535	0.05360158335989541	0.05197370920431477	0.0005571629875568832	0.8036103144426815			1.261639723967699
0.4651017776089681	5.918000959360215	4.838283647264581	1.444099553186044	0.6006136164564663	0.9187172378432201	0.6419010210116274	0.6526722425039376	0.357281734355044	0.2453871866244624	0.270745843051517	0.3243264304981882	0.3978222905092227	0.4917059164247246	0.9185695952873164	0.2006221326963609	1.892383099506463	0.05360586014117439	0.05197897460106583	0.000557162063468548	0.8035928704349007			1.261639859584888
0.4732915636565383	5.961208114227029	4.878834136763605	1.470083355855948	0.5880992301377543	0.9099466172103923	0.6379651031515223	0.6511563469756017	0.3579333294177198	0.2482040397087114	0.2723825336836354	0.3244607589174916	0.3983370378903447	0.491556955534616	0.9190827593333819	0.2006092210468662	1.872702796499298	0.05360525340879702	0.05197809300606104	0.0005571632367152169	0.8035485933578341			1.261639979292539
0.4814813497041087	5.977687451258675	4.91514442399883	1.45585250748099	0.5817228025875624	0.904447378739708	0.634358880157887	0.6488511369920499	0.3560273299596734	0.2471086180592202	0.2721042699321992	0.3225545486972529	0.3985225581217666	0.4913962000127205	0.9180736702758001	0.2006563935287278	1.865860053517453	0.05360343339754661	0.05196829768887501	0.0005571624448505269	0.8035854312033066			1.261640083626261
0.4896711357516789	5.867971984555886	4.782934026237096	1.420712104850013	0.5756973882394799	0.9072136703141647	0.6269596835249452	0.6467729523077922	0.3520510222211122	0.2433839827163569	0.2702546767741999	0.3217835320616728	0.397455400727328	0.4904428178237073	0.9165759396117654	0.2004170540392766	1.871506557820686	0.05360428320251363	0.0519628055275442	0.0005571593181546032	0.803615871654198			1.261640188900609
0.4978609217992492	5.872018794590559	4.710087465626208	1.405900196963817	0.5596269923622265	0.9017851356825434	0.6234515165468212	0.646519152957185	0.353899942746514	0.2434727977139006	0.2706837396937031	0.3229222343673198	0.3976036504905187	0.4906917055908591	0.916616301606073	0.2006646844926917	1.879923483113103	0.05360353438684515	0.05196567854200006	0.0005571566475071236	0.8035263911789249			1.261640351654532
0.5060507078468195	6.018519213275598	4.924554325058753	1.425225207250878	0.5900939623570111	0.910580634259833	0.6368057372125852	0.6536318778513879	0.3610434031359971	0.2468607513555351	0.2751138431093978	0.3255743366646626	0.3994873694685845	0.4929549266427778	0.9193209406631223	0.2013154667123581	1.880070323998961	0.05360247041962611	0.05196797337821125	0.0005571579300496591	0.8034704752203209			1.261640481326597
0.5142404938943897	5.858906572197459	4.829195477372538	1.391990303245705	0.5834665606173711	0.8960351009603051	0.6359446779798	0.6533908971980615	0.3579377878057812	0.2447542946909344	0.2727797016965751	0.3238470489986361	0.3983607721682718	0.4920415055663846	0.9193339360994028	0.2009500980278057	1.885993070960519	0.05360240223507156	0.05197043294230952	0.0005571602826163486	0.8035180149758639			1.2616405634356
0.52243027994196	5.664596910178536	4.570887139627709	1.305620273784708	0.540250094986313	0.8754851891495377	0.6144978689979215	0.6484741062184675	0.3438905243082879	0.2378548954694168	0.263248735189517	0.3192929448772976	0.395698982700265	0.4888874365810739	0.9152625073154114	0.1997189119561509	1.875756448968844	0.05360770188160597	0.05197469495537574	0.0005571590193610584	0.8035598287216195			1.261640609363797
0.5306200659895303	5.725880538367495	4.688177987644649	1.3632702297528	0.5560895581812629	0.8994008800614663	0.6271414218916144	0.6509087873709255	0.3456746445011306	0.2394542268031082	0.2631424874609553	0.3198400552864374	0.3964163847480953	0.4896581022073691	0.9158568348511753	0.1999926816546005	1.873300964574058	0.05360826810917921	0.05197470107706066	0.0005571572499142007	0.8034909981053041			1.261640672830568
0.5388098520371005	6.179975765749804	5.141418638614677	1.490839784920428	0.6203084565037731	0.9329521326847907	0.6462775587190501	0.6590706271068683	0.3590691868107777	0.2491817169061158	0.2737044315423952	0.3262096014349233	0.3992872253305296	0.4933419236448585	0.9208156568158845	0.2017679206724851	1.878244761878903	0.05360146413628715	0.05197201882950593	0.0005571584927840631	0.8034239208571718			1.261640714100324
0.5469996380846709	6.082063779773366	4.899645943348284	1.428677923721184	0.579847638525822	0.9031468956379707	0.6241313570136353	0.6486630400795568	0.3550044809064892	0.2451711118682702	0.2738962355170387	0.3237928367242626	0.3972858516839881	0.4913091927324138	0.9175179259478238	0.2008589405222641	1.868062616658151	0.05359721857541942	0.0519702482970933	0.0005571616890305298	0.8034953078869151			1.261640701731009
0.5551894241322411	5.731349222038904	4.606043804065306	1.322102264701755	0.5383303003540828	0.8578947196182805	0.612467344097085	0.6400396611441823	0.3483104208518654	0.2400222723632952	0.2671601994460211	0.3207174674194407	0.3963436369463396	0.4895573018748055	0.9158177359318032	0.2000996659180792	1.878027582869463	0.05359554183353461	0.05197290066865434	0.0005571627750409405	0.8035285340304286			1.261640665714382
0.5633792101798114	5.836873107033187	4.706265080410788	1.404176142644695	0.5467954404603843	0.9065473917775926	0.6161680783970325	0.6498829237423152	0.349650442479465	0.2431385932673347	0.2659471066963774	0.3207976138733074	0.3976604054152361	0.490701072523989	0.9170529948828111	0.2005093952389885	1.899789395891862	0.05359425513486626	0.05197563091311388	0.0005571612362471418	0.8035512896086743			1.261640623394478
0.5715689962273817	6.184786246090003	5.11519749108498	1.549479013949694	0.6042817948349782	0.9537839028175807	0.6439854193478675	0.666384298799218	0.3624106432304771	0.2514530069239931	0.2723898686099921	0.3243999719750904	0.3994145349716603	0.4936878674915566	0.9197013855512535	0.2014233772340586	1.895926243993997	0.05359060724262688	0.05197354063944804	0.000557161312019899	0.803544951820185			1.261640565267568
0.5797587822749519	6.100570286518609	5.13480545093095	1.464179502091796	0.6284143314322455	0.9281941495401371	0.6560018642039616	0.6590617456677752	0.3625951543253003	0.2483395294007519	0.2734064967005718	0.325149262991754	0.3990507873966274	0.4938404298935002	0.9208056799351613	0.2016716152992203	1.87508764045823	0.05358933146756827	0.05197445823213143	0.000557164569450897	0.803513527543166			1.261640484840892
0.5879485683225222	6.079605254732618	5.007369696573433	1.430469496684529	0.6165948743629468	0.9035014016737649	0.6351193853478926	0.6509002865112614	0.3547589296873056	0.2460071174486317	0.2696213174893508	0.3229651454326282	0.3983564815396334	0.4917107559164047	0.9191288326367993	0.2012038017593507	1.871948148302284	0.05359208455141579	0.05198130878364803	0.0005571673756635394	0.8035007589630139			1.261640382373204
0.5961383543700925	6.023460750914039	4.958374876034989	1.467735957844568	0.6093799456153676	0.9119695179266486	0.6294860228162451	0.6506836403212634	0.3535003120540403	0.2475420665021192	0.2695595710796578	0.3229124032549444	0.3979811327442335	0.4905261138183825	0.9176255221160573	0.2006110565514824	1.879178192043807	0.05359457608655495	0.05198861082376246	0.0005571672800420992	0.8034460881150535			1.261640266125258
0.6043281404176628	5.878988493612217	4.864742277358234	1.46114549347656	0.6047728480354368	0.936041464702546	0.6348735483621371	0.6552600764839276	0.3566343770872955	0.2481459104138787	0.270230763580654	0.3223932760090635	0.3976326000527903	0.4904324479302821	0.9177579166424131	0.2002792939310879	1.896202324351267	0.0535980935006961	0.05198822977824746	0.0005571666613484173	0.8034311664743317			1.261640158867355
0.6125179264652331	5.902563554348064	4.911932451188796	1.429729899048624	0.6268301904999674	0.9136677077320565	0.6377661639700931	0.6493869852456995	0.3625564827976561	0.2468974467934821	0.272309372520414	0.3223362010192117	0.3977269622340979	0.4905613641509009	0.9183038651730719	0.2004639077965863	1.877829182897681	0.05359849542781033	0.05198039371981352	0.0005571686868365533	0.8034159075695532			1.261640047756382
0.6207077125128033	5.975431285029743	4.881300811324305	1.480237357792125	0.6087247880818401	0.9219007008583692	0.6361821698524287	0.6533142542291096	0.363777923534551	0.2494605860049681	0.2747758733712407	0.3233068810743272	0.3984864100266571	0.4917370880844635	0.9188006531751081	0.2009565399467801	1.869380182463771	0.05359206868217967	0.05197121845609205	0.0005571733803612304	0.8034061305231746			1.261639905029321
0.6288974985603736	6.176871279058271	4.933455213415347	1.500541799758115	0.5980908763366969	0.9399236181123968	0.644004460945336	0.6586674271178831	0.3634150467471435	0.2511869028658287	0.2748993835109131	0.3240098598227438	0.3990764879507256	0.4933626651327556	0.9198444670740968	0.201424672721601	1.886631555054943	0.05358560574330951	0.05196205902857643	0.0005571752751940345	0.8034839766948003			1.261639742009395
0.6370872846079438	6.01186222969806	4.893121320608135	1.42785622428347	0.595638930902079	0.9221059808151038	0.6395927120289362	0.6552742779535675	0.3583004652472311	0.248085638320187	0.271226120551494	0.3234275739947339	0.3984240541470543	0.4924244347379028	0.9192485766792918	0.2009448159392962	1.894481951031606	0.05358140070190902	0.05195416117759347	0.0005571734118028042	0.8035207435263074			1.261639585858505
0.6452770706555141	5.783656824294572	4.656844733643007	1.3557715066632	0.5567981156222161	0.8785263423222772	0.6228634041097878	0.6509468649034253	0.3516361854793748	0.2445874637377314	0.2678370913303833	0.3220529855895803	0.3970801917791197	0.4903227794594998	0.9167794112480333	0.2005316294208325	1.886146036945283	0.05358234898142811	0.05194933682248842	0.0005571735312015946	0.8035038214744843			1.261639478375349
0.6534668567030845	5.83371286820409	4.705415719146376	1.353740785766476	0.5643842418825549	0.869337418230316	0.6274628534040353	0.6472130748173374	0.3522535701432538	0.2441817963979128	0.2695026106268639	0.3222471792550899	0.3974258726249832	0.490425017197686	0.9169823650871565	0.2004843727846476	1.873866178116629	0.05358707336439305	0.05194982741331364	0.0005571777635320516	0.80343120988678			1.261639314979221
0.6616566427506547	5.96232204927282	4.954435244143728	1.455562536804426	0.6209271787067479	0.9195738034070006	0.6453039842336614	0.652519615883293	0.3560886512859942	0.2456831363382147	0.2704265033251718	0.322905779666304	0.398215250169483	0.4918119122302545	0.9186446009133011	0.2005590521751185	1.86849449016833	0.05359361304549909	0.05195331027842588	0.0005571816307793882	0.803401765798432			1.261639129980192
0.669846428798225	6.018659188817683	5.03871511341473	1.520288185076387	0.6219997139426053	0.9426064877281041	0.6508467333094288	0.6551977646585652	0.3568405313241868	0.2463040303233799	0.2703961845258202	0.3232547429009854	0.3979463830477349	0.4917554650170194	0.9192548744907805	0.2005399009656199	1.870063324645477	0.05360059071866227	0.05195758812769796	0.0005571814905573515	0.8033911213797197			1.261638959733287
0.6780362148457952	6.199318501699096	5.100664918666634	1.53392427798523	0.6061741020169931	0.9270470342698877	0.6439237028225414	0.6555040425305786	0.3561033270897151	0.249918989012113	0.2723269577208198	0.3242507575780669	0.3985623867375607	0.4920087880308077	0.919412860783026	0.200693844501568	1.893187422969586	0.05360594016472362	0.0519589273329855	0.0005571803368861505	0.8034072873776764			1.261638821165256
0.6862260008933655	6.446383286674749	5.356930809659756	1.559463315707579	0.653387809326349	0.9404905286352003	0.6484240935344838	0.6552727805358018	0.3584493072628777	0.2526213751028408	0.2755635159216066	0.3253078995058115	0.3993073055176352	0.4927774130765606	0.9207186122340111	0.2011822765126112	1.889500192002268	0.05361141780522332	0.05196035951494652	0.0005571822775502367	0.8034841267130317			1.261638687616977
0.6944157869409358	6.540746227152596	5.480199972460895	1.64887097744983	0.6914410227921881	0.9901859288276451	0.6706676002627086	0.6618624453756599	0.3669641490788633	0.2544006584947062	0.2784332401448187	0.3264897846125439	0.4007339172763096	0.4945333944676206	0.923962984570544	0.202033119344731	1.880566752986812	0.05361533599470866	0.05196746646289292	0.0005571864271012538	0.80338244048528			1.26163852431965
0.7026055729885061	6.179192924398214	5.182453437595167	1.569885359381124	0.6429239431195012	0.9502508896711113	0.6530584201032712	0.6603311321615651	0.3643221214638749	0.2521583134442821	0.2760253576182383	0.3257259357940428	0.4012118928648049	0.494258767643794	0.9224660165166911	0.2016217900236593	1.885390096692033	0.05361724405544054	0.05197453177976304	0.0005571886653621323	0.8033599869822153			1.261638341852045
0.7107953590360764	5.994427515494694	5.127690031790006	1.456762204613118	0.6018622428347082	0.9165370185296479	0.6336134451101593	0.6529528635055798	0.3564605857785524	0.2473050132079585	0.2729743104994365	0.324216637645898	0.3990386194541701	0.4918500877881789	0.9193623787019095	0.2006122112102982	1.891818200222617	0.05361483564342219	0.05198084782467288	0.0005571879777474438	0.8034764266059921			1.261638174974498
0.7189851450836466	5.858107318841919	4.905234641671771	1.394892825509801	0.5643258559345659	0.8984451152143933	0.6256497654979586	0.6482734424459975	0.3519072609183876	0.2422833416764509	0.2688935769444132	0.321862049046242	0.3973345288633668	0.4902710531259874	0.9170148441691849	0.2001616049748245	1.887581157028597	0.05361082202972686	0.0519875440952542	0.0005571881832357886	0.8035743556895292			1.261638027681391
0.7271749311312169	5.828028686194365	4.766678280297073	1.415647469712518	0.5604452370801253	0.8952670339090174	0.6210380246853834	0.6483591879640532	0.3499449110344061	0.2418040249202008	0.2673440387635536	0.3214999215511536	0.3966378271685749	0.4901139122402642	0.9161941780016118	0.2001477825728816	1.859747823665555	0.05360661622284618	0.05198319522719941	0.0005571918905069525	0.8035904018208309			1.261637878738001
0.7353647171787872	6.027830510932135	5.021584210348218	1.484126717589437	0.6090416574270164	0.9294533033187452	0.6329113518326434	0.6530184824863552	0.3560410563476538	0.2467051991923141	0.2713236184029464	0.3234941161185897	0.3980098831341687	0.4914328809789192	0.9184485112681658	0.2009955608877939	1.859163941727985	0.05360462137232233	0.05197277626371277	0.0005571952825545738	0.8035697431908798			1.261637715980403
0.7435545032263574	5.98392416490633	4.846854819768021	1.41922147612443	0.5879917314378574	0.8962671934059927	0.6264613415205755	0.6434899802146984	0.3495750232002343	0.2417785803746011	0.2678986974246849	0.3216172692316793	0.397335839596143	0.4902580251813711	0.9172949644369504	0.2004856115276299	1.875861702585857	0.05360186840265068	0.05196010637979649	0.0005571945396460474	0.8036254740284449			1.261637549321258
0.7517442892739278	5.848604667627217	4.725155604607095	1.38826392179639	0.56718553223256	0.8788793698211168	0.6199495718017743	0.6403499260385747	0.3476584213051709	0.2415049424703455	0.266955843499285	0.3214541898808007	0.3971316066339892	0.4900414109421425	0.9165762449535565	0.2002523626808705	1.885284678067064	0.05359496560812763	0.05194379812911457	0.0005571929153741555	0.8036459253044862			1.261637407461103
0.759934075321498	5.740596172180951	4.743365787912848	1.361441879631985	0.579554807564399	0.8665110839467667	0.6257620280243557	0.6436891200016363	0.352297810395476	0.2431942705630228	0.270916847635036	0.3229138346915252	0.3974907487325415	0.4901750749609103	0.9170326614719329	0.2003997649154593	1.873860241301478	0.05359301026365458	0.05193147941471959	0.0005571956409478229	0.8036555408389703			1.261637271163133
0.7681238613690683	5.839203368431057	4.821217793545155	1.385740107246525	0.5936733495675587	0.8834976051086948	0.6418252729937316	0.6460132044593305	0.3535763262323174	0.2421355061433673	0.2712064309499511	0.3232172893757613	0.3974703069638006	0.4905777139667287	0.9174415712557865	0.200444822242215	1.864905849614023	0.05358977737445556	0.0519247535122882	0.000557200425130562	0.8036149796100263			1.261637114510621
0.7763136474166386	6.200737209931397	5.073669675272074	1.536230757806525	0.6263489814971197	0.972333194784018	0.6578640364360414	0.6578013757367177	0.3607818553607307	0.2455133203735126	0.2759855978928321	0.3255147851560286	0.3989538693318665	0.4932279703074026	0.9200188017746853	0.2013952662821154	1.87127621349185	0.05358762513735668	0.05192554213061949	0.0005572009118907232	0.8035675557469367			1.261636971002854
0.7845034334642088	6.295541520197606	5.25782568875241	1.542216246170739	0.6408744405594387	0.9768932899569424	0.6525281255494457	0.6576016022831509	0.3613830113432569	0.2471415329460934	0.2762206486958372	0.3252019414308014	0.398927602312019	0.4931638086258528	0.9204901445550605	0.2013343916739319	1.887075020919877	0.05359163868741803	0.05192925151616784	0.0005571982983100665	0.8036449987128343			1.261636857411422
0.7926932195117791	6.175292473469287	5.205366326110096	1.472614166959037	0.6272198103317013	0.9208155381579901	0.6362766650302542	0.6459799044831237	0.3582811603326012	0.2445080887698068	0.2731637895582263	0.3230363059945596	0.3974657236548037	0.4911226953871456	0.9190692170498048	0.2008045865049974	1.899480682807764	0.05359584420431402	0.05193366242091529	0.0005571984030626619	0.803659282685282			1.261636767541107
0.8008830055593493	5.968998951087388	4.88862101251327	1.394799093724916	0.5819496518083968	0.8984736198443075	0.6296632713383964	0.6444961171736253	0.3532663232461853	0.2428235387831881	0.2697366115914095	0.3214260831826481	0.3970162768577966	0.4900102705086385	0.9169766179019601	0.2005702779729376	1.883514494590652	0.05359789265718968	0.05193687305339186	0.0005572014633936141	0.8036921564889616			1.261636671971446
0.8090727916069197	6.054470197000633	4.826899170840457	1.42173277779586	0.5752534276250806	0.9134973535357891	0.641954593548243	0.6525681522825018	0.3549535949502994	0.2462633779972606	0.2686626062498166	0.321975200469831	0.3980553852927364	0.4909465291092214	0.9178193934696426	0.2008658752958077	1.884890207931967	0.05359999614754546	0.05194236064531213	0.0005572029763124779	0.8037133574543496			1.261636574001613
0.81726257765449	6.153281961757849	5.089804390838018	1.485366517003463	0.6155539477884838	0.9274420693711961	0.6619586356497469	0.6551164448697826	0.3613352135889888	0.2475356832253468	0.2713991151847442	0.3238538591121556	0.3987353863872792	0.4927597020506441	0.9202502728156491	0.2011584477122875	1.897526222675555	0.0536028439151135	0.0519484386588469	0.0005572015331558949	0.8037101008916433			1.261636487496409
0.8254523637020602	6.188438022508499	5.043347443900946	1.43990158917332	0.6073295072003057	0.9254480121968005	0.647625494253585	0.6493681652528259	0.3536793729703882	0.2428882059408421	0.2703775216662255	0.3232676099868451	0.3980046681235569	0.4921575400623802	0.9191446024389617	0.2011440648980883	1.899771841373669	0.05360463030423852	0.05195063211199442	0.000557200490487355	0.8038025842522448			1.261636422625114
0.8336421497496305	6.047192287477282	4.937125146121358	1.391339735210806	0.6016493541548347	0.906624994879913	0.6381255253648815	0.6488697626641603	0.3491341199652812	0.2408911538277848	0.266165653095668	0.3213441960649991	0.3967926216418443	0.4906441414551708	0.9175860006533298	0.2006937689600812	1.882052196206744	0.05360609742223864	0.05195315346864172	0.000557202558351501	0.8038332657283748			1.261636371786381
0.8418319357972007	5.840102772541359	4.810883335944749	1.387298733656434	0.5860888019854531	0.8960809180472876	0.6322844272892764	0.6454499685912524	0.3480914720333905	0.239902223180094	0.2641504247867404	0.3199203320470813	0.3961185362844703	0.4893433818650202	0.9161295166231426	0.2001530076135239	1.867440061685809	0.05360638335771838	0.05195529916902806	0.0005572056456646352	0.8038600855974642			1.261636309884978
0.850021721844771	5.811817021317261	4.696514779233597	1.369383486966467	0.5499616104247456	0.8783497591337149	0.6148063842329554	0.6423408841216482	0.3456304475255293	0.2412156847531766	0.2648592821181457	0.3203456615475455	0.3966440983966864	0.4892201866547878	0.9155294650643671	0.2000168359747856	1.868728404281417	0.05360827678932332	0.05195943171945493	0.0005572055917208532	0.803848788528625			1.261636238924394
0.8582115078923414	5.904632419272898	4.765758362891333	1.391486410905681	0.5549295660380925	0.8805565796833436	0.6173260547038154	0.6448329401729439	0.3477825802328414	0.2430156096806697	0.2673175158359181	0.3214505997621464	0.3976275771688497	0.4900320241705631	0.9168934632097969	0.2001521035186015	1.879879919361453	0.05361178854272632	0.05196456789771027	0.0005572024068765775	0.8038181619411319			1.261636198114489
0.8664012939399116	6.088474264265225	5.005990754958839	1.504544142642085	0.6044877732489102	0.9152888465438681	0.6316327009894641	0.6467874002499765	0.3507827197036255	0.2426265693333109	0.2689019601350253	0.3222524565890073	0.3978983344766554	0.4906716693496101	0.9186871565716231	0.2006590846768486	1.881784152558256	0.05361538844719054	0.05196701366616432	0.0005572009251248989	0.8038190437120636			1.261636201960475
0.8745910799874819	6.201854336608281	5.326193123855667	1.537940939167346	0.672771085894372	0.9294516619828511	0.6458815695918413	0.6520289338980992	0.3574068975500236	0.2467570501602553	0.2723295792890217	0.324278235790059	0.3989767248002379	0.49216167855216	0.9207681681644119	0.2011451706005617	1.875176510248082	0.05361289987601957	0.05196944180199451	0.0005572040656167919	0.8037633428063017			1.261636171991342
0.8827808660350521	6.054586157304368	5.131779436799957	1.489418600221279	0.6473097952961308	0.9318974503798499	0.6481984199277397	0.651758408989075	0.3530657123337229	0.2438532609316817	0.2699844678973846	0.3238110401364352	0.3986674598143894	0.4920494164033229	0.9195525555487454	0.2006000223422374	1.875054017724058	0.05360280245518136	0.05196748303152966	0.0005572067893925353	0.8038064111618656			1.261636103707913
0.8909706520826224	5.849399106606122	4.733974764840172	1.402179565275417	0.566614695260157	0.9132642608868725	0.6336953053790524	0.647992563086661	0.3500593460635581	0.2414045624271683	0.2673073137811253	0.3223441463306878	0.3970376640404236	0.4907922801684364	0.9165204830135419	0.200004906229387	1.885917068828271	0.05359472471032715	0.05196128600230736	0.000557204201164622	0.8038901530955581			1.261636079212608
0.8991604381301926	5.891511746136439	4.809951925944793	1.391401300134501	0.5644535304070619	0.9105072427254808	0.6349895240114145	0.6510480575394381	0.3571639260352863	0.2436371680224155	0.2704065237336287	0.3227495869838986	0.39743003608867	0.491167672736422	0.9176367766532736	0.2003288920055123	1.894856909224446	0.05359381383028589	0.05195567915055593	0.000557201564510555	0.8037947510494147			1.261636095726041
0.907350224177763	5.864082206318835	4.87398272729155	1.363546998103577	0.570550553965517	0.8692274908158985	0.6272889244846584	0.6439805890980441	0.3534660031876056	0.2411231225791317	0.2689170543043101	0.3214147859802388	0.3970787669739256	0.4903319976581556	0.9172885612519784	0.2000800999188008	1.877046093670608	0.0535950325510064	0.05194992112241801	0.0005572029434404708	0.8037431167882922			1.261636117032071
0.9155400102253333	5.963016539723042	4.843553548792558	1.386723244624817	0.57611308603597	0.8628335444738195	0.6286535123339884	0.6429022537188672	0.3520518070672491	0.2411165323276585	0.2687667452304385	0.3217450308622786	0.3970773477207652	0.4907075147135805	0.9174989995369452	0.2001376162977429	1.871891072570133	0.05359623195089539	0.05194655139545202	0.0005572046812634102	0.8037580684884086			1.261636128229285
0.9237297962729035	5.941116677967951	4.778055320292552	1.401953382081135	0.5832233234260283	0.8670091356172204	0.6291506606941518	0.6447007466714327	0.3504810218961956	0.2420372818481973	0.2681870248767134	0.3225297011793664	0.3972910218566941	0.4909278874783626	0.9173128765661923	0.2000128678572535	1.890877530079818	0.05359922768044782	0.05194395649117311	0.0005572033754142312	0.8038156401456276			1.261636133107488
0.9319195823204738	5.920437737266608	4.756061741356401	1.398404194120308	0.5887014978476718	0.8668632337618544	0.6303630208530131	0.6458780674810755	0.3503771111328357	0.2432016760515996	0.2666971376957899	0.3228226686749862	0.3975306159484656	0.4909811497296881	0.9173286500017099	0.1999206368995863	1.912633938469499	0.05360332168855943	0.05194373764469629	0.0005572010264124896	0.8038127139471488			1.261636141193799
0.940109368368044	6.263637145856408	5.132879635817778	1.573888818748168	0.6344970126379161	0.9394498011411555	0.6539308869939559	0.6556843458366827	0.3606190203804154	0.250038899017523	0.2733250303166034	0.3251958740067395	0.3994235355192805	0.4938077746639624	0.9213511774432499	0.2013555654334463	1.904527797280536	0.05360295444250816	0.05194729838270704	0.0005572013072799323	0.8037535063374016			1.261636157748346
0.9482991544156143	6.27000212821261	5.103591527372265	1.56466870264495	0.6143181773584644	0.9289899342539001	0.6483069492656945	0.6572434334130973	0.3611412461942633	0.2484394525163687	0.2743699729975311	0.3244517157090271	0.3990185553754643	0.4926166183956676	0.9202192613284947	0.2010688277456338	1.892639319690751	0.05359819055808335	0.05194557584719924	0.0005572035806408613	0.8037855471286744			1.261636182335075
0.9564889404631846	6.054610635656145	5.017171577813254	1.468923087716053	0.6005398565686357	0.9039122499712544	0.6333506193898065	0.652954190444861	0.356087403133114	0.2466976391545105	0.2705064211788279	0.3226105649995438	0.39812021951413	0.4908850612239691	0.9184771463467331	0.200488929841461	1.88942251000306	0.05359408098394549	0.0519441528914719	0.0005572036910493378	0.8037850231262726			1.261636210041106
0.9646787265107549	5.970252091363457	4.993948764746046	1.448147225635605	0.5894966594531759	0.905901364999276	0.6252236374652703	0.6479934882833834	0.3508066403708633	0.244544280219072	0.268677627816422	0.3215333327503715	0.3975831587613772	0.4902646368851064	0.9174783961385709	0.2001070442033131	1.89868151811439	0.05359375709892923	0.0519489213315692	0.000557200620276256	0.8037973635575451			1.261636240723438
0.9728685125583252	5.964115819657231	4.96329948239495	1.48278317786851	0.5762368873043061	0.9261715914057964	0.6255713478574687	0.6517923945812143	0.3507269784546795	0.2439589110564862	0.2681908215962037	0.3215542989223758	0.3973587683962168	0.4902077635227051	0.9173166947815511	0.2001021708678336	1.908894024903026	0.05359677218015067	0.05195292107066433	0.000557198328328242	0.8037529426204315			1.261636290912217
0.9810582986058954	6.015436872110547	4.932821932719754	1.478462581600427	0.5731409737514698	0.9388533535402162	0.631341129482175	0.6534084880892601	0.3531760462513299	0.2455982557152878	0.2694735262917864	0.3225855252196564	0.3975547183237559	0.4909252689663421	0.9179258827608366	0.2004995843852963	1.883990565107	0.05359946921452885	0.05195316750842957	0.0005571985909641884	0.803691099493566			1.261636369599846
0.9892480846534657	6.261604192314932	5.047338121638568	1.575880766959519	0.5978216178740164	0.9813549176915611	0.6447794072270726	0.6575774971141773	0.3584577079553194	0.2502660071790352	0.2721784806890122	0.3242234372165948	0.3986640385401593	0.4924364553402614	0.9189229842185176	0.2010584469163439	1.876652735006307	0.05360392738453246	0.05195298849661102	0.0005571992081662696	0.803721809282298			1.261636426665843
0.997437870701036	6.231297210982198	5.115929815133158	1.625427239239382	0.6274095434658367	0.9799003295422944	0.6452584355943194	0.6572777023308473	0.3604571192873407	0.2544153614463769	0.2717712492168027	0.3241867866349357	0.398971878419154	0.4924828648491373	0.9188800345923773	0.2009350760655084	1.884894996972576	0.05360786860219462	0.05195551393438159	0.0005571977768209668	0.8037916862601256			1.261636475572318
1.005627656748606	6.029513342203474	5.019296953715597	1.497425327662166	0.6003676082517687	0.9243435325899781	0.6309935954003854	0.6504606297839058	0.3536122181170946	0.2483048555321374	0.2686360629608527	0.3223447587040199	0.3973358478813958	0.4911302318595611	0.9170713757699568	0.2003577824520386	1.887932850081795	0.05361148394789481	0.05195603236063887	0.0005571943420842805	0.8037853047418733			1.261636568382758
1.013817442796176	5.867795878942873	4.86400923873761	1.380819781799929	0.5838855390007998	0.8799047254344174	0.6293345205141949	0.6454755652770532	0.3526815733573216	0.2419202778772732	0.2676570057597534	0.3213716096446788	0.3967445441940365	0.4900331521582787	0.9160765187125887	0.199881578068229	1.885349517173389	0.05361339681666633	0.05195843062047537	0.000557194026343536	0.8037986427946016			1.261636682606256
1.022007228843747	5.869713055681832	4.855169668602204	1.384737715104256	0.5944102785939804	0.8974888255324807	0.6386811292719016	0.6485898857416613	0.356066867915272	0.2413951272153287	0.2701578146996949	0.322182421173531	0.3974815961910247	0.4906706270417924	0.9170588190689989	0.1998678913968411	1.885709349600368	0.05360953811392526	0.05195784272770976	0.0005571966837839031	0.8037744899159299			1.261636755723756
1.030197014891317	5.97923929847048	4.920634916575077	1.451654320905534	0.5996642607817595	0.94608261819305	0.6360272707842892	0.6550227157472976	0.3546356267766052	0.2416904345260459	0.2719298265468358	0.3226483771129094	0.3976151407861956	0.4908680713504101	0.9175970447622948	0.2002688344052248	1.885908014486372	0.05360044095643493	0.05195429602948685	0.0005571967941259649	0.8037118498925001			1.261636809680848
1.038386800938887	6.126599460299079	5.193733514219684	1.582859101907408	0.631217190357838	0.95686066857637	0.643468647606079	0.6622906933045967	0.3584134926236544	0.2454393435827732	0.2745117465637242	0.324406228344897	0.3983672185502694	0.4922028785870616	0.9192475189385018	0.201074452329973	1.887146897893871	0.0535968786469783	0.05195292131480795	0.0005571941259307799	0.8037193766523869			1.261636879573573
1.046576586986458	6.202169064566974	5.1898819068349	1.605376612582449	0.6318862476278194	0.9399342137337831	0.6415718160630252	0.657488734197724	0.3581414739068892	0.2464067512550482	0.2750261945343693	0.3253904036193209	0.3993411531487003	0.4932205078116271	0.9196158733661957	0.2014699913299442	1.88700102879769	0.0535967260660217	0.05194855816282169	0.0005571934134505433	0.8037736666585297			1.26163693084148
1.054766373034028	6.169756793463693	5.046660298282885	1.492811271828629	0.609270049279637	0.9327861996052911	0.6288395803338932	0.6537383350322656	0.3555411223652411	0.2469969049310263	0.2722852750750133	0.3244995016403014	0.3992116230755055	0.4930149903643525	0.9200608031154744	0.2013933863560357	1.882676012825116	0.05359641888312631	0.05194607819310704	0.0005571960039525874	0.8037496192348861			1.261636944570537
1.062956159081598	6.243402640132961	5.158191110262699	1.516838747891149	0.6138546391167509	0.9474244268065147	0.6316095821328093	0.6568637969998715	0.3566084053929555	0.2516783319204266	0.2722169629844974	0.3251444265561425	0.4001199793603188	0.4936515107435499	0.9217529947987505	0.2014858811261551	1.87992121940062	0.05360076861731604	0.05195002405775606	0.0005571979474473179	0.803694886273743			1.261636942424738
1.071145945129168	6.09087301748726	4.932469390969213	1.441720487813211	0.5883647764075265	0.910877740877008	0.6350039947046608	0.6487406876900318	0.3595408024415034	0.2481322932914587	0.2739030070894174	0.3245167898050695	0.3989979511042472	0.491938446623555	0.9193329219028685	0.20075213158705	1.883084039576997	0.05360525561746494	0.05195418852473827	0.0005571968439207277	0.8037670977650331			1.261636930841338
1.079335731176739	6.060724336015715	4.927755854951781	1.440581528681638	0.594505508333111	0.9110492779251158	0.643536645202136	0.6510875077193977	0.3619794531015201	0.2459976009191919	0.2749528211180656	0.3242497661127443	0.39845989573649	0.4918646297492703	0.9190690372514959	0.2007095316580989	1.897992209774432	0.05360562603174696	0.05195688097510119	0.0005571951354515084	0.8037722479193826			1.261636916381557
1.087525517224309	6.220199831013273	5.040104822211188	1.52144214976761	0.6134859108888673	0.9545336203712417	0.6399382437692286	0.6601757676443591	0.3579923614458774	0.2465933927460062	0.2723171861348456	0.3242493970201608	0.3984629280878828	0.4923668077265621	0.9198087451347361	0.2011129628396602	1.900071460186628	0.05360165928655418	0.05195432410906253	0.0005571959285332456	0.803691317821606			1.261636909212277
1.095715303271879	6.13846648656787	5.025826653208147	1.494883943045214	0.5911676501324851	0.9173706537676317	0.6299342118595076	0.6512434857953837	0.3548071820244892	0.2452231083138872	0.2693898291481475	0.3228373251731774	0.3980779053378437	0.4909425887492722	0.9191940657913944	0.2006568707967782	1.896705754222793	0.05359931117276397	0.05194992675581567	0.0005571989662820356	0.8036455209661021			1.261636868726249
1.10390508931945	6.046075014785369	5.129391730774008	1.496173210023214	0.615132022263886	0.9032517320453549	0.6398711520587507	0.6498642788008331	0.3569968147794371	0.246546002190544	0.2719581478268397	0.3239234686373978	0.3986094595693677	0.4917830647806912	0.9192050230013865	0.2010738743446393	1.902367556423042	0.05359842965942038	0.05195258728962326	0.0005572012919330906	0.8037245859627746			1.261636777870356
1.11209487536702	5.793673146058933	4.85674487033315	1.369847801621871	0.5911784879465538	0.8890871843694237	0.6315519006341149	0.6489248068714429	0.3517335595676115	0.240592353725831	0.2679818418689009	0.3214026126259222	0.3964020876947011	0.4902383191914426	0.9159064429862405	0.2003310654781972	1.90028651013584	0.05360051470830569	0.05195265291915194	0.0005572004118358727	0.8038582524660395			1.261636692279015
1.12028466141459	5.753208721197951	4.669180338389673	1.307315143509316	0.5364859936201065	0.8623838648452614	0.6146631489895683	0.6406258000823689	0.3470116711509804	0.2381988506827579	0.2642428178504689	0.3198375949193252	0.3953276454658103	0.4886505414755617	0.9143924483614702	0.1995960528482575	1.892208457694593	0.05360725737720799	0.05195307175876356	0.0005571992367043291	0.803904755955045			1.261636650030112
1.12847444746216	5.923090602904916	4.803262746436062	1.337938331426049	0.5521600067320763	0.8617560271551737	0.6189170420990509	0.6419125903139845	0.3503443856717489	0.2407416739665851	0.2674145221643748	0.3217653064091034	0.39675774204438	0.4896347950654132	0.916425591663141	0.2000492604461916	1.890582587005386	0.05361258897976438	0.05196003365200839	0.0005572015575581597	0.8038392472139975			1.261636600690006
1.136664233509731	5.998839534830896	4.978486064856307	1.362955394576524	0.5945823670404382	0.8666795401165006	0.6348780689537012	0.6431926691787936	0.3519535232916217	0.2419433058893418	0.2699637269025867	0.3226437355109809	0.3977282924143573	0.4904214903952305	0.9188247724848629	0.2002884958957223	1.899742782860294	0.05361712444950571	0.05196607207502852	0.0005572043514325147	0.803784268633843			1.261636493145524
1.144854019557301	5.962020335445646	4.983967422550518	1.394053620604945	0.6145177094982742	0.8995219021215275	0.6429331914995751	0.6505910574712673	0.3566129657765887	0.2445546260075442	0.2715546141098071	0.3231432075742628	0.3981505451963296	0.4912224243891232	0.9192277088777903	0.2004092253892916	1.911663513864553	0.05361740541281083	0.05196474511311081	0.000557203702266127	0.8038477552552681			1.261636401917678
1.153043805604871	5.950499587359789	4.963559664299585	1.394975090243003	0.6035799132948622	0.9088144345802068	0.6395774448991188	0.6547135835440454	0.3549608635179778	0.245566248994546	0.2686955148601172	0.3223684698178685	0.3980147551046367	0.4907897592243516	0.9187571438733233	0.2002390898153728	1.913090119246565	0.05361214079799378	0.05195959309864962	0.000557201894729619	0.8038672298895367			1.261636331979777
1.161233591652441	6.106238889561618	5.077153799446619	1.478069259774734	0.6118091559224053	0.9287184737979071	0.6378602050694444	0.6520092195773965	0.3565459048350005	0.2510820563127703	0.2721228072860404	0.3241520362174805	0.3987295557380826	0.4918520472979586	0.9190282333591843	0.2006159077827908	1.887572145109519	0.05361105707433567	0.05195633267285022	0.0005572032395198607	0.8038457518004096			1.261636260127984
1.169423377700012	5.910110179907869	4.894858029122955	1.467748999042963	0.5916397354154017	0.9280448735278657	0.6280085394275269	0.6486011896415986	0.3531365341013228	0.2456945785036956	0.2715247220889278	0.3236745014174592	0.3974821067697617	0.4914824088860179	0.9170254123435458	0.2002554276973328	1.872011090859483	0.05360931581720998	0.05195356487843768	0.0005572066173816963	0.8038684602173962			1.261636177318393
1.177613163747582	5.960168560513599	5.038503935355432	1.474509942698237	0.597360123790603	0.9232878146441317	0.6245579266867374	0.6518918522783372	0.3531702580802148	0.2456751939051393	0.270316703513211	0.3231052088507047	0.3975043752037508	0.4915097841913936	0.9173717825912218	0.2005393357308841	1.877864170533012	0.05360304039282336	0.0519522775070346	0.0005572077288775516	0.8038569724901926			1.261636095469345
1.185802949795152	5.900624328632154	5.027425856795971	1.443169783255732	0.5911824498462397	0.9015915237629317	0.6258678384446982	0.6476895986172027	0.3582528367910967	0.2455573960618205	0.2728089686309438	0.3235034286403243	0.3972245790824756	0.4909881674348024	0.9169105619475473	0.2001604816934106	1.893068846951488	0.05360074071260193	0.05194987720663647	0.0005572061404537862	0.8038698414808266			1.261636027864322
1.193992735842722	5.841961107673083	4.861044694943395	1.381775735500544	0.5873400460048194	0.8874480579309962	0.6247178433703073	0.6459950413381836	0.3542039535505521	0.2430408621887149	0.2699643142954197	0.3221519193275693	0.3970184546094202	0.4905454657328872	0.9170748096183968	0.1998941130807723	1.906912314396204	0.05360278562438814	0.05195144856575778	0.0005572058770196262	0.8038182736174064			1.26163596134738
1.202182521890293	6.087129081323944	4.977381685715142	1.430837315474476	0.5943348450539245	0.90671957523533	0.6283539567075956	0.6489406445541611	0.3547484459158378	0.2442222926867261	0.2699049032016911	0.3215186081817518	0.3975171083886489	0.4912433808419496	0.9190144941621226	0.2005406074496998	1.893509574260149	0.05360610034035001	0.05195540283679699	0.0005572093160500338	0.803803001180609			1.261635866928506
1.210372307937863	6.081711399315171	4.975792852537889	1.442431573534286	0.5879624329708788	0.9278464636135132	0.6274601563642394	0.6516191639982968	0.3544836045824004	0.2475736876665756	0.2708311046915027	0.3225101838782795	0.3982334859971048	0.4913369353346103	0.9180085985538469	0.2004339150391365	1.889341770098695	0.05360766638097433	0.05195154251900578	0.0005572131734874426	0.8038683027235261			1.261635744174092
1.218562093985433	6.090919785068077	4.986272395813968	1.409540167374427	0.5919641521762545	0.9040290409963438	0.627797579074386	0.6495254699660716	0.3514710323507587	0.2479042409034495	0.2694726185775474	0.3224063338452269	0.3984964910839835	0.4909802030097175	0.918268814224108	0.2000279351258253	1.898154234027517	0.05360808735987516	0.05194605468294188	0.0005572127358650579	0.803900098650987			1.261635633997725
1.226751880033004	6.185290805304538	5.090393167711198	1.454596742722714	0.603457010438905	0.9115358461945345	0.6375281589051682	0.6518948486949233	0.3588600586441512	0.253429611272545	0.2730372057801742	0.3241907546891752	0.3991282662299746	0.4920713996377569	0.9199552325773878	0.2005278547450952	1.909651338527427	0.05360515319925975	0.05194376368371034	0.0005572095549567591	0.8038800737337504			1.261635562569991
1.234941666080574	6.267388818838214	5.211279588655531	1.542073163300616	0.6205028126572273	0.9529956444391507	0.644979053873926	0.6602856062689987	0.3635955707721055	0.2585945912890822	0.2768019435343441	0.3278464982501801	0.4004201222396511	0.4950887256056599	0.9225054717619533	0.2014773797287288	1.898659974442852	0.05359990291596222	0.05194412530018347	0.0005572104647359023	0.8037574358311456			1.261635489154113
1.243131452128144	6.202316465349567	5.170077001319378	1.557457044275876	0.6023185671369383	0.9611493147632012	0.6365578987856186	0.658897424768541	0.3556549766651994	0.2566667155391095	0.2725181178569177	0.3253520682303768	0.3996154237701836	0.4934652206426817	0.9205280948662422	0.2008856342263543	1.89071041910129	0.05359954359158831	0.05194360891448783	0.000557215021040296	0.8036641984636436			1.26163539462741
1.251321238175714	6.179335268973606	5.035565363585444	1.444910835552166	0.579501046112366	0.9118051386195811	0.623271575024519	0.6488607690192643	0.3515138068105957	0.2447659020459253	0.2699620325836545	0.3235133720047354	0.3987355949930068	0.4922219370240611	0.9193973743135847	0.2004975673783498	1.900256157045846	0.0535986303493608	0.05194024506506312	0.000557215563814989	0.803665770282095			1.261635292459435
1.259511024223285	6.216181189938949	5.038963748415778	1.470817995586563	0.5844213588478333	0.9172816205471059	0.6363266378011002	0.6503006054608157	0.3547564367068208	0.246841391316196	0.2711490282913321	0.3238958328924417	0.399182741684257	0.4931059273027546	0.9206303254703403	0.2008725703552409	1.917504880247296	0.05359990842186454	0.05193920184672002	0.0005572121183172145	0.8036528360669082			1.26163522753946
1.267700810270855	6.105499985601011	5.004432620983185	1.49660372326453	0.6093770945098179	0.9391622420582203	0.6501428100512555	0.6565664582610086	0.3574491932650222	0.2474016185250874	0.2691285903816298	0.3224834804373277	0.3982881352600454	0.4913959138280279	0.9195019584686902	0.2005786943376533	1.912253843474223	0.05360655743239617	0.05193969472225051	0.0005572111205645742	0.8036758736488983			1.261635196829173
1.275890596318425	6.07157498427105	4.926201451408511	1.43699173225423	0.6111487710553877	0.9175062223078472	0.6416405455880135	0.6529195750227544	0.3557926057269236	0.2441202816779339	0.2684824862896028	0.3229447084343907	0.3983690084932954	0.4911863028417145	0.9193569200521227	0.2006253059578617	1.89036757037175	0.05360830440954722	0.0519391221774035	0.0005572151784831796	0.8036367555917683			1.261635144656218
1.284080382365995	6.281486912696793	5.232689797094321	1.483499000527934	0.6462099710919924	0.9168974062228499	0.6432386229873148	0.6517012328747831	0.3616360812005065	0.2478710066921371	0.274156075406878	0.3249226351903456	0.3987968458595827	0.4919262963092368	0.9204644076524529	0.2011431199429141	1.890273211737145	0.0536062174960872	0.05194392841159742	0.0005572175352979655	0.8036241888006634			1.261635096202081
1.292270168413566	6.047724367757394	5.057240138834407	1.446141356701873	0.6188057590216964	0.9011467114341637	0.6385481787837874	0.6508325189763315	0.3598777484896098	0.2453076536708211	0.2723881111510037	0.323437833916616	0.3977417371246156	0.4909907152077637	0.9183820820932407	0.2003396267091442	1.90103976654345	0.05360450883001988	0.05194805508448301	0.0005572151429868276	0.8036676263157554			1.261635046838731
1.300459954461136	5.973402130514587	4.820613535739305	1.393863011530611	0.5733437139593881	0.8948976496940299	0.631508416416092	0.6529780661675794	0.3544672087524302	0.2436265783715881	0.2712864538684382	0.3236452836716809	0.3977256374907922	0.4911736169658121	0.9174147149561908	0.2002525532923752	1.90741676247084	0.05360456172573187	0.05195398143334403	0.000557212905595992	0.803677478147733			1.261635021474148
1.308649740508706	5.909763583789316	4.752906120247387	1.375459036726114	0.5582226271773788	0.9076694400011929	0.6290160513961122	0.6545889182316887	0.3516307775278815	0.2436120050635797	0.2697557845747052	0.3236028669617815	0.3979425229453427	0.4913548243842343	0.9172441713088958	0.2005039998667946	1.888766050229059	0.05360432326491444	0.05196631598394487	0.0005572143011927956	0.8036703174219507			1.261635007487416
1.316839526556277	5.830026609563295	4.761707347982359	1.37841998772334	0.5589923658156422	0.9055264497243275	0.6244307941583149	0.6507494687987304	0.3526355641491695	0.2436365380108022	0.2696004180328574	0.323012745478256	0.3979612430165713	0.4910174121198579	0.9171343556269694	0.2002145057055048	1.876269370268395	0.05360275083573803	0.05197492914977116	0.0005572168259347353	0.8036565285222096			1.261634982232245
1.325029312603847	5.92485390807524	4.901291272997261	1.438320586917808	0.5794375416147508	0.9168134835907387	0.6275060817431757	0.6506182513255775	0.3570983071813006	0.2481819855706768	0.2720388152688616	0.3239659858123952	0.398456451193032	0.4911606402422561	0.9181955905418416	0.200079914739002	1.882587414100751	0.05360698062025726	0.05198024409570141	0.0005572165954985797	0.8036023311056696			1.261634947510769
1.333219098651417	5.76502390523232	4.772707490789061	1.413851366090586	0.5641535716952519	0.9115319832703956	0.6272205601476738	0.6506797117134701	0.3525229336684508	0.2471907394897281	0.2680020336762055	0.3231675058166675	0.3981128559718218	0.4912771781130956	0.9173583687218304	0.199919985305146	1.89666644974672	0.05361430062307915	0.05198219951747388	0.0005572137155258744	0.8035390605740591			1.261634930026708
1.341408884698987	5.786683080118776	4.717732807444552	1.385413199177359	0.5563068116308266	0.8981390337239443	0.6206779408390329	0.650366928465984	0.3498333938187659	0.244786388345294	0.2670740338243049	0.3227702317920994	0.3980765767080667	0.4914159918296977	0.917572651974859	0.200156074265133	1.904431074163965	0.05361909243220279	0.05197789407691336	0.0005572117004085868	0.8035539497490548			1.261634967736827
1.349598670746558	6.053883545022776	4.879133383146002	1.42742671911978	0.5773372303271046	0.9228741820024295	0.6271235199868735	0.6547328449314211	0.3544520036797316	0.2471141356893257	0.2701707557084554	0.3239379722838709	0.3987723714972689	0.492489957062535	0.9193946560495582	0.2009410413478015	1.900303437232402	0.05361808175766421	0.05197199327877913	0.000557212630369031	0.8035219767714816			1.261635031843305
1.357788456794128	6.118695933928064	4.964435622289072	1.46744141221624	0.5946007130577791	0.94389563010406	0.6409824054112473	0.6527699306523003	0.3611407734393323	0.2461808766501718	0.2711153768987485	0.3237032079231109	0.3983046153534238	0.4925334840366785	0.9192026449816801	0.2011460374004667	1.901251166709595	0.05361313136883878	0.05196330885002651	0.0005572141789154976	0.8035206348826796			1.261635043465158
1.365978242841698	5.835225512467207	4.821926507853562	1.402781904287167	0.571654458226839	0.9123463268054747	0.6303733138547222	0.6462341205505803	0.3570510430341051	0.2445333743050045	0.2705186436533064	0.3229698583100898	0.3975499560726651	0.4908860607877054	0.9173871360892047	0.2000167739590207	1.898662178956617	0.0536095319102666	0.05195354136827252	0.0005572117069289667	0.8035705270151668			1.26163507545687
1.374168028889269	5.828161349047519	4.821261880883154	1.382305214565411	0.5840071297985672	0.8928357290988274	0.6316125678162265	0.6464466755692663	0.3536681569889147	0.244237739187173	0.2698457857764567	0.3225999278789824	0.3974320833685143	0.4902755588494591	0.9175774568854467	0.1998522220877234	1.898971922241044	0.0536085401012051	0.0519457489814765	0.0005572078716430585	0.8036144753089712			1.261635159025858
1.382357814936839	5.950106315998176	4.76072794784714	1.412292233547561	0.5824905166052905	0.8939658393611404	0.6329066023054768	0.6520045192479618	0.354865540677501	0.2442598700793433	0.2666260641883316	0.321308435498669	0.397176475411643	0.4903024252077804	0.9172601873852394	0.2003413404109293	1.88842947284471	0.05361213588652583	0.05193923555969337	0.0005572080936633867	0.8036114567122069			1.261635267174479
1.390547600984409	5.856679894859795	4.779284243781166	1.390953804286731	0.5783614793995396	0.8846392609745263	0.6213289760205938	0.6498506531041638	0.3532253141374244	0.2427640559979168	0.2662706366988461	0.3206893926463459	0.3968335639362289	0.4898229719843549	0.9158884259530526	0.2002697839226131	1.875509036510433	0.05361776910360514	0.05194194947965981	0.0005572096634290606	0.8035699341772304			1.261635348057472
1.398737387031979	5.936062912942254	4.970079970497294	1.40742334251652	0.5940246381472171	0.8961936420626985	0.6277089143239993	0.6530840333170138	0.3585235410557365	0.2456654096705241	0.2711277858500365	0.3218693353065343	0.3976616516190281	0.49079973229176	0.9172224077849036	0.2004907808343367	1.877883495929662	0.05362153439200563	0.05194694035906994	0.000557208292279386	0.8035686559219601			1.261635433850646
1.40692717307955	6.241587419461178	5.086091362396584	1.521416764949106	0.6151646705785045	0.9480619319743386	0.643245945190783	0.6604289919169092	0.3622395837485073	0.2493208910183309	0.2748371029589544	0.3245512301087871	0.3992415867512226	0.4928716120410198	0.920156892323936	0.2011128913075503	1.901566454304632	0.05362233213757548	0.05195421995300634	0.0005572041304778565	0.8035385867546606			1.261635551490271
1.41511695912712	5.803356230092106	4.83425809099849	1.415226133194478	0.5879013964655315	0.9022040258198945	0.6305430968683353	0.6475460541033703	0.3558065276580133	0.2425144649206106	0.2699755998097759	0.3215684354594053	0.396716756895301	0.4898460006077209	0.9165963956864875	0.2002121893281787	1.897977432165528	0.05361785986928755	0.05196329840307469	0.0005572016888177569	0.8035089468993577			1.261635686879081
1.42330674517469	5.812647269879207	4.933222634861101	1.443386660081302	0.5825464584816247	0.8969532285713065	0.6254041695866248	0.6467241750704256	0.353534303699156	0.2421526638294028	0.2686407430696811	0.3214032220743578	0.3963468424424283	0.4892386501803818	0.9160207228182545	0.2001144850501932	1.877161874253284	0.05361178075011547	0.051961727288097	0.0005572020702125904	0.8035030939800556			1.261635828079551
1.431496531222261	6.060691254620863	5.053706165798792	1.505993646716289	0.6006540917514986	0.9087235980555723	0.6316291455941142	0.6497896724153203	0.3553729911663627	0.2473573439436766	0.2709724634070019	0.3236483497973779	0.398096507527415	0.4916557190277791	0.9181440879450511	0.2008575668951931	1.881928406942123	0.05360442050111244	0.05195216257247035	0.000557201935061112	0.8035561351489074			1.261635955748022
1.439686317269831	6.052536988743326	4.915739082002994	1.465442850072204	0.5845312910330468	0.8964398884702688	0.6285636248562904	0.6509381314941109	0.3547823116151998	0.2468381870633302	0.270571872598795	0.3229666412247107	0.3978663842957963	0.491370954679879	0.9178289256831348	0.2006592526413983	1.900136610610632	0.0535964738644896	0.05194422872380877	0.0005571990216920896	0.803580416156374			1.261636091957041
1.447876103317401	6.160466516276329	4.964915158341573	1.494200533766974	0.6030481828751103	0.9483457552668255	0.6435285368068285	0.6621670161957877	0.3602850338807441	0.2489526734526893	0.273306170882806	0.3235215577527222	0.3981923597309092	0.4919654731230985	0.9178931015884193	0.2007339206256417	1.909947401444674	0.05359352960326087	0.05194259940911808	0.0005571956521968916	0.8035046141257712			1.261636254683468
1.456065889364971	6.20636138374833	5.06979095687159	1.559675227449247	0.5940260063861414	1.003402448035523	0.6431956122879646	0.6702159738891631	0.3608504098803302	0.2530521931447638	0.2730772995779355	0.324228299669976	0.3993008879261924	0.4934094301670777	0.9192707933236359	0.201356168889725	1.890053636408653	0.05359726336749113	0.05194242064144315	0.0005571951824590992	0.8034574319194352			1.261636417317892
1.464255675412542	6.363810731770344	5.055795109788088	1.59671413479941	0.5888476465147323	0.982777585896199	0.6378953177615898	0.6652981785287203	0.3581118145702577	0.2531626282018997	0.2733362267036196	0.3253348622656411	0.3998880303516937	0.4943567152073545	0.9204220248904543	0.2018611441385469	1.878840581299872	0.05360179003534712	0.05194155235379533	0.0005571961982846583	0.8034495341791572			1.261636572146484
1.472445461460112	6.261644371748618	4.904385208683235	1.487999185134833	0.5836183563414211	0.9354379384174325	0.6328939804838041	0.6561783326607638	0.3586778612165556	0.2489392770185933	0.2719844924510073	0.3233783485732312	0.3987126355463891	0.4924227487600869	0.9195218301399878	0.2011533872314283	1.883951659531443	0.05360675701744554	0.05194213028789637	0.0005571940440210038	0.8034697965835381			1.261636726437869
1.480635247507682	6.213216442259172	5.039727034906354	1.4781992707742	0.605494990074013	0.92860497594474	0.6351089538591733	0.6514295899544715	0.3577608375160765	0.2449818923242786	0.2705118119303386	0.3226497929968788	0.3980811252118895	0.4916310601292928	0.919455870554259	0.2008103658173491	1.897858685939954	0.0536116292666535	0.0519467357965246	0.0005571898295006481	0.8034654516028628			1.261636874965738
1.488825033555252	6.184015523851663	5.147476605104935	1.480427151730189	0.6290827297616766	0.903725756451905	0.6512117491840447	0.6490658740960801	0.3598461690772985	0.2447697829057538	0.2730413016463169	0.3241154570993549	0.3982767007958534	0.4916224726269319	0.9195168609566033	0.2006631195120536	1.899619886027394	0.05361165442109378	0.05195091430329465	0.0005571885721597361	0.8034466685469748			1.261637032073676
1.497014819602823	6.012620695667995	4.98819130959252	1.429694239300553	0.6034267255429061	0.8778870592342242	0.6442922634294205	0.6465250479217838	0.3557770541715368	0.2436851531255436	0.2720628553930429	0.3232535672340934	0.3974741673278337	0.4903630890890527	0.9180750437841505	0.200281551988357	1.879226080896692	0.05360946685250687	0.05195267259233744	0.0005571900834980374	0.8034650181310362			1.261637177813228
1.505204605650393	6.00307551246982	5.036400608408059	1.498159386354899	0.6131843695390907	0.9098512023523385	0.6360656163478244	0.6482045763576271	0.3537356378926057	0.2446523838587378	0.2704468243167638	0.3230006528837331	0.3974162135248359	0.4907183056832476	0.9178879633885374	0.2004197916710753	1.878407085747537	0.05360555005912817	0.05195629643102798	0.0005571896843253448	0.8034518937362438			1.261637309053964
1.513394391697963	6.060890901500587	4.951051918942911	1.464941890159231	0.5942424342927741	0.912181050146514	0.6344384818625807	0.6468359168813701	0.3543605852873278	0.2433757737496845	0.2706567894369095	0.3232431527776531	0.3975682157459731	0.4910113607925694	0.9178470441557777	0.2002696575180234	1.896928329478066	0.05360396119733991	0.05196269214525433	0.0005571861234240865	0.803446842209669			1.261637439248816
1.521584177745533	5.934295525625064	4.856045882781098	1.406361126155034	0.584970732649242	0.8866064626871979	0.6333412587276832	0.6447194605881841	0.3522444649326647	0.2425754286639134	0.2694533940169087	0.3233522532487457	0.3970535064681699	0.4910393860109449	0.9174764959572582	0.2002674453383363	1.90379860160163	0.05360189118624366	0.05196831891433489	0.0005571811037206056	0.8034483034059023			1.261637647091593
1.529773963793104	6.01935209675882	5.007215392095837	1.461536376449112	0.6312426374819582	0.9130963917551224	0.6454979567551402	0.6512188682469933	0.3547023987602343	0.2462428625598765	0.2701161633165959	0.323828891373048	0.3977326457914527	0.4920765005903713	0.9186602950174755	0.2009358180157342	1.884474582860812	0.05360305045582336	0.0519734967236665	0.0005571789374867764	0.8033727503344437			1.261637860461621
1.537963749840674	6.121983806963911	5.058683413196039	1.502525159610921	0.6197125883491867	0.9324335856561567	0.6518777593272049	0.65501624344076	0.3569644573170884	0.2480878181916168	0.2698531970293712	0.3229046751368078	0.3983648684044883	0.4921243575008735	0.9192681248736612	0.2008781364852369	1.877824256933658	0.05361011763268316	0.0519763521054985	0.0005571785568061967	0.8033014966470428			1.261638052017243
1.546153535888244	5.924530450934268	4.810291949134675	1.431424849704712	0.5820113373447202	0.9262710131048241	0.640635820231933	0.6578417969351217	0.3549723285237518	0.2502131172678114	0.2680489737723994	0.3222074920500014	0.3983020413445492	0.4919412892142414	0.9180979718246318	0.2004783326872888	1.883272564105799	0.05361499739713677	0.05197392037683228	0.0005571762056297085	0.8033014327040592			1.261638239320908
1.554343321935814	5.852708141823285	4.755414524395074	1.369889457090413	0.5788249093462703	0.8915533353147375	0.6257398371405597	0.6528131850307259	0.3517514574662364	0.2459276343758911	0.268993170233069	0.3224746627356	0.3970866573065572	0.4908698726659548	0.9165120307606935	0.2002299836935746	1.901423567892847	0.05361478484051341	0.05196821622314047	0.0005571728271668525	0.803414738903838			1.261638448545591
1.562533107983385	5.609186281139259	4.643853670780477	1.291766263488381	0.5594331321784238	0.8594098810178096	0.6157267379568857	0.6471891627597562	0.3491418931640698	0.2405330263048346	0.2678362604883339	0.3214324037125003	0.3962292541442274	0.489306181417292	0.9153010085992542	0.1999691568853641	1.892685720302038	0.05360964983267753	0.05196148264674978	0.0005571720335760406	0.8033991115952701			1.2616386552417
1.570722894030955	5.779849977986903	4.693119573929025	1.339673186105644	0.5615972255205621	0.8734068854091558	0.6198566062595983	0.6473259978854869	0.3506016279051855	0.2411736402717989	0.2677667991476121	0.321906585027223	0.3966509829533247	0.489453860482041	0.91681920372028	0.2002124390585999	1.875775969834575	0.05360534475454834	0.05195779089382529	0.0005571734926020687	0.8032635060388909			1.261638840463909
1.578912680078525	6.149924136516059	5.162281648976549	1.516953084348437	0.6320100547489645	0.9413891441328693	0.6349958603753961	0.6527106693040953	0.3559100513569248	0.2498407463074896	0.2720984320793529	0.3243386179519046	0.3991118976857987	0.4920719448001215	0.9204464330802495	0.2012029357112051	1.882512058525247	0.05360244302959301	0.05195719483881313	0.0005571728028789697	0.803211315607064			1.261639029101234
1.587102466126096	6.112871048726427	5.182826110624116	1.521955067130314	0.6399681580885874	0.944431438507437	0.645741964465538	0.6549092619706455	0.3604598679594382	0.2494225883033572	0.2722960894648552	0.32402715432859	0.3991657284829461	0.4926641477773278	0.9204830283411773	0.2013010936574961	1.894845807250157	0.05360110993201279	0.05195751049894307	0.0005571684668958489	0.8032269197986951			1.261639216817643
1.595292252173666	6.218092474357917	5.318783755737828	1.496957864354484	0.6644047628654838	0.9257346489244817	0.6488045488973834	0.6538109102212966	0.3632980726045013	0.2473005399397972	0.2719924777372636	0.3241164819516872	0.3993114237252843	0.4934165642626756	0.9220214529229271	0.2014537188969365	1.899447235045692	0.05360394550983266	0.05196257084486153	0.0005571652037800757	0.8031881351166803			1.2616393723015
1.603482038221236	6.274990888954842	5.105527282343816	1.490349766663198	0.6191752897302045	0.9445399671921412	0.642138790539585	0.6583978555075962	0.3593194617252682	0.2502902731886171	0.2702593410658504	0.3240479388285702	0.3992751078834722	0.493645454144194	0.9213864328839099	0.2013908525189892	1.89261855716849	0.05361082359970704	0.05196917544690014	0.0005571664323935927	0.8031667648741626			1.261639506703788
1.611671824268806	6.25934082944481	5.01533074015073	1.489981759036486	0.607237557656787	0.9425119381074702	0.6422190235669532	0.6629445034227993	0.3601317375643271	0.2484333055496755	0.2706172140805976	0.3231804506896927	0.3987054269688596	0.4928453134787968	0.9206052169925436	0.2012588568627932	1.887923357774647	0.05361897056467761	0.05196979754092635	0.0005571689980031929	0.8031816405388995			1.261639593731403
1.619861610316377	6.240869449369976	5.200540816456807	1.504400354140635	0.6581868445724491	0.9335469325549319	0.6442850169342007	0.6564277409593327	0.360254298734363	0.246398376294592	0.2715446447240081	0.3229856093078827	0.3987161615112372	0.4927928263820348	0.9204665676538416	0.2013119531096369	1.895990234401906	0.05361838113370367	0.05196743503462484	0.0005571676158707385	0.8032599736680485			1.261639672092462
1.628051396363947	6.20316884057043	5.098610098839989	1.457076225057012	0.5929766943980994	0.916420897197388	0.6329010618980724	0.6513795248090183	0.3557439484010858	0.2452370293855823	0.2711302220317502	0.323007330490957	0.3981646639861395	0.4923149501959916	0.9192416865944649	0.2009990743498102	1.910297561548909	0.053611805464235	0.05196725626694992	0.0005571639880025741	0.8032570983112961			1.261639775852676
1.636241182411517	6.181057531566267	5.020741794911702	1.480471405715009	0.5814126475850868	0.924473487955693	0.6397535171272063	0.651222228325169	0.356794898905899	0.2453405964760258	0.2720008127899257	0.3235954318174495	0.3981932974302704	0.4925543045816195	0.9197879366776331	0.2013085912051996	1.90219449023976	0.05360806150447345	0.05196611982778971	0.0005571637607560453	0.8031772402528117			1.261639892645746
1.644430968459088	6.202295674873064	4.977521502451905	1.485746637607646	0.5780928927057076	0.9223626850980891	0.636859450096067	0.6508276917515393	0.3588448378637041	0.2459032231414691	0.2739337843571175	0.3250389492278019	0.3989407090275895	0.492990763573087	0.9205317946725706	0.2015800019139388	1.886171599060698	0.05360204529169652	0.05196452830719564	0.0005571662854284953	0.8031771165333719			1.2616399593481
1.652620754506658	6.145144750653085	4.996762905059337	1.434789357053492	0.585358878741315	0.9095281464161807	0.634020449799827	0.6498551111215171	0.3572343172312402	0.2428404076246422	0.2712394826332882	0.3234810025838042	0.398143646239669	0.4916776946122973	0.9199034860545021	0.2009072105126175	1.89793758501622	0.05360030529158084	0.05196377927937897	0.0005571670273526754	0.803104551786376			1.26163997624259
1.660810540554228	5.907834045391446	4.887101157058694	1.447412317144998	0.5943918548715179	0.9062289718743852	0.6356070116883088	0.6521308017481177	0.356535910085995	0.2430019287474645	0.2684796536033622	0.3224271577227551	0.3973395885345239	0.4903817044775899	0.9169944776968406	0.2003405385639719	1.911317125134714	0.05360338835318659	0.05196328640384848	0.0005571647123612234	0.803143645624534			1.26164000062066
1.669000326601799	5.893056782654133	4.752126083695589	1.46707517137192	0.5640590607858865	0.9076027114509008	0.6290516745287659	0.6504093401453311	0.3548105980610426	0.2471218304762677	0.2687283833170611	0.3229444913106736	0.3976882985250534	0.4911699734979623	0.9167183024230159	0.2005786903626832	1.900391247878374	0.053609069468651	0.05196455614262769	0.0005571630333061446	0.8032359422416293			1.261640042897501
1.677190112649369	6.005007692704168	4.833094503669193	1.473814271369097	0.5722751922002061	0.9403382602978898	0.6309922116977713	0.6507087404969089	0.3521893028395288	0.2450833969714369	0.2689151755239201	0.3228926328750916	0.3978575457265128	0.4918103907769777	0.918045579606662	0.2006368532977744	1.88937350681832	0.05361454428519129	0.05196355275894286	0.0005571644679617564	0.8032168747045788			1.26164007722229
1.685379898696939	6.126727340438256	4.977442804973979	1.547434771743116	0.5920872583321123	0.9791814756681023	0.6359523560850726	0.6532596781208379	0.3517512010928748	0.2439468648984625	0.2686263960117812	0.3224749618751777	0.3979170604838283	0.4917096210836981	0.918821982801993	0.2007342390791552	1.893977939493047	0.05361212540364765	0.05196259916858085	0.0005571660408526679	0.8031296108582087			1.261640096912473
1.693569684744509	6.262385176356155	5.079566476512856	1.511805278243992	0.6348264969834965	0.9506824700759064	0.6554834878358243	0.6575550517113994	0.354386506627816	0.2476006180340405	0.2721345612452518	0.3239169397202496	0.3987178088864848	0.4928914508630711	0.9207878600978835	0.2013225021390629	1.915828712388289	0.0536092238132627	0.05195887215040864	0.0005571644424689267	0.8031320899785795			1.261640116176137
1.70175947079208	6.290649381628748	5.24067185539957	1.53639089023704	0.6980109480671122	0.9667756112772653	0.6764724005119369	0.6580625413865516	0.3603374297988976	0.2496548344116679	0.2750373040123284	0.3260975413497074	0.3993558112113011	0.4940481280881505	0.921622425742745	0.201731283349334	1.927032593184594	0.05360856685200711	0.05194989557169122	0.0005571617212176266	0.8031992340103397			1.261640145278528
1.70994925683965	6.130527966439288	5.081576953542841	1.530712169940904	0.6481577723168847	0.9339537575436533	0.6425729113064648	0.6507753426867534	0.3545832542735521	0.2449916647299417	0.2712353356585798	0.3245749378544686	0.3978262518979532	0.4922657158642976	0.9189848569697047	0.2013037225549899	1.90368709674927	0.05360617692299514	0.0519417571604843	0.0005571620411356434	0.8032199171147861			1.261640178202679
1.71813904288722	5.810960839319078	4.732270204404673	1.405625012082004	0.5571946443503493	0.8834301976744798	0.6179008068932007	0.6449835044829961	0.3489671745044159	0.2412851170762013	0.2679360086002882	0.3223005162650406	0.396551097769537	0.4902324044781546	0.9161082334276527	0.2002810501232133	1.883251068728882	0.05360383162182097	0.05193927131322836	0.0005571648600948235	0.8032512790896968			1.261640194976371
1.72632882893479	5.861977071539265	4.754633018637321	1.44990389705055	0.5722556082743844	0.9089983852382914	0.6278049819831043	0.6486985828298303	0.34932067190123	0.2426349349142876	0.2669313403847449	0.3217400046052698	0.3970502513420375	0.4904488793104468	0.9166313146065647	0.2000912553195651	1.882476444611907	0.05360493318273168	0.05194316714041092	0.0005571651409086108	0.8032306412648613			1.261640213921379
1.734518614982361	6.119411868594243	5.003933386317808	1.522858163830016	0.6101942019585217	0.9688482039714559	0.6508986546259891	0.6562226348043502	0.3543065882925748	0.2452387113233332	0.2704954623874462	0.3231450688817972	0.3981029120759387	0.4916650462325358	0.9186730958126139	0.2005093020856814	1.89347531902092	0.05361132308240926	0.05195342725355177	0.0005571605169438036	0.8031982698008269			1.261640267322178
1.742708401029931	6.053661489545286	5.021109021233549	1.481225124938041	0.5916394888338534	0.941127088592677	0.6345427715391175	0.6493754218825075	0.3536514544896879	0.2443510685396977	0.2702281622171175	0.3223386235569368	0.3979523814393642	0.4912594521553147	0.9180049706241763	0.2005019832722649	1.89512976596028	0.05361966635718156	0.05196239615830989	0.0005571573005196945	0.8032488525738087			1.26164034762623
1.750898187077501	5.980093022817271	4.872754676250893	1.478377536185173	0.5594835892633573	0.9195304295859281	0.6204149087034112	0.6472284474652134	0.3490894003076905	0.2442363299438419	0.2665457424975177	0.3215008420942815	0.397587446009469	0.4904965726615132	0.9166545761252388	0.2005415343210887	1.88629092432652	0.0536208114161134	0.05196628659623843	0.0005571594556005761	0.8032547399279796			1.261640422494642
1.759087973125071	6.065023830803578	4.943937056693345	1.478873209270372	0.5821339118925464	0.9266150791684571	0.6319825043228079	0.6494000298565548	0.3565962186897388	0.2463518029331469	0.2705800469045524	0.3233668910673179	0.3982633101937316	0.4911888769365741	0.9182312577377729	0.2008517110828937	1.888129209705932	0.05361861376800869	0.05196677743120728	0.0005571614434639245	0.8031735237625932			1.261640453170986
1.767277759172642	5.990636303070549	4.865255348421279	1.422054995070107	0.5787114045877865	0.8965994181380291	0.6268021134502479	0.6453511989473418	0.3549697780466941	0.2465695215883046	0.2713947295529675	0.3225948459831209	0.3976488747334182	0.4904414271064412	0.9177501876633075	0.2005331145057008	1.896377589136361	0.05361753953544879	0.05196563307394414	0.0005571599502468715	0.8032114655636262			1.261640486219701
1.775467545220212	5.948336678972188	4.865706382407614	1.416758968206843	0.5763692540630553	0.9016252597327564	0.628459245539738	0.6481579023963878	0.3522787506182283	0.245202475440901	0.2693959347075952	0.3220375664451771	0.3977257719451703	0.4908496138968994	0.9181699024264287	0.2004573492790083	1.901972470900571	0.05361176346860784	0.05196272250953528	0.0005571568785673457	0.8032094318650522			1.261640565848528
1.783657331267782	6.021213732163583	4.926220847378154	1.437148891904467	0.5877646141823207	0.9152965516139753	0.6451820094654513	0.6553371432546429	0.3600306723287594	0.2449315277791606	0.2707991292117007	0.323495056140037	0.3990538018432753	0.4930250510628619	0.920378558415538	0.2009687376218687	1.885206573388137	0.05360781227688997	0.05195831927874713	0.0005571566852358351	0.8031321901144529			1.261640655635545
1.791847117315353	6.058368294060074	4.927813090560014	1.422895053662556	0.5975580444387047	0.910004841282114	0.6386790578353179	0.6515966927000384	0.3598092272811068	0.2439707424333464	0.2710052579338239	0.3229431854314078	0.3984203215395591	0.4924746135161244	0.9186139425212412	0.2009462150005318	1.878012723122786	0.0536088125483694	0.05196114429629817	0.0005571586423847172	0.8031955864521202			1.261640723742163
1.800036903362923	6.096167490880679	4.982191149760492	1.427740049183961	0.6109914773333764	0.9170266010698223	0.6358394204753557	0.6508491092252736	0.3560760634735742	0.2445632848421128	0.2719388401679687	0.3234565248590628	0.3982671377264389	0.4921878320189424	0.9190944230148959	0.2009688383274548	1.882330563162032	0.05361137341739424	0.05196930213654697	0.0005571586422154494	0.8032327377817913			1.261640758281816
1.808226689410493	6.006003453868807	4.946212071091162	1.421773637487358	0.6039339524390162	0.9316239508074522	0.6347444679448294	0.6548696230263592	0.3564184434279832	0.250372173030536	0.2739623779976695	0.325331934966568	0.3988075278840378	0.4928577518022283	0.9198858259692809	0.2011103596241082	1.892452365634422	0.05361505587834933	0.05198069460772475	0.0005571557818201598	0.8032216011016646			1.261640802076282
1.816416475458063	5.926958350264519	4.916162403751201	1.444724517227081	0.6017100411556822	0.9483473201905057	0.6347267183499017	0.6579846645558364	0.3531821544454681	0.2497325158606014	0.2713747022640089	0.3231157883016363	0.3983085619652537	0.4918796976219356	0.9179483808556435	0.200920165435313	1.885211047824263	0.05362018900010906	0.05199229237387875	0.0005571534151665062	0.8032507313945871			1.261640878389967
1.824606261505634	5.886232623406262	5.010831127554351	1.453791899977499	0.6097754182343648	0.9321017755070157	0.6417630122704218	0.6569318262620464	0.3535162603346793	0.2462761111770164	0.2689727103718994	0.3221021269340357	0.3980344368654568	0.4912461942277834	0.9176574420333196	0.2009362571101072	1.861119709741796	0.05362426079125537	0.05199392193271307	0.0005571537653712136	0.8031695782067079			1.261640960851024
1.832796047553204	5.936424199141148	5.029378959977453	1.464447099506301	0.5936878435942631	0.9299558454026224	0.639116124305236	0.6554220726863214	0.3580551214850864	0.2474820761540052	0.2712174479143523	0.322904511809065	0.3984705578052656	0.4917103490213781	0.9192510552958432	0.201166591784176	1.865033538462771	0.05362138477169397	0.05198900868205782	0.0005571543510517298	0.8030717842516547			1.261641042526006
1.840985833600774	5.843664568903952	4.823531875680331	1.428834988824232	0.5763881406653883	0.9272103193167596	0.6330792879749767	0.6549801241940615	0.3572748592423425	0.2450219242057519	0.2715622870095564	0.3233835667764476	0.3986432323124834	0.4922225692296271	0.9187148501213447	0.2010433539574006	1.881222113362842	0.05361577349488929	0.05197964085501721	0.0005571518954437974	0.8031831873147266			1.261641126543328
1.849175619648344	5.768472812018697	4.707466687677877	1.357010751465161	0.5565745716958969	0.8936422291405708	0.6303678433318877	0.6529578371374387	0.3525908805570202	0.2432248090389078	0.2674875343105899	0.3222057358897442	0.3982043248657232	0.491007035378317	0.9172717929726916	0.2004378356252036	1.888154602014575	0.0536109112100982	0.05196919152724962	0.0005571480753309288	0.8033005994149444			1.261641235861962
1.857365405695915	5.820016586520077	4.701778371978406	1.359871485713679	0.5459404014635063	0.8782502567277091	0.6254737882771602	0.6503083288432582	0.3523380195527809	0.2421984025295786	0.2680272127569361	0.3216821147133475	0.3979546139135739	0.4904677040702581	0.9173385056812979	0.2005144105216867	1.876459715565914	0.05361150703061682	0.05196768326880809	0.0005571471685540301	0.8032405248413629			1.261641371564746
1.865555191743485	5.804357139453654	4.785627147646591	1.420631921404484	0.5542612407851334	0.8908269227063234	0.6249085591764602	0.649924487035612	0.3526218588527017	0.2434922190128046	0.2687330446337163	0.3221479604961728	0.3979572558590364	0.4908617937534452	0.9175351523466663	0.2007286669544959	1.866576190781182	0.05361660454713457	0.05197014895459127	0.0005571489091038319	0.8031485479753721			1.261641494728476
1.873744977791055	5.958983235994523	4.93048062173896	1.485898201187754	0.5760074798391912	0.9093171448465167	0.6206453165615021	0.650133425436996	0.3506999764988082	0.2448378362534331	0.2687032440034525	0.3225030390755306	0.3975488091021398	0.4914356457467004	0.9174381513333925	0.2008024705968074	1.872372126063522	0.05362365985109628	0.05197323036857213	0.0005571474247415451	0.8031560883791716			1.261641620295402
1.881934763838626	6.013663219006768	4.931109642343186	1.463153459825427	0.5885797189492281	0.9368974652391587	0.6276977739807184	0.6546078537781497	0.3551752992757898	0.2471599392977461	0.2722662569822379	0.3233675183402428	0.3983261458083726	0.491824765068408	0.918436900240968	0.2009546569643913	1.889580380683681	0.0536298661290964	0.05197866661489519	0.0005571430499532112	0.8031883706424884			1.261641762517439
1.890124549886196	5.972134907594344	4.847893072185708	1.425343046005112	0.5859886546731012	0.9302626525494142	0.6456864693939529	0.6562485844727893	0.3617992965713733	0.2479124396500077	0.2734192138603723	0.3239920257353016	0.3986207959707396	0.4916083371928714	0.9181139829969647	0.2007510565427757	1.897386244805753	0.05363146793223982	0.05197910406370519	0.0005571412565146386	0.8032469400227346			1.261641912808873
1.898314335933766	5.928019543536768	4.862138224502663	1.41915561662181	0.6083882370685547	0.9087473376258151	0.6512829866488258	0.6548595450582088	0.3600724371441059	0.2447385191845044	0.2706075814000897	0.3229468487148424	0.3976436741572407	0.4910966548380877	0.9171453300035063	0.2005282038803943	1.888813899211525	0.05362925068445052	0.05197439309089001	0.0005571429908466217	0.8032434437099583			1.261642036852392
1.906504121981336	6.075097591152261	5.03458305842184	1.477012018496476	0.6342207232644929	0.9325141327267776	0.653745489180833	0.6588314800751791	0.3642808281776611	0.2457619935720748	0.2733355152665376	0.3239355588162717	0.3985808763021165	0.4922942183606409	0.919601481454133	0.2010652384676946	1.884947359672467	0.05362572090628307	0.05197231481645036	0.0005571432080629708	0.8031262133234059			1.261642155923269
1.914693908028907	6.023324581182279	4.95388005188707	1.413836455609587	0.577867467627086	0.9052009718092235	0.6315915041495194	0.6498277835568418	0.3562133051722366	0.2418952821084711	0.2701184697071657	0.3219899305648608	0.3975833051039544	0.4908896438419297	0.9181109671644295	0.2004612696062045	1.884991244822477	0.05362105060616136	0.05197051081520802	0.0005571400385490002	0.8031381703028584			1.261642278941757
1.922883694076477	5.920211297022846	4.763593942930766	1.363658257995615	0.5527413523180413	0.8781523615734594	0.6208952072915462	0.6428296659842347	0.3514791129511478	0.241220770289608	0.2693666936151015	0.3217541944663085	0.3971650470222508	0.4902428269880744	0.9168704331326744	0.2001362136962619	1.892497346394394	0.05361701158736448	0.05196871244736335	0.0005571365239859067	0.8032059378226551			1.261642424702706
1.931073480124047	5.820215416714451	4.702765970813045	1.359550469352091	0.5621085145950488	0.88641713755233	0.6296155594337607	0.6456929903228699	0.3523671241757401	0.2430961115471694	0.2699260159522237	0.3230884006878019	0.3976102202184978	0.4904943807766068	0.9164081922949429	0.200512142255917	1.879744075498352	0.05361658575282281	0.05197103715956823	0.0005571363646325022	0.8032566226273778			1.261642558997768
1.939263266171618	5.744969177492534	4.75189780858751	1.320718817286437	0.5647727087947859	0.8767278750964049	0.6286224802434832	0.6451074392017823	0.3510076065264756	0.240857486381215	0.2683594689882714	0.3219830546615103	0.3971893261835573	0.48971710259072	0.9163310057199051	0.2002938890334015	1.869225138371824	0.05361998877623871	0.05197105323991771	0.0005571383516884663	0.8032444373291068			1.261642657662992
1.947453052219188	5.93452831264903	4.954309685328928	1.349124317511662	0.5807723214535319	0.8865339347134996	0.6342565888423108	0.6472126201330811	0.3534504998648412	0.2418863389526321	0.2687220184126395	0.3222308839965465	0.3973442912423662	0.4905104831558132	0.9180267785053224	0.2004105231860974	1.874942361974377	0.053623331935354	0.05196783060821494	0.0005571376784407706	0.8032339066406805			1.261642750382802
1.955642838266758	5.876484765037877	4.767929333059246	1.364249946820237	0.5558437398886587	0.8953522853933431	0.6261644156752951	0.6484617645895703	0.354547265638577	0.2436736657620632	0.2681654765156434	0.32197614014381	0.3977183535357594	0.4907605686573157	0.9178760462978823	0.2003290293851483	1.892466108838869	0.05361936448409591	0.05196431378598573	0.0005571336409707307	0.8032632453573286			1.261642859658217
1.963832624314328	5.804007639531235	4.691704018395703	1.36379933484794	0.5444547746436478	0.8807134606200167	0.6214161345289482	0.6488188237822107	0.3517171984786288	0.2445147145469826	0.2677628958845064	0.3215265854330977	0.3973980460981946	0.4901229236680683	0.9171325096638265	0.2001295008488364	1.873152121476527	0.05361382259337159	0.05196203298956238	0.0005571313488780611	0.8032322897667766			1.261642998003417
1.972022410361899	5.922559314525628	4.717299572792036	1.410262777470213	0.5447024417750994	0.8810281850357445	0.6223641457718783	0.6484486099284293	0.3505760787333702	0.2452272625100249	0.2679180513434958	0.3215544250365342	0.3970166970710414	0.490229080316435	0.9163819522600405	0.2003993014590625	1.852872560945744	0.05360953498803065	0.05195713761567463	0.0005571326287958521	0.8032406478452792			1.26164312406094
1.980212196409469	6.23512300188971	4.865222237932787	1.480363356326568	0.5895038996725227	0.911014793046126	0.6333684946926971	0.6500393729267314	0.3549871751033876	0.2442641152642507	0.2708339236434804	0.3238357843348388	0.398483026968224	0.492616440234913	0.9182118873321593	0.2011520318594467	1.864851461832153	0.05360678621751223	0.05194931714930292	0.0005571337263126232	0.8031926637068065			1.261643208587557
1.988401982457039	6.217307440158235	5.106122492330212	1.498409869553553	0.6150771390036647	0.9313629684509059	0.6392856023065048	0.6534345433080608	0.3593663195939949	0.2444333057246748	0.273459703767487	0.3251741534197201	0.3991906473182877	0.4935535141508604	0.9203127803719889	0.2013489831948891	1.892595405324467	0.05360568910494884	0.05194599493095448	0.000557130509624538	0.8031643051389472			1.261643306602041
1.996591768504609	6.14142892514504	5.112203226950074	1.533966958014781	0.6055878713523957	0.9528428966155315	0.6305642927125635	0.652953835599946	0.3605289702348256	0.2475330335853619	0.2716706885668572	0.3229217185184968	0.3978050007853385	0.4917038030209511	0.9184173584159048	0.2010265169581018	1.900039982158195	0.05360795638587496	0.05194714900273856	0.0005571263771680897	0.8032859137451221			1.261643427165714
2.00478155455218	5.646175994083665	4.651002893703077	1.353923744644525	0.544921968931008	0.8745831064276571	0.6059376132792038	0.644860419225731	0.3484984871211834	0.2393305278091155	0.2644573632722552	0.3198231351666098	0.3958171352605831	0.4883246237861575	0.914018139696287	0.199625318076918	1.884182967300727	0.05361267243077981	0.05195396763769981	0.0005571268527981993	0.8033412434830871			1.261643565613378
2.01297134059975	5.671589034080324	4.642624057855018	1.350741755461099	0.5367484354040605	0.8640221520067671	0.6035872661526104	0.6457975326007021	0.3466216202945059	0.2388781463657521	0.2644073927758368	0.3200472136344685	0.3961467850612277	0.4888401857602961	0.9147446608508943	0.1997115080427105	1.880848833666104	0.05361450085203014	0.05196321285621688	0.0005571288879132654	0.8032181606596782			1.261643667993679
2.02116112664732	6.12832791735343	5.374118959545872	1.568526889077807	0.6520113603088996	0.9296077910657403	0.6376620481289436	0.6528230230083352	0.3598074872013711	0.2489990308048694	0.2725757543697829	0.3234343520036785	0.398727928509608	0.4919413502719793	0.9204239993968958	0.2008962104336811	1.890202253087484	0.05361657780770727	0.05196462381271801	0.0005571275025624561	0.8031707645237839			1.261643759489788
2.02935091269489	5.95642798563505	4.946124826921661	1.450893979296812	0.6052607717738888	0.9036319805593109	0.6359285488928509	0.6496109712240044	0.3562566464402746	0.246364704431963	0.2715825274966178	0.3232871984435244	0.3985652528849271	0.4914096090696035	0.9195797001940319	0.2006246987983746	1.901549169045833	0.05361846908328281	0.05196155799079939	0.0005571239518397221	0.8032693092694586			1.26164386850548
2.037540698742461	5.841042540367486	4.762083981998816	1.353206544777528	0.565175609481989	0.882870193165352	0.6268723667093806	0.6515592864479394	0.3552624264588595	0.2434986248061442	0.2694670224734272	0.3224133030335797	0.3981639867859169	0.4908199426036798	0.9182705242242454	0.2004139487842189	1.889767337273537	0.0536174963832181	0.05196058040198497	0.0005571227897414782	0.8033406339441541			1.261643981206362
2.045730484790031	5.976560655705269	4.961137739395356	1.414281299623277	0.5999118000914226	0.9148522541400863	0.6422422896950563	0.6571734247997594	0.360381782723249	0.2472796944531487	0.2718864153412232	0.3229523644091953	0.3984700583838997	0.491172088875037	0.9192712954792877	0.2005830446681992	1.873841150711303	0.05361509832141995	0.05196015135956516	0.000557124251883416	0.8033610916142372			1.261644083028896
2.053920270837601	5.921396790370118	4.863902914212814	1.457087263759153	0.5857745934281963	0.9124464222053151	0.6378239355306843	0.6499107448939252	0.3529532528679307	0.2462567144017357	0.2667366782024257	0.3217258142337869	0.398057851591096	0.4902405493693916	0.9172881839333231	0.2003615495276845	1.883615015049998	0.05361084948032179	0.05195767775567905	0.0005571245154665103	0.8033762098135987			1.261644167087924
2.062110056885172	5.911327122056526	4.811930341948811	1.423670105709468	0.5721972109730555	0.8917834672082702	0.62520813811267	0.6475287054185636	0.3504288069764481	0.2416005221122192	0.2646604144113414	0.3211189666515922	0.397468370184171	0.4895985263821008	0.9168150559617815	0.2001445063888127	1.90585094510408	0.05361090927969646	0.05195617333421717	0.000557122061752078	0.8034070577113926			1.26164424135446
2.070299842932742	5.97952372330063	4.840458516819676	1.418067089368743	0.5793464490195706	0.8899539764729619	0.6240752070364607	0.6464928401158407	0.3510347124488127	0.241650360281524	0.2682023521080238	0.3222081222913155	0.3974186079916495	0.4900876118854383	0.9177342416433072	0.2003086322130232	1.907987951915878	0.05361136366059301	0.05196106691168691	0.0005571196426820299	0.8034688130300219			1.261644329615381
2.078489628980312	5.962050423199623	4.92036580780442	1.427548150363123	0.6081602900407939	0.891494348264767	0.6308736997903311	0.6476540490615091	0.354913912083549	0.2451492727453963	0.2714148093298058	0.3235321901152943	0.3979415574816371	0.4909538076749337	0.9187377454015396	0.2007741140040371	1.889285479947188	0.0536119519953522	0.05196662013313587	0.0005571199664174014	0.803396070856741			1.261644427424639
2.086679415027882	6.073109162634903	4.971909144394669	1.447828853375915	0.6202487180028425	0.9152867557908158	0.6356266066660288	0.6530864742101011	0.3613024308918421	0.2479659504751505	0.2746293283692582	0.3244295153699666	0.3983404427425035	0.4918239568359327	0.9197255233939201	0.20103649539162	1.889588924963371	0.05361883841875947	0.0519723304085126	0.0005571220262317364	0.8033028997405929			1.261644490674702
2.094869201075453	5.891182970674154	4.733773448963216	1.35981164691564	0.5560184879163582	0.8662470267766778	0.6208757362494047	0.6445004586654931	0.3521878783997038	0.2420823656173244	0.2695776909179171	0.3221965737176609	0.3967845720187151	0.490133188347412	0.9171446577249888	0.2002386117995745	1.899834601703128	0.05361795989630869	0.05197498734948416	0.0005571213194758131	0.8033934312180513			1.261644544618459
2.103058987123023	5.739614871623034	4.768610944116989	1.348655395251746	0.5611792906543479	0.8562354880341725	0.6169435815908754	0.6418162151159335	0.3506263189928829	0.2424534379461235	0.2695315881439733	0.3222049946115979	0.3969187384005821	0.4896243796587345	0.9172926461697165	0.2000480263777749	1.912634379777852	0.05361053987630431	0.05196794423464843	0.0005571170285896366	0.8034528684862763			1.261644625007536
2.111248773170593	5.817591643796972	4.823135171423599	1.386579166113587	0.5823900634352246	0.9007992894185199	0.6307964168443182	0.6485143298047146	0.3565554187088154	0.245716572145089	0.2719759438828541	0.3235043384366203	0.398088552360481	0.4913140203404234	0.9185756504023818	0.2006191393304164	1.907052982254561	0.05360618894322616	0.05195720708218295	0.0005571164460600339	0.8034253807815538			1.261644702165789
2.119438559218163	5.900416463243242	4.766581281443457	1.358784894707903	0.570676090194613	0.8939424291287287	0.6383047520831027	0.6495925641114344	0.3550778780357424	0.2456340537490378	0.2713456421027223	0.3244666873689214	0.3988012067414687	0.4922632874827608	0.9189504326179804	0.2008762050306883	1.894536268988218	0.05360355905227891	0.05194946448870976	0.0005571204033777418	0.8034194509036792			1.261644737540208
2.127628345265734	5.954222201668838	4.999324841247758	1.428488372486587	0.5913615246158964	0.9057955372671398	0.6381480546435829	0.6484347508103517	0.3561006253415637	0.2487091517727155	0.2743754986754771	0.3249930330664408	0.3989153560078346	0.4917636103697527	0.9186221360021151	0.2006938586350949	1.894987339513536	0.05360428169210491	0.05193974859669662	0.0005571218802967186	0.803476565201162			1.261644739673445
2.135818131313304	5.910932438310285	4.982278360738228	1.476126894188895	0.5784380168415666	0.9164248076291176	0.6280207192201834	0.6483538649188852	0.3544086929916944	0.2460650700879337	0.2701287543436034	0.322481406679435	0.3978605099251216	0.4907238918040448	0.9175634447567095	0.2003191169943474	1.902207571034061	0.05360503631495011	0.0519357583279788	0.000557119508304086	0.8034675298743545			1.261644760325736
2.144007917360875	6.12732725117701	4.969372154448906	1.533367999261069	0.5853165164259925	0.9447910525871021	0.6330543134033281	0.6558761470488073	0.3553280194065195	0.2484610891905305	0.2711000568002629	0.3233505322908322	0.3985897105568592	0.4923868955965073	0.9186770730877813	0.2010151592628799	1.905461129259949	0.05360829544693167	0.05194220587608962	0.0005571170976609397	0.8033946110966721			1.261644799038291
2.152197703408445	6.127351230801022	5.032757154099035	1.579511134305176	0.6147121281941197	0.9847953017864556	0.6518954493389437	0.6646702541675086	0.3632722958540533	0.251862067462984	0.277293736525814	0.3258831620338268	0.3997211024305972	0.4939257733141048	0.9199968127891837	0.2015394235583402	1.889640753584761	0.05361496871257514	0.05194498746614638	0.0005571181254236168	0.8033700960457455			1.261644833509531
2.160387489456015	5.852267323479208	4.799660237755406	1.422248997579062	0.5791511046629353	0.9300072128048744	0.6368301786248322	0.6555143965980196	0.3589867142792919	0.2452004782970433	0.2735781479377414	0.3236162099622431	0.397947573008479	0.4913269486840038	0.9172481657501067	0.2006245241027534	1.889092660527237	0.05361890444784159	0.05194751878145824	0.0005571204812931783	0.8034337002803744			1.261644831682863
2.168577275503585	5.843597331046976	4.811777510650579	1.414989149366472	0.5663542200711128	0.9049512498344793	0.6248207008580148	0.6475911055070628	0.352486414205666	0.2419817480436467	0.2691794113644811	0.3216422325164164	0.3966184432734813	0.4896164948276858	0.9156707284350172	0.2001009980466313	1.893988736535917	0.05362189790980638	0.05194833751992686	0.0005571204721664212	0.803502628643872			1.261644800239511
2.176767061551156	5.825410193238667	4.744639495901239	1.388156657737734	0.5479588234068596	0.8788100349175302	0.6130144843506715	0.6454089301508895	0.349603859232163	0.242722453175535	0.2672537131764032	0.320725663309283	0.3967711597794583	0.489327801683499	0.9161401565984245	0.200036950552351	1.911799362544476	0.05362326337107688	0.05194628120337799	0.0005571186207809603	0.8034585251199301			1.261644787046367
2.184956847598726	5.872991587330504	4.789229906823624	1.396595026258766	0.5689683178009252	0.8905289213428861	0.615892448891927	0.648780696720506	0.3534575730741792	0.2462296017855496	0.2700739669649829	0.3215740189254108	0.3978276399201838	0.4903207599191021	0.9181093341063058	0.2005950212487892	1.919484071361236	0.05362287901349267	0.05194328892909097	0.0005571184840394914	0.8033410415980257			1.261644797083018
2.193146633646296	6.111870047538549	5.120747809059044	1.475304340704108	0.6386279115117959	0.9285696982445684	0.6377138722648202	0.6541368263355135	0.358567926331634	0.246514852216718	0.2716030912504424	0.3224302982932191	0.3977241091308596	0.4917724436913259	0.9194082965746461	0.201163199309154	1.909982758545595	0.0536212971351221	0.05194308387825838	0.0005571209954941429	0.8032862894203477			1.2616447892833
2.201336419693866	6.194374733144723	5.044444165913077	1.486926165104148	0.6239589141430549	0.9510410911862145	0.6489223096775528	0.6584759110567475	0.3574296482998166	0.2479560529049176	0.2704400733850105	0.3227739288581206	0.3980801836342724	0.4923304125672078	0.9194721568742601	0.2010310896382541	1.911947086329093	0.05362038406436516	0.05194946171571724	0.0005571228667741756	0.8033542902368821			1.261644753726693
2.209526205741437	5.973524037790426	4.733745382565316	1.402905113305668	0.5724425853345365	0.9222420805678975	0.6377457654986839	0.6581195517216976	0.3543494145101714	0.246561138487778	0.2693743102104653	0.3226772720475887	0.398602462817759	0.4917687382940781	0.9187149084763576	0.2009186600639451	1.918068517653827	0.05361976584328847	0.05195477462108587	0.0005571215872194679	0.8034236966693581			1.261644711031787
2.217715991789007	5.882371545277373	4.710137688882773	1.374317212755104	0.5644022950824337	0.9026189461509593	0.6258892227199476	0.6518993627389379	0.3517227532875433	0.2430222858924464	0.2683744548443197	0.3220881286249617	0.3976808053722731	0.490650020438313	0.9175530401440378	0.2007761224613586	1.932648237992673	0.05361600202347463	0.05195799953749391	0.0005571198642197901	0.8033806658546517			1.261644680966418
2.225905777836577	5.852909076527268	4.781147125992619	1.371151986835161	0.5748074479230854	0.8862668930023671	0.6200774355388395	0.6473977626058786	0.3497476300325394	0.242727953815548	0.2689744947952103	0.3221855030808519	0.3976945606768277	0.4905778398043208	0.9171765976429176	0.2005757233897515	1.907832634230271	0.05360913273646153	0.05195547662857223	0.0005571219888973413	0.8034253688012207			1.261644641832815
2.234095563884147	5.734427443166993	4.645022965000557	1.348764100712204	0.543980797773666	0.8726491903483465	0.6110360975572139	0.6436860497221326	0.3480207197773559	0.2414752953801934	0.2675816370102293	0.3209730847448732	0.397071016779875	0.4895630386420963	0.9155481902031888	0.1999526630553945	1.897260180111045	0.05360598352732474	0.05194702639421501	0.0005571260649485209	0.8035002679431954			1.261644568451779
2.242285349931718	5.861317533632233	4.834522616391525	1.429065765501695	0.5608316776283421	0.90586536277767	0.6223384225744649	0.6497900353148521	0.3517082145204984	0.2452099186473933	0.2664635111221018	0.3211646480515906	0.3973294854037381	0.4900374347996209	0.9161337761758942	0.2004218250219952	1.911690505217526	0.05360844980848227	0.0519425159028219	0.0005571256387710877	0.803525660663778			1.261644496636578
2.250475135979288	5.91155823848456	4.955629629645419	1.474698912296027	0.5831258360959165	0.9376647589161625	0.6325226770586744	0.6536913578883188	0.353757328429953	0.2467752272032398	0.2667002742168008	0.32164489575967	0.3977865688053466	0.4902882529012768	0.9171280944604578	0.200984559364522	1.928618641561912	0.05360495743325724	0.05194429794617348	0.0005571233432309087	0.8035373283743356			1.261644436027207
2.258664922026858	5.947488092667765	4.766980943564933	1.464284461274601	0.5704406889327287	0.9488990623793122	0.6345652305624917	0.6501641343332254	0.351241910769226	0.2443855686991679	0.2676158889980167	0.3220258940162374	0.3978066044078199	0.490535377202875	0.9175816432442007	0.2010247813815797	1.904867093032432	0.05360236738159279	0.05194971582744179	0.0005571244691872499	0.8035096746915028			1.261644377470006
2.266854708074428	6.132532908276424	4.795236311836462	1.469767210418083	0.571080580983697	0.939355664353614	0.6330789891988623	0.655640457241475	0.3518052331252393	0.2475577061458631	0.2692841037269762	0.3231841093393213	0.3983158263844455	0.4920164104823845	0.9191368590894345	0.2013804840935823	1.892417129549955	0.05360537800638741	0.05195943351587294	0.0005571277765911053	0.8035240902233376			1.261644303314181
2.275044494121999	6.022572074523738	4.907737247923059	1.411234537320893	0.5798181005864366	0.8912086321667269	0.6257716291453678	0.6501115031871701	0.3533857690948361	0.2457708861610729	0.27026376418707	0.3224652976219544	0.3970666440698033	0.4910966064396567	0.9177826759211042	0.2010126793813225	1.898029106605038	0.05361331069279263	0.05196776473454263	0.0005571290767812993	0.8035858884704645			1.261644214669562
2.283234280169569	5.887833217396626	4.863279564763588	1.380528193667833	0.5690772159684787	0.8756356940774951	0.6208541289251002	0.6449583698039163	0.3524966411873805	0.2443913373068762	0.2715291387688931	0.3228835321486712	0.3970352100254534	0.4904743001954932	0.9170848896658523	0.2006466011016432	1.907016889046164	0.05361904245212986	0.05197122156064082	0.000557127612399848	0.8035402515299755			1.261644133252459
2.291424066217139	5.862733269768786	4.796410391781191	1.366665858405177	0.5627882760776675	0.8841369982548046	0.6227791138849692	0.6470524814968919	0.3526934466540945	0.2461482146226021	0.2709108965674406	0.3230166654472698	0.3979049792746153	0.490401273507832	0.917674999037178	0.200741171230724	1.912546516803084	0.0536192814064872	0.05198031715504577	0.0005571268280799109	0.8034818369793153			1.261644070389921
2.29961385226471	5.943378746835906	4.900827365951965	1.41577769490598	0.5987330177997208	0.9023807156333357	0.6404650824768393	0.6497253358014922	0.3576539421099644	0.2452533527192723	0.2706467315966203	0.3230309418259572	0.3975663740876471	0.4907261405571319	0.9180141478487126	0.2007462443793863	1.906738493942939	0.05361991187777883	0.05199220862343894	0.0005571288736428305	0.8035047631326062			1.261644011829882
2.30780363831228	5.990348294603293	5.028152710039509	1.457706086031402	0.6258238750044363	0.9042542535469461	0.6477816745490602	0.6509447014620424	0.3592856877712194	0.2461461239447159	0.2725279636195164	0.323947060451145	0.3972016824374261	0.4911221857389409	0.9178552575314176	0.2007076508446322	1.910003033842672	0.05362116971086853	0.05200028344567882	0.0005571314764455879	0.8034931210561086			1.261643933864805
2.31599342435985	5.925136598377882	4.917885414110128	1.409006981667073	0.599212232739977	0.892588479479567	0.6398228103636413	0.6469012738067479	0.3557678657719725	0.2444739929606059	0.268689844621761	0.3226263143666108	0.3970122319277123	0.4902925138274186	0.9175403519413914	0.2005945030953903	1.908188070125523	0.05361990264238754	0.05200242171624948	0.0005571313975061415	0.8035082080575687			1.261643849104491
2.32418321040742	6.247426260825365	5.110140422050786	1.487261381041682	0.6008641958351583	0.929105153744364	0.6407582884410309	0.6509129839049634	0.356363628474528	0.2460612077768888	0.2684555213155095	0.3230496265231047	0.3980030270062412	0.4915609531045665	0.9191596964273601	0.2012409404240257	1.91377804566296	0.05361724740128299	0.05199834051141982	0.0005571295372328732	0.8034536332773395			1.261643791994096
2.332372996454991	6.27932715261625	5.073725119783434	1.569401829119839	0.5930463839526785	0.9579409393683109	0.6366857555635287	0.6565841818529581	0.3556534592612877	0.2482911810305776	0.2704062681796123	0.323925127689527	0.398824755490264	0.4926733901921324	0.9192587260287695	0.2015350810445851	1.908154223112465	0.05362051848265512	0.05199736112618739	0.0005571302547828356	0.8034673075398235			1.261643739374066
2.340562782502561	5.95736336039443	4.958089426411929	1.450901505651981	0.5932017097563722	0.9108209660952893	0.6397188759764258	0.6511672553287786	0.3566288918330507	0.2467670418705913	0.2727083925137118	0.3239285772616693	0.3982501456190374	0.4914923064242135	0.9183178803516931	0.2006869856030894	1.887002608349788	0.05362478059949326	0.0519926090105832	0.000557134557116232	0.8034719892586298			1.261643652073086
2.348752568550131	5.914248172714597	4.870558453440375	1.362224524118134	0.581374057002674	0.8789778770531467	0.631425614820434	0.6480755263752536	0.356763296080619	0.2429265723554921	0.270786291794266	0.3223040213031572	0.39772560537795	0.4911874765743355	0.917778784424665	0.2005527256707434	1.886142061449536	0.05362450004246327	0.05198218955880932	0.000557136475997788	0.8034879507015706			1.261643559270989
2.356942354597702	5.900666042445445	4.784310301594636	1.373662601731622	0.5654962397196642	0.8905947986817551	0.6266520644490745	0.6489267537985998	0.3524056511348809	0.2437728270784799	0.2686772346515815	0.3228721619923497	0.3974903357363196	0.4910144433506007	0.917088208023204	0.2006057715040035	1.899555519611879	0.05362047925298173	0.05197984672569331	0.000557133008225863	0.8035879026179681			1.261643499594347
2.365132140645272	5.947086048216888	4.894001435576315	1.467128461202595	0.5869359226623087	0.9363802750846606	0.6388652751209695	0.6526573712698821	0.3546580429360325	0.2507726831777121	0.2718834278592898	0.3256510842845945	0.398384623072496	0.4919419513887349	0.9180081371171545	0.2008785086744813	1.910578170482194	0.0536175295871933	0.05198339317977259	0.0005571316580637048	0.8035876983912054			1.261643450772895
2.373321926692842	6.056032031130455	5.051858834094948	1.541006463956232	0.6097336386194996	0.9504792450278752	0.6396819733135117	0.6562866572368158	0.3576936077661433	0.2532694162009774	0.274512654492509	0.3268887692609049	0.4000182835740884	0.4939872005963641	0.9203891469721681	0.2013962909061019	1.898958257570748	0.05361355247396271	0.05198746442593769	0.0005571353996554377	0.8034813215031004			1.261643380097436
2.381511712740412	6.037531465846563	5.127874330605579	1.435677664140081	0.6258950854351989	0.9127874310246349	0.6401573173984721	0.6531343751513291	0.3567352086789855	0.2484268536686389	0.2713297830126945	0.325232764864238	0.3999133861652417	0.4932662068636569	0.9224182107810652	0.2011796788018512	1.883457166976711	0.05360768678221777	0.05198787583573364	0.0005571389284036155	0.8034605756845082			1.261643279821352
2.389701498787983	5.74378633900947	4.697204530385944	1.33141550016009	0.5738198110857177	0.8652703250345577	0.6302673917473364	0.64603767957571	0.3515133348370889	0.2427156174790822	0.2660692890172029	0.3212507475916889	0.396978651976498	0.490050415842661	0.9171400462613211	0.1999443660436141	1.883852239849433	0.05360813362831533	0.05198717815351418	0.0005571377433522149	0.8036203573402253			1.261643199395799
2.397891284835553	5.85097987370536	4.712388753380236	1.362864980053246	0.5610601463126516	0.8812483674582361	0.6229863154320521	0.6486691985911273	0.3486381281355168	0.242568243531027	0.2666597883697107	0.3215564140358534	0.3968860924606717	0.4906601450839845	0.9170968294864368	0.2000931436025221	1.893014102493506	0.05360979502242034	0.05199055604272673	0.0005571347787650608	0.8036722402186968			1.261643155430087
2.406081070883123	6.09421826717974	4.925478868457221	1.521387833170081	0.5885979224179857	0.9400497311434935	0.634675046853229	0.6569139962042538	0.3525037372655415	0.2458397640979403	0.2700169940667917	0.3231279526137645	0.3984843560855268	0.4923313089900975	0.9192319472930066	0.2009878821390808	1.879017326015868	0.05360838984808788	0.05198889529976795	0.0005571353058846292	0.8036160555743886			1.261643131389733
2.414270856930694	6.069572694849219	5.066122913043523	1.513898230303513	0.5996476385302635	0.9141219512086515	0.6344522829225799	0.6524251997048048	0.3541300335068447	0.2444399998578243	0.2703057588403809	0.3227431587302573	0.3981816825176572	0.4915333212031919	0.9188025023886039	0.2010322531696583	1.876651548520531	0.05361030872794392	0.05198267451623687	0.0005571377482971928	0.8035722990259493			1.261643104071258
2.422460642978264	6.107296691043249	4.97973960997401	1.477694620968766	0.596111149376663	0.9226020154623744	0.6338460989620746	0.6531952741470165	0.3528515176492632	0.2455157502133339	0.2683810184074214	0.3225069219638134	0.3976647290477932	0.4916015339116918	0.9188502974889695	0.2011983235276533	1.889827759904193	0.05361307499811829	0.05197588143200241	0.000557137851660482	0.8036121576936611			1.26164306005423
2.430650429025834	6.04266559829504	4.923790249078772	1.477291655754863	0.5823065065098996	0.9193257944264313	0.6386335156677134	0.6525999116095693	0.3560710260752577	0.2481895335880913	0.2706767762160867	0.3231207275600725	0.3978074759502924	0.4913666791106183	0.9183896002386186	0.2010737756278588	1.900545770037974	0.05361475420513526	0.05196958914140136	0.0005571357467194782	0.8036652886179296			1.261643023220018
2.438840215073404	6.197587863471695	5.054822288328485	1.51207028889448	0.5884394541254222	0.930562949073779	0.637068223137505	0.6547574960702791	0.3578782460712105	0.2503808746529886	0.2740404769958054	0.3251293261287467	0.3989524312668648	0.4927184753357062	0.9194410458043045	0.2013816055824328	1.912035363050745	0.05361526813111412	0.05196280985281111	0.0005571350567137049	0.8036870008326489			1.261643016560867
2.447030001120975	6.107902806107688	4.881664259219432	1.435549005333072	0.5767458104303386	0.9144899426867938	0.6271149777753056	0.6504167689955043	0.3528848701081682	0.2461820150348638	0.2704403071530668	0.3228297161380033	0.398319526235169	0.4919333568756297	0.9192509068831004	0.2008848011418803	1.898660647035459	0.05361315020714604	0.0519601927464978	0.0005571374165456303	0.8037384600796614			1.261643013796282
2.455219787168545	5.962547611700793	4.849635125017484	1.441135044322099	0.5934451694675517	0.9216761326360179	0.6311432807649493	0.6493234947070931	0.3541867775771395	0.2432560683097051	0.2687087452000138	0.3214947329959894	0.3977420517851135	0.4913200947826354	0.9188862946774794	0.2007642242670609	1.886872637994158	0.05361434797908446	0.05196452014494908	0.0005571402047434628	0.8036925188096694			1.261642987549564
2.463409573216115	6.012373486345599	4.978501092905878	1.524266594486409	0.5964060798252775	0.9500388378232171	0.6452829567037454	0.6573339537746119	0.357546287695072	0.2439979611190032	0.2693336693328832	0.3226476560669985	0.3978869348119386	0.4918430787263403	0.9186995607250511	0.200925298500575	1.886106106648584	0.0536201990825843	0.0519681600639891	0.0005571390139159197	0.8037304196308757			1.26164295462717
2.471599359263685	6.008987510254198	4.912378362860688	1.499710331358322	0.5724043800890515	0.931183648790684	0.6273506270868389	0.6530992374301098	0.3534075514754756	0.2478330279292878	0.2709954012454313	0.3233236073123112	0.3982495351019646	0.4915298407320693	0.9179145748500888	0.200684719190704	1.899755950055023	0.05362261487370033	0.0519722091081198	0.0005571353775786516	0.8038266577640044			1.26164295411809
2.479789145311256	5.97365990298255	4.827778591522663	1.4331540316922	0.5620045886678787	0.9149769781216996	0.619296930622954	0.6523596108063477	0.350963743391409	0.2464008058242042	0.2692544105997591	0.3226061445288881	0.3977003962979621	0.4907200784405265	0.9171552500091351	0.2006627608804749	1.894296368286743	0.05362654009657333	0.05197802484768348	0.000557136006151378	0.8038465038521273			1.261642964826476
2.487978931358826	5.985772749094775	4.872990092010676	1.424650930748089	0.5826186765541438	0.9099365845356329	0.6283707811129701	0.6507251186186515	0.3516994883413374	0.2448981864585891	0.2691469609222428	0.3220368393917071	0.397242984303603	0.4903396543610583	0.91691715554701	0.2006476365941978	1.893238560186047	0.05363185782635368	0.05197884970783701	0.000557139020744885	0.8037978298274565			1.26164294701576
2.496168717406396	5.944316396155696	5.035417030454991	1.411853180137028	0.6388037739899268	0.8985329844205465	0.6403568759584096	0.647067040801913	0.3546667775828648	0.2452381620416938	0.271377575741039	0.3232224068190575	0.3978840404589717	0.4912510053080822	0.9182758383546783	0.2006444722681752	1.902415195997263	0.05363379249568372	0.05197396812959348	0.0005571386504468188	0.8037189695933478			1.261642919502474
2.504358503453966	5.998075413965745	5.148425599170378	1.41608426147675	0.6260020961103132	0.8983488483135681	0.636218781148849	0.6482676385469937	0.3557362749187377	0.2443218528719718	0.2713615794242697	0.323939997246303	0.3982058246509186	0.4919734599736867	0.9197230536105238	0.2007115067493886	1.908688421933992	0.05363188978672422	0.0519677491424804	0.0005571351075969464	0.8037065529420556			1.261642942663041
2.512548289501537	5.967655279228361	4.955526235135241	1.424906111833052	0.5800282460239971	0.9091306215487017	0.6276130748239755	0.6503974592645068	0.3536047227342599	0.2436554889833704	0.2697650886201448	0.3225554477140624	0.3979151621059669	0.4912093552298389	0.9178032846359936	0.2006617830626937	1.89836391658921	0.0536217486624293	0.05196426015568325	0.0005571328036570876	0.8037391761067785			1.261643001100439
2.520738075549107	5.860838020181781	4.733373664437864	1.401318758658918	0.5717359370280759	0.9020127168292125	0.6308514937013829	0.6511921023113464	0.3535255880741067	0.2446685658924212	0.2693082259699457	0.321715138919852	0.3980140337384374	0.490779077944736	0.9170250134012796	0.2006258763844375	1.873172951840577	0.0536127078521226	0.05196259304689593	0.0005571337807128937	0.8037889648047029			1.261643074021062
2.528927861596677	5.906804837249509	4.862077058138608	1.451867898930675	0.6019034066481884	0.9278591783102794	0.6480260468299909	0.6568014377702623	0.3601737877157137	0.2494249410650303	0.2718796082359813	0.3237978840901329	0.3992317890091278	0.4925198261452189	0.9185498505744396	0.2011916213622218	1.876594129963143	0.05360993394285112	0.0519638068706674	0.0005571336762560408	0.8037287362175554			1.261643152401837
2.537117647644247	5.961742506050453	5.057155538491843	1.527545975117253	0.6465225524429419	0.9623323287078973	0.6634808460773552	0.6638737943229546	0.3645272339061558	0.2517911499818216	0.2741876540124714	0.3253676537548456	0.3995751694683595	0.4934593786737792	0.9202413507301187	0.2014516817446748	1.885572992860026	0.05361156008573466	0.05196716867953047	0.0005571299610329393	0.8037133101050828			1.261643251896084
2.545307433691818	5.845597019279244	4.833242297299422	1.45825184763566	0.6118831978133759	0.9366492196552124	0.6446381994240566	0.659535358602712	0.3558011312617274	0.2479533161574735	0.2694123023924799	0.322830162708839	0.3973620892075632	0.491549166024056	0.91755015944067	0.2008006092612272	1.88851600575235	0.05361633155203338	0.05196974954402153	0.0005571256416186968	0.8037184983312432			1.261643398671577
2.553497219739388	5.888119626053325	4.769971003694132	1.438508959803474	0.5860569533285059	0.9328346160826244	0.6405365712228284	0.6548959704949471	0.3555094897162028	0.2458264657673881	0.2688419386239354	0.3230254681318435	0.3976652291933159	0.4916810602475705	0.9176559009687917	0.2006297142446339	1.880640384350064	0.05362035061348511	0.05197274385887019	0.0005571242280631792	0.803692072911646			1.26164357274094
2.561687005786959	5.996200777443036	4.993038106143776	1.448467750561264	0.5866409871192555	0.9307016280906958	0.6320987694495313	0.6516531717007795	0.3555497147497648	0.2471347758148488	0.2708474991625032	0.3241740754346157	0.3988736060399961	0.4924710994481555	0.9201175914647847	0.2011813989346619	1.879963570511739	0.05362410283741521	0.05197405702514368	0.0005571247791043095	0.8037108074740279			1.261643739248433
2.569876791834529	5.827299400275549	4.767109650279749	1.386272458348267	0.5481239345185959	0.9033817002686494	0.6172673037533178	0.6489887911173953	0.3488413380463469	0.2445738771909953	0.2659908124767359	0.3211831605397172	0.3976451019119023	0.4899490827011374	0.9179569608045439	0.2004712949294442	1.886180043348238	0.05362254464945379	0.05197669584520413	0.0005571235843962899	0.8036674646256403			1.261643904171347
2.578066577882099	5.872325532206396	4.790632898279078	1.421568231701015	0.5573657791179133	0.9013943805915254	0.6177962339013591	0.6489242585691051	0.3509027134721241	0.2427906218241651	0.2665931430746344	0.3213743089475403	0.39761028911117	0.4904255947125453	0.9177870950446171	0.200518491432521	1.895128362577021	0.05361546420561963	0.0519738230748919	0.0005571198102438369	0.8036554204081996			1.261644078435777
2.586256363929669	6.068795274156996	4.926030227731634	1.50273468107803	0.5741187903193985	0.9234387216536787	0.6249580131132279	0.6528878597219483	0.3567105307614226	0.2453227461425344	0.270213906492564	0.3230699504290182	0.3984176838719251	0.491994546975999	0.9185490193939148	0.2008272324761946	1.89935081184355	0.0536086552332898	0.05196842054154219	0.0005571174237504632	0.8037102946127707			1.261644271587442
2.59444614997724	5.812649177064849	4.603608848285157	1.351514870797703	0.5322719969884733	0.8811328374048397	0.6119192126862801	0.6465592257937528	0.3487202440066215	0.2408069591689208	0.2655948190586663	0.3204124023831127	0.3965863963913168	0.4896629524054375	0.9152979703264966	0.1997215107780241	1.880958134374376	0.05360851426213274	0.05196861106429968	0.0005571179691440528	0.8037536417364819			1.261644474178334
2.60263593602481	5.747929689436601	4.552718846936911	1.316655009614736	0.5272212782137226	0.8722755379459824	0.6119165517220958	0.6433059349727168	0.3457627740263082	0.2375420978808213	0.2635952613590963	0.3194486259771488	0.3958488856631962	0.4890354425967392	0.9148209181776318	0.1997629744117093	1.86737219041968	0.05361103939185904	0.05197201066725937	0.0005571186468417568	0.8037222303968428			1.261644613501095
2.61082572207238	6.071497970682721	4.900451823742695	1.468124837251361	0.5799674627925278	0.9224229427264948	0.6347050441235829	0.650608591626767	0.3537891702282468	0.2447390640317838	0.2722482515939674	0.3220913327944439	0.3979122772060533	0.4912910835457374	0.9181224795984101	0.2009237319851057	1.87524738341004	0.05361484463664673	0.05197328832414151	0.0005571154751976015	0.8036790500519376			1.261644762868809
2.61901550811995	6.162333180674192	5.104506429946938	1.514123223612753	0.6108515731233938	0.9355743413014482	0.6432333926254291	0.6547439772993161	0.3563567931970866	0.2475932263108158	0.2743319310721318	0.3235596945080058	0.3988498159219069	0.492113993561304	0.9199811197890549	0.201432051695175	1.895032928891987	0.05362054703628515	0.05197296042064173	0.0005571111484609533	0.8036979790859428			1.261644931184758
2.627205294167521	5.993167146343381	4.945113397971865	1.438021869926499	0.5890393257959383	0.911154186163908	0.6395081307402974	0.6533511647122124	0.3543367331784648	0.2430992780119459	0.2686643745485663	0.3232574276838915	0.3983462164195593	0.4918952030562421	0.9194664271519778	0.2012563580409931	1.895811292380697	0.05362144269324711	0.05197306792539031	0.0005571109600016631	0.8036561394339182			1.26164509301112
2.635395080215091	5.91385436492208	4.80488331486508	1.409268642787656	0.5794526555291573	0.8940028692150533	0.630780583698807	0.6516956322609765	0.3544168830914917	0.2437359235001186	0.2703441604826997	0.3241436091258034	0.3981882034313836	0.4917453290416529	0.9194698206021467	0.2009466389436663	1.897886470552043	0.05362062469872803	0.05197030600851906	0.0005571121177122983	0.803612879726477			1.261645233477142
2.643584866262661	6.000777067771956	4.817474252296224	1.429179314369655	0.5641778169383775	0.9054420977857661	0.6269279826967603	0.6498047311741918	0.3526782082086176	0.244124873472345	0.2709089746988197	0.3235553879612613	0.3983216997879769	0.4916433860149973	0.9197339275922337	0.2008873728597004	1.904050961372301	0.05362273283307913	0.05197117813314654	0.0005571099580693194	0.8036479771936114			1.26164537653382
2.651774652310231	6.071759977610877	4.8173275547037	1.374292795576391	0.555176520800888	0.8953454110527233	0.6267039925432868	0.6503149072228238	0.3578005796779442	0.2439916128014996	0.2703016076038762	0.3235026691317259	0.3984877324283247	0.4923453187523165	0.9196008000385654	0.201146642319844	1.910718782115448	0.05362525422911079	0.05197401131294413	0.000557105885480061	0.8036671206401599			1.261645540359482
2.659964438357802	5.861068746884475	4.752566799611967	1.361067383573347	0.5677420373076475	0.9004483377474541	0.6314597987525759	0.6532828733604857	0.3577177487334445	0.2470322171391851	0.2691840377955124	0.3232422029720432	0.3979799360774823	0.4919317619541972	0.9192210042414825	0.2011596162429289	1.905848728781023	0.05362243077847745	0.05197877159079487	0.0005571044739325059	0.8036654795050242			1.261645695372592
2.668154224405372	5.900799536337296	4.866223782376618	1.447409755081526	0.5861689497739714	0.9430473178984633	0.6410531618839642	0.6598095618573282	0.3575791287373096	0.2511392930239367	0.2694878746551412	0.3234372056356634	0.3982596768624352	0.4921647283796828	0.9188657090594036	0.2010910771001937	1.889476144691697	0.05361770766847122	0.05198624039935802	0.0005571062140940173	0.8036995748554261			1.261645826840812
2.676344010452942	6.259422485392564	5.219694647931642	1.576016381189497	0.6161358709718671	0.9657728207151792	0.6438967180950178	0.665016521475468	0.3632572544362984	0.2538712055570557	0.2730889476163624	0.3249832180490184	0.3994396769608246	0.4934703433730334	0.9200751457196017	0.2015207583044812	1.891892205999317	0.0536166018049831	0.05198984252430142	0.0005571068981866713	0.8036914009141271			1.261645942539841
2.684533796500513	6.394912781285791	5.232477005329355	1.561297057627471	0.618008054252522	0.9653705530797763	0.6401231957836482	0.6637210442125797	0.3606104606231791	0.251043202874757	0.2732717086880924	0.3245443863009392	0.4000631081342234	0.4943260822457584	0.921798117430749	0.201822396770633	1.904625776966584	0.05362153082787884	0.05199380038817664	0.0005571038070245741	0.8036371144835894			1.261646063201265
2.692723582548083	6.388781029243879	5.243685185518304	1.52370618497692	0.6173258105517816	0.9622234234681063	0.6444599407375023	0.6655384094495077	0.3606175996218215	0.2527642342551497	0.2758332932232248	0.3256566937112881	0.40034398101424	0.4945269312343007	0.9223950536396173	0.2020730438645162	1.915910435966984	0.05362769169989617	0.05199406339457863	0.0005571000675572185	0.8036098684902048			1.261646201512264
2.700913368595653	6.064308629951862	5.052993393245872	1.459548206660948	0.614655308380393	0.9164983326095192	0.6329915400805458	0.6524262827371328	0.3562077929281229	0.2494177545388234	0.2738887847706444	0.3245820538856862	0.3987137426367712	0.492064251472828	0.9195687667668105	0.2015310510836205	1.909150155020876	0.05362461149315098	0.05198214025377374	0.0005571003163157385	0.8036564887755605			1.261646327558386
2.709103154643223	5.989673004862462	5.000190029339199	1.470919298653977	0.6073973408058911	0.9107039551024301	0.6296715959272026	0.648574027678899	0.3555433467513576	0.246986620462423	0.2732770862762364	0.3243878779094918	0.3985027565144021	0.4921846821814486	0.9192447806007795	0.20137401394884	1.89679967163949	0.0536170732344334	0.05197297241986794	0.0005571024779129621	0.8036790574985162			1.261646425894275
2.717292940690794	6.207995875880362	5.115807490437426	1.477389056148738	0.6120011892788959	0.9401964453049784	0.6430502936033177	0.6600931319804204	0.3619992923416884	0.2496986014916467	0.2766775088040302	0.3255106073953402	0.3991440777372708	0.4939276181217302	0.9202140061530578	0.2017197957463355	1.894665903301487	0.05361223424219154	0.05197222339205127	0.0005571009666394382	0.8037070191030672			1.261646504055763
2.725482726738364	6.148132492392809	4.966367470318343	1.476608653682923	0.5989679798738934	0.9378217827077618	0.6386771715585033	0.6567641444476775	0.3587896346543949	0.2477452039907309	0.2717312709525688	0.3233714427241846	0.398297265955933	0.4920877436421804	0.9186584866974399	0.2011651576236332	1.902997505731324	0.05361060715065078	0.05197201654480067	0.0005570961703950606	0.8038236288664711			1.261646619277057
2.733672512785934	6.062260834438808	4.904830288385644	1.512012183424083	0.5740876047032589	0.9378380546959744	0.6311020063665903	0.6539799712523943	0.356885243093531	0.2481348509872036	0.2710304923743014	0.3234374526546935	0.3983986890283464	0.491908465795788	0.9178363483263224	0.2011581725709552	1.895666786683438	0.05361516061061273	0.05197601987673182	0.0005570932114728143	0.8038489952667631			1.261646787435472
2.741862298833504	5.92888396395555	4.878854648246127	1.444305950470871	0.5612151168306124	0.9137003255176588	0.620919965618373	0.6489603607545434	0.3497598554938548	0.2462143649615179	0.2681905816464532	0.3220102951693111	0.3974394039706905	0.49076989551073	0.9169930141829133	0.2007807131204989	1.887216858940627	0.05362181047292911	0.05198394711542122	0.000557093425121953	0.8038586331531828			1.261646962013298
2.750052084881075	5.86496911580659	4.984162810325636	1.436498340087968	0.5818093079068579	0.9026242182551631	0.6187185234588333	0.6466217148940214	0.3469739159200543	0.2421621462149222	0.2655972885649808	0.3211475844985101	0.3967413012496797	0.4896656241350342	0.9163462225682951	0.2002988300801326	1.891117372662433	0.05362728431874507	0.05199622599515794	0.0005570931524597129	0.8039357422113392			1.261647096950191
2.758241870928645	5.826202025071412	4.919916743477869	1.436254753662814	0.5935046364769233	0.9042193155252611	0.6218222781549536	0.6451809382216938	0.3473265260073863	0.2424152591913049	0.2672297657417281	0.3219366181190503	0.3967742140400597	0.4896582913842515	0.9153633325938791	0.2001124817070054	1.898021686099691	0.05362899228769229	0.05200371904631713	0.0005570893268297976	0.8039791363848962			1.261647253016062
2.766431656976215	5.72632636100468	4.729289018223036	1.379954123065034	0.5690769847566796	0.894562978488195	0.6199432358946255	0.643858781745119	0.3480511363153543	0.2430839522310034	0.2679309362465296	0.3223440331468745	0.3968328609503761	0.4900531212313349	0.9151971307570234	0.200086511136984	1.902441371947593	0.05362751346966118	0.05199893117717795	0.0005570859997081286	0.8039139721430059			1.261647435294838
2.774621443023785	5.972207173124404	4.894771135609952	1.455574947575034	0.5883112132083885	0.91887384167554	0.6353411604446672	0.6510795484546362	0.355556062887461	0.243865632357995	0.2701481020787155	0.3233860575000058	0.3985138531659	0.4919906895084349	0.918742487510173	0.2012598695845698	1.883824218745408	0.05362546383428866	0.05198766947677028	0.0005570862388233672	0.8038398283363053			1.261647623751941
2.782811229071356	6.051054680230995	4.874899026069998	1.478903627109908	0.5847812144088618	0.9263388264698087	0.630114603657422	0.6546102081081537	0.3558015973532933	0.2442693641604005	0.2709639922335956	0.3232967181522454	0.3985088778304037	0.4916997759138174	0.9182473141873501	0.2012639168638362	1.876397463825957	0.05362216255592175	0.05198162313564722	0.0005570866731217498	0.8039177485674929			1.261647802332416
2.791001015118926	5.769790617191643	4.640213957857766	1.369832876124354	0.5572445824692985	0.8893747474082434	0.624177450983179	0.6511881276535577	0.3531106501280695	0.2415667103604461	0.2685387865879753	0.3219761226931669	0.3972588402495249	0.4906475762510439	0.9164518303917321	0.2004248900576696	1.879424083033476	0.05361748867186045	0.0519800936517458	0.0005570839999083583	0.8039878016055259			1.261647980502136
2.799190801166497	5.935284576449404	4.776634039484463	1.409439289755757	0.5761053304399724	0.8901251572199501	0.6337336814614301	0.6485045100802053	0.353093918070558	0.2407604366528236	0.2685922110096481	0.3219489700511497	0.3972249669605831	0.4910588006376918	0.9176125489044544	0.2008096682785264	1.889923818324167	0.05361807361841282	0.05197295862422372	0.0005570802550002775	0.8039769015292599			1.261648155200201
2.807380587214066	6.14942209361947	5.0845110948503	1.494357916788261	0.6260588001202303	0.9274635143308976	0.6410003137943744	0.6515938682087926	0.3555408253823672	0.2435190168733029	0.2718774535312383	0.3234558575390725	0.3977948084866647	0.4918499450737722	0.9182410394547909	0.2014371921174222	1.885693156239195	0.05362199655137934	0.0519716408885397	0.0005570796107107503	0.8039304824204624			1.261648304741787
2.815570373261637	6.00719506514924	5.052244481499854	1.418158024619118	0.6358698837375132	0.9129756833646218	0.6548364630730057	0.6525131629787755	0.3627986841503085	0.2432620620577898	0.2730560766733999	0.3241113285270651	0.3984713047653557	0.4921495724069064	0.9193173221559477	0.2014558116402065	1.878706869052125	0.05362506106960901	0.05197752405405006	0.000557082031483828	0.8039109301379672			1.261648423667481
2.823760159309207	5.871675529286223	4.931147796832374	1.386761226034951	0.6226397245258396	0.9158896920477561	0.6492733749396958	0.6510493524880421	0.3583987286332429	0.2433225267479686	0.2703369543306768	0.3225540851820508	0.397738328153359	0.490989713188186	0.9176573985431226	0.2009120146089453	1.879350627641554	0.05362802030624458	0.05198060595631816	0.0005570829357889813	0.8039484502160301			1.261648519587945
2.831949945356778	5.722085769155952	4.771423974364846	1.3612599051515	0.5776424892419588	0.8909307062541205	0.6276966465058531	0.6426582374501423	0.3517892079711786	0.2426392423563048	0.2670606291190767	0.3205792889192837	0.3969747614495937	0.4892807077195798	0.9162076179906625	0.2002283669651644	1.892046172410824	0.0536244393969901	0.05197809276191741	0.0005570801099039527	0.8039535419055941			1.261648602625809
2.840139731404348	5.830866953155023	4.845317686914531	1.383689782647969	0.5716625023324673	0.8869824820653083	0.6242663718193491	0.6419410934294802	0.3512020648024294	0.243220280437126	0.2688721766522715	0.3212586609299086	0.3972263621104959	0.4893634947810782	0.9167851620571748	0.200342465736433	1.891754884863009	0.05362073975691525	0.05197235285469062	0.0005570770730138765	0.8039294024440303			1.26164871849646
2.848329517451918	6.195306845089503	5.256995634727098	1.567704739792647	0.6368607916688566	0.9809635918391784	0.656427604728148	0.6589710873238795	0.3590878433301673	0.250177598098678	0.2734326639020831	0.3249664374606752	0.3994326524752989	0.4929791928576722	0.920770819227115	0.201563447428546	1.874379802174129	0.05361907446124726	0.05196617141753055	0.0005570788000911507	0.8038665002811282			1.26164879579081
2.856519303499488	6.312886375669112	5.194071629824765	1.568895059659888	0.6375576776693477	0.9938131025261959	0.6554284740194416	0.662332987107799	0.3570248278543867	0.2503678823998915	0.2720459546516177	0.3252901781957023	0.3998061591666668	0.4938689405401769	0.9213755317949462	0.2016044424254442	1.874064544685659	0.05361935871551726	0.05196639973438467	0.000557082050394501	0.8038069496092232			1.261648818848677
2.864709089547059	6.482967896193091	5.226920758963663	1.554129156164555	0.6153527604462914	0.9641580672932217	0.6419861370083465	0.6557800761411535	0.3531322137390246	0.2462338468076938	0.2708353759834626	0.3235928451837815	0.3981833549908596	0.492839306217466	0.9202373466930642	0.2015240026855747	1.89022773282302	0.05362182406835458	0.05196985476406485	0.0005570802971074532	0.8037688326855615			1.26164882958706
2.872898875594629	6.414080648641589	5.158709822227403	1.537948510872731	0.6140907566474497	0.9467919426184486	0.6403882068482478	0.6556253467810034	0.3535855933731241	0.2452105818950926	0.2729362198980642	0.3244512873429212	0.3979638729151346	0.492649040782582	0.9200290799291554	0.201538921238062	1.905296524280148	0.05362375922143472	0.0519760753034523	0.0005570763274758839	0.8037894090906376			1.261648887517754
2.881088661642199	5.982547113993039	4.930464055648737	1.427031518149848	0.6028685515490625	0.9110342249558659	0.6330946248712115	0.6538211074786855	0.3524554089705875	0.2436184027939855	0.270388816079019	0.3232893383873384	0.3976962952083309	0.4911857166755708	0.9175225441252364	0.2008228001717865	1.895716821228932	0.05362366151163123	0.05198606546866275	0.0005570764933159658	0.8038743897499817			1.261648937422539
2.889278447689769	5.926805842912715	4.884175648830474	1.430459384511018	0.5925431337323364	0.9182678411140031	0.6347221480952421	0.6547339590621214	0.3554856223748614	0.2481920217059841	0.2716778660345791	0.3234561911896893	0.398378929970886	0.4915191839217417	0.9179893335653612	0.2009991821272924	1.881554235589513	0.05362297144367038	0.05198970383542838	0.0005570800721325365	0.8038170798010322			1.261648951317657
2.89746823373734	6.104551428653453	5.022166341624315	1.534979685188453	0.6091785886867348	0.9554509262941863	0.6480405965064845	0.6576753475935497	0.3605061973963627	0.2525413301754355	0.2766836589889458	0.3251103145553183	0.399674793349162	0.4929989775731649	0.9209613404235876	0.2016537409353426	1.891083597022149	0.05361950775141246	0.05198521374965166	0.000557081090020782	0.8037578032530598			1.261648948563798
2.90565801978491	6.288357435074725	5.167832725499303	1.537141971642443	0.6192849377879934	0.9496144262846609	0.6513270046382305	0.6567350572118867	0.3603820396748404	0.2507319557640844	0.275897665897305	0.3254627945252465	0.3995665762018457	0.4930714853164548	0.9207720609105252	0.2018046531871887	1.906110561001852	0.05361663311094893	0.05197769743247095	0.0005570783993738067	0.8037815723027935			1.26164895582362
2.91384780583248	6.137294153313468	4.950573732310977	1.461924072125239	0.5928798095724309	0.9189980488759742	0.6368393770169986	0.6556728906003814	0.3565329061514832	0.2475193813073337	0.2738573170479737	0.3241227863450368	0.3984194085808145	0.4917224609922994	0.9182347826830314	0.2009961814243421	1.904057138568539	0.05361817910508384	0.05197100777186179	0.0005570768151399257	0.8038127333874364			1.261648974714567
2.92203759188005	6.055256303398495	4.928915169014131	1.47813875646448	0.5986939444588014	0.91581197560217	0.6401087005159418	0.6580132552963132	0.3582704507692123	0.2486616218519755	0.2723062190109349	0.323611404529774	0.3977579284082642	0.4916223305336364	0.9179017824410931	0.2006664573054099	1.879138512007424	0.05361875070218812	0.05196424227891576	0.0005570794363587936	0.8038923221699869			1.261648973291976
2.930227377927621	6.063691386522095	4.895671859247125	1.484673859682234	0.5954947153038392	0.9116775272198885	0.6403137343108595	0.6536006470286139	0.3585485611812801	0.2479043332994145	0.2697303052608041	0.3225791821426727	0.3972937169770462	0.4913821192659911	0.9183498259472425	0.2007726850664883	1.871114838357376	0.05361846504688248	0.05196310151448864	0.0005570830342496898	0.8038871533041428			1.261648930398889
2.938417163975191	6.132653201922516	5.085253048612678	1.440271997708682	0.6173803622790065	0.9110779137712621	0.6422335760614066	0.652150658764014	0.3615108341170113	0.2430519118075904	0.2720475226975301	0.3226049839772668	0.397640824291622	0.4912163326532543	0.9188336594890701	0.2009188728409951	1.877250435874342	0.05362173274152314	0.05196746058535164	0.0005570828092645211	0.8038395451024474			1.261648872414545
2.946606950022761	6.230074188496329	5.032098877079351	1.455210135020027	0.6130354976232353	0.9290610490562339	0.6391149534516491	0.6557958358004539	0.3577853587724641	0.2435591532728333	0.269617520321429	0.3223274861871142	0.3979613295688158	0.4917928460085515	0.9192159506530666	0.2009364685873284	1.898608025333206	0.05362814239926113	0.05197333762917709	0.0005570798104294151	0.8038092457128393			1.261648836739017
2.954796736070332	6.109369725953953	4.848723661280468	1.474344117710778	0.5950531966610735	0.9341702891837997	0.6388507880907632	0.6536686406204829	0.3530811966835889	0.243826658324878	0.2671882185318195	0.3214709153654294	0.3977269111338747	0.4918854811898323	0.9191258419485001	0.2009465030853657	1.884424309394582	0.05363285541648922	0.05198051404363181	0.0005570798980334141	0.8038103068828276			1.261648818166079
2.962986522117902	6.080652419282449	4.951652407649815	1.461553570800904	0.6149015403547521	0.930511808110306	0.6550802986403741	0.651549145115681	0.3561754486994603	0.244963575972836	0.2711339628975402	0.3245127226921797	0.3988731778527896	0.4930818738137961	0.919638429106219	0.2011042534684094	1.878025758651226	0.05363780232064114	0.05198824512616605	0.000557084099747983	0.8038539220077631			1.261648770943664
2.971176308165472	6.087023951113611	4.958903909570529	1.450652991428524	0.5972852989005694	0.924658271662529	0.6469970856899603	0.652820820630442	0.3590933454383116	0.2458396719123336	0.2729762259581315	0.3241330083624958	0.3982250297853189	0.4922576827980666	0.9185242155043047	0.2007926880282991	1.892685926184033	0.05363557776823476	0.05199064158958454	0.0005570863062032591	0.8038784104662687			1.261648679902385
2.979366094213042	5.948033521119044	4.791732000417554	1.415744418508959	0.5762411925966536	0.9082252587333204	0.6270636702162876	0.6484830403768269	0.3567217855151124	0.2451060457668138	0.2704004378772296	0.3224433006388004	0.3975881861771268	0.4907795291391804	0.9176247360164	0.2003347974875838	1.916161943556859	0.05362811253652157	0.05198780432866366	0.000557083295208286	0.8038142551907907			1.261648610767471
2.987555880260613	6.049705159680085	4.873945400830618	1.507906460919621	0.6035147994214035	0.9258033530655648	0.6282502692310581	0.6475874652789048	0.3540090752260309	0.2459777199434799	0.2711566482549706	0.3233664876029029	0.3980813447367614	0.4911318986176449	0.9182681490409281	0.2005939632511538	1.918809226265351	0.05362245300431722	0.05198535064210668	0.0005570824257882333	0.8037477010126849			1.261648554812435
2.995745666308183	6.350969116601903	5.177086489871201	1.598751617888592	0.6497790502208014	0.9649877063215172	0.6470201608993358	0.6548702087781506	0.3597496049024339	0.248879600588519	0.2772287246795521	0.3265379565127995	0.399315615762497	0.4936601650386218	0.9205061712254896	0.2014073205088132	1.882557954596068	0.05361839545845448	0.05198162133922921	0.000557086055465904	0.8037422423401541			1.261648505512025
3.003935452355753	6.012049586546527	5.021025054617254	1.446002539319808	0.6263129242697324	0.9268869547328682	0.6466372808007695	0.6550192399219282	0.357734406527298	0.2465715614870853	0.2727292923079149	0.3242479567934528	0.3989548629910237	0.4924624358631262	0.9195544609609579	0.2008513776767452	1.874074338389074	0.05361935221908399	0.05197895264317506	0.0005570892228998614	0.8037094764847948			1.261648418405035
3.012125238403323	5.634048102687329	4.568343929096236	1.329245568565426	0.5391905138193349	0.8881209851390421	0.6187102259553843	0.6488020874165462	0.3475413211525763	0.2405755539842228	0.2651168648954882	0.3210367961053228	0.3976221806710848	0.4901124344688303	0.9170044432254512	0.1999518337982656	1.881391786885032	0.05362037961460511	0.05198230245281193	0.0005570892464366439	0.8037361505338031			1.261648305373641
3.020315024450894	5.776311306631311	4.611497769036008	1.368970630477524	0.5355668680796232	0.9046419959549559	0.6102389937955027	0.6457843502726837	0.3452618086442287	0.2393452740912934	0.264646237813468	0.320951531346058	0.3975509867503659	0.4901677049030985	0.9173881814507442	0.200065403675827	1.905928027523254	0.05362326798345228	0.0519855669597346	0.0005570880218839392	0.8037663099532537			1.261648211482493
3.028504810498464	6.325563200571504	5.209100571672471	1.553362175106345	0.6062884771683351	0.9668662860651063	0.6306360257249501	0.6519031496166776	0.3542786644747261	0.2456339318162872	0.271395021416745	0.3241998747427238	0.3992648269185371	0.4931366836517235	0.9206418642381409	0.2014560954272363	1.889665337517968	0.05363012862747869	0.05198778008606763	0.0005570893908106343	0.8036531236363503			1.261648126658298
3.036694596546035	6.531208116947375	5.315092375747563	1.601423570020343	0.6498054838908888	0.9803725429132495	0.656336235658258	0.6595480019202358	0.3625944969120292	0.2500324595826784	0.2786310692178614	0.3285077665020207	0.401181719005896	0.4957568738386255	0.9225608092930554	0.2023469533486109	1.880906586583918	0.05363689127183432	0.0519938657735617	0.0005570928530130306	0.8036045911475476			1.261648023852056
3.044884382593604	6.119407410821041	4.988244791921876	1.502454021475041	0.6007588275957459	0.928958675434342	0.640410982858431	0.6531848765160577	0.3546600539058816	0.2442674708292832	0.2723297490455068	0.3246900949672231	0.3990806483384905	0.4932718352468115	0.9195691429655672	0.2012503054125337	1.887533641398632	0.05363547906017502	0.05200002117170772	0.0005570945762271501	0.8037384867026117			1.261647892450749
3.053074168641175	5.93945927446944	4.888781346871077	1.438299067748647	0.5895116286975149	0.9084705336162376	0.6334254191087603	0.6498292443699332	0.3542627796830872	0.2442090295675484	0.2714562572498092	0.3237334284964632	0.3980554563746579	0.491447515226983	0.9174497526618095	0.2005597523899258	1.892755443938882	0.05362797072305578	0.05200217935960751	0.0005570936455579217	0.8038151625135754			1.261647762660146
3.061263954688745	6.071967957513177	5.024369126396668	1.496798874285957	0.6116209018980574	0.926111415435614	0.6378417316245439	0.6538637361630631	0.3583640313090258	0.2467560780548808	0.2712186104105608	0.3232880178524553	0.3981754490228779	0.4913834156773756	0.9181275644141619	0.2008017352256296	1.894370530274595	0.0536227070450731	0.05199699950971427	0.0005570937415695596	0.8038156637777807			1.261647654171272
3.069453740736316	6.216979552496874	5.171412811039476	1.560339814210866	0.6500658967734094	0.9463473780730668	0.6496445067574199	0.6552501712229483	0.362531114977815	0.2480604446631418	0.2717148371611086	0.3235653142603871	0.3984438121714072	0.4919554416333831	0.9195700754497234	0.2010060325059383	1.860420790341548	0.05362183895526138	0.05199494882656306	0.000557097367537912	0.8038066417194173			1.261647524201832
3.077643526783886	6.091336104997408	5.002877069991783	1.496868909579501	0.6138432986936559	0.9226616580337714	0.6588007713874858	0.6514466881956171	0.3587170374013164	0.2453220046948101	0.272181546502673	0.3249685278270982	0.3984976103777537	0.492742975262898	0.9191710086624486	0.2008175254065713	1.854557597054513	0.05362682931373272	0.05199573997374325	0.000557101098544294	0.8038193127917503			1.26164738086938
3.085833312831456	5.960569407037404	4.879124822754789	1.446634243787571	0.5732317621281494	0.9184413670188748	0.6277524622524121	0.6484926343401338	0.3508434083891568	0.2422870445032946	0.2675615828652386	0.3221998100856934	0.3974658089580628	0.4913315030918587	0.917696545280877	0.2003775708838781	1.865091843250733	0.0536322973388139	0.05199021254716472	0.0005571006267837746	0.803863546431091			1.261647239609919
3.094023098879026	5.998398575604866	4.947016155358751	1.44647327074152	0.6000498838067505	0.9286125451013792	0.6303855693725552	0.6505540271408049	0.3497457606540575	0.2430268950456856	0.2651897479292848	0.3208100899015754	0.3972336589130805	0.4903363377898033	0.9172996012240812	0.2003837803474745	1.889082078408635	0.05363177528952656	0.0519864033308271	0.0005570982362065654	0.8038820122449534			1.261647127250248
3.102212884926597	6.163083423742893	5.038070372362343	1.472073684957603	0.633179642920225	0.9488412472927173	0.6471534785950548	0.6583567137560284	0.3556307148194131	0.2461098046201801	0.2683760922290403	0.3221971151108157	0.3985006480477071	0.4915870139191295	0.9188811841920169	0.2010377410803931	1.891194293962638	0.05362491363737991	0.05199055759500111	0.0005571007539594527	0.8038468835919582			1.261646999069107
3.110402670974167	6.126508034087981	5.004147912730734	1.454024224170961	0.6130961169213014	0.9332698073257112	0.6379291204715299	0.6592848533136347	0.359750310330091	0.2477893178198974	0.2731686286593138	0.3237886508866436	0.3985256897058659	0.4920302760469069	0.9192020329390023	0.2009754445689967	1.880726251942191	0.05362158546255247	0.05199646908423079	0.0005571059235993444	0.8038330566918563			1.261646848399864
3.118592457021737	5.987408421868714	4.95595418411019	1.440182738671155	0.5974408860162718	0.9139187412780897	0.6343798542180509	0.6579424336716838	0.3598212117095253	0.2486154299412769	0.2725850897096225	0.3240059992408547	0.398601518782188	0.4919979754424346	0.9190199595846031	0.2008260410532006	1.885613375477968	0.05362156195578704	0.0519915537930139	0.0005571072304173392	0.8038531525979817			1.261646684402768
3.126782243069307	6.146583495369653	5.010391359484556	1.486939972945351	0.5993529220046673	0.9456717034596021	0.6453986949523493	0.6635692378227843	0.3651074300209432	0.2490789978825088	0.27636758075247	0.3265028665075007	0.4000601165277142	0.4950208242018006	0.9213439994606422	0.2019195960192177	1.894366910800794	0.05361932298671013	0.05198540402826553	0.0005571058136754528	0.8038455663420362			1.261646540770007
3.134972029116878	6.066387364678356	4.892900530285183	1.430368252836687	0.5833992070705311	0.9197141058112198	0.6301196352553469	0.6528660672027475	0.3569675898941519	0.2436118609137675	0.2712571108589492	0.3235346875596347	0.3984129079468004	0.4926320273528234	0.919168293979747	0.2013029367699677	1.901135565918682	0.05361937714999135	0.05198752981132274	0.0005571062546608818	0.8039073783787936			1.261646422361529
3.143161815164448	6.035243308145875	4.751279692527816	1.441457738956946	0.5555724365951686	0.9039015155181239	0.6165331620207571	0.6472328669948172	0.3485296435295286	0.2437698888778025	0.2664261825484757	0.3212346443430504	0.3972726707285249	0.4904617897362514	0.9171361345394334	0.2006768845537401	1.890987344131435	0.05362682080751396	0.05199079456238904	0.0005571107006186313	0.8039123423716327			1.261646267889926
3.151351601212018	6.197277774531253	4.838600842641171	1.484192451960905	0.5670598321471199	0.923826137173439	0.6259879550450754	0.6524428945709752	0.3515454545459675	0.2482417088141607	0.2699224712939648	0.3229153022569206	0.3986209762242856	0.4918178432672889	0.9188572119494993	0.2010504774493256	1.889099372087634	0.05363271332626251	0.05198805868453184	0.0005571146524054687	0.8038792419362185			1.261646086388159
3.159541387259588	6.202637145086732	5.04397059114306	1.509247037353689	0.5977923883828633	0.9465919085552496	0.641694718762387	0.6588627755311579	0.3589879705540324	0.2501953040229329	0.272676601409917	0.3247271777490026	0.4003398792763783	0.4940382191662074	0.9215530854629777	0.2013124230782214	1.889875075344007	0.05363346942579637	0.05198650855087041	0.0005571144184227983	0.8038605843575277			1.261645908925355
3.167731173307159	5.983428658724962	4.882546236580359	1.457885058324529	0.5802824110842061	0.9279699452200173	0.6396130084550612	0.6540094755917806	0.3546981931025653	0.2451629219183655	0.2689258082979942	0.3230114191445654	0.3984244481420393	0.4921508012897536	0.919050696816462	0.2006836114231555	1.903781198296245	0.05363202904623712	0.05198954498508259	0.0005571132667452332	0.8038924667327793			1.261645753623326
3.175920959354729	5.974661168931243	4.9149788937906	1.448517869164152	0.6048883843778594	0.9213209364847544	0.6458631539966937	0.6559022832144275	0.3556151968969272	0.245718847130682	0.2703613307914677	0.3236437683168432	0.3982809763133022	0.4923482650876755	0.9192539370736764	0.2008252818735119	1.896245470696925	0.05362789500216479	0.05198378311996502	0.0005571158461483372	0.8038723652037567			1.261645600172517
3.184110745402299	6.088834987074359	5.087200699285482	1.544214306733731	0.6165804721111987	0.945644766131171	0.6481408844789409	0.6622911517770974	0.3599632650956442	0.2502209323856874	0.2734610791275591	0.3243013918981591	0.3990387113726957	0.4933180448956566	0.9196811862479178	0.2010704277161846	1.884614666452394	0.05362563687306966	0.05197900447705953	0.0005571207158121771	0.8038551529344811			1.261645413706886
3.19230053144987	5.896817631573636	4.826130009265612	1.481637007793658	0.5739091322579181	0.9341162638794078	0.6392740974738219	0.6607371551239899	0.3536659775426823	0.2484840975894785	0.268069861528897	0.3220150144570497	0.3979312831872723	0.4911104016378876	0.9170837276250241	0.2002227769151532	1.885683726469164	0.05362658933161112	0.05197901035460082	0.0005571229188708322	0.8039577666914751			1.261645212709081
3.20049031749744	5.802036652231005	4.725232934302891	1.37971543354136	0.5732590892337095	0.902173438473841	0.6431121702584941	0.6574166208803434	0.355301921650893	0.2449496652670899	0.267654231788486	0.3215387556711137	0.3968137739164845	0.4897454162996374	0.9163929068839458	0.1997456793137693	1.903179336298852	0.05362436718346961	0.05198136649507378	0.0005571215206843788	0.8039884874567452			1.261645031795712
3.20868010354501	5.810265824035523	4.71898556748524	1.349820273573491	0.5738571441857422	0.8761023122852973	0.6409371440685697	0.6496987138801841	0.3595843545781715	0.2432588311240728	0.2710260573128875	0.321969918390375	0.3966056478074897	0.4893303609591054	0.9159054207738275	0.1997375490627233	1.90903799333359	0.05361951877189531	0.05198781788016425	0.0005571214835262173	0.8038849951175788			1.261644873617035
3.21686988959258	5.757289003776838	4.7696416544921	1.359006353860972	0.5743585670608589	0.8794767783124977	0.6347965134455765	0.6482557749916763	0.3558802231676037	0.2422334083416976	0.2701090512684819	0.3224692136421448	0.3975056798501418	0.490090498548402	0.9166835145006702	0.2001714945633149	1.887963247248806	0.05361921826272358	0.05199358154169983	0.0005571259439460495	0.8038609833858092			1.261644724868898
3.225059675640151	5.883750302897266	5.032966254564466	1.419818011078304	0.6346532305747744	0.9192494087894515	0.6406350797991419	0.6501665525785305	0.3517560438619185	0.242894530509233	0.2684123412946018	0.3229235970632753	0.3983912526587021	0.4916793482335543	0.9191376180772359	0.2007811128216825	1.887907307026233	0.05362483423434872	0.05200146763760023	0.0005571298687710468	0.803839302493713			1.261644532399526
3.233249461687721	6.041886544349592	5.106537759393834	1.380340625042233	0.6630908763904364	0.915068448674607	0.6514904387579834	0.6503760076168624	0.3537387056519495	0.242523105319206	0.2685016998495772	0.3228250543244943	0.397908231015642	0.4917676427766393	0.9188466473128331	0.2007586764033132	1.901222500890516	0.05362956385317431	0.05200326012790361	0.0005571284856503141	0.8038951859305722			1.261644354586258
3.241439247735291	5.989215092723478	4.809894216415025	1.36436003165714	0.5946677304539202	0.9078527977464611	0.6458398403697585	0.6534118228622035	0.3528455730262365	0.2429271462195943	0.2689680636069882	0.3224656737121037	0.3975580080919214	0.4913823782361895	0.9170209239624191	0.2004681329040081	1.90971034751786	0.05362836619143549	0.05200002729339264	0.0005571270087428179	0.8040120889614382			1.261644212957816
3.249629033782861	5.922223020825139	4.708908183031346	1.407597435507723	0.55287077458057	0.9143611442434637	0.6284366117344909	0.6538417112490716	0.351595831785512	0.2428946043153171	0.268929634698304	0.3223863735348284	0.3979727543251584	0.4912015323392054	0.9167112978364214	0.2004663585817279	1.889054598554319	0.05362369421405744	0.05200067697870728	0.0005571302050655662	0.803984948349979			1.261644071351701
3.257818819830432	5.959583444648424	4.871102618071968	1.426612768039608	0.5688296639968786	0.9010692538073641	0.6264017660109149	0.6478788434979639	0.3528173362778546	0.2426522663434164	0.26929474059879	0.3223283775923301	0.3978047242379185	0.4906585004428566	0.9177391838863302	0.2004939778848178	1.874692741664483	0.05362147830645824	0.05200176770566794	0.0005571345249894418	0.8039354042586532			1.261643915420542
3.266008605878002	6.165566559691487	5.152578782147292	1.52531515850277	0.6152931711865819	0.9321969641108666	0.6409477043540653	0.6520969705701068	0.3573582235558662	0.2489344732842355	0.2707577229386898	0.3230891096131497	0.3982289135882283	0.4912829702923003	0.9192633633161301	0.200947715412107	1.877743643798983	0.05362662939366233	0.05200459476378062	0.0005571361557199277	0.8038858872996036			1.261643732978783
3.274198391925572	6.019015668465586	5.036536063825476	1.476282064405621	0.6095679907493595	0.9116485821819663	0.6434685760764413	0.6568520149337223	0.3612634464180502	0.2507436156240393	0.2717116790530575	0.3237021074772219	0.3987682080371664	0.4919380672122118	0.9194076803788763	0.2010892889255382	1.906161287745447	0.05363220483206231	0.05201073228515916	0.0005571354271023946	0.8039354876633671			1.261643573299753
3.282388177973143	5.938724208109871	4.940532606368251	1.49819182358475	0.6014616751936269	0.9238818491230524	0.6367177884442109	0.6578493858797578	0.3579526428049687	0.2492303514664163	0.2727669228282925	0.3244180921468376	0.3993325116811572	0.4924314361997825	0.9197629459618739	0.2012141171545187	1.898023745785106	0.05363369288307817	0.05201500784972597	0.0005571357636862002	0.803901558767404			1.261643442411886
3.290577964020713	6.108731502816161	5.062804927893339	1.501578968935371	0.6179710526580916	0.9337897420064131	0.6412586355339177	0.6551197734042391	0.3567020061252532	0.2459052992027266	0.272740666560258	0.3245391249227734	0.3992126229884755	0.4925865782537808	0.9205953073436008	0.201091564127197	1.86912943391975	0.05363568890193499	0.05202134993364985	0.0005571388180438119	0.8038182127877441			1.261643304986039
3.298767750068283	6.15333414411661	5.194737593752681	1.478095271521042	0.6440716006114431	0.9119085936043166	0.6491186294931435	0.6515633094610987	0.3581816772191845	0.2457527781138026	0.2727011093067763	0.3239853951635633	0.3989329105930458	0.4923214089387651	0.9209256533150675	0.2010645321425093	1.876873243333436	0.05364102359499199	0.05202478373787014	0.0005571416152437866	0.8038115619851737			1.261643144648323
3.306957536115854	6.224377445306435	5.413431432128736	1.540062562552922	0.6838095549104573	0.9332287728005376	0.6629680782661621	0.6603522341478866	0.3637994075644583	0.2537207082277964	0.277998627092937	0.3264586857856531	0.4005297755528252	0.4941337456843735	0.9227322234321883	0.2017901093733749	1.903015305789268	0.05363982663405345	0.05202027732760031	0.0005571411081021124	0.8037682148091233			1.261642984982504
3.315147322163424	6.190488078547173	5.246109772308228	1.465121999548912	0.6704201628462869	0.9232647591300965	0.6677128405282124	0.6604651646664481	0.3683531344360014	0.2520725192820524	0.2803292429280235	0.3275069619233821	0.3999556466144109	0.4937378610029332	0.9216132368809434	0.2016037730649383	1.903566071065037	0.05363390148318788	0.05201977065642561	0.0005571399063268042	0.8038874618538759			1.26164285789514
3.323337108210994	6.04185601268777	4.915799337510536	1.391789637712066	0.5994342699138102	0.8965710192322043	0.6384471610100677	0.6541496190736208	0.3600639925395013	0.2490334832037508	0.2752387906911522	0.3244134572145095	0.3981942648953211	0.4918002220930168	0.9181591099961808	0.2009846769638355	1.87640976218502	0.0536274489884234	0.0520191707644338	0.0005571421218280662	0.8040619086414651			1.261642744239591
3.331526894258564	6.027489388883709	4.907237438105374	1.419898241659334	0.5903179706892995	0.9055014250101012	0.630936337398705	0.6525123258141446	0.3554693884448298	0.2438515663150404	0.2705840462725991	0.322815179989042	0.3978237279857346	0.4915975810140266	0.9173406888041502	0.2008393577237139	1.875024317425122	0.05362290292815106	0.05201709428641216	0.0005571461444706981	0.8040574021787776			1.261642610770832
3.339716680306135	6.070234084020189	5.083901583621796	1.438095501730588	0.6321207380019299	0.9197871639154094	0.6450581946983343	0.6542852691369688	0.356194647091333	0.2429008938836393	0.2711559050998995	0.3232577184127619	0.3983075279339951	0.4919275966689142	0.9190156424207753	0.2009527210360189	1.897482253195905	0.05362346690104736	0.05201902342502695	0.0005571468462244286	0.8040148945934824			1.261642490177217
3.347906466353705	5.836681045478303	4.924606696037981	1.348460985825149	0.6171803969904621	0.8914362071079155	0.6440598605694036	0.6525625978554112	0.355549883944231	0.2427847737125294	0.2708262276538695	0.3230577596717754	0.3986717304519733	0.4912506195177241	0.919348363813826	0.2008054942530957	1.910933024298608	0.05362672160968363	0.05202289370148273	0.0005571446621699665	0.8040649233757012			1.261642374507984
3.356096252401275	5.741746700270217	4.613622872415925	1.314760721794246	0.5496733576646086	0.875068104284813	0.6159411406628978	0.653911742548858	0.3526876779895033	0.241902081112249	0.2670085288309576	0.3209177235868245	0.3967089941997971	0.4897085505375626	0.9155752814390254	0.2002883069901442	1.905035855881782	0.05363253091120148	0.05202818081198093	0.0005571452250319489	0.804145245287394			1.261642283710822
3.364286038448845	5.678528942881081	4.519171268626303	1.294011002648116	0.5333327946698663	0.8773005073072705	0.6154738580662853	0.6533988020620831	0.3533376297685785	0.2422639112022652	0.2670857872207492	0.32095541775139	0.3965696477496525	0.4895974603061385	0.9154982514912906	0.2000686220563171	1.905457255647144	0.05363689053391556	0.05203127446933162	0.0005571491659310632	0.8040757415314169			1.261642173717925
3.372475824496416	5.773548840042668	4.640248976973868	1.324074059248732	0.555390055980141	0.8828756481952577	0.6209064897463723	0.6497845129776736	0.3554247355793961	0.2419733550149551	0.2697394719853556	0.3228652401200208	0.3983838073345797	0.4914233575707696	0.9175651992882325	0.2006230468759522	1.913861810890653	0.05363465639381775	0.05203252608719971	0.0005571516660606901	0.8039893504006996			1.261642040992125
3.380665610543986	6.278022863205187	5.017527645323194	1.479832133967317	0.59422023189401	0.9201843685061531	0.6299297201645004	0.654316449285161	0.3550416679334653	0.2466318441888712	0.2719322858489266	0.3244313062495683	0.3992431294528574	0.4934337588714762	0.9204229970434099	0.2014309034682144	1.921298440126884	0.05362837448583575	0.05203555003389843	0.0005571502856307844	0.804032799136227			1.261641928740808
3.388855396591556	5.944373612685878	5.007307988779214	1.461944328773479	0.6058267990311013	0.9274248775008804	0.6405464902491153	0.6528179131811569	0.3535975846537688	0.2477405110895808	0.2731465603662935	0.3242796355165107	0.398438334990288	0.4922910899400227	0.9182476404215506	0.200885000044637	1.920904912781414	0.05362851928550316	0.05203913632263597	0.0005571486233974353	0.8040813215120244			1.261641854917753
3.397045182639126	5.788557357738687	4.818798269638151	1.415427047043049	0.5794867763387557	0.9076775938241981	0.6288420998885621	0.6498864527928794	0.3529866796514151	0.243835425319464	0.2700503470049471	0.3229949165691333	0.3980170386044966	0.4915507615847388	0.9168377811418482	0.2007467846912278	1.89958890656555	0.0536330253365564	0.05204176110290857	0.0005571505613148465	0.8040172207530741			1.26164177537616
3.405234968686697	5.973430243719812	4.914731418669726	1.480502963752113	0.5783970198928179	0.9320448237486028	0.6283628234256908	0.6547804370961079	0.3521437698318639	0.2447819585022255	0.2679763454914162	0.3228087545718379	0.3983912784467799	0.4924395840522774	0.9177362963128041	0.2010386546252729	1.8869549801357	0.05363392486523168	0.05204157441713073	0.0005571534843007187	0.8039745158363738			1.261641683571612
3.413424754734267	5.840750994520203	4.761817691741716	1.410513989449912	0.5689950266057752	0.9254690187163817	0.6344574154859383	0.6530302359798423	0.3522409069932305	0.2432483133509092	0.268467668496293	0.3228376847419614	0.3981790038121751	0.4924219317793762	0.9180858979808515	0.2009988443999363	1.888936440641875	0.05363722998152489	0.05204072784323004	0.0005571530849189691	0.8040578343852542			1.261641603466485
3.421614540781837	5.730111273223248	4.631692969630623	1.347971638752624	0.5536959823443978	0.8931707468819508	0.6230378226502756	0.6492286222898278	0.350704976332197	0.2415674032153124	0.2677304131127242	0.3221902894884648	0.3973080009458378	0.4908345183067581	0.9169861148036631	0.2008406178391691	1.899466159386389	0.05364437340514664	0.05204277828223762	0.0005571504845393677	0.8041219839294491			1.261641551735036
3.429804326829407	5.807771225470579	4.779444164654939	1.360117969299835	0.5814972893536171	0.8980449591860784	0.6318714724598674	0.6533821350509865	0.3562307596648778	0.244167605807686	0.2704161841004448	0.3231680243460341	0.3974667754188875	0.4907241428188031	0.9177555341940508	0.2011189249175344	1.899887339395948	0.05364620203436126	0.05204486243421855	0.0005571499436420469	0.8041089111769557			1.26164152986277
3.437994112876978	5.955467736044479	4.913874255314866	1.423020898309528	0.5981310797396062	0.9241564165753534	0.6428398321449079	0.6558758354082683	0.3615314900823812	0.2457105738140603	0.2729918500533329	0.3236571863702383	0.3982444011156334	0.4918650971275302	0.9191166635726118	0.2012117652861112	1.893123486949473	0.05364107677565484	0.05204862928704902	0.0005571518449289377	0.8041061116734646			1.26164152002334
3.446183898924548	6.238203571531714	5.133167343560408	1.541349653342798	0.6157760248673184	0.9620275532210677	0.6539276939930954	0.6621000055518468	0.3671277193606649	0.2486733017525228	0.2775777840448689	0.3253463278137193	0.3993077303172693	0.4934172697949108	0.9206910392203892	0.2016413813142909	1.896762909741981	0.05363905847495679	0.05205564097361667	0.0005571526253902187	0.8040865809048937			1.261641507275984
3.454373684972118	6.416551909131476	5.298750633112299	1.612568627261691	0.6616204967800092	0.9834124029144279	0.6625163671321408	0.6660089833764419	0.3678608418334005	0.2536020420201779	0.2779702508556928	0.3262624402494968	0.4000907769813842	0.4940723034001002	0.9217929442170959	0.2019620499545921	1.908867017769059	0.05363878062196949	0.05206038974052847	0.0005571497837044242	0.8040952957263404			1.261641511199496
3.462563471019689	6.07510763197419	4.989749210260625	1.449407978301402	0.623013658984082	0.9363079303568304	0.6461560075635722	0.658251210683844	0.3585403035216434	0.250830448066901	0.2723425272080137	0.3244918681635728	0.3994663542036586	0.4929229306473021	0.9212584619288222	0.2013559242456268	1.904758833665843	0.053633435347975	0.05206120056089417	0.0005571476154428667	0.8041172707653649			1.261641525123812
3.470753257067259	6.054201404499501	4.887849003313183	1.422009893897735	0.5776828102498006	0.9258822319341455	0.6363441114588982	0.6565337746765489	0.3562343258587087	0.2494068515199548	0.2718041044215776	0.3248140795782262	0.3995934912413152	0.4936538910292009	0.9217945115550024	0.2017067799259986	1.871267431376097	0.0536324599492202	0.05205911232778996	0.0005571499457748699	0.8040852729626035			1.26164156926095
3.478943043114829	6.207381397064742	5.033149857037768	1.520454198375569	0.5975907116578438	0.9542465011706884	0.6458191131688572	0.6586105255394749	0.3592387357961396	0.2490760127153407	0.2740123299111244	0.3256886818204172	0.3996222555510617	0.4938762269940704	0.92160376060206	0.2017155681064644	1.874325885722434	0.05363706841191348	0.05205804535513808	0.0005571519582679913	0.8041239161832066			1.261641584166879
3.4871328291624	6.035607359389889	4.946937995858933	1.446253147957487	0.5966708813749072	0.9438528799222784	0.6447250289757888	0.65497758119244	0.3563755834774588	0.2462937141041737	0.2708150892217071	0.3235171019445584	0.3989039775483009	0.4922529141237882	0.9202719685759417	0.2010341497841977	1.888297537666621	0.05364356093057955	0.05205787042444281	0.0005571498345698317	0.8041272065905977			1.261641611798171
3.49532261520997	6.016961980764126	4.897322814854686	1.44164297563274	0.5844753001722629	0.9438269532574813	0.6364464714766039	0.6553539274543999	0.3521871910232171	0.2453218961877982	0.2672323644520667	0.3222223241435054	0.3982421139217888	0.4920545855928116	0.9190793241059183	0.201305514750039	1.895279560722561	0.0536463235847253	0.05205869708101436	0.000557146748350587	0.8041624374869606			1.261641658372842
3.50351240125754	6.013836658162258	4.837465544276637	1.44145505468835	0.5913552188747884	0.9203291382325294	0.6399000897686542	0.6551774445644801	0.3555274452176977	0.2458925688311125	0.2691161337220262	0.3231191773031792	0.3983810240218617	0.4919559956829734	0.9190007237058212	0.2015165574759635	1.885933382593178	0.05364370295991162	0.05205778104060535	0.0005571469073158641	0.804186100567272			1.261641708039947
3.51170218730511	5.921384137087065	4.820552627482261	1.402053423369721	0.5873933091647986	0.9011790736465201	0.6461334853802454	0.6533253473811276	0.3593687770925756	0.2455206046360687	0.2722551519937911	0.3237519462549932	0.3983577232199205	0.4914606679935883	0.9191050719172326	0.2013341264885212	1.88016771581608	0.05364111983084856	0.05205803947759679	0.0005571488838725552	0.8041691433968294			1.261641745809243
3.519891973352681	6.005174272319322	4.975569388673678	1.410845607060281	0.6028131387884711	0.9132152585411065	0.6441011914458762	0.652156411823933	0.3569740341853589	0.2438985999888088	0.2718044756260093	0.3237793612263042	0.3981233180514283	0.4918942707043577	0.9188685917259523	0.2012640955079968	1.88771609489011	0.05363455379104371	0.0520558539425522	0.0005571488984585179	0.8041861633738753			1.261641764785381
3.528081759400251	6.266389810501047	5.125530905929535	1.494768955722981	0.631554565968325	0.9480722581210054	0.6508090352734521	0.6569805255487847	0.3605210083819993	0.2461504789263119	0.2747377461946831	0.3261014526719775	0.3998914217312198	0.4943615961559311	0.9206952749002926	0.2018979951491393	1.896589779729343	0.05362567158304441	0.05205613540142155	0.0005571456365723734	0.8041212269817509			1.261641821419101
3.536271545447821	6.51628731816824	5.411041956123575	1.62481164713102	0.6819284587040163	0.9787619858457187	0.6644524988805438	0.6652211755494128	0.3668589166745228	0.2515401995625127	0.2775595679015092	0.326759520809581	0.4012986817560159	0.4961163351486936	0.9252011373685652	0.2029859524598903	1.892589434657152	0.05362381193965199	0.05206803454377402	0.0005571427955343388	0.8040562850486735			1.26164191337017
3.544461331495391	6.460974338034987	5.290706368602693	1.585091486022093	0.6495678620908635	0.9498999440782597	0.6532312364209385	0.6584298408646304	0.3586556980875305	0.2489770127700373	0.2744339014570398	0.325489239738372	0.4001123351460303	0.4941919437182151	0.9235499470203559	0.2021488946582799	1.869790664459362	0.0536269295448411	0.05208257405846133	0.0005571435154917809	0.8040779906932437			1.261641996237606
3.552651117542962	6.030173807000223	4.949110123063672	1.423830105421027	0.6078485830867342	0.9177711473107208	0.6466028344475825	0.651569275203583	0.3563788287056536	0.2446425219281517	0.2715774238385883	0.3229346947430461	0.3983561067217258	0.4917547126501535	0.9198939833940826	0.2010020783983194	1.865329944877279	0.05363359512511323	0.05210086711862215	0.0005571450685903053	0.8041163176283594			1.261642060830698
3.560840903590532	5.94510865077268	4.951933325939502	1.41826032816346	0.6073795100564265	0.9132562486261031	0.6464558324706841	0.6522068602803313	0.359657390680063	0.2441552635012882	0.2710638068327781	0.3223905643271423	0.3979898599680545	0.4918415756902895	0.9191214263772408	0.2010117489603994	1.875762683356066	0.05364071169003053	0.05211506566659634	0.0005571432430890383	0.8040964212312013			1.261642122934413
3.569030689638102	5.946230226804909	4.976513069841415	1.479821576917109	0.6046321856004738	0.9466454734435035	0.6420722391531302	0.6601804830588098	0.357065446415493	0.2494406977138642	0.2704335577219034	0.3232678357353043	0.3990303557731166	0.4934468808418813	0.9200494509011198	0.2015861435425507	1.897200107909249	0.0536445400667339	0.05211989589924268	0.0005571393915857036	0.8040971016136693			1.261642230195801
3.577220475685673	6.251391220548538	5.22903362115019	1.561303610232568	0.6397967678546881	0.9776821045745648	0.6578787674916002	0.6696034596451537	0.3657677205450617	0.2567918804562101	0.2760619708150144	0.3262803346862483	0.4006237192088669	0.4948767506274847	0.9232715938362256	0.2022715441101999	1.890352565238561	0.05364427199074847	0.05211983075800125	0.0005571379875123674	0.8039586405090202			1.261642355010562
3.585410261733243	6.157481714208494	5.091519758298472	1.517369713925929	0.6099143324405596	0.9524914037083673	0.650931640232926	0.6611291824716153	0.3643424540808001	0.2516511253687675	0.2756610501624194	0.326223361923351	0.3999841089151698	0.4938061422921219	0.9212322579371972	0.201749253415032	1.869891151208155	0.05364319317412486	0.052112231178668	0.0005571401205996061	0.8038976738211095			1.261642458533627
3.593600047780813	5.99677875899354	4.945604222953723	1.440157565621033	0.590244515247379	0.9252460261020283	0.6390642729139706	0.6572012019977946	0.3515932346631701	0.2452205126813061	0.2693078880574956	0.3236452065954933	0.3982840634086368	0.4921719098500014	0.9188634426608741	0.2010345188287407	1.872808002257141	0.05364334368640887	0.05210373906909088	0.0005571395974417866	0.8040207469921816			1.261642564039979
3.601789833828383	6.11847853379313	4.979419546495764	1.433409682444532	0.592253204768316	0.9219818530921883	0.632771775072435	0.6576013997710053	0.3529244342943199	0.2473842011564826	0.2690126843400144	0.3237002159824581	0.3986038539836722	0.4923266173835318	0.9197802453442805	0.2012157591508041	1.885594859919465	0.05364170764778774	0.05210121159075867	0.0005571346547583379	0.8040238778105776			1.261642673436892
3.609979619875954	6.166326604735716	4.97691123944568	1.451004218444408	0.5834784178221968	0.9313136070338769	0.6298634833853403	0.6577872547976849	0.3569410621603697	0.2485982558424132	0.271810383361427	0.3244612100640004	0.399004854801378	0.4928391324898458	0.9199184006911119	0.2016895983499079	1.884264525910166	0.0536455176851331	0.05210378608942119	0.0005571311504891035	0.8040247722014109			1.261642840937748
3.618169405923524	5.943325286240805	4.823156682874593	1.394559476019444	0.5722060867349211	0.9008860606773025	0.6323259460241719	0.6520727974247931	0.3546223784858275	0.2450788520458169	0.2713444126370673	0.3241707436276735	0.3984076056953501	0.4925794739995942	0.9196778488934317	0.2015897063514109	1.871208395018129	0.05365052382996565	0.05211494795903957	0.000557132010178986	0.804063223544628			1.261642985655755
3.626359191971094	6.053543166560029	4.848442975706745	1.424780239764836	0.5813447592314843	0.903073313841577	0.6395619362271192	0.6521633700613793	0.353899388993817	0.2454051659896604	0.27138947982748	0.324731826059479	0.3995122798941848	0.4935178284098494	0.921733443716853	0.2018932225150476	1.869278154041006	0.05365608071954665	0.05212889802868689	0.0005571328610998233	0.8039841923184942			1.261643120549934
3.634548978018664	6.066563599782489	4.820757453283463	1.43004430538686	0.5757472762813509	0.9358769390696691	0.6376781166258655	0.6615364528839675	0.3554168893535806	0.2466508206546651	0.2705477018230394	0.3244930700848228	0.3999453764400096	0.4943317564805023	0.9208427643181518	0.2019423278965056	1.871588901397102	0.05365944452686389	0.05213605272939448	0.0005571303575757135	0.8040086128857998			1.261643249803343
3.642738764066235	6.072013286132338	4.87083241550323	1.463029781155409	0.58649210689071	0.9766917217519377	0.6418539072127687	0.6693613599687539	0.3604768543842866	0.2487859023816265	0.2715963538052616	0.3251058390399927	0.3998381710154759	0.4943787433702055	0.9204691250419194	0.2021335943061678	1.887914558348068	0.05365455997442204	0.052141578359555	0.0005571264432243709	0.8040495315575016			1.261643413873855
3.650928550113805	6.467939841221564	5.364100855220617	1.610014685565874	0.6791755782980829	1.030165704442852	0.6720260733010339	0.6716824580740536	0.3659653685384139	0.2536657202688912	0.2763452308168393	0.3277230326671852	0.401325543093379	0.4962655293050381	0.9237877561625817	0.2028674763582022	1.88716986357295	0.05364843368976137	0.0521425840279451	0.0005571249466241684	0.8040177860530424			1.261643593026899
3.659118336161375	6.534710931349374	5.501826718215493	1.714994706737964	0.6686525080952215	1.032644975062233	0.6676315664267854	0.6744652797631157	0.36709181464913	0.2578364414853776	0.2796509173173606	0.3273317755905287	0.4012932901305317	0.4967682626339027	0.9241132059993713	0.2030873559279037	1.872058964988016	0.05364792394898285	0.05213905316592805	0.0005571256918833128	0.8039917294321853			1.261643753266529
3.667308122208945	6.249528449270493	5.126173415448043	1.564118854529586	0.6187393557316574	0.9625766567577863	0.650212112482661	0.6607251735235351	0.3628622697544322	0.2539533079360948	0.2765577517205877	0.3255563065309285	0.4004406690592416	0.4948112746561667	0.9221919148266814	0.2022300557004573	1.87095870611353	0.05364991766223579	0.05213951208434156	0.0005571243693705817	0.8039954225146527			1.261643907001149
3.675497908256516	6.123856970080996	4.948950012624035	1.428545858126352	0.5995019520123865	0.9057923130307256	0.6376655542270613	0.652820211228007	0.3559784138628193	0.2461819605119955	0.2724610708656499	0.3242990310543614	0.3995576638442683	0.4935190484104929	0.9213533539236776	0.2017248092167377	1.886048361767333	0.05365422870312699	0.05214073994790087	0.0005571194928547668	0.8040776208755247			1.2616440821547
3.683687694304086	6.111784905023196	5.031170274267888	1.472126761739588	0.6154251975545473	0.9359544518136782	0.6432220112745881	0.6600444871901346	0.3581165821341359	0.2465767916737263	0.2727163697698909	0.3244378115334407	0.3986580539453389	0.493487189113319	0.9208395023190228	0.2018817751134683	1.893695408972613	0.05366204827415242	0.05214318547221129	0.000557115461047238	0.8040563824356055			1.261644285656159
3.691877480351657	6.210116221784139	5.113993599678104	1.504602609260959	0.6424943753988608	0.962698912388615	0.6570893242578176	0.6617166099418821	0.3599356189551247	0.2467313270628947	0.2729428294743431	0.3244219582012092	0.3987410125937617	0.4936155845422477	0.9210675387785877	0.2016350445749306	1.872908565410091	0.05366577985822202	0.0521506162425342	0.0005571150790590751	0.804005404159796			1.261644503546991
3.700067266399226	6.264142870449283	5.031182172854065	1.531300575148632	0.6152964779589949	0.9613454111114149	0.6494648553094408	0.6602781386105535	0.3629274327244447	0.2481671222163396	0.2758665947902104	0.325741370031209	0.399725454520059	0.4943824142904488	0.9218761885088355	0.2017194652696118	1.865868609826683	0.05366544823133011	0.05215936221969222	0.000557115603680078	0.8039411475543619			1.261644689910442
3.708257052446797	5.958555427280736	4.879293917107488	1.419407829971485	0.5871649090155524	0.9344141758478659	0.6423644398110702	0.6586238140558174	0.3595637363158604	0.2462073232623098	0.2735782283219719	0.3249580336149784	0.3991416063906144	0.4935080442405472	0.9208791604323104	0.2012610108171113	1.87754764718343	0.05366394978133197	0.05217042499095221	0.0005571124623438514	0.8039408661683486			1.26164489563524
3.716446838494367	6.031920822123004	5.059751413267072	1.427668502479411	0.6131332215589248	0.9317801478683507	0.6461445074481545	0.6591027830845555	0.3584327056146042	0.2485516790079615	0.2730912378497347	0.3251833063160071	0.3996778583940347	0.4938928267060976	0.9216922103979939	0.201466369678389	1.901362382274237	0.05366174724470405	0.05217993452400201	0.0005571070671269556	0.8039763326951878			1.261645116285348
3.724636624541938	6.363817864102694	5.353498728363816	1.60457400478693	0.6524488760155484	1.005085213506663	0.6615718672526573	0.6722311373611237	0.3664367414528471	0.256630513614689	0.2774541437030053	0.327445580846253	0.4016596304908589	0.4963347814201575	0.9246116591336739	0.2029599664971602	1.898610619204567	0.05365867885728617	0.05218160546976897	0.0005571058471571964	0.8038947514173832			1.261645362795449
3.732826410589508	6.333694060035285	5.373062640949369	1.613755694934067	0.6578041242071886	0.9848111735360363	0.6679330369705315	0.6693689418742307	0.3677889563737947	0.2543783133753581	0.2771392815427337	0.3269099419640768	0.4011346809588475	0.4956930173371111	0.9240489159833278	0.2026548310730238	1.88613037069702	0.05365686365122825	0.05218323070333639	0.0005571075072807323	0.8038243901077895			1.261645565088242
3.741016196637078	6.501277401135853	5.492051814828395	1.661783581684022	0.6598894478994519	0.9954896425133146	0.6714058143771123	0.6728225733511414	0.3681431920972186	0.2595721145147054	0.2798165723284747	0.3278160270892021	0.4018992174396734	0.4965289779389779	0.9254279178368682	0.202800190079466	1.878729548725549	0.05365926578006372	0.05218505462190786	0.0005571052266100406	0.803812811791653			1.261645768876993
3.749205982684648	6.60670736039885	5.429167919607192	1.656810959622768	0.6537876559836914	1.0110171265235	0.6706982695669276	0.6749619987294637	0.3650719290650092	0.2608342811593078	0.2783027926050793	0.328563220346288	0.402056051449416	0.496968982949076	0.9261113384879079	0.2031086627135056	1.886298220712878	0.05366442802087654	0.05218741688406574	0.0005570994210936223	0.8038093481626545			1.261645995566516
3.757395768732219	6.441797171085263	5.286328925345615	1.582937950379713	0.6395026755026662	0.977795974344478	0.6539880769314665	0.6672712746411449	0.3628286874061532	0.2566226778006758	0.2758539687297076	0.3268908598683989	0.4011844012874264	0.4954413699551468	0.9242654754422807	0.2027304797417188	1.9039475019922	0.05366659400978087	0.05219095362362408	0.0005570960999601579	0.8038479195726292			1.261646230543981
3.765585554779789	6.429122330511277	5.32955391969098	1.570600703915577	0.6733065561648145	0.9970277748609446	0.6689978880234977	0.6699994414267753	0.3702533106598996	0.2534334560849516	0.2787518355456299	0.3277685756487203	0.4023003859378865	0.49664163581321	0.9256585266362749	0.2029218365041489	1.893875821577971	0.05366537705137336	0.05219242180326372	0.0005570961897619133	0.8038329300104915			1.261646460723555
3.773775340827359	6.351327842212357	5.229427412716881	1.565458734421497	0.6627185493373072	1.010113213261544	0.6735062923651645	0.6734351190469808	0.3690715318837613	0.2526672141496241	0.277273074769291	0.3268178413867511	0.4015912090733858	0.4959047430319215	0.9247715848952086	0.2023095778696843	1.887621098902073	0.05366315975426923	0.05219588679160846	0.0005570959065381454	0.8037858928573852			1.261646671018885
3.781965126874929	6.260188033608767	5.115637564205017	1.549483747702616	0.6326400514947692	0.9903949637600046	0.6561617012602085	0.6665624236301233	0.3592256352035857	0.250880213141756	0.2738650895989366	0.3257830591806217	0.3996958076406752	0.4946871097820335	0.9214955416937248	0.2017733692313251	1.885214388551282	0.05365883051961625	0.05219911782970142	0.0005570921044906593	0.8038355461273016			1.261646893083311
3.7901549129225	6.358332406617854	5.241017601611633	1.596013205402099	0.6518059174776553	0.9958639910587117	0.6631318897710206	0.6688248710848224	0.3617628073608514	0.251074274754493	0.2749731055781432	0.3272546695624282	0.4004491837031589	0.4956607047935215	0.9226735725606644	0.2022366700917606	1.897794742491565	0.05365447694629656	0.05219512829341449	0.0005570869483067695	0.803851034156994			1.261647146962861
3.79834469897007	6.36302508662234	5.304253438880019	1.596747846290623	0.6325254625757522	0.9808482140253842	0.6637328633039126	0.6661534906020021	0.3634761688145491	0.2499165743455135	0.2747150066084418	0.3260268143140238	0.4005803162937698	0.4953019826464692	0.9231850689900972	0.2025598747255984	1.883320517527536	0.05365402717459367	0.05219073322487289	0.0005570848789788179	0.8038379535049797			1.261647412496045
3.80653448501764	6.272716324656297	5.16931431802255	1.510341382400143	0.6123216252820033	0.9679326419515605	0.6495976111424955	0.6602236697581931	0.360041996872316	0.2464976320272909	0.2725594777893176	0.3245156672804896	0.4003332691665661	0.4948056548126182	0.9228076602169067	0.2020759861642577	1.873740113867668	0.05365733067408572	0.05218896293660389	0.0005570853989243891	0.8037974404034876			1.261647665328133
3.81472427106521	6.18346546960754	5.105844932799736	1.467048760218045	0.6164831214942386	0.9563384836291022	0.6411922904059946	0.6627694803779461	0.3613248655539493	0.2473370566552142	0.2739187751481397	0.326001150637924	0.4012321064383998	0.4956957835108797	0.9239907099615766	0.2018998607337179	1.883162276946458	0.05366420657473796	0.05218745288174436	0.000557083812728931	0.8038049161760311			1.261647872960809
3.822914057112781	5.968144313654193	4.868627461617431	1.370730365756317	0.5825462852407802	0.8903497813306612	0.6265497928903583	0.6530950322466595	0.3575387754397626	0.2458433890416181	0.2725191491433031	0.3247294705339515	0.3993720734175885	0.4930737847788377	0.921175190632621	0.2009936678006628	1.906226831855776	0.05366935452164789	0.05218725803371995	0.0005570789279300833	0.803885511431356			1.261648107150312
3.831103843160351	5.982012273812773	4.767755218185627	1.37694386727428	0.56018246435944	0.8954209043059836	0.6213796947291282	0.6516560979797735	0.3525923991639561	0.2463010844835111	0.2709892984072459	0.3235280244534014	0.3985867647719267	0.4922702509353198	0.9197509662029946	0.2010204848026281	1.901342146166175	0.05367016813870887	0.05218993415958977	0.0005570752743137477	0.8039411128215753			1.261648360223977
3.839293629207921	6.074098030366305	4.826343535154539	1.421981075968214	0.5772564281563148	0.929266988286416	0.6415047647687585	0.6630206749967654	0.3588119138140345	0.2512928243603931	0.2728443842689721	0.3245426633967364	0.3995383137136979	0.493722494927499	0.9205309503335675	0.2015116898438514	1.871907265094582	0.05367007903659735	0.05219492324258189	0.000557076561278486	0.8039586500675675			1.261648591277761
3.847483415255492	6.151421536498769	4.928800751049513	1.465921387978831	0.5935454113538365	0.9454673126347769	0.6433412583378137	0.6655062282631328	0.3614377862207999	0.2519969053988428	0.272649557620342	0.32518326101168	0.400667420963137	0.4946843777821142	0.921777660872212	0.2015001076734694	1.862538837205408	0.05366988666000166	0.05219750435121658	0.0005570770986468007	0.8039242306953281			1.2616487932409
3.855673201303062	6.254827704764195	5.169370770364703	1.555732662386192	0.6281241060582841	0.9743050280668057	0.6372196272671647	0.6638506063419063	0.3579477855309428	0.2517817281979191	0.2730942742305053	0.325584176967457	0.4005980430538022	0.4951266739802249	0.922575978773743	0.2015798502344321	1.868943616831398	0.05367089960271643	0.05219706918711185	0.0005570733915232257	0.8039571109945289			1.261648971491605
3.863862987350632	6.172011536411248	5.109254402438394	1.47848070029004	0.6402263947856552	0.9429157174043166	0.6557032867068388	0.6600887952138991	0.3602812631109691	0.2502148244649531	0.2734159159174079	0.3254798650060704	0.4000248103931682	0.4945665982132151	0.92245754413439	0.2016690755568122	1.887947246385935	0.05367117005877339	0.05219747447522288	0.0005570689226878108	0.8040418602838454			1.26164918816356
3.872052773398202	6.270072353510603	5.097932551039443	1.516512958978323	0.6378179518534216	0.95643692179009	0.6757936553169873	0.6668002942742538	0.3676930650024283	0.2511033997680303	0.2742038705208183	0.3263946070827201	0.4008571947419141	0.4956624414260114	0.9235419714191297	0.2022573657970116	1.882603600274267	0.05367158661808399	0.05219810040622874	0.0005570682405281054	0.8040084305091125			1.26164938600654
3.880242559445773	6.379520158420515	5.212855728758648	1.607733575079945	0.6483356971907238	1.002961694822337	0.6668905561171857	0.6743769446897304	0.3731983704090784	0.2545198265247774	0.2795086518673077	0.3282617755804582	0.402267027743499	0.4973893060919859	0.9251728712740641	0.202755596862095	1.872458906556833	0.0536707069323555	0.05219695017142432	0.0005570694231350523	0.8039044725183582			1.261649560018703
3.888432345493343	6.203621742293475	5.118441129984303	1.48183858524276	0.6440255037007431	0.9723318838260285	0.6595582085471855	0.6669232663388743	0.3686486855210013	0.2482445060107346	0.2757481553204053	0.3260944069958847	0.3999400623928749	0.4948483588565571	0.9218408350362033	0.2016400833420399	1.880107194547664	0.05366843449082587	0.05219282757966201	0.0005570675479248619	0.8040279771596455			1.261649722206132
3.896622131540913	6.036183291660659	4.845477025405472	1.418128858618709	0.5913856593672413	0.9204528756625029	0.6474916725339624	0.6616815056501145	0.3591184730190475	0.2455810948603152	0.2713774929602845	0.3243984849243299	0.3988327923450073	0.4933544328522241	0.9201066839989224	0.2011414834858044	1.900276879841677	0.05366998320486726	0.05218736553846853	0.0005570636547521747	0.8041227203975496			1.261649885703688
3.904811917588483	6.104006400854185	5.012799353862468	1.465497025439955	0.6183972149658181	0.9170907390372175	0.6440990466913546	0.6607062278161668	0.3609263727791651	0.251250377953375	0.2757121999558892	0.327304792296634	0.4011594075111459	0.4946378386469982	0.922624102529029	0.201702251152133	1.892188624681169	0.05367153478247633	0.05218438346698971	0.0005570621423026715	0.8040226247608397			1.261650052258998
3.913001703636054	6.385480655173492	5.286346489541749	1.525814609441726	0.6783468212951761	0.9371012450999532	0.6568184941754625	0.6623344356938701	0.3699927498613018	0.2532063453251636	0.2781259613836585	0.3281579942294127	0.4023815232100795	0.4959324054777977	0.9256269297233451	0.2025020256699549	1.884275271900777	0.05366940857879338	0.05217754491469932	0.0005570634011377585	0.803918352854523			1.261650206984057
3.921191489683624	6.303689095920178	4.974258628082272	1.522222208141985	0.609131919710035	0.95976340925635	0.6478870808598032	0.6623721758813129	0.3639225241426546	0.2490104545102765	0.2729300471794373	0.3254871055078524	0.4001344671257329	0.495461065081867	0.9226526082964006	0.2020054384612381	1.877744411429719	0.05366519481392019	0.0521674140200542	0.000557063251001581	0.8039392715302484			1.2616503495178
3.929381275731195	6.091954296172817	4.912626715630029	1.537633434783702	0.6016363628703576	0.9776602806140537	0.640212564685452	0.6644196436127532	0.3608754567277079	0.250114644622445	0.2734822130723703	0.3254634671527213	0.3998146724626127	0.4951914192427761	0.9212956461013759	0.201742754020111	1.880975664143451	0.05365909232997071	0.05215701268919143	0.000557059458493568	0.8040016710471403			1.261650497612643
3.937571061778764	5.97794977991603	4.897014636258235	1.512737437151472	0.5992299122356458	0.9465869097287209	0.6483741709236608	0.6630157910907252	0.3625919552183478	0.2490499504025912	0.2740909676476581	0.3258653931313489	0.4002877802115408	0.4947802752102666	0.9216020113214756	0.2018872195220298	1.892057043533408	0.05365619948457978	0.05214928389136245	0.0005570556683647112	0.8039819023996123			1.261650645922699
3.945760847826335	6.068380310606404	4.918095685249065	1.472195795608925	0.6040463124105734	0.9305862834302884	0.6610230633221256	0.6628348354255613	0.3634302012805765	0.2486456617787081	0.2742691794645427	0.3261536602560504	0.4003955482712687	0.4951076703320509	0.9223698039012408	0.2021636965139179	1.878017034814973	0.05365747064765367	0.05214106221800299	0.000557055911394024	0.8039509740308489			1.261650803157898
3.953950633873905	6.251744891523973	5.060971006187529	1.499308700721108	0.6203664878231084	0.9529936716049889	0.6612279197375569	0.6642538716761102	0.3665405623347973	0.2509673038131498	0.2772774560153747	0.3267374528275773	0.3995091978588505	0.4953798211311226	0.9218223238407576	0.2019723816699286	1.877097285022201	0.05366382062822946	0.05213559405512459	0.0005570580479235525	0.8039407814445612			1.26165092351841
3.962140419921476	6.134274619525351	5.045436777081189	1.481029204442565	0.6082714074286604	0.9425471606592529	0.6530875584470468	0.6632506340268718	0.3650234941563177	0.2518332879147812	0.2769562819520489	0.3269733446008823	0.3991661071785485	0.4951318506105775	0.9207337970760151	0.2017004090163766	1.883150009103809	0.05366939463012688	0.05213758245743952	0.0005570575631128697	0.803979718995483			1.261651000305925
3.970330205969046	6.164306523044507	5.079160607433194	1.439925814422458	0.6183684279502282	0.9310604001823251	0.6493376730561073	0.6612756135611477	0.3603775686230553	0.2494822301575927	0.2758625332365577	0.3267639294915739	0.4002540655431279	0.495231508308031	0.922301958962121	0.2021280706369849	1.884899952894831	0.05366623269010092	0.05214608836266085	0.0005570533484365957	0.8039898800985609			1.261651130573936
3.978519992016616	6.179389893424212	5.028925499371246	1.44365516719628	0.6090359554160452	0.9137403547126873	0.649240101422662	0.6558258458217362	0.3567491843888411	0.2459874005971101	0.2744005788436531	0.3256130689187456	0.4002253311987062	0.4941176783813053	0.9223254685227636	0.2019890470656605	1.878199241404057	0.05365917736217674	0.05214873354854983	0.0005570517247107	0.8039806539753761			1.261651269041314
3.986709778064186	6.285396890952824	5.131274131995649	1.538054029634519	0.6169363059630399	0.950360215125995	0.6594740601587038	0.6613488316920985	0.3624550236624981	0.250796988875758	0.2754060759063596	0.3261255036020519	0.4009676851477849	0.4949491068775905	0.9233360314845194	0.2022663662414241	1.862929360820923	0.05365737821893999	0.05214184063352609	0.0005570538057789873	0.804015059450447			1.261651377151103
3.994899564111757	6.322374193274079	5.224041569207131	1.55454884031453	0.6410983991784397	0.9888257426246513	0.6643514655528253	0.6680170770572776	0.3619419900652074	0.2525799512934472	0.2749235315965524	0.3263403089395006	0.4012328238730127	0.4954546973591589	0.9239522479487741	0.2024293710552126	1.866655970718838	0.05365889657961089	0.05214468556840627	0.0005570542155728975	0.803976257280254			1.261651444121473
4.003089350159327	6.420131745342752	5.182352561140418	1.565025727945239	0.6410731633490662	0.9730682327107169	0.6621346114207096	0.6653099231507781	0.3610331119032765	0.2508635174206789	0.2753916121873473	0.3264656564418246	0.4010778498150449	0.495447707811969	0.9238807471299547	0.2023379402571132	1.881849901925138	0.05365953569099235	0.05215036825249457	0.0005570506151966428	0.803918994773181			1.261651537459099
4.011279136206897	6.351011799016277	5.054450954913293	1.615789091888868	0.614661122937554	1.002171078644614	0.6421411357977516	0.6686171614387337	0.3611725868717803	0.252050805404769	0.2758030085955135	0.3257804722429813	0.4006711139182614	0.4959430238850561	0.9228609220564609	0.202233632287699	1.893425494529417	0.05366156061930756	0.05215148477432564	0.0005570471666051988	0.8039570680716422			1.261651654045571
4.019468922254467	6.142447232637693	4.998267247107204	1.535816068169018	0.6045665543453775	0.9839300946811396	0.6380351235160532	0.6650601408396034	0.3588718501523188	0.2494550799234675	0.2742408313934068	0.3256949437788861	0.4004519720188907	0.4953603753018704	0.9221812621456545	0.2021148316366986	1.887413619957577	0.05366310118552656	0.05215430007735575	0.0005570475789092134	0.8039757637356977			1.26165176251349
4.027658708302038	6.10618437836838	4.953047231931836	1.463855424405132	0.6169043092964637	0.9522461890703914	0.6501282351165081	0.6647928984070045	0.3623040573754346	0.2514543880845749	0.2758423693559389	0.327212974751777	0.4010807228328729	0.4951850636794773	0.9226306958442605	0.2020503235118815	1.879577717315504	0.05366599811785805	0.05215847833998217	0.0005570493515838993	0.8039445848183493			1.261651855440147
4.035848494349608	5.963330221716955	4.773620313338951	1.370647335502151	0.5834811454437387	0.9136528251579682	0.6438708389200625	0.6598707189925233	0.3624861918159173	0.2482057018790827	0.2746386626481668	0.325334049767976	0.3997593958249168	0.4935230964999062	0.9206751857637738	0.2013211597165735	1.87703398487038	0.05366922542751133	0.05216391638272324	0.0005570484249832523	0.804024095953363			1.261651937365642
4.044038280397178	6.144744360183316	4.900822923912306	1.508432398479059	0.5875543339895815	0.9219763264129001	0.6563664329777273	0.6579465044908276	0.363037264836738	0.2463971933987963	0.2734037040293763	0.3251611289649428	0.399610293187046	0.4937391464244333	0.9211419811756347	0.2016988823034466	1.881225424376154	0.05366900792272337	0.05216794395725043	0.0005570457089520793	0.804047890662356			1.261652018680878
4.052228066444749	6.324741614052527	5.139647368885642	1.53608981775469	0.6446816475023038	0.9513784506537937	0.6719352762273694	0.6641894327613929	0.3651010046357194	0.2498017995603433	0.2755696459730572	0.3271763238823668	0.400739924432005	0.4950475322826871	0.922560278488447	0.2022541474041598	1.881610450932495	0.05366612051213317	0.05216823202609194	0.0005570453405921631	0.8040681987010073			1.261652105469165
4.060417852492319	6.157083166033717	5.032308146221144	1.474648549815842	0.6277580687100176	0.9589375325475402	0.6553651176766636	0.6673555472093436	0.3632516915520748	0.24907735957088	0.2759233685093185	0.3275829940420858	0.4005250422029046	0.4950179869627663	0.9222557818981074	0.2020725067482697	1.873397185968721	0.05366188861492274	0.05216960674077085	0.0005570479392545305	0.8040539079188425			1.261652170550884
4.068607638539889	6.205254904902747	5.165460110740364	1.54722908979061	0.6412949980403773	0.9830839698372593	0.6617264050216237	0.6700268505856989	0.3693062089612934	0.2508583857202265	0.2769161864058475	0.3271206087591255	0.4008733069673424	0.4957685478614843	0.9236574581274951	0.2024023247255994	1.873160322590731	0.05365775971176315	0.05217312968468497	0.0005570491829685901	0.8039642522605325			1.261652205005004
4.076797424587459	6.077256277636053	5.004339542430245	1.48387600044689	0.6382828544581226	0.9498253470104334	0.6557512760153623	0.6620724838174298	0.3653687092298761	0.2506100883227839	0.2740754281296367	0.3251035590313437	0.3995999364625011	0.4943993290876963	0.921449688468016	0.2014827824861752	1.882416995740644	0.05365437287891806	0.052172924877996	0.0005570471623001895	0.8040663927116413			1.261652202864406
4.084987210635029	6.023963130706266	4.868808798773387	1.44643774015943	0.5869501484151722	0.9319679426584966	0.6379465117531292	0.6578303849066108	0.357881999399178	0.2482876008688056	0.2724414702958309	0.3249304689546905	0.3993856080600134	0.494018456488958	0.9209760365126325	0.2014398595806815	1.891073943883012	0.05365626931389308	0.05217707097992346	0.0005570453230930493	0.8039921976031666			1.26165222433115
4.0931769966826	6.308689666961931	5.068610126279327	1.61846321552518	0.61505021951016	1.001619625276057	0.6557777743037234	0.6706066645119928	0.3639930818436909	0.2533259282304112	0.2770538594561018	0.3277691386463772	0.402009285354737	0.4972653955586705	0.9254447876332847	0.2030197894766518	1.888465635117048	0.05366183297944176	0.05218909730021003	0.0005570476309270981	0.8038739176122083			1.261652230090082
4.10136678273017	6.354122181211679	5.141054156449538	1.623722868681474	0.6388461261992968	1.017822309171787	0.6764333552369761	0.6771313813091661	0.371875386006286	0.2567039337484975	0.2783833266167729	0.3279814885036839	0.402150325114484	0.4969997994137759	0.9257965345814146	0.2028422971007557	1.887768264266392	0.05366701548509453	0.05220186497435395	0.0005570509676010434	0.8039017631786558			1.26165218912789
4.10955656877774	6.146716737010041	5.049462053486469	1.459747691825325	0.6124560978219675	0.9280901333414014	0.6549339706728314	0.6650217818196767	0.3656073096267377	0.2527419224399225	0.2752672267995364	0.326235415406128	0.400516932311393	0.49462431421901	0.922855129642086	0.2020657694359287	1.888115094418034	0.05366985254992306	0.05220987645177042	0.0005570506638736099	0.8039347840831981			1.261652134721968
4.117746354825311	6.075798483012762	5.067715285184573	1.443389095662071	0.6135155693274318	0.9135379973003072	0.65194109784753	0.6609954394228326	0.3634385929674275	0.249474926665148	0.2748949140793373	0.3262872355597359	0.3996926633691169	0.4941445691575538	0.9213724711863388	0.2019414818968983	1.899685774147236	0.05366993248120651	0.05220981082224173	0.0005570488859055641	0.8040267254599277			1.261652095407924
4.125936140872881	6.109298456073289	5.132207032835184	1.508582102639654	0.6292332666368963	0.9454441279855986	0.6512555668234332	0.6617919557606678	0.3621897584549034	0.2486545607159453	0.2759013264312495	0.3268615794381188	0.4002758419033643	0.4947820549634518	0.9223944133754315	0.2024057033117692	1.888859985310783	0.05367080785308237	0.0522112690432168	0.0005570501435212142	0.8039996847372264			1.261652050259338
4.134125926920452	6.147485187898997	5.146289405331716	1.516113867770208	0.6159371987338715	0.9570213973127082	0.6461262396041523	0.6626793963334356	0.3625837058575883	0.2502907048494611	0.2765866084802032	0.3272687916688342	0.4012871556127596	0.495431946068713	0.9233831465262022	0.2025674432708383	1.869577056300706	0.05367169228376867	0.05221438057733498	0.0005570537882722614	0.803916584424815			1.261651969551674
4.142315712968021	6.275042099005444	5.169448059570501	1.526035618083517	0.6190936890736013	0.9422301051728941	0.643254664319587	0.6630040414501656	0.3646141424109945	0.2520818226795002	0.2754535998363679	0.3267918493596404	0.4014534899867691	0.4962305563658195	0.9244541066273071	0.2026852738734254	1.87432710192353	0.05367373312381432	0.05221530249528528	0.0005570558335514925	0.8039706636556562			1.261651863241568
4.150505499015591	6.312407946465042	5.230476463640541	1.525713785150995	0.664345900940438	0.9298983459718422	0.655777052106448	0.6606386565288868	0.3621847534828656	0.2510487433878775	0.2749329584357607	0.3266446198658737	0.4008939994521667	0.4960784873109054	0.9243051969776596	0.2024590708355505	1.899868587861769	0.05367921465524703	0.05221641697655471	0.0005570552049108319	0.8039899594369702			1.261651755767866
4.158695285063162	6.178329772955648	5.030087314742479	1.493217286529189	0.6503574011585094	0.9292990289791555	0.6615534566597107	0.6616380800553564	0.3610411574345077	0.2527126398191586	0.2762367577196704	0.3277302893554478	0.4011451803764552	0.4964119218424271	0.9241182148631387	0.202449751675953	1.895908211807061	0.05368356244698972	0.0522198224570557	0.0005570550353337134	0.8039493549407823			1.261651654744703
4.166885071110732	6.239468030103137	4.927987400753256	1.458504522510306	0.6028012535960555	0.9287963512810696	0.6487656664488598	0.6618753383225687	0.3607383975024184	0.2531384989558607	0.2767023002123015	0.3273498852133698	0.4007174940078096	0.49612650853504	0.9230888149360859	0.2025490394511824	1.863467946828782	0.05368231778232482	0.05222245515543122	0.0005570578011923687	0.803899954397261			1.261651544300069
4.175074857158303	6.328480584709772	5.015838744267772	1.47962813816194	0.6062167811701146	0.944897404068614	0.6501574599045162	0.660589583699688	0.358592500740214	0.2496977164568193	0.2741744798945625	0.3260549569097199	0.4004649455719816	0.4955182760261607	0.9224930125366235	0.2022493122432029	1.859957240999942	0.05368037906926022	0.05222290819630344	0.0005570612989825352	0.8038237655730394			1.261651408213542
4.183264643205873	6.506888012876669	5.313568393402976	1.551080907193705	0.6316941599314192	0.9784235251586123	0.6525545607916408	0.6637375739182613	0.362166666673014	0.2500540630044835	0.2744613233562077	0.3266102477462328	0.4014571729047006	0.4965307071096372	0.9248005501793348	0.2024897005677383	1.871420845144093	0.05367622471512161	0.05222226259211209	0.0005570617382085074	0.8038250083718488			1.261651261319612
4.191454429253443	6.662544646761351	5.457362749102168	1.648778366318763	0.660111950897496	1.011459922792188	0.66349719164058	0.6726705261183403	0.3680121678812625	0.2559624433212253	0.2787703442632213	0.3292648993596851	0.4031363749232625	0.4985827407528	0.9275166678166534	0.2031008415157766	1.892800260376918	0.05367138804965257	0.05222020603141959	0.0005570604014736113	0.8037988364979155			1.26165112776083
4.199644215301014	6.657051168958753	5.715604836281717	1.757820925122223	0.7265509945087674	1.044559148184638	0.6875587065131542	0.6768522893108272	0.3773743608089613	0.2598738708129116	0.2836099091118331	0.3315435810015587	0.4038939707542629	0.5000014959681635	0.928776466943918	0.2037402851031312	1.881811907344659	0.05366825967168656	0.05222160858153054	0.0005570615940009486	0.8037157243318714			1.261651017598312
4.207834001348584	6.453552983714332	5.370363520406523	1.623482467555033	0.6911726455505942	1.010654061396951	0.6695336137553838	0.6743652365966361	0.3690050779323888	0.2541982267068141	0.2795003619643693	0.3287044514345094	0.4030411865713189	0.4985217460481157	0.926181107737297	0.2033197211544397	1.875987226130204	0.05367007573814018	0.05222454746965871	0.0005570664515770066	0.8037352025821			1.261650863364955
4.216023787396154	6.197868999338056	5.172602858284558	1.568141535022353	0.6379752488957368	0.9802105488155265	0.6505314862994579	0.6711506396543486	0.3648603865746851	0.2541239647367339	0.276473670589484	0.3271090213656829	0.4025595096325557	0.4973558954424739	0.9246206761906539	0.2030502099217904	1.880696387475917	0.05367040506811577	0.05222143617968416	0.0005570694950795977	0.8037403909664164			1.261650689099317
4.224213573443724	6.303954245921236	5.236039283524049	1.608809863779133	0.6345006354182681	0.9878370262646496	0.6529997172072569	0.6673880036709918	0.371002797320213	0.2557507321157657	0.2784143812392233	0.3279726453895506	0.4027615650558244	0.4979660083689914	0.9251473670492556	0.2032974028892707	1.893221939210062	0.05366981527472046	0.05221740656459534	0.0005570675912736393	0.8037069577845943			1.261650547696602
4.232403359491294	6.453004023985293	5.315538987329265	1.586320476180058	0.6528657974255907	0.9837116455338145	0.6586473938348049	0.6691763425511692	0.3685190318192346	0.2549175832770715	0.2781991067135651	0.3278696407341081	0.4026366964029917	0.4979408847302431	0.9261653665932414	0.2032235113883797	1.897361477488172	0.05367026940912978	0.05221849525099436	0.0005570668781128598	0.803701449891447			1.261650428654715
4.240593145538865	6.39103998731613	5.303062232044918	1.514883696997477	0.6603100465663296	0.9851048398179402	0.6751221772467236	0.6780829441432765	0.3708682230059376	0.2557096932555639	0.2808853044582164	0.3299490578360783	0.4035095519224695	0.4988726784650875	0.9271792663982669	0.2034430118360435	1.869736363589223	0.05366887300558447	0.0522221806380903	0.0005570708671591764	0.8037237951458077			1.261650280873539
4.248782931586435	6.227961643671225	5.143481342228895	1.523610386352516	0.6462243089382388	0.9858036316866114	0.6719753040543471	0.6733785218174089	0.3673999641336929	0.2550236143872994	0.2787479862731088	0.3283111857885916	0.4026564119496081	0.4980733030787982	0.9259328927448679	0.2028586799021521	1.866944720594036	0.05366621918494673	0.05222971075091522	0.0005570754427147611	0.8037767279528085			1.261650092194122
4.256972717634006	5.97652316123593	4.841023717410935	1.448052449340063	0.5860898872424156	0.9359979953848675	0.6410504684843983	0.6644070919572138	0.3592332467033671	0.2512836095256454	0.2746452818780654	0.3262447146716373	0.4014834982205502	0.4955591097661204	0.9238546836847399	0.2018708338953622	1.876072070925056	0.05366515047626749	0.05223714380594339	0.0005570762758184695	0.8037710411178133			1.261649909414339
4.265162503681576	6.010087009860195	4.828752732786572	1.426046855689994	0.5795566851443815	0.9143636006117745	0.6307752876296299	0.6615576639130525	0.3589262254763968	0.2498155442848329	0.2754984649843441	0.3277969713599782	0.4020962879858777	0.4958771901901872	0.9241148017953266	0.2020684338234021	1.896766683647038	0.05366860210388259	0.05224040423174279	0.0005570746808912523	0.8037927658015732			1.261649762877392
4.273352289729146	6.088841445765972	4.981803216228634	1.44482884943048	0.6021246573410957	0.9336759903334834	0.6415665298182629	0.663726774786931	0.3616260719593886	0.2509415087902307	0.275416225529113	0.3287671923060003	0.402395640538502	0.496867148890025	0.924063257490857	0.2025931015890706	1.880895238794114	0.05367180231514827	0.05224335079383025	0.0005570754992315753	0.8038031298270814			1.261649629772647
4.281542075776716	6.145257980390887	5.064174176503938	1.463899131482844	0.6385506432188065	0.9674096870619172	0.6657190219732412	0.6723114904024998	0.3651358059456869	0.2517741500548805	0.2764005885440047	0.328251559666258	0.4025469512303166	0.4977122762793813	0.9249015408622886	0.2026274463527515	1.860569928321799	0.05367750860120526	0.05224611426297589	0.0005570791661809254	0.8037401152731376			1.261649487199032
4.289731861824286	6.434892079925956	5.298613053052758	1.548036002964991	0.6735112384557563	0.9931141281170131	0.6751059170423227	0.676670527960908	0.369147381628286	0.2564635076308577	0.2802078387670693	0.3301336924878396	0.4039491890008214	0.4991412004166789	0.9277557560884224	0.2032720905510998	1.873079315205594	0.0536867501249034	0.05225392428239578	0.0005570812087291689	0.8037399336651087			1.26164933174192
4.297921647871857	6.406255949148222	5.446842543430979	1.605800074570793	0.6774207919184596	0.9770936525818373	0.6817314762650813	0.6721870638242607	0.3748404183952881	0.2566308489455668	0.2831336386107196	0.3306785034973628	0.4043015167100781	0.499317123852035	0.9283437056239139	0.2033640647213163	1.889601226116701	0.05368986416170252	0.05226573632561606	0.0005570800256299027	0.8037658756383763			1.261649176370839
4.306111433919427	6.368089755085615	5.386739274670375	1.611063464130408	0.6590605404145639	0.9715349435037974	0.6793912242613959	0.6697966855599579	0.3697213459429746	0.2550372522656122	0.2807878207261171	0.3297726781011973	0.4037310965573165	0.4985526543621671	0.9275906145130742	0.2031907766909254	1.882216616129017	0.05369014761651784	0.05227331035422252	0.0005570795331356658	0.8037458497394142			1.26164905676919
4.314301219966997	6.619700744726336	5.432663832518565	1.716603654097859	0.6583613651050254	0.9979699970404395	0.6741085822591356	0.6698979102231939	0.3685122200079709	0.2556652428411349	0.2803159461144667	0.3302778472604774	0.4041705699480614	0.4991565394260715	0.9278780854597241	0.2036339193607618	1.868803609671667	0.05369236000859613	0.05227765179246165	0.000557082719974223	0.8036549954650931			1.261648942611951
4.322491006014568	6.493286498815932	5.388644808702465	1.63846851152852	0.6595323423549716	1.013986740959111	0.6737711152942844	0.6759418273806885	0.3718096764392851	0.2595623111205265	0.2830041793394255	0.3321466715948152	0.4049324635882701	0.500968706807375	0.9280486138629322	0.2038993334578091	1.8779854263435	0.0536886921690343	0.05227882014817719	0.0005570874003769347	0.8036681331274262			1.261648801324661
4.330680792062138	5.869987835013783	4.749655810370772	1.363757580080326	0.5935395409617413	0.9241908307531207	0.6554108576478278	0.6671685056466926	0.3622887690177427	0.2503061454003145	0.2751096745199795	0.3273156820335553	0.4015689379498633	0.4962968328802492	0.9229430533042216	0.2021485456110977	1.888425141145396	0.05368317443425696	0.05227795006411135	0.0005570872589170584	0.8038073296279257			1.261648667577036
4.338870578109708	6.067495768339449	4.904639074549884	1.432249662343092	0.6130361515390624	0.9348699808326233	0.6642861935375416	0.6661111566981098	0.3646346003294348	0.2498242930825355	0.2762894364082766	0.3276621037654386	0.4016897382412547	0.4964275533608501	0.924092751252542	0.2023148855939346	1.898799583874568	0.05368175565590014	0.05227361499170078	0.0005570845835172503	0.8038533215025794			1.26164854361538
4.347060364157278	6.702779526064209	5.450196996735742	1.687876736399645	0.6962178990026616	1.01600730288245	0.7070911602637384	0.6770858169584483	0.3797571749628322	0.258483678323053	0.2837513392000502	0.3322761383240314	0.4053723876834116	0.5014567678467428	0.9299764541996673	0.2040525986375595	1.893879394083444	0.05368203934092721	0.05226649580038455	0.0005570870896003263	0.8038698654702771			1.261648427199646
4.355250150204848	6.556669872909461	5.197028029641872	1.687519863888065	0.6482586545871544	0.9882572221023875	0.6724791617287635	0.67154589328422	0.3716040592300694	0.2585639246271925	0.2812949543028034	0.3299789703427909	0.4039265264044445	0.4995119581397844	0.9262002106012452	0.2034390592717094	1.889298114362657	0.05368473502302218	0.05226472347155391	0.000557092041079975	0.8039507265787376			1.261648272253735
4.363439936252419	6.361037719929155	5.180016419555288	1.599006500108478	0.6337866991851369	0.956984277623061	0.6590779708722982	0.6676098423218831	0.369260661851546	0.2573113703296631	0.2809331932760479	0.3291623998080792	0.4032921842247306	0.4975972335901768	0.925436489649854	0.2029648430146506	1.894115382895517	0.05368775016894112	0.05226242708306834	0.0005570935960324097	0.8039970504515405			1.261648112483168
4.371629722299989	6.251957856284278	5.198412443103364	1.508036276976936	0.654710986139046	0.9564774080273405	0.6709012809263736	0.6745184940676527	0.3726188846502002	0.256937144121467	0.282337851457268	0.3299356042829487	0.403722187291722	0.4982618377404654	0.9276330564946671	0.2030679163660548	1.903183805716443	0.05368714132784544	0.05225242948804222	0.000557092062783371	0.8039550420130628			1.261647968874332
4.379819508347559	6.310857486437172	5.165444061198092	1.540084088663545	0.6483369733423019	0.987563219492899	0.6746801739968322	0.6765776292382516	0.3727474594870879	0.25809067294753	0.2830465563255947	0.3311497120478371	0.4037249184368976	0.498884673353756	0.9274624412265081	0.2035160323535847	1.901158449302912	0.05368367766201307	0.05223884331957329	0.0005570920330151697	0.8039506716372687			1.261647844866991
4.38800929439513	6.361713185050069	5.18417283056198	1.561258424272862	0.6492312705659858	0.9807933677886057	0.6700602946640856	0.67046003805548	0.3729647508498771	0.257220641955395	0.2833376392798807	0.3307981216084658	0.403906256320093	0.4992626703796955	0.9272089792728034	0.2036797524564722	1.880954363166651	0.0536803741774653	0.05222681291816346	0.0005570953059690253	0.8039796040409239			1.261647720882002
4.3961990804427	6.310374114146386	5.222258393745785	1.562561937022796	0.6653189673653345	0.9982658050368426	0.6811345327818067	0.676213322810908	0.3753997088509559	0.2567407177743065	0.285394419115431	0.3319012874450065	0.4048546897568633	0.5011189986327015	0.9288501865668191	0.2040958076677039	1.881583444703436	0.0536788037157556	0.05221499320098388	0.0005570980783227621	0.8039046329177301			1.261647585061797
4.404388866490271	6.37912754743186	5.269917294108887	1.582826689258419	0.6754404092997004	1.013030063485628	0.6849526650065748	0.6797026876995464	0.377950096653405	0.2561234736902109	0.288592624564625	0.3337707165939189	0.404844040274752	0.5009789888907014	0.9290823452464597	0.2039149941787713	1.900496894886439	0.05367334850028412	0.0522039399001012	0.0005570972090665469	0.8038436000418954			1.261647453243468
4.412578652537841	6.424990575023116	5.264608743451311	1.580762407537004	0.6887383477473062	1.019032611777534	0.6904130757940053	0.6803915017435824	0.3795509325369745	0.2605709663787518	0.2868441109138006	0.333065213217416	0.4051630672934475	0.5008578632172588	0.9293734864087404	0.203888633160849	1.915934454472686	0.05366956108033192	0.05220205394483707	0.0005570954396391397	0.8038269305665812			1.261647348486612
4.42076843858541	6.272019948267836	5.16605938272025	1.550283346456294	0.6559031655894852	0.9901121578917501	0.6815591972908797	0.6754934679834748	0.3719700528868983	0.2580286964213691	0.2814640377007445	0.3314247536881398	0.4047578905453639	0.5001707097162899	0.9286834035245765	0.2036279680122994	1.897722400919627	0.05367200712138486	0.05220838378539111	0.0005570972081953627	0.8038538223395451			1.261647259705131
4.428958224632981	6.160395836980121	5.00403253219239	1.513737328160824	0.6146728499821345	0.9588194770740572	0.6736332939198456	0.6727055698217826	0.3695130400500715	0.254318568782799	0.2786656685085599	0.3303579001861647	0.4037105629853836	0.4993910282989851	0.927306452795849	0.2031434790373894	1.88907592548863	0.05367793651737968	0.05221927366651746	0.000557101554029357	0.8039370393482089			1.26164714616048
4.437148010680551	6.22681027953058	5.080227598589598	1.553342125593497	0.637231049198174	0.9719635933890252	0.6688911441025585	0.6747457635367039	0.3678806488710295	0.2549500548920013	0.2794721297508375	0.3301904841850701	0.4035273589264274	0.4990914796887287	0.9264054381450857	0.2030309584791266	1.900603173787341	0.05368094345073073	0.05223061071097475	0.0005571034855416772	0.8039554141573826			1.261647015003161
4.445337796728122	6.301512639039326	5.276252109540199	1.6085900596879	0.6642464293520934	0.9934604634375755	0.6712124945036295	0.6718146701697539	0.3674477064227076	0.2545504327253424	0.2797635432447184	0.3308641335057166	0.4037043316589298	0.4989908399352477	0.9269851499422054	0.2030684763291519	1.918079254773454	0.05367916027504142	0.05223994710974728	0.00055710104045395	0.803928040190635			1.261646915898927
4.453527582775692	6.114340474016092	5.057519649588905	1.516407719476421	0.6267907253309859	0.9864176029567244	0.6564787413447647	0.6654572888387884	0.3653966029746017	0.255438485032256	0.2770540200716083	0.3304045093920058	0.4033752871788281	0.4991724066162549	0.9263542763904253	0.2030943650971133	1.903515890329263	0.05367501076711655	0.05224442592872869	0.0005570996731733577	0.8039273407389723			1.261646847277138
4.461717368823262	6.102769493352488	4.951109191639601	1.45782117859582	0.5973529093969411	0.9565354404095505	0.6465903428832287	0.6629521025859517	0.3641696631503859	0.2561948557394452	0.2768183946094853	0.3305251631703672	0.4036628250285078	0.4995779225724801	0.9259969079821538	0.2032726470345607	1.885980446927711	0.05366894120033848	0.05223988833433441	0.0005571038224650274	0.8039415324604831			1.261646761022611
4.469907154870833	6.199258556400696	4.966085228584967	1.472842222097572	0.6000704485115553	0.9466849706700817	0.657776825568777	0.6673086050622412	0.3679848756748452	0.2577697800284475	0.2794033722367229	0.3312137184798523	0.4046886069673983	0.4991910117959684	0.9264036633082222	0.2032505891775941	1.885598163586019	0.05366581348524639	0.05222862304109071	0.0005571069013008712	0.803910108710097			1.261646639575567
4.478096940918403	6.054724104733419	4.989782079847194	1.486402716927215	0.6155090977950616	0.9477754697464373	0.6621979843912815	0.6674737466864356	0.3732146938228863	0.2593343781563575	0.2825702436380111	0.3313340629300181	0.4047786919322753	0.4987588796736638	0.9260665196369102	0.2031443786113019	1.892239904957467	0.05366230593369768	0.05221493165257847	0.0005571061168227415	0.8039310084432857			1.261646509574726
4.486286726965973	6.075305459586711	4.960036314730775	1.481618148479561	0.6143567441596807	0.9425610911388693	0.6522691362158336	0.6680891304443155	0.3685521745856125	0.2585919392726401	0.2822086909040378	0.3310366721966414	0.4045609753687162	0.499054761312698	0.9259470505552533	0.2032494412818194	1.912240931405283	0.05366136406932694	0.05220185803282553	0.000557105139241291	0.8039522982507459			1.261646412493182
4.494476513013543	6.273395837448664	5.189570815215629	1.555460729103756	0.6535330490346863	0.9765958402118088	0.6653111866057151	0.673906235362653	0.3693961799312319	0.2596585458368858	0.2803604890454771	0.3314947606887335	0.40469854289326	0.4996232624192643	0.92783008270298	0.2036854177115023	1.906000297422057	0.05366570640554395	0.05219346298104518	0.0005571074932323314	0.8038790497415764			1.261646316658252
4.502666299061113	6.352833518117103	5.434806438281455	1.590877561651481	0.6934117436987275	1.024826857597078	0.6920608346258776	0.6790830173198031	0.3738137681303107	0.2612628528370063	0.2839240243696641	0.3332015246803749	0.4057129897925085	0.5010060650044691	0.9304169838451096	0.2042128009878171	1.895893533627547	0.05366703469301628	0.05219696731576093	0.0005571110275592253	0.8038756747984963			1.261646211714655
4.510856085108684	6.161489773770859	5.029415089163867	1.515047181334487	0.6315373315291161	0.9910653023961091	0.6672717383036779	0.6756563507462321	0.3694128460734455	0.2572222228662787	0.2812785185104015	0.3310044772433846	0.4039656918858252	0.4996394148961264	0.9266599163837975	0.2036037429853653	1.894799097559072	0.05367163137209416	0.05220655831454526	0.000557112072740179	0.803951377759682			1.261646081287869
4.519045871156254	6.291397734986663	4.988081852556785	1.537508532007743	0.6152007785572473	0.9782694973878279	0.6541269250927144	0.6737117861836298	0.3685086349426195	0.2550867128813746	0.278331108008981	0.3298467027230508	0.4030569418849864	0.4993637197186228	0.9258172916096939	0.2035806383869612	1.905287223193244	0.05367416761390458	0.0522064237067955	0.0005571110196141508	0.8039927071528181			1.261645953914482
4.527235657203825	6.292041531166105	4.935761827510121	1.508367209056475	0.6048383764185439	0.952207222457236	0.6600543253964805	0.6717432512098394	0.3802221232927924	0.2557814288712366	0.2856846802422248	0.3323847203761748	0.4042717166264941	0.5010843058532577	0.927076551181049	0.2039759663465922	1.89572764894073	0.05366973795619494	0.05219855165068295	0.0005571113826128527	0.8040362194722039			1.261645846394719
4.535425443251395	6.067557994586737	5.009684920672098	1.475457070514575	0.623734550714238	0.9451595386273191	0.6686654735772997	0.6720173644336281	0.3794806661205461	0.2554285677912474	0.2862061859984175	0.3328708967857669	0.4046142952265678	0.5003139861557285	0.9265612745940003	0.2034253664407959	1.879984773226868	0.05366953673929464	0.05219308985363311	0.0005571142717507067	0.8040371471159983			1.261645735532764
4.543615229298965	6.096552268799676	5.13191622598854	1.54158783481505	0.6172946509302691	0.9807783516128629	0.6520785992827793	0.6734756679819499	0.3640969071315007	0.2548452182832807	0.2784502663064941	0.3306932779252745	0.4038571677002965	0.4992532721582909	0.9256543035178767	0.2031396276599788	1.88071257884335	0.05366915953531076	0.05218648165875848	0.000557116311975271	0.8040511888852817			1.261645618230657
4.551805015346535	5.959347576727007	4.845248771298508	1.4743378772606	0.5818242027238202	0.9550585335244605	0.645187541943236	0.6680377068465716	0.3625503928597972	0.2539990583862987	0.276255682100834	0.3293114741443076	0.4031554579870055	0.4984615923481714	0.925239189120207	0.2027824271435591	1.890132209154494	0.05366859336989192	0.05217948376783505	0.0005571146738173378	0.8040379120411606			1.261645520031937
4.559994801394105	6.137246196039029	4.990967422265056	1.502041798894897	0.6345150728530624	0.9731075642553428	0.6675488187787307	0.6751012228463487	0.3670264496462159	0.2549802726261663	0.2788793944213973	0.3306313832981692	0.4042020029754264	0.4993794070544584	0.9272223262562403	0.2030148084884711	1.898073731305964	0.0536708246245916	0.05217710518118406	0.00055711237388116	0.8040001723071682			1.261645455672173
4.568184587441676	6.411163394408391	5.232319685718037	1.545502681244306	0.6686981812848967	0.9983859974923855	0.6818641372207938	0.6774509041323622	0.373140189746191	0.2593675035909827	0.2838563621664231	0.3325150745820071	0.4055468789057575	0.5008876661286038	0.9291531867484236	0.2037929222173331	1.881403222424435	0.05367316707020064	0.05217998815430448	0.0005571138041906878	0.804020445869045			1.261645406472695
4.576374373489246	6.239545517745848	5.097814633804395	1.506680531017865	0.6331832946727178	0.9765219084948698	0.6691620584232092	0.6703493886186562	0.3698635323890025	0.259866765997993	0.2820888215505973	0.3323516246230888	0.4049332673584224	0.5002585421772117	0.9278547165608483	0.2036300299715408	1.880057500520775	0.0536765863180434	0.05218061637001561	0.0005571176429117615	0.8040000379268586			1.261645328999883
4.584564159536816	6.147521043429263	5.090857798534499	1.571875284308165	0.6276080084809339	0.9990352169947552	0.6664580111173809	0.6696392884890028	0.3681078914081988	0.258634920065651	0.2814836236060501	0.3321253395337705	0.4047007546822715	0.5003597524883858	0.9274557546919323	0.2034365878189281	1.88553210064958	0.05367590345390712	0.05217448113334234	0.0005571182257909508	0.8040304707596401			1.26164524952456
4.592753945584387	6.040056564298341	5.026378857416618	1.567140825467693	0.6247964310678019	1.00919201390314	0.6684715102172796	0.6721437788899867	0.3737540333634671	0.2600704784959335	0.2828268900284728	0.3324512442168836	0.4051289501941662	0.5007029916560365	0.9273434916992952	0.2035295746658173	1.896702041008212	0.05366836735945518	0.05216598926790884	0.0005571162396121823	0.8040352624021497			1.261645190129477
4.600943731631957	6.114646984921566	4.949655914703252	1.514276644569623	0.6146172962159112	0.9659875471510373	0.6596218895444376	0.6690080912234084	0.3697308659051159	0.2568219483058805	0.2796479258443483	0.3309946337778649	0.4047100699778717	0.5000987695505555	0.9267099794941164	0.2039861720560955	1.881345752596092	0.05366335016788897	0.05216026470860065	0.0005571163665332039	0.8040437873403999			1.261645160777166
4.609133517679528	6.227646889360085	4.998856746929758	1.581538998693868	0.6109295161635357	0.9831544630859015	0.6597500700718965	0.6741209020765098	0.3691841208476527	0.2552827834147932	0.2787098442504346	0.3303963840514432	0.404064908218952	0.4997155705810293	0.9259813165358166	0.2038081315028541	1.869778788740885	0.05366437088653576	0.05216254346446236	0.0005571192859804073	0.8040728983746752			1.261645107748742
4.617323303727098	6.385993620140833	5.274400287333568	1.663949293492924	0.6665540845435567	1.028424554868174	0.6868381847929506	0.6881321119346226	0.3808377576198516	0.2603300523042201	0.2865637525306502	0.3333656900043466	0.4048530554635844	0.5020520458910699	0.9279201776955263	0.2041975043493931	1.874291663659188	0.05366870978011455	0.0521665809976541	0.0005571212217602744	0.804075632929358			1.261645024196408
4.625513089774667	6.154882542744001	5.053564969378713	1.528624823013548	0.6225282391303983	0.959816050222325	0.6514222524195218	0.6680058004044656	0.3660921684174855	0.2548586585129166	0.2818285329364337	0.3307026021205684	0.4035132994332846	0.4993391840664214	0.9254374014471608	0.2035025234475636	1.888622583894244	0.05367046798753163	0.05216784820758442	0.0005571204410311645	0.8041792800948774			1.261644934698264
4.633702875822238	5.960953545069462	4.812743533257745	1.408286437028174	0.5631624561068304	0.9094868585905138	0.628898458696254	0.6567067782026983	0.3585951088109896	0.2489142845599301	0.2751590314353774	0.3282290228801218	0.4021457114270756	0.4976795454098361	0.9235019632514523	0.203145378759513	1.895126030771339	0.05367050244448186	0.0521753129350243	0.0005571197245151519	0.804211968288432			1.261644861090488
4.641892661869808	6.12460709610413	4.956125030134766	1.481804649726972	0.5804883211645326	0.9409638743359813	0.63718156752146	0.6609841264859581	0.3613606792493156	0.2509621851425368	0.2774517672790012	0.3296239270951843	0.4024022043783846	0.4990518361107122	0.924925385700582	0.2037225524941231	1.883591355112794	0.05367464850512914	0.0521787904108825	0.0005571220312824174	0.8041480262043396			1.261644778623544
4.650082447917378	6.145877616730805	5.089035330785414	1.528326058491192	0.6066180378996138	0.9537117610662699	0.6488280576880677	0.6645549229467513	0.3691712075700092	0.2547039335107957	0.2843020193854876	0.3331658516465111	0.4035877013642003	0.499934521983547	0.9261309974970671	0.2036914287280944	1.88034608657698	0.05367366972084325	0.0521746397395445	0.0005571253568449467	0.8041277509398818			1.261644677922946
4.658272233964949	5.855266473974423	4.835287799001488	1.365758820362621	0.5776513619659546	0.9136936701839016	0.6500247313363302	0.6614960709998935	0.3640923252049775	0.2523185266056987	0.2793885324751743	0.3309455798893138	0.4030550955667429	0.4981287065554186	0.9239142401184481	0.202549067282577	1.880065452541681	0.05367020401033205	0.05217240465532071	0.000557125734597681	0.8041972923888873			1.261644579369717
4.666462020012519	5.931331368462976	4.784222401759485	1.34399894369376	0.5551023269649759	0.8987042063196652	0.6400446697480127	0.6610146275595457	0.362005833759647	0.2507907817396522	0.2780357348229454	0.3299632118553777	0.402660469295424	0.4978968006066838	0.9239525976904833	0.2025123143537945	1.88805337806237	0.05366468227528469	0.05216843683278091	0.0005571238604204737	0.8042961284506098			1.261644492752611
4.67465180606009	6.398509860170648	5.164500928551546	1.515974633871867	0.6299387510896131	0.9531098482399345	0.6595798870903868	0.6697113604002221	0.3706731901246204	0.2591740454628342	0.2865075199107627	0.3333176428583711	0.4048203317923804	0.5010050870614783	0.9284094906872097	0.2039963864282611	1.876605542797669	0.05365739480705491	0.05216613995600809	0.0005571244536222492	0.8042348216327121			1.261644407995772
4.68284159210766	6.534164979723567	5.589708938278657	1.644850375409682	0.7239929455493245	1.009247270903988	0.683654659060324	0.677377335686737	0.3716132374481823	0.2618357304817325	0.2826980791100525	0.3336522433473278	0.4056701396219846	0.5018180953246043	0.930401549330145	0.2044161545116102	1.860740656933761	0.05365789262241029	0.05216582584815253	0.0005571292221150368	0.8042171360590091			1.261644276840409
4.69103137815523	6.517980239005969	5.533951332935309	1.646724983639168	0.708103559414085	0.9942550265670794	0.6676721289695078	0.667185618489881	0.3694415982479577	0.2577521482982744	0.2807557819680007	0.3322750661983203	0.4049547854679196	0.5002733798180404	0.9297776985687463	0.2041560903926291	1.864914615555938	0.05365924291657872	0.05216837504023188	0.000557133282128665	0.8041901821632547			1.261644122315211
4.6992211642028	6.253253514168739	5.326314913974825	1.546309521818126	0.6852964151398864	0.9572569909897959	0.6648922592062227	0.661977510400269	0.3692200712611224	0.2549679546416923	0.2806344507678188	0.3306265247879956	0.4039252929695631	0.4995662382024716	0.9288642237516155	0.2036790750127235	1.872323382537923	0.05365902737438154	0.0521688998323177	0.0005571316171841016	0.8041853008457089			1.261643991783138
4.70741095025037	6.054613423941281	5.000973248734102	1.482708890267046	0.6271741605343055	0.9349207945811708	0.6514950809368377	0.6618596392085632	0.3659815000593464	0.2534547762950358	0.2789668931891396	0.3299947248935006	0.4030723319271323	0.4986215879882657	0.925470558450821	0.2031698163755987	1.887341601380315	0.05366253405890722	0.05216429252727146	0.0005571297130211515	0.804293834127256			1.261643885666651
4.715600736297941	6.017229419633996	4.761450735390366	1.439919967450487	0.5671348871731913	0.9270492825228706	0.6393938551847036	0.6592371046003024	0.3587249970885728	0.2482469723061823	0.2740444774020908	0.3287500659286832	0.402131404856565	0.4971983950839689	0.9234970991891409	0.2026175340760238	1.879516032514448	0.05366342245381579	0.05215566580994459	0.0005571336407111841	0.8042753290234294			1.261643759042643
4.723790522345511	6.190542743166977	4.876805855334023	1.461844751727954	0.5949029510198298	0.9312827119503521	0.6461204605583444	0.659840222275359	0.3600580051730934	0.2467002910726984	0.2740278276165987	0.3277929719506218	0.401672207538479	0.497134321224496	0.9241944348821842	0.2025109385419142	1.876787616429691	0.05365788839257549	0.05214444394419518	0.000557138026738008	0.8042858585486709			1.26164359736979
4.731980308393081	6.240637461369412	5.103449493779456	1.525503472334033	0.6245852043736612	0.9625149944094051	0.647482869108069	0.6662418398568949	0.3642906599340987	0.2511818977979085	0.2786237852586468	0.3285283953768976	0.4022961913484834	0.497858628717733	0.9259744630483511	0.2027504021474514	1.888725497547603	0.05365240144193548	0.05213620031294495	0.0005571379268107449	0.8043072621317975			1.261643436605597
4.740170094440652	6.135068325367011	4.993355878761724	1.44853839652915	0.5893115237077877	0.9172682037424243	0.6397420599089949	0.6600304288111445	0.3638427544701074	0.2514857469064418	0.2791765280952045	0.3291335875194737	0.4019580169337357	0.4977395299768668	0.9248079499113226	0.2028739344917121	1.901747587909031	0.05364864845562815	0.05213247460290349	0.0005571360153460301	0.8043278736816221			1.261643299871072
4.748359880488222	6.155151462068741	5.051993903574248	1.425016050590339	0.6179289312417859	0.9120393560137836	0.652844128447674	0.6590465420771372	0.3657426821957295	0.2502212574550391	0.2798710014526122	0.3303346565777787	0.4022888929183869	0.4980239829820636	0.9255432180603176	0.2030475591997223	1.885753298471306	0.05364656287197622	0.05213442978053232	0.0005571370256606655	0.8043268180976342			1.261643188545333
4.756549666535792	6.299940671419128	5.18530246319416	1.535827757328321	0.6417787097353321	0.9803951777043109	0.6662050966045022	0.6720986983788697	0.369591584690423	0.2547451580751293	0.2819301418117147	0.3316705516454774	0.4038383300376751	0.4997176185060973	0.9275208072759416	0.2035718272911828	1.872958571465465	0.05365209908601599	0.05213459067143975	0.0005571411557932743	0.8043020387982605			1.26164306255451
4.764739452583362	6.507177119493266	5.265319913429736	1.70295314794928	0.6469054694348373	1.040238894020237	0.6559734107621581	0.671543661456516	0.3685520308649726	0.2596752260132287	0.2810960493085137	0.3308780426979562	0.4040144281019213	0.4996934001114198	0.9269411184089792	0.2038625042642971	1.877322610722128	0.05365815657813464	0.05213562776809794	0.0005571435800495235	0.8043075081841239			1.261642919342253
4.772929238630932	6.219459687212959	5.219292761190125	1.563508113665597	0.643732421739144	0.9722063194911336	0.650220059609856	0.6641208383380466	0.3625012801953961	0.2522021257389775	0.2766504986499007	0.3291246321149343	0.4033472927380622	0.498333175430212	0.9259096096483216	0.2033682176402698	1.888297889924537	0.05365925490065774	0.05213529651590577	0.0005571424416734267	0.8043609487915451			1.261642782514231
4.781119024678503	5.983418942900991	4.991119751451712	1.474437863462721	0.6052315821687209	0.9297089059177761	0.6468481597101094	0.6604961633642772	0.3628836235231145	0.2484191188423029	0.2748123337029859	0.3278292860664678	0.4016611154921028	0.49655012805086	0.9231614671572161	0.2029495644965316	1.878508681699873	0.05366173527468825	0.0521266177205508	0.0005571419197581618	0.8044607867047796			1.261642664778432
4.789308810726073	6.109266042896255	4.939516588284391	1.488105350429603	0.6003257316925513	0.9554805006864973	0.651158936555068	0.662356130686135	0.3644607492121975	0.2485805975120424	0.2745878093617228	0.3276636700380611	0.4013899433533171	0.4964171985041315	0.9233087675356979	0.2028447032529505	1.861083659866667	0.05365973658173859	0.0521223140764083	0.000557144939480035	0.8044398234950911			1.26164255798897
4.797498596773644	6.033026217262913	4.885902941978912	1.442019103404882	0.5873810814800356	0.9354645646244392	0.636717973040632	0.6614615412996523	0.3591613607486933	0.2482706595001403	0.2722881544643359	0.3265411792677969	0.4007607228750593	0.4960531815018117	0.922781528609436	0.2022832693095452	1.869901162301017	0.05365638418343654	0.05211893079794172	0.0005571481186463434	0.8044425476430072			1.261642433656224
4.805688382821214	6.105659565723849	4.971285248601184	1.514986989767607	0.5965566764393906	0.9592496189260329	0.6384886955084577	0.6687134124053522	0.3620086875159349	0.2526369113482901	0.2759515846931509	0.3288969853245434	0.4014840453614303	0.4976750747912508	0.9232097749513358	0.2026727590953527	1.892797040850113	0.05365506612590495	0.05211039322030868	0.0005571481911702227	0.8044260505218744			1.261642292722679
4.813878168868784	6.406318467150393	5.198764941317902	1.647893106299098	0.6310010866720005	1.010502082880292	0.6672219290431578	0.6738244128198625	0.3692392894118589	0.2565191174334883	0.2789518110242356	0.3302950476362551	0.4031713504904973	0.4991245465857034	0.9260474338586611	0.2036728960948344	1.902623239980695	0.05365312509652204	0.05210552878640175	0.000557146184233624	0.8044329665857984			1.261642180628756
4.822067954916355	6.425229193825013	5.23973383715296	1.610012853767192	0.6321773219561058	0.984087488640583	0.673336590383387	0.6681703557471547	0.3702634671954142	0.2562783515744152	0.2775818453782104	0.3289584431992859	0.4031005131196494	0.4990700140749543	0.9257118164113306	0.2038198361560624	1.887311526301722	0.05365619055157039	0.05211132436449267	0.0005571467981560801	0.8045121911955651			1.2616420880621
4.830257740963924	6.308047984309392	5.134985509936622	1.524684424245492	0.6327425429247646	0.9547655068224756	0.6632236620951967	0.6654708919457337	0.3721603842129893	0.2556361799276777	0.2802590142166951	0.3306357505221234	0.4036918639767533	0.499611031980201	0.9260731788210712	0.2037120886408587	1.872654363394059	0.05366311523159305	0.05211660584159321	0.0005571510343349811	0.8044480818822181			1.261641997520829
4.838447527011495	6.169037311893981	4.82977106399797	1.433448549902188	0.5907498524090231	0.9294747031561225	0.6517696664051533	0.6605052486265127	0.3654020261361642	0.2499592184025794	0.277608026395284	0.3284043604964769	0.4022834231008234	0.4977086894491051	0.9244518063988307	0.20269245897794	1.871279790749918	0.0536625595969689	0.05211468258051971	0.0005571521810451544	0.8043988977523152			1.261641879163285
4.846637313059065	6.450390710394134	4.895380225367687	1.459946190917209	0.5947905591617462	0.9225037748911654	0.6540989462009473	0.6625134371239616	0.3650469677705219	0.2538551043609355	0.2769930029704741	0.3273442628107853	0.4022040705942614	0.4974558852472257	0.9250624008318206	0.2028995207463045	1.876773646865352	0.05366010853188569	0.05211172042637002	0.0005571494086155453	0.8044836185755075			1.261641803737551
4.854827099106635	6.452604467894279	5.111749181210179	1.480943399732649	0.6256517415371415	0.933674791680446	0.6530212142317566	0.6668991492464833	0.3632519093138269	0.2525584691420614	0.2757686077037847	0.3273018989660818	0.4023336088737534	0.4968126478094563	0.9260043487318362	0.2030320570221619	1.874662886219115	0.05365980739002229	0.05210587481081264	0.0005571481161338781	0.8045070253223486			1.26164176503783
4.863016885154206	6.349573782408634	5.178127502221178	1.519766859254335	0.6320235883411062	0.9636689278581172	0.6485000564081567	0.6660194120184041	0.3615927855283593	0.2505661419218741	0.2743776584371529	0.3274810156090778	0.4023159638050903	0.4967346578084665	0.9255118133162845	0.2028894566982158	1.867769192027102	0.05365661971609011	0.0521053839758438	0.0005571509545158888	0.8044414830037073			1.26164170329552
4.871206671201776	6.335623021228185	5.142876333618958	1.57962355198901	0.6307284188733896	0.9593189044432416	0.6554155086101372	0.6662132498955886	0.3653496635433809	0.2536443792678588	0.2763570933520185	0.328013366984573	0.4024740951579756	0.4972206779547153	0.9255560079816657	0.2030423765215107	1.868051228149466	0.05365514111845823	0.05210577750887226	0.0005571539576553703	0.8044782719655069			1.261641625370661
4.879396457249347	6.419033132254269	5.062015749474707	1.530281313743461	0.6042150408470519	0.9553318032148073	0.6534247157318839	0.6650280210489012	0.3641295379892514	0.2515385167948489	0.2758694268176348	0.3276389321303365	0.4018555814791168	0.49741202856718	0.924875270405992	0.2029716294304701	1.876681944586443	0.05365541313793351	0.05210453356496347	0.0005571531584682179	0.8045311955348533			1.261641560153545
4.887586243296917	6.440006590793554	5.189391622189186	1.522938702714582	0.6245862542050615	0.9848403103966394	0.6609685466811279	0.6672840715454056	0.3675628521257804	0.2519829267537072	0.2768210597177894	0.3282965153088347	0.4016158817395614	0.4977562215107515	0.9247428382822601	0.2029975945787775	1.88846659067081	0.05365609889943684	0.05210690170466264	0.0005571503373496407	0.8045331379547572			1.261641535436115
4.895776029344487	6.073244362562448	5.004681030901404	1.465601235496994	0.6136181606867808	0.9806520275959432	0.6649747814881847	0.6683327997819604	0.3628509395570599	0.2488845378050492	0.2739522383245197	0.3271623859042756	0.4003813077160936	0.4962270988484462	0.9223687797251363	0.202473109256427	1.883337824844556	0.05366156809673844	0.05211182923924935	0.0005571499824818172	0.8045547325771336			1.261641532991084
4.903965815392057	6.156647172751817	5.002177726587324	1.480853544347954	0.5953495851408729	0.9651432341810546	0.6461685433878526	0.6654107921447076	0.3591889127181352	0.2481329288458907	0.2728966410689783	0.3259981724216593	0.400195145070605	0.4955811566299811	0.9221140802449163	0.2025522496282897	1.87000358692509	0.053666843430454	0.0521136871149378	0.0005571525710205006	0.8044919062682058			1.261641510274297
4.912155601439627	6.412239335597815	5.166628021932345	1.574082462752966	0.6297415359158041	0.973750114690449	0.6496146430710042	0.6660965798952982	0.3643921280695398	0.2522331238976986	0.2738839777986453	0.3258087726945949	0.4010423506121974	0.4959569750357548	0.9235831126308127	0.203133408243323	1.872421977218811	0.05366467550749209	0.05211235403133518	0.0005571539211431031	0.8044328318944726			1.261641465514718
4.920345387487198	6.428371863457582	5.161154029857719	1.579907652916768	0.6332799238983821	0.9857456587326682	0.6590196548842144	0.6656504076386327	0.3658882336562616	0.2530664686341919	0.273937843792129	0.3264970833202807	0.4016555577779277	0.4968629514753193	0.9248312157800479	0.2032822454663086	1.891051395153606	0.05366146609130995	0.05210966974321881	0.0005571516116671323	0.8044387788629992			1.261641439277576
4.928535173534768	6.316667481075622	5.164067461936821	1.509429797134405	0.6220764873606268	0.9515907760858144	0.6488546433014655	0.6625713119186883	0.3648822488504543	0.2519299583951096	0.2769607813101679	0.3271896205331642	0.4014997428443077	0.4965945333659144	0.9240479671103414	0.2028657479556608	1.888936276722542	0.05365940952216282	0.0521090971983718	0.0005571489574545704	0.8045079234646448			1.261641462641195
4.936724959582338	6.105890758384512	4.954511654702234	1.421959087104492	0.6021597350753993	0.9234359613897744	0.6439155298024388	0.6597683555678302	0.3622909303780998	0.2503601730860457	0.2776476555773147	0.3268011374501535	0.4009495611987753	0.4951865802856481	0.9226032276269867	0.2023953879975483	1.877075048049754	0.05365630867480738	0.0521141715840781	0.0005571499924857203	0.8045233214905082			1.261641502569363
4.944914745629909	6.150740240743759	4.888625201713515	1.426147678820178	0.5830440579065872	0.9192714109866069	0.6429004431062331	0.6568222154251855	0.3595507423246261	0.250841394671043	0.2758652790491452	0.3266294171348371	0.4007578358594289	0.494485613354664	0.9221704628463967	0.2019269554670524	1.872401159504774	0.05365093466386771	0.05211996716216902	0.0005571521295246251	0.8044967661381217			1.261641526500299
4.953104531677479	6.092172546820649	4.847922904491385	1.447964888560884	0.5816127897964003	0.909301056763821	0.6327373622513617	0.6527834746822883	0.3559882544178762	0.2503029890273826	0.2746120747050408	0.3262091210443857	0.4004023426642514	0.494360428663549	0.9214350969117528	0.2019198634478487	1.874860327761287	0.05365141780866973	0.05212576706552684	0.0005571493779260038	0.804444579363633			1.261641563111054
4.961294317725049	6.031681028749009	4.906701089140354	1.473821052491295	0.6089810283946082	0.9216066522633894	0.6475790799176236	0.6564204976907179	0.3578912071899676	0.249427246204763	0.2743509777355343	0.3270432430646681	0.4012173754222259	0.4957239465386971	0.9227229338433696	0.2024800576135777	1.89723568835944	0.05365672423766144	0.05212499069056536	0.0005571454033581198	0.8043892417989278			1.261641619873261
4.969484103772619	6.292832079538334	5.159884196362516	1.58666902577577	0.6208122388938924	0.9742938803190134	0.6628811896973689	0.6648831023285012	0.3640867232681186	0.2519276760818354	0.2758780421464134	0.3278760797492221	0.4023174703825675	0.4969354762143192	0.9245467569040287	0.2030997119187372	1.890261844657965	0.05365495139461065	0.05211604194728001	0.0005571465370014803	0.80438624878474			1.261641673262032
4.977673889820189	6.022017183944175	4.98252004796384	1.47574616837516	0.5878434717091306	0.9194825121846808	0.6392677734894819	0.655034257756035	0.3553666826289302	0.2469547866792523	0.2729686381285327	0.3254027988153215	0.3998113544020476	0.4938726048054625	0.9208659113271909	0.2019968729146968	1.8869650519562	0.05365221010920954	0.05210642564191251	0.0005571497347328737	0.8044208657536583			1.26164171681508
4.98586367586776	5.834268060493141	4.851876849461696	1.394776625324059	0.5727996603128356	0.8997845815084007	0.6367722998140534	0.6503450932513715	0.3511358460514703	0.2453777281993347	0.2689932430085079	0.3233664408427559	0.3988273613555496	0.4927202650207979	0.9187712042072476	0.2013496077274295	1.879696532151188	0.05365394524991554	0.05209563714384983	0.0005571492599400455	0.8045214410173325			1.261641764159496
4.99405346191533	5.940649255834032	4.916289925552811	1.452303107355891	0.5945102212587196	0.9278117998036073	0.6480630213663896	0.6578097547900537	0.3561199222485134	0.2502272805040098	0.2703498100288835	0.3242351834506895	0.3995334589066609	0.4935662527804285	0.9199818666083628	0.2016223759994671	1.880563521748596	0.05364961392077623	0.05208339809877136	0.0005571457320777126	0.8044706726274059			1.261641824573186
5.0022432479629	6.048451206933597	4.927068815976624	1.543433396822814	0.6019216058534362	0.9533174378756757	0.6477291669790325	0.6627026486766928	0.3608530011596801	0.2539995589992695	0.2733521964550156	0.3262044086153641	0.4002433662487021	0.4949488926703634	0.921443647206088	0.2021723108710012	1.884297204796277	0.05364326278061291	0.05207381501808997	0.0005571439233721513	0.8044316340638185			1.261641896688685
5.010433034010471	6.355474147148702	5.018773741695119	1.634593701044491	0.6150274641838727	0.9818909232024613	0.65237496695023	0.6660076364490655	0.3678843302325799	0.2538260449343843	0.2787171258047794	0.3271137560661015	0.4010570168498663	0.4959657088961609	0.9226479686292017	0.2027751299808146	1.874919689874018	0.05364572420895278	0.05207394578886007	0.0005571454106628901	0.8044239113469267			1.261641958839643
5.018622820058041	6.0961195770582	4.901063121022649	1.488241131209438	0.5943767615725061	0.9748737289466918	0.6519441601355054	0.6659488353138622	0.3655586514835462	0.2528876114345313	0.2784007694376376	0.3270468297288416	0.4012273509150613	0.4955603352695371	0.9218528964532559	0.2025216033995223	1.873796655717807	0.05364843168666291	0.05208058769670804	0.0005571467971769046	0.8044381339494091			1.261641992610258
5.026812606105612	6.059538110273521	4.856356212103371	1.438062229871554	0.5930036833761313	0.9615056078186519	0.6436650268815863	0.6631446884126729	0.3603814920205411	0.2482834577037346	0.2742239540893993	0.3260001976645303	0.4002948844734654	0.4951920093731884	0.9213970248128396	0.2021859611107981	1.879670753285381	0.05364849554673552	0.05208996548241322	0.0005571450990252298	0.8045002420430107			1.261642018489661
5.035002392153181	6.205378071399896	4.930787968328079	1.439401256420956	0.5929367366176949	0.9211454220704406	0.6351062396363084	0.6560195687989432	0.3570379010599224	0.244926283483941	0.2732637385098387	0.3250584250583447	0.3993411029417186	0.4941641708710192	0.9210464543652241	0.2021072455337288	1.879392666579195	0.05364889691015358	0.05210160847247952	0.0005571420906574872	0.8045435091628519			1.261642079180387
5.043192178200751	6.158538668293963	4.933486878862309	1.460224753178841	0.5897505861760131	0.9078458585622092	0.6298959514005249	0.6530152630861269	0.3567245662680343	0.247482872175712	0.2744683903138678	0.324970196832151	0.3990295204381971	0.4929615917616962	0.9199102751139311	0.2019065861550397	1.865059277075192	0.05365154303620975	0.05211238317489798	0.0005571415013054952	0.804516961077587			1.261642173172517
5.051381964248322	6.211389270112671	5.099791421434195	1.555340543148196	0.6295122444187918	0.9596586956504913	0.6496179899907865	0.6582739353587824	0.3621918625101971	0.2521598256116864	0.277318391136785	0.3265744893967256	0.3996587707385544	0.4936953546898502	0.9214126624203829	0.201941007233801	1.866502759001615	0.05365204054166718	0.05212089340538623	0.000557143275040897	0.804402471314916			1.26164224586944
5.059571750295892	6.116571947538379	5.09658566446607	1.534006059346773	0.6242155578907209	0.9495948452141139	0.6489640181304969	0.654767359413596	0.3576334678765873	0.2488524268638138	0.273252217322822	0.3254235044233315	0.3995863417142662	0.4934689940925435	0.9213370584623241	0.2016144488315565	1.873848734170998	0.05364382298134099	0.05211894663414757	0.0005571431218769457	0.8044021518747005			1.261642292900516
5.067761536343463	5.968929063414137	4.90339198075549	1.45002652644812	0.5886367979136565	0.921231132993252	0.6312697958497362	0.652221095170311	0.3532766360720465	0.2481236319418912	0.2692073678817135	0.3238660659316114	0.3995903131202023	0.4929904315082572	0.9208510138169205	0.2015090003732546	1.883189315427945	0.05363837149675148	0.05211176205744629	0.0005571397905443889	0.8044379388195435			1.261642348218409
5.075951322391033	5.979782492287491	4.961549776055211	1.436541492137575	0.6156650396243839	0.9248809498880922	0.6404677677958251	0.6557204348099912	0.3605881827921343	0.249796591186568	0.2738625593831056	0.3258697309325059	0.4005238026911211	0.4945731581147386	0.9229361570549159	0.2023628330577354	1.879447269735327	0.05363893927371822	0.05210760730498502	0.0005571388867289088	0.8044576065215943			1.2616424134223
5.084141108438603	6.136402508197213	5.141757190513253	1.517521934073473	0.6324286551364025	0.950267198998793	0.6420366012827405	0.6599468425820554	0.3617859551389955	0.2489597200199815	0.274786474165259	0.3259566069535981	0.4001698210255407	0.4947829687146084	0.9223812178094517	0.2027529968169378	1.862317696948663	0.05364020992708671	0.05210728552317016	0.0005571416500514059	0.8044332378207787			1.261642469298526
5.092330894486174	6.211464598837232	5.296669226234305	1.581783715548077	0.653522044648409	0.9787308285418382	0.6462883491170919	0.664803515585633	0.3593906447427232	0.2492499356686854	0.2741449676699353	0.3259715758166536	0.400117583995565	0.494629071160108	0.9223791034358004	0.2024520556468972	1.868068243322421	0.05364358556052652	0.05210437112178165	0.000557142552186994	0.8043878656593308			1.261642509320757
5.100520680533744	6.14402333554752	5.159022615157569	1.538753645524435	0.6339851441533754	0.9568082932538705	0.6479396540583274	0.6647086832560327	0.3610858197952419	0.2506643264112193	0.2742435389271852	0.3259930724254358	0.4002787736364581	0.4944399969764427	0.9221513441066086	0.2022907542951599	1.881196395934891	0.05364835263951413	0.05209671766800229	0.0005571401139805244	0.8044636417761887			1.261642548412181
5.108710466581314	6.237718838579574	5.120134099958838	1.540068845483831	0.6055648959268376	0.9641636062358856	0.6599570818342214	0.6663804267054116	0.367599395635218	0.251898321112634	0.2753839019502977	0.3261366494091203	0.4004188085343384	0.4950588525665846	0.9224530012412913	0.2023592548873876	1.88648199611767	0.05365042239706461	0.05209094584422016	0.0005571377616242	0.8044840983556121			1.261642598781053
5.116900252628884	6.094041805414758	5.001038743772361	1.472628830721145	0.5842403618821985	0.9449464397888667	0.6490339618182552	0.6600391443479329	0.3633197185249773	0.2497236716330868	0.2752729612507063	0.3251775144465281	0.3992729714509021	0.4937137021531088	0.9208800477515955	0.2015529123739344	1.872223677808244	0.05364855269239099	0.05208601039153052	0.0005571388890546729	0.8045337695700178			1.26164263353055
5.125090038676454	5.973022550674059	4.908875402362423	1.442536598914058	0.5856306310627415	0.9245410504717317	0.6353919324341724	0.6555151764623179	0.3571909595045046	0.2489157283520954	0.2742441718372381	0.3244080411102535	0.3988610092484126	0.4932520970558179	0.9202664684869215	0.2013885653526432	1.868574126347282	0.05364699575493229	0.05208433512049664	0.0005571414376019091	0.8045036503933446			1.261642641179737
5.133279824724025	6.107257347000659	5.019648032037435	1.44403174375706	0.6068733444453868	0.9108091756383764	0.6394404286137902	0.6540033725262248	0.3566499130631257	0.2471362082029657	0.2736408563524916	0.3245523172594836	0.3993351486826709	0.4933649772547572	0.9212920043969985	0.2014595085782925	1.867893308442228	0.05364306944542521	0.05208869623192126	0.0005571411721679221	0.8044615474272225			1.261642642024964
5.141469610771595	5.801884144032712	4.788632251496358	1.362776830407342	0.5755056189320749	0.8850920680355785	0.628688918264815	0.6499502121696381	0.3516842795339318	0.2433195322528602	0.2698117380278232	0.3235124670015158	0.3982759444655602	0.4916831498992736	0.9187444300258591	0.2008054133786286	1.868165586801118	0.0536435251193749	0.05209398309827584	0.0005571384414963473	0.8045245708602369			1.261642666441589
5.149659396819166	5.761815806725324	4.704351500778187	1.364492348509098	0.5593804559563486	0.8933717627377316	0.6233240268802052	0.6517232397061862	0.3500755261868378	0.2436700799858881	0.2698967250161656	0.3240293028820357	0.3982795742154665	0.4924233364749008	0.9191421883939489	0.2010017902323737	1.86918703146654	0.05364998762728699	0.05210231178809663	0.0005571376318628601	0.8044568981518323			1.26164270252637
5.157849182866736	6.021570258365522	4.83372865576334	1.430923728474166	0.5735328650939445	0.9183695984209859	0.626285799249366	0.6542212491652527	0.3526627517911238	0.2461644375887587	0.2705931146187001	0.3241790603080022	0.3984123561596822	0.4932188085315597	0.9196381675200763	0.2012533911556955	1.856174602846689	0.05365365180238298	0.05211228815766287	0.0005571403705508392	0.8044752702657654			1.26164270624075
5.166038968914306	6.071962794283362	4.93181628739623	1.502070562906392	0.5908917451683983	0.9403333618502309	0.6303613860288451	0.6532795718215753	0.3542405954851691	0.2462708234852178	0.2702257064723489	0.3240297413443076	0.3985138726855681	0.4930959386275314	0.9189739896328234	0.2012216947957811	1.856520384452008	0.0536567259260875	0.05211459319668225	0.00055714282186547	0.8044733151660944			1.261642675257922
5.174228754961876	5.915132726710916	4.835985295376666	1.431533962709617	0.5746078806881612	0.9074467913285734	0.6278326614002158	0.6497670368035482	0.3532095750062405	0.2438128495194954	0.2694228698347508	0.3238735458973918	0.3985219187997397	0.4931133073466668	0.9193945910356214	0.2012563017062055	1.87735369071095	0.05365889804756641	0.0521116527562797	0.0005571413643224291	0.8044358374159024			1.261642648698416
5.182418541009446	5.956206434879197	4.851430305820341	1.380875809880569	0.5803567414591746	0.9059433912681707	0.6375634881544469	0.6541157103404621	0.3564232331764971	0.2447155154818536	0.2714977697838066	0.3246387926382566	0.3991166620893229	0.4939320528344854	0.9204724769613359	0.2016461531167907	1.887549258145774	0.05365848055791179	0.05210536683150719	0.0005571386610676505	0.8044238287184498			1.261642647169941
5.190608327057017	6.038460824580429	5.000780277651086	1.420651528697564	0.6013739855635507	0.9241401608886664	0.6405647816160032	0.6576030260330048	0.3594228137437067	0.2462488301610487	0.2749439934193519	0.3260095446695672	0.3996714171234816	0.4948650115252042	0.9213806292931827	0.2018357027566503	1.86876133993517	0.05365408942895868	0.0520904378649147	0.0005571406209432378	0.8043867077367579			1.261642633157655
5.198798113104587	6.192922563131388	5.083416355327737	1.520230748902329	0.621417800513038	0.9790954901524698	0.6450001501041347	0.6605440740507249	0.3585323609530024	0.2482290508594703	0.2761327525007211	0.3271238986545764	0.400466326575807	0.4958046799486991	0.9224505164942793	0.2020174864398766	1.863747130516305	0.0536476745514665	0.05207315586239802	0.000557145344957974	0.8043109332331388			1.261642575657218
5.206987899152157	6.364676766453481	5.172904360122778	1.610237187413355	0.6362885153842248	1.002943375642576	0.6535772995464846	0.6663089804907799	0.3628039585568407	0.2547338268097833	0.2775276067117207	0.3275108598167301	0.4017854278821972	0.4963402780864622	0.9231190235871344	0.2024454169914219	1.877481319308065	0.05364793542570965	0.05206430189220415	0.0005571458634540744	0.8042701434596525			1.261642486824076
5.215177685199728	6.070035939214878	4.932120626414185	1.428237892135322	0.5813200786267858	0.9153461814340415	0.6332514511253544	0.6548987513625706	0.354832001132192	0.2478067921499957	0.2706166826804313	0.3237198334420029	0.3990923826187879	0.4926781930763104	0.9197936460511271	0.2014209178367706	1.895731029436744	0.05365237593806382	0.05206557726438102	0.0005571428300350791	0.8043899073480543			1.261642438885109
5.223367471247298	6.066256830055087	4.832106718661637	1.405742745356264	0.5725916002137569	0.9027810875938661	0.6360388549977142	0.6536673934406286	0.3540616304030972	0.2466807517889444	0.2696940291468504	0.3231490144369722	0.3985507627048088	0.492482602910085	0.9197500461128216	0.201454483802303	1.879509549187838	0.05365462530919887	0.05207012710214513	0.0005571424198159371	0.8044380590401904			1.261642401672237
5.231557257294868	6.288436064524522	5.011478779092654	1.478354857322642	0.6093885501760953	0.9436420012751444	0.6537490809983952	0.6598453790898455	0.3638243609243596	0.2534412864117414	0.2769477612419351	0.326937504909375	0.4003309401798348	0.4950500021039668	0.9224314113385947	0.2023306710299991	1.863300766711093	0.05366017723080809	0.05207645694269918	0.0005571461887242679	0.8043669337892543			1.261642335803981
5.239747043342438	6.377513046636178	5.287312588999718	1.555177059565292	0.6580028146100499	0.9637808563261108	0.6579535120878528	0.6650504032867424	0.3707953941660674	0.2547532354287858	0.2829786295478522	0.3289288725114027	0.4014162158656085	0.4961499122523253	0.9238604439187293	0.2026375761939295	1.859104019397693	0.0536658874230494	0.05208697141170819	0.0005571486467980981	0.8043485791111088			1.26164224504888
5.247936829390008	6.220056005082514	5.26708519194249	1.55804601662569	0.6538461545724645	0.9597463138129746	0.6514870905239879	0.6639309996018887	0.3638748861408242	0.2518559221692585	0.278186202358109	0.326916456428398	0.4001583536605391	0.4952324263083149	0.9227843806663115	0.2024055837609715	1.86453882732917	0.05366522113622622	0.0520955608232257	0.0005571473955941875	0.8043796954613388			1.261642154567721
5.256126615437579	5.971961932800561	5.03155644208106	1.483820744571378	0.6140973212986769	0.9518612501971699	0.6411072375965574	0.6591315125527872	0.3583000830615415	0.2498250868706209	0.2732570912366228	0.3252773080939086	0.3990755918639738	0.4937994914177436	0.921061661538977	0.202055325293715	1.890975403583391	0.05365863499478341	0.05209872419122834	0.000557145698535868	0.8044277087983511			1.261642098135954
5.264316401485149	6.151381969665582	5.132519576598314	1.47546544409679	0.6463928198168832	0.955329278484622	0.6551226704491661	0.6629620350294995	0.3610582441257432	0.2523704873989295	0.2753085162910685	0.3268433629666364	0.4009468896418904	0.4947213904387914	0.9224873080227552	0.2023608220136989	1.894132882296815	0.05364968905618717	0.05209599647561768	0.0005571474212594629	0.8044463419213546			1.261642044142725
5.272506187532719	6.207554959290563	5.205484983096673	1.540981541699995	0.6399646459998499	0.9718414709979436	0.6622499831003665	0.6679979236350544	0.3601972096222856	0.2518095035178186	0.2736487633894014	0.326558058762093	0.4005610701485067	0.4943780646661702	0.9213578809865048	0.2020184756000473	1.884884713464761	0.05364442973284615	0.05209063761390588	0.0005571513282756102	0.8045024395647864			1.261641956062292
5.28069597358029	6.207089751375054	5.032154580643394	1.539952860693013	0.6021706161496869	0.9659022208432855	0.6550405412153207	0.6634251465535034	0.3588182685190091	0.2494864527770124	0.2713569535923835	0.3250823115276916	0.3994094132700378	0.4936364543022703	0.9207184098618223	0.2017281869060608	1.886340695005097	0.05364630553823175	0.05209104086145528	0.0005571524699221807	0.8045438044254845			1.261641857015423
5.28888575962786	6.374123469972939	5.185996197017955	1.594758953152525	0.6440965931371213	0.9856583071650871	0.6595630284291234	0.6637398344784521	0.3654500541350151	0.2557019625784002	0.2770666878124959	0.3282630448166815	0.4011335599449783	0.4960558845614061	0.9234404656404871	0.2024417871181254	1.898660484825348	0.05364885595421661	0.05209214970932706	0.0005571499945514568	0.8044583044954767			1.261641772457842
5.297075545675431	6.319754965158809	5.393634385836304	1.637565226820517	0.6657545058582909	0.9962955342853095	0.6593535825112746	0.6647848963139965	0.3655290840892212	0.2565974588914063	0.2766749188775303	0.3282782140503499	0.4015003014755726	0.4966934865145974	0.9237044282577592	0.2027626104299465	1.881866931826278	0.05364979253822079	0.05209055614817135	0.0005571494782551663	0.8044292188485553			1.261641713612653
5.305265331723001	6.019761497462533	5.134805381815062	1.452699465747155	0.6252558938856683	0.9187083982574946	0.652243679952883	0.6574149296083305	0.3637807148406982	0.2500458110038835	0.2754809713737356	0.3257147966498449	0.3994445418264582	0.4937563051256248	0.9202642038945957	0.2016052791371177	1.868928572740001	0.05365623565253627	0.05209027216045311	0.0005571525151031876	0.8045409287409032			1.261641661741904
5.31345511777057	6.074119502271398	5.090392621022815	1.477221368127887	0.5965256406204283	0.9063292921802109	0.636584356097593	0.6542945509804406	0.3615876258583856	0.248355960695658	0.2749851033238226	0.3261775007265482	0.3994636275844501	0.4935286638655937	0.9202277020071633	0.2017188723238062	1.862720590948424	0.05365994660011938	0.05208673386862039	0.0005571540112223043	0.8045599809108123			1.261641592309432
5.321644903818141	6.14140852717476	5.015606751375714	1.496890424518665	0.5761324794133057	0.9160878029162124	0.6314518181447069	0.6536169231178388	0.3565179830233121	0.2461957369171575	0.2704107113619467	0.323722685856241	0.3989085424801062	0.4929485928252281	0.9196085429070217	0.2015044040430151	1.866526644297135	0.05365190469890203	0.05207776341158788	0.0005571513790318629	0.8046501470652385			1.261641536612925
5.329834689865711	5.923249360019557	4.81786026555111	1.380802106147228	0.5809204541615235	0.883014419308654	0.6347817602286318	0.6508103516110958	0.3564432998135057	0.2448696122965058	0.2712213065182905	0.3236537966968974	0.3990054596184657	0.4923567475514325	0.9186298975973824	0.2010618529911627	1.873300875410263	0.05363888677321439	0.05206706789019868	0.0005571494593529325	0.8047225665694142			1.261641496702499
5.338024475913282	6.005082373745393	4.896081991113925	1.460473781416771	0.6006170243680354	0.9080279564748873	0.6416260200752737	0.6556741023941179	0.3588803104747365	0.2488690007490987	0.2739393917640809	0.3259856690332824	0.4005164075886243	0.4941718681617271	0.921076131393342	0.2018992794705783	1.85783529073667	0.05363557473372118	0.05206291697471706	0.0005571521728279747	0.8046324938561376			1.261641471324984
5.346214261960852	5.9704294330613	4.853211358709649	1.486744274019112	0.58480389310936	0.9204821260478605	0.6416029595513766	0.6574339133669517	0.3620260858219813	0.249882261072578	0.2754668221169553	0.3254554217721394	0.3992651551068559	0.4936371646793085	0.9203243105168318	0.2017134218609289	1.860611786398098	0.05363970454199037	0.05206488007044882	0.000557156083419472	0.8045983513829091			1.261641414531149
5.354404048008422	5.826373015808219	4.791808005761497	1.434614535055254	0.5721864220840881	0.9119887924776022	0.6284694615264409	0.6532241846079213	0.3568879283525154	0.2444110071754806	0.2731145746861854	0.3241711713256937	0.398275724776595	0.4921771277884285	0.9183245452855991	0.2010689911641834	1.871322260583824	0.05364376792582339	0.05206607397689116	0.0005571563146000445	0.8046597120555186			1.261641343947771
5.362593834055993	5.959254081411956	4.868530744195236	1.466330777529754	0.5799336367052093	0.9260342169314592	0.6273247377947988	0.658670232179665	0.3545714887878143	0.2433664214424413	0.2707881429797277	0.3237092152907017	0.3980619615823569	0.4922307786566014	0.9185026068405335	0.2011161705375786	1.884659150010767	0.05364952287996987	0.05207060593788777	0.0005571541917964554	0.8046941138106155			1.261641299955464
5.370783620103563	6.26487304257105	5.078853827870422	1.478997113632005	0.6333114775829679	0.9018984679948172	0.6417277945946939	0.6549792139999978	0.363307757731874	0.245830928915326	0.2765735551968359	0.3260849570519052	0.3990073846894132	0.4933267283599975	0.9207841266050157	0.2017067675520508	1.8853962578281	0.05364992736668471	0.05207503088242307	0.000557154886250307	0.8046843729478917			1.261641250705531
5.378973406151133	6.166370718321672	5.166440013208622	1.477581211985283	0.6495468955278487	0.9019908179942795	0.6460036299397187	0.6506965904759275	0.3655438069608511	0.2458324166717065	0.2776337344162448	0.3260226874197343	0.3988737857941737	0.4928193722553211	0.9199345339318634	0.2015691329793155	1.87123342537447	0.05364662416515217	0.05207589508894762	0.0005571588302304016	0.804711181263228			1.261641160603921
5.387163192198703	6.161062964956664	5.106948690251317	1.510177948991404	0.6319177975259886	0.9395442947657157	0.6513814886327741	0.6556902109098725	0.3621805747551299	0.2496290118417868	0.2748321307727871	0.3254839566967886	0.399272828858063	0.4932196626063928	0.9206515017496126	0.2017275470285453	1.869265492287286	0.05364310676787133	0.052077248334023	0.0005571614465460379	0.8046347589788131			1.261641038520842
5.395352978246273	6.375435536710396	5.335794404911104	1.596076952650235	0.6805101092538615	0.9880430141858666	0.6785569133605471	0.6675023497210165	0.3777942891986559	0.2583478030759155	0.2818776412726056	0.3283975472094001	0.4011661815792535	0.4952690451054116	0.924131239362068	0.2025599462731937	1.872220167681889	0.05364182884807409	0.05207547600519236	0.0005571601539628123	0.8045742282667905			1.261640929248393
5.403542764293844	6.059686333128099	5.096658037637384	1.523989127070691	0.6248943981134285	0.9779101025670334	0.6469898663437628	0.6643224522552833	0.3671766144058661	0.2529659521394792	0.2789735831819198	0.326910180295753	0.3999595145561139	0.4945746254657429	0.9206785396730847	0.2018295204205819	1.876536315417521	0.05364278181951712	0.05207602202273807	0.0005571582901823049	0.8046703516899055			1.261640852533957
5.411732550341414	5.907998146136936	4.962069741819549	1.419412187865313	0.5874159199784053	0.9168449617185614	0.6290751989253393	0.6514075127409256	0.3557774300698135	0.2464326171604614	0.2722107547929862	0.3243882733542387	0.3993046733706805	0.4928647062387397	0.9192173896347905	0.2014865716130715	1.870901141308431	0.05364154331796845	0.05208274947744386	0.000557160385701441	0.8046882713721913			1.261640770240726
5.419922336388985	6.024452459895381	5.077424752001132	1.485794967662438	0.6262765106479975	0.9198156148464162	0.6424788454190223	0.6530431785247199	0.3592816323958218	0.2482101397871284	0.2728206232044498	0.3250478721285388	0.4001640115134494	0.4931823693153514	0.9207827313239056	0.2016750372010782	1.867004816223905	0.05364214060874872	0.05208985642539026	0.0005571647445081558	0.8045895860983179			1.261640659691183
5.428112122436555	6.22472761590544	5.157993616346225	1.588688677011505	0.6400746319070162	0.9713165539851389	0.6542273177694516	0.6581425690049872	0.3603662188330422	0.2499418277819981	0.2740477923701108	0.3264187980522397	0.4000973349416305	0.4946863337702337	0.9213344578213293	0.2019370950727551	1.873560532640742	0.05364629234285948	0.05209633180893314	0.0005571651129648563	0.8046433829784916			1.261640542860149
5.436301908484125	6.026104373697557	4.93120023698906	1.468982404357476	0.5857795862783942	0.9321674399714412	0.6378413711176872	0.6541433862683163	0.3528334888140474	0.2432836469599299	0.2708550407172731	0.3241470170116523	0.3989689921655051	0.493139427346391	0.9198294245170014	0.2016286160433082	1.896779128830387	0.05365153992678467	0.05209820756138907	0.0005571623409019654	0.8047019239647231			1.261640444494092
5.444491694531695	5.973056105959072	4.829105089952143	1.421378731461439	0.5662615144611381	0.9262337250067932	0.6285859973116343	0.6547071632511161	0.3531729108410646	0.2444857378378958	0.270524578372444	0.3233221624315688	0.3991341586985423	0.4928924516871361	0.9198586457733716	0.2015106855044889	1.893613548797929	0.05365295279661293	0.05209616936575132	0.000557162823541372	0.8045573639215324			1.261640383305104
5.452681480579265	6.336386388102315	5.210394216542673	1.574497210260417	0.6045820347327189	0.9728595459001781	0.643145883687944	0.6627062583573168	0.360775346071554	0.2535445394083118	0.2755425291986308	0.3260848493641474	0.4007253309792986	0.4956353145550264	0.9229437835830162	0.202324584150052	1.879833345953697	0.05364938495899547	0.05208807715503121	0.0005571667629724122	0.8045241814461647			1.261640307322221
5.460871266626836	6.237231434260877	5.1448352085505	1.548070876191471	0.6022163504160464	0.9610160916837157	0.6447532076174783	0.6633920714504591	0.3618104758537849	0.2565107352966758	0.2749311587243615	0.3267923366647075	0.4004073869308319	0.4954215934534361	0.9217606097303342	0.2021030852417261	1.86796733508754	0.05364455698321553	0.05207647783660282	0.0005571680998437497	0.804547003494106			1.261640221469375
5.469061052674406	6.058346086788808	4.985219364555348	1.456024804500273	0.5932057472994476	0.9371592946589105	0.6462731113970652	0.6609875251865297	0.3642313161973882	0.2487782311375475	0.2742596341976705	0.325732582663907	0.3995864499788943	0.4940078920655298	0.920345996443743	0.201861286370269	1.875604277943608	0.05363656449494421	0.05206663092967594	0.0005571655661283846	0.8045727136185181			1.261640142054985
5.477250838721976	5.921765260999513	4.869869618839926	1.373378019577798	0.5844545735474473	0.9051874628290922	0.6450658940186724	0.6566572040596629	0.361344957915367	0.2434005657410853	0.2727204766639622	0.3235096180429515	0.3982261171362031	0.4920385250269311	0.9190658082836678	0.2014471018255129	1.890750056708802	0.05363401907536407	0.05205867740782886	0.0005571645081668638	0.8046611440767795			1.26164008448282
5.485440624769547	5.913495969167553	4.937882779337567	1.389419844718278	0.5940560247334734	0.9117360462906819	0.6450723338199641	0.6558813144480091	0.3583774799082128	0.244744257560376	0.2723340269362477	0.3242472528549574	0.3984978971449082	0.4925407088239125	0.9199773043808619	0.2014687941250867	1.871436675229991	0.05364061888941565	0.05205484239662081	0.0005571670682574671	0.8046601602848819			1.261640038884844
5.493630410817117	5.945023650013907	4.894347604212401	1.415854230693881	0.5867570825011506	0.9351242648317196	0.64464240892991	0.6590266222680484	0.3568138178867477	0.2511742422835676	0.2717931660979693	0.3253243000189227	0.3993230690933703	0.4934595915687091	0.9208388400942068	0.201670095260899	1.866123926974798	0.05364676397580748	0.05205899053910992	0.0005571694784745497	0.8046014664247728			1.261639979140229
5.501820196864688	6.038026059337944	4.871671197294411	1.435301827092002	0.5872099806701323	0.9473882330941084	0.642499555060387	0.6598527058381403	0.3581424919104218	0.2505499647894892	0.2715217718476465	0.3240802978504323	0.3997511822522861	0.4935498670133177	0.9205804257178271	0.2016757491490452	1.878333288148935	0.05365162042063071	0.05206964010415593	0.0005571687722743577	0.8045460092615887			1.261639917980029
5.510009982912258	6.115242964964605	4.95375164029785	1.50325510960885	0.5921464165240228	0.9586052870681911	0.6380273044720383	0.6627883196652922	0.3585120967976991	0.2494016454362548	0.2712499047034134	0.3232518978586191	0.3998643133077242	0.4933420859335804	0.9202583016553088	0.2019624419566152	1.883553245465369	0.0536538474806962	0.05207888507852937	0.0005571667609200341	0.8046190446721407			1.26163988056666
5.518199768959827	5.979485214017398	4.803121060572199	1.463048146496023	0.564478356865177	0.9340374947885105	0.6338804993433105	0.6617145056478573	0.3550685930359017	0.2510335444387668	0.2691343589598637	0.3236883409739432	0.3994395823586375	0.4925717894596556	0.9192896816168875	0.2017877471367086	1.864042440833812	0.05365008783862561	0.05208420818670619	0.0005571669716227331	0.8046760391762415			1.261639861635027
5.526389555007398	5.94321825691851	4.820204930322378	1.403190741121827	0.5874243903535676	0.9046480027888949	0.6418475063596827	0.6575442093857294	0.3579284708824196	0.2470883227790969	0.2702075024909536	0.3248245029347058	0.3989185558777392	0.492405634276362	0.9190581198627288	0.2014259844767538	1.865077192264963	0.0536449296764166	0.05208319508850041	0.000557169395086174	0.8046224080208915			1.261639834228092
5.534579341054968	5.968714161440161	4.879567991102722	1.396504169317091	0.5898388121523807	0.9003794588912505	0.6361205970817774	0.6527746976335764	0.3558975296178442	0.2438608879415037	0.2693419333748934	0.323704374621536	0.3984756589266527	0.4927134283894891	0.9192862263675474	0.2013412338907435	1.878420373880491	0.05363963324507987	0.05207885185384328	0.000557170131472364	0.804590078301244			1.261639793916899
5.542769127102538	6.042466506096657	4.888974248584507	1.427163878516237	0.573748224168302	0.9220771972149896	0.6332736530219458	0.6544486632482083	0.353537211062779	0.2441918594946876	0.2698870554396222	0.3238656093433398	0.3988500753589743	0.4932072014770321	0.9199355975089376	0.2013751480014157	1.889310638052611	0.05363703039376366	0.05207337830171085	0.0005571672004804113	0.8046154826311482			1.26163977710689
5.550958913150109	5.962383637533656	4.811912959195035	1.412655754016815	0.5661733595678518	0.9150745761418471	0.6263899543636503	0.6554431147758425	0.3520163572924395	0.245405088611142	0.2703236492456477	0.324226956525776	0.399086888848504	0.4925339901929351	0.9193346782869283	0.2011859155037168	1.892880050025111	0.05364195889044798	0.05206534715110889	0.0005571645766384457	0.8046841068352446			1.261639805646002
5.559148699197679	5.944682351335012	4.810971991296093	1.406030335983767	0.5693137033451602	0.9029229161364837	0.6255831557415373	0.6547125253609815	0.3523008611219473	0.2456150974234999	0.2696749260078956	0.3236440221295044	0.3986614108514757	0.492012254868101	0.9187203624862601	0.2010484727130351	1.875475488425647	0.05365118509190574	0.05206479811642703	0.0005571657669650563	0.8047470292800641			1.261639846165892
5.56733848524525	6.070021051088687	4.877845796935096	1.433662574829667	0.5756469689842645	0.9065682195070029	0.6269796128686712	0.651646763414794	0.3536103692404016	0.2459391357678196	0.2704506764901982	0.3235353252177836	0.39867865770214	0.4926306052684717	0.9193879669538878	0.2011995617638322	1.873392519547044	0.05366100132827806	0.05207482787215211	0.0005571670688900548	0.8046738105656573			1.261639879340998
5.57552827129282	6.106322141999471	4.947847694920069	1.449583514612046	0.5835238208285612	0.9157106391682129	0.6290081508918589	0.6506599571476127	0.3533512139377273	0.2454454653484164	0.2705193514073377	0.3235038545188747	0.3989592728363062	0.4927742072027542	0.9200043390707706	0.2013065065582499	1.878514578105608	0.05366420196862932	0.05208189727014552	0.0005571647529657622	0.8046517038648228			1.261639916392378
5.58371805734039	6.068779574198774	4.878171325136954	1.451096789641088	0.5936126129810015	0.9306573371314548	0.6406921570217404	0.656767186316478	0.3559482968762988	0.245902165994889	0.269924954762616	0.3249061548986584	0.3992380866962243	0.4928731413847406	0.9205299828230621	0.2013433641165459	1.892194337922478	0.05366176400007192	0.05208572795608666	0.0005571611005032912	0.8046630344024206			1.261640004040131
5.59190784338796	6.039247914466223	4.937275212863915	1.447142004703978	0.6086692695772007	0.9239105610380016	0.6454430694373088	0.6593423844385748	0.3586874044302999	0.249886065779251	0.2708883865123042	0.3260668680308672	0.3997083136482877	0.4936137232815335	0.9207968743498887	0.2016720337237839	1.887721861973179	0.05365674212698871	0.05208824547575431	0.0005571602800867952	0.8046294919936461			1.261640112570382
5.60009762943553	6.003738266459214	4.926146404851277	1.417197320694422	0.6005729458181635	0.91355513134688	0.6451788716281353	0.6573092892600031	0.3595331179712847	0.2460135739710489	0.2720301002031826	0.3246562980538308	0.3993236982837106	0.4935158279059514	0.9199774285736153	0.2016478263646219	1.886111539729201	0.05365551375572238	0.05208631862184479	0.000557162175145816	0.8046437220851966			1.261640199923255
5.608287415483101	6.035391392937446	4.837801245896924	1.451887535969446	0.5843587826422951	0.9366828107746014	0.6446308394000838	0.6599766714722627	0.3581075701049285	0.2453005160744311	0.2719482172032052	0.3241237181123113	0.3991605559620665	0.4932374298958976	0.9200818937063384	0.2014632029735085	1.894307229640783	0.05365255140271233	0.05207740971321769	0.0005571620384412623	0.8046190471936476			1.261640273328348
5.616477201530671	6.116235370632324	5.058095166261273	1.540499111257042	0.6108790649195286	0.9775432014979877	0.6465737993334488	0.664892640062678	0.3595570359296186	0.2503839611288274	0.2717079057941942	0.3242234477234606	0.3998276683562142	0.4937263701789913	0.9209386961165322	0.2018323200684181	1.904940226487282	0.05364434943086863	0.05206817037224191	0.0005571589972291706	0.8046020369081968			1.261640364530251
5.624666987578241	6.097591432259982	5.015282608691239	1.465935237718115	0.5934496035669942	0.9196579832474086	0.6345231748104124	0.6545940174471411	0.3549082047084514	0.2466215113833403	0.2680727956798981	0.322669147868852	0.3981826149700146	0.4920581304198406	0.9191532734944875	0.2014372161419444	1.89999322710502	0.0536462497711009	0.05206847199258402	0.0005571569450768609	0.8046944877816049			1.261640473067152
5.632856773625812	6.059583433103724	4.899783531967747	1.430631203827265	0.5776150121507221	0.9102705340339223	0.6284185621939634	0.6499287872903512	0.3511429123374529	0.2440311370290563	0.2677279930988626	0.3221788590906787	0.3976444218844717	0.4914852111792354	0.918891966567486	0.2012305429444234	1.88778365302059	0.05365318587795538	0.05207423410184522	0.0005571580009590605	0.8046969285137837			1.261640564325821
5.641046559673382	6.208114247543662	5.099233455690711	1.529791105425058	0.6109256327674994	0.9401806385356813	0.6354711008625	0.6536378094264019	0.35396689860037	0.2471977334756538	0.2697264686657382	0.3233105808660224	0.3987998512837671	0.4932968903269683	0.9204486119732768	0.2018628417772245	1.878667638053413	0.0536555744813489	0.05207588717084469	0.0005571591738717977	0.8046201644833298			1.261640635466333
5.649236345720952	6.379011429591745	5.308632184763512	1.533629885203291	0.6559889538064053	0.9440193661202697	0.6429399846276826	0.6541972456695436	0.3584086148378455	0.2485108106975346	0.2738355019602333	0.3250961259407594	0.3994906508433181	0.4941243207037272	0.9219130840410918	0.2020208883611249	1.882695277153681	0.05365608036226144	0.05207771696695745	0.0005571570668179229	0.8046598403287922			1.261640713781309
5.657426131768522	6.149079495933373	5.100649196140668	1.480587550351166	0.6212468800132057	0.9426296299156328	0.6430692427844231	0.6538787027372295	0.3597110215635966	0.2483650521959458	0.2726746125340712	0.3238056018529273	0.3987754708387908	0.4922985981956647	0.9202238551474875	0.2015445710119365	1.895118049851066	0.05365548274953286	0.05208036166455919	0.0005571536812626627	0.804662564609169			1.261640798970084
5.665615917816092	5.939719463329215	4.903139038936625	1.45612067567519	0.5921942730050765	0.9388571823811314	0.6355429273612105	0.6598490301693929	0.3591175831433577	0.2492134177087509	0.2711746383264677	0.3238200110738247	0.398865153127536	0.4923512092982665	0.9192187441932316	0.2015124072012304	1.892596654416616	0.05365206878870259	0.0520796483902775	0.0005571536552738751	0.8046547326419354			1.261640883879125
5.673805703863663	6.042757073559316	5.103799997980922	1.480359908926606	0.6189503284012809	0.9770427560108094	0.6449791616676891	0.6688734243672494	0.3614680858454939	0.252978280827798	0.2725922917897382	0.3255071666905863	0.3999127802440473	0.4942218175289337	0.9205525785866252	0.2018844929041023	1.890362754642244	0.05365077843836132	0.05207779892097924	0.0005571556759174797	0.8046298407001059			1.261640969649297
5.681995489911233	5.9328900098292	4.960205901312224	1.389561446299963	0.6006817057729469	0.9210143867725952	0.6376238341273432	0.6552397799395118	0.3546931423533182	0.2473897586533155	0.2698122402941615	0.3231683989351583	0.3984196221970315	0.4920423366520694	0.9194724399602691	0.2013092301919492	1.88833933507141	0.0536514853646376	0.05207241222383538	0.0005571553278371773	0.8046225152664621			1.261641025259789
5.690185275958804	5.894616830553654	4.824069083628721	1.370356569797258	0.5763212148242808	0.9019737190506077	0.6294402422506589	0.6541268200077853	0.3528022406119157	0.2435178538515344	0.2688487833925984	0.3228971068048134	0.3981267267861774	0.4917480921872253	0.9184390043379647	0.2012494387903608	1.889875907899067	0.05365130114169372	0.05207354254131068	0.0005571510347583459	0.8046751810199472			1.261641121600701
5.698375062006374	6.133444507171934	5.034424751220896	1.489987947688644	0.6103840400826678	0.9470710551906648	0.6408269326325531	0.6605605947888646	0.3589943443354586	0.2488310628630707	0.2714949977422531	0.3249241581964705	0.3999911072048684	0.4933855732840746	0.9209119172615876	0.2019395695280721	1.883893919534838	0.05365338365717013	0.05207788781652944	0.0005571481179870644	0.8046219983530087			1.261641237333265
5.706564848053944	5.998033871814966	4.972536466705504	1.434117905045021	0.6061931348902244	0.9102041142435733	0.6314297561332168	0.650971773778122	0.3578143984615486	0.2501560496128371	0.2728135498673604	0.3245337613772044	0.3993622115442075	0.4922311648835733	0.9199739848971712	0.2012560739742278	1.863313050112668	0.05365706212052236	0.05208234214877118	0.0005571505736523846	0.8045887187367554			1.261641328711854
5.714754634101515	5.959178883997832	4.956995939468044	1.424230813172471	0.6020414857868369	0.9086458345232864	0.637583829238942	0.6530415498886755	0.3555228653256	0.2466004650431635	0.2712379981873634	0.324051852409149	0.3987630058221149	0.4921648665210274	0.9193536260398605	0.2009318545580222	1.870575976415813	0.0536589646789129	0.05208933799913298	0.0005571527671287144	0.8046167921163092			1.261641376191474
5.722944420149084	6.21028213295522	5.32989850034437	1.486674559358787	0.6677726454417862	0.9423245580798011	0.662810411100298	0.6586417660261908	0.3605563813539775	0.2472485680778231	0.2739018797786158	0.3255328276109564	0.3998176817319207	0.4939778482446203	0.9222654629896592	0.2017294857526286	1.901894524110862	0.05365677160494664	0.05209187772083503	0.0005571505495398577	0.8045710474524859			1.261641434695831
5.731134206196655	6.342024915805215	5.293591327594292	1.536866881302839	0.6563079502369964	0.9571288827291758	0.6658000792686752	0.6606058876751429	0.3633960369839055	0.2494598757264114	0.2781569961417313	0.3269538512017481	0.4007175977824131	0.4950375717872235	0.9233992470872781	0.2022957644723264	1.908626075774827	0.05365478910587068	0.05208633421390702	0.0005571470955955271	0.8045355421668289			1.261641533208882
5.739323992244225	6.172349568711141	5.070494325404348	1.528455846889666	0.5994772720149242	0.9475322175079823	0.6417052307008452	0.658329190693378	0.3588945817766508	0.2494325132330311	0.2764832757410385	0.3255062527358704	0.3996964468886117	0.4936807610832462	0.9206926031178111	0.2017359864945393	1.876390896937536	0.05365685617787865	0.05208549735452727	0.0005571464550296485	0.8045790393278771			1.261641637175988
5.747513778291795	6.116895178419532	5.086200645871084	1.490910376525408	0.6048474724946837	0.9245838167870198	0.6338538487796592	0.6553707708688516	0.3594396204047833	0.2503370066727357	0.275346682742911	0.324241741248189	0.3989539550817354	0.4923587743643587	0.9198203631003179	0.2013222446405369	1.87191160379347	0.05366270312966583	0.05209013298329282	0.0005571473484586861	0.8046093638471835			1.261641730695251
5.755703564339366	6.076557867433679	4.9217060167919	1.449491567267074	0.5980179429366761	0.9039505226979256	0.638866562209882	0.6554313045891078	0.3584484190426213	0.2497155038670018	0.2736298290792646	0.3243195816455123	0.3984415990839366	0.4920798003836975	0.919389632402801	0.2012472488622113	1.891078334335416	0.05366674376965883	0.05209049435562232	0.0005571461639474422	0.8046365810166228			1.261641811548033
5.763893350386936	5.798850645543208	4.687321453739481	1.358015203083183	0.5596462584408304	0.8829555758081129	0.6289280337453746	0.6502017188920868	0.3517121978120559	0.2431581126034005	0.2694197392660747	0.3229236768064028	0.3980141236220687	0.4914049694148164	0.9181782661185345	0.2009776357577838	1.899672276549146	0.05366724021659231	0.05209478395997697	0.0005571426064927558	0.8046526221303582			1.261641902526555
5.772083136434507	5.818833061771487	4.639424313816808	1.362883177479155	0.5359496089223416	0.8967874917335221	0.616911476970019	0.646814863849293	0.3463858939275849	0.2418566812466699	0.2649082781494386	0.3213087937366566	0.397782601523124	0.4908022354004162	0.9173578005697164	0.2008915927218609	1.888452733289773	0.05366836157907143	0.0520974388603869	0.000557140392171054	0.8046447670956586			1.261642020709943
5.780272922482077	6.080658997865989	4.942630415406533	1.534389038403392	0.5861388369655658	0.9489885586418755	0.6369269440588151	0.6559861846289234	0.3507886745106535	0.2452292099327557	0.2678446847361079	0.3225077923890065	0.398560245168505	0.492161360233555	0.9191783977596821	0.2014611186645733	1.88453983815866	0.05366806605931914	0.05209134345837189	0.0005571418087228947	0.8045496068140584			1.261642137936466
5.788462708529647	6.239757830869145	5.252237902839862	1.671150289056149	0.6296530586963242	1.00413924524562	0.6479680474945595	0.6611914211616881	0.3552959075459195	0.2519790047791886	0.2728427745884172	0.3245916415512147	0.3990841232579566	0.4939396604969933	0.9207789308128232	0.2021730486714135	1.89503215512782	0.05366624681565003	0.05208186992300071	0.0005571430523408507	0.8045015989729873			1.261642247263935
5.796652494577217	6.058085733830859	4.946755236654762	1.56484742191842	0.5897680912505969	0.9605292610356228	0.6309851336540288	0.6572803675230864	0.3543780829967073	0.2474612046200131	0.2701623555263125	0.3231898893682092	0.3979364005939346	0.4918824706787693	0.9176937877344685	0.2012055155692889	1.905804832831538	0.05366177884044774	0.05207712907419184	0.0005571398568516699	0.8046051671691535			1.261642359634705
5.804842280624787	5.94852392152618	4.77060764191449	1.430215402213521	0.5729930775935881	0.9123665320978004	0.6242700981981195	0.6524271766651359	0.3506770835361291	0.2468286447092878	0.2679922091867156	0.3220203600433195	0.397387238627	0.4906724452042703	0.9166096546193762	0.2007115467710587	1.896148333882599	0.05365814715723957	0.0520765289380564	0.0005571363316116092	0.804637749752724			1.261642477817103
5.813032066672358	6.051546682056144	4.867570921792503	1.439000342082436	0.5875076870935506	0.9230276077295934	0.6324970611555009	0.652975496701616	0.3531344425231986	0.248812980293493	0.2693832646413271	0.3223880917892395	0.3974410601980393	0.4911368671110191	0.9179683918447366	0.2011381388446497	1.884074955601841	0.05365550961769937	0.05207845399554791	0.0005571365500897489	0.8045654718089728			1.261642609211759
5.821221852719928	6.143840101409135	5.100607982014863	1.493937524119786	0.6103750025853599	0.9408982729648424	0.654798672231143	0.6598356315664975	0.3639050576031951	0.2471550566472913	0.2741336641738156	0.3247510783724166	0.3988600152487066	0.493104859012826	0.9205524621190135	0.2017560599609493	1.879168707340396	0.0536591832648475	0.05208479175420488	0.0005571376607657741	0.8045448348876122			1.261642718938317
5.829411638767498	6.042049139725133	4.956438235279992	1.465632285626476	0.588522000644366	0.9271688835858819	0.6403478568840439	0.6575030300293403	0.3615256635225299	0.2456155195207315	0.2726031381252831	0.3248364432095845	0.3994358146666329	0.4934054192535926	0.9205077393782884	0.2014499645049427	1.882785991420663	0.05366505512165774	0.05209498060441939	0.0005571350669445019	0.8046002700106915			1.261642840272323
5.837601424815069	6.011129239348777	4.815990906618445	1.457325025676712	0.568394769632235	0.9120545114673225	0.6302158620299172	0.6538523322090493	0.3560480742914679	0.2442447295319881	0.2698441901617032	0.3234441440423409	0.3989127199232612	0.4925889951909781	0.9199950879053796	0.2011403878263663	1.896545063483249	0.05366642666979023	0.05209919306830642	0.0005571303045798282	0.8045944410702857			1.261642976234694
5.845791210862639	6.184630688277025	4.948734652898216	1.481485138841508	0.5956833115603057	0.9289073997142003	0.6472062348729067	0.6583909479242166	0.3598925130129623	0.2477850765829295	0.2712650850176003	0.3250894864936723	0.3997478001011763	0.4939198099124598	0.9212592995183255	0.2017449242181216	1.894007833328235	0.05366728905739493	0.05209782806814845	0.0005571286105189798	0.8045561193640185			1.261643137908165
5.853980996910209	6.519849639834762	5.226397184405887	1.59404787174338	0.6538735151164373	0.987249348686343	0.6784509723554338	0.6679944143459269	0.3646661609590807	0.2519535506732655	0.2765401161488467	0.328059926043224	0.4016679582703973	0.4972680424249906	0.9243809883563104	0.2027435969691356	1.881749198955832	0.05366562231065136	0.05209628250389756	0.0005571299964623275	0.8045333351902854			1.261643287369133
5.862170782957779	6.363020858825973	5.155757676787744	1.54578637587453	0.6306469377665358	0.944501876500399	0.6564647061995285	0.660322975060074	0.3613140497994011	0.2511436048673818	0.2748849753432803	0.3261287838216846	0.4000730882068953	0.4946689738506866	0.9225844127182689	0.2021085982243617	1.881069679440282	0.0536614798524569	0.05209178017475101	0.0005571302650639738	0.804632071707069			1.261643409036166
5.870360569005349	6.238104534307169	5.02344786989898	1.476305601793924	0.5971653996292768	0.9192086483905495	0.6396920202608274	0.6569286798197196	0.3592213221121069	0.2486889146782469	0.2719556554266229	0.3249088883833476	0.3995347731569234	0.4933752182269585	0.9220127215700851	0.2018217750749358	1.882953222144503	0.05365791996714462	0.05209082609610174	0.0005571273213082359	0.8046942023760092			1.261643548158432
5.87855035505292	5.90650869396899	4.749775743183841	1.383336349072428	0.5654509392211359	0.8943352248547045	0.6289358345894144	0.6529167216908249	0.3554442940034466	0.2462578911837492	0.270410604337727	0.3231521986403021	0.3988172016977546	0.4920038544591513	0.9201891372975698	0.2012846486201735	1.88567142776158	0.05365423180368221	0.05209714010044994	0.0005571242764919242	0.8046811537405444			1.261643706392494
5.88674014110049	5.91303191471535	4.882871351637052	1.37602011107529	0.5817915405139922	0.8862801494630981	0.6240950309784662	0.6499126604504963	0.3543418372157518	0.2445637835847124	0.2719468644489551	0.3230455294231972	0.3984294481124102	0.4918300771627697	0.9196385659110256	0.201245499765499	1.88668686750348	0.05365070533092475	0.05210557066162165	0.0005571242843251129	0.8047143377420274			1.261643853449815
5.89492992714806	6.115429652036358	4.955051517454	1.422965901477247	0.6002473605767281	0.9147133138843799	0.6328790282353673	0.6531442091050342	0.3559117462165204	0.2456841300674441	0.2733027823460549	0.3248061660483629	0.3987348070494361	0.4933511196216708	0.9203104185539771	0.2015667355106407	1.893567726706544	0.05365273493007471	0.05210751792114755	0.0005571256077615353	0.8047601894707115			1.261643970370677
5.903119713195631	5.997833558525414	4.818380747490769	1.408169270794409	0.5864615876842364	0.9040669963044761	0.6341372708627703	0.652871056542261	0.3563391118973416	0.2465520354575577	0.2718453718287365	0.3241418068804757	0.3985651046131735	0.4925706067355366	0.9187663475349499	0.2011817725083087	1.897352994914502	0.05365621856623762	0.05210723572984733	0.0005571244057408513	0.8048283353253312			1.261644060631256
5.911309499243201	6.062751089347358	4.934606134922773	1.472805861789799	0.6071501634111673	0.9363182036559365	0.6436038132169453	0.6578144372718016	0.3621693636378187	0.2486017351155375	0.273874072893426	0.3245631446692522	0.3995042771282646	0.4927871677438452	0.9192297271860118	0.2012912980709408	1.901111185575867	0.05365972849857544	0.05210685852131198	0.0005571207138394159	0.8047891422239221			1.261644173004378
5.919499285290772	6.219603377352223	5.174246409453691	1.525956443638615	0.643600059259296	0.9388440536976065	0.6530158569333916	0.6576921711068188	0.3638407594891916	0.2469134761311697	0.27522444022854	0.3248006111655614	0.3992959009926164	0.4931663186806237	0.921273548845007	0.201666343062656	1.890750296845996	0.05366479392207887	0.05210134309395965	0.0005571189285386763	0.8048030446872942			1.2616442972386
5.927689071338341	6.245082226586088	5.386359374389305	1.573899242947818	0.6734048756437313	0.9457754084306341	0.6598844087008926	0.6575065261804204	0.3634595293830815	0.2473026483779147	0.2744945444267831	0.3247011845257262	0.3994673489812023	0.49352384448271	0.9223813960437249	0.2018182883729477	1.880526400214086	0.05366650223621679	0.05209493742106874	0.0005571207962679304	0.8047448405378129			1.261644411690335
5.935878857385911	6.188998598057042	5.088694547973866	1.503561060355614	0.6130670365496466	0.9413587568536423	0.6471691488087727	0.6559322355849676	0.3602265230109321	0.2493824867546656	0.2727106545700958	0.3252232300601582	0.4002091348859641	0.494065588094769	0.9226006251574644	0.202184714033442	1.880680534562426	0.05366101979130878	0.05209051247653344	0.0005571218467496842	0.8047314904724268			1.261644487969461
5.944068643433482	6.349443078297424	5.13268677459195	1.495382458984391	0.6013781186771793	0.9361197508644514	0.6386663383792979	0.6576670029567186	0.3608204070833169	0.2506037114835236	0.2743397255043044	0.3257077800701824	0.4001212754290603	0.4947322437170578	0.9226555770341563	0.2025192554622731	1.896865277405156	0.05365605191936837	0.05208991642152128	0.000557118244256121	0.8048385021957541			1.261644581421759
5.952258429481052	6.482003707661469	5.32648205134593	1.567700656103701	0.6307522299529842	0.9756521390432032	0.6557000255145103	0.6639307078986574	0.3618206755711565	0.2515913540804295	0.2752762565308368	0.3257660025697102	0.4003536637599841	0.4957455708192836	0.923580634850826	0.2025987358372791	1.894837904717773	0.053653817345525	0.05208810474631963	0.0005571150299016496	0.8048329694503591			1.261644698305963
5.960448215528623	6.071473666413453	4.914801372094654	1.438949434951473	0.5947416938430732	0.9162781280322754	0.6477791253373544	0.6537141163521817	0.3585442443229482	0.2468600381729434	0.2722149282175237	0.3233144293720504	0.3989351168300734	0.492675888341841	0.9203866297148002	0.20121326851888	1.859531593288749	0.05365172222614434	0.05208077127793713	0.0005571160145420507	0.8048398872525487			1.261644804413342
5.968638001576193	6.039559963089379	4.885340780239913	1.470712711192746	0.5968076822845471	0.9159378900925402	0.6332780567405949	0.6508068272158061	0.3577235809300487	0.24561311103934	0.2709910799854892	0.321974741368361	0.3979117276629648	0.4913098002862495	0.9184248215243429	0.200707501049572	1.860926668218125	0.0536494639325051	0.05207468126517615	0.0005571176532122204	0.8048361559414333			1.261644885558794
5.976827787623763	6.223070015934849	5.020800931733149	1.509430589428265	0.6167443958427491	0.925325687994202	0.6412243804691049	0.6533245561787733	0.3586037833393683	0.2470953931282189	0.2724424380495855	0.3233716120631138	0.3987140231834912	0.4931624169557929	0.9201359185700249	0.2013309047895192	1.882222310626799	0.05364913370686929	0.05207374351102	0.0005571154171328017	0.8048227169266226			1.261644976316644
5.985017573671334	6.371573016415908	5.225578557951806	1.491707909584702	0.6552686209450549	0.9369403598193115	0.6663477547858334	0.6579413302932943	0.3635215813077335	0.2485101118906159	0.2763397899743271	0.3254995738939415	0.400225296081233	0.495243768110062	0.9232171056291425	0.2019248379803653	1.899888072418879	0.05365061627573334	0.05207167135826527	0.0005571116496304353	0.8047418105449133			1.261645081726711
5.993207359718904	6.404839669844947	5.407244427785019	1.585416178414598	0.6798927510459336	0.9754680111939353	0.6740679514772056	0.6598640582324258	0.3609679996496776	0.2497540102444908	0.2745149447211771	0.3252934976090016	0.3997966354435932	0.4947721650196481	0.9231473286438451	0.2018389018043591	1.87759021515455	0.05365084213962839	0.05206879401854251	0.000557110808855452	0.8047571183989611			1.261645193093235
6.001397145766474	6.243357798666456	5.162091809046023	1.572725205386406	0.6306745012988172	0.9693782011952411	0.6608881310847842	0.6598687607099003	0.3579038246566115	0.2502818820265122	0.2714587589035479	0.3239642153886962	0.3985599582335924	0.4931518859897505	0.920377506785547	0.2012963532642447	1.86740912127617	0.05365183427327668	0.05207266429499829	0.0005571124716359317	0.8047655565447039			1.261645292231633
6.009586931814044	6.277995887924934	5.240147084457691	1.606417187438019	0.6376165211780037	0.9944439007609203	0.6593453377937012	0.666000627492726	0.3599613959754754	0.2542487042278386	0.2750045947075491	0.3253278145681894	0.3995881183359828	0.493864659807856	0.9213340049230461	0.2015792528577369	1.882839520715735	0.05365329079348303	0.05207866647619618	0.0005571127017331558	0.8046957622931707			1.261645372754967
6.017776717861614	6.305731714582765	5.485291196716355	1.602067535737689	0.6684443279077876	0.9879316063246339	0.6586866974617271	0.6640980957472872	0.3635245886879355	0.2549331021914096	0.2793742344011992	0.3268166280258432	0.4006893812040426	0.4947457718492853	0.9226241916834856	0.2021135902489862	1.896302843065946	0.05365274109465669	0.05208596623160534	0.0005571100617382193	0.804738658317954			1.26164545463133
6.025966503909185	6.037163112485101	4.91107108086586	1.458801715197949	0.5870492879003214	0.9257440488063827	0.6337083142064205	0.6575686105624993	0.3568807621184177	0.2516899029344186	0.2728783463333913	0.323872849442336	0.3989682922099694	0.4931748957372017	0.9197442352918765	0.201568969048261	1.89769605397269	0.05365353787005283	0.0520910171071465	0.0005571077497553114	0.8048293382228447			1.261645550721017
6.034156289956755	5.85230678045354	4.670488300077048	1.363283542659733	0.5547693470239173	0.8871923446197491	0.6210758757715045	0.6527790655784746	0.3523269261001198	0.2464414454114116	0.2689566322541256	0.3227836424013419	0.39805041762867	0.4920807725008129	0.9181081892488094	0.2010042058816342	1.879423073810296	0.05366104691956362	0.05208998025463195	0.0005571092798846078	0.8048725533456982			1.261645632780669
6.042346076004326	5.985001002542265	4.79474913455492	1.423484934371443	0.5818603221238542	0.9201750463977186	0.6295696048977949	0.6555862766862799	0.3556190608797868	0.2465621055222201	0.271290290346603	0.3239485017417003	0.3987893446079466	0.4929946630538262	0.9196485163612192	0.2015020381982087	1.878256285774778	0.05366557810007445	0.05208336030467474	0.0005571123775467352	0.8048046149793762			1.261645670928567
6.050535862051896	6.240352405058283	4.961873580263892	1.489814812066538	0.5969868532026932	0.9365005780694841	0.6409789834899614	0.6581186532750228	0.3605734594074128	0.2496947965039236	0.274236133669583	0.3245502129838676	0.3997722686059297	0.4937462907028867	0.9213341532742173	0.2018425251628739	1.888704247858678	0.05366723290663983	0.0520727584923899	0.0005571112436109317	0.8047434596699108			1.261645692560972
6.058725648099466	6.181394646595002	5.079066344292332	1.501438039648995	0.6039663727930706	0.9422639894786989	0.6433932567595746	0.6580743240922274	0.3575486283402283	0.2480645144169969	0.2723127509864015	0.3244405160799338	0.4000537387344452	0.4938785766038509	0.9219059533785811	0.2019694651920636	1.899976977944017	0.05366570270178718	0.05206272465554154	0.0005571066886277959	0.8047512897386075			1.261645754957821
6.066915434147036	6.34623849930577	5.248565779486858	1.569845216079317	0.6392838106058983	0.96843646463903	0.6527331220030292	0.6628314491910742	0.3597154916343643	0.2509288481810367	0.2734234575215943	0.3257383677056421	0.4007552469809872	0.4952948499172901	0.9232344531010993	0.202645618038344	1.884071060904279	0.05365846751863394	0.05205676410541992	0.000557107116453906	0.80475303147847			1.26164579649722
6.075105220194606	6.489126483594673	5.30884810401731	1.619873337321963	0.6552832007386391	0.9693475758435746	0.6541259771659269	0.6671461902349638	0.3662060888466154	0.2572219038811697	0.2798884882259142	0.32859350187427	0.4020662471129198	0.496455474300188	0.9247377646074907	0.2029851238230965	1.871739616800662	0.05365131416145774	0.05205098232297323	0.0005571114097845422	0.8047072478791515			1.261645795626473
6.083295006242177	6.330054050225519	5.208922581712772	1.611219831477971	0.6426971051726422	0.9432253332416879	0.6463196850287082	0.6574133637234507	0.3596125795324777	0.2516856690026985	0.2766558715658773	0.3259476218762116	0.4007214771494199	0.4941371477942253	0.9234739954519143	0.2022691797571737	1.883398106738974	0.05364689163930285	0.05204712355745639	0.0005571131266074042	0.8047134526356281			1.261645756413287
6.091484792289747	6.359574562676449	5.112068883479902	1.59614305991799	0.620418559745736	0.9486792676119274	0.645960514855907	0.6535518218543206	0.3568651942215795	0.2472010536340607	0.2725015150959149	0.3239839697929168	0.3993045192448501	0.4930410872174218	0.9212499558437872	0.2020119173299461	1.899704963719815	0.05364538572652979	0.05204920950585534	0.0005571113582304196	0.8047690025033063			1.261645722510494
6.099674578337317	6.370337814077843	5.125415983626232	1.594593476275456	0.6191705526365826	0.9828011706738007	0.6396189428718376	0.6584013037182059	0.358012246225124	0.2469465076377586	0.2716244516416884	0.3234935333862348	0.3990461614983414	0.4929398473777842	0.9209169667187654	0.2018952868134296	1.886098836585548	0.05364833328783276	0.052056566484403	0.0005571102668776058	0.8048168942133961			1.261645707925332
6.107864364384888	6.250153855340173	4.995262575721296	1.487157055119712	0.6006054155210577	0.9499000503333648	0.6360807471858927	0.654215387997701	0.3546309809912873	0.2452773392456681	0.2711600436193523	0.3237502500379846	0.3987765216135376	0.4928987238707261	0.9204909144047758	0.2016627292442158	1.8613864677264	0.05365298922151882	0.05206922077625706	0.0005571125204845501	0.8048351404448499			1.261645685447779
6.116054150432458	6.090274625231654	4.834729963151176	1.425564012128719	0.5798896092768271	0.9211819887900101	0.6271031197120094	0.6521479822579496	0.3528340764870303	0.244967952640245	0.2700415217290951	0.3236002844722679	0.3985289818688751	0.4924085835331977	0.9188417148851485	0.2013217843181094	1.864123953483152	0.05365610722085775	0.05207962235126345	0.0005571152129508836	0.8047999116812299			1.261645626542467
6.124243936480029	6.242968894505024	5.097081400402496	1.573713910121543	0.6130099275977478	0.9745093530149027	0.6324867814418318	0.6602100283182023	0.3561338698761096	0.2486350290103997	0.2723302948392802	0.324236242357738	0.3993907377516103	0.493761171022076	0.9200094245463476	0.2019366259900109	1.884544882450281	0.05365911379014528	0.05208225913076227	0.0005571150507209191	0.8048112814810688			1.26164554071433
6.132433722527598	6.008176762285078	4.925564742198119	1.447413656009934	0.5988618767444921	0.9191835194260072	0.6272009159038007	0.6513849466102255	0.3521494713514086	0.2456593027927994	0.2686803584911467	0.3230172002187467	0.3982111594270772	0.4919600585803665	0.9186805171683061	0.2011498434219667	1.902933675978429	0.05365436965194904	0.05208079886922556	0.0005571135732082034	0.8048488144514302			1.261645465364531
6.140623508575168	5.980252757662649	4.905744465692337	1.442008510611139	0.5873182623485228	0.9111317909624843	0.6294096506945323	0.653147602411977	0.3546157685644648	0.2473673786744344	0.2685336287405994	0.3232198807011008	0.3982962328775433	0.4917501535710571	0.918709455134158	0.2010500580166339	1.880954391779537	0.05365010960048253	0.05207811662167083	0.0005571149250590065	0.8048091775931218			1.261645396322479
6.148813294622739	6.110289770236672	5.065340721109876	1.542639067915788	0.5957601716915251	0.9706418548999475	0.6430441893592069	0.6652897323522515	0.3596374333939387	0.253596150687899	0.2746236372811174	0.3253144475255918	0.3996798136853101	0.4944265390233535	0.9205411285904812	0.2016919023601334	1.860740447716736	0.05365249750071015	0.05207690026905046	0.0005571192296881829	0.8048023748132284			1.261645297325732
6.157003080670309	6.021918746325457	4.986385560674297	1.491046528612613	0.5990370915151431	0.9572884746235859	0.6404115775217676	0.6622457641603421	0.3586660546395059	0.2500663189395363	0.2740988096526782	0.3244216681224525	0.3989843120029624	0.4937421518938432	0.9201688736908561	0.2013379655189361	1.859859452009463	0.05365857395555691	0.05208273951877929	0.0005571213808395351	0.8048370667122831			1.261645189231726
6.165192866717879	6.12994414957558	5.073890964571142	1.480433518737446	0.6042090898836255	0.9223231486848814	0.6370092160609989	0.6567212080331321	0.3600707804703178	0.2447508320771196	0.272744803044108	0.3237631808928038	0.3980631883744474	0.4923234975946779	0.9200848461395746	0.2012325876046153	1.870034332458195	0.05366718072743854	0.05208944934086121	0.0005571192195926758	0.8048391594986823			1.261645089905872
6.17338265276545	6.104059797303639	5.129374591782406	1.465675881381495	0.6173821096707774	0.9154751801352504	0.6388067294640736	0.6536105641102569	0.3584787371392019	0.2447949134684756	0.2717337209964933	0.3242137800973565	0.3980713506081774	0.4925287102823778	0.9203230584576584	0.2013972143341683	1.876321397212961	0.05367600957023171	0.0520918476006977	0.0005571177656281817	0.8048097054196612			1.261645013826059
6.18157243881302	6.114227868526549	5.27116469465579	1.500449809918209	0.6854486369079944	0.9506222142005678	0.6684176076193042	0.6582269073748479	0.3624720134981468	0.2478498855112688	0.2730776342478982	0.3254045116991619	0.3991572016480778	0.4936899178181888	0.9219558370914636	0.2015968654022005	1.853264025947414	0.05368110578356886	0.05209211779277172	0.0005571207081155673	0.8047843667958434			1.261644930907155
6.189762224860591	6.403523107364713	5.473056035543681	1.654660583891722	0.6734388595178475	1.009847319804715	0.6713913398514383	0.6668511790199781	0.3651270173212894	0.2498881964258184	0.2741980262997705	0.3256287571078368	0.3998326612785663	0.4945891911089206	0.9225302253783286	0.2020573225385221	1.850005345126935	0.05367869324094756	0.05209239206596902	0.00055712456251013	0.8047293095939732			1.261644805704573
6.197952010908161	6.535454411133972	5.472698648574652	1.610148708289813	0.6556950760788046	0.9708311204000134	0.6576458451428174	0.6678280216699272	0.3625587437161429	0.2516836063628869	0.2725957759896377	0.3255568753308297	0.400258699580013	0.4950410339947132	0.9228446371157265	0.2024487605811705	1.861227002493472	0.05367196784913382	0.05209005584282519	0.0005571239516390504	0.8047194343657692			1.261644689304728
6.20614179695573	6.330390034950185	5.227200145505263	1.518152351407361	0.6393321849915967	0.9347025350347845	0.6585235397125372	0.6611824762699404	0.3641782477597311	0.2501132518648539	0.2734933497884816	0.3257353420509393	0.3999233806606746	0.4949658857036688	0.9219761702414242	0.2021628983788063	1.878891197244845	0.05366303716418832	0.05208198738641386	0.0005571221673921178	0.8048132376027864			1.26164459585547
6.214331583003301	6.157116451208214	5.047626274175357	1.52182839370903	0.6279388524522284	0.951543630066646	0.6699954436418738	0.66491271365898	0.363823355781168	0.250630759898879	0.2753565812981926	0.3263015356616846	0.4003298461998777	0.4951945843908338	0.9210623010496587	0.202013390359688	1.869221399559253	0.05365678830032451	0.05207214635702826	0.0005571244226414971	0.8048712085690394			1.261644513077084
6.222521369050871	6.062560302432408	4.924532626137383	1.52222226047592	0.6058582812976356	0.9596096267066863	0.6595388522776554	0.6653470223750915	0.3584638025586442	0.2515102631857711	0.2735646042348344	0.325685106459119	0.4005471859702211	0.4942502721926155	0.9206826370194915	0.2016704192784647	1.86521031025947	0.0536549948150921	0.05206586965848944	0.0005571293306432852	0.8048204417907754			1.261644386172996
6.230711155098442	6.160952621242988	5.026162092362735	1.574386030054944	0.6078021531762789	0.9656310521073453	0.6529915336729717	0.6614144401032025	0.3585421638979648	0.2486615981957732	0.2718262617794973	0.3247171219906543	0.4001199843961568	0.494099422708092	0.9210227902001634	0.2018153505187344	1.877229635054039	0.05365687202105683	0.05206467526375985	0.0005571316045318449	0.8047730054307919			1.26164423654916
6.238900941146012	6.091023810208808	5.053878890891157	1.480733167507467	0.5847177341681249	0.9135652196302734	0.6349587303818679	0.6499480224990023	0.3563459009315574	0.245495839395963	0.2698053048625584	0.3231096978748682	0.39865098019089	0.4923836043479125	0.9191229972844331	0.201341409948481	1.882917891503591	0.05365936922811307	0.05206787822227713	0.0005571306651759003	0.8048599019316472			1.261644091441156
6.247090727193582	6.007143843318521	4.744028678565698	1.408279297911379	0.5644643199635132	0.9030325893589823	0.6264810718832033	0.6473595545715213	0.3532189000781592	0.2452096799394715	0.2693256556568526	0.3229002055134643	0.3981699954214928	0.4921509857665994	0.9187722098245148	0.2011171733385832	1.877902393258349	0.05366282919466101	0.05206825975607938	0.0005571308360966852	0.8048956292594144			1.261643954051303
6.255280513241153	6.092758173556104	4.782484447162456	1.485747888091053	0.5848570028404226	0.9442846245102283	0.6412244434783642	0.6557188997242126	0.3568851533587605	0.2481581187476044	0.2731213620980864	0.3253353220884085	0.399172337161048	0.4940486830977039	0.920899416919656	0.2015612652229735	1.865474128245025	0.05366515071212548	0.05206762794753223	0.000557134468524244	0.8048113646858862			1.261643799592769
6.263470299288723	6.454633092012178	5.032317984617143	1.579802588226717	0.6102945800891264	0.9751932933245722	0.644701846391604	0.6594177664566157	0.3591700685173353	0.251930368438029	0.2743903333442604	0.3257967163267206	0.400139941473368	0.4947996316258829	0.9226394215005098	0.202181045353353	1.864715007796867	0.05366232965434055	0.05206572484793149	0.0005571383308918787	0.8047933091348604			1.261643616086954
6.271660085336293	6.407623402338391	5.177963778220687	1.579155742814575	0.6351624972953395	0.955307598376387	0.6411655266202448	0.6570446565229404	0.3606557477938646	0.2505478536898968	0.2740129943202134	0.3253038784694802	0.3995867450594451	0.4938771493225302	0.9214714180871194	0.2018335169856068	1.870167967320481	0.05365765371756506	0.0520592177919769	0.0005571383961569625	0.8048685131707152			1.261643435112731
6.279849871383863	6.166745721294425	5.145322892460924	1.539513511580948	0.6212483821593889	0.9457964444828153	0.6392072757146164	0.6556026558023614	0.3591728033927403	0.2481293003546144	0.2728941116271818	0.3248570405594078	0.3989365060023431	0.4928377572511409	0.9196272966371064	0.2014275870984397	1.882347188215759	0.05365258266990766	0.05205655293290241	0.0005571364575488553	0.8048707345401623			1.261643284341197
6.288039657431433	6.165307757432071	5.011894677832134	1.534835831213535	0.5898461195153401	0.9379236121865636	0.6298067195539401	0.6533713877132246	0.3575545076903398	0.2491337793370366	0.271825000418776	0.3245919624163139	0.3991550273707824	0.4931378927510677	0.9194539510325417	0.2016491441490211	1.859413180941704	0.05365291248608688	0.0520628669372506	0.0005571380557484362	0.8048716679595207			1.261643152045266
6.296229443479004	6.524792606238379	5.240203403392585	1.630998837154183	0.6380462966677336	0.9653617073516747	0.6472352294484575	0.6560815819310127	0.3658394040822633	0.2525200411359295	0.2775676384193645	0.3262121206424134	0.3997593076661843	0.4941713256751565	0.9215950222313447	0.2022881180817936	1.847995871175259	0.05365759088131072	0.05207237010447185	0.0005571431898172731	0.8048720875942251			1.261642995864504
6.304419229526574	6.281566001099167	5.408638113791846	1.602928926885941	0.6767956066093949	0.956226755408649	0.652218150566291	0.6555969406869359	0.3646841218486019	0.2516154398849139	0.2750021976593255	0.3248165857055483	0.399505210871628	0.4927746028435172	0.9203551035347985	0.2015409052787176	1.860379939737532	0.0536624655611018	0.05208083209391165	0.0005571457156846481	0.8049128743113065			1.261642815484317
6.312609015574145	5.727783951036516	4.803042478390825	1.360010192223928	0.5679623952379973	0.8737486351421266	0.6182215744920945	0.642164602527484	0.3472734686510955	0.2395893765041227	0.2654981796735661	0.3208155239511355	0.3965443881265041	0.4892203265618491	0.9156488527475015	0.1998458130097175	1.882428536580827	0.05366552555161297	0.05208841020364139	0.0005571435964573518	0.8050086166015626			1.261642664334562
6.320798801621715	5.685029730207013	4.599194814741871	1.320540597400534	0.5422564764602845	0.8789931153372337	0.6157222722410424	0.6466134140639991	0.3485560833787387	0.2411149939091999	0.2662895293456082	0.3219883155610696	0.3971818607208828	0.490779183731851	0.9158049594716973	0.2001536258136581	1.88340444919088	0.05366457611571569	0.05209112436775146	0.0005571436567928642	0.8049238827978343			1.261642535477533
6.328988587669285	6.055691746608104	4.954235776743621	1.467778621772534	0.5987410901546748	0.948094790466166	0.6430345652063019	0.6596270426273751	0.3623267487306067	0.2507886902279285	0.2748135739984426	0.3264861170932502	0.4000587089359541	0.4949167926722308	0.9204858479229105	0.2016314245021246	1.856324344289493	0.05365643846420202	0.05209114836620386	0.0005571476416849564	0.8048158850276178			1.261642406397165
6.337178373716855	6.23900638132239	5.237672867162224	1.531314413892721	0.6391475194245482	0.9637814588188307	0.6572485551313973	0.6619430482211456	0.3687062050010702	0.2532749999687001	0.2797067608976244	0.3271669322352025	0.400886004594845	0.4953181760395795	0.9227790122183804	0.2019392518771356	1.852533701209711	0.05365116614247585	0.05208847607731369	0.0005571505769015253	0.8047300832508008			1.261642252152226
6.345368159764425	6.199431245407268	4.986678459931605	1.466170174008792	0.5920480118460482	0.9294267069932012	0.6393307694768448	0.6587100948366263	0.359579315783259	0.2479087176262617	0.2736414901480082	0.3251990516512296	0.4000129402770147	0.4940678593033592	0.9211616058814578	0.2018828694223086	1.86126342905321	0.05365283372441732	0.05208546796682083	0.0005571501393633365	0.8047757936586858			1.261642091402181
6.353557945811996	6.257936269949267	5.021037446024301	1.502722524625308	0.6096300009351749	0.9434902232823859	0.6417292722562739	0.658433326669833	0.359513341108699	0.2468421594206918	0.2722535557863519	0.3256788075075662	0.399275020088851	0.4934959572261025	0.9203875918789854	0.2017631700645987	1.875081300156163	0.05365623132634682	0.0520832505152209	0.0005571492830561564	0.8048364513901097			1.261641954651495
6.361747731859566	6.219278967541222	5.197481604795724	1.537252124335183	0.6495417001151259	0.9859520689400177	0.6664430920612756	0.6657094897995421	0.3668668348628514	0.2526143244985448	0.2745826838989803	0.3272336865245208	0.4003467823580018	0.4947637093762668	0.9215155740655204	0.2021422918880697	1.85102846443045	0.05366381981595059	0.05208366959897615	0.0005571513077111933	0.8047696992575212			1.261641832572201
6.369937517907136	6.125293350483811	5.023629895844293	1.475125933398297	0.6221266173003894	0.9488524318335622	0.6467274438568343	0.6607732639301337	0.3553962239889733	0.248624481586363	0.2711862628353836	0.3240239087075586	0.3990058705368082	0.4928700712090707	0.9202421402650517	0.2014376889323682	1.844788011952369	0.05367113165496881	0.05208605790014807	0.0005571549428060107	0.8047940667014313			1.261641698337824
6.378127303954707	6.13295211924993	4.974893104961134	1.501041441753311	0.6019570368161741	0.9743600227314645	0.6422710642932857	0.663826876474971	0.3542834778109627	0.2476988371552877	0.2715746520508048	0.3238924764639393	0.3989364782685656	0.4929880164724827	0.9205371393739071	0.2014421278873745	1.847586157153533	0.05367585471605324	0.05208667183192773	0.0005571563635502027	0.804744997772422			1.261641551924442
6.386317090002277	6.167135009710605	5.025724353709664	1.462014222326708	0.6114886155592623	0.9531024823192998	0.6396053128616542	0.6594065135170918	0.3588885964634276	0.2477710221693286	0.2740065694855059	0.3253107031050643	0.399398833023743	0.4939227022931995	0.9214741256570037	0.2017649381032937	1.863486087001999	0.05367683680029173	0.05208756387388433	0.0005571552407766359	0.804644813325881			1.261641418028908
6.394506876049848	6.18459389043915	5.067424564685473	1.462880872345399	0.6110183183808578	0.9319373081591289	0.6348237544556236	0.6545399980410098	0.360430187623449	0.2460703902796965	0.2737651941857268	0.3246923242111119	0.3992410018123647	0.4930071508276489	0.9214833050046761	0.201422279238564	1.862627917608	0.05367281426288058	0.05208879785912856	0.0005571555958416858	0.8046868660240939			1.261641301114839
6.402696662097418	5.983803578501022	4.982588875680963	1.531512778237153	0.5955050315629228	0.9461530737448655	0.6453435077396854	0.6584627972935552	0.3587871476939741	0.2462427410226396	0.2724304594500692	0.3237376004213265	0.3990991521937573	0.4925836251410986	0.9197221583908134	0.2014098952229686	1.847503539112243	0.05366309003413152	0.05208773880457961	0.0005571593153654803	0.8047539618907131			1.261641172006791
6.410886448144987	5.928635114974574	4.885657493142892	1.447737902094363	0.5933794287099181	0.9094965167682529	0.6461177295604292	0.6549292871143783	0.3597767878733288	0.243567920791447	0.2756936184250411	0.3247919528118949	0.3987541023189812	0.4931035209012873	0.9190135840638877	0.2013796365781566	1.854340132829735	0.05365575049811846	0.05208836449144184	0.0005571623064696989	0.8047837217126215			1.261641027717472
6.419076234192558	6.023547274611246	4.936801192463482	1.422489686570085	0.6163124390650262	0.9076583695742416	0.6486084426156929	0.6529186767954309	0.3651771372887753	0.243466492431325	0.2799221284987291	0.3256117421339413	0.3987975839427918	0.4933564154174507	0.9198209289817274	0.2012685217976577	1.875372420637851	0.05365187898182976	0.05209175209517532	0.0005571604740061063	0.8047985756120613			1.261640912144004
6.427266020240128	6.065497654666657	4.890097536333609	1.409789680999924	0.5901251633851209	0.9071475600687369	0.6340659858365013	0.6508006924548874	0.3563512893461359	0.2463423435183012	0.2711544781142526	0.3235931339948814	0.3988710450317681	0.4928497550865911	0.9200027340670339	0.2013281559703833	1.89504046233232	0.05365537931239449	0.05209437483488629	0.0005571581235730423	0.8047714140273229			1.261640813226288
6.435455806287698	6.100648897764626	5.020177013697447	1.460521727021558	0.6102680151993993	0.9650267671776291	0.6494650513295833	0.6625371710965607	0.3586589675632276	0.2518182640424075	0.2726385502579511	0.3249215634376661	0.4002939286640945	0.4946120217456784	0.9210942673782114	0.2018329006145594	1.864161109243626	0.05366625691825971	0.05209427777708953	0.0005571610818826929	0.8046867975316443			1.261640717528204
6.443645592335269	6.29542253512916	5.264068945044096	1.569136729623188	0.6652406256962722	1.003573910126262	0.6785201457422404	0.6723477440974713	0.365697435930435	0.2538044867505579	0.275894187672792	0.3263253154862348	0.4011297961825805	0.4956508633968479	0.9232457541412967	0.2021973911241763	1.856198529557602	0.05367025807510434	0.05208940795392857	0.0005571658603749086	0.8046029594553297			1.26164058456874
6.451835378382839	6.391416506352104	5.079297500907471	1.534260370975049	0.6203354825954153	0.9557345925061425	0.6598604261681655	0.66198486178278	0.3618148823227946	0.2489914223845067	0.2731371995179265	0.3254041631063805	0.4003675247346483	0.4949786048670862	0.9225052927684204	0.2020699353757106	1.859728643006882	0.05367045031744234	0.05208582754273231	0.0005571668666458279	0.8046155540569352			1.261640447877252
6.46002516443041	6.093036765129257	4.832755577850353	1.4842916343074	0.585533818559113	0.9318654784390491	0.63715951845727	0.6579819111643506	0.3569739185349163	0.2463101039606433	0.2710120865426257	0.3245474747291125	0.3994695974040621	0.494223561437035	0.9206780124627918	0.2015458569920307	1.859801556162979	0.0536688998509675	0.0520836282120435	0.0005571642224235571	0.8046501058664522			1.261640360323891
6.46821495047798	6.076187147708204	4.988345417456442	1.544659658145443	0.61875879240585	0.948806062469268	0.6402995072711988	0.6600709540178233	0.3563500473605531	0.2467412936629457	0.2720321494096483	0.3249909167938654	0.3994374589961655	0.4938776725748756	0.9213171502231994	0.2017490497943744	1.851628852306395	0.05366541496249473	0.05207960879976287	0.0005571644831299495	0.8046921909507253			1.261640279056498
6.476404736525549	6.311407876131015	5.266213659899663	1.654035295024957	0.67105266907215	0.9849828918990564	0.6641209061907432	0.6664449452381193	0.3613303285551698	0.2483791822373209	0.2762596469839774	0.3262652475685709	0.3998164642257641	0.4944329278803101	0.922224688555203	0.2022782358790905	1.848403930334425	0.05365989090413236	0.05207640584124559	0.0005571681662422128	0.8047346144078433			1.261640186445471
6.48459452257312	6.180161874674297	4.961932556530609	1.520527164991949	0.6062071549078196	0.9587162541840286	0.6438739308999363	0.6645322767248254	0.3598141874468294	0.2491241018525382	0.2736252598432483	0.3249129830341966	0.3993510522631746	0.4939583073799501	0.9200958094244601	0.2016136473890781	1.857722570382979	0.05365293791497112	0.05207645334986315	0.0005571703615816072	0.8047327522575362			1.261640063753107
6.49278430862069	5.884691536362311	4.708725074646884	1.362863904213425	0.5613932814092719	0.887750365000281	0.6235338814482303	0.6539526004779358	0.3527274496502999	0.2449695992105637	0.2689444566677924	0.3221684484236306	0.3980467493402144	0.491443347039858	0.9181338953733463	0.2006500751543271	1.877181908260172	0.05365429028905679	0.05207921910371406	0.000557169336250105	0.8047204267773987			1.261639944677664
6.500974094668261	5.848152478723262	4.734424694621636	1.337988106643264	0.5621598273929961	0.8859747436212484	0.6254998342810691	0.6578019186002753	0.3529588559815126	0.2469577293739968	0.2697037263675082	0.3226417307618874	0.3981400921299529	0.4918203533714997	0.9187180670006403	0.200867481270281	1.889874608675895	0.05365894773762792	0.052081132406123	0.0005571681977052007	0.8047136161643968			1.261639856925014
6.509163880715831	6.17466366131864	5.093538880253875	1.447806715471492	0.6216965068152787	0.9228476888394145	0.6544874234422807	0.663638846543842	0.3639543335880979	0.2492662529455381	0.2755702523204116	0.3261375306493768	0.3996309385472078	0.4944991225583414	0.9216381802291184	0.2019061752832906	1.87388539963005	0.05365726322388946	0.05208370535251113	0.0005571700834140549	0.8046746697459309			1.261639778613831
6.517353666763401	6.401274475983467	5.297196638508971	1.605301906019774	0.6758658099166156	0.9680093632921608	0.6753067238169261	0.6652679892064793	0.3681286195334336	0.2513330356399183	0.2775325363068443	0.3270661531057171	0.4006793293859122	0.4951034760244441	0.9236663214030035	0.2021566410267226	1.87322382297882	0.05365775122601078	0.05208650685989702	0.0005571737002526622	0.804609501069011			1.261639684446386
6.525543452810972	6.23145050257822	5.130086314064404	1.52536964920571	0.6270691204631698	0.9488582580210112	0.6517273013070907	0.657310683618623	0.3589391392034263	0.2483732656838147	0.2732321024227262	0.3239793792680463	0.3993141666510089	0.4930280427028107	0.9211504882501845	0.2012522143653103	1.880007076706215	0.05365723281668951	0.05208976296042951	0.0005571744808753353	0.8046167485258214			1.261639576246292
6.533733238858542	6.036163006369335	5.032705756230651	1.42290003412773	0.5931233736773833	0.9018098774287497	0.636579430221737	0.650415791865492	0.3548478266256745	0.2444274802028429	0.269848399212116	0.3229695304778195	0.3980721640545211	0.4920312373088448	0.9193560771847263	0.2008666382491066	1.894473174253043	0.05365458699599952	0.05209832045539169	0.0005571719434027064	0.8046704160328455			1.261639484745379
6.541923024906112	6.14518228256075	5.025948433405406	1.516930521818216	0.5945634596999247	0.9362774450567097	0.6418735280780058	0.658491761240077	0.3597047640897438	0.2479358904106573	0.2727123397619649	0.3250204586105616	0.399146990076817	0.4935435923558698	0.9204421462402484	0.2015371938037488	1.88834558241139	0.05365236991751818	0.05210437447047405	0.0005571714449513864	0.8046272385233263			1.261639436481089
6.550112810953682	6.077292527235595	4.979319475534544	1.553379975409217	0.595694483576828	0.9721108459861243	0.6396577043875656	0.6661799470433654	0.3564600676531414	0.2476939079605683	0.2701343076500118	0.3240979425616885	0.398885735811297	0.4933706880533833	0.9199315389695457	0.20152494495259	1.873719890791534	0.05364807208226371	0.05210975863876902	0.0005571748876366904	0.8045011334622809			1.261639368386339
6.558302597001252	5.995847461186834	4.964260920209639	1.449532336285408	0.5911800590487135	0.9177673148840444	0.6326226390142539	0.6583091447711956	0.3548546133240504	0.247464310234185	0.2691550241300336	0.3235783045824925	0.3994024694723964	0.4935007334371019	0.9206182846995109	0.2016012871087867	1.87505466259708	0.0536482257332774	0.05211711430918592	0.0005571771327939654	0.8044171667102727			1.261639275381224
6.566492383048823	6.279319653821145	5.112414336018941	1.500574087807089	0.6009044271329113	0.9361749443866714	0.6438008044979342	0.6592232366419899	0.3590852469306609	0.2520467835697089	0.2742130302480362	0.3265201918778526	0.400692456496518	0.4947272511116526	0.9226510647769074	0.2023929379223416	1.889953782826347	0.0536527310692459	0.05211738882652685	0.0005571753131879735	0.8043635876852291			1.261639198324052
6.574682169096393	6.518692107629821	5.321969091289492	1.619381544395555	0.6332157926567676	0.9927526271342618	0.6605393988609781	0.6642186992088533	0.3595393623910584	0.2515352628509605	0.2760004745027363	0.326748355976423	0.4005476248441224	0.4952115785102898	0.9243861049210463	0.2029159753771733	1.902377945689109	0.05365773526407683	0.0521126242234092	0.0005571739303281995	0.8043575306474339			1.261639145037268
6.582871955143964	6.426306333868456	5.384393455408037	1.61093929120899	0.6623285772446016	0.9846982606124289	0.664400095325118	0.6644818384320036	0.3632770409078456	0.2516986254479141	0.2752755456123266	0.3260892451256355	0.400116492037792	0.4947850511185139	0.9238636875943821	0.2024851035574148	1.880994314892184	0.05366395475210427	0.05211031942853345	0.0005571763979175348	0.8044363481550469			1.261639095126714
6.591061741191534	6.097129999723507	5.142684739617494	1.501712960501489	0.6402933914603578	0.9577105822233085	0.6633505210555986	0.6648872895369772	0.3649375253467409	0.2506031515407003	0.2736882653965592	0.3257339209258983	0.3998860586889692	0.4940123954042296	0.9220573398998267	0.2015565166713814	1.878778314308097	0.05366792773217764	0.05210722038192873	0.0005571796138000154	0.8045125405877834			1.261639021106872
6.599251527239104	5.994444123028712	4.999151842899344	1.427480510018293	0.610619881253437	0.9210265953666861	0.644357394094101	0.6584609593968211	0.3599913155311829	0.2484948474408563	0.2721247011903862	0.325403283497496	0.3996199968541079	0.4937638391291956	0.9209111781734474	0.2010556193734029	1.883708095208876	0.05366811371613139	0.05209691455658833	0.0005571794735358483	0.8045174331690057			1.261638941865649
6.607441313286675	6.15724251274821	5.125739002734211	1.486292445290003	0.6379240120836109	0.9444364305638648	0.650864036699467	0.6630277594896217	0.3630693343122359	0.2531918868771547	0.2743496326125657	0.3265016665170518	0.4007129240857772	0.4949032753716713	0.9224505819844186	0.2016565383537264	1.883133658317852	0.05366399334205916	0.05208748289643705	0.0005571768370534011	0.8045811203887089			1.261638896607477
6.615631099334244	6.242832838595287	5.191757685342425	1.576243452716029	0.6304863001984596	0.9757003373101856	0.6555887970029262	0.6648006381162034	0.3584601784110696	0.2523493869113159	0.2730871153479175	0.3255437919192959	0.4005299495608578	0.494520429635283	0.9212422412164596	0.2020579978443385	1.864121937255512	0.05365481708037859	0.05208036574568246	0.0005571765116133505	0.8046516832094058			1.261638860914482
6.623820885381815	5.96049713681167	5.034399805499039	1.462464482885498	0.6103107429773713	0.9522732991499187	0.6522143490036652	0.6610386249418894	0.3577243138562968	0.2471145556110265	0.2712184936149491	0.3240496374965658	0.3993915370605028	0.4927069962839776	0.9195875873094771	0.2011885120574323	1.853251693134515	0.05365605701358148	0.05207932612017539	0.0005571794647386638	0.8045773525627563			1.261638806986231
6.632010671429385	5.918028860383631	4.913252050106734	1.422910006217494	0.6073477560988969	0.9328206185954663	0.6550720150217587	0.6614998765664394	0.3589774051255669	0.245615349323872	0.270651584545129	0.3239641840397238	0.3993408034647389	0.4928254619475976	0.9205975538245622	0.201028961357622	1.86199984298691	0.05366365884244006	0.0520873567824901	0.0005571812043910988	0.8045929520479693			1.261638745392084
6.640200457476955	5.876048251591258	4.679403458282413	1.366217646253799	0.5702067983310333	0.8834627002952478	0.6422786910118038	0.6482652652304354	0.3536563358964578	0.2440235245450623	0.2689990993979254	0.3234210582411229	0.3985725670663305	0.4928187934650189	0.9190396832061669	0.2008801352766365	1.879904586288237	0.05366893123020814	0.05209853677301961	0.0005571791100093342	0.8046959714329778			1.261638701370899
6.648390243524526	5.917629343367474	4.67059383338729	1.393080283891459	0.5532542902787699	0.8905559943477221	0.6304911894382185	0.6477911841171027	0.3536014704829931	0.2455708290524825	0.2707680322347054	0.3238741501362609	0.3988442398545527	0.492916033556334	0.918615880375406	0.2011636537866909	1.883198013492317	0.05367610431616709	0.05210854889612082	0.000557176917168947	0.8046806120961231			1.261638691525086
6.656580029572096	6.234254168219745	4.982327159475686	1.536168766791168	0.5831472082904339	0.9409373734495313	0.6354449645859783	0.6566028369280539	0.357356136978925	0.2515933817665985	0.2735826000971315	0.3248927022674973	0.3999878512220422	0.4944895250840612	0.9214599801867346	0.2021143790791539	1.8598619290299	0.05367853201514426	0.05211046268681701	0.0005571788479423052	0.8045959507608382			1.261638675864805
6.664769815619667	6.209881609153841	5.138917260904768	1.56864488572252	0.6185642988281066	0.9641821138089071	0.6490294937593779	0.6635153578220432	0.3630420810547768	0.2524767260609645	0.2762518269875601	0.3268230271096983	0.4003205254774069	0.4948104482775493	0.9218420027353528	0.2018968663459036	1.860933306948515	0.0536770567114303	0.0521040314631993	0.0005571823507249789	0.8046523274785853			1.261638645320874
6.672959601667237	6.015581742832763	4.980750501942198	1.495806942239162	0.6162315112619232	0.938417419724151	0.6460393579803463	0.6595983354778231	0.3628192066524581	0.251814261286178	0.274601800081546	0.3264910179344279	0.3996223553122157	0.4935609356708332	0.9199617975212295	0.2011821118559937	1.880232401054403	0.05367323780158	0.05209545584732601	0.0005571815465513707	0.8047587209206913			1.261638605849906
6.681149387714806	5.911422771348507	4.758670288584922	1.434189108615518	0.5655071321970628	0.9308587699278301	0.6294147085740964	0.6555162108996081	0.3554956519125388	0.2478243996425702	0.2701858206617188	0.3237084821459636	0.3982009000121692	0.4920991188933241	0.9176813225219224	0.2006837950402536	1.891184303595815	0.05366805675257469	0.05209292861313742	0.0005571778761478968	0.8047416347575106			1.261638588090448
6.689339173762377	5.843770399044952	4.758775945681594	1.416464950504755	0.5665076404494038	0.919512857232322	0.6245061933733209	0.6543991778106844	0.3524564720037333	0.2458504148662616	0.2709572189688731	0.3238857930188642	0.3975391805279015	0.4914345905137678	0.9169232898378767	0.2004946246902301	1.875324344310249	0.05365971825289004	0.05209017869549237	0.0005571779134847738	0.8047664626365846			1.261638600094079
6.697528959809947	5.923294942678756	4.788878736422	1.420062416948408	0.5726813182060335	0.9010667686900096	0.6290531246643751	0.6534652099862476	0.3512005938097326	0.2440327778389936	0.2704045537608002	0.3240006972641344	0.3975672945219455	0.4912615774648374	0.9171626276460343	0.2005980379048192	1.867303014809629	0.05365381903126833	0.05209106437162044	0.0005571814652937249	0.804744859945047			1.261638580893883
6.705718745857518	6.005381778800659	4.794774355465951	1.43272597769449	0.5719301204516724	0.9067381656456978	0.6344753874181128	0.6524344157518069	0.3544112074067617	0.2446783454070983	0.2705913213405933	0.3234065122825849	0.3982502724491055	0.4920286905486883	0.9183494367907674	0.2008011127096211	1.879735294850794	0.05365726135549325	0.05210023351365699	0.0005571828271115916	0.8046959039952757			1.261638539655737
6.713908531905088	6.004296460714209	4.798940167951351	1.383694851535872	0.5699225779694155	0.8952584296464919	0.6293146964797827	0.65080425020886	0.3564631509428551	0.2454300050287599	0.271541342223435	0.323212478967872	0.3983716647648364	0.4919283750370169	0.9186909847811506	0.200933251864146	1.902740827099577	0.05366313054896106	0.05211116347358524	0.0005571803671455721	0.804733522876412			1.261638514302028
6.722098317952658	6.010286978518894	4.780319671044849	1.375046160650237	0.5621706463955365	0.8903228935829057	0.6299231565279098	0.6500885267666726	0.3545633553070853	0.2454873415315867	0.270510431109148	0.323005949380944	0.3984687913360461	0.4916637117927174	0.9188236531582704	0.2011015373684394	1.911439207670799	0.05366932709404587	0.05211658772068209	0.0005571785719636132	0.8046309693845637			1.26163852021222
6.730288104000229	6.142296101902468	5.01723235284747	1.466369470996704	0.5855324509010551	0.9296278632685184	0.6389177641851467	0.6567041509529156	0.3580739649264727	0.2475616802207773	0.2713032338312919	0.3241242221021376	0.399229870580171	0.4937058331864748	0.9206313660590004	0.2013727653547777	1.901106393971611	0.05367062703925429	0.05211946073513794	0.0005571800751195641	0.8045930950371647			1.261638529428019
6.738477890047799	6.43416778470052	5.234408539492217	1.577430085052914	0.6137259247084451	0.9698690598472877	0.6472822031776032	0.6645226168839883	0.3622573664141698	0.2504816233516809	0.2748090643695664	0.3256977397809751	0.4000399110820746	0.49481464812035	0.9218406355683652	0.2015908392931317	1.903718920006885	0.05367132470999006	0.05212154105013923	0.0005571819251464451	0.8046255537765902			1.26163852063058
6.746667676095369	6.370228044050118	5.120641382191493	1.533313190933914	0.6210980169747127	0.9411665073189368	0.6533629860714981	0.6619706228548362	0.3609066852720537	0.2520436194816665	0.2778493422849907	0.326760016772525	0.4009540483544961	0.4947507458191527	0.9219595571102599	0.2014221367562693	1.904209785344191	0.05367041125061359	0.05212143199311626	0.0005571806087429818	0.8046788955789433			1.261638512268417
6.754857462142939	6.080370109945759	4.994903199368617	1.452558159995104	0.5971837639310226	0.9175139810884089	0.6420440261949245	0.6541198488754925	0.3605537246210109	0.2460047222151213	0.2718617885513325	0.324582719727264	0.3998850161475428	0.4934740867229394	0.9212720953434433	0.2010513742827698	1.901319659889448	0.05366811678433196	0.05211687040026957	0.00055717748784379	0.8047015900155592			1.261638531413324
6.763047248190509	6.164739798126963	5.074080521614823	1.460343851035318	0.6065536931215356	0.9442501055617001	0.6427134700116973	0.6551467586975485	0.3639265522513453	0.2462593359480043	0.2732200943926468	0.3246138744140174	0.3997714101142034	0.4937054385344631	0.922139104407061	0.2012763685657604	1.888024561146444	0.05367400118497609	0.05211154884436714	0.0005571768522465473	0.8046535049658008			1.261638572057922
6.77123703423808	6.252075147036759	5.064830182509508	1.541519362866637	0.6157210572677108	0.9561941441029882	0.6430791435109636	0.6601899133348944	0.3595288004044491	0.2500933824209542	0.2732513154803802	0.3244050763545267	0.3992178849129965	0.4936064230472495	0.9204877470700219	0.2013658589698429	1.874390427307289	0.05367743640505631	0.05211951004017352	0.0005571792836979761	0.8046822941121843			1.261638605582732
6.77942682028565	6.260770179188315	5.160455456085904	1.513109927458353	0.6249666013254495	0.9486698059070762	0.6436637337973853	0.6581176999831492	0.3573838565828697	0.2502580605807693	0.2727098201848188	0.3246897908409488	0.3996676212995267	0.4937593935888881	0.9211256318187186	0.2012638142226147	1.870366150947841	0.05367750139606417	0.05212768240849741	0.0005571801882284125	0.8046999603314772			1.261638623392513
6.78761660633322	6.310232841741829	5.238835442257053	1.559691423483457	0.6345918583131276	0.9617826689415078	0.6451966646266677	0.6582766957784859	0.357800314403647	0.2481788937852885	0.2729439736760969	0.3250401098330329	0.4000465857324078	0.4942548123017798	0.9215910935851354	0.2016492403225895	1.882260767095281	0.05367702679681154	0.05212747400897242	0.0005571772992976781	0.8047946286690421			1.261638649682995
6.795806392380791	6.266417637346456	5.182943067924479	1.576966305942788	0.6284185330393592	0.9647248402399659	0.6436532751998973	0.658094248684822	0.3573097465957656	0.2471183347893871	0.2722645250687253	0.3247074627303384	0.400046135258102	0.4940312665131958	0.9215601773109292	0.2018403372189097	1.889842229873819	0.05367480512263575	0.05212418958472061	0.0005571748010982664	0.8047284893662161			1.261638710482531
6.803996178428361	6.164351925455522	5.042010173992771	1.485970340000767	0.607053336857841	0.9496990054669933	0.6515553773320831	0.6611843666504704	0.3621403678221775	0.2461897699395911	0.2728171648666234	0.3248321374361279	0.3992484127127185	0.4931919245893578	0.9210470127893794	0.2011956649022901	1.875216498697126	0.05367199024497834	0.05212336113173105	0.0005571768929926763	0.8046899924697067			1.261638759124001
6.812185964475931	6.041465530446794	4.873295748419119	1.431792867782725	0.5812585881692838	0.923788333891611	0.6388929578116089	0.659025262329083	0.3579367171662144	0.2461124037851175	0.2705898381048354	0.3235614776843069	0.39858707301725	0.4920841730104262	0.9191472081581575	0.2008782696983556	1.875450730358564	0.05366753043769793	0.05212115184237767	0.000557180126182898	0.8047316108621894			1.261638756710645
6.820375750523501	6.058081717618454	5.075766093034555	1.481859119364952	0.6118395805139456	0.9341249738332262	0.641472108945371	0.6609520155004902	0.3594221663191398	0.2511298903355268	0.2732207425409485	0.3253393417048501	0.400294262492936	0.4931567478401404	0.9212766970971498	0.2015233670374662	1.883720121373306	0.05366494944463243	0.05211844151524726	0.0005571786970231419	0.8046148803334225			1.261638760125559
6.828565536571071	6.030268052699944	4.913195273321142	1.467159852316719	0.5927778321641044	0.9380457695999989	0.6388926221918084	0.6609780899998564	0.3578603243813462	0.2496965039113559	0.2716047885392515	0.3245438795097875	0.3991870138279796	0.4933824888826153	0.9200294517930606	0.2016956578124974	1.89889016640702	0.05366618865530346	0.05212116719029627	0.0005571743611345681	0.8046639827770243			1.261638813795704
6.836755322618642	6.07044805675292	4.795059763999078	1.427166910572679	0.5734819210583897	0.921430168063577	0.6288871594525683	0.6558021014280331	0.3561866482589559	0.2464932129142206	0.2694516471195033	0.3225700112546961	0.3982768901224979	0.4923013846063913	0.9192043285426905	0.201395259205141	1.880813331052682	0.05367353800696825	0.0521290826739031	0.000557173514449043	0.8047073272030184			1.261638875077119
6.844945108666212	6.170609027483647	4.914860039835852	1.440328081644428	0.6037993645835257	0.9255851631069228	0.6328900646486751	0.6553390533582212	0.3628770539057243	0.2470973426262039	0.2739028596649993	0.3246137252645154	0.4001996873218835	0.4930194846454921	0.9213440074235278	0.2013325733811993	1.870834077504119	0.05367570854473388	0.05213757886460349	0.0005571758385981241	0.8046485690927538			1.261638912470508
6.853134894713783	6.098976067715932	4.820889565700414	1.412190490754694	0.5940013901173633	0.8991695927992052	0.6409030724154728	0.6555058394101342	0.3645216029685046	0.2462201740134861	0.2745213987075426	0.3257648307384553	0.4007101303413541	0.4936454653287427	0.9214778271712991	0.2011116624229036	1.878058892114201	0.05367308062210589	0.05213760310719953	0.0005571760973356257	0.8046524683392887			1.261638939507337
6.861324680761353	6.097730965247246	5.041837603585658	1.426462307567534	0.6165056957677079	0.8972720835278006	0.6468964241428576	0.6549090313236362	0.3642493647140432	0.2480460731251011	0.2741213162696113	0.3253499907805819	0.3998150870546876	0.4934970624380677	0.9217759925086886	0.2012268379001949	1.893042751479686	0.05367135634238245	0.05213048236360892	0.0005571735314523153	0.8046784587051624			1.261638976236325
6.869514466808923	6.060912148491418	5.042178308523474	1.478623008807721	0.6182168407073543	0.9162199544842353	0.6349299181905481	0.6545973640991375	0.358713546587444	0.2492118182891181	0.2745048899780874	0.3245533985607607	0.3988685099148114	0.492907470606578	0.9202447464748238	0.201248866921286	1.894907976924816	0.0536689860989777	0.05212163679980523	0.0005571719962360351	0.8047212150773052			1.261639031084021
6.877704252856494	6.007073571820791	4.92543291904391	1.455396276969757	0.6052978723659836	0.9253806976473096	0.6388818750012767	0.6572845285176351	0.3566587474609205	0.2475800999067824	0.2747337567036438	0.3244685374486895	0.3984763479896236	0.4922547900590923	0.9195465143792189	0.2010913807773925	1.895761786911115	0.05366790031091316	0.05211519129225604	0.0005571734262514269	0.8046983807845447			1.261639094405692
6.885894038904063	6.055264310448408	4.93483494559305	1.437583038769769	0.5957761528292659	0.9233948556225346	0.6476194773649666	0.658622432213722	0.3590923761842529	0.2453877416403676	0.272825959869123	0.3243029061172829	0.3990644596641031	0.4930052630419414	0.9204015908082837	0.2014256070222041	1.892666028575763	0.05366548448954493	0.05211278487017301	0.0005571751364741971	0.8046446029953965			1.261639142796731
6.894083824951634	6.081963486044528	4.960967354653625	1.451039333235159	0.5871135417732585	0.9341928523775652	0.6481543230280391	0.6599714450993357	0.3627474656562077	0.2459525088834036	0.2731275933784545	0.3243952687248559	0.3993435492067337	0.4940347604531824	0.921521412331037	0.2016306079152589	1.894800707947063	0.05367022115335453	0.05211657368089425	0.0005571738725476165	0.8045950194963385			1.261639169684912
6.902273610999204	6.013484373152947	5.010160388318137	1.447963536035065	0.5948402611525918	0.9387049312823877	0.6452308589851246	0.657796310537517	0.3599973878983064	0.2490506297232345	0.2734479945818174	0.3254514836210671	0.3998027440831675	0.4940968543568347	0.9217623493802453	0.2015903406170861	1.909810489884893	0.05367863030547079	0.05212316579541939	0.0005571709706536992	0.8045880684271909			1.261639197279101
6.910463397046774	6.107307265756505	5.099259041212282	1.498153771152994	0.6143188135461782	0.9514667032384878	0.6441563333324313	0.6607889097573191	0.3611696152717088	0.2514786758446976	0.2737511638307997	0.3262845670344841	0.4006252849375815	0.4946949518788631	0.9217933528987516	0.2019402768213421	1.897649309250812	0.05368387774242069	0.05213399412814034	0.0005571717015437616	0.8046520654383832			1.261639225712616
6.918653183094345	6.274799924453428	5.082541618482402	1.638343053390339	0.6062466843148965	0.976567956778817	0.646352078592499	0.6627353260770981	0.3629606881661004	0.2500536131805605	0.2729801643399802	0.3254469728712687	0.4005116584314189	0.4946726767526965	0.9220541192241127	0.2021603885136493	1.887290073950025	0.05368896603003193	0.05214273087906469	0.0005571753051437866	0.8046247326498567			1.26163923737504
6.926842969141915	6.265730047575458	5.098560554411366	1.592297433806518	0.6205327116927553	0.9598180174548011	0.6542848866516034	0.6606188491885104	0.3628323744559243	0.2490952223567904	0.2743933814929132	0.3262507652129206	0.4006300731851635	0.4948950741425969	0.9229102689402685	0.2022224723555162	1.889533698947934	0.05368887711447669	0.05214247244207324	0.0005571759936498103	0.8045626393983274			1.261639207740477
6.935032755189486	6.304552978864749	5.22264997648022	1.522204290426552	0.6622622849006022	0.948522690522372	0.6616958671190544	0.6634524414197078	0.3648318453774667	0.2509290706055211	0.2769156320390216	0.3273763383799871	0.4009927654642566	0.4960499557115934	0.9241085146624471	0.2022029502660764	1.907471849799665	0.05368490111664721	0.0521444970862104	0.000557172783447372	0.8046025643329149			1.261639218953526
6.943222541237056	6.09285328237466	4.98538143370268	1.456507238511997	0.6210571172597693	0.9317776594946081	0.6606540294369179	0.6606937671818914	0.3622946470692227	0.2475411285429665	0.2739822050529316	0.3248008273965315	0.400000035111553	0.4941577899434333	0.9218783813983665	0.2016013613057631	1.897023759533282	0.05367983846343891	0.05214482319329217	0.0005571716818873399	0.8046081863957985			1.261639226423779
6.951412327284626	6.03501950412984	5.000139664912852	1.4730253754967	0.6327839391271468	0.9318480656548995	0.6663601441250875	0.6602878159985024	0.3637591741299769	0.2482428693720667	0.2745382870811516	0.325168760456618	0.3998941992236218	0.4934352405974672	0.9207824507039466	0.2015215763839621	1.889728220115959	0.05367660894248728	0.05214171549615364	0.0005571751903406553	0.8045870225659497			1.261639202252225
6.959602113332196	6.097585741653622	5.007071703917172	1.470886068884742	0.6329731771756479	0.9450541041855317	0.6646219441639742	0.6671860986315117	0.3645584154422314	0.2511217038187807	0.2756966629143751	0.325653542881455	0.4005823049115569	0.4942165944830777	0.9219169013103415	0.2015461004956416	1.893768762661703	0.05367634783416181	0.05214449072038186	0.0005571779658522122	0.804624917253708			1.261639147256849
6.967791899379766	5.901350685635508	4.809216492557418	1.408685612148928	0.5931777319024849	0.9224551846662629	0.649109085158231	0.6629854892434234	0.360662294437791	0.2479330120452666	0.2748367380958641	0.3251332525441355	0.4004349950349147	0.4943626337698347	0.9214291926507965	0.2012957770313792	1.89994901469872	0.05368128717958165	0.05215429575208884	0.000557176030649244	0.8046698836147619			1.261639110730055
6.975981685427337	5.900441197332924	4.70044844946165	1.367166114539689	0.5649635263046026	0.8940025919244013	0.6336814572368156	0.6515787090391795	0.3571699728836476	0.2456523670138729	0.2733567091400876	0.3251886861946313	0.3996623795009573	0.4935911951938811	0.9199451777702402	0.2010785819818003	1.900298558111635	0.05368914025205577	0.05216383899811199	0.0005571735776870312	0.8047131622381978			1.261639093034155
6.984171471474907	5.973945159383727	4.754999722799582	1.410408673987099	0.5648182755201321	0.9144821441334607	0.6356376466003462	0.6600149210977327	0.3590957861221441	0.2505790908128129	0.273840430214525	0.3252783912567969	0.3998495690240058	0.4933414285281979	0.9199909294946996	0.2012896358509876	1.879538438139646	0.05368942744566652	0.05216538709121177	0.000557175403868801	0.8047063894987927			1.261639060149139
6.992361257522477	6.059745980093351	4.95823747114664	1.495160762494963	0.5999019559308425	0.9509277810049387	0.6535001138745414	0.6663578298678929	0.361437878223436	0.2507880964913634	0.2744252461271682	0.3262937178811974	0.4003202807882728	0.4943800046201094	0.9217766475289814	0.201624887299437	1.88159444191578	0.05368658649174315	0.05216101014358129	0.0005571792440216243	0.8045763435243418			1.261639001115516
7.000551043570048	6.288613368823548	5.106065864667616	1.552108841614432	0.6237432178929896	0.9739702297621031	0.6554023497361138	0.6636617047173967	0.3612317682476107	0.249073825245211	0.274558455709614	0.3266056928236218	0.4004986059315673	0.4947431522367131	0.922740727619667	0.2018135436325404	1.89729982757926	0.05368629676531692	0.0521555521835111	0.0005571797952584624	0.8045451568913825			1.261638935439286
7.008740829617618	6.184778639561029	5.185279979131963	1.55919164073902	0.6361434933924198	0.9626142035147052	0.6588804439344828	0.6615452531020372	0.3638063382421105	0.2508286404629921	0.2772507477935189	0.3279397307205338	0.4009774461129182	0.4950804868284323	0.923318692677106	0.2019124724888932	1.907192811012164	0.05368661999240143	0.05215196181365028	0.0005571767728009863	0.8045951582939861			1.261638892309533
7.016930615665188	6.307400837644736	5.242468360778601	1.543576795434841	0.6400110236295583	0.9541650032433843	0.6612742892017502	0.6628010337335518	0.3672756874400193	0.2526438680208774	0.2774304678532702	0.3279063749104604	0.4015893238271447	0.4962187492913769	0.9253985694221516	0.2023816825667449	1.886510888047505	0.05368692298203472	0.05215026711357452	0.000557175094654861	0.8044781753537702			1.261638881434048
7.025120401712758	6.603009834620909	5.375054491177695	1.611168865158542	0.6373678755491758	0.966104925910948	0.6583528154874418	0.6710585449531199	0.3715349277011113	0.2578246287287149	0.2794345054547449	0.3283999750416565	0.4025573236526746	0.4973699645829523	0.92588925504846	0.203294713631366	1.86216253530826	0.05368461273027517	0.05214818859499126	0.0005571779287742069	0.8044106290484753			1.261638862010974
7.033310187760328	6.26490500752629	5.228502261243965	1.613601363006459	0.6459411289325584	0.996541047598575	0.6681931893311899	0.6721030094175672	0.3743684501627255	0.2570930417028705	0.2805096381777989	0.328583214987431	0.4013548490045675	0.4965363190898251	0.9228113566925427	0.2026815512791169	1.869906567664341	0.05368305427383042	0.05215197716156888	0.0005571810411483075	0.8044648011926147			1.261638810965294
7.041499973807899	6.265816988358959	5.140685475630893	1.585339376609198	0.6408262310615723	0.9978768791508212	0.6705234017943794	0.6665950807432189	0.3696752898173343	0.254861201262779	0.2774868554084411	0.3268601081024904	0.4012452561689196	0.4963399019808015	0.9228872138037144	0.2022020120409824	1.891725585220335	0.05368230733058144	0.05216005018739074	0.000557179533443563	0.8044555501014192			1.261638738186004
7.049689759855469	6.375508388773413	5.305004309958018	1.604490540835826	0.6268260892307824	1.002254336875039	0.6550196014131433	0.6725933502135421	0.3632343177544325	0.2568994362831016	0.276240608469051	0.3272226384243759	0.4028270831830655	0.4969070408450321	0.9241993970207398	0.2025400769185827	1.898493399262523	0.0536772063611459	0.05215952792415381	0.0005571771337810324	0.8044478319797121			1.261638712005129
7.057879545903039	6.407990214199775	5.251812381055412	1.64145467692263	0.6510645352878194	1.028616390942921	0.6613454227737212	0.6706388480833172	0.3633372837716122	0.254394754283744	0.2767375479858472	0.3276510842164521	0.4021848569449996	0.496257353318197	0.9233282945489093	0.2023164301943002	1.891605404362453	0.05367696278476954	0.05215495204737565	0.000557178727507811	0.8044737289047605			1.261638713261469
7.06606933195061	6.225271769899542	5.206594090314042	1.582493825207071	0.6696768978327201	1.014287136821661	0.6745096883710531	0.6660928447803545	0.3669153814235646	0.2519044219724499	0.2776851782160113	0.3281387070373327	0.4014943698450603	0.4957173174544322	0.922856092349395	0.2019534894648375	1.884817392056264	0.05368110343798847	0.05215390474790928	0.0005571806788654208	0.8045474081302342			1.261638710717796
7.07425911799818	6.035652685007538	5.003946893749402	1.44645902434829	0.6059004831840578	0.9436539644449784	0.6439843480369229	0.6616040538831632	0.3580838962004865	0.2496070476160388	0.2724834899059548	0.3260225831578234	0.4001395177615661	0.4947306199362307	0.9216229249626364	0.201456449215864	1.884582148439702	0.05368550372654442	0.05215716901068833	0.0005571796475553166	0.8045096180029072			1.261638683901595
7.082448904045751	6.118275973124571	4.897165419389513	1.426985240688826	0.5749182997414789	0.9135073871356043	0.6389865579840538	0.6590730314006822	0.3561238467104693	0.2482668225229167	0.2726614940986544	0.3254056944649095	0.399923096799816	0.4940121653815493	0.9211942206206436	0.2016393435285331	1.899956622998205	0.05368851845182968	0.05216236469678744	0.0005571771826083122	0.8044139406618226			1.261638665431717
7.09063869009332	6.173748500943538	4.960816451416834	1.451335947754289	0.5906522404952169	0.9286042432858803	0.6463514719383924	0.6591496699406032	0.3595670514296659	0.2468895367641262	0.2749002367728147	0.3260163996216748	0.4003499495580314	0.4940894944776282	0.9219118634731062	0.2020321632703156	1.893069789789354	0.05368707384850568	0.05216673168575334	0.0005571767796211499	0.8044459894151045			1.261638674263423
7.09882847614089	6.1878071355094	5.077188671184254	1.47905482036781	0.6228163641111057	0.9555133571520373	0.6549610647312094	0.6630265462775899	0.3624781931748098	0.2494623941181462	0.275127909607255	0.3260778285398519	0.4005584346548083	0.4947225221790413	0.9227717538450575	0.2021058729186213	1.880618937304621	0.05368753089738608	0.05217385626632361	0.0005571789962059313	0.8044416200293715			1.261638681068802
7.107018262188461	6.150996490082497	5.06146578709631	1.508500468258875	0.6223203861685258	0.9600750653086876	0.6619309563012565	0.6631593382495045	0.3629007691173217	0.2542139572812726	0.2746711830686254	0.3262381081871152	0.4009410751434829	0.4947642494841095	0.922698889629596	0.2020154228009655	1.877927871724162	0.05369020497329018	0.05218514759858135	0.000557180624124576	0.8044251468184526			1.261638665974024
7.115208048236031	6.145367785384132	5.135909537186472	1.495523792567216	0.6327878458189926	0.9485546965270285	0.6597535657690727	0.6577558792644992	0.3639164560506862	0.2523131801721676	0.2753469733702913	0.3269795927881871	0.4013299297778203	0.4956471295505508	0.9234426665683446	0.2020041658618294	1.885127865604871	0.05369487258251023	0.05219423576317063	0.0005571794531140627	0.8044296197491096			1.261638656622286
7.123397834283602	6.198794780738666	5.228334720288212	1.454349177386477	0.6492500530223865	0.9521467381125203	0.6598146954383133	0.6653207055009934	0.3678323879409863	0.2521225172441221	0.2778148873527116	0.3287975220658914	0.4023709226397875	0.4976054824679882	0.9255100759552153	0.2025114475546362	1.897222827670074	0.05369543104374218	0.05219616155309302	0.0005571779913180753	0.8043971387712449			1.261638663715871
7.131587620331172	6.253876529358696	5.108960206178082	1.502423527820081	0.6166446893873574	0.9592399065933697	0.6599599837167253	0.6714813412628275	0.3668625780444102	0.2544188690846969	0.2775235734129467	0.3291179366795554	0.4023849124484875	0.4981100784600447	0.9254791853768217	0.202787460031625	1.884629507661577	0.05369150861084346	0.05218915394764865	0.0005571797602521845	0.8043450153638976			1.261638649892288
7.139777406378742	6.27197102749171	5.120020929685133	1.517432482547537	0.6253109228362067	0.954834821764712	0.6745849518937935	0.6684275207737562	0.3719449673274235	0.2534559291121907	0.2806703196554565	0.3290366268067589	0.4026907388296383	0.4981322611921168	0.9263805815486347	0.2027974869929206	1.889471668103093	0.05368665545504164	0.05218383263588984	0.000557183349753549	0.804377688548203			1.26163859210458
7.147967192426313	6.219568136093399	5.230275231397615	1.482691065066803	0.6672483654792416	0.9603419676161294	0.6768156689078476	0.6693250391953587	0.3738195985212833	0.2532891684105539	0.2838873986096045	0.3291230366400036	0.4024306346576953	0.4972724909275476	0.9264112606472051	0.2024462195310888	1.905241747423898	0.05368419693703398	0.05218668393659856	0.0005571843261007152	0.8044494154013506			1.261638512513509
7.156156978473883	6.073256624913706	5.068034047061249	1.419011155759356	0.6328196102042233	0.9227461615535487	0.6500997614493661	0.6584410807766403	0.363728866479736	0.2524758387223619	0.2781016890773707	0.3274293524832578	0.400912657448415	0.4951096016483628	0.9229828397358828	0.2019918749876646	1.914401738590516	0.05368782813843741	0.05218689845780847	0.0005571816481891991	0.8045007713831566			1.261638469543199
7.164346764521453	6.06356294818394	4.890065520666582	1.406740726638255	0.5976589698343306	0.9138340567117581	0.6453252211857072	0.6577206065238066	0.3601539180599505	0.2498462772243563	0.2738956476729157	0.325986977672904	0.4011047058100536	0.4953259191706769	0.9231303635074954	0.2021073284686146	1.895807928812299	0.05368955675108436	0.05218800118399532	0.0005571808118855163	0.8044587596910117			1.261638425161968
7.172536550569023	6.317056624898321	5.155615903398961	1.544579536810869	0.6272021625233366	0.9658988627650941	0.6576904854417615	0.6631424295356962	0.3652788559205779	0.251021835011466	0.2764280265423927	0.3264580664154983	0.4022041672972722	0.4963931735476941	0.9247474186747837	0.2026484263578379	1.884581324411301	0.05369062155779143	0.05218871445827701	0.0005571857989554798	0.8043962219577909			1.261638335745191
7.180726336616593	6.244708325561948	5.285044947333374	1.585922821190064	0.6414818784010905	0.9898675765707469	0.6593681018797511	0.6610371853510462	0.3648857456616375	0.2500668816568076	0.2763502537793699	0.3271618350017616	0.4011812779251234	0.4954369130681318	0.9226619893367018	0.2022606650824325	1.880532924353341	0.05369603156870242	0.05219045666697032	0.0005571886282272048	0.8044364338682487			1.261638230706571
7.188916122664164	6.295860546495137	5.324660682828437	1.599980871145225	0.6370495689317744	1.013832466438767	0.6579257817386781	0.6629360231565394	0.3649400269331525	0.2510707914383152	0.2758054969080558	0.3273334209009685	0.4013770745843018	0.4956547919784194	0.9231095544000795	0.2022169509427647	1.887507313159978	0.05370067413144005	0.05219583724242926	0.0005571870931682319	0.8043945881084215			1.261638120055298
7.197105908711734	6.522516374946724	5.449487206251596	1.621671010600255	0.6675675233469696	1.023695527852158	0.6708973141229893	0.6752741889981541	0.3704373830742793	0.2564487565827407	0.2805521256449418	0.3294029365558102	0.4026846825104622	0.4974139730130431	0.9259802739882407	0.2028524284950733	1.906637073972356	0.05370212197701259	0.05219880143714059	0.0005571866818604442	0.8044321311112479			1.261638028043349
7.205295694759305	6.368720620257757	5.212030529162364	1.496144458565496	0.6440153652258671	0.9779593083011202	0.6628342060404547	0.6674786672623895	0.3634521035704639	0.2509947627340732	0.2757273636355105	0.3269692299749626	0.4007436178031689	0.4957868775632586	0.9241385344013661	0.2023457767868474	1.878674655436518	0.05369946890369962	0.05220489708329923	0.0005571895478702795	0.8045323088845494			1.261637930402562
7.213485480806875	6.199541449966349	5.145023106717039	1.477372727258721	0.6239007062423619	0.9765637872947928	0.6729965100341261	0.6631274670552463	0.3639838078412673	0.2519052258588924	0.2734648031284296	0.3257483403714838	0.4004445549575233	0.4955703520072907	0.9234325754976669	0.2023117628864898	1.87543027780338	0.05369592006388585	0.05221035120638978	0.0005571934107841296	0.8045367584137599			1.261637802208782
7.221675266854445	6.162058032372608	5.076236651304372	1.512602109505412	0.6250008763174927	0.9823399536033539	0.6885294671305036	0.6699316274389215	0.369337101653068	0.2548631315848336	0.2780099600071977	0.3275654218430027	0.401396783177511	0.4962921708991423	0.9232497361816887	0.2025672073658843	1.886961903754842	0.05369383204064054	0.05221296170273091	0.0005571950178259976	0.8046002789500079			1.261637637156243
7.229865052902015	6.304769937776095	5.082293286584785	1.546421617788135	0.6318416775836893	0.9962342476248786	0.6699024820792983	0.6723646204089029	0.3670628502621946	0.2550675987799678	0.2788308327138659	0.3274490969400308	0.4022664579792631	0.4968101475829295	0.9238849286714145	0.2026849171834458	1.889870930752261	0.05369230102697675	0.052219659281443	0.0005571946409504874	0.8046117108097909			1.261637475044106
7.238054838949585	6.530080712555907	5.264868588256699	1.616466446540556	0.6431663534725026	1.01093584819834	0.658086019699616	0.6693379343928734	0.3694004331240233	0.2589065172064616	0.2826222619853307	0.3292184118265271	0.4029376558073552	0.4981792341618816	0.9259601526202295	0.2034275698531612	1.875493399829084	0.0536936691064317	0.05222652819801434	0.0005571960840317823	0.8046167324046301			1.261637324726443
7.246244624997156	6.23587781328148	5.10226616135974	1.535560382948143	0.6181359663416762	0.9833075922991079	0.6510994932390484	0.6612432883289837	0.3650071957141018	0.2559864494756647	0.2789234783860776	0.3285625629026948	0.4013916272880858	0.4963743472948633	0.9233465184275674	0.2025102164891997	1.865637334056321	0.05369680300283862	0.05222728514393393	0.0005572004205754361	0.8047270437398749			1.261637151461847
7.254434411044726	6.123717877843466	5.07578212506229	1.535212439559211	0.6163025467059421	0.9870665286588359	0.6483183323867231	0.6620021241203529	0.3629415415108722	0.25113512363074	0.2767994828603982	0.3276183646403397	0.4011606332256258	0.4957075299709055	0.9227640336668776	0.2020789590749447	1.871531701334409	0.05369924780290102	0.05223097412386589	0.0005572035515863601	0.8046772181813558			1.261636951714618
7.262624197092296	5.990269779395936	5.12223250367786	1.468038638117352	0.6498610933579675	0.9634309549182066	0.6541250275809397	0.6617289310839004	0.3601994117843615	0.2475962581120199	0.2744870140658865	0.3269628844749225	0.4011203653947523	0.4952323422467966	0.9241754936672505	0.2020357210806533	1.883611922331821	0.05369658545553665	0.05224421859319082	0.0005572028047960797	0.8046224901265054			1.261636766314225
7.270813983139867	5.921836848844545	4.986501750919691	1.37651950234792	0.6341163651625861	0.923647512816277	0.6591665364164108	0.6607845705335378	0.3593350987432071	0.2466771453212077	0.2738192443344983	0.3261009989661404	0.4003987591591651	0.4944397165031688	0.9230027716475478	0.201786216819362	1.898479731129411	0.05369085913170773	0.05225314611101629	0.0005572019775559371	0.8047360692691488			1.261636603632046
7.279003769187437	6.214774855824201	5.15077092225925	1.506312380785128	0.6434060950127934	0.9635876508858245	0.6634555536003793	0.6663709849288799	0.3692618532711327	0.2515872117560137	0.2796051300654917	0.3283444186341616	0.4015667511532742	0.4968331462692486	0.9242259199997714	0.2026741755810515	1.896064184618432	0.05369053272236707	0.05225167793137666	0.0005572053973044861	0.8047096313437262			1.261636422939906
7.287193555235008	6.552012179469537	5.604702899644462	1.66623643845852	0.7137857258451323	1.007660309106609	0.6764350571796078	0.6727720049669091	0.3763659587123517	0.2597999955792455	0.2844542275462712	0.3316841914375611	0.4040581107194864	0.4998921218024853	0.9290118514652783	0.2035276846688002	1.888943393113024	0.05369539211288827	0.05224880287635916	0.0005572098011168801	0.8046175370688746			1.261636245544344
7.295383341282577	6.276147223705425	5.403071818485722	1.54685162363144	0.7003773904813665	0.9569850455484056	0.6701197398461368	0.6712506615493895	0.3773422214664456	0.2590997953734765	0.282589191335078	0.3303742165887067	0.4031104083971799	0.4981417390374022	0.9275135302788783	0.2027498804931353	1.88980289136828	0.05369916916387091	0.052247902672156	0.0005572097809335672	0.8046263934534278			1.261636069978101
7.303573127330147	6.255916096380842	5.220006085060345	1.517425478970541	0.6605293021849376	0.9640922512604045	0.6596740738600306	0.6685918778780365	0.3640708376736737	0.2537882847023599	0.2767509753113804	0.3278040437126303	0.4018559763599648	0.4968464754376223	0.9258832679905219	0.2022363827473286	1.898555615714268	0.05370017614882721	0.05225056679879962	0.0005572079281348176	0.8046949095191762			1.26163591891091
7.311762913377718	6.272806055903526	5.063914743751472	1.503166095401008	0.6250665968878328	0.9703943521381264	0.6561462915501968	0.6697848267754454	0.3610330819724045	0.2504090664056131	0.2739420336576644	0.3265870782502992	0.4014996262224121	0.4967492282685204	0.9248397953346813	0.2022899810439884	1.887434146688738	0.05370156052442243	0.0522575266514828	0.000557209629670674	0.804732577232342			1.261635789805576
7.319952699425288	6.182393157511901	5.035557721547659	1.529742902007274	0.6064659357868989	0.9707857833403513	0.6584713313161594	0.6683533701417489	0.3642371874578469	0.25130805270954	0.2736682828000702	0.3267094264877802	0.4019795259386118	0.4969522944069638	0.9244924062376076	0.2027324277250605	1.879810629223328	0.05370559309528126	0.05226667587619023	0.0005572142617013236	0.804694638584603			1.261635638111982
7.328142485472859	6.125509795192315	5.066084694157373	1.505749639427733	0.6111706160147923	0.9435941842737748	0.6587187175568764	0.6631499308352771	0.3635892789355032	0.2501368246113884	0.2739078555778335	0.3270633971223603	0.4015904094125852	0.496742959598509	0.9243503914664063	0.2024018407068335	1.87641515895595	0.05370518212746752	0.05227891900239197	0.0005572164692699161	0.8047381422453537			1.261635471071946
7.336332271520429	6.110618667240023	5.057477917991556	1.457854327991072	0.6325222215523699	0.9271153272733476	0.6608461009326124	0.6582726413022267	0.3632734841867802	0.2482838919602355	0.2746429018318404	0.3265783697934382	0.4010927333632588	0.4964596023718933	0.9240467924261909	0.2022761531486367	1.878829848345572	0.05370395350649783	0.05228792953822636	0.000557215145696145	0.8047494349665943			1.261635322349808
7.344522057567999	6.210402383863749	5.141030151316005	1.47558242341731	0.6578125976615264	0.9539485630949786	0.6686392148585264	0.6616303330211382	0.3645414992420436	0.2513214795175848	0.2769880173425461	0.3279304528213044	0.4017625023968711	0.4970553378610394	0.925446177984475	0.2028284215961519	1.881642317108197	0.05370334885284968	0.05229396363597959	0.0005572153545693102	0.8046595280302873			1.261635186679862
7.35271184361557	6.314498998947863	5.207507998972914	1.542945312968502	0.6467606528570646	0.9961782118287962	0.6629237879126357	0.6681666484065522	0.3654173725211439	0.2554429955170626	0.2772666999655846	0.3301451511822895	0.403580040897574	0.4989272411324153	0.9283636433264383	0.2033877591656301	1.872848165567454	0.05370304342438319	0.05229969562510346	0.0005572201141285213	0.8045878112799548			1.261635014613136
7.36090162966314	6.310003623073139	5.154582890377529	1.552194452137135	0.6279091486865932	0.975268858092217	0.6551212657771254	0.6645843278417494	0.3617943131947913	0.2544878646115366	0.2764049054349891	0.3286691159087768	0.4036240542913021	0.4981885453084442	0.9271576114779266	0.2030557809024112	1.875915286873358	0.0537052817345771	0.05230681049115278	0.0005572251976113278	0.8046125098061829			1.261634808840677
7.369091415710709	6.271603837830821	5.116732748725725	1.534718429781661	0.6303607854422176	0.9507601380405348	0.6635516586908542	0.6669839207286362	0.3639753097507186	0.2555670063800595	0.2785826175466129	0.3293502944444961	0.4036940622381	0.4980095966309348	0.926607412986592	0.2028501589097809	1.890093071220255	0.05370312311958658	0.05231315690034356	0.0005572259130730442	0.8046922194332301			1.26163460778427
7.37728120175828	6.217690147811377	5.142326225082814	1.548467073805678	0.6491603243978255	0.9644679881932675	0.6769045200336318	0.6727947465436738	0.3721265047562274	0.2597542512288615	0.2805783292015206	0.3312061873164046	0.4040849344427696	0.4989583273480262	0.9262678116100891	0.2030675172032088	1.899099460883024	0.05370395128446343	0.05231257080399597	0.0005572240856513204	0.8047891049603643			1.26163443579475
7.38547098780585	6.373490470051199	5.344719950740709	1.612904184709242	0.6835184864308946	0.9850259668676702	0.6790391080137413	0.6721367814139092	0.3764408308411294	0.2601512533894388	0.2816572038643341	0.3313775100108032	0.4041785597651292	0.4991373343676263	0.9266496701487466	0.2033560861629558	1.875374881189331	0.05371115558024648	0.05231202429816301	0.0005572249373490123	0.8047804551256204			1.261634284762403
7.393660773853421	6.488330142513846	5.253382704124298	1.67253312789959	0.6573308265727322	1.020248238966373	0.6640165667936631	0.6746216074277948	0.3744398485682753	0.256497985925516	0.2831316221625659	0.3309877632148126	0.4045888090289549	0.4993329073600922	0.9275456659533997	0.2035497134738956	1.865236834198781	0.05371478155180375	0.05231279936499372	0.000557229862179859	0.8046631804138926			1.261634090779315
7.401850559900991	6.460652314757118	5.177289887272498	1.646965569247742	0.6366826996890831	1.008404915860661	0.6575931043087055	0.6719682209053874	0.3697898125178371	0.2558072453016861	0.2825826561427108	0.3299314510711688	0.4034827521846082	0.4986762398100487	0.9259259172214797	0.2031701487603083	1.871700826109649	0.05371249645574232	0.05231058395395543	0.0005572335536403872	0.8046812350567518			1.261633873479156
7.410040345948561	6.227830702841652	5.106487121379214	1.523295873640398	0.640972068452519	0.9604055063356389	0.659263825360475	0.66877617872807	0.3684784706299384	0.2555149015521735	0.2803639005020465	0.3291194038000081	0.4029073487935286	0.4982663739650687	0.9248314109416061	0.2029005296882894	1.887200613773191	0.05370769352814685	0.05230960840570265	0.0005572333604971314	0.8047021017741304			1.261633630357653
7.418230131996132	6.255085234198404	5.033034359078767	1.532768640487836	0.6467598355170585	0.9797655563730436	0.6651791612503273	0.6701362649835143	0.3682962615959002	0.2544349685354536	0.2807918500654831	0.329502646712393	0.4032612559429137	0.4985313655589335	0.9259984697612139	0.203110033653134	1.885802191238855	0.05370637054376289	0.05230773110097233	0.0005572337730809868	0.8046415984976282			1.261633453804255
7.426419918043702	6.569419939141944	5.248864429256679	1.654553621872472	0.6705981327910111	1.034462531754851	0.6775598357045091	0.6746971664073959	0.3741305504515198	0.2562669766534474	0.2853099433342038	0.3319879965581314	0.4042747587406001	0.5004030648523849	0.9288444982088909	0.2037051229824083	1.873287549368251	0.05370716463273088	0.05230203462123981	0.0005572382459029131	0.8045304151781697			1.261633273752723
7.434609704091272	6.218652477480517	5.071682167181025	1.571451895907798	0.6256160808394869	0.9937304106067344	0.6578317050535969	0.6687083541420065	0.3650223975173857	0.2528908506707604	0.2769244120133531	0.3283257199716428	0.4020767778779791	0.497966815360405	0.924823918520291	0.2024182581257685	1.876905706272795	0.05370829935026374	0.05229990655347735	0.0005572434264401204	0.8045565745507087			1.261633041340015
7.442799490138842	5.992095100457235	4.843805117400902	1.448857341657172	0.5763816998450328	0.93284020148244	0.631718452361356	0.6574356098290137	0.3585251828174716	0.2483668170312095	0.2727594264648264	0.3252426011581108	0.3999633451896034	0.4949456842613613	0.9210454876792311	0.2014563673827863	1.884939207883969	0.05371067519588257	0.0523001966628805	0.0005572432688277023	0.8047075833155199			1.261632825594844
7.450989276186412	6.092709615299595	4.943070582214231	1.463502141430808	0.5934901912286815	0.9349153032309619	0.6373237318204951	0.6606466118778498	0.3602835471781739	0.2485728182919744	0.2741416640030302	0.3257262901964476	0.400548433029328	0.4954368124105174	0.9225247241123818	0.2018646972524626	1.905209206770576	0.05371113389782906	0.05229881811122195	0.0005572410972250684	0.8046227998844431			1.261632628985889
7.459179062233983	6.783446409562356	5.388503344698909	1.635505322664139	0.6682430828723005	1.02822099995904	0.6793789153006344	0.6831399086719233	0.3756329992900355	0.2582356932147719	0.2835453634172991	0.3303952344778549	0.4042464402095492	0.5007632099854495	0.9292948360809421	0.2040917753312898	1.90700227874421	0.05370898555140446	0.05229202706754913	0.0005572431538886283	0.8043995193682502			1.261632442887026
7.467368848281553	6.905763921303206	5.668935395962503	1.788831369422371	0.6889555975666627	1.077494629645078	0.6862129963802001	0.691980814522667	0.3845708782552955	0.2660041356838834	0.2876496249081829	0.3330314624397422	0.4061032392479446	0.5025222946058181	0.9308866431294295	0.2047007127804715	1.897756615805662	0.05370560675136902	0.0522865389873416	0.0005572489807019789	0.8044177269810449			1.26163221116256
7.475558634329124	6.7118404283246	5.663908697113203	1.779988074140053	0.6813776852517394	1.056894369079469	0.6820052920338002	0.6867393683633526	0.3777830106110923	0.26112925277693	0.2837030814963366	0.3322550942632851	0.4054932469132133	0.5023223811825264	0.9302730728127879	0.2044877868559966	1.892565677815127	0.05369987195029847	0.05228769534383094	0.0005572531455540241	0.8044753450716735			1.261631961798156
7.483748420376694	6.373736011102451	5.318288178509588	1.592972033924369	0.6504463446833025	0.9887701537408793	0.6724729978778103	0.672610740651391	0.3702281077284398	0.2532675350079888	0.2798878722651552	0.3296730138935816	0.4032178977081402	0.4997997457427126	0.9265270194117193	0.2032228245628897	1.890098821886239	0.05369587221109137	0.05228859938501376	0.0005572538379710766	0.804548384245521			1.261631725124323
7.491938206424264	6.253654317313406	5.186703669441449	1.526990981427142	0.6342161487196761	0.9710399532191791	0.6670125633445426	0.6664316016161996	0.3641835521770704	0.2529693801849738	0.2766396328689879	0.3285942216679291	0.4027595033436882	0.4985330986704181	0.9260206467037684	0.2028943559844543	1.887003652944375	0.05370142802643948	0.05228936424903628	0.0005572549212700085	0.8045383913410145			1.261631499950951
7.500127992471834	6.44407811535195	5.516251776613852	1.624126418147626	0.6938579879345387	1.017762514647975	0.6786767886087182	0.6740423201443606	0.371178798492234	0.2618550315597303	0.2817478319221347	0.3316826718761948	0.4043236151643553	0.5007575178760478	0.9288083655298216	0.2037597031419975	1.875036331432455	0.05370733252676239	0.05229228069098642	0.0005572590790724236	0.8044467700319398			1.261631278161354
7.508317778519404	6.175952926593986	5.23663876649224	1.552262455937492	0.6538994927437174	0.9745564623529857	0.6665616960648791	0.6686616848256907	0.3720147346128169	0.2591311019395147	0.2815483327573616	0.3311440460959044	0.4030576981128172	0.4981381742703342	0.9252808487647172	0.2031350945600769	1.871784221220852	0.0537104924009822	0.05229961211880729	0.000557263077869879	0.8045320248644002			1.261631037219728
7.516507564566975	6.041040708219882	4.964500116782794	1.486224513360135	0.6099300007620769	0.9385235810257564	0.6471454842706115	0.6622425392810144	0.3591369576114901	0.253242422261461	0.2760298114584648	0.3278404155158919	0.4023235102124061	0.4963357778721752	0.9238152752018833	0.2025340502691807	1.880621484129416	0.05371221542296249	0.05230643532317907	0.0005572630968301364	0.8045158605799073			1.261630780534659
7.524697350614545	6.161826016367882	5.004515527683776	1.505600190104636	0.6004945523245971	0.9431563998778519	0.6467456037156006	0.6633528842605271	0.3596917207842569	0.2521067726266847	0.2766238831340828	0.3277582083063019	0.4027908328575617	0.4968624412093957	0.9256082241677536	0.2025948336966741	1.896804879756918	0.05371237349596263	0.05230723006319529	0.0005572614958436176	0.8044699358013563			1.261630543447359
7.532887136662115	6.436661600451218	5.192592646588766	1.592503748512253	0.6303597249892392	0.9898659477758776	0.6648365041375223	0.6679257396392234	0.3715775787783793	0.2543359235740571	0.2806657694968244	0.3297719673036392	0.4033570840924112	0.4991719849328842	0.9281735506192574	0.2034637118335778	1.88281653860959	0.0537146592253749	0.05230729185574432	0.0005572630821789798	0.8044031042015838			1.26163035068576
7.541076922709686	6.311110786623762	5.105450477159123	1.605290113651551	0.6378468330415458	1.006045139444814	0.6701421219741432	0.6696648802686944	0.3687053829403502	0.2576828433491945	0.2807704175692865	0.3313539207655218	0.4041627430411642	0.4991678447519508	0.9278150202762427	0.2031924431156145	1.878812449496325	0.05371374394647355	0.05230369177136256	0.0005572679350862104	0.8044457123921924			1.26163015959281
7.549266708757256	6.26758270491446	5.103473178317156	1.592093345064384	0.6341885742821773	0.9849265622080124	0.6575837502612829	0.6672454237956863	0.3653279191026513	0.2553881676374901	0.2801301389724569	0.3312814700494597	0.4036553491213672	0.4987516369470194	0.9260402202298936	0.2026828976139474	1.886167727348293	0.05370611363856577	0.05229846441285176	0.0005572692636178691	0.8045752127181064			1.261629985098855
7.557456494804827	6.334223719615652	5.256122151342852	1.585804856194179	0.6465386076467896	0.9775651244866888	0.6619161861592602	0.6654639357127093	0.365815187468189	0.2521164949527286	0.2785200814809908	0.3301134971482461	0.4026555850155775	0.4982065981490776	0.9258715060844802	0.2027814890148209	1.891363720596887	0.05369840259979798	0.05229300441221992	0.0005572670735824328	0.8045113974604193			1.261629838235259
7.565646280852397	6.30530373696392	5.210820519735365	1.5516511271278	0.6514656687972593	0.9728121937760364	0.6866378163448933	0.6684282008432115	0.3718539878562361	0.2515045548246168	0.2797087126769953	0.3301378282348972	0.4026833739702	0.4985595835671239	0.9261677346863924	0.2031243784701447	1.885276201984974	0.05369735413208678	0.05229172038950924	0.000557266855697158	0.8044756468364267			1.261629741791787
7.573836066899966	6.173280162821299	4.905456977930425	1.493178882561833	0.5919997157828482	0.9450960667890752	0.6562031451167354	0.6634631868569354	0.3649354930593027	0.248687216070952	0.276494342186855	0.3288871328882848	0.4018021635944001	0.4977587691967355	0.9238322511682853	0.2026842536938721	1.870225849930397	0.05370184843005706	0.0522991611184967	0.0005572704581507811	0.8045477549713329			1.261629624554231
7.582025852947537	6.184873230319731	4.900114209367346	1.481797113906789	0.5830955252073645	0.9365487397555584	0.6420784000978194	0.6580259944819321	0.3591925101185116	0.2483158269147898	0.274481803094163	0.3278728240505774	0.4012349568525849	0.4970571989478759	0.9234679222705272	0.2024332422922576	1.877960623034609	0.05370875416903961	0.0523066337640395	0.0005572732367639069	0.8045323619682173			1.261629498756738
7.590215638995107	6.397464646395088	5.285527031549321	1.534995437128511	0.666808987033508	0.9652258617495844	0.6863289474758794	0.6676230128038779	0.3690670814762193	0.2529383056761589	0.2805994877209467	0.3304661524361875	0.4037078756037222	0.4990838810616165	0.9277677335483145	0.2031462688574886	1.899101142876325	0.05370961963687222	0.05231212747764469	0.0005572715753611933	0.8044245952458008			1.261629401069667
7.598405425042678	6.628964394490744	5.57197221417676	1.681020131814041	0.7070604615995725	1.044424840769816	0.7114007120436315	0.6808830363097592	0.3804745878723465	0.2605510372946899	0.2878715124794144	0.3340667089892875	0.4059140759971253	0.5020192493419544	0.9302602087960635	0.2041889498177545	1.904451393138829	0.05371150900632831	0.05231554112039222	0.0005572686623999173	0.8044067569273307			1.261629347191958
7.606595211090248	6.448125704041148	5.511702707135451	1.661510068132469	0.7000280018772717	1.038845573062378	0.6936635166504793	0.6770428025046731	0.3753866659088831	0.2616286084617891	0.2874829848078614	0.3345442481630853	0.4054784192085198	0.5016817195526088	0.929304266019496	0.2039780101875534	1.874183738996053	0.05371518032547981	0.05231445447455484	0.0005572686892766876	0.8043892312794934			1.26162932214489
7.614784997137818	6.250620885621046	5.236658279475564	1.489565146122555	0.6654156447337742	0.9538187932400435	0.6731004758741764	0.6644468590612449	0.3692139587692856	0.253883551749687	0.2832920126472492	0.3333809455421668	0.4041412190731465	0.4998743260942742	0.9283942207031105	0.203056032748542	1.868595860974405	0.05371214318330313	0.05230967836049824	0.0005572707138137182	0.80430168934646			1.261629295444437
7.622974783185389	6.247389896010688	5.170955362891263	1.469931590386031	0.6605116894707626	0.9545052450032515	0.6695458984939104	0.6669690130149276	0.3696239573657845	0.2537519074788509	0.2834478562796221	0.3319812560227711	0.4042961139955342	0.4999143179064797	0.9284651784052835	0.2032046689561725	1.885391013335345	0.05370824279958802	0.05230059044005259	0.0005572707819577282	0.8043021363701702			1.261629265577898
7.631164569232959	6.258597495022719	5.287544557181625	1.534206865977877	0.6759779938486481	0.9751429584982566	0.677921307629231	0.6741752402146108	0.37434512927193	0.2575453353667582	0.2857941232920531	0.33222970379346	0.4048264731456317	0.5001749599479915	0.9280187702277772	0.2036842123338493	1.907761279472062	0.05370924363174263	0.05229371564593996	0.0005572682048479835	0.8043674825149891			1.261629263494291
7.639354355280529	5.980118156129949	4.977547128733868	1.432091862245121	0.6166273352889817	0.9415001363816002	0.6626835341352155	0.6710423380435101	0.3721980356716504	0.257784360933797	0.2830103522739459	0.3319456974770371	0.4042236998266323	0.4988223032180243	0.9264023034351241	0.2032869013137814	1.894680786822894	0.05371571132150658	0.05229169304236443	0.0005572663495716057	0.8043761082436691			1.261629306016349
7.647544141328099	6.023723232501969	5.020603512678204	1.455536501863886	0.6208222816695065	0.9404726984765642	0.6531759992412522	0.6684909540817042	0.372887501679765	0.2568324161964447	0.2832953578631124	0.331243182744633	0.4036814738264857	0.4981673768069149	0.9259893121258418	0.2031324675231551	1.868453051000199	0.05371744569198727	0.05229043709922944	0.0005572660577900665	0.8043131539521489			1.261629415443563
7.655733927375669	6.176024540490435	5.27928181524876	1.537123418958908	0.6685757005391183	0.9559472673408709	0.6628616709069894	0.668425762216226	0.3811563081903918	0.2549825778126255	0.2852295796052097	0.33110594539772	0.4036461097542248	0.4985161718706575	0.9268723359753374	0.2030956718887493	1.863278410457995	0.05371675950060967	0.05229406093791997	0.0005572658350904749	0.8043512944950878			1.261629493063979
7.66392371342324	6.056200392008851	4.995677250797023	1.483941180346428	0.6144476232940742	0.9461680953686069	0.6556351667751408	0.6706992107271772	0.3708891262647371	0.2540292625210737	0.2801212902143227	0.3301681791097941	0.4040899715427489	0.4984430232146481	0.926457832979827	0.2031144229220121	1.869293191799453	0.05371923752930603	0.05230022425416893	0.0005572638209791714	0.8043686734772857			1.261629561930047
7.67211349947081	6.269855170337608	4.979523577898027	1.509146095128369	0.5979352554291927	0.9686296843251051	0.652849652869435	0.6732792467192384	0.3663258986000212	0.2547088449288665	0.2789466099915394	0.3295351804508593	0.4039884136366672	0.4991935178086273	0.9266383765255145	0.2036377305776885	1.882621479652311	0.05371523645044596	0.05230450594042066	0.0005572598601927139	0.8043399324175126			1.261629684343104
7.68030328551838	6.365511721584258	5.010293665217949	1.500124070738506	0.5986572037189869	0.9668230983904565	0.6431027348364357	0.6678968301698398	0.364909901693904	0.2568479019182455	0.2784519296709296	0.3289688718815173	0.4032993855012423	0.4984667909144214	0.9258521541324904	0.2031996082397639	1.87980671688671	0.053710617740354	0.05230800488588237	0.0005572592057862128	0.80433976586987			1.261629822846105
7.688493071565951	6.160125179352455	5.014858957977836	1.474551894191121	0.6103683129712868	0.9375744758789059	0.6460593401394081	0.6648944333465936	0.3654373325188321	0.2529923139199067	0.2794005973599166	0.3295210660130056	0.4028302908084342	0.4974494844386764	0.9251999933709771	0.202520889253555	1.881323815508336	0.05370674963735182	0.05230973942061638	0.0005572608602642915	0.8043481323195343			1.261629938136113
7.696682857613521	6.001892959839526	4.998723158454578	1.471822775387878	0.6225124194351024	0.937977461903527	0.6565560928679547	0.6653241990078717	0.3676535449913579	0.250885221312765	0.2804481375966488	0.330324392900254	0.4028107327070147	0.4979828074160317	0.925225959942111	0.2026871362811497	1.890774067825421	0.05370951763631271	0.05231112229754184	0.0005572586956918559	0.804355254104137			1.2616300843099
7.704872643661091	6.072832733985613	4.991825675098639	1.45791257601924	0.6116164887463306	0.9447906501215799	0.6541579204265834	0.6623571664394451	0.3624157929725971	0.2500609766313477	0.27579296864531	0.3285454997684293	0.4028774147451593	0.4978373243917628	0.9252226937275779	0.2028873993375116	1.904357613155102	0.05372051951718971	0.05231237391540993	0.000557253671769744	0.8043655406068757			1.26163027176222
7.713062429708661	6.241168077595847	5.058280483052164	1.484680461675052	0.6090308201305686	0.9556478585056863	0.6492994539882705	0.6630817444965027	0.3625326286072349	0.2525052959341963	0.2761715351899671	0.3279674810781105	0.4025977089749644	0.4974838007964982	0.9251932338648122	0.2030109767051912	1.888345695843249	0.05372460722387223	0.05231466491464146	0.0005572499459446997	0.8043502062842736			1.261630481163263
7.721252215756231	6.355537414547397	5.119815554910466	1.555116251720251	0.607039810878417	0.9883567584973038	0.6540052715663658	0.6730633931801242	0.367611619088335	0.257149535745329	0.2787240504093867	0.3289853000891642	0.4029350794986822	0.4983510492097014	0.9263292637702922	0.2033895587738362	1.876036506555553	0.05372269178041367	0.05231394576281849	0.0005572495006621435	0.8042171504002746			1.261630668700683
7.729442001803802	6.29050010248757	5.01073481243627	1.516001551244893	0.6021086809252179	0.9832010133937487	0.6613452954421788	0.6751472705795261	0.3690116407518867	0.2556545849985277	0.2802353130666062	0.33043890776661	0.4040953959862789	0.4994442491156354	0.9283930829013276	0.2033280233404376	1.884396540073088	0.05372106360267821	0.05231186748837885	0.0005572489790914446	0.8041858426190753			1.261630862565964
7.737631787851372	6.228515584804148	4.973819546925116	1.518105245565922	0.6003278706758377	0.9702926957183965	0.6550784853720343	0.6688908456764321	0.3670275924501264	0.2555403057748656	0.2798490705498812	0.3298404822899128	0.4039089874816901	0.4988903966763414	0.9272434630248486	0.2030431381010466	1.899882047168872	0.05371469824977985	0.05230859759220214	0.0005572449232855022	0.8042830553271548			1.261631088007936
[truncated: 1,983 more rows]
