# Supplementary material for: Hallucination of closed repeat proteins containing central pockets
Source: Nat Struct Mol Biol. 2023 Sep 28;30(11):1755–60. doi: 10.1038/s41594-023-01112-6 (PMC10643118; doi:10.1038/s41594-023-01112-6)
Supplement: Supplementary file 5 — Chromatography raw data. [file 41594_2023_1112_MOESM5_ESM.tar › SEC_submit/E5[20220202].csv]

time (min)	raw light scattering data: detector voltage (V) detector 2	raw light scattering data: detector voltage (V) detector 3	raw light scattering data: detector voltage (V) detector 4	raw light scattering data: detector voltage (V) detector 5	raw light scattering data: detector voltage (V) detector 6	raw light scattering data: detector voltage (V) detector 7	raw light scattering data: detector voltage (V) detector 8	raw light scattering data: detector voltage (V) detector 9	raw light scattering data: detector voltage (V) detector 10	raw light scattering data: detector voltage (V) detector 11	raw light scattering data: detector voltage (V) detector 13	raw light scattering data: detector voltage (V) detector 14	raw light scattering data: detector voltage (V) detector 15	raw light scattering data: detector voltage (V) detector 16	raw light scattering data: detector voltage (V) detector 17	raw light scattering data: detector voltage (V) detector 18	raw UV absorbance data: detector voltage (V) channel 1	raw UV absorbance data: detector voltage (V) channel 2	differential refractive index data: differential refractive index (RIU)	Forward Laser Monitor: Forward Laser Monitor (V)	Auto-inject Signal: Auto-inject Signal	Auto-inject Signal: Auto-inject Signal	absolute refractive index data: absolute refractive index (RIU)
-0.01263914648344119	6.003997038086275	4.818034745584979	1.413722173599724	0.5713638049853726	0.9147756958323724	0.619969819047049	0.6462588483546176	0.3521899669037832	0.2424872239480231	0.2691344826650231	0.3223591098187352	0.3964954872639062	0.4907498518927284	0.9165498388006225	0.2003086018508243	1.900195772012903			0.0005572944819314941	0.8051549960446969			1.261628060834066
-0.004449360435870919	6.085762770171309	4.812459697565577	1.492880980581721	0.5683792381891639	0.9363371632841797	0.6231730672058284	0.649296211325169	0.3540196868950513	0.2466467707954623	0.2695508697220791	0.3229336176668116	0.3975514045844111	0.4912375087128447	0.9171799167632723	0.1999792113077655	1.923611061469517			0.0005572907360697426	0.8051040265179338			1.261627052871902
0.003740425611699356	6.420183509538017	5.13717406023617	1.62124651990038	0.6038127786862165	0.9624518320846853	0.6365324472603296	0.6552369344626974	0.3581429039097053	0.2495509509958525	0.2733694304341841	0.324659459995885	0.3990825540731519	0.493313746100646	0.9199543486783951	0.2001015450168014	1.977152419032093	0.0535696446909678	0.05185686838214311	0.0005572903072310783	0.8049069543899426			1.261626717044492
0.01193021165926963	6.359023875235261	5.325407736485416	1.564338605807511	0.6212436559171167	0.9359712254974871	0.6373342949928331	0.6531872731207167	0.3539655298393715	0.2460158234035204	0.2713273867045897	0.3237444996435822	0.3982940902214879	0.4922550237286029	0.9194758957349988	0.2003781530699099	1.906405791224846	0.05357254869367531	0.05186560260421857	0.0005572899951246965	0.8046554576764905			1.261626742497807
0.02011999770683991	6.093219019845656	4.916590534518598	1.40870860156046	0.5934228912282424	0.8971011929954206	0.6373206425297299	0.6469529786856262	0.3503489266043831	0.2411750984681289	0.2688357721241121	0.3231962936157788	0.3974187424261156	0.4908582549073428	0.9175481348308964	0.2003867455851668	1.873382245487426	0.05357559789169648	0.05187266816523232	0.0005572861675607577	0.8043202147721822			1.261626922599053
0.02830978375441018	6.073687623539159	4.884624297080985	1.442699385690966	0.5915088262024026	0.9215695985678366	0.6388035405651059	0.6500175793872945	0.3503000412052179	0.2400072381690674	0.2696580563693347	0.3243731014721333	0.3973207841988077	0.4918997577173014	0.9175203567606498	0.2005168807575948	1.877053497631523	0.05357752988664084	0.05187464301604665	0.0005572795979461793	0.8041952030359637			1.26162719008346
0.03649956980198046	6.090226630892022	4.975951645523285	1.523454106897424	0.6177195067568065	0.9502185910494826	0.6609565296548642	0.6550101533485998	0.3554220354066682	0.2428341751539558	0.2714115404373302	0.3243451795234904	0.3980433259148524	0.4925335215032766	0.9184078644210513	0.2010295498375161	1.876258912608829	0.05358293185650161	0.0518770989873089	0.0005572741809328743	0.8042020224897933			1.26162752062452
0.04468935584955074	5.876306168093262	4.884136808493853	1.422994600018399	0.6108535342455055	0.8944445529284212	0.6423323884591001	0.6468717122963263	0.3556023188372822	0.2414807337767234	0.2704049478167707	0.3218223554899897	0.3969020057028384	0.4900133270765218	0.9168107371122832	0.200057689660373	1.880083965543917	0.05358563862981865	0.05187578965801505	0.0005572711779148426	0.8042069807678759			1.261627876349191
0.05287914189712101	5.902751615667496	4.991938970039184	1.4445012609266	0.6208561949894327	0.9245269708792373	0.6362699225992687	0.6492285051897376	0.3559043202201443	0.2447392259630244	0.2712333284833002	0.3223030940917676	0.3972472070362202	0.4906605907002088	0.9177168961283412	0.2001541863942169	1.891570841559409	0.05358329503778586	0.05187414858824178	0.0005572675572139488	0.8042561662088794			1.261628238749453
0.06106892794469128	5.921361841262217	4.830318826592847	1.477021386020181	0.5784714957268335	0.9321473679483036	0.628955991743206	0.649204782241971	0.3523245758211103	0.2475042241688656	0.2685875666364223	0.3216859134668363	0.3970350335257812	0.4905703572833462	0.9155892075846057	0.2005815884889387	1.891761669258849	0.05358034026545339	0.05187226083655964	0.0005572610136790468	0.804424184729396			1.261628643709108
0.06925871399226155	5.775572427344062	4.638198662319409	1.393971637350734	0.5459899538606229	0.8812320732858853	0.6160539161132158	0.6438569200854469	0.3490007697489599	0.2421902819017346	0.2673634077179335	0.3204442993199354	0.3958712613528353	0.4888621055062042	0.9136266193320149	0.2000282312075041	1.884932166382147	0.05357877939086456	0.05187626980188845	0.0005572539710917322	0.8045752696697909			1.26162911516031
0.07744850003983184	5.875229983067745	4.677410721732801	1.417686266011084	0.5477974387538337	0.8862639232870726	0.6183384646040061	0.6476258576913136	0.3505525317607342	0.2436505076472519	0.2693374275724699	0.3223821572940196	0.396801473545105	0.4897006907860033	0.9147490422416042	0.2000361860939716	1.884926133103805	0.05358238926177741	0.05188919608223455	0.0005572497995158897	0.8045403057375741			1.261629622586238
0.08563828608740211	5.883268563186618	4.732828506514354	1.404609787799887	0.5602180943560732	0.8861949011127279	0.6306656658858341	0.6509888745729054	0.3550699583504993	0.2459196852944062	0.2704637331372803	0.3233383240409728	0.3972644229075354	0.4905459684739846	0.9157293010433258	0.2001684909911396	1.889225183914923	0.05359264381023721	0.05190600055713935	0.0005572471893123414	0.8046292231233019			1.26163012839572
0.09382807213497238	5.843466438881622	4.824289490052388	1.382768964937664	0.5867104308954841	0.8990486983372218	0.6391976878829573	0.6515423639371176	0.3568685493349959	0.2453052297937846	0.2723604206787741	0.3232381963073345	0.3974421886559961	0.4903855523787795	0.9165306287638328	0.2001114331403852	1.888257744656019	0.05360442622778635	0.05193037653180172	0.0005572418340029542	0.804692857026218			1.261630630240804
0.1020178581825427	5.940741970811238	4.833090885526216	1.420929027864059	0.5768681213992067	0.8957245682523807	0.6288839324548303	0.6493892677463537	0.3532565955117044	0.2455643562215208	0.2727771079496222	0.3236988812164084	0.3974358474531687	0.4898431395521535	0.9163980880056465	0.200250336592374	1.882490495660634	0.0536201590627715	0.05196757993259541	0.0005572320802570773	0.8046261169770903			1.261631200451723
0.1102076442301129	5.971508389332918	5.002264017757867	1.450801965689313	0.5956468874533027	0.9188431690446235	0.6368634441853023	0.6595610976326711	0.355777981611535	0.250617643976917	0.2718984141803087	0.3231328380741644	0.3975246947209375	0.4908859528415023	0.9178651883322598	0.2006672174334818	1.894170778884762	0.0536326322800761	0.05201266306346095	0.0005572251774257452	0.8046567315870387			1.261631781130038
0.1183974302776832	5.969683821762713	4.909338971746854	1.420026410076104	0.5827631869863671	0.9222781976484001	0.6470476177890149	0.6591296744148496	0.3614086272827295	0.2484008860943367	0.2687545162370424	0.3219981906742946	0.3974049124446823	0.4912004219539175	0.9176205471301054	0.2005738539610599	1.893842316366265	0.05364019898507266	0.05206706267576989	0.0005572248964238109	0.8047442902780783			1.261632286904235
0.1265872163252535	5.931615420899995	4.763673940591265	1.372273169421893	0.5575382362274179	0.8590375494743746	0.6206768863160081	0.6406668264847329	0.3531365337491171	0.2403808929751144	0.2660755448876006	0.320602151090133	0.3962661964203952	0.4896721019964057	0.9162782244063344	0.1999420146439607	1.888452299428837	0.05364924054473665	0.05212711125919378	0.0005572234120444717	0.80478868860763			1.261632768452875
0.1347770023728238	6.114461937982001	4.8711513514281	1.420671534834546	0.566719373172293	0.8772494574740491	0.6166248950610841	0.6445602587704319	0.3528205503215528	0.2429217058260799	0.2671543963585716	0.3210609510797987	0.396490171815766	0.4905069029050898	0.9166530087314065	0.2002227384604527	1.88880183956179	0.05365750409110212	0.05218550318078218	0.0005572171283403531	0.8047929091931805			1.26163326091073
0.142966788420394	6.495060563267434	5.288767635310119	1.57581478475256	0.6338662109391194	0.9585796948019245	0.6526087907780356	0.6615633875868472	0.3673714148773642	0.2508664676916115	0.2778615506745222	0.3261098590210549	0.3994488724855908	0.4946485548561966	0.9213675376153214	0.2013851367610483	1.899684006330898	0.05366176329737892	0.05223374094170392	0.0005572111007723132	0.8047102793276011			1.261633754956351
0.1511565744679643	6.423577122620161	5.296042346636427	1.465961010872719	0.6499089769567374	0.9456447949806586	0.6653851738505064	0.6618757000260234	0.367322798585759	0.2498720724056788	0.2755343749697948	0.3265389305961218	0.4002976047348126	0.4960317450742717	0.9240126138770405	0.2015867370695915	1.905525318460597	0.05366426044076017	0.0522611724480641	0.0005572093837209784	0.8046714133747255			1.261634204786683
0.1593463605155346	6.199394173454958	5.152062937037639	1.404878559303066	0.6302277404374348	0.9159813012796093	0.6554699523335625	0.6574151511260603	0.365296408643742	0.2476351837272054	0.273818573806389	0.3260866316353445	0.4001881022146234	0.4957335365208519	0.923675437056939	0.2015194246308384	1.905189159634621	0.05366877001284214	0.05226689569924155	0.0005572096163971723	0.8046309203199929			1.261634594089816
0.1675361465631049	6.227371015025002	5.219436406992919	1.495727405630299	0.6378434239133614	0.9406477660566941	0.6614555817513402	0.6575674046730042	0.3640547243499171	0.2485001610639401	0.2745516118024884	0.3270604907860798	0.4008775119050216	0.4960048842467535	0.9237304773778798	0.2017633905601242	1.92122890393243	0.05366954644609351	0.05225127182342212	0.0005572072258806859	0.8045659568337482			1.261634928529073
0.1757259326106751	6.326449522130376	5.309100520028875	1.519163967049031	0.6442489655408484	0.9654265468936176	0.6652654264513348	0.65956414150257	0.3621537898501385	0.2502945397346803	0.2746099685978837	0.3274050286867055	0.4009772095385891	0.4962982011667292	0.9239560072089238	0.2017566667021941	1.93369544942583	0.05366837031719048	0.05222371819682565	0.0005572018885448967	0.8046219072272428			1.261635241272643
0.1839157186582454	6.358373973087317	5.213045821697569	1.466943424260419	0.6258409057846033	0.9377194958023661	0.6520686016825777	0.6573643728986236	0.3603005235477437	0.2504846385591929	0.2744535663280783	0.3263001588904436	0.4005206935774512	0.4954014422402107	0.923252549452348	0.201547240358286	1.933650614607152	0.05366454736265384	0.05219584074785267	0.0005571975860394951	0.8046638989564661			1.261635579239843
0.1921055047058157	6.266760213034407	5.090053588522014	1.489555398575784	0.6203101384590889	0.9331440659488313	0.6451040504606766	0.6575439324143197	0.358936374999434	0.2510553132778012	0.270799553337088	0.3238274683312702	0.3999442118426234	0.4940131842934024	0.9226525029074585	0.2013074395773603	1.914004580813669	0.05365929301165479	0.05216742675171129	0.000557196581092685	0.8046115382477919			1.261635915457689
0.200295290753386	6.468089504651354	5.208287467824272	1.538860577883985	0.640925464616197	0.9575681255875079	0.649103188499824	0.6630054928270868	0.3631314332327084	0.2527799600649479	0.2732871442651194	0.3253302408887276	0.4012221283928424	0.4952914660927965	0.9246102033851691	0.2016197641831129	1.911195025484641	0.05365540004922119	0.05214124963621172	0.0005571957213804852	0.8045610246966269			1.26163619561076
0.2084850768009562	6.493172947213031	5.340153554344102	1.610156503525014	0.6608359593978527	1.007068416007086	0.6652061241985542	0.671087777763805	0.3700678209430545	0.2584892552458352	0.2793616974115075	0.3284313952001158	0.403189671360485	0.4973307123616231	0.9262683996361447	0.2020507756485001	1.917949812444882	0.05364580563009209	0.0521217723841295	0.0005571898405140907	0.8046077285055446			1.261636497998916
0.2166748628485265	6.197986117019857	5.035660735856047	1.537344057698654	0.6166665172325255	0.9676915872210209	0.6486757986982701	0.6628923140190194	0.3606085816437974	0.2542773313692389	0.2753862219142121	0.3268883837354004	0.4010140255347089	0.4958074379091059	0.9223681775948986	0.2014494902782782	1.922395090736474	0.05364160422862193	0.05210646727298879	0.0005571819951965151	0.8046764370472819			1.261636849707085
0.2248646488960968	6.080903159925544	5.000584696614278	1.47692180220685	0.6126295949365271	0.9072802788122835	0.638179899345854	0.6533089759553428	0.3572105942534711	0.2460163197553946	0.2723809552967274	0.3253197999932755	0.3997341242218939	0.4944470466990473	0.9209331367467485	0.2010787378963767	1.895652973679836	0.05364673805637332	0.05209921094507391	0.0005571803024420405	0.8046826417477085			1.261637207160418
0.2330544349436671	6.090067264308816	5.151914712933905	1.464434883259701	0.6317490992158513	0.913138257612974	0.6439727958065118	0.6548411124825199	0.3599867115792948	0.2457288497725954	0.2724138195759225	0.3253996113548902	0.4001120223267961	0.4940219326104115	0.9225874377821869	0.2011376716769052	1.880532182525462	0.0536507355313705	0.05209678329753097	0.0005571808763026007	0.8046359768711123			1.261637538121443
0.2412442209912374	6.087294823810257	4.954975714756764	1.426462323306061	0.6046513735719924	0.9137330116350811	0.6421347460970291	0.6552862247371958	0.358971152740306	0.2473379765020773	0.270349344854943	0.3237678895852865	0.3992815828440433	0.4926383895901477	0.9212775546188298	0.2008076077821338	1.886162481115991	0.05364841497813438	0.05208753905558842	0.0005571767547025725	0.8046783268733894			1.261637883969497
0.2494340070388076	6.046570534525921	4.834074483854341	1.440720637278943	0.5893523781124745	0.9210710668249569	0.6389451211533033	0.6530279038957755	0.3580763615125137	0.2457700131279372	0.2696073907978301	0.3233079569091772	0.3987331167605377	0.4927274472058581	0.9204800066948952	0.2007066627532407	1.89584868942699	0.05363927356102439	0.05206874544593781	0.0005571715828851636	0.804748568465312			1.261638209958361
0.2576237930863778	6.091719910656462	4.981176315932613	1.457327362937866	0.6032664271510879	0.9400297019333292	0.6464057054593111	0.6557088875191531	0.357217250490569	0.2479465125606575	0.2692824194864846	0.3236581398791643	0.3993755450185963	0.4931284065255079	0.9218271850154642	0.2009317680528853	1.900899807283779	0.05362872283544436	0.05204965584934276	0.0005571701662238555	0.8047210591517846			1.261638526020669
0.2658135791339482	6.203214254411134	4.963030362437816	1.456475941354632	0.591436248939408	0.9372065249764688	0.6475010702587634	0.6593737651789232	0.3584078616809086	0.2479062341351012	0.2697882099044642	0.3235474184230325	0.3991628851482138	0.4928917071001265	0.9211622954953931	0.2008855921481304	1.869365851331696	0.05361903244249296	0.05203008921342309	0.0005571716029075962	0.8046772760440909			1.261638808670968
0.2740033651815185	6.068435364092323	4.852376864996033	1.432557537498967	0.5883086644507881	0.918629903349186	0.6432919934053652	0.6541889195462489	0.3611503725820844	0.244550530346893	0.272567392868735	0.3246075900032571	0.3989448648373338	0.4928655848528001	0.9199672832946911	0.2005231941542269	1.878534239851285	0.05361407896697278	0.05201425163623726	0.0005571716733962356	0.8047109845034358			1.261639037893026
0.2821931512290887	6.029081069852535	4.874584481892598	1.434453675686129	0.6037647068719616	0.9217373497583206	0.6419381175902389	0.652433540582803	0.3567818835782638	0.243295596430828	0.2706660049609653	0.3236316407250565	0.3985497676760189	0.4923209019074363	0.9203133779223838	0.2003885954584154	1.905515643618133	0.05361171176110652	0.0520053345653636	0.0005571685526347502	0.804715224154876			1.26163923079936
0.290382937276659	6.169219609486944	4.982469464313372	1.458296911841777	0.592523363750534	0.9224370867523386	0.6344490802438237	0.6489800861493704	0.3539686303883091	0.2438680596449377	0.2688240314841018	0.3227133546299791	0.3981525636586748	0.4922140518576408	0.9200989337668366	0.2005474939629285	1.902322641713204	0.05361135495958241	0.05199843805750384	0.0005571656297459706	0.8047069717022579			1.261639411854411
0.2985727233242292	6.219461679013564	5.019921528457099	1.475982239003385	0.5880350724633007	0.911212292886846	0.6335136918828638	0.649245712570001	0.3567431519756389	0.245212515725849	0.2730219429339842	0.3246042098566206	0.3982238512877713	0.4926162542688767	0.9193826868869346	0.2007212450663524	1.883828531715247	0.05361541975766834	0.05199379883590226	0.0005571663885042075	0.8047621468821625			1.261639567814359
0.3067625093717995	6.235297839860758	5.156387030842826	1.447112032832816	0.627450266366519	0.9209277519207344	0.6509261469392518	0.6565570320790443	0.3678661252817992	0.2487770830647059	0.2781115969545042	0.3257296548745992	0.3990842687331064	0.4935858017653979	0.9207072013411002	0.2009416800882285	1.881554966950004	0.05361740288545054	0.0519864538565808	0.0005571685542254901	0.8047609523685828			1.261639668131671
0.3149522954193698	6.097463237187015	5.007342226557964	1.406721538263289	0.618906842460813	0.9000896529882145	0.6530281764379651	0.6484054660272301	0.3593347315896669	0.2447798139585889	0.271090452334583	0.3236267688084024	0.398101483267574	0.4919744414003689	0.9197040499385729	0.2003711988383903	1.891560965682253	0.05361655373396039	0.05197333044350504	0.0005571674737077053	0.8047052904614401			1.2616397338554
0.3231420814669401	6.158905568364613	4.96287715575588	1.438113515728869	0.6053247719228961	0.9087368849521748	0.6375885576571141	0.6504154095351807	0.3578791033734985	0.2447858125616331	0.2707248324776387	0.3237753383825182	0.3982921975223583	0.4918841097165322	0.9189528817609609	0.2004679026073789	1.903802336876014	0.05361603330314552	0.05196517031855098	0.0005571637937646243	0.8046979929717093			1.261639824269437
0.3313318675145104	6.268117038757864	5.173236394952333	1.478709431382398	0.607631495178974	0.9289053276562982	0.6354422005635415	0.657487161658682	0.366646422332229	0.2492190767577371	0.276213563870116	0.3253550943540324	0.3994481790173615	0.4928397732171025	0.9203978099266276	0.2008338638696789	1.90291660164995	0.05360951460757514	0.05195874497247455	0.0005571627593192832	0.804678789648939			1.261639917160655
0.3395216535620806	6.025832260250051	4.903737755153654	1.416229953681165	0.56666799759952	0.8865166596498797	0.6203782927839254	0.6496091625982685	0.3536340781592509	0.2441633072123122	0.2701181865789656	0.3235669784563176	0.3983411346857998	0.491298820788406	0.9184019460542495	0.2002559147108709	1.876207554806107	0.05360203118224065	0.0519509702183024	0.0005571654918607572	0.8046418898915734			1.26163999032745
0.3477114396096509	6.066193539897843	4.852292260108391	1.424175583697092	0.562623252775056	0.8839204994282528	0.6185973287106603	0.6462129832127793	0.3500571326753409	0.2421045223643218	0.2689455651730552	0.3218801836332117	0.3974492536732922	0.4905575303115998	0.9182318348467803	0.2001450151342898	1.876160717560269	0.05359982850985238	0.05194714540990254	0.0005571664334295122	0.8046716105987061			1.261640025071403
0.3559012256572212	6.193495005934675	4.868766765456625	1.459113608214275	0.5566367489918018	0.8971242590112003	0.6207952835141135	0.6459738342184896	0.3491814405561623	0.2419366116729651	0.2665732146788603	0.3211373254763226	0.397268006972725	0.4909342578125623	0.9186811173569563	0.2002754048062166	1.889314978044501	0.05359822151747724	0.05194558964284345	0.0005571626106869473	0.804672428059897			1.261640081292123
0.3640910117047914	6.011402347419831	4.898924239405814	1.445990288917724	0.5636130544394148	0.9064170001388945	0.6254897681615266	0.6481268705484091	0.3513538115213872	0.2420814006038167	0.2669993950909645	0.3215023199393884	0.3973961981270432	0.4909188593914852	0.9184427221820961	0.2001519082071901	1.895861285737018	0.05360071005518373	0.05194439573640112	0.0005571604784001953	0.8046633232701909			1.261640144909441
0.3722807977523618	5.972087732987716	5.034629599296554	1.397178998085459	0.6052366695196311	0.9071008388671794	0.6262955115609184	0.6480698337589752	0.3532374735668936	0.2427170974057059	0.2693061868360364	0.3223549200505494	0.3976065654656134	0.490778356400259	0.9188580541826685	0.2001748233869002	1.87395777947275	0.05360691681506207	0.05194014980368437	0.0005571636267286826	0.8046660918511109			1.261640179726836
0.380470583799932	6.059108387279545	5.011116348965697	1.368668500384058	0.5919819943186274	0.8784343266318929	0.6241594150295565	0.6435941882217397	0.3510591517236819	0.2425721449240862	0.2685516321870892	0.3220930383034588	0.3970523216813636	0.4905089360822986	0.9175110021870371	0.2001231986045897	1.87060059481685	0.05360827127182836	0.05193652776141185	0.0005571660753860218	0.8047041902041553			1.261640198016038
0.3886603698475023	6.120314907092798	5.096220718124995	1.456330810956626	0.6163938807464907	0.9067869429105655	0.6329169838591215	0.6471568494968221	0.3536342359812117	0.2463589564109933	0.2705586155347739	0.3234878481829841	0.3978162185490857	0.4912311095580021	0.9179666488504304	0.2004740911840099	1.881710521538129	0.05360425571594287	0.05193257805978317	0.0005571641801417056	0.8046112020423783			1.261640214862702
0.3968501558950726	6.135504521162116	5.124668105976149	1.473328644109909	0.631528426913016	0.924354924973063	0.6396922635880173	0.649791837725014	0.3556887515100491	0.2476925405000783	0.2718981703094104	0.3243912584768627	0.3993595032176876	0.4922056368458805	0.920679558056574	0.2006868574680322	1.883672805009664	0.05359658661594752	0.05192696892332648	0.0005571614475049283	0.8045342383926903			1.261640240508381
0.4050399419426428	6.12583909428223	5.083278716498781	1.483107545790473	0.6168676983766265	0.9177147174289537	0.6405450580899295	0.6489214167487289	0.3563310477355773	0.247940312533888	0.2733951047290791	0.3245921409697142	0.3989705879048377	0.491808107576047	0.9201543893949443	0.200676359195229	1.877428899102199	0.05358708607917105	0.05192741151724688	0.0005571618523781825	0.8045625898809969			1.261640266519392
0.4132297279902131	6.329542791054209	5.124890724926697	1.624383784458064	0.6167184067946042	0.9717271608797681	0.6441084178766571	0.6573207716127399	0.3557687264255378	0.2541346365849342	0.2750221949947171	0.3261143040470412	0.3994551006022742	0.4940369446010691	0.9208156767224526	0.2016520132365758	1.868939775543339	0.05358530529801439	0.05193582779448713	0.0005571645983102503	0.8045309051594719			1.261640269621693
0.4214195140377834	6.481790860899578	5.080521061944847	1.61929057137873	0.5915795844004902	0.974619523155104	0.6346469600536204	0.6608289381940473	0.3539333424289551	0.2527002476289938	0.272445543857194	0.3251023765284421	0.3986044821162099	0.4937907708134086	0.9206985346928918	0.2018858364667483	1.877394176618955	0.0535895104351941	0.05194381911043083	0.0005571654281517328	0.8044767187575017			1.261640250481404
0.4296093000853537	6.343216259838195	4.959296202337653	1.52913848591603	0.5734073681725227	0.9431396132091118	0.6353393029817714	0.6536124745470063	0.3511103154699294	0.2463338796930915	0.2708337309987347	0.3230227331020418	0.3981899868509535	0.4918681670562236	0.9197974809480051	0.2009218656078239	1.884545707183625	0.05359714094611781	0.05194756653421943	0.0005571624531718702	0.8044792754316331			1.26164024886689
0.437799086132924	6.070952935509176	4.867085775428336	1.433035939042466	0.5697635704495323	0.8989222020159243	0.6402961744222144	0.6481181159863477	0.3527736199173633	0.2437513647599349	0.2728299111810913	0.3227708356010339	0.39759243940553	0.4912615939326611	0.9189668894553321	0.2004487751697678	1.891687023555897	0.0536077780582744	0.05194710173826463	0.00055715974849105	0.8046119264149465			1.261640289581953
0.4459888721804942	5.948506799782323	4.750096908204496	1.401202962064743	0.5596101248141403	0.8911906248814865	0.625905518818496	0.6496080670269576	0.3540922608682061	0.2444545354633402	0.2716256087124669	0.3226029705683042	0.39677291281998	0.4907166215219297	0.9168988605407655	0.2002427867008226	1.894924881362743	0.05360955410265265	0.05194351773423236	0.0005571617179863742	0.8046524694019404			1.261640329706715
0.4541786582280645	6.04010147603037	4.759581365235896	1.473672762446304	0.5553812882176123	0.9087910870473314	0.6185652752484192	0.6522416844838339	0.3528620265737579	0.2480904044244303	0.2699510627543283	0.3227425094339774	0.3972637164373297	0.4911093955160802	0.9166590253872875	0.200497407093555	1.888645163763966	0.05360235846349754	0.05193494260664631	0.0005571650529114289	0.8046490353824346			1.261640314465808
0.4623684442756347	5.999725960632986	4.810319002308618	1.398775122740195	0.5627316440020071	0.8919538726092283	0.6260172452429591	0.6473754104804129	0.3528043490860171	0.2467437001841667	0.2719338180631534	0.3239905349868281	0.3978427787709034	0.4915681750143018	0.9184006540062325	0.20052895589329	1.897815597981472	0.05359854493558268	0.05192493072768873	0.0005571635856716197	0.8046537699834019			1.261640306924822
0.470558230323205	5.917142524925493	4.904449331178916	1.427051088942401	0.5817707366323778	0.9123747004375832	0.6328578545206441	0.6494847469876607	0.3539421147525216	0.2470270344667982	0.2725875246706773	0.3238977925048558	0.397704306316514	0.4911308841197917	0.9184193278518704	0.2002954966704806	1.901689653911964	0.05359655280469125	0.05191828245401222	0.0005571597481939264	0.8046623701656128			1.261640337035094
0.4787480163707754	5.979630124278224	5.059229927647179	1.493761863040346	0.6100323510925996	0.9364525759590816	0.6398501705891323	0.6514962318769218	0.3541726293388738	0.2456989123736023	0.2700366701936415	0.3227859112579322	0.3970692168059637	0.4907252837519426	0.9169249365336802	0.2003037921844723	1.886755654620921	0.05359449774160494	0.05191807332205634	0.0005571602537114005	0.8046922643957575			1.261640377515121
0.4869378024183456	5.864420407098521	4.937236899017529	1.449607558941654	0.576645247428978	0.8986810767447961	0.6285351914999182	0.6462313944578125	0.3500437398835197	0.2438197341394246	0.2667753066278329	0.3218373880828145	0.3969821034525942	0.4900152419669305	0.9162406850155865	0.1999124940932584	1.882786390901537	0.05359960837091553	0.05192684713464643	0.0005571629910516694	0.8046400372997646			1.261640406233876
0.4951275884659159	5.906177267745345	4.904600277558495	1.398395637351712	0.5776180330461734	0.8769690919963119	0.6254206856738466	0.6446182009316157	0.35089759162348	0.2434914060820458	0.2674781124104462	0.3217821545396533	0.3972907494528037	0.4901280893025659	0.9170619448232681	0.1998982661241997	1.892300441590295	0.05360946405432998	0.05193603872286102	0.0005571629774022698	0.8046171463405256			1.26164040726425
0.5033173745134861	6.083451460551411	4.857319262724496	1.412692883398579	0.5771117374844181	0.8988649721768655	0.635795649507408	0.6496186674519382	0.3560992550725139	0.2447046023425177	0.2701289448911709	0.3228107304923203	0.3979628595847545	0.4911737304693679	0.9178595551854223	0.2002872175095971	1.914057004842507	0.05361702495301585	0.0519384745326505	0.0005571599118144316	0.8046392780752201			1.261640422763962
0.5115071605610564	6.136843444290201	4.849732059454057	1.466902197106581	0.5748853400875846	0.9303783585515981	0.641158323462214	0.6536034388908593	0.35493694190554	0.2439507539362016	0.2683700376712755	0.3222285828897524	0.3977874251567932	0.4914148049757875	0.9178234089250977	0.2003330882772044	1.909048334431118	0.05362309473230092	0.05194253353544577	0.0005571585744898246	0.8046370165264464			1.261640455898101
0.5196969466086266	6.28484308415183	4.93780290275803	1.493153787541936	0.5903383598498561	0.9466800944793048	0.6419636090614923	0.6592441366504371	0.3540887718830892	0.2457232801792	0.2679854074294702	0.3218878645974171	0.3975218925499542	0.4917438254161392	0.9182463425878159	0.2004759514014244	1.881905805773799	0.05362616540514364	0.05194718320399917	0.0005571610253380036	0.804610819152906			1.26164048012397
0.5278867326561969	6.389678166272147	5.060234752403338	1.554959398517807	0.6098004703487416	0.9727408507578907	0.6426322515772178	0.6646630273271386	0.3562724992454534	0.251970779649169	0.2702864012075465	0.3242388795366202	0.3984820250358476	0.4934627980164126	0.9195995703027106	0.2010527022862219	1.879705485804853	0.05362689288827776	0.0519424808817178	0.0005571630302204846	0.804569691544248			1.261640486946686
0.5360765187037672	6.23371816611291	5.230685594442261	1.547547711093444	0.6403295055282893	0.9620135182965793	0.6484299801144593	0.6605200381311491	0.3587473756610924	0.2493118702602059	0.2710608156616551	0.3251741950252822	0.3995996885942866	0.4938962648904486	0.920228573808464	0.2010507678645235	1.893176870353803	0.05362157967029201	0.05192878745264392	0.0005571612345914489	0.8046442854505762			1.261640495924252
0.5442663047513375	6.057094304448805	5.030915930551043	1.482263828811647	0.603900133061857	0.9424417361147633	0.6495265999677726	0.6599789351091351	0.3580091584570527	0.2461293101152925	0.2699817120556675	0.3243906843409166	0.398557578347903	0.4925242155623402	0.9186059829879749	0.2006791501338573	1.90748634817823	0.05360998347715586	0.05191821682448353	0.0005571583316076439	0.8047450380529939			1.261640526126181
0.5524560907989078	5.99829508958778	4.875848820617335	1.453467059030366	0.5783412818500374	0.9255351899875982	0.6369113166190894	0.6557888234752292	0.3547056038186756	0.2449130292763757	0.2677856049370476	0.3230582427094722	0.3978343676435598	0.4910264644563899	0.9174902906623567	0.2002438448056729	1.895262210862868	0.05360489823955482	0.05191745783800231	0.0005571586472619998	0.8046872272512612			1.261640561040438
0.560645876846478	5.976574579972833	4.732473130142758	1.442422034610303	0.5565612838801161	0.9324447229028057	0.6279976030030886	0.6536759601370226	0.3532705534288813	0.2435686662710154	0.2668658650204144	0.3215036685161448	0.3971997503117183	0.4903091684207908	0.9168270070795292	0.1999613399865536	1.866842593161981	0.05360453445084794	0.05191707630420005	0.0005571616184793166	0.8046644490495644			1.261640564820515
0.5688356628940483	5.917792305617388	4.84284863554806	1.402112803010774	0.5900660144379353	0.8945191032722983	0.6268670711911041	0.6486410400897882	0.3561054540159014	0.2419364916691664	0.2672519942920804	0.3209454556347374	0.3964697581522474	0.4897786782022804	0.9165383218208663	0.1997520592052282	1.879645893977722	0.05360526432530678	0.05191876284202925	0.0005571623496490176	0.8046284040538567			1.261640553689999
0.5770254489416186	6.194066501758331	5.073376097806012	1.424083834529261	0.6219251838567252	0.8870620169876543	0.6307099561401249	0.6484050242159122	0.3552131630958256	0.2434408922684665	0.2695599767712422	0.3223864234985777	0.397517428173205	0.4906924199764872	0.9177944182801976	0.2001008956677419	1.907017044921093	0.05360624674339212	0.05192491824017527	0.0005571586393367956	0.8046300799048283			1.261640566634517
0.5852152349891888	6.117395825845727	4.922397291520621	1.445601355567421	0.5909645885792303	0.915509164981551	0.6259205198138954	0.6510707586987449	0.3539094794079675	0.2456497206802881	0.271211037177936	0.3239291426107941	0.3986182286897717	0.4921156129544058	0.9183459404161542	0.2005722722359609	1.911069864812797	0.05360720888038913	0.05192779149877475	0.0005571566730916929	0.8047468166556604			1.261640603672213
0.5934050210367592	5.895386996947798	4.756628414566007	1.389956859771925	0.5610468244392465	0.8939544617161357	0.6197813869670499	0.6489665361184974	0.3522533850886802	0.2449844330710446	0.2695273476241938	0.323513464148864	0.3975350151626387	0.4912189655914141	0.9168172888209919	0.2001488717290469	1.888325081437548	0.05360523547204615	0.05192454739746846	0.0005571605432759302	0.8047755789971013			1.261640620920428
0.6015948070843294	6.017171799041511	4.761181090252936	1.393961147511994	0.5759443227952985	0.9021638630443546	0.6281278708162438	0.6534396468699266	0.3546958173123378	0.2463883864694394	0.2706700154032734	0.3241575677418635	0.398039947448615	0.4920051730753347	0.9174011101209291	0.2001691902557061	1.881153469982136	0.05359891054980368	0.05191423365402514	0.0005571632114177116	0.8047123981075117			1.261640595411841
0.6097845931318997	6.236891655877031	4.974008293324442	1.511784779531707	0.6073905752035036	0.9741625312767815	0.647580741557534	0.6620723405549399	0.3589172393833728	0.2532744309912924	0.2739434070491738	0.3263554642814145	0.399844916481545	0.4944818591565273	0.9196229754762828	0.2007928497711233	1.884051445468628	0.05359380528038442	0.05190498459852843	0.0005571614057058998	0.8047206017256708			1.261640569219505
0.61797437917947	6.073115371955289	5.064800996965503	1.544046102496665	0.6203474909044169	0.9771426398307977	0.6436189014809686	0.6566159251524557	0.3555144949416333	0.2483080729960274	0.2709133107004707	0.3233671116882741	0.3991124486469554	0.492239476324753	0.9192753882791614	0.2004527975793653	1.893303609632637	0.05359307352400337	0.05190069883115343	0.0005571592613972413	0.8047753484957726			1.261640563098879
0.6261641652270402	5.963828739275606	5.013283692207489	1.495965509892631	0.6294245238722914	0.9302237683629072	0.6386363296705898	0.6519472027998823	0.3552215700576685	0.2453234226764473	0.2700358090720883	0.3226095870691554	0.3979750045424441	0.490784437878855	0.918111052069988	0.2004743375481408	1.88761955160351	0.05359872869528679	0.05190052545273254	0.0005571605537477686	0.8047822672133372			1.261640561418444
0.6343539512746105	6.046956157618999	4.920238871243484	1.40734805109212	0.5952571878064418	0.9052164064686496	0.637697151479238	0.6523092103312865	0.3567187573975583	0.2488764325188383	0.2714197131156423	0.324459047989219	0.3984327049313813	0.4919920281129175	0.9190326337260051	0.2008526889932143	1.872101054945292	0.05360419789019243	0.05190931918265176	0.0005571630206066018	0.8047081481573606			1.261640546121413
0.6425437373221807	5.975289303889939	4.825057164244636	1.355609898105006	0.5772775679574306	0.8788866911867075	0.6283355219421192	0.6485563352940887	0.3546008330212875	0.2450651233804295	0.2680674519618663	0.3236040303454741	0.3981884591126419	0.4917914582570088	0.9185195544377565	0.2003249924193756	1.878264943310858	0.05360492822003513	0.05191769815408263	0.0005571625043889162	0.8047248956084629			1.261640514493404
0.6507335233697511	5.890117915148992	4.786021770196357	1.362823928790212	0.5774480544694958	0.8754914601257521	0.6259706774928523	0.646166029164886	0.3520606441103569	0.2438353065428885	0.2665395822875697	0.3223650259433745	0.3971185336535486	0.4905107174441681	0.9174082345679642	0.1997254224504648	1.887814825010464	0.05360734153557786	0.05191757734197709	0.0005571597532294518	0.8047929493547584			1.261640496588859
0.6589233094173214	5.919447652679334	4.765645347013576	1.367936549418358	0.5757700833778889	0.8937498467022257	0.6247261433350534	0.6461246261293807	0.3509926550711999	0.2451582663296874	0.2676621524871003	0.3214409528570285	0.3971256211777446	0.4901477712879006	0.9169751178475432	0.1999198919980411	1.888262363744499	0.05361098156248201	0.05191118162775073	0.0005571587904535347	0.8048085490532225			1.261640508304859
0.6671130954648916	6.037141757564539	4.890723887912457	1.404102367053167	0.5978584493500836	0.9089113514536677	0.6315384206294055	0.6443027830309394	0.3514126301475218	0.2436349117258733	0.267049190893933	0.3212826129084786	0.3973729431372364	0.4904607450197541	0.9175988582467915	0.2001578659538381	1.861910584324058	0.05360687110312664	0.05190521520008783	0.00055716065591793	0.8047659131100947			1.261640524068675
0.6753028815124619	6.103812755830422	4.888926014250177	1.420175186139412	0.5857061025645308	0.9033164653818386	0.631709807887891	0.6455847077416067	0.3527347520452341	0.2433815340049836	0.268042551004558	0.3221734048463456	0.3972493402460697	0.490751808163233	0.9176164086341608	0.2001683254671108	1.86028938089349	0.05360235065427089	0.05189757782665794	0.0005571619443899183	0.804776305969181			1.261640525289086
0.6834926675600321	5.851311792673881	4.718016935841031	1.346650819237601	0.5654185377867282	0.8732856488951948	0.6203229604862716	0.6449674113870498	0.3515061050273584	0.2431434821212722	0.2682746201793643	0.3217155103906994	0.3965764303789763	0.4895524417287311	0.9163540485513746	0.1996192191978401	1.876787767730096	0.05360272126116657	0.05189015652671235	0.0005571598078525869	0.8047837864853397			1.26164054065119
0.6916824536076024	5.719177269689823	4.639623018138692	1.299096393982176	0.5547175365332652	0.8559941559195902	0.6219213467280451	0.6439380291809268	0.3505276308797358	0.2403083154859277	0.2663686307087893	0.3207004443315806	0.3961790299120398	0.4887492502633919	0.9161910001633845	0.1992627429288847	1.895389327591353	0.05360125498305576	0.05189100057176414	0.0005571565945391064	0.8047517594805252			1.261640591132098
0.6998722396551728	5.891935778408064	4.773694488384838	1.350432509368578	0.5727003946655934	0.8977773278264728	0.6320529918303887	0.6531138391820462	0.3521488942164286	0.241499494025495	0.2669328727755824	0.3207891018549135	0.3965824238504926	0.4899002771447337	0.9165651102412675	0.1998107783838879	1.884674959065277	0.05359964737230787	0.05189961708628282	0.0005571578165527923	0.8047634124465428			1.261640630911544
0.708062025702743	5.880459427755119	4.806205962039985	1.359016935952464	0.5799058799281402	0.9130327558872333	0.6422157036619779	0.6592344151025924	0.3556838578309613	0.2444816328812046	0.2695008994450355	0.3220192487407553	0.3973711179966861	0.4912912049142713	0.9172058198618098	0.2002411320206745	1.875312468484139	0.05360522177126174	0.05191500545957608	0.0005571614903930579	0.804718700070182			1.261640647557775
0.7162518117503133	6.087963817881576	4.952065825792934	1.436266025736727	0.6111190917109413	0.9355092839932498	0.6448899935881536	0.6568366645989382	0.3582153872911724	0.2462541045007321	0.2705815454668883	0.3239450483465736	0.3980305711715293	0.4927415731088283	0.9195084242167937	0.2009356503326967	1.882936833886263	0.0536087629743305	0.0519250295819035	0.0005571606919445739	0.804750552139879			1.261640646820073
0.7244415977978835	6.125212024024473	5.100429945017853	1.454773607584121	0.6275068721603183	0.9175919745216491	0.6325223496534532	0.6492410774561811	0.3557421367038558	0.2450654312936236	0.2690553667398209	0.3217164767519265	0.397363994864717	0.4904459088652889	0.9189365816808025	0.2003249011637749	1.891488860462556	0.05360268729686678	0.05192627760693557	0.00055715629032814	0.8047637741245325			1.261640701717566
0.7326313838454538	5.976194761154995	4.963149735054734	1.413154715182315	0.5968302521776327	0.90417102220598	0.6318208928763303	0.6492101953425684	0.3521044242490103	0.244209017215368	0.2682052847784528	0.3213606451780495	0.3976265254910354	0.4898295292087008	0.9182776165429266	0.1999701317074891	1.887031690574479	0.05359686711714756	0.05192283637289961	0.0005571551855934608	0.8046584692113508			1.261640755354982
0.740821169893024	5.902052504378111	4.71682870871563	1.374824015960516	0.5548005567861105	0.9023224194794802	0.6240932055553596	0.6532860720400611	0.3517552710509955	0.2461787001823158	0.2686542694135167	0.3230768737056391	0.3977100549743587	0.4911333100605966	0.9178512104216551	0.2003576293451828	1.855547689172946	0.05359066261150785	0.05192072006021971	0.0005571586912841933	0.804587978682236			1.261640773014835
0.7490109559405944	5.885901850033036	4.752955287015824	1.392523224620272	0.5550753574231826	0.9038905222074793	0.6217469947744497	0.6547942386348826	0.3562025302377007	0.2478628988918978	0.2703758107844631	0.3229788456666698	0.397531200176688	0.4912347971276958	0.9174255342179082	0.2005375171947763	1.859930799571013	0.05358460063972034	0.0519233805940273	0.0005571599450779489	0.8046518816391989			1.261640782821297
0.7572007419881647	6.105548665992564	4.954937822849574	1.436059666813113	0.6041879050284448	0.9107770196754625	0.6346388816061918	0.6498586285495559	0.3571058910307456	0.2479897363342395	0.2712931573746237	0.3233156614291794	0.3978992370433536	0.4918654851813608	0.9183191830905231	0.2007213735959663	1.893948731254367	0.05358407604155753	0.05192401828011574	0.0005571570598261274	0.8046717519948299			1.261640796693123
0.7653905280357349	5.995705860391371	4.79263268510698	1.388478289912303	0.5774387610336359	0.8945849884047867	0.625848513207115	0.6450378222644769	0.3534076611239615	0.2437838466059934	0.2682596168380026	0.3217944995196791	0.3969915161638658	0.4907042412711302	0.9170754935439569	0.2001055267990001	1.917771007900713	0.05359285535924007	0.05192718703737241	0.0005571548983330478	0.8046649346897208			1.261640835229958
0.7735803140833052	5.956680696045162	4.864421293512675	1.410217327119734	0.5767893391702327	0.8974064303843975	0.6217943707043841	0.6442211944435419	0.3520538668770495	0.2432998815467993	0.2681156664727733	0.3217172693169412	0.3969948266586944	0.4903776829169108	0.9169721328274525	0.1999020917724038	1.899298440099821	0.05360242667597089	0.05193294147267431	0.0005571563603007098	0.8046568340314071			1.261640874663944
0.7817701001308754	6.010842804745843	4.979991960836448	1.452535527070192	0.5934882408226573	0.9164852823805358	0.6292432239013596	0.6517401579563117	0.3526148862525449	0.2451942800184229	0.2706193079510008	0.3230583337953125	0.3981116550795626	0.4917525758313128	0.9187646186608044	0.2002517975476965	1.880976237729408	0.05360798551903347	0.05192923820881087	0.0005571584081253502	0.804561769827201			1.261640898159913
0.7899598861784457	5.987484612725265	4.905184781430998	1.438365963342191	0.5828679018116442	0.9267643108448276	0.6371962184861467	0.6556750049685947	0.3540416602061151	0.2440106735405214	0.2695186461266353	0.3232474542039426	0.3981270704314767	0.4918592989443817	0.9186611395039188	0.2005020824595007	1.891851269507593	0.05360967627950774	0.05192185902822882	0.0005571572828573899	0.8045353819240842			1.261640911509501
0.798149672226016	5.975421563705269	4.825725104062824	1.384885499291528	0.5761129560492686	0.8909997422963574	0.6338104316454487	0.6459105212188659	0.351660903305443	0.2427982151672781	0.2668604017505705	0.3224120443625694	0.3972163636572318	0.4912927062067814	0.9177762642762549	0.2004287959686394	1.904314459698188	0.05360601084292766	0.0519136258439304	0.0005571543346127169	0.8045839556348072			1.261640927632528
0.8063394582735863	5.902563642330092	4.77295278049494	1.355795808890524	0.5716585254413183	0.8752250062574009	0.6256616405892674	0.6441694858292059	0.3518011913964819	0.2420960885188	0.2670043431160998	0.322102761148734	0.3970514282716037	0.4909202448391075	0.9176381847195182	0.200289274853246	1.899813113528378	0.05360043962829126	0.0519009455130623	0.000557154070479883	0.8045791374174187			1.261640965203192
0.8145292443211566	5.92739187612144	4.761694425415286	1.386479267514878	0.5595836745325813	0.9034523948062989	0.6296793254285701	0.6502914347152825	0.3521817410603041	0.2446530679820493	0.2682407212944368	0.3222606868445927	0.3979590726511089	0.4913356173710272	0.9181095710158172	0.2004895004442451	1.875670676815804	0.05359518951160163	0.05189371702057947	0.0005571572901775411	0.8045384085291478			1.261640987514342
0.8227190303687268	6.270103394652133	5.047085403308521	1.590749495050199	0.5957103096316376	0.9835328096915689	0.6445858515349154	0.661950846183528	0.3608538099475844	0.2542731633670808	0.2731972831157822	0.3243447371605153	0.3993222623386155	0.4930255011298512	0.9201159739632461	0.2013872982756597	1.874051578295618	0.05359575346909495	0.0518939231353992	0.0005571595808898188	0.8044195852125571			1.261640958921926
0.8309088164162971	6.25648260042522	5.177303128753549	1.561807688402654	0.6142829051524268	0.9751463922003011	0.6466615243332527	0.6609937459710435	0.3655820063582162	0.2542916071862401	0.2757405190865266	0.3252251578106297	0.3997679794430569	0.4933757387868247	0.921696237353843	0.2012947852466981	1.888624879865415	0.05360661519941808	0.05190410537564154	0.0005571567910057193	0.8044060952176757			1.261640954537286
0.8390986024638674	6.149209549700011	5.100243934520567	1.504905817954361	0.6075321771484375	0.9636589285553638	0.643368517341983	0.6605117942206368	0.3585679835659082	0.2504656428686291	0.2708301027507546	0.3238616816168113	0.3991895852495598	0.4925206685598907	0.9203551411471028	0.2008591277277831	1.890637565615803	0.0536178195686356	0.05191886014396963	0.0005571532485177835	0.8045546415885595			1.261640994495754
0.8472883885114376	5.885545186717745	4.816658833480544	1.450923301736399	0.5916543877071635	0.9291267866016553	0.6364047915743302	0.6534508202328763	0.354368279695682	0.2479731256471498	0.2709652878497028	0.3234071784217577	0.3971724791450458	0.4909926654261224	0.9165495344062138	0.2006772375928104	1.875188671629232	0.05362054609646495	0.051926001049033	0.0005571560398530908	0.8046639460527397			1.261640999333827
0.855478174559008	5.804538565203698	4.677536892813803	1.367322830168484	0.5665111670700492	0.8831605222951474	0.6221471731784718	0.6450329469808033	0.3537067676719707	0.2431158647448772	0.2705144126035724	0.3220848231025216	0.3966876218866103	0.4897422048897211	0.9157778186313967	0.1999881618604654	1.86637919352336	0.05361905229955284	0.05193053301002962	0.0005571600938133692	0.8046247818687834			1.261640951347918
0.8636679606065782	6.013842889425692	4.958063693136601	1.408643952715833	0.5997863064822613	0.8830481086520938	0.6257398964549981	0.6465795462448423	0.3569732394760771	0.2420295784445048	0.2706933284060116	0.3223943381125537	0.3973294399870376	0.490441905022746	0.918056305064866	0.2001736895514008	1.878849032596023	0.05361145802763797	0.05193390322528287	0.0005571592641720653	0.8045975386732166			1.261640907143925
0.8718577466541485	6.109246586701504	4.950256271381109	1.407081317222421	0.5790191580302871	0.8866026443174428	0.6196414270475845	0.648801080403225	0.3529403124549239	0.2405310433007044	0.2680497469030906	0.3215350777672265	0.3966394946422592	0.4904524132854448	0.9182056293404597	0.200250185369811	1.895095518944359	0.05360162267500911	0.05192760122016089	0.0005571554452252275	0.8046286742524077			1.261640913985534
0.8800475327017188	6.092931182823472	4.898874731588748	1.437984635508842	0.565790204490446	0.9225195904677759	0.628972384655889	0.6548251289905613	0.3506210721739058	0.2421012032343307	0.2674435500480646	0.3216268068377091	0.3970943244939154	0.4910470757811847	0.9176572698019005	0.2003156595383948	1.899671374029878	0.05359563422615216	0.05191703899839068	0.0005571553316933073	0.8046651276770119			1.261640917102813
0.888237318749289	6.102136308264392	4.916127112798997	1.478880573338171	0.5917936267307877	0.9417052584234191	0.6515312386985654	0.6544399385324724	0.354061332662664	0.2460099177079999	0.2689401627774594	0.3226875046607147	0.398136963629794	0.491728474199552	0.9186241895417635	0.2004744392489178	1.887172097486328	0.05359386296260559	0.0519104183160026	0.0005571593814706488	0.8047740490686395			1.261640889405574
0.8964271047968593	5.788950884842794	4.732494047261413	1.386844537764718	0.5900424829343572	0.905357547464383	0.6490778804499892	0.6463881546642732	0.3520700432198594	0.2434373679578435	0.2653888097477263	0.3201526947401571	0.3963617249807581	0.4893380784157768	0.9159079903109306	0.1994786268376176	1.881296819190901	0.05359854315072633	0.05191335851226152	0.0005571615599501472	0.8048021323663759			1.261640836250938
0.9046168908444296	5.770228458317203	4.687975862353672	1.383870508271227	0.5601690388057786	0.9067941563329693	0.630485485686161	0.6473071065305219	0.3526920280481373	0.2431085293260622	0.2655746825920268	0.3201680702453495	0.3963175901379384	0.4892650829523545	0.9152369497718532	0.1994377893162819	1.882182609318258	0.05360734841491242	0.05192141137661063	0.0005571595557645941	0.8047286129096829			1.261640784691381
0.9128066768919999	5.886017610634779	4.791941380680403	1.406035902514771	0.5629431533897249	0.9225138849194354	0.6236974526026899	0.6531389447934554	0.3535319751793066	0.2439368497909923	0.2698562925918073	0.3231699113370074	0.3974676392013517	0.4913160612329362	0.9170371438811642	0.200206938970834	1.890400349437881	0.05361506603100552	0.0519251312091108	0.0005571578510786811	0.8047526343681511			1.261640754814938
0.9209964629395702	5.963313810371798	4.960538260424068	1.396992980660217	0.5950416576191853	0.8908403452272187	0.6341142585077452	0.6486002712430816	0.3525748498196385	0.2419423653955202	0.2689606148902464	0.3236383243713423	0.3972397734125484	0.4913897711436815	0.9173471988149866	0.200497113330653	1.869992028972516	0.05361727140475013	0.05192062324656659	0.0005571603675054418	0.8048271558060502			1.261640721972012
0.9291862489871404	6.153810747169691	4.896295455201574	1.428554455825227	0.5804942513934926	0.8983489293895045	0.6347623166123131	0.6466571351905621	0.3533116536939024	0.2412609778196194	0.26767384070227	0.321832448655687	0.3970300493980636	0.4913035661562251	0.9176952660559952	0.2004531031432528	1.859931404645125	0.05361266638344633	0.05191229251618415	0.0005571643632990525	0.8048044084122248			1.261640653270447
0.9373760350347107	6.153863689084023	4.848649526740417	1.473952528874328	0.5671755250288996	0.9208600838141698	0.6228207673274211	0.6489821372221807	0.3515860445211802	0.2464038420707142	0.268108601663795	0.3215946709878671	0.3976998057748818	0.4908209869366909	0.9177712048012151	0.2004333563742394	1.875020949055492	0.05360421456173321	0.0519017085806668	0.0005571639476400688	0.8047713837530867			1.261640577465759
0.9455658210822809	5.921928897297608	4.796500439178509	1.403563666799807	0.5616347036027646	0.8976927017197462	0.6211612201257989	0.6482322177430251	0.3498986899538407	0.2458844661484614	0.268978769951699	0.3224612856682447	0.3981847223582863	0.4908636606199555	0.9180471654336635	0.2002513610956889	1.887817740404075	0.05360027013543834	0.05189202436106536	0.0005571602168167921	0.8047941438091475			1.26164051099064
0.9537556071298512	5.824047029610442	4.777591078760414	1.378062212992315	0.5780333289023873	0.8938866192403172	0.6293390869952631	0.6471818497306177	0.3529141245445892	0.2450786151560836	0.2696992251489692	0.3225289866034565	0.3977833687537082	0.4910880614125812	0.9178700570275228	0.200060964213566	1.879082064498645	0.05359906270900012	0.05188737518079922	0.000557160814747837	0.8048615561472695			1.261640471137915
0.9619453931774216	5.721262415752125	4.677087249773757	1.322374927170043	0.5534874191436241	0.8695069984949391	0.6143415998938325	0.639895186490904	0.3489726070682349	0.2420626175987964	0.2670625335052986	0.32051931676569	0.3959457612402	0.4890428794404742	0.9153871445659533	0.1994938223731752	1.865954808780175	0.05359971550274094	0.05188355600579703	0.0005571662560592762	0.8048602970014106			1.261640400236356
0.9701351792249918	5.758805533388277	4.648819480984843	1.306042818940554	0.5350771758256888	0.8628122839718775	0.6117916524806307	0.6409912289340164	0.347615492097038	0.2396755126067239	0.2657933911680296	0.3200670886011235	0.3961427090376564	0.4888886027884962	0.9151784835902306	0.199447980378762	1.86864376097542	0.05360308821484942	0.05188910873895872	0.000557168842667165	0.8047880256278417			1.261640284479195
0.9783249652725621	5.984807514202399	4.813908936638366	1.383309006432669	0.5703772323752367	0.8903951223798838	0.6425542342844204	0.6489457035659492	0.3523352552822905	0.2408998811184919	0.2671775077347593	0.3212411678825531	0.3971750448971758	0.4907860709048072	0.9173513362704433	0.200112853053989	1.882881162727548	0.05360633751272136	0.05190169584900972	0.0005571666538937751	0.8048061839513532			1.261640186863053
0.9865147513201323	6.036883832210574	4.891876449539391	1.451726185142593	0.5769743304945998	0.9045830012404644	0.6313843557153273	0.6508930353249456	0.3527954499016479	0.245427851632656	0.2688871129658983	0.3218674840609175	0.3972499980705166	0.4908797240658975	0.917051764882341	0.2001819105782307	1.905411864703218	0.05360547271010419	0.05190621425850576	0.0005571647822767036	0.8049090578376817			1.261640135594811
0.9947045373677026	6.059507292295229	4.992450654612777	1.551945855103314	0.5818262896493551	0.9499683469643896	0.6362335829835986	0.6550220774326675	0.3573738281315291	0.2493190551730248	0.2719995982816471	0.3230632874729358	0.3982928795440857	0.4917885542588977	0.9176019837913345	0.2005789508983445	1.891569015582631	0.05360697861205731	0.05190494680443181	0.0005571672791430575	0.8048903622368841			1.261640080414628
1.002894323415273	5.939907936218567	4.893228001597842	1.417153695515063	0.5730239907100343	0.8947728489306148	0.6379865795440506	0.6486259450439984	0.3585746595233303	0.2431044945986002	0.2709569364259615	0.3229575226025618	0.3979804579850583	0.4917804673707257	0.9184217219616153	0.2004863317221382	1.885330145449165	0.05360694114112153	0.05190112607715523	0.0005571706647720277	0.8048558427513913			1.261639984587316
1.011084109462843	5.979948627074265	4.934176764806187	1.36309231478962	0.5837115355284727	0.8760810389085846	0.6366263679059551	0.6454373636255905	0.3564707850963967	0.24008646583618	0.2694260470046886	0.3228709816316691	0.3975906253970843	0.4916058422948398	0.9194004504724763	0.2001740343524583	1.899866018373553	0.0536007837630816	0.05189733522587235	0.0005571702639468194	0.8048390780274916			1.261639878556134
1.019273895510413	5.96474974451207	5.032164047882174	1.392581324626163	0.6140100923956069	0.9014151185707664	0.6415365953565317	0.6461649571513686	0.3563541488720643	0.2416909963944442	0.2697202606401947	0.3227256452960593	0.3974171680220426	0.491480583637202	0.9186243931857081	0.2000181741372363	1.913255911736795	0.05360092746804208	0.05189270979991499	0.0005571678954967756	0.8049030230966663			1.261639806732671
1.027463681557984	5.79305601026084	4.840359334573428	1.372777032955578	0.5919066818686703	0.9024055106070021	0.6339952311794949	0.6512281583160033	0.3537989812207362	0.2422913237285773	0.267547243471747	0.3224314742333165	0.397150880881093	0.4909393457813152	0.9173418108748191	0.1999261400655286	1.89177330918971	0.05360280716736727	0.05188986233618592	0.0005571684666928845	0.8050066465997241			1.261639756521816
1.035653467605554	5.760904377284566	4.855712489344529	1.379547414540491	0.593933396015921	0.9171770749288659	0.6405120048523364	0.6572298969237441	0.3536786518220558	0.2430803336626902	0.2667757446298533	0.3220141781587397	0.3973038741961846	0.4902341016568484	0.9172207600897759	0.1998535998508252	1.866197338421014	0.05360419801562286	0.05189128912889291	0.0005571720907174978	0.8049463749306013			1.261639692989734
1.043843253653124	5.892254486477227	5.016093889240898	1.407642536932316	0.6179573015868164	0.8980656846834405	0.6385474270892777	0.6521000514891573	0.3567466311679361	0.2432907408253617	0.2701857529576296	0.3218045047002905	0.397568585410062	0.4904658731742196	0.9178972556057186	0.2001343320453066	1.866310911662505	0.05360836896329948	0.05188919885522707	0.0005571738725276712	0.8048854933197171			1.261639617629531
1.052033039700695	6.109912026498802	4.957360463171863	1.437668077750528	0.6020332227617502	0.8946055021643846	0.6326930423764051	0.6503063330409897	0.3580202818481528	0.2457224274827328	0.2724652065369511	0.3230985167020444	0.3981501901567798	0.4921502735783903	0.9183412343301375	0.2008936935072597	1.866395197372969	0.05360556281679188	0.05188993768023555	0.0005571718622366527	0.8049474898131468			1.261639546683547
1.060222825748265	6.086925908826323	4.835245731393378	1.477174625038684	0.5687839436549216	0.9228872577235779	0.6277284698844667	0.6531547375361062	0.359613722206532	0.248999806040921	0.2745358358231089	0.3238179687883406	0.3978042314702096	0.4925034678658373	0.9175220050002061	0.2009853003951053	1.870636663662483	0.05359938455170705	0.05189465069361235	0.0005571711315189486	0.8049768038761468			1.261639472581756
1.068412611795835	6.037206467285173	4.813601235761479	1.435326736582741	0.5643793917430683	0.89763010401358	0.6325346351558622	0.6495929859800477	0.3579083395777876	0.2482817695880121	0.276261992673368	0.3248853783076305	0.397991932871643	0.4925795911235887	0.9181291765044254	0.2008499202661859	1.857196168826855	0.05360155517900742	0.05189499467746161	0.0005571757427889095	0.8048308278018094			1.26163937911233
1.076602397843405	6.15851136403006	4.909790076250037	1.443256357694653	0.5889038393090356	0.9082064617182232	0.6377469456864182	0.6511698139197537	0.3563978372721602	0.246522720566644	0.2739916235159479	0.3263636821845015	0.3990042084530077	0.4940169495422669	0.9196270361596715	0.2011723735275742	1.851022459545905	0.05360408591918812	0.05189214721373255	0.0005571808146104387	0.8047997351786487			1.261639251630617
1.084792183890976	6.16106095861704	4.992191751047076	1.46010986742112	0.6189193764820188	0.9439361532051729	0.6491638155065557	0.6570755085626663	0.3598916984930435	0.2484471087399407	0.2748832884787344	0.3262982242153424	0.3994783040615458	0.4935149108811066	0.9201422318466309	0.2011115045038678	1.877077728144182	0.05360324835625181	0.05189464661248908	0.0005571798765448261	0.8048762039823635			1.261639119866202
1.092981969938546	6.091533677599021	4.870084412312184	1.403283036329329	0.5758350537782119	0.9096426766484272	0.6333055506217313	0.6516619929358818	0.3545727970724006	0.2453553480456746	0.2696774230923547	0.3224923347068489	0.3977798434379244	0.4918749257534933	0.9185195447270689	0.2003087049500492	1.895279104417643	0.05360655912336328	0.05189667558189314	0.0005571767431482095	0.8049362379899054			1.261639017763334
1.101171755986116	6.163870613048132	4.907809134122643	1.44651369909093	0.572486746636532	0.9165246348307976	0.6262847958950885	0.6498302388394699	0.3506037852405661	0.2449307088606768	0.2674938160688001	0.3214579299970157	0.3969006515019411	0.4912632924908403	0.9175192305918678	0.2003139726926864	1.886782153630606	0.053608144150256	0.05189232034800981	0.0005571784567567939	0.8049839893730349			1.261638920924685
1.109361542033686	5.992764888077183	4.863515886775386	1.426517064088365	0.5701206642222475	0.9191482238381737	0.635267901467083	0.6521118526610893	0.349560759940829	0.2436187273307955	0.2662957699273413	0.3211406716089329	0.3966050152170321	0.4902758156761267	0.9167197644000057	0.2000705228261137	1.881539853048248	0.05360595380272852	0.05189033709080529	0.0005571827279775681	0.8049560418794811			1.261638799255238
1.117551328081257	5.677505740110754	4.574905236141979	1.323297511626874	0.5337357001357539	0.8664940964626237	0.6186785779090545	0.6443089492645028	0.3471510319046425	0.239109331900242	0.2637386425120614	0.3199887483032798	0.3960735032189029	0.4889345743685786	0.9153541268297786	0.1995655938013824	1.886267462974508	0.05360680387669517	0.0518941897346372	0.0005571833722510338	0.8049394312471642			1.261638667295819
1.125741114128827	5.753257542869535	4.608841632607113	1.36599633434159	0.5390513240056087	0.8744029190992024	0.6139414089648224	0.6438338902577742	0.3498422869941834	0.2396942496685983	0.2651413347619303	0.3202743508096337	0.3961001700975427	0.4890732461908702	0.9153306142134793	0.1996718709803947	1.886129849512352	0.05360448330718626	0.0518940888398608	0.0005571811314206909	0.8048930133431591			1.261638556471
1.133930900176397	5.982376416275708	4.756828766780408	1.427211354522146	0.5598651016289294	0.8882433787113783	0.6129280557575421	0.6412310371059124	0.3467012489524755	0.2399258217697214	0.2653005448062493	0.3200999051308417	0.3960766437076406	0.4887351540937168	0.9156918933707738	0.1997354875416794	1.887661145356624	0.05359954094304578	0.05188673749471079	0.0005571809760140641	0.8048554175758516			1.261638482738896
1.142120686223968	6.06977119153879	4.981301269193457	1.43233543401017	0.5994434272124934	0.8937802745217186	0.6273363675395877	0.644792963305865	0.3485103071145995	0.2406867649220635	0.2675557431035237	0.3215481855261721	0.396965287865873	0.4899492693851163	0.9176247995171356	0.2002785727161916	1.874753929142901	0.05359813329586655	0.05188061964651775	0.0005571845985505031	0.8047771746780019			1.261638402535375
1.150310472271538	6.127254318532593	4.886929022024591	1.465735940565395	0.579234100584006	0.9163185861169317	0.6308760665273221	0.65142704322792	0.3512611697824169	0.2429117456810843	0.2690209283095236	0.3232227112932262	0.3983165690290766	0.4917571288148994	0.9194599916278093	0.2009819459663316	1.872237081511095	0.05359747988367537	0.0518806592370324	0.0005571883515339822	0.8046796752838906			1.261638286323392
1.158500258319108	5.962254943770386	4.747657784905218	1.398581325167012	0.5521569965167097	0.8961700914062393	0.6194103922027104	0.6441605268213847	0.3497658274163538	0.2399626438483605	0.2655787449243835	0.3212204163778121	0.3968694287257311	0.4898666768516037	0.9168115565922722	0.2002700227889231	1.882902719595922	0.05359557185305984	0.0518821417006035	0.0005571884252032101	0.8047428933349625			1.261638162254047
1.166690044366678	5.883589692194811	4.789767196020784	1.402264509881173	0.5682347169019214	0.9100395849767382	0.6262280604417453	0.646347511572323	0.3533508115588094	0.2412222684403254	0.2663602015062593	0.3215039553201034	0.3966860897559463	0.4902982977211848	0.9165564222420077	0.2001424875608001	1.891653674894662	0.0536007280919024	0.05187958050929793	0.0005571863922911361	0.8048249685306029			1.261638068765991
1.174879830414249	5.920222162257159	4.840134119137651	1.44493871410828	0.5767413825089964	0.9391113484174592	0.632523874442197	0.6489644710317625	0.3503504515151424	0.2437185385046958	0.266747453568484	0.322010363542712	0.3973927393995318	0.4910718913837633	0.9177861829863931	0.2003302831367976	1.877440541991914	0.05361008272866347	0.05188006114145859	0.0005571870844209021	0.8047472569374698			1.261637996856887
1.183069616461819	5.997309242124185	4.824863742797095	1.392369765327035	0.5617718855895544	0.873701523734292	0.6183794799341873	0.6409719144253915	0.3451836984185734	0.2405909126175569	0.2649794169759602	0.3206683287295992	0.396314595514377	0.4897922846196224	0.9166645310642451	0.2002837510138105	1.867009825379769	0.05361109615777292	0.05188397713011392	0.0005571905864835996	0.8047174546778666			1.261637900689227
1.191259402509389	6.078340360902755	4.87710330328953	1.392971614872969	0.5622266465728188	0.8619697169397846	0.6182348143920749	0.6420127958411057	0.345495149936866	0.2396868829387083	0.2653882136316305	0.3204672416169032	0.3964273182075244	0.4898806743013791	0.9170403617619176	0.200459054142432	1.866564309519223	0.05360878540559519	0.05188818959400095	0.0005571915076883106	0.8047290662790142			1.261637786025327
1.19944918855696	6.10749087293522	4.995975024189323	1.493082639603381	0.6010538920120965	0.9336477029887582	0.645889419836017	0.6546409577502474	0.3537494223041143	0.2430800078201963	0.2695476743429187	0.3229020939398611	0.398051301520812	0.4919352557005815	0.9195140318646629	0.2009054005277472	1.868048698087253	0.05360667100480829	0.05188644918172564	0.0005571891261754046	0.804710798822074			1.261637684464996
1.20763897460453	6.00075933258144	4.811377063025821	1.475809321199679	0.5870079293284886	0.9412142667422856	0.646155839372265	0.6532989507412099	0.3527579019694715	0.2421302310642008	0.2680848557793417	0.322430240448186	0.3971986825910159	0.4909111815474684	0.917022538843099	0.2004757248157497	1.878365767567675	0.05359968580541554	0.05188451571784395	0.0005571880733859817	0.8047909011566334			1.261637635303659
1.2158287606521	5.803765757926168	4.654400721053912	1.39057414870621	0.5597727582205786	0.9031406213928054	0.6287353361405428	0.6486519767902222	0.3502942209218623	0.2404842213323217	0.2661192567365553	0.3212366630029992	0.3963602464045289	0.4897820843014776	0.9151927404810434	0.1999024858763588	1.861280347127773	0.05359289741940618	0.05188647089547279	0.0005571906806424277	0.8048628719977483			1.261637598525448
1.22401854669967	5.715616310584928	4.579351034375867	1.315148229165439	0.547652965631182	0.8585503963769613	0.6174828428434245	0.6426728395607931	0.3486438847969565	0.2404783952222866	0.2655851567380976	0.321297631023402	0.3962015311513439	0.4896376204355121	0.914948134714239	0.1996874484499061	1.861670615668362	0.05359383012744462	0.0518868999378926	0.0005571935130082705	0.8048519530634803			1.26163753249933
1.232208332747241	5.836565602556101	4.64530234720928	1.333030258103072	0.5484028831569757	0.857835078275058	0.6201180250224458	0.6432111481409357	0.3493644411176739	0.2424209022177453	0.2651283133579832	0.3215303097454368	0.3966867433052254	0.4900943631139819	0.9159933992536089	0.1999164550059903	1.887772853289299	0.05360329677778941	0.05188969532359358	0.0005571922738652112	0.8048571847034862			1.261637473312379
1.240398118794811	6.045940032503851	4.944010608354108	1.390362107390948	0.5812598703954424	0.8849606071838969	0.6381342644341661	0.6457531057086329	0.3557780418809564	0.2443779905236043	0.2685916545689295	0.3227402443395108	0.3976647567880854	0.4911404586552246	0.9182159368786639	0.200480908446211	1.899384532870315	0.05360917083893381	0.05189382811816408	0.0005571900051618212	0.8048611592022394			1.261637443342015
1.248587904842381	6.266107485385848	5.319562177653194	1.474707641688624	0.6305495133345679	0.911712009411669	0.6467208791768005	0.6491213226524882	0.3614502791469114	0.2503526052506979	0.2756309293892359	0.3253734987872683	0.3989793593866749	0.4927646385589508	0.9209633052998351	0.201233712085868	1.877544966568966	0.05361380156486721	0.05189473036292888	0.0005571905491970283	0.8048342422519027			1.261637436938564
1.256777690889952	6.013742969290505	4.898874337026434	1.465299482169065	0.5893497392984692	0.920001736920719	0.6287076952558645	0.6541450376806036	0.353935450889904	0.2512737970588736	0.2713374116181848	0.3242547228887936	0.3983126223946163	0.492012326325472	0.9184589692515311	0.2007452350971748	1.856904316007411	0.05361548550569126	0.05189154756588436	0.0005571926709217795	0.8048384816386063			1.261637408443694
1.264967476937522	5.969231676292185	4.846958474990786	1.44505862991784	0.5771453770757025	0.9057250844265581	0.6243417586160113	0.650473242059614	0.3490320152136956	0.2464465850264864	0.2690835492980205	0.3230867506039894	0.3976354630014736	0.4910840700575125	0.917722444913071	0.2006285514991354	1.867443852869018	0.05361112683861139	0.05188572619292302	0.0005571926355808289	0.8048357982603759			1.261637380539242
1.273157262985092	6.038023350907315	4.905029061865114	1.432263713237494	0.5758717658327148	0.9003463005019668	0.6224790354441564	0.6469036231357774	0.3490387725545572	0.2455806653204794	0.2714538892443665	0.3233504925502357	0.3977593244239175	0.4909755119338502	0.9180692409362601	0.2007144239006193	1.885334386174154	0.05360771595035084	0.05187936598808802	0.0005571901858153383	0.804857330447185			1.26163737592503
1.281347049032662	5.981703902384834	4.809222688474864	1.383185817531601	0.5667410633836126	0.8879158466367139	0.6196039135913688	0.6463869187776409	0.3503126843214451	0.2444239526664831	0.2710159969024763	0.323079251869792	0.3972228029095345	0.4905464129667395	0.9174204390925947	0.2002842594844965	1.887414472174066	0.05360219577270973	0.05187885115466678	0.000557189607505376	0.8048599071382989			1.261637371114285
1.289536835080233	6.086043061262385	4.969895492829615	1.439511122103559	0.5892665773237411	0.8972956294849324	0.6312188414871167	0.6458399168840098	0.3535386457492843	0.2445859071954965	0.2715430882045138	0.3234127930260318	0.3975888454348886	0.4911296032877527	0.917962840126944	0.2004149487764417	1.876789665513898	0.0535963463760822	0.05188234601900521	0.0005571928683683493	0.8048993189369378			1.261637350077261
1.297726621127803	6.050349142142297	5.07750738532103	1.487805653508915	0.6149078590539362	0.9049440126038204	0.6366109220852167	0.6466560227325467	0.3542410754245977	0.243346069361988	0.2705702443183121	0.3228840398219052	0.3978444393463954	0.4909410427665283	0.918601556676401	0.2006087163527513	1.875682522332322	0.05359407228751756	0.05188619050059057	0.0005571951776932304	0.8049524298996893			1.261637328370977
1.305916407175373	5.951207336199638	5.059471830947988	1.490888636080995	0.6207342945749644	0.9357261889370174	0.6339046094738239	0.6543029857913575	0.3540556491264105	0.2436732743507268	0.2701079737006274	0.3232763886726792	0.3976361127887593	0.491093889912546	0.9175492721248593	0.2006724458099636	1.887367805255449	0.05359959847108212	0.05189261560252337	0.0005571925046857717	0.8049214145695266			1.261637323650983
1.314106193222943	5.846624523911303	4.875849538246563	1.405856202773537	0.5720992448683827	0.904913616657652	0.6250266884762359	0.6486857618092337	0.3499102590625129	0.2424034199022378	0.2686946444921033	0.3224880982201338	0.3971109447459392	0.4904441731478423	0.9165282856078494	0.2002021241815249	1.907975605799321	0.05360537216359226	0.05190505333260588	0.0005571888068413116	0.8048903654560183			1.261637348930492
1.322295979270514	5.881227061810982	4.823173385754087	1.40790306008601	0.5566347142837508	0.8843157403762116	0.6170034514294191	0.6467244893684632	0.3507496155713962	0.2437071714845715	0.2680725003600223	0.3216195260362302	0.3968382242084957	0.4897363518437623	0.9159590886065141	0.200247816193323	1.892647095616876	0.05361091023091329	0.05191403064375418	0.0005571901139263293	0.8049078053128484			1.261637351425123
1.330485765318084	6.018856957907895	4.950197732007892	1.488018706705425	0.5690677955416334	0.9040910471531514	0.6193000036517599	0.6520049091476348	0.3524535931689672	0.2433029344873375	0.2690331854565526	0.3223966274067687	0.3972141352214619	0.4905858094831224	0.9164136864124232	0.2008236488798506	1.879488521218861	0.05361559199836731	0.05191055773730652	0.0005571938880422144	0.8048655966040604			1.261637342614421
1.338675551365654	5.894512191709176	4.758946454057588	1.395110021959063	0.5477518232772759	0.8901656358535311	0.6205333086556797	0.6464457442991575	0.348489921309218	0.2409053616752967	0.2659746209936256	0.3210147385439814	0.3968500278329921	0.489825535307977	0.916007058339499	0.2001859647930791	1.891410786950146	0.05361226178893482	0.05190525683116409	0.0005571929681896722	0.8048314147881309			1.261637321888708
1.346865337413224	5.877724523329555	4.793290338503286	1.404622779519293	0.5678590424344907	0.9085680130352392	0.6260617151081584	0.647590146853897	0.3493597103284239	0.2425921205968804	0.2665558449592127	0.3211998993687682	0.396785876953004	0.4897458014662689	0.9160070049632056	0.2001371474856329	1.900807004953033	0.05360707963951405	0.05189993600769255	0.0005571890132897655	0.8048594472525726			1.261637340524705
1.355055123460795	5.977072876542192	5.026603635766824	1.461265200148915	0.6288635668169172	0.9388633217138314	0.6390253920653196	0.6528781544045995	0.3513089247969952	0.2432721173424318	0.2674460669078904	0.3215031790034461	0.3970684815340428	0.4903079515393253	0.9170987202898295	0.2002926436607565	1.905121260603332	0.05360095497080261	0.05189494512828241	0.000557187798870916	0.8048812869768394			1.261637403242087
1.363244909508365	6.013813949374176	5.092304907390067	1.530238752447237	0.6401995785783027	0.975880594869139	0.6490004259570734	0.658548004992214	0.3511585944563331	0.2455607091112999	0.2673689691000688	0.3219853821395796	0.397925518999691	0.4910678761431689	0.9181420761620469	0.2004968578844344	1.875990518895547	0.0535964469697731	0.05188923868988533	0.0005571898066508015	0.8048667237152698			1.261637460930611
1.371434695555935	6.017645440458872	5.127602267806827	1.486687159067664	0.6383377321005868	0.9405009799872258	0.649949549555169	0.6587878714996027	0.3548891989988552	0.2485187258747198	0.2694095707531571	0.3232243977700101	0.3979677895470739	0.491568361848758	0.9185739338601572	0.2002324939744108	1.878982703301425	0.05359950800507462	0.05188940292948516	0.0005571904550353068	0.8047955888632032			1.261637490236484
1.379624481603505	5.915168054993686	4.835318324498799	1.361583641582608	0.5830018096515411	0.8891641358477814	0.6370166253763129	0.6545327098902547	0.354883316276603	0.2494942261300708	0.2701385704194796	0.3229252237269177	0.397572904109225	0.4913503610383407	0.9167899432074231	0.2001865163064233	1.90464100282902	0.05360625380132594	0.05190037043936639	0.0005571882583440849	0.8048021189011431			1.261637513441646
1.387814267651076	5.925635227239743	4.703336393877554	1.363527078600474	0.549576314217901	0.8825730491292645	0.6204317985905986	0.6473113645867663	0.3527084795010294	0.2455984556899628	0.270869422579616	0.3235192685679328	0.3977031651585575	0.4912287048195974	0.9170812926696918	0.2003787860360234	1.908730158435467	0.05360854425015497	0.05190831424669254	0.0005571857073383463	0.8048099642671781			1.26163758022521
1.396004053698646	6.02201843858433	4.943597877693158	1.454776772427376	0.5867735575953155	0.8997386958634661	0.6225516648844854	0.6450596494591505	0.3530587693661353	0.2437365653518335	0.2701660355547538	0.3232683653677997	0.3980996684250432	0.4909879035964048	0.9191671209121083	0.2004628989313383	1.899345352265083	0.05360722080751637	0.0519089026277454	0.0005571858694022552	0.8047277415781978			1.261637661068709
1.404193839746216	6.037860621298113	4.965404226893144	1.44794895751236	0.602922121649852	0.9142154638802542	0.6368122719188143	0.6492129992041741	0.3547293750367522	0.2445711652530581	0.2695242653314502	0.3230168773084113	0.3981286994241871	0.4913574534406195	0.9192462788861051	0.2004896431652881	1.897388963168297	0.05360605364371056	0.05190369543070734	0.0005571877798518257	0.8047361042613981			1.261637714039108
1.412383625793787	6.131541189477382	4.981162911924217	1.47511106563265	0.6037525470709765	0.9354747414662311	0.6368128843116536	0.6499584950353601	0.3534823304376356	0.2442069371153905	0.2690920254711166	0.3230995830604127	0.3979837777481503	0.4919070626586023	0.9192611824251777	0.2008973866418016	1.902801833971127	0.05360647463576378	0.05189374305959352	0.0005571872712080966	0.804800081784786			1.261637758938461
1.420573411841357	6.059260599769472	4.905457186992745	1.427861195273873	0.5903317668033368	0.9071659273239503	0.6228211295751425	0.645638507674421	0.351602661827362	0.2437193895748589	0.268218700328379	0.3220458012978042	0.3974493351739826	0.4911120447728264	0.9184299390619934	0.2009834920269603	1.907144773462872	0.05360730726006607	0.05188881936198645	0.0005571836789986011	0.8048257903146149			1.261637824287102
1.428763197888927	5.995506085628357	5.00489091169604	1.421205284792686	0.6175063843535249	0.9082384595646213	0.6336430414237856	0.6475447629975102	0.3534184874117418	0.2442008212110839	0.2687576849453714	0.3222189077679739	0.3973959949068464	0.4907265242994153	0.9177255922219567	0.2007234434201297	1.905493310460109	0.05360801399781662	0.0518895681456595	0.0005571819155549423	0.8048353307058598			1.261637913890189
1.436952983936497	6.3203321101701	5.363713247365473	1.604306532878923	0.6496173417684602	0.9853718305066662	0.6536824276837536	0.6616700969635121	0.3587007685711623	0.2526490248190819	0.2737847728973501	0.3244173580108287	0.3981605292455763	0.4919860480167801	0.9192557108706441	0.2012433758080339	1.887809402726919	0.05361193472256436	0.05189618989203471	0.0005571840930128446	0.8048065365717145			1.261637978175671
1.445142769984068	6.261386489303626	5.244418796684705	1.555214627523219	0.6249394238085522	0.9550739881397071	0.6397579360429217	0.6539412495805345	0.3599045706867743	0.2526452608095813	0.2726417990078832	0.3235660743592222	0.3974320705467864	0.4918354882788656	0.9188027737291579	0.2011384097287459	1.880620419003313	0.05361708493876356	0.05190879079772991	0.0005571855291760659	0.8048093613448399			1.261638023272083
1.453332556031638	6.188405390154792	5.192013743411873	1.501031900202594	0.6285734010699222	0.9439587355446709	0.6443154267929352	0.653392321867313	0.3591041521024337	0.2465658734070803	0.270140902203749	0.3228142494799678	0.3974598986155838	0.492254611957244	0.9186415426191002	0.2011722028723664	1.884695457609963	0.0536181178564872	0.05191521459153195	0.0005571822242291397	0.804820784345309			1.261638090336364
1.461522342079208	6.159542295407309	5.132804738936685	1.456310212806736	0.6184244007602467	0.9139745845957618	0.6406124019593049	0.6487349221770998	0.3542505214839552	0.2429307462165885	0.2696253029461223	0.3229113855372664	0.3973871559073902	0.4918234349953526	0.9182028361469567	0.20093923231696	1.902733697752879	0.05361711599685855	0.05191600549456852	0.0005571789327778471	0.804843124526365			1.261638168448294
1.469712128126779	5.893686227255367	4.770655760692735	1.347859363480186	0.5605986355538042	0.8608031251381925	0.6211582537499992	0.6402448075975175	0.3487892111530843	0.2384673818744432	0.264658692887573	0.3199322339632636	0.3958079769060786	0.4891628277595477	0.916058501217474	0.2000522349251095	1.876216895487362	0.05361553791486157	0.05191279918735885	0.0005571801373369877	0.8048124391894426			1.261638254584144
1.477901914174349	6.019953025370867	4.741063282561924	1.376504921737502	0.5444312763980926	0.8737050033735454	0.6190698358677064	0.6429088129814496	0.3488085474067803	0.2401237228023496	0.2644563862782103	0.3200004812069047	0.3960796629868718	0.4893353461463065	0.9156103572439781	0.2000362883031465	1.860112708312985	0.05360955365516781	0.05190023476762951	0.000557182077712005	0.8047705909683476			1.261638318816473
1.486091700221919	5.926654280480204	4.715932304610202	1.390247851666953	0.5405344411328014	0.8869301300086843	0.6117133305061536	0.6442745895867881	0.3495131549474728	0.2425761690993852	0.2662857598325055	0.3208883752363145	0.3964563284861928	0.4899223855266224	0.9152611830715502	0.2001320907459464	1.868328384983398	0.05360450343242499	0.05188227320380449	0.0005571807088080937	0.8048309148125248			1.261638368085155
1.494281486269489	5.764605001869586	4.679934934588459	1.342287516269504	0.5521161879715647	0.8705876997666977	0.6122259050953042	0.6405576694377981	0.3478903373232057	0.2397453312306219	0.2651754106905908	0.3203709663734056	0.3960025098707399	0.4891544794708564	0.9153387410533935	0.1997561588588641	1.885453129465647	0.05360203303441942	0.05187275191567211	0.0005571777810816778	0.8048848269836504			1.261638430963971
1.50247127231706	5.591886333528189	4.568771486664303	1.261510549186204	0.5499889618450794	0.8383203921911329	0.606911359381138	0.6350589145802539	0.3452793357955692	0.2383118354734959	0.2646637443118884	0.3197240717639747	0.3952650644826313	0.4876306193513091	0.9131153996566419	0.1993059504848527	1.899216786924901	0.05359968256605382	0.0518677988303586	0.0005571772876378545	0.8048596872969483			1.261638505724176
1.51066105836463	5.62104910699605	4.521702609347135	1.250963029032175	0.5221947211985503	0.8287721748536788	0.5987920971170175	0.6340513799797753	0.3430233057062281	0.2374965683174325	0.263879610604818	0.3191182456194334	0.3949620364234613	0.4872916600117572	0.9126594382097728	0.1992955343414809	1.882128050678561	0.05360217428388556	0.05186280925907923	0.0005571798786535658	0.8047982697046459			1.261638549239786
1.5188508444122	5.893681466442517	4.71043079553246	1.34248126044469	0.5522568692756237	0.8769296863823836	0.6088859133834741	0.6429946702607408	0.3479922794082885	0.2403015930629484	0.2656951193801966	0.3201209528250333	0.3959671929538191	0.4892917359331819	0.9158723771070749	0.2001249622920857	1.877327857780112	0.05360683107703496	0.05186958985580024	0.0005571815418206646	0.8047747074188399			1.261638560669327
1.527040630459771	5.866006426732799	4.624645838637272	1.373851094790378	0.5405410962367962	0.8828676389765138	0.6127977952383626	0.640913431957834	0.346419009356076	0.2402418257389148	0.265864722416296	0.3204050702713989	0.3956940965280377	0.488985251936022	0.9145367256633977	0.1999010661115219	1.87651299223984	0.05360750720118647	0.05188440796895175	0.0005571793208777988	0.8048838390804339			1.261638584998664
1.535230416507341	5.810012135492062	4.601255764462315	1.342028193915588	0.5366290008492038	0.8662173777543738	0.612468741510715	0.6417993154205407	0.3466019935879397	0.2401772624409385	0.2670257139691684	0.3214377403293955	0.3959601483642577	0.4893663661433851	0.9142140070457657	0.1996836701742917	1.885568699450348	0.05360248326078092	0.05189403880239433	0.0005571763452771849	0.8048556719237037			1.261638634395812
1.543420202554911	5.806223524625279	4.628166638523506	1.349992360060216	0.5489627540802351	0.8861235497474693	0.6194011458494412	0.6473202565419672	0.3499574103299985	0.2404531998672862	0.2690025785192799	0.3223178332587164	0.3967227277091329	0.4900703415660157	0.9155533805210406	0.1998693380576795	1.883816423864233	0.05359704151967788	0.05189354821156911	0.000557177266468328	0.8047760928337531			1.261638672447383
1.551609988602481	5.905827327617803	4.709633710674352	1.386383203879966	0.5650163612572283	0.9133325888046423	0.6291666036083892	0.6521768473267174	0.3509383242565636	0.2446904682168652	0.2685993151392482	0.3222880543705919	0.3971830993300535	0.4906956650246398	0.9165916652125111	0.2000912572381198	1.86870092134578	0.05359399966743052	0.05189090555452902	0.0005571799362269649	0.8047107663413382			1.261638681412855
1.559799774650052	5.907165169181997	4.796263412919607	1.40591570505961	0.5777409670273568	0.9110614581106063	0.6291310442452595	0.6516363303753153	0.3507550834086732	0.2446574279148904	0.270008952361974	0.3229732942063315	0.397532261522221	0.4915712989487692	0.9177396905776457	0.2003313958495569	1.871050131572369	0.05359557872823086	0.0518911001584098	0.0005571791266225977	0.804676122045013			1.261638682537774
1.567989560697622	5.907676117605207	4.783095247787323	1.448776241384417	0.5597860514953674	0.9169861558628128	0.6170634191166315	0.6503944923284136	0.3504502682085506	0.2440659877896267	0.2677049933298615	0.3214681411984091	0.396447491160187	0.4899719370797741	0.916033050598812	0.2001011543568653	1.883149976367152	0.05359890238886239	0.05189444564277976	0.0005571752619668921	0.8047583070596706			1.261638719234459
1.576179346745192	5.908236662261888	4.788872474492152	1.448961175260589	0.5584206286797609	0.9066633681097327	0.6165774957010122	0.6512391035316643	0.3522822322249353	0.2456382038075073	0.2679697503962583	0.3217933401401211	0.396563760323795	0.490118918700827	0.9163975322250992	0.2003276865838097	1.892998551015966	0.05360256864545646	0.05190339258964711	0.0005571743661321405	0.8047101305127625			1.261638764113923
1.584369132792762	5.888348405799215	4.773662909218707	1.381435789378463	0.5517498684934855	0.8804409871953619	0.6164573321937615	0.6433436210061845	0.3499764752047314	0.2426119722108596	0.2681818286924618	0.3223111975739509	0.3972245882584268	0.4899320961445663	0.9169846500798331	0.200195557907378	1.880139041733628	0.05360888944014845	0.05190906123394756	0.0005571784080765927	0.8046277468510509			1.261638793548975
1.592558918840333	6.098840420119059	4.850797965706921	1.441964619883838	0.5618809733513925	0.9102328845697897	0.6189588977601376	0.6472874560372052	0.3510238393466129	0.244196807152774	0.2692716186840124	0.3233868238335056	0.3978202896687137	0.4910833821807504	0.9174623607065436	0.2004649381714801	1.882860208249366	0.05361490003009857	0.05191325712919786	0.0005571790522236668	0.8046368209544073			1.261638816402367
1.600748704887903	5.933751013928115	4.721372045197001	1.428429843040447	0.5530165712440022	0.9253516818888321	0.6160326313764452	0.6537182815121906	0.3496679689482137	0.2432895248431337	0.2678513948500801	0.3224618123877014	0.3971146109826183	0.4914023129425978	0.9163518588225007	0.2003278642921223	1.88967791697039	0.05361928659736898	0.05192027542573767	0.0005571756188596668	0.8046908105938895			1.261638834095155
1.608938490935473	5.785065461958321	4.654270932694168	1.352000875950886	0.545060872826411	0.8822250733527933	0.6177944273680197	0.6463047794501471	0.3479052470828841	0.2402868964185763	0.2677981023486902	0.3218439995971887	0.3968083468725987	0.4900669875681429	0.916088960330451	0.2000023522668183	1.895925840102891	0.05361803163167334	0.05191124619329229	0.000557173480037939	0.8046045266827837			1.261638886207538
1.617128276983044	6.206913291519665	4.960910847379919	1.428178201650767	0.5693862978652935	0.9072223778815557	0.6296422019796327	0.6517432475260609	0.3519316260201789	0.2445029312886486	0.2700621653681488	0.3230602856614085	0.3979868396568407	0.4919872078133191	0.9191215635337294	0.2009360868391521	1.882631074742047	0.05361144681508512	0.05188700025696914	0.0005571756694002788	0.8045954670495596			1.261638911231079
1.625318063030614	6.148516213119182	4.831384940041394	1.408379315085622	0.5674507026423812	0.9056260704123092	0.6350492501323628	0.6543530206504874	0.3545683609429616	0.2465874880051878	0.2714054299590384	0.3237448956430602	0.3983425168764018	0.4926387193046595	0.9186553851251958	0.2009703845812027	1.878919425222648	0.05360488365124729	0.05187133940689659	0.0005571788031421396	0.8046738869209491			1.261638903535436
1.633507849078184	6.150286300031684	4.925294435856062	1.433453984555847	0.6092665705501484	0.9215512229846111	0.6542268177220422	0.6588810007136396	0.361849825322443	0.2472420217662948	0.2751834099318884	0.3250394819625364	0.3987749181038622	0.4927134375514861	0.9194593962347778	0.2008889851406299	1.888826236891592	0.0535996114761344	0.05186486402335371	0.0005571781813659443	0.8046640914072154			1.261638888661446
1.641697635125754	6.026857735711175	4.953781221644687	1.416106397203847	0.60989876972657	0.9285443924867105	0.6384142581052845	0.6508600981475857	0.3539852915177448	0.2452948234206981	0.2690612330605924	0.3225593148071813	0.3975705054020612	0.491318281401331	0.9183451533151286	0.200378809944534	1.897245267739753	0.05359710272878491	0.05186382847896991	0.0005571753560937602	0.8047229346813852			1.261638893637786
1.649887421173325	5.928279568738476	4.808555794202354	1.391463651942538	0.5689751064757467	0.9044573275721657	0.6228286323456413	0.6463164622683674	0.3507063477536542	0.2437262909969121	0.2676441226208819	0.3223129028645736	0.3974669637722432	0.4907053830476184	0.9171300942536185	0.2001723294418155	1.891243383709452	0.05359825410385394	0.05187035700452802	0.0005571751871300702	0.8046935633662599			1.261638914111068
1.658077207220895	5.762223789430841	4.739978584716792	1.387911506779539	0.5808182045690289	0.8943343023114891	0.6267174125128085	0.647811136417206	0.3528173306263519	0.2433554914900499	0.2674069805089452	0.3217809064309	0.3971195063308383	0.4898905022871954	0.9164198171034456	0.2000577849226189	1.875900114445133	0.05359698277476308	0.05188133831005348	0.0005571778044179044	0.8046456782854217			1.261638917000017
1.666266993268465	5.722019080727548	4.663630710826567	1.352772613507005	0.5618504521041784	0.8733617296162439	0.6167440590528241	0.6455626458855397	0.3483076462315308	0.2416419875782998	0.2657045149256653	0.3211168163968443	0.3964503795675963	0.4891544480019882	0.9156371448734441	0.199914030268041	1.88413582144114	0.05359944793764406	0.05189090147340574	0.0005571785301871346	0.8047256770984986			1.261638896273715
1.674456779316035	6.080467613394037	4.916538035515164	1.454272642818168	0.5801757357896374	0.9155280308776281	0.6259709127351506	0.6541330397248427	0.3527026666835665	0.24663288524586	0.2703493748251538	0.3235859952653222	0.3982493435722392	0.491613459397803	0.9181930356804799	0.200841388240449	1.901169993531508	0.05360015286325955	0.05189160119618684	0.0005571756441674554	0.8047243864089332			1.26163888808233
1.682646565363606	6.137221482174934	4.935893826980058	1.484808942312322	0.5678855281814509	0.9114070045894436	0.627840481567098	0.6526562276234229	0.3548053460038914	0.2475999753150151	0.2719423820682816	0.3238941058614376	0.3985701801700454	0.491951924536296	0.9187401750110394	0.2010634732075203	1.898557340898459	0.05360250513926267	0.05188502312144954	0.0005571732564272242	0.8047724195419435			1.261638906120304
1.690836351411176	6.016056647784207	4.93419762625096	1.421593894014791	0.5716583670888812	0.881132792703641	0.6229897769652901	0.6471846858589909	0.3529522926991261	0.2435604501700299	0.269759779272096	0.3225030020056781	0.3975446684144336	0.4909854701487706	0.9176639743815185	0.2005296137678289	1.877178970555111	0.05360899047563829	0.05187349302538585	0.0005571747951235566	0.8048246272171572			1.261638948312477
1.699026137458746	5.871426012467399	4.946832332317583	1.390678872380071	0.6078617597205783	0.8867627241113938	0.6409096640242314	0.6499579447681139	0.3547362894433126	0.2448901882183852	0.2697969888597527	0.3230503127113024	0.3978553400330302	0.4912658416237471	0.9178124712826516	0.2004043954146488	1.86354012239682	0.05361007693371995	0.05187085192062015	0.0005571778083241915	0.8048240760335853			1.261638956181349
1.707215923506316	5.764895742415924	4.66048675440286	1.337301065460631	0.5659112429056998	0.8623073892550774	0.6320637468081657	0.6422487309010183	0.3496350869116494	0.2418638968227233	0.2672039744538954	0.3218678774824121	0.3964043194918284	0.489696127255302	0.9153669246853208	0.1998804814964549	1.869044902100033	0.05361119256309165	0.05187722592109936	0.0005571762755175602	0.8048985323245997			1.261638958316738
1.715405709553887	5.875652694987696	4.67951895053191	1.359964176941826	0.5495296645311042	0.8706232830552232	0.6231876816554272	0.6410199558718507	0.3495498189841997	0.2416612956885601	0.2694884494482379	0.322618568827866	0.3963992918031035	0.4902357008844143	0.9156205168070398	0.1998709937748909	1.884840720576529	0.05361457924451096	0.05188123717113343	0.0005571726146588535	0.8049801591941239			1.26163899837379
1.723595495601457	5.979759991843824	4.967009112741368	1.422016119234623	0.5996545018069491	0.8963696535017841	0.6382970922450503	0.6475647508538145	0.3538750951381467	0.2453718163398813	0.2720927953540939	0.3233076356613179	0.3978179613865443	0.4913661312168192	0.9178451961634466	0.2005497619931203	1.885530892349256	0.05361691363093467	0.05188887454456331	0.0005571732209192691	0.804972114497021			1.261639040625539
1.731785281649027	5.885525269966401	4.914674915921686	1.373700786206482	0.6060747391667328	0.8813140391503621	0.6357051242075359	0.646135528966154	0.3555462090849634	0.2424789266693008	0.2696072586448727	0.32208936091441	0.3974053953908186	0.4907088810547823	0.9168735140495715	0.2005637543023922	1.869155178675982	0.05361514394978809	0.05189593830915906	0.00055717660483096	0.8049719842400509			1.261639047221979
1.739975067696598	5.658284100783464	4.592009382521473	1.275476295065885	0.5408050916531351	0.8371347863887711	0.6143096323278454	0.6359077045401648	0.3472653470917391	0.2366752213692761	0.263919190629914	0.3202411006464259	0.3954363428153831	0.4885977911517373	0.9139145096070022	0.1997364991255472	1.872930604106959	0.05360760866630852	0.05189321467467168	0.000557177109019822	0.805011837511674			1.26163903964622
1.748164853744168	5.908613597881706	4.755514938864631	1.380807877128015	0.5557574408086503	0.8593102164810906	0.6162589321765171	0.6407881456598046	0.3488724950263772	0.2395797920658086	0.264669095574334	0.3207662090427292	0.3959545462504694	0.4894772548682688	0.9152067630650886	0.2002231869727506	1.884100123078865	0.05359921431251132	0.05188549559136364	0.0005571747253925701	0.8049592464519165			1.261639037575371
1.756354639791738	6.158128534976994	5.065224024592061	1.487765975963611	0.5909716891452997	0.9173225091680904	0.6298634465190606	0.6568322444948725	0.3561905355014505	0.2491859034406652	0.2712040937788935	0.3226199500912124	0.3979468690340062	0.4920252254940293	0.9180434375034129	0.2011619169177354	1.898805312297096	0.05359579552707875	0.05188212945723367	0.0005571736710493679	0.805029910723142			1.261639046038316
1.764544425839308	5.865833040405458	4.80550251447726	1.386823990976551	0.5841558313198747	0.8975358837172666	0.63077433853272	0.6521367446407097	0.3526801892554359	0.2464222702481037	0.2705297001474725	0.3224970013825314	0.3977597603690191	0.4904370611477142	0.9163229193150398	0.200338231297382	1.891016083230932	0.05359529046225469	0.05188671480438913	0.0005571750569839444	0.8050576870109171			1.261639064169727
1.772734211886879	5.993794555366923	4.800297565303683	1.37080145558017	0.5801087021057937	0.8879463523424123	0.6269212798060207	0.643658795165003	0.3495221848958444	0.2419227367800242	0.2664444847143048	0.3210647748326166	0.3967621993850683	0.4905537109861409	0.9165283560725579	0.2003811774425996	1.889597288772347	0.05359486914834685	0.05189622588971331	0.0005571759214373163	0.8050082378575059			1.261639075710083
1.780923997934449	6.067088080244293	4.820274088482506	1.397723965063701	0.572580572547139	0.8967870367675529	0.6266691327457479	0.6451818240762782	0.3498021358955888	0.2430812792657983	0.2646406296073157	0.3204635793002469	0.3964226716403424	0.4907179895534637	0.9164709819278852	0.2003912274891684	1.88948022841234	0.0535981426492382	0.05190452315126603	0.0005571739347455606	0.805009494798536			1.261639082818369
1.789113783982019	5.982204669658717	4.648977930662662	1.391665820859873	0.5361861270958874	0.8918905743440986	0.6181758128472886	0.6489390854877246	0.3495548408120856	0.2460249802197753	0.2658637171999134	0.3212005859150711	0.3969908405438867	0.4908920588972361	0.916221997038977	0.2005333468596944	1.88643967135473	0.05360641593408553	0.05190953011102564	0.0005571711605664502	0.8049984729662222			1.261639109930132
1.79730357002959	5.923522479736686	4.608531865076682	1.359527088542872	0.5350875580747638	0.8696106760657056	0.6132400043503167	0.6456322453989523	0.3495327312470273	0.2436911770883937	0.268033324295798	0.322127579842326	0.3971896376486836	0.4904904329648653	0.9161349461467641	0.2004698229824815	1.880175266986695	0.05361375634279221	0.05191237145306979	0.0005571723432249197	0.8050480878892096			1.261639131365046
1.80549335607716	5.811748525154615	4.782392941651636	1.347895581753034	0.5801762539681474	0.8592510730555741	0.6249572205566406	0.6429622260911787	0.3530275162438844	0.2418305740010591	0.2683062344986209	0.3219371293255306	0.3971853414071059	0.4901005794697821	0.9164682078738282	0.2000938231181088	1.873277482434782	0.05361464817069938	0.05191164258672588	0.0005571774723996786	0.8050456886023738			1.261639108463527
1.81368314212473	5.877381253173276	4.966729607915115	1.363323641511743	0.6181434814096302	0.8824658321386607	0.6421607111492026	0.6485073058342907	0.3568560649674318	0.2413542012846739	0.2704041849023754	0.3221990951609409	0.3967317396498474	0.4906172581365538	0.916954725799523	0.2002941878761835	1.86950349802811	0.05360976305194844	0.05190565624173384	0.0005571802457100409	0.805023661989802			1.261639038428435
1.821872928172301	5.912682042073934	4.91503756824163	1.352255678972939	0.6092890547622848	0.8942823394823138	0.6327908640759765	0.6494249810535654	0.3535963401354786	0.2410859334231557	0.2683794054591501	0.321892488340809	0.3962098729094168	0.489746869124736	0.9158002510636333	0.1998424376826713	1.875273625633926	0.05360729654818219	0.05189958230932235	0.0005571785274763884	0.8050950955388352			1.261638985653433
1.830062714219871	5.880661263116152	4.80862237743642	1.379323586613748	0.5850194142283166	0.8900852930250909	0.6236402026259177	0.6431777597933039	0.3484329124016672	0.2413102456927969	0.2650236145330879	0.3214886010488084	0.3965461525656409	0.4897619639845112	0.9160710547442126	0.1998196724871072	1.89661261361577	0.05360334257554705	0.05189560069113833	0.0005571775144772585	0.8051191052111356			1.261638954048762
1.838252500267441	5.923844190239137	4.828130264824942	1.402837886811333	0.5739046284112213	0.8828633263612151	0.6230913098056466	0.6452696295129384	0.348632978972539	0.2415693606484381	0.2652307806921812	0.3213667768980051	0.3968480840408192	0.4903208414868619	0.9173203288467238	0.2003725272051054	1.885520470148832	0.05359727236752686	0.05189148781389696	0.0005571804646104735	0.8050478461200418			1.261638878270358
1.846442286315011	6.210076823095081	5.117185938204182	1.48206598597	0.5988434201403918	0.9207618023773544	0.6278339321625579	0.6496353556452986	0.3503791860996958	0.2440943224584901	0.2683541227274203	0.3221258867644032	0.3979218256915373	0.4912794192285418	0.918982057424786	0.2009758638018028	1.874245200224813	0.05359711046463716	0.0518901483644658	0.0005571829902670095	0.8050220264142437			1.261638766555217
1.854632072362582	6.245665935873522	5.342299178985976	1.603557040190577	0.6264380818232967	0.9794441763485482	0.6440389387643244	0.6576752997621184	0.3560017905305247	0.2493032495918601	0.2726958046201063	0.3248396641938865	0.3991576241318519	0.4931098856034031	0.9200906068935766	0.201380895069735	1.8727435362907	0.0536039079132811	0.05189377244729997	0.000557181660988727	0.8050551453621977			1.261638646888128
1.862821858410152	6.001532337577641	5.030001774286282	1.53200628776055	0.6145437956159994	0.9347268600966182	0.6345599717601562	0.6532935296192807	0.3553341718610826	0.2473299494577011	0.2698963244579305	0.3235159433758977	0.3979712385363932	0.4919359540003928	0.9177400310411005	0.2009950250450071	1.883919597182773	0.05361071559820795	0.05189584484419832	0.0005571798546881352	0.8050939702894315			1.261638558665197
1.871011644457722	5.765320124355668	4.732641704618803	1.408223394885971	0.5665728442870123	0.8937616885316322	0.6185530690909706	0.6462984255899765	0.3478481681825877	0.241447262606997	0.2647135987117098	0.3206724961966959	0.3965861336826733	0.4894849797566809	0.9153921238928796	0.2003353250716312	1.886411778037728	0.05360809366022108	0.05189611503627234	0.0005571817694766517	0.8051428005650417			1.261638481965262
1.879201430505292	5.776390503329929	4.662493743416191	1.428015250427022	0.5610638704114396	0.8886008284718516	0.6223017951268375	0.6439160204130626	0.3463353515568869	0.239135565661254	0.2639558528656966	0.3200945769265213	0.3961106596504925	0.4888641676887769	0.915005077080788	0.2001093740335592	1.872485873066427	0.05360599381207559	0.05189683622865695	0.0005571856033158057	0.8051044418832389			1.261638395135727
1.887391216552863	6.01959558791717	4.908871742808424	1.470857469082617	0.6137295712456873	0.9073393341584438	0.6409408509927021	0.6446548121129654	0.3524084023168211	0.2413023163828816	0.2690123471408073	0.3224646047864559	0.3970933591091316	0.4911622357826604	0.9180387563507194	0.200681946823368	1.872466670513575	0.05360853723034032	0.05189787740643841	0.0005571865385119852	0.8050050792013012			1.261638311654915
1.895581002600433	6.076258356511505	5.07534985697047	1.427762754003407	0.618721038685802	0.9226480505893814	0.6507277045119588	0.6516222515351549	0.3572911171335679	0.2453992082057608	0.271904469502535	0.3244616449723991	0.3984172877451846	0.4924105993381955	0.9200218626334093	0.2010619022137936	1.872387570316005	0.05360806489037827	0.05189725963767911	0.0005571847858605648	0.8049681804560206			1.26163823592258
1.903770788648003	6.392628572211548	5.243563620731792	1.483258959137997	0.6095471004494029	0.9368507799468334	0.6434473972502202	0.654050735110687	0.3563298157720674	0.2476994103026693	0.2714750736943159	0.3237853717727672	0.3985830727162973	0.4927659570352074	0.9205792201203533	0.2014211298837576	1.877192684458362	0.05360884281317595	0.05189560224341272	0.0005571853347855672	0.8049436407480934			1.26163814958632
1.911960574695573	6.055557872005488	4.799832189710584	1.358519296710973	0.5676787578954611	0.8751194502947925	0.6223588239468336	0.6420798917401049	0.3501725275765269	0.2409274144544404	0.2674405077062438	0.321740782153185	0.3965611965755376	0.4903497063757649	0.9167639964340295	0.2006328348191159	1.866216863169729	0.05360934124053686	0.05190115318015641	0.0005571898817082128	0.8050140082830625			1.261638034184193
1.920150360743144	5.786512592562003	4.6542028445387	1.316041531066607	0.5439758942160285	0.8649196002816554	0.6119600835943594	0.6405508088691136	0.3461045823962047	0.238664014129205	0.2657645751513233	0.3215547409943846	0.3963384216681927	0.4896765176407952	0.9153421456628091	0.2002276060556599	1.86038342545082	0.05361294291653496	0.0519111155099348	0.0005571939398630633	0.8050384542645727			1.261637881037041
1.928340146790714	5.869804143758589	4.731172212763285	1.412916345997478	0.5588547477605691	0.8920875226607958	0.6158776043385681	0.64608404652524	0.3499248491709561	0.2423155511934885	0.2680052482187675	0.3222646641095304	0.3973075363609731	0.4905552143050104	0.9163587276677955	0.2004726038575797	1.872448100439272	0.05361568704815403	0.05191565971430125	0.0005571934166258814	0.8050205579491359			1.261637730276946
1.936529932838284	6.126690374783398	4.970781331804261	1.539896730998133	0.6079459894413616	0.94148351031957	0.6366813449414336	0.6569722814458101	0.359824684376871	0.2476894167779554	0.2724632067418585	0.3242498755597248	0.3985629650079481	0.4926054326685164	0.9182385079847093	0.2010435451696315	1.887419283427991	0.05361621713987741	0.05191518495968188	0.0005571911905137515	0.8050146099729881			1.26163760480951
1.944719718885854	6.203093113205382	5.112117092318059	1.54669605115332	0.6188454735119847	0.9613105347685952	0.6447272548237971	0.6610182824110411	0.3624912375635672	0.2504094507120155	0.2735290584603782	0.3249988238608919	0.3984344161696974	0.4929552939820679	0.918747562937533	0.2012225908985077	1.89551113371979	0.05361750245928696	0.05191199832565772	0.0005571939729304983	0.8050204792169019			1.261637475806691
1.952909504933425	6.117809493917859	5.179385893261343	1.475605635387279	0.6448169424975085	0.9229392379855735	0.645799051539002	0.6523348670216873	0.3593514683085353	0.2480363200424914	0.2716744084663747	0.3240964110053651	0.3979572388229566	0.4918838546932112	0.9193119460160605	0.2009840133488644	1.889526354338204	0.05361724316992716	0.05190348090949744	0.0005571986760042148	0.8050086401950207			1.2616373289886
1.961099290980995	6.182295123813027	5.290558686546843	1.466145624186805	0.696080569108539	0.9191339140688144	0.6664387898128119	0.6507553186259075	0.3609593064809664	0.2465174147181046	0.2739270382580964	0.3247314968016036	0.3983938055043756	0.492269545226924	0.9208250071644966	0.2010632072021372	1.887239744132652	0.05361625031395512	0.05189244368896424	0.0005571989327788199	0.8050154986037168			1.261637154326101
1.969289077028565	6.082385323819251	4.968449584377964	1.445968116306053	0.5942006023467075	0.900531941072704	0.6368973380074279	0.6491253103953296	0.3558123077038464	0.2459980058963968	0.270834718385725	0.3227079983758177	0.3968035365483255	0.4899690249362493	0.9161476741607398	0.2004918100520718	1.889631505641798	0.0536145603859824	0.05188771051411467	0.0005571966096215353	0.8051793673877794			1.261637027342175
1.977478863076136	6.035949559361534	4.993736113701495	1.474540147302216	0.5899263246373639	0.9201924443745183	0.6310535264110317	0.6524107831432181	0.3566060805231518	0.2463089017437776	0.270127163648496	0.3221327985724935	0.3964945157961248	0.4898618877489265	0.9152417053629311	0.2004365323606752	1.892222272040543	0.05361053739697207	0.05189155499570004	0.0005571964702299426	0.8051605580433444			1.26163693957508
1.985668649123706	5.907390056770078	4.926373227623247	1.424137199796356	0.590608510381624	0.9334660715512235	0.6348082364922616	0.6574992521168768	0.3559638376658776	0.244167541559323	0.2691484775513788	0.3225025455682849	0.396910357738137	0.4910361645619226	0.9166295779757575	0.200343959241344	1.860852720818575	0.05361052950702494	0.05189506618453158	0.0005572003546296532	0.8049833707462559			1.261636833210357
1.993858435171276	5.783492453293744	4.813247988662682	1.404051331877735	0.5794765561183917	0.9270852775851774	0.6329266373782848	0.6571219172378415	0.3533640690856166	0.2431569483126135	0.266989768011029	0.322762351663929	0.3975488795431183	0.4908646054964886	0.9168206581775331	0.2001514935759686	1.855262034827205	0.05361044009429891	0.0518905781393165	0.0005572029690723426	0.8048830335012341			1.261636716785876
2.002048221218847	6.049526558865239	4.892237417532257	1.494388565084152	0.5883137766686969	0.9299289483887412	0.6302722070070494	0.6504085564090383	0.3554609428266168	0.245526837359912	0.2679626952069626	0.3230861624539072	0.3981371251247424	0.4914134532926454	0.9175797158706299	0.2006410088335249	1.873883320451134	0.0536065187929337	0.0518820426022451	0.0005572010598156555	0.8049808524391839			1.261636623056905
2.010238007266417	6.111977266052834	4.877041575935973	1.493546414657717	0.5655725825714081	0.9150735855307889	0.6245287688935827	0.6497339615234826	0.3531192367726833	0.2454657787826721	0.2686481928054049	0.3226518202216478	0.3979909914676135	0.491428526323272	0.9169981416399955	0.2005979018896326	1.896501274647986	0.05360507564718262	0.051873781338371	0.0005571987834455133	0.8051030392842115			1.26163656844109
2.018427793313987	5.798232086102539	4.684241627964261	1.332044611786598	0.5555219878345686	0.8595141554590006	0.6182208897837446	0.6418192616243904	0.3489947674470552	0.2393145131242386	0.267765438587661	0.3221243850711917	0.3968055703955415	0.4899747765447002	0.9159719146163464	0.1999808473251372	1.872894655842593	0.0536019240968361	0.0518651860493122	0.0005572000460443179	0.8050610396680002			1.261636529888156
2.026617579361557	5.849327745567003	4.728456593403892	1.319959790944303	0.5686550065418372	0.8583173755100121	0.6210533112460027	0.6425137813715833	0.3522648447909709	0.2389632982124484	0.2685873688347328	0.3220974591137738	0.3964395334060536	0.4902451884299401	0.9159986055639223	0.2001151501774911	1.858660708105446	0.05359973132200636	0.05186148997112082	0.0005572025778430156	0.8050273581187766			1.261636479523913
2.034807365409128	5.917146844459338	4.751094383475385	1.412254884119729	0.5499581642507538	0.8763013721631207	0.6179893594394679	0.6457670207392939	0.3507730647074605	0.2427081627546475	0.2675579443726338	0.32099154704371	0.3960406785308485	0.4899661138707496	0.9149066463414171	0.2003282499192231	1.868771022872875	0.05359629672135405	0.05186775622270783	0.0005572023051780059	0.8050300410041433			1.261636428738712
2.042997151456698	5.953127223743214	4.759859488723584	1.433414893817941	0.5552747217984431	0.8824247892239232	0.6156811770275682	0.6450123820264752	0.3492977692390552	0.243594517325627	0.2666048317047947	0.3212646977684247	0.3962440878310397	0.4900549956119495	0.9151163862792063	0.2003752587990554	1.881711959592724	0.05359903423157069	0.05187811975947398	0.0005571993606087421	0.8049917763589427			1.261636406138121
2.051186937504268	6.044750377097836	4.996739134422242	1.448525080772769	0.6048674106212292	0.8907945068634516	0.6281438842394729	0.6476139183666453	0.3589696310541458	0.2460641320064536	0.2731028116056103	0.3239901677376792	0.3975514833238224	0.4919370582771396	0.9179395685065673	0.2008694108807772	1.874263822176973	0.05360813565775231	0.05188654395481714	0.0005571979937277075	0.8049706087174007			1.261636418786202
2.059376723551839	6.099208906546618	4.969433668186013	1.406848422870142	0.5977042731575742	0.879999781624196	0.6354794716707478	0.6507233587879903	0.3655087814249428	0.2455418635325946	0.2765291464954736	0.3241619366895761	0.3973703029519239	0.4917935320603847	0.9177725525326406	0.2007682867172426	1.865770201875129	0.0536150857332425	0.05189376273277902	0.0005572013027059107	0.8049927208271309			1.261636428221182
2.067566509599409	6.311030550959149	5.078365143938831	1.509716154162787	0.6211436459123635	0.9490159787633646	0.6558718320782611	0.6618922648035732	0.3641071147443232	0.2505934636283172	0.2758268706248184	0.3253074229887659	0.3988062229586011	0.4932259633268379	0.9193269291726885	0.201230605783355	1.87687717182191	0.05361540217174462	0.0518908105372939	0.0005572032419012135	0.8049289165766798			1.261636422120077
2.075756295646979	6.11044650530446	5.056363135056262	1.49824507655368	0.6426582213321761	0.9617366335711699	0.6630173349455731	0.66189012399283	0.3636966610423665	0.2507944527960693	0.2738292410439856	0.3247801797252186	0.3987841805820295	0.493237671208317	0.9209160407124863	0.2011029423318131	1.890886273983091	0.05360880481873132	0.05188544351333554	0.0005571994040715423	0.8049111215681773			1.261636424400411
2.083946081694549	5.707144014973781	4.557370540918526	1.352580875299939	0.5465105650237356	0.8897139764916613	0.624279757762578	0.6452844424566143	0.3489038628595845	0.2417132384351284	0.2653567732050543	0.3212854708325933	0.3967844798948713	0.4894112521943783	0.9154650122611819	0.1999507066784496	1.90802209881475	0.0536049854060422	0.05188820747076844	0.0005571966102698299	0.8050064194464132			1.261636473425319
2.09213586774212	5.773163244600742	4.566615060861789	1.357969654412052	0.5401650898583609	0.8853103185208708	0.616902486884282	0.6431461424313619	0.3456853602106707	0.2396713966827889	0.2646601763319729	0.3205946840003353	0.396327204872664	0.4888977770661447	0.9145576594234358	0.1999530819720211	1.884067729583783	0.05359901682534413	0.05188656640099516	0.000557197882499481	0.8050133140017106			1.261636518228639
2.10032565378969	6.042302922280971	4.876024119719776	1.440266182290671	0.596204607020333	0.9320569231356284	0.6318460991402619	0.6534304432156999	0.3534223004429348	0.24446533191488	0.2684942840234305	0.3220773420907261	0.3974526018025539	0.4910430552905177	0.9173654018642219	0.2005978662176257	1.875984604171411	0.05359925790039716	0.05188567974829259	0.0005571999863629633	0.8049583463119042			1.261636543574015
2.10851543983726	6.07498594781645	4.965055309676162	1.479498157046176	0.5852906684774751	0.9266155669128805	0.6240073679901802	0.6546954100593377	0.3501811038060534	0.243695792805079	0.266211211290263	0.3214192883994401	0.3968186993149084	0.4904582602432599	0.9166295228140294	0.2004462135047924	1.887222107174309	0.05361044546489299	0.05189351784728817	0.0005571984727330438	0.8049829380299431			1.261636575771161
2.11670522588483	6.100517408187733	4.98996298493353	1.468682727951137	0.5984485661544519	0.9093759337123533	0.6301115638381558	0.648679895316518	0.3495341944987434	0.2433119576626778	0.266197891750938	0.3214369040580344	0.3969275232560514	0.490517244314443	0.9169524439882588	0.2004645109203418	1.898745652927142	0.05361608091307863	0.05190065491537189	0.0005571954149367704	0.8049952990377152			1.261636616964402
2.124895011932401	6.112327743128994	4.976683750845634	1.491543856435826	0.6087366639896684	0.9469374940848565	0.6413112426359273	0.6512173020081996	0.3538065006449992	0.2455543720129457	0.2696639042325515	0.3233419233327525	0.3979486525406171	0.4921118836034841	0.9184299656959853	0.2011530129787128	1.899622765955251	0.05361718553574137	0.05190207966751724	0.0005571950668440123	0.8049586892300691			1.261636684193123
2.133084797979971	6.087977138697813	5.005263235053678	1.563380760389326	0.6134816068113937	0.9734612491512348	0.6434093087003497	0.6542012574632527	0.3549869367377985	0.2462564501220289	0.271189037381206	0.3240969729951581	0.3976307166261927	0.4923422839228389	0.9180516329112987	0.2010974952659662	1.861406262018175	0.05361652378971386	0.05189918518345787	0.0005571972233802886	0.8049296069718026			1.261636738591578
2.141274584027542	5.835736393994296	4.799944801302992	1.456026554522902	0.5755986790680143	0.9231778389799078	0.6348484950004388	0.6537604231170268	0.3554960807280136	0.246958089318726	0.270398170637862	0.3232108762457878	0.397530496350368	0.4911469003097564	0.9170715742204603	0.2005619885166651	1.853185476340617	0.05361342118738622	0.05189000404219511	0.0005571979789052019	0.8049624414564548			1.261636765310368
2.149464370075111	5.846228167265386	4.777583722319323	1.408554248178875	0.5647774021556635	0.900645804769189	0.6319804180338263	0.6531596181727266	0.3576318370300052	0.2453601969016581	0.2702863762678956	0.3229174905500545	0.397790351827593	0.4906267725133407	0.9171595357727258	0.2005535324810064	1.865143626235081	0.05360780152722883	0.05187988286207092	0.0005571955746571087	0.8049528219430894			1.261636801439691
2.157654156122682	6.000464985359334	4.782922182572124	1.440735004457171	0.5703727364643496	0.9167947477875272	0.6269439435148861	0.6505501358574121	0.3534275513204259	0.2458302989387084	0.2689732025797001	0.3221678365691275	0.3976259775629121	0.4906603462777611	0.9174339880748468	0.2006622166054567	1.891082824951103	0.05359908575545284	0.05187415830276272	0.0005571931238234902	0.8049814662566964			1.261636857220652
2.165843942170252	5.853003970454886	4.708860234851688	1.3858100205632	0.5648775787392785	0.8945194467024984	0.6231108984674121	0.6467257287494127	0.3498416553900566	0.2438781088592266	0.2665563492676322	0.3208007938996739	0.39704494715434	0.4901005894623168	0.91649648855803	0.200339589540824	1.882440696986134	0.05359951141924967	0.05187725938992908	0.000557194233532689	0.8050499341209294			1.261636910408585
2.174033728217823	5.939034064942177	4.748727561594753	1.397615108552702	0.5752255001439633	0.9069369192748938	0.6278399076800303	0.6482520868655578	0.3500651006338457	0.2437701353088707	0.2674026414988246	0.3213725970827275	0.3969441693500518	0.490117236551206	0.9164437188972221	0.2003021698527774	1.86597181059118	0.05360505198219122	0.05188618846002893	0.0005571968282818779	0.8049892822503023			1.261636932571487
2.182223514265393	6.116481505222045	4.843568450194706	1.4601703510715	0.5818598583428743	0.9326849799384344	0.6353409599794712	0.6517182040764951	0.3531931200273559	0.2477266742427967	0.2708455005008184	0.3234283897337686	0.3981053986706041	0.491255237091334	0.9180460505576008	0.200457703529602	1.874967283468238	0.05360666089121149	0.05189327728706421	0.0005571957827131244	0.8049099994098872			1.261636943700344
2.190413300312963	6.178312938107768	5.097968892724898	1.489459855205242	0.6170035197130533	0.9492077445266975	0.6445415772431408	0.6586831431606514	0.3596217405383427	0.2526945819752435	0.274389506440829	0.3245830087284975	0.3997779520980526	0.4924882951933774	0.920740316276805	0.2005890431914155	1.88813107251743	0.05360974156589063	0.05190433418078291	0.0005571914632285227	0.8048326410269901			1.261637001019068
2.198603086360533	6.093206354428625	5.024631854449369	1.472767693949307	0.5918807613933103	0.9179376221914959	0.641249201521493	0.6563792378951453	0.3595417272852696	0.2483039768632311	0.2742262356973698	0.3233600449019752	0.3980233591758279	0.4913772231579386	0.9186353000497597	0.2003395411293517	1.880278165656981	0.05361444475893943	0.05191248867233932	0.0005571906374907343	0.8049375581695856			1.261637069944039
2.206792872408104	5.989068390243678	4.858970196099226	1.406920680679397	0.5582366215086891	0.8824123794437604	0.6202136892223719	0.6452854105425367	0.3510497083869614	0.2413551057491218	0.2679807464436667	0.3212678280919773	0.3966493734085833	0.4898047741151953	0.9159301681112391	0.1998844152862674	1.860885252326421	0.05361432974078651	0.05191139435254263	0.0005571935273811391	0.8050825747415284			1.261637117488031
2.214982658455674	5.960155738506638	4.820075061111013	1.385309971223138	0.5695301639225302	0.8827635556966347	0.6230003636940598	0.643762973437635	0.3503030612523078	0.2422703466284042	0.2676580842331051	0.3213243262360013	0.3967503383525958	0.4898618014459455	0.9160247267946434	0.1998676790585211	1.865675941830773	0.05360661885207716	0.05190340711772221	0.0005571935394901002	0.8049890545417618			1.26163715676961
2.223172444503244	5.986604626805649	4.797203213667873	1.406416026490378	0.5769998255634686	0.9014934018897175	0.6372443612622536	0.6499403647394462	0.3537823717988371	0.2460532452406842	0.2705105941357701	0.3231380419032341	0.3977677185457739	0.4905942545102547	0.9173057790700561	0.2000712427832654	1.893840931005671	0.05360258563784675	0.05189865810666678	0.0005571908680460484	0.8049980005161625			1.261637190705346
2.231362230550814	5.992282241399463	4.88768410199708	1.436201876629056	0.5720653928305375	0.8967075426741573	0.6272413680510647	0.6547650523150829	0.3536306420324247	0.2446507637403404	0.269095152789905	0.3224971798770574	0.3971852112690524	0.4907066967126703	0.9168809375095993	0.2001800678333416	1.895337635546429	0.05360165409014071	0.05190020415920493	0.0005571898462073989	0.8050803201614365			1.261637240778352
2.239552016598385	5.901036279516791	4.978517362431607	1.424939261811547	0.5937399009552071	0.891800619622544	0.6299308932476619	0.6513474677114236	0.3573597655137929	0.2445553336382197	0.2721065685244163	0.3230373011923709	0.3969186246920343	0.4904952410843836	0.9172847752200732	0.2002600513623719	1.870009579935409	0.05359852747874312	0.05189802629811963	0.0005571923447685828	0.805013482338143			1.261637270764125
2.247741802645955	6.022666413530008	5.075166061426556	1.464343800776691	0.6271336089589279	0.941899762330799	0.6479777186634099	0.660021481724257	0.363074066123786	0.2489234715265294	0.2764194016916339	0.3256366177133986	0.3983266370753884	0.4915268981666543	0.9190945329815083	0.2005872659448943	1.86261635107154	0.05360228692078362	0.05190105408179801	0.0005571953409251722	0.8049172808435135			1.261637263356039
2.255931588693525	6.027605575637649	5.143176618045947	1.533704291103757	0.6278167365344612	0.9819477686972519	0.64875213188518	0.6615769688443053	0.3600080188425016	0.2498658490670595	0.2725031173173939	0.3250906043079277	0.3992414947755878	0.4925883834344488	0.9202562383065864	0.2011640060099544	1.884792445641393	0.05361291885098297	0.05190515544810043	0.0005571950144208391	0.8048945792362874			1.261637239308567
2.264121374741095	6.073882499583161	5.252104689402541	1.586808300680862	0.6486407457296853	0.9812818434837658	0.651135196598192	0.6591604655990342	0.3579221345348639	0.2482111730105347	0.2732376595399232	0.3256803150956699	0.3995490337354612	0.4931051152625337	0.920906557699808	0.2014395492059465	1.903973993472173	0.05361849710656945	0.05190105252952362	0.0005571922825812448	0.8049874589426801			1.261637236489153
2.272311160788666	6.056441737245155	5.050682622498477	1.522619047080875	0.6123271319445966	0.9426865960006678	0.6355032212217189	0.6499527242023218	0.3545737460071839	0.2471183119664346	0.2684391770169804	0.3233203552921188	0.3977056110981594	0.4912505228453644	0.9174019079149052	0.2007667704705123	1.904324718270335	0.05361675438319003	0.05189801070605741	0.0005571915845867767	0.8050496661956849			1.261637247596745
2.280500946836236	5.940526778740352	4.934572911082672	1.385921806795393	0.5914094387478662	0.898439199432069	0.631502865143423	0.6457286705981786	0.352808641223065	0.2446988462311132	0.2682277640922007	0.3228659244446095	0.397216437396054	0.4907437066425371	0.9168632359472164	0.200329196770907	1.889459492882865	0.05361119648422455	0.05189217986271876	0.0005571942375784958	0.8050296815911125			1.261637221177123
2.288690732883806	5.934463258354295	4.974321947655796	1.400147208401595	0.6284666963127556	0.895252598675341	0.646808774882637	0.6477954342158798	0.355386108350508	0.2448364977408396	0.2719457866262978	0.3244133824560118	0.3970898882998992	0.491280204270616	0.9174301191896662	0.2001764587841809	1.885662323076927	0.05360141530919565	0.05187817820333061	0.000557195994101707	0.8050464869469485			1.261637163649389
2.296880518931377	5.872100125536907	4.894050375281656	1.397901826294198	0.6071792320733547	0.8948562441121755	0.6335117649904797	0.6465727128637819	0.3547493275483963	0.2447890138963134	0.271800896737577	0.3241613584981962	0.396940812168068	0.4910633533294128	0.9168005070450772	0.1999939533370318	1.886800452894024	0.05360022255500056	0.05187231626328013	0.0005571934746166426	0.8050923083155254			1.261637140742657
2.305070304978947	5.932995449628843	5.029514270269166	1.417474126863864	0.6075927828727928	0.8957333040445863	0.6238747213774336	0.6460817330442843	0.3529473888495105	0.2453823078980235	0.2708613371689823	0.3230753813441521	0.3975157424007727	0.4902864958412911	0.9174296554443575	0.1997896865294508	1.898350992197247	0.05360385010442769	0.05187824514099005	0.0005571912478675274	0.8050998240381971			1.261637139025582
2.313260091026517	6.000394303433411	5.077469186427078	1.425614113222438	0.6099911754959428	0.8899468029575391	0.6246105786342538	0.647628873464267	0.3558465071052783	0.2453896255190222	0.2704059074917097	0.322725142594876	0.3975198721925065	0.4896619459948993	0.9173884521468403	0.1997139104613939	1.887135134488637	0.05360779223003787	0.05188150377037144	0.0005571937415408742	0.8050675425906914			1.261637147110036
2.321449877074087	5.998062331558661	4.934129115883379	1.442618460550204	0.5840755854460046	0.9034388557818784	0.6243217195576933	0.6489043324856211	0.3545775004035663	0.2446388595794572	0.2687360011300466	0.3230885022109669	0.3973963448579103	0.4902396781573127	0.9167351568232482	0.2000236317256614	1.879154442281356	0.05361556363412436	0.05188225459460611	0.0005571973263829032	0.8050626584695497			1.261637113845559
2.329639663121658	5.955455880320615	4.959278251027827	1.479547533640047	0.6044271554348107	0.9450208556499238	0.6432111074436334	0.6560176529844153	0.3566138068476599	0.2454800329142234	0.2694775212137308	0.3231712213155378	0.398017048700226	0.4913254816381755	0.9177232749145708	0.2000285441617299	1.88892130746064	0.05361969814843835	0.05188551526454914	0.0005571963085511787	0.805104233456863			1.261637082387844
2.337829449169228	6.031719290549691	4.994836501766441	1.478916957625532	0.6160699462789218	0.948250448312697	0.6501342145982784	0.6565741992879236	0.3579873557218653	0.2475204926690083	0.2705664516959345	0.3233692825120359	0.3982418787643076	0.4920173389812136	0.9189995741397703	0.2001882201978123	1.897197232578117	0.05361946041381343	0.05188397761840118	0.0005571927764703046	0.805092367777435			1.261637076469072
2.346019235216798	6.266532139711536	5.188315304020597	1.534571023817845	0.6352516350639457	0.9488627178129536	0.6476146314577277	0.6544908343161052	0.3575632685851924	0.2486401132680849	0.2726678956348508	0.3243060363589747	0.3983727618194505	0.4923819823699658	0.919763752416205	0.2007788164389771	1.896470373514547	0.0536205461717483	0.05188016864620717	0.000557193162316676	0.805090889748641			1.261637073546826
2.354209021264368	6.239858313262765	5.363364846200669	1.592454884359257	0.6518539089547494	0.9382039285947514	0.6510413832984646	0.6547229862670129	0.3598622524743286	0.2453625571252807	0.2725369692632142	0.3235365208209823	0.3980002954727971	0.4916538915433917	0.9183742156052426	0.2009206830663861	1.874968410578712	0.05361976704667351	0.05188024986779808	0.0005571961179791367	0.8051388911486925			1.261637062789969
2.362398807311939	5.866131115602431	4.892567326128629	1.382024984859319	0.5754370442591104	0.8729356131029951	0.6211704619486936	0.6451453306758628	0.3524299446138833	0.2418262682737495	0.2676289023196966	0.3213990386529059	0.3966237009507109	0.4897152148903499	0.915583373859738	0.1997281173767652	1.872211634209338	0.05361689583727064	0.051884751952801	0.0005571962062037119	0.8052011270382079			1.261637041041952
2.370588593359509	5.889579197193532	4.655802571616442	1.3259399371685	0.5288243172755674	0.8602560161117373	0.608784093813309	0.6428367731261622	0.3473484546438202	0.2407153190468949	0.2650814538024227	0.3203759716278972	0.3960969741291357	0.4895768765264301	0.9153358979573318	0.1996736856712848	1.878233182731419	0.05361477803243817	0.05189033325382564	0.000557193411789437	0.8051626601446307			1.261637035947119
2.378778379407079	6.082111023737001	4.846253374471308	1.4032128731342	0.5637383252770972	0.8878456771284906	0.6312840801254012	0.6502229755923494	0.3533537830475046	0.2445598620074285	0.2668605158206451	0.3216133822621876	0.3968780013632767	0.4906471103539921	0.9171886061959545	0.2004474939053974	1.885204030120844	0.05361395598315252	0.05189152944497324	0.0005571918610980747	0.8051255263263938			1.261637056314578
2.38696816545465	6.060058083208326	4.911618423588878	1.425013465281329	0.6155349164454406	0.9044166700718863	0.6469674623261549	0.6541004307962489	0.3625713088389326	0.2497618642910408	0.2734539926121002	0.3237802739376813	0.3983969662510618	0.4917246686234915	0.9185619108337437	0.200879958747779	1.87253887003634	0.05361386966171668	0.05189138030914839	0.0005571931206978932	0.8050627879528967			1.261637090537828
2.39515795150222	5.940281434858473	4.688233261630227	1.389312964426231	0.5595350816725261	0.8922466479137875	0.6283625338608747	0.6459619308076965	0.3525106570843606	0.2435637890450718	0.2689437392172638	0.3220580185024102	0.39774516620054	0.4906208786708727	0.9168628451812274	0.2000514323942052	1.869128297894689	0.053616085846647	0.0518932678166869	0.0005571944949871261	0.8049972240200729			1.261637116671777
2.40334773754979	5.961955180152674	4.663887567734105	1.385203230565648	0.5490456991831306	0.8865711899512131	0.621417789339213	0.6445400046749949	0.350544314535419	0.2434944102998737	0.2680695309653708	0.3220541475407712	0.3975368834267325	0.4907422036869957	0.9169132541971453	0.2001049799853052	1.882893155550486	0.05361937866042309	0.05189492292624801	0.0005571931480360347	0.8050614625277104			1.261637131691158
2.411537523597361	5.808464471234727	4.672982395157441	1.349450087754767	0.5524700838622013	0.8744441418842508	0.6189117748308077	0.6454847266430109	0.3526415273179252	0.2439841893528443	0.2689975730172486	0.3219704683182425	0.3971530251442504	0.4901338490465863	0.9164139342852097	0.2000421420703369	1.898724719910267	0.05361884819793568	0.05189521507621281	0.0005571900273657488	0.8051588700342422			1.261637176618421
2.419727309644931	5.784779678980061	4.715413617799628	1.357582719057409	0.5519547501022825	0.8707464656247497	0.6153560005902172	0.6445581563271163	0.3524590777756089	0.243849432203415	0.2670237384359161	0.3211192630233623	0.3967774571416491	0.4896773528835554	0.915599096883608	0.1999452977518684	1.89511359047266	0.0536182069726768	0.05189410443192302	0.0005571893136945169	0.8051558150273871			1.26163725083264
2.427917095692501	6.144323351015768	5.099048877975285	1.521380027539609	0.5929023787418291	0.9411681271602533	0.6326530649173183	0.6583518778360773	0.3602680719933773	0.2503898883718015	0.2730615476170188	0.3253665507676745	0.3991191694123946	0.4939872970400685	0.9189710436467859	0.2013513114594425	1.884764752632184	0.05361393613334621	0.05189421732592563	0.0005571924358604165	0.8050830233662134			1.261637285291706
2.436106881740071	6.25002191889133	5.194259573230001	1.572540910537777	0.6268161159917716	0.9985346961322803	0.6575487139808301	0.6666195289393608	0.3612991539171195	0.2527746851379054	0.2746071226076939	0.3261544211124139	0.3998400703678869	0.4945397533628492	0.9218999198011796	0.2019746805480376	1.891587497656255	0.05361109216765775	0.05190025934178179	0.000557193100438486	0.8050025105835791			1.261637306489517
2.444296667787642	6.222625486804707	5.1309581812483	1.542782208751319	0.6384100897885265	0.9768994357687165	0.6671635386561611	0.6633764227880655	0.3613184158861356	0.2522006677462276	0.2742920704264669	0.3256944852053306	0.3994491518434476	0.4938993662906788	0.9214638370279058	0.2016668102361153	1.897214906349551	0.05361130258365199	0.0519057729727161	0.000557189995347199	0.8050262773055517			1.261637329798491
2.452486453835212	5.861954345898659	4.893648758493348	1.453645858095358	0.5988966790337168	0.9199408163944753	0.6344097924498263	0.6524677038198629	0.3553574443545744	0.2479387981343292	0.270882151423268	0.3231789221903348	0.3974419959509858	0.4913807883945853	0.9175498888123537	0.2004997596500127	1.892884289136035	0.05361517259051773	0.05190987564714929	0.0005571898478937896	0.8051474613056118			1.261637358263994
2.460676239882782	5.873025796450614	4.844582254085616	1.452790766731666	0.5809666295615293	0.9326498571217612	0.6184923255158367	0.651826083497794	0.3499173509475592	0.2473676021379551	0.2676247487398243	0.3214877764402152	0.3971242059474521	0.4907489331010518	0.9163615480450389	0.2003449098446872	1.888412944606841	0.05362146744093717	0.05191657934754628	0.0005571923425223851	0.8050799597862766			1.261637373589559
2.468866025930352	6.043540169505368	4.988231701875565	1.490956573734872	0.6059548451273076	0.9426315454124149	0.6313785184801471	0.6513708363454475	0.3519324185126974	0.2463737926395366	0.2685164643832668	0.3226476951172808	0.3971852077875518	0.491132375550093	0.9166003098299309	0.2005546377665067	1.882870751056169	0.05361962616236302	0.05192010457616568	0.000557193429868753	0.8051170106032973			1.26163737833685
2.477055811977923	5.962312529030823	4.837659407539367	1.461130839035597	0.5553154846761603	0.9067120210167002	0.6192797595072062	0.6475935327176334	0.3486109745531752	0.2423040903503417	0.2657374139186274	0.3216943281714214	0.3964588542824156	0.4903006973357198	0.9154017035467595	0.2002901015261868	1.884469326844278	0.05361465243676201	0.05191232263632147	0.0005571909815758829	0.8051711844247923			1.261637387261249
2.485245598025493	5.986962833264974	4.752093367426381	1.406348046727443	0.5444929942448703	0.8935963223373903	0.6186718480919715	0.6471964390825476	0.3499589484386845	0.2414885513988731	0.2655331837494815	0.3210364200205312	0.396402111558093	0.4903631698074885	0.9162984795522374	0.2003251701230778	1.893925986713015	0.05360847931891553	0.05189703336138662	0.0005571876689531999	0.8051053270426184			1.261637421201276
2.493435384073063	5.93642523025584	4.813339545711611	1.418784425749925	0.5742114845415258	0.9086488597947407	0.63250725784665	0.6490728495510125	0.3533999679744735	0.2421655878265694	0.2663390871542753	0.3206918714058983	0.3963429966930999	0.4903921631112117	0.9165887350821827	0.200436869234259	1.880823931943497	0.05359998872911841	0.05189085984232947	0.0005571878834781938	0.8051369746148659			1.261637460140644
2.501625170120633	5.859031123165571	4.732570403778773	1.455632832345161	0.5713922096692506	0.9100623365419457	0.6333611165268649	0.6500893464380149	0.3536671860598234	0.2433305783213779	0.2687967486445757	0.3213055568728321	0.3971785419025611	0.4901427961812832	0.9165195007664528	0.2003826962725507	1.868323462702411	0.05359672833314169	0.05188981507171199	0.0005571902064962317	0.8051707737538215			1.261637480941331
2.509814956168204	5.744180237430355	4.610998368828443	1.335240752036163	0.5523789165480351	0.8643507040153726	0.6224905008983431	0.6415568088815007	0.3495329942312568	0.2389709113912294	0.2673029604685873	0.3209242871435021	0.3971170966151944	0.4897677650650753	0.9168214673878581	0.199948941303805	1.874879399189924	0.05359806207837177	0.05188430731831897	0.0005571903670883439	0.8051085740912456			1.261637491049421
2.518004742215774	5.872889653769839	4.692848533924981	1.362506997935325	0.5648195096826034	0.8914894987744223	0.6266987274691711	0.6450886282798924	0.3503958331620254	0.2399356284369794	0.2679864838281715	0.3221464294972658	0.3976307490498074	0.4911745566846679	0.9180611129306269	0.2003885280189902	1.890890263744226	0.0536018670575947	0.05188422332373553	0.000557187927513939	0.805029473498295			1.261637529594427
2.526194528263344	5.916552751863184	4.83970498812149	1.412542614131107	0.5705159170625939	0.8967351927837844	0.6255171046069523	0.6459242376592007	0.3526543278816068	0.2421131689421724	0.2687799475095424	0.3228327268624142	0.3976442801613235	0.4908325748205237	0.916724042826492	0.2005315578619852	1.896185942433959	0.05360789078908772	0.05189306684697759	0.0005571864836934357	0.8050908115647549			1.261637599148049
2.534384314310914	5.920997872139427	4.936299937500406	1.404779944427956	0.6041202213353483	0.8922707126534594	0.6364826069005151	0.6472853191672135	0.356387256073688	0.2430248260068536	0.2711675146180063	0.323417983157611	0.3970007481360045	0.4902733119732057	0.9162447665992415	0.2003737607306822	1.87984856597777	0.05361457397508887	0.05190053157441745	0.0005571883455236934	0.8051096461189375			1.261637638888198
2.542574100358485	6.161635060174702	5.151738557487369	1.520817310429196	0.6669101523257128	0.9586472659025564	0.6631541143336122	0.6646329895454217	0.3634738717357792	0.2512535817131056	0.2770285959240623	0.3263474658837835	0.3991938461039332	0.493070319667151	0.9196124345127288	0.2012764054826074	1.876685600634138	0.05361723971015987	0.05190604700176978	0.000557190778559939	0.8050296662390884			1.261637649006899
2.550763886406055	6.24429107015734	5.0326545524564	1.560756387965734	0.6157879714283048	0.9564178989791249	0.644062840806926	0.6562498217018027	0.3554700132735782	0.2476126165811046	0.2721148639319861	0.3250273326793807	0.3988756065420648	0.4931589361745362	0.9193546354530223	0.2011908850442539	1.887359253654975	0.05361334322635357	0.05191102253326132	0.000557189316125114	0.8050365937036674			1.261637641514231
2.558953672453625	6.168113033076817	4.968195900390561	1.485944989586495	0.5993681224253333	0.9239509280306679	0.6404729059382027	0.6522223535168215	0.3556344244264393	0.2451058005574237	0.2713585945670272	0.3238676057828635	0.3977534956022478	0.4915449148537871	0.9177442870391447	0.2009007967636519	1.896217866050248	0.05360960363129782	0.05190798275035674	0.0005571868713355345	0.8050302007455487			1.261637640322729
2.567143458501196	6.055185335102387	4.995179040664943	1.43385782098767	0.5798115504082241	0.9047385205051367	0.6328781666661958	0.6499214575987402	0.3555341384203059	0.2433407313062742	0.2696789100630203	0.3223377028229833	0.3969543463947916	0.4900787023989564	0.9171319438961044	0.2006887254475497	1.892485418649151	0.05360922310476035	0.0519048510547658	0.0005571881417967923	0.8050273420390204			1.261637662713683
2.575333244548766	6.024489877546786	5.010273693120767	1.438422842903404	0.5758962235205997	0.9091681910461044	0.627348134946934	0.6477647896079136	0.3544939148258176	0.2432727241905412	0.2691924286568074	0.3220353342025242	0.397064643475724	0.4902212339293848	0.9178273390166026	0.2007015582743553	1.890244417725679	0.05360981842148391	0.05190969075778944	0.0005571907752811487	0.8049573645360267			1.26163764963447
2.583523030596336	5.940451576512881	4.788869517436413	1.40833078773513	0.5561456075370144	0.9003399758462846	0.6249183340524246	0.6490632335561354	0.3556088164913733	0.2448089758637941	0.2696415048375103	0.3224575501031555	0.3978197945025155	0.4907062584247163	0.9181284810998646	0.2008343219251624	1.902024603583685	0.05361459267426171	0.05191828604684824	0.0005571900504096879	0.8049102932037494			1.261637643090352
2.591712816643907	6.077866987770511	4.791390868633955	1.451882452605385	0.5600539904952976	0.9110210680707612	0.6279462874603462	0.6497462431456626	0.3536006613525995	0.2459353193908475	0.2680191210606855	0.3228306240452017	0.3983937129093112	0.4914974536855879	0.9186548611717358	0.201092638218617	1.91126044050301	0.05361854856366474	0.05192257205836687	0.0005571869247936335	0.8049304324602515			1.261637646561395
2.599902602691477	6.298131725480509	5.093299056767898	1.597795480937266	0.6124221439681549	0.9649672748793833	0.6403721302007662	0.6502185248159518	0.3566815657959807	0.2478589500113179	0.2709554511276319	0.3240302532974212	0.3990031270639488	0.4927358550782263	0.9193568722700156	0.2015550759646626	1.913965155947259	0.05361680092736072	0.05191904780632199	0.0005571858051397782	0.8049419077988099			1.261637676974762
2.608092388739047	5.844659180551729	4.760128300139436	1.421366996149715	0.5689551453315744	0.8980070260629029	0.6266048053081076	0.6462053400243071	0.3516400805582172	0.242223531603077	0.267617272739222	0.3214488192922504	0.39679024416708	0.4895327494400197	0.9154470122623422	0.2002644578062907	1.881543025444223	0.05361698062513567	0.05190790969101239	0.0005571879558651097	0.8050023946059444			1.261637691907125
2.616282174786617	5.88806911888216	4.789692930749013	1.383905257316072	0.5728991620290653	0.8873590441038887	0.6304467573384946	0.6477160732397366	0.3502686171157272	0.2406596971110029	0.2671396718955693	0.3217619597682688	0.3966290256844318	0.489963733260551	0.916113419384208	0.2001904065236199	1.876522218155896	0.05362005865423038	0.05189443078314841	0.0005571893733292934	0.8050040299008492			1.261637692917919
2.624471960834188	6.090197828770155	5.054839254139946	1.475861282392204	0.6045677309280775	0.9540521166431206	0.6438240628135194	0.6575417310327276	0.3544361021364832	0.2451962637752063	0.2713655934122276	0.3235084748105974	0.3978620055595387	0.491943923658004	0.9183106011007225	0.200768411281015	1.889445969304827	0.05361722949246547	0.05188276403877333	0.0005571875132730024	0.8050268662251099			1.261637709099554
2.632661746881758	5.842060394616325	4.778275661549823	1.411449237311732	0.5635753676000916	0.9243931799547864	0.6289171205111461	0.6572876606196211	0.3537518469898875	0.2454879592957856	0.2694452481243128	0.322397213831797	0.3973288417972447	0.4902404619111062	0.9159216731754866	0.2002744928939158	1.898854181417837	0.05361104922993148	0.05187125002305913	0.0005571857062378711	0.8050717961608511			1.261637737129601
2.640851532929328	5.71922919114385	4.643977810226022	1.371422680557506	0.5596810496983212	0.8818537956435282	0.6281182157272854	0.6508688546968643	0.3531994606539907	0.2443205122138481	0.2690118297901904	0.3232697022677398	0.3968768269580935	0.4895494278950935	0.9145790977997735	0.2002997799380154	1.883598113610677	0.0536094321808643	0.05186504662800829	0.0005571870250419879	0.8051503269136169			1.261637762015245
2.649041318976898	5.829501646602855	4.755120640029884	1.417865176143488	0.5858293757595755	0.9166333615102479	0.639955232168522	0.6549860620303531	0.3522532273003378	0.2463139083556176	0.2685049187521474	0.3231591737845333	0.3976703083126199	0.4908645250648342	0.9159396616993341	0.2007969894949407	1.874162891768962	0.05360915461065362	0.05186717828860678	0.000557189186085361	0.8050453273382504			1.261637772360583
2.657231105024469	6.017691200855515	4.890532844627796	1.487630342137664	0.586353864179055	0.9529168684896532	0.6406002573709036	0.6606784445839171	0.3533484159622851	0.2484234406833005	0.2690471517788605	0.323153361448317	0.3983673865218666	0.4920890841255642	0.9174095699571808	0.2009069409832021	1.880609614827692	0.05361204292183519	0.05187392541649807	0.0005571890929369928	0.805020383136506			1.261637754731373
2.665420891072039	5.993680621563154	4.828570924627558	1.40048183707058	0.5696517421961058	0.8932959870147793	0.6294387062185459	0.6508262518500785	0.3538602893863985	0.2449866118996496	0.2689688019512469	0.3225643415715398	0.3973705486224347	0.4911753273015764	0.9165420315044633	0.2004382649471849	1.900138213341083	0.05361815145083092	0.05188488272357111	0.0005571870230960218	0.8051692043642663			1.261637748433336
2.673610677119609	5.934345004600219	4.725328883498429	1.363109892520099	0.548489936651813	0.8751207197503841	0.6161182406054843	0.6466657000752977	0.3503283244537319	0.243386268123843	0.2672265722907187	0.3221653946451207	0.3968000521670469	0.4905144616440805	0.916098219358074	0.200468001524935	1.901462816885954	0.05362107821728909	0.05189718968288352	0.0005571856290187996	0.8051273120851105			1.261637767918838
2.68180046316718	5.928481215916082	4.823377048341573	1.461459991481176	0.5705301440405161	0.9372804006868005	0.630917518619313	0.6526656838443631	0.3545631889766295	0.2483343446982232	0.2698732748873662	0.3235405645311498	0.3975842672083319	0.4920233369259587	0.9172345324656292	0.2012299439697784	1.888274942573791	0.05361835315826503	0.05190142002353804	0.0005571876643355111	0.805087701649526			1.261637786742968
2.68999024921475	5.966801514144278	4.765144127450859	1.45008588697819	0.5526564922348249	0.9143499076321737	0.6278811614741009	0.6504663751931243	0.3541602290695959	0.2447582094891602	0.2732225836437925	0.3238374274050775	0.3980300885839166	0.4920347090435624	0.9169213020930846	0.2008105425296718	1.890442777858127	0.05361369183019729	0.05189924265073999	0.0005571894915990682	0.8050732017457888			1.261637764269984
2.69818003526232	5.874450427514112	4.655159990694786	1.387938362013367	0.5436160472200783	0.8715926848201527	0.6140820375681011	0.6409380601142609	0.3459110074694598	0.2394640206013123	0.2664616793347199	0.3207231106092646	0.3962881144257542	0.4895577999876777	0.9150604626615395	0.1998485349541073	1.905363422948327	0.05360916608477723	0.05189294448259766	0.0005571875849293196	0.8050924413239193			1.261637743417486
2.70636982130989	5.919579855242221	4.90725482166605	1.399438027500777	0.5925416982629669	0.8777107715612649	0.6234536321288388	0.6426726841333654	0.3502791186273556	0.2411278098587008	0.2688088881934383	0.3216114407040515	0.396477368061308	0.4900376143858001	0.9154529617307929	0.2000098744031978	1.913397528797138	0.05360402392960933	0.05188475652221154	0.0005571861673874844	0.8050968968743949			1.261637758593013
2.714559607357461	5.982353351918936	4.912988847898254	1.395776251774717	0.5830863025910311	0.8895828454754795	0.6358629604418742	0.644961803904271	0.3539840961603981	0.2434796306767257	0.2686718927571941	0.3223021199882978	0.3969367081392018	0.4905306558948671	0.9160317959664354	0.200557715233314	1.913313405830289	0.05360436481139085	0.0518802381127155	0.0005571875392198462	0.8050878447866895			1.261637765464648
2.722749393405031	5.993612447491559	4.768274949173184	1.385419354783721	0.558458423914167	0.8852640662104994	0.6273402293151861	0.6435141787748905	0.3502878214034081	0.2407568193123041	0.2664346907098233	0.3213488242783745	0.3967591715431653	0.4898560718270752	0.9156307756878289	0.2005518507766336	1.901552115062765	0.05360867653321748	0.05188123741527706	0.0005571888178618415	0.8050469609901046			1.261637771982924
2.730939179452601	6.237943918204945	5.041383095472315	1.521512696629912	0.60895496494156	0.9417451023478615	0.6386863211008305	0.6522493634074238	0.3539188463478339	0.2437579897636047	0.2699235344978926	0.3230331894039446	0.3978231167770498	0.4914718652062346	0.9178490774581106	0.2011249848934783	1.891069199912337	0.05361318065735825	0.05188338923734831	0.000557187955630987	0.8049523268818066			1.261637770514801
2.739128965500171	6.232153871988091	5.07987477144573	1.610531887313983	0.6096060213709628	0.961155735630791	0.6397407397318161	0.659019212837369	0.3550844227800503	0.2478481427396123	0.2697900543187693	0.3239355840899035	0.3979581835777113	0.4930852449295417	0.9173126031173368	0.2014020478205841	1.893069775350955	0.0536142052218983	0.05188582276243253	0.0005571857725132853	0.8050012925208019			1.261637782849451
2.747318751547742	5.969638460731963	4.945019770839353	1.452809680478286	0.59987999031215	0.9196586387113798	0.6325378134915495	0.650938440816224	0.3530918330926769	0.2437949930559473	0.2688124552133396	0.3229138953023806	0.3974884803253435	0.49180353718826	0.9171347774428102	0.2008724068579704	1.89830324715799	0.05360974213007658	0.05189336511862729	0.0005571853875756871	0.8050607725718706			1.26163780021148
2.755508537595312	5.868141666662502	4.797601030574991	1.343562353636803	0.5775735314523167	0.8801201924582913	0.6235855515512726	0.6445868895271915	0.351049536598582	0.241369372402743	0.2682010906645862	0.3223814896148504	0.3971376134922689	0.4909288717647057	0.9172915759236199	0.2003310345196376	1.888863594059806	0.05360877137925578	0.05189464710077633	0.0005571878158758504	0.8050384923529222			1.261637795902484
2.763698323642882	5.973495692401787	4.760186245900054	1.367795158149203	0.5512944509226203	0.8790449888167285	0.6189069255978528	0.6433161273496706	0.3521689526264011	0.2426773473226682	0.26897260470263	0.3222833851046965	0.3975129486602811	0.4906797939242405	0.9176386505114893	0.2002329895851863	1.885260156239848	0.05360944442614538	0.05188901216944922	0.0005571897701495592	0.805083297082984			1.261637771822899
2.771888109690452	6.050681591104282	4.825142291467757	1.449008771427792	0.5749448860098363	0.9149388998417681	0.6239154031012466	0.6515278203171327	0.3516808046995081	0.2459041638536124	0.2701088507134604	0.3223367982913878	0.3974512345796093	0.4908486963525186	0.9172615794578887	0.2004217169279719	1.889336684000133	0.05361088066361339	0.0518880721305878	0.0005571884711371408	0.8051202475147226			1.261637759530634
2.780077895738023	5.942200637679527	4.868657551615225	1.425411438519586	0.6001625970315811	0.8901709998067563	0.6212758176990749	0.650217244568996	0.349490679266339	0.2472750181486085	0.2676083586076389	0.3215507836954178	0.3968666461499604	0.4903800494128096	0.9165928039069122	0.2003792935326781	1.90343926908488	0.05361239322276262	0.05189187881807653	0.0005571867720921065	0.8050024192188354			1.261637766928824
2.788267681785593	5.942235434488135	4.91665400990135	1.402963684979307	0.6004595076245436	0.8853025570323421	0.6277455755601914	0.6494967557416892	0.3536164271935833	0.248166031125589	0.2683713657739771	0.321938774943846	0.397447572223597	0.4902227917816664	0.9173157242854465	0.2007688087155214	1.886671964107868	0.05361637437891804	0.05189790883470648	0.0005571888221165152	0.8049828824011634			1.261637741614983
2.796457467833164	6.037042249886355	4.813020855464607	1.439211177360557	0.5643337903235545	0.9150020666610388	0.6274176759991106	0.6510451846523525	0.3541076336965858	0.2469590960897923	0.2705234877381644	0.3233304020841848	0.3981729412823185	0.4911472080672012	0.917423874598207	0.2011382398068634	1.877162206342191	0.05362350671591906	0.05190526809795942	0.0005571925309663866	0.8049988700642929			1.261637676951581
2.804647253880733	6.009165319843611	4.794102294490563	1.411143970584164	0.5663422702146496	0.8824147369422582	0.6278365942321606	0.6444307815392041	0.3520689773696281	0.2426370460843313	0.2680719634881604	0.3225643314347399	0.3972575084677941	0.4906575117615891	0.9173347237107241	0.2003605433803763	1.884189902857796	0.05362355820022478	0.05191224019401243	0.0005571924920459149	0.8049664476615934			1.261637613763414
2.812837039928304	6.004199550456772	4.93842924165445	1.402918805084657	0.6059742348666722	0.8766351013682319	0.6381081985138507	0.6462117834825023	0.3527121147762781	0.2424185586673291	0.2675694491741018	0.3222522383649125	0.3971814475304678	0.4908357155595896	0.918506340811697	0.2003025678402111	1.893633807165076	0.05362035856816622	0.05191429087716364	0.0005571899340424552	0.8049546972680782			1.261637551503713
2.821026825975874	6.107119264357053	5.046301411608406	1.475763941289399	0.6138099468558432	0.9018970773366551	0.6401394424317528	0.6521264151776895	0.3548673783683189	0.2451847816781318	0.2694448850641361	0.3229907334681056	0.3978607582450492	0.4922979357504549	0.918876895493401	0.201115836741633	1.877691346190338	0.05361623033010762	0.05191194445121161	0.0005571896025940705	0.8049482521116916			1.261637529175959
2.829216612023445	6.023887562680982	4.925377307151551	1.421996242941918	0.6106957718272283	0.8912799214240237	0.6407268031669443	0.6525920309084275	0.356745498335184	0.2438952796074062	0.2701758754662177	0.3226371968205878	0.3977515355756074	0.4919854969049083	0.9183674596660243	0.2012045856541014	1.846210544990715	0.05361471499424545	0.05190929387606859	0.0005571922565416356	0.8048670042100267			1.261637486203006
2.837406398071015	6.038762588563177	4.788169862944399	1.461506526176154	0.5839812174349941	0.9242188033185211	0.639421857356091	0.6539921822494813	0.3540966399276108	0.244853791295225	0.2689351669760305	0.3225858694734191	0.3980005533480024	0.4914438873329065	0.9179191236764572	0.2010632813068264	1.854170716630489	0.0536143042702498	0.05190961745430146	0.0005571936794030961	0.8047592951231212			1.261637425513783
2.845596184118585	5.998552384107092	4.802950386070284	1.511179087774262	0.5716749962681181	0.9481146675117457	0.6374078175494257	0.6553790250711066	0.3542857149705163	0.248605015504278	0.2678277514658341	0.322996763257245	0.3976207796025567	0.4912437039045918	0.9172936488216267	0.2005473530315542	1.880032775096521	0.05361569762719922	0.05191499574505514	0.0005571916483501471	0.8048048034885427			1.2616373792142
2.853785970166155	6.08645763290521	5.050164299659194	1.543503758159935	0.6070748438883474	0.9529048275973606	0.6486079025142002	0.662040101630366	0.3609267469891853	0.2513048586322908	0.2715595504191212	0.3242828410648715	0.3977712179212803	0.4917540312551796	0.9178120315675615	0.2007645352177201	1.876342284375523	0.0536193536898919	0.05192206898002819	0.0005571901814636146	0.8048285172763752			1.261637363995702
2.861975756213726	5.99769591343548	4.883528400591028	1.422156539541211	0.5907104692194197	0.9149457263817673	0.6317399457939168	0.6516189733630359	0.3542250323024644	0.2463558498575182	0.2736066345396464	0.3234728836633496	0.3970828096271848	0.4905487877619998	0.9165273137676274	0.2009447291839488	1.849131808385145	0.0536228016474478	0.05192743371928128	0.0005571919615923161	0.804824447837323			1.261637350660895
2.870165542261296	5.925936529538643	4.797010333728958	1.365701449338579	0.5838173948675462	0.8841129980045457	0.6285616496188015	0.6440950223351737	0.3517565956992287	0.2412458414664478	0.2690746749727411	0.3220742791660728	0.3964284952415248	0.4898724279047739	0.9161265762821685	0.2004244955039428	1.853558101804943	0.05362470270936628	0.05192758105868812	0.0005571946459623191	0.8047797849196192			1.261637310917146
2.878355328308866	5.935553461248483	4.832774714673779	1.368994581745924	0.5843194834934435	0.8764828483319073	0.638188081912021	0.645835914250892	0.3534174301299344	0.2418052524489818	0.2688671336658773	0.3227003734807857	0.3967298454487562	0.4902124213223668	0.9164094597574937	0.2002143687685749	1.882562291408507	0.05362132018781627	0.05192258609815471	0.0005571947357688571	0.8047779168740192			1.261637267184777
2.886545114356436	5.808785431307241	4.764660919156871	1.313965524450596	0.5563771839049639	0.8632557706054989	0.6292588585123514	0.6453243017495194	0.3537311273156878	0.2431126751412568	0.2694056130351293	0.323049677793733	0.3975327558361635	0.4898895606587822	0.9168336300333535	0.2002081716063479	1.895495689271793	0.0536136491804857	0.05191786337025697	0.00055719270818021	0.8047398652846798			1.261637243011756
2.894734900404007	5.71299470258598	4.756504542174743	1.316098951718676	0.5508125680315531	0.8669936551604404	0.6227227609549878	0.6448483504537074	0.3525911342366793	0.2440519484600748	0.2682349111121565	0.3221332198254954	0.3974540940771275	0.4896763447612716	0.9170703309810909	0.2003716989632206	1.884968843904526	0.05360434924350809	0.05191300350576056	0.0005571925199392098	0.8047314955189847			1.261637221149268
2.902924686451577	5.68880382270932	4.618316619107532	1.274567164735921	0.5393133754446572	0.8384834688736558	0.615611426154737	0.6380330575176425	0.3504841678660988	0.2398122687044656	0.2671385127426914	0.320904533611848	0.3958920741316504	0.4888082301648966	0.91418369047874	0.2001089913236531	1.878284146088893	0.05360191886708571	0.0519088112033463	0.0005571956523480605	0.8047796642442367			1.261637178229174
2.911114472499147	5.802300082135585	4.663464883373867	1.314565439664163	0.5490170531511306	0.8466397242635489	0.6182264142021795	0.639381115789615	0.3526148926077125	0.2400691811975675	0.268289243321649	0.3221130631523209	0.3962458354357338	0.4896112089259735	0.914811082472521	0.2002413620650179	1.878854555186236	0.05360506895283876	0.05190602349160463	0.0005571980397787009	0.8047116105063762			1.26163710536885
2.919304258546717	6.010323002934948	4.857413088028019	1.44608695880194	0.5834966741128217	0.91380452763391	0.6321106450968166	0.6527329889022714	0.3575602593468634	0.2448894753511461	0.2714664405529917	0.3243771235947704	0.3980717281745131	0.4920781493212017	0.918239476566702	0.2009344468705932	1.880044795008289	0.0536090097651913	0.05190667497333728	0.000557196821313492	0.804675285846261			1.26163702857968
2.927494044594288	6.143035641713511	4.923106617878205	1.435222044886135	0.5934580092171414	0.9051629311360526	0.6403090505921119	0.6494252490171737	0.3556360460458133	0.2437425301171522	0.270056181156937	0.3225382696220772	0.3977364885011007	0.4913126143815743	0.9188314371690839	0.2007938572970691	1.886388768485121	0.05361923804539661	0.05191080164622286	0.0005571950597659871	0.8046333567761477			1.261636987991633
2.935683830641858	6.062560224280944	4.841507841770419	1.397282664272636	0.5693321588664594	0.8699261949366548	0.6226409066382409	0.6420999500096832	0.3466977357253033	0.2403340410296053	0.2650853976489013	0.3203764704344039	0.3963405489601185	0.4892445638646443	0.9165881913594665	0.2003879753185717	1.872981975792807	0.05362795399138081	0.05191452915268233	0.0005571966946978592	0.804673107538959			1.261636950479648
2.943873616689428	6.079509072598602	4.996527727135686	1.434544997091884	0.590415335172454	0.8886502735685166	0.6288958894966983	0.6469472468363969	0.3507313639927364	0.2436769722702006	0.2675018997086209	0.3216597777450843	0.3969435199805421	0.490299717631703	0.9172787477340723	0.2007187278195832	1.868165306450261	0.05362610770887864	0.05191391162806665	0.0005571994132192252	0.8047222893512325			1.261636894537015
2.952063402736999	5.894636834875707	4.970771529523963	1.410902278008812	0.5890034305540759	0.9009302537504023	0.6280869228257259	0.6448846815696976	0.3510629347907432	0.2427355205575752	0.2682380840304997	0.3214739257144306	0.3969005642164907	0.4899246344866779	0.9170455979692044	0.2000062064351955	1.875801573086364	0.05361822956418409	0.0519078594094023	0.000557199145813312	0.804701941776283			1.261636818167466
2.960253188784569	5.87971598951936	4.882660556346776	1.409665983126215	0.5675057980785037	0.8960702598328631	0.62410002782227	0.6428750971501442	0.3505561461982677	0.2425558402152184	0.269488622454946	0.3216686808876792	0.397319641984244	0.4899558187222514	0.9178146085074727	0.2001712026968148	1.89293787890232	0.05361205496591777	0.0519068161910592	0.0005571977797309156	0.8046438756842662			1.261636751337427
2.968442974832139	6.18972271460963	5.077846778657106	1.469018937525049	0.5926851443686894	0.9298915152046875	0.6376450725319801	0.6495600093927868	0.3568473059447464	0.2451968467319362	0.2715595090040614	0.3230237040710571	0.3988468903659119	0.49235032057386	0.9211296143033681	0.2014866650533554	1.873406046939619	0.05361059778162895	0.05190850681001168	0.0005571995370834786	0.8046300572833023			1.261636682939477
2.976632760879709	6.102450972204613	4.941003271129079	1.45601211626796	0.5794368271501853	0.9199202922188983	0.6267630371053698	0.6484056745832859	0.352029663114477	0.2432086572784486	0.2676200517788112	0.322006784663506	0.3976465610425349	0.4910214833787749	0.9177528609291646	0.2007085906347319	1.86112464319616	0.053610645125538	0.05191400027947323	0.0005572033774338202	0.8047922483472382			1.261636597398961
2.98482254692728	6.076042692586867	4.889975614058764	1.47212746185544	0.5918594801112947	0.943541697732402	0.6378821551906594	0.6538814742119381	0.354650836233599	0.2460137455225996	0.2705018553382773	0.3237405694149844	0.3983953488770104	0.491873555469014	0.9179891451108331	0.2006385329564999	1.870789232248453	0.05361278368602222	0.05192129032036146	0.0005572050178616752	0.8047988799144796			1.2616365005927
2.99301233297485	6.192381439641564	5.028938445309495	1.47942137968824	0.6184250327010995	0.9609775744430105	0.6595429907120789	0.6623481245494021	0.3612328388257345	0.2510793958064517	0.2753294158348992	0.3257131077410052	0.3996307441837496	0.4938288120714496	0.9205781577660376	0.2011679021161569	1.89117290559227	0.0536158801744105	0.0519231481960499	0.0005572034669257059	0.804798117589009			1.261636417743799
3.00120211902242	6.360896084755288	5.267331065166163	1.559966003630314	0.6420685214902221	0.9707479414854926	0.6506936063747724	0.6583889362507029	0.3650414376983799	0.2558546569972354	0.279095103573335	0.3271345389926665	0.4002252635203766	0.4944653694429884	0.9215487675074668	0.2017209798737803	1.905092634400395	0.05362289591202776	0.05192145757709743	0.0005572025183055216	0.804846489963354			1.261636340828235
3.00939190506999	6.19491519078008	5.196140556183765	1.494377728242733	0.6200427059209246	0.9395813059848327	0.6366698934787289	0.6516801270048003	0.3585612438809209	0.2485425329905799	0.2742234455810377	0.3246543549485706	0.3985595508469107	0.4919746078699198	0.9196240496200391	0.2012908925359095	1.883128503546571	0.05363168600673428	0.05191635739652071	0.0005572049046477419	0.8048978811987845			1.261636246012636
3.017581691117561	6.065494431155583	4.958386543449215	1.45085564255269	0.6067643338959917	0.9147430488069539	0.6329852854978542	0.649414584865874	0.3547022269142444	0.2455078992287261	0.272075865653557	0.3236812810879837	0.3974922303341819	0.4913644141530233	0.917910380424556	0.2007822798279558	1.870397007500682	0.05363309059015083	0.0519093400765554	0.0005572080203209616	0.8049563505808446			1.261636132612702
3.025771477165131	6.135509540044456	4.894321732015306	1.464747679493295	0.5921145822588575	0.9021176857205992	0.6291358479619661	0.647913680185667	0.3548794590534969	0.2433617494027352	0.2697236991924716	0.3229630927998355	0.3973958329988307	0.4914464549701045	0.9181397145623234	0.2007768199773686	1.872240314777651	0.05362552063425103	0.05189866267607731	0.000557208094883697	0.8049347065380177			1.261636018105018
3.033961263212702	6.147260358622891	4.965359294667057	1.444842183666996	0.5838387855998717	0.8874048915247925	0.6251726058347805	0.6435105994011194	0.3538892197312054	0.2437634930149074	0.2671840609207128	0.3219188527121425	0.397171816997591	0.4907902662574222	0.9185144901632348	0.2007845672223446	1.87952801122181	0.05361470759268926	0.05189060956758458	0.000557206705709894	0.804952294264803			1.261635924863022
3.042151049260271	5.936060675795158	4.802065669775151	1.416411689984856	0.5682411760309533	0.8885377024976304	0.6228343883906826	0.6446484230705717	0.3521786491752078	0.2439597112272836	0.2682667039767927	0.3228248630532013	0.3970051050780822	0.4908695994646201	0.9166574345240133	0.2009540200451653	1.88232067318427	0.05360717357820104	0.05189071250292263	0.0005572086983435798	0.8049559103386856			1.261635831156605
3.050340835307842	5.952655895934353	4.714458861203876	1.427707322836436	0.5648050083742479	0.9109732001242115	0.6312200398804394	0.6500540417262213	0.3527869513793914	0.2423731095446588	0.2698281147494245	0.3230572438654264	0.3969498640503264	0.4910864357677693	0.9163657818650831	0.2010346077940504	1.879698017773071	0.05360500250651664	0.05189722339585686	0.0005572141339074849	0.8049475773656825			1.261635702182413
3.058530621355412	6.047886857610401	4.934299086336456	1.499761560436176	0.6011742006004605	0.9501252109926321	0.6454957103011245	0.6546383951747599	0.3550572643618072	0.2459315189230914	0.2707535202752196	0.3235675672409269	0.3982608116024861	0.4917579887674667	0.9177923047839679	0.2010480897158539	1.884097799871995	0.05360711271142621	0.05190367478094734	0.000557216265089375	0.804968967669935			1.261635559409253
3.066720407402983	5.987000690785031	4.805701891550055	1.420282781100218	0.5794681488962649	0.9344297761989312	0.6393525779252579	0.652625417427549	0.3525620728230717	0.2455372953746969	0.2694302178582001	0.3234707127573571	0.3981455668215048	0.4912250880608591	0.9175108076739334	0.2004818219695184	1.889014380729243	0.05361336509733083	0.05190858035764328	0.0005572140208860194	0.8049513503858698			1.261635417681629
3.074910193450552	6.144727167417177	4.945049867173068	1.437206262342366	0.5903896468009714	0.9322946689781076	0.638756383134876	0.6569596374306241	0.3555529292136332	0.2470905946767757	0.2705137896626378	0.3234181925987688	0.3983099327529876	0.4918342202153327	0.9186923775219978	0.2010392004887139	1.877384675403384	0.05361696087939002	0.05191319966191572	0.0005572135658769129	0.8049743877754901			1.261635307046229
3.083099979498123	6.280935875454533	5.183858332712355	1.546496692288147	0.6214528386292736	0.9510996977139068	0.6423279738049184	0.6609515934062908	0.3585263545960847	0.2512609789071755	0.2730194217673678	0.3246447051839907	0.3986244359704593	0.4926037650265608	0.9187184701116899	0.2015007872166093	1.864295973245637	0.05361838783399162	0.0519188008802695	0.0005572176738329994	0.8049926092078408			1.261635156342055
3.091289765545693	6.245598962998986	5.259302002552098	1.582579148867931	0.6489106413626482	0.9636203403822086	0.6517397225675986	0.6577333599583874	0.3585670996543119	0.2460677275760692	0.2727510196348126	0.3241988644400378	0.3975057630561725	0.4919931960682543	0.9177278191702009	0.201209894038309	1.872575823616438	0.05361683715388126	0.05191873753544608	0.0005572212276236493	0.8049547334719922			1.261634991644222
3.099479551593264	6.223782217309904	5.251041827397593	1.520511214871886	0.6325385364985735	0.9395616443699847	0.6399281068403335	0.6533230801522794	0.3581999048555647	0.2459392239613524	0.2732440485069338	0.3245982747400458	0.398012114411209	0.4923935093635486	0.9186863111871924	0.2014557888405913	1.888000029004782	0.05361196842174185	0.05191526438485478	0.0005572204453352633	0.8049626436632115			1.26163483753772
3.107669337640834	6.010293776771851	4.988473419296277	1.455976344965	0.5947020218699287	0.9125240458593792	0.6282778827937928	0.648544240159075	0.355786111125752	0.2492739740755339	0.2750525722246366	0.3249612894820746	0.398729131678538	0.4923933707257226	0.9190906680734016	0.2012143910902651	1.891857226495091	0.05361029603002369	0.05191310692938587	0.0005572185273351995	0.8049489057240385			1.26163472713197
3.115859123688404	5.944892831569073	4.935739614110139	1.444967726824493	0.596777519767001	0.9039913207340697	0.6305520039799919	0.6480135221981465	0.3562386909776359	0.2450899873626012	0.2726391217174342	0.3230944503256974	0.3977037124029995	0.4912903616042676	0.9179539193985806	0.2008932778556304	1.88202738149142	0.05361195379461769	0.05190739053232422	0.0005572202508292828	0.8048846041642282			1.261634623596579
3.124048909735974	6.22741225862387	5.076530565985196	1.505061531401239	0.5877758762026651	0.927197145016707	0.6361991281647643	0.6512074789846233	0.3547736808506968	0.2455494492033698	0.2707615849043695	0.3227878733368748	0.3979155489145083	0.4917366931728337	0.9177949360846579	0.2013222797271574	1.869984604067414	0.05361767057736682	0.05190680802881265	0.0005572245636373879	0.8048779475039768			1.261634494560672
3.132238695783545	6.136114895354697	5.12771412244739	1.481451199908224	0.6013443443575799	0.9087043622461632	0.6284216831677013	0.6499765232601886	0.3529753165184412	0.244844594428264	0.2693845881647088	0.3222461527370291	0.3974398654096901	0.4910170422301982	0.9174806360508249	0.2008444164351365	1.872894127655638	0.05362188165658153	0.05191194012594471	0.0005572268026998419	0.8049403934167567			1.261634344770605
3.140428481831115	5.899413916707621	4.899489230076051	1.368400270872737	0.586592265299375	0.8682689388097014	0.6182980685514432	0.6450266296568923	0.3505458051318012	0.2433390842899986	0.2692066630163721	0.3220468153584658	0.3968689085740125	0.4898234385607108	0.9170689894882957	0.1999798874294471	1.87956927914316	0.05362630210722468	0.05191592378469036	0.0005572256696874076	0.8049036014137428			1.261634207103184
3.148618267878685	5.871360256829884	4.726629500181128	1.342265405898974	0.5488657587624843	0.875090316080483	0.6144155149635621	0.6452441065014255	0.3504266616899785	0.244307652303898	0.2707557893591689	0.3228190356787938	0.3969207021685123	0.4901739150718457	0.9168363027013697	0.2002479580229402	1.89442487846663	0.05362925794570651	0.05191830237134135	0.0005572249889761024	0.8048975065245165			1.261634106622518
3.156808053926255	5.815358684352171	4.724563044349162	1.357246258002929	0.5621191624567602	0.8926446358226152	0.6203814810009212	0.6469379149102972	0.350689182349135	0.2417970958238621	0.2693770268695291	0.3226568684121372	0.3966163679222481	0.490668618428131	0.9165214179312483	0.2006423111791989	1.883424218355541	0.05362457234974803	0.05191495460226613	0.0005572285294899839	0.8049197020684359			1.261633986508365
3.164997839973826	5.843249532040683	4.867951274403512	1.40889866413081	0.5933253458704211	0.8987396332291193	0.6412859046132159	0.6498959649143529	0.3550936626288365	0.2431970864764009	0.2697823463102803	0.3229487680385216	0.3974837037068728	0.4914888688245247	0.9182034777778916	0.2010877964880263	1.879732849916805	0.05362096973340932	0.05191024183303294	0.0005572329675223608	0.8048899730873352			1.261633836302584
3.173187626021396	6.0991160019671	4.927092592569408	1.49231288509252	0.58161710809696	0.9313006694132557	0.6352552990165862	0.6527965675953197	0.355133045158635	0.248357291344698	0.2698676190126315	0.3231733000392091	0.3986924237998327	0.4920423961333388	0.919298912981504	0.2010704390437462	1.887030946552756	0.05361822637076084	0.05190478795408602	0.0005572329424125392	0.8048811690989798			1.261633659025002
3.181377412068966	6.172414290548502	5.075827410655781	1.51517992762406	0.5958498448332068	0.9408839801050489	0.636062049612502	0.652461196159265	0.3542709836789056	0.2499030613248672	0.2701886987622897	0.3233022613641207	0.3983373317289043	0.4919930403254611	0.9196005701876767	0.2010118666764788	1.89511537220582	0.05361380644930683	0.05190123284947293	0.0005572325708732879	0.804910305829472			1.261633481478767
3.189567198116537	6.033708699660211	4.927835842763394	1.429111488941666	0.5687986315558271	0.8947004342372122	0.6267628304390556	0.6473667083464242	0.3532934449816912	0.248498796545254	0.2705856265618074	0.3232740672473494	0.3973676767857983	0.4911783430156987	0.917799736302239	0.2010808372096951	1.882916582734951	0.0536107253142999	0.05190958121247922	0.0005572355091449306	0.8049321815315279			1.261633339546312
3.197756984164107	5.846675721594562	4.713786264763016	1.351607259443559	0.5462797867069603	0.8708839558468791	0.6165933324945322	0.6405185056030095	0.3491175109127872	0.2424858808241256	0.2665953187418718	0.3212044237250957	0.3964916054745418	0.4897364615140607	0.9158084445051318	0.2005616931074572	1.878074053052234	0.05361703568430654	0.05192431965631421	0.0005572393220452519	0.8049571961580418			1.261633174103605
3.205946770211677	5.946215514269725	4.837471755855148	1.408809596938706	0.5746156413735544	0.9057829047087023	0.6293082640031507	0.6451797285600255	0.352963409611648	0.2460813421397962	0.2686882250429014	0.322474762856487	0.3978037437396582	0.4911187564701835	0.9172877605247897	0.2007539028391348	1.88980202233968	0.05363139843507906	0.0519377551366839	0.0005572397900929575	0.8049464029852433			1.261633018075582
3.214136556259247	6.151272240981637	5.079368548452286	1.515841810668682	0.6127198494850312	0.9436546673882663	0.6444619689291209	0.6545669584391276	0.3596920204072434	0.2509584252698048	0.2732099404717434	0.3250934419677725	0.3989130263619026	0.4932751197477315	0.9199022560339517	0.2012535752673051	1.904310788828754	0.05363661094756013	0.05194420652177437	0.0005572376930201317	0.804867635391073			1.261632864674771
3.222326342306818	6.053776486708746	4.875444267884078	1.434731422285345	0.5714394380433198	0.909078893790837	0.6225168893559911	0.654031632760912	0.353475347799143	0.2451830098108483	0.269423627777856	0.3229696983675805	0.3975394989266191	0.4915869482565325	0.9177434448012527	0.2011429814305437	1.901186168899188	0.05363508563592807	0.05194725291465112	0.0005572383591588979	0.8048739323220037			1.261632730611814
3.230516128354388	5.950840668000951	4.722283174333112	1.372568962560386	0.5519113653630415	0.8873734686914414	0.6197368050699097	0.652395557445101	0.3508201438357987	0.2434681742659217	0.2687965263823182	0.3223999479500305	0.3971364685287453	0.4907246720245691	0.917095355789997	0.2009355663246181	1.880030562281345	0.05363111331142301	0.05193994956640594	0.0005572424336619486	0.8048517797785978			1.261632585009186
3.238705914401958	5.976818107133013	4.737546884211541	1.388989314810159	0.5586502820266219	0.900257482865479	0.6368386915783484	0.6559869331431594	0.3553256273988542	0.2457764064895343	0.2705713394555382	0.3235559596283255	0.3974637261964234	0.491179299152337	0.9181531515175221	0.2008609181150518	1.875366334510536	0.05362813786529386	0.05192916645759728	0.0005572452244806502	0.8047977916314358			1.261632432705651
3.246895700449528	5.955406642753926	4.748727108421019	1.366333007657389	0.5630026416149571	0.8985643646248437	0.6449008242104876	0.6512225265685583	0.355699528157629	0.241834316241597	0.2682519038526195	0.3237975631889006	0.3979658517365895	0.491521869228754	0.9185142924748136	0.2004713067688156	1.880852292688041	0.05363006459824644	0.05192585648261868	0.0005572443111762612	0.8048016284449717			1.261632310367899
3.255085486497099	6.100817050025513	5.10966155823499	1.407026744206409	0.634243258026607	0.926454519373431	0.6662622030182824	0.6540323042117033	0.3597718777301425	0.2442267345369426	0.2708473019413821	0.3245605055279434	0.3988551785971505	0.4925006310155746	0.9204097537331895	0.2007226628780072	1.898229785434307	0.05363327299878477	0.0519204840694063	0.0005572435918288216	0.8047632947839787			1.261632202010071
3.263275272544669	6.18846862992426	5.34076165407586	1.482583173374522	0.669010248839031	0.9297927293684073	0.64648835696851	0.6507320763405199	0.3594013811506679	0.2472713367739635	0.274496191483602	0.3243467516102187	0.3984002930465891	0.4920200385661832	0.919609577524273	0.200953011970515	1.88183778093091	0.05363483013557024	0.05191589211227865	0.0005572472693782256	0.8047555666814078			1.261632062100428
3.271465058592239	6.113497715144244	5.129563323258397	1.515070264221072	0.6170611348392498	0.9417955535745829	0.6360769529958755	0.6509351872086447	0.3580523726081653	0.2499493793873726	0.2732275384476042	0.3244926223658142	0.3983483945783502	0.4918099468843464	0.9190700587314876	0.2008958490911613	1.872285595532592	0.05363475776539654	0.05191871100814478	0.0005572525110985394	0.8047222993878675			1.261631894531633
3.279654844639809	5.984395412026628	4.936150742683968	1.468387533205741	0.5969442756817447	0.9292276712276903	0.6292257547737583	0.6504931041978186	0.3577765417924935	0.2448865246118375	0.2729289176972143	0.3233404928712787	0.3974049408192217	0.4908948679581744	0.9169621146224621	0.2004818551650603	1.879523846404834	0.053636361663164	0.05192812095454892	0.0005572533017308971	0.8047602443175518			1.261631722391799
3.28784463068738	6.108762208288662	5.003701358905618	1.462312818103358	0.5940604236911842	0.9199946697417397	0.6271346544365597	0.648717511425302	0.354811092004476	0.2427391129974278	0.2709030576150476	0.3230901802135189	0.397530236973869	0.4916079495678682	0.916788109263407	0.2005754000483002	1.896853834960448	0.05363831665252809	0.05193303265292978	0.0005572507029130983	0.80488038202623			1.261631571058959
3.29603441673495	6.209987883765553	5.065877614567529	1.432087329123063	0.5965877055579509	0.9092854085016208	0.639316799294266	0.6503676400074471	0.3562055159510223	0.2455770439831064	0.2706449474621304	0.3233398532250488	0.3982789788845708	0.492230608287525	0.919550557568998	0.2012040821518004	1.901214995840901	0.05363655033741394	0.05193430826925028	0.0005572503143973392	0.8048912433239241			1.261631465218001
3.304224202782521	5.882632912723917	4.84350269889348	1.356892655181291	0.5741030970762836	0.8951532645061568	0.6396024542714909	0.6507211776421153	0.3561280268722606	0.2492969109284012	0.2706439290661811	0.3228169375632977	0.3983834659654605	0.4910793662608912	0.9194382171495222	0.200980521495622	1.87419941146068	0.05363102155313051	0.05193408787049909	0.0005572542647113143	0.8048129386295164			1.261631339704069
3.312413988830091	6.054942678410996	5.043976416399238	1.439078953717499	0.6033650528656885	0.9232078459130658	0.6403065437848254	0.6522385334806224	0.3565289237393487	0.2508512863384367	0.2712579809130921	0.3234357950607524	0.3992399091683509	0.4919648249920539	0.9196879653552865	0.2013606438958951	1.87038049745082	0.05362757389758593	0.05193087927858415	0.0005572571530275586	0.8047493495061705			1.261631183802241
3.320603774877661	6.069564485725309	5.029891143601449	1.432484742758202	0.5934481441196968	0.9119173253016492	0.6251118971682824	0.6467418354946647	0.3506735390236086	0.244472731886254	0.2692447320632422	0.322644959430328	0.3978632669720442	0.4913145075253529	0.9185257839399562	0.2010455944864227	1.88109905756734	0.05362920703470928	0.05192562384049765	0.0005572559833216297	0.8047642770907811			1.261631026102643
3.328793560925231	5.995674474455018	4.977932613042249	1.422245203967071	0.594944749321101	0.9095890999213445	0.6260401681737974	0.6485888412836049	0.3499000586315422	0.2428516849601221	0.268165294235828	0.3223688084492977	0.3974537324017679	0.4912029997062261	0.9181074861631593	0.2009086267348645	1.895444093875119	0.0536333605904047	0.05192583991398194	0.000557255299165304	0.8047628956045985			1.261630927961033
3.336983346972802	6.011134762044658	5.069333239731655	1.415199383706432	0.6238510112230115	0.9108995157918518	0.6402698807388367	0.6505184235953357	0.3546355621413644	0.2457803945193539	0.2698943510578172	0.323174521147408	0.3978450846319121	0.4912152743746895	0.9182523342459217	0.2011549936113956	1.886367717250785	0.0536394512856249	0.05193435553372422	0.0005572582100902643	0.8047315790463122			1.261630839818332
3.345173133020372	6.055044774207937	5.097130554666943	1.426324265331299	0.628911792922656	0.909536629246292	0.6415547340981791	0.6470698723703874	0.3548212638545472	0.2456619138276135	0.2693537057459316	0.3228205854324825	0.3980410730881204	0.4906355751293553	0.9180991713769757	0.200895727280254	1.865787923195522	0.05364425040686546	0.0519436975658944	0.0005572615104052197	0.804708316159205			1.261630728056464
3.353362919067942	6.158246689022638	5.070708643567666	1.496413915548384	0.6222322379292877	0.9269170839194204	0.6464027958612174	0.648438966701672	0.3585780506483502	0.247463754081001	0.2704137798215398	0.3225300441948259	0.3978397887530603	0.4913555160723938	0.9187838325914212	0.2010449260334549	1.856369638266544	0.05364769822088386	0.05195505248711919	0.0005572616254030672	0.8046867713149253			1.261630605785714
3.361552705115512	6.319289946528342	5.147671844306837	1.605512299138056	0.6274373105857985	0.9729568696522346	0.6573533339826602	0.6577386963934587	0.365124901467161	0.2516757001619241	0.2761511274511246	0.3250954049466279	0.3987931806525347	0.4929861912652067	0.9202069147966231	0.2015430386064792	1.867502137277391	0.05364533416090659	0.05196416644657888	0.0005572601799978716	0.8046938011766467			1.261630493468799
3.369742491163083	6.227027556304377	5.09814163491646	1.557192662093482	0.6279408831987388	0.9737616749292681	0.6559664014768102	0.6627764098750694	0.3630892986812741	0.2523171302362774	0.2771948071882704	0.3264720664444924	0.4000202954611332	0.4938507401076155	0.9219017841258429	0.2019501929130697	1.888127080350928	0.05363788144829358	0.05196751062281809	0.0005572612260504532	0.8046920046862348			1.261630385916468
3.377932277210653	5.897925569862461	4.779202565879342	1.413397314694599	0.5735239734672605	0.9130224718382361	0.6369944242565165	0.6520882197143198	0.3548328258341398	0.2489016537653179	0.2717600935479671	0.3238344700317496	0.3987449546865621	0.4921228664765829	0.9192785211831771	0.2011874997729632	1.875205080967871	0.05363246613155761	0.05196436382345218	0.0005572650147030558	0.8046952620159425			1.261630263550551
3.386122063258223	5.75930167768685	4.705286468841453	1.37122556056996	0.5598259365176401	0.8864399281933149	0.6318184672716335	0.6461846263186016	0.3553772052430085	0.2481917643135814	0.2707478300713773	0.3239182968310409	0.3985100008872207	0.4918265376412231	0.9184522729632182	0.2007653055729489	1.873258593448276	0.05363113561523893	0.05195522227270405	0.000557267504373027	0.8046950621073929			1.261630126938971
3.394311849305793	5.713395332306784	4.742945199660155	1.369447087979266	0.5676286965624505	0.8863271402247824	0.6326059868375993	0.6463245140654355	0.3563858229416173	0.2469929024710207	0.270228359368088	0.3237982247164177	0.3988109937441147	0.4915911684187727	0.9180102870083261	0.200276931120743	1.87711490674249	0.05363285792704555	0.05194887178238999	0.0005572665805546726	0.8047344700571898			1.261630000258828
3.402501635353364	5.847753550625085	4.84237700737537	1.445736818494287	0.565236904622156	0.9021560345218241	0.6336759287375436	0.6489253039364766	0.3584731615979319	0.2453012720197696	0.2711302902443189	0.3240086085753358	0.398749630265255	0.491903592073654	0.91749365946092	0.200444734213346	1.887369394058486	0.05363490737212839	0.05195081700135426	0.0005572656669810988	0.8047574449714768			1.261629896899935
3.410691421400934	5.993619908205829	5.055282882116052	1.5068035596639	0.5899767483899832	0.9281634354217406	0.6431209687897815	0.6527645319633836	0.3630011106085439	0.2444275413770997	0.2717811274900864	0.3241307972194176	0.3983263623095202	0.4925643333759465	0.9185596729613593	0.2011856948395737	1.876050215487391	0.05363715354640124	0.05195101772691996	0.0005572679314784676	0.804713064813134			1.261629805340233
3.418881207448504	6.072801909786625	5.191378023220469	1.485892120192644	0.622445371724095	0.9293046964117715	0.6524681399794311	0.6567781062218674	0.3625613646778628	0.246518881356555	0.2717232679116949	0.3237061780061964	0.3986157940250772	0.4927482920791802	0.9200750524934854	0.2016205588548381	1.862235473666806	0.05363659766369822	0.051950948016268	0.0005572713995936573	0.804715412856759			1.261629680299229
3.427070993496074	6.084726025103067	4.968124157482547	1.451641965724356	0.5902985822474761	0.8954146700380922	0.6311827716777985	0.6522653022260092	0.3564524163407142	0.2463816935627421	0.2705739979482242	0.3232222995806639	0.3979571962684803	0.4919694387399509	0.9185148697087833	0.2013388635032871	1.867913878453832	0.05363473445398943	0.0519533899477424	0.0005572723708933067	0.8047764592939274			1.261629528456295
3.435260779543645	6.154228862983742	4.953410112327462	1.486684864085467	0.5780548859035174	0.9133883955034854	0.628668134482708	0.6505954210581855	0.3551785680189244	0.2460776031230535	0.2706204228900347	0.3234215424335173	0.3981005219693808	0.4920127837837839	0.9187242451361773	0.2013245158664234	1.881530920609473	0.05363374754968027	0.05195519574540276	0.0005572711522457317	0.8047717870088528			1.261629402070543
3.443450565591215	6.588735118152969	5.214796791635758	1.683105521489468	0.6222417777435955	1.030547192163191	0.6538999153287819	0.6648940742844338	0.3650671307269064	0.2560322195141088	0.2768757385220887	0.3261630088881943	0.4006413557201172	0.4953589576146774	0.9231363752458505	0.2026876747545118	1.899485498781772	0.0536315571675213	0.05196213951773646	0.0005572724411927889	0.8047173404883627			1.261629300093001
3.451640351638785	6.622680851670089	5.319971062923519	1.62607029412073	0.6696396028662435	0.9532692409810423	0.6620763261281908	0.6540013680577825	0.3672107695922741	0.2504961460562162	0.2781514605893803	0.3257577746805353	0.4000611692700977	0.4940226689257538	0.922888019617636	0.2026834086615858	1.891133000118665	0.05363714073598557	0.0519739393175869	0.0005572762693211143	0.8047740762857795			1.261629176587499
3.459830137686356	5.992448432046471	4.946858820426918	1.424392365924643	0.594781369058087	0.8891692398228753	0.6352689167878421	0.6429453071037321	0.3579282391396419	0.2419568293354243	0.2692678599158664	0.3219427128932703	0.396900367134626	0.4899675597627884	0.9167039276779747	0.2007515013390895	1.891623504678431	0.05364598743302753	0.05198646667565051	0.0005572783638285031	0.8048784751486042			1.261629027733347
3.468019923733926	6.038491013698263	4.894724751995155	1.454333102627793	0.5812020633546682	0.9003108705360855	0.6307434537015061	0.6468475398158104	0.3564821477277985	0.2434709429747769	0.2700102311598656	0.3223412338770485	0.3969792404145507	0.4900777480427532	0.9162769212859505	0.2006749835018296	1.900349707665726	0.05364840065074365	0.0519933514284277	0.0005572768825603306	0.804850329403791			1.261628910421698
3.476209709781496	6.316495162273695	5.021715783499209	1.453789823754041	0.6048327364382191	0.9238429599285449	0.6429078231057961	0.6541260604190104	0.3579475348711925	0.2454373286915304	0.2732559750023364	0.3252040939114312	0.3989326146551944	0.4930148194685866	0.9193243824319189	0.2014622943279678	1.907399000269599	0.05364995327714783	0.0519947978943202	0.000557275759612956	0.8048378818742424			1.261628812314714
3.484399495829066	6.250129189624189	5.178518992737335	1.46708341079318	0.6240615042748302	0.9346615289440029	0.6368943055258828	0.6554036937552759	0.3590903777363709	0.2462549654031122	0.2723709824339514	0.3247560185602569	0.3985872181284346	0.4927902797554956	0.9194240629043932	0.2014357196422236	1.893796073923853	0.05365025509081284	0.05199489544040421	0.0005572777009649396	0.8048978385154689			1.261628713819999
3.492589281876637	6.161631093523877	5.182832577338919	1.565007427465913	0.6162710178243459	0.9645792391792192	0.6350977157181386	0.6599880278228127	0.3597555640050873	0.2515642741069485	0.2727999299621656	0.3248426457880126	0.3993035454345208	0.4927083696992538	0.9192182613790614	0.201325762636658	1.876700625871855	0.05364473215427	0.05199088623093177	0.0005572801331981677	0.8048643581317533			1.261628611744191
3.500779067924207	6.017126421206179	4.991955113688491	1.45324130085454	0.5963972683987163	0.9121002963719371	0.6354223371312631	0.6538270164162777	0.3562816638732924	0.2487584196356996	0.2719946906972343	0.3248628540775958	0.3996081397462911	0.4925952630490073	0.9189903330494668	0.2008021173665087	1.87310557520547	0.05363703705493222	0.05198357039517312	0.0005572800191739656	0.8048943222536011			1.261628517570913
3.508968853971777	6.012521216818591	4.867699432422742	1.421884499426619	0.576935562569035	0.9065646087088	0.6228289599595479	0.652044850682329	0.3534188676543736	0.2467977549422788	0.270266169233476	0.3234648680949121	0.3983038663604638	0.4919494614872377	0.9179080755266881	0.2008471047999175	1.88467006702456	0.05363736760376978	0.0519816170139623	0.0005572785793513156	0.8049182769273154			1.261628446473623
3.517158640019348	6.060967521097116	4.827185369753233	1.420770396296307	0.5641211258760347	0.9040914137660844	0.6194119129634685	0.652379877818536	0.3523510521982403	0.2462570853536788	0.2688307466796476	0.3221799493730176	0.3979769946166694	0.4917735037913253	0.9182886243926857	0.2012153875555369	1.895785292627206	0.05363846682868186	0.05198499261846958	0.0005572791495006753	0.8048286545320218			1.261628393140981
3.525348426066918	6.092079478256332	4.850711612437073	1.451369660660503	0.5789997865119606	0.9300734012179125	0.6283930595675608	0.654865039096059	0.3545872594292764	0.2473439552386472	0.2710724174683268	0.3235122399818716	0.3986136107965738	0.4928006861481802	0.9194707947058499	0.2017452734278914	1.881407727862786	0.05364141470009499	0.05199008667736139	0.0005572821111548716	0.8047597754638345			1.261628335178805
3.533538212114488	6.117467768756525	5.009635359911133	1.459289003058456	0.6065465493202464	0.9438161522250885	0.6418927274029613	0.655535565153336	0.3602101888863652	0.2456819620811901	0.2756953925971186	0.3265933783199642	0.399447886680998	0.4938584832282144	0.9201878617103861	0.2017962365686994	1.875733009664059	0.05364953347098056	0.05199885665297183	0.0005572834735171534	0.8048096970409134			1.261628270552861
3.541727998162058	6.029826668628752	5.00087524278679	1.402005389735772	0.592499337306855	0.8965746429135436	0.6352273928352679	0.6503608322107663	0.3574126491015157	0.2447844059110559	0.270697733687007	0.32370456392625	0.3983243032098099	0.4919056026556979	0.9180144814866938	0.2010172237520317	1.877138836083581	0.0536522045870271	0.05200701473736426	0.0005572811324091574	0.804865411640912			1.261628209829739
3.549917784209629	6.044107529667976	4.874418619282054	1.468651416507245	0.5753628379776036	0.9215957526823989	0.6326882933245764	0.656406399526737	0.3579109882231868	0.2474332546431513	0.2710790316122636	0.3235771531257347	0.398388385672551	0.4917992250218636	0.917930164541908	0.2013144610605004	1.887649682753972	0.05365042939966053	0.05201217107709235	0.0005572792217495434	0.8048444942159017			1.261628187879094
3.558107570257199	6.250593382381994	4.958792238656053	1.583103668347359	0.606794132973596	0.9716502284450318	0.6492211011142013	0.6627577395906352	0.3620575284393488	0.2496459135885924	0.2793642415346304	0.3266424505557037	0.3994233584668943	0.4940052429834303	0.9192949505605744	0.2023160434198344	1.879095683216208	0.05364424419753248	0.05200855131952509	0.0005572819526709927	0.8047348302947065			1.261628146146655
3.566297356304769	6.279817993599401	5.102185692869606	1.514110082094032	0.6162652289944298	0.9380031389110927	0.6464159398364701	0.6591260730181752	0.3586232063014889	0.2484398647308484	0.2742246526173812	0.32571706277303	0.3994208075543327	0.4941990868975923	0.9204144736730897	0.201909609926389	1.874826654564277	0.05363560595278213	0.05200220874731396	0.0005572846528158569	0.804712573768427			1.261628088811073
3.57448714235234	6.213998250477384	5.024897978853001	1.484106052738274	0.5989809500517579	0.9321236294485694	0.6423906549843281	0.6605228688572824	0.35740782744858	0.2500554266030658	0.2714438960879983	0.3248797169889658	0.3997164656908467	0.4936796342876552	0.9205664373170195	0.2014461099117761	1.886135929287284	0.0536327985931605	0.05200513335151066	0.0005572829734302885	0.8048026063530331			1.261628054193356
3.58267692839991	6.12546362663555	4.872723243821478	1.477488773624506	0.5871772514540364	0.931870147726243	0.636235960358964	0.6583434841659348	0.3579774768833984	0.249312989413831	0.2713682035159073	0.3235332495880728	0.3984725427701	0.4926581530469268	0.9186688693558318	0.201204719949751	1.899113075402485	0.05362947394372215	0.05200751193816164	0.0005572799085706366	0.8048724825786613			1.26162805726509
3.59086671444748	6.082190712742265	4.902048708389868	1.443964268764653	0.5873340670657268	0.9001519121574555	0.6167836591255701	0.6458495768621407	0.3509818628158593	0.2431039917640927	0.268422680721455	0.3218326155033612	0.3967655011761676	0.4905066080125762	0.9168703096731523	0.2008435103397541	1.89843302096009	0.05362561041738197	0.05200595184583565	0.0005572801961546726	0.8048809334433029			1.261628067406435
3.59905650049505	6.123644053684901	4.97026604828845	1.466341695891383	0.6129196675744841	0.9133271366294055	0.6290275494251131	0.6483701454554752	0.3521852144420672	0.243469435568368	0.270068147396418	0.3231057404715949	0.3977100907116574	0.4912170214053574	0.9188515532908401	0.2011029376517453	1.888933765212369	0.05362946057728678	0.05201313977122933	0.0005572826761638276	0.8048389393173804			1.261628063145639
3.607246286542621	6.045373651840421	4.871731473298416	1.431099574250892	0.5969895983266988	0.9270068364304924	0.6502749800124783	0.6588350338260628	0.3585662260138326	0.2461998306686936	0.2723721642844237	0.3247267451874746	0.3991904183888431	0.4928728087974234	0.9201373751740213	0.2011367488163635	1.874446788586435	0.05363771176425898	0.05202831541973069	0.000557283055014193	0.8048205008649713			1.261628050428659
3.615436072590191	6.056170212294633	4.859462767644313	1.396145244989127	0.5776246212317958	0.9160546717553425	0.6388934889855293	0.6566488020137491	0.3588398438313068	0.2458313439996876	0.2718368747737948	0.3247152270032447	0.3993157446964187	0.4925330592419578	0.9202239575425321	0.2010190547214979	1.875670854195441	0.05364657882544242	0.05204107721633333	0.0005572809400516126	0.8048031624219686			1.261628048349998
3.623625858637761	6.253455554186929	5.095851153479955	1.500386982323255	0.6002168910111029	0.9424733195513031	0.6424721544328162	0.6616720643602425	0.3592923773143462	0.2500612206501411	0.2731191205169934	0.3257628941856112	0.3999398267942544	0.4936406022533593	0.921051712475439	0.2016641601439467	1.901085151124972	0.05364973000991842	0.05204805543407126	0.0005572798465441964	0.8047512891860421			1.26162806657454
3.631815644685331	6.307200791446984	5.301981192644992	1.648870546575304	0.638434961920926	0.9807546520006899	0.6588567325920094	0.6646311698019715	0.3620139268063299	0.2529253816467079	0.2761259455984877	0.3265924058750531	0.4002459364679953	0.4951650750669426	0.9220170558745081	0.2026958818673821	1.894850039791837	0.05365328037433378	0.0520475311302727	0.0005572813451936685	0.8047121987851436			1.261628092730946
3.640005430732902	6.197320440417113	5.334831135451253	1.571020830271959	0.6282342293029304	0.9545178496968549	0.6459033650851234	0.6594174954576993	0.3631390831471336	0.2515354915287389	0.2763598363903099	0.3257102796342336	0.3997971735459622	0.4937529663370797	0.9213323105490802	0.2020122327694997	1.883701322080976	0.05365558499458777	0.05204311638854559	0.0005572825172176695	0.8047010822289843			1.261628109047468
3.648195216780472	6.172597266152709	5.327459976890061	1.541239530259551	0.6237842034220928	0.9555289318657739	0.6450810220019658	0.6596526015028932	0.3633648550004125	0.2529483449791498	0.2763211285130888	0.3260490019128753	0.4002168076055547	0.4933272094541319	0.9210828998017448	0.2015208567689332	1.882118619859167	0.0536512592244192	0.05203796053710475	0.0005572805626785799	0.8046000301582064			1.261628120675772
3.656385002828042	6.288213598511624	5.364336236468806	1.621737652952522	0.6732815644807369	0.9951410151794756	0.667818218281757	0.6680152576383795	0.3682706165402859	0.2561147035534421	0.2784855763541783	0.3274837414849626	0.4017986038353058	0.4952888805998218	0.9233964861309657	0.202202601884179	1.890265460194082	0.05364942056174243	0.05203372023778566	0.0005572776829608568	0.8046250628520752			1.261628148025825
3.664574788875612	6.184904425756814	5.192762628458827	1.541975098899552	0.6309849302254026	0.9527673694762668	0.6539301439623096	0.6603857556806479	0.3618493607444139	0.2544409834090651	0.2744347666453443	0.3263566168422822	0.4011920649708423	0.4945247889108367	0.9228616061673174	0.2021794634310187	1.886638469406568	0.05364856276739133	0.05203695642098903	0.0005572771199840908	0.8047091968232233			1.261628218308757
3.672764574923183	5.934419514329708	4.950784507805491	1.43684050723545	0.5785816113052248	0.9056199445082523	0.6335891248429782	0.6518227024905314	0.3542682072689034	0.2508040400098077	0.2715753923557426	0.3254180614458759	0.3995629293381096	0.4928549395283141	0.9200825376952726	0.2013895183075251	1.862510681203256	0.05365118691266624	0.05204816783978662	0.0005572789312388827	0.8046781202600501			1.261628265892233
3.680954360970753	5.994221370167818	4.930327316633403	1.451180433495946	0.5784422002745981	0.921769324278739	0.6337282202502814	0.6536971516001959	0.3548473556089936	0.2503678511568674	0.2720962469689768	0.325408305451294	0.3989816578193831	0.4928077027830624	0.9199966959333074	0.2013101113720878	1.866714912281119	0.05365435853372929	0.05206411471813904	0.0005572789459263318	0.804639220999279			1.261628299290064
3.689144147018323	6.103003738601827	4.950740886752014	1.477260526915792	0.5874031623237863	0.93559914155672	0.6397498731980075	0.6550741431754676	0.3558250158424305	0.2488829743575203	0.2729600035327034	0.3246235597394959	0.3990788620820399	0.4928881984066816	0.920273848983991	0.2012343751556298	1.884630980633763	0.0536560560148069	0.05207098183829237	0.0005572753084962614	0.8046302475888208			1.261628373971731
3.697333933065893	6.213768599987237	5.084077935337802	1.497751365795537	0.6335048057871506	0.9446044100100597	0.650234677972153	0.6565233587224774	0.3568455276573829	0.2471125506667328	0.2736674819907642	0.324610831080436	0.3990227617650938	0.4933461379866184	0.9203167974424443	0.201541276635465	1.894721460612155	0.05365306501801241	0.05207004359584896	0.0005572725786848263	0.8046324708111761			1.261628493379742
3.705523719113464	6.411778393829165	5.331023102352775	1.584045627099331	0.6691416199087381	0.9863259397258103	0.6593430389762662	0.6582294819855588	0.3593371343129522	0.249188256046275	0.2747567448672772	0.3257468537339582	0.3995152484859157	0.4944661739587243	0.9216584251874701	0.2022487584992534	1.878644694145726	0.0536505725193085	0.05207640355654033	0.0005572737147322808	0.8045363951296114			1.261628585164422
3.713713505161034	6.285400716423428	5.29473251636405	1.6186512827848	0.6500035745490695	0.9661620538151556	0.6580433134049178	0.6585646398984103	0.3618306811536725	0.253474704136256	0.2775870010001797	0.327172000367013	0.4010840966706408	0.4950843853215354	0.9224796510556789	0.2020445463385075	1.876412343515457	0.05365414331499711	0.05208068752749732	0.0005572747545727845	0.8044471738299567			1.261628657802951
3.721903291208605	6.192140986101997	5.179397243952208	1.487533616032263	0.62988120529537	0.9382067955300353	0.653256891099932	0.6580769276365117	0.3597199614285621	0.2479556628957252	0.2754368594570359	0.3261482358332179	0.4002397809820078	0.4941031249521461	0.9222965052690772	0.2012281339763128	1.880229951159552	0.05365513367527894	0.05207959475997503	0.0005572720030595529	0.8044644567502812			1.261628757775775
3.730093077256175	6.218735638264029	5.099387124253118	1.471975145967386	0.618558457206177	0.9411662528124901	0.6567536614344296	0.6583250412560151	0.3614901807283776	0.2461484175318912	0.2756972162980906	0.3257510825016106	0.3995397442798171	0.4937598926664824	0.9218605382603131	0.2011252037279518	1.88528910833198	0.05365907247288871	0.05207882377426759	0.0005572686825771588	0.8045077497902114			1.261628871391193
3.738282863303745	6.191648229220834	5.045719604658236	1.545148307923343	0.6097582562790561	0.9503667244247972	0.6580479148531746	0.661913946233613	0.3642581927258463	0.251109780402953	0.277327384719745	0.3265632555153823	0.400052524464137	0.4943752944604162	0.921623046421409	0.2018553163899492	1.881804212276005	0.05366331046704747	0.05207950129501429	0.0005572688502301649	0.8045073719704495			1.261628974469201
3.746472649351315	6.140400410034943	5.058512538338698	1.586194927445229	0.6159279136258853	0.9612727544749945	0.6568841235944427	0.6637051869733607	0.3589322769538542	0.2509725012322635	0.272541721223887	0.3253533351294129	0.4003239773753345	0.494398919004461	0.9216389586127458	0.2019944486734526	1.870725839643847	0.05366327868002193	0.05207904262074441	0.0005572707333447863	0.8045014388167784			1.261629066908523
3.754662435398886	6.184720668659511	5.056617938920641	1.491072096679358	0.603504858978795	0.9371561626899253	0.6456121748492332	0.6593463299564201	0.3564227805822686	0.2469501106772005	0.2704042700680795	0.3242532115209742	0.3996046378337572	0.4933058350488589	0.9217448237859528	0.2015196470243159	1.863651103249333	0.0536626514522516	0.05207427801762676	0.0005572701493909453	0.8045059136849213			1.261629150872159
3.762852221446456	6.178737789745643	5.108808779774491	1.473283785323735	0.600235411180164	0.9342536115638033	0.6452246908837451	0.6551502108542155	0.3563195151257074	0.245008680641583	0.2699067951543627	0.3236337660143532	0.3989073998683927	0.4926379491788075	0.9211735403643189	0.2012729667189444	1.863492596818954	0.05365956882754969	0.05207274192375318	0.0005572670108246074	0.8045068465618306			1.261629235062283
3.771042007494026	6.137493100002236	5.164395699357951	1.511481143789672	0.6215817798352419	0.9489653259557314	0.6435182397697222	0.6546976132696356	0.3584264113319458	0.2470033507475307	0.2727904106179226	0.3250356339376015	0.3991868823893602	0.4927123338757576	0.9205859812607268	0.2012246721643119	1.867393917439957	0.05365432891281133	0.05207473693604026	0.0005572648707004853	0.8045345909602005			1.261629337417607
3.779231793541596	6.301479503058331	5.299163626310785	1.56314892583808	0.646380615235076	0.9606825276325441	0.6434159037031437	0.6597800619233241	0.3595696773541685	0.2496094870967077	0.276140244892829	0.3267828037807147	0.4000578672469975	0.4940393870867733	0.9215707143402484	0.2017585850842485	1.860063544415039	0.05365053993830406	0.05207400554084746	0.000557266462734057	0.8045708020671929			1.261629424444957
3.787421579589167	6.464461919183686	5.270651811728872	1.590796953544383	0.6398467936282218	0.975192991893432	0.6485363366487369	0.6639169983584107	0.3611142629755794	0.2535358394063569	0.27693507988316	0.3272681381740291	0.4008543612266964	0.4955524927042638	0.9231068848118285	0.2025464846347055	1.857776121841513	0.05365253717854021	0.05207761354333214	0.0005572683000079646	0.8045327832812285			1.261629486568686
3.795611365636737	6.585610370325897	5.347300590664113	1.658933723902116	0.6646958804164663	1.00905769068747	0.6574731304899982	0.6676137316192422	0.3662908733271657	0.2555929914623946	0.2806057713854563	0.3283670017611813	0.4020593359612442	0.4963389108196798	0.9246345523763282	0.2029579913366896	1.859915457003831	0.05366272176706145	0.05208276555779334	0.0005572657906074481	0.804433127684541			1.261629525417672
3.803801151684307	6.487173403174068	5.254811010786484	1.68574277497943	0.6602627933200869	1.037072801789634	0.6661591475403023	0.6731698470840428	0.3680089264446396	0.2550379837409307	0.2788782565758481	0.3279272247688235	0.4020465880506924	0.4966728123988347	0.9246794595831769	0.2028926663967453	1.875097174411873	0.05367236940082756	0.0520868125613624	0.0005572621505793043	0.8044444620780927			1.261629620942313
3.811990937731877	6.422825553587609	5.172801740808176	1.626752640441214	0.6283021319925204	1.008423666400823	0.6604678962642195	0.6682553051300096	0.3659767613353853	0.252050156145943	0.275323930513248	0.3267135224661845	0.4011457029233244	0.4952279422457503	0.923059670827404	0.2026292010544755	1.87490139294095	0.05367943571872321	0.05209382628849169	0.000557261753625898	0.8044849653955047			1.261629731605538
3.820180723779448	6.441275772467287	5.114751690265352	1.570135386093714	0.6073170386693345	0.9704036402365428	0.648477283154286	0.6617790929190951	0.3600047931400462	0.2475203914043281	0.2739846957830068	0.3251148890797651	0.3999455957100014	0.4937968742049396	0.9210268196226021	0.2019989296929675	1.870264219763897	0.05368153352353632	0.05209748432844282	0.0005572636328471434	0.8044213062393792			1.2616298001118
3.828370509827018	6.308014835430446	5.102125668105209	1.571921948928803	0.6070973220533062	0.9713129662175891	0.659266407728852	0.6619051816965216	0.3614176635526502	0.2492077750384513	0.2763194283837079	0.325302784763883	0.4009271988601479	0.4940891231935134	0.9227202376954181	0.2020868129654189	1.883750783289755	0.05367681389167313	0.0520950926785785	0.0005572625207929584	0.8043662975069404			1.261629877690906
3.836560295874588	6.200032154803397	5.150063880562128	1.524229578684529	0.6278354038520242	0.9357049139257152	0.655813083987384	0.6570527287277015	0.3616147815324348	0.2503985523320623	0.2747554562756553	0.3255791870824517	0.4005481756086277	0.4940957523472858	0.9228621591053917	0.2018154742803206	1.895329861625064	0.05366894471341992	0.0520836008648987	0.0005572589243152554	0.8044682014278999			1.261629964204617
3.844750081922159	6.219060679012674	5.091040491812311	1.524351500633852	0.6272511092753562	0.9473427261502145	0.6543339833050037	0.661101724465099	0.3604757169205443	0.2513588817846273	0.2724538823097463	0.3259959457662835	0.3996318984677943	0.4945719577271746	0.9221319570292993	0.2018574059439765	1.893900302540475	0.05365883838159533	0.05207081327342564	0.000557257223146909	0.8045361209410079			1.261630079498218
3.852939867969729	6.228154222993712	5.115126902923601	1.502970344993764	0.614884091978638	0.9472595262614671	0.6491557869309743	0.6607818566369812	0.3615970071992917	0.2506709183563166	0.2738795060442209	0.3256693596293948	0.3999570450730882	0.4956057332934667	0.9229332563738306	0.2028283960865917	1.872998105200367	0.05365392002412891	0.05206263119058081	0.000557257884459054	0.8044394979752915			1.261630197394066
3.861129654017299	6.076775398673282	5.025725593224813	1.38719312966383	0.6004879243797006	0.89308628932504	0.6402522500966162	0.6537122695641204	0.3601551746935466	0.2447074782088852	0.271888569196908	0.3246804652807802	0.3992517072805526	0.4941318263216064	0.9217555247195481	0.2020836648375872	1.867756363016666	0.0536595148633766	0.052059861111463	0.0005572576357414791	0.8044088078221578			1.26163030815791
3.869319440064869	5.998582667008396	5.017768273997141	1.369716956642613	0.6112826754148046	0.8928686868446469	0.6420511435852377	0.6543345498490367	0.358214937712418	0.24540163099852	0.2710029071542057	0.3246063549188271	0.3987367142656603	0.4929261057912457	0.9201837025671122	0.2014630967198753	1.868846804368598	0.05366331466379503	0.05206405929141856	0.0005572546268381512	0.8045171544043874			1.261630428995142
3.87750922611244	6.039454062552301	4.920685685197141	1.411584193806894	0.5904016947648552	0.9111917724689467	0.6379956383659021	0.655256521739583	0.3601670562041605	0.2482233808774235	0.2745824846728176	0.3251250116855584	0.3992019038580024	0.4929960781380314	0.9197617562197999	0.201544834177995	1.876643638009646	0.05366311840749997	0.05206843444263103	0.0005572509725504882	0.8045982330043303			1.261630572866686
3.88569901216001	6.166496388414146	5.007879944316177	1.509091839326685	0.6081751855705726	0.9651061396883592	0.6562536749447192	0.6618285001010397	0.3647902836864799	0.2502076421743473	0.2778439911662877	0.3271210507222844	0.4002487211239601	0.4948296252722196	0.9208751217755318	0.202294947436585	1.876594979381444	0.05366672021929247	0.05207051679819394	0.0005572504568568522	0.8045205087535245			1.261630717565229
3.89388879820758	6.208403416858784	5.193740080047269	1.574306340283897	0.6421188191600248	1.01544786110966	0.6601681972184753	0.668418153063728	0.3658647607472794	0.2520358333087243	0.278000703726222	0.3273346763227736	0.400523218280006	0.495223352349108	0.9223248890870479	0.2025087291842761	1.86982557713555	0.05366771420401078	0.05206994270107255	0.0005572532842581977	0.8044431829972858			1.261630816204864
3.90207858425515	6.271411925457114	5.258682594197192	1.562915093884961	0.6378820252616202	0.9889187023749686	0.6588033413774211	0.6675934009541239	0.3713900879658553	0.2500589776220488	0.2782021014476415	0.3271968792398136	0.4006819860449345	0.4950848014152018	0.9233648580845559	0.2024339449094923	1.87903448661357	0.05366271336969794	0.05206674610838382	0.0005572534196324361	0.804424080576139			1.261630906618333
3.910268370302721	6.474953720589385	5.170561551614446	1.601390964696051	0.6163855689589477	0.9801623100056799	0.6601264931982312	0.6677391804739329	0.3704243874538872	0.2515094018212591	0.2780444674013957	0.3289847299465358	0.4013547926913441	0.4967482562696067	0.9238322080305952	0.2029791645216392	1.895219186877589	0.05365999228846042	0.0520591802420239	0.0005572495702667033	0.8044178700592692			1.261631006467671
3.918458156350291	6.286719374380159	5.119725097027997	1.520658436614366	0.6129555145429816	0.9441498284478084	0.6547158663606587	0.6612811018729702	0.3626937614684754	0.2505023587306597	0.2747272399896474	0.3269224875357761	0.4009069326797034	0.494926290605905	0.9230233535136563	0.2025610624141454	1.881154587678225	0.05365905583777138	0.0520517451464341	0.0005572490234703159	0.8044271615965537			1.261631100202314
3.926647942397862	6.13484443386611	5.060541710425366	1.450327135835021	0.6305804672402671	0.9303355759720499	0.6623274533217682	0.6564863127565723	0.3586212167175059	0.2476896284376648	0.2718020060567959	0.3243432749498045	0.3996957173248766	0.4932685381543551	0.9216327068255431	0.2021374596713939	1.863909252146106	0.05365434605818496	0.05205014750415512	0.0005572527622356672	0.8043914478226101			1.261631140172853
3.934837728445431	6.143049451150358	5.067182300797533	1.502314427414106	0.6179224473282674	0.9484185715732741	0.6487718201930623	0.6566578950041847	0.3578634957997283	0.2467080910322456	0.2713136064795738	0.3240251783793482	0.3993169913685335	0.4931431882455947	0.9208373687326036	0.2019627717079062	1.864241431245187	0.05365937002990129	0.05205292093196532	0.0005572547265985629	0.8044423109487912			1.261631142590204
3.943027514493002	6.023849299454398	4.935004085980086	1.480752042826148	0.5933149460067233	0.9420237915996981	0.6433302610756899	0.6582467853105483	0.3573314076392075	0.2466761380441002	0.2720861548536245	0.325004564775366	0.3996389567698878	0.4936077612826443	0.9207395602552958	0.2016605790489941	1.882649727647557	0.05366924337277582	0.0520598687854223	0.000557252075478532	0.8044716241673212			1.261631149979032
3.951217300540572	5.988376443182744	4.894560406178965	1.434735523638503	0.5819191339951398	0.9258463769457432	0.6448833413417244	0.661846197146403	0.358949657505448	0.2476561087527421	0.2733487783598129	0.3252750193981208	0.3994777686867753	0.4935232454667477	0.9201882083263317	0.2015853766598534	1.89924415945087	0.05367176153502445	0.05206939774751397	0.0005572505112559147	0.8044536834367695			1.261631129985995
3.959407086588143	6.186235173957907	5.117534946412706	1.499804197267167	0.6200540244531885	0.9547286502002246	0.6565867560747728	0.6685069439394167	0.363532798205194	0.2515398411997514	0.2753909238403159	0.3259264068034324	0.4001322051353121	0.4944751442947131	0.9218121245010603	0.2020371584799086	1.902011043391252	0.0536681831563226	0.05207625694956437	0.0005572538000823611	0.8044338140482498			1.261631100301377
3.967596872635712	6.099195441506247	5.071997981145825	1.521391663341792	0.6123701256294414	0.9814284569043688	0.6518096856220091	0.666916498631946	0.3615472197289464	0.2528300654070944	0.2743877150687049	0.3265816891261245	0.4004774934836752	0.4949596091081226	0.9219057372624846	0.202139584026559	1.894295521105788	0.05366386399697754	0.0520730343178616	0.0005572577630723297	0.8044710489798542			1.261631028938909
3.975786658683283	6.053640289526084	5.015683470570138	1.462254869240253	0.6099210354642042	0.9417073174582224	0.6500039299008484	0.6617700030714223	0.3596377733019508	0.2473969454105072	0.2708100032099396	0.3243571166941397	0.3995090818172276	0.4933835728933044	0.9208729952196912	0.2015031311222923	1.881241308791901	0.05366243337741762	0.052070411334007	0.0005572577481490038	0.8045691672270341			1.26163094694555
3.983976444730853	6.072309591440208	5.024867867220434	1.44683290364259	0.6299789100438415	0.9205947044349932	0.6592999765824558	0.6566547267627552	0.3600061871412223	0.2460978572326563	0.2703355495175483	0.3240601482324445	0.3992313446128514	0.4927886485431846	0.9211335972474314	0.2015271785632854	1.886174564223552	0.05366022042609306	0.05207291889501008	0.00055725507756546	0.8045979000177343			1.261630893315406
3.992166230778424	6.002504084315765	4.990520334197451	1.434757646732035	0.6175441490090388	0.9113131245570808	0.6412773993269418	0.6537805400601246	0.3598745543151317	0.2464442716943829	0.2718507999299792	0.3242783967893611	0.3987295506524952	0.4919629807375172	0.9202672279468914	0.2013555059154943	1.896292516685242	0.05365626335216114	0.05207399941916255	0.0005572545074660635	0.8045608003231902			1.26163085787851
4.000356016825993	6.10768599139059	5.07577029072003	1.439352766620506	0.6276519933065103	0.9149573860917228	0.6453587532870495	0.6572173400415705	0.3624095438883703	0.2480410878933368	0.2733309160826501	0.3250305477942554	0.3988443581097912	0.4926443688933955	0.9209858185375305	0.2014529873353748	1.875750349296832	0.05365836934869578	0.05208013489997945	0.0005572573349555852	0.8045176967697919			1.261630803633002
4.008545802873564	6.367677260038096	5.362479210674872	1.496502878868783	0.6910614174905721	0.9544684067369729	0.6681552365879667	0.6661744675567036	0.3651285604925452	0.251227470415399	0.2750342663100509	0.3265935447536198	0.3999254520309622	0.4951155220062916	0.9225453836548635	0.201976380171894	1.873196639264321	0.05366515330492825	0.05208557269857689	0.0005572596234843458	0.8045015018515373			1.261630717021166
4.016735588921134	6.492608851115621	5.645315409777427	1.658845676767519	0.7181016574878204	0.9936879462558452	0.6898400033455123	0.6710345979128816	0.3697505159763972	0.254749315536836	0.2764392271325992	0.3274742534966676	0.4011868433195354	0.4966766532516171	0.9241297350786589	0.2026359475668375	1.887736350045115	0.05367107478946596	0.05209504982678409	0.0005572582855517196	0.8045145867798021			1.261630631797498
4.024925374968705	6.312170547528755	5.301539904003372	1.599273798207432	0.6467886223950137	0.9897839037479863	0.6756512505367955	0.6710028329833679	0.368598226263065	0.2529849538660554	0.2765996139298637	0.3279350422974431	0.400892082324786	0.4964464106260995	0.9230345502435218	0.2023740560250959	1.903420503100622	0.0536711086067822	0.05210557653916294	0.0005572566429586659	0.8045590236611501			1.261630585550543
4.033115161016275	6.126840348655213	4.933612264793276	1.396246512017435	0.5906252478946632	0.9354397139664742	0.6486247824109554	0.6595342471039493	0.3588823620560721	0.2481897270076636	0.2736756591064062	0.3256774441369658	0.4001105543208315	0.4944796977889483	0.921184269869058	0.2015904909736281	1.877547385160944	0.05366575913089517	0.0521089981000134	0.0005572594316081163	0.8045698297656073			1.261630544583379
4.041304947063844	6.081999470251304	4.908730977625864	1.38476601490381	0.6040103753100724	0.9091724729539081	0.6485045859121947	0.6532083360458898	0.3591304576950842	0.2459030892177163	0.2723557835228415	0.324481620490627	0.3996450921300619	0.4935108755812015	0.9210941456738914	0.2014044757111399	1.867815041803808	0.05366051330927962	0.05210910536061835	0.0005572640539238422	0.8045780028056765			1.261630464055017
4.049494733111415	6.159980994604338	5.093421755144726	1.502691065644256	0.6534872824414829	0.9432569116976898	0.6646752047611151	0.6601507353711761	0.3629948353791385	0.2492505515571422	0.2747285479979035	0.3258588101231923	0.4000919837876161	0.494205350318981	0.9217082786963134	0.2016809993445659	1.875501530164245	0.05365858122246173	0.05211034497926024	0.0005572636774009815	0.804611222264639			1.261630373903069
4.057684519158985	6.326031739566991	5.268829845185136	1.662795501471687	0.666973944024972	1.028150632539721	0.6680713107945636	0.6750502856450107	0.3645206774988172	0.2548411909710852	0.2771216589927463	0.3273654793565929	0.402007917932084	0.4952236732106501	0.923026053621919	0.202359098465621	1.882730215294668	0.05366163999849983	0.05211464250171782	0.0005572608108938898	0.8046068392450968			1.261630295805485
4.065874305206555	6.128201876543365	5.217785009838202	1.580615284387681	0.6450979708472965	0.9876468960004283	0.6619034140163357	0.6681277213824464	0.3638594194921791	0.2502428003850558	0.2757491018196879	0.3271932395851126	0.4010748828854763	0.4943150482905714	0.922589028420259	0.2018637106571355	1.883344664925811	0.05366867420580169	0.05212047562976173	0.0005572607073413419	0.8046630159654671			1.261630252273193
4.074064091254126	6.056366721293241	4.999244109462619	1.44359688166598	0.6195254956725595	0.9283078074994713	0.656278715102066	0.6610590431360754	0.3630235940215549	0.2476789961360187	0.2744145787230693	0.3261276491018532	0.3995256586229187	0.4934077073354632	0.9207186224924697	0.2011126194067455	1.873423362597767	0.05367897595189892	0.05213083304484296	0.000557263668740879	0.8047972062832158			1.261630185254459
4.082253877301696	6.128134844278083	5.03016406687621	1.45787397279236	0.6286763626655222	0.948696119035355	0.6589844448805179	0.6614944117468735	0.3679073547429184	0.2506696244458597	0.2814216014222038	0.3279707307308705	0.4002008298750223	0.4949308756266437	0.9211357031202183	0.2014371103685146	1.87698366808209	0.05368500046885855	0.05214052722310897	0.0005572655171388821	0.8048049041322541			1.261630094933927
4.090443663349267	6.23438907947725	5.008886822122119	1.524679824003613	0.6023231182565947	0.9616577221485341	0.6447119187631734	0.6597281166766468	0.3607184003665694	0.2496592528165273	0.2769110595778999	0.3279185866841939	0.4007768681488251	0.4959261664263944	0.9219707732777939	0.2019218253622608	1.891110436464243	0.05368563171764607	0.05214345615257257	0.0005572634601021195	0.8048203256724638			1.261630034941816
4.098633449396837	6.313977589533824	5.118667869549892	1.552293599943761	0.6182349937865252	0.9647097819364863	0.6518887626064509	0.6641163245008523	0.3638006502290719	0.2520052244842459	0.278199734461815	0.3292711334336406	0.4015819659939276	0.4967438265716649	0.9234562853963889	0.2022222978087694	1.905547031242618	0.05368262514071387	0.05214199360633059	0.0005572620544182802	0.8048433383598101			1.261629998072011
4.106823235444407	6.442775306850356	5.412812384176206	1.614971951050242	0.6793175822664782	0.9944641128664521	0.6706961683584035	0.6683402327043308	0.3739045115271453	0.2559171937603304	0.2813080866012133	0.3288816086909378	0.4020589699455716	0.4970048074103058	0.924960363584876	0.2026419143400814	1.879934459581722	0.05367747841055451	0.05214461814245957	0.0005572644432999175	0.8048545191171987			1.261629964449626
4.115013021491977	6.12037979513332	5.004916253129783	1.510285475278439	0.621805248778178	0.9561460059167657	0.650275314104416	0.6613976849252421	0.3646284169863336	0.2532266534472695	0.2755394565062011	0.3271926622254022	0.401170342733994	0.495292500476778	0.922915706993804	0.2021848134928103	1.863195335692767	0.05367528877491128	0.0521471637417029	0.0005572678532199223	0.8048150234985481			1.261629900791335
4.123202807539547	5.962354051919795	4.789370770355321	1.445206692783112	0.5738694324907457	0.9313302322483029	0.636314837940042	0.6605332366746177	0.3578331804176057	0.2507645699264097	0.2736893309809113	0.3272927173456423	0.4008322664476153	0.4950652491961077	0.9214717939404148	0.2018688872511305	1.866768012989256	0.05367132046078329	0.05214227808233609	0.0005572683078824826	0.8048415895750298			1.261629820028927
4.131392593587118	6.113023504232228	5.049259443686026	1.523921748354016	0.6241271835455865	0.9783419171210778	0.6526236598308841	0.6697794052613987	0.3618880461743454	0.2529661834805093	0.275509189201756	0.3274269334802654	0.4013384184242659	0.4961143564418798	0.9221529253509587	0.2020592187978626	1.881232085046075	0.05366736867746531	0.05214004610266106	0.0005572661479912379	0.8049128635623958			1.261629770558423
4.139582379634688	6.08101787428119	5.190877603412311	1.547925775795893	0.6657462109132292	0.9688067623699191	0.6697685882234781	0.6665725221426898	0.3670652343047782	0.2511055581469813	0.2752769970455331	0.3282202568457375	0.4008338488271768	0.4963114982848535	0.9223082223752065	0.2020450934731273	1.874902695905658	0.05367146804327735	0.0521501711197649	0.0005572657006894827	0.8049386822525471			1.261629722091643
4.147772165682258	5.981788178626021	4.94668613424129	1.439492934812217	0.6064266342598649	0.9190714370732336	0.6484471770214123	0.6633995711940774	0.3645293210736738	0.2508180874064656	0.2762807567982756	0.3286706620491185	0.39976586108464	0.4956381479406453	0.9211479115457073	0.2016490328597279	1.865864871089663	0.05367404434564663	0.05215764425359495	0.0005572691980234908	0.804984081861853			1.261629664548037
4.155961951729829	6.198173050385018	4.919968152166816	1.463238631617548	0.586640211344675	0.9404216330217381	0.6465579313781308	0.6698717680712578	0.364465552353114	0.2539024267332565	0.2780664093254101	0.3285507565384638	0.4011018641624471	0.4967776384658047	0.9234073881471598	0.20208913820345	1.874958153969452	0.05367365002078189	0.05215529578708128	0.0005572717767634076	0.8049012011140055			1.261629569153996
4.164151737777399	6.407975266945352	5.055791033725187	1.554526099119082	0.6005115540126384	0.9760551592519096	0.6570835094041724	0.6702465896725875	0.3637236524202123	0.2524942411684871	0.2750103669718457	0.3275839185594718	0.4017360686175299	0.4975418650805298	0.925308300867252	0.202680604881477	1.893118133833286	0.05367585683887288	0.0521528421005243	0.0005572694024958714	0.8048401615897357			1.261629486576755
4.172341523824969	6.343401923014283	5.255767599656368	1.554178207651113	0.6431734288534537	0.9835717061183964	0.6632743101445084	0.6716999710086511	0.3673305132876579	0.2527123317851698	0.2770865790037672	0.327970865479135	0.4020960357972709	0.4976146694253715	0.9267551688384995	0.2028222841040957	1.900033439306991	0.0536748357945682	0.05214884464613444	0.000557267620943554	0.8047582387948417			1.261629439965634
4.180531309872539	6.290675892442693	5.17386018610754	1.547465781262414	0.6307564021819774	0.9783953414004432	0.6600153301569361	0.6693320159639512	0.3684108630585652	0.2512788249480001	0.2773915688582391	0.3285930858972677	0.4023861891969052	0.496820215721533	0.9258231836235122	0.2026110252960968	1.877729600862863	0.05367116170427955	0.05214345231559292	0.0005572704584977978	0.8047639473390209			1.261629391556204
4.188721095920109	6.126767956039481	4.947312840204105	1.477960164888178	0.5928664327532753	0.9397169958881846	0.6440004696347583	0.6639910128238172	0.3645980723122803	0.2523421150477396	0.2765584633123276	0.3285423633056075	0.4020038094050662	0.4960757840404986	0.924145250917078	0.2020971393593906	1.865295191762941	0.05366878864692396	0.05213908304192175	0.0005572735665811882	0.8048359297875358			1.261629323762659
4.19691088196768	6.055086942308031	4.858368595679993	1.445296119039243	0.5986038926167604	0.9438196932820808	0.6511269232377751	0.6665008040030167	0.3669172627444753	0.2527894120192303	0.2776987420590298	0.3286429590551836	0.4020679114738826	0.4965684071273033	0.9239943863770963	0.2020500405118656	1.875176391798758	0.05366923845247299	0.05213849874199216	0.0005572729776279476	0.8047985776572075			1.261629251980779
4.20510066801525	6.114191407611483	4.956517049964097	1.460975736926867	0.6174729388730059	0.960115694357492	0.6688851967268252	0.6700610305541893	0.3697068418434022	0.2516829158984155	0.2787503969931276	0.3283850316522827	0.4013457784471672	0.4966589780707161	0.9236032399079896	0.201967600987144	1.893083975650803	0.05367364598736266	0.05214198928106369	0.0005572704198633941	0.8048420221692026			1.261629204670339
4.213290454062821	6.29013655041009	5.106956085961417	1.558604999182401	0.6296586696061607	0.9912951301780625	0.6634229307506042	0.6699214812114597	0.3684990527438299	0.2547670594291432	0.2798384065435643	0.3288294207395571	0.4017410471293337	0.4976370049051137	0.9242393125157822	0.2026964242238508	1.892459004156664	0.05367560856338965	0.05215140894198877	0.0005572710725913638	0.8048334182393518			1.261629163573448
4.221480240110391	6.356209517094861	5.176854117354313	1.582789416896459	0.6504291763012902	0.9939866500677977	0.6718846565392393	0.6734407395219905	0.3711035402581742	0.2553918375509293	0.2818971882196078	0.3305650685653596	0.4033778571324667	0.4997830073302144	0.9264236414639209	0.2035280791892341	1.878690125334537	0.05367450106292214	0.05215835165033534	0.000557274066733259	0.8047910627729383			1.261629119356079
4.229670026157961	6.329144904002809	5.132303282230917	1.479597299433311	0.6582712857607534	0.9486819283463337	0.6849513740244743	0.6718297161694521	0.3730276188540792	0.2521482552282477	0.2792155006339488	0.3297228044371408	0.4028676662089386	0.4986341418272733	0.9259208520511959	0.2027720491270308	1.878214303921573	0.05367709148394692	0.05215321596036726	0.0005572747378521791	0.8047360785049915			1.261629066749808
4.237859812205532	6.297661748139301	5.21924071483554	1.482329038452815	0.6807946982891817	0.9382935271767114	0.690421214167685	0.6648896119033626	0.3705540369502237	0.2523049334933892	0.2786376681233528	0.3291463295000434	0.402696830716016	0.4973734715489259	0.9267989054728177	0.2025414614239982	1.885084187099966	0.05368102086940759	0.05214396486430891	0.0005572722433899824	0.8046822109237344			1.261629032841957
4.246049598253101	6.273944775467782	5.11902812392079	1.503546680800676	0.6484877963722314	0.9507564888290605	0.6753542442040081	0.6690493232711118	0.370926948386826	0.2562359352624889	0.2817403212684336	0.3297190286149919	0.4028442361316397	0.4980494746644719	0.9273268703581187	0.2028965955225464	1.899524728590837	0.05367764292270173	0.05214121674308187	0.0005572705071331816	0.8047238425281977			1.261629029078234
4.254239384300672	6.358722394933335	5.093136317200304	1.513693679481552	0.6171126866136163	0.9715187350354972	0.6605826181554323	0.671551504660579	0.3723468213646156	0.2569583747811302	0.2834771889537454	0.3301455457461385	0.4028587146492215	0.4991368988782721	0.926632431366788	0.2032282072854961	1.884415947809501	0.05367180437468459	0.05214311829040823	0.0005572723999117802	0.8047455590495689			1.261629017833263
4.262429170348242	6.302476908096268	5.18034823659294	1.504444447746681	0.6165370340893815	0.9584885736099322	0.6545286572045275	0.6612812676775894	0.3638064585354568	0.2537920149954176	0.2772923681354151	0.3275243788885405	0.4013963573575474	0.496315447093629	0.9239792505216528	0.2022232701515997	1.873038958459775	0.05367157738673845	0.0521431599214845	0.0005572755474713922	0.8047889523130022			1.261628984318766
4.270618956395812	6.176924470071996	5.165309444262083	1.476685729696784	0.6207934146352377	0.935118455925493	0.6508380712584984	0.658819984062827	0.3610175534007671	0.2504189010126292	0.2750021452784827	0.326916309532948	0.4005405836009734	0.4948921815044309	0.9224248725503813	0.2016171749091737	1.876820653263367	0.05367248102694788	0.05214635831059124	0.000557275027284306	0.8048346084919449			1.261628946419914
4.278808742443383	6.176282838615254	5.13075465146011	1.501917941318478	0.6178451172613733	0.9466251169280141	0.6491222146229514	0.6694666534144966	0.3665484078046562	0.2503691676808217	0.2784231272389379	0.3288601506256836	0.401533509859232	0.4964373489635876	0.9234308472850269	0.2019598995528089	1.892843249786063	0.05367763990951296	0.05215660258752623	0.0005572712528864242	0.804803779478238			1.261628950845264
4.286998528490953	6.168926097915707	4.984655327293112	1.510047021557776	0.5854484333315791	0.9627539903240939	0.6521880228161666	0.6689062341352556	0.3629743679550252	0.2513749910484381	0.2763053952338261	0.3284892434454253	0.4021349036094616	0.4965953267836308	0.9237416157450842	0.2020932798465407	1.886928499332342	0.05368440822072199	0.05216293340465479	0.0005572712544025795	0.8047441522054768			1.261628968930058
4.295188314538524	6.241031748667295	5.071605860649063	1.626104002180284	0.5904615722247966	1.023208397293316	0.6584989330220068	0.6723024933561982	0.3666855082348492	0.2553733606455122	0.2779281937284869	0.3299862355040769	0.4038934618580071	0.4980146969523886	0.9250719599971847	0.2027221429822333	1.871363235061847	0.05368564108802561	0.05215653001646913	0.0005572744746015882	0.8046495052704762			1.261628975970792
4.303378100586094	6.234049182823117	5.112134925751083	1.640251418706478	0.5953363480417646	1.021109146111878	0.6507266803049655	0.6719600296702197	0.3690074300696299	0.2554270688954315	0.2793773463065455	0.3306361806041037	0.4037702597194307	0.4986637047874174	0.9263432121101171	0.2031268015033429	1.876235197090911	0.05368328380559871	0.05214665527411019	0.0005572751425219076	0.8045898219560106			1.261628936865276
4.311567886633664	6.000789270336923	5.010604476428171	1.505118982093909	0.6034050260423476	0.9807416442286836	0.6516706566080233	0.6668241590499162	0.3686663974422056	0.2543480966673563	0.2801267486219209	0.3305096946240872	0.4030408170572178	0.4981651772382514	0.9255391780014784	0.2024904841230127	1.885696398745001	0.05367856733965863	0.05213780203634721	0.0005572721742836432	0.8046551183122193			1.261628939151983
4.319757672681234	6.106324370316317	5.273295336213478	1.576730197037998	0.6453990826811651	0.9883088149820102	0.6574471209506766	0.6662972758147223	0.3695756429964044	0.2565723631311904	0.2793996970021956	0.3298268505351002	0.4033012700369559	0.4983149771420969	0.9261404307594582	0.2024416191572891	1.903602360863057	0.05367493537420483	0.05212596444240013	0.0005572702931391643	0.8047052515747153			1.26162895802956
4.327947458728804	6.084141417483164	5.051168080609097	1.54392418573527	0.6179864298073324	0.9672665911949372	0.6523711382100305	0.6632152196791982	0.3664450572069693	0.2553502102953335	0.2777083083759366	0.3290421468928705	0.4028531796880676	0.4973194029538896	0.9245661330511069	0.2023257992287641	1.876752917136119	0.05367081455983526	0.05211450789396806	0.0005572725237947578	0.804714058959919			1.261628980337948
4.336137244776374	6.104574006524726	5.067242779395515	1.54793856658485	0.6525071087249169	0.9727055094433072	0.6695221878318925	0.6686407343487272	0.3713169377706913	0.2572606164140109	0.2807820358959301	0.3308032992556235	0.4036973245207666	0.4982805465300907	0.9257689048225373	0.2027965066873978	1.866368580472904	0.05366597723927904	0.05211036897771264	0.0005572747406443038	0.804723545606129			1.261628978594618
4.344327030823945	6.079981058289795	5.148635691391398	1.492458600123375	0.6505023174613154	0.9482992831947525	0.6607876798476559	0.6708562377867139	0.3670895299903789	0.2563251110371917	0.2771618779821972	0.3300168764569071	0.4030267618928588	0.4978919713934164	0.9253232204685051	0.202589098482589	1.872955068652826	0.05366345550309241	0.05211157692394282	0.0005572738756116336	0.8047970122596898			1.261628960199828
4.352516816871515	5.924059800138169	4.89715106562883	1.405723667885016	0.5987637901080515	0.9167943662667412	0.6371689920271972	0.6617207742792574	0.3581311940910849	0.2521237215332867	0.2737802413635553	0.3270703620129596	0.4010568130892462	0.495851827176346	0.9224315412118058	0.2019404076268371	1.879445461161432	0.05366252237559677	0.05211277923677534	0.000557271849783732	0.8048247560999632			1.261628964000631
4.360706602919086	6.138655760507033	4.926195493615873	1.427165502562786	0.5788940388058802	0.932106644957633	0.6367159942939072	0.6631529747737902	0.3603807815991451	0.2510659073119606	0.2757315885475845	0.3276296621362573	0.4019511784736127	0.4966317780675116	0.9241208311880544	0.2024408846163864	1.870996996143406	0.0536606795795987	0.0521093936736035	0.0005572719555843961	0.8047665464455179			1.261628980973976
4.368896388966656	6.338943543276779	4.965007742435947	1.471745668392789	0.5855457538651062	0.9420922460514807	0.6452142928196135	0.6663991938493657	0.3686097624964657	0.2554700713933747	0.2782955106836186	0.3296632765233414	0.4033094277937658	0.4984262080497094	0.9257040699524696	0.20305203741661	1.870049637049408	0.05365566978778458	0.05210542993218698	0.0005572739264958621	0.8047130548161752			1.261628983363671
4.377086175014226	6.258877016698842	4.987785212597169	1.480070570494846	0.6113137032004854	0.9318245774312597	0.6496197031142686	0.6609922398778344	0.3636727374475204	0.2526265023317597	0.2742242656444618	0.32772171835182	0.4020143187362158	0.4967395015980043	0.924379988870826	0.2026939766276755	1.879995591712856	0.0536519532002242	0.05210023653079314	0.0005572742662063568	0.8047144046520468			1.261628976093151
4.385275961061796	6.055441621261181	4.815940723820872	1.422130315874903	0.5868646510090152	0.9162477635917351	0.6416789582010163	0.6554759454765177	0.3578721003939714	0.2472125845939172	0.2724289943541163	0.326332638809477	0.4008825220492576	0.4954835488548398	0.9224564131046922	0.2018922098060964	1.889162896141647	0.05364970756451624	0.0520922431742878	0.0005572715617272801	0.80480692689883			1.261628973781351
4.393465747109366	6.038923568850176	4.858928740933628	1.454036010985716	0.5768700098380638	0.9464759676562929	0.6420247097145997	0.6585273271869847	0.3581418453329555	0.2494184031488041	0.2744945244976608	0.3273175626042018	0.4011113452321449	0.4963499323540004	0.9223392226219399	0.2019312802328123	1.8909423682933	0.05365193902524495	0.05208946134008741	0.0005572693886813034	0.8048578035158271			1.261629007525095
4.401655533156937	6.177735830011899	5.008590717600628	1.540934385448097	0.6008525084037466	0.9807319913454404	0.6526944288896324	0.6667708155064012	0.3643756132628973	0.2545415243819725	0.2772428569370036	0.3286954666764115	0.4023497176600064	0.4977145910160208	0.9236257380975899	0.2025343579749606	1.872509842908703	0.05365847685662326	0.05209146786331346	0.0005572711548847925	0.8048031034886297			1.261629037893819
4.409845319204507	6.345515835163456	4.976158987934308	1.585903067041821	0.5952274197549383	0.9906795288985185	0.6503705965007984	0.6716576448894576	0.3680230784014096	0.2565346030408498	0.2794476712066703	0.3303068364734075	0.4036442328352779	0.4995080865749603	0.9259438011954437	0.203389186324366	1.871313045274668	0.05366182423566861	0.05209773411490046	0.0005572737324269539	0.8047371265040031			1.261629042763702
4.418035105252077	6.245632955480267	5.001527476936217	1.553003486186742	0.6046243952554269	0.9801732586969649	0.6510736820216264	0.6645401611248344	0.3651342605329603	0.2523933963127008	0.2776595348872822	0.3301817637229782	0.4028045572561757	0.4985170674733329	0.9252908836329307	0.2029251686465337	1.877758396057364	0.05366955414421073	0.05210900936680872	0.0005572718541998565	0.8048148418561073			1.261629060881003
4.426224891299648	6.171814940541786	4.947908430745267	1.534064312312499	0.6247831147778484	0.9828982119935341	0.6624547912812597	0.6681062609186468	0.3641907028861031	0.2537646917783598	0.2762858277577374	0.3290282963598254	0.4023256666336045	0.4979304906784138	0.9245743900788731	0.2025672764097542	1.895770316657972	0.0536763487305224	0.05212062296916858	0.0005572690882407613	0.8048465442370125			1.261629094625806
4.434414677347218	6.206888781268505	4.940771245698167	1.556084893710782	0.5965789607619092	0.9834255190641998	0.6576676082867861	0.6734534494408272	0.3652696738703423	0.2588971250958474	0.2773368494312392	0.328570904056974	0.4029539872641616	0.4978105736133859	0.9252264865402429	0.2030402165966493	1.894719846013169	0.05367831555713313	0.05212197670253121	0.0005572698959369849	0.8047898385552957			1.261629135070425
4.442604463394789	6.099428111705852	4.954621955595007	1.500220074094879	0.5957814613570676	0.9377206347253599	0.6445999785202097	0.6624277434640826	0.365297526199455	0.2562447569123052	0.2778145687764927	0.3284830466337199	0.4031668346813347	0.4970987574740278	0.9251672940336324	0.202773761278119	1.885666365295224	0.053675312887413	0.05211227280974427	0.0005572714749449572	0.8047343569138722			1.261629172092574
4.450794249442358	6.064758828997269	5.024634689398903	1.446278893021309	0.6306568305324636	0.9368650045996874	0.6524688349510867	0.6616218367283347	0.3667556457273836	0.2545173875155484	0.2802847730689105	0.3300415341003537	0.4029446229277219	0.4977450608248645	0.9252888821313721	0.2025825074023621	1.886870787860835	0.05366974410905791	0.05210525704205334	0.0005572706676034858	0.8047807560897997			1.261629192986217
4.458984035489928	6.231291202588115	5.197298135097823	1.511557723513946	0.6339405726643624	0.9639801063732916	0.6588042681175278	0.6665623340147934	0.369115038354931	0.2553492596961122	0.282942322613559	0.3313555594396444	0.4030649076561967	0.4984483231164242	0.9257955132052803	0.2029897470657211	1.894176907136143	0.05366955474175433	0.05210201041189816	0.0005572684084587061	0.8048689367671117			1.261629214824367
4.467173821537499	6.319921972128563	5.227963357849284	1.588522872386284	0.6462326875821003	0.9926425470542236	0.6709974202921086	0.6729181633637255	0.3727160869940626	0.2573250443144705	0.2807273983734294	0.3309909936517116	0.4036994448557404	0.4986609451623094	0.9272969205208811	0.2030853217295129	1.896308186501417	0.05366993735306181	0.05210179156542134	0.0005572686436569179	0.8048351448183804			1.261629228201668
4.475363607585069	6.154164297739437	5.070532741448133	1.517026468343125	0.6340241352059655	0.9792702028523474	0.6613549886922336	0.6697195046302776	0.371204140902919	0.2554961875198037	0.2806023934392413	0.3308702649177646	0.4029817847956471	0.4979182204885933	0.92567349789932	0.2028691452034511	1.864661887788029	0.05367248205552695	0.05210690758220392	0.0005572717776994935	0.8048026620110058			1.26162922572396
4.48355339363264	5.98804256641715	4.878253124382485	1.482740255749915	0.5992590739999963	0.9592798954662077	0.6424503838856429	0.6656016263719798	0.3610434911614587	0.2534726788460238	0.2771050904147981	0.3299596565820566	0.4020175092082844	0.4969190112026347	0.9230768757429443	0.2025043315350605	1.862370548854178	0.05367493868020659	0.05211296975953284	0.0005572736392992336	0.8048762830339827			1.261629208805546
4.49174317968021	6.133396486929089	4.947181389953092	1.500702064560171	0.5963689293432515	0.9579914316529893	0.6398075623332005	0.6672682294215849	0.3582237682269497	0.2543408787833296	0.2750221018939524	0.3285301673625541	0.4017349839802599	0.4969182216373073	0.9233395892105727	0.202494824615803	1.877200919819704	0.05367682451076395	0.05211161340990869	0.0005572720006774461	0.8049224031078298			1.261629193048582
4.49993296572778	6.233198043401652	4.96103043699433	1.482981278092498	0.5944274491548509	0.9408057538073217	0.6513928251889174	0.6674136334076981	0.3653352136802683	0.2541664053597817	0.2788546897552894	0.3299772828441565	0.402339492656184	0.4981624289847629	0.9246645478865884	0.2031304340313056	1.882860166580049	0.05367317873042025	0.05209850632132603	0.0005572702520894458	0.8049356450726957			1.261629185046267
4.508122751775351	6.121002131396875	4.944854693644905	1.46724830975843	0.6046373388235264	0.9319143431836017	0.650633906428366	0.6598870415852993	0.3632052794957648	0.2507269356517424	0.2764969590108448	0.3292313947583722	0.4019675481526326	0.4975691535301096	0.9242818911752614	0.2030137466860242	1.86455466960962	0.05366393852303308	0.05208430189581055	0.0005572721205894774	0.8049650717940282			1.261629152452804
4.516312537822921	5.985425472836955	4.793815167070078	1.41866646073928	0.5945622655017743	0.9165620531708841	0.6447989167424412	0.6567773950131219	0.3571953980069197	0.2493899770933625	0.271820594715228	0.3266430474586171	0.4010745244129739	0.4961247971225097	0.9227337693145556	0.2023036773231559	1.853274634133201	0.05366084935483808	0.05207861717116061	0.0005572757258589318	0.8049535740513349			1.261629081458664
4.524502323870491	5.877838928391953	4.708371879951707	1.381817061625545	0.5757773189340222	0.8988712802131095	0.6401105764669783	0.6573457312456112	0.3567592987119199	0.2489572704597809	0.2724377863235838	0.3260950087668465	0.400680743269366	0.4950117190017327	0.9209638076847315	0.2019827898818756	1.849685420794001	0.05366339682467318	0.05207925281668741	0.0005572763226267145	0.8049511074427309			1.261628995469144
4.532692109918061	6.03995594424844	4.834391227879723	1.439543367588572	0.6015600542916731	0.9259720834915818	0.6467809804625232	0.6603241276015638	0.3604999186500217	0.2504199145170182	0.2757141192692052	0.3274135658881099	0.401480356380466	0.4960291544687064	0.9223459771424635	0.2024105198041221	1.868836984799388	0.05366785149164841	0.05208283298374003	0.0005572735866675428	0.804893547660111			1.261628937232982
4.540881895965631	6.42932919561428	5.307902203429143	1.59477923877234	0.675454563306202	0.9986889541655165	0.6790918475897791	0.6695473454184379	0.3699305858744982	0.2563651150133276	0.2809420470381773	0.3310363784639074	0.4039193152179326	0.5000622004663072	0.9284269599260373	0.2040295611967289	1.898393180933976	0.0536746973441161	0.05208901597317449	0.0005572727398653889	0.8048135132815617			1.261628921957726
4.549071682013202	6.485687276992396	5.576809263025973	1.605805311554731	0.6903854199809818	1.001812481041327	0.6797430941812377	0.676439214783556	0.3719843791145719	0.2629733974405608	0.2829790948281919	0.332171210967064	0.4051137561060714	0.500943280721704	0.9299484348607479	0.2044925719952252	1.883084777411215	0.05367791352620736	0.05209627205694574	0.0005572756152530643	0.8047470393716766			1.261628890471217
4.557261468060772	6.377683813266823	5.365928734532873	1.586799702700097	0.6492811815841852	0.9796901575807793	0.6610986953140607	0.6711971962157433	0.3679609304580456	0.260474177428029	0.2816174494157519	0.331413570318854	0.4045094319786144	0.4992523494103005	0.9274316329314232	0.20389485161063	1.8769573369216	0.05367829128092515	0.05210062753497271	0.0005572772056575179	0.8047144143699897			1.261628824812283
4.565451254108343	6.157444754871802	5.05703787223506	1.521444248688501	0.5998209596223424	0.9482560463844075	0.6514046874244193	0.6664936688675954	0.3669765512770815	0.2564104952857658	0.2810640686653034	0.330314155718836	0.4034895770126814	0.4972403653039952	0.9253162451382528	0.2029643339511416	1.884683298006326	0.0536756813584961	0.05209869864050155	0.0005572753024868306	0.8046664585992465			1.261628775411379
4.573641040155913	5.961867334484622	4.861324705070762	1.436259343481963	0.5949964478384278	0.9225637690223494	0.6454879844350478	0.6616540604599666	0.3618672450431655	0.2530048286247584	0.2771313444242484	0.3283893869569781	0.4020510940234758	0.4961652201015343	0.9232823429215585	0.2022907651667672	1.90199228786995	0.05367457495753238	0.05209048716995027	0.0005572729875242149	0.804696291014225			1.261628776208593
4.581830826203483	5.976294017173251	4.765257666032073	1.414532508807278	0.5856741689852327	0.9163239914917514	0.6443954419352582	0.6558296264547803	0.35989900095368	0.2499884963160264	0.274433638167429	0.3278985828895151	0.4015554771755235	0.4963400110774359	0.9221354099120186	0.2021735436487485	1.886681991502279	0.05367384428842846	0.05208036982680574	0.0005572736887146919	0.8047482760539506			1.26162878787436
4.590020612251053	6.039343641105724	4.842180894926686	1.436143298302552	0.5931756088000663	0.9126068700409491	0.6442148719285712	0.655808442103558	0.3632395126189845	0.2515534054115192	0.2758504561192378	0.3282801889535488	0.401448746269197	0.4962722848957347	0.9220812402440985	0.2025202362540535	1.864824175790313	0.05366945148930773	0.0520768407612067	0.0005572754440273546	0.8047635852045233			1.261628792652711
4.598210398298623	5.998621688384379	5.074552857262948	1.439470952449624	0.6201463387846752	0.9144275333957987	0.647028743318832	0.6595624178398934	0.3642867904527284	0.2527600883979904	0.2776996214242299	0.3275937951331964	0.4011431972267311	0.495696370171529	0.9224295123141028	0.2021409955653842	1.870288639457598	0.05366743184533141	0.05207965630838043	0.0005572743770710926	0.8047604390926015			1.261628805285326
4.606400184346194	6.076554029685399	5.040296400502772	1.414450012451953	0.6156824237159905	0.9076558366446992	0.6503964554442138	0.658808330762769	0.3633380335558118	0.251807423258269	0.2773595249759132	0.3272906488714101	0.4015262901968075	0.4958169584810329	0.9230418130646121	0.2018303069270619	1.89583415858563	0.05366524548718002	0.05207949337691136	0.0005572709206540383	0.8047229890772277			1.261628851681484
4.614589970393764	6.069842482452317	4.951211544955746	1.421756956668647	0.6072259889120003	0.9083618535856076	0.6403024408967254	0.6586975605504459	0.3624431494270051	0.2535420709549258	0.2777948333160968	0.3285561379861398	0.4025815661376396	0.4964595333225084	0.9241370668346492	0.2021531914821009	1.886270779894797	0.05366777288910293	0.05207947550014387	0.0005572692744613382	0.804639655057624			1.261628921686092
4.622779756441334	6.249368742025615	5.124725634561471	1.509257807967004	0.6209834496243057	0.9467665240876304	0.6436200966457242	0.6687069295927345	0.3663500631116059	0.2569300883572023	0.2801329294339424	0.3296649821779228	0.4029033471722352	0.4976056848611172	0.9257124948195691	0.2029999341296022	1.860306935097123	0.05367289188545029	0.05207858957987219	0.0005572708998346845	0.8045983601401663			1.261628982643668
4.630969542488905	6.387596878008567	5.308463905622466	1.616888178033162	0.6466845948180526	0.9879086026570375	0.6647386325019753	0.671624161487551	0.3711183881899698	0.2593583800549033	0.2813269677122713	0.3298791342963301	0.4031579355696665	0.4983366696774777	0.9263781699299296	0.2034742224413001	1.86223119600309	0.05367647146289144	0.05207292142385898	0.0005572719182781414	0.8046395723863162			1.261629037871841
4.639159328536475	6.268554875525181	5.172866182578939	1.572220788102231	0.6368349509081322	0.9737037440725337	0.6636415355330368	0.6685299801348683	0.3694260363185152	0.2555509216716371	0.2786487639923707	0.3295369399587885	0.4029597121607923	0.4977729698827898	0.9255873038117506	0.2030250760730344	1.879435213322915	0.05367911576270961	0.05206099060909479	0.0005572691128895368	0.8046480422139214			1.261629107387223
4.647349114584045	6.272197399207538	5.179349498898296	1.534211699983212	0.6381489972239861	0.9564271602894548	0.6527524733569081	0.6654760172003547	0.3676097527182421	0.2541096076983588	0.2787225173013578	0.3296165023252028	0.4022260898005202	0.4972886030342201	0.9247963329267487	0.2029364966301607	1.884672405103091	0.05367763984103689	0.05204707425242082	0.0005572650309111642	0.8046692769059891			1.26162922261262
4.655538900631615	6.238276670995986	5.222744221538649	1.528089280360267	0.6312789837443242	0.9599296451621518	0.656544671569812	0.6617019546961509	0.3677133386964282	0.2541286700314054	0.2808759300514732	0.3302470968428046	0.4023235590215978	0.4978453385256666	0.9243558729601959	0.2032363621876309	1.868899163840465	0.053677020441211	0.05204190615761015	0.0005572652063220654	0.804678308487314			1.261629331756488
4.663728686679185	6.120293009629049	5.140850221624222	1.454063588073887	0.6146625638545906	0.9389977343790658	0.6665838357346626	0.6582468537261503	0.3699909989564236	0.2501899772801737	0.2816830268177847	0.3292202420043425	0.4021950809758773	0.4973524027263158	0.924298749463252	0.2029110274591077	1.8585916568134	0.05367754020224882	0.05204140356755872	0.0005572687404817458	0.8046605337971117			1.261629396770787
4.671918472726756	6.16784258577991	5.020062360402779	1.471769913565609	0.6178784284072434	0.9411682845519032	0.6582335514575894	0.6581126902096595	0.365137307729874	0.2512531071879822	0.2779550518474542	0.3285046831735676	0.4024146512110905	0.4970386759048215	0.9243308973500757	0.2028573862037499	1.858031422995027	0.0536757245633705	0.05204026688425489	0.0005572677132853161	0.8046822694269943			1.261629453200755
4.680108258774326	6.089187157489132	4.869799742062438	1.432255226041911	0.5892283043606994	0.908200440508879	0.6357415011873411	0.6536099596641515	0.3563579549231031	0.248729905035561	0.272817586988888	0.3266916833177829	0.4006670368782266	0.4947774127888471	0.9218250919560971	0.2019912087951476	1.857566751329907	0.05367607434360987	0.05204460759006313	0.0005572633780516077	0.8047522033081227			1.261629541340637
4.688298044821896	6.01186530299384	4.859747419531316	1.420865081363671	0.5747698098070441	0.8975393286066569	0.6277827460187422	0.6505933029256574	0.3537533433433636	0.2471184670651065	0.270064631736831	0.3252322203070248	0.3996976234650623	0.4938585674285639	0.9209700146554489	0.2018675013514037	1.854459982405237	0.05368045306422076	0.0520575481543407	0.0005572619819217878	0.8047379953786983			1.261629647909557
4.696487830869467	6.280284879710718	5.087683803678423	1.529431520977876	0.611777363309512	0.9501057007599524	0.6421121042181933	0.6557151799377808	0.3594988092128299	0.2518207687669335	0.2741599846367872	0.3265936668655143	0.4005605508294807	0.4950576254023452	0.922220972818513	0.2024252913042371	1.85870837287975	0.05368226801072412	0.0520650371243766	0.000557263698388178	0.804710436114934			1.261629738306356
4.704677616917037	6.072901362404703	5.091975527754626	1.485545102203578	0.6200162394964599	0.9368960949847008	0.649256292525875	0.6590898859966807	0.3618988617442025	0.2508972187345676	0.2759194066134514	0.3279809982693369	0.4008802566243632	0.4954915092012728	0.9222270048834623	0.2021902727394237	1.866873451776141	0.05367794270898566	0.05206302064248599	0.0005572637154703872	0.8047465314117213			1.261629817180031
4.712867402964608	6.024641004341138	5.033597226721815	1.446611132801428	0.6238320985142892	0.92641976729983	0.6538611620923426	0.6570768397744219	0.3623200729711111	0.2511088119537642	0.2760998285405903	0.3283510456076648	0.4010850059465833	0.4958518894773785	0.9227170640088959	0.2021940243375616	1.874084619736144	0.05367156933524522	0.05205859977907398	0.0005572606571614495	0.8047192116178136			1.261629892846913
4.721057189012178	6.04562797061293	4.83964149203981	1.421246278153747	0.5774520709894662	0.9209514094757599	0.6376419956272814	0.6575866263110789	0.3628631147935132	0.2496106961892897	0.276107121300167	0.3271825259018167	0.4004813436607257	0.4954327683773115	0.9214134498626181	0.2019847627138153	1.883516964381226	0.05366373314706343	0.05205582227014049	0.0005572584811872793	0.8047277205390585			1.261629975214182
4.729246975059747	5.849861592116255	4.684670543821978	1.349619610655844	0.5558856365326651	0.8946328305366112	0.6315671554603272	0.6570385240429107	0.36088023468833	0.2451682794430551	0.27329307243498	0.3263145471645185	0.3996364125909442	0.4942034340329722	0.9201281884482956	0.2015041714863534	1.869599721961928	0.05365885033687092	0.05205105587060483	0.0005572597835093177	0.8047240078927528			1.261630061114629
4.737436761107318	6.059495806721348	4.969627007809398	1.466628281685038	0.6103465550293889	0.9501538334409971	0.6493065448233428	0.6670769940337993	0.3671657963357844	0.2526536202135828	0.2778878951125702	0.3287556022188325	0.4018702703467709	0.4964797362263469	0.9235733281516051	0.2022051006492532	1.86449273775351	0.05366012915829735	0.05204637657020136	0.000557261714926804	0.8046379506164134			1.261630134036188
4.745626547154888	6.095492169784958	4.97647420735363	1.518931642198125	0.618943580449453	0.9667729656902122	0.6522184649487544	0.6658907456223295	0.3633869873415629	0.2537684764135731	0.2767510145703756	0.3267485848186735	0.4018841138177908	0.4958024597707725	0.9234725281780449	0.2021147936643991	1.869261580818039	0.05366782599707877	0.05204657117408214	0.000557260456797097	0.8046479787717331			1.261630193078018
4.753816333202459	6.056176105103893	4.863609916090494	1.459570008156059	0.5966915068169942	0.9353059841184607	0.6426695829065646	0.6582716953711728	0.359732503500452	0.2496001490026379	0.2741731831907337	0.3259216954812443	0.4008618852652585	0.4949968796484578	0.9222533610190302	0.2017642438593036	1.884403813598022	0.05367748932145398	0.05204882617563507	0.0005572569930736317	0.8046767145758874			1.261630265155288
4.762006119250029	6.233565372469299	5.248365748278985	1.488002534776416	0.6580351807664105	0.9371739502747458	0.6490585099551144	0.6597678407536155	0.3632943011515146	0.2542398295554408	0.2774976032123587	0.3282039372904547	0.4014689299381901	0.49643642845303	0.9239469549226639	0.2024787971063855	1.891447834148445	0.05368338713471304	0.05205115905008651	0.0005572554522703432	0.8046604636895809			1.261630360315519
4.770195905297599	6.060088994806021	5.138299386262906	1.47027383547221	0.6493308816221022	0.9235927223579617	0.6459988536360738	0.659613512439454	0.361720935150864	0.2530659299774775	0.2763026366555553	0.3279956720794021	0.4009230880185015	0.4964601067215351	0.9231981827223912	0.2025697411811902	1.876550666368493	0.05368301853578009	0.05204813510338778	0.0005572574293395757	0.804625111691158			1.261630428820268
4.77838569134517	5.964986072358065	4.871840511044501	1.437974989611113	0.593474457762574	0.9395701470195321	0.6425475673792936	0.6598744814540296	0.3616703398088913	0.249490755444534	0.2726729486578872	0.3267328017115859	0.4008087254305209	0.4959953559139462	0.9225497066766866	0.2023668198200251	1.879053096954255	0.05367748381457758	0.05204453093788276	0.0005572578473986472	0.8045389096949046			1.261630485245044
4.78657547739274	6.158142752675193	4.993727641595508	1.475312680136305	0.5916591170660032	0.9600432976748383	0.6485706232038989	0.662647951184866	0.3662983712654261	0.2515829785450187	0.2736592917249792	0.3269048161580024	0.4012659864156721	0.4959907125130313	0.9236141611153376	0.202479215113361	1.894975591295057	0.05366801365497657	0.05204155654036323	0.0005572546798218802	0.8045302756361569			1.261630526977777
4.79476526344031	6.293362194130757	5.049394394955854	1.535159577135732	0.6198777034580064	0.9547982292683682	0.6557255158308509	0.6639470651067088	0.3632652193363349	0.2571269528930982	0.2764007683993374	0.3275099347814819	0.4020954265329397	0.4962510718631466	0.92440905975054	0.2027926264209391	1.899928560537524	0.05365858385817114	0.05204041397951811	0.0005572535585806643	0.8045892937567354			1.261630599801529
4.80295504948788	6.239004678546682	4.930451531201856	1.503456371702503	0.6088140369634232	0.9748052570741903	0.6504861843970196	0.6677152187316729	0.361357731610322	0.2551690113869468	0.2761884993740516	0.3269242011049231	0.4016443827743184	0.4957364776805637	0.9226551222858504	0.2028920584301634	1.89011747915205	0.05365947993808422	0.05204207676303852	0.0005572563723710785	0.8045442381743529			1.261630644678994
4.81114483553545	6.319447522776575	5.244142243354062	1.547195816753101	0.6390959537184878	0.9707857488319324	0.6544325542514502	0.6638150339579372	0.3625265122869286	0.2512458960861992	0.2757362618646508	0.3266099368588423	0.4006518622753307	0.4953907860438415	0.9226411486212024	0.2024791081275469	1.890517614350065	0.05366605859796056	0.05204788613677365	0.000557258946909098	0.8045148441393918			1.261630661090597
4.819334621583021	6.059825292848691	5.000770894665105	1.441782152596775	0.6274361319766504	0.9304124532767046	0.6594021227713507	0.6592119460247567	0.3602220440068587	0.2478156961829802	0.272194248758062	0.3250058031579701	0.3998807162946639	0.4944063677548805	0.9221100751297104	0.2014009040251059	1.895832190701215	0.05367139293292597	0.05205498361434274	0.0005572575547071192	0.8045158536584303			1.261630670822976
4.827524407630591	5.963317401502911	4.766036632795607	1.373788853605258	0.5685961165824047	0.9010182703174038	0.6310379313938121	0.6520874828367892	0.3543371207966635	0.2454798295615758	0.2714021117787231	0.3250856619020208	0.3994413861006649	0.4937733535064715	0.9207623988715566	0.201143913197855	1.901569762955106	0.05367600700253072	0.05205376391302998	0.0005572554009536929	0.8045093450355892			1.261630673549886
4.835714193678162	6.086562169149086	4.784337001315554	1.417834891483778	0.5634139910202607	0.9008054787177316	0.6316847820251754	0.6505305820867683	0.3545262458964629	0.2462702441676241	0.2724399356853571	0.325898307897983	0.4002768681472822	0.4942903358090884	0.9213234482464032	0.2017876182785213	1.892916350316955	0.05367694761024371	0.0520490828162085	0.0005572562099592705	0.8045087037885368			1.261630674063331
4.843903979725732	6.039125429575195	4.860587344798439	1.430629218449245	0.5873183059872266	0.9113718536086883	0.6355352091579276	0.6568812263543289	0.3569982925573339	0.2500267915741762	0.2735690505156878	0.3261244149183156	0.4006998406345265	0.494374884802356	0.921431300839177	0.2016658695788917	1.880929124028698	0.05367250202621857	0.05204538338932473	0.0005572594730243321	0.8045036532606283			1.261630627653764
4.852093765773302	6.083548008999226	4.981207530758677	1.483903382532417	0.6112530173330739	0.9198462795730762	0.6409849130505041	0.6596685698248252	0.3603632261649058	0.250707111776195	0.2741001892798395	0.3268125608557692	0.4004258204098238	0.4943412444470601	0.9215160302049891	0.201845577339628	1.887227591993256	0.05366793876728922	0.05203962764589207	0.0005572618132700416	0.8045217904705583			1.26163053659223
4.860283551820872	6.031662835662015	4.918150444290495	1.47780514473457	0.6088975201541218	0.9278203625244065	0.6476382824075871	0.6545205708329626	0.3619885071591347	0.2489415397951228	0.2731427657553054	0.326137499619999	0.4000057218161131	0.4937573745269543	0.921008143998467	0.2017467657335356	1.899174216844357	0.05366654182141264	0.05203375778773866	0.0005572617519746496	0.8044991110962243			1.261630444456747
4.868473337868442	5.949928321583327	4.791841672779457	1.421952081042297	0.5805395318060951	0.9200976407299809	0.637550306798354	0.6533724976746172	0.3567047709283986	0.2480107252343831	0.2725438084366483	0.3255352422679748	0.3993497302603375	0.4933344633436303	0.9197446561204569	0.2014678318215541	1.898909844949331	0.05366566825864631	0.05203960111859077	0.0005572618087154133	0.804486536662808			1.261630363481496
4.876663123916013	6.061858870382568	4.880192863002689	1.472690072010874	0.5847154127126166	0.9314706702793469	0.6390311757194289	0.658183271098941	0.3568772419077368	0.2513657799263745	0.2714789877157777	0.3246695827118204	0.399041639149353	0.4936865237404497	0.9200474443814978	0.2019979069161155	1.873610323779981	0.05366742484514589	0.05204446914533372	0.000557264917872603	0.8044646390640402			1.261630266593946
4.884852909963583	6.299892753640346	5.25908844977139	1.542726724530707	0.649970874588829	0.9653858200931479	0.6580091706360267	0.6628910276139587	0.3641629085194698	0.254904457666668	0.2770605262343472	0.3274359284121126	0.4006774848011897	0.4959943462332331	0.9230125586427183	0.2026406682592408	1.857711091812236	0.05367083282029616	0.05204583594190969	0.0005572694145848756	0.8043845977832995			1.261630106275132
4.893042696011153	6.296120762646018	5.244647097829584	1.505864812498466	0.6644113683026647	0.9562428101626781	0.6594534169494598	0.6580938784500104	0.3633721713965776	0.2489726679104851	0.2778559416086996	0.3280659296938033	0.4012031416887119	0.4956776661413513	0.923447351693425	0.2021315110960275	1.864759343144002	0.05367490541339977	0.05204896943391864	0.0005572705326162533	0.8044118183051482			1.261629927814835
4.901232482058724	6.011530129490897	4.889755195462401	1.433063103831954	0.5899613017833938	0.9016728193800843	0.6334605734770083	0.6493891489079644	0.3538123204497265	0.2448528780504342	0.2723404414603668	0.3248692241738103	0.3991474003683327	0.493015720288969	0.9202844767760515	0.2014495216123379	1.883965666129036	0.05367178586371654	0.05204848855761435	0.0005572691667770515	0.8044784640338282			1.261629761450188
4.909422268106294	5.980800453853771	4.942503129380759	1.427815404776599	0.5879909420366496	0.9020513391523276	0.6354983613312942	0.6524978603834417	0.3574170435330578	0.2452047467867239	0.2733849317075089	0.3249005457349349	0.3993390609693295	0.4933805809300554	0.9208493801863203	0.201794784034262	1.888847334505885	0.05366349578055737	0.05204891376305452	0.0005572723554478245	0.8044036195843319			1.261629563180822
4.917612054153865	6.180403767691397	5.252434813062044	1.46733878627018	0.6419361419204983	0.958713314635772	0.6561894649987509	0.6607785586258251	0.3644315602907987	0.2504391374485987	0.2752622397943447	0.3261407837286798	0.4006705988065432	0.4951413533334774	0.9237451241323077	0.2024910304284246	1.884552690036934	0.05365998955236122	0.05204829803485685	0.0005572784028033599	0.8043473055760936			1.26162934229036
4.925801840201435	6.039992841728576	5.036373598489119	1.475260737018872	0.6087751732814112	0.9401491530051281	0.6490218868949272	0.6579960685314	0.3586980536571348	0.2502008742233039	0.2728026103480694	0.3261280837495021	0.3997933446752279	0.4944519636249954	0.9207969780031687	0.2021672996445419	1.890519799003411	0.05365779049355235	0.05204406614192796	0.0005572812577117932	0.8044584265590492			1.261629097662557
4.933991626249004	6.021901856529088	4.944990290684025	1.43859798610863	0.6029012850724285	0.9199644086537271	0.6448555829780405	0.6575902941064435	0.3595464123672032	0.2485686779143744	0.2739529038081442	0.3261812325401465	0.3992054554790053	0.4940151726432175	0.9198019605840994	0.2018318764701208	1.897079810816582	0.05365369824946786	0.05203870548379814	0.0005572806010579462	0.8044797553892435			1.261628875489948
4.942181412296575	6.214945583769034	5.051217297702082	1.487243950685671	0.6000676043062242	0.9500590901548552	0.6433242044357116	0.6618214691016232	0.3581634714411004	0.2503103137052589	0.274053488696726	0.3256442424208322	0.3996153900122661	0.494331335374934	0.9212305670271093	0.2018891406264426	1.898354083481534	0.05365907986905746	0.05203584038744521	0.000557281176364865	0.8043839925148597			1.261628659679224
4.950371198344145	6.24415851643424	5.105571486407301	1.520163461166677	0.6017392115437419	0.9428004572012953	0.6450904386352698	0.6587089613586016	0.3567163803810901	0.2500622220414739	0.2722007478172181	0.3248857033141484	0.3997992092839139	0.4938834958230069	0.9215771143918388	0.2019200654410195	1.874168729675704	0.05366945298086392	0.05203411377081413	0.0005572852075261622	0.8043194729394203			1.261628442028238
4.958560984391715	6.029763433367949	4.984233094802551	1.406428999774396	0.6108066907438235	0.902008472343216	0.6483776769467516	0.6516367223589911	0.3575729574302878	0.2484325156760174	0.2717740445271268	0.3249254484300705	0.3997762469148367	0.493150375037367	0.9212400331708032	0.2016112336274764	1.860953697783723	0.05367295853101295	0.05203340637407373	0.0005572886787181576	0.8042463267134603			1.261628210767634
4.966750770439286	6.016126852848099	4.975625681980913	1.424855537833944	0.6094675766653102	0.9164751390943172	0.6449735957954059	0.6517760557108102	0.3618634234523779	0.2497916648724749	0.2743275254608731	0.3255755899820746	0.3999176208458581	0.4933438867720523	0.9215341751853546	0.2016011717975466	1.868349342274346	0.05367483577398309	0.05203511078867042	0.0005572879939713339	0.8041875705106157			1.261628005074838
4.974940556486856	6.182711305810108	4.877764091698283	1.549363657276755	0.5941666877398147	0.954059556942129	0.6439661243253881	0.6556829604043694	0.3634377802966443	0.2510894085790665	0.2759091718228425	0.3262842199660893	0.400001356606096	0.4945267116558452	0.9209511790678087	0.2019992612359773	1.89171146601925	0.05367358740974641	0.05204136552931848	0.0005572857541756811	0.8042595509976986			1.261627852988713
4.983130342534427	6.187789122610509	4.854661188702207	1.497185560176882	0.5811032326989838	0.9392980300056062	0.6347984065747376	0.6578266546806126	0.3573563522139115	0.248859965389462	0.2721525541199517	0.324763532779154	0.399385065276839	0.4935409630298009	0.9207199298650864	0.2016871995550628	1.89371856774684	0.05366683662131955	0.05204385545769769	0.0005572868925931324	0.804299830794415			1.261627722691616
4.991320128581997	6.305578109020204	5.196032774944531	1.513293477529458	0.6186483509643018	0.938803598949233	0.6448174992461106	0.6603571455043217	0.361855746554095	0.2526847436747215	0.2746868831946294	0.3261709851678908	0.4005913607225893	0.4941128295791823	0.9230230545499336	0.2021260419355087	1.884165741926187	0.05366207869434884	0.05203956585334304	0.0005572911865209209	0.8043352943983456			1.261627577346405
4.999509914629567	6.242662289285286	5.375262418532688	1.612217988763262	0.67677693971536	0.9749835211074211	0.6703100807327442	0.6610486357389267	0.3683837452241583	0.2526295859574289	0.2802374425876641	0.3280608775536811	0.4017853016395774	0.4961863885610845	0.9240866111212561	0.2029347141125876	1.888661013662074	0.05366199915202517	0.05203548081153372	0.0005572934227122971	0.8043600545954942			1.261627430795422
5.007699700677137	6.077587936532925	5.148761222020017	1.538605767370876	0.6452605400203654	0.9578570607302944	0.6620959821326793	0.655905896187172	0.3632994410676402	0.2475485359117569	0.275993445570122	0.3259075642003466	0.3999802546615625	0.494822620305483	0.9211386784172074	0.2019219161500821	1.895682566258088	0.05366049857920272	0.05203259196087201	0.0005572916666202628	0.8043681070001024			1.261627312730975
5.015889486724707	5.824084580419861	4.792182413658617	1.357247771253621	0.580209188912659	0.8896676841148797	0.6324940930294094	0.6504791899441063	0.3548163592596065	0.2447945483543466	0.2721532236659252	0.3247407688857666	0.3985945723311285	0.4923391494721059	0.9186849591815431	0.2009562124600836	1.894946549303443	0.05366128045877631	0.05202928582287306	0.000557291107256294	0.804407963337114			1.261627219017883
5.024079272772278	5.620353546857626	4.629550573213582	1.294701822291929	0.5552468375814691	0.8642138337702935	0.6204941977815366	0.6467336691345695	0.3517255046432212	0.2414077022472272	0.269965408002125	0.3239349266266457	0.3981541376013202	0.491612278840252	0.9174943992567011	0.2006944011364335	1.887389742016373	0.05366630782042701	0.05202795021042154	0.0005572954188928101	0.804439778760679			1.261627117041026
5.032269058819848	5.767642990402934	4.778494473775164	1.379018341908049	0.5783156238085572	0.89240145508644	0.6280602027505277	0.6494560805161704	0.3541964432223854	0.2441819148814695	0.2714420070725006	0.3245100029327307	0.3986954911502957	0.4921936704607539	0.9189705337294233	0.2010711849712245	1.880418260113592	0.05367019631567425	0.0520346278718045	0.0005572993072079871	0.8044350252132483			1.261626986126489
5.040458844867418	6.01535026387626	4.948515217067134	1.471911001557118	0.5921867902525811	0.9249832351090301	0.6324835452907226	0.6540267920746095	0.3556763467995651	0.2483691075804283	0.2738310968456205	0.3258049336428666	0.4001139534701162	0.4939272224411079	0.9207240094504477	0.201853436733438	1.881227104087445	0.05367333520147922	0.05204223789808958	0.0005572975784826044	0.8043082847085142			1.261626851159507
5.048648630914989	6.127496797226171	5.000511966553476	1.4770486893514	0.5945199450663105	0.9329106646524897	0.6391494127263775	0.6578345650657127	0.3590495009262043	0.2490678112651173	0.2746454704221906	0.3263064485318604	0.4010900676054953	0.4950035771877171	0.9227555123480774	0.2022002214138766	1.90150845206077	0.05367392238525763	0.05204331278884438	0.0005572952331889078	0.8042586466205121			1.261626746212529
5.056838416962559	6.023072681407879	4.946663096034661	1.463008472780664	0.5915594758085341	0.9029540748259541	0.6419126301325573	0.6553483839683991	0.3594297551362344	0.2482214150855228	0.2716075551973643	0.3239417568802965	0.3997664027403488	0.4929321628901126	0.9206261168917553	0.2015828707360907	1.903782765145359	0.0536699163227209	0.05204448498153957	0.0005572966778597162	0.8043581964606785			1.261626668977413
5.065028203010129	5.947463579403471	4.889468382042216	1.418630231078899	0.5866362724428286	0.9017995104184141	0.633043582831602	0.6510563709277571	0.353381904879514	0.2460721456898802	0.2688133918832251	0.322618679691911	0.3981438587991649	0.4911440571947472	0.9178578942356832	0.2008702080536156	1.887354907474648	0.05366617667045959	0.05204615004976525	0.0005573000889656845	0.8044473118320046			1.261626573352191
5.073217989057699	6.092509536391776	4.923723616572513	1.462559802174601	0.5856797257146632	0.9388890519451617	0.6313647199018532	0.654022192127364	0.3529667700470601	0.2478094599370402	0.2693168710622527	0.3235185684301823	0.3982238547053681	0.4919331735928262	0.9186206394901507	0.2009383626797244	1.885050690091017	0.05366425924666714	0.05204609846002442	0.0005573009656445021	0.8043991111964404			1.261626464221172
5.081407775105269	6.111087694006141	4.892262038065042	1.459455437612038	0.5933677881805366	0.9531617068538937	0.6424421721201919	0.6645834334528578	0.3562027068833668	0.2488700297227944	0.2713311650135647	0.3247846627997132	0.3987600726954431	0.4932968236683816	0.9198040696239589	0.2013548910075266	1.899947223861617	0.05366254320212209	0.05204529963888492	0.0005572990509100442	0.8044035569060293			1.261626383293663
5.08959756115284	5.846126017502592	4.71489062785334	1.367768942211453	0.5783930962084132	0.9020701409633651	0.642614219357125	0.6553915665192026	0.3549471714932983	0.246340568962277	0.271271622153643	0.3246473780344835	0.3981851461498483	0.4926545192829691	0.9182546752221991	0.2010004956201854	1.910406565144314	0.05366568767931267	0.0520467399830925	0.0005572984887825839	0.8044847734729257			1.261626338194314
5.09778734720041	5.811015831406133	4.704895288741437	1.381664799451608	0.5665131852652996	0.8900319130314864	0.6392880314870629	0.6519735924805294	0.3564187926958637	0.2489758218574537	0.2732760957053118	0.3254639472077082	0.3985367270620241	0.4926110264696249	0.9181151144045901	0.200980608035094	1.880215855518077	0.05367357633959637	0.0520496270373362	0.0005573011028521676	0.8045040553350434			1.261626288977482
5.105977133247981	6.096395684839461	4.900443597365425	1.515752873152442	0.59455167444858	0.9585041628829949	0.6590864707131519	0.6611559452870075	0.3601417461511839	0.2540517482995802	0.274843011471007	0.3258654562828092	0.3996845694020865	0.4943458846067783	0.9203965564093959	0.2014969010619634	1.869921847204184	0.0536734402027645	0.05204850284154582	0.0005573036484542434	0.804424788470279			1.261626212512254
5.114166919295551	6.167013215708553	5.033796925101822	1.558735588479782	0.6123022648302222	0.9586277470182319	0.6481547275343862	0.657204550614728	0.3593803946457034	0.248843453274895	0.2742287237505985	0.3254716460967364	0.399803150156271	0.4940517364051867	0.920855486557876	0.2014948893177089	1.87272261013574	0.05366732632889569	0.05204017031474538	0.0005573028138464846	0.8044259730043627			1.261626138410596
5.122356705343121	6.021826622381312	4.968685350621722	1.43291071162648	0.6083617426778342	0.9064536640232933	0.6396523807940959	0.6510120762686212	0.3568355451772721	0.2464460711002827	0.272281169486781	0.3249943939081675	0.3996374393991575	0.4935917011630823	0.92060411451987	0.2010728813503415	1.882212395497867	0.0536643435786027	0.05202658618683809	0.0005573005294364927	0.804488903829341			1.261626094370304
5.130546491390692	5.998067227680663	4.843185986101952	1.377447935821847	0.5740274190713713	0.8963194399111815	0.6386524448337125	0.6499610710692584	0.3553561176525416	0.2458817105264444	0.2709551718820363	0.3245532922511212	0.4001009078611203	0.4934805849280375	0.9206915098151872	0.2009233811562428	1.896200015717761	0.0536645955226319	0.05201514547461188	0.0005573014325212589	0.8044898167931755			1.261626055190577
5.138736277438261	5.862239338021606	4.659563938011989	1.346497531895311	0.550452208817735	0.8815276123945768	0.6341241465570543	0.6480442929210227	0.3528151523124576	0.2431021365444078	0.2708593647429117	0.3246069517573799	0.3986187790572612	0.4923412077916825	0.9182815458160116	0.2006196517849093	1.883495199648945	0.05366519915520117	0.05201158881772441	0.0005573051102689412	0.8044892557756689			1.261625997521759
5.146926063485832	5.860604700448893	4.668512964595927	1.377140702302013	0.5514257472579573	0.8802601142255969	0.6281741611582931	0.6489082787585422	0.3503347121857887	0.2430030166961769	0.2694982459567572	0.3243260886240562	0.3981669553375815	0.4923970477200721	0.9176884165252776	0.2008372693591064	1.875560202543451	0.05366725497114125	0.05201102263870594	0.0005573059084512343	0.8045041578350027			1.261625927743903
5.155115849533402	5.895680024171177	4.817503749513893	1.440393683313185	0.5727649858736784	0.9051543811216637	0.6239842812715776	0.6496605223572935	0.3513812679111302	0.2459343427127647	0.2694349097968337	0.3235736136557745	0.3982705922182456	0.4924319505320142	0.9182954432426433	0.2009533406458253	1.881714267515191	0.05367347677496468	0.05200978865346171	0.0005573025163351283	0.8045426417869909			1.261625886840279
5.163305635580972	6.005813756677264	4.861391329709524	1.436306598238323	0.590168751411975	0.9182210107508146	0.6429838644630549	0.6520643538243934	0.3586015333853981	0.2489953258660386	0.272163114929377	0.3238902930511655	0.39887353939468	0.492786030155509	0.9193571857666031	0.2011149399587774	1.901154648579929	0.05367764580237094	0.05201040078882335	0.0005573015188987455	0.8045183265814184			1.261625871228244
5.171495421628543	6.003841216380167	4.710380512384858	1.395935003633455	0.5634779738665854	0.9059254983262249	0.6418079949312456	0.65531226731757	0.3601288106889475	0.254680836710799	0.2741907840353882	0.3246412039385898	0.3995922737406629	0.4935108595972902	0.9196102209290886	0.2015103147998605	1.879613625476905	0.05367660651927825	0.0520076311979928	0.0005573042834783715	0.8044954948352875			1.26162585614773
5.179685207676113	6.037324409783304	4.788283318649641	1.422719381433045	0.5664988157991322	0.9108260799721437	0.6378311606920289	0.6555592751257993	0.3604037320877737	0.2526384012143512	0.2753919273005779	0.3254132086497579	0.3995966820586045	0.4939523422863075	0.9194242183835558	0.2017388655842685	1.873898459264184	0.05367136495579404	0.05200396932106202	0.0005573054632480284	0.8045518725640688			1.261625831414525
5.187874993723684	6.254023081786529	5.183908967904176	1.518684642723591	0.6301812639148149	0.9480131479523157	0.6475660340658151	0.6567529394446546	0.3676275432834933	0.2538150406870437	0.2795236826171829	0.3268423403811857	0.399664890547445	0.494247843906035	0.9205539218270754	0.2019977897888746	1.88186896366369	0.05366121320869847	0.0520022526630955	0.0005573028041825977	0.8045742150018189			1.261625823111117
5.196064779771254	6.189485727696018	5.086597716837686	1.506693905488178	0.6162621300023527	0.9501723599638369	0.6472659289178951	0.6543498164659166	0.3608880498662239	0.2523827162841347	0.2743222241882697	0.3253322994041458	0.3990800648188915	0.493132495501295	0.9204077336633825	0.2015763861258156	1.892762628296428	0.05365607844248662	0.0520027746821888	0.0005573001317131845	0.8045127640035845			1.261625846269278
5.204254565818824	6.177300462789759	5.042143878495396	1.499233558343168	0.616526744342704	0.9251798258770961	0.6340872458697411	0.6569007147428365	0.3603564864865251	0.2511092454785999	0.2734711590281667	0.3248065810697859	0.3995886033200708	0.4938568959487505	0.9207980039564507	0.2017577369451664	1.871102338538045	0.0536548982636389	0.05201288949648444	0.0005573010275647229	0.8044958313698372			1.261625879444348
5.212444351866394	6.124576194184412	5.146638388722057	1.518718073953528	0.6367313621560925	0.9241837252824748	0.6402202068368228	0.6587076888885266	0.3627601949934025	0.2522886190799463	0.2760641291588313	0.3256724033560089	0.4000220240285972	0.4938549747338672	0.9217147246665284	0.2016767114120948	1.866254304886227	0.05365177471925082	0.052025315715628	0.000557303302046506	0.8044544930302835			1.261625900131102
5.220634137913964	5.995241316486558	5.009286357802864	1.43940408315259	0.6138313830238045	0.9044857946788012	0.6399981176419279	0.6518722823618107	0.3572510444293694	0.2476430499163935	0.2720954976767281	0.324476759649433	0.3990318810957172	0.4925342800170219	0.9200349396083944	0.2010591260385146	1.887980029326648	0.05365512346184242	0.05202931545472313	0.0005573029075055843	0.8044521674253462			1.261625914401035
5.228823923961534	5.99284455147097	5.091525427118895	1.428320384074208	0.6250401145355439	0.9087783531584414	0.6409274850642371	0.6507764709292253	0.3579168416193591	0.2464709110845868	0.2725086225289164	0.3249020029391891	0.3989864879437636	0.4931613989331799	0.9202902858869336	0.2013318532879982	1.89567578198849	0.05366367249038103	0.0520292758642085	0.000557300706120848	0.8044072761582439			1.261625933850549
5.237013710009105	6.263796096551921	5.370397889835647	1.571060965302888	0.6557393998845156	0.9652439940173119	0.6619622272110655	0.6602212169172161	0.3645935555147	0.2507219823535637	0.2766354497412009	0.3275260116274018	0.4009336405751275	0.4956518131406694	0.9229746766012575	0.2023299210068183	1.890312362818053	0.05366872405748645	0.05202613086126061	0.0005573010482924245	0.8043705092088921			1.261625950190608
5.245203496056675	6.056203726988791	5.060432608337043	1.525678269374619	0.6186451637178766	0.9486399424036573	0.6623651370373993	0.6580596694099644	0.3580408693607428	0.2481142962283548	0.2723785182562686	0.3252534297249975	0.3996145316628352	0.4933752842572325	0.9201636058123823	0.2013733495406131	1.86833557503004	0.05366944170274023	0.05202088334127703	0.0005573044572576887	0.8044453038736347			1.261625944072055
5.253393282104246	5.914426477783439	4.836315808715613	1.421559795910132	0.5839980625361788	0.9050957046133291	0.6373994946302489	0.6497746088957295	0.3508876306887959	0.243081083942795	0.2680332526621931	0.3227239820183248	0.3981269655470545	0.491802668013508	0.9184651776239369	0.2007050015571198	1.85951407577228	0.05366731115057213	0.0520196296828473	0.0005573063573999501	0.8044525352997994			1.26162591140217
5.261583068151816	5.980032681711179	4.830898743051281	1.410098828922286	0.5699769391386272	0.8715712023647048	0.6237875966106221	0.6427357393954436	0.3492898014407808	0.2413608574400604	0.2667735098983494	0.322281766369246	0.3974461967418249	0.4906808108030196	0.917944681503333	0.2004446710578811	1.863548998276597	0.05366590401027954	0.05201687413180459	0.0005573038783092106	0.8044536859172566			1.261625885590958
5.269772854199386	5.963746186331322	4.924528182924093	1.427492076644472	0.5702958815372542	0.8961396159557103	0.6220054300341268	0.6485538874800474	0.3514321432716363	0.2440149299687586	0.2689664060317454	0.3231358704923499	0.3979200312747979	0.4915473101433323	0.918475465623198	0.2006980079347993	1.899545446715118	0.05366253699887814	0.05201102671982921	0.0005573011289139887	0.8043963502354945			1.261625873387923
5.277962640246956	5.914677653549761	4.846243354116123	1.388647275282247	0.5629662663635119	0.9082442012618249	0.6208698506537136	0.6528959096814525	0.3511699845027645	0.2436358862639495	0.2692579431083095	0.3233045985259614	0.3976019517859174	0.4922359699421915	0.9180777954432194	0.2006171153942715	1.890659949079069	0.0536596588964985	0.05200730329449302	0.0005573032834338298	0.8044190917977265			1.261625859099624
5.286152426294526	5.849298858489294	4.78088134605193	1.403723552161552	0.5608254751815739	0.8950586662713779	0.6169103046943918	0.6467282474988405	0.3509899126976884	0.2425575025226531	0.2687870765152826	0.322390399318898	0.3968902312862295	0.4909454584829583	0.9163385952381518	0.200335249143411	1.877963288945771	0.05366134720092659	0.05200598963993228	0.0005573065364455321	0.8044796352847612			1.261625813653742
5.294342212342097	5.961281088846991	4.982190530331105	1.466870299720837	0.6112064763918797	0.9209816374840698	0.631420701166291	0.6514731795252088	0.354318769460785	0.2464006631272777	0.2713262793945856	0.3237678590854873	0.398048930446354	0.4916620952365023	0.9184992494199103	0.2007434677183537	1.88716826862424	0.05366646471526133	0.05201049580605848	0.0005573048839510528	0.8044156645160631			1.261625779356619
5.302531998389667	6.199228464504384	5.10860419306639	1.449804985764117	0.6287336340362427	0.9235450788435055	0.649326236940749	0.6546423981668631	0.3583933903740151	0.2468291398409295	0.2744142560156619	0.3244107023900727	0.3986749000549601	0.4927394804198339	0.9212762105439557	0.2013341769595413	1.9100429752541	0.05367598226493309	0.05201543305516614	0.0005573009672497875	0.8043894733182938			1.261625797704981
5.310721784437237	6.270738876160089	5.155847965454166	1.515196619183967	0.6112784234173645	0.9259910579447721	0.6394774649293089	0.6494289763725272	0.3571764545457059	0.2464636189069347	0.2725575341623103	0.3233751598439863	0.3986697217886397	0.4922910972914277	0.9207522173595579	0.2015498361260202	1.903947764295972	0.05367997513464381	0.05202202133271163	0.0005573006176086375	0.8043856880744342			1.261625834719575
5.318911570484808	6.108403702231604	5.036133995936983	1.516846507536429	0.6088703388943588	0.9361562685884856	0.6392652682390144	0.6529664170149158	0.3576059036947412	0.247372620451864	0.2717101919294596	0.3241220123374062	0.3992360898582035	0.492821437032454	0.9208761219198788	0.2014480150074109	1.874354814470214	0.05367462584111386	0.05202913464648657	0.0005573027530120088	0.8043524549479208			1.261625871588235
5.327101356532378	6.02966504510643	4.878252717751661	1.394060178431371	0.5837866194546492	0.9080890048998893	0.6381577615194853	0.6559764871886204	0.3548994275792469	0.2450197057848168	0.2706572508030571	0.3241607243454436	0.3991900484115799	0.4935824815079321	0.9209924324899708	0.2011988186041927	1.874270815153109	0.05366632760842419	0.05202878323282164	0.0005573033148175357	0.8043152184723171			1.261625881049277
5.335291142579949	6.157661835800737	5.043163391276979	1.411213178469352	0.5897332180154278	0.906710327035977	0.6349217810862864	0.6553724267366339	0.3550110958809666	0.2444990384938193	0.2701210060065686	0.3234408656829548	0.3989617421626173	0.4929718383867645	0.921010833014491	0.2012558534309395	1.885332711229146	0.05366147714558212	0.05202468619178612	0.0005573011899547476	0.8043166973197556			1.261625901157077
5.343480928627518	5.95207817515461	4.827889080004753	1.394459461594412	0.5695137846308242	0.888536899195068	0.62837653307321	0.650777295548402	0.3529378101356777	0.2441829387057272	0.2682785393506502	0.3222923327481236	0.3978060241261367	0.490849543200168	0.9178855311394479	0.2005855349899534	1.888185669486616	0.05365962136281146	0.05202425078353776	0.0005572994185315599	0.8044145445480303			1.261625949742853
5.351670714675088	5.905174661062185	4.759662128259969	1.401770985302844	0.5704744146902511	0.9091983718394404	0.6356108605027704	0.6502472740727646	0.3518981588071965	0.2460147608039658	0.2685489635474464	0.3231182742216617	0.3978920136698875	0.4914857245415097	0.9176681863670101	0.2006558645775157	1.877422755322296	0.05366123645667616	0.0520282643182771	0.0005573007997847465	0.8044483493378597			1.261625995660049
5.359860500722659	5.971178214157363	4.799134114410008	1.411895364536637	0.5974621100150002	0.9100915121882571	0.6435018965463213	0.6466712094613978	0.3548567989409664	0.244115901822524	0.2691513019868039	0.3239252118526684	0.3987148382103923	0.4922990198432302	0.9195502073581048	0.2009660703274168	1.875317309762667	0.053666076610987	0.05202928990399634	0.0005573032615682239	0.8043870435761944			1.261626013094133
5.368050286770229	5.966715311749843	4.714609377798816	1.365043968903148	0.5883634077624241	0.8747066923105966	0.6377301358074483	0.6438061728822098	0.3562935677224221	0.2430760896987305	0.2701899266599305	0.3234207774744683	0.3984903290898079	0.4918364512067329	0.918797859360123	0.2008486979741351	1.882572316890152	0.05367243848582404	0.05202417772419341	0.000557302499983854	0.8044392897916993			1.261626013971345
5.3762400728178	6.100962472187954	5.108757543687664	1.447418411779343	0.6172810053227358	0.9218124799396855	0.6459766942795038	0.6566013911577204	0.361590092926671	0.2498171684356425	0.2731994428786849	0.3253214400197953	0.3989947760434735	0.4930308316725919	0.9198107218492573	0.2014259705744413	1.886135664342334	0.05367715516413085	0.05202100823450585	0.000557299287766735	0.8044907266569044			1.2616260375115
5.38442985886537	5.787346920013947	4.772167157777451	1.408134031178352	0.5702130863486812	0.900584846872741	0.6278019526060556	0.6534202592186463	0.3500387021463617	0.2456157631303015	0.2658396313238864	0.3227786507340346	0.3974574800388997	0.4902093049834175	0.916988792985585	0.2005483833968348	1.884561922627004	0.05367740927728649	0.05202538134515668	0.0005572982538040375	0.8045149296906504			1.261626088218527
5.39261964491294	5.699416969124361	4.665787682278187	1.372522096627281	0.5613454280454859	0.8800144320400146	0.6254930487257336	0.6484628781814618	0.3500623971894121	0.2445438265538348	0.2679671255539116	0.3230368761784337	0.3969880413797211	0.490163393746158	0.9160922516684449	0.2003277337823448	1.865478995146235	0.05367272928076294	0.05202719579335084	0.0005573009361099829	0.8045042351529261			1.261626099903365
5.400809430960511	5.855013504071535	4.803835253889737	1.409032095559035	0.5817546341744411	0.9094672625591586	0.6395550278766524	0.6561651703798423	0.3577053281860116	0.2492978260254266	0.2732615259967967	0.325402191277663	0.3983785808762643	0.4926170357114384	0.9191720217468495	0.2008309284306661	1.866390197922487	0.05366898348529032	0.0520216126959082	0.0005573021052133972	0.8044838213807509			1.261626110508735
5.408999217008081	6.036750441386419	4.815185246986512	1.413016505589515	0.5649209930820537	0.9223161497786134	0.6390265198090603	0.6609797970568811	0.3593421479956324	0.2494677476749347	0.2729153695157157	0.325281816319024	0.3989097001236336	0.4931776420893653	0.9199532346263579	0.2010368633824144	1.882776974554354	0.05367452869342811	0.05201832802751277	0.000557298004459642	0.8045580465311237			1.261626144388463
5.417189003055651	6.013076996393659	4.770095722964922	1.431354175915476	0.5598736769781693	0.9172482973600917	0.6273546759656193	0.6545567462177104	0.3558102435814429	0.2488901941045621	0.2720612794448056	0.3249606991226618	0.3986451629627472	0.4927456113136427	0.9185051999160498	0.2008242361286631	1.889446382658746	0.05368241739410392	0.05202180501508371	0.0005572952850411228	0.804637988035103			1.261626212070837
5.425378789103221	5.979336919043897	4.779049253619278	1.446074960566408	0.5519000275439353	0.9168122193087035	0.6207984430276081	0.6524154062075749	0.3520413874341122	0.2465806013890512	0.2681874871546666	0.3231168842498187	0.398052821709612	0.4925303674355104	0.9180955265869668	0.2008021008160634	1.864996742887848	0.05368799144083215	0.05202501385114227	0.000557296858556267	0.804637646128777			1.261626281386482
5.433568575150791	6.0177894387444	4.942768161879144	1.459850382667827	0.5881474757391344	0.9138614893964476	0.6287660463181245	0.6508464771676571	0.3546328853568562	0.2446991948718533	0.2696981057352606	0.3232040200474432	0.3978318686956367	0.4922490393864392	0.9194162645170013	0.2012701821791673	1.853693386334092	0.05368989108105797	0.0520268040567404	0.0005572985657802205	0.8045812177941114			1.261626327473678
5.441758361198362	6.112305566310704	5.105319732228083	1.449644358590392	0.6262021886290112	0.92525823406005	0.6433955738235243	0.653104444081281	0.3592416542271394	0.2476499844646551	0.2738785012567678	0.3246816019566169	0.3987070387079323	0.49288755909059	0.9215313622117391	0.2014784038862936	1.868086752337917	0.05368845460112187	0.0520266255332091	0.0005572968660779041	0.8044959212115502			1.261626376318854
5.449948147245932	6.267513731273302	5.099261013956634	1.505109128378188	0.6266315545358103	0.9793333190797853	0.6568978913125405	0.6608310298903363	0.3612499315983005	0.2536255649989987	0.2759350245098337	0.3256720717653592	0.4000910727698222	0.494167652158704	0.9216854141671966	0.2018765320873127	1.882729213240382	0.05368281893917105	0.05202220262923545	0.0005572936986941808	0.8045158604474236			1.261626447101976
5.458137933293503	5.941705491866811	4.812863870828017	1.455735151461032	0.5860965565680885	0.9119303105720051	0.6286248965309812	0.6501038118684023	0.3508506876654206	0.2449137299684474	0.2683903327404759	0.3223510943644813	0.3977100119868276	0.491163000797353	0.9170995286783656	0.2007485503622374	1.876960868263307	0.05367257486622366	0.05202155269977718	0.0005572927327751643	0.8046128871071526			1.26162654222703
5.466327719341073	5.960891856223956	4.814400737262304	1.421881088614223	0.5728866687618316	0.8924634003077615	0.620952721387837	0.6470200882581955	0.3510048162559425	0.2432525830574543	0.2683273740686896	0.3219364046768459	0.397612226221837	0.4906331414354904	0.9176739775052024	0.2005427892861877	1.865513971568658	0.05366842456564346	0.05202462439923709	0.0005572938461837646	0.8046114141041881			1.261626631378033
5.474517505388643	6.087426821296589	4.947335767353143	1.44387126149048	0.5959218283301339	0.9037229576074017	0.6328202746403162	0.6497063857415726	0.3536118027317215	0.2431774021794336	0.2718374063934986	0.3236945663914579	0.3987017386365478	0.4926662786804116	0.9203540460830155	0.2012776552422766	1.870678700587254	0.05366779295415403	0.05202768997701208	0.0005572936185614199	0.8046104047432171			1.261626700288784
5.482707291436213	6.015732367661463	4.716043597278187	1.44302512672599	0.5706717895191925	0.902895024592113	0.6271257589116651	0.6496460068680243	0.348923138094329	0.2433813811101752	0.2692405262467889	0.323331342813055	0.3982091794592164	0.4921446466607924	0.918937425550886	0.2010563463607685	1.882599362008967	0.05366910248737418	0.05203261547103717	0.0005572906410675539	0.8046498945264895			1.261626779025855
5.490897077483783	6.092696089257936	4.791575362841571	1.470446859019286	0.5674391241347215	0.9211760220350174	0.6308741057255619	0.6513394846207009	0.3525158844465219	0.2472318468444843	0.270155707151666	0.3236852344183035	0.3986896673679853	0.4924224428245184	0.919375849707619	0.2011047473746292	1.897207391485778	0.05367366787619046	0.05203540318277883	0.0005572879245890005	0.8046127176987008			1.261626888417242
5.499086863531354	6.044894949385004	5.01788189378095	1.468713664796531	0.5960397946875953	0.9336976754713294	0.641828310985072	0.6552702331810041	0.3572030607072358	0.2483485519625928	0.2709344032737127	0.3248918488422152	0.399659772666872	0.4936365803615368	0.9213510445094264	0.2014433929822146	1.887393802348722	0.05367813213568846	0.05203639636365549	0.0005572884466666031	0.8045652827691808			1.261627001813944
5.507276649578924	6.082526333110811	5.043307159662392	1.471109546677714	0.6094565440066783	0.9264803390880774	0.642510362307411	0.6554936598803057	0.3547806606794999	0.2466200374541431	0.2697961932967085	0.3245440171175921	0.3996800760626054	0.4935409239029553	0.9215463622276397	0.2015840421000483	1.886134668944803	0.05368124500178965	0.05204210639488858	0.000557289888114575	0.804562886640047			1.261627095006111
5.515466435626494	6.207245963448008	5.009991043686327	1.562173711241006	0.6087928027063083	0.9439077349995569	0.6412026291481502	0.6539707682936833	0.3529087505812037	0.2484816152194227	0.269588379415711	0.3238962315089549	0.3996363967287196	0.4929192640754796	0.9205180841618387	0.2014230127703185	1.893196582311723	0.05367961621109543	0.05205021288954017	0.0005572877064731109	0.8045584527694482			1.26162719088072
5.523656221674065	6.064350494712132	4.917432804695062	1.496370359790882	0.5870476035241783	0.9391918018926765	0.635535008435589	0.6519578823745071	0.3516907531829127	0.2472472647240045	0.2691124353932345	0.323103241993271	0.3979403922765339	0.4920383546312556	0.9182366308535288	0.2010870668106076	1.892756244787897	0.05367343985387467	0.05205501732731608	0.0005572835517020764	0.8045691236238467			1.261627307472334
5.531846007721635	6.018312663969017	4.876058011921468	1.41419159963998	0.5667449918960482	0.9133666788093611	0.6228252189650796	0.6461257236342461	0.3513240257976635	0.243399913179207	0.2700672306553343	0.3224310440450724	0.3972568739415108	0.4910479134474535	0.918286306687939	0.2012944453195277	1.886383126655487	0.05366560169058755	0.0520555181209495	0.0005572832331951696	0.8045926965530025			1.261627428704023
5.540035793769205	6.213131540352294	4.99892677256912	1.53473689606646	0.5803881019311339	0.9607646251833891	0.6343312172200148	0.6526307438710381	0.3550308646519585	0.2459361995024627	0.2735351537325054	0.3253581355897774	0.3985331296085006	0.4921087776393226	0.9199691696676315	0.2017810399359456	1.883086318085824	0.05366606812338152	0.05205320769267608	0.0005572853744364885	0.8045358065904467			1.261627525610807
5.548225579816775	6.151743182578717	4.969716842210323	1.56436072067689	0.5971510489944389	0.9589188428275347	0.6407567445950698	0.6543353240460041	0.357361510632546	0.2492520581368211	0.2734459447062816	0.3267223936201328	0.3997852960868689	0.4929931335772818	0.9189932915381401	0.2015894400148313	1.88647696811917	0.05367119938498936	0.05204587830541685	0.000557285191973413	0.8045490126764206			1.26162760113011
5.556415365864345	6.077955893078439	4.978743707262537	1.515321543621763	0.5912086322954012	0.9199726741849144	0.6337170557320799	0.6491652980482275	0.3556417629825048	0.2488316472047828	0.2720554342433819	0.3247200935807807	0.3987051980411802	0.4918308015838845	0.9181021670180377	0.2011805993064137	1.892091079292268	0.05367578680037081	0.05203733868722217	0.0005572819102270155	0.8045678982706872			1.261627693970538
5.564605151911916	6.177282689874706	5.186810298319974	1.495852676360578	0.628222999594514	0.9248043832467103	0.6414526335456298	0.6514694906465437	0.3610923829229199	0.2479900413498321	0.2724460733177676	0.3243747631235447	0.3986124978945225	0.492416897857347	0.9203015658894553	0.2014649923375576	1.900429353221579	0.05368258011841998	0.05203174154999168	0.0005572798837395188	0.8045254156035559			1.261627798945035
5.572794937959486	6.155942301233884	5.061283645497957	1.459709182558923	0.6260269971856484	0.9244416700818736	0.6503043407177227	0.6550078134771072	0.3615372668307601	0.2484671345091189	0.2740837204549958	0.3254180113676246	0.3993122493473177	0.4937011217823886	0.9210493323324226	0.201874111371399	1.876356367685845	0.05368679451145737	0.05202976645503372	0.0005572809554283538	0.8045991555926314			1.26162789572582
5.580984724007056	6.383625920080355	5.102794432029582	1.487023528423412	0.616818584214623	0.9182113453160355	0.6394134018561529	0.656771273535781	0.3613357195881031	0.2503894090389563	0.2758788037734563	0.3258493062418469	0.3999804968926831	0.493828946264822	0.9216984876596319	0.2022522801508947	1.875669819894893	0.05368250649694356	0.05203081146979483	0.0005572822358581587	0.8045748125586832			1.261627958463319
5.589174510054627	6.263746371390689	5.015736645916394	1.485729581406521	0.6112999797734396	0.9222226129041631	0.6337943575480601	0.6585883016761257	0.363317185611102	0.2495181644129707	0.2747165297464083	0.3244969364207476	0.399313608788153	0.4929019251222111	0.9203690753205144	0.2019807620396624	1.895416211034795	0.05367804821777406	0.05203314001897936	0.0005572806562155673	0.8045169759432907			1.261628017986019
5.597364296102197	6.074022528120633	4.852122190928627	1.434903000554528	0.5909061261730919	0.9070145710714539	0.6369631096737235	0.6534460580182203	0.358849699271011	0.246520997493281	0.273053637524598	0.3253186100676774	0.3991663946531928	0.4926665675594997	0.9195022226973067	0.2017498010264451	1.907187537780453	0.05367475302687209	0.05203519070213057	0.0005572776065182185	0.8044963255519736			1.261628102075907
5.605554082149768	6.223466359233136	5.145118091289369	1.512248041434306	0.6144188813474172	0.9363351084958561	0.6521239548413086	0.6553228035895229	0.3613815010529927	0.2486705682342127	0.2754410630098577	0.3268902658732613	0.4004787132342054	0.4946563075642297	0.9224242050803516	0.2025070300996108	1.889425702369949	0.05366919732812205	0.05203259400143365	0.0005572767039816617	0.8044520735053071			1.261628196731337
5.613743868197338	6.206333230944816	5.285559625449531	1.474921192934108	0.6484141181106479	0.945215418093638	0.6764262175448024	0.6619853746101673	0.3677805282486709	0.2508933588601531	0.2769917329924748	0.3266316231214465	0.4008787710720529	0.4950963255660054	0.9237971856044398	0.2021871605134722	1.87519417717324	0.05366997137583657	0.05202812358884243	0.0005572780396165565	0.8045004356533599			1.261628281281153
5.621933654244907	6.058547257357036	4.887442137434003	1.37932880364822	0.6041070396549373	0.9046768897186787	0.6528484530395541	0.6539804388861182	0.3586581729615244	0.2471245847285287	0.2713885027308563	0.3244487979218884	0.3995424541666204	0.4929888690892558	0.9207984003405353	0.2012126479285209	1.877291121116178	0.05367830564030645	0.05202474365906825	0.0005572778801336212	0.8045736799008935			1.261628345465142
5.630123440292478	6.23153552857339	4.956338272473165	1.454505356733614	0.6185608691764437	0.9455486020482948	0.6525151219142656	0.6590565715597166	0.3598846936546125	0.2498758418754754	0.2720378520685823	0.325415807297472	0.4001454290845651	0.4939128613949614	0.9220642140108136	0.2015802504855793	1.88712110332932	0.05368326267027801	0.05202763814312762	0.0005572745348653092	0.8045313825029557			1.26162842933648
5.638313226340048	6.484043419048335	5.171750612762885	1.524009621245064	0.6401306376512904	0.9732840856232721	0.6587573645885205	0.6668912711938333	0.3666049649651985	0.2509477773600618	0.2744775644722695	0.326333348873275	0.4004599551151974	0.4955368403001947	0.9246298941812855	0.2024436730100412	1.892784499968699	0.05368411054413279	0.05203635448843558	0.0005572718028917004	0.8044815124409239			1.261628535812281
5.646503012387619	6.347893196986949	5.232483018474954	1.51355798760327	0.6401701999777626	0.9552865595223607	0.6565210680384811	0.66142004988035	0.3660334779973827	0.2489753234466936	0.2757932881711324	0.3258707846849042	0.3994121472089934	0.4942667509004326	0.9224668207678652	0.2020608134657499	1.877108408553722	0.05368813055821272	0.0520435709816922	0.0005572732053386621	0.8045852393835768			1.261628639242308
5.654692798435189	5.950198902483156	4.982306391207615	1.426208114919962	0.6142927766000215	0.927288236703165	0.6508788992835716	0.6537547469857853	0.356781329792459	0.2436171457224521	0.2715667616433555	0.3242044191512984	0.3983548423403164	0.4921430336817078	0.9202432003198854	0.2013481498961426	1.872820560610618	0.05368542423106476	0.05204556803454093	0.000557274287673786	0.8046360335967769			1.261628731471212
5.662882584482759	5.925955116089104	4.819970095340903	1.400683664348665	0.5954045825922801	0.9105469638962063	0.6468065823763164	0.6505201164509508	0.3539746133826221	0.2438255618339664	0.2696395803287301	0.3240377130492026	0.3983902549256683	0.4922434335881784	0.9191586079928715	0.2009880191050737	1.881140584771769	0.05367704430307792	0.05204236940129057	0.0005572714248390273	0.8046298333346178			1.261628822431925
5.67107237053033	6.059602924021277	4.950195404633528	1.462451400533111	0.6220082272904282	0.9198821403714159	0.6457144744399572	0.6504965102370297	0.355930689834069	0.2453689031535002	0.2714878115227635	0.3251796261523152	0.3983730950442897	0.4928485765740883	0.9188221029735459	0.2010578348424153	1.885219946787466	0.05367469481349656	0.05203553672654147	0.0005572675201494231	0.8046800994688722			1.261628952278545
5.6792621565779	6.086456812251662	5.258872995422914	1.498606651033869	0.6522953969652047	0.9353314969142498	0.6459662964886491	0.6529437201188307	0.3582937247172623	0.2456335245334204	0.2731804962744625	0.3257186633085902	0.3985001149140913	0.4928416436226357	0.9200902889803952	0.2013321864749042	1.865790622736694	0.05367395416257611	0.05202803012388169	0.0005572674157617383	0.8046473888688269			1.26162906619647
5.68745194262547	6.059560342013357	5.125289042769547	1.512550513877729	0.6002629856319517	0.9399710364913371	0.637612831620842	0.6526514282617365	0.354799240660095	0.2460371746728132	0.2713581199274494	0.324402421257413	0.3988926279174859	0.4923159898245246	0.9200065830312254	0.2013918802048318	1.858282242290162	0.0536742790574921	0.052026267509572	0.0005572695914162696	0.8046334866191024			1.261629159274934
5.69564172867304	6.097843020947997	5.173858403500596	1.563696552154771	0.6184152902517692	0.9625815756672305	0.6417527793920017	0.6582529038584869	0.3559166322218278	0.2477523135723668	0.2717436634092874	0.3242713860486898	0.3994906449332759	0.4925511637347457	0.9202530134840636	0.2014610824736774	1.868191455042004	0.05367776157279468	0.05202932720980571	0.000557269084264634	0.8046107174873548			1.261629239747259
5.70383151472061	6.08391465321293	5.024476617330523	1.48431491432517	0.6117402654177442	0.9453984675074664	0.6345216290121827	0.6602948742517429	0.3537130740445234	0.2452900409602885	0.2714111124781651	0.3233607611984273	0.3982749898339097	0.4922290805392391	0.9196270923722955	0.2012792575020833	1.883055859930188	0.05367850194335451	0.05203316581384978	0.000557265474778887	0.804585455651961			1.26162934575346
5.712021300768181	6.125810418260171	4.879269730648589	1.46498289320016	0.5787945716997283	0.9127593577284844	0.6252965923422171	0.6547782269333987	0.3519548526297841	0.2442227065142506	0.2694781080360041	0.3232237901450257	0.3983449645713484	0.4921677187291075	0.9196683054643022	0.2014882784663481	1.894016941108299	0.05367874922379886	0.05203664484198237	0.0005572636642275381	0.8046086843517253			1.261629454083975
5.720211086815751	6.1131516938893	4.949409526847835	1.480613719322992	0.5857748181984357	0.9133122610847316	0.6334567231990273	0.6554201803662534	0.3565967541409404	0.2467646549148136	0.2738596809190065	0.3252179839182648	0.398496109473228	0.4929799848179799	0.9190470049107646	0.2015897530889574	1.881000978821441	0.05367789206144728	0.05203819089452051	0.0005572656843934168	0.8046899188926357			1.261629533561432
5.728400872863322	6.03387656986806	4.895562111128135	1.442185096260886	0.5819018831146097	0.9096673307867019	0.627405004299708	0.6530741154016411	0.3538675223463363	0.2460788179915177	0.2726919405985392	0.3238917455522393	0.397704159141708	0.4922207424038799	0.9175209444044249	0.2009727381267909	1.875588291837429	0.05367712439872412	0.05203519070213057	0.0005572671613728215	0.804709597162377			1.261629596626462
5.736590658910892	6.143166304122122	4.984255131889517	1.463916875709418	0.6017803585229133	0.9249110542455161	0.6366574642994723	0.654772133299247	0.3560152015080653	0.2473424753475799	0.2714335757304004	0.3237236948938014	0.3987837025829982	0.4928329074756373	0.91925499626568	0.2013526944266717	1.881694321837625	0.05367547798025182	0.05203348783980827	0.0005572642259310783	0.8047048896000596			1.261629668165906
5.744780444958462	6.291889166709923	5.058873199419285	1.527432903183089	0.6163945142962736	0.935248959554847	0.644558278352774	0.6539520411366602	0.3587091374434973	0.2487260286161347	0.2748523020338179	0.3254663761935095	0.3996587191243014	0.4935946258340171	0.9206764148614379	0.2016964187818417	1.896566782173772	0.05367179200995646	0.05203355550989859	0.0005572600397235316	0.8047076337438922			1.261629765253632
5.752970231006032	6.107920021030257	4.873988477056493	1.446053375093513	0.5890368741783079	0.9140201557753632	0.6379025889762843	0.6518647423622604	0.3552757523316694	0.2480563119045634	0.2724989939378573	0.3256927493073701	0.3988649130833125	0.4930389313953812	0.919263278005199	0.201355659516598	1.890609000359242	0.0536705485177052	0.05203188252356999	0.0005572603837286564	0.8046225184930388			1.261629852543639
5.761160017053602	5.943789587483641	4.975267837218559	1.401687186688782	0.6143057201387944	0.9066970623183478	0.6474085874646461	0.6530387946747969	0.3571062743010628	0.2464440708073199	0.2730289932868668	0.3254669167439507	0.398686398439566	0.4925309260257948	0.919182192386408	0.201120249047257	1.87916450105208	0.05367130603417226	0.05203254576038521	0.0005572643465021677	0.8046160974026898			1.261629905569696
5.769349803101173	5.95890998739567	5.205322617578351	1.449986922198109	0.6515773761704038	0.9111504401445139	0.6455190913936766	0.6548934417766554	0.3598852003299147	0.2472353945123107	0.2749425732707955	0.3247253185747139	0.3987419213350566	0.4921333895454189	0.9197523329569343	0.2009681615920901	1.877663617944576	0.05367613275711244	0.0520393288859551	0.00055726454921381	0.8046493295772995			1.261629936448137
5.777539589148743	6.088865552201512	4.904377603253842	1.493702610083524	0.5934843536532227	0.9278261352928892	0.6373349430353691	0.6564364875560654	0.3575661175292469	0.246933434540269	0.2710608479541575	0.3239786690008471	0.3984447192660228	0.4926147559122961	0.9183423073623378	0.2010815541724837	1.883083135490344	0.05368103671521395	0.05204399847183763	0.0005572610256309441	0.8047318225655091			1.261629962951271
5.785729375196313	6.092669751888592	4.794750166341164	1.473690182451843	0.5704516293866186	0.9191624425300964	0.6352513609927863	0.6521176369130297	0.3528066814477597	0.2436215302226076	0.2683749729898979	0.3231326930042211	0.3977177916018056	0.4920313229843672	0.9171588810672782	0.2009098702948421	1.893549928779707	0.05368199372814449	0.05204084326608155	0.0005572598131775682	0.8047619977944899			1.261630040740426
5.793919161243884	6.132485610804944	4.924627074712902	1.466075475585839	0.5882050431732887	0.9222999685578601	0.6367834266197929	0.6536320800086762	0.3541863612157598	0.2451584814018777	0.2701313137683327	0.3233714476028452	0.3980104725493825	0.4926105031534682	0.9188556960259431	0.2012959371724586	1.881790125515375	0.05367870111497169	0.05203897567587216	0.0005572626422724167	0.8045872448900345			1.261630076242142
5.802108947291454	6.360561956412189	5.278212393391456	1.546817108527683	0.6408416607701706	0.9601976702985227	0.648814143747478	0.6616573409466019	0.3651441506574767	0.2515776280216206	0.2777972972256784	0.3262628679531058	0.3998945311190538	0.4947031928386686	0.9227180938160497	0.2020710996838688	1.876491643574795	0.05367616230942394	0.05203623979801496	0.0005572648280064904	0.8045280351798861			1.261630068211699
5.810298733339025	6.529832641954544	5.462150218596693	1.675089316203086	0.6486656722871252	1.000700046243792	0.6603598415664991	0.66598337579797	0.3647428804526744	0.2537451469427095	0.2773478567357749	0.3265666448682752	0.4006414650025846	0.4959642289317731	0.9233373747866763	0.2022676272766244	1.881940799142547	0.05367650535166979	0.05203329527648913	0.0005572624744719368	0.8046187128455043			1.261630058123827
5.818488519386595	6.395355955758558	5.23861148294619	1.55094175101016	0.6322989117120618	0.937925891235859	0.6520617196942875	0.6561468959664876	0.3591338611723595	0.2479506562052471	0.2735475209252266	0.3239636584025447	0.3984146043118792	0.4926557181002076	0.9200260329998695	0.2012787386867937	1.893875680219625	0.05367301660341481	0.05203028128845497	0.0005572593858141384	0.8046560398548103			1.261630082906806
5.826678305434164	6.118912438729275	4.883643441418446	1.423210019864267	0.5849352678589977	0.8831773287452603	0.6413498819801775	0.6472273076436932	0.3576716467542008	0.243830047603347	0.2715199728041852	0.323562573975993	0.3972969045119876	0.4913901701017069	0.9178860294205652	0.2008867292239594	1.871371549679154	0.05367251184577331	0.05202724509838642	0.0005572592567385133	0.8046276488928974			1.261630136298665
5.834868091481735	6.007965703374576	4.879151383556942	1.429499379335843	0.5945381815951623	0.8997962650511473	0.646338398770599	0.6507161312617326	0.359776800025556	0.244293286078418	0.2702750097420519	0.3240357459377571	0.3982055733315855	0.4920231394837426	0.91881364805345	0.2010975120437944	1.863307480483529	0.05367582082972944	0.0520300422805054	0.0005572605011191718	0.8046163781751973			1.261630179145921
5.843057877529305	6.007667731825319	5.08266871620548	1.408232362837371	0.652092112857123	0.909053521159483	0.6541614780631975	0.655050614626241	0.3640125128932222	0.2442097563752705	0.2708541939917187	0.323739352078195	0.3988500369716736	0.4920686472211812	0.9203566829764932	0.2009711066288788	1.86995008003833	0.0536809607030545	0.05203737191190826	0.0005572594380173134	0.8046134106921653			1.261630220073756
5.851247663576875	6.118617618432546	5.04206895162378	1.409244749939307	0.6253240007961415	0.8854520255213844	0.6391646024479769	0.6472360937219328	0.3619651535212324	0.2424037015966788	0.2741009324050659	0.323975508025297	0.3977584142935496	0.4916119140578707	0.9189802231857364	0.2009304429904248	1.877021615485876	0.05368795130267071	0.05204042622288794	0.0005572560318138089	0.8046232068951059			1.261630288798067
5.859437449624446	6.126527346185632	4.809487067305424	1.415185858339681	0.5623148674610723	0.8928769211859086	0.6265531711405514	0.6463093760281381	0.3557736695546252	0.2418416504457016	0.2725096415124077	0.3234895521633027	0.3973053596554368	0.4915746225929704	0.9182987197386189	0.2010899341497103	1.879424217997775	0.05368610668949438	0.05203408438310769	0.0005572540768500514	0.8046142873422127			1.261630382575511
5.867627235672016	6.094278938784888	4.917671279149907	1.452037552018381	0.5800655119115393	0.9244101026294759	0.6344114371326777	0.6526062665755351	0.3529063772295406	0.2452682859380536	0.2701491834736384	0.3238339693490077	0.3980659441915984	0.4925383643119243	0.9195244000537707	0.2014922734758384	1.855844865827124	0.05367849853977581	0.05202604123327952	0.0005572553950744639	0.8046243487062251			1.261630492407022
5.875817021719587	5.937519349383428	4.798062629404464	1.498925350276564	0.563045631328873	0.9087076311314359	0.6204333734313243	0.6531765243493598	0.3503998531172493	0.2464377921202106	0.268672053437374	0.3225358559516813	0.3979647262230681	0.4913094314417534	0.9176477958148818	0.2011010654062649	1.860422501903122	0.05367320422138029	0.05202429878044258	0.0005572566551282075	0.8046759198320387			1.261630572773646
5.884006807767157	5.744451747723593	4.622485144588323	1.358672613123688	0.5455877913299513	0.8868716049720673	0.6167818921686855	0.6502684087715912	0.3531282730367465	0.2429096988841962	0.2675386129648346	0.3215192263297955	0.3974976068730284	0.4906247912321096	0.9162745994456001	0.2004907352326235	1.890172551824085	0.05366948242197267	0.05202313426170668	0.0005572544864062684	0.8045986701086812			1.261630646072754
5.892196593814726	5.755578780353328	4.649399903333797	1.324916653169565	0.5657508181207895	0.8881724468622143	0.638561621134958	0.6492942205106134	0.3583334072660765	0.2422062532382133	0.269951394673532	0.3233708367098481	0.3977852850754052	0.4915920928280502	0.9178468333136394	0.2004240476977669	1.906662534356452	0.05366543714925782	0.05202748696674113	0.0005572507143075511	0.8045211577177035			1.261630759147219
5.900386379862297	6.175768248949736	4.933823841981905	1.489032320293107	0.620947689724228	0.9660313083932468	0.6571473656065866	0.6583613641674383	0.3617111474626006	0.2462555065887335	0.2757117764003594	0.3263274291368896	0.3989713160352697	0.4933294874604719	0.9204095826927221	0.2010847499857475	1.88944405377059	0.053663886447206	0.05203877854314249	0.0005572513546047515	0.8044984504360901			1.261630853779783
5.908576165909867	6.414789870875148	5.309912193167466	1.618590995773681	0.6482840843168627	0.9910504352310998	0.6635074795810124	0.6644299444568675	0.3623345024199542	0.2499884133730833	0.275487733742543	0.326872974119807	0.4002375925184122	0.4950777039937223	0.9226295781597771	0.2018679073849477	1.882044600266647	0.05366727433642664	0.05204493777826817	0.0005572532349057659	0.8045000789618593			1.261630940415815
5.916765951957438	6.059031864935906	5.060417717756443	1.428423862127815	0.6132423752735737	0.9121369446365439	0.6386165142928736	0.653284508235718	0.360021937332141	0.2454785313042984	0.2713922326016211	0.3234354855216599	0.3984366771534603	0.4923084026511594	0.9193514755325809	0.200921629381772	1.890576694641664	0.05367112850888794	0.05205006016087929	0.0005572508272440397	0.8045472107409065			1.261631023764723
5.924955738005008	5.891392238633229	4.914411330018373	1.386293628674464	0.5880922028667699	0.9011557733758676	0.6382990847778488	0.6521539684047375	0.3601189330212677	0.2447589438972974	0.2709596007951406	0.3234611075285605	0.3979919189058123	0.4917437486347263	0.9184426488486842	0.2007805091484818	1.895250273670824	0.05367172890717821	0.05204831231878832	0.0005572457045979548	0.804500249353828			1.261631157336252
5.933145524052578	6.033875924278162	4.93482237123106	1.402390085698207	0.5903354057651117	0.9077682944912698	0.6459100862862505	0.6540690168582797	0.3586770330577032	0.2447250073828532	0.2714637445975527	0.3245338692091154	0.3988639306851593	0.4933480511404233	0.9201636916176342	0.2015738678966054	1.884676635595655	0.05366752348113394	0.05203628803906341	0.0005572431550553248	0.804445876938242			1.261631305946526
5.941335310100149	6.168142656693846	4.979268511461685	1.420120912494378	0.5996706308510205	0.91110807923268	0.6362663725391372	0.654195204469791	0.3553987678904635	0.2459731252880523	0.2694155411116434	0.323157111078475	0.3983726296366371	0.4926635518409443	0.9197690455629365	0.2013715989436125	1.861833136641126	0.05366161775935752	0.05202255477533126	0.0005572435604496403	0.8045661842031865			1.261631462747084
5.949525096147719	5.915317471825166	4.7385177298347	1.413221738279524	0.5619619099633056	0.9055078965115034	0.6263003442199715	0.655034868242802	0.3528756604439842	0.2454017683938406	0.2665598566339213	0.3215135971218641	0.3970644481076089	0.4911574483570801	0.9169507621620302	0.2004574132112312	1.863974322458705	0.05366415002667548	0.05201377027164572	0.0005572429277038081	0.8046478534386891			1.261631616242899
5.957714882195289	5.79924262184722	4.707203877231263	1.420100491019262	0.5555800413745859	0.9038042814888511	0.6240479957613431	0.6531383996891359	0.3510191825644018	0.2441092552305023	0.2673364193211394	0.3216671620470599	0.3966404845937698	0.4905437643671044	0.9157566031618651	0.2002822779260401	1.875594185209472	0.05366978294193389	0.052017356072096	0.0005572382108165649	0.8046116366650377			1.261631816191648
5.965904668242859	6.075676051407583	5.0054573411155	1.52313403501618	0.5997858373324582	0.9573132783800307	0.633344276089334	0.6556295894440376	0.3567993268492751	0.2490714479351988	0.2727318297403197	0.3245811637614985	0.3984689795893611	0.4927813273486751	0.91873183837045	0.201402271393836	1.887810582955624	0.05367070931703694	0.05202830570520976	0.0005572329078771074	0.8045318819776588			1.26163206101846
5.974094454290429	6.4785168407213	5.366630412858069	1.688962080877152	0.6339895877206334	1.002220451885039	0.6435002747467213	0.6644804287616501	0.3628501903259997	0.2533548745136553	0.2762550945662286	0.3266305867405682	0.4006500133808251	0.4952349953498971	0.9231231899298382	0.202507641798659	1.879147413194786	0.05367564077382538	0.0520374730508283	0.0005572320037156824	0.8044609261793307			1.261632299749335
5.982284240338	6.160150976986568	5.07137800918135	1.537816762168917	0.6075773000995068	0.9767178448613202	0.6330013840144451	0.6560407822723456	0.3527788295985514	0.2472141808341215	0.2703904832222951	0.3237030186133052	0.3987342857049168	0.4928509530778293	0.9205377385022183	0.2015192534074034	1.860096373415906	0.05368069417841016	0.0520458676143214	0.0005572332216869866	0.8043687675859131			1.261632523862657
5.99047402638557	6.2461659996108	5.167728508746429	1.480063049772201	0.6357713306699254	0.96155024956844	0.6460618848959572	0.6582021839173325	0.3584649917173249	0.2484141848171234	0.2731434862118834	0.3256933555703082	0.3993397683620424	0.4945955472450711	0.9221803523848325	0.2019792478047027	1.863461822031765	0.05368037659121484	0.05205045573446939	0.0005572305925322725	0.8042570079496476			1.261632738515897
5.998663812433141	6.273226528892975	5.220573515082316	1.499802940440884	0.6634338419040847	0.95506381596589	0.657011736376423	0.6620461593650524	0.3650483681038376	0.2487183733581968	0.2747571233199907	0.3262770396921049	0.3998620775403631	0.4943168907033137	0.92319265467486	0.2019707448276152	1.885985646201433	0.05367805410115047	0.05204633518326872	0.000557225282077884	0.8043196631699031			1.261632976324338
6.006853598480711	6.040358967478835	5.013619934899347	1.430548679997642	0.6195241043616757	0.911699278576294	0.6377060950587917	0.6515346630554451	0.3547048526447196	0.2444408541754267	0.2705243766846728	0.3237028634559547	0.3981700198914322	0.4918377717067706	0.9188211091453281	0.2012894772874564	1.883679621626678	0.05367382234607266	0.05204008632016195	0.000557223406088194	0.8044454897107225			1.261633204153786
6.015043384528281	6.06028179925001	4.96135652807208	1.411463705203009	0.6027790703314915	0.8988667782311716	0.633465148040939	0.6475415095273639	0.3538046313644684	0.2446183000179404	0.2721456115717266	0.3240618155635183	0.3980887474686478	0.4920922655644572	0.9181894753479068	0.201288984198393	1.868678476441204	0.05367267778975503	0.05203852239085632	0.0005572274280232721	0.8044810383319254			1.261633371037913
6.023233170575852	5.801182465306198	4.741437694136355	1.364998996103337	0.5666159062408147	0.8797881170178936	0.6229562277138427	0.6431791061694296	0.3518619722557978	0.2425710268967474	0.2690857200937009	0.3222470847828693	0.3968758980557042	0.4900245436444927	0.9162992227561775	0.2003311034583043	1.868078798441646	0.05367430145938541	0.05204144111751172	0.0005572288261092973	0.8045001179281536			1.261633519022397
6.031422956623421	5.816719616419977	4.692162038645942	1.377716250666897	0.5530864246937497	0.8946501865493031	0.6229639327897327	0.6476549407365625	0.3515083436463631	0.2431207678660381	0.2678145047633256	0.3222471352362624	0.3971359449821346	0.4902841826855375	0.9165878070700934	0.2003331458511792	1.87548127535075	0.05367491087963638	0.05204266130711173	0.0005572241561815906	0.8044591217434578			1.261633629848906
6.039612742670992	6.165392613131089	4.939791719614799	1.434647637335497	0.5814865370846256	0.9299254403623254	0.6393400975579138	0.6585401729733837	0.3581302168721938	0.2480242918579059	0.2728599871559338	0.3254663258691206	0.398994666182776	0.4934882828467515	0.920408271725133	0.2014365083520166	1.881005639931028	0.05367426987060459	0.05204000077330415	0.0005572211867902411	0.8043781992512349			1.261633766539956
6.047802528718562	6.288066915395572	5.160773427349524	1.462948691543613	0.6243658463511609	0.9368587482336516	0.6547862942148216	0.6592203250298085	0.364456950883535	0.2502849110720614	0.2764610972085143	0.3272228173262249	0.3996793833053322	0.4946838832716497	0.9217270070247296	0.202030983446005	1.866151727575739	0.05367419366389819	0.05204016754175286	0.0005572251988955881	0.8043754141224693			1.26163381731181
6.055992314766132	6.211419253778234	5.338911137207373	1.541210642425419	0.6633945318130451	0.984544989597029	0.6724201358594096	0.6649183144828337	0.3664031487217677	0.2531022165105395	0.2772090457229764	0.327507035084444	0.4005723739672479	0.4952441222169421	0.9226302212788566	0.2022016564726828	1.861235257873184	0.05367533391632959	0.05204250604960196	0.0005572302632470766	0.8043036251326265			1.261633804996486
6.064182100813703	6.206967125438217	5.211632534937618	1.545951095967431	0.6652682269508978	0.9932179328706296	0.6652241971822243	0.6630288476580175	0.3612888579156567	0.2497216553126996	0.2758736849290982	0.3264159001065184	0.4000579574372471	0.4943006992652528	0.9212450894315538	0.2018334668533708	1.877189083283143	0.05367435099329287	0.05204460628193237	0.0005572292755565265	0.8043388941199074			1.261633781716416
6.072371886861273	6.207617973580216	5.106081230257765	1.534477174163918	0.6395177699736052	0.9626206033350496	0.6621856407831491	0.6573237623846659	0.3585192305919201	0.2474086773664793	0.2743079347786678	0.3257174149038981	0.3996640824440924	0.4935817640625384	0.920288344412914	0.2015030056574828	1.891371070213523	0.05367031774310882	0.05204463207680279	0.000557224680161553	0.804457712196719			1.261633796336347
6.080561672908844	6.074855866557417	4.907189526370122	1.49214238783474	0.5902548445032566	0.9449176156850695	0.6480209839031381	0.6570348136429781	0.3579770459986393	0.2451160433251092	0.2717135181540457	0.3243517859498023	0.3991177336854191	0.4927782567134946	0.9197224525793267	0.2013109707464035	1.885533807570344	0.0536732797465973	0.05204606833988709	0.0005572231479427417	0.8044356365712337			1.261633836916007
6.088751458956414	6.159695605270067	4.939517662481049	1.523195274985124	0.5929923358967298	0.9473066152663983	0.6414643382989504	0.6577447876595701	0.3610222771723944	0.2477874224821323	0.2728205552938374	0.3247435344789791	0.3990742281112463	0.4931627815022832	0.9197056354266194	0.2015297115752512	1.870657735763217	0.05367689078612094	0.05205047540765489	0.0005572251187482787	0.8044547270715433			1.261633865899626
6.096941245003983	6.124779809661201	4.946794225936358	1.444880603875472	0.5904011127130032	0.9071880710631169	0.6314033540674009	0.6507050200344748	0.3584952016551352	0.2482869762358445	0.2726102767823827	0.324149906776996	0.3983605617734262	0.4922088924541566	0.9190681070392346	0.2010907857591791	1.874933767683196	0.0536745963167555	0.05205020341916286	0.0005572255106371733	0.8045476401288932			1.261633868543427
6.105131031051554	5.961816549227274	4.868000213599	1.427344057252219	0.5701972271593646	0.9090411526250534	0.6273472505794803	0.649985855459432	0.3575898393409959	0.2471826153443163	0.2726991609680052	0.3244833419588516	0.3986132812531281	0.492454333910864	0.9196579045653037	0.2009880884510811	1.883985395890508	0.05367788741980693	0.05204716135155302	0.0005572224452643057	0.8045251282391391			1.261633871360804
6.113320817099124	6.02531632968022	4.94359141241907	1.504053328623568	0.5843248658488901	0.9560537846702349	0.6376089464498393	0.6598724087991477	0.3611415453643645	0.2508910127754096	0.273791614599277	0.325588099840361	0.3999667910906115	0.4939915543069068	0.9212214880936955	0.2015737890988646	1.887295362182027	0.05368133855181812	0.05204758451643154	0.0005572200304988448	0.804436935196511			1.261633922304062
6.121510603146695	6.131795822146807	5.026751040013765	1.465881705430047	0.604695954257242	0.9317636957237491	0.6436140863701511	0.6567693974055736	0.3605493810653375	0.2500368747168175	0.2718565845960057	0.3240527216683073	0.3996954146575278	0.4929787074354404	0.9208557445834683	0.2014035609586863	1.852947175747023	0.05368163156158444	0.05204748745863478	0.000557222208743557	0.8044382061917292			1.261634001448403
6.129700389194265	6.036876561226736	4.953979946525227	1.426748846992129	0.5923842080933643	0.9030680249522832	0.6352370118628146	0.6526139780925931	0.3650642438165276	0.2493314253900419	0.2747054602819068	0.3244319903464814	0.3987660306447285	0.4928515544554006	0.919038310784225	0.2011934767290356	1.844978909862306	0.05368287577815973	0.0520419740718441	0.0005572264326198431	0.8045095709190702			1.261634039912381
6.137890175241835	6.020030315799835	5.029452292503979	1.467775400309305	0.6093274659870163	0.9099104849099581	0.6417032916094597	0.6534195519744859	0.3647919872156077	0.2486539112560435	0.2755155548696226	0.3253227855201486	0.3988708085948867	0.4938527830652057	0.9193676442371477	0.2013919233929051	1.862693475361026	0.05367572412073458	0.05203578267601946	0.0005572263633793303	0.8044960554268696			1.261634026157205
6.146079961289406	6.235040912184791	5.251472840123735	1.55519619233098	0.6501166930569803	0.9669047027901611	0.6605761200192031	0.661142841346989	0.35703133174726	0.2511675181873977	0.2711636267214266	0.3248616167532773	0.3995520372902673	0.4944062099951617	0.9206905381410877	0.2018059308434774	1.885678549953922	0.05366851113499425	0.0520359078133919	0.000557222244551972	0.80450214106913			1.261634046056957
6.154269747336976	6.238930296473325	5.192319397914813	1.520052993263386	0.6356651389257355	0.9433005076307742	0.656235112084371	0.6603305499743652	0.3564750508075815	0.2495242300534086	0.2710161641878195	0.3245708642906057	0.3989625576238378	0.4936814694647054	0.9202547450650354	0.2017604583234325	1.876023121348398	0.05367207610298072	0.05203603115434634	0.0005572229778170439	0.8045182446049821			1.261634049587684
6.162459533384546	6.267481349324043	5.173103779782649	1.537404382362183	0.6262059540948477	0.9438639294027599	0.6467819198653471	0.6579208563401329	0.363855904126477	0.2497570386622226	0.2748807660851242	0.3256064693162996	0.3997224346215638	0.4946651934017238	0.9214230374455881	0.2021994710394371	1.856708411570171	0.05367848407515702	0.05203474533521765	0.0005572285279631078	0.8043999316242521			1.261633981877105
6.170649319432116	6.491600438878006	5.099604098537329	1.641447575304263	0.6109796218690161	0.992912801752513	0.6453716589762521	0.6602580682547476	0.3630206240389096	0.2508053153553183	0.2757485882442646	0.3267894624627658	0.4006991180045138	0.4955423586911253	0.9224428127486407	0.20243820969212	1.862291299955285	0.05368359034201978	0.05203984731221238	0.0005572302030757417	0.8043678567046435			1.261633897701561
6.178839105479686	6.469767939282598	5.082641391436234	1.669591713424705	0.6187816253053652	1.006736804693818	0.6501517644225878	0.6586178975424664	0.3604375662565039	0.2480970009315042	0.2742297606004493	0.3258783856807422	0.3997604303227051	0.4944771360580408	0.9219850437057813	0.2020115467862672	1.8806281361201	0.05368939370290977	0.05204855982054069	0.000557225983955924	0.8044398374271694			1.261633860205506
6.187028891527257	6.1598571225422	4.952078731720194	1.517509475159333	0.5945879027828365	0.9642120262881801	0.6378968090398751	0.6565466457497052	0.3537081754635573	0.2486295701929239	0.268603396213404	0.322967719396983	0.3985226143034418	0.4922785008332284	0.9198258648545775	0.2011688422656212	1.892655273692835	0.05369190098350943	0.05205250821403861	0.0005572230029300255	0.8044882196816627			1.261633851654944
6.195218677574827	6.18978111381398	5.006295064747189	1.555150846256151	0.6101982918631317	0.9797797183890864	0.6399004936409002	0.6604336085546962	0.3548338056524311	0.2516971099883387	0.2706302710471319	0.3245088623048181	0.3996063268446226	0.4936180966695965	0.9202113353302536	0.2015561262664387	1.882955813771126	0.05368653775875153	0.05204736436182397	0.0005572251851205797	0.8044908521639081			1.261633838668696
6.203408463622397	6.297189680436801	5.226788336989403	1.594148137130849	0.6488894690343686	0.9874832230362072	0.6506694467844015	0.6631270928746246	0.3588657079281576	0.2494148315193033	0.2748372063097304	0.3261836840549596	0.3997186459332723	0.4949056378336918	0.9212991887974326	0.2019161214319754	1.874516436510813	0.05368049565786143	0.05204152870493117	0.0005572285448965238	0.8044786783543116			1.261633798255535
6.211598249669968	6.199638478254168	5.216087372028551	1.506328298051427	0.6278436464587327	0.9497301159098505	0.6489037877099351	0.6591775429896343	0.359336466270057	0.247649405542953	0.272787994977448	0.3248102721882767	0.3988041967125304	0.49374732730639	0.9209168308853755	0.2016548545749985	1.872767130633815	0.053678288571692	0.05204096228176908	0.0005572277146981269	0.8044520651032089			1.261633760863506
6.219788035717538	6.342705470972966	5.383218288180339	1.595662481946042	0.6437421136965844	0.9484388383777308	0.6380685237515105	0.659417692222811	0.3600640114823405	0.2485317217051511	0.2727829243574371	0.324420604430274	0.398472625925867	0.4934816352489891	0.9205374282345755	0.2018962107534073	1.877014962454825	0.05367923655408939	0.05204374770880549	0.0005572237378721632	0.8044912214214986			1.261633773214775
6.227977821765109	5.945684417085203	4.987142764351995	1.471639842680837	0.5931202371514935	0.900849433111287	0.6222209305725405	0.6485870652806524	0.3503250278344425	0.2432300933135403	0.2684281534025525	0.3221238106014142	0.3969780841490181	0.4910643798822915	0.9170375073759297	0.2008108314445056	1.876734261846226	0.05368276306924239	0.05204893931378131	0.0005572230106179304	0.8045241683635449			1.261633815095886
6.236167607812678	5.902969975944614	4.826611491249809	1.408442668033685	0.5735536041357767	0.9118719069717	0.6272828070182755	0.6524928443181408	0.349330051823128	0.2441156775923586	0.2680498775346911	0.3229331862954959	0.3979502224374001	0.4917036214737222	0.9179659275202797	0.2007808054002904	1.866003548375256	0.05368675490448589	0.05205518385162117	0.0005572272062401199	0.8044580536186385			1.261633832957046
6.244357393860248	6.220644547126051	5.054173122108991	1.520205036746127	0.603213885454883	0.9659169198715161	0.6397590125052786	0.6620832916493943	0.3556942796224289	0.2483549562002419	0.2741355872565096	0.3256925973335424	0.3994940577425455	0.493939546297221	0.9210790866690387	0.2016930437481582	1.866249854086202	0.05369175872998304	0.0520633240592461	0.0005572284005649802	0.8044526020215574			1.261633836061292
6.252547179907819	6.048828414794828	4.990436284998146	1.457204406894475	0.582045922959607	0.928969106397995	0.6341940515044759	0.6548041635579869	0.3555500504940567	0.2480680086197467	0.2712764814414176	0.3232760554059995	0.3980416149730778	0.4918696744600888	0.9182160670853764	0.2009706798761871	1.881479637020493	0.05369597260773563	0.05206932852514927	0.0005572244186360242	0.8045040491532313			1.261633818532987
6.260736965955389	6.024011504067622	4.892539020778366	1.400881429128698	0.560929857975917	0.9040665140393731	0.6276580958786763	0.6500174010866261	0.3521505760704803	0.2452415653059524	0.2680084588728777	0.3222265412834658	0.3976799996673701	0.4914511165309647	0.9183560048568458	0.2008265681927783	1.891077395481251	0.05369502186061963	0.05207153601808463	0.0005572228202391831	0.804439836452795			1.26163383194234
6.26892675200296	6.146381752816778	4.980861040826738	1.434601153002749	0.584276396156645	0.9188638143604289	0.6350004842900294	0.6513237259512514	0.3542178999696978	0.2447254711798453	0.268037448026388	0.3223913977980474	0.3979861941853585	0.492134721825486	0.919496587557154	0.2010724247895934	1.878627794923464	0.05369071402844026	0.05207133553666256	0.0005572268183278319	0.8043513407071868			1.261633827451828
6.27711653805053	6.106190924974428	5.162845212014072	1.491883145083132	0.6298308762014768	0.9479111913573905	0.6543098039403717	0.6541018960358985	0.3595701832779369	0.2458523427109738	0.2708114706600612	0.3238056587757828	0.3985007446220259	0.4932662998210575	0.9201876454113984	0.2013900381719486	1.872650320180301	0.0536892421099717	0.05206702829968404	0.0005572285022790986	0.8043737055679879			1.261633856545052
6.2853063240981	6.024989682464418	4.982323217310465	1.40620241078047	0.6091357757434196	0.9187310274002413	0.6408069917256344	0.6534377841616839	0.3561952186915489	0.2431137118860134	0.2694055478565727	0.3232935424290002	0.3982909594203831	0.4927743390902629	0.9196903740395583	0.201322787166112	1.879238531999292	0.05368843749968234	0.05205812730915987	0.0005572255473609136	0.8043167801397935			1.261633835233857
6.293496110145671	5.94918275725417	4.838350634945388	1.392188538551819	0.5859575438620177	0.9089412534949783	0.6358792360760356	0.6523113251666582	0.3539343028229129	0.2427327515140146	0.2691298794740084	0.3231582761252455	0.3983483839265679	0.4921984749170241	0.919088792482979	0.2009837763476103	1.892944846777311	0.05368518655763244	0.05204897351504191	0.0005572234148208792	0.8043035828475283			1.261633823457066
6.30168589619324	5.73434908573632	4.70559172275969	1.372260231242132	0.56281654884521	0.8903190516762887	0.629259286292251	0.644751197292779	0.3501596733460037	0.2424596293881333	0.2673827173661672	0.3222493835605157	0.3980038043708561	0.4907825114758462	0.9178276110473187	0.2003643472622917	1.876595126746105	0.05368776941327993	0.0520482556713497	0.0005572258986852015	0.8043581605778881			1.261633818103576
6.309875682240811	5.728148376748737	4.686729913644528	1.34344295644097	0.5544758543515338	0.8787885234257286	0.6198212507971432	0.6433558026842813	0.3495213127670236	0.2432803589875477	0.2665095874254022	0.3219513889516307	0.3974908468533581	0.4900351836226443	0.9169877143721025	0.2001798389127174	1.862978243204259	0.05369097521677225	0.05205693038558139	0.0005572306152037147	0.8043654177112823			1.261633763209346
6.318065468288381	5.941630162646256	4.830108041962101	1.440068649533871	0.5695110777039069	0.9127676037232481	0.6297479698291578	0.6525335701108476	0.3546631085473664	0.2464432618101519	0.2712355956699058	0.3245574812792083	0.3987287300305206	0.4923269429551839	0.9188859495469079	0.2008523301235253	1.874621877858568	0.05368999836070475	0.05206175294426842	0.000557232383038149	0.8043915454372649			1.261633669003833
6.326255254335951	6.046156978586616	4.899409342828761	1.466054304136899	0.592894568050557	0.9399135111268918	0.6402037255619215	0.6576705134837593	0.358923336859956	0.2497330977488887	0.2733453516946199	0.3259429469794693	0.4002064534097445	0.4940736796269043	0.921467979374692	0.2013201573631992	1.887008064485895	0.05368528447213165	0.05205951353477772	0.0005572303545656533	0.8043257499688448			1.261633601350765
6.334445040383522	6.150701467711421	4.950924188625257	1.455057915539737	0.6080729830109464	0.9657841828692971	0.6413050793823616	0.6611730974595764	0.3598142125408091	0.2493884426147617	0.2703322364175637	0.324572153317618	0.3995399769739882	0.4937273722764631	0.9206445440113494	0.2012447657792272	1.878863412710319	0.05367830400261766	0.05206131753602006	0.0005572289822892418	0.804371347800323			1.261633569415914
6.342634826431092	6.015269707933615	4.886162600256878	1.455811173357574	0.6130806684866862	0.9662263767516783	0.6397651805402661	0.6643897507159148	0.3579291310566799	0.2489166064783775	0.2712850476641539	0.324808558760385	0.3992203629720045	0.4931887902321252	0.9197690348735917	0.2010538592117613	1.846434239034743	0.05367473424938001	0.05206282987558486	0.0005572318927426556	0.8044262191091996			1.261633495729443
6.350824612478663	5.888022233855468	4.788815132329317	1.410225520080401	0.5828115626905372	0.9130783140152103	0.6297789152092005	0.6550998443734122	0.3549701076949858	0.2474735656672736	0.271327545461855	0.3241731044062093	0.3988761338403892	0.4923882741602813	0.9190122581490464	0.200687259468466	1.843773810107443	0.05367325789889919	0.05205921958839491	0.000557236790410566	0.8043663873123238			1.261633334779463
6.359014398526233	6.039146383977611	4.904941786909415	1.471357041525967	0.5899674022229648	0.9227904353325084	0.6325467683231973	0.6554996665871132	0.3571171342040548	0.2496577684886909	0.2732681538869238	0.32461875820596	0.3989677770095134	0.4928716194060174	0.9193641816750191	0.2009965981512863	1.866095367659264	0.05367429840062542	0.05205924922024498	0.0005572383236264327	0.8043996413230654			1.261633159086562
6.367204184573803	6.052990343882309	5.022800458905147	1.4971199916586	0.605407267724127	0.9324610672985609	0.636497225293602	0.6545466141604327	0.3590423416613156	0.2488262678844679	0.2743711175961802	0.3241547227297556	0.3988595733286724	0.4921091533032668	0.9196115189392077	0.2007684816373916	1.865436535566529	0.05368226853637232	0.05206173686391893	0.00055723599251182	0.8044605202276653			1.261633045153906
6.375393970621373	5.817773652900814	4.828038513044855	1.440694263887896	0.5882118287084938	0.9414744588333036	0.6432344073621438	0.6566247498118685	0.3581217294454954	0.2454900515402143	0.2697626059078715	0.3232272680567744	0.398395652174838	0.4916861980072098	0.9178125946190637	0.2006167305028049	1.853321983724426	0.05368976783270654	0.05206248589173561	0.0005572361488802699	0.8045415811694406			1.2616329591384
6.383583756668943	5.809768583975139	4.800130625193299	1.476401866954519	0.5946051656805863	0.9715405494146304	0.657859482761982	0.6615716320711965	0.36006931946256	0.2451445526137161	0.2700548034501667	0.3229936871653373	0.3980178560763042	0.4921876163268102	0.9175095653115033	0.2007949356115103	1.855044581739828	0.05369657475187797	0.05206308602787105	0.0005572412855545211	0.8044929886118783			1.261632832558111
6.391773542716514	6.072322483089341	5.016995299801295	1.497181645695538	0.6169016412688818	0.9663415802827696	0.651905168357831	0.6621693041991035	0.3601591207033004	0.2475108655527787	0.2729201039763906	0.3243024369744429	0.3991724818344407	0.4933740542621919	0.9205048146148868	0.2012924732604844	1.872005174864843	0.0537004559287835	0.05206167939663681	0.0005572419666982894	0.8043610945811819			1.261632724970752
6.399963328764084	6.307431374835938	5.29532328620271	1.531551616097912	0.6756295915086673	0.9801449537790431	0.6555055971077204	0.6667418704334458	0.3633041658777028	0.251625418227096	0.2758459500090084	0.326171497236599	0.4005987217632051	0.4949404649166977	0.9236726150673341	0.2020551273157774	1.887441341137183	0.05369138691857429	0.05205927729982067	0.0005572375282383498	0.8043640319646765			1.261632626753793
6.408153114811654	6.186621549643295	5.271670143807754	1.512936978626326	0.6542301161159964	0.9676244275061056	0.6498777588927115	0.6613421256350602	0.3614668282371112	0.2497766598616471	0.2732628547932192	0.3246567446812558	0.3995258128817197	0.4938137254353623	0.9217257406910359	0.2017122727897071	1.875323987006339	0.05368036093977271	0.05205736579382975	0.0005572374688799307	0.8044202408057716			1.261632532693512
6.416342900859225	6.144074683807822	5.138779927277058	1.512454317776833	0.596297804384583	0.9429879265168711	0.6426003508494734	0.6597995062711782	0.3568340645271806	0.2487570005405435	0.2710446384905842	0.3249292916583765	0.3995067317097054	0.4941298938642623	0.9209512888823269	0.2016491422342686	1.852519648765039	0.05367690759109735	0.05205949133274333	0.0005572426742165459	0.8044184903425428			1.261632427470016
6.424532686906795	6.281695204711358	5.123239475533826	1.549167155099465	0.6211296432973444	0.9681144432558501	0.6585962810052138	0.6652698876134009	0.3608149618685302	0.2513543617945728	0.2732961441258044	0.3266729671461348	0.4008133228741618	0.4959702564276864	0.9227900836645579	0.2020470271500293	1.863147518600471	0.05368004016223553	0.05206974303949399	0.000557246722583749	0.8043640878878425			1.261632323353789
6.432722472954365	6.195949344000079	5.122612515263445	1.533175174372881	0.6174927787332919	0.9577009897727365	0.6572083122875021	0.6601523535896433	0.3561870558107318	0.2499583473675165	0.2711917440383583	0.3251931150226405	0.4003916119964587	0.4939195663616496	0.9217417721387678	0.201376021683134	1.883368834597724	0.05368795007424816	0.05208668309872305	0.0005572457821259874	0.8043990335391352			1.261632220017523
6.440912259001935	6.016293391235614	4.97724455289223	1.489436637373092	0.5870975734695265	0.9462697014616605	0.6345422598751661	0.6567689932324654	0.3508285740374745	0.2454242734596094	0.2689980838786868	0.3233038769692677	0.3982041989528035	0.4920409267105107	0.9189444007822477	0.200638329927377	1.886948756004541	0.05369642385291909	0.05209926025010948	0.0005572442979489955	0.804493002370858			1.261632118462811
6.449102045049505	6.133592832657551	4.928537138940173	1.502754736976671	0.5959672073759675	0.9702925873233119	0.6396128495536526	0.6653278601114829	0.3535589132428136	0.249306361779033	0.2698440203230348	0.3239760610022629	0.3985557535086011	0.4928644774406541	0.9202638277294	0.2012409575642801	1.869365841686758	0.05370721214777737	0.05210564192454799	0.000557246727175588	0.8044833801173079			1.261632021413065
6.457291831097076	6.124701091668871	4.962163043607989	1.51557845702117	0.6098577900270968	0.9624490808294835	0.6510601018264857	0.663185521429547	0.3555365345271606	0.2511445778343812	0.2709214564836129	0.3245365596093073	0.3992606302122841	0.4936204671557592	0.9205406041547416	0.2013964016552572	1.846387735618978	0.05371195488853622	0.05211331121453321	0.0005572503037543151	0.8044703493153597			1.261631907890924
6.465481617144646	6.03484914747229	4.821226025533045	1.432716592165523	0.5889531910123113	0.9216995791155749	0.6401536470086054	0.6532328703505965	0.3558087566983884	0.2452337753050602	0.2718102249509884	0.3243009953526301	0.3985687868341777	0.4927441554612068	0.9189478852099484	0.200869463233681	1.85912255508122	0.05370969967523093	0.05211864632193623	0.0005572498715341696	0.8045282786918403			1.261631784030186
6.473671403192216	6.194027047522301	4.872568128283791	1.484236553806662	0.5955762556497997	0.9399223086904903	0.6446473832267527	0.6567432555770077	0.3656000602741222	0.2467413722882085	0.2755406103486513	0.3258486357614777	0.400065630693723	0.4935683308242542	0.9205957275013723	0.201242462777081	1.875146191928551	0.05370177894586058	0.05211635964797159	0.00055724673871411	0.8045748269480713			1.26163168151795
6.481861189239787	6.220777336470412	5.032992571744607	1.533064273017602	0.619295330019794	0.9682903117031849	0.661713513001712	0.6612933115834772	0.3683901340519086	0.2514198022911698	0.276949839753125	0.326286034172018	0.4009583061961849	0.4944572665065101	0.9228031161273639	0.2017548231399311	1.873469720583263	0.05368967416228442	0.05211209355378209	0.0005572471121202331	0.8045720825441374			1.261631594269879
6.490050975287357	6.143386471287174	4.989900579483566	1.478365282673733	0.6033378213024194	0.9349944006960037	0.6448954801119431	0.6584515363682163	0.3618263498057546	0.2527831376565621	0.273657978174745	0.3245813450446521	0.4003972630450039	0.4937118952509757	0.9218998097039923	0.2016184676758776	1.86526981161503	0.05368595380285893	0.05211369682945874	0.0005572516086601906	0.8045054565876207			1.261631519850076
6.498240761334928	6.506167589807859	5.203427654114368	1.653419466003136	0.6183527009506864	1.014843590592798	0.6529920218341804	0.6693399559303016	0.3641785026451525	0.2582389433139436	0.276086494343449	0.3264904707932663	0.401504059761252	0.4957490814392064	0.9231913379301159	0.2021815545525899	1.875541383198284	0.05368862912199986	0.05211654813016745	0.0005572542494749241	0.804458530405099			1.261631428783588
6.506430547382497	6.284697546133649	5.106588109129413	1.583022918924783	0.6106004455774363	1.007036203193772	0.6499838055777686	0.6703365799717008	0.3632011537069346	0.2540329567896153	0.2745223512115935	0.3258768903380497	0.4000952731099356	0.4940358529241939	0.9207718599840894	0.201219962537922	1.897212550112045	0.05369634265767335	0.05211822854631173	0.0005572523347970702	0.8045710269870336			1.261631334332115
6.514620333430067	6.076319405966752	4.956209250506582	1.471402555479273	0.5882999807493463	0.9472203394150266	0.6305077661862198	0.6664205107118688	0.3591930676115708	0.2499435226681732	0.273316414128607	0.3244927282699179	0.3987349412830515	0.4927561629067508	0.9192222907876486	0.200825161946323	1.893064251020776	0.05370308904944592	0.05212745948089732	0.0005572492125450575	0.8046721232270077			1.261631309398668
6.522810119477638	6.16713086192613	4.903075886535846	1.491932969711377	0.5856888694460235	0.9350216309307604	0.6311599881912502	0.6589904267163176	0.3567276357030869	0.2479379137159723	0.2725838219469703	0.3243075953326593	0.3987630045676058	0.4928746856127744	0.9202870508251009	0.2012831270901557	1.863653014348745	0.05370433201270893	0.05213621949784319	0.0005572521477436695	0.8046838533220128			1.261631260445563
6.530999905525208	6.156738018072431	4.865643568551694	1.446902484421004	0.5833525526123174	0.9236046262109959	0.6359440080587703	0.6588301261540792	0.357450014525119	0.2473493844321862	0.273413779864664	0.3244046819383	0.3990328487153153	0.4924478817681845	0.9198355732652416	0.2012283174910455	1.856132914092976	0.0537072517796968	0.05214443529366138	0.0005572578808992045	0.8046498416393105			1.261631140197078
6.539189691572779	6.23232257053581	5.077899564213405	1.48563709430894	0.6059984902427658	0.9384773392921308	0.6447735863531887	0.6641869695485766	0.362871930261794	0.2512753799463948	0.2780641229886579	0.3258745772135448	0.3999796588866587	0.4937680510671523	0.9211023984749108	0.2015791694463976	1.866784105214427	0.05370781319746764	0.05214910259483863	0.0005572579457654263	0.8045847614551176			1.261631013998905
6.547379477620349	6.019836586006005	4.920413944247046	1.449085693835758	0.5758867161889079	0.9129794490001247	0.6278529102754782	0.6523746092278538	0.3544149216869988	0.2473140127156022	0.2714465407920995	0.3235477859518893	0.3992066748243008	0.4924115801272437	0.919835107224464	0.2009339861333312	1.872141572626685	0.0537054097419826	0.05215109328185882	0.0005572537850292831	0.8046397429982851			1.261630963769814
6.555569263667919	6.016012674297183	4.818657104291291	1.390042420200805	0.566173176196347	0.9060989586693101	0.6262672093206633	0.6513030111962514	0.3533237173882174	0.2449682853737997	0.268640083050053	0.322434886541476	0.3987979178501705	0.492274580495664	0.9195079867134117	0.2010401108293062	1.879211856391432	0.05370524786730562	0.05215372034683669	0.0005572531052005104	0.8046500805379264			1.261630930631959
6.56375904971549	6.212570049220925	4.943431614234037	1.449547604864758	0.5974586656889324	0.9391719876048825	0.644802575158255	0.6610326009903704	0.3602826009848616	0.2499432121186933	0.2722694250470379	0.3247402786670585	0.4002102062758843	0.4945235091816014	0.9215667105513548	0.2018475920074585	1.863455809474049	0.05370715686964025	0.05214872742686492	0.0005572566657238133	0.8046106556441809			1.261630873200481
6.57194883576306	6.187062982688604	4.99189917948307	1.493750526826302	0.6156710728228176	0.9323211173487498	0.6555982192550899	0.659197840909567	0.3650169878920053	0.2522382333242789	0.2777067920711047	0.3264097165291585	0.4005233780063188	0.4945859089026947	0.9215144095516401	0.2014940365099089	1.858881439753304	0.05370676560607767	0.05214389719421859	0.0005572588373364589	0.8046320070927531			1.261630796878975
6.58013862181063	6.14566369778533	5.051520089875591	1.494434684728523	0.6187589844288813	0.9328186795961364	0.6492744395959292	0.6581240728590577	0.3609741598672352	0.2506174865605877	0.2731160995591	0.3249390835695755	0.3993759145798965	0.4932383716059419	0.9212898502992612	0.2012463663713213	1.867217974970932	0.05370454439430453	0.05214303274355041	0.0005572567706132416	0.8045395479203724			1.261630734241346
6.5883284078582	6.165820862782184	4.985610370328824	1.467330263170359	0.5935230953761761	0.9476876582309715	0.6394442265255447	0.6634139609590218	0.358075547968241	0.2492203690099189	0.2719873100621809	0.3249876334211495	0.3996798321508155	0.4940155194057598	0.921535501722295	0.2013944286135847	1.882268149936984	0.05370601638268005	0.05214532349863833	0.0005572541450219441	0.8045220034228358			1.261630711679293
6.59651819390577	5.971748088744614	4.82418195092407	1.394617881261612	0.5911500946842668	0.905219949835697	0.6469514206351958	0.6534974147707622	0.3577658144882785	0.245089454411878	0.2727478621402874	0.3248879076825559	0.3989387098383098	0.493272980280445	0.9198592208396039	0.2010549077037821	1.866134695623536	0.05370585349606841	0.05214917793888825	0.0005572551228145133	0.8045953892810029			1.261630723181166
6.604707979953341	5.937883118031706	4.815128097159701	1.380463974388798	0.5817149890138946	0.8964200616401719	0.6378620253963486	0.6498364644421293	0.3574465757744016	0.2449110580327793	0.2732173300848098	0.3243715558639196	0.3986756031024218	0.4927258754731099	0.9197309041923258	0.2009626905822011	1.853217180133382	0.05370338996220219	0.05215370402234359	0.0005572579752748466	0.804558344697958			1.261630726678203
6.612897766000911	6.091680921820185	4.930780039072556	1.416521089270103	0.5908042475077323	0.9083774710349088	0.6353270330738406	0.6539778140688692	0.3590811893879668	0.2481532701935275	0.2763953528248175	0.3249907944908536	0.3994713544749217	0.4929990477094803	0.9201287128468136	0.2010420539136188	1.860847682335107	0.05370523822217039	0.05215729235164276	0.000557257967152586	0.8045943149047881			1.261630687283486
6.621087552048482	5.998587791793047	4.796033432024433	1.403396867518489	0.5763104644246175	0.9043230983664949	0.630258314063838	0.6541511699650656	0.356832321019483	0.2468798780819253	0.2741597523647058	0.3243805657290728	0.3992271108790948	0.4929571007809938	0.919622768632292	0.2009791012961546	1.882000471744636	0.05371131990043036	0.05216016716251663	0.0005572543450540248	0.8045473533151817			1.261630682242425
6.629277338096052	6.141808595885011	4.920967961363822	1.451552902597456	0.5773168324857794	0.9181791007580211	0.6316544070563581	0.6546201869678424	0.3561804697580854	0.2471753767778713	0.2709625971781138	0.3240283135478629	0.3996006142394178	0.4939312501997163	0.9211684004895327	0.2015660245177287	1.876575256290006	0.05371352635709892	0.05216501527193046	0.0005572531994223301	0.8044519241181048			1.261630705372845
6.637467124143622	6.538761131876988	5.23065689356134	1.569650502141439	0.6051758127409372	0.9501125246230943	0.6496452163353539	0.6563474047274449	0.3603888536669534	0.2488770930783289	0.2725051527513814	0.325072804788917	0.4005918651718103	0.4947813357626318	0.9232282184070443	0.2021749103334615	1.862998861587105	0.0537105287184081	0.05216640810752048	0.0005572566422949	0.8044063803915908			1.261630735113657
6.645656910191192	6.462077940629398	5.005201863753753	1.512212122424311	0.5973918640996539	0.9229379728847108	0.6440421834122669	0.6543844623365677	0.3589821335702997	0.2475757012423462	0.2732516907131172	0.3251036270525831	0.3999551813706136	0.4942455806553741	0.9226547926598705	0.2018947416725344	1.855109287370194	0.05371068253249714	0.05216749475335785	0.000557256816383316	0.8043906187407391			1.261630752562062
6.653846696238762	6.186074559481773	4.95067003038916	1.444876017425721	0.6031198757005503	0.910307411712068	0.6383978508489951	0.6527114834496452	0.3554915370981685	0.2467524758357588	0.2725782855985623	0.3246529541163013	0.3992437573017025	0.4931711258023959	0.9212250934695937	0.2012348708401311	1.857778293224067	0.05371277255658336	0.05217023291592033	0.0005572532346883822	0.8044521352717187			1.261630775188284
6.662036482286333	6.147954778259068	4.988262263117186	1.477875246082869	0.6082914671476833	0.9485531093651083	0.6460674880285835	0.6590665735276859	0.3591625969834836	0.2510314143210573	0.2740202752775613	0.3257766724809166	0.3995675685720866	0.4935905454843151	0.9209406363255649	0.2012980858154034	1.876642795545896	0.05371239383869575	0.05216826394264728	0.0005572509523892279	0.8044358160215497			1.261630828880643
6.670226268333903	6.210328884842723	5.036113512899528	1.518300468486915	0.6004546400789246	0.9552328617444568	0.6480918663812925	0.663019773928994	0.3632013335383594	0.2544853579640762	0.2762724256652615	0.3270417907887456	0.4007962525340015	0.4952886120207625	0.9228802814077554	0.2019145844093913	1.863795341524709	0.05371184590391419	0.05216619766743384	0.0005572526474434611	0.8043689216482999			1.261630874959452
6.678416054381473	6.361913909843291	5.283062341537986	1.583185684094918	0.6439407216010051	0.9769262302468817	0.6547465814049361	0.6691862029013149	0.3672224307406508	0.2578309414501083	0.2786535063848465	0.3280633004835674	0.4014814630662233	0.496412052489598	0.9243723552009692	0.2021956566334839	1.858023973967948	0.05370526680514267	0.05216372790052738	0.0005572550019084226	0.8044061165575923			1.26163090735114
6.686605840429044	6.346847212873826	5.290918930056855	1.615378779016099	0.6407775303461698	0.9824362600147682	0.654573604324863	0.6671004828144018	0.3621902591065491	0.2563284124550869	0.275793678646262	0.3277119313777776	0.400890687771708	0.4965837526729481	0.923569243497223	0.2019614058405969	1.870070548398972	0.05369555989286371	0.05216424020509974	0.0005572536393481831	0.8044703701937866			1.261630936847353
6.694795626476614	6.25216818104354	5.146450669708732	1.54309551775965	0.6196105605173698	0.9555384896427433	0.6477175253858528	0.659446946482969	0.3595075674975383	0.2543741869374081	0.2738221799485316	0.326803748759349	0.4007173396048823	0.4956856223382436	0.9233522113125865	0.2018253114187087	1.882241594250063	0.05369047995440616	0.05216926708218849	0.000557250543230194	0.8044748402237357			1.261630985840483
6.702985412524185	6.143348829405037	5.179306551951993	1.485043301899965	0.6634428985739654	0.949095992085887	0.6576644823725823	0.6600711410641895	0.3644968855500259	0.2524421009012064	0.2760043206975412	0.3268406452893335	0.4009063731125823	0.4950157879208883	0.9238494271032687	0.2017896518225167	1.879540961982965	0.05369470251938323	0.05217335163571055	0.0005572507742390358	0.8044995149795204			1.26163103330378
6.711175198571754	6.034447904462918	5.144244701966067	1.449624685473659	0.6558638725333235	0.9516722032431555	0.6578940507966465	0.6594760593925036	0.3623154093231015	0.2504850756908992	0.2735639679831945	0.3254554274429596	0.4000024588792404	0.4939627719703877	0.9227113399344513	0.2011470232806013	1.868785793692128	0.05370435084063273	0.05218477986042331	0.0005572535411883238	0.8044273511608372			1.261631059605775
6.719364984619324	6.156356262809923	5.229016004349917	1.518246415688603	0.6696593004336777	1.004351966472843	0.6697014421708259	0.6643120502803295	0.3640000464848243	0.2512447052769039	0.273262500565676	0.3262444892230137	0.4004618680064301	0.4951851415613883	0.9233274513073145	0.2014866831148766	1.874782886834964	0.05371274124910223	0.05219768467116589	0.0005572536586527572	0.8044121540523809			1.261631076153538
6.727554770666895	6.202279790248049	5.203501781170822	1.516363832835182	0.6422144345460814	0.9727209644262633	0.6546465321296331	0.6654716698729761	0.3660165208360183	0.2494639167540729	0.2751154984370053	0.3270899368078446	0.4007386385098731	0.4956657756018178	0.9241462076537574	0.2016982973955969	1.885701301573302	0.05372022664316185	0.05220581516426988	0.0005572504701261105	0.8045131946600054			1.261631097656835
6.735744556714465	6.151813955574224	5.078521961253595	1.450434157390502	0.606414712006029	0.9388246873608537	0.6428678543219861	0.6569460539442409	0.360378612017759	0.2466072040823768	0.27517588007752	0.3261856772025353	0.4004067558897712	0.4947196232985731	0.9233341221252118	0.2013749263988129	1.904832207599833	0.05372135772725511	0.05220687470710609	0.0005572477018404771	0.8044694432426172			1.261631161424915
6.743934342762035	6.373952914735506	5.319757926994387	1.586346739596327	0.6515601874512996	0.9958921084395759	0.66510902881345	0.6619183085635827	0.366983868353809	0.2508275289441462	0.2796986415276376	0.3280269364985242	0.4014909077364074	0.496035369615406	0.9246544397881629	0.2019793941495949	1.889214558284808	0.05371697172499559	0.0521977275229603	0.0005572483647975366	0.8043340557961751			1.261631228326471
6.752124128809606	6.582944364070069	5.404814727790238	1.670469992121547	0.6736240794791217	1.022306471830692	0.676568249944464	0.6679400738986613	0.3692860017855622	0.2519704951784758	0.279751917800691	0.3290471442202385	0.4015330656634231	0.4974495548940917	0.9255589485508829	0.2023430976250069	1.883125915044626	0.05370894712791768	0.05218432216272793	0.0005572508071179018	0.8043276390158612			1.261631275386291
6.760313914857176	6.44701758596926	5.20015518173118	1.584534553830881	0.6506442530181816	0.9796250332967261	0.666977546685001	0.6654453522091452	0.3648055582673489	0.2491525487833451	0.2763246887372813	0.3269010729803494	0.4014277139432639	0.4961168316854362	0.9244908028169556	0.2019676672048537	1.887176557920125	0.0537008111175364	0.05217321343512477	0.0005572470683590259	0.8043854225444492			1.261631352107977
6.768503700904747	6.298196671130124	5.044276488443668	1.534842900705288	0.6178810136137436	0.9214509992898516	0.6469591586612675	0.6549896914821465	0.3621606463942457	0.2509711088128855	0.2766220271564299	0.32649531016022	0.4003452071230775	0.4948591733042916	0.9225787418307814	0.2017085150688572	1.887632960499096	0.05370035416697232	0.05216695665391507	0.0005572408172776595	0.8044494090811295			1.261631486914188
6.776693486952317	6.182021388863323	5.004672306111821	1.52869050793679	0.6025527028507112	0.9459046828992974	0.643531131734485	0.6564471630465369	0.3645048767672989	0.2538732740781321	0.2791908099704661	0.3271558651586456	0.400345149110457	0.4948574353828256	0.9223727933784168	0.2016559474831814	1.878642374433241	0.05370190556558475	0.05216480662826183	0.0005572393299933699	0.8045376741647183			1.261631674547447
6.784883272999886	6.196638078544646	5.094676528712065	1.520274229256604	0.6293786861301619	0.9820893447253746	0.6580487574118005	0.6653190579251412	0.3658833647297867	0.2538762073801132	0.2788264193063161	0.3283276049558882	0.4014497556382967	0.4960623035135679	0.9233882808936883	0.2018022725286466	1.862962839866209	0.05370336911416519	0.05216680343696695	0.0005572420763197089	0.804463215723538			1.261631782349377
6.793073059047457	6.268670630107871	5.075614343268077	1.520510807515918	0.6352960010954567	0.9597090740009362	0.6631934011101469	0.6632074385565677	0.3617572678349806	0.2513482322233294	0.2758964744017882	0.3279556326151183	0.401237931016184	0.4956165653930873	0.9237775412602446	0.2017153154281991	1.869092716201583	0.05370519331805292	0.05216808901195201	0.0005572426362944839	0.8043425955966659			1.261631897198321
6.801262845095027	6.01670648893189	4.922851492640512	1.435594248839384	0.6121843245406161	0.9078417373420112	0.6478695579310063	0.6582300529380621	0.3602974867183009	0.2486594594249751	0.2760702744764215	0.3267100211361329	0.4001737588628331	0.4945660111417026	0.9221197257814093	0.2014298233086612	1.882516416580499	0.05370694600223908	0.05216739973612273	0.0005572381520759082	0.8043617566786297			1.261632047415737
6.809452631142598	6.112868102234318	5.021251874163942	1.469199277043438	0.6205518738831425	0.9287938918345917	0.6489102051651404	0.6631674461823213	0.3641151933539888	0.2514366159606775	0.2762753221434471	0.3267779964708555	0.4005538670983475	0.4954664887661919	0.9224219549316293	0.2018005899428277	1.889221495490522	0.05370730350980164	0.05216495168296341	0.0005572347852246209	0.8044014850721434			1.261632216538456
6.817642417190168	6.399765826626375	5.105593321351384	1.559174293659138	0.6257077256328837	1.00194613597893	0.6562743568660228	0.6729096129159852	0.3629915068314661	0.2551045116107692	0.2751222678090044	0.326968739346257	0.402215078760869	0.497202000233435	0.9238707717364528	0.2023413134233084	1.871515684952533	0.05370579011759468	0.05216731190455965	0.0005572363202268268	0.8043516887317237			1.261632365847409
6.825832203237738	6.233954829402967	5.025972419167194	1.466977327244461	0.6078739858466399	0.9495914407194987	0.6499467035008722	0.6633600326008018	0.362075827259475	0.2520504902479179	0.2747065553363817	0.3269100868090477	0.4013198726340363	0.4962823975119542	0.9230589188540934	0.201747071120375	1.867715029925756	0.05370224080021355	0.05217192149431116	0.000557238637644206	0.8043208631019892			1.26163246404892
6.834021989285309	6.029399247522511	4.904407244633643	1.428524611916616	0.6032946173242535	0.9214351602435372	0.6494298561820092	0.6604919082281731	0.3653073006387341	0.2503581263207212	0.2760362763460016	0.3266875545214943	0.4000911404932559	0.4952229212432439	0.9211603194888122	0.201276465451652	1.887063132142322	0.05369774203632962	0.05217438334311469	0.0005572365145524679	0.8044324498985046			1.261632550326
6.842211775332879	5.930538663899037	4.858965368775123	1.399411340043755	0.6100633246421131	0.9039924223685183	0.6511212937952932	0.6566672686508475	0.3591606139661488	0.245154849702281	0.2716350698010397	0.3245662630631675	0.3989445686328724	0.493419192562586	0.9200354472948286	0.2007964273188973	1.909179297460299	0.05370121006735977	0.05217544803106131	0.0005572317348541912	0.8044471091343619			1.261632665723401
6.850401561380449	6.138514736501874	5.257715880415356	1.469412870878151	0.6329992169349536	0.9452112796031595	0.6608204691270254	0.661065284971601	0.3552455953818444	0.2446809532683511	0.2702742848927068	0.3251979541249453	0.3994514929244941	0.4940576207714573	0.9222996877706586	0.2012737871131694	1.902493018836338	0.0537069232973273	0.05218221687269974	0.0005572302710103184	0.8043174589070509			1.261632787161097
6.858591347428019	6.389879070496372	5.423619275846075	1.54685797257528	0.6620186652091856	1.00310595217711	0.6749981833496503	0.6714223118833721	0.3592777902889316	0.2502503125109904	0.2737421184591382	0.3283620767059248	0.4022288478004702	0.4975384162795548	0.9256810327337552	0.2023571293442339	1.883531486783498	0.05371485194585719	0.05219312715944247	0.0005572319480265781	0.8042505093566308			1.261632929515397
6.866781133475589	6.210570568190941	5.152931809760052	1.478744453649262	0.6298579681843695	0.9629392846072545	0.6563933099747674	0.6657139587080331	0.3614341591929514	0.2518409322442835	0.2754005656096163	0.3279825097872484	0.4025041694050859	0.4973533836267121	0.9250016089269854	0.2018795841179673	1.879856146232068	0.05372144142765021	0.05219546974841485	0.0005572307604274003	0.8042787810298263			1.261633048559054
6.87497091952316	6.053679283319267	4.964836617423664	1.392424191307546	0.6087253360239476	0.9000165834731211	0.6375179612924383	0.6529739298871481	0.3585443908187364	0.2457430693932039	0.2724308476283412	0.3240526913985757	0.3991342830537771	0.4932934759967723	0.9210072443314596	0.200894340209203	1.893291595658398	0.05371741579327687	0.05219563880156883	0.0005572261408584602	0.8043717155397196			1.261633159214316
6.88316070557073	6.003279237198432	4.89072021979813	1.371336988244807	0.6099960612495411	0.8877895556576029	0.6376405530741317	0.6497785604898411	0.3593546397459294	0.2441528933457549	0.2725029409333362	0.3236189293118733	0.3985524493448445	0.4922180583377124	0.9198852975780331	0.2007697379230341	1.907764513180976	0.05371047755576422	0.0521915621661497	0.0005572239556951346	0.8044312705800236			1.261633293589275
6.891350491618301	6.079242260932545	4.905933856235412	1.454460084773136	0.6076866967910056	0.9138317463517633	0.6448563991886774	0.6597768393737753	0.3639703745014106	0.2535402856919951	0.2750935652378197	0.3256531245094259	0.4001230087878099	0.4934809053550079	0.9215596785518557	0.2015091084005086	1.894186425830176	0.05370835250697036	0.05218118483373934	0.0005572268929701368	0.804316663156042			1.261633430031015
6.899540277665871	6.305779398393718	5.075427456967155	1.542155013848621	0.6146417804720989	0.9651816509966404	0.6535234619394457	0.6680405936388507	0.3646365263004911	0.2604118412825318	0.2753751023412917	0.3265899570923357	0.401213898671839	0.4954325086502727	0.9235544240156527	0.2019533911547478	1.887801001937354	0.0537081176833737	0.05217187422983723	0.0005572285196775512	0.8042757875176784			1.261633540611927
6.907730063713441	6.060232483486486	4.857840617729448	1.449667508988346	0.5795352747696543	0.9409068006951959	0.6438921167426395	0.6634159436853639	0.3585576342429829	0.2515628880059839	0.2727329666779023	0.3247042748938809	0.399538253160482	0.4934798855492775	0.9206085304117948	0.2010832240106566	1.884853447138269	0.0537122365771095	0.05216777694465808	0.0005572250986551724	0.8044081668974122			1.261633640540616
6.915919849761011	5.917007867813001	4.73811844346509	1.417327162219475	0.559561213326214	0.9171871093127731	0.638782743178881	0.6617788488869478	0.3583848637681889	0.2495066029111468	0.2722718993019015	0.3245949228053612	0.3995944822597904	0.4932746292523936	0.92054494184775	0.2012027768306166	1.893204888159312	0.05372121554044931	0.05217012745173338	0.0005572210309384427	0.8044277860316346			1.261633769147291
6.924109635808581	6.0805163441061	4.958948938698724	1.457840045039063	0.6021473011056795	0.9251163627621971	0.6544357547953291	0.6623668955907863	0.3635381519566832	0.2496187007994099	0.274743308275109	0.3258828889331107	0.3999456458970229	0.4945441543835709	0.92245857556961	0.2015712617250975	1.887419003921333	0.05372326118893222	0.05217088260123497	0.0005572226112511162	0.8043809701731262			1.261633849036849
6.932299421856152	6.24514425863635	5.16515873838213	1.527622143060758	0.6537043628511748	0.9614243521197633	0.6668699635018778	0.6685466271188985	0.3660292970010233	0.2531406523366786	0.2763800115568848	0.3278576187015027	0.401246378472804	0.4966310989881181	0.9249321966007238	0.2020697661688248	1.871595156580473	0.05372019243742036	0.05216994460293518	0.000557226103446212	0.8043062586483135			1.261633893032651
6.940489207903722	6.229217074678056	5.244130840835338	1.579058935583693	0.6446456853228165	0.9759266033378893	0.6589663175441804	0.6681378658053976	0.3667787716437195	0.2587890216813256	0.2777870525771436	0.3288510729624878	0.4022531557417471	0.4970980190459388	0.9250558564793504	0.2022447624067843	1.877487008389018	0.05371959163921209	0.05217249967255583	0.0005572251986300334	0.8043691928715446			1.261633931410903
6.948678993951292	6.062290466492502	5.09224306981357	1.505513467149049	0.6299746715563924	0.9408470470546401	0.6545912303720625	0.6568452031704999	0.3602537274405831	0.2483659864140429	0.2736312315000688	0.32652802742403	0.400409130884549	0.494976247851139	0.9223167123921407	0.2014565317521825	1.888269508218169	0.05371890669890251	0.05217443313643752	0.0005572210253612965	0.8044781589426245			1.261633995256329
6.956868779998863	6.195020622064651	5.156879945971093	1.560284922291797	0.654370184482004	0.9646971088554812	0.6641247228568483	0.6619470570288408	0.3625142114676873	0.2517599828389925	0.2754550106518082	0.3275796624731511	0.4012053826236076	0.4964184793139724	0.9231959401307105	0.201941785948536	1.889705515347138	0.05371377953317463	0.05217265672648361	0.0005572193796115633	0.8045280326540898			1.261634075504973
6.965058566046433	6.506371791845072	5.313149411917181	1.691888831540963	0.6762888833148318	1.034523202013592	0.6827424836168625	0.6833548013539255	0.3725978711805774	0.2623461210073512	0.2826592915691589	0.330523415545452	0.4032230762402211	0.4985081902353336	0.9254863092102079	0.2024435860500833	1.875340227521882	0.05371054376310543	0.05217475851108841	0.0005572219200421452	0.8045337395457904			1.261634130626909
6.973248352094004	6.264877515097607	5.053573490969143	1.578461978196918	0.634200391121401	0.9818638946538386	0.6711826452411294	0.6709641814380531	0.3679876690968768	0.2575962499516759	0.2781136051583107	0.327922692081334	0.4010327922258426	0.495914475668514	0.9222853263965595	0.2016646773987259	1.872700460017447	0.05371565516028522	0.05218185754093188	0.0005572240370051116	0.804534226069255			1.261634156361028
6.981438138141574	6.21848156303707	4.938791257935041	1.532211259255496	0.6092811155665336	0.9756381463027474	0.662852385457833	0.6682838208505888	0.368078600170907	0.2584083171600597	0.2759968852790218	0.3265536862193011	0.4008769190693484	0.4957546406469661	0.9222414309123577	0.2019618473652388	1.888645909780106	0.05372252254850942	0.05218797922610456	0.0005572214473794189	0.8045469860447853			1.261634174033581
6.989627924189143	6.293199122994361	5.313886643789191	1.619220823867328	0.6429093134690309	1.004737065095332	0.6730385298330829	0.6685535257486508	0.3714731624790115	0.2566856378434064	0.2763897307269353	0.3267754393302394	0.401219526946301	0.4962209507562551	0.9242421552496189	0.2022944666334047	1.895025780266624	0.05372656249205703	0.0521898848545542	0.0005572178321945776	0.8045301083903519			1.261634220477826
6.997817710236714	6.229316455896657	5.163579596279092	1.557867560669193	0.6108462993882126	0.9657827979741221	0.6544982333650076	0.667986408170743	0.3645746793568146	0.2502719838849568	0.2733259444712433	0.3257521653781813	0.4002261076988789	0.4944842191321302	0.9228037504109773	0.2017361059608706	1.873930207592027	0.05372352916574578	0.05218704783777695	0.0005572199847229848	0.8045480229615103			1.261634277825292
7.006007496284284	6.316803932144569	5.165613933133503	1.54274725829774	0.6263882188152429	0.9711063491509395	0.6594115158305021	0.6748635058522092	0.3667481234263077	0.2536608394574439	0.2765447350076679	0.3272278649235767	0.4012545005195104	0.4954970920040287	0.9237744815032682	0.2019847536893494	1.867159812144094	0.05371941409713215	0.05218014569651952	0.0005572261864813302	0.8045101377319626			1.261634245466771
7.014197282331855	6.37431134347895	5.56730650394532	1.632404230812225	0.7040446417817943	1.008992284720393	0.6938864855460761	0.6761119984958307	0.3715394808280653	0.2593527360872999	0.2791185282770948	0.3295035690337322	0.4030205651111906	0.497724596149392	0.9261598611038512	0.2024414092232534	1.88198750072101	0.05371288144874386	0.0521701677746789	0.0005572259001189442	0.8045625299979257			1.261634210900655
7.022387068379425	5.974161596558915	5.001170005423873	1.462752647811977	0.620091828352914	0.9521037815269264	0.6674153332747857	0.6704921055853548	0.3658173272374323	0.2558702086985807	0.2763293411682125	0.3287089053851747	0.402079008524967	0.4965282865729471	0.9239977996350165	0.2018884254317822	1.894209602807022	0.0537032445767127	0.05216062860977903	0.0005572210739240501	0.8047010055752839			1.261634202103262
7.030576854426995	5.84852442565612	4.755222581345903	1.359467398543605	0.5826646700416117	0.9117643616413065	0.6493637964066749	0.6666193140001958	0.3640533874336916	0.252415038726663	0.276535477228763	0.328256203370715	0.4015858953423538	0.4957675610489998	0.9234123705593134	0.201753615826383	1.884250169256249	0.05369863161119622	0.05215739961224772	0.0005572201376553086	0.8046831263445802			1.261634217364723
7.038766640474566	6.214021884642073	4.971041471905455	1.494635561515912	0.5870617210099622	0.948539446177889	0.6484543164880349	0.6691857881209006	0.3645845067832911	0.2524037873950458	0.2770509467988789	0.3282211241429492	0.4018304320624303	0.4964326713168226	0.924717446085124	0.2022053791108625	1.862816091803155	0.05369939866449701	0.05215997663975913	0.0005572251176554636	0.8046190865381093			1.26163416224743
7.046956426522136	6.03052235163841	4.929385214292234	1.483746451209563	0.5918097393110092	0.9397612476269849	0.657023167261637	0.6713616216708138	0.3683117808543855	0.2549837469882375	0.281712757365957	0.3321378214100841	0.4035888349539841	0.4993198722785601	0.9257466825289192	0.2027828797124646	1.860600901919141	0.05370586222663223	0.05216136539422588	0.00055722954960222	0.8046789471613078			1.261634049364854
7.055146212569706	5.877511877424226	4.752121528876112	1.394593008643656	0.5800897979813283	0.9161960334310285	0.6520926435158858	0.6679676029549355	0.3674820693789771	0.25416589663719	0.279871484257683	0.3315260425993715	0.4033025971833596	0.4990442155172708	0.9253398345092887	0.2022679594662596	1.867980182545927	0.05371487750653608	0.05216420445156476	0.0005572275861141907	0.8046526066315479			1.261633965232306
7.063335998617276	6.133581160259324	5.069829608705473	1.498881996753314	0.6292682960676269	0.9446604222175723	0.6568071543333094	0.6669862550357868	0.3710783622517188	0.2560123645890439	0.2818097423955748	0.3302765256421221	0.402693826985289	0.4975418738283064	0.9251303282259362	0.2022653371183005	1.882416167701502	0.05371725167887573	0.05217017675676895	0.0005572236421144837	0.8045321467335863			1.261633938691847
7.071525784664846	6.300253397426106	5.318381130398579	1.619434350296973	0.6784783606878788	0.977183103224047	0.6699373528060375	0.6711407902972401	0.3746651209548487	0.2588255217140695	0.2840900208016919	0.3317622139334027	0.4040502222863277	0.498981417913452	0.9269111258941753	0.2029583331185841	1.847569097286679	0.05371282299700891	0.05217884738987737	0.0005572242751864754	0.8045302222870365			1.261633931932969
7.079715570712417	6.2652705430034	5.109218656071926	1.50644940083164	0.6303765935832242	0.9600785704051	0.6673623469511869	0.6719732964441287	0.3713013127178802	0.2564631727667717	0.2809538457794314	0.330961399385761	0.4043504229062964	0.4989864611642782	0.9257992733917358	0.2026046393672363	1.835857886326634	0.05371073081542996	0.05218653071965042	0.0005572278564959607	0.804544670818261			1.261633893284249
7.087905356759987	6.102269193970869	5.019188511691926	1.422056419603744	0.6230392731617748	0.950875705035812	0.6682937742879311	0.6675616604516077	0.3699658952258767	0.2538745859115601	0.2807511657133893	0.3303180666474472	0.4033853870670481	0.4975343290154453	0.9248172911582886	0.2018956567045834	1.863549031298368	0.05370770127228511	0.05219182550410793	0.0005572289487823016	0.8044988301515568			1.261633806991639
7.096095142807557	6.268739104962495	5.291024104660237	1.556542238278626	0.6868756839570986	0.9972427083749605	0.6784557771756899	0.6739459933988857	0.3735931725873879	0.2584782334670838	0.2846130461631802	0.3321043947351746	0.4049899274584292	0.4992059368046238	0.9280432395592754	0.2027104552622954	1.892091863365917	0.05370346179297392	0.05219995371250666	0.0005572275989210885	0.8044508369946208			1.261633714360363
7.104284928855128	6.622318067414846	5.627823703161115	1.59665521430645	0.7047309074686413	0.9923694268710246	0.6754624911505666	0.6751331645978992	0.3781455699448525	0.2597233222315193	0.2844167298487043	0.332072303830075	0.4052137922044108	0.5005273475174816	0.9309597806988712	0.2037520230864912	1.894310560643786	0.05370435368295964	0.052207642919821	0.0005572277807052142	0.8044752947341928			1.261633659394577
7.112474714902698	6.485628543227909	5.453428799551759	1.533306363807973	0.6805279815278916	0.9709281393966329	0.668666306727466	0.668558519077694	0.3764515371610941	0.2566787719710916	0.2804851208090658	0.3298889143284046	0.403319638223001	0.4983273676482738	0.9283638479276024	0.202854148816428	1.8739490608545	0.05371135385506229	0.05221363130537469	0.0005572322188108498	0.8045171709005484			1.261633600448203
7.120664500950268	6.269867927889027	5.322103125455976	1.546451993198889	0.6621360220456257	0.9700987489596551	0.6680874771251134	0.6706778673665396	0.3716731157181143	0.2556513125696924	0.2796460287298217	0.3297688907954259	0.4028361626626712	0.4980916665898628	0.9257805433014089	0.2026047634545075	1.861607928272053	0.05371678059970746	0.05221897204617536	0.0005572364274887391	0.8045401656017808			1.261633514603196
7.128854286997838	6.196208332324342	5.067958915765232	1.481795795408199	0.6354179946163516	0.9482101600755917	0.6578884890969338	0.6676722043674868	0.3666008967983632	0.2561349371875869	0.2780388869444682	0.3296091491251161	0.4029573689261838	0.49780306932873	0.9249592589803955	0.2024272024498181	1.861244742133539	0.05371979697171034	0.05222239948456711	0.0005572353793208161	0.8045057493359726			1.261633353882588
7.137044073045408	6.47894131468269	5.149342605597726	1.522124281527184	0.6336881021601268	0.9716579904510879	0.6600207076016223	0.6709123210631078	0.3693588452641722	0.2586274926420604	0.2793487048156796	0.3299128953093622	0.4032331421432466	0.4987511185185666	0.9266954158325936	0.2028295645456579	1.877161236276296	0.05371940492909296	0.05222320034626824	0.0005572342469538627	0.8044530993626752			1.261633224653487
7.145233859092979	6.443333774887003	5.333166021861146	1.6098631097783	0.6470651208335593	0.9872168473700612	0.6617685305427707	0.6711778447678942	0.3704396834952162	0.2616371959525783	0.2814745111597438	0.3307629748899186	0.4031794691362045	0.4990725629746417	0.9261088321114087	0.2029826697577574	1.881477294554979	0.05371290096584336	0.05222095530337988	0.0005572370206511502	0.804500671608924			1.261633097118455
7.153423645140549	6.189260179812091	5.043649179685728	1.489390203942972	0.5933144183981864	0.9255024309807154	0.6472640847743679	0.6610899866894693	0.3628124374370629	0.2538526108196499	0.2766288353101744	0.3285899114432409	0.4023940249288953	0.4974068353549683	0.9245073904315332	0.2021980931015725	1.869607152916003	0.05370560691264941	0.05221754574175563	0.0005572410824150772	0.8044653467662486			1.261632930132223
7.16161343118812	6.218134231353515	5.068914145118677	1.486719810923122	0.6080669829822392	0.9335250882900793	0.6497710100837858	0.6608029570372467	0.36355527149813	0.2513050062661535	0.2763003579697485	0.3292447151781264	0.4027657822475336	0.4984730960480475	0.9264337961142832	0.2025042377398515	1.870304560431178	0.05370080739144302	0.05221623641246178	0.0005572401577919709	0.8044130913554677			1.261632809761197
7.16980321723569	6.292030799243055	5.267735575855087	1.527776423692606	0.6446043005195224	0.9611075105869097	0.6633331569860751	0.6698199705125849	0.3714147595113604	0.2574188022955311	0.2830352413956533	0.3320248578511401	0.4040233609841365	0.4995456662085467	0.9284267642003486	0.2030964872665366	1.887631151869306	0.05370074677692747	0.052215775209343	0.0005572377925356566	0.8043997206013143			1.261632681688216
7.17799300328326	6.03648837481827	4.996439730460674	1.435156115979525	0.6040810360615986	0.9255046971526282	0.6439083773430887	0.66458530465316	0.3648718489307514	0.2529359007759019	0.280153343994928	0.3298303700977562	0.4032236606871831	0.49711082358224	0.9255591888702825	0.2023291282829379	1.877930891772234	0.05370494498410339	0.05222112337995936	0.0005572395722149936	0.8044301925208557			1.261632570036996
7.186182789330831	5.975379671341328	4.863490116186886	1.413490238253572	0.5803993382735484	0.928060106637946	0.6449504953182946	0.6669128445892742	0.3667639636492808	0.2544254381498838	0.2823733155448649	0.3311789471959564	0.404534495111821	0.4987227019436229	0.9265746095838332	0.2028251023837049	1.857418418824548	0.0537120346208421	0.05223237128472281	0.0005572444494733628	0.8044569000322696			1.26163243716122
7.1943725753784	6.167452634123687	5.049799384737685	1.521750604314326	0.6223463359551574	0.9885488651366897	0.6836241680163249	0.6888413206586298	0.3847817182257441	0.2714586047032368	0.2947286820080023	0.3401506191474057	0.4103432824468162	0.5072874654861055	0.9344263402875194	0.2053793684833303	1.862176682312848	0.05372341319448519	0.05223860382333647	0.0005572473785345311	0.8044019032502013			1.261632290173599
7.202562361425971	6.418967529709487	5.195698970558954	1.529343992513233	0.6621653436308534	1.002689627179619	0.6971359987664433	0.6893260569596501	0.381148798985747	0.2685413654058157	0.293263713493314	0.3385895630213822	0.4087160552235201	0.5059515270409706	0.933608614436244	0.2052336060775886	1.88741930772096	0.05373282778066438	0.052248625416815	0.0005572458809421331	0.804368443508518			1.261632176668431
7.210752147473541	6.675846277909916	5.530291308844391	1.616165836330722	0.7053654901454914	1.010983639587202	0.7002306960683236	0.6812590951161192	0.3782337751804087	0.2610662535621596	0.2878924840581255	0.3344314330357387	0.4065173399048487	0.5021525150660446	0.9305331085940541	0.204357266400897	1.892669087051299	0.05373178046126476	0.05225739408429468	0.0005572434316117007	0.8043276424047885			1.261632098892668
7.218941933521111	6.681964666916582	5.546874294470975	1.617040941171902	0.7024422721577479	1.007137993849269	0.6971645498340614	0.6785864460471844	0.382784022119372	0.2582797624164928	0.2890215390385132	0.3337670533431302	0.4066005956433582	0.50230227998692	0.9321176552955212	0.2044695968604891	1.87581116642879	0.05372903051427533	0.05225494219415571	0.0005572451574574317	0.8043014160292278			1.261632021919838
7.227131719568682	6.555025469177485	5.549382390636495	1.611387661052249	0.6840629843452029	0.9933338935041904	0.6800342860918236	0.6718071450796901	0.3721323212640131	0.2547647097932775	0.2846985200207198	0.3315215211554152	0.4041845147897064	0.5005186119112985	0.929758449064826	0.2037309418797509	1.864393285549794	0.05372854033198287	0.05225519630588026	0.0005572496851889402	0.8043183737966347			1.261631896776233
7.235321505616252	6.259304676766845	5.468575925282138	1.589225432736952	0.6734395672242857	0.9670862750397248	0.6705581407615308	0.6708320752984059	0.3697477618126168	0.2556215171712017	0.2817430905650329	0.3306577022257338	0.4028247812393963	0.4986323830327991	0.9265562825770629	0.2029719381926343	1.868277668203373	0.05372916552931118	0.05225876471785031	0.000557251290377161	0.8043801124416982			1.261631724333895
7.243511291663823	6.241704421818661	5.46505973979507	1.559266434972592	0.70685326925739	0.9721261571092754	0.6780149371764201	0.6738179285519394	0.374940975470838	0.258299023199192	0.284841660951065	0.3321740813622864	0.4040459872151123	0.4988770235980252	0.9281290773150982	0.2029406317032356	1.887961190891938	0.05372798092484624	0.05226245214550788	0.0005572487901592863	0.8044080620667688			1.261631625712114
7.251701077711393	6.254479572058718	5.400831402480319	1.551068983389762	0.6888151860386456	1.001811590253503	0.6867601745965439	0.6770928928608985	0.37383646460795	0.2587044224666594	0.2813335612052325	0.3302954062021648	0.404470719444333	0.4985540106601564	0.9276998119597993	0.2028668402639476	1.880482436577173	0.05372523413650847	0.05226849824248731	0.0005572480414063438	0.8043977118686233			1.261631566149425
7.259890863758963	6.191835683328484	5.166021713255073	1.544391206622804	0.6533192193513325	0.9911634768767688	0.690757248793414	0.6763033184335067	0.3735453094808774	0.2604482515514048	0.2803039213488396	0.3308373829306783	0.4049042286145698	0.499651079553104	0.9281630224219187	0.2029929488421608	1.86812672422784	0.05372804399169501	0.05227238459929257	0.0005572526733317997	0.8043593957962539			1.261631485929372
7.268080649806533	6.170401410639239	5.092102140239449	1.541336744568804	0.646755300336971	0.9633294018469649	0.6777459640639329	0.6719536487415705	0.3721657815327256	0.2619416931944408	0.2827523715100697	0.3336994463467219	0.4062492802639022	0.5016855288022083	0.9294742762677448	0.2034559114148288	1.869496176763215	0.05373221822650076	0.05227530716292764	0.0005572562232547789	0.8043588178923567			1.261631351238983
7.276270435854103	6.128570238598988	5.091496018158576	1.508942792168825	0.6398029129213936	0.964746365805363	0.6673296737698321	0.6777864851334811	0.3716564428496402	0.2604797365176704	0.2822093862119506	0.3337711658283637	0.4061186672651378	0.5018417622428309	0.9300517669397333	0.2038704401267842	1.881681072072647	0.05373233794811649	0.0522789731209817	0.0005572548713672756	0.8043212460265086			1.261631221209642
7.284460221901674	6.440423812319618	5.359227832977425	1.589407494400756	0.6748419662264307	1.009175091397724	0.6812937434805091	0.6841214238676058	0.3735434080005555	0.2596671482244719	0.282028696942225	0.3336047948298553	0.4063435039084931	0.5019908910671367	0.9315714362181217	0.2041400672203083	1.897928905627063	0.05372645504100453	0.05227988483612381	0.0005572536413070353	0.8043163647913308			1.261631111732055
7.292650007949244	6.462038560462585	5.422447226353722	1.630159489164202	0.6820145910677375	1.011955816478739	0.6829952763287178	0.6797067665972093	0.3749474267894455	0.25920831466633	0.2827944818571743	0.3331501026080309	0.4059901858016838	0.5023834062973426	0.9306492799435931	0.2041043352573038	1.877240253997427	0.05372349651797779	0.05228554123705443	0.0005572554706624222	0.8043418177306574			1.261631030782218
7.300839793996814	6.243720448695202	5.222937310702619	1.567666232811147	0.6590851606160405	0.9922552207591161	0.6828111040968764	0.6810745242321813	0.3810940491627875	0.261380762976539	0.2868710830419132	0.3341945430842114	0.4058649056134829	0.5025388924262563	0.9300047978917841	0.2040076996699272	1.876044696467382	0.05372803788758259	0.0522931888132925	0.00055725731350186	0.804306596323727			1.261630955904898
7.309029580044385	6.36660420115716	5.243800633638721	1.573757328970962	0.6661581107017134	0.9871024246673461	0.6881007608926272	0.6845838542053748	0.3920061483525571	0.2644005586726471	0.2926023355971248	0.3368613258270305	0.4079477853976952	0.5045401662430322	0.932762939074223	0.2046886369735774	1.889819790606036	0.05373075735967468	0.05229962567030787	0.0005572558918720074	0.8043157406621791			1.261630893044952
7.317219366091955	6.630737056461737	5.47983960925291	1.678205554966064	0.7018661151097203	1.006798611378559	0.6891694132996213	0.6781930592023075	0.382356929217794	0.2660489476177023	0.2877990986944693	0.33538911981386	0.4079442299595427	0.5037777872828606	0.9347682764802023	0.2048028602597393	1.889738171071862	0.05373346213350291	0.05231595335003167	0.0005572533452101056	0.8043252735391967			1.261630840880648
7.325409152139525	6.542547127309679	5.409419047552251	1.67002086407676	0.6871715619724231	1.012011419895463	0.6811417442684904	0.6768070792551365	0.3738476387131766	0.2638144396022047	0.2830668048937831	0.3335789193246504	0.4058995090562351	0.5017527953109393	0.9318911150649691	0.2040035369844975	1.878620279015202	0.0537430305533167	0.05233546251866922	0.0005572541573330148	0.8044112940963876			1.261630794465763
7.333598938187095	6.355534296474175	5.212205309618867	1.570820664632642	0.6440433436877506	0.9807617397905872	0.6697313176988884	0.675162315110671	0.3706762257664542	0.2569298917279232	0.2836087741542119	0.3325482470257826	0.4042323200562903	0.5003505428531886	0.9280983125448737	0.2033603827502754	1.863574553825068	0.05374975925462541	0.05234866356049987	0.0005572578968466363	0.8044365698480183			1.261630754205496
7.341788724234665	6.307073071872497	5.148794408623817	1.503164774749037	0.6194989334278528	0.9510211179783361	0.6570156821800882	0.6700509915353242	0.366428012890973	0.2551181076741088	0.2808492872041548	0.3311180663714822	0.4038755021891262	0.4996577136095798	0.9272683255477858	0.2032009977580166	1.862225031932774	0.05375208046927191	0.05235375223013766	0.0005572594767850792	0.8043631268257377			1.261630712693102
7.349978510282236	6.315909760477747	5.261094932440312	1.533000520448822	0.6353156837410828	0.9780266900157469	0.6715124611641553	0.6779307371135141	0.3755325993160789	0.2615111383158236	0.283282638369568	0.3326621866795519	0.4057173466753694	0.5015979595245436	0.9314298330007275	0.2039609817283016	1.870091154904786	0.05374922918624201	0.05235327135383337	0.0005572574545010669	0.8043857663253101			1.261630676257286
7.358168296329806	6.025407452415624	5.062158062237869	1.509632550211469	0.6197173660636608	0.9901383692871172	0.6680934698612453	0.6771615814098072	0.3738424382575433	0.2616004975005931	0.2835407026783817	0.3324811344523897	0.4062809897084804	0.5018001908018787	0.9306066324551031	0.2033902349722146	1.88149792304176	0.05374760321055512	0.05235394683401842	0.0005572559929193611	0.8044211373129114			1.261630662316919
7.366358082377376	5.946813928896741	4.958744423995031	1.494358744943264	0.6156954711161908	0.9898275103098861	0.670238507095446	0.6784778788992404	0.3708541128278968	0.2593284933369506	0.2833218510190028	0.3329761449086677	0.4063451900272683	0.5025112775638327	0.9293513921190287	0.2034023461274412	1.867609138594079	0.05374802787453964	0.05235459676347669	0.0005572574704408122	0.8044064687198911			1.261630656257984
7.374547868424947	6.175044334814788	5.084714178223051	1.526924545346753	0.651945491781574	0.9995045118883773	0.6875269400044486	0.6768613750401369	0.3743681371311131	0.2582482544392873	0.2863972056974782	0.334662243040277	0.4055881610838279	0.5025681866428238	0.92929178689231	0.2038612721106342	1.859584415223569	0.05374566621384711	0.05235113177513195	0.0005572597426880599	0.8044003576048165			1.261630613061158
7.382737654472517	6.397285306232691	5.225619878971368	1.573142026740295	0.6457779361092402	0.9895554063148015	0.6723437105654321	0.670432530601852	0.3722133631151499	0.2559192513196549	0.283388621555851	0.3316656628339371	0.4046832279310918	0.5004125731124137	0.9282886681401165	0.2033642283020893	1.86517742794991	0.05375050187687072	0.05234736443401422	0.0005572578669276798	0.8043502717672302			1.261630571429569
7.390927440520088	6.185851674595431	4.957359589644008	1.510049384744917	0.6108726007083126	0.9579918934953136	0.6583572117935826	0.6631109718459878	0.36715616006768	0.2517722339273111	0.2797444066168129	0.3295533779152898	0.4031105975171491	0.4983000172399631	0.9254472311939983	0.2026294011197721	1.881246668146755	0.05375437677261663	0.05234983959017472	0.0005572543001708488	0.8043928108593595			1.26163057539238
7.399117226567657	6.330473511014546	5.058917457049719	1.541862258887133	0.6090108641164013	0.9752009073046271	0.6622208726904184	0.6676465786211191	0.3685758147190739	0.2542949759127285	0.2835645373185553	0.3315310846493506	0.4038215881105017	0.5001784282191264	0.9266549629179331	0.2031236746744087	1.876087841807926	0.05375682478970846	0.05236052670517374	0.0005572536810435319	0.8043463619853791			1.261630635455051
7.407307012615227	6.628376961657192	5.394018247484091	1.62679043211897	0.6603772694412042	1.018393006401339	0.67924940167253	0.6779899087046366	0.3754084976053958	0.2612992601836573	0.2857760001253379	0.333770245839334	0.4059975180077293	0.5034374757597296	0.9307262998889938	0.2043406658304023	1.855765852619675	0.0537601302667472	0.05237254151452135	0.0005572556348882943	0.8042243661421622			1.261630666772811
7.415496798662798	6.290053931680775	5.168926908014557	1.514905881219908	0.636995287609376	0.9510652704131508	0.6639306206781524	0.6712539746594691	0.3743237404065693	0.2574389171653033	0.2814571084386233	0.3311632726745322	0.4043423312586404	0.5000897587002685	0.928112694868755	0.2033079300921296	1.85736893134544	0.05375873471484906	0.05237838304895544	0.0005572568530948383	0.8043133079060303			1.261630670684148
7.423686584710368	6.217601036201977	5.122208742655059	1.517266716678356	0.6133557983611729	0.9608119339559358	0.6589700859424239	0.6760966568781899	0.3695911220090937	0.2563638692145718	0.2767906317515688	0.3290843251860642	0.4037849327471403	0.4991492252919977	0.9273550163478652	0.2030050226851595	1.880037145851179	0.0537525983598445	0.05238101958431062	0.0005572545874154623	0.8044151203672242			1.261630715689541
7.431876370757939	6.254273177788698	5.138435060084208	1.490600917005742	0.61991687839708	0.9605417625894245	0.6593500487374748	0.6702379135614318	0.367408016648035	0.2539126701353826	0.2773490541668056	0.3293995774668351	0.4035130971607435	0.4993270687930064	0.9278496257040921	0.203006139690866	1.890693772147083	0.05375068302467631	0.05238261338960996	0.0005572520501829076	0.8044124901712433			1.261630788290302
7.440066156805509	6.146910232717442	5.020752369416404	1.464865620914783	0.6298244699089928	0.9296416666984573	0.6648502562939539	0.6619601691955657	0.367134193074301	0.2521630328646493	0.2792586245267447	0.3300855277078297	0.4029114101995113	0.4981930717173527	0.9262159422830439	0.2025707094373338	1.880252408440426	0.05375224929289006	0.05237794837313797	0.000557253004383366	0.8043834741222728			1.261630846289986
7.448255942853079	6.277774459306195	5.15951352173908	1.577920285085463	0.6573885406120122	0.9860340568652539	0.6778193545123532	0.6715556543375301	0.3718629141649127	0.2578512140366618	0.2816181239832145	0.3315818445027808	0.4041391677998656	0.4994833238567585	0.9277992361772546	0.2029536468403911	1.877910240148154	0.05374988355879051	0.05237335029432541	0.0005572547138890382	0.8043042573571001			1.261630886456012
7.45644572890065	6.376356874307794	5.35632467874553	1.569492698064516	0.6819920019805708	0.9853947499678637	0.6811838104082305	0.6735918373786008	0.3825167690862382	0.2601651635986197	0.2865811987223272	0.3330266813672267	0.406039290158306	0.5014404825284907	0.9305796645111978	0.2035617588353689	1.882888152783697	0.05374999458909337	0.05237804698320911	0.0005572523812990572	0.8042728638847177			1.261630943646707
7.46463551494822	6.124399576328873	5.024324475179494	1.487833853683862	0.6139709326990036	0.9733421568266514	0.668473649629486	0.6722797884111952	0.3764227415871233	0.2572152712741366	0.282851099351329	0.3317830947051063	0.4052046701312255	0.5002268209136222	0.9288841577778996	0.2031281006374946	1.893826490507216	0.05375683648479097	0.05238543636659936	0.0005572481341913257	0.8043468650430319			1.261631026210891
7.47282530099579	6.234608210655647	5.174160241212631	1.538586222156703	0.6164708762683333	0.9998588640465738	0.6622657298147168	0.6810979241651537	0.3707144770304084	0.2588261123768288	0.2824796484442252	0.3320602910120517	0.4047398538055531	0.5004635469125248	0.9285335825645282	0.2032955026241786	1.888423985167839	0.05376178529271085	0.05238837680700192	0.0005572482483455418	0.8044314535740054			1.261631084320948
7.48101508704336	6.20595386306282	5.17288077697045	1.522567731752656	0.6116463786759904	0.9621062639901874	0.6637348889255832	0.6772784994883043	0.3726417906055993	0.2583612373243868	0.2830462539213919	0.3325328894256485	0.4045927049462982	0.5006992855330835	0.9281891777397464	0.2032565086074219	1.867436553124409	0.0537596889795059	0.05239317896007255	0.0005572517969493468	0.8043884114874014			1.26163113726726
7.48920487309093	6.209301265233613	5.056737611184921	1.495232036112833	0.6047243989300086	0.9495965539118381	0.6623750374763284	0.673037868151204	0.3720288544020656	0.256288665550316	0.2807279028647873	0.3322704595979435	0.4048148733770624	0.5013108718778053	0.9290115624821861	0.2032327793760658	1.872848931899331	0.05375535789474585	0.05239685920205809	0.0005572513718133616	0.8043058185905075			1.261631216829808
7.497394659138501	6.441357022543787	5.115668840700965	1.483566052404173	0.6018343340383808	0.9495744017006459	0.6550389434937993	0.6663496721936599	0.3678425152983982	0.2540071491947937	0.2796660027858813	0.3314312500843924	0.4043307907986778	0.5003152186706337	0.9286801621061285	0.2031584211700701	1.892003645506896	0.05375338221553583	0.05239120843452513	0.0005572456826866713	0.8042827368317618			1.26163131344202
7.505584445186071	6.430205816140753	5.059086273550714	1.535604886452087	0.6129282855185436	0.9716851785276044	0.6657455857241988	0.669341547137184	0.3670519036994805	0.2554191971578538	0.2809361090642075	0.3319047794121773	0.4048871383428987	0.5004398322935074	0.9286959466065788	0.2033485867342232	1.895728858643553	0.05375171200296532	0.05239038333022796	0.0005572435248519503	0.804221156813096			1.261631406314378
7.513774231233642	6.597729494644223	5.273439144723471	1.677010979027663	0.6734094819780907	1.038772405359764	0.6936867429934006	0.6792305233363757	0.3760846466456039	0.2610097834892758	0.2856550598150339	0.3341524526041986	0.406527576080385	0.5035238415746756	0.9318926144210804	0.204696651761192	1.872798046583033	0.05375374609909798	0.0523993558278221	0.0005572456197503741	0.8041739804509895			1.261631527553677
7.521964017281212	6.74821566958998	5.535569750371215	1.610357343144169	0.7032407160904219	1.024830066060674	0.695564614505048	0.6807462981804666	0.3813954311778882	0.264746174377154	0.2890223088287804	0.3360063522026274	0.4072152589992855	0.5052630126421268	0.9352910987045377	0.2051298278459151	1.87039646291269	0.05375847637466952	0.05241040864041752	0.0005572461903216941	0.8041632955032912			1.261631607792544
7.530153803328782	6.666436771863085	5.448774756442623	1.599865419691719	0.6907102568490469	1.024815865624278	0.6844283297445712	0.6836671853286493	0.3777066722239029	0.2660458715974934	0.2874292956365884	0.3359433917536827	0.4078181977732154	0.5053532122733503	0.9348171166708681	0.2052297537308218	1.880512512260162	0.0537654568058567	0.05242145965659493	0.0005572423893649846	0.8041909037378717			1.261631705411549
7.538343589376352	6.599438695372799	5.395010525984667	1.601660168713859	0.6792941466819872	1.020351399214425	0.6842501262073946	0.6837088983964792	0.3783976267837211	0.2639492102032489	0.286992072167765	0.3340636949312996	0.4068536526501583	0.5030829358630519	0.9326779337006585	0.2045806630230906	1.897173255325503	0.05376725303923369	0.05242918869856755	0.0005572369188570492	0.8042807131946844			1.26163187429635
7.546533375423922	6.529270970596891	5.314190982973323	1.597578084228672	0.6638339625607603	0.9919688924058575	0.6763301522542063	0.6812358384973111	0.3773846035203415	0.2609847972028013	0.2837029260532487	0.3330306625694979	0.4057422535155192	0.5018597021962372	0.9309343836419168	0.2040008016872814	1.883678907199426	0.053762597843696	0.05243265801217919	0.000557235418977609	0.8042982118882382			1.261632067637319
7.554723161471493	6.553342800795059	5.303226348336958	1.68638021139641	0.6445765462872121	1.017958322704003	0.6725392240410398	0.6821014855031013	0.3752066914978129	0.2617711606985655	0.2821052793106022	0.3338666316912836	0.4061537986339339	0.5032253076019606	0.9310086343449514	0.2041950783543827	1.866979592469159	0.05376137089843806	0.05243026024062995	0.0005572368847936526	0.8042670457761099			1.261632231737329
7.562912947519063	6.641437663398828	5.582437197056966	1.764158634943087	0.6912730653937538	1.076513938285334	0.6930381810473834	0.6875048325075632	0.3788517649593757	0.2652440811662072	0.2861247736017762	0.3355371204989909	0.4077615761890068	0.5050110009267648	0.9329447536238161	0.2044346720535261	1.870683638735098	0.05375141508669269	0.05242141492096989	0.0005572357677258064	0.8042959368465659			1.26163237864068
7.571102733566633	6.423058953364209	5.277990698907743	1.589515386220285	0.6617277322428572	0.9947345569401589	0.6802903158013522	0.6765040594078431	0.3730398817130771	0.258910763971373	0.2827900403475855	0.333954498061644	0.406759074922802	0.5028560847670304	0.9315785263939426	0.203692655250737	1.885438636850204	0.05374531106206163	0.05241077123346516	0.0005572311523446463	0.8043149891910522			1.26163256176617
7.579292519614204	6.33559780393614	5.164491455572998	1.533303681220227	0.6411211149295863	0.9610372805629107	0.6658485086596717	0.6749398151622786	0.3718450455451401	0.256471650958966	0.2814408218362899	0.3326960823845003	0.4054727120885737	0.5016677995835279	0.929767368867416	0.2034899060683034	1.895244228891304	0.05374783843390071	0.05240264890260772	0.000557228049530185	0.804340195607958			1.26163277531481
7.587482305661774	6.414981000336552	5.068063447406278	1.595943744845002	0.6133298033122301	0.9931781725501351	0.6634626264997596	0.6787101957125475	0.370137745247331	0.2579883189731752	0.27915323773673	0.3309977801169225	0.4050320177841287	0.501487697270251	0.9290292528925703	0.2034173021469693	1.887912077816124	0.05375365448693443	0.05239663651860163	0.0005572291017714619	0.8043801769592015			1.261632965676936
7.595672091709345	6.409613414633023	5.022780088806588	1.56132532466258	0.6075410712984611	0.9806692483233507	0.6615355929786728	0.672957861438764	0.3686685334952675	0.2575619701653181	0.2789334428673655	0.3310566560874095	0.4053703713889674	0.5016335375723848	0.9295287827997294	0.2034507452620955	1.890730974148252	0.05376001731374475	0.052394254094971	0.0005572298174638627	0.8043984038651963			1.261633142422747
7.603861877756914	6.721060659096363	5.676115099268044	1.705704377815055	0.7206794316892337	1.016578907017511	0.6902957875450392	0.6810375920023191	0.3791696901998926	0.2634760966527546	0.2878013002371809	0.3348290385723326	0.4072744261993793	0.5036514610927806	0.9331298775812267	0.2046056647518915	1.91294583599034	0.05376071111381193	0.0523950667117547	0.0005572257100693041	0.8043473122605236			1.261633312591773
7.612051663804484	6.678885616307295	5.54417377464307	1.656555433793457	0.6907516364645768	1.018651246728504	0.6824933218933295	0.6788871173332198	0.376323385037417	0.2626135097323437	0.2859393214511011	0.3339212363902903	0.4063233321880866	0.5030956978613316	0.9320061970896155	0.2044737543853017	1.924656822065695	0.05375824824745985	0.0523956032589231	0.0005572206300122772	0.8044289145907499			1.261633488912406
7.620241449852055	6.311079674942945	5.128860876493605	1.535868663385681	0.6306527047476993	0.973288939064523	0.6614823436127927	0.6702915245572288	0.374761518349847	0.2567824942205321	0.281984658295272	0.3327520403859587	0.4052085062475897	0.5015423257962832	0.9289116816024924	0.203802929896709	1.912658678596883	0.05375570237681165	0.05239377754393362	0.0005572205549046259	0.8045250852853634			1.26163367926902
7.628431235899625	6.343242771135651	5.208450191232418	1.555637302809724	0.6423698677780539	0.9611862841330967	0.6677396284647121	0.6732835422095936	0.374022184796805	0.2565252171580991	0.2824978373132445	0.3335431213711668	0.4059071989904338	0.5020752360135505	0.9300285444729487	0.2037852344635985	1.888462109301336	0.05375206981768003	0.05238880837827063	0.0005572242093362684	0.8044061776645359			1.261633811332643
7.636621021947195	6.513397680308731	5.335618611699381	1.605409954867852	0.643165058465241	0.9877400219393274	0.6787344278168871	0.6808332560809527	0.3759232308688876	0.260158358701998	0.2853366041047666	0.3344493045830273	0.4064519534269818	0.5026754633548391	0.9314960301525815	0.2037979544804164	1.891158250207841	0.05374803612932422	0.05238457444478008	0.0005572231270877676	0.8043849600004354			1.261633933587406
7.644810807994766	6.52243574051491	5.195436968837914	1.65916472313453	0.6360948271306007	1.0443629517674	0.680536783784755	0.690651210726839	0.3750203393720289	0.2612659791074923	0.2847584119499868	0.3335887747717115	0.4056726944558781	0.5027253090177299	0.9294764993249369	0.2036722980186715	1.90172222491347	0.05375067602356617	0.05238048328128585	0.0005572165339423254	0.804488449062291			1.261634110259837
7.653000594042336	6.454748912396997	5.168300464491259	1.627202736334061	0.6636908121036512	1.012222472894317	0.6886370376654416	0.6811317336171286	0.3729693431469008	0.2599450230663484	0.2828833293926345	0.3327055550956036	0.4046655172584823	0.5020588962175661	0.928814671605398	0.2037080485789397	1.899290874676924	0.05375748090123739	0.05238054482969126	0.0005572142443396222	0.8045221841168442			1.261634278672791
7.661190380089907	6.423996564337445	5.202683749076363	1.616089241985122	0.6742857021863312	1.008040787466547	0.6995794845894796	0.6782430199883372	0.3808030392318894	0.2619567216013255	0.2852899015391307	0.3339361104415919	0.4058828764153844	0.5022404220185158	0.9302546331648178	0.204011392190949	1.882465008379081	0.05376189452314802	0.05238089265052016	0.0005572164320295206	0.8044785794253327			1.261634433436681
7.669380166137477	6.433107478431793	5.281365456262462	1.616415529324314	0.6717792058665909	1.014090879918271	0.6888935916911914	0.6807082917331875	0.3782875721311327	0.2608795235239517	0.2862639853053202	0.3337954453329281	0.4068933119647929	0.5022725747022999	0.9311168734389432	0.2037703307235235	1.880768731799472	0.05376781350346834	0.05238111664210739	0.0005572168420486776	0.8045014726282209			1.261634547019304
7.677569952185046	6.413775014584239	5.262567180489471	1.575336124251707	0.6502619956404073	0.9859133181180236	0.6755498579736989	0.6745302406031238	0.3726030787977637	0.2590774918637162	0.2823338253666557	0.3322900664249197	0.405919723478991	0.5016659044618212	0.930240397810429	0.2035040563239343	1.894685528789686	0.05376793786133313	0.05239002171375483	0.0005572133736159481	0.8044946223251453			1.261634668058412
7.685759738232617	6.684880957747918	5.566416072410025	1.705372236018692	0.7008993309394586	1.044288723361537	0.6978204327966213	0.6808079110222738	0.3756681357262194	0.2634466469535053	0.284675757756373	0.3341888402016054	0.4069098475228747	0.5037576605027035	0.9320927142066467	0.2045431986580627	1.892551670830497	0.05376119821444741	0.0523967080256716	0.0005572095776546965	0.8043458119726506			1.261634816748794
7.693949524280187	6.576225172141668	5.491828042964193	1.702469949949689	0.7010515619005097	1.023389444212546	0.7047622898231298	0.6869648715947482	0.3796279928895768	0.2647612961709901	0.2843673166813693	0.3340926587057987	0.4069081783017691	0.5030319056287196	0.93132369543792	0.204490848954665	1.862220538577922	0.0537553092258854	0.05239322132357972	0.0005572100852216991	0.8044353810759086			1.261634958607599
7.702139310327758	6.306944974399546	5.184654535622021	1.555928658026736	0.6678310706719461	0.9623364337589848	0.6830863475130101	0.6777857247521102	0.3775199083881319	0.2589623249077301	0.2826740513607667	0.3332009039385569	0.4056734824750305	0.5014537338549168	0.9296789555889698	0.2037777842388377	1.857616786508236	0.05374670610763223	0.05238596140282881	0.0005572129880018272	0.8044857066489184			1.26163507558261
7.710329096375328	6.507602578624603	5.357941060400066	1.593014610837818	0.683109654345325	1.028649241216353	0.6862890174370818	0.6831135123647011	0.3765334276847842	0.2586649486229416	0.2836285868442641	0.3345778558187838	0.4055494205374897	0.5032739385466825	0.9308594145444437	0.2041526569796732	1.874875145920395	0.05373778795475719	0.05237828419474067	0.0005572116927798501	0.804405584256755			1.261635173361911
7.718518882422898	6.371135569017797	5.10690998263529	1.59890431573004	0.6191607819129914	1.056400188784733	0.6685008075909444	0.6838570701948129	0.3715635856937441	0.2605238308072458	0.2802179232323042	0.3324470354058868	0.4050951789255621	0.5022884612857315	0.9293224836141383	0.2037820649519337	1.895759024145274	0.05373615615968217	0.05237036079303092	0.000557206809021645	0.8044901386598775			1.261635267480251
7.726708668470469	6.122721019638742	5.036794740238973	1.517821454935218	0.6063938566090075	0.9981008972949665	0.6613688877336912	0.6776859651549288	0.3727587710364738	0.2582196576688833	0.2817057548055705	0.3313510359341172	0.4042850626440678	0.5006910652873208	0.9278210313051212	0.2033258082397967	1.882796519247032	0.05374083102225298	0.05236054555851574	0.0005572048390610954	0.8045026860467351			1.26163541178394
7.734898454518039	6.299879321881128	5.206980831354194	1.510094607748252	0.6330072075678346	0.9695747998201584	0.668740670202517	0.6713828649644764	0.3768150817116963	0.2565623923269297	0.2843061538321527	0.3316139118547997	0.4042871805550362	0.5008402094220218	0.9285953525310597	0.2035231968623369	1.85914425582652	0.053745938284952	0.05235566936952624	0.0005572065870032482	0.804388864287878			1.261635526439565
[truncated: 1,983 more rows]
