# Supplementary material for: Hallucination of closed repeat proteins containing central pockets
Source: Nat Struct Mol Biol. 2023 Sep 28;30(11):1755–60. doi: 10.1038/s41594-023-01112-6 (PMC10643118; doi:10.1038/s41594-023-01112-6)
Supplement: Supplementary file 5 — Chromatography raw data. [file 41594_2023_1112_MOESM5_ESM.tar › SEC_submit/H12[20220202].csv]

time (min)	raw light scattering data: detector voltage (V) detector 2	raw light scattering data: detector voltage (V) detector 3	raw light scattering data: detector voltage (V) detector 4	raw light scattering data: detector voltage (V) detector 5	raw light scattering data: detector voltage (V) detector 6	raw light scattering data: detector voltage (V) detector 7	raw light scattering data: detector voltage (V) detector 8	raw light scattering data: detector voltage (V) detector 9	raw light scattering data: detector voltage (V) detector 10	raw light scattering data: detector voltage (V) detector 11	raw light scattering data: detector voltage (V) detector 13	raw light scattering data: detector voltage (V) detector 14	raw light scattering data: detector voltage (V) detector 15	raw light scattering data: detector voltage (V) detector 16	raw light scattering data: detector voltage (V) detector 17	raw light scattering data: detector voltage (V) detector 18	raw UV absorbance data: detector voltage (V) channel 1	raw UV absorbance data: detector voltage (V) channel 2	differential refractive index data: differential refractive index (RIU)	Forward Laser Monitor: Forward Laser Monitor (V)	Auto-inject Signal: Auto-inject Signal	Auto-inject Signal: Auto-inject Signal	absolute refractive index data: absolute refractive index (RIU)
-0.01353914648344119	5.847853688385835	4.824570077462256	1.449876378013016	0.5927261375798629	0.9081456964515521	0.6415632304740726	0.6539428925293336	0.3566878691635583	0.2455405170940312	0.27045129011176	0.3251303215098617	0.3994744397545584	0.4935001033123554	0.9199017275021468	0.1997860309070355	1.854247310251894			0.0005569587330815972	0.8070020242607372			1.26166455039486
-0.005349360435870918	6.071509172883555	4.973123186964433	1.512585457183698	0.6267805074128161	0.9469138619266081	0.6609979546360395	0.6608563948967803	0.3632572432957211	0.2499838155871301	0.2743042801479401	0.3263356745450905	0.4006541095748766	0.494899854134326	0.9228579790636293	0.199550584821319	1.873801407459853			0.0005569655010006424	0.8068897049879424			1.261662994903556
0.002840425611699357	6.125511126511794	5.072764631904534	1.491652842221011	0.6446740091577532	0.9645234050822548	0.6646229098536238	0.662637616131502	0.3625359324909146	0.2497970042202361	0.2730096508424973	0.3252160494649768	0.4005887681212497	0.4946267711240059	0.923381516946757	0.1987154812823878	1.963701964530473	0.05359955688014618	0.05200700477869968	0.0005569730662519532	0.8067593188221012			1.26166171443065
0.01103021165926963	5.790619266081773	4.785417105648317	1.407940422855419	0.5852565959036874	0.9141982851648567	0.6374730912980698	0.652838736591643	0.3550289519979702	0.2453520508291296	0.2687989909666156	0.3232816654771024	0.3996105646047436	0.492611115886974	0.9211933716919402	0.1984028416712434	1.960664490297153	0.05360019396788988	0.05201285447538034	0.0005569772660493377	0.8065117687942094			1.261660928089341
0.01921999770683991	5.803648441587621	4.715245111407958	1.377581960102755	0.5670541677353602	0.8924379475338882	0.6244033623511041	0.6506580096769172	0.3537766494825856	0.2420589202963246	0.2672908036762611	0.3217323203412184	0.3984371072227211	0.4917422367814149	0.9199860455945665	0.1987302769051112	1.885458525712871	0.05359800471077378	0.05201211132510496	0.000556980494807223	0.8062857753102252			1.26166045258452
0.02740978375441018	5.949398249218033	4.810508532007283	1.407784427664883	0.5845911162246188	0.9123201798846627	0.6343919862824835	0.6565781807472463	0.356075141952505	0.2447144512641648	0.2685105532676066	0.3220991694051598	0.3986728135026099	0.4924214471186417	0.920253405162249	0.1991760457929356	1.865162622535949	0.05359573301036196	0.05201343828702266	0.0005569888200821921	0.8061690471241907			1.261659988884402
0.03559956980198046	5.978674275173319	4.863334282231183	1.437052733810834	0.5899529393924184	0.9117000406004705	0.6440676759650817	0.6562014407760273	0.3606281331241541	0.2499317477028222	0.2728236638025839	0.3237563447983113	0.3997463529643885	0.4928043211413916	0.920884591764125	0.1994442094437197	1.881617525287078	0.05359981625219264	0.05201789310755166	0.0005570039732575247	0.8061567300057886			1.261659344832217
0.04378935584955074	6.027729702207817	4.928477121313541	1.4503342725608	0.5941417109612999	0.9208907711740915	0.6423983769252404	0.6587405118918382	0.363683144232985	0.2487067712503565	0.274949551945941	0.324485284422194	0.3994041245295715	0.4934848701428473	0.9210822442717284	0.1995523631418363	1.872873796346138	0.05360438477857894	0.05201597417174506	0.0005570204404840711	0.8061867949154062			1.261658490418601
0.05197914189712101	6.320824924241228	5.106534199161374	1.494029552607132	0.6207823970497125	0.9498459150753671	0.6555149700812903	0.6644038336315965	0.365035975945001	0.2492790889140934	0.2759031126954609	0.3261853657143029	0.3999350765665948	0.4951686019708584	0.922373376896889	0.1998426636101894	1.879513847901001	0.05360200961186995	0.0520070793029058	0.0005570310876108259	0.8062401277236391			1.261657567007499
0.06016892794469128	6.250608307786282	5.07754964057008	1.489392047784671	0.62222038250809	0.9438257239133773	0.6536004090573294	0.6630133295918381	0.3578273987151732	0.2495526669449216	0.2735703883838265	0.3252909235379268	0.4003051334657513	0.4939787612591353	0.922359306895971	0.1998053879753296	1.894244293604127	0.05359787282865924	0.05199586894809535	0.0005570349230577347	0.8062927783028746			1.261656715058915
0.06835871399226155	6.078881919571733	5.018367422550349	1.50911332100058	0.6141988120073389	0.9406139830314167	0.6450062533414762	0.658680287887995	0.3562948607905256	0.2483914267883073	0.2725604283426247	0.324244416741454	0.3997873498145471	0.4935246258756705	0.9215865911654169	0.1996571802442328	1.876783944377543	0.05359736215004286	0.05199557043230201	0.0005570402091442645	0.8063077318221604			1.26165585188473
0.07654850003983184	5.979602201563575	4.883330791452895	1.488321194059373	0.5931267273240409	0.9410333520189329	0.6386855304415044	0.653431159634945	0.3558108212790529	0.2460734922349393	0.2712842703127171	0.3231958458619983	0.3986665865776296	0.4925089187018748	0.9198061842225685	0.1990814456347695	1.872387018643712	0.05359403336736541	0.05200407993035937	0.0005570520088314791	0.8063634759294597			1.261654876712442
0.08473828608740211	5.843381738486437	4.752456072320331	1.412648857935379	0.5837886731979391	0.9083598965541315	0.6286502467245187	0.6504343337390227	0.3531307192982386	0.2431696764268255	0.2689875321659232	0.3219156119529045	0.3976752021805767	0.4910543320641001	0.9178752589554406	0.1985312731342709	1.896260847789058	0.05359200887701208	0.05201715893936634	0.0005570490561715354	0.8064167877687871			1.261654165139076
0.09292807213497238	5.85796244680453	4.84531002629883	1.438375173700767	0.599578541203333	0.9044780853506696	0.6383851403256071	0.6555828239719205	0.3586475667196967	0.2455237873948997	0.2725775165184563	0.3244301513622153	0.3989940890409517	0.4925525489206923	0.919448184531051	0.1991728539876837	1.943860122533771	0.05359769384101026	0.05203916677432954	0.000557005319312788	0.8063844967094379			1.261654409355881
0.1011178581825427	5.915183783184054	4.862534106178964	1.416200399788507	0.6046644590106598	0.9025892360711318	0.6424606460677815	0.655575297286488	0.3608961641445739	0.246674220449884	0.2732050161108383	0.3240315131114053	0.3988606428962459	0.4923394634674679	0.9204711192124849	0.1991527570294232	1.942071106857224	0.05360673968168953	0.05207085270720926	0.0005569554646433939	0.8063197989513691			1.261655271297364
0.1093076442301129	5.842214814448028	4.690771110457469	1.369445343261785	0.5614644796782281	0.875492809008486	0.6198804555997123	0.6501492311451816	0.3536381010944115	0.2427936988518384	0.2670926333720313	0.3222959231010015	0.3975614022920164	0.4909119981134933	0.9184172609766161	0.198891614695782	1.887369376150427	0.05361904923471803	0.05210915499721017	0.0005569268535024491	0.8062313767253089			1.261656558551224
0.1174974302776832	5.907848442021113	4.774074516727711	1.427659064954407	0.5604092141284616	0.8947639842912879	0.6168963805764863	0.651916300113313	0.3522550494272738	0.242526977362703	0.2668132664964079	0.3226725453383029	0.3977076469633281	0.4916144733289426	0.9179198322117903	0.199256927866036	1.864477038717442	0.05363582207650342	0.05215075371068909	0.0005569115027136219	0.8061244263195274			1.261658092474802
0.1256872163252535	6.126429006339517	5.032441500895272	1.482032978690267	0.5894743595415645	0.9162793466753718	0.6319630285374055	0.6591668729159887	0.3599585286059053	0.2499188165902284	0.2711218223170851	0.3248386234701585	0.4000193595985418	0.4939645049382033	0.9205751824914046	0.1997769466814421	1.872830468981747	0.05365146002946435	0.05219138887514144	0.0005569030005735645	0.8059996645680972			1.261659706336277
0.1338770023728237	5.824082274608789	4.759518782543796	1.380311481226479	0.569434350120526	0.8731112453829721	0.6318023990693681	0.6530643405238752	0.361601285961364	0.2469058222445024	0.271695443659521	0.3233271527844157	0.3995490986592543	0.4928319077422342	0.9204658244111352	0.1992203675208197	1.905448227300248	0.05366052744213537	0.05222942733889686	0.0005569003322904274	0.8060096386272094			1.261661381067276
0.142066788420394	5.699184145007322	4.566013184326389	1.326076147609951	0.5561012413647725	0.8617710753053939	0.6227199208430378	0.6462965008701199	0.3549853563927157	0.2413631030790194	0.2674737492782924	0.3206145659091461	0.3976571295434427	0.4911907149723587	0.9184631827792156	0.1986839132734768	1.915183114136099	0.05366317701280311	0.05226179764663908	0.0005569012451711102	0.8060348198720083			1.261663194696724
0.1502565744679643	6.070940941542373	4.877706986573149	1.435219030717352	0.5986730340966534	0.9152552244165481	0.6406944304924014	0.6604950273301294	0.3613631692064698	0.2473329090970737	0.2709631709518004	0.3235203175596139	0.3996888940019509	0.4939649143390178	0.9218184088270209	0.199734701406813	1.95085424495632	0.05366285571859519	0.05228288070324684	0.000556901713297825	0.8059191797099127			1.261664979723212
0.1584463605155346	6.315659792849888	5.246577857173711	1.505408648110396	0.6411504149119441	0.9738691961814395	0.6586784444749375	0.6700399053085456	0.3665156203297603	0.2557559746348056	0.2750959101429571	0.3256689449651889	0.4011238160559353	0.4955186656540967	0.9250011791807242	0.2002358375191939	1.950847877231409	0.05366246277633084	0.05229324832113626	0.0005569008990775987	0.8060233094052175			1.261666272060629
0.1666361465631049	6.417854586425392	5.377605440074422	1.608139384140199	0.6600912544650931	1.019298598022274	0.6700481047451492	0.6780669646375328	0.3731662124602387	0.2603067015497151	0.2796392327992189	0.3273657921624253	0.4017740132860183	0.497376313289988	0.926376066769995	0.2008463234754164	1.862865851744151	0.05366495635219464	0.05229845421004356	0.000556902058618861	0.8063958618580167			1.261666858385214
0.1748259326106751	6.414671372969085	5.125415055643803	1.605421476605154	0.6350432735378945	1.023914385252098	0.6646482629278473	0.6817422704051604	0.3692565265248397	0.2550035545615658	0.2759773217174569	0.3276097384349714	0.4019493311687278	0.4979754553707697	0.9263122376780153	0.2015666159959152	1.838954802795745	0.05366941751727643	0.05229643797229658	0.0005569065160867709	0.8067671284788879			1.261667041606649
0.1830157186582454	6.197998587126935	4.903515153310476	1.468251462035451	0.596896213280576	0.950755266327482	0.6350759998314973	0.6600976323733873	0.3563031894185148	0.2476657259454991	0.2706960666693552	0.3241424290256459	0.3999435804686211	0.4943296891169202	0.9226058606575342	0.2002281521298472	1.834988088143629	0.05366878174205684	0.05228581673096987	0.0005569097407889474	0.8069875357571842			1.261667053667203
0.1912055047058157	6.266502119949138	4.986169718589706	1.506372865042519	0.607120323845643	0.9484143054324523	0.6449493673459303	0.6607718976601236	0.3604951637390639	0.2493562729702399	0.2727145707420869	0.3249141445268456	0.4006076877470203	0.494810029390982	0.9231995509470401	0.2000557420508887	1.863432559117321	0.05366190074695006	0.05226753771059689	0.0005569075118053284	0.8070381665598244			1.26166702002559
0.1993952907533859	6.361512941823064	5.235699602156852	1.586964306921204	0.6518976824541538	0.9751699690285466	0.6661118284162573	0.6745700793858546	0.3722030170187984	0.2540007281310571	0.2792298482764829	0.3284325996530102	0.4020849800865369	0.4977606837101172	0.9262451483319629	0.2003586986568531	1.918412660082544	0.05365692221816672	0.05225160054676541	0.0005569034184845918	0.8069273743322932			1.261666981747601
0.2075850768009562	6.261862733003282	5.104357510865023	1.553689009530483	0.6295811620336063	0.9626902107790034	0.6566066619737143	0.6688678047232814	0.3696928871299479	0.2524824914914193	0.2759375220490508	0.3270359329173901	0.4011826162635683	0.4967374507796574	0.9244610570405528	0.2003969384027479	1.899571883994601	0.05365574414303047	0.05224803368706974	0.0005569036708883454	0.8069159148480247			1.261666937121883
0.2157748628485265	5.967258045024234	4.871918844085658	1.427250053897912	0.5952995024117866	0.9108862538024081	0.6419112344118072	0.6590894915371136	0.3625733007569387	0.2485916125612621	0.2719695616126794	0.3252247751029559	0.4002011276764467	0.4944093179187781	0.9222659022201074	0.1995796975798212	1.865703250406191	0.05365868640673999	0.05225503060141867	0.0005569075468834173	0.806932001282439			1.261666845512309
0.2239646488960968	5.997177626544733	4.913568936073219	1.428721796602943	0.6028539827373647	0.9164746013626197	0.6466139889063363	0.6597269415861592	0.3621678500493937	0.2497292431660883	0.2736935574127619	0.3261205534613631	0.4006615754251767	0.4952081069176297	0.9226762755611557	0.1999022429067056	1.860848657778847	0.053665141358763	0.05227691917655071	0.0005569082867399744	0.8068429951243299			1.261666762722361
0.2321544349436671	6.211225115841556	5.105320064046657	1.541604299087422	0.6439931504729313	0.9726595026876319	0.6621289089251645	0.666933585211422	0.3629922318306108	0.2540008480243657	0.2763293718218021	0.3281687609669505	0.4016523379899174	0.4972682451427363	0.9243633928989508	0.2009194397072915	1.875514399457819	0.05366961901294845	0.05230758433726537	0.0005569055771395672	0.8067666485741378			1.261666732694948
0.2403442209912373	6.248146940481375	5.249581510932319	1.629496328157481	0.6627822104798771	1.01651040004542	0.6660715330402495	0.6797184717862103	0.3686515205222545	0.256333968450967	0.2793001450317429	0.3279940402129152	0.4020267003395287	0.4962989623448307	0.9252402293370292	0.2010947335005346	1.878580773253401	0.05367312530849061	0.0523355434961165	0.0005569058496801351	0.8066652014477722			1.261666726178542
0.2485340070388076	6.496368507165963	5.379146760588918	1.596242907551779	0.6722904518705947	0.9842137731407571	0.66074403618608	0.6738009759664557	0.3679846292195562	0.253869944930221	0.2767968108123329	0.3271825419409971	0.402051752017915	0.4967525410131298	0.9270324297283308	0.2011962247493865	1.854320088145104	0.05367599735253507	0.05236018835472214	0.0005569090451392672	0.8064529173640173			1.261666719813821
0.2567237930863779	6.802690673430444	5.563058191602168	1.639635237144134	0.7067257908661314	0.9860404018866472	0.6755514623762259	0.6745151086050448	0.3675092094396415	0.2557672560188854	0.2750024934510394	0.3270861605461806	0.4027217368890797	0.4985540826052408	0.9295731993253238	0.2012847871610533	1.848014178848237	0.05367850673799635	0.05238516111682755	0.0005569110976115535	0.8064172121022702			1.261666669923927
0.2649135791339482	6.58186821690804	5.399468348260798	1.645691909340529	0.6863087426212395	0.9952699981456146	0.665661417660306	0.6778398548606639	0.3689686457493527	0.2561246403724294	0.2766680596407872	0.3269968946627071	0.4026872328869227	0.4975661637228459	0.9281733368792138	0.2007876519238297	1.864094991255094	0.05368577763484825	0.05240766664087541	0.0005569102820888176	0.8065508195983266			1.261666601551666
0.2731033651815185	6.366095767144667	5.16361463861787	1.54556666894268	0.6360989595093322	0.9760487757512102	0.6539281783238984	0.6721061907131261	0.3641500773383049	0.253134296651114	0.2774786559233269	0.3273006946379273	0.4029576215192366	0.4981023222149604	0.9271429648641966	0.2009197132298407	1.883477704004047	0.0536932372141988	0.05242008902303932	0.0005569089952659791	0.8065478298129219			1.261666539743124
0.2812931512290887	6.422913621951812	5.187777832809395	1.534122523355325	0.6355538449905958	0.9724056264356754	0.6505199662954503	0.6654784107657385	0.3639013175567783	0.2510715164268253	0.2771624392505164	0.3268931579207815	0.402200155541068	0.4978299171955888	0.9268691164222248	0.200923782735267	1.855921190556066	0.05369902767589856	0.05242205415933272	0.0005569105309605793	0.8065819890676513			1.261666475590458
0.289482937276659	6.507519895291202	5.222935861046815	1.533611273940479	0.6624604799063349	0.975379452921913	0.6623066490648352	0.6657658106145979	0.3727878568128755	0.2519408853266725	0.2771367771996595	0.3267276130219076	0.4018488251135002	0.497518239650088	0.9276068499081369	0.2007432484113347	1.850868123208993	0.05370418202053543	0.05242115623983482	0.0005569140498593821	0.8065270128070348			1.261666393854433
0.2976727233242293	6.46428642556373	5.323278118351185	1.5392729258133	0.6999348034240415	0.9861600741349517	0.6847198420173577	0.6699305534823096	0.375860347375169	0.2514409883709639	0.2760887249998479	0.3268226239268373	0.4022378649551461	0.4975107396524154	0.9272053457777991	0.2006340665998847	1.868277037442609	0.05370349615453091	0.05241631474039317	0.0005569150289183587	0.8065515211195496			1.261666290669387
0.3058625093717995	6.204916718038639	5.299988687090185	1.553951146447857	0.688702768951332	0.9675268057577343	0.6646139782912345	0.6657027275984085	0.3678985816945916	0.2509819189791329	0.2752733100076184	0.326985992635146	0.4016765683070642	0.495986372456689	0.9259421659128194	0.2003318463376119	1.872083836190228	0.05370124743557506	0.05240380754380233	0.0005569128396496253	0.8066705926942006			1.26166620876713
0.3140522954193698	6.169322405149281	5.250468827449481	1.574852174185182	0.6715487224648943	0.9541027354534706	0.6579150563122901	0.6650228307348987	0.3668542075967414	0.2512548559645827	0.2780406986410313	0.3274739534725623	0.4016047934362981	0.4959809632154746	0.9259575808833628	0.2007474916660593	1.855000878681472	0.05369917675843398	0.05239103603267875	0.0005569119434554701	0.806691225748782			1.26166617086883
0.3222420814669401	6.354468089795795	5.26187433940034	1.561801642159489	0.6700682236361065	0.9728109688811969	0.6764365092113944	0.6683315621489837	0.3674994057771281	0.2524448602702538	0.2785849498515787	0.3279605370045799	0.402029453106526	0.4974131791109426	0.926505407493409	0.2010322680346286	1.849437293538909	0.053692152146858	0.05237737884542711	0.0005569158514623158	0.8066749930740765			1.261666077718902
0.3304318675145104	6.425804306767585	5.093816449759165	1.552573315539696	0.6221522454466013	0.9871257579178496	0.6705973492578308	0.671561303922636	0.3660648200424179	0.2528157261330938	0.2750972746769938	0.3267016741892748	0.4018388698429634	0.4979731172654571	0.9270067405318952	0.2009413350430539	1.864874214368096	0.0536810782196218	0.05235582176663086	0.0005569187592500061	0.806630349450149			1.261665995578998
0.3386216535620806	6.521663876012238	5.195644509802653	1.619111517796054	0.6377365959583049	0.9841521627269986	0.6743390494085748	0.6724561471463003	0.3710219589879045	0.2522937094647381	0.2771481027868156	0.3266978723363276	0.4021912425733434	0.4984538766589054	0.9275952010558467	0.2011544469936268	1.873945856232761	0.05367078679173943	0.05232983386575803	0.0005569170283885134	0.8066847351619957			1.261665892196758
0.3468114396096509	6.754801490790165	5.697065794164025	1.691356252263746	0.7271037940898252	1.004408258801397	0.6892370651435874	0.6759155460607182	0.3828204561398992	0.2579212342804339	0.2844352130717165	0.3313557173167241	0.4041253170264261	0.5007926439276492	0.9309583589912923	0.2020180145514005	1.870050192774847	0.05365777027993751	0.05230291384412671	0.0005569156037199622	0.8066671550724126			1.261665833480664
0.3550012256572212	6.840054330926188	5.722120234992002	1.679339668963184	0.7123436630895887	1.018340693143623	0.6790426592785712	0.6774799962056947	0.3780073920827438	0.2597813494947292	0.2808929232042562	0.3293861091028393	0.4036567807561138	0.5002436273451429	0.9310120120207044	0.2021066384247497	1.863272687100383	0.05364964773594062	0.05228135195177631	0.0005569181717721177	0.8066011179570453			1.261665756739724
0.3631910117047915	6.929487976165665	5.389731996095382	1.696025165911946	0.6574966904086796	1.01642296136115	0.6602083000564943	0.6724373758924621	0.3697298675600749	0.2579851789865465	0.2780658850692084	0.3277233897592907	0.4029658988266017	0.4990086128733858	0.9286383006920753	0.2018674483243823	1.858070035152542	0.0536497155204072	0.05226978250934163	0.0005569225240897444	0.8066360632898331			1.261665647084955
0.3713807977523618	6.653760976117245	5.16577352322996	1.605394099277679	0.6481096577175515	0.9799040959355759	0.6574829735854796	0.6705739977095232	0.3667186618181482	0.2534869381850273	0.2773378370539374	0.3272620319118258	0.4020523645190893	0.4979109011955942	0.9270292903120718	0.2012487278791837	1.861703327537144	0.05365002336415461	0.05225885075299536	0.0005569242657417452	0.8066813746361103			1.261665504137459
0.379570583799932	6.405483354889642	5.067253589200624	1.538299212706681	0.6328781237661666	0.9666876520356068	0.6584748668771531	0.6699216953594128	0.3646155406066989	0.253426917239703	0.2749290321986128	0.326504851425988	0.4018050206584197	0.49716634855126	0.9260323191676422	0.2008763479425984	1.874469415853415	0.05365406666496876	0.05225026542260114	0.0005569241155752413	0.8066885416320673			1.261665355608554
0.3877603698475023	6.512702911069744	5.147650672729477	1.621679691958431	0.6500834885002855	0.9988581660036984	0.6662844392473677	0.6638118696062046	0.3670669629029408	0.2540550374095593	0.2770587200568452	0.3282135240986505	0.4023803160330153	0.49853959863227	0.9274696256182039	0.2012430359883365	1.840213727113029	0.05365731232229541	0.05224261449767067	0.0005569257046625365	0.8066474762694378			1.261665215603893
0.3959501558950726	6.529475647390226	5.19917239862967	1.603056125850428	0.6575292713547338	1.004831492477836	0.6721321083453166	0.6653279188371523	0.3732052586103506	0.2528607543649349	0.2785287338612252	0.3272296756810761	0.4017012812083718	0.4977665382609481	0.926422412307263	0.2010631184317596	1.829668362183357	0.05365413966398544	0.05222730195671429	0.000556929795888425	0.8067371657420418			1.261665049345197
0.4041399419426429	6.1613896825565	4.931685527428087	1.463083091621104	0.6165408711520821	0.9319051837273202	0.6521775068434417	0.6585049440689918	0.3650421473994253	0.2472375949232415	0.2733884980007969	0.3243244239826689	0.3995119468967572	0.4942019680862842	0.9222034327293925	0.1997956861206077	1.858549908011066	0.05364422658122487	0.05221047323921345	0.0005569325635358451	0.8068753465713567			1.26166486108843
0.4123297279902131	5.95063649258371	4.718015909886249	1.384608731517477	0.5837979355160567	0.8789648265660341	0.6253089264522114	0.6501645719552293	0.3531488639442871	0.243375818766744	0.268085992183527	0.3222262069739751	0.3981291401170936	0.4915644525704279	0.919581133886781	0.1987112567229554	1.871838670757978	0.05363110039880715	0.05219518445256585	0.0005569309450583913	0.8068859733604632			1.261664702868213
0.4205195140377834	6.043280560407696	4.839412336441062	1.450628836179628	0.6027373401698546	0.902887026477768	0.6332282072469951	0.652541233304873	0.3557227883732699	0.2457577753408453	0.2692256786852738	0.3226626984759238	0.3993296860521937	0.4927079801107995	0.9216246324183317	0.1992567435412073	1.863812678033062	0.05362272245211262	0.05217952409078056	0.000556927969839306	0.8067562123873507			1.261664584886741
0.4287093000853537	6.217765544126681	5.03430808442727	1.474983436953114	0.6297454849649258	0.912484629553489	0.6483956340887691	0.6560861710757242	0.3615127698491253	0.2490702387754819	0.2725520230492869	0.3249310232061508	0.4006534465862033	0.494080733937005	0.9243295731974074	0.1999435989778405	1.847348870309672	0.05362086853050319	0.05216559981600367	0.000556928809261255	0.8066716278214506			1.261664490962003
0.4368990861329239	6.362368714350756	5.209271503813491	1.501034214151851	0.6419033821605036	0.9358948466912426	0.6526317714668095	0.6620896302508046	0.363570703673239	0.250683263135472	0.2743236139428163	0.3264104707607662	0.4009249179874327	0.4953014984190691	0.9256851800913982	0.2005181221808682	1.852524852195104	0.05362303638129322	0.05215959535010051	0.0005569323721558094	0.806702867806617			1.261664381573749
0.4450888721804943	6.279252380644878	5.143721168223403	1.468873896024818	0.6400591018078804	0.9414462098578248	0.6560248790852184	0.6614135718947487	0.3615300681897297	0.2468245454221851	0.272781343243695	0.32508238165329	0.4008479226126283	0.4954293506793423	0.9261263665441004	0.2002856947882728	1.871320992780494	0.05362947841446025	0.05215740573393263	0.0005569316767300116	0.8067197996359289			1.261664320454118
0.4532786582280645	6.228317947873841	5.03896114824659	1.457843481206923	0.6258316279272406	0.9301672895377802	0.6550369559415328	0.6584626963271918	0.3614349798723471	0.2466999802529704	0.2730020059815181	0.3247804806812157	0.4008419447661321	0.4949595732468426	0.9252318369858052	0.2000020203412134	1.877971053087911	0.05363921565732958	0.05215690110331957	0.0005569267835187207	0.8067368063283082			1.261664316829668
0.4614684442756348	6.324546266627345	5.234520115232545	1.558064191324085	0.6635126865131385	0.9645297208316641	0.6650943939930981	0.6632642212645058	0.3654959661707379	0.2525609862462915	0.2753345412245733	0.3260490612094512	0.4005888252382395	0.4955758763775686	0.9251221867450323	0.2005660044053076	1.867925756583727	0.05363831197306453	0.05215462055103985	0.0005569248182055466	0.8067973493612064			1.261664385158108
0.469658230323205	6.332568111391706	5.323499233999447	1.559432034503143	0.6863088073742657	0.9607811120750512	0.6667415797209932	0.6609615152697024	0.3609333724522417	0.2521152003386659	0.2749900497384656	0.3253131509264448	0.4003542002045012	0.4946704542298399	0.9243745015463167	0.2002417959449819	1.859698992153437	0.05363339241258054	0.05214720741334082	0.0005569270673872799	0.8068380290714138			1.261664442676709
0.4778480163707753	6.124064475936631	4.990268831531776	1.517357952932212	0.6313172347732626	0.953693203881965	0.6578963878887848	0.6603961324015226	0.3603230451480925	0.2486830350651796	0.2720508321140557	0.3244634791881807	0.4004523111862408	0.4945658722598074	0.922962151388439	0.1999240787751616	1.861812972399374	0.05363553022097201	0.05214343827580508	0.0005569279030435769	0.8067864754177331			1.261664491721925
0.4860378024183456	6.093566770165467	4.943065332364927	1.482778453631638	0.6101240736467164	0.9530469443181964	0.6505649771156884	0.6571076328995944	0.3609805104733542	0.2472702316555625	0.2717884471466303	0.3250282442048273	0.4005170103437256	0.4950339822297306	0.9229096870974045	0.1997799534658217	1.868732633909341	0.05363695008373855	0.05214030323152175	0.0005569244152736636	0.8067497193268001			1.261664557403215
0.4942275884659159	6.110231043393926	4.956680254807167	1.453909651078241	0.6113707406928126	0.9454267602595999	0.6478151836818609	0.6581713313758968	0.3609241691396885	0.2504537201461492	0.2737671813157324	0.3262786798367618	0.4009026369308156	0.4953453648717945	0.9236330745651876	0.1998809429907173	1.870789172118204	0.05363384494879388	0.05213478347890252	0.0005569216461712832	0.8068243407743996			1.261664647786617
0.5024173745134861	6.216958981670634	4.99294658801382	1.511992729529382	0.6279058710864834	0.9686564273167435	0.6579145343677201	0.6640224787314044	0.3620114688975798	0.2512890666688819	0.2757379509911073	0.3273407767486612	0.4007662715232541	0.4955625959113205	0.9241608303263393	0.2002426695642746	1.854807176870309	0.05363181733823299	0.05213420326009621	0.0005569229802525526	0.8067923767155045			1.261664743736508
0.5106071605610564	6.183547759687027	4.921361949041674	1.51207472449271	0.6153646431541546	0.9732229029882898	0.6495879610677395	0.6640473606148766	0.3597995371523279	0.250652379459026	0.2739454991241287	0.3257704757045749	0.4000731103909933	0.4948450752754895	0.9229784595579098	0.2001541345717608	1.854995075294945	0.05363709869088587	0.05213417158768451	0.0005569250075912927	0.8067279103790211			1.261664818787581
0.5187969466086266	5.980252553582562	4.755304780575211	1.437707503126432	0.5714163036754001	0.9478773214127199	0.6356658627534217	0.6625124498071886	0.3561634749867391	0.2482609153238881	0.2701162544067235	0.3234765300963025	0.3988319936932118	0.4935643230768018	0.9210915964575774	0.1994773993216045	1.866044129033296	0.05364011757670375	0.05213193446289907	0.0005569235298645296	0.8068257090695072			1.261664885861388
0.5269867326561969	5.991900286988962	4.841318568685421	1.472348977066038	0.5907480701937178	0.9536611910252834	0.6435140158408048	0.6696816555864918	0.358638097068996	0.2493430267898547	0.2717283453915193	0.3237136370550812	0.3987515155398103	0.4932342140364077	0.919780058060406	0.1993312971112166	1.877309229123801	0.05363525964606488	0.05212753784208309	0.0005569201836584601	0.8068591426755923			1.261664958014235
0.5351765187037671	5.991903403877087	4.957503959592279	1.432872904368838	0.6360939780420172	0.9227622553963417	0.6678423714427381	0.6596116659815876	0.3622247432420141	0.2450250584409936	0.2703459438753087	0.3231839356144012	0.3987463069365212	0.492578542095346	0.9208521531359489	0.1992781216543306	1.858119218703719	0.05362524480930311	0.05211812226228128	0.0005569194988523792	0.8068531229994287			1.261665031851531
0.5433663047513375	5.997944307178277	4.800557164203657	1.363434478461627	0.5937731035699552	0.8793860764060962	0.6466594804089081	0.6492487499420146	0.3597169586737862	0.2414679764983275	0.2677668596234836	0.3218290794599066	0.3984784104719077	0.4918718607779975	0.9209089806957379	0.1988581271426145	1.840910794268622	0.05361903216977843	0.05210765734245147	0.0005569215159096528	0.8067911175609281			1.261665105289148
0.5515560907989078	6.005896629902659	4.763787923201579	1.423759307909804	0.5691252655441541	0.9042886372241665	0.6325334302333775	0.6528078807590232	0.3594526061752346	0.2457963398660102	0.2713768131527157	0.3230323308935296	0.3989279565400047	0.4926949199478629	0.920189575873354	0.1990372804485195	1.841237781989	0.05361532503300742	0.05210229823659605	0.0005569219030618642	0.8067977832085585			1.261665152936469
0.559745876846478	5.938738636415173	4.805709552727727	1.397403824233108	0.5840452024270671	0.9066437440470629	0.6339425960256049	0.6510759541341601	0.3593582532960176	0.2456671239548388	0.2728922023776177	0.323866197965713	0.398847173426201	0.4929403795115347	0.920176777719192	0.1989767596655378	1.86260188576961	0.0536132011257639	0.05210616671663382	0.0005569187558479677	0.8068530213760954			1.261665201853986
0.5679356628940483	5.93241325443683	4.723752948260132	1.356915271920346	0.5724449704457037	0.8857113875976862	0.6254798682476853	0.6484062945415491	0.3564324566389752	0.2449709467046861	0.2689696819057373	0.3225524965323872	0.3983845176618491	0.4921850195657495	0.9196348877345741	0.1989114117551923	1.868283481480147	0.05361670061897289	0.05210734527515755	0.0005569161954726936	0.8068573266693186			1.261665273436065
0.5761254489416185	6.037662955808489	4.816672385497986	1.42363668879864	0.5761546242124129	0.9086616217187441	0.6242194412308046	0.6504369797684668	0.3570168711346729	0.2451860739276571	0.2701299990583442	0.3228377442667281	0.3985452108294159	0.4930793028985667	0.9201642415198463	0.199495948971022	1.862654945703668	0.05361957708142864	0.05210384608555221	0.0005569180877679482	0.8068296577412342			1.261665354122761
0.5843152349891888	6.185764868503822	4.922039172244525	1.441268390855978	0.5957659068941137	0.9037885614119422	0.628961489992977	0.651105800386138	0.3570396438428771	0.24480338491846	0.2715494618743544	0.3243065348518566	0.3995252747475196	0.493521118751822	0.921959474326275	0.1998982912144169	1.871074647054009	0.05362006502526961	0.05210588068835394	0.0005569210084294849	0.8067596204673971			1.26166537758657
0.5925050210367592	6.216099293105654	5.061789505341778	1.431973715356612	0.6238663028415508	0.9086699582372355	0.6422258658093396	0.6544093402772707	0.3588933422049542	0.2457738519891881	0.2718769439721637	0.3246524580639887	0.4000021395229292	0.4937892761733634	0.9231974694166799	0.1998530851451562	1.874305184137916	0.05361610241015521	0.05210566641128766	0.000556919290551498	0.8067700349079717			1.261665406036386
0.6006948070843294	6.170435911068124	5.103770240857741	1.43843153679266	0.6481127188289098	0.922749080593613	0.6555151556502614	0.6592773948774238	0.3636234154263566	0.2479777327752817	0.2740430672882562	0.3249268223009592	0.4000660583370081	0.4940248618004109	0.9230242023028181	0.1994652686259037	1.885711355749087	0.05361343244039458	0.05210049064251768	0.0005569160705158889	0.8068675136810312			1.261665454976922
0.6088845931318997	5.992754921831743	4.866196935347059	1.400801618143652	0.6196978240774279	0.8939937629822582	0.6457591220438048	0.6509185115110319	0.3598064779477059	0.2448262712169207	0.2713602391214061	0.3239921143181898	0.3988932629780407	0.4927828206136041	0.9203606800581183	0.1989269505889523	1.877571984069244	0.05361449264986529	0.05209700932967983	0.000556917037711613	0.8068859618526071			1.261665490715478
0.6170743791794699	6.027840444729056	4.922352507451044	1.421503621389721	0.6211713887654727	0.9040905776608041	0.6468736977261461	0.6514590474016022	0.360612009640943	0.2461261917543169	0.271600795243383	0.3242722626303942	0.3992034404416445	0.492830441180664	0.9211169951455088	0.1993022828110527	1.872905542794148	0.05361672308268491	0.05209953656386842	0.0005569202987013843	0.8067765694839105			1.261665493458638
0.6252641652270402	6.110088175832733	4.957431393734401	1.456561722137249	0.6171642477841986	0.9231050659022494	0.6516225401838005	0.6600648131463502	0.3634405116730058	0.2523014191913586	0.2737569027910189	0.3259538810651289	0.4007054466723941	0.4945899711659125	0.9230098248067643	0.1995650873840351	1.884418266988841	0.05362241981423664	0.05210107086132399	0.000556920316914274	0.806790792006948			1.261665491733012
0.6334539512746105	6.063915909285118	4.933798950003689	1.475782251983361	0.6025020070622706	0.9224324771720699	0.6420342462596789	0.6593996706602095	0.3584259827981747	0.2499764520148048	0.2701648858553962	0.3238176152090625	0.3994341677035068	0.4935565896328041	0.9210354414128118	0.1990409433666091	1.894298169636832	0.05362533563329937	0.052095968396042	0.0005569168200937286	0.806891143574283			1.261665512837033
0.6416437373221807	5.965626534753707	4.781790465522756	1.42061558656332	0.5844398065490429	0.9013478769536777	0.6300708229951936	0.6515608714741662	0.353570150359977	0.2438652391091019	0.2688791006209675	0.3223573133608699	0.3979323041299581	0.4918926202472265	0.919891307397642	0.1989058252755349	1.884735159991448	0.05362381115048479	0.0520947047789477	0.0005569151277794622	0.8068047242417492			1.261665540020318
0.6498335233697511	6.054203160175192	4.78121837705763	1.406318489904094	0.587028632726191	0.9070607292317909	0.6317019688028337	0.6499306030598148	0.3566607948245893	0.2442973674679198	0.2715668738793141	0.3238229723608454	0.3990500049002013	0.4927652551518355	0.921599893308102	0.1995114155580991	1.861156580226661	0.05362528149660586	0.05209147063630598	0.0005569176654877568	0.8067250948498127			1.261665551108823
0.6580233094173213	6.016734895522112	4.838976003062259	1.403430071569698	0.5943292225760803	0.9301944257540955	0.6486870163473712	0.655734850506472	0.3607728170586845	0.2460577063681007	0.2725879319981093	0.3247088737004991	0.4004559157341906	0.4946545554123437	0.9224859994423482	0.1997216826362546	1.872625977467014	0.05362253041051315	0.05208147459355424	0.0005569205262556083	0.8067882253101324			1.261665536532986
0.6662130954648916	6.022440783799317	4.916312574252879	1.417730118211057	0.6012063979759961	0.9346693094057258	0.6493778682450159	0.6576739939430394	0.3594084506261063	0.2468660955018828	0.2722016763916965	0.324416302287838	0.3995887689607782	0.4938843751931125	0.9221651941034071	0.1993390805984808	1.897421068712498	0.05362091878313812	0.05207680296711008	0.0005569199493065014	0.8068602216550833			1.261665501167561
0.6744028815124619	6.002260797803122	4.919788663532259	1.407971295490864	0.6163766346501335	0.8957124315616759	0.6328944143219265	0.647285241383922	0.3553484990007942	0.2443868260612762	0.2690522564006309	0.3227811167765606	0.3980504507996551	0.4916294806851001	0.9196641762273575	0.1986813086230213	1.885262654146104	0.05362528284762347	0.05208081650184942	0.0005569176219853512	0.8068592124087544			1.2616654951872
0.6825926675600321	6.005764601875446	4.972404808400213	1.441384055513061	0.5972445824345834	0.8828191055820179	0.6334563799795803	0.6478441049602072	0.3530286097741633	0.2436144914694905	0.2677112952819283	0.3219945087063581	0.3976871381733439	0.4909178889528195	0.9189373476522802	0.1986455891412675	1.857233259020291	0.05362653063163269	0.05208221749968599	0.0005569173802170775	0.8068008808945999			1.261665524565236
0.6907824536076024	6.181209083199809	5.100107421890244	1.54658717378531	0.6008962341124765	0.9273523288419219	0.6424643145435244	0.6595726150032754	0.3593721695715355	0.2501245609090613	0.2721513332790797	0.3235428176296233	0.3989301922087607	0.4927311927402876	0.9209088060777394	0.1994502622711326	1.853981763501504	0.05362862699686463	0.05208022836494018	0.0005569205671668273	0.8068042421498367			1.261665514176338
0.6989722396551727	6.119177430687273	5.145709517902352	1.564280121148125	0.6272754300872128	0.9557830023969268	0.646803559255098	0.6641440696578063	0.3682681599562806	0.2553051473970477	0.2773951613080479	0.3264686577481132	0.4006163076467529	0.4949623725967647	0.9221605572679255	0.1997548205761005	1.874250036707973	0.05363197653161189	0.05208324439353598	0.0005569229372819573	0.8067479229901073			1.261665434507626
0.707162025702743	6.154714219963122	5.026718156492977	1.502644049177357	0.6094306377193818	0.9428258436135198	0.6397474698619229	0.6575834992264448	0.362181711054897	0.2497923405206787	0.2730339115361153	0.3242924237146297	0.3996934207710442	0.4938607345078411	0.9215269449414967	0.199369324111221	1.899405190235577	0.05362736879809838	0.05208597643441354	0.0005569199081780471	0.8067520980449696			1.261665389517615
0.7153518117503133	6.105423064285756	4.823094294001127	1.459933255498618	0.5855387300728631	0.926366000445535	0.6362917483471289	0.6559021111054544	0.3559976831886901	0.2460261126424492	0.2701338448549547	0.3228358058072003	0.3985644915005007	0.4927812388165542	0.9203488245773329	0.1992594422015487	1.873296598528797	0.05361871018105839	0.05208660032485776	0.0005569179465283134	0.8067728723257241			1.261665387156993
0.7235415977978835	6.145655330092073	4.935958009283109	1.516538930949493	0.5979188446827722	0.9610039676221347	0.6481826118627005	0.6649309423336502	0.3628815104646378	0.2496313930235502	0.2728055049459889	0.3244152655262909	0.3996145881381941	0.4946141553482283	0.9219552330939718	0.200060580797293	1.865067885060298	0.05361376834275228	0.05208736314831864	0.0005569211774067202	0.8066792780305471			1.261665352906227
0.7317313838454538	6.235488283410866	4.959632248248929	1.502656974974297	0.5900135944385388	0.9540903565601505	0.6425080896105817	0.6646250563165216	0.3617656402353304	0.2506800303023908	0.270258012797126	0.3235996093136653	0.399467267490582	0.494233934822241	0.921566909014194	0.1999076418127601	1.888162340078929	0.05361200579913206	0.05209045860208733	0.0005569245761697198	0.8067532563869986			1.261665285728198
0.739921169893024	6.233337458056703	4.948975862416898	1.461610850796247	0.6044285914757528	0.9243314868345829	0.6363371242794257	0.6548703797990357	0.3556729607610031	0.2479373126242047	0.2684856492837406	0.3231488788988974	0.3986173044408539	0.4927518802403349	0.9207370423992175	0.1992499978764017	1.904957861638723	0.05361168865712018	0.05209424561639057	0.0005569237775574763	0.8068004369348822			1.261665229706476
0.7481109559405944	6.130664720245192	5.145113333028115	1.477900515875167	0.6588319876926753	0.9344411735406611	0.6542863061372282	0.6560949474092181	0.3587074697453893	0.2478227486660442	0.2720210179251111	0.3243444794584496	0.3992014276033916	0.4933476862934567	0.9219965909988042	0.1993745088262813	1.896819042895962	0.05361256147422613	0.05209649678096384	0.0005569214239099955	0.8067739432161816			1.261665189453601
0.7563007419881647	6.131621494291379	5.102330228003116	1.475530598272698	0.6580537737248598	0.9482876679769384	0.6615088989587302	0.6612239660906075	0.3666554694695026	0.2511505801727685	0.2765924556361355	0.3257368633738554	0.4000714789871248	0.4947228648000081	0.9229703944910196	0.1996859483430685	1.863104340170385	0.05361863904106077	0.05209727772533584	0.0005569224407511403	0.8067113933147148			1.261665142308037
0.7644905280357349	6.299139726839422	5.222669978182434	1.528864421961504	0.6598977468352151	0.9613430812039052	0.6633595007384214	0.6658662784270025	0.372819864464035	0.2573194410301641	0.2802849625659164	0.3261689039475865	0.4005001862443616	0.4956745710422382	0.9240039954386464	0.1999823673705894	1.855714986679205	0.05362197641562962	0.05209564865478878	0.0005569263775192099	0.8066261109063574			1.261665071193106
0.7726803140833052	6.259600540194903	5.363635735592045	1.536967083176893	0.6649832131724869	0.9560430879358601	0.6574124175763765	0.66546858940469	0.3650871137080546	0.2534064489796107	0.2762492895821971	0.3249684647700864	0.4000861393589338	0.4944378696228012	0.9230328018406582	0.199574807100808	1.873965281918365	0.05362513852083469	0.05209116444655335	0.0005569284070850441	0.8067294981810941			1.261664975863914
0.7808701001308754	6.168487168025673	5.088829491428845	1.513823753748265	0.634354584651084	0.9576939971441819	0.649313961477772	0.6630717552425267	0.3596234633014849	0.2495084613781068	0.2734964953159587	0.3245134222337691	0.4001259165225091	0.4936038093053799	0.9223361819481222	0.1991932225970009	1.892281592714754	0.05362907325492485	0.05208457412844621	0.0005569267832290458	0.8067471678659155			1.261664883181941
0.7890598861784457	6.116182960732805	4.975151826360058	1.528431030288733	0.6029325242084339	0.9633650576015688	0.6409314377077244	0.6631249815478137	0.3566299073542403	0.2483301791918773	0.2689382942924372	0.3228564598070495	0.3990009438284763	0.4926936341884116	0.9211843390385879	0.1992802704172793	1.859060102377011	0.05362549103821532	0.05207692475579013	0.0005569257428602744	0.8066934792128694			1.261664813458244
0.7972496722260159	5.980618739541272	4.768412140110273	1.432039747132878	0.5801847612511203	0.9065098298253689	0.6313492141454258	0.650837191221777	0.3534101460735879	0.244832903991491	0.2671438545254638	0.3215357296444966	0.3984378796770691	0.4916128856507561	0.9202830527179294	0.1988806841928641	1.84556864412846	0.05361831789389661	0.05207002620736872	0.0005569290639430506	0.8067297639447464			1.261664729988395
0.8054394582735863	5.959848152253369	4.76660977932483	1.432054131271026	0.5878018658092619	0.8973751299752571	0.6316369310479499	0.6484418345916292	0.3543292409881831	0.2458906155844439	0.2695773208348637	0.3227550876868119	0.398700475787889	0.4917879444659947	0.9208287095020066	0.1988592583779767	1.860506775522217	0.05361556706461192	0.05206772908645227	0.0005569329179844967	0.8067017136522857			1.261664624110822
0.8136292443211566	6.099718961950937	4.849612008715281	1.465131909668236	0.6041178901884841	0.9163201330972047	0.6425558995105095	0.6537779043951349	0.359511802014165	0.2460745196731507	0.2724427228518864	0.324508071676787	0.3998026017868448	0.4931027450959566	0.9226800934698027	0.1992968248967339	1.882510110415761	0.05361323671905859	0.05207023664745535	0.0005569315223249192	0.8066680891576044			1.261664518661195
0.8218190303687268	6.151664850789019	4.922125148822454	1.443087031873622	0.6142639200287375	0.9541158157798753	0.6502391681640974	0.6673875052174804	0.3717426348501611	0.2526126084199333	0.2768837158766015	0.3270088001306703	0.4013665965840718	0.4965916264680555	0.9242669694178398	0.2000335465731205	1.883075819051113	0.05361350837822699	0.05207017305848831	0.0005569282623437288	0.8067057901503993			1.261664437717027
0.8300088164162971	6.046819604782472	5.038154684711587	1.492417804262075	0.6332657083998625	0.9652134010741465	0.6573728149064294	0.6657046020556384	0.368491889035691	0.2513250440365121	0.2751014921935962	0.3264611733482535	0.4006298272835323	0.4954992399361349	0.923221339609843	0.2001404471150295	1.868825559054319	0.05362083617950808	0.05207134500703987	0.0005569304935381406	0.8066998697419748			1.261664363880217
0.8381986024638673	5.940680360021152	4.868453734163088	1.45764513816514	0.6190510262329513	0.9250968374294155	0.6658844818424086	0.6571639764770707	0.3633320324810659	0.2469880197520605	0.2722048966471461	0.3241748806411514	0.3990028517745272	0.493171045820255	0.9209297487193069	0.1995825090643608	1.87396946459392	0.05362942093598671	0.05207636804714897	0.0005569352544562337	0.8066691636291223			1.261664268727145
0.8463883885114376	5.833293503682946	4.671029354046083	1.378244994665547	0.5713616087011242	0.8934479048283447	0.632337079061015	0.6516643747128603	0.3546946278152992	0.244096354849852	0.2678239579492334	0.322126160295775	0.3985908373413267	0.491479473474877	0.9194050513064659	0.1986783815069693	1.90225905981124	0.05363450047043189	0.05207575435951294	0.0005569360557639355	0.8066765953492746			1.261664165629727
0.854578174559008	5.866505988638635	4.702438973119573	1.405673860770628	0.5615198309835807	0.8899769647024428	0.6239926504400475	0.6529234801678743	0.3574705381597927	0.245826772165136	0.2684476384564721	0.3232535334104852	0.3987800919943421	0.4916785249789922	0.9191888182682801	0.1984965949948822	1.90992685094856	0.05363152882594885	0.05207148646890543	0.0005569339150984454	0.8066767631656566			1.261664069569987
0.8627679606065782	5.978129470237908	4.748708181217819	1.431484116145827	0.5898554739108679	0.9035434013635526	0.6410669453115516	0.6618352292299854	0.3704633952733101	0.2483557315385111	0.2747997104821401	0.3249232224844065	0.3993259212380893	0.4929421254481321	0.9193886754070607	0.1991634265536129	1.882013232444103	0.05362401269988364	0.0520694638653299	0.0005569338043000765	0.806629774404195			1.261664005452966
0.8709577466541485	5.835063971364024	4.62203318412788	1.350225405605545	0.5670930746623208	0.8846921288335098	0.6340884986747086	0.6547262793309214	0.3600253544529619	0.2442472259238588	0.2727180769960587	0.3241221301803171	0.3986525463142154	0.4922600916754054	0.9183156133273667	0.1990026436734287	1.870870876911993	0.05362237489720954	0.05206693867170296	0.000556937192654118	0.806695724150613			1.261663925925942
0.8791475327017187	5.848580026930008	4.612158564953023	1.340192427653571	0.5438988314313086	0.8703416922855886	0.6166702951433553	0.6423731690498262	0.3489675190580211	0.2389827952454975	0.267453978365045	0.3217714234279238	0.3970424838404413	0.4912565015065216	0.9172232169368711	0.1985673084984019	1.874404449755296	0.05361955614383306	0.052063670083657	0.0005569404743288914	0.8067089496623738			1.261663804471453
0.887337318749289	6.145234519564469	4.894097563071412	1.487571781490222	0.5581656511112415	0.9131396760909274	0.6228879927499925	0.6462739886908943	0.3520345447354478	0.2409654963877458	0.2667303715333857	0.32147721684952	0.3978252903354039	0.4922043579357413	0.918839016029097	0.1990417980788939	1.879608870236001	0.05361572059043841	0.05206429985164251	0.0005569404365321406	0.8066132730697603			1.261663673338104
0.8955271047968593	6.139536053533601	4.834310395742812	1.57893638517809	0.5670060508124096	0.9592884187882326	0.6242679842472233	0.6560488058173538	0.3561275019093037	0.2458497566667042	0.268798480379223	0.3228433324992737	0.3992925034685715	0.4930239860693136	0.9200604066531485	0.1994087600458965	1.878529145599811	0.05361809722391644	0.05206513058933734	0.0005569391188016278	0.8065991991016211			1.261663569586657
0.9037168908444296	6.0439058609782	4.755534385818544	1.471625955857793	0.5794930272422374	0.9320761510198122	0.629011108361986	0.6544765522638986	0.3569754020972171	0.2452538563587264	0.2705755860825872	0.3230166154937282	0.3995440706774502	0.4927742015207552	0.9200613030348704	0.1995453773619451	1.85258830035986	0.0536191790724353	0.05206192583440206	0.000556940576812998	0.806532384301263			1.261663480916533
0.9119066768919999	6.144451145955713	5.008438487061958	1.468014058290092	0.6286273434396716	0.916569137032918	0.6495230038330475	0.6536563574919865	0.3612148000149565	0.2458407660066612	0.2745320823059283	0.324237429308226	0.399784715070683	0.4935431355614375	0.9216222672143671	0.1997642855045438	1.850217077911451	0.05361988388489176	0.05205815081932503	0.0005569442191131777	0.8065352253905761			1.261663368944813
0.9200964629395701	5.98845602556779	4.931728686928777	1.436697810745672	0.6495788681011825	0.9139702621625151	0.661083359001011	0.658097577017177	0.3653932449742371	0.2486348709201831	0.2748500109146403	0.3240729868888058	0.399364443726332	0.492719172953759	0.9208716278022925	0.1990611658141004	1.861666098979678	0.0536165949619951	0.05205569868504242	0.0005569455094338599	0.8066242371996155			1.261663236778537
0.9282862489871404	5.859934131069553	4.762819903700516	1.397646724541982	0.5993517972933687	0.8879101926764427	0.6362683562834226	0.6505366103659449	0.3561089576222201	0.2441603307252945	0.2683216642144875	0.3212502478231476	0.3979660083700782	0.4903759285642912	0.9191747768557852	0.1984493755392031	1.873010434349394	0.05361228590459519	0.05205945378279032	0.0005569435213346974	0.8065533827073966			1.261663124526814
0.9364760350347107	5.856580190949289	4.772134338269621	1.399514868504082	0.5800249725917985	0.8736913215230933	0.6214322194863438	0.6434432392768579	0.3514314890104177	0.2403170937054868	0.2675046005662697	0.3209811942476739	0.3971836483319572	0.4902688655324084	0.9191952075926449	0.1987625684920625	1.872378502725629	0.05361093898588363	0.05206184257224951	0.0005569430417151158	0.8064942018197609			1.261663033224153
0.9446658210822809	6.131612299278546	4.988286521168707	1.530460981124689	0.6034670143406624	0.9227099179956459	0.6392407771781353	0.6531980072336494	0.356029459408988	0.2435732375868331	0.2692087554426291	0.3223154006511001	0.3978916086094502	0.49238890765466	0.9201721374273345	0.1996580413339926	1.856853776767875	0.05360558570007269	0.05205522213400506	0.0005569476322966981	0.8064930411475884			1.261662920382104
0.9528556071298512	6.114860911721062	4.884300578666166	1.537098837198366	0.5951107457061325	0.9585735463141258	0.6373119004315146	0.6622404633986972	0.3560568804465618	0.2460825009144708	0.2696524669512591	0.3234132351279407	0.3989051661212081	0.4932486104439832	0.9199977669513605	0.1995842415455233	1.854477413851294	0.05360287663097004	0.05205416079475083	0.0005569514594099417	0.8064835414414038			1.261662789433417
0.9610453931774215	6.074272143208606	4.882296890943694	1.506821764908232	0.606861026139926	0.9456774681412411	0.6379078642250087	0.6606172004996277	0.3615789138885263	0.2498886634979847	0.2750921927019127	0.3258099551982864	0.3997475830783505	0.4934960294549972	0.9205973487310054	0.1995296308498982	1.867847468231365	0.05360643458394695	0.05205832346531503	0.0005569495851230237	0.8064678030454919			1.261662675971726
0.9692351792249918	6.133588951010391	4.938555836187744	1.46184282143824	0.6051495098723116	0.9283301344788331	0.6380243909384191	0.6546145157742043	0.3596597088816793	0.2490827082265957	0.272939125129925	0.3252259245351019	0.3996668888129059	0.4937596208198761	0.9215132399218886	0.1997201341771477	1.879829253708483	0.05361217941376531	0.05205878442429018	0.0005569478142765732	0.8064777040463844			1.26166258286688
0.9774249652725621	5.950783796671013	4.80855507606624	1.385298012944922	0.6015208051517563	0.8895007734630485	0.644010890717527	0.6488684507628456	0.3574872869527327	0.2468777769596494	0.2715214742337874	0.3234165723165225	0.3990802194114969	0.4927920516920974	0.9207553947620155	0.1994727327504687	1.876544231368233	0.05361707575080851	0.05206015505784581	0.0005569509187564439	0.8065150300626468			1.261662472228199
0.9856147513201323	5.9078951673174	4.870545040545792	1.416800801248497	0.6230830834372683	0.8997219998939061	0.6485269598608649	0.6532568580358855	0.3579192305834162	0.252081275005468	0.2727845114900437	0.3245359361023423	0.3995562387472475	0.4931905801791174	0.9204874948744785	0.199326932078407	1.878260761208882	0.05361814355997749	0.05206544829002892	0.0005569550836703207	0.8065466428511004			1.261662341075239
0.9938045373677026	5.977623167877484	4.865269914584633	1.43089000531646	0.5992311432589519	0.9209748642792882	0.629925168656235	0.6575686919974546	0.3541221964935741	0.2489769124608915	0.2706120730427745	0.3239074795631399	0.3995335381462471	0.4932515524409512	0.9207339323791033	0.1991260002726544	1.879628802421345	0.05361722906308157	0.05206493010791528	0.0005569550930170317	0.8065310307965816			1.261662217542882
1.001994323415273	6.054069365866493	4.905415823403923	1.470580002266386	0.6029087350323132	0.935515683794593	0.6364153825358475	0.6576911178364058	0.3550999876874204	0.2459088827069302	0.2699735086951078	0.3234883835855521	0.3994295774303152	0.4934507157074425	0.9216260209179918	0.1991828713674878	1.883015719687834	0.05361432609269188	0.05205894147821796	0.0005569526369687877	0.8065102573827931			1.261662115494329
1.010184109462843	6.13661314591343	5.062029290243725	1.454199723809982	0.621470688641681	0.9215910597965996	0.645094881922429	0.6576376538016181	0.3608983033194685	0.2460694659576979	0.2716516205974411	0.3241697338426988	0.3994735516998593	0.4933679341237669	0.9215120882821567	0.1994157614599812	1.880743372519609	0.0536135105109254	0.05205831734363012	0.0005569531473912725	0.8064941974212326			1.261662024771161
1.018373895510414	6.11507115859202	5.08035911707256	1.457619266895628	0.6200671713786614	0.9342729420057574	0.6439725760341493	0.6603754358765475	0.3641343044250109	0.248411058939376	0.2731116144347585	0.3249981062045197	0.3998391091548794	0.4935577847898843	0.921161180122148	0.1993629511719055	1.869966283318968	0.05361436787577319	0.05206253927789446	0.0005569574686046568	0.8065345048532494			1.261661917549269
1.026563681557984	6.047017774420326	5.059054055025714	1.450968196367923	0.630968822430255	0.9398167743698164	0.6436356950654647	0.6606727482791306	0.3626108082366627	0.2489755537205574	0.2730151824704102	0.3240653289863123	0.3996903367654891	0.4932092533338163	0.9213082237194895	0.1991079236328889	1.873309670977724	0.05361642053882459	0.05206942354238439	0.000556960682416318	0.8066265059868215			1.261661784620192
1.034753467605554	5.867499695605714	4.747582647245582	1.388767345018869	0.5894280532728297	0.889334593005319	0.6273128364223002	0.6519109148830757	0.3571713519378033	0.2465489592098331	0.2708024696679796	0.3226712541261887	0.3987725144873244	0.4917389969678513	0.9200029785916894	0.1986651934808999	1.880523454580498	0.05362435981865063	0.05207864068132576	0.0005569594580825997	0.8066183807179093			1.261661660641467
1.042943253653124	5.734739491410399	4.649012877972297	1.344397491102062	0.5727054113978404	0.8710279411552345	0.6171937450196415	0.6494889673171353	0.3520310435395776	0.2428095681975679	0.267718732535391	0.321094911220825	0.397389741630483	0.4904082382163726	0.9177029418344378	0.1985102006871298	1.878919971363897	0.0536297212645177	0.05208411880286872	0.0005569572337871911	0.8065761783569376			1.261661577906269
1.051133039700695	5.935698436489343	4.831168541934843	1.402580781631736	0.5953151224485778	0.9091929771222622	0.622388076727175	0.6564007094807992	0.3553343033804043	0.2468328483329574	0.270223532318915	0.3219477635483347	0.3982707095802523	0.4914275833880893	0.9189928734028319	0.199059508756603	1.856729866753208	0.05362883558825517	0.05208185816791813	0.0005569590946948448	0.8064740291006322			1.261661510127611
1.059322825748265	6.164132033759375	5.155127247047334	1.492912227896352	0.6616928859499656	0.9500428810995675	0.6478181092443018	0.6597053970886487	0.3608545016927762	0.2494300149042669	0.2741374559550039	0.324464604133591	0.4000673402245887	0.4933268791889242	0.9223357100346251	0.1995635165707913	1.852038201708963	0.0536239384329173	0.05207325700131805	0.0005569634951757436	0.8064597761931236			1.261661401855368
1.067512611795835	6.234183096441595	5.070617457684278	1.504074202899543	0.6204550654193055	0.968619083612318	0.6453115445262491	0.6636132370835687	0.3574503239420611	0.245955112123153	0.2707904788081237	0.3231552261413611	0.3995014782168335	0.4932226656171182	0.9223499552613706	0.1993793441463857	1.85730654433358	0.05361760866140496	0.05206623943720912	0.0005569644046287649	0.8064141294566921			1.261661261015299
1.075702397843405	6.393691574104426	4.958049368392883	1.506409765391306	0.5895839241229188	0.9545088433455272	0.6414291404611057	0.6607251753421101	0.3578555644318684	0.2473340567447209	0.2711315704290418	0.3232127285255861	0.3998178732120969	0.4933087289304359	0.9224984373762636	0.1994342337228824	1.874904990590627	0.05361357538439327	0.05205976021668659	0.0005569617768925631	0.8064850986140253			1.26166115497212
1.083892183890976	6.027434426604104	4.761122721471112	1.41910796767295	0.5734657499783137	0.9146254913930461	0.6364528459059944	0.6567050858042429	0.3599786518728314	0.2471334689904209	0.2717201693223683	0.3230321270808961	0.3990150987948853	0.4930313121911851	0.9206556855025553	0.1992579352751407	1.883822283292099	0.05360974908206111	0.05205531355840416	0.0005569618238721392	0.8065862158586929			1.261661096790324
1.092081969938546	6.035219858030872	4.996666308512022	1.442327585032129	0.6112203360727404	0.9355676289123805	0.6457596709351137	0.6621671243321561	0.364031691789409	0.2493382323975052	0.2740975636628458	0.3239755027220749	0.399623509218179	0.4934918288877172	0.9215559998761925	0.199565133236926	1.874927520219726	0.0536084094014947	0.05205206513183095	0.0005569655341697881	0.8064756292119746			1.261661021090091
1.100271755986116	6.127571512735346	5.16613139264983	1.493215123939814	0.6330269306066278	0.9383073257488882	0.6466178010697921	0.6588245267490621	0.360799609771399	0.2514390151879379	0.2727145859248892	0.3240358238817434	0.3996940970971986	0.4925245084906986	0.9211810949197361	0.1990076308342182	1.869267992803837	0.05360896014884878	0.05204877458589423	0.0005569674986221572	0.8064828270503765			1.261660925035045
1.108461542033687	6.111056212568955	5.034576480800244	1.518196096066313	0.6055636858002238	0.9207295866765857	0.6454602504811578	0.6550336321694841	0.3606883460439873	0.2486905367344109	0.2734405891221755	0.3238855714547912	0.3994458524176002	0.4924689150842542	0.921050927480673	0.1988955571557351	1.875311997622929	0.05360900396334899	0.05205052111985445	0.0005569653673735431	0.8064493814738364			1.261660843808287
1.116651328081257	6.191317552078037	5.140188213431809	1.537148633265977	0.6113453564075275	0.9444968572448528	0.6451348533851856	0.6547714931690682	0.3633145379831144	0.2500926926086086	0.2756118654481775	0.3248046149954213	0.4004706955095753	0.4935450631749933	0.9231841483931407	0.1994961470249967	1.859612958670916	0.05360928771935392	0.05205073768162599	0.0005569636671640282	0.8064536229019218			1.261660788412496
1.124841114128827	6.063747956230209	4.912141349564719	1.477592748026408	0.5768517047928098	0.9094507500352503	0.6245471227842555	0.6484745235252379	0.3548468150920615	0.2460079767336613	0.2690434242508508	0.3225667357978099	0.398775101584235	0.4920968125570691	0.9198092967337264	0.1992484647479578	1.849830359726235	0.05360775258781417	0.05205137536771443	0.000556965754379324	0.8065448251073013			1.261660735088475
1.133030900176397	5.990006520952652	4.719743477736427	1.408770425704596	0.5675018356625252	0.8922926606652166	0.6250954634408782	0.6481965318552417	0.3526884535744342	0.2413636908094925	0.2666528585438663	0.3219265913909669	0.3979260676065354	0.4914179021239168	0.918840179374696	0.1988655234181681	1.857703128357162	0.05360721285483025	0.05205356090275903	0.0005569692725257685	0.806532289955925			1.26166065655387
1.141220686223968	5.915423171644146	4.698635031727286	1.384152477593679	0.5765285376606792	0.8901766859686587	0.6326175131285002	0.6491997662500244	0.3536354851660218	0.2409696113108298	0.2678172779778967	0.3219207877496665	0.3978446921605016	0.4911429420445494	0.9193022671904704	0.19849864607172	1.868140951540106	0.05360925144371783	0.05205551403982622	0.0005569697811990842	0.8064824899613026			1.261660575662926
1.149410472271538	5.835113542789171	4.735186938201315	1.378836821618221	0.5681778553045745	0.8849244475168883	0.6301043724588641	0.6489657266250817	0.3550214080218582	0.2429155117912427	0.26941021046404	0.3218803589127226	0.3982070370510685	0.4909202459219585	0.9193233766057434	0.1984022304378831	1.868438188661297	0.05360764296444135	0.05205605058699461	0.0005569672664536137	0.806467738705421			1.261660527012523
1.157600258319108	5.986038133459639	5.003669655094792	1.430506485343782	0.6312134164817064	0.9237181619373089	0.6608139649354126	0.6547597889553524	0.3590412100133744	0.2463966564326659	0.2727914280058419	0.323691377326618	0.3996748380851404	0.4924695681083346	0.9216100329174436	0.1991698596679418	1.847693986990269	0.0536077963366422	0.05205504720330978	0.000556966411759489	0.8064383289561258			1.261660499545882
1.165790044366678	6.152585402792635	5.141028924534987	1.559579975685169	0.6563419882984101	0.9788077127362462	0.6636215151707606	0.6624843522475853	0.3634983747580383	0.2494754017940937	0.2734340951243791	0.3243564737980769	0.3999023706910448	0.4938760179472854	0.9219693834118001	0.1999524509964543	1.831099912075284	0.05361253248062055	0.05205305676043322	0.0005569691199258776	0.806418128536056			1.261660468985714
1.173979830414249	6.040102333082021	4.970646412682117	1.478370486778137	0.6199416348366293	0.9276211999563533	0.6432239495322427	0.659497267046938	0.3626697492086073	0.2502007906760921	0.2723368310711544	0.3239931363757723	0.3998993750015186	0.4935865980140608	0.9207146867779189	0.1994674629179423	1.85002284107469	0.05361743316323644	0.05204487288117037	0.0005569705932028057	0.8064894242201485			1.261660419022471
1.182169616461819	6.050844577103129	4.909273532947304	1.465618481269062	0.6085345588611283	0.9297994834409309	0.6462229300106237	0.6611514484973817	0.3644314582613427	0.2499385771162463	0.274469301065534	0.3241278094178779	0.3994928672163822	0.4933924739894167	0.920379939599911	0.1993101475723809	1.881447588922823	0.05361687720953058	0.05203836966219543	0.0005569677023630786	0.8064594134440888			1.261660383914585
1.190359402509389	5.967190574924605	4.871618779200277	1.444340796162106	0.5981076052533767	0.914601019390565	0.6382392688479072	0.6596255210142437	0.3609981921412828	0.2468761348683736	0.2710946720783095	0.3234746664229534	0.3986978616399287	0.4925850511775586	0.9199356076341112	0.1993950980331878	1.858335876311377	0.05361330116617604	0.05203682769078057	0.0005569643791749882	0.8064207857644732			1.261660399810222
1.19854918855696	5.806133054466052	4.658379405978236	1.359916278377432	0.5597268175586608	0.8783110277094157	0.6195703274282915	0.6492704605071126	0.3500489610214236	0.2414248840064473	0.2653367400052908	0.3211859979579983	0.3974686084849114	0.4907760631435378	0.9182646795018684	0.1991026780468683	1.843303888731747	0.05360962101936561	0.05203850451408882	0.0005569665644648487	0.8064288515840164			1.261660409561331
1.20673897460453	5.83609883399575	4.637355528866667	1.392053830910831	0.5576177993006298	0.8859375339135235	0.6239670771911947	0.6461825167954302	0.3495991026775931	0.2423308953012955	0.2663006573459418	0.3211417211154925	0.3974858425707501	0.4907937525161808	0.9183521966196632	0.1989057268696618	1.852415138389282	0.05360566186422261	0.05204093060935738	0.0005569701563234122	0.8063649826927883			1.261660407652762
1.2149287606521	5.937845575038502	4.82839097921776	1.430538535958224	0.5933150978877794	0.9103053596059891	0.6387284617313466	0.651957887859221	0.3556383570499227	0.2452186377119721	0.2701511840519876	0.3224577133533521	0.398342582001498	0.4921459834404911	0.9200814155750557	0.1989764274304639	1.879250585688914	0.0536035060082098	0.05204158209109002	0.0005569688197166336	0.8063024865762561			1.261660404468747
1.22311854669967	5.898350604991407	4.858939605502692	1.402969452053868	0.5872887859653905	0.9057660045432178	0.6298718536836786	0.6529711530054851	0.3552063791324861	0.2441538116662463	0.2696510971954655	0.322084138870541	0.398385448452285	0.4914052747768077	0.9197929672509016	0.1988622413892262	1.882596051832177	0.05360587784326493	0.05204427862257623	0.0005569652933630694	0.8062686037184906			1.261660431668937
1.231308332747241	5.998498277447887	4.939879265845586	1.459883460570573	0.5960797266658613	0.9132770164072503	0.6269708595871358	0.650954548148566	0.3533634644964229	0.243393329879434	0.269581587281797	0.3221136366184241	0.39819803084038	0.4912610478781238	0.91958668293861	0.1991213908631981	1.867175203064888	0.05361130221253657	0.05203903975312646	0.0005569651094443365	0.8063009972759516			1.261660469905178
1.239498118794811	6.003223192225826	4.913413792594851	1.466359643758801	0.6012293055347856	0.9193909743901789	0.6321226009347948	0.6509636167319223	0.3552292194389501	0.2442297217911807	0.2704625613944273	0.3229148010765377	0.3981619761172233	0.4916812811331114	0.9194455118446827	0.1991520745909484	1.861480594038525	0.053614368989719	0.05202763683499687	0.0005569681142935798	0.8063480511073329			1.261660478002885
1.247687904842381	5.948944657165108	4.835181318482754	1.391375471199905	0.5830737763418737	0.8975764405331489	0.6313683873919737	0.6493084149066258	0.3547229475119985	0.2443350669406727	0.2699894538376219	0.323577616425037	0.3986297757118809	0.4919347117257098	0.9194855189824641	0.1989688689692604	1.868295590216892	0.0536172581318277	0.05202308087554783	0.0005569689982737832	0.8063358754963607			1.261660473736508
1.255877690889952	6.012048311015698	4.726418837868136	1.366055715454632	0.5626997966832802	0.8778855568294274	0.6238854030978088	0.6440610512721767	0.3512685854872392	0.2422231160807667	0.2672802511703814	0.322131260426629	0.3981401079144395	0.4913851444485661	0.918868046924007	0.1986871011329251	1.875446920008162	0.0536180839410701	0.05202070253304047	0.0005569659426343116	0.8063272424430364			1.261660486456063
1.264067476937522	6.214379101878373	4.975124142431545	1.588041279994117	0.5923489138191591	0.9541931464826306	0.6367053231222097	0.6550723654500314	0.356408374198651	0.2474380946610054	0.2702782821634776	0.3238467262617864	0.3998414395718136	0.4929967266645282	0.9207781667698333	0.1996334367362355	1.876327329564819	0.05362132707918609	0.05202124651002454	0.0005569635458205978	0.8062384476832974			1.2616605197316
1.272257262985092	6.561834348191171	5.389319113965239	1.733460944106914	0.6537162279665022	1.030882923306122	0.6595275516781899	0.6709544841116681	0.3662813543527104	0.2552040327889342	0.2767465769259521	0.3277024795308761	0.4019947278509431	0.4962212028794923	0.9246785157528284	0.2011578882788377	1.867439913678481	0.05362242407246378	0.05202944010380833	0.0005569653361898481	0.8061943535304775			1.261660553172182
1.280447049032662	6.257217480622582	5.017709057993172	1.516344527269859	0.6153363130261755	0.9446860956302625	0.6381347111013996	0.660287957744725	0.3605546342116517	0.2505270336691282	0.2740894601319738	0.3257942267498256	0.4002602018308827	0.4944144988891596	0.9221609085108013	0.2004430299854668	1.867780161713151	0.05362408770871523	0.05203985139333566	0.0005569679280108637	0.8062246377784783			1.261660566871202
1.288636835080233	5.923141444365435	4.752752235079272	1.387408600678987	0.5771173524816038	0.883689885926207	0.6284322057329721	0.6506748513621848	0.3561866365915172	0.2439472879988986	0.2681357100267364	0.3226312057054406	0.3981551868559781	0.491964913772567	0.9190179929412603	0.1990651297769848	1.888201192596964	0.05363057047411526	0.05204603870803702	0.0005569663064209006	0.8062213156708582			1.261660581388247
1.296826621127803	5.820158898963768	4.643208624811704	1.353343243484286	0.56108987478161	0.8848030167877414	0.6327009052893383	0.6518960546288318	0.3574717617472159	0.2442928437390476	0.2678913902654685	0.3224701660021643	0.3979100197853189	0.4917686540688909	0.9184116222739478	0.1987731969486834	1.892735227854424	0.05362840783721499	0.0520471654326763	0.0005569616095203427	0.8063132650055757			1.261660639679185
1.305016407175373	5.84553435022405	4.608691351721046	1.340900441514013	0.5515115943583323	0.8871725635930117	0.6224649134099841	0.6565893105341695	0.356342866392665	0.2460911413474152	0.2706558687425528	0.3241417842539356	0.3987571646231061	0.4925389877055921	0.9191077786602956	0.1991661199727349	1.874996221618955	0.05362498357303659	0.05204427682615821	0.0005569606188364847	0.8063094684560981			1.261660708874008
1.313206193222944	5.805957749108489	4.60525425518172	1.370677539565022	0.5510544176659888	0.8936620772646036	0.6220143508041143	0.6545821993796442	0.3543237538983706	0.243087879462619	0.2705827599610419	0.3238222850010717	0.398914387551336	0.4923307284442802	0.919433767109572	0.199082280787345	1.862458286617068	0.05361832364388491	0.05203550325771175	0.0005569639561258345	0.8062240863280875			1.261660777979196
1.321395979270514	6.024904616753772	4.839927863058263	1.521261411256637	0.5876541925051824	0.9486605569686303	0.6460085036369514	0.6608338059782619	0.3586582387455072	0.2468581031493118	0.2720058021947985	0.3243369456846719	0.3993708724582499	0.4931310630262225	0.9207321282091813	0.1994913967647035	1.85648669395478	0.05360650188055451	0.0520214341723769	0.0005569646559367048	0.806221291438836			1.261660797049316
1.329585765318084	6.0109149976364	4.915063895657886	1.448218347570036	0.6143419312292875	0.9144175282139378	0.6521587034881886	0.6574941412763023	0.3643446549511523	0.247052910028414	0.2734147999256397	0.3248368247324505	0.3989572322292869	0.4928308778152529	0.9205839071229525	0.1991837417233259	1.860646659709688	0.05359617726501056	0.0520127431336521	0.0005569615951706158	0.8062406348219195			1.261660828510495
1.337775551365654	5.927326228411381	4.859260779758412	1.401705178689093	0.5982949243692722	0.8904280420440747	0.63954435984106	0.6533275758810637	0.3603505881186124	0.245315099218505	0.2706196863511816	0.3233553556653625	0.3983388787912246	0.4914683845689101	0.9195661470052261	0.19890377860171	1.857516439096526	0.05358860450179448	0.05201435816441134	0.000556958636109993	0.8062534052954109			1.261660926174134
1.345965337413225	6.01059422006671	4.788257659166981	1.405066734874485	0.566181782205525	0.9037174237084201	0.6308173086786441	0.6526067589025788	0.3547341282745358	0.2439022397151601	0.2680478387219547	0.3223925018272124	0.3978624887117244	0.4915022571642669	0.9190341142010569	0.1990975128139909	1.836632916817569	0.05359056617130897	0.05202136756627371	0.0005569593679295923	0.8062492057800458			1.261661021470726
1.354155123460795	6.182565826599908	4.963281223018361	1.430071986859422	0.5898936708221443	0.9166766214633059	0.6351914468335117	0.6557415304505969	0.3553714482160781	0.2439043143249828	0.2691447169059084	0.3229070666610748	0.398123272478093	0.4924626016990777	0.920189166204554	0.1993131907399331	1.835861748367324	0.05359977625660425	0.05203242421584878	0.0005569605281068907	0.8062245667466151			1.261661096220127
1.362344909508365	6.03655022675783	4.862645601745972	1.416731147302087	0.5975783065368526	0.9146394637506794	0.6431160015400594	0.6532940625736087	0.3548289094006682	0.2436103186721883	0.269092776473538	0.3228086771793803	0.3982402699843066	0.4926128150303563	0.9202992513907017	0.1990664925265638	1.865184020978383	0.05361135387771825	0.05204554558836291	0.0005569579122850874	0.8062325175470496			1.261661165287688
1.370534695555935	5.800740022286758	4.675048848784189	1.335670789618218	0.5763993968478985	0.8658697984669897	0.6368035041357718	0.6448087211732925	0.3522207886991569	0.2402566907635989	0.267183199753032	0.3215319036967445	0.3978907012933998	0.4909918683283985	0.9189619414748712	0.198498724042883	1.885276900613761	0.05362060608896023	0.05205282999585348	0.0005569541078817137	0.8062185782101616			1.261661263733536
1.378724481603506	5.93630784390589	4.894258231095905	1.414095689275794	0.6013361448839551	0.8970658150437076	0.6330348941138507	0.6492998171281145	0.3518707016916445	0.2445424180647997	0.2671467275633564	0.3209772112597876	0.3982976735472842	0.4910908321665435	0.9197311928299087	0.199033126678717	1.869812735667233	0.05362393543109378	0.05204852683999823	0.0005569534170598644	0.8061785378307063			1.26166137869934
1.386914267651076	6.006425573418394	4.847654199467605	1.42314095509559	0.5869628685012851	0.892983316940595	0.6237314407710198	0.6507556304520534	0.352777347721442	0.2449756734976737	0.2669559268097843	0.3213637594635944	0.3979939739036042	0.4916533941886232	0.9194782370745738	0.1992794706284697	1.862584036004292	0.05362620801114293	0.05203958960765182	0.0005569551054307734	0.806160265519185			1.261661482825498
1.395104053698646	6.124867384448875	4.804670126460275	1.429907613445529	0.5730659730267419	0.9026194304101043	0.624599062685849	0.6532579966382323	0.3565188896264632	0.2460626691600444	0.2696341991691826	0.3230402896549106	0.3985711748604563	0.4927446865443532	0.9203320348776336	0.1993814026576708	1.868368012465017	0.05362428425999029	0.05203720334704153	0.0005569548238796345	0.80609074965468			1.261661584973177
1.403293839746216	6.230521076049097	4.850544581558673	1.483288898007376	0.587097780067642	0.9407353984847693	0.6333689042666213	0.6578909668317162	0.357501679379059	0.2477445614736057	0.2698222649863007	0.3235755613124009	0.3988827124709243	0.4935282562699699	0.9207459575112567	0.1993883600238166	1.874834487470658	0.05362057440547356	0.05203383614892444	0.0005569509965027905	0.8061311903285854			1.261661709009132
1.411483625793787	6.329226332430919	5.072360977619331	1.544968025812713	0.6216261509376203	0.9464489128151481	0.6467050954511608	0.6602970808456216	0.3605996760866285	0.2504017456570167	0.2715288711598546	0.3246972769316792	0.3991025018033665	0.4936119562843391	0.9211336373235117	0.1996086402142141	1.872419034414863	0.0536200584188835	0.05202295190119574	0.0005569474211494486	0.8061734926910283			1.261661853190387
1.419673411841357	6.565608981044586	5.339335436541336	1.605295121099408	0.6390879698118185	0.9718442201694425	0.649872874749836	0.6597779636145142	0.3624307256211701	0.25312869753699	0.2744581127301359	0.3254080845227688	0.3998253663869931	0.4942674584639655	0.9220616069173094	0.2003173508660129	1.861974448472355	0.05362131990319643	0.05201747198323477	0.0005569483049687923	0.8061427075586063			1.261661988428219
1.427863197888927	6.099155669539424	4.965919353205658	1.496474152341998	0.6229996653648986	0.9621409098403748	0.6466486282893557	0.6576571760782712	0.3600397813945853	0.2449582237761386	0.2719438794904259	0.3234242020683938	0.3988819879624494	0.493344745523656	0.9204021368027587	0.1996662990309216	1.862449356729293	0.05362636937004109	0.05201510563995361	0.000556950138218077	0.8061861948895369			1.261662098551844
1.436052983936497	6.055087800763873	4.840472852135701	1.418756533775449	0.6048504198035968	0.9522909253469435	0.6409751486172267	0.6562253263013669	0.3607564849796673	0.2449602492366494	0.2728823101821344	0.3232852473119598	0.3990716156635759	0.492967264008862	0.9207692163297562	0.1992500417819071	1.871528630024351	0.05362730040082701	0.05201342857250173	0.0005569474942915486	0.8061739683670149			1.261662192388056
1.444242769984068	5.977815200664693	4.840365361385849	1.37200484045531	0.6005540400440365	0.9180666350445627	0.6319718642004514	0.6540935700018158	0.3564992456855581	0.2486584835720825	0.2713012344488546	0.3236430365257655	0.3996304023742744	0.4919660225318379	0.9207722758105591	0.1990950219437808	1.858550855809524	0.05362162537411396	0.05201487887537388	0.0005569418089885761	0.8061590179884629			1.261662363851341
1.452432556031638	5.745348367481586	4.690296733190422	1.31588331963713	0.5890628995211815	0.8582374116990594	0.6204375682425225	0.643804002640646	0.3523210720072163	0.2433731605913486	0.2694075179148015	0.3229527283953485	0.3979243764006337	0.4904066555522426	0.9179883305900127	0.1986151811070561	1.81596601102984	0.05361420766334108	0.0520172970525395	0.0005569404158768226	0.8061786875102109			1.261662531561493
1.460622342079208	5.774187667004668	4.585474808404086	1.306988305383997	0.5721690274324188	0.8641170860463385	0.6246826219313631	0.6445150100006223	0.353700366906727	0.2409667306371404	0.2701492743447083	0.3224089877860459	0.3975714494557506	0.4905853179089904	0.9176635965237349	0.1983706260543496	1.817683263280226	0.0536074929165412	0.05201575352885025	0.0005569428017056088	0.8061352363768161			1.261662674429859
1.468812128126779	5.890019804376462	4.682156707578246	1.361834756560259	0.5729703508760247	0.9152206596256139	0.6333987319718857	0.6577907998667768	0.3560155977931637	0.244966931968188	0.2687601854967017	0.3219373801015343	0.3981541385419954	0.4915154652537788	0.9187552863629088	0.1982585374684019	1.858748661740804	0.05360199248713546	0.05201100068081517	0.0005569419474723931	0.8061355315321105			1.261662802314031
1.477001914174349	6.081810589770845	4.817406495182782	1.434112776995272	0.5933403303654167	0.9153764057764993	0.6357874649094508	0.6593917810403047	0.3609976933580999	0.249922350989516	0.2706139638669137	0.3234823970080454	0.3987266106450741	0.4924220447521218	0.9197431639242311	0.1986447014122973	1.874774109149644	0.05360036539737537	0.05201086966590143	0.0005569380463827846	0.8061542871679915			1.261662933865864
1.485191700221919	6.134460803819537	5.107131493591817	1.465282858540636	0.6724758555649927	0.9130048400868582	0.6561343473356103	0.656682269243852	0.368119216795356	0.2477899558891241	0.2763514520883439	0.3254210799050969	0.3990686046408644	0.493282627380601	0.9211756290664442	0.1995514737392241	1.842937031233071	0.05360584397571105	0.0520082292935666	0.0005569357273205513	0.8061391916102106			1.261663092367965
1.493381486269489	5.926596172060921	5.004368550670812	1.369220150999919	0.6402270751564124	0.8861083875086611	0.6512951506609463	0.6530344917933467	0.3628957583192846	0.2434541371500129	0.2716781484055413	0.3237513792311276	0.3979755678171962	0.4920201617436312	0.9198795526166142	0.1994548813529421	1.822276029300533	0.05361482767224181	0.05200402882890579	0.000556936543361738	0.8061602045284139			1.261663243556924
1.50157127231706	5.998291952133014	4.853403529602367	1.392879145085731	0.6017464264567319	0.9001068481881433	0.6430400897086824	0.6520249803744119	0.3576298921749454	0.2434089367916503	0.26955188045692	0.3232712645235867	0.3988623811573043	0.4927871195532315	0.9198498315061886	0.1994411490759333	1.83585530154577	0.05361969643141314	0.0520050140916795	0.0005569367777238079	0.8061063267242566			1.26166338393294
1.50976105836463	6.226350590195634	5.028760520145907	1.518548833447917	0.6306722246219951	0.9469070781020797	0.658066257596096	0.6562753071386616	0.3592384848632659	0.2476544537828215	0.2717492137485756	0.3246090974222322	0.4003853269596009	0.4942896502945604	0.9225026195628582	0.1997798205980498	1.857953594697859	0.05361826087863417	0.05200947658616779	0.0005569336294668848	0.8060669772761522			1.261663517907306
1.5179508444122	6.154736244863242	4.921501596538798	1.49380088429612	0.6100121484480847	0.9437909164472638	0.6393657369719512	0.6585934366241571	0.3561262784895984	0.2493430922503677	0.2707448254779331	0.3244282365048497	0.3990541628174142	0.4934635849975009	0.9207470232568858	0.1997117768316052	1.870358796276753	0.05361342977261155	0.05201341453271389	0.0005569296049312282	0.8061622245874885			1.261663659656816
1.526140630459771	6.200331569329875	4.966871134637636	1.46575124703376	0.608729832411494	0.9430382002980038	0.6430271711975816	0.6604827530473154	0.3596461633059567	0.2488734987964829	0.2708267953917795	0.3243558266421717	0.3988361281046743	0.4928915405683133	0.9199713889168094	0.1996778711216682	1.874383354405912	0.05361038565811541	0.05201717167102343	0.0005569283372862902	0.8062239216766937			1.261663831227281
1.534330416507341	6.214494230276408	5.055502762802581	1.492349454033959	0.6073994235037966	0.929727725190143	0.6427516650163779	0.655149211980811	0.3612109347489021	0.2455185993845304	0.2713371853872353	0.324036034431529	0.3987171465830596	0.493168775330307	0.9205588562831518	0.1996245253993577	1.882396376391432	0.05360661424996187	0.05202032891734115	0.0005569287193584122	0.8062067246004959			1.261664001292168
1.542520202554911	5.872167943687866	4.884119646231487	1.466813179199696	0.57604455704553	0.9074061156603699	0.6249076574621736	0.6503414186264154	0.3522562219853483	0.2435644514695275	0.2678602048616618	0.3227357253542983	0.3977798787463002	0.4922926269874978	0.9193297065400671	0.199171140155291	1.884148612036256	0.05360392758357993	0.05202055160079761	0.000556927039072524	0.8061539329855666			1.261664158276406
1.550709988602481	5.879336564707428	4.741385738727908	1.403303259428973	0.566495561188026	0.8873861575993376	0.6215277114006601	0.6499883973403959	0.3509070110542297	0.2442166987963842	0.2667103511291819	0.3211442307919067	0.3972487915491447	0.491081402824089	0.9182796264846913	0.1987694506823424	1.880016209758638	0.05360690848798067	0.05201832827165639	0.0005569226903786935	0.8061796711394769			1.261664332463572
1.558899774650052	5.956989633244917	4.58210071729114	1.336816447449346	0.5437465012274538	0.8667242113363539	0.6122472445462545	0.6452003148245788	0.3478460136137571	0.2430003264723899	0.2651082466856647	0.319988587903866	0.3969391207632067	0.4898768053333311	0.9172786880296978	0.1985369082922916	1.844985467295691	0.05361345505648214	0.05201807163108296	0.000556919477252931	0.8061922955374475			1.261664542236026
1.567089560697622	6.215147963560998	4.749098280655959	1.393754975236574	0.58472400830444	0.9027668238232855	0.6323722168606916	0.6518622432049798	0.3518275139911973	0.2450927612585846	0.2678107980597011	0.3224535650168128	0.3985373811069402	0.4916554980023324	0.9192417979981261	0.1992572447562967	1.831626558186235	0.05362069433169717	0.0520227746857952	0.000556920419980679	0.8061499314140435			1.261664743285546
1.575279346745192	6.065266903578328	4.955539471069623	1.410832797062171	0.6170518663903981	0.9124312365600968	0.647460994882625	0.6515260975750036	0.3557910276475716	0.2434482647279802	0.2707632978265277	0.3234496415061927	0.3983558054975951	0.4922625213355316	0.9198994419860268	0.199243452001397	1.843552843807657	0.05362268179416853	0.0520234445325826	0.0005569211469441107	0.8061338332750614			1.26166489913015
1.583469132792763	5.987835486880867	5.02300500804404	1.45399995771781	0.6393288377176538	0.9199181735224488	0.6553219037112432	0.6515089367732503	0.3622789439186921	0.2440700681879391	0.2706222312624116	0.3236561245052244	0.3987788774134219	0.4929655459152837	0.9214946036505127	0.199508152671461	1.871518345295397	0.0536239015055504	0.05201991775168882	0.0005569179282919846	0.806044397428977			1.261665062047326
1.591658918840333	6.245683231081744	5.272850092474879	1.538929136880318	0.6821033012241345	0.9511030779656845	0.6670918120599555	0.6543524101319002	0.3650048997045883	0.2481610149613099	0.2730923372716453	0.324966051637722	0.3993812874061978	0.493988274716945	0.923955401847782	0.1999464893735233	1.878820324724942	0.05362479640307084	0.05201907117778814	0.0005569144486605631	0.8060731069015048			1.261665242653516
1.599848704887903	6.212030063770036	5.147907148476424	1.51140614020818	0.6469009487129548	0.9517123325127598	0.6537745117550726	0.6555161981527309	0.3600945623723645	0.2484346516318007	0.2723097627183413	0.3246322670977921	0.3988265699157696	0.4932962656677339	0.9222987818760259	0.1997429447279907	1.860202660039862	0.0536203158832261	0.05202219422284526	0.0005569143135363354	0.8061794402614947			1.261665409687954
1.608038490935473	6.031071670585558	4.962811427443738	1.44413555321766	0.6117608270027366	0.9251301571186064	0.6402971347309927	0.6535444831074096	0.35642956755229	0.24729182907338	0.2699215697067903	0.3230924630350026	0.3987302541945282	0.4924614488343103	0.9204505917298572	0.1993260262640916	1.861474162702228	0.05361060135857897	0.05202966686838807	0.0005569156335549622	0.8061768753003611			1.261665541446204
1.616228276983044	6.096777096062337	5.018050074015552	1.435209983803129	0.612926296252892	0.905463848601369	0.6374497296521193	0.6521885513709366	0.3562864823416066	0.2464743602100218	0.2713317690029001	0.3232719599985259	0.3992363727044087	0.4929531993554602	0.9209549233884614	0.1993972706591636	1.877707729381816	0.0536055785314446	0.05203369468705887	0.0005569140572778794	0.8061010138463914			1.261665671641748
1.624418063030614	6.207889327659915	5.040459675788796	1.483210405470648	0.6145227442667881	0.9372625314890001	0.6378647462259562	0.6572002958452247	0.356188434797267	0.246591531056009	0.2723380673066019	0.324376164176171	0.3995272456676738	0.493106762886653	0.9217401328464939	0.1996164513987173	1.873702173157455	0.05360693502071858	0.0520294091638275	0.000556909865989539	0.8060856822245976			1.261665818069499
1.632607849078184	6.07792884498257	4.889361663198329	1.467439516467815	0.6111367112037748	0.9397989373733622	0.6429290685887873	0.6578423334150485	0.3574339307227667	0.2461355402601746	0.2717529693985266	0.3246102793178767	0.3997115083857004	0.4929785967661324	0.9221671567658043	0.199640908154771	1.847121224487175	0.05360867704870629	0.0520233035590043	0.0005569078262585972	0.8060726975949364			1.261665962671851
1.640797635125754	6.162214505131524	4.968875426751167	1.50676200252463	0.6095459242194164	0.9434873407265673	0.6506520110612879	0.6589554642829603	0.3577887093869023	0.2467672306574567	0.2712174241360516	0.3238854744499167	0.3996874019600445	0.4934618746571862	0.9226078592743704	0.1997709934557025	1.83384717657227	0.05361387344640393	0.05201678091098749	0.0005569093118594335	0.805997325298171			1.261666090569964
1.648987421173325	6.125296253872604	5.129480277829176	1.498448194698941	0.6376666676885168	0.947735469939785	0.6511638638480253	0.656546021646911	0.3578619133113149	0.245190947294538	0.2705420881277349	0.3231513937208314	0.3991368734797859	0.4928146474808654	0.9215265816882197	0.1994117908761934	1.839826940466086	0.05361379354349583	0.05200715464695543	0.0005569098168748052	0.8060392575314974			1.2616662069674
1.657177207220895	5.876498223629118	4.946270665559815	1.389276951155514	0.6212178784232357	0.8925510244305486	0.6394723337375778	0.6522608655311655	0.3596214169317954	0.2446468542014426	0.2711201403542143	0.3232405183494976	0.3984782389860796	0.4916126517813069	0.9199244234374185	0.198722150827924	1.858578193328636	0.0536079186850155	0.05199808639969528	0.000556906472258239	0.8061721093135011			1.261666329553411
1.665366993268465	5.696957039436757	4.630984061704898	1.310203672043718	0.5688553507632641	0.8562341272448997	0.6192599933348365	0.6461330422210929	0.3529486714262053	0.2417851566505659	0.2678290590621283	0.3212984705895902	0.3967471035310619	0.4898142117446714	0.9169060008285688	0.1981242524754426	1.856075614336236	0.0536055513794676	0.05199484744349939	0.0005569024407579076	0.8062683541115184			1.261666482228883
1.673556779316036	5.685697148566574	4.613968857648895	1.31945640392762	0.5604507648195485	0.8600553461497299	0.6167205683980289	0.643480807844081	0.3496111587259585	0.2401961487480321	0.2656830568566773	0.3202829636752277	0.3963762862938697	0.4893139650945523	0.916267239888625	0.1982055155138252	1.834254603456217	0.05360842779264748	0.05199869780262604	0.0005569018272640828	0.8062554618479517			1.261666641987756
1.681746565363606	5.838891126254985	4.729778305970177	1.386808037304782	0.5594071479959438	0.8879303126038223	0.6174406973107803	0.6453827714225692	0.347009864542863	0.241868889392747	0.2645668271619415	0.3202034496255091	0.3965612533269881	0.4897940511193477	0.9165076948464855	0.1983925572095881	1.835455704908735	0.05360807657183114	0.05200454725516306	0.0005569033622740844	0.8062012399248381			1.26166678740933
1.689936351411176	5.953709680450582	4.776227275745789	1.431187628084181	0.573201373722814	0.9012827981204973	0.6257012259866815	0.6504897352656744	0.3524570896960554	0.2466621699070316	0.2668004601666702	0.3215436165655564	0.3978984631787543	0.4916610318733387	0.9183105404858982	0.1988178389317569	1.860800011253237	0.05360857086442897	0.0520076268727259	0.0005569020942623067	0.806104407766518			1.261666889060786
1.698126137458746	6.006842332344219	4.814535970115497	1.436080203831513	0.5961014240874439	0.9285983587673329	0.648321385979188	0.6591859342442197	0.359265631372261	0.2482817079412842	0.2692661433448858	0.3236394518771855	0.4002260758568311	0.4940438035743753	0.9231436405597077	0.1995612165779594	1.886040231835378	0.05361314028197206	0.05201081375089369	0.0005568976376957355	0.8060610330498047			1.261667030555889
1.706315923506317	5.949241618090692	4.831234040910171	1.476534780900544	0.5984884911374764	0.9733907486900182	0.6560361099484188	0.6670012773577408	0.3594267994765287	0.2497033525070931	0.2698804725730817	0.3245385361986592	0.4015731061652881	0.494700537819915	0.9228050111851733	0.1998110863673808	1.853158263705035	0.05361274290009119	0.05201448942346869	0.00055689562965793	0.8061887801402077			1.261667200904685
1.714505709553887	6.046228279229841	4.968542202458368	1.546189090589725	0.6142235057193071	0.9518295387898719	0.6507940699570819	0.6597549444204205	0.3613220981180034	0.2523760697368581	0.2740515073764656	0.3246659628299396	0.4003484665664884	0.4930986161436434	0.919985261278112	0.1994919253022452	1.829450506460916	0.05360775718142126	0.05201730701120406	0.0005568973263483522	0.8062030625369943			1.261667342474859
1.722695495601457	6.005523636712061	4.99516754626834	1.430930752110029	0.613510855599439	0.9088583237754728	0.6406555579908554	0.6531139338834766	0.3586771085622298	0.2465451820966162	0.2710182328607712	0.3228300740495699	0.3993178970195153	0.4925001436467727	0.920669046361407	0.1989273063368916	1.840969245225088	0.05360137792366153	0.05201601759923934	0.0005568976831410221	0.8060800100922321			1.261667456743924
1.730885281649027	6.003293769334782	4.916650669744094	1.454918757206968	0.6107118241582847	0.931755200795419	0.648606896376671	0.6554997291441893	0.3582688435796884	0.2469465613005795	0.269577204435599	0.3231484046198896	0.3998117788595835	0.4929763833824276	0.9219835332008939	0.1990227759977363	1.877098509798486	0.05359943722417695	0.05201383206419475	0.0005568940870487717	0.8061590690253643			1.261667590006833
1.739075067696598	5.917338545016075	4.751282968378675	1.468850749027176	0.5709458845805598	0.9284232301292107	0.6394837948286474	0.6537508806641418	0.3562114765149416	0.2486731321538157	0.2696624893854326	0.3227158537871047	0.3993501177119891	0.492129172231681	0.9195065371636799	0.1988507703589554	1.877402356055881	0.05359867670254796	0.05201171803622013	0.0005568911021667853	0.8062586490210861			1.261667723874165
1.747264853744168	5.947046222202083	4.96123838730998	1.452495061468454	0.5990862451899499	0.9502845321217522	0.6399957420201996	0.658877194958001	0.361957630388869	0.2474625289583816	0.2726554562116545	0.3227424000865461	0.3990014868109332	0.492490175207494	0.9194736920836594	0.1990075745878372	1.851255250794613	0.05360234693878546	0.05201023377623101	0.0005568921104538233	0.8061793451050586			1.261667837964407
1.755454639791738	6.140643338611661	5.171700009976667	1.526235029809232	0.6524067832535968	0.976764596670545	0.6505997500302851	0.6675933146544456	0.3672905750458573	0.2493890225213173	0.2751913215878062	0.3254243622044454	0.3991710275933523	0.4943918997734219	0.9214522752453835	0.1997498902139746	1.86181920421128	0.05360500610807942	0.05200986628221659	0.0005568942506088648	0.8061589286702724			1.261667926533826
1.763644425839308	5.966788862510181	4.824400573110683	1.412338936701917	0.6073574912040671	0.9077230158040238	0.6456028976924553	0.659185237511219	0.3620037760169867	0.2487499974156824	0.2717602488028238	0.3245737159429476	0.3989561478009124	0.4929746509599792	0.920241818184353	0.1991158003849733	1.892303771955979	0.05360046762596841	0.05200770474562441	0.0005568932990384327	0.8062409626563666			1.261668002103039
1.771834211886879	5.878044734626353	4.704464274851429	1.376444670273318	0.5936469523188491	0.9010628600865581	0.6468604670461982	0.6568535030805743	0.359635779892743	0.2494233350650881	0.269580292284995	0.3234265349877332	0.3989727883800706	0.4922214275112656	0.9205660500280551	0.1989415458518745	1.879246741999131	0.05360363608774053	0.05200261452371225	0.0005568900216946993	0.8062659525892413			1.261668085762765
1.780023997934449	5.862241842456215	4.602228659616308	1.390726030313905	0.5735087237885261	0.9283432879633535	0.6400125671349138	0.6598054965041252	0.3558693982937806	0.2454536688810794	0.2677298046849137	0.3226515053704592	0.3981082598505868	0.4922457029237092	0.9191648492482205	0.1991126948600057	1.849001840738774	0.05360964106441227	0.05199598641150849	0.0005568891465893396	0.8062690643623326			1.261668165494428
1.788213783982019	5.965492916590482	4.830574443193831	1.428274649563023	0.6131171518396675	0.9387654783389454	0.6512874342508908	0.6596155974027206	0.3585997864280124	0.2432213465116832	0.2706961453992191	0.3235147109537679	0.3985788114271067	0.4928165116004231	0.9196382925695324	0.1990878469149933	1.837514245041424	0.05361157826353252	0.05198960449292635	0.0005568923456130937	0.8062485116417213			1.261668215595642
1.79640357002959	5.8989143832129	4.757558682732694	1.402841615320088	0.5736439684380944	0.9075276822535087	0.6323063887397117	0.651879881006592	0.3532878220550023	0.2409795649600806	0.2686565087741493	0.3220309636010483	0.3979524777343124	0.4915525775649636	0.9188272512189183	0.1986109791406664	1.846351305513541	0.0536105519297397	0.0519868127000614	0.0005568938240513585	0.8062200589054452			1.261668239441324
1.80459335607716	5.883143605447857	4.657939558513231	1.379243532212422	0.5496260780008001	0.894308983616743	0.623159725270082	0.6516878361432584	0.3514485181176996	0.2415139051456367	0.2681138203113727	0.3225072395695401	0.3980004946208651	0.4920010565072873	0.9189402851645886	0.198659764530365	1.860499316708347	0.05360934159472609	0.05198966351248287	0.0005568897707199779	0.8062213121613963			1.261668270122658
1.81278314212473	6.076826093796313	4.843074335617655	1.472481361025618	0.5895503718645412	0.9308327745512169	0.633045442551556	0.659147370879144	0.3587468754891556	0.2477909739315313	0.2738039795400511	0.3258676830697964	0.4000702675369875	0.4950044965406217	0.9224742918552383	0.1996675918112714	1.852762207022302	0.0536085697104638	0.05199965090470079	0.0005568860420653882	0.8061511777030614			1.261668347974936
1.820972928172301	6.030308147969706	4.827508359464511	1.453674616124093	0.5798545418061426	0.8993086969023391	0.621375596942913	0.6494599886932297	0.3541806911529397	0.2447345969983571	0.2695367596497987	0.3219242420994145	0.3981836436486477	0.4917418027357139	0.9199737245507471	0.1989128555141426	1.842819261602209	0.05361096095164581	0.05201768960899344	0.0005568887095572945	0.8062056877718696			1.261668387958483
1.829162714219871	6.049266066326307	4.768276548377468	1.471342333802647	0.578838970076846	0.920296130252483	0.6284567208110732	0.6499246504845141	0.3548050072913214	0.2440875416263961	0.2694985282020977	0.3217528667799726	0.3979320869820494	0.4918814015033584	0.9193663275108017	0.1989827062704975	1.847622462833683	0.05361615714425505	0.05203325087242033	0.0005568917067489988	0.8062146916041506			1.261668412143128
1.837352500267441	5.983949041824087	4.80331949018244	1.4246008269494	0.5956111544559606	0.9169838574137693	0.6442251634701708	0.6543875192113018	0.3584301063341852	0.2476027032063952	0.2714523866699781	0.323227269780079	0.3993172148997164	0.4928145556281914	0.9209082244425506	0.1991160593832062	1.86497558769819	0.0536180444710284	0.05204271673383222	0.0005568898601681875	0.8061259995895128			1.261668429643551
1.845542286315011	5.884563351191747	4.849167454677216	1.383706273870806	0.6143502641600009	0.9146273299398415	0.6492589539648475	0.656699238116718	0.3593683297532321	0.2488120455090552	0.2748280075931038	0.3246014038065376	0.3992508307909077	0.492439831783609	0.9206827069900986	0.1988336399550797	1.88376140290851	0.05362114882711422	0.05204084987605372	0.0005568861513272469	0.8061361789445745			1.261668482803904
1.853732072362582	5.820299715468742	4.791219430209273	1.421637995456438	0.6021677174597407	0.9440831675209075	0.6460893299883301	0.6671858294222133	0.3607040821689851	0.2474004025167906	0.2741652043134247	0.3236369401793893	0.3989500120294689	0.4929625151653481	0.9195693702081815	0.1990357106916166	1.878801127495635	0.05361689680576188	0.05202598425428465	0.000556886079408441	0.8061690975802763			1.261668544398565
1.861921858410152	6.107505753033537	5.008229518796029	1.473268975311804	0.618039589375728	0.9457163773004035	0.6497855829433559	0.6663721439713622	0.363330702986203	0.2476391654179461	0.2737071547681417	0.3240732076371514	0.3992110064725485	0.4938548340061854	0.9209783595193074	0.1993870973396141	1.870970986915405	0.0536109561471912	0.05201221115589424	0.000556889179413865	0.8062044283570886			1.261668579255588
1.870111644457722	6.167173182261028	5.050259173266668	1.527486927119626	0.6412441950782977	0.9634087987911615	0.6569813509485298	0.6597841875006384	0.3635300648158044	0.2514349065081272	0.2749414248786313	0.3259802986195094	0.3998718041314153	0.4947527665049532	0.9217755722379579	0.1998033723916065	1.86400056135816	0.05361100431443993	0.05200310331811946	0.0005568903458778126	0.8061865085533142			1.261668580270124
1.878301430505293	6.060874956985874	4.993261744276665	1.515514211812322	0.6228595392865151	0.9593352483715631	0.6540623536105854	0.6615097551928416	0.3654170325904168	0.2561133649594242	0.2751133508998653	0.3257496481265361	0.4003360076366004	0.4942049425710608	0.92147966966464	0.1997917116533412	1.868938212896	0.05360946610215848	0.05199747018321035	0.000556887780247512	0.8062139517542818			1.261668586337346
1.886491216552863	5.842856220933261	4.847992467360514	1.400822820374862	0.6017297433153667	0.9094460216405558	0.651620540908581	0.6555180087946583	0.3620388535020561	0.2474078715417289	0.2704555748900237	0.3235894114711167	0.3986898930610916	0.4920524781455131	0.9194375799092123	0.1988881562469354	1.874560842039039	0.05361112254350269	0.0519999415023912	0.0005568858851188313	0.8062687774457439			1.261668612909098
1.894681002600433	5.640967233413354	4.558786786432775	1.318294725845369	0.5555364102366542	0.8739736790444316	0.6315903728189119	0.6502854273361203	0.3539056848884327	0.2430886878883399	0.2670460175703305	0.3215149189717156	0.3971141776754309	0.4899527222866488	0.917088758320755	0.1978379284283712	1.866207729277673	0.05361706921446788	0.05200721750349158	0.0005568881821106821	0.8062078562196053			1.261668628853789
1.902870788648003	5.730487812751088	4.521273238773718	1.394450133157997	0.5494747888113782	0.8859515743548542	0.6259479691543368	0.6560934799798968	0.3530807184234101	0.2463877309931116	0.2694599235991106	0.3225183203141106	0.397669117968135	0.4914557412527152	0.9180967311057348	0.1983564687510001	1.881014068613968	0.05361744712891504	0.05201110002331719	0.0005568911694474297	0.8061494308374706			1.261668617760972
1.911060574695574	5.995097962863791	4.70666057977115	1.47046168594957	0.5748279007907409	0.91620540212417	0.6355773484081376	0.6551105554102413	0.3560591924457499	0.2464338384984302	0.2727105033960415	0.3248655593111035	0.3990916031778757	0.4934681816086572	0.9199314003110001	0.1992148891990853	1.899344892886721	0.0536136943524084	0.05201066510335609	0.0005568904425616532	0.8061687368881882			1.261668576406521
1.919250360743144	6.057213197198172	4.881861140605959	1.472430971102979	0.5989672264728548	0.933104321789326	0.6483160222057303	0.6568019361632618	0.3604310207489573	0.2488694126447133	0.272751360869896	0.3254131188983771	0.3996254224966416	0.4936593197989326	0.9208245767059274	0.1992973956315715	1.898947868509659	0.05361160776852251	0.05200597837313695	0.0005568877208807487	0.8061910950982373			1.261668556646644
1.927440146790714	5.883183780923359	4.747445513211861	1.37366813909244	0.595442449583361	0.8964557823067891	0.6507364610096824	0.6521697490411993	0.3588604631476086	0.2453514622651056	0.2705583035330286	0.3244789555126521	0.3985333154518748	0.4922936856299307	0.9187119200081968	0.1990807572518626	1.884613424078855	0.05360673616046659	0.05199697599954911	0.0005568878782033494	0.8062246737444133			1.261668555156014
1.935629932838284	5.883941503310443	4.811144123416786	1.35410392032237	0.6178300736300469	0.885454262353686	0.6488683476960454	0.646848682746793	0.3567430947307621	0.2429067051198538	0.2700534488176462	0.3233444187565573	0.3982082026026914	0.4914457602462209	0.9183651182298572	0.1987916463204307	1.871381892777439	0.05360348075830237	0.05198817002626006	0.0005568921333294034	0.8062221377911085			1.261668525155456
1.943819718885855	5.914492237434514	4.952297113690769	1.438982750876532	0.63496989458233	0.9210408549822817	0.6527924509308596	0.6555399560922383	0.3585883406712672	0.2461098428585456	0.2724185488464922	0.3246175145902271	0.399618932403036	0.4927396249876501	0.9212994391457759	0.1990951791674488	1.872138155808514	0.05360062205449235	0.05198463712368137	0.0005568935957107408	0.806242362271272			1.261668459639111
1.952009504933425	5.939036211770009	4.858782099098576	1.422886645763769	0.6023463730044688	0.915579965170716	0.643536315163066	0.6558738815870011	0.3592299795938109	0.2469754041754968	0.2721703845347063	0.3245489463427175	0.4000116841179913	0.4931180638615414	0.9208004746585342	0.1993126556159957	1.889450924875437	0.05360433936945699	0.05198632978319549	0.0005568904935106052	0.8062888733840671			1.261668413983043
1.960199290980995	6.012378524718278	4.87387036055715	1.406244289172765	0.6060741921091961	0.888293123251844	0.6358797480077533	0.6503385435780853	0.3602534377823771	0.2460383973596414	0.2728748918355256	0.3238898316829663	0.3991412153772734	0.4926176522827319	0.92038842653682	0.1993597607903526	1.891377505923356	0.05361189966374266	0.05199037499034653	0.0005568895246837256	0.8062219960861593			1.261668391123079
1.968389077028565	5.891199357189867	4.743889642219727	1.37543429768765	0.5784787118338708	0.8793691882607265	0.6261259603596157	0.6470330400862472	0.358053273983871	0.2442863218088224	0.2709796230046528	0.3222174319953407	0.3979083399160636	0.4914040868646241	0.9191724003780125	0.198849300837677	1.875665930867762	0.05361523112350991	0.05199546113113542	0.0005568930659813504	0.8061820406645641			1.261668339823369
1.976578863076136	5.804611645107955	4.700295730595851	1.369312053931321	0.5675729640366255	0.8955830391407222	0.6276275496248307	0.6478215393892173	0.3542377180061033	0.2444506339254829	0.2679310712516799	0.3216840485724749	0.3978974906062874	0.4906605314359667	0.9185189025556705	0.1984828953800332	1.878994695146441	0.0536164322246695	0.05200443158816792	0.0005568959767663206	0.8062076847536639			1.26166826792955
1.984768649123706	5.756726261464602	4.656376525225833	1.328927650319919	0.5895084211207178	0.8844109089704858	0.6447913598588955	0.6499884682884457	0.3548972704896999	0.2422632560120339	0.2677048195919888	0.3221485477115392	0.3976691716094328	0.4909010447943309	0.9186415826179495	0.1984819899875211	1.88826917227232	0.05361353339945289	0.05201512710955713	0.0005568949535479366	0.8062575883781053			1.261668198190063
1.992958435171276	5.767398387935121	4.587781245497835	1.344556624679773	0.5727366826628408	0.9054273141798757	0.6444309160942989	0.6544510529707387	0.3572002488593671	0.2423678222745343	0.2689274281576842	0.322315981019851	0.3973928526504411	0.491333473847347	0.9178172259030656	0.1985618759278494	1.900711278233974	0.05361260780541208	0.05201945679271367	0.0005568924561355088	0.8062870301978614			1.261668156348967
2.001148221218847	5.799982264456225	4.632052952528393	1.385845851500133	0.5639780931662206	0.9014314024254275	0.6354568633275224	0.6501699731735197	0.3569244031445217	0.2434815528005838	0.2706541224237288	0.3227539354075172	0.3972353263399216	0.491002228669254	0.9172002128715434	0.1986463106049295	1.880213801781937	0.05361354887302555	0.05201782568160496	0.000556892947965621	0.8063090880599957			1.261668124136585
2.009338007266417	5.796107862997014	4.748621506400998	1.38428774341987	0.5822887911768786	0.8745390936893798	0.6297703699970115	0.6456045511578009	0.3549693348092688	0.241912049638962	0.268933321342588	0.3222693378787401	0.3972411321912979	0.4901825841435769	0.917611979168376	0.1985951691268491	1.875613546208967	0.05361760170740292	0.052014896996285	0.0005568962101626118	0.8062486693704584			1.261668071756065
2.017527793313987	6.209206324997741	5.121074033722435	1.481760589884974	0.6659708850443733	0.9373605998241057	0.6562943334529457	0.6582743259157114	0.3627762567041947	0.2473080528341814	0.2727758782132507	0.3244064260800644	0.3991391751200112	0.4928380258637093	0.9209508376930925	0.1994666622451803	1.885061971420469	0.05362257829335598	0.05201364513427328	0.0005568973968323078	0.8062038667532493			1.261668004875763
2.025717579361557	6.516656139690503	5.35452863914806	1.566262170486836	0.6636529886819985	0.9907125836827334	0.664118169550016	0.6672502101677247	0.3649231654268375	0.2546786745129661	0.2757945660439459	0.3257217977666076	0.4001438337772363	0.4948948501696225	0.9231580767384502	0.200201489843695	1.894160659401817	0.0536282513674726	0.0520141221735979	0.0005568948369876294	0.8062694981211953			1.26166795071367
2.033907365409128	6.266793521840393	5.273840000435841	1.571050605695216	0.6450834933762625	0.9590854936144059	0.6588508345784085	0.6624235332377197	0.3637654269690125	0.2545332223039033	0.2757755774069975	0.325762738160545	0.4007877565780451	0.4946863671732795	0.9238519369112363	0.2001509688927255	1.877993328088269	0.0536332304274484	0.05201110818556375	0.0005568934897058728	0.8061792907796748			1.261667933454606
2.042097151456698	6.019181571063853	5.031817547127761	1.459242388047893	0.6115397344606014	0.924875276676453	0.6461059026468284	0.6562663367797428	0.3587934009566798	0.250857302890928	0.2728419107296457	0.3246890101792171	0.4004982053744101	0.4936182773841634	0.9217386627115893	0.19951412677878	1.857328722700413	0.05362988963417543	0.05200816137933266	0.0005568971173705843	0.8061627945574396			1.261667892996547
2.050286937504268	6.069430414601275	5.010627830562592	1.455823506676212	0.622663123375511	0.9283692659162965	0.6475410064661609	0.6561456406459566	0.3567476743550056	0.2471766279743972	0.2714207638004573	0.323569462835439	0.3990343002900859	0.4928202984111241	0.9209065863884726	0.1993028095879715	1.862296242217546	0.05362412113186465	0.05201029328407478	0.0005569013225527517	0.8061779085743637			1.261667817428324
2.058476723551839	6.387583891556812	5.163588112373043	1.551665183957947	0.6610787221268217	0.9516614555272299	0.6579932797524672	0.659660348331114	0.3610804596841357	0.2486116666488483	0.2727168177052069	0.3240774655580185	0.3994293258348139	0.4936019576384942	0.9220366393281015	0.1997623482295169	1.883950678009692	0.05362154001484051	0.0520114657209136	0.0005569001045606555	0.8061994740179521			1.261667737718431
2.066666509599409	6.05564615615051	5.044058013812018	1.494321669953	0.6253275617105211	0.9165054586635577	0.6335159431819746	0.653291575890824	0.3596861924216585	0.2472736229491965	0.2726588859245771	0.3236546729619602	0.3981559677050138	0.4915402955128899	0.9193655696726468	0.1990891557088007	1.889147476759875	0.05362113502999204	0.05200862870413635	0.0005568973212790105	0.8063349160025272			1.261667679223764
2.074856295646979	5.784897200731211	4.739238012031277	1.348193584031236	0.5832970743192363	0.8686371737340808	0.6273640564229087	0.6482343904471166	0.3584391913046696	0.2457265524350522	0.2732795199172399	0.3231425721178801	0.3975785953012249	0.4910156717101739	0.9182813319394117	0.1985922591883539	1.86520470552578	0.05362043743625014	0.05200403266588543	0.0005568991858445695	0.8063414142879363			1.2616676259713
2.083046081694549	5.899352551677457	4.775346590996977	1.371151068322444	0.5828429353811757	0.8743542896927532	0.637852976121405	0.6517212527177422	0.3625253068144039	0.2482638143223779	0.2775919819350207	0.3242169218660297	0.3984723383073316	0.4920528135199273	0.9188931199276934	0.1988185968260982	1.857110340333646	0.05362102888435649	0.05200847883588062	0.000556903197613328	0.8062995245788005			1.26166754169736
2.09123586774212	6.114195819069948	4.98564713859048	1.448098133653343	0.5962946213340581	0.9081933806982504	0.6407052298879361	0.6573842922680754	0.3608242519820935	0.2463407884973167	0.2719070792359453	0.3234176797291884	0.39814548489727	0.4920178848529992	0.9197485791059919	0.1989661099221066	1.861418134016996	0.0536233050447656	0.05201862197389557	0.0005569039604245537	0.8063024119394387			1.261667435578781
2.09942565378969	6.019345362398988	4.834863491993521	1.430765310195021	0.5748184217859378	0.9172895128712825	0.6317135693888347	0.6578208701699275	0.3576993651511842	0.2455478630351718	0.2699906328504343	0.3232040444981417	0.3985084955658569	0.4924009802165373	0.92015061680258	0.1990647051701576	1.867776356868316	0.05362479027809921	0.05202330127429904	0.000556901684745388	0.8063639431322559			1.261667350297063
2.10761543983726	5.966035816978136	4.841397970825376	1.443605259067244	0.5955713531797484	0.9345722040541524	0.6361589789831694	0.6576906814655404	0.3559588457996368	0.2442486386935767	0.2707690477564283	0.3243084773502525	0.3992292275205924	0.493956496237897	0.9209777818425983	0.1997885534060782	1.852396942037494	0.05362426402877676	0.05202351783607058	0.0005569008862802194	0.8063725147585392			1.26166729975846
2.11580522588483	6.038663773354333	4.98075257392709	1.427097401445321	0.6444287409926402	0.9343420771785568	0.6497578466353258	0.6607970092432186	0.3592142101251783	0.2466762882813732	0.272255520931403	0.3252312935476608	0.399828557449996	0.4944838215566431	0.9222997548690643	0.1999692518416019	1.84583325104825	0.05362054897731484	0.05202388737064662	0.0005569034107634914	0.8063332703674947			1.261667248473837
2.123995011932401	6.166806242166262	4.915333923912404	1.431380962528054	0.6351072262355888	0.9289869435629408	0.656812458765539	0.6610500810081523	0.3603489889866675	0.2509898107157646	0.2724949800950184	0.3249990026649239	0.4005435859034687	0.4945734094501645	0.9223200687862125	0.1998183491431715	1.862611510753683	0.05361523561752436	0.05202370680655369	0.0005569059141863855	0.8063403483051167			1.261667172973119
2.132184797979971	6.017842366869497	4.889491951254288	1.438968020054899	0.6325895865950971	0.9417843387798284	0.6590793917469033	0.6572123261485648	0.3590873534369611	0.248834609242914	0.2713855327705045	0.3237499295863847	0.3994581952939071	0.4931381655947662	0.9208945840999766	0.1991984754337522	1.891688328897619	0.05360977615163167	0.05201953442146856	0.0005569052254226029	0.8063894080941999			1.261667095034345
2.140374584027541	5.838724641341004	4.79704340024182	1.38013024550275	0.608416940675355	0.9079264200795921	0.6560738400068147	0.652997443606868	0.358759284335724	0.2444991516475595	0.2696499063230429	0.3234994954633955	0.3989172101602274	0.4925618334279209	0.9202837238407038	0.1989427203112198	1.900853459511269	0.0536052356404312	0.05201663128687538	0.0005569030397787149	0.8064619939719958			1.261667052012465
2.148564370075111	5.848033006839767	4.699606251353038	1.348870965042352	0.5756994938208637	0.8854241364923429	0.6342620847175806	0.6506107657446262	0.3522287679920341	0.2419998260820632	0.2671119915275409	0.3216547651909696	0.3979764469402228	0.4915048826322403	0.9194625901954643	0.1987837316008892	1.871753115664866	0.05360354865338267	0.05201951221943416	0.000556903313705636	0.8064797118358862			1.261667037504649
2.156754156122682	5.955605097706433	4.802785215047637	1.367139103072624	0.5801002046300446	0.8977795369241384	0.6336839784692126	0.655824357331991	0.3512214408348673	0.2457603287325561	0.2678479962367759	0.3224083306866921	0.3979548601714401	0.4921586445691317	0.9197962328984033	0.1990465674485257	1.859395454091423	0.05360639478828452	0.05202128479240842	0.0005569065364410277	0.8064215044699625			1.261666991217902
2.164943942170252	6.049711861319493	4.861464265898604	1.439073797800241	0.5869730938293293	0.9206402439634991	0.6401725922428312	0.6568890838234673	0.356469018237926	0.2490279667065294	0.2697099353758599	0.3238514580904658	0.3992032316588702	0.4933191451514094	0.9211169476985184	0.1993234552639248	1.873076348995833	0.05361118399223112	0.05201804224337651	0.0005569080039657883	0.8063468054170053			1.261666926544853
2.173133728217822	6.046068699820465	4.879491675779254	1.434293708039948	0.5970044138462435	0.9081401544844463	0.6344741899139195	0.6510847096902695	0.3575432534807123	0.2452570693139973	0.2688470464392275	0.3228524537677236	0.3983987091695966	0.4925477953316824	0.9197580388031288	0.1990213020553591	1.879081918258171	0.05361452827524108	0.05201537379146599	0.0005569053042529552	0.8064491990107375			1.261666877950244
2.181323514265392	6.182512950127787	5.054725160945408	1.489220602730954	0.6366682490640038	0.923547892884358	0.6463774252870109	0.6543025952927232	0.3632810710063759	0.2449544455964724	0.2727438075785691	0.3239963887406391	0.3987685503615525	0.4933019253783523	0.9203615651248829	0.1995072980288491	1.869575440058814	0.05361497393018083	0.05201472206558972	0.0005569037808483606	0.8064744025488861			1.261666866310585
2.189513300312963	6.293290431890313	5.183515120734254	1.521480684304461	0.656169377768696	0.9557888689450206	0.6632775161538873	0.661136773722239	0.3645726862706072	0.2477195574787444	0.2754840323462223	0.3264232461785738	0.4003692798064324	0.494788528143894	0.9230523596471628	0.2003135052481786	1.874737125880695	0.05361481509932238	0.05201493658679963	0.0005569067401347076	0.8064067909814346			1.261666842548238
2.197703086360533	6.143243169038637	4.924915601987034	1.495086281687722	0.5928774172397049	0.9501130450164136	0.6388656982488192	0.6617801542528261	0.3573762097571717	0.2496316732998528	0.2724190669383395	0.3254415891128806	0.4002754242407145	0.4947151949119161	0.9216114586473375	0.1999919594590928	1.898796927667493	0.05361247379547872	0.05201607506652148	0.0005569090096062214	0.8064277181263418			1.261666797234346
2.205892872408103	5.88003782480969	4.86762896484871	1.440600078282848	0.5930692006461824	0.9118182552384497	0.6376557624713908	0.6533631134689696	0.3559820625716208	0.2456158748840003	0.2709416107054538	0.3238178009647062	0.3990584271235171	0.4925591736324001	0.9206193372353317	0.1992727661634452	1.908857489933727	0.05360880335246554	0.05201686188843477	0.0005569071749201593	0.8064666061398805			1.261666764110259
2.214082658455674	5.806767366298152	4.973830146333875	1.389750234704699	0.6519225066762294	0.9038109356415586	0.6573427760630814	0.6525933283750214	0.3590803404990349	0.2440153245866327	0.2729663431402314	0.3247910104842123	0.3986879517657312	0.4931646196658265	0.9211046797115809	0.1993570848795555	1.875783572382333	0.05361066129932263	0.05201653422907861	0.0005569045172800864	0.8064189015793235			1.261666755768241
2.222272444503244	6.156511982985317	5.140166985052989	1.485306354790557	0.6500259437262197	0.9461490334879131	0.6627224366623575	0.662797567445617	0.3651384080973741	0.248357868586671	0.2746574379255695	0.3267786995311002	0.400365252973695	0.4961301695529078	0.923682371497723	0.2003874647432739	1.859685844910993	0.05361327568746306	0.05201432061445833	0.0005569049942432471	0.8062941646404674			1.261666764017793
2.230462230550814	6.252821368999135	4.992273352262383	1.507864146327656	0.6132630965860799	0.9451399384789723	0.6511247120448845	0.6590806938604279	0.3609018617429445	0.247355662521742	0.2704450423311486	0.3243041872556874	0.4003722439331435	0.494265546914263	0.9229256848672182	0.2000805550617271	1.872444372592939	0.0536177157128576	0.05201693519192275	0.0005569075368658312	0.8063684867411792			1.261666753238244
2.238652016598385	6.086545926024947	4.80011270393338	1.448924819351402	0.5905788096728011	0.9186482951660239	0.6431451846608514	0.6506301783873608	0.3545619126339437	0.2453366647366707	0.2686224851380251	0.3238702200992976	0.3994307191655757	0.4932642530441463	0.9207831081254237	0.1993230309868516	1.885042954668712	0.05361989525314828	0.05202068261571134	0.0005569076814339285	0.8064549934597421			1.261666739790445
2.246841802645955	6.126697251333507	4.942633222764803	1.47323895889536	0.6118868249435376	0.9302631046972134	0.6449016605543321	0.6514030639311807	0.3562214722732979	0.2463251941471848	0.2711152238614047	0.3243969983385016	0.3994445924009515	0.4930820709472755	0.9210829175868224	0.1991624479799171	1.884807601127494	0.05361479948212743	0.05201996754501165	0.0005569043509121224	0.8064467361842216			1.261666764371378
2.255031588693525	6.181653452213965	5.002171310747657	1.493828493745339	0.6181225111040438	0.9397931565615374	0.6490402834089604	0.6545732741881829	0.3606816581399655	0.2445741680269565	0.2701076092827228	0.3227003428760066	0.3988447443290237	0.4921820452207838	0.9212359199725763	0.1992224538093101	1.878434494197683	0.05361185779490022	0.05201542178837081	0.0005569017132105623	0.8064203119389582			1.261666825483171
2.263221374741095	5.912487084705027	4.85863877023087	1.364952894694031	0.6048226691377973	0.8703293199790042	0.6400952944441559	0.6456334584459363	0.3598749938971897	0.241906260067378	0.269800321134583	0.3217127262874413	0.3977548618651541	0.4908704578132763	0.9186967307842621	0.1987045481705124	1.873668123367525	0.05360843086483795	0.05200925235043694	0.0005569027297668501	0.806458447907755			1.261666886205721
2.271411160788666	5.793486544019397	4.715049567974827	1.371522765741136	0.5772169470156392	0.8731749565777825	0.6225763503232357	0.6438657882278441	0.3538565583744555	0.2447518995149431	0.2689001365092972	0.3215096920277996	0.3975612719210699	0.4905159942435006	0.9175926642229438	0.1985608756099431	1.880986826098845	0.0536033778292149	0.05200793894001982	0.0005569042263588529	0.806425033774563			1.261666929680226
2.279600946836236	5.863517311268793	4.734480853083831	1.474999140841777	0.5739133702740812	0.9345359714841553	0.6254574593849109	0.6547649013015292	0.3528813096961973	0.2480233497336204	0.2684472420408764	0.3229888496977642	0.3982880816715486	0.4919907722390732	0.919582495733932	0.1990720154937405	1.895559010797762	0.05360487885796168	0.05200939103930998	0.0005569023992323767	0.8063114042058179			1.261666973676208
2.287790732883806	5.929937525654007	4.821204624848139	1.43528947507206	0.5849383595097791	0.9013810264518016	0.6299676692495495	0.6495354827833622	0.3547637131013845	0.2454896777813159	0.2687032111641473	0.3227381451957314	0.3984394728006337	0.4918482576365097	0.920451563230599	0.198911379763534	1.892196784351988	0.05360950711026264	0.05201566749370518	0.0005568997096147857	0.8063843163342016			1.26166703329441
2.295980518931377	5.963760340846546	4.872128609812656	1.436735840437388	0.5967695256174642	0.8941926927341308	0.6368442738194745	0.6472580844596363	0.3540508694745077	0.244059473225087	0.2675622272902441	0.3219890646727661	0.3981673832921578	0.4917410312098109	0.9200948398577703	0.1989474353789799	1.88265477357445	0.05361597412248983	0.05202095280778537	0.0005569007006797637	0.8064211053963224			1.261667097939633
2.304170304978947	6.110811956297181	5.007351796701426	1.512106253584253	0.6323979326340436	0.9459569113702704	0.6539061075140968	0.656808081268157	0.3582861445144738	0.246716270057365	0.2706711080119291	0.324045588591074	0.3986208906700273	0.4933484092788816	0.9205627586696826	0.1995237864562969	1.880841040375041	0.05362217714239759	0.05202142168486345	0.0005569037055667941	0.8064044198865061			1.261667155738098
2.312360091026517	6.125142460574387	4.905583837519583	1.45089587650194	0.6113457947042072	0.9173906053430104	0.6422438692078378	0.653326623517559	0.3587987375499095	0.245025758079017	0.269824219471857	0.3233462476462127	0.3984475141104753	0.4924415798939506	0.920035663331537	0.1990544241751908	1.882900527657782	0.05362255125306518	0.05202160861478492	0.0005569021504689537	0.8064346553139796			1.261667208239698
2.320549877074087	5.99616354342223	4.784554827840969	1.347660234605851	0.5886145135189126	0.8745420094203534	0.6341071020112541	0.6482410385023795	0.3547251586376692	0.2412743387314016	0.2679930570552992	0.3221418955694857	0.3982332441545635	0.4911402056514907	0.9197612822448346	0.1986459309777001	1.890006366538264	0.05362197740908865	0.05201895420266225	0.0005568980414709795	0.8064766488809093			1.261667258538851
2.328739663121658	5.83525452115753	4.729658395713762	1.335171639131065	0.5663425980337208	0.8729488731801355	0.6281892135904	0.6490351950561362	0.3528915798461458	0.2428670512921119	0.2682470667437804	0.3221289261590415	0.3980937977248916	0.4908145945232576	0.9190199369595001	0.1984626086582962	1.88102708233631	0.05361951473247639	0.05201681413567358	0.0005568968946305554	0.8065087436247793			1.261667326887001
2.336929449169228	5.934501715426188	4.767559559673833	1.405735659944481	0.5717704509079202	0.9122743587766521	0.6287266508394141	0.6546303350744397	0.3556885524980191	0.2467357244000141	0.2702547979975897	0.3230130708484426	0.3983336154784834	0.4918778087019404	0.9192216812258253	0.1987324160913145	1.876813323939256	0.05361673987277276	0.05201841357437057	0.0005568992469345475	0.8065652700004534			1.261667370145189
2.345119235216798	6.044986343267168	4.749716228154219	1.460200453640305	0.5947581819593063	0.9395244224974824	0.6461154541107261	0.6573109246752663	0.3587276788784663	0.2451464896291215	0.2707475573087285	0.322468434246678	0.3979440930531621	0.4918396701257718	0.9190699823892219	0.198912997562302	1.875069136750956	0.05361670450658479	0.05201949842378994	0.0005569004227384782	0.8065994452630749			1.261667398278814
2.353309021264368	5.999426283157893	4.807191430657283	1.469577063308887	0.5994876974470249	0.9304368888815837	0.6453749242377727	0.6587702886559009	0.3588181283460007	0.2452343582123025	0.2695229614445173	0.3221036436523702	0.3981258196332101	0.491988999802447	0.919591054496093	0.1990105110250862	1.875652721693429	0.05361828982644144	0.05201993358789467	0.0005568977833577396	0.8065940704257585			1.261667448255057
2.361498807311939	5.964096530168393	4.861387070047661	1.484925651942538	0.5954948841541836	0.9412129955949156	0.643028239698061	0.659949428887652	0.3580963683572673	0.2473380510256694	0.2701696970447571	0.3234786020318897	0.3990783894426654	0.4929997747359607	0.920194936531569	0.1994814685896141	1.860147785859582	0.0536175057362322	0.05201918864120129	0.0005568947439752993	0.806588423533118			1.261667532234554
2.369688593359509	5.842586130865675	4.699463284274414	1.380132747557772	0.563086663690933	0.8943728114100353	0.6228796589132641	0.6492568792786501	0.3523338091126685	0.2432911199415259	0.2676248489582277	0.3219183644558338	0.3978390125609291	0.4909945086179195	0.9186710800212627	0.1991059463340306	1.853292383028531	0.05361727748057821	0.05201665732588942	0.0005568952921414055	0.8065797099966187			1.261667611900296
2.377878379407079	5.919976377044782	4.765352253725416	1.411777587939176	0.5695521697133223	0.9091276050067135	0.6173129747668902	0.6541266442218892	0.3506813462069422	0.2443041632187384	0.2664953394580739	0.3217074403861013	0.3980342826571586	0.4910773289147202	0.9191346598825054	0.1991242484128186	1.87020729254265	0.05362046241939764	0.05201532016116352	0.000556897523968173	0.8065910363042269			1.261667660982101
2.386068165454649	6.051154049620183	4.878880356977765	1.493634907831844	0.594163377277796	0.9500404380607294	0.6477549876298498	0.6604843155071429	0.3602708233907894	0.2459077523517424	0.2695778299734624	0.3230508022609953	0.399022022101933	0.4924546954397279	0.9209622983690827	0.1991208942990242	1.89479499657194	0.05361763929466577	0.05201388773505887	0.0005568967049290779	0.8065816461674239			1.261667701458664
2.39425795150222	5.928734880389045	4.800164050023207	1.431368937190164	0.5878952838238775	0.9232677275433205	0.6425278793471637	0.6527791508192035	0.3637161465801009	0.24423355066537	0.2719143738004547	0.3228732377571881	0.3985818722175583	0.4919759642099625	0.9196414622301838	0.1990842818159391	1.890076787688199	0.0536088596047838	0.0520112649953479	0.0005568932305818533	0.8066300092690156			1.261667758693643
2.40244773754979	5.797142018899192	4.71957157520167	1.376291109087447	0.554286591701427	0.8906819898795337	0.6252078657749699	0.6505751846494271	0.3562574199538173	0.2459796115289689	0.2702448269177895	0.3217818934343206	0.3978216537481244	0.4909584601416375	0.9181625710218199	0.1990287579638879	1.857788790721139	0.05360630135852525	0.05201075424304993	0.0005568920125789676	0.8066890933612398			1.261667833851418
2.41063752359736	5.945312855184359	4.846356933213402	1.444210657671873	0.5749279357634811	0.9020588785336259	0.6302782528215186	0.6554025978853525	0.3589470430659687	0.2492780435191115	0.2718865049177029	0.322549562842926	0.3985592122409044	0.4916092482934674	0.9187923512071414	0.1990536822474624	1.85861737882862	0.05361002822600716	0.05201276484739924	0.0005568940152848563	0.8066484025434401			1.261667908438936
2.41882730964493	6.028772719004682	4.958557039717048	1.51117959242922	0.5989298064074177	0.9279457663163586	0.6372309877089455	0.6579070745838077	0.3591978506220121	0.2493536778929619	0.2723255344846218	0.3231869764011206	0.3997527823401422	0.4928556203713069	0.9197442778003361	0.19940164528885	1.886946200760768	0.05361348479772533	0.05201665300062252	0.0005568950324666188	0.8066856296920518			1.261667957474134
2.427017095692501	5.999459846103886	4.828417926410962	1.484306432637995	0.5845727202098361	0.942996583486708	0.6390134509525541	0.6574972431483261	0.3562973206759609	0.248791567235785	0.2711864057243148	0.3229241691539267	0.3996174151829889	0.4928975279577149	0.9197514218426781	0.1993753839934926	1.893629817929908	0.05361769830007262	0.05202198582332027	0.0005568915694269139	0.8066732130521067			1.261668012962093
2.435206881740071	5.850416410230525	4.72607893000426	1.413250237741422	0.5808356820358348	0.9162317220299814	0.6427533605279911	0.6559204193556739	0.3559982590983467	0.2433570941447356	0.2669998677735895	0.321457030886098	0.397980223121266	0.4911579481587506	0.9188084764814549	0.1989386292702168	1.876241788515626	0.05361744175725699	0.05202477353506194	0.0005568879453517748	0.8066665364944108			1.261668102871303
2.443396667787642	5.866472818767598	4.84032925535644	1.39399409506843	0.5998075846601024	0.9149178366980341	0.6479183263965784	0.6568304172818387	0.3577377823574202	0.2431354560027572	0.266566921703509	0.3213522740445702	0.3975246312279527	0.4912629588234036	0.9187358891282863	0.1990949373374049	1.860213370442495	0.05361653863397205	0.05202437232807419	0.000556889451791729	0.8066979000618769			1.261668191060299
2.451586453835212	6.036700703229934	5.087496270812442	1.432405454050082	0.632657936852223	0.9213275230322373	0.6498378360992656	0.6553734650775136	0.3634171237072761	0.2471537215406752	0.2712606916196186	0.3234604214598657	0.3987335382385034	0.4929119387111996	0.9200675050104313	0.1994029854887825	1.867124575870162	0.05361620178880147	0.05202169008051946	0.0005568923982993032	0.8066611575920827			1.261668231918489
2.459776239882782	5.947260762922431	4.888041977623081	1.44841819564068	0.5991869322669515	0.9081228158398297	0.6417756150375374	0.6526138069262081	0.3589820227927632	0.2467900581758486	0.2713498785902433	0.3234612896926158	0.3984059841569461	0.4924967073552544	0.9187528425057457	0.1988818528904704	1.88543758938472	0.05361597321772465	0.05201895420266225	0.0005568909805551657	0.8067495369791758			1.26166828150636
2.467966025930352	5.811776774160264	4.68737863960184	1.377708745830684	0.5745849679588428	0.8853614785313663	0.6298852408406179	0.6525672198603499	0.3535393312770774	0.2465162433106144	0.2685106715392333	0.3216415650066403	0.3975675362003575	0.49141810808963	0.917370371662071	0.1984165035765735	1.87589018649209	0.05361273568875324	0.05201677838213859	0.0005568870760665535	0.8067784316072454			1.261668362678454
2.476155811977923	5.967460181963821	4.836664739897365	1.379997153297093	0.6122754211113166	0.9021977883965316	0.6491808168905716	0.6608365420208568	0.3600021204760411	0.2493205064657121	0.270408908617541	0.3230859508259329	0.3985979912450035	0.4929191760395992	0.9195132361912606	0.1990876057333251	1.855634763092501	0.05361059989469374	0.05201960927723092	0.0005568860598842886	0.8067111663852217			1.261668450626843
2.484345598025493	6.117405209071485	5.104509344437881	1.456359951176676	0.6492628546976182	0.923879602018053	0.6605463716203037	0.661851352860279	0.3649494005236821	0.2495017952644129	0.2727625099638645	0.3246403637817865	0.3994671597521048	0.4938966674692469	0.9214403731676676	0.199599932538442	1.846900573052267	0.05361753002832984	0.05202799592262109	0.0005568880673280689	0.8066394949751647			1.261668517593393
2.492535384073063	6.105824271081771	4.995249580651896	1.473727389315869	0.628459467156268	0.9111764489096335	0.6499511855022176	0.656741129377635	0.3647145530204232	0.247401712046391	0.2744072986767981	0.3245147740402461	0.3993565743007749	0.4933687287671013	0.9214152109013273	0.1996267371062887	1.851266402009762	0.05362720855824182	0.05203324932014596	0.0005568888673109074	0.8066548129021613			1.261668558855678
2.500725170120633	6.107307764386968	4.977667185998459	1.527279182047504	0.6160127969487857	0.9542669202442352	0.649875674383294	0.6582338227206193	0.3600914679303157	0.2462865237811939	0.2715246021614991	0.3244206134275256	0.3989580962955658	0.4928108330663713	0.9202712019699351	0.1994501376491364	1.864969707452238	0.0536336153141623	0.05203571500592914	0.0005568865106735053	0.8067186154113856			1.261668600241739
2.508914956168204	6.15181548031182	5.05310420648597	1.575390869759661	0.6203979987001089	0.9898754831661699	0.6537623132220054	0.6618547277509398	0.3597090893234727	0.2493232405887713	0.2705473263808046	0.3244831151887534	0.3993445813828423	0.4930706865860896	0.920886761139355	0.1996076336060309	1.867510684835783	0.05363223766614879	0.05203663333104341	0.0005568839443786347	0.8066392993726824			1.261668668106458
2.517104742215774	5.996047472068025	4.874238203495542	1.470218028583306	0.6111262821859984	0.946341073867262	0.6507813982251901	0.6628685879763869	0.3589292971621605	0.250122810815354	0.2709587852521671	0.3240076841142021	0.3996529428158998	0.4932768173864874	0.9210403453238265	0.1995612156987009	1.856692209457032	0.05362967984196704	0.0520302636558311	0.0005568845459192867	0.8066646845623655			1.26166874854016
2.525294528263344	5.877489687239667	4.817465507480808	1.392447885061787	0.6084736695733518	0.9078371800021576	0.6367869614290097	0.6535171888842954	0.3516360114478567	0.2444868493641423	0.2676381440966247	0.3222418077014634	0.3982024798320037	0.4918654715720422	0.9196714200638992	0.1989624622186811	1.859282617111795	0.05362717321724196	0.05202217887492667	0.0005568869120565714	0.8067477607594421			1.261668800154027
2.533484314310914	6.052892530129495	4.994748034355657	1.457364393702995	0.6345921329992008	0.9216382174758294	0.6416431732174488	0.6553841034257571	0.3563647308343813	0.2452707295034663	0.2711488779227848	0.3237309346594666	0.3985759473844406	0.4927577163652718	0.9204236866897831	0.1991554056329083	1.887106306199816	0.05362288214960798	0.05201893632589476	0.0005568868696762838	0.8067590287374978			1.261668809201924
2.541674100358485	6.131147574613839	5.015849446288812	1.513591527887044	0.6280663260688026	0.9609713163096224	0.6465444483069895	0.6625561322965861	0.3604955117551669	0.2487019682564244	0.2747457187736759	0.3256592081853299	0.3995346202444843	0.4940327337583	0.9210432354017792	0.1994475145292268	1.901178522806119	0.05362185149278572	0.05201626787398424	0.0005568839224680764	0.806868247639331			1.261668841044703
2.549863886406055	6.135776651660043	5.029256689785385	1.515550072704589	0.6547763647820289	0.9727563407607943	0.6573652703972921	0.6626316382481005	0.3604817537699993	0.250536189439706	0.2741359669653158	0.3257689380176825	0.3998626776011927	0.494037745317535	0.9214069233700992	0.1995722083872437	1.880715054338314	0.05362353268935684	0.0520173859480897	0.0005568822035269629	0.8068972991748666			1.261668914542671
2.558053672453625	6.002119774763663	4.982462246223871	1.48678250049441	0.6444636339711799	0.9465337723747078	0.6531485871623951	0.6571456131597179	0.3574992082349213	0.2477856855784981	0.2712281383174917	0.3236919323692285	0.3992616131985408	0.4927950717212087	0.9203657614452405	0.1992679378552359	1.874709135886929	0.05362431549008047	0.05202723873255787	0.0005568850383995615	0.8067802367729503			1.261668943621728
2.566243458501196	5.949991718726785	4.937995801031172	1.441920830943692	0.618027231301462	0.9247715393785717	0.6464996774815948	0.6584066983633167	0.3588941144178135	0.2484686231975946	0.2732896832258324	0.3247566163354486	0.3994346704554315	0.493679463506313	0.9206294101682703	0.1994194364148199	1.875454199968479	0.05362751047743422	0.05203613613024603	0.0005568862591070076	0.8067729842236417			1.261668956907155
2.574433244548766	6.073608862727657	4.957291969077785	1.458661682790144	0.6195329576190445	0.9211089951871234	0.6501126430691041	0.6595538855251871	0.3681540390545473	0.2507129286160399	0.2767597793233013	0.326074200969128	0.3994644739890505	0.4950291698490177	0.921152401658615	0.1997692390556391	1.88234220020965	0.05362978425086144	0.05203896775776924	0.000556883177932128	0.8068508564842196			1.261668983055756
2.582623030596336	6.002336669845852	4.930538215030547	1.42140677924115	0.6045411853210948	0.8984428354832359	0.6342050825400997	0.6482532482068408	0.3563520612028594	0.2441510831187049	0.2701339714314717	0.3235196751783869	0.3975135090434743	0.4919101539671341	0.9180154666935954	0.1989760807216291	1.867066956968824	0.05362357450843615	0.05203526041278252	0.0005568811884648365	0.8069094614159802			1.261669022994566
2.590812816643906	5.8723327188343	4.742312039171912	1.39877139420059	0.5815852587715208	0.8997719036529099	0.6308227607510771	0.6493880308246108	0.3542344414639599	0.2436026494572398	0.269472293592605	0.3230630568032733	0.3974155958969883	0.4921446673408551	0.9178163425170659	0.1990584091384876	1.853479566258192	0.05361885626888022	0.05203006268612179	0.0005568829218388251	0.8068489314081372			1.261669052902288
2.599002602691477	5.932782826141659	4.786992830511947	1.40223274619448	0.6124250404594811	0.9062486073411543	0.6488566896073704	0.6582667630944152	0.3651135045307199	0.2490024892804514	0.2739967151239481	0.3248244470273087	0.3989428519782109	0.4938783885028625	0.9198249938262073	0.1994415024643414	1.863595703756527	0.05361752745769013	0.05202700094532645	0.0005568848733360837	0.8068150130645795			1.26166907438552
2.607192388739047	5.858993685464153	4.740674613288223	1.360175708352992	0.5930578169644499	0.9087113847997301	0.6393788902639203	0.6586492473624993	0.3609983064921011	0.2506490983371383	0.2708238410614881	0.323321686048728	0.3988403377806607	0.4924528088770105	0.9192219948474498	0.1990029958910653	1.885997855705502	0.05361478527132504	0.0520245569732904	0.0005568838685537589	0.8068684482183717			1.261669092959536
2.615382174786617	5.935326825720885	4.721387297630857	1.411518432843453	0.565477810109638	0.9259943649111043	0.626788790708987	0.652668022923347	0.3568771214505709	0.2482356636869223	0.2703211999521115	0.3233177997482392	0.3986867982297518	0.4925571898383954	0.9193558152773412	0.1993448568684674	1.891133844640236	0.0536146662434479	0.05202555807226997	0.000556881076882199	0.8068592761000686			1.261669125805406
2.623571960834187	6.007067259572725	4.828683734044986	1.42726444994308	0.5809380610846767	0.8980908616819419	0.6304439823277042	0.6503245792842884	0.3586096243220969	0.2469218706277497	0.2734482968591578	0.324924306530437	0.3988525297585472	0.4934056049723415	0.9200521973778503	0.1997566065497985	1.864528944223001	0.05361564664915756	0.05203210447459556	0.0005568799750278059	0.8068136024110704			1.261669179227913
2.631761746881758	6.049090884580228	4.980404010772016	1.401714514082167	0.6095040008415095	0.8919832363847523	0.6391391183998445	0.6517287810218786	0.360190404274951	0.2470602813382179	0.2744640868607382	0.3248538524298017	0.398891391511922	0.4933153263786022	0.9205637431874006	0.1997865457407648	1.855247114178399	0.05361821487019224	0.05204175498122366	0.0005568812888998375	0.8068115655791104			1.261669231013608
2.639951532929328	6.189925165394271	5.129793158700691	1.472752964499938	0.6245229117949863	0.9325393149859641	0.6533153079683818	0.6580150321752578	0.3632416947097	0.2464413148159743	0.2757601687164166	0.325112723000825	0.3986163161006175	0.494094860581424	0.9209823227792185	0.2001083956708717	1.864906906831287	0.05362157161380914	0.05204404214347555	0.0005568813830781161	0.8068336291888841			1.261669272372741
2.648141318976898	6.063243091808156	4.855342851592532	1.445404904900425	0.5889169209730553	0.9426908791940956	0.6494660556082481	0.660464742945145	0.3596215673045844	0.2472838782236828	0.2739097836434738	0.3249501726851576	0.3990915347992758	0.4942203351915898	0.9213065333888123	0.1999431587493573	1.87743258382956	0.0536224419539462	0.05204218222722546	0.0005568781157670632	0.8067716507351561			1.261669326958979
2.656331105024468	6.018015134756427	4.84483512486938	1.442753991825314	0.5952400519680819	0.9549543750869558	0.6532215180071832	0.6610581429248488	0.357905177887287	0.2480431853729287	0.2714475656223441	0.3245617367021036	0.3999030366462631	0.4938142705196801	0.9221883979367176	0.1998168018105123	1.870855965061962	0.05362288264992649	0.0520440161044615	0.0005568766374721152	0.8067063491467451			1.261669381930358
2.664520891072039	6.097438008617551	5.029648606584634	1.527703277950883	0.6308047313433148	0.948119303940706	0.6490735695643041	0.6538377222970366	0.3581322165993858	0.2471490422933239	0.2705398854867651	0.3234590475576081	0.398768853975311	0.4924177856394669	0.9204531753065713	0.1992890553797394	1.849890252796124	0.05362347482462902	0.05204517654207411	0.0005568793023591395	0.8067243626615154			1.261669443112725
2.672710677119609	5.999315565827107	4.853371659501781	1.48593772784809	0.5946902183329194	0.9190746888013608	0.6327503548949345	0.6527400402344465	0.3567648637698709	0.2508870608010447	0.2698901704151948	0.3224149477601646	0.3976795753883029	0.4909252234409897	0.9183004548987631	0.1988347877709963	1.850274562729974	0.05362201877071496	0.05204431029498793	0.0005568827878628263	0.8068007533807414			1.261669441009258
2.68090046316718	5.861144596004825	4.798827935688946	1.397859984053256	0.5771134372244403	0.8950616968411717	0.6294201258587107	0.6573971753709174	0.3582887924401943	0.2500020649261786	0.2704677734849097	0.3219591783250298	0.3974582803748803	0.4902009581946055	0.9174613766967707	0.1985225317559724	1.870327347657293	0.05362199715599384	0.05204222434658899	0.000556881877923258	0.806809390724459			1.261669459239881
2.689090249214749	5.979389708026719	4.955541470320221	1.371159651064706	0.5937519330393923	0.8868190289441634	0.6270802311374537	0.6505477799511338	0.3563613229993648	0.2466241044860548	0.270124270848718	0.322550765473496	0.3977924647019805	0.4912566258925145	0.9191518109165773	0.1989063428012197	1.871180671897791	0.05362382800133714	0.05203644052358065	0.0005568794974633494	0.8067773234420964			1.261669450716113
2.69728003526232	6.187632979250496	5.058289203694636	1.440479407441007	0.6159104375290697	0.9426396385871444	0.6369193344978367	0.6601972100244939	0.3590988977376907	0.2492129656554474	0.2720660577229179	0.3240400658182742	0.3991834039103783	0.4941663185233299	0.9226976708845256	0.1998461401325053	1.862260473627765	0.05362700598273602	0.05203461995370157	0.0005568813742073406	0.8067099201726478			1.261669433657475
2.70546982130989	6.065696012349407	4.958492871249494	1.485323796835098	0.6038620071454873	0.9713425029492044	0.6488635158515711	0.67033910648956	0.3612177386634034	0.2479878158016068	0.2719850356753254	0.3240777547945601	0.3992657256949536	0.4947643480392117	0.9218271105659298	0.1996852750408577	1.861022945320671	0.05363234487758781	0.05204290317546644	0.0005568852364043679	0.8067437880283962			1.261669367983922
2.713659607357461	6.165197624232321	4.907387521536337	1.480088070552395	0.581796026667542	0.9381409657947635	0.6395089241417883	0.6603831505756417	0.358096185138627	0.2489151623409586	0.2700005706642131	0.3230439786788897	0.3995252329684185	0.4938179454905414	0.9215406022461997	0.1995355204469391	1.866017251280295	0.05363204157454078	0.0520490409409886	0.0005568868267539506	0.8067026369146283			1.261669256422477
2.721849393405031	6.237176849218865	4.951164277248155	1.510116502587749	0.599809461558502	0.9435127090098735	0.6440521946695238	0.6588395709555659	0.3605581279374154	0.2500529191106587	0.2704224794679379	0.3234465643664725	0.4003710644212618	0.4939284470694276	0.9222627991525184	0.1998679574763	1.887831098703476	0.05362785760488902	0.05204981551953206	0.0005568855134310034	0.8066949533871057			1.261669164455208
2.730039179452601	5.931817975291031	4.847948900522414	1.463401994023435	0.5951941884703151	0.9293526931086431	0.6510864752156779	0.6579234578097372	0.3649318770022025	0.2477436432664288	0.2725051436758391	0.3252628779767524	0.3997776237287983	0.4935075625872452	0.9206216521550364	0.1996661809480719	1.896413590802336	0.05362715426320155	0.05205467358761045	0.0005568852672097585	0.8067854515134061			1.261669080629844
2.738228965500171	5.766843101891062	4.747584771491563	1.39500240099203	0.5704509906915096	0.8974653948735819	0.6401362474400916	0.6495645807221248	0.3574832609449867	0.2439396789715456	0.2708601839368721	0.3241063391382449	0.3990694403645331	0.4918480728255765	0.9195318657114052	0.1990801832477083	1.887331852540146	0.05362842435871062	0.05205502548956264	0.000556888207577624	0.8067636966425975			1.261668984428982
2.746418751547742	5.807555177809123	4.830605985508052	1.413940522381426	0.5884025991908443	0.9082438963222019	0.6416460512844627	0.6501292971033246	0.3553484056999681	0.2433946816781833	0.2701172470789385	0.3234610383067931	0.3986145729597155	0.4917662192594516	0.91948036093967	0.1991561065157063	1.876351791740733	0.05362995682332857	0.0520524423403663	0.0005568915678611693	0.8067575007415947			1.261668857213285
2.754608537595312	6.152759181689802	5.075703736856668	1.532033187757572	0.6146190290594822	0.9564781219577718	0.6553113417431295	0.6606704391919005	0.360869251821789	0.2480921258008745	0.2732945356775186	0.3242237206375761	0.3997237199233831	0.4937341035273946	0.9217815117611928	0.1997735445197714	1.874622511920381	0.05362989370966344	0.05205344980517442	0.0005568921370907232	0.8066956641992024			1.261668709552023
2.762798323642882	6.158802575143451	5.057814256275025	1.538082389037229	0.6195914125979047	0.9730625895029994	0.658880801424451	0.6633326694929942	0.3651935651660033	0.2506622626226844	0.2750034129943209	0.3244893653278807	0.4002835362585892	0.4939435344268347	0.9230120364603127	0.2000064866842237	1.879464336652183	0.05363424081196459	0.0520515426244504	0.0005568913589945982	0.8067002405906437			1.261668584995707
2.770988109690452	6.0647549754636	5.019947366968142	1.493629484478163	0.6191156822587833	0.9357153900695481	0.6459200190635745	0.659514480107383	0.3652962723514059	0.2479423514165026	0.2739665988369052	0.3246309289498696	0.3994262146339012	0.4931279115838856	0.9216900519847806	0.1996926462308796	1.885022574957166	0.05363724522664919	0.05204634106081001	0.0005568931812362269	0.8067289096559628			1.261668460889425
2.779177895738023	6.143400814944907	4.891118035747511	1.475684504550002	0.5911199784265136	0.9336118444747121	0.6384883847985916	0.6575662860203981	0.3571870995382345	0.2459889633283666	0.2688451281948858	0.3227503586467498	0.3982301807478946	0.4926976039315104	0.9199771447643686	0.1994922843770575	1.877864166045113	0.05363003312633787	0.05204162012933027	0.0005568968695742382	0.8067244790246781			1.261668335690568
2.787367681785593	6.086105199421361	4.797889313849065	1.416710514741371	0.5677320389972444	0.9107439372362649	0.6366487228325184	0.6551425454699785	0.3523232079801712	0.2453909889113981	0.2679022101078621	0.3220687292597256	0.3979895174622062	0.4924812091514632	0.9193797611922144	0.199322083537079	1.874255943226705	0.05362237994699817	0.05204043977438853	0.0005568985445056123	0.8067138366070552			1.261668176139696
2.795557467833163	5.930542860068186	4.844405066476123	1.386304752276464	0.5838550178839513	0.9011202300830848	0.6398341805690996	0.6551767692410766	0.3537957868989726	0.2449977835248039	0.2686341722716553	0.3226575056277045	0.3978784431459044	0.4921913326050698	0.9190597844312066	0.199047874447786	1.88974851883504	0.05362064385865793	0.05204181473321105	0.0005568973703965832	0.8067759771298123			1.261668027782298
2.803747253880733	5.871851736086987	4.813716729265603	1.359172262634183	0.5765186674788135	0.8810448152180148	0.6321892152104627	0.6512354323175062	0.3536624706641442	0.2445933213625629	0.2688133508243029	0.3223807480001182	0.3978549694972823	0.4916214556675511	0.918847492360796	0.1991770947163045	1.891386496117939	0.05362149144339294	0.05204230148705662	0.0005568973812196516	0.8067897307425816			1.261667900545604
2.811937039928304	5.856185918713363	4.842876499791599	1.391697852932383	0.5764751071001114	0.8885680704126446	0.6319623734072307	0.6504587985996516	0.3551474523776915	0.2454969046961457	0.2710620171928111	0.3229718521832263	0.3982998772014751	0.4921091370532824	0.9194797086620663	0.1994123245973328	1.878816929953516	0.05362353234561482	0.05204330283017981	0.0005569016586269406	0.8066938631260456			1.261667752740732
2.820126825975874	6.120711507957402	5.047462110413823	1.551980376469539	0.6488750485415478	0.9565775261990296	0.657106610555774	0.6613026438723961	0.3595086904446196	0.249795948254052	0.2724978429759055	0.3240512533808511	0.3993385981605765	0.4933433686515394	0.9212019382473882	0.1997404919619427	1.86927379303452	0.05362962242691848	0.05204411365054552	0.0005569053874438035	0.8066520315856681			1.261667582673206
2.828316612023444	6.306112680155825	5.10545310087865	1.626205198650488	0.6490606642748936	1.002117012752398	0.6631181306481917	0.6749029098099021	0.3670861459253595	0.2544029773839003	0.275063847230211	0.3257380433477088	0.4011308201232539	0.4950316266865907	0.9231579709462988	0.2004242189267618	1.876894714809489	0.05363414595499127	0.05204197178713883	0.0005569048934522347	0.8066443499220974			1.261667427736994
2.836506398071015	6.204361495174659	5.117770712207272	1.623202311763181	0.622778332443422	1.001765426694081	0.6543126935427183	0.6730322771363263	0.367154657306674	0.2520188451681299	0.2763177717942185	0.3267420168124684	0.4010679863873504	0.4957849003641396	0.9234697818291097	0.2004704668880509	1.883013365307237	0.05363748564143965	0.05204153637889047	0.000556902810024293	0.8067226067839353			1.261667325707171
2.844696184118585	6.065191944921457	4.901314509170881	1.523014041147152	0.5949097801636174	0.9455295844590709	0.6378480691964922	0.6593196612362436	0.3587033968367957	0.2490220428159559	0.2719803176062588	0.324275093428525	0.3992968837483017	0.4938321688668871	0.9213647449530378	0.1998496645977132	1.86852293619866	0.05364125088199437	0.05204649738230691	0.0005569039463902333	0.8067233819642539			1.261667216144943
2.852885970166155	6.049485158052078	4.841875815592851	1.516612888904435	0.5879493811734573	0.953486128019808	0.6363119008936654	0.6589138149724887	0.3585433652944447	0.2493273160924881	0.2725678633988352	0.3232921590721714	0.3990932732972635	0.4930642951690151	0.9201042426649395	0.1996706545016662	1.863342693670578	0.05363953249943438	0.05205328867012336	0.0005569078207649677	0.8066289188497099			1.261667076809924
2.861075756213725	6.044266483378775	4.941069489057531	1.53987479138696	0.6250284276024278	0.9819301711805855	0.6512160440128352	0.661364861965021	0.3625158085078899	0.2514236125696316	0.2759542939266576	0.3253365910020467	0.4003847527195424	0.4939353384562827	0.9212532660290045	0.1997933853934279	1.868502961064276	0.05363821636232491	0.05205497185926016	0.0005569097158362679	0.8066600669042203			1.261666932712461
2.869265542261296	5.945136910003962	4.914729688492904	1.448445432618262	0.6380229577648057	0.9654305416882792	0.656042297207713	0.6600489080409671	0.3596895100224403	0.2476241790012484	0.2744905331596283	0.3258174651944907	0.3999622651716861	0.4937604701528811	0.9219191103236628	0.1996536149833741	1.875756490117562	0.053638416415597	0.05205087506236827	0.0005569084483032468	0.8066685933760127			1.261666812841925
2.877455328308866	6.147181508557082	5.012560338366668	1.483885064019046	0.6312168858098113	0.9703394677854525	0.652111135791683	0.6613221464629586	0.3580152033754357	0.2460193841927966	0.2733075144172913	0.3249145647124116	0.3996412923922538	0.4940974986498841	0.9226859283860261	0.2001796342984428	1.872184098184382	0.05363479366360376	0.05204602695295445	0.0005569079652248979	0.8065914862065022			1.261666722831902
2.885645114356436	6.290926449276889	5.059819439266759	1.511780423818574	0.617636532482125	0.9468478418192273	0.6431157019166954	0.65835156241046	0.356996323971261	0.2469127067753808	0.2726944843469513	0.3246851605611106	0.3993242140184253	0.4937268871950664	0.9213540038647469	0.2000285425666026	1.861637738816276	0.05363748802916499	0.05204441959615452	0.0005569105746664129	0.8066105396038252			1.2616666402441
2.893834900404006	6.039659931588752	4.920701365341428	1.400982810694176	0.6125021389118132	0.8897023054255884	0.6324656394462165	0.6486974723770641	0.3554388631686795	0.2450385511481603	0.2708317357089436	0.3235040873789136	0.3982215447594042	0.4917788789553312	0.9194272679990525	0.1992052004249842	1.86165378612875	0.05364414413997446	0.05204246262210768	0.0005569129062209295	0.8066781741144822			1.261666550184375
2.902024686451577	6.040258833250893	4.971466142388939	1.402808723402307	0.642970156920181	0.8986939331556544	0.6443622246330498	0.648675370839028	0.360567456620735	0.2464126476292338	0.2743022643628782	0.3250129804666883	0.3992806114530587	0.4924795784482716	0.9205657238860719	0.1993864659299925	1.874132611792544	0.05364399707940377	0.05203931941557779	0.0005569111453431804	0.8066574332071028			1.261666472441464
2.910214472499147	5.988088321234215	5.010486593715872	1.428839693656654	0.6466495056046392	0.9135721354752652	0.6587277781347916	0.6542208145230283	0.3647815015803448	0.2487259075147193	0.2759145422874714	0.3261517992207428	0.3999012707778795	0.4933936938400602	0.9207398554002963	0.1994992959997605	1.875573774073323	0.05363514014089864	0.05203705421121668	0.0005569088975955759	0.8066716475970714			1.261666390032053
2.918404258546717	5.888376641893498	4.82097193331785	1.41280268638842	0.6000857694063647	0.9179704073108815	0.6324699321927287	0.6533824884106847	0.3542080909635626	0.2467485984325385	0.2704926385810666	0.3234481126850485	0.3984962159807341	0.491898033399605	0.9186852180916943	0.1989954727523889	1.865387455760565	0.05362691327199621	0.05203903085844902	0.0005569113905787138	0.8067242959600088			1.261666326060939
2.926594044594288	6.017612941882712	4.944787837965295	1.43844720885048	0.6105157972111241	0.9584275766063034	0.6377224457965609	0.6553614690434501	0.3539219813189104	0.2473190179053387	0.2707378480564009	0.3234423905372459	0.3990416033719629	0.4923627421976742	0.9202191017291289	0.1994915911962847	1.863974386328147	0.05362876633663097	0.05204536298370833	0.0005569148584503474	0.8065915506109013			1.261666269410218
2.934783830641858	6.306764947651006	5.259119734629982	1.503353912248997	0.6461601835052967	0.9669984793483947	0.656078573947886	0.6633096158636199	0.3644038481377416	0.2516686354598254	0.2785170994800467	0.3266911256374492	0.4006744267611761	0.4943807342742217	0.9240970768194584	0.2005480840822626	1.874422741629509	0.05363259323970462	0.05205074943670857	0.0005569148117263077	0.8065596610520326			1.261666196721869
2.942973616689428	6.280303451294848	5.137453689455697	1.532040704586108	0.6469016013614077	0.97312777265276	0.6628304076233419	0.6682910810858215	0.3652508777790156	0.2519112770320431	0.2775800043160026	0.3282550465721465	0.4013508260084721	0.495584585048011	0.9239893159837211	0.2002370326174505	1.870643962060619	0.0536358095281524	0.05205564072947304	0.0005569125935306356	0.8066379328381046			1.261666147693063
2.951163402736999	6.100484489895442	4.975071594895339	1.429795322440523	0.6280083069731079	0.9174464658784536	0.6547295453919328	0.658322393521618	0.3599708585894309	0.2475944838153829	0.2714622446776705	0.3246528631811256	0.3998718895411271	0.4934640101966989	0.9227241686988001	0.1996917872207311	1.861280653831299	0.05363871940403194	0.05206501696290385	0.0005569128271690437	0.8066362545242588			1.261666106864886
2.959353188784569	6.008782857708653	4.861860586222813	1.422297272114288	0.5908998957595687	0.9086013753112163	0.6397339680190712	0.6574625290880134	0.3580146463263443	0.2490277061985127	0.2710454188815123	0.3236338580401003	0.3993275148603064	0.4927539675521638	0.9212187207368815	0.1995421133363464	1.865334255534569	0.0536395708932958	0.05206679794226828	0.0005569155120045294	0.8066305941525977			1.261666065532539
2.967542974832139	6.09366404450396	4.912644314284394	1.504691341212359	0.5886943336880581	0.9422104129304589	0.6377073620355089	0.6607581882424396	0.3553554661202545	0.2511839331272866	0.2707969467369744	0.3229520471520282	0.3993843971714199	0.4924723503288785	0.9202961558664335	0.1994971184708981	1.873014981843358	0.05364023483935981	0.05205585239027782	0.0005569172253601122	0.8066620896922481			1.261665983454408
2.975732760879709	6.145073546756106	5.012134511414292	1.537404233708767	0.6116113112519679	0.9573795906256406	0.6445691481924891	0.660280576493374	0.3556990437760383	0.2488282610098624	0.2722356714926082	0.3237259374208105	0.3991915503646656	0.4925218214636594	0.9207622472275744	0.1995640573870621	1.876107018490271	0.05363865865632937	0.05204545105941504	0.0005569164662710303	0.806677320692838			1.261665904644639
2.98392254692728	6.029100077145285	4.932629045242765	1.472082639495135	0.5954766358085575	0.9286297912340625	0.629203279206645	0.6531005312094568	0.3538496003600296	0.2475259353380106	0.2704543370033524	0.3229209475339634	0.3983859454544958	0.491691760886112	0.9199211500530853	0.1993509929829536	1.869167372618311	0.05363681327649628	0.05203888425147307	0.0005569154581798009	0.8066849483237651			1.261665856656494
2.99211233297485	6.060331476823916	4.789346521468672	1.464549483188528	0.5826821342104606	0.9145107785389405	0.6212419021869753	0.6530140222030282	0.3552789918978791	0.2492789296033417	0.2691410236198329	0.3223081096129605	0.3981655217282686	0.491497093412043	0.9194856394008332	0.1993607510779269	1.862228600313917	0.05363949424707978	0.05203699470337291	0.0005569170308568735	0.8066382128371403			1.261665806574243
3.00030211902242	6.370557732902705	5.138347049191255	1.637901592716044	0.634120388076128	0.9781967746247797	0.6435624675257213	0.6692000765395602	0.3620903196076433	0.2554575797451539	0.2741475171129107	0.3254381465713742	0.4005352740026447	0.4949087408628115	0.9220331753418309	0.2003650855104397	1.863351154401348	0.05364074865260265	0.05203607278542261	0.0005569198884452044	0.8065671290223274			1.261665734697683
3.00849190506999	6.481877418035611	5.224820384115378	1.669447780122806	0.6302480101916721	0.9987163435212079	0.6541134035962277	0.6615374391626256	0.3592972779693394	0.2496399081663133	0.2729555715060248	0.3251162069722826	0.4001058574318669	0.4953994557492665	0.9223211186481204	0.2003354110953965	1.876854365644024	0.05364000431075545	0.05203595940313274	0.000556919651285956	0.8066787309636018			1.261665671213474
3.016681691117561	6.201630221303207	4.828713601687848	1.49338813451922	0.5807720756730128	0.9322412653354757	0.6412032050986677	0.6521554658999144	0.3539649358978544	0.2449460783986624	0.2686652486333241	0.3231426085795832	0.3979218139759783	0.4929377966076214	0.9198511390136765	0.1994610578382225	1.885820053966231	0.0536406511938194	0.05203820648658274	0.0005569165507420789	0.8067784196216778			1.261665636178761
3.024871477165131	6.264127113470253	4.996261293711245	1.50459206725237	0.6133320835371192	0.9635172892214807	0.6598171789048989	0.663943478060809	0.3622005226655721	0.2513668386705717	0.273016960436655	0.3255021275994268	0.3996102976018977	0.4946523771853737	0.9222478603791736	0.2003866553443422	1.866582651557026	0.05363790317285277	0.0520408471030612	0.0005569170082611547	0.8067508372694044			1.261665588342886
3.033061263212701	6.32849857845007	5.247811558672995	1.543506243711363	0.6565214741562729	0.9925704196876847	0.6746136962933511	0.6669816426693305	0.365989034059523	0.2538217355012344	0.2749517401470794	0.3261154215322953	0.4004065720736829	0.4955636726010699	0.9239835397094204	0.2009612702170444	1.860467664769762	0.05363373218508975	0.05204190411704851	0.0005569214190806269	0.806675564721934			1.261665521843169
3.041251049260271	6.153643880574966	4.945154747317904	1.435654209141091	0.5950895911602702	0.9251995026018411	0.639196041096762	0.6542117658960588	0.3559013898759009	0.244806049386272	0.2700412610149705	0.3233685425507959	0.3984474549252702	0.4930068597155839	0.9214103324714571	0.1999343172124114	1.864700987931496	0.05363222128895637	0.05204172559351721	0.0005569233941726119	0.8066879187095141			1.261665447216302
3.049440835307842	6.124150741982884	4.913144341081971	1.4640847823171	0.6030839213190984	0.9348560347124221	0.6430219220652438	0.6582974405845072	0.3583059759787141	0.2473530302972201	0.2725148407322528	0.324276132902491	0.3989778321597234	0.4940256366151998	0.9217489997615682	0.2000304954808334	1.869272402803615	0.05362820447554927	0.0520369809077287	0.0005569210457076851	0.8067433243235684			1.261665392873725
3.057630621355412	6.228261975598211	5.083326391482171	1.514255449135681	0.6437332195795035	0.9552058686329918	0.6619473643122995	0.6655503284130305	0.3634802451534055	0.2523569248378911	0.272835048457324	0.3246930183362305	0.3999910099349584	0.4949973161881191	0.9229479367222179	0.200500059538746	1.856212977757862	0.05362477273774789	0.05203525788393364	0.0005569189648111724	0.8067086007965775			1.261665365464472
3.065820407402982	6.235575081699118	5.008964278402381	1.564354970468872	0.6179043385565909	0.9742926820631632	0.6530832966544451	0.666368184460718	0.3604570223845934	0.2513673645704965	0.2703325088371409	0.3235546886086552	0.4005604772462482	0.4942782000955874	0.9223163856123283	0.2003146578298894	1.826693352161954	0.05362820478397352	0.05204049724167065	0.0005569217595268861	0.8066636816709549			1.261665320437689
3.074010193450552	6.129557122065448	4.884718047314065	1.519829414025735	0.6074916995930713	0.9633271680755172	0.6513016049903236	0.6657636486783772	0.3606441696909034	0.2506009536969709	0.272329963358605	0.3245241792631404	0.4009066178442031	0.4945656559641056	0.9216408731250826	0.2001122814457328	1.823851735662092	0.05363714840010893	0.0520463640826879	0.0005569252688806167	0.8067612594205993			1.261665245609948
3.082199979498123	6.085649237866126	4.847535019588944	1.473565909043991	0.603899505792225	0.9432796535046081	0.6498679758478715	0.6628941397041798	0.3630647346318783	0.2506891639696052	0.2740340503403307	0.3250138131221129	0.400068149254054	0.4947327716988682	0.9209519445617973	0.2000836600568109	1.836998245271785	0.0536444903703306	0.05205849358245615	0.0005569252419143085	0.8068069493006428			1.261665139525125
3.090389765545693	5.917947127086554	4.713796552674835	1.413103408647497	0.5755056694608102	0.9186157771115938	0.6404672559200751	0.6580043798316239	0.3603118830525634	0.2471919841860813	0.2701168193201107	0.3227811605279896	0.3991874165937157	0.4932780247304928	0.9201180694652095	0.1994738111381933	1.859957713128807	0.05364784577387731	0.05207301978978649	0.0005569230122456013	0.8067352115876381			1.261665086986597
3.098579551593263	5.718235718976131	4.542078410722699	1.322933005117178	0.5471666286425785	0.8800847592379774	0.6320510776501034	0.6536186286468382	0.3541498965979187	0.2424485152400337	0.2664328475868859	0.3214167304545404	0.3979144924596161	0.4915933883906419	0.9179440176486544	0.1990798954032048	1.843991682980736	0.05364716323359886	0.05208099322896271	0.0005569227433595648	0.8067501515823162			1.261665059632427
3.106769337640834	5.87641998110377	4.687216253985382	1.391352730314476	0.5749852687936564	0.9163101735918516	0.6490385690019747	0.6628491052435779	0.3573198323473879	0.2472255579821155	0.2698330538367725	0.3240235483555499	0.3986277629228633	0.4933053250808996	0.9189301328165288	0.1998853455161575	1.838925868299385	0.05364474754831043	0.05208480220115671	0.0005569253395107944	0.8066467837445962			1.261665011567061
3.114959123688404	5.940880644608066	4.83926685196232	1.430736715960464	0.606375924773184	0.9150878594922206	0.6531106372743206	0.6568706952157605	0.3623678134797702	0.2462189880818652	0.2740130047405914	0.3242894992050719	0.3986542707104	0.4925175792235055	0.9195097311600456	0.1994813159219082	1.861471057782442	0.05364023303325192	0.05208482824017075	0.0005569270557995081	0.806621473770273			1.261664943745752
3.123148909735974	5.87754009908136	4.829307695355729	1.447071275319817	0.6061029314151761	0.9177464524858898	0.6436628921665715	0.6547745488059216	0.3586121443208792	0.2444850298463532	0.2713600245134715	0.3232130560419554	0.3984320091339915	0.4916792135028092	0.9186804651741955	0.1991990142859733	1.868266009570137	0.05363519725998561	0.05208076131927256	0.0005569254196318494	0.8066493904876727			1.261664884512492
3.131338695783545	6.202838509275761	4.993208814928239	1.571830586308076	0.6261914503241168	0.9850302246089599	0.6589444831441167	0.6676262708441684	0.3614320393495665	0.2483981386885627	0.2738296254704566	0.3249297748817721	0.3999431567478611	0.494016161894327	0.9214960302235612	0.2002822560148269	1.849281936485474	0.05363086752968744	0.05207443507155454	0.0005569239850868792	0.8066143162646999			1.261664845730543
3.139528481831115	6.348954973925454	5.026247368065104	1.554838398605411	0.6207981823931105	0.9646655516913767	0.6656187015268396	0.6635381431893465	0.3638243931675315	0.2484938730723448	0.2778429042642042	0.3257694616027251	0.4001530244136404	0.4951184131516881	0.9226809507287903	0.2003734810449026	1.832723346139953	0.05362898157266035	0.05207117236104987	0.0005569270949685285	0.8065400668627051			1.261664790997755
3.147718267878685	6.172515272467522	4.96162150221484	1.503918219885068	0.6038580133443704	0.9442167174082581	0.6428913870165444	0.6614106804793417	0.3635449595297801	0.2514527072649609	0.2743071893304733	0.3256362137136439	0.4002102050118301	0.4957776285760655	0.9218731921165926	0.2003255520217606	1.838001341566656	0.05363525056304917	0.05207358621294859	0.0005569313332139235	0.8064726109445631			1.261664715043176
3.155908053926255	6.115968898461941	4.81850216174806	1.442256771386679	0.5821557010848903	0.9218628458662206	0.6420185102946419	0.6621576659267324	0.3619503897876816	0.2506271542450435	0.2715001696700347	0.3246966575332376	0.3998404942694147	0.4949611721562787	0.9209010285392503	0.2001153919346167	1.854091020132089	0.05364121765342925	0.05207810054132134	0.000556930476773495	0.806552059748297			1.261664649274806
3.164097839973826	6.085199621469545	4.799091478223692	1.428717920212703	0.581632820070854	0.9102949411531831	0.6424931708108763	0.6580041929139806	0.3588119404560235	0.2470297543203349	0.2720944661270903	0.3242294369646194	0.399391404669544	0.4942911125880708	0.9217133825382046	0.1999764643250438	1.869290578313206	0.05364490358090392	0.05207833522400401	0.0005569262929656491	0.8064808914070628			1.261664612531537
3.172287626021396	6.079538195494972	4.96048762178572	1.460606107602218	0.6136910237371561	0.9351064421071198	0.644560978294505	0.6601692261152903	0.3578826738604345	0.2487274132303573	0.2734721173187975	0.3250623602129754	0.4001332470928913	0.4952118709599599	0.923150000294452	0.2002590793663572	1.855355442892987	0.05364609352065509	0.05207498133324387	0.0005569254118544838	0.8063467698374995			1.261664603096316
3.180477412068966	6.261220957822141	5.202732602581897	1.540257547944301	0.6664771124714649	0.9579852895304906	0.6625915141503672	0.6684135548831425	0.3628730534921278	0.2487238265669547	0.27523934277586	0.3270510600964084	0.4021173411795108	0.4969144106013595	0.9254334237011808	0.2006452978048493	1.851753254712859	0.05364652137110055	0.0520732189630778	0.0005569282248283251	0.8063410471204788			1.261664583918557
3.188667198116537	6.052716657555418	5.067192020302672	1.483799562613577	0.6596352607160637	0.9393088026605285	0.6596581494384053	0.664161874033918	0.3638742052953525	0.2485371825134717	0.2753464189077749	0.326771475440568	0.4018100589177327	0.4950514346500932	0.9234723294296237	0.1997322584973566	1.863906460726422	0.05364915303532476	0.0520733854873829	0.0005569284571312683	0.8063906169248669			1.26166456027062
3.196856984164107	5.966807971461711	4.913472900535246	1.475775488758652	0.6135207062566219	0.9420476839172615	0.6441398467998931	0.6653187813448135	0.3612483622286493	0.2492416702582054	0.2756137779027328	0.3261807428519466	0.4007741335934407	0.4942950529669367	0.9219424141876931	0.1992392489856165	1.877957333652877	0.05364903578031636	0.05208013669639746	0.0005569250991324013	0.806426569009205			1.261664559853813
3.205046770211677	5.98803280036059	4.810864729916385	1.438849444522285	0.5891271424246505	0.9075607211497796	0.6275395819430448	0.6550277155284312	0.3561963618903036	0.2482254223304658	0.2745958064743302	0.3250062805498222	0.399510073113809	0.4936870178938166	0.9201222813168667	0.1993021429406577	1.857476257806717	0.05364965903478014	0.05208927008489903	0.0005569225345995985	0.8064496386947196			1.261664628550615
3.213236556259247	6.073417591658192	4.945090681029607	1.435459723215832	0.5944874449055277	0.9065722394281103	0.6300061871911961	0.6525204997951866	0.3558302866983936	0.247235968220315	0.2715249886612501	0.3234128538314679	0.3988716883380996	0.4927386597416929	0.9197201352694631	0.1994774546888788	1.848557850957766	0.05364927840714046	0.05210094882850031	0.0005569237077121883	0.8064140962001058			1.261664703785795
3.221426342306818	6.115320150935561	5.155115281844597	1.481163527685781	0.6169098541412149	0.9210307203876176	0.6434873841621206	0.6591252252415349	0.3587890457918678	0.2463423503790619	0.2710161613223524	0.3236500911239222	0.3991787383776486	0.4923501754219822	0.9210307167813654	0.1996127639892032	1.870051341480662	0.0536464453161556	0.05210954460584636	0.0005569259758563901	0.8063430399215998			1.261664747929875
3.229616128354388	6.035495101133084	4.934362225701054	1.442142094163755	0.6162448075064395	0.9175860805160493	0.6518945278832838	0.6600687842191413	0.361835386293594	0.2473054518246275	0.2727703369915041	0.3251313112518824	0.3992136519233891	0.4929127259714705	0.9203628784021327	0.1993558320405558	1.888269846071013	0.053646330089617	0.05210657837057339	0.0005569249730967401	0.8063647579946475			1.261664788735663
3.237805914401958	6.038602407735761	4.895054925414373	1.451385360695039	0.6054410699550458	0.9271313333204784	0.6529543310064181	0.6591606334019113	0.3624911227477645	0.2497343404755207	0.2726796868990812	0.3247574106628015	0.3993068532346977	0.493676412805362	0.9206645571939071	0.1994793893704149	1.879503052965616	0.05364516645193854	0.05210244941298254	0.0005569215891256539	0.8062351410753766			1.261664855299586
3.245995700449528	6.184762805088903	4.874369050996923	1.434097195030945	0.5937744252091796	0.9020345601211918	0.6402105877002483	0.6548632576508995	0.3594888404821384	0.2471868351836304	0.2703347737709114	0.3238432802315036	0.3994076857604217	0.4937117037794757	0.9223124423836295	0.1997291642082848	1.872008445479552	0.0536440350773965	0.05210209799931761	0.0005569205334127043	0.8061580196011692			1.261664935504363
3.254185486497099	6.265106188820975	5.060170034207035	1.501816001988756	0.6320996946286533	0.9357080560209305	0.6552224783149474	0.6597677680677756	0.363898442260138	0.2485122930304617	0.2724234917136952	0.3254626268111085	0.4001999804682567	0.4945727053429422	0.9235247881053901	0.1999955174482876	1.882125914817356	0.05364494116586723	0.05209755403909478	0.0005569224861788238	0.8062410912039146			1.261664999450673
3.262375272544669	5.911826711164904	4.850090459937076	1.42737573389385	0.6081463343088908	0.9330987784513165	0.6484462700920824	0.6596845140000094	0.3604343764001969	0.2473117810191401	0.2705797157197521	0.3239829414724337	0.3995723013398878	0.493648732827756	0.9215414225048175	0.199512235721902	1.894545238792461	0.05364813355755374	0.05209365184608367	0.0005569227398740246	0.8062481749032008			1.261665046185608
3.270565058592239	5.713494962942814	4.50969087669872	1.304913607584223	0.545415891422131	0.8552055946829944	0.6193530539728765	0.6476870889814219	0.3503076513414118	0.2422462466383828	0.2657929346391106	0.3212846626987083	0.3979839561490573	0.4911944897253874	0.9185459400593819	0.1985017721332267	1.896992602508216	0.05365281990392307	0.05209027216045311	0.0005569191097318736	0.8062611613635526			1.261665111087535
3.278754844639809	5.903621164418983	4.703752784784072	1.369900462584225	0.5700803873131923	0.8848531236550113	0.6296344282952302	0.6511600334927042	0.3550163274907082	0.2451114665476877	0.2694666324766393	0.3231223777754058	0.3987849307021796	0.4922099845985486	0.9199351053230896	0.1989178646551304	1.891782759424438	0.0536555360733107	0.05208771709083247	0.0005569161881648698	0.8061630012224202			1.261665190686216
3.28694463068738	6.319781897294525	5.166291784246034	1.513406943432586	0.6500515282873049	0.9709421295121796	0.6623080951286489	0.6672721945015957	0.3642559904599973	0.2542931826445438	0.2768008275076504	0.3274579065054036	0.4017124305258618	0.4960323313323275	0.9245604136243819	0.2003065666101583	1.883147861909994	0.05365747443525189	0.05208472889766873	0.0005569186908348319	0.8060714924137343			1.261665258981535
3.29513441673495	6.191802438987664	5.096052738986533	1.527016074233089	0.6438760151269755	0.9587145220162363	0.6613845403097252	0.6664562945544498	0.3636731672732145	0.2564826745016952	0.2767037787503889	0.327786457844481	0.4011526757224087	0.4954915902385376	0.9237854240655737	0.2002992731112323	1.880978789507046	0.05366087224361021	0.0520818954737275	0.0005569217610901663	0.8061058354242583			1.261665310382585
3.30332420278252	6.034933966075834	4.939942244261007	1.499166158203177	0.6266273665444001	0.9430662361237816	0.6583970003742217	0.6636137451134807	0.3626987524857741	0.2549307553297019	0.2750104810827045	0.3269583277826794	0.4007430501722527	0.4945872746352566	0.9228441439669892	0.1999049625690257	1.887666531755942	0.05366072271774055	0.0520809043334125	0.0005569195990034107	0.8061135744627435			1.261665347345757
3.31151398883009	6.050560266052064	4.933406992643861	1.452532037369037	0.6167374824354982	0.9186245052120197	0.6503379494032713	0.6642171770140579	0.3629677501106694	0.2522207967635186	0.2748838255120072	0.3260827686361704	0.4010626023432606	0.4942871231886342	0.9223834649606782	0.1993424512073231	1.905770566184003	0.05365656033536255	0.05207506892066333	0.0005569158461964974	0.8061926092858653			1.261665417181861
3.319703774877661	5.962437171476437	4.76022707042262	1.406662391806037	0.5901432212494325	0.9186511822599459	0.6429361481690687	0.6646457181715286	0.3616212408391408	0.2501716583730034	0.2737240001402869	0.3255518913891411	0.4001750549806599	0.49413404677088	0.9206654494674813	0.199269650700224	1.886577892014347	0.05365279192238658	0.05207073335996549	0.0005569157567024857	0.8062645140819401			1.261665489216407
3.327893560925231	5.899195771384972	4.715810328499829	1.414312212518501	0.5958942061318618	0.9379910317124045	0.6496883946092735	0.6654021748406165	0.3639412435279832	0.2513475751001601	0.2749889530028948	0.3265033793908901	0.4003826957700352	0.4947056266398663	0.9207985432906166	0.1996170736131453	1.870243343461314	0.0536454039020651	0.05207108093665077	0.0005569180263960752	0.8062484720244998			1.261665537966144
3.336083346972802	5.945236730128117	4.869841755269975	1.457828696168919	0.6286987505242332	0.9561185065766193	0.6606275535154169	0.6678011074723227	0.3708736529758717	0.2550999921579205	0.2779142155713408	0.3272489695352017	0.4010935454275379	0.4959282605286555	0.9224810547297786	0.2000475166669501	1.860988522796649	0.05364228771720538	0.05207416235063162	0.0005569177293721271	0.8062327956083321			1.261665567542158
3.344273133020372	5.80943342444462	4.713494414438721	1.369563597737328	0.5865299000908856	0.9052697758160493	0.6407754639629626	0.6555072872028443	0.3613158653870608	0.2473669322310709	0.2733395064166979	0.3247901766741378	0.3988943981239292	0.4931699119529252	0.9192277404295498	0.1990399318534696	1.867061816225935	0.05364054573341354	0.05208095723128409	0.0005569143312627102	0.8062878277125429			1.261665616336774
3.352462919067942	5.780635009315012	4.623688589094673	1.335468327349934	0.5684596250262568	0.8689236940727525	0.6266702897018106	0.6438967405139593	0.353434196917074	0.242186394008973	0.2692574350181471	0.3223097791382883	0.3972427860740054	0.4905047127908458	0.9168375044894332	0.1985091772111405	1.860782825286085	0.05363877532218881	0.05208914135469057	0.0005569120691306615	0.8062766224868774			1.261665697934004
3.360652705115512	5.983416229115816	4.86937098364579	1.437606972145404	0.6133526123754414	0.9170832881158628	0.6372830059944701	0.6493963157571249	0.3560197839345012	0.2474119624192793	0.2700222386830388	0.3237305213674892	0.3988879316868776	0.4923082066105334	0.9196032062412546	0.1993923610148428	1.84610098551767	0.05364222781152104	0.05209205420380469	0.0005569133280176091	0.8061623528332446			1.261665779424737
3.368842491163083	6.159196573320182	4.970906989191748	1.541480490613807	0.6285306176839579	0.9728039186375267	0.6553904947756063	0.6643500412388131	0.3619358979819772	0.2526760022049487	0.2729130027995294	0.3260561228164857	0.4010160324657546	0.4958113479041663	0.9222818944606428	0.200090255397897	1.856323347088361	0.05364544603593888	0.05209272380644845	0.0005569149932540326	0.8061886623313262			1.261665838243776
3.377032277210653	6.213559169520347	4.912302673376754	1.499459902576353	0.6000005335936016	0.9483487221116964	0.6466825181566228	0.6633352985599558	0.3631084976316039	0.2493291994871207	0.2732747103359352	0.3256648764914341	0.4002353657891453	0.495293478590512	0.9225384427416629	0.1997198445805185	1.884886378608762	0.05364260705455095	0.05209251924390311	0.0005569131462503557	0.8062079175864444			1.261665897503716
3.385222063258223	6.048085495718603	4.874530288604393	1.394933995122631	0.6040131878865543	0.9033853941830625	0.6356974069711401	0.6494423305398681	0.3593652436582764	0.2449275007666625	0.2725116387458911	0.3241530580783739	0.3988721297868353	0.4932708474302868	0.9209677557172886	0.1993077262311529	1.869760223019836	0.05363520868046948	0.0520913588062905	0.0005569096824900529	0.8062440335234184			1.261665975956951
3.393411849305793	5.936303424548255	4.892588759808648	1.392377612027286	0.6090798390234321	0.8988457412658885	0.6343671075084086	0.647790440824796	0.3555235886483037	0.2459551067603447	0.2719302559820641	0.3240287028946959	0.3988463210845437	0.4924732930169831	0.9199245929787203	0.1991928040776036	1.849010720903365	0.05363368510219266	0.05209222505337668	0.0005569101629876193	0.8062844250387526			1.261666048045274
3.401601635353364	6.07186511772349	4.989169534041269	1.468197732689188	0.6060413732766151	0.9357085458632514	0.6417285459038437	0.6570912943699669	0.35829809808242	0.2507930100648508	0.2739664068215631	0.3263089364583149	0.4003535944226821	0.4942826709794433	0.9213231411820473	0.1997358430921423	1.854590090883873	0.05363606580028085	0.05209415011086819	0.0005569138872657528	0.806247143850341			1.261666090348564
3.409791421400934	6.058387464707096	4.977049526565866	1.459556256528515	0.6194262504011886	0.9438797117000901	0.6518225434231157	0.6571449716423234	0.3587623415960727	0.2498046756004064	0.2733976561711055	0.3257578138047644	0.4007403794192291	0.4947431172885067	0.9229258135922502	0.1994444102256497	1.874691463363832	0.05364252258572375	0.05210070239073507	0.0005569135690887158	0.8062846850546175			1.261666126824061
3.417981207448504	5.854817840406035	4.783317889221545	1.388891469376254	0.5997640638694453	0.9084068274269729	0.6446420893750642	0.6529007424666389	0.3569315136765072	0.2467933279528987	0.2723593765540314	0.32450752655237	0.3995659673838583	0.4930116224875545	0.9212747083754771	0.1988169782638138	1.891264757672153	0.0536488128544577	0.05211110012876182	0.0005569083327462911	0.8063740657159416			1.261666189976479
3.426170993496074	5.995103867076335	4.820664163413436	1.387312615723842	0.6000632723525784	0.9110619524018178	0.646540263595977	0.6611050995203093	0.3632973184016798	0.248469994479503	0.2756964440955764	0.3258355835992686	0.3994593623411992	0.494290773097357	0.921199260579822	0.1994183625869377	1.891647821462038	0.05365355787718673	0.05211204196404125	0.0005569064273176886	0.8063228841633496			1.261666262823674
3.434360779543645	6.173748095157025	5.014312358506627	1.490770593399633	0.6391437354242128	0.9827616371369322	0.6764505945229251	0.6755429826450172	0.3765696942701139	0.2541861219822151	0.2814053821019334	0.328263219255507	0.4015908451926603	0.4967777641899062	0.9245219925546414	0.2004994538291465	1.88345858880173	0.05365389099048659	0.05211237958206197	0.0005569084601868628	0.8062652028889904			1.26166634101581
3.442550565591215	6.148156144856007	5.031501596945303	1.545693853277594	0.6399288406342332	1.002450366119625	0.6727939531160875	0.6703578649725715	0.3747322994627496	0.2564135157167093	0.2822085012448391	0.3288933009051842	0.4023953545495136	0.4969010076245328	0.924627441830704	0.20041457306812	1.886134138103476	0.05365158668569769	0.05211483939030386	0.0005569096076156034	0.8063187979215776			1.261666384132054
3.450740351638785	6.093581589011096	5.018897637047573	1.480667955398224	0.624537151626929	0.9538745352054449	0.6510611164711837	0.6617398879782551	0.3654589800449389	0.2528218768132648	0.2772300344627328	0.327030075556231	0.4009288959810425	0.494615841492172	0.9225308450398695	0.1995015611175733	1.888797577701436	0.05365039991444363	0.05211663726986129	0.0005569075736992866	0.8064151307084436			1.261666423492038
3.458930137686356	6.014780782764241	4.981073000237759	1.47325117023242	0.5994488323663885	0.9488988051028785	0.6427176299871469	0.6600849895435785	0.3614717348586121	0.2478360468762521	0.2726931026624173	0.3261865242387247	0.4001055383334726	0.4940353516317921	0.9223993240930674	0.199313334478215	1.867630264547662	0.05364799438025577	0.05212199384686782	0.0005569047736963473	0.8064193730641354			1.261666502437294
3.467119923733926	6.028572232778221	4.976723935030992	1.490838603065249	0.587302195734578	0.9487302778216545	0.6436431175210452	0.6621031808802116	0.3604269711152379	0.2488115199767647	0.2720534793844964	0.3250241054129502	0.3998752202950605	0.4939245828180237	0.9229077629568448	0.1996840780089515	1.862250580702412	0.05365242143096727	0.05212705827390957	0.0005569053035046945	0.8063832554159589			1.261666589271713
3.475309709781496	6.067621565490218	4.944857691059266	1.471321817368043	0.6017807175009902	0.9446162190372506	0.6584078944392271	0.6623352456615653	0.3655902377654324	0.2493055980127951	0.2736110532164542	0.3247372210396087	0.3998226068777929	0.4937560895818552	0.9222460300740393	0.1994829281190302	1.87355967670507	0.05365676624573519	0.0521332154684736	0.0005569080168553943	0.8064095818305816			1.261666638134214
3.483499495829066	5.981242643648057	4.800318832754242	1.388239899345106	0.6208971382993383	0.9166757933217752	0.6664426509038377	0.6564737853034047	0.3651733759287237	0.2450044525046165	0.2723971463544698	0.3246457482172238	0.3997095348251503	0.4939654431127191	0.9220296228735543	0.1989882471478643	1.877867006536163	0.05365889880232472	0.05214042967702496	0.0005569082504945844	0.8064035817758288			1.261666656745416
3.491689281876637	6.017733636354477	4.898149685830449	1.405367291430528	0.63792019306559	0.9191919177019865	0.6631748935493663	0.6553899224855293	0.3625303273186965	0.2460807772004011	0.2742307919824301	0.32572527358241	0.3998641672262892	0.4941138953258213	0.9224215136399445	0.1993106922588781	1.88099570277399	0.05366732095324866	0.05214689330548525	0.0005569050757106292	0.8064455444531823			1.261666695730572
3.499879067924207	6.147325308317635	5.016059719284319	1.495906674062668	0.6308670344080209	0.9555822165422266	0.6566178769623321	0.6601676528837894	0.3656049699470268	0.2494502961402592	0.2776971811991773	0.3264529124617399	0.4005837244073684	0.4947199882892915	0.9223443622211769	0.2000128603244856	1.86415558757501	0.05367055289593745	0.05214530815071973	0.0005569030747584298	0.8064363940488813			1.261666756615911
3.508068853971777	5.915998438986739	4.700666544832712	1.420107681077589	0.5772458209055922	0.9411071263219305	0.6329548209222439	0.6633667910797445	0.3583670010309826	0.2475794300714506	0.2705268715972319	0.3230790552211054	0.3987000536856302	0.4931252420223047	0.9188440490884581	0.1991798551106875	1.855964798763142	0.05366524828857407	0.05213853678023241	0.0005569056071125739	0.8064160289721291			1.261666775569527
3.516258640019347	5.897032133134627	4.763889567848736	1.418224759806007	0.5815636549333066	0.9371696627694899	0.6325250040414144	0.6668910449731357	0.3578826843972781	0.2485606748439592	0.2699936538598244	0.3233315253385022	0.3986261946379804	0.4935737490331205	0.9196974607261542	0.1989874604418608	1.870481737726824	0.05366127032757773	0.05213514713593728	0.0005569087582899975	0.8064054058104873			1.261666766220616
3.524448426066918	6.326724196898156	5.37613675718425	1.554279540809028	0.6920368702581028	0.9632796823611891	0.6660654671355585	0.6725568887081121	0.3660714512288404	0.2545490848029627	0.2781882922147157	0.3271870703399306	0.4014877370711301	0.4964286636448433	0.9248526731282903	0.2003343022670681	1.878199613778625	0.05365881912269615	0.05213375813732692	0.0005569069327734631	0.8064346553251963			1.261666760738925
3.532638212114488	6.06584127162928	5.016506269378289	1.461598276036737	0.6404778799786035	0.927333640967314	0.6686091576252859	0.6637126636640065	0.3659342354011544	0.2494648942557507	0.2754091195298023	0.3266320199482723	0.4003929909368071	0.494892632429568	0.9222280968896218	0.1997138446367162	1.867497180635714	0.05365967910508438	0.05213703007406527	0.0005569032568034728	0.8065040925715339			1.261666781370744
3.540827998162058	5.893045104802808	4.791733986172157	1.388727638799094	0.5869986379498139	0.907729096791496	0.6490797956164198	0.6592590915508644	0.3602381694746126	0.2459766960720562	0.2713472006601664	0.3242807190300634	0.3993069129724006	0.4933414679691112	0.9207757655554588	0.199110977924822	1.848426835456315	0.05366332196337485	0.05214663462435019	0.0005569053301105416	0.806491006865537			1.261666787420065
3.549017784209628	6.005221433717139	4.994837359495526	1.508509039888589	0.6142716633243359	0.9457263321515686	0.6480149693270891	0.6602006911667683	0.357940317745857	0.2481021372716823	0.2720158088764065	0.3245909808783862	0.3997042519458888	0.4939196927519878	0.9211872703582656	0.1994496654885284	1.850828605158913	0.05366877379325651	0.05215356892630658	0.000556909866045786	0.8065007162500749			1.261666761995808
3.557207570257199	6.246674265015365	5.075652300912425	1.557580440738601	0.6399183708834049	0.9767433632144921	0.6617244524358258	0.6631600065962046	0.3633298131985264	0.2498008243130412	0.2763534161337433	0.3267336613487347	0.4005959651894617	0.4956905501518176	0.922263377755238	0.2001578064289987	1.871040346447974	0.05366815274345203	0.05215762001099891	0.0005569101566192479	0.8065243317912497			1.261666707257471
3.565397356304769	6.271920814395551	5.15021413821326	1.568224899450961	0.6518979781353332	0.9747613474109655	0.6753831940610241	0.6681693838415741	0.369179649125101	0.2527946924035445	0.2782553840642302	0.3271489308397993	0.4013481192029834	0.496524223241876	0.924703532887954	0.2005240920749002	1.886852586134385	0.05366571543623893	0.05216255954481183	0.0005569074356835705	0.8064536526265951			1.261666661920481
3.57358714235234	6.298280153159292	5.365835747063723	1.61057214713508	0.6704782321530119	1.008451752192636	0.6848637391814846	0.6732482402438864	0.3723069335068342	0.2571038586549745	0.278919993104165	0.3277167960385151	0.4022031960738384	0.4970062312322497	0.9268385199259357	0.2008982455369771	1.86474692324314	0.05366719156136609	0.05216162431950457	0.0005569070024538382	0.8064185573935179			1.261666636476892
3.581776928399909	6.006613053361695	4.888580588717724	1.464686640429687	0.6265887772796074	0.941210547147952	0.6773919941024918	0.6673522029220962	0.3682901198689269	0.2544260096482458	0.2757091050433179	0.3260793930325543	0.4008283191237809	0.4949021022851871	0.922921348497146	0.1998419367139918	1.854996315276934	0.05366484577852085	0.05215138796067251	0.0005569093584866967	0.8064762270599491			1.261666617745203
3.58996671444748	5.803439414423408	4.758136071157327	1.374772146721707	0.5967696385454826	0.8813344964928359	0.6578419103500779	0.6555075143000922	0.3615873126159099	0.2450989038413961	0.2732065256760062	0.3244966990234776	0.3997320836538588	0.4933218188989504	0.921300747090299	0.1991826624670878	1.862169182735068	0.05366221595615492	0.05214519632070424	0.0005569105107978286	0.8064821843442148			1.261666576661704
3.59815650049505	5.88418848015788	4.822210543118074	1.390010147214925	0.5956034522582654	0.8965376978835606	0.6388743380615576	0.6545919980164853	0.3566548820358561	0.2438367307754975	0.2714164348154942	0.3239919520331073	0.3989387741664313	0.4928967736968252	0.9206074069933485	0.1990622136782635	1.871852094176406	0.05366218920525276	0.05215086039559417	0.000556908562432145	0.8065600013403872			1.261666535208079
3.606346286542621	6.092448414084072	4.903363147619663	1.445754987317537	0.6112936384110659	0.925068105929126	0.6418497559390411	0.6598178227605953	0.3589968916080051	0.2474538814267749	0.2735601721894564	0.3246592317201638	0.3992426133191691	0.4933768307992661	0.9210876745502559	0.1992679647734625	1.865582022808202	0.05366564488364826	0.05216311348046047	0.0005569063963022204	0.8065562872224844			1.261666526699593
3.614536072590191	5.993633345655384	4.909706012473034	1.417872564941812	0.5975985642574596	0.9159381545066984	0.636274831188559	0.6574533316028958	0.3579411117025208	0.2465588173062885	0.2715306528702543	0.3232666094170972	0.3990770051691737	0.4924706384402419	0.9206361821314991	0.1991211136103085	1.85725712408667	0.05367204055369421	0.05217215568870657	0.0005569075842501675	0.806476132177835			1.261666530292696
3.622725858637761	6.108160417818963	5.011760708859048	1.462161784402189	0.5880489984018142	0.9280689409274062	0.6397080369366321	0.6568636689614954	0.3603180134392758	0.2495455020038429	0.271009874657831	0.3237632886199011	0.3995402453751933	0.4931141396378117	0.9210796897229642	0.19931933612625	1.861577465968022	0.05367311479472078	0.0521805162950827	0.0005569109257831225	0.8064601555109541			1.261666508037549
3.630915644685331	6.227986544682699	5.132095561472703	1.579650941680829	0.624309009980142	0.9826406580335705	0.6588754364375697	0.6656548774995563	0.3653930078592558	0.25666809679395	0.275953527168192	0.3275038077776631	0.4014074534600254	0.495932010843821	0.923628166602019	0.200107397153914	1.871526167062969	0.05367198542212307	0.05218846010240884	0.0005569114409240664	0.8064531269516			1.261666476782849
3.639105430732902	6.123255405266766	5.000251910491682	1.517104647710753	0.6193537153776245	0.9583491555929169	0.6469788494124689	0.6672943116283797	0.3626984091332596	0.2554156926602583	0.2775164981514053	0.3278310830076712	0.4010102196272431	0.4955892867080974	0.9232234103843828	0.1998279367322848	1.883771162264956	0.05367060546529443	0.0521892987582066	0.0005569080854701109	0.8064806778663183			1.2616664783775
3.647295216780472	6.100884036458422	5.160178118912201	1.491667121452847	0.6293668520575406	0.9432964623868554	0.6467282415619175	0.6626412983654199	0.3639889243906495	0.2527401861231213	0.2768847820523101	0.3271485367888191	0.4014424819229309	0.4950325252765331	0.924075483511877	0.199776033086287	1.86616477510036	0.05366487581108318	0.0521871448955737	0.0005569061151033045	0.806426249670406			1.261666513987473
3.655485002828042	6.267357322522344	5.256677191639711	1.580446816414063	0.6543000707431614	0.9854448861691637	0.6611490106758574	0.6679980714946647	0.3672874980888501	0.2530858386627043	0.2757264510741646	0.3276497298290647	0.4021285592054987	0.4966274888965156	0.925200879619348	0.2002702685270499	1.864331404401437	0.05366113569558768	0.05218791155601424	0.000556909051955817	0.8063940544256865			1.261666512940091
3.663674788875612	6.304379779365396	5.060912701554885	1.56231441944535	0.6251017235788658	0.9825474646067289	0.6656117631411697	0.6736608028913095	0.3683745587348902	0.252688537506214	0.2758059365178538	0.3274633691159564	0.4017914833659494	0.4967938300887069	0.9245018466778513	0.200279828699957	1.87977082072089	0.05366373529779325	0.05219356003884194	0.0005569107688377337	0.8064819969832155			1.261666504067033
3.671864574923183	6.08764745006418	4.885038646534949	1.502838236446141	0.5964124268195439	0.967824610354203	0.6514583684212747	0.6688066314868653	0.3605139843638948	0.2493251692637824	0.2692612518066843	0.3233850695417423	0.4002029911726411	0.494288001734371	0.9224075087156504	0.1997341451445201	1.882773952355454	0.05366493206246738	0.05220244494901663	0.0005569078747114107	0.8064762645544903			1.261666492569842
3.680054360970753	5.960280582001928	4.927165385786497	1.490258827851183	0.59913943332488	0.9678153484424981	0.6475601356077945	0.6692332644363075	0.3599535015016622	0.2506422652643181	0.2697564460611277	0.3241040505827861	0.4006037065808405	0.4945794429375793	0.9229726825254524	0.1998295762260971	1.858290005419787	0.05366474917932998	0.05221501801927978	0.0005569055790161534	0.8064079519244701			1.261666518942165
3.688244147018323	6.037929327872749	4.960971031085714	1.490732517320002	0.607420474333121	0.9570948356592263	0.6535863242103226	0.6714031967898971	0.3623331124813678	0.252216228005631	0.273741442967565	0.3258764016940623	0.4008202230966915	0.4952819644912966	0.9239051572611963	0.2001559011229903	1.842090166645632	0.05367008169132111	0.05222207949917026	0.0005569067829944457	0.8064296309908578			1.261666559854858
3.696433933065893	6.168267957453062	5.024148655795466	1.519797409040266	0.6247252047254546	0.9564772437310358	0.6645935100190097	0.6730650731737937	0.3654014065455363	0.2541410916422014	0.277816475889723	0.3269448682426014	0.4010066183674916	0.4954222616895142	0.9241099991914355	0.2003122113872724	1.858313810555421	0.05367238358985825	0.05222559224027619	0.0005569087263337276	0.8064419852746578			1.261666592274324
3.704623719113464	6.138928049593679	5.037636630258548	1.526048313658876	0.6221261236438155	0.9552524283404844	0.663147027877188	0.6715269410199745	0.3671279492227089	0.2547313567174417	0.2803842449820113	0.3279764242144639	0.4016737180073334	0.4950262365862051	0.9239658651807469	0.200111903374821	1.898892467277749	0.05366944660072692	0.05222937517345615	0.0005569076924462365	0.8064389189885569			1.261666611084227
3.712813505161034	6.277648793430483	5.157386752491371	1.566084748324872	0.6523915341362901	0.9844139019512201	0.6737791797934906	0.6757544369951721	0.3685792521041579	0.2534371690818058	0.278808098524528	0.3273868993028407	0.4018808785774756	0.4961496146368106	0.9255187500853177	0.2004979779231066	1.89299502838983	0.05366532789771039	0.05223454073941793	0.000556904755949045	0.8064728561758283			1.261666645163832
3.721003291208604	6.473575199141009	5.283219529342247	1.647818372337929	0.6918989883933068	1.030041343275848	0.6846565112089078	0.6774095224137952	0.3722286056943717	0.2552012438748829	0.2796348638347192	0.3290449974006097	0.4034923454821802	0.4986225160529273	0.9285131497690106	0.2014646911425043	1.860104817294597	0.0536639886399701	0.0522436365779665	0.0005569040730681176	0.8063992665340589			1.26166669490139
3.729193077256175	6.384979739586319	5.279252755926349	1.584043290899101	0.6959112195176054	0.9979800576709842	0.685288023439708	0.670665726236747	0.3728385177211702	0.2544395233652328	0.2795208303874659	0.3284551433349208	0.4029114115819678	0.4980355758186044	0.9274114533473773	0.2012237739225869	1.849212483356516	0.05366593093001364	0.0522511689754967	0.000556906127272968	0.8063965250082572			1.261666732933177
3.737382863303745	6.236409314840806	5.241332772979984	1.520178595890587	0.7065464961671718	0.9733496618412183	0.6853921666057372	0.6716821277989852	0.3711531236492292	0.2541430929166618	0.2783477761608515	0.327032840210307	0.40200305448436	0.4962060576823618	0.9259836235709382	0.2007562781160572	1.859904741134363	0.05366706029179221	0.05225479689531051	0.0005569069397755332	0.8064847308830209			1.261666756117118
3.745572649351315	6.149790427233257	4.990415018576542	1.472551801164124	0.6363950781517148	0.9468677442168683	0.664220752691945	0.6697337819997814	0.3685353622055244	0.2499302905527956	0.2772583218804111	0.3269171104989613	0.4022033037342163	0.4965596527277288	0.925253524586521	0.2007517708537049	1.88010888230366	0.05366883298160448	0.05225999437782762	0.0005569042555957708	0.8064960134966999			1.261666796256016
3.753762435398885	6.183667019781206	4.902274578763412	1.487342097900056	0.6020699052763114	0.9539214543431604	0.6561546366292259	0.6705449606779595	0.3656046249750722	0.2486363442338154	0.2762487205620103	0.3271988253992407	0.4017880964756742	0.496838067990967	0.9252064185879627	0.2006842209285213	1.874640374064096	0.05367637097291535	0.05226720066827605	0.0005569013880791925	0.8065220876882079			1.261666863370864
3.761952221446456	6.349365706142995	5.134127264246685	1.599122492227818	0.6307135920724556	0.9878345409542674	0.6525242881845056	0.6666454229626373	0.3632241893250665	0.2498022584146018	0.2764530172993997	0.3271070772495059	0.4014718014650633	0.4963339793936157	0.9256054753616707	0.2008503936029158	1.86293306241614	0.05368015916019735	0.05227388265492591	0.0005569025918253525	0.8064434007701865			1.261666915538799
3.770142007494026	6.32269888798789	5.298649550103931	1.586375685966298	0.654571579487881	0.9786861656840175	0.6683650036769688	0.6641692068550944	0.3671007537875889	0.2504386567344438	0.2758904464477807	0.3268825241682231	0.4014392457578844	0.4963834476420433	0.924916801587366	0.2009021961598755	1.869563188699986	0.05367764646704016	0.0522758459948013	0.0005569053521639403	0.8064401335207206			1.261666951016381
3.778331793541596	6.315583472103756	5.340860107662537	1.592185260837265	0.6939391349139522	0.9958432646147992	0.695235457324741	0.6697382681446686	0.3709843557107679	0.2509726114736283	0.2758509376810197	0.3270743435578445	0.401243319108912	0.4962813490562855	0.9247881344106536	0.2006418647173718	1.881009902009207	0.05367649890910048	0.05227241267886826	0.0005569037709170895	0.8064961574803416			1.261666983751356
3.786521579589166	6.086301758501941	5.011168252326565	1.504760026624619	0.6382151870063874	0.969085448021729	0.6620305594006587	0.6661933995573357	0.3601598407718355	0.2472466703472045	0.2721455547314143	0.3254175411735307	0.4000629067669823	0.4946863668497233	0.9222111145791214	0.1997433563616932	1.878450418832399	0.05367232374389568	0.05227066794132605	0.0005569000131375452	0.8065139668230363			1.261667032179245
3.794711365636737	6.197894601831301	5.004689128223562	1.550414553465953	0.6204564931819264	0.9709940524470128	0.6567488057523552	0.6664807407072452	0.3604051554836775	0.2487872053452449	0.2731452730495006	0.3261433518440084	0.4006238238314366	0.4956559103182024	0.9229960468661914	0.2000801245974104	1.870697546763751	0.05367142355662397	0.05227438116385405	0.0005568999609775908	0.8064754076234917			1.261667101175555
3.802901151684307	6.463615020589958	5.246191789128437	1.601989658830583	0.6512245349075613	1.000633045063142	0.6706725786452002	0.6721051205625441	0.3730141549705367	0.2578938130903654	0.2800597208699949	0.3298365825508027	0.4023224477534694	0.4988591443966488	0.9274439605185435	0.2013801167016457	1.869706480592577	0.05367754728058135	0.05228143448149798	0.000556902424179572	0.8064019462706059			1.26166715047374
3.811090937731877	6.128194703616363	5.037331828988467	1.529482158928571	0.615994331492682	0.9870235803782315	0.6640932144835733	0.6779774123100988	0.3710568828592559	0.257910271484487	0.2767579368735759	0.3279678534784192	0.4017753169158687	0.4975423454390929	0.9253897515054043	0.2007689318520975	1.871752912091935	0.05368438239221469	0.05228902410216667	0.0005569029046363246	0.8064271775373711			1.261667173273101
3.819280723779447	6.120536152179417	4.98780839448936	1.556485921189642	0.611640957631709	0.9895836851374656	0.6642276164731741	0.680059045944463	0.3702784877234771	0.2554561269730032	0.2747478864726695	0.3263776364322553	0.4015839904653269	0.4963890961562994	0.9244884781814	0.2005145799622279	1.874054434419696	0.05368909868999039	0.05229825324033424	0.0005569007022871707	0.8064764772322411			1.26166718964662
3.827470509827018	6.069470444615657	4.924586943018086	1.490704857110665	0.6057323540940361	0.947749294809252	0.6515680471876143	0.6686350087932308	0.3634935138045089	0.2514618457480721	0.2730631865078312	0.3253034675778052	0.4011492835461745	0.4952416155777469	0.9237582581867396	0.2001190225067249	1.875407825775253	0.0536936573271836	0.05230179634572112	0.0005568991738131597	0.8065487500742073			1.261667235716129
3.835660295874588	6.144163990431524	5.012380012197902	1.510874058058675	0.6092159638888213	0.962307115832476	0.6526734162579665	0.6726687730421572	0.3600838581116361	0.2529794478200183	0.2728926403869809	0.3255094283131617	0.4011922030999809	0.4956261016433305	0.9246332112090097	0.2001898149779191	1.87511942006462	0.05369233995150383	0.05229627683724552	0.0005569004948011617	0.8065417003246197			1.261667278224493
3.843850081922159	6.401832049917622	5.108619901516094	1.576812987826487	0.6322581284077483	1.0028347163423	0.6666901714089166	0.679924336125451	0.3661808692530978	0.2548505589104587	0.2747777866995082	0.3263554246943879	0.4017669250476891	0.4965122744401798	0.9255039669550746	0.2009662375970795	1.873713656655319	0.0536921339403041	0.05229333974553536	0.0005569023517103129	0.8065461073642705			1.261667288065625
3.852039867969729	6.243339019040777	4.968223040601819	1.486956412940269	0.6120338168864978	0.9534320669919318	0.6587087108250013	0.6696335085548384	0.3671822024138459	0.2516891376317	0.2757054686418764	0.3265455151421979	0.4020065716575227	0.4962572836337908	0.9247363954337428	0.200664817467168	1.880755737401587	0.05369401012554278	0.05229891492487509	0.0005569015182105363	0.8065087675722585			1.261667289940062
3.860229654017299	6.210723395218936	4.942442383634206	1.484852029439238	0.6136384829480204	0.9408882244033285	0.6621913129523881	0.6687430108286682	0.3679322425562277	0.252528906898846	0.2766507020746939	0.3271327472050116	0.4019758789750887	0.4966559720897262	0.9249967233153475	0.2005908588919288	1.883973272466293	0.05368929833604366	0.0523030793918573	0.0005568990197753999	0.8065252874607285			1.261667312797888
3.868419440064869	6.248738308887495	5.019877846084743	1.500840439700188	0.6255454421698977	0.9530716842257051	0.6565882663504374	0.6680512684418214	0.3664290088472557	0.2531303530494349	0.2750041137455027	0.3266954341745169	0.401268406604955	0.4961440044235671	0.9248397182869408	0.2007129982402131	1.873753809728554	0.05368591475879741	0.05230677294119979	0.0005568989973841145	0.8065747050057286			1.261667336407509
3.87660922611244	6.357178586663323	5.19479148480027	1.566996231362128	0.6570722248318909	0.9806187989642137	0.6550674145686043	0.6690299466142878	0.3698174543960563	0.2573832164831752	0.2793948263032811	0.3283041157089309	0.4017637367845965	0.4966513267952152	0.9250510501062584	0.2011338606331633	1.859522396734856	0.05368385884721654	0.05231036918860189	0.0005569020502148504	0.8064996935886946			1.261667329173647
3.88479901216001	6.297666810567313	5.407716907907386	1.626223378706793	0.7302348020782766	1.015616742355264	0.6762954993060509	0.6756099719045501	0.372238503810617	0.2623483265438821	0.2859000478327019	0.3321068749880579	0.4031615878879126	0.4988426716046438	0.9265680121556329	0.2015646846304682	1.859035074295108	0.05368404554942356	0.05231202454230664	0.0005569033326332727	0.8064817701379966			1.261667311573595
3.89298879820758	6.108756699756189	5.091898705690808	1.487359605476016	0.6431044949387739	0.9655324951473538	0.6683408022145826	0.672115683719543	0.3644385167868936	0.2540464306711221	0.2773739091806906	0.3281563061489553	0.4030995704805912	0.4979003933046705	0.9258736406777885	0.2006311188994123	1.881890520481994	0.05368517792518374	0.05230718892040628	0.0005569008312744143	0.8065027989639821			1.261667302480595
3.90117858425515	6.197073746667824	5.057314911850292	1.490907913208229	0.6253642068500765	0.9746119388468087	0.6682589628186151	0.672623046063639	0.3670713716693035	0.25252561940063	0.2741703009813355	0.3257748757960882	0.4020932744909237	0.4966362511942021	0.9251918645875945	0.2004726963686244	1.889372050478264	0.05368436046550247	0.05229544683198158	0.0005568986592379171	0.8065305657075219			1.261667321286903
3.909368370302721	6.461391801700007	5.388878806096741	1.610765597299141	0.6876069848613239	0.9929724059389923	0.6908243238722273	0.676358498341565	0.3753753849047787	0.2529400703444675	0.2770421875881394	0.3264829029528483	0.4019139281658569	0.496611808633071	0.9268540785765809	0.2009145091777703	1.878796707626575	0.05368318470582539	0.05228069638892038	0.0005569011388169397	0.8064887118478328			1.261667313764897
3.917558156350291	6.216340513621629	5.333836148159894	1.535246747512371	0.6967123072668093	0.9457926720625898	0.6981424293767079	0.6692843308961093	0.3786105831324299	0.2513658267403216	0.2774225453836399	0.3266638154255312	0.4019003058606844	0.4961778538772506	0.926074304004916	0.2006060592940585	1.873064425544638	0.05368862908848891	0.05226869537521699	0.0005569042794340064	0.8064207885701364			1.261667283108673
3.925747942397861	6.184547620345517	5.209025650383146	1.5357356222099	0.6696249311208103	0.9651827038328794	0.6795807114991463	0.6710404629041089	0.3734584429753892	0.253280244752831	0.2775818275912416	0.3270914331043493	0.4019837452226384	0.4964474485273689	0.9256247251003725	0.2004858934528932	1.878046648933946	0.05369962527470382	0.05226327545338703	0.0005569030608391617	0.8064394921904209			1.261667241422728
3.933937728445431	6.152887511536473	4.930213908508859	1.505913056044216	0.5966816620310619	0.9548916950679546	0.6474839749737705	0.6625259513970487	0.3601125104373719	0.2498959579101035	0.2730062768543899	0.3248311732674939	0.3999180716376819	0.4945016433845077	0.9228403793336887	0.1999907794999121	1.871542107851548	0.05370264993296171	0.05225536356261622	0.0005569007024558587	0.8065205676949943			1.261667225100551
3.942127514493002	6.088322992212801	4.945830885188611	1.502050938668632	0.6102082943537881	0.9601066089118511	0.6584139325330552	0.6623946798541864	0.3611843686494927	0.248382414510953	0.2739180747087643	0.3249600584417479	0.3999682452839491	0.4943755747621484	0.9225350634098213	0.2000043786654005	1.854786097128677	0.05370240045992174	0.05225327892234805	0.0005569013637942872	0.8064255749275906			1.261667223883692
3.950317300540572	6.302554439988713	5.351786708195383	1.627485707896553	0.6933662339973441	1.044094398554624	0.7043026577982152	0.6810518708777467	0.3709672689799779	0.2539809236418561	0.2803809000173129	0.3283046565141192	0.4027140019246094	0.4977339204465987	0.9265061195098415	0.2009868016684302	1.851718588179459	0.05370009934789277	0.05225837322538348	0.000556903855162036	0.8063084327631408			1.261667204463775
3.958507086588142	6.389763342368399	5.279849952639809	1.521401098158681	0.6997636805614647	1.006030665081626	0.6941544885643195	0.6801272249779639	0.3692244465884666	0.252057833979505	0.2770815232280809	0.3276820244046685	0.4030089886176493	0.4974257952469982	0.9279490000812367	0.2009831536039488	1.855993132256203	0.05369405374791068	0.05226221207357118	0.0005569042423253524	0.8064028010482674			1.261667172221279
3.966696872635712	6.486639537724937	5.371867838785833	1.536568448657689	0.7214787377216187	1.001556758406484	0.6924813539671557	0.674496693959824	0.3679213752518403	0.2492647508258235	0.2743826609909582	0.3272474121691322	0.4025395209364345	0.4969944988451898	0.9280792769215535	0.2010304147270802	1.864299264793839	0.05368940293405652	0.05226138566114325	0.000556902374377586	0.8064869718062009			1.261667141896896
3.974886658683283	6.291242397911908	5.206168468072094	1.552083155455564	0.6786061145229438	1.012973099232777	0.6738246936185367	0.6757279304382101	0.3675672079677819	0.2515255723970168	0.2746625225104449	0.3275866114423567	0.4017522974665355	0.4968639900823071	0.9251964613142806	0.2009138938265891	1.87167499644119	0.05368320774269264	0.05225840742664409	0.000556901797857996	0.8064716151783926			1.261667123750014
3.983076444730853	5.894935506807003	4.76740412398631	1.374687151783793	0.5947572645895762	0.9189665078098144	0.6513800189724104	0.6642283273412478	0.3641415005382747	0.2472413465390369	0.2720411360044204	0.3246296839174092	0.3997344581892166	0.494396419905982	0.9218054683343162	0.1998151461196978	1.869904270211759	0.05367991901514512	0.05225356772362044	0.0005569043961524663	0.8064686721218171			1.261667096452408
3.991266230778423	5.85150369430975	4.776338515268467	1.366035199215232	0.6149090896758307	0.9189297652328763	0.6688169866087413	0.6652927934746707	0.3656296079866923	0.2488130079713348	0.2742095090503475	0.3258493939461088	0.4000871801457299	0.4953254298412441	0.9228164351174597	0.2001681397419337	1.874999505347738	0.05367586163748379	0.05224420373355948	0.0005569074328589106	0.8064149300619556			1.2616670367021
3.999456016825993	6.621223737032467	5.290647558139383	1.554612354225224	0.7108207773101591	1.010483938839506	0.7083943085751713	0.6841115628641401	0.3728851955967575	0.2574258643564747	0.281232110853908	0.3313025665214942	0.4034497890877191	0.4994254987906511	0.9295071316160047	0.2015265839963805	1.893344379463513	0.05367217446175878	0.05223580688536111	0.0005569073371490239	0.8063317705729862			1.261666969864368
4.007645802873564	6.488977223577643	5.454933915788996	1.629974124712578	0.7233757157650873	1.025645745327288	0.7072588861947786	0.6812337513007239	0.3765991046745935	0.2595579262190544	0.280757297526007	0.3298859272163596	0.4041347898869884	0.4983902643853225	0.9285917493356575	0.2011973433502303	1.882008632224906	0.05367712592628125	0.05223539931254481	0.000556905568151068	0.8063703973119379			1.261666914517539
4.015835588921134	6.202095751378692	5.059054715725038	1.471803751210031	0.63553892162896	0.9563885277486582	0.6655668904144522	0.6673962782399089	0.3658255044140317	0.2530637639808552	0.2758571413148941	0.3263057739570342	0.4019200685162421	0.4959210614292279	0.9247252602233687	0.2003273990805928	1.851296056710415	0.05368534793427684	0.05223907906624309	0.0005569067915263384	0.8063992326760795			1.26166686031119
4.024025374968705	6.070360636326002	4.864134876653265	1.41491648637792	0.6046021893423152	0.9284631732864648	0.6581481044446996	0.664045874135948	0.3633990246122845	0.2491982267383311	0.2741286426428216	0.3254892387062789	0.4012906426144747	0.4951043924641648	0.9241959262305302	0.1998711868193703	1.857762996968181	0.05368651550293813	0.05224007273540698	0.0005569113103650798	0.806311430346712			1.261666755526994
4.032215161016275	6.269288256251128	5.0375798752767	1.565479534902775	0.6345441295908175	0.9987224602929824	0.6738333863307651	0.6780444932317233	0.3723597575139669	0.255577340090642	0.2781916828850511	0.3278891925861784	0.4028762866459148	0.4973839469428271	0.9263223263397746	0.200580770351232	1.874368668658068	0.05368061617691088	0.05223600989563207	0.0005569133782652751	0.8062632603074633			1.261666626428958
4.040404947063845	6.432601824004562	5.288167942146257	1.570270215341694	0.6572242008536872	0.9966085860967451	0.6695337728376264	0.682591175537351	0.3745898957363231	0.2593902424127873	0.2793977618835756	0.3288238777249096	0.4030455204939214	0.497157199489502	0.9274648412621814	0.2009985508559595	1.886001337301814	0.05367484278786649	0.05222884295155465	0.0005569107449111064	0.8063890275883892			1.261666528320706
4.048594733111416	6.062140147815246	4.922137631648565	1.42807866761255	0.6026748310372309	0.9238731481748428	0.6543827528321035	0.6687050509081415	0.3637667350174655	0.2533190710024572	0.2753217873276986	0.3274034311704918	0.4019216955364094	0.4950766115071626	0.9251981174943087	0.2002734472026147	1.866872691868773	0.05367315664335595	0.05222812763671133	0.0005569099567047046	0.8064238718220276			1.261666450955661
4.056784519158986	6.055216045546095	4.883820961216007	1.463086590138717	0.6050707346313744	0.9277006527035651	0.6616398293509052	0.665259663857049	0.3639684745889866	0.2521254539450135	0.2755105682612012	0.3274964818331489	0.4014910556420841	0.4953096585856624	0.9234965147387396	0.2001153861954728	1.858654409719292	0.05367371637454166	0.05222783369032853	0.0005569136597112931	0.8063891468671561			1.261666350373836
4.064974305206555	6.203797828164006	5.178144653408701	1.599341427702166	0.6457826104818594	0.9892074230353783	0.6753386949463884	0.6727420852667174	0.368870058959144	0.2565731411022683	0.2792576642866043	0.3283850391660921	0.4025869621281381	0.4965891176574579	0.9250493050541463	0.2003948804835551	1.874698972040384	0.05367409614065353	0.05222746366746522	0.0005569173886507516	0.8063685831551967			1.261666213255744
4.073164091254126	6.228141831115229	5.33648475122315	1.612284125317009	0.6805294496738619	0.9812792088950392	0.6720927386907646	0.6703176035311411	0.3724852320079131	0.2572539191876081	0.2808376356994453	0.3283080335743105	0.4025881408837116	0.4970418064298989	0.9257506584301639	0.2003223057782859	1.909135149363416	0.05367466190932555	0.05223459257330239	0.0005569171389903549	0.8063596216969233			1.261666086358513
4.081353877301696	6.192209908670784	5.284368474343988	1.529442975245277	0.6981200649705729	0.9685781167005342	0.6791366053133686	0.668317136991273	0.3737656841731622	0.2540914766740078	0.2791034240735298	0.3282847747714813	0.4019464600291911	0.4972722490175837	0.9258912920902255	0.2003036135711388	1.903243106774958	0.05367650343931908	0.0522386998171461	0.0005569154024960438	0.8064262484053071			1.261665988872716
4.089543663349267	5.941755227284611	4.934745483449431	1.390239064645179	0.6510701036021502	0.9257994868671963	0.6613154081696559	0.6638458465234982	0.3617038399520855	0.2484721521354987	0.273629062306079	0.3259483077267995	0.4015535352205791	0.4953039979524384	0.9243009591154638	0.2001552466058996	1.875816717503844	0.05367830409315978	0.05223512960875804	0.0005569161412179527	0.8063939946457356			1.261665914045858
4.097733449396837	5.95304805235986	4.829842522403847	1.426745237936054	0.601653388718759	0.9169000999891289	0.6543868217976146	0.6631945177740901	0.3615625825287757	0.2484189222435026	0.2726142092095962	0.3247555359884828	0.4006411937339662	0.4940772469333485	0.9228664156189308	0.2000374709561838	1.877036560358379	0.05367847859421467	0.05222788780891826	0.000556918674921174	0.8063321479781498			1.261665834101789
4.105923235444407	6.230239580215699	5.079173045510524	1.590567841353441	0.626804720102539	0.9729443231439884	0.6648295958224292	0.6693426820288689	0.3709329951264643	0.2542681484803357	0.2774475755942563	0.3271042933735287	0.4013905552912259	0.4960290946613645	0.9241909352068081	0.2004868617172356	1.893254044446439	0.05367600971022668	0.05221591511893418	0.0005569192344539841	0.8061983561531937			1.26166574448588
4.114113021491978	6.666975812032405	5.403457151917468	1.605785931176129	0.6785140664162749	0.9867388880642115	0.6707587024341024	0.6683433778994485	0.3743234443600969	0.2557270794708696	0.2818325760778614	0.3290752760620125	0.4030719745518144	0.4989613928023244	0.9281959808198373	0.2014346786463764	1.903937187133663	0.05366872334231389	0.0522044465712759	0.0005569172665320951	0.8062013091503758			1.261665668085839
4.122302807539548	6.475711642648523	5.262799404154142	1.597226633950616	0.6592403106606589	0.9830311044607695	0.6732983005525858	0.6672136234826233	0.369109340699654	0.2542954053850821	0.2763444095309012	0.3274834487913609	0.4021890440182653	0.4979678669144222	0.9264284280333376	0.2006855702113493	1.879525683200756	0.05366503904211897	0.05220117006512702	0.0005569168452985278	0.8063128589900589			1.261665608232388
4.130492593587118	6.396508976426937	5.288219226354764	1.643492152130961	0.6629205426509458	1.050100415727952	0.6898430773935919	0.6842530136812399	0.3731766835258736	0.2608996877720912	0.2780219565888707	0.3289238546856437	0.4031577411987051	0.4993176641328653	0.9270636346347061	0.200928018186091	1.866637210669229	0.05366688245568792	0.05220185730039465	0.0005569201505791551	0.8062796134164413			1.261665554726407
4.138682379634688	6.229585458170275	5.137262450438588	1.554805342789229	0.6576332593060439	1.023719899795967	0.6901889765290643	0.6868612897369305	0.3701780725059912	0.2589661134169701	0.2796416510535144	0.3297303822885759	0.4029585739450663	0.4981962319245431	0.9250021942875556	0.2006700505669124	1.855718314042348	0.05367155317265169	0.05220716588049637	0.0005569230197498924	0.8063152834407897			1.261665491388259
4.146872165682258	6.201828353555628	4.945250122265011	1.494051183343963	0.6213823507602624	0.9441193962014488	0.6573654648555706	0.6680223297281577	0.3631694623425037	0.2523924633053898	0.2738728957025977	0.3263716505939231	0.4013014912539533	0.4954487867829954	0.9231321910466386	0.1999032479179906	1.853190952351478	0.05367645357014902	0.0522153402893819	0.0005569219333303099	0.8063355073757962			1.261665419596137
4.155061951729829	6.332924369659648	5.159965154736017	1.503770455236233	0.6495375170877808	0.939972715870774	0.664764634487127	0.6642804398568081	0.3659542805759626	0.2504895901570794	0.274234603177634	0.3261192367149216	0.4013549461490457	0.4957846875864056	0.9255133690196479	0.2002303444838644	1.859578282898207	0.05367587897340036	0.05221516739924827	0.0005569194505020443	0.8062823591700267			1.261665378952434
4.163251737777399	6.1315639590264	4.882102323523243	1.463719123216112	0.6196047545073914	0.9606604095028201	0.6565934742068154	0.6669031257190915	0.3635724888495739	0.2530442740569585	0.2752965309505498	0.3262146565911939	0.4012368367456402	0.4958051080349242	0.9237964790894366	0.2000111355707012	1.857270222633927	0.05367534632815171	0.05221627983995607	0.000556920860136576	0.8062974348847288			1.261665335967529
4.17144152382497	6.09497852812662	4.75345758153586	1.449273824865714	0.589204761407323	0.934899673408091	0.641500674420628	0.6595261793984836	0.3607010596768793	0.2528920600843192	0.2751836469422748	0.3260401510291793	0.4008213321615265	0.4953166968790859	0.9230036653246023	0.1999313834477421	1.859929186395567	0.05367745423744499	0.0522203112514629	0.0005569243047624431	0.8062833337054415			1.26166526653131
4.17963130987254	6.235452030192326	5.196417843972612	1.523966858801238	0.6449835726412194	0.9444351412790001	0.6568694617708433	0.6650599984881794	0.3667855551338349	0.253639776985193	0.2789772147868683	0.3276144805837519	0.4021870923585107	0.4968584871543996	0.9260632084345709	0.2005707770560256	1.875035308534321	0.05367226316070785	0.05222231214129128	0.0005569243389862943	0.8061718741241076			1.261665187644241
4.18782109592011	6.309821320502628	5.366868433705121	1.587188576806063	0.690623342140868	1.012224748919168	0.6879508785060882	0.6799163903604042	0.3759017807032483	0.2606056298232098	0.2837357111086847	0.3304572738474184	0.4045470092263752	0.4994937672818936	0.9280154091303349	0.2011957010062206	1.88240715340626	0.05366178809390833	0.05222197044214729	0.0005569221456229096	0.806151087256832			1.261665130955228
4.19601088196768	6.39089192051869	5.230516891140878	1.590952564979185	0.6676628900127297	1.026567789086918	0.6896922387930732	0.6795635697439317	0.3694492417712922	0.2582526445984771	0.2802176507608833	0.3293459225204862	0.4038648660797361	0.4986621771752285	0.9274045270128887	0.2012989452438453	1.864482581716932	0.05365953787119913	0.05222194236257161	0.0005569221693705412	0.8061771420968724			1.261665098166237
4.20420066801525	6.260644200564633	5.029037201035673	1.567742027883948	0.6368405522086914	1.009835633505336	0.6744595290276093	0.6784478632454458	0.3663326804894494	0.2573624482426279	0.2777441747973783	0.3287929460793697	0.4038031422961057	0.4988909412948769	0.9282697552813919	0.2011824960266443	1.861305744606552	0.05366157699636608	0.05222663521447566	0.0005569253541922428	0.8061697826300082			1.261665042238105
4.212390454062821	6.153200362473815	4.96562106027499	1.521582627314186	0.6202588589407897	0.9803678181021818	0.6661370851056992	0.6746774962450045	0.3676424738099575	0.2563123722756268	0.2779030928438054	0.3281555222310551	0.4029938566442803	0.4983295204463491	0.9267260021582218	0.2007515149622021	1.87633669564901	0.05366827294662876	0.05223318773848617	0.0005569279687103994	0.8061718189176857			1.261664963232549
4.220580240110391	6.121604914830741	4.96674948437667	1.492039611418266	0.6094838526300725	0.9453258091300505	0.6565240824679622	0.6647327745392777	0.3708341360027442	0.2568550635644897	0.2785677167952756	0.3276981593441541	0.4020972247177876	0.4970753690539804	0.9250785213358799	0.2004811030670738	1.888384823244015	0.05367534912382566	0.05224097832886418	0.0005569273653830212	0.8061833631571392			1.261664885228065
4.228770026157961	6.120325203084457	4.974258991776987	1.468619581738714	0.6044465758473228	0.9479928187658323	0.6517193785395669	0.6682874014118023	0.3705328300537838	0.2591011331697466	0.2804105642963194	0.3287407195581776	0.402825770614625	0.4974506741902639	0.9266223218228727	0.2006247745552928	1.883674878103762	0.05367714489954434	0.05224599320672672	0.0005569263094594757	0.8061585134573523			1.261664813350354
4.236959812205532	6.191372534934589	4.933559643209184	1.464282145031946	0.6090784178243357	0.9649133725048601	0.6541823553083816	0.6708496027528119	0.3672230875842846	0.2571441214430323	0.2792415244500367	0.3279321594500556	0.4027497370217629	0.4976062051967887	0.9254825325646141	0.2005732739845287	1.871458125050264	0.05367821847706818	0.05224922400067605	0.0005569284951409009	0.8062007377986118			1.261664734497078
4.245149598253102	6.326322886710353	4.951706775268091	1.500615670732256	0.6202419216663162	0.9659592804467189	0.6586503386210872	0.6717609897072723	0.3690298651337633	0.2571377341576933	0.2795519499771616	0.3281468620058011	0.4029330305067074	0.4977435232635445	0.9254133560086988	0.2008476314061726	1.859971221500764	0.05367605290313945	0.05224916449283229	0.000556931981207053	0.8062764328458893			1.261664635714207
4.253339384300673	6.278331131777757	4.987626029348555	1.497960442800998	0.6110272970471636	0.9352388959742217	0.6575816827887343	0.6669269419498143	0.3659768427069776	0.2527869565443497	0.2753521042813323	0.3267153666682734	0.4025038244225578	0.496397753525568	0.9252075565449159	0.2006544787054833	1.861177508858788	0.05367485845958523	0.05224802985009009	0.0005569322276045903	0.8063193264749574			1.261664526977113
4.261529170348243	6.076439987880428	4.938855684213983	1.401742817793681	0.6012547266778263	0.9086506883981473	0.6504590785363663	0.6628169999174665	0.3645161565987992	0.2491573227150364	0.2727748013300029	0.3255161735903596	0.4006417870749873	0.4953051667546405	0.9235252646222234	0.2001608495541928	1.882377871830996	0.05367787904107865	0.05224918824714107	0.0005569298942355765	0.8063753228154283			1.261664435703155
4.269718956395812	6.094676221991987	4.971708750867194	1.41915906619272	0.6059850299646029	0.9192242257563868	0.6488516279423404	0.6642211555989281	0.3666675949339329	0.2516782232770887	0.2750998732641369	0.3266813203918221	0.4009787651159358	0.4957566221589377	0.9233955395881684	0.2004625674980532	1.872373851895287	0.05368125253088606	0.05224962724822545	0.0005569295381320846	0.8063425523278278			1.26166436869743
4.277908742443383	6.027208853959742	4.945291952759587	1.480174182542267	0.6120392564980761	0.9483752370246049	0.654777236496658	0.6688492574551983	0.367480943038413	0.2551915968293384	0.2765336755653091	0.3272775649593793	0.4024489708139808	0.4963207572217762	0.924459565517078	0.2006915940888517	1.853308555057007	0.0536834553167652	0.05225105991847373	0.0005569328402205713	0.8063070932206059			1.261664301098168
4.286098528490953	5.868111980326481	4.806615614196793	1.413429675707285	0.6043098789655144	0.9438344676909597	0.6482993058868507	0.6722390713893784	0.3645721977460455	0.2540573848333441	0.2750024415814591	0.3260120012561943	0.4011864878514663	0.4953847846570328	0.9231632462929847	0.2003364836039659	1.853782681852049	0.05368579131174888	0.05224880516106443	0.0005569355908835836	0.8063379190046672			1.261664195578336
4.294288314538524	5.928563766656889	4.850015396641795	1.388551126254913	0.6163093833960003	0.9417065814837901	0.6515580327080516	0.6690954524059431	0.3679903680832403	0.2518310355492188	0.2770981335912558	0.3271005363818336	0.4009774147956885	0.4958176780325066	0.9229735816308803	0.2002986301581171	1.874443191355077	0.05368371369441715	0.05224134451474784	0.0005569337962352167	0.8063736920961758			1.261664116999487
4.302478100586094	6.230676029219518	5.210838653060809	1.479540158687545	0.6805925843371063	0.966533205662513	0.6796874872703003	0.6680276364307122	0.3723970635749345	0.2502152262092464	0.2785188623942036	0.3293651620292032	0.402239357564408	0.4979932617266327	0.9263875000886569	0.2008208825878785	1.873857963360704	0.05367853268328244	0.05223418393649896	0.0005569317940984333	0.8061965047987767			1.261664080167262
4.310667886633664	6.371296758860698	5.301506998847094	1.532885427770514	0.6794028396862208	0.9753384150582848	0.6754590706440108	0.6786211725411372	0.3707602001160444	0.2536518195250386	0.2775352164226594	0.3282278373933638	0.4029853381198897	0.4985953518103436	0.9277935208541586	0.2009193399904874	1.865954964621998	0.05367139685067616	0.05222873340624443	0.0005569337697825306	0.8061572690432145			1.261664041308191
4.318857672681235	6.182049156323584	5.037070737543742	1.497724596737308	0.6263700722588775	0.9604725893059542	0.6602304859032276	0.6818900412300846	0.3687293305611684	0.2554253866106998	0.2766237379541768	0.3279541598776404	0.4025681310822425	0.4973854976081662	0.9257297898311855	0.2005791864864665	1.861574084255867	0.05366568397139244	0.05223521597545936	0.0005569368646406427	0.8062850829533136			1.261663969464266
4.327047458728805	6.197577604106789	5.128579628423683	1.509999210327917	0.636485124395483	0.9562497198094501	0.6602326604230049	0.6674107404516256	0.3669925678986788	0.2526475154479284	0.2761710428542153	0.3282260462317373	0.4025464349613147	0.4975281994933368	0.9263074963063869	0.2007116714671845	1.867196719327768	0.05366913200035134	0.05224930701868497	0.0005569363249134911	0.8062209548476251			1.261663912700751
4.335237244776375	6.382682874577927	5.233238506108337	1.536466424143254	0.6464833694453109	0.9651494420059311	0.6661538935034305	0.6680842634769774	0.3685581860810856	0.2549130164231293	0.2786187352925107	0.3294583389237825	0.4036059419403984	0.4992391572268925	0.9284397910186543	0.2011093218635357	1.884033310641493	0.05367576508868556	0.05225722095001742	0.0005569334660228054	0.8061891547423897			1.261663882805207
4.343427030823945	6.533323159479898	5.385796971544464	1.576766575479149	0.6699355941248848	0.9818133674287977	0.6728338972971172	0.6772282241943064	0.3739035098024757	0.2598110387391969	0.2821553046221741	0.3314440934050469	0.4054388899952482	0.5008344965066914	0.9300990250249159	0.201738143855288	1.863893504509743	0.05368136251309486	0.05225910870169956	0.0005569330885365928	0.8062189447917462			1.261663863841971
4.351616816871515	6.584883631597723	5.531665693665459	1.61740197523131	0.6848985770549332	0.9977856009477423	0.6735644901322995	0.675179108509545	0.3756701796444627	0.2611695129517538	0.2864921934569727	0.3332506126189874	0.4053676303694326	0.5013856294948913	0.9296026512205002	0.2018903627274264	1.85460484058026	0.05368767200040272	0.05225678015251503	0.0005569357568283869	0.8062424278970892			1.26166384137701
4.359806602919086	6.243388843813777	4.980072246927008	1.547570294599082	0.6224628204159987	0.980161625011618	0.6595069653759704	0.6687908041807006	0.3671738729866458	0.2551466884789683	0.276487864428831	0.3268805636339829	0.4029457486687884	0.4977621555413991	0.9260058891111874	0.200696189720689	1.87396158615873	0.05368731912365161	0.05225340658856938	0.000556937151044942	0.8062547580235415			1.261663811739523
4.367996388966656	6.079680317406679	4.820816756634697	1.494953768381354	0.6073531898261859	0.9625269858231348	0.6686483108615854	0.6707296328993193	0.3659654276651617	0.25391817476739	0.2742245616342965	0.3259781075073569	0.4028147305553943	0.4967253642765124	0.924859095278185	0.2002738606033788	1.882882709057191	0.05368223000091452	0.05224799050371908	0.0005569346963311977	0.8063547192762361			1.261663799808706
4.376186175014226	6.05750571576913	4.861451343424766	1.499454647063197	0.600576666340742	0.957364207824357	0.6728417970510854	0.6737865678970607	0.3711726804140854	0.2581536146946579	0.2795096199151572	0.3295780485003006	0.4038067099201963	0.4981601513940736	0.9258466962373603	0.2005686160969001	1.866713205970272	0.05367742218319158	0.05224145177535279	0.0005569314295633447	0.8064441517243899			1.26166383073245
4.384375961061797	6.274896364727709	5.179378703867369	1.590513114401961	0.651023450535186	0.98541044136736	0.680851925455203	0.6772655865299351	0.3769737033699668	0.2600183613296809	0.2834047991068722	0.3314886603831302	0.4044653969487183	0.5000883396764527	0.9287870280198048	0.2016790620893205	1.861542174420846	0.05367318629790307	0.05223603136523559	0.0005569322740840177	0.8064100403869073			1.261663868513428
4.392565747109367	6.32953197101455	5.251574475086742	1.637112073219509	0.6826615939873069	1.02205834680997	0.7015094038507674	0.6845441946085344	0.3781663346440568	0.2575548288638073	0.279957082205779	0.3300050375941465	0.4040743000653601	0.4995759397652743	0.9289783074273953	0.2016531512114098	1.86667765815975	0.0536733653902703	0.05223733816568053	0.0005569348131097022	0.8063292211902082			1.261663902523772
4.400755533156937	6.086641843828733	4.952966436120157	1.511550429055727	0.6256588878968653	0.9876953078972283	0.6672482671599036	0.6776325222755798	0.3666184303515429	0.2542373895109191	0.2753878058119017	0.3281354474060407	0.4025669968094738	0.4978700434624538	0.9263054384943934	0.2007657770229785	1.878895473083722	0.05367841232964981	0.05224714344153115	0.0005569334331522154	0.8063408728015117			1.26166390885658
4.408945319204507	6.198320675707838	5.170301362811522	1.577117393849479	0.6417787209296953	0.9962265452516306	0.6722869561219402	0.674644675711921	0.3686979597159336	0.2592862744782692	0.281200798913942	0.3306595388259548	0.4038865125386414	0.4996866373799731	0.9277086199270441	0.201310584236668	1.88466122508216	0.05368259351083172	0.05225261364497118	0.0005569296087313883	0.806373769331002			1.261663964862567
4.417135105252077	6.174965972446363	5.065785180541878	1.517935126607186	0.623533431240223	0.9718257879903353	0.6648698879910587	0.6708483253371319	0.3670122988591032	0.255966771880758	0.2786368471713115	0.3287566455162634	0.403495786149581	0.4980055516654475	0.9265430317277712	0.2006402254467494	1.853591198883429	0.05368386822278508	0.05225134006921232	0.00055692815543686	0.8063773208738182			1.261664061037986
4.425324891299648	6.164177814282925	5.01772491373813	1.490332914591681	0.6148126333295248	0.9685910878949685	0.6573370566055954	0.676743762926094	0.3678911801787433	0.2569323428312111	0.278871906631747	0.3286765305829582	0.4039228499702041	0.4979858784149374	0.9267889633234827	0.2006185096458805	1.847747484758009	0.05368727411748105	0.05225068426221276	0.0005569304739421856	0.8063363007779378			1.261664127511735
4.433514677347218	6.074048951101491	5.037367580748657	1.517033513644401	0.6336425627571144	0.9983872875076923	0.6719551736727449	0.6842845954654745	0.3738960985729176	0.2588919776334027	0.2799785823569823	0.3291063465927228	0.4041789644523227	0.4983450010882499	0.9271178576154148	0.2006749646157656	1.870606721910198	0.05368512011274731	0.05225138194443222	0.0005569306412166671	0.8064296830756508			1.261664195371127
4.441704463394789	6.025671846543235	4.786489139826759	1.385125209087926	0.5902134633726372	0.9251313287123968	0.6518133990664481	0.6668887826717461	0.362394656584319	0.2500919813466813	0.272977275329072	0.3259090095866736	0.4023197546255232	0.4959029365969461	0.9248630339869445	0.2000382250675499	1.886483069357081	0.05367802776755538	0.0522463057623079	0.0005569264893854332	0.8065170584055659			1.261664282728047
4.449894249442359	6.206617607680046	4.791512380978262	1.382458447285826	0.5808061054608862	0.9178459498581586	0.6467553992858159	0.6649775776103624	0.3589468661051944	0.249502035165631	0.2724737378155423	0.3257510492722209	0.4020316838609736	0.4958369260406719	0.9246371770046599	0.2002123983972484	1.883116329835612	0.05367277620899048	0.05223665190698741	0.0005569236288768855	0.8064923103719751			1.261664392332241
4.458084035489929	6.15325583674321	4.883417234151097	1.428473479357399	0.6040631380837095	0.9320102518136753	0.6603518991361323	0.6682375071602703	0.3649923829967803	0.2551108647346972	0.2762780839136397	0.3283364240682069	0.4026098650301228	0.4970622259996908	0.9255765844609559	0.2005056418590574	1.876201625200138	0.05366995647895517	0.05222354049313786	0.000556924868314939	0.8064841211654989			1.261664491588714
4.4662738215375	6.012194973551275	4.872605701192467	1.443236293668048	0.6116769720737181	0.9364884171090575	0.659845015817448	0.6663096337210216	0.3650418641735931	0.2538595247514238	0.2765400341986665	0.3284611796068817	0.4027282027510449	0.4968865523176598	0.9255161364056712	0.2004381342235876	1.887702011542568	0.05367331702000686	0.05221525090554444	0.0005569266031302456	0.8064284787288611			1.261664571716037
4.474463607585069	6.005611227412376	4.893308037807414	1.473530516492566	0.6035129234933161	0.9319087422378858	0.6533417919141755	0.6616428475016194	0.3634679191925398	0.2522657570804749	0.2756206197743574	0.3279052654457241	0.402409871201541	0.4969091495292664	0.9253068199228479	0.2005305874637892	1.906682933640688	0.05367376942813498	0.05221354445038612	0.0005569245493941787	0.8065026843417914			1.261664666001725
4.48265339363264	6.129891248912667	4.972144518719202	1.459508372517628	0.6030753876685205	0.9240812463430326	0.6558830736041025	0.6634081224327129	0.3645073025737898	0.2513168832189612	0.2760531456641216	0.3277239065332164	0.4022082456985638	0.4970350755544871	0.9250492191396038	0.2004840378856313	1.909247944538434	0.05366962588752119	0.05220884523265352	0.0005569203804305943	0.8065022629453825			1.261664779872162
4.49084317968021	6.222200980846083	5.038853323530468	1.500165064502723	0.6229982460018638	0.9521271589852972	0.6625152255379158	0.6662443376944184	0.3683271785419052	0.2510804103047303	0.2776487678258902	0.3280552262854381	0.4022280285734213	0.4972657714687966	0.9253082311380608	0.2006719178985529	1.88202857639349	0.05366665599841421	0.05221137197855485	0.0005569196387597808	0.8063980859192836			1.261664885156244
4.49903296572778	6.327881477133464	5.155017290415533	1.547862913155404	0.6473535025847161	0.9821405053953777	0.6726984765961387	0.6698708236294395	0.3730736698833811	0.2545267395643439	0.28117385214655	0.33063865392249	0.403236584819953	0.4989109353869646	0.9267729135028938	0.2010549003719798	1.871326729349479	0.05366626089783606	0.05222090934703671	0.0005569222889278629	0.8063961568545991			1.261664988997512
4.507222751775351	6.096516193664924	5.08625105247969	1.49222769569246	0.6531294404274238	0.9857489904190565	0.6733004142233796	0.6763597223881832	0.3665162106265987	0.2535916006012339	0.279792067442699	0.3298857787723233	0.4029264067260976	0.4986495472578913	0.9260380192327657	0.200646096275678	1.878576323647605	0.05366491626150048	0.05222094150773567	0.0005569219588040569	0.806417069410564			1.26166506797903
4.515412537822921	5.969568395851181	4.981000066435933	1.469415070000181	0.6395682510036663	0.9554365389348833	0.6751261512160952	0.6745635412195801	0.3662866831947506	0.2545176198373289	0.2775438917894725	0.328272330825159	0.4028058933862668	0.4980135797718104	0.9259866572906863	0.2004846539454984	1.884957658243025	0.05366429304008005	0.05221492528674992	0.0005569178719456396	0.8064503621532058			1.26166514562121
4.523602323870492	6.049748353202265	5.007684568366694	1.455086736029311	0.6169241927790043	0.9385821943906227	0.6637560224863022	0.669102217467974	0.3685026745802179	0.2551576263389413	0.2780847443076503	0.3279085598172604	0.4020638059443766	0.4976359168869104	0.9257776621466184	0.2006586669317151	1.874526143871612	0.05366802883875116	0.05220972168254789	0.0005569149284524162	0.8064917307836147			1.261665266808938
4.531792109918062	6.038313290136583	4.902957111239471	1.460002912227894	0.6011005997396354	0.9476254935388317	0.652522981983747	0.6658621350875289	0.3663378911295366	0.2532575657358662	0.2769500552192056	0.3282368098534595	0.4024006525783572	0.4977048718197036	0.9255563049179415	0.2006432253809768	1.864809672620887	0.05367101679705287	0.05220433955481457	0.0005569166518405265	0.8064179959315919			1.261665378782123
4.539981895965632	6.149334839442847	5.009502812445177	1.493367326735285	0.6356302625607595	0.9588688200677439	0.661799898631564	0.6709646326701439	0.368748099385692	0.2546712141189766	0.2775522662071012	0.3290976022066766	0.4037163753836264	0.4985871693902525	0.927016421313534	0.2010092474494602	1.867094759156538	0.0536705103502001	0.05219530322410976	0.0005569182509350213	0.8063640973505577			1.261665468016117
4.548171682013202	6.257401184209445	5.141391848117524	1.553696848338929	0.6618260867735513	0.9940674598015784	0.6828417877454217	0.6777648401634896	0.372864854000363	0.2575920312786631	0.2787480438626344	0.3301758613576969	0.4042999718545649	0.499814402161054	0.9283293777686749	0.2013092614183779	1.875559987033435	0.05366630321339439	0.05218981718446387	0.0005569154061969122	0.806339324272476			1.261665540911127
4.556361468060772	6.29737346427446	5.089343949528105	1.596354138123073	0.6478670333711265	1.007814631515429	0.6766098984643036	0.676951647202964	0.3712597071973431	0.2582520154500856	0.2782243981802537	0.3299254884231882	0.4046579010006652	0.5005502028410438	0.9293112151328917	0.2013593775578993	1.894543109923744	0.05366225281133769	0.05218943589480524	0.0005569110316179298	0.8063327230527361			1.261665670207564
4.564551254108343	6.16705382388857	5.162999343381371	1.537219515216449	0.6650132384044041	0.9922657810500298	0.6791233159940689	0.6751605800086823	0.3712680471220791	0.2553608950680758	0.2796088266507068	0.3307527721204338	0.4038679496425923	0.4999513718136566	0.9280582446541364	0.2009745117676219	1.873029127573777	0.0536602086764772	0.05218594103046681	0.0005569099408865233	0.8063872894412626			1.261665817446832
4.572741040155913	5.996310406024871	4.926882791768537	1.397683077175077	0.6439330814839256	0.9209078012887186	0.6783395348810667	0.6659494851131117	0.3691610178564516	0.2511173751112412	0.278248103864955	0.3295654966922014	0.4028858596394481	0.4974534646162972	0.9261336965938648	0.2001222463807431	1.869745494572652	0.05366060444390863	0.05218341942967588	0.0005569113340039476	0.806385358557565			1.261665935449066
4.580930826203483	6.130424522649127	4.933559450069109	1.473794464377491	0.6446048203101559	0.9393206391087883	0.6737627195614719	0.6671249972821199	0.371397211031433	0.2557814519785052	0.2782432002308769	0.329150717894675	0.4036834847719031	0.4981345442225129	0.9272827948690949	0.200712856997685	1.88531566385297	0.05366064406337341	0.05218582944459495	0.0005569108435752602	0.8063969509781395			1.261666036258518
4.589120612251054	6.28551430789714	4.957831676973397	1.54345262189312	0.6196831421262404	0.9558853024547211	0.6546736509100198	0.6647201359463834	0.3692926827538072	0.2558552866877599	0.2768019085098118	0.3284143242183918	0.4024584294144458	0.4975397916650818	0.9256573693432089	0.2006532527408753	1.903972176388326	0.053659771105311	0.05218900636409817	0.000556907397240149	0.8064366710627296			1.261666158053071
4.597310398298624	6.086307739823349	4.834091568724629	1.441997739420902	0.5889820743882317	0.9304786015022914	0.6500172754015913	0.6616450363536139	0.3647177986030875	0.2529032861581784	0.2762765151690416	0.327695906966141	0.4015551725120171	0.4964771175732208	0.9242036077501801	0.200371484357845	1.884577050268159	0.05366324594357463	0.05219318666728624	0.0005569045793171872	0.806425985514294			1.261666307839036
4.605500184346194	6.071489369968724	4.990671380503501	1.437505206371125	0.6143569606950882	0.9469321968626845	0.6661911953422942	0.6678593396480156	0.368456419535492	0.2541923737479502	0.2777253656372487	0.3279114259241649	0.4026866039353001	0.4968799940762669	0.926378518960124	0.2004972703298272	1.875848336006988	0.0536710921333433	0.05219640774671463	0.0005569050411353065	0.8063542519215587			1.261666454666388
4.613689970393764	6.059791964052322	4.99360206187946	1.462303256431527	0.6232742373814646	0.9590925814386253	0.6666771509516854	0.6726335111823005	0.3694289279388807	0.2559147156513019	0.2782455265834579	0.3287893342722916	0.4033097566373897	0.4975738261409851	0.9264595789805717	0.2005314205312608	1.87897970954768	0.05367558361092659	0.05219299434811073	0.0005569062168733869	0.8064099534210515			1.261666574262516
4.621879756441334	6.117579463112004	5.039370396246007	1.510935330701469	0.6447123564178797	0.9799287828918106	0.6746980428063986	0.6751166981541276	0.3707926182639143	0.2562880345279177	0.2805178749683043	0.3308920405247056	0.4040263529552832	0.4996856568736628	0.9263064810468863	0.2009598792285449	1.881530380549622	0.05367688391833426	0.05218932863420029	0.0005569040513730577	0.8064639915655055			1.261666683879922
4.630069542488905	5.927685510619614	4.911284654421492	1.429899368717301	0.6680169934877113	0.9391544830862627	0.6924810265420842	0.6666913295097445	0.3747353206196473	0.2509842070400051	0.2783338323188925	0.328437516567818	0.4030597207015899	0.498102780308902	0.9259749558351487	0.2006379271069782	1.880103668393276	0.0536769746700317	0.05218416510880015	0.0005568998950014969	0.8064229927853449			1.261666813992644
4.638259328536475	5.807814010812916	4.766365512982306	1.372438593453151	0.6044573684557294	0.8942350290454079	0.6649474051828561	0.6561669008945489	0.3660633066412157	0.2487032006405593	0.2755614892500852	0.3270920543796519	0.4020262048733134	0.4963518417897377	0.9243603365896165	0.200218746470601	1.854635681322647	0.05367382799844667	0.05217419306450082	0.0005568991356533061	0.8064128616161427			1.261666950494168
4.646449114584045	5.854958108139066	4.769392005891136	1.405490353479419	0.5867297060725106	0.9065789988962184	0.6427050084945892	0.6593361930511085	0.3609872865583962	0.2518855558379932	0.2752233842745965	0.3272860694785826	0.4022632067909636	0.4968939721655021	0.9235848508209303	0.2002069473395339	1.845330818199263	0.05367258341108416	0.05216665250472408	0.0005569022579725383	0.8064194177452226			1.261667049509843
4.654638900631616	6.053471521411449	4.903175874651337	1.450935341015974	0.6007480137102573	0.9518622919219746	0.6545466934144317	0.6688684329868745	0.3650088527950732	0.2548955896140688	0.2771536380454982	0.3280819505517522	0.4029874853905581	0.4987334890476947	0.9253586826730298	0.2006536814772714	1.861123441158625	0.05367143284731125	0.05216636851700584	0.0005569019672626516	0.8063471306124537			1.261667136699839
4.662828686679186	6.155172492183381	4.937600430065532	1.46871469346936	0.6050332112507039	0.9517535256505922	0.65282852811672	0.6653987436965045	0.3643163299218417	0.252998678731948	0.2775322271951248	0.3286229883987011	0.4033443715058213	0.4984257937074449	0.9271810473437927	0.2008153560778451	1.883803858194081	0.05367276097576722	0.05216397433829262	0.0005568968574302262	0.8062445035333559			1.261667256481511
4.671018472726757	5.99153063094502	4.767137484358773	1.415593144677767	0.5882482792756158	0.9148128531673946	0.6420454088901419	0.6599928951352487	0.3596088662158697	0.2486263815273566	0.2731157134283717	0.3264750233145419	0.4016491038808412	0.4964647325617663	0.9245532659054803	0.2004128507600531	1.873853905788488	0.05367738909328499	0.05216252379127685	0.0005568938854093372	0.8063267430629124			1.261667393792623
4.679208258774326	5.999430007051668	4.7644102862215	1.403772685163489	0.5792600464219767	0.9048977647629119	0.6425272169321979	0.6581047542481258	0.3611640495890764	0.249062626250476	0.2738012802711848	0.3270021930967786	0.4012903806956188	0.4965737480973705	0.9232668443481259	0.2005311863572508	1.859650731856232	0.05367712833597475	0.05216296303650486	0.0005568956391172058	0.8063950198517242			1.261667506436848
4.687398044821896	6.041751527657995	4.943601060338148	1.443080732595834	0.6124938508597905	0.9238219629326555	0.653620494040653	0.6610530746178801	0.3701216109562536	0.2532041717637819	0.2828972516811308	0.3307349354685371	0.4024048034509151	0.4980626552186412	0.9253453654134987	0.2007451250301771	1.858576181043639	0.05367401399333974	0.0521608410904273	0.0005568972590068097	0.8063417604499186			1.261667588591864
4.695587830869467	5.889889858817779	4.752498317514803	1.380239101943815	0.5816719768197242	0.9197330972258984	0.6427271472022547	0.6637230111111925	0.368204329318938	0.2534398912314318	0.2798063926113168	0.3291935443554254	0.4022253936952375	0.4969046469838242	0.9244998188045735	0.2001529484763748	1.867821818875615	0.05367191317516471	0.05215757299066861	0.0005568946890312837	0.8063356024555843			1.261667680527237
4.703777616917037	5.760496201141867	4.712501093824388	1.358650575292907	0.589839326881006	0.9037763253926133	0.6422558671927162	0.6576497421114007	0.3614922543427088	0.2483458200311178	0.2732255529690125	0.3263789127130607	0.4008455724765504	0.494916915976825	0.9226196962602398	0.1997686978076847	1.88227420925838	0.05367061678544612	0.05214962763106808	0.0005568906890135411	0.8063743823671387			1.261667803221017
4.711967402964608	5.951277826136488	4.908584314934521	1.445593852673126	0.6315578991122227	0.9453935528871024	0.6632804175777651	0.6639269188734072	0.3643069759397283	0.2506748197394867	0.274309682584987	0.3272708025349969	0.4014765252568907	0.4959502375567824	0.9240882244301172	0.2003272502524297	1.871493610342557	0.05366663273687137	0.05214150121908737	0.0005568896038245583	0.8063247215937077			1.261667946453609
4.720157189012178	6.486701652890436	5.135820356326556	1.641762479589535	0.6446430254964808	1.047535739685611	0.6804412348819303	0.6805770933116223	0.3768314120644191	0.2582988303745316	0.2841173609161395	0.3321218036806687	0.4044670196112644	0.5005434575686122	0.9293285162391416	0.2021440781971433	1.874852245981323	0.05366114589221751	0.05213761665870012	0.0005568904429957961	0.8062226252058227			1.261668084776797
4.728346975059748	6.538246549647345	5.183935960843059	1.589496736898732	0.6284188544017248	0.9772211006991904	0.6570883011579445	0.6694807550887222	0.3681243929043121	0.2536119242332892	0.2795919535685042	0.3291635506705805	0.4031556946485971	0.498510884613697	0.9265000359180804	0.2014577470398756	1.888920654170763	0.0536578033019854	0.05213894566117946	0.0005568893472783835	0.8063265029121918			1.261668198540528
4.736536761107319	6.039678861265534	4.756034464836925	1.434932006130618	0.57012334082856	0.9283975149789541	0.6343418837252556	0.6595999501730568	0.3619812255925673	0.2493875903909208	0.275092384932217	0.3267329757887543	0.4014405883466391	0.4961233403033795	0.9223791620494667	0.2004350949237066	1.887703826943737	0.05365712444515695	0.05214366838907721	0.0005568862649648655	0.8064439536117062			1.261668301157201
4.744726547154889	5.950100517447837	4.809432571740612	1.450391408946973	0.5999415049359502	0.9648656552288311	0.6515044634012186	0.664762251407137	0.3638559584533435	0.2521513882802103	0.2780587941386352	0.3292438850935282	0.4022666806594322	0.4968738712479654	0.9231829718829224	0.200494064563072	1.86527558473098	0.05365993923673337	0.05214870702124854	0.0005568846358308062	0.8063532611066258			1.261668426355842
4.752916333202459	6.010539070701546	4.792194901563147	1.44281912816243	0.6053840140445307	0.9528205187397656	0.6639366219374246	0.6667953512143999	0.3640029978131082	0.2539609910409627	0.2765492926002127	0.3281657219640501	0.4018208717407774	0.4961336499386882	0.9230668495183095	0.2003471333921144	1.865082357418075	0.05366404224571073	0.05215373185777564	0.000556886054910129	0.806350707993903			1.261668555889468
4.761106119250029	5.816180561605224	4.612020623713387	1.385764436776833	0.5637783172301766	0.8941820395819837	0.643120166522784	0.6576985173447752	0.3602195656422332	0.2482348550918619	0.2726939239118916	0.3258209072217049	0.4005887757637682	0.4948160349786362	0.9221982558253653	0.1998517222703947	1.88409846697312	0.05366897681794546	0.05215599322515711	0.0005568874162102262	0.8063686028627973			1.26166866148888
4.769295905297599	6.140405762169664	4.810448959272939	1.424921447677085	0.5814953695434335	0.9025401065999473	0.6420753275232188	0.655480698051453	0.3601522512919783	0.2486137844364524	0.2734308443661019	0.3260385130219155	0.4009940009644424	0.495630214518532	0.9236238476129126	0.2002150136292899	1.890715664533252	0.05367197221144376	0.05215126690442334	0.0005568849063779239	0.8063564892464906			1.261668742306042
4.77748569134517	6.312362472415119	5.001884949140551	1.541428937093222	0.6146213208355539	0.9791149408578381	0.6502762845003716	0.6639836169069538	0.3637957742574198	0.2542378582956709	0.2766395563670773	0.3274561741895249	0.4024251033397355	0.4976928011209588	0.9249527524269391	0.2008329716503293	1.891315741902214	0.05367123378934906	0.05214119323291672	0.0005568811041271173	0.8063683706416981			1.261668855320816
4.78567547739274	6.065721503365292	4.857238527654101	1.464147606774794	0.601369320955206	0.9572506036832856	0.6557613367663874	0.6703027547410956	0.3673448553922002	0.2560949159886681	0.2772178542601443	0.3277452424366061	0.402238023686151	0.4979676151924025	0.9246797029222111	0.200825662369108	1.880892517503761	0.05367141619462804	0.05213764449413218	0.0005568812279515437	0.806371350101993			1.261668961284691
4.793865263440311	6.230830391889537	5.081895614447205	1.494893678903838	0.6488930998767312	0.9566995861479083	0.6763319427384362	0.6720743285089202	0.3708844636376228	0.2569228492012133	0.2781330725814259	0.3288649478055463	0.402782057183158	0.4987673838057377	0.9261083461807784	0.2011365418954388	1.872272131064856	0.05367033627862952	0.05213775379529877	0.0005568830128173328	0.8063667663426828			1.261669032927448
4.802055049487881	6.167653195779076	5.068410384125647	1.493262394659562	0.6347295060906731	0.9580852653406403	0.6627909871902532	0.6660716598871493	0.3652993642216722	0.2512772183373662	0.2753123684230798	0.3279160428991629	0.4025541719659322	0.497558294804587	0.9259267519556152	0.2007095402541765	1.870818750786695	0.0536685059093325	0.05213770604253758	0.0005568823981497668	0.8063803598559559			1.261669088248484
4.810244835535451	6.010689622784246	4.862238838885581	1.456496762317059	0.5959730761704989	0.9283760108408733	0.6448623077955643	0.6601933549937047	0.3613169797383189	0.2482924433275277	0.2738637663279419	0.3265126090648175	0.4012165824321335	0.4959903413855023	0.9240685039723683	0.2002150508182034	1.887531879215406	0.05366875349308886	0.05213826250703511	0.0005568796520261314	0.8063727317116538			1.261669166107595
4.818434621583021	6.058753978780265	4.964574479870607	1.452575722978057	0.6152605718263989	0.9285177467038481	0.6575104153765089	0.6653536145799614	0.3676048328285811	0.2519435469490316	0.2776054557259767	0.3283249137310695	0.4021089811779935	0.4973023503938653	0.9255481893984067	0.2006955949458383	1.904144749650094	0.05366603743542431	0.0521356599287969	0.0005568784951745941	0.8063624215306263			1.261669254153793
4.826624407630591	6.078775396828134	5.039780764282274	1.501800649483505	0.6210168864226446	0.9502585062171869	0.65745227880085	0.6659003068730396	0.3666873524451451	0.2530805556495011	0.2797192131003208	0.3290207091388286	0.4023798677905876	0.4973266856505784	0.9252115445831895	0.2004853842792286	1.893413273391745	0.05365901261680402	0.05212919091108256	0.0005568798073036478	0.8063688916537962			1.261669333592661
4.834814193678162	6.001345943398936	4.882027288163896	1.497428965276969	0.6070106795581496	0.960773174331461	0.6480106389411221	0.6664603432894148	0.3622706467087041	0.2523979580840409	0.2766750114498095	0.327170682581134	0.4016570929816906	0.4960865906951401	0.9234985286600416	0.2001606894338469	1.888732756799551	0.05365286549294312	0.05212018445637145	0.0005568804568229592	0.8063910618746745			1.261669393157783
4.843003979725732	6.048023082157381	4.888932431229489	1.44825050847536	0.6176056091047758	0.9542972847767126	0.6517121377651177	0.6673342922019919	0.3614522195037536	0.2534389670361299	0.2750269321542629	0.3271368249249403	0.4018404869313637	0.4962347956492622	0.9241439970432312	0.2003634440500904	1.89757341329213	0.05365280685886686	0.05211329178549133	0.0005568784103054072	0.8064207798822416			1.261669448290138
4.851193765773302	6.253004760937129	5.149984641501018	1.543229664965818	0.638343587958064	0.9693216844464553	0.6613951210953496	0.6720463802585647	0.3647460705858365	0.2540166527787913	0.2761642596724347	0.3280770744150398	0.4028963680046463	0.497109960114727	0.9254894953826659	0.2008358295719679	1.906073362912004	0.05365531206050931	0.05211208155455589	0.0005568760760797163	0.8064401194747005			1.261669513733433
4.859383551820873	6.188296966744229	4.96106382159012	1.46197222598315	0.6190819467059152	0.9408867589292828	0.6483116988027045	0.6625543750031628	0.3616149218678306	0.248938065876967	0.2734046469038042	0.3260269527987997	0.4016234170305183	0.4962384387093469	0.9242633735438464	0.2004066139325673	1.896898630642352	0.05365762537356994	0.05211457711633277	0.0005568768440605037	0.8064529340332333			1.261669568577531
4.867573337868443	6.021247592607407	4.867646859859446	1.400495148901139	0.6022178491244001	0.9190943239496047	0.6450783688189623	0.656283572591464	0.3588283589584966	0.2479693754210883	0.2723109208968061	0.3261202868771638	0.401088181390771	0.4958455096531029	0.9237961442348289	0.200222854128733	1.891201787790061	0.05366661168310859	0.05211587648696205	0.0005568796661280526	0.8064700318139277			1.261669593574722
4.875763123916014	5.938613991244341	4.82636619338421	1.418712652398165	0.595324580744922	0.9289491986680072	0.6491449080814884	0.6565644863855881	0.3609919357417239	0.2499078856333492	0.2726568098123897	0.3263476656405564	0.4011063193119824	0.4954682036217146	0.9233184746824136	0.2002775371971478	1.90330424107108	0.05367207608585427	0.05211741437725364	0.0005568801879052354	0.8064865311881558			1.261669598741974
4.883952909963583	6.119851192393998	5.002250812911217	1.496588656465985	0.6221847531006108	0.9432947444164185	0.6515874343720623	0.658449701177704	0.3609360364352743	0.2507008954930569	0.2749519124415578	0.3263060444106147	0.4012942484248567	0.4960371883026846	0.923585616936955	0.200431892875552	1.917196259703536	0.05366636442536057	0.05211759722605184	0.0005568780575332696	0.8064479987703429			1.261669604647658
4.892142696011153	6.237109503674874	5.121186379757744	1.551954735724409	0.6410477845097025	0.9550224376461918	0.66039093802827	0.6632606275700856	0.3612528198911519	0.254995400267953	0.2787256115230451	0.3279625248920343	0.4027816894418623	0.4972305789613443	0.924868181443492	0.2009337389314633	1.911737478041624	0.05365974426990344	0.05211665947189568	0.0005568778955747253	0.8064895656581191			1.261669614062076
4.900332482058724	6.160461920259503	5.126363153416395	1.532252356969736	0.6469197178638455	0.959700076059725	0.6615335176599484	0.6638127781897819	0.3635687934968681	0.2508014263661513	0.2767479372309208	0.3278057258792322	0.4022809543402808	0.497302047693677	0.9248992658355986	0.2012973608799559	1.902871653655594	0.05365648697152293	0.05211446218176852	0.0005568814024505688	0.8065395163686842			1.261669587578063
4.908522268106294	6.05729678813273	5.036420364633909	1.506652864844618	0.6225103312419498	0.9605126003530402	0.6529506493255444	0.6638634191178557	0.3609416369681266	0.2487753857992448	0.2744092959159553	0.3273507261170437	0.4012805074387397	0.4961422628099577	0.9236038138824207	0.2008657434836986	1.893871186882189	0.05365318105247566	0.05211001348292444	0.0005568835741333662	0.8065453932193679			1.261669523240962
4.916712054153865	6.003101754716827	4.872392751405202	1.519156973711786	0.5903096651887186	0.960650849883253	0.6426007631887469	0.6654490183703317	0.3627804537575216	0.2507193498717237	0.2741826070709224	0.3265359941228889	0.4007439037308092	0.4953782811629953	0.9220904233193057	0.2004826641233927	1.90447963833679	0.05365027219055993	0.05210730160351964	0.0005568821853045474	0.8064315543486497			1.261669454983565
4.924901840201435	6.035942742615003	4.898006570686625	1.466889135547723	0.5959829890055254	0.9178375096602284	0.6488704303015265	0.6602283722834837	0.3643096684736413	0.250118346454908	0.274081964604207	0.3257453432723117	0.4005668794395676	0.4946752779273136	0.9220076061905297	0.2000460090327177	1.903879419065947	0.05365201119440821	0.05210163116280117	0.0005568808854175748	0.8063823800974743			1.261669404952336
4.933091626249005	6.038398635004003	4.986215235545954	1.430407024965873	0.6011172585583333	0.9070726892715393	0.6450004198291097	0.6549772027079844	0.3632756653967	0.2479257535350245	0.2732276460596189	0.3250865864036316	0.3999464994568772	0.4946567376775372	0.9218243328700346	0.2000556053499487	1.889799576347028	0.05365487452709616	0.0520973132347272	0.000556883291488776	0.8064410356677164			1.261669335822896
4.941281412296576	5.925664016470498	4.961316188372138	1.441551204402457	0.5943614802461529	0.8946570443880209	0.6336782202826456	0.6481928685075681	0.3570371284744139	0.2447410271289018	0.2709710208244401	0.3243536963164191	0.399300180725562	0.494178201269878	0.9216547230643862	0.2000420277491473	1.885867204211834	0.05365756411042378	0.05210092148135551	0.0005568868481554728	0.8064011873865745			1.261669238024381
4.949471198344146	5.873149505588403	4.869699637524977	1.423205601294764	0.5883447729236427	0.8942539372445736	0.6370236256848096	0.6506830351317973	0.3579117096063529	0.246657284647326	0.2719688514764134	0.3250801799399355	0.3998258212786145	0.4941811433987326	0.9215671200105819	0.19983809539827	1.892579734454403	0.05365858112482873	0.05210157141081378	0.0005568874791433001	0.8064412144555004			1.261669133299696
4.957660984391715	6.063616470691612	4.985806923678322	1.473753315384708	0.6130847718337085	0.9549111421726385	0.653968118106143	0.6677610422926479	0.3667882555237333	0.2511141292717088	0.2751630352608342	0.3267009567251432	0.4015871015547627	0.4966065183370453	0.9238610608210993	0.2004979181564969	1.913023515010254	0.05365343711585075	0.05209785614772414	0.0005568858780910502	0.8064494062051784			1.261669049461301
4.965850770439286	6.17219244000577	4.876961134333503	1.470101054184604	0.6050408236658696	0.9462373712924916	0.6415302607038855	0.6633778334297125	0.3619480806099501	0.2506465453277131	0.2739023396262862	0.3258014013549508	0.4011414395168614	0.4963743823157688	0.9237894836996063	0.2006382581502669	1.894676804794862	0.0536479654654823	0.05209200081764583	0.0005568865514021476	0.8063829713958068			1.261668963800308
4.974040556486856	6.10218316016825	4.805340684068099	1.425360549192954	0.5843049144695784	0.9158256016446091	0.6371345376515678	0.6602843976926995	0.3608923672865648	0.2501891548890795	0.2732480081155085	0.3250667025553422	0.4009241603592638	0.495050138968897	0.9231358802085697	0.2002668858494429	1.873095743386387	0.05364905917010532	0.0520887460252441	0.0005568906863145622	0.8062927584546715			1.261668844915722
4.982230342534427	6.044217829875751	4.842961342400474	1.418020047101253	0.5895972367453037	0.9159558468846344	0.6438550543827927	0.6606119618664003	0.3619060403194393	0.2465284759262685	0.2721868945528657	0.3252328294071816	0.4000434099580522	0.4943588810801684	0.9221751010490591	0.2000363726197387	1.864808703379708	0.05365104007002993	0.05209090576541827	0.0005568939602642144	0.8062780362124997			1.261668703531328
4.990420128581997	6.027580317681177	4.905469918536379	1.430994072621561	0.6083931513936965	0.9237721183732674	0.6470220672610744	0.6571879617729085	0.3622047114091367	0.2473446881479966	0.274683497563226	0.3269647569467164	0.3998010652471083	0.4949416832487256	0.9220631298867826	0.200143357345882	1.870140912954829	0.05365129892095155	0.05209269188989311	0.0005568935183160483	0.806323800413273			1.261668555709148
4.998609914629567	5.780077895122552	4.79508280174491	1.363618290791883	0.5960686435112974	0.8828977162505304	0.6382511139756007	0.6481816258088847	0.3551809622619328	0.2434915393127814	0.2724979718218608	0.3244863817046319	0.3985087650243303	0.4925277519182911	0.9198750511502054	0.199430076313211	1.878458103598414	0.05365395518578885	0.05209551715158778	0.0005568926841277403	0.8063122023860462			1.261668429516604
5.006799700677138	5.795053613329916	4.760646075548275	1.385646893002296	0.5858221485090011	0.8971863507342022	0.6381366636015661	0.6526776183815705	0.3548075444616107	0.2446652046788163	0.2712514086085796	0.3238378062853126	0.3990005821696073	0.492207039462973	0.9196761788063075	0.1994776542649889	1.851128535435848	0.05365602151190926	0.0520976712583643	0.0005568963808038674	0.8063177707834822			1.261668276383494
5.014989486724708	6.04712284932329	4.822884894279643	1.446367409056544	0.5818176480534111	0.913842233211119	0.648117509148148	0.6610026511370056	0.3652776605562544	0.2539181685879627	0.2739546756556357	0.3251448888850381	0.4012026038715577	0.4938339951475226	0.9222375658350918	0.2001122084428952	1.845159533350327	0.05365690235323767	0.05209368964018029	0.0005569021636760323	0.8063208336425398			1.261668092410016
5.023179272772278	6.185621873778573	5.057523573350768	1.466118179716123	0.6242181731959442	0.9139509166359463	0.6487457574418631	0.6626918886502272	0.3722294406360721	0.2552830850021442	0.2755187378368522	0.3269724366295292	0.4014371994152254	0.495204244927188	0.923858305010448	0.2004512860853885	1.85409073570146	0.0536522343094062	0.05209002368212623	0.0005569025759983926	0.8062826253619454			1.261667896973089
5.031369058819848	6.081370986966591	5.00672240948531	1.427263782467799	0.6360107880253968	0.9039462967419958	0.6471566868583737	0.6558545469223965	0.3611489441417434	0.249842975617748	0.27263597331039	0.3261573197811274	0.4002353233523053	0.494105424755238	0.9225311500055958	0.2003184482246667	1.85533964282555	0.05364663721022099	0.052090559985151	0.0005569004556624482	0.8062812067303099			1.261667722690664
5.039558844867418	6.049001942005379	4.847447923935026	1.444795920351232	0.6177582524217267	0.9085567679375436	0.6479199465331823	0.6536693461715289	0.3585268424284861	0.251734162155788	0.2733630270131985	0.3256812481723265	0.399964837408873	0.4933301438764309	0.9215315101867502	0.2003767326860592	1.840876512880959	0.05364672954028549	0.05209400505616661	0.0005569024842356652	0.806276895337154			1.261667556118002
5.047748630914989	6.145291770502441	5.056360831568746	1.524099527728584	0.6284301025814488	0.9398932502076266	0.6482861490760421	0.6620356137812802	0.3672638682973098	0.2573152908597827	0.2771827128052525	0.3267882697026763	0.401282910271159	0.4954345674331713	0.9228109828269222	0.200970155696882	1.847292842950352	0.053644671190516	0.05209901405648787	0.0005569083626418745	0.806225346312224			1.261667344695661
5.055938416962559	5.872709084167376	4.835036267714159	1.371433732779348	0.5977675763697881	0.878623801979689	0.6325851345509353	0.6527648817325561	0.3582700011949633	0.246344861435713	0.2708435211674823	0.3243576211027011	0.3996881406848658	0.4934355765150858	0.9210424401207464	0.1995234981996947	1.861095950377002	0.053644109575871	0.0521009076857113	0.0005569116363083275	0.8062317343947473			1.261667123359077
5.06412820301013	5.817751069591118	4.721122428339553	1.347572997099256	0.596825117285425	0.8743792820887547	0.6361659764170283	0.649549418610349	0.3577212668730187	0.2453719474708347	0.2710087851932002	0.3240926112298082	0.3991810898081576	0.4926755027585867	0.9205539697185633	0.1993897675387415	1.873426168993924	0.05364805394002832	0.05209998780832263	0.00055691087206871	0.8062088406594279			1.26166691050704
5.0723179890577	6.028693189144152	4.833101203740932	1.411870136602466	0.6082014517887817	0.9010963811592541	0.6569871998765773	0.6535213445701786	0.3679001928993219	0.2483593611834046	0.2755118294194649	0.3252883278368397	0.4000326913670559	0.4941006118359155	0.9225618267871124	0.2002388005531043	1.851253791224239	0.05365310751949427	0.05209937363239935	0.0005569102871791123	0.8062070134021716			1.261666739886799
5.08050777510527	6.145550808457882	5.048060514827289	1.486715767718782	0.6409412255618999	0.9516411267262638	0.6718226956181941	0.663524537599448	0.3647209337583555	0.2499977573446119	0.2754386577182766	0.3263250069379064	0.4008774766457401	0.4962578210814133	0.9243148674691763	0.2006538767547473	1.839250578178476	0.05365726841930928	0.05210318031988809	0.000556912765996199	0.8061774977413598			1.261666583513036
5.08869756115284	6.055609255567243	4.950212899922175	1.483242005574686	0.6219899395526024	0.9574341394651031	0.6528824287589846	0.6660593125917067	0.3617718928351644	0.2480008519678643	0.2740876521491288	0.3265468257083293	0.4008070128965671	0.4958102591463813	0.9235792733749957	0.2004151072330996	1.862501273081637	0.05365880062866602	0.05210921033651804	0.0005569165009963741	0.8061312748495141			1.261666395615731
5.09688734720041	5.874828993440288	4.81799914685261	1.414526423230942	0.6024909568221476	0.9219809718233368	0.6479575388907567	0.6583311909608844	0.3614039848667816	0.2457382752442332	0.273044022490979	0.325895978883663	0.4003652582636353	0.494339172980182	0.9227602038474602	0.1999524179826855	1.892318628393505	0.05365721977795922	0.05211544336341895	0.0005569177489653929	0.8061782150616076			1.261666194884482
5.105077133247981	5.904626815640398	4.902689687038131	1.404546082552698	0.6207685381613918	0.9161980202167868	0.6479115054820923	0.6557968721412787	0.3612423809782353	0.2471470813983827	0.2745208457727617	0.3265707410646003	0.400709236907315	0.4948367950024872	0.9228291131245618	0.2000712791678233	1.87024177338095	0.05365705627656957	0.05211510215256221	0.0005569163642272416	0.8062156829430343			1.261666030008402
5.113266919295551	6.087063858157719	5.012357980188491	1.451179700069767	0.6324420552542112	0.9262487631473684	0.6549536623862066	0.6587227739141104	0.3665249632968807	0.2493541323486615	0.2786678478751001	0.3278589134504289	0.4015590285595754	0.4960111997028592	0.9240026722216188	0.2003604508007679	1.845429927299773	0.05365648429026389	0.05210712463226273	0.000556916987180614	0.8061049063620378			1.261665900857357
5.121456705343121	6.078738192088768	4.968770619079454	1.471642019085571	0.6373559822957012	0.955311141570938	0.6596057104828646	0.6638242169852826	0.3696609938528045	0.2531210528453338	0.2783859880995997	0.3275150413909555	0.4014363387982539	0.4957910605264741	0.9236490525917439	0.2002115489086014	1.851314670386965	0.0536535920429358	0.05210453176854545	0.000556921294398323	0.8060862877604588			1.261665769405217
5.129646491390692	6.090872537512858	4.955511662178789	1.49752137032651	0.6211018128282823	0.9666779639602878	0.6499630490016077	0.6646672279564081	0.3635103131426158	0.2506532665603387	0.2725767211377882	0.3251027684330255	0.4002995364120689	0.4947423435157153	0.9223135844291953	0.1998696036543225	1.855033820972393	0.0536520933516785	0.05210093396886897	0.0005569236717697564	0.8061584973731185			1.261665621303126
5.137836277438262	6.230736534472458	5.007539524604167	1.522226053132339	0.6193739875655363	0.9657410197750118	0.6529847301815881	0.6636279640236445	0.3613390048507584	0.2490662327863905	0.2722838518807352	0.324892048739886	0.400350231769641	0.4944250495248942	0.922474039699823	0.1998429667961051	1.862272603208888	0.05365112438381276	0.05209048921051191	0.0005569206665610864	0.8061356146958917			1.261665516099513
5.146026063485833	6.322786529561112	5.210776111077436	1.575436884777542	0.6564750297380055	0.984880349893773	0.6645722950221712	0.6645149585964162	0.3625048517593036	0.251872112806919	0.2774592378020149	0.3274710081621429	0.4014169960556335	0.4950843158789282	0.9240796508614472	0.2002514829972592	1.866134450159639	0.05365051207455039	0.05207886793419276	0.0005569182641673053	0.8060720897777659			1.261665438569455
5.154215849533403	6.00690008606698	4.897569665477634	1.463720380380188	0.6135740945521303	0.9442717033971	0.6528116161634872	0.6609649813354503	0.3611918302350069	0.2505401877410009	0.2740286167675409	0.3258217495066988	0.4006747848595316	0.4940811739568842	0.9219526804277254	0.1995219101215433	1.853407811943801	0.0536491207076617	0.05207156793463997	0.0005569215370135073	0.8061156642827432			1.261665351924453
5.162405635580972	5.900989533017866	4.664685973272074	1.392149453892266	0.5802097742356515	0.9092006807187757	0.6479005121156853	0.657916122986525	0.3601103186902168	0.2475290166998251	0.2715797523178688	0.3242764619775756	0.3996780876267965	0.4935440100144153	0.920735861700305	0.1992218283646191	1.857483171314222	0.05364921236146293	0.05206955324916736	0.000556925252168172	0.8061618255098658			1.261665258247424
5.170595421628543	6.126060689957842	4.883716497465746	1.482176749477439	0.6094071554227317	0.9337284991258643	0.6546821244328835	0.6612278078539019	0.3616542364003094	0.248566296272254	0.2726401824678619	0.3248980652540473	0.4001698770502287	0.4949608312680377	0.9226288027095615	0.199966167726279	1.862627340211827	0.05365090236541909	0.05206861525086759	0.0005569240941324195	0.8060856775098045			1.261665181652745
5.178785207676113	6.231418752363785	4.989057442633595	1.549350077666365	0.6273329820888329	0.9532868828418617	0.658370201457794	0.662041022053937	0.3611785242703074	0.249930349247988	0.2740953659451326	0.3262301510417928	0.4012095271940901	0.4958040078229242	0.9232399245469288	0.2007172537562764	1.863127928833265	0.05364737716223134	0.05207211778916532	0.0005569204678723752	0.8060900855547225			1.261665159050193
5.186974993723684	6.354883988262578	5.070510697776554	1.577291410914774	0.6367727833245367	0.9580863625504958	0.6602956736806562	0.6626387163592845	0.3648840434711156	0.2524273229607242	0.276316318059902	0.3265583684547213	0.4013885590737536	0.4956403982939697	0.9238575398949412	0.2009777783849281	1.858941813260284	0.05364444012223241	0.05208024599756405	0.0005569203662973112	0.8060715988096855			1.261665155808134
5.195164779771254	6.384069159630315	5.301537312949624	1.626981017805354	0.6572110420556407	0.9966695758936959	0.6601809732038408	0.6700072524357288	0.3705537621520644	0.2579460295396126	0.2779945233814072	0.3279705500612903	0.4022483976297005	0.4968927543446102	0.925340758757496	0.2012619307976508	1.869701171542962	0.05364997433836379	0.05208716650387622	0.0005569229792974018	0.8060722243923957			1.261665149225948
5.203354565818824	6.128484813932277	5.073354532987158	1.507242976764444	0.6305292867467004	0.9390848272661235	0.6439548831913143	0.6601150670988332	0.3615704279371241	0.2536369612797141	0.2756383382726766	0.3270718970971598	0.4008936482230651	0.4953525802856802	0.9227693102279142	0.2002027023607939	1.880377187261365	0.05365674602889332	0.05208859713356286	0.0005569234753148805	0.8060813977744197			1.261665127605261
5.211544351866395	6.097771551385601	5.155163701324173	1.505585760544512	0.6377427177144714	0.9456664309727453	0.6467669372940622	0.6604998975114132	0.3637970370044084	0.251337901301498	0.276436749495049	0.3261565039486122	0.4004834919743069	0.4945891602688344	0.9228172284210496	0.200032961979138	1.886277643156715	0.05365669019299606	0.05208777276169658	0.0005569209114005603	0.8060751999413412			1.261665117650156
5.219734137913965	6.255829118131158	5.396060805202991	1.60961593125456	0.6793579675680501	0.9968972264574679	0.6687875344396597	0.6664888743444426	0.3692272160691992	0.2506108923691192	0.2763648840814978	0.3260608897813492	0.4014549796142527	0.4955319740987736	0.9252840103176224	0.2008383827845832	1.878818158996876	0.05365375224996041	0.05208373955377173	0.0005569189027084916	0.8060557925819574			1.261665148320281
5.227923923961534	6.327986201558369	5.121964200970843	1.527737180120054	0.6416654269107157	0.9646485026802922	0.6647630042290188	0.6625282513134912	0.3654158900775887	0.2510175907251773	0.2747698938318124	0.3261457507286619	0.4009023687206483	0.495539952374488	0.9243441608214747	0.2007061458457051	1.862863140445786	0.05364968209895165	0.05207889936246084	0.000556920016165032	0.8061308133714067			1.261665195491066
5.236113710009105	5.964397738434411	4.801493879144708	1.370346426415711	0.600785829732327	0.9153523263364027	0.6483973940196491	0.6582039803712781	0.3655852164294343	0.2503980507553168	0.2743008458754063	0.3254778432020198	0.3997132934537432	0.4942948956986457	0.9208471953837251	0.1998906793394658	1.860117063245904	0.05364807431807892	0.05207805686968343	0.0005569222012748033	0.8062644552975654			1.261665223069673
5.244303496056675	5.876968814332921	4.716034271652636	1.360649520002913	0.5823701521077437	0.9071981267177609	0.6381201088035974	0.6550463749341382	0.3634729242768284	0.248136747126958	0.2734797726446205	0.324835182805117	0.3989842009249267	0.4931779264846385	0.9196000665850674	0.1995885574423275	1.86633343391723	0.05364633091670491	0.05207840852749199	0.0005569212378468761	0.8062848331843365			1.261665230546011
5.252493282104246	6.008483971900272	4.696761794158228	1.445844121693573	0.5702748498420496	0.9139926354336723	0.6418711023323314	0.6581977928362792	0.3593160574415897	0.2487766346375506	0.2729606124140159	0.3254832979048145	0.3993999231125074	0.4940437587477656	0.9196850136803904	0.1998215607614855	1.875010129918867	0.05364207685698327	0.05207862917038682	0.0005569179166261145	0.8062505212224136			1.261665258330904
5.260683068151816	6.280657952257944	5.156912390360587	1.577342813996047	0.6300957046097859	0.9846376517867999	0.6556020726762675	0.6697058510288783	0.3625162876875332	0.251674254475081	0.2758940109390452	0.3267050088860286	0.4014591009383349	0.4959578867447324	0.9232849685431856	0.2007876084320637	1.864180683762616	0.05364676169841223	0.05207729992376384	0.0005569168123763563	0.8061363870780468			1.261665340625171
5.268872854199386	6.273666852513607	5.242864368526993	1.608292781586326	0.6500416697340484	1.022176013977979	0.6689500333685522	0.6776308524677739	0.368823708837855	0.2575216727981385	0.2766989797554212	0.3273654253101289	0.4019703553222816	0.4964607440148756	0.9242491523936008	0.2006191093275979	1.865337622100856	0.0536540662780171	0.0520780446263136	0.0005569186403670167	0.8061018661721702			1.261665395391102
5.277062640246957	5.987286846582879	5.064844968563422	1.455921046917544	0.617922203904091	0.9405213078978345	0.6631753602450856	0.6685480621713367	0.3687783577233365	0.2545988603121631	0.2731346082098133	0.3261909702631612	0.4008598043989351	0.4954245208470525	0.9222672715274642	0.2000606548273759	1.869680774134769	0.05365809405720247	0.05208357637815903	0.0005569176964110875	0.8061891676586268			1.26166545805068
5.285252426294527	5.92838036420734	4.919982449670776	1.388042146996725	0.6060082234138476	0.9044507143027238	0.6524084389569496	0.6554407425002952	0.3641326118026937	0.2490726054824209	0.2740126765322715	0.3248905470035181	0.4002832448215827	0.4942271601338393	0.9217813179826566	0.199929341206838	1.874746369489554	0.05366004492463232	0.05208338357069627	0.0005569137643260747	0.8061967442717027			1.261665533700219
5.293442212342097	6.049980119029367	4.822343345773747	1.427218748506565	0.5815596982073558	0.9224108162565194	0.6464935617250667	0.6543329148904947	0.3618574541838092	0.2481521082197239	0.2752473835415151	0.3259337644958325	0.4006539772623158	0.4950036712500491	0.9224320328774792	0.200168005755683	1.871280234211534	0.05365872737193629	0.05208638123423732	0.0005569119848667644	0.806177504770007			1.26166562981518
5.301631998389667	6.115957133993248	4.894771498243776	1.477480891026541	0.5925799295267127	0.939694475792666	0.645197036011402	0.6559895722921522	0.3612529015526343	0.2494295312215488	0.2742777474417106	0.3268510613506707	0.4008358383296773	0.4957467494600796	0.9231656856409395	0.2005442047135175	1.863360883689394	0.0536531832250321	0.05209571199961219	0.0005569132556847175	0.8062108489703572			1.261665730561682
5.309821784437237	5.961292241614974	4.854825678233087	1.41054136059404	0.5948334974278713	0.9100767868678799	0.642268604142289	0.6540260961044457	0.3557732599948232	0.244761463463832	0.2703376931324451	0.3234144497019812	0.3996691572627198	0.492765369270092	0.921552857758272	0.1996208823820495	1.876348438571973	0.0536464688354894	0.0520954420516818	0.0005569145045384051	0.8062100949907894			1.26166580922765
5.318011570484808	5.877434875507213	4.678832771304174	1.357043983716221	0.570276213309912	0.8931918884518879	0.6278902923529339	0.6542223823972656	0.3523387431942709	0.2441772360740604	0.2686092852729972	0.3225713574143417	0.3984727521126138	0.4922641776526326	0.919996414027926	0.1992632073652556	1.895773314178463	0.05364490970133268	0.05209143439448374	0.0005569129199206629	0.8062260317714242			1.261665890933567
5.326201356532378	5.949367414870502	4.796806038442973	1.412870791197382	0.5800070621557341	0.9002577117271784	0.6264247925997785	0.6589837259391563	0.3553346279684267	0.2496625148385722	0.2709488435470451	0.323628274702038	0.3989560620246277	0.4931203470268702	0.9203703124885098	0.1995110443807201	1.881850093823735	0.05364627203146632	0.05209053035330093	0.0005569096101192174	0.806206458379655			1.261666000343974
5.334391142579949	5.97990878398822	5.020512936844886	1.45704992061965	0.5870058822046421	0.903265656407182	0.6344720071610488	0.6585901366566513	0.3547502558853109	0.2480886688662318	0.2699593475881245	0.3245249216344781	0.3992977161092909	0.4930909799223744	0.9212016644750419	0.199797954215574	1.87354964072439	0.05365183634798537	0.05209006939432578	0.0005569083194712542	0.8062108471067346			1.261666117227951
5.342580928627519	5.972783769731846	5.008153778263951	1.463408741132267	0.6092999124464997	0.9268970067285697	0.6438831847625255	0.6561435180009449	0.3552241587737177	0.2455449388032935	0.2699700340999867	0.3254167836902107	0.399308498475659	0.4933377001899134	0.9214404471503962	0.1997753781692339	1.870573957527944	0.05365517869570111	0.0520893065708649	0.0005569096553663173	0.8062190835214249			1.261666205131317
5.350770714675089	6.011711988871832	4.93890280859072	1.478892013684507	0.6278929051997505	0.9500413231938873	0.6557113812702927	0.6594689173442631	0.3608956418719337	0.2476572352974732	0.2730977231175581	0.3258294649523593	0.3999277128442102	0.4944476713210778	0.9224464251579778	0.2001381226601998	1.874774721766157	0.05365276982509408	0.05208624687063119	0.0005569095572345144	0.8061791706099227			1.261666273399439
5.35896050072266	6.021636296241483	4.885640413777589	1.454379371860453	0.5969271426834069	0.9334356634042963	0.6413998875176851	0.6585932615795973	0.358734941259767	0.2472960865260582	0.270568157941557	0.3238503402730096	0.3994014285419347	0.4936971431109844	0.921311869024782	0.2000292942015777	1.889978724882364	0.0536517199438725	0.05208212223830724	0.0005569060691919638	0.8062961155372317			1.261666367026879
5.367150286770229	5.914066226309318	4.804770017133787	1.405542830240288	0.5876928705732014	0.9142516720012418	0.6381434736117334	0.6576258612808971	0.3557760311689669	0.2442166287108219	0.2689417984760862	0.3226875670734509	0.3990431513515647	0.4926741117888448	0.9196813766673234	0.1998498313086077	1.870485393045985	0.05365089396196455	0.05207655318065244	0.0005569036567763849	0.8063490756312786			1.261666477061444
5.3753400728178	6.00514445921598	4.809161162149468	1.417650070225863	0.6028318765914676	0.951060363769236	0.6496713481845816	0.663384431428876	0.3569401486631941	0.2454425882276995	0.2691831096769534	0.3228134024571422	0.3989606034800855	0.4936500808160248	0.9209992698052714	0.2001125527171896	1.872370091082223	0.05364793450947636	0.05207009975500033	0.0005569049406514096	0.8062660379111684			1.261666585496659
5.38352985886537	6.359807518542799	5.067642684209363	1.524576598611839	0.6354479921962961	0.990544610763611	0.657059899624292	0.6705536002430177	0.3615786815892461	0.2506219002140517	0.2729145349204085	0.3252411341442618	0.3997649334362565	0.4958344010725281	0.9239176156410916	0.2008873288847952	1.895375492456246	0.05364500285850676	0.05206644579617247	0.0005569059743036381	0.8062655824760435			1.261666686927866
5.39171964491294	6.143798292633713	5.071042338792996	1.487104260744309	0.6336287715246994	0.9436998930932443	0.6577254787910772	0.6601889278533136	0.3614418137392313	0.2471154770007613	0.2734024722044786	0.3255912021916261	0.3997074571087952	0.4952980777511202	0.9223636878572269	0.2002003333736356	1.907703160678096	0.05364592849558298	0.05206581578404333	0.0005569027314419186	0.806295197439831			1.261666798135068
5.399909430960511	6.075329977976055	4.866171741673749	1.47020959795689	0.6058482300522189	0.9411263417220556	0.6556639259369825	0.6574698496991864	0.361236019818606	0.2451436015828361	0.2710702021624964	0.3247367236508371	0.3992581341874465	0.4945941503948444	0.9211879902817851	0.2000934477117318	1.86837863726563	0.05364734333469417	0.05206800335964957	0.0005568987082442571	0.806237543538702			1.261666914815322
5.408099217008081	6.262085139708084	4.901986951946336	1.493681126974247	0.6173343374261104	0.9474344916154712	0.6569199146615241	0.6619989293262332	0.3655691470984468	0.2486026851425485	0.274906226763232	0.3268019160954739	0.4003906085093636	0.4960563302741058	0.9238090014562068	0.2009009571229141	1.84447889322612	0.05364993555791756	0.05206906241419852	0.0005568987800996662	0.8062145525560286			1.261667041640663
5.416289003055652	6.124588978263799	5.017195586028446	1.544622652179438	0.6288534435830055	0.9289738855403208	0.6490568855548986	0.6587746601837122	0.3627988611729482	0.2496434804266866	0.2732468975937995	0.3257813474550281	0.4004535142329697	0.4945736828523703	0.9229096542355842	0.2002922867649045	1.850174636287006	0.05365058558875678	0.05207045680206292	0.0005569003479270863	0.8062458415909226			1.261667155181071
5.424478789103222	5.852266796686029	4.870966311583963	1.448324312354242	0.6010464210437967	0.9280066411101887	0.6388771480650909	0.654374372006197	0.3566260249412278	0.247985675595207	0.2693282156927947	0.3235513926382547	0.3992811282164275	0.4925431254615731	0.9204643868029548	0.1994970980059934	1.865225976295877	0.0536488196212013	0.05207707928086901	0.0005568989722320364	0.8062184107344424			1.261667256397083
5.432668575150791	5.934684168855666	4.909815992632022	1.42541291581405	0.6213509145925443	0.9272368143474982	0.6428184853183148	0.65736776464924	0.3588582943633334	0.2491269961729783	0.2713602264795262	0.3238373077819293	0.3996119020987814	0.4930519302313125	0.9214004813855852	0.199762989798524	1.864306213246581	0.05364946879390117	0.05207713927700004	0.0005568952221551527	0.8061436696086767			1.261667383207827
5.440858361198362	6.084877193877048	5.038020224623216	1.490375638848862	0.6291752667521526	0.9312574323615999	0.649236258251885	0.6641083217884418	0.3631174296245906	0.2527513631370155	0.2743921964137331	0.3252896515875294	0.4002426398680564	0.4943365559364912	0.9227182189385412	0.2003307384957712	1.852014314656325	0.05365070248031191	0.05207187975779026	0.0005568936783714053	0.8061478209077202			1.261667514013344
5.449048147245932	6.070193307948526	4.921373690761598	1.503360606455386	0.6045498034929904	0.9390657957742125	0.6469885622519285	0.6576518010835956	0.3612014023725459	0.2526663296290879	0.2725302819864479	0.3247418455215679	0.3998119645792634	0.4937086231127885	0.9211843003835635	0.2001261014293643	1.844331564256591	0.05365319549319793	0.0520718817983519	0.0005568954575540867	0.806185788264154			1.261667620915331
5.457237933293503	6.134870152490885	4.878440031326085	1.466968918333078	0.5936284209876102	0.9254695001289787	0.6374618919636179	0.6587297561342065	0.3620191894061504	0.2513720998168424	0.272238057506887	0.3241314481194439	0.4000556887470264	0.4938640939521056	0.9213993769489528	0.2002013649153384	1.850315654098885	0.05365399682915768	0.05207172066330084	0.0005568963996559514	0.8061565305660705			1.261667706841882
5.465427719341073	6.122286121193251	4.882796408610011	1.456718196493597	0.5894370070919469	0.9195213455740231	0.6290496198091364	0.662332407286794	0.3591945962866815	0.2501401626009981	0.2718720030968677	0.3245131230184009	0.4002889912148026	0.4940005126073618	0.922591271591895	0.2000837291415759	1.874121045332634	0.0536538445533529	0.05207472085569079	0.0005568937792245446	0.8060788320108865			1.261667794186628
5.473617505388643	6.054240824861624	4.831210370971415	1.499650327916514	0.594117445953196	0.958256882686421	0.6374257622531645	0.6634494286857949	0.3587073940488786	0.2496713572120955	0.270864009703117	0.3245150758830444	0.4004058975985158	0.4938220365360807	0.9219806916197836	0.1998823738851291	1.891283968115789	0.05365726641134366	0.05207527960489357	0.0005568909598650155	0.8060628869178701			1.261667888801621
5.481807291436214	6.169981388215757	4.976375932284857	1.566286801392451	0.6439090196229107	1.019327618053779	0.6665036312218022	0.6698480853025367	0.3641925548733151	0.2532254919995343	0.2743773257348045	0.3260875370433917	0.4009705505542104	0.4952425531517802	0.9234765378045765	0.200236564508309	1.883002192266954	0.05365785671092167	0.0520679959298339	0.0005568920424799685	0.8060627405631542			1.261667967794364
5.489997077483784	6.118235115382804	5.117181849060586	1.565844554947454	0.6781895656824058	0.991330008873041	0.6596161860767562	0.6639613537085828	0.3609326083273248	0.2543749398081163	0.2755513650174831	0.3260337060444317	0.4003751587697164	0.4942770225584936	0.9224903057047944	0.1999497124132531	1.888355564791197	0.05365133625222113	0.05205979392965993	0.0005568946357137667	0.8060199185542876			1.261668023985106
5.498186863531354	5.993009222485048	4.919463429575618	1.485181783476186	0.6086202831929737	0.9434510209591832	0.639612235174382	0.6591752174230422	0.3557957794758171	0.249776465169487	0.2719703506651061	0.3241020515644518	0.3997333564374846	0.4930873986930144	0.9214527788972603	0.1997109910577132	1.89137773245567	0.05364826243197181	0.05205645995622893	0.0005568939955221102	0.8060383930900235			1.261668054586785
5.506376649578924	6.27557771884976	5.082449332499167	1.567195098115243	0.6241456480177713	0.9575953165467436	0.6489208700010118	0.6623844048661064	0.3588057178994014	0.2535858656590224	0.273996707345922	0.3252745173924822	0.4003842075329958	0.4939598946842083	0.9234350505643931	0.2003517185501479	1.885915296825264	0.05364787368633802	0.05205347380362683	0.0005568903197650398	0.8060639276634153			1.261668102396986
5.514566435626494	6.260753932036627	5.159350004142833	1.560635780149113	0.6522076985545552	0.9655388235689984	0.6593471053867033	0.66472169857922	0.3644748478175345	0.2535833053440157	0.2761581834280815	0.3256345913292856	0.40056899810778	0.4947299205330478	0.9230981778657236	0.2004303007250557	1.864517330408035	0.05364783039323142	0.05205064013554198	0.0005568886315689124	0.8060839614926157			1.261668181500966
5.522756221674065	6.054200985290886	5.163869240816582	1.513850071942304	0.6548894152577109	0.9716075220155509	0.6638742920353918	0.6660714908941929	0.3676469919441849	0.2513463297912624	0.2747321677181345	0.3254067663371216	0.4005729782470502	0.4952605092395154	0.9224460352672351	0.2002153429285469	1.86608928728905	0.05365117044711969	0.05205425834083485	0.0005568912994336971	0.8060900360224837			1.261668235787684
5.530946007721635	6.153825321942007	5.370358781716982	1.533797963886104	0.6673272097564572	0.9684940605133709	0.6661063876325261	0.6659318691357651	0.3681101108122444	0.2535529089804724	0.274186961220271	0.3253277460017768	0.400223369570174	0.4947695849510896	0.9229480945301437	0.2000488116295469	1.874091978845431	0.05365370323673279	0.05205527960128718	0.0005568919697711345	0.8061721877683127			1.261668267868505
5.539135793769205	5.962077800641296	4.922797551366466	1.412295622908261	0.5940240336710028	0.9067259847468445	0.6379736848535248	0.6533363715443697	0.3577622987336073	0.2489105932477695	0.2704464902483211	0.3236473609147179	0.3990116260147534	0.4928294231652784	0.9195863186780349	0.199466788576218	1.872940930934398	0.053652040262884	0.05205563534021902	0.000556889376157763	0.8062151418237453			1.261668293341385
5.547325579816776	5.985221176048766	4.735367113378422	1.404675929086317	0.5852150941982026	0.9092685908523723	0.6406183402040321	0.6526021602859314	0.3545971152786292	0.2467213167692469	0.2685344535303662	0.3232985912456012	0.3992503454413415	0.4931217282562702	0.9200921384777879	0.1997312249566745	1.869544776860043	0.05364526937395841	0.05205367452919252	0.0005568876527138804	0.8061569442901129			1.261668352878085
5.555515365864346	5.962605834750878	4.907793734530838	1.438640495912346	0.6302585671012525	0.9382656608776855	0.6637225068234746	0.6591079950250239	0.3620929489890074	0.2485129233977209	0.2706266143813518	0.3237358053171823	0.3996103477285137	0.4936806587450722	0.9212630421585353	0.1999261627064323	1.852631336473066	0.05364268735502831	0.05205017713600519	0.0005568893494228634	0.8061734690665844			1.26166839510179
5.563705151911917	6.023405560777501	4.986255389613765	1.486126475581019	0.6352275013368615	0.9546094632545739	0.6611837388727609	0.6699924173787924	0.369843219860391	0.2545705596227731	0.2747458306316107	0.3248912105082754	0.3998157213712548	0.4947654113778823	0.9216442137397648	0.2002138978141325	1.853748791334222	0.05364449616107519	0.05205630241401389	0.0005568917165508603	0.8061941154577109			1.261668415259217
5.571894937959486	6.1233852640728	5.021742357093835	1.530866825488545	0.5938063786406362	0.954785769475752	0.6434800295752029	0.6656162205039321	0.3627374476590995	0.2564585955386302	0.2750157704767713	0.3249362631166448	0.3997881945177243	0.4939441162424894	0.9207655771676773	0.200079423691415	1.861209262019639	0.05364425660147103	0.05206490562117561	0.0005568905438963882	0.8061709539202655			1.261668438148233
5.580084724007056	6.102539039235236	5.002839027735425	1.535759590777836	0.595035696390126	0.9585230189861174	0.6409866283686939	0.6617999990599663	0.3595201973782389	0.2513677175545671	0.2740280947190384	0.3249617177900765	0.3996551938336624	0.4935302370114137	0.9202743956289414	0.1998459825829464	1.871999626492903	0.05364711126047432	0.05207095759569633	0.0005568874171836629	0.8062115180522131			1.261668469168584
5.588274510054627	6.125197746302636	5.055472832937086	1.511106779143742	0.6488966570461789	0.9659980214101943	0.6529080733463796	0.6598091287917903	0.3609443597462912	0.2490887923977584	0.2720991431502389	0.3246460662495446	0.3995256880332426	0.4941988324855983	0.9211880865389045	0.200089170006225	1.863290473204471	0.05365146781588759	0.05207746824448695	0.0005568872636466547	0.8061705810008585			1.261668496693137
5.596464296102197	6.019917032588598	4.940454404040117	1.467135919336777	0.6198185747662187	0.9472882703361261	0.6454488655483339	0.6570073335575528	0.3595984555980135	0.2494534733585637	0.2717707086778919	0.3236125595622076	0.3991191974661357	0.4936055330629888	0.9207656576987242	0.1998987853984313	1.855493325277207	0.05365148783647092	0.05208752787620572	0.0005568901170772915	0.8061270622274187			1.261668506005222
5.604654082149768	6.091769901046867	5.016288874993034	1.467242741895059	0.6276833069749986	0.9381001695607989	0.6461811190973048	0.657108580951877	0.3602458624441696	0.2489572274033304	0.2747897218334919	0.3238571344917284	0.39901584951497	0.4936987091510722	0.9208870828286515	0.1998057332266873	1.857426626496764	0.05365401316122038	0.05209193926924043	0.000556891308472199	0.8062535341117795			1.261668491233695
5.612843868197338	5.946080697735202	4.849355811597533	1.435155663037207	0.6022332358509275	0.9376374070616494	0.6413218172369659	0.6626389165033434	0.3584080048483052	0.2486143893177707	0.2738586567695166	0.3243147248514623	0.3990688024745616	0.4934490586095202	0.9202952251857478	0.1995010810790508	1.866966833397236	0.05365201101190444	0.05208573456605883	0.0005568895273543625	0.8063015176291702			1.261668477769421
5.621033654244908	6.041283065005057	4.92783895701614	1.502321273238868	0.6181521675666944	0.9813440102566634	0.6466707897621127	0.6728525597204823	0.3591884628230116	0.251220801848677	0.2728454758409955	0.324882365375483	0.4001429126682139	0.4939749725724096	0.9218063548345574	0.1999869657921882	1.865345857683467	0.05364634078602461	0.05207646967435627	0.0005568878695017568	0.8062456389853712			1.261668487342902
5.629223440292479	6.328323434292934	5.120128151335874	1.56357143506677	0.6653150142389405	0.9787986406556893	0.6549700728286791	0.6607075971404569	0.3598440358601104	0.2478868067512857	0.2728614044832935	0.3246621547405181	0.4002590833282121	0.4943802098658371	0.9229366810375292	0.2004147245914284	1.851127346115442	0.05364659267073196	0.05207129774256594	0.00055689003050034	0.8062336378728618			1.261668491434567
5.637413226340048	6.280198507793143	5.015451431746174	1.460231569842845	0.638014310458757	0.937357933826527	0.6597430727676695	0.6572262312019559	0.3640808402269557	0.2468366682461675	0.2756849371465543	0.3263306561709917	0.3997740635236668	0.4945064354372451	0.922530710341317	0.2001180607721249	1.850656177931411	0.05364494518226148	0.05206970801838989	0.000556893723607029	0.8061481454510067			1.261668456120839
5.645603012387619	6.414166894366177	5.1608199099139	1.479139918592383	0.6550546290918889	0.9492108135932008	0.6784962266049219	0.6694087432805024	0.3725313960934666	0.2500336078192908	0.2833418443737989	0.3295372434426612	0.40078129619139	0.4960148944378209	0.9249587395240715	0.200405114286068	1.862260520875734	0.05364159538395624	0.05207321055668762	0.0005568934313905202	0.8061225804371563			1.261668375936261
5.653792798435189	6.027406739403021	4.919985449168744	1.435988491856951	0.6169817777324825	0.9377671916909087	0.6440794775412175	0.6647142529820816	0.3608498115074743	0.2515588974710649	0.2766600562036821	0.3264128128255746	0.4000146428302208	0.4937561921659553	0.9221631079323509	0.1998555591038312	1.864643783349835	0.05363883031335633	0.05208089184589904	0.0005568903335670442	0.8062310935744519			1.261668359716904
5.661982584482759	5.890514711246938	4.732007190254912	1.475251337574482	0.5777759265588517	0.9529593653609638	0.6306718472036242	0.6600660140124699	0.3573028434141614	0.2520847509761238	0.2725060304057376	0.3247814167683274	0.3994995112294187	0.4932939743787664	0.9202235296584986	0.1997774446200235	1.841685393918906	0.0536411491436444	0.05208650865631503	0.0005568897979158839	0.8062017789225633			1.261668357574375
5.67017237053033	6.092546049278783	4.910538916139761	1.584020876228867	0.6064699419790527	0.9920192631783322	0.6427933022079089	0.6645957068114884	0.3587881461481753	0.2534584775314955	0.2729444435774755	0.3248432373201706	0.3998136545513594	0.4943559429362293	0.9209842359614713	0.1999876537778182	1.834696056418658	0.05364738402912522	0.05209131513465258	0.0005568926600822561	0.8061385363419659			1.261668319956269
5.6783621565779	6.285020602275193	5.131068895563525	1.598910737587618	0.645560462805403	0.9994096727302292	0.6574928020410054	0.6745262442028213	0.3640658374509517	0.2605005813756742	0.2759874282801777	0.3263141163595324	0.4008964956152761	0.49603437876255	0.9239237429421662	0.2002824845789625	1.854572935456157	0.05365154564965387	0.05209027828213803	0.0005568935229702894	0.8061752616870115			1.261668281771587
5.686551942625471	6.096925814586743	5.078273033273632	1.525531309085665	0.6300962091649071	0.9612304657283589	0.6601555426763833	0.6596431604895211	0.3663563595849861	0.2506380704247551	0.2745498876931079	0.3253297716145567	0.4003645849096778	0.4957801095757006	0.9234038086279729	0.2001991310910183	1.871824472652215	0.05365255973795542	0.05208537450186008	0.000556890908732172	0.8061782384658935			1.26166826748191
5.694741728673041	5.942250230829893	4.818321728086758	1.411294315965166	0.5853150281980152	0.8819481072388883	0.6355194611326297	0.6441273984655537	0.3557149221059605	0.2429039955228549	0.2692230391785088	0.3227949551849617	0.3982408678533451	0.4923450797671859	0.9206013209994419	0.1995435585345048	1.870091355442338	0.05365227609462628	0.05208506039400453	0.0005568886489304253	0.8062504691979209			1.261668289589022
5.702931514720611	5.923670249162905	4.671977827006061	1.394171876476981	0.5631844025836342	0.8822074265970999	0.6222026517155401	0.646376371111777	0.3544257814903252	0.2438155209489704	0.2698491449347937	0.3236529849796982	0.3981222018393868	0.4925389431258463	0.9189873247384615	0.1998152298948573	1.866698800407886	0.0536538997961275	0.05208657273356933	0.0005568895130330423	0.8063426861285223			1.26166832216564
5.711121300768181	5.893761888272445	4.759515811140914	1.455840317840105	0.5792803606584864	0.9279330541026278	0.6341930744318834	0.6587835348533553	0.3606236148536371	0.2502121972560169	0.2719912297247928	0.324564720319419	0.399234382109928	0.4938845129224178	0.9196761522021597	0.2001383029448697	1.874965029516758	0.0536552238156138	0.05208215799184222	0.0005568913832695372	0.8063210182100965			1.261668342116507
5.719311086815751	6.148307964059576	4.970518707006132	1.560156071103323	0.6057077189386884	0.9754492956200905	0.6547973563687504	0.6639934125178685	0.3602932796834163	0.2517192871057428	0.272098146876952	0.3245032113566345	0.4001405524429156	0.4948138870962562	0.9225321611621411	0.2002948794857827	1.887827404775719	0.05365391054456693	0.05207828926766084	0.0005568905010328118	0.8062787376512885			1.261668364377702
5.727500872863322	6.216250828384534	4.973013322229706	1.52943048639913	0.6059526376067382	0.9519154241325652	0.6495502637794494	0.6581856779108479	0.3587534239797198	0.2476674533665335	0.2713335358620129	0.3233748478753556	0.398876872083495	0.4931516129160715	0.9211609514353548	0.1998444607182527	1.895225043657081	0.05365093554960557	0.05207982511739079	0.0005568870993872563	0.8063102303241302			1.261668408498442
5.735690658910892	5.945722176148857	4.785953095002189	1.425934859721209	0.5992564275115551	0.9384394051343419	0.643706109084571	0.6575584573492449	0.3580552598641486	0.2464320829570981	0.2696834819312786	0.322484929197961	0.3981993823356541	0.4922745824536498	0.9194614243388634	0.1993894831530189	1.874597854100676	0.05365131044838098	0.05208020485477503	0.0005568856212658338	0.8063863740854751			1.261668486198204
5.743880444958462	6.0276741463979	4.897856882713514	1.451448409844025	0.622396733067762	0.9458174878132396	0.6463345664579219	0.6626041792683858	0.3567110820615177	0.2488474537803961	0.270398381523598	0.323447306443016	0.3987588660761617	0.4933314205778984	0.9206593183598084	0.1995850829133055	1.867279015202453	0.05365094692852641	0.05207673374474538	0.0005568876443372715	0.806407263946446			1.261668555222902
5.752070231006033	6.057313203807832	4.891100886833277	1.441581505953302	0.6055338744268466	0.917196914270808	0.6356257664316968	0.6575392074947451	0.3544165379025991	0.2476410301527839	0.2698795873204199	0.323801969673192	0.3989725614214801	0.4930069299101009	0.9205301491674467	0.1994760279341576	1.869048129512521	0.05364435810121253	0.05207452241483036	0.0005568883111385292	0.8063520584983507			1.261668600853244
5.760260017053603	5.947443661825547	4.88170355708792	1.419822484662414	0.5990964926360481	0.9108799924815842	0.6359043086838772	0.6569216131002568	0.3564955479563494	0.2481083737529004	0.2731510761861053	0.3252618892153271	0.3995283133082747	0.4935590967076185	0.9208291404880047	0.1996664871345583	1.869637423722037	0.05364224546967705	0.05207070397225905	0.00055688454739619	0.8063319665865368			1.261668668205814
5.768449803101174	6.079913720673412	5.003314115361199	1.460418139482166	0.6375647999770866	0.9437393059663466	0.6530526693876391	0.6566932844098462	0.3634522832233031	0.2482989503403765	0.2778704895464303	0.3257700520215221	0.3999779865667483	0.4944328509032104	0.922820900007715	0.2001465912716325	1.856452423658887	0.05364213400558836	0.05206187448880484	0.0005568820126769182	0.8062735961167016			1.261668755015326
5.776639589148743	6.143920955378468	4.970592470024823	1.425382131648587	0.6176708972873854	0.9273389316728949	0.6478752374585738	0.6537049021347731	0.3649600599500497	0.2467814893792758	0.2755525504759073	0.3243186678191082	0.399538701739804	0.4936008892841406	0.9222287687795778	0.1997864123240422	1.846225966325363	0.05364059338935737	0.05205279628288013	0.0005568833756699523	0.8062928217930875			1.261668847327883
5.784829375196313	5.977267739017873	4.867807933278428	1.428691289913815	0.5839684411831614	0.9102560765371049	0.6442647171621281	0.6521231303472417	0.3615309005787269	0.2498851808284388	0.2709721841764389	0.3232105726740142	0.3989746435854139	0.4925157675420793	0.9202249268325681	0.1994894930183534	1.853456078283459	0.05364589063460029	0.05205016921790226	0.000556884104897849	0.8063863226729455			1.261668936466384
5.793019161243884	5.845864002796228	4.820108470060794	1.409449409756872	0.5813204249163429	0.8933419893385446	0.6410328879714529	0.6507801731628752	0.3560428612715533	0.2481256337656879	0.2690930206851367	0.3224219716822544	0.3984677324624748	0.4914267892374576	0.919428681825065	0.1989452364030219	1.877194959872395	0.05365410546450781	0.05205485823282666	0.0005568817650953059	0.8064105206089944			1.261669017258907
5.801208947291454	5.892304392700878	4.812947974041378	1.414373185201752	0.5804984717822108	0.8918690730254505	0.6337358864958064	0.6525250995184654	0.3552650190566005	0.2474648364630327	0.2708377245156879	0.3234173432817741	0.3990266071131052	0.4920257118869358	0.9200046095898723	0.1989929918522952	1.875842621317866	0.05365815123352299	0.0520583214247534	0.0005568784149042189	0.8064545264680535			1.261669121534695
5.809398733339025	6.137894724679323	5.026321293746267	1.588129256303457	0.6030314096161288	0.9782940101778845	0.6386481924877436	0.6604115636507853	0.3596625508342071	0.2499783053200578	0.2740679608743727	0.3251411627072179	0.3995200305290137	0.4934612043347754	0.92126952664072	0.1996751633729092	1.852921249608655	0.05365257965435462	0.05206001816539078	0.0005568775662317123	0.8064556823088551			1.261669237731642
5.817588519386595	6.193010885172271	4.964276967116836	1.574009490604365	0.6095046244102617	1.021127450796292	0.6496125525541344	0.6665646664853353	0.3630303325936276	0.2505184705415378	0.2728896250376629	0.3239810935927303	0.3989505234973423	0.4933447468657076	0.9208241258697734	0.1997000311813074	1.85298672134875	0.0536505022116535	0.05206202493276045	0.0005568790600090274	0.8064683685285011			1.261669336211422
5.825778305434165	5.908193407258842	4.676589912361911	1.393667855829424	0.5699781855847221	0.927985976455177	0.6261818411239699	0.657166981341077	0.3565664082512087	0.2458740260689033	0.2687679220918697	0.3223942148965165	0.3984403751575152	0.4924057878291468	0.9193350284713655	0.1992007998664599	1.864237063371518	0.05365296255749991	0.05206230532764267	0.0005568789727866687	0.8064570012132802			1.261669419958387
5.833968091481736	6.053428520921582	4.801001367358129	1.414711691448108	0.6015824478241347	0.9112913988280684	0.6343901942705302	0.6575807995468288	0.3607145197766405	0.2461052065811126	0.2724785694989051	0.324457985078082	0.3993412046628785	0.4934730449793745	0.9211195456365086	0.1996289046632651	1.867947626132245	0.0536494932867693	0.05205909241046083	0.0005568758685310789	0.8064147385372324			1.261669519294402
5.842157877529305	6.170498292630553	5.011921699339898	1.451395241054517	0.6454403379855599	0.931116096316667	0.6619613396094812	0.6616836223078466	0.3713593142800098	0.2512492565518711	0.2787704594671607	0.3275816135051995	0.4009936927371596	0.4955872088734675	0.924027845477407	0.2006088465704556	1.844951724981891	0.05364906720926944	0.05206005571534378	0.0005568731571539559	0.8063769543405451			1.261669645564514
5.850347663576875	6.091659158226688	5.033417242393067	1.436474310555954	0.6407754862744338	0.9389155417231501	0.6674106683126673	0.6620960873077987	0.3704285998396311	0.2533060881488001	0.2790346191579939	0.3282125274886574	0.4014731436162112	0.4966679134250809	0.9237727127129456	0.2010789693261901	1.832301340765101	0.05365257273842054	0.05206563497580678	0.0005568734031195959	0.8063406425349741			1.261669770089314
5.858537449624446	5.953162133632492	4.932990499820815	1.388530246448951	0.6426923570658305	0.9128022588323756	0.6748826675493245	0.6623136040209422	0.3652316209192151	0.2491861445623376	0.2753643581307829	0.3263121589628336	0.4003554864710056	0.4945686632400088	0.9219350938855454	0.200138616874646	1.841414313394989	0.05365843094069604	0.05206894086966209	0.0005568743138367349	0.8063546838484495			1.261669865616298
5.866727235672016	6.054923944055789	5.117121317187294	1.506482230149431	0.6527747664061481	0.9317202245028783	0.6747155907981992	0.6665290743374657	0.3681989818843238	0.252036361992211	0.2751398050242785	0.3260607381050398	0.400231769830748	0.4943180913362984	0.9222513618462723	0.2002207555070433	1.866559709621382	0.05366443664243827	0.05207617295498094	0.0005568724955591291	0.8063467772945816			1.261669958807046
5.874917021719587	6.202274359443019	5.130558322047785	1.534865225098033	0.6252516724158572	0.9331309009078037	0.6503361372226755	0.662006008141253	0.3653284007768357	0.2509117497889584	0.2747983123511752	0.3252651218782135	0.3999009860938115	0.493973064725082	0.9218476743601097	0.2001927412479993	1.860871722312119	0.05366248318378516	0.05208323647543305	0.0005568689163923633	0.8063855505823316			1.261670065162151
5.883106807767157	5.773898497302294	4.78342428498495	1.375716352589996	0.5903722964935827	0.8699948372239886	0.627467025209246	0.6485927546982465	0.3566422264154631	0.2431641992911666	0.2710139857032955	0.3231314605778273	0.3979657395555101	0.4908065921316017	0.9185229194672014	0.198887806615114	1.838914159065551	0.05365824980109119	0.05208533670776347	0.0005568680168562441	0.8064527380160339			1.261670198118755
5.891296593814727	5.706151747865128	4.786418137564157	1.361951966401584	0.6025919769336365	0.8600350295531076	0.6270651195702706	0.6471453441252436	0.3548169428291934	0.2444336978619983	0.269347930812948	0.3231300924223651	0.3982808507984767	0.490904149454616	0.9178711431916415	0.1987104184289123	1.845244135649345	0.0536528229161755	0.05208466530870168	0.0005568702311770313	0.8064013185163396			1.261670299936648
5.899486379862298	6.046709776057673	5.036101508447302	1.463870772630261	0.6134311124343909	0.9038538256762962	0.6437839523611251	0.6533543487140405	0.3581663253668826	0.2494706579996907	0.2709669852146742	0.3239194258907736	0.3997360041851387	0.4929604953349587	0.9201570066323498	0.199496490608032	1.872213786172285	0.05364594993330606	0.05208249536571932	0.0005568698287791063	0.8063457942082789			1.261670386980238
5.907676165909868	6.435967852970021	5.311273193795524	1.632104636789118	0.6496428153310055	0.9666729385211779	0.6570111101703726	0.6632256820327533	0.3622176640728776	0.2533696810267052	0.2735783160280606	0.3254126300322556	0.401048451054247	0.4947831197001417	0.9237681108957793	0.2005038190319842	1.872888925277338	0.05364297654792329	0.05208571595686046	0.0005568663173346949	0.8063921044208811			1.261670487326058
5.915865951957438	6.494929805292491	5.536845468707615	1.615779909348937	0.6794955042434969	0.9957396325747071	0.6627861250948803	0.6651602034058627	0.3656184768299057	0.2539505355295547	0.276349707502381	0.3267738289136036	0.4008159294052962	0.4961561193490822	0.9239642849494375	0.2007924418902901	1.838803127348402	0.0536448151184505	0.0520896799424206	0.0005568645653277928	0.806452154802576			1.261670593703538
5.924055738005008	5.932980385645553	4.864682865091854	1.388376458243307	0.6263288116307334	0.9101604484321233	0.6661439926216288	0.6567141323769622	0.3648756492230816	0.2509003757451882	0.2767188842967916	0.3268911335949821	0.4000069131385114	0.4947225435792748	0.920942109963088	0.1997559429476476	1.833116487941754	0.05365217209248577	0.05208979920225176	0.0005568662265992441	0.8064684312654744			1.261670674286484
5.932245524052578	5.828849661112812	4.756005462656678	1.366054983445324	0.5967803990206446	0.9013905172998812	0.654336868362122	0.6571861250479869	0.3627153183871527	0.2516794045701315	0.2750651080325793	0.3259162162184964	0.4006245840389838	0.4944177107049439	0.9214038047269033	0.1997651185458663	1.857368670952616	0.05366016506759309	0.05208837085727038	0.0005568673774918888	0.8063511874224938			1.261670739969225
5.940435310100149	6.116132555787077	4.997622854344048	1.552480569427328	0.6203265316031413	0.9879332877612619	0.6567233372538318	0.6679979521758334	0.3664780214426082	0.2534686898757326	0.2729705051850368	0.324925891418197	0.4006064272128212	0.4952138413529064	0.9231123646688524	0.200518704981373	1.88531178265767	0.05366422983176827	0.05208313762121828	0.000556865036515598	0.806336303542867			1.261670815137567
5.948625096147719	6.102763468771776	5.045983063531051	1.545960162631902	0.6384107743664034	0.9816871475513345	0.6569364983861838	0.6606715513396357	0.361337707934419	0.248814431220113	0.2716648270560797	0.3241504636589244	0.399835510279669	0.4942872713993568	0.9216091297613093	0.2004052943126323	1.860169240763516	0.05366582350690944	0.05207578627606828	0.0005568623715392178	0.8064504977888041			1.261670889475259
5.95681488219529	6.133293067096612	5.024229619455763	1.451677348357221	0.6540282087004889	0.9130226593813289	0.6630755688245106	0.6551376487244321	0.3598526151263692	0.2465292298461296	0.2719315069667183	0.3236420892126708	0.3992223092878209	0.4930822320033075	0.921255572652475	0.1999788578365978	1.838889768002039	0.0536657855650123	0.05206857794505822	0.000556863150595758	0.8064475574885898			1.261670952309914
5.96500466824286	6.198177176812917	4.867944846008081	1.474996021599495	0.6331722883651576	0.9246820693851854	0.6691396439886781	0.6588513552386235	0.360254168830364	0.248975706481399	0.27034415966479	0.3235703253218365	0.3994421671013078	0.493113067853912	0.9214867236174745	0.199863597889827	1.842067195245287	0.05366317802296117	0.05206346935809131	0.0005568656610879448	0.8064864103158232			1.261670997501917
5.97319445429043	5.858055661576772	4.631370929360969	1.365820500879222	0.5792809740295317	0.8847010971785414	0.6393925401296494	0.6509353370381254	0.3541889687078687	0.2460631440020479	0.2687468346526958	0.3233821561447489	0.3989755627809239	0.4925888598604417	0.920104215982365	0.1994233093628248	1.85689893755637	0.05366380297974908	0.05206520977036661	0.0005568660575440804	0.8065214505246098			1.261671009641635
5.981384240338	5.857377729790193	4.717498671623518	1.369822263768589	0.5897681135524393	0.8895400736981351	0.6376148906444815	0.6531892363452879	0.3572120903846576	0.2470803886855397	0.2721241062521353	0.3240092232835732	0.3990460105919814	0.4927283687846142	0.9206290252185165	0.1995206278634761	1.872100111273669	0.05366200986685195	0.05206800131908793	0.0005568642671997109	0.8065188059173102			1.261671018834325
5.98957402638557	5.942806054293505	4.943738720961108	1.464192514793003	0.6321504468437865	0.970493962650165	0.6509577610685459	0.6632619048405664	0.3615540470695321	0.2499498322990154	0.2723939207220674	0.3241460402117441	0.3994097725807241	0.4938300876610991	0.9214466494897087	0.1998145839929681	1.861890376993039	0.05365674146945398	0.05207074307448643	0.0005568635497824792	0.8065340313552546			1.261671036121589
5.997763812433141	5.893068718041438	4.788942350335144	1.462964047367927	0.6012747300767577	0.9453717515759991	0.6370970197163356	0.6589061803801773	0.355397678443892	0.2467635799160899	0.2697406053285838	0.3237670380842229	0.3988565187411514	0.4932163989975705	0.9199422835528447	0.199621465099067	1.845882307034112	0.05366053074540359	0.05207368400317623	0.0005568660188195507	0.8065208568949532			1.261671049115877
6.005953598480711	6.171169438325983	4.823205410025283	1.500331924401817	0.5856093222581658	0.9159623588237603	0.6349182118016127	0.6575428758477931	0.3560061191561078	0.2482887729922546	0.2701798370508512	0.3243486165807201	0.399725874872586	0.493868287247699	0.9207213466331348	0.2001224142478223	1.840836001623342	0.05366270883863989	0.05206939260240356	0.000556868473811316	0.8065062413401688			1.261671007305464
6.014143384528281	6.332019195582953	5.099869100504333	1.585950385423144	0.620129099073869	0.9767428788662389	0.6512066088177968	0.6655559530127342	0.3605111758670101	0.2509853663833234	0.2735611580627015	0.3256643283965435	0.4007851827754857	0.495040488436198	0.923653235528814	0.2005972503405871	1.855209001695917	0.05365675361987052	0.05206311182274146	0.0005568668718907014	0.8064967761808053			1.261670954809659
6.022333170575852	6.322262071965859	5.001329820777889	1.585649702693246	0.6160335864694118	0.984719647435279	0.6435824883574769	0.6633683365312999	0.3594147754540294	0.2512081568723824	0.2742123908709256	0.325631715939868	0.4002373853893165	0.4940514057152304	0.9222955706980569	0.2003843360189247	1.861928776961162	0.05364944127539641	0.05206240058902142	0.0005568648557000319	0.8065196800092997			1.26167093915195
6.030522956623422	6.202705234776358	4.850046747145173	1.501362851623164	0.5861035502945435	0.952068730418511	0.6399576870555148	0.6601178942272582	0.3599606648213751	0.2498137034931477	0.272775945830194	0.3248600306175403	0.3995701791196447	0.4936756792043349	0.9213059350313891	0.2002241394929542	1.848054481534124	0.05364516213282027	0.05206046149174207	0.0005568660759082658	0.8065234053834071			1.261670922003712
6.038712742670993	6.143277333168202	4.862623914369209	1.45828227888332	0.592206477775059	0.9466181543841163	0.6500195679784802	0.6617417411374867	0.3596798059959561	0.2483489900203821	0.2718511315078478	0.3242461583634241	0.3994381249721514	0.4939246477770748	0.9209544907216926	0.2000183879338721	1.842492532012139	0.05364601716784146	0.05205832934285633	0.0005568691844281005	0.8065195959372512			1.26167086419302
6.046902528718562	6.176936544769342	4.998697667934191	1.423282267930383	0.6434810670797504	0.9225749303791301	0.6535491093120608	0.6578245515530259	0.3610154802569139	0.2464435894293009	0.2712251445090889	0.3243041816830684	0.3993399512139719	0.4934689849504565	0.9210989604673235	0.1996583887313766	1.847421690523	0.05364783953525836	0.05206024672638853	0.0005568702663291262	0.8065795910865825			1.261670794589464
6.055092314766132	6.34036978233157	5.221875565749692	1.489672494725502	0.7009804448903776	0.9565253834997014	0.670517073954603	0.6612585803447512	0.3661626511786199	0.2480439158852862	0.2732749734028435	0.3254887930497423	0.4001169908070046	0.4948155822342425	0.9237783175133329	0.200263593669385	1.869966638725431	0.05365206126949019	0.0520607454794603	0.0005568686830217687	0.806548524750232			1.261670747037483
6.063282100813703	6.029533260985305	5.054553014511168	1.458697487683317	0.6389277737870163	0.9425703839212006	0.6548592899461317	0.6637370159696616	0.3638252006148089	0.2502650628805073	0.2748989478664589	0.3258010947427997	0.4005325121851759	0.4948410987009749	0.9225731809276905	0.2002411806081356	1.866096625751559	0.05366156093781339	0.05205979392965993	0.0005568685877717896	0.80651407035656			1.261670702151352
6.071471886861273	5.947438649690076	4.898826683969066	1.408860294653394	0.6031401751466325	0.9132877266268986	0.645954635206319	0.6606833502160222	0.3613340429173738	0.249183547648305	0.2724619565128316	0.3251430224353373	0.3998338241101898	0.4938011133308088	0.9208698333155853	0.1997034099140792	1.862248736331894	0.0536652381318098	0.05205579851583171	0.0005568715548661684	0.8064919677106156			1.261670636573409
6.079661672908844	5.857913780141509	4.741362573206209	1.402567138930197	0.588044978146476	0.9195014519824422	0.6463320130956597	0.6581779475224284	0.3572274777779107	0.2470102214648272	0.2706889603768295	0.323877296156315	0.3990152729929402	0.4930615248586512	0.9203353438558909	0.1994216791629973	1.863561253072964	0.0536594128739632	0.05204978025428433	0.0005568739121363419	0.8065111434214625			1.261670552441035
6.087851458956414	5.856056999111945	4.749411622859117	1.431894137672872	0.585760061945142	0.9282285899831522	0.6361516941337518	0.6578528813987431	0.3536696390732823	0.2469032954034219	0.2703385003416005	0.3237286209755282	0.3990681746096407	0.4932717855444038	0.9206806570581351	0.1997418700898382	1.867331776506618	0.05365397036050951	0.05204552436290302	0.0005568731335839957	0.8065433384991254			1.261670464636873
6.096041245003984	6.041682356715437	4.799172234886099	1.45041133326353	0.5895494029886331	0.9334638010570744	0.64005019711957	0.6605492974016672	0.355270565275883	0.2489892102401103	0.2714711680546533	0.3248139164488553	0.3993655378190687	0.4940628321221937	0.9209918646327236	0.1999493533899655	1.866874188897204	0.05365023004434741	0.05204265722598846	0.0005568722619804762	0.80649075587132			1.261670379540452
6.104231031051555	6.074344609031144	4.860930610865348	1.459556881501706	0.5890667774637641	0.9389586541880803	0.6409091942841054	0.6573631731212304	0.3595716582911775	0.2505632308124156	0.2737122239441272	0.3256343186733178	0.3996823187343203	0.4939598064030277	0.9211230514095516	0.1998576292317101	1.850936506071053	0.05365015469584589	0.05204348723125241	0.0005568749060115564	0.8064772425216993			1.261670277681363
6.112420817099125	6.186836732688644	4.987674851978163	1.538958618032025	0.5984014354663343	0.9430108159502724	0.6366199250628191	0.6529014546321962	0.3560288473403652	0.2489757173824124	0.2710992518923011	0.323851834355835	0.3990452285869248	0.4928312695527731	0.9203021197371137	0.1998837916267111	1.858069812353817	0.05365109779177107	0.05205225132932155	0.0005568795830549103	0.8065980246585057			1.261670152204759
6.120610603146695	5.850262881836651	4.731746913056051	1.392632452249303	0.5747332229008216	0.9185619576066384	0.631036689869131	0.6552880607912691	0.3525921156588143	0.2445378502301754	0.268539944019755	0.3221542799048452	0.3978842959894379	0.4915656851357457	0.918536478894239	0.1990319020902081	1.885590657150868	0.05365016637029493	0.05205819628738095	0.0005568809239395092	0.8066434689272868			1.261670017225407
6.128800389194265	5.857216849025217	4.808600484879441	1.401798432192025	0.5846294121663951	0.9397255672058233	0.635154478486697	0.6659963147992716	0.3567123412218731	0.2460663775656782	0.2717122374143155	0.3229432940684934	0.3989884883574389	0.4927007841650983	0.9203403051963953	0.1994506280370448	1.893697860772915	0.05365036112224755	0.05206037749715864	0.0005568786388886008	0.8065331806574928			1.261669886466411
6.136990175241835	5.950425393918144	5.080462423909765	1.453853884165725	0.6325224153587481	0.9565645783569496	0.6651454941488653	0.6702066419681116	0.3645659916316448	0.249472529987728	0.2746752363100072	0.3245949060493698	0.3998964022445766	0.4935114398580933	0.9219248878236473	0.1999210496077425	1.867417202776255	0.05365175805791563	0.05206799519740302	0.0005568798030750477	0.8065544681339056			1.261669767395079
6.145179961289406	5.947293459000274	5.05196221692433	1.421395891119435	0.6495355898837581	0.9258995413874967	0.6626819698911339	0.660481203592458	0.3626795965657759	0.2491056889069307	0.2727190737183675	0.3247488189835663	0.3995055430268871	0.4926193892526818	0.9202693032057129	0.1992840094721205	1.859777933086457	0.05365012845510776	0.05207222757861917	0.0005568840106688338	0.8065994923323478			1.261669630474311
6.153369747336976	5.923431448073782	4.874251776878334	1.413949267415056	0.5997632436661633	0.9083560861026807	0.6470174593313051	0.6555196667338243	0.3598252426794173	0.2483482280520496	0.2713776676703856	0.3246647349059213	0.399664843250203	0.4931334745211594	0.9194865645832599	0.1993481904873615	1.858045200672648	0.05364719978071446	0.0520698175637001	0.0005568867091155958	0.806554917624777			1.261669452859731
6.161559533384546	5.972121333389006	4.967412033258799	1.470090813633089	0.5986377038332413	0.9327348284156954	0.6498956910422029	0.657215914266625	0.3631993497568197	0.2496230078455388	0.2730038329378991	0.3254844398726623	0.3995836452225452	0.4939886547014193	0.9202851084918804	0.1998753144414628	1.860113555694533	0.05364621492024438	0.05206624735531204	0.0005568861341109531	0.8065807362035013			1.261669293330683
6.169749319432117	6.134426898133735	5.004539585376531	1.521011167217929	0.5951658924186889	0.9522387952906107	0.6414802416732925	0.6569402720313833	0.3597994134696462	0.2474627086278307	0.2727521872374459	0.3244185802470899	0.3987189878585882	0.4932146883806858	0.9202574065482746	0.1998406580247351	1.859051874297169	0.05364898396792115	0.05205927370698464	0.0005568852253147736	0.8066190016969933			1.261669167254377
6.177939105479687	6.064729651969867	4.938190232462728	1.487998132041031	0.5926433043949093	0.9207202101408432	0.6369200622760919	0.6541770963429223	0.3542796812625562	0.245392875945315	0.2701899887847456	0.324104196095695	0.398789905155047	0.4934936862106849	0.9201644111781354	0.1996719737048907	1.849393705543414	0.05365205791924042	0.05205038218683778	0.0005568879062254054	0.8065600411200279			1.261669037330763
6.186128891527257	6.118074094112	4.971027093840799	1.500602286557321	0.6094775418557555	0.9225589517819573	0.6471093908739498	0.6544563789571969	0.3560485887481932	0.2460279113989603	0.2696971577651833	0.3244681432596107	0.3990801597791952	0.4936377097872035	0.9204870317829593	0.1996687069876599	1.857290544001018	0.05365534005791412	0.05204827991394573	0.0005568922495099439	0.8064994877326951			1.261668874976573
6.194318677574827	5.995231406028589	4.900207941212228	1.464784682307055	0.5861019037753765	0.9033421507668934	0.6323617251393298	0.6532956677877141	0.358488522340195	0.2474142885081808	0.2708858681082055	0.3229556410411205	0.3979519223521548	0.4917856802131174	0.9188307103850578	0.1990034514138048	1.873740788471341	0.05366177318673442	0.05204875491270873	0.0005568937502648744	0.8065052753215467			1.261668701274346
6.202508463622397	6.036628714054951	5.008419346100309	1.474278105097956	0.5967847973768416	0.9182244453705064	0.6351939034043222	0.6609610977344731	0.3630155447645683	0.2519172400330643	0.2727253663489249	0.3231648376241961	0.3984790773354626	0.4920300509858124	0.9200969659298868	0.1991805920655519	1.893025321536224	0.05366761521818143	0.05204774336677734	0.0005568926847150442	0.8065092973675362			1.261668551401915
6.210698249669968	6.032042075710322	5.003443437368093	1.473001418943122	0.6297869261786849	0.910391181843884	0.6577835577120882	0.6590692951752013	0.3691746800747641	0.2518142556689469	0.2763461756647505	0.3252876357221705	0.4001645298113685	0.4935874462572007	0.9221512952485558	0.1997461364321777	1.871761398058315	0.05366998093156248	0.0520513135751654	0.0005568935828716387	0.806541652304509			1.261668412871908
6.218888035717538	5.818288419691041	4.674384701252772	1.399217052803353	0.5758554582042821	0.8977096647126663	0.6443028547978307	0.6594053492213434	0.3611917710635584	0.2489478980911492	0.2734144196616472	0.3243284321069183	0.3992185477949499	0.4925812113775743	0.9199816301373536	0.1990574364186029	1.85880292758416	0.05366683755993164	0.05205632077906864	0.0005568978115333694	0.8065483723470536			1.26166824853075
6.227077821765109	5.897853734762681	4.733727492279439	1.416629366873508	0.5707928252724325	0.9112838216988599	0.6320179565242112	0.6594736399906054	0.3537651488142074	0.2463773405781624	0.2696904367699488	0.3236568814290933	0.3991453259986708	0.4925887619575903	0.9199961208925667	0.1990112636177127	1.863324278564486	0.0536622332635991	0.05205587565629934	0.0005569011616901066	0.8065099901008331			1.261668069096126
6.235267607812679	5.998982616057696	4.865489165805125	1.419517789665581	0.5919765420257128	0.9047193936165243	0.6243845502051711	0.6514867364030651	0.3530722415341254	0.2439753435208609	0.2697752438903097	0.3231841603768056	0.3984161541405785	0.4919837303650245	0.9193977667157923	0.1989181350593628	1.877522119186714	0.05366119945704687	0.05205673194472096	0.0005569005631311456	0.8065373936866134			1.261667888701863
6.243457393860249	6.047632187712859	4.915503888656482	1.504903028213707	0.5917459046179271	0.9315858602215433	0.6313444053368309	0.65768586153833	0.3572702989187547	0.2474378208344262	0.2724174022897203	0.3246004237094827	0.3989819773565319	0.4930937417181682	0.9199198133979283	0.1995129010100684	1.876645818026293	0.05366259893454854	0.05205792813586856	0.0005568989695481116	0.8065945307239184			1.261667743051379
6.251647179907819	5.946356359050491	4.804296118922522	1.463311660659298	0.5862852365419987	0.918084086250425	0.6354073386523135	0.6585201379045209	0.353967767008558	0.2461495548971509	0.2709132943306375	0.3251092466271897	0.3990826817935563	0.4930184694949633	0.9194116874392948	0.1994604598277439	1.865473753447191	0.05366396663544475	0.05205835105660347	0.0005569012781393545	0.8066156206147458			1.261667616374592
6.259836965955389	5.865775190710884	4.707582664801703	1.379923407337147	0.579544105359439	0.8839969261552443	0.6307471972807713	0.6511399617631456	0.3521992554155114	0.2432611202190545	0.2680896189658897	0.3230792103719228	0.3976811462218132	0.4919194544011847	0.9181565617232759	0.1988798973144931	1.860275052174959	0.05366647374738009	0.05206393595046412	0.0005569057639109443	0.8066085045125212			1.261667460220818
6.26802675200296	5.847991832845417	4.710327343510236	1.367705491476264	0.5775860792423761	0.8873920063771037	0.6246775539111898	0.648760871110713	0.3544239227257271	0.2419132612008394	0.2684278612641667	0.3220711236454466	0.3976107755535039	0.4916314165491601	0.9186245023278105	0.1989658775754367	1.859718945705662	0.05366526673364554	0.05207123978699656	0.0005569063714567184	0.8065549700010092			1.261667296046146
6.27621653805053	5.793793438258534	4.693159005188354	1.364780623170383	0.5772737511554118	0.9063973793510233	0.6281421983961587	0.6545584489321306	0.3574952475595098	0.2431660201712769	0.2710133464261828	0.3241332162438033	0.3985109148039935	0.4924431674619038	0.9199213146510615	0.1992110650649759	1.85236851019663	0.05365974695844759	0.05207439523689628	0.0005569039740275303	0.8065360840986406			1.261667181697096
6.2844063240981	5.886877825018793	4.63741548614811	1.359358197372099	0.5593943400129354	0.9063717188542246	0.6343828668624986	0.6591901354349253	0.3595003773106892	0.2494969091065625	0.270751502372223	0.3248321796544816	0.3992019054694226	0.4929490135764004	0.9204960126932858	0.1994432825430733	1.83601878131175	0.05365803971717061	0.05207242218249995	0.0005569041418981294	0.8065380785426142			1.261667093882213
6.292596110145671	5.879725346611369	4.622829274930164	1.360786354862601	0.5570300538019944	0.9065854727629401	0.6325148545982163	0.6608334561159847	0.3584255111672804	0.248680949091316	0.2697942404091062	0.3233528874987696	0.3989693416242349	0.4923726173406331	0.9197251705186745	0.1992088672980697	1.837324495531256	0.05365789258983996	0.05207276975918523	0.0005569079327021576	0.806493334847229			1.261666984219241
6.300785896193241	6.031406593633729	5.004019408874663	1.467185045424066	0.6023118778665998	0.9320726455275966	0.6330200346411661	0.6592021412265247	0.3574467269824598	0.247203391649178	0.2706035272880791	0.3242321218167361	0.3994770558658653	0.4934978886875179	0.9209357429678898	0.1994646757658087	1.862743071180693	0.05365483272935864	0.05207490370448899	0.0005569103186197093	0.8065522568587836			1.261666865439394
6.308975682240812	6.148012560876416	5.054416147210673	1.487813061921656	0.6014897870367433	0.9296422122036251	0.6325520031277887	0.6562408294952126	0.3569671266501241	0.2463887997576659	0.2707101832684148	0.3240656518150634	0.3993527402048505	0.4937311923901551	0.9211004488218425	0.1997534371957431	1.879293825770006	0.05365244116098213	0.05207553959415941	0.0005569087180999114	0.8066289989201058			1.261666770468638
6.317165468288382	6.068421871055002	4.847161701888117	1.457644480896586	0.5911359803081286	0.9355296428487077	0.6455727356994977	0.6593367722837565	0.3588093125664429	0.2457946580209232	0.2717119716306914	0.3242521588390477	0.3993873264505344	0.4932075159533357	0.9203753533179577	0.1996322578870008	1.852689138716951	0.05365307846040181	0.05207429589439425	0.0005569073064834712	0.8065783323453595			1.261666693139572
6.325355254335951	5.943258320125685	4.794509108315784	1.438124544080954	0.5963128340142289	0.94018024089106	0.6464071790040876	0.6568189111132755	0.3576341248328966	0.2458035197933478	0.2706939797267096	0.3237302440210268	0.3985960279560567	0.4923364111090823	0.9196670309071134	0.1993121111795005	1.837996578836853	0.05365408325136733	0.05207200105818306	0.0005569096737559931	0.8065498805870157			1.261666615025408
6.333545040383522	5.881458900005838	4.897361718734674	1.456827202418952	0.6093000885067548	0.9413935966216284	0.6492661874597001	0.6562447689365494	0.357699988656105	0.2475704352485848	0.2716703490346467	0.3245286608352965	0.3983468903328031	0.4929254682732127	0.9196621360035865	0.1991922571706159	1.854015783206119	0.05364919280563861	0.05206964875468974	0.000556912848510103	0.8066054132596393			1.26166653284285
6.341734826431092	5.952074549027563	4.888363338835546	1.458430252847753	0.5989024605986094	0.9236071440467372	0.6501073757027224	0.6536083550965135	0.3586244341880152	0.2452176197389593	0.2714241859791572	0.32438152772861	0.3986447394795649	0.4927497724952893	0.9192603985907898	0.1989485840451247	1.87784456476551	0.05364307402176352	0.052065231972401	0.0005569124449277433	0.8065851126640609			1.261666449906665
6.349924612478663	5.991495148847693	4.764762157184001	1.431961226550364	0.5774220968553602	0.9132298343412676	0.6411201503759585	0.6529199670727318	0.3577478831280346	0.2435504076212985	0.2680959156495296	0.3223040705541461	0.3984642668440881	0.4916868383946694	0.9186510323853028	0.1988493205664859	1.890557612042511	0.05364229108874649	0.05206109534085085	0.0005569099661127594	0.8065529554382619			1.261666380375614
6.358114398526233	5.889361603589346	4.627972087706827	1.382726973628036	0.5508160958659302	0.9013321281433027	0.6306362127815907	0.6529494556921732	0.3543625558785984	0.2454304298033608	0.2669058595513538	0.3214308519569019	0.3978202934856203	0.4908394065316291	0.9173853857734526	0.1985418714497587	1.879345485508363	0.05364259679831281	0.05205646020037255	0.0005569103378405067	0.8065757037038662			1.261666326413443
6.366304184573803	6.019329909265947	4.781608793895526	1.424787545527579	0.5771726695363869	0.9096482486236327	0.637859811304456	0.6541602700442302	0.359094033091987	0.2477476986913511	0.272171298595497	0.3230206773776824	0.3985567279433702	0.4917293697088045	0.918550579176167	0.1989471805570804	1.864790775473721	0.05364378524502623	0.05204974041962607	0.0005569144514144289	0.8064944616396169			1.261666267169388
6.374493970621374	6.266669184358118	5.224151697761387	1.485652967734195	0.6257712052861824	0.9161632344385008	0.6346528012947584	0.6549049925694123	0.3622311246206469	0.2482510909781885	0.2750755593008455	0.324824306537817	0.3997581887145059	0.4932227634765668	0.9220217068307121	0.1996910153221985	1.868990236816398	0.05364739200794545	0.05204861549140481	0.0005569164050816788	0.8064058144455217			1.261666188214934
6.382683756668944	5.952158800841008	4.863172268192601	1.430096357125905	0.5879461155254659	0.8934161790437694	0.6231466661730073	0.6499948346005555	0.3513463567945515	0.2448647803157368	0.2674888730588241	0.3223165951446936	0.3985931841230146	0.491129653743484	0.920185498678648	0.1990507922706901	1.871111030475415	0.05365525522245373	0.0520536819590082	0.0005569132476328391	0.8065026379246354			1.261666120960208
6.390873542716514	5.817912098275394	4.760431798849402	1.439791994019271	0.5938966701009315	0.8987892102917877	0.6299344834448991	0.651609890858575	0.3512973647263421	0.2440670856248041	0.2667237531537276	0.3218496853242701	0.3983420017420471	0.4915333782329755	0.9195293416536503	0.1990853215168639	1.849116273787074	0.05366882829255351	0.05205833726095925	0.0005569111295429196	0.8064914457235955			1.261666108816051
6.399063328764084	6.011241539528769	5.024490837615051	1.458153140257428	0.6537895681187038	0.9162945468221412	0.6578149508562253	0.6564236832889145	0.3597741080931335	0.2452176036816998	0.2711057306531034	0.3231300875093879	0.398929859851606	0.4931935399290167	0.9212556219828362	0.199528398890618	1.82970533263991	0.05367697834154326	0.05206038590354882	0.0005569140069860782	0.8063715878407505			1.26166606964255
6.407253114811654	5.968327175852618	4.890458619427838	1.415758582753579	0.6497062348372934	0.9075286183496803	0.6636240429501074	0.656935040478148	0.3589689656152453	0.2466462585699784	0.2713651985819089	0.3231704636366589	0.3985061269523239	0.4919047535149016	0.9195778164132614	0.1989366580629114	1.831953207995693	0.05367523313788176	0.05205907657425497	0.0005569167057838436	0.8063941758838056			1.261666018127608
6.415442900859225	5.73836647095007	4.656406584578373	1.347328764174592	0.5636102207684462	0.8794781233425936	0.619389081398529	0.6486805471048188	0.3506841023411851	0.2449209898033778	0.2678173039752016	0.3220283392778828	0.3982231220074343	0.4908819926571745	0.9184494699766266	0.1984531765434186	1.855920142579311	0.05367151936726927	0.05205804331457645	0.0005569149830547645	0.8064124614022001			1.261665976372158
6.423632686906795	5.819293732931765	4.724102920065754	1.346768573547749	0.5550917604288294	0.8719939890527143	0.6228826688032399	0.6460189360135993	0.3513075918379011	0.2432199789668668	0.2683466220790158	0.3228531523209564	0.39843998810482	0.4919890410272452	0.9191886294161491	0.198812834025193	1.869312014619051	0.05366830959557084	0.05205753101000409	0.0005569121250209411	0.8064209230665961			1.261665966961561
6.431822472954365	5.991405500823864	4.755039332991506	1.411317942391437	0.5631103345572973	0.8972630753212081	0.6379767306965556	0.6584870396596579	0.358110254769942	0.2486403771812712	0.2711320485943787	0.3238177382589718	0.3986775711424937	0.4933310677325444	0.9198124557319499	0.1995906800193979	1.860509061040033	0.05366462667579545	0.05205277228442772	0.0005569121916716399	0.8063858399624519			1.261665981498353
6.440012259001936	6.091683336020677	4.83197462429038	1.456606062957929	0.5919064273793953	0.9570990921975761	0.6508998096598496	0.6756782150850464	0.3680081922850423	0.2533043857962924	0.2734358506172252	0.3244314746483694	0.3996141996829338	0.4940642179906426	0.9212798883765871	0.1998690297354738	1.855530621322163	0.05366456351761904	0.05205373534516704	0.0005569143455234294	0.8063280270214535			1.2616659907118
6.448202045049506	6.041934858726957	4.904033971382799	1.499292671329586	0.6361103092693174	0.9811387070762762	0.6624764882057181	0.6746783591896226	0.3717230291657653	0.2531218570148868	0.2734889567838638	0.3251337296343249	0.3997070715773332	0.4946184292601716	0.922307568926422	0.1995763641270915	1.865859438102266	0.05366812419241095	0.0520634949088181	0.0005569149810667383	0.806343038538437			1.261665980123959
6.456391831097076	5.920489716734087	4.930007240387587	1.488313779127452	0.6293835595734916	0.9422432054836902	0.6437289249037492	0.6640730303683738	0.3649495506031125	0.2498739266691642	0.27169283066233	0.3242174641768774	0.3987769994172711	0.4930789705850986	0.9203640331512859	0.1993199765230717	1.883814927885106	0.05366976066618664	0.05207034366391668	0.0005569129149626544	0.8063995145419283			1.261665974905831
6.464581617144646	5.953889909429583	4.890882438533888	1.413804118253165	0.6166560090574755	0.9250359506830181	0.6387334478115545	0.6596205757538203	0.3623925151847333	0.2463639520408355	0.2731610736851379	0.3247124673186513	0.3987813236169059	0.4931079046748961	0.9200641523286409	0.1997103285444686	1.86605702325359	0.05367427215915844	0.05207469914194365	0.000556910938817443	0.8063365012164897			1.261666008267748
6.472771403192216	6.129054180604343	5.046955499178129	1.423379046913244	0.6335792144766035	0.9211872842500425	0.6444006199659068	0.6566672798431449	0.366431672678313	0.2472496113358545	0.2752473731844437	0.3249947387297714	0.3993535376732371	0.4936806841734503	0.9218559916064707	0.2000399302252038	1.865986183876267	0.05367238353841829	0.0520732171666598	0.0005569117388056391	0.8062282244287257			1.261666063818913
6.480961189239787	6.067894936515746	4.858861589195219	1.423733134991655	0.5827894488817629	0.8913149179359392	0.6339280646043798	0.6515314321507993	0.360824817267343	0.2494262100413984	0.2720787077526694	0.3235054465649624	0.3992515223385035	0.4926375430386724	0.9204641281970458	0.1997173934130761	1.890658167962632	0.05366172737616859	0.05206859761824372	0.0005569126848090547	0.8062896995567003			1.261666108361339
6.489150975287357	5.890797056071547	4.717720414889101	1.363574474209459	0.5716999077597248	0.8804673741534758	0.6336983043059884	0.649853937694682	0.3577033883157227	0.2481002985184268	0.2720274120403126	0.3238446504451919	0.3984293830973522	0.492133626326476	0.9189285898904085	0.1990279144037398	1.895752560144131	0.05365574350606756	0.05206672978389071	0.0005569100360378831	0.8063022969375863			1.2616661490436
6.497340761334928	5.963972055654181	4.850390737721035	1.379740765159576	0.6002533700880198	0.8975131592215252	0.641001868174754	0.6528899692294579	0.3592442782117028	0.247582035989934	0.2736929403159509	0.3248900478258486	0.3990346481283	0.493273382217606	0.920271481841561	0.1993452256201017	1.878309993746427	0.05365522248324994	0.05206872838901383	0.0005569063535706355	0.8062081254731609			1.261666223714975
6.505530547382498	6.014148127034372	4.833537305034457	1.406857019476836	0.5872828892555334	0.9195542159347234	0.6350358474332515	0.6555306191679851	0.3578091004570017	0.2456474486472036	0.2724648178799438	0.3244974464161764	0.4004331453988615	0.4939483456419934	0.9221285705782316	0.2000127455716895	1.855322196401061	0.05365546662219662	0.05207406888567088	0.0005569073533066801	0.8061545182592693			1.261666288034735
6.513720333430068	6.086448975680893	4.829344792039951	1.415082499186734	0.5802166562728892	0.9206583839534374	0.6307603091665988	0.6546863328495256	0.3574791991171448	0.2456568446370697	0.2721416016814734	0.3241510524231141	0.3997209047539158	0.4932077160362685	0.9204566170140139	0.1998358477377813	1.858648623067753	0.05365595009398098	0.05208323190602252	0.000556910754808177	0.8062404508346539			1.26166633110754
6.521910119477639	5.962090325658199	4.778764078744217	1.400839684510801	0.5827867182534828	0.9056464779948964	0.6320358144620822	0.6515664427720327	0.3527809570368998	0.2435822854648979	0.2694676513496216	0.3231707787267096	0.3982726579305249	0.4919822314138123	0.9190192655568975	0.1992552495590719	1.866873797942387	0.05365961592705233	0.05209637931755069	0.0005569106011396035	0.8062577049841385			1.261666374901565
6.530099905525208	5.975974937040712	4.75008687436152	1.39717408804482	0.5843076713227328	0.9008277380699358	0.6326542793064529	0.6476653847302012	0.3508947427968013	0.2445502876541983	0.2675532695385728	0.3221739431738393	0.3980619908635761	0.4912931787851788	0.9194389499780823	0.1989752828032433	1.870968492716656	0.05366711077258626	0.05210156324856722	0.0005569075926721597	0.8061842248209264			1.261666428638017
6.538289691572779	5.987444637893335	4.750620043873976	1.407890435805322	0.5839568610172778	0.9063607922087636	0.6301558172141448	0.6468195082278241	0.3522972336861033	0.2474030284594146	0.2671937284778258	0.3215945172074681	0.3979811385606404	0.4909736003687489	0.9190013206439206	0.1990536750513808	1.879745315099395	0.05366998877925301	0.05210141460102962	0.0005569065431227585	0.8061939967404436			1.261666488447613
6.546479477620349	5.84296179980617	4.732048596195888	1.412990496708871	0.5980056612539399	0.9157530488035404	0.6439690975624545	0.653101827562624	0.3591048271623281	0.2468293711184461	0.2703628912173544	0.3232246276891151	0.3986323499338768	0.4914644857034016	0.9191431747423412	0.1993695137007882	1.868974363632163	0.05366585883082996	0.05209444095270222	0.0005569092623631209	0.8061333116992532			1.26166650184166
6.554669263667919	5.946753850188949	4.779005400140731	1.428367324746811	0.5828791055165136	0.9228477875136559	0.6451842282120068	0.6579299809219668	0.3636737192650814	0.2474548870867933	0.2724245735286565	0.3245974044979238	0.3997651454416059	0.4927663603340053	0.9207067544711638	0.1998868399740442	1.872007538638142	0.05366539857615047	0.05208519189720551	0.0005569116393910572	0.8061160636968668			1.261666478212408
6.56285904971549	5.845893833667979	4.725284358547962	1.396081329028798	0.5725342505023936	0.8965384417731677	0.629019740802882	0.6514736265885801	0.3558512814553131	0.2429930988193489	0.2701782772866754	0.3234069364429096	0.398124681156234	0.4919854698485525	0.9183621387429053	0.1994268019949907	1.891364164832198	0.05366563298747987	0.05208020893589831	0.0005569097964763844	0.806200148912616			1.261666468403013
6.57104883576306	5.816465983296789	4.78211738497988	1.400005887503745	0.5857674672237863	0.9106137929188129	0.6358682626381167	0.6523156946333046	0.3534670299909703	0.2419030140740787	0.2690085986611317	0.3230245101491142	0.397452849297559	0.4918462472982767	0.9181012596797147	0.199009333894635	1.881033815474111	0.05366290801490744	0.05207471318173149	0.0005569064446701533	0.8061528218575945			1.261666491467375
6.579238621810631	6.23111006630809	5.252659242680203	1.559287512037687	0.6527134098074292	0.9719223300922102	0.659026694398791	0.6672658976378341	0.3601105279646917	0.2478780998908824	0.2719343153509355	0.3247354739573414	0.3994214890053774	0.4935828027443417	0.9220435936655188	0.1996861759543099	1.87270760799944	0.053665102194212	0.05207203273059477	0.0005569067539297526	0.8060378226239346			1.261666517536151
6.587428407858201	6.226242327586788	5.257801712564453	1.586944425531123	0.673044242720565	0.9622271060275326	0.6668422550944105	0.665138711385159	0.3651177543534471	0.2470775308607621	0.272164063363315	0.325056824635564	0.3993808683484091	0.4936454856024053	0.9215527525059065	0.2000953758201878	1.876505825918537	0.05366973033993758	0.05207215403098756	0.0005569101303077152	0.8060382686241614			1.261666508942479
6.595618193905771	5.956006083167441	4.732311248478885	1.384975177338446	0.5705099393404136	0.884779333761241	0.6323898030545814	0.6495774887283841	0.3519606808774333	0.241186187064482	0.2659875797893699	0.3227362021256418	0.3980737109461251	0.4923864145196813	0.9195682918222694	0.1995931872206959	1.869937117915479	0.05367300349221917	0.05206942043783562	0.0005569115146102437	0.8060369271477232			1.261666468351826
6.603807979953341	6.016829837544648	4.796957625231813	1.401641274754856	0.5844216835535259	0.8992519783909991	0.6388877568944242	0.652344835892545	0.3551656635031065	0.2448486000695165	0.268750408852479	0.3241867040810627	0.3990121981913908	0.4937015222147865	0.9208972189664221	0.1997157166744955	1.871909891989455	0.0536755691338807	0.05206200934069823	0.0005569094108971037	0.8060734986793722			1.261666442159154
6.611997766000911	6.110077169970597	4.994502548810659	1.511469186003642	0.6257689343085383	0.9338799169362028	0.6592179131308106	0.6586866323403733	0.3638968327529548	0.2520908829230055	0.2729999934408989	0.325265219664137	0.4002178364427819	0.494420280559077	0.9225034416937421	0.199854547169697	1.858078229337279	0.05367055508178702	0.05205770365599409	0.0005569074999957772	0.8061247817692095			1.261666456823847
6.620187552048482	5.996515129350964	4.825487653834747	1.441727369543587	0.6024487725354596	0.9151001734579158	0.6485361119613063	0.6567520209966147	0.3596040103017294	0.2510901198510929	0.2704242545776956	0.3238060168398809	0.4002389410797895	0.4931048621296139	0.9217711447529814	0.1994926656665409	1.852494691947558	0.05366551947056884	0.05205680549235257	0.0005569107342845286	0.8060338522473314			1.261666447740913
6.628377338096052	6.094660186948665	4.940601702666759	1.514197927546585	0.6236758853427529	0.9477880943129029	0.6631653091898904	0.6651674016903837	0.364501330728323	0.2530173223710022	0.273298154831878	0.325838708230862	0.4005336351123056	0.4942859828673434	0.9226606615564005	0.1999818728148196	1.864997747728282	0.05366576015504284	0.05205768169810332	0.0005569139906637001	0.8059672598386056			1.261666407756698
6.636567124143622	6.309796266108969	5.097971509053774	1.560667308397019	0.6420221449236508	0.9684698689863551	0.6592740635710561	0.6648014920120074	0.3679348860403454	0.252475496302474	0.2782901066509956	0.3268706616517452	0.400421291949749	0.4950072980704133	0.9235018309676889	0.2003408268246955	1.883296197133749	0.05366615288287811	0.0520599780865889	0.0005569113163319848	0.8059642430935711			1.261666358812319
6.644756910191193	6.335646562695755	4.993397359142316	1.449738721935509	0.6117725473953576	0.9159268854454059	0.6438518347400374	0.6516855942667915	0.3598521357196104	0.2463849446556021	0.274043661672762	0.3246507043069106	0.3997634397288766	0.4932713405149434	0.9231543750665621	0.1999446213074971	1.884500114412719	0.05366494497324705	0.0520692963644503	0.0005569076794594432	0.8059901313029024			1.261666362643078
6.652946696238763	6.056988179832749	4.907240207821734	1.418972158602019	0.6089450039708503	0.8951319878340931	0.6420291813202635	0.6472688876779269	0.3538366697033768	0.2441755568352982	0.2700199570159191	0.3237058188892896	0.3984960992992738	0.4920098737222585	0.9204547083205888	0.199422109865098	1.861821975702087	0.0536674738134131	0.05207862484511992	0.0005569087543843651	0.8060785792425261			1.261666356440082
6.661136482286333	5.913884262993593	4.737607233100924	1.390812396597897	0.5892906975146616	0.8970043501716518	0.6318754715386088	0.6511318869574628	0.3512415879345373	0.2445601831958522	0.2695096403527751	0.3229326520400948	0.398136797791998	0.4918072597076006	0.9189116849723989	0.1992316886310924	1.863874895041308	0.05367122143705074	0.05208396558592059	0.0005569121172353864	0.8060009746279824			1.26166633626445
6.669326268333903	6.103146261721324	4.923127688106174	1.433772587511063	0.6047084217309898	0.9247881347293102	0.6350294441993035	0.6565553770445545	0.3537483823304362	0.2466482771126769	0.2710398928224209	0.3238170220411617	0.3988177623228747	0.4936270621672849	0.9211801390161064	0.1996836684102095	1.870637813627011	0.05366775860657483	0.05208707124249748	0.0005569120940961241	0.805889714238829			1.261666320174615
6.677516054381473	6.085925775897079	4.918913101332389	1.410265316971663	0.6257486050225842	0.909373278167782	0.6425839320853004	0.6542681511363162	0.3576089685619425	0.245118335212012	0.2726890481825222	0.3244752771935092	0.3985767419125795	0.4935399060685803	0.9213825101453592	0.1995717731078943	1.87912659059317	0.05366752856317408	0.05208694202400176	0.0005569089619669684	0.805976196036696			1.261666324741285
6.685705840429044	5.96637346482721	4.733096477177751	1.393718783991155	0.5857776538265935	0.9034843786943688	0.6329432247056649	0.6523614392975684	0.3525367036190141	0.2437581211838855	0.2693900861747721	0.322883818101808	0.3983476929171288	0.4922799445433089	0.9194118742132469	0.1994371351915057	1.867019059652977	0.05366832444432121	0.05208835657333891	0.000556907829580504	0.8060913632077537			1.261666349280163
6.693895626476614	5.874421800615995	4.683486628844265	1.358413896960207	0.566495332457482	0.8921977680334271	0.6282583736056276	0.6528844309265455	0.3523282806497192	0.2458628447986181	0.2678109352063078	0.3226869780502181	0.3988153013244475	0.4923127258682138	0.9196472337453464	0.1993304556214665	1.866880672854802	0.05366433042450738	0.05209152353417758	0.0005569106005249004	0.8060517563768815			1.261666361973325
6.702085412524185	5.802363987792133	4.747618343085129	1.354729545773339	0.5811719076614018	0.8996448872194329	0.6366099453871161	0.6531989234863015	0.3546335827618123	0.2457756656623929	0.2700668696633345	0.3242567757358324	0.3988671742738446	0.4927747536026888	0.9203425157310064	0.1991357915388951	1.871853207208975	0.05366127992740428	0.05209563641141895	0.0005569128763580809	0.8060043304504159			1.261666349167392
6.710275198571755	5.810289546256443	4.713857259765349	1.358463409309676	0.5916548289454912	0.8898914751419442	0.6395933689036275	0.6499308638964167	0.3550735696215522	0.2425509145650168	0.2718063033148538	0.3240654703465181	0.3979327426277453	0.4917580200404659	0.9193104323894261	0.1989206697377114	1.870965008043622	0.05366036749378918	0.05209881716790182	0.0005569107858893347	0.8060866134053621			1.261666338255419
6.718464984619325	5.927435447478228	4.809971355965127	1.366048428799759	0.6046065973550618	0.8894007524740827	0.6453787508245864	0.648970612251483	0.3583082893389424	0.2421507376615462	0.2719555081013041	0.3235375654871128	0.3981061114783249	0.4914757593963986	0.9195301681356884	0.1990701330650242	1.862648866035636	0.05366701323947493	0.0521050678274266	0.0005569079244745527	0.8060652669177585			1.261666339078478
6.726654770666896	6.15838697400924	5.130727494661059	1.46931737868506	0.6180380180037441	0.9312775242620295	0.6494186477850332	0.6571556906514737	0.3604577881835783	0.2466031168426589	0.2717642473879168	0.3248674656300258	0.3994645378377704	0.4939950359597079	0.9218804529895573	0.1998830972186367	1.83872508120809	0.05367433462023124	0.05210961407235469	0.0005569095662235112	0.805975934378565			1.26166634928637
6.734844556714465	6.022735845107952	4.982090590109093	1.427642710969279	0.6140606822328166	0.9022711853501487	0.6410242624829449	0.6544465411012462	0.3610778470575678	0.2477453052514556	0.2716797782420354	0.325218272422383	0.3990075272961555	0.4935462398857839	0.9208917970327813	0.1994751201334915	1.84151271293661	0.05367632553147349	0.05210795920693721	0.0005569131184023745	0.8060119033047025			1.261666340172521
6.743034342762035	5.950757212476646	4.820134835718855	1.393790345968418	0.6098123693686411	0.8902611991443359	0.6374348637943923	0.6510187793689651	0.3623766628639847	0.2458509435765597	0.2732773344458278	0.3243102243418415	0.3987509295076747	0.4920375463113442	0.9202324430294205	0.1990235997012675	1.868020571732463	0.05367691671112559	0.05210273592954967	0.0005569129611771056	0.80599994430411			1.261666304847888
6.751224128809606	6.39162515292587	5.12440157027439	1.511421995939229	0.6454351982379463	0.9589881720098528	0.6530762254656071	0.6690206742325422	0.3675765717523619	0.2505954323313254	0.2778022615869535	0.3270563819526834	0.4012128690159139	0.4951300510641401	0.9242452538789825	0.2006340432309083	1.892042942385645	0.05367501471499555	0.05209534474974141	0.0005569087751456773	0.8059465565439728			1.261666304872609
6.759413914857176	6.344821329860014	5.052784041943589	1.554605833629072	0.6299727999434376	0.9713456531858879	0.6554072225023461	0.6703300504814332	0.3647234432908913	0.2508482019520885	0.2763065501550439	0.3277441187380901	0.4009820606087499	0.496583607754832	0.9238946753316372	0.2011674559920779	1.873162590413536	0.05367167196682712	0.05208995829674117	0.0005569073618659199	0.8059925389865823			1.261666338313888
6.767603700904747	5.991661856343202	4.656753160467047	1.373240684454536	0.5600023420831166	0.9059811130287057	0.6250549709521578	0.6564695668406308	0.354656186089646	0.2474891485184235	0.2675583211815662	0.3223967970301225	0.3982511399518088	0.4919791754412143	0.9202208738278665	0.1992346280526394	1.867271072065101	0.0536660105856953	0.05208703344840086	0.0005569102390911655	0.8060693637517088			1.26166636260068
6.775793486952317	6.08613103623949	4.779549691938032	1.409282365832559	0.5687312361948478	0.9177608378730754	0.6280999490941829	0.6581239267149215	0.3590685685332921	0.250310376400616	0.2700248595938841	0.3230312492103771	0.3983805692959743	0.4919670201551814	0.9201692094643502	0.1992781614453311	1.895003624723028	0.05366079334865314	0.0520896038659401	0.0005569113200508161	0.8060389493634514			1.261666359570753
6.783983272999887	6.278631443229131	5.07445522105059	1.559860660039019	0.6206191921443305	0.9512839781141879	0.6448930578792208	0.6600638749774284	0.3659439706314968	0.2504457541731143	0.2754025562897494	0.3251332768549874	0.3998953753010056	0.4940189582911233	0.9228855226777637	0.200045947867157	1.904945145471257	0.05366256239754708	0.05210130252687051	0.0005569088505698592	0.8060340155067358			1.261666363906497
6.792173059047458	6.278987622988461	5.103858679914693	1.553179788484872	0.6272734374320651	0.9615102030942877	0.6565984226171732	0.6621113932031506	0.363534545813993	0.2503687678735165	0.274982336174773	0.3256003692033644	0.40072690029384	0.49492431597122	0.9236291024422617	0.20034371619338	1.891968160016678	0.05366753730011042	0.05210974712783006	0.0005569061175191591	0.8060956341395752			1.26166642090636
6.800362845095028	6.021944577948562	4.958471031240865	1.476801102186841	0.5980422969409432	0.9271354818557089	0.6421025953232083	0.6561922460797436	0.356881891952444	0.2477635246564183	0.2706784269558518	0.3247419672228876	0.4005584445285343	0.4940254126984789	0.9220550195007097	0.1999958568144482	1.863285931204135	0.05366801592366544	0.05210861501393676	0.0005569065972191931	0.8061077235330271			1.261666482352511
6.808552631142598	5.972598790803167	4.678316937565494	1.395019378037359	0.554870094504929	0.8890321286973495	0.6201437749301747	0.6477477490889781	0.3510683737974918	0.243599234620962	0.2666596830337724	0.3219441905313571	0.3985232699520541	0.4919690583618122	0.9193387278065127	0.1992227470529674	1.857242440709325	0.05366359230977611	0.05210141256046798	0.0005569086693373133	0.806129443388821			1.2616665228987
6.816742417190168	6.156484306649562	4.740098061290621	1.450544472796971	0.5769307032354049	0.9150330520304412	0.6322635018640377	0.6557798156203636	0.3559188102555447	0.246794180340872	0.2691047292701567	0.32273423100479	0.3985809683587294	0.492652260284332	0.9196033971884174	0.1993635896169154	1.86572189509088	0.05365611872946748	0.05209540654229044	0.0005569081247041722	0.806142280222482			1.26166655365193
6.824932203237738	6.196630618147974	4.890922283585922	1.465960074589646	0.6108589593715176	0.9348070473900254	0.6664911751592592	0.6622554957535974	0.367686629440141	0.251304854696468	0.2751717836910978	0.3252256281703278	0.3998980264612484	0.4940416177313822	0.9214629994877551	0.199975401082749	1.873868932164973	0.05365191719418955	0.05208583978610214	0.0005569049202292554	0.80619167851579			1.261666599293936
6.833121989285309	6.144773144969399	5.011410933655393	1.415407599081755	0.6221004894387847	0.9122399890060437	0.6510639113322509	0.6556628094334569	0.3653317110912547	0.2484721707940075	0.2760278666233354	0.3244931766809888	0.3996748119621727	0.4930416100468922	0.9219762362950771	0.1999069301767919	1.86686103715223	0.05365538340685586	0.05208076646438296	0.000556903444677947	0.8061783653888762			1.261666674012977
6.841311775332879	6.202714747419594	5.129861011509877	1.443515585483587	0.6135447865796007	0.929227868495988	0.6403567839096339	0.6552522349172588	0.3621559157273523	0.2462573274724864	0.274220442563924	0.3238048293632718	0.3988009307971427	0.4926128497206559	0.9210401881770452	0.1996730538830205	1.854612102704882	0.05366174108792625	0.05209069075592111	0.0005569052687829168	0.8061818599429438			1.26166673708457
6.84950156138045	6.171634870437723	5.066306111104459	1.454064241447546	0.6217929549154485	0.9351260188123218	0.6534013717589949	0.6551809670516137	0.3618791320082084	0.2462109630724896	0.2751996979899174	0.3245401922839075	0.3988195089653311	0.4930962828308459	0.9205050631960126	0.1997900741465272	1.85999847571551	0.05366843184384745	0.05210041456603718	0.0005569063579347168	0.8061702080002234			1.261666780450576
6.85769134742802	6.034350192373027	4.820031811685943	1.403371514164036	0.592498051981034	0.906736303346812	0.6345615315197461	0.6502675087785706	0.3556019702418625	0.243116403044139	0.2704840171786571	0.3233899395847063	0.3988020337798175	0.4925017569370906	0.9202071598821093	0.1995205088631277	1.863070453452676	0.05367155349796116	0.05210674285431684	0.0005569035107122175	0.8061689294798831			1.261666832182292
6.86588113347559	5.934088934019234	4.714158662174555	1.390350804172923	0.5743916672280638	0.9039167857079424	0.6268560301940728	0.650938867932714	0.3549128061873607	0.2434846670188936	0.2676755880149521	0.3225883486164441	0.3989900973705217	0.4925865908805359	0.9201139155824737	0.1993632042619798	1.850081808869888	0.05366925873568908	0.05210957627825807	0.0005569003559255508	0.8062203138360853			1.261666898774205
6.87407091952316	5.835564332194721	4.672509438865473	1.384522670945633	0.58448647949261	0.9113786532603401	0.6415516090227249	0.6552770605300018	0.3550677995372404	0.2454432367772894	0.2671993890506187	0.3224544817260743	0.3991259792116358	0.4924986679657145	0.9206475777496743	0.1988732003313506	1.844835019597037	0.05366426355868632	0.05210781439637926	0.0005569009426794254	0.8062162383389312			1.261666996082908
6.88226070557073	5.78693764048437	4.68078365797362	1.37329335488545	0.5803533476634604	0.9277551719663613	0.6483043313244512	0.657592672727795	0.3543594891254983	0.2439262647744776	0.2668501765908444	0.3223711861235003	0.3993123638600736	0.493022303045251	0.9216539137794667	0.1989065495472415	1.855728554235776	0.05366009362498668	0.05209822592644382	0.0005569014332945418	0.8061685465682892			1.261667094600246
6.890450491618301	5.840521397289677	4.756216114907954	1.399173670167488	0.6022344902560235	0.9117506219293871	0.6545243324919284	0.6576309180102419	0.3605867309291962	0.2470191959354792	0.2705068917696394	0.3239397855813809	0.399553720956476	0.4937288826525689	0.9213982981719926	0.1993362403490068	1.880273497709932	0.0536576895428937	0.05208826563722707	0.0005568998688584591	0.8061106061667659			1.261667157498776
6.898640277665871	5.972268691067049	4.924980946300899	1.460290171209612	0.6295946296207081	0.9249397781478704	0.6602513287978499	0.6619289124277148	0.3645577875589719	0.2519530728401371	0.2761126131273913	0.3267932076179987	0.400708695915521	0.4947334579864737	0.9222107595500809	0.1996086011570188	1.888902786223199	0.05365404608473821	0.0520820586493402	0.0005568974430373314	0.8061592989474964			1.261667240694617
6.906830063713441	6.065965626995316	5.2500058285122	1.524200440793031	0.6578169545057831	0.9609330134159614	0.6593241627175469	0.6660005544877655	0.3639806047982155	0.2517849151503585	0.2772517238082709	0.3267675860999763	0.4010644269257926	0.4953791221060497	0.9230893477697931	0.2001148424348501	1.872834546602147	0.05365617791333802	0.05207785026657645	0.0005568971311966807	0.8061898916414364			1.261667331998499
6.915019849761012	6.076675857869549	5.06721010715684	1.504942349044253	0.6548883670654945	0.9526942860550474	0.6571970366341763	0.6632828747653819	0.3641909950062308	0.2527501427512646	0.274083280688368	0.325259962003604	0.4003095192156218	0.4945187202790144	0.9223912991310802	0.1999967844653965	1.869196907122745	0.05366097592850624	0.05207828518653756	0.0005568993791740715	0.8062179865396114			1.261667400301927
6.923209635808582	6.069536541123274	4.935152339278303	1.466918472900586	0.6238213205122817	0.9310824063295613	0.650762196126658	0.6592779802170511	0.3597464809798938	0.249278707679264	0.270429212265175	0.3237358173899341	0.3994403322290429	0.4934968647813339	0.9220051396616772	0.199822169826645	1.878358973859788	0.05366412499904706	0.05208138088444988	0.0005569000448927394	0.8062665390491527			1.261667450391678
6.931399421856153	6.054449870150877	4.868246245821203	1.403541804429476	0.6032679594187853	0.9094278725344983	0.6444317849193976	0.6555267653769669	0.354442687922676	0.245528103626803	0.2697385201031862	0.3237228317332729	0.3987322058964779	0.4926876728121322	0.9212885021052458	0.1996242317960054	1.889899038601862	0.05366545895222621	0.0520820423248471	0.000556897958151098	0.8062573817212456			1.261667499371909
6.939589207903722	6.162164630793791	5.02524799633779	1.450859192022231	0.6350285401851483	0.9291484015795524	0.6473702818375484	0.6573305396922415	0.3602313432847757	0.2501274879821068	0.2734311412715543	0.3257237625790662	0.3997291404530285	0.4942177914493716	0.9222874140161078	0.2001158855655275	1.874291692461739	0.05366755316196774	0.05208675484993665	0.0005568966348703286	0.806248949615836			1.261667546275098
6.947778993951292	6.22497623715852	5.172950138649304	1.505502195635562	0.6440554226172271	0.9470310672863516	0.6471169701314384	0.6601122869328161	0.3637792467483912	0.2533587067249478	0.2745077764546462	0.3262591646763929	0.4001376015144056	0.4944749497434914	0.9218641208822956	0.2004973317986986	1.869343678379826	0.05366893724209287	0.0520948337532998	0.0005568985667739895	0.8062702756927663			1.261667558786743
6.955968779998863	5.94647250403265	4.833677214776542	1.393130401850334	0.6088932282179579	0.9094881588319818	0.6465250358841663	0.6606939508560598	0.3624162587900642	0.2492464569164235	0.2731576566048461	0.3249749026204367	0.3993923378486071	0.4934955872445002	0.9210192214272704	0.2004400098420704	1.87716011052442	0.05366610188628458	0.05209663187700086	0.0005569015756516305	0.8063093832733093			1.261667523565707
6.964158566046433	5.90228354012022	4.73805080264303	1.409221099463719	0.5886779548488179	0.9154222887908606	0.6436002340411144	0.6611360800778746	0.3591985792267908	0.2457573399136316	0.2701787226438701	0.3234038229143623	0.3995206385179656	0.4931126666717136	0.9208262315756761	0.2000057714749159	1.883284031624834	0.05366982801781228	0.05209818356293666	0.0005569020747843396	0.8063302704519455			1.261667481851966
6.972348352094004	5.849126570788497	4.668064110405936	1.406078595499566	0.5575756257354563	0.9209855245955415	0.6258907543641917	0.6579709635529827	0.3529496780429278	0.2433388511762868	0.267564689945077	0.3220988072000081	0.3983903804971001	0.4920229687425172	0.9190712710101592	0.1991332574214303	1.889521409080965	0.05367681271767622	0.05210027179604087	0.0005569005116919229	0.8063018952651034			1.261667434831789
6.980538138141574	5.955342726353333	4.727259037568612	1.381947166435132	0.5672913324825061	0.9011925635181224	0.6276726459876794	0.6532850833634487	0.3526582249028693	0.2428277858843443	0.2692710899901612	0.322684251127479	0.3980981202148992	0.4921318754245524	0.9196456522831007	0.1991159049464655	1.873060160232193	0.05367932658691129	0.05210221473029988	0.0005569011274980526	0.8062608072067651			1.261667398135421
6.988727924189144	6.018903053990394	4.838689492562189	1.397316460302082	0.5946131314939064	0.9082199543800538	0.6482383961596191	0.6601617979748727	0.3582189794276604	0.2460081258117731	0.269853356826867	0.3236815831596422	0.3991079169004356	0.4932172586944714	0.9206990253108099	0.1996334997823805	1.86022911766009	0.0536827823109382	0.05210736470419942	0.0005569058119870017	0.8062703692579055			1.261667305516791
6.996917710236715	5.993493132975412	4.92324146218291	1.416854299839048	0.6054905790835894	0.916192441870933	0.6469781005282107	0.6596433449686498	0.3591051055686165	0.2472379411227192	0.2711985207645951	0.3244286739244983	0.3995760960457914	0.4936422163229415	0.9207348230025324	0.1999024833063603	1.857323853662779	0.0536828550820179	0.05210910584890561	0.0005569086606337895	0.8062354006381535			1.261667175179405
7.005107496284285	6.188537609357801	5.168608045324595	1.496681024643116	0.6486191077781209	0.947236499701673	0.6691712734671961	0.6604778246417391	0.3644118245214724	0.2483483633852178	0.2763235882983089	0.3264937029567299	0.4007064431302228	0.4949747865455152	0.923146609853744	0.200502319270459	1.866154299285119	0.05367821574399466	0.05209937436483023	0.0005569065491848307	0.8061301088744736			1.261667064038419
7.013297282331855	6.191612857966079	5.022057975067354	1.577072839032862	0.6221019039914871	0.9626561245470501	0.6664748549359528	0.6684834652426176	0.3664653873832814	0.2507296931095523	0.2764494089097827	0.326743071836118	0.4005858321072852	0.4957681867617673	0.9228521958876857	0.200841595599038	1.858441684097828	0.0536727709265377	0.05208894111741212	0.0005569045545502336	0.8061479191466154			1.26166699832483
7.021487068379425	6.152229973716728	5.070602232649144	1.565046963480591	0.6234035495338066	0.9552235445314967	0.6500487495200968	0.6642792453989874	0.3605115516979234	0.250347075498724	0.2740495338362066	0.3267872788212787	0.4001306180141114	0.4951203413841561	0.9218778170798387	0.2005111466257255	1.84458378260198	0.05366660325786014	0.0520835487868706	0.0005569071725656487	0.8061358589765859			1.261666900188771
7.029676854426995	6.043806196602288	4.874289127295449	1.451703484225118	0.6030963705013687	0.9220081505425589	0.6416659204729572	0.6560803928896038	0.3553671226117628	0.2469984041396405	0.270828432480565	0.3242673654793303	0.3993827597801025	0.4935126367696698	0.9211608754432399	0.1998372700061698	1.855058079819215	0.0536679657533032	0.05207968006268921	0.0005569103430062655	0.806139429908316			1.261666794802734
7.037866640474566	5.79724548680948	4.598265713942822	1.347269524205175	0.565845648339572	0.8783268790982598	0.637287418845799	0.6498108709459153	0.3534466252627976	0.2445748811478083	0.2683820815687742	0.3223846180170308	0.3983790128614768	0.4918959196476292	0.9197644776605292	0.199175395215997	1.881038931214577	0.05367145259034713	0.05208173433867645	0.0005569093755704983	0.8061539431999896			1.261666706002379
7.046056426522136	5.900515924745677	4.68349278609082	1.398986336415742	0.5773709204771174	0.9112425212883221	0.6454901182905423	0.6596926313145689	0.360593009355762	0.2496959607782991	0.2735170652111646	0.3248694670480514	0.3995878622236061	0.4937964134068347	0.9213681070049271	0.1997708639356563	1.882454490045768	0.05366867548436329	0.05208551343487675	0.0005569071994805621	0.8060810603879149			1.261666639331533
7.054246212569706	6.015691710570087	4.85891756564184	1.450703667179051	0.5958998851243588	0.9307960969301484	0.642622268029309	0.6620713334695397	0.3643246854270931	0.2500209287663743	0.274545566518224	0.3251605829791802	0.3996672952483031	0.4940451954102424	0.922395657536773	0.2001923071973534	1.8703073580426	0.05366628959820631	0.05208860864450181	0.0005569080893596267	0.8060717595591064			1.261666590717277
7.062435998617277	5.918580809222141	4.74526415139896	1.45834899256207	0.5723856156548935	0.9189318039255064	0.6270124189764851	0.6566697274900788	0.356129146382082	0.2493837304285949	0.2706682288164215	0.3239702353024416	0.3995850224453765	0.493180556589159	0.9212718618603769	0.2001766138665201	1.854932999446729	0.05366547618386396	0.05209677260643553	0.0005569113944182582	0.8060232348024157			1.261666535321631
7.070625784664847	5.945500900032414	4.668888806917506	1.437796712414018	0.5680689904127781	0.9174693600787269	0.629566054759052	0.6579013370520053	0.3580282426339914	0.2546928277233975	0.2729142186127908	0.3250410349743235	0.4004769557442259	0.494242906862083	0.9214059255257687	0.2003319716006072	1.851434428105379	0.05366368792803688	0.05210474988259139	0.0005569134459622243	0.8060060230678229			1.261666453311503
7.078815570712417	6.094692473171443	4.795564875540713	1.461653413083885	0.5986018088922126	0.9406008564953744	0.6460789599233593	0.6636240639624995	0.3643882343340717	0.2533105693642174	0.2783167834901325	0.3267380501266696	0.4007286799369916	0.4946945973867956	0.9223359554937338	0.2003272407176055	1.868248742002063	0.05366209805928632	0.05211134428182179	0.0005569127854302694	0.8059795219052432			1.261666362181558
7.087005356759987	6.179469552078493	4.993079603659313	1.470148249744613	0.6239086283823979	0.9460858475018196	0.653221349959895	0.66579644925082	0.362923161666486	0.2492520091730163	0.2759079974220729	0.3268044932998291	0.4006077345237116	0.4951273165474494	0.9230132414283828	0.2005579809916293	1.889962264216626	0.05366166978427495	0.05211627589753179	0.0005569120009457915	0.8059718049461764			1.261666288930434
7.095195142807557	6.202362599886319	4.974084106184366	1.466230921408475	0.6127421103647315	0.930947224121654	0.6481352629134932	0.6608275952671077	0.3607511424478447	0.2463333757566299	0.2736783730342589	0.3257324815995225	0.4007662613858177	0.494892140224874	0.9230334436724876	0.2007234206365042	1.866276053482077	0.05366285834037429	0.05211715006272091	0.000556914564204687	0.8060401475604253			1.261666220628326
7.103384928855128	6.201028808717404	4.926883732937276	1.5060989145702	0.6060041391007328	0.9512458093467058	0.6476407908411052	0.6640937657411776	0.3619945498554938	0.2477045449717585	0.2737045243968712	0.3263613121883072	0.4015342037208652	0.4956520168639418	0.9236866267426038	0.2009880945005693	1.852465236716182	0.05366717644963925	0.05211958970949004	0.0005569186465514823	0.8060235505958222			1.261666101164991
7.111574714902698	6.132774482577857	4.821314313576722	1.494581588677154	0.575690709262167	0.911386937744495	0.6337616565043834	0.6565232231535564	0.3589229527523533	0.2486734761871009	0.2722003429289521	0.3240976441399385	0.4002016674876358	0.4936780269518531	0.9217956783233026	0.2002397948638067	1.861315776963427	0.05367648157507107	0.05212502187468982	0.0005569192833153859	0.8059350505470225			1.26166595023008
7.119764500950269	6.314051291000971	5.151952561125245	1.569486786589922	0.6160121509678486	0.9256000213725781	0.644491511887396	0.658270352966683	0.360775122959724	0.2504721088148457	0.2740159439760643	0.3245206445579275	0.4005324080943763	0.4939676298354982	0.9224998071754067	0.2005078689220153	1.867624731521244	0.05367870222114175	0.05212712235116386	0.0005569177840927134	0.8059765196401723			1.261665829958417
7.127954286997839	6.2057963673416	5.112930352306955	1.492562647181819	0.6204017637756278	0.9487788817648832	0.6518967622991261	0.6683087657931749	0.3673106468826152	0.2521578366042773	0.2775679115219126	0.3269659838847023	0.4013512696011438	0.4959645036134545	0.9229649373273994	0.200691477726809	1.861453553666742	0.05367189067196976	0.05212302147314869	0.0005569192054036341	0.8060933607556934			1.261665719876763
7.136144073045409	5.871951661803431	4.797922034308422	1.400285362954297	0.5785939283046018	0.9095134298373604	0.6372194548255612	0.6615703570122207	0.3616683932375038	0.2493376528925154	0.2735043626811141	0.3246012313895322	0.400044141654855	0.4932187303463227	0.9207390249647625	0.1995918053455464	1.852780105991159	0.05366446350522586	0.05211919282776919	0.0005569242264513291	0.8060619217622124			1.26166555463095
7.144333859092979	5.942699557203255	4.798913280484668	1.393295747169432	0.5874659262920976	0.8947306797049857	0.6412808675354351	0.6585523039420862	0.3600824253651682	0.2484746746899859	0.2719136556234686	0.3238399008347395	0.3999090771731346	0.4930634035446993	0.9209364464333437	0.1996195507366886	1.853763295104744	0.05365784779813779	0.05211427957711394	0.0005569272724522666	0.8060482514272368			1.261665377470725
7.152523645140549	6.158456421944336	4.868495456209362	1.431811383416465	0.5987231936755353	0.9092531757378648	0.6422419223585333	0.6573913118828529	0.3608002140731292	0.2492921539765373	0.2714870430937915	0.3244056680132709	0.3996812280504595	0.4941999001850109	0.9213243816798934	0.2001481529770665	1.873033297423463	0.05365246037649831	0.05210687819449748	0.0005569268247751382	0.806012458127331			1.261665198206593
7.16071343118812	6.233594633884159	4.990684030856769	1.523821766927001	0.6025997979740008	0.9510360779429564	0.6497988969356456	0.6627349398664428	0.3620385918302185	0.2519682569796818	0.2729410837795802	0.3250975188223555	0.3999964507635473	0.4948734501007885	0.9221098987232299	0.2006220901563189	1.877642234795564	0.05364896699347591	0.0521063554429733	0.0005569276307864125	0.8059607650523087			1.26166502415121
7.16890321723569	6.144961524404257	4.937668728628544	1.482521946095114	0.6087366147432127	0.9484811616277017	0.6587091372344149	0.666861777942083	0.3620252841479846	0.2537173866362269	0.2739832179530107	0.3262368430930891	0.4004866753734597	0.49491740492045	0.9224358570754054	0.2004810880657828	1.862942476952312	0.05365112155066067	0.05210881729177683	0.0005569316326369851	0.8059765438336532			1.261664833444742
7.17709300328326	6.002885559701447	4.94595415445825	1.423757015444651	0.6252394315911	0.9107946354526146	0.6573959537906584	0.6585644420571367	0.3636771729384067	0.2515473961649031	0.2724520598137013	0.3255922465843553	0.3996017860650016	0.4930203560877168	0.9213694415598734	0.1997044180086668	1.857375990112312	0.05365692740612699	0.05210830882418413	0.0005569352312501144	0.8059822247835701			1.261664629048484
7.185282789330831	5.941928265395634	4.912282965077086	1.417653004671347	0.6050332595796245	0.9212796423189995	0.6452085498724256	0.6561469035815019	0.3605222100038517	0.2486580207346157	0.2706076690330478	0.3244870099951127	0.3996126863428193	0.4929602868048674	0.9217307277386341	0.1996512442583745	1.864209884031404	0.05366312828005914	0.05210553107110701	0.0005569356088823662	0.8059750028261868			1.261664425268556
7.193472575378401	6.173395341317307	4.984869139986759	1.517640503474547	0.6181056473150833	0.9687339839078128	0.6511687489241316	0.6630301484018444	0.3598770313137232	0.2485869586570566	0.2714494104891343	0.3253308391788514	0.400894924294535	0.4952835820900896	0.9233595967064171	0.2004936483692455	1.854845324708737	0.05366698303429317	0.05210510586566685	0.0005569349382053237	0.8058829215538558			1.261664230347353
7.201662361425972	6.455336904342858	5.165527379430789	1.596625438959311	0.6314910753250259	0.9618601458435182	0.6639954040949725	0.6646477304572121	0.3634095316322038	0.2499640259428947	0.2747119292312946	0.3269097200225357	0.4013549568595992	0.4964400466341504	0.9242928357165383	0.2007039058249564	1.834272030075289	0.05366518699586792	0.05210346912116048	0.000556937194166984	0.805833413904945			1.26166403987956
7.209852147473542	6.112561193523273	4.779531649121546	1.448255154409541	0.5730869027223204	0.9159153719675842	0.6395661839956097	0.6584409907571603	0.3590489505628403	0.2478558834123046	0.2718219322943282	0.325073276371568	0.4000193040983864	0.4948457521995234	0.9216198828347382	0.1999365905667675	1.83935138783619	0.05366344051759399	0.05209548776388135	0.0005569420377764538	0.8059240386627378			1.261663839425826
7.218041933521111	6.044012045299869	4.672845820420045	1.442354721191709	0.5703549100380708	0.925315089420781	0.6400935359047125	0.6604724780706274	0.3611170942874046	0.2493469784768706	0.2724457928531201	0.3251880804547758	0.4000119429128715	0.4948290328009929	0.9211720686786589	0.199927881414273	1.867436652485797	0.0536633484839967	0.05209164687513201	0.0005569437917868494	0.8060307177304126			1.261663653172739
7.226231719568682	5.973157766487711	4.855205001995373	1.449989917949091	0.6264338915231764	0.9474874841604258	0.6650463284761201	0.6666316356810572	0.367872751496959	0.2525412884091	0.2777457088751155	0.327572349671569	0.4012242966898026	0.495780487064418	0.9230618130500865	0.2003535091800814	1.903812510665748	0.05365983715766853	0.05209452935996518	0.0005569415454218302	0.8060037618071841			1.261663479812477
7.234421505616252	6.040399212066724	4.99736352809967	1.463837694064011	0.6375513434223323	0.9440949360636102	0.6708176337349913	0.6648199363804492	0.3664867103067136	0.2516974761207936	0.2765147852683078	0.3277723280555098	0.4013378894181465	0.4956162599634145	0.9239582210895192	0.2005678496182076	1.889629544658642	0.05365887690059821	0.05210594942243139	0.0005569419186466825	0.8059175845089974			1.261663334412563
7.242611291663823	6.192490793648786	4.997421374061718	1.530916200274996	0.6260549037698779	0.9597899687562278	0.650226698298596	0.6637149902789166	0.3612305647274818	0.2505330591465817	0.2760911670909042	0.3281584407691818	0.4017690987364043	0.4961055738601398	0.92360296584582	0.2005176989730023	1.867151026669144	0.05366596007882513	0.0521225199470844	0.0005569467790535763	0.8058812169067481			1.261663171183638
7.250801077711393	6.073852309599029	4.932431422403876	1.465893139613808	0.6380957533680222	0.9634018772331294	0.6500791337856291	0.6699452796062459	0.3605567307670032	0.2516615667197582	0.2755239010965584	0.3274462519686916	0.4013858271038332	0.4957317265996284	0.9233226750172262	0.1999942392520715	1.861269850698109	0.05367074312200186	0.05213502738781887	0.0005569495216507378	0.8058947984072852			1.261663009853814
7.258990863758963	6.04427799526925	4.887561048394627	1.4529855335717	0.6315694990597227	0.9415040163763643	0.6624762737382339	0.6669940037745302	0.3632677159309729	0.2525763219327269	0.2754784162349501	0.3263141022650538	0.4006259395247716	0.4953914705175363	0.9228293734053723	0.1999484494899441	1.869884529591983	0.05367096876519892	0.05214254598970484	0.0005569476065194637	0.805939723672214			1.26166286808089
7.267180649806534	5.978228784946553	4.792630957204647	1.46074531410994	0.6135640735922759	0.9260020303140184	0.6524170788694021	0.6590703697251153	0.3626446244864783	0.2499503779731145	0.2753031547703204	0.3265000463684712	0.4008234769798916	0.4949278199733242	0.9223934952408965	0.200031201875063	1.866749617692494	0.05367133373040533	0.05214301715148819	0.0005569454907455601	0.8059841344619683			1.26166276871534
7.275370435854104	6.061908021077058	4.860196942694307	1.490077953853499	0.6133177132661926	0.9411259575956256	0.656320240752268	0.6645121061805065	0.3655402146005018	0.2517958916447408	0.2772445069416369	0.3275561455718023	0.4014867978154995	0.4952432055339429	0.9232696671628037	0.2002836778175559	1.847893080334999	0.0536657821402983	0.05213936319266033	0.0005569476799455238	0.8059919155099714			1.261662679490435
7.283560221901674	6.214602156180686	4.941915254273971	1.462669198857459	0.6097242265666671	0.9382006750173514	0.6610421287395891	0.6636219495053221	0.3686289884113504	0.2499480721238899	0.2778430906962717	0.327944923160842	0.4021007696443479	0.4965044399601124	0.9246206081271062	0.2004788864593517	1.846452856928847	0.05366196561672372	0.05213819687750643	0.0005569516785121469	0.8059942633384626			1.26166256307957
7.291750007949244	6.125537779425162	4.87672558072695	1.408384902115555	0.5972429332943164	0.9007464069508905	0.6425368932046194	0.6543720148350393	0.3634352397187086	0.2464003605757349	0.2728651946574694	0.3253446174142595	0.4001431440318211	0.4942076839818014	0.9224043845045532	0.1996077332525628	1.858518088477236	0.05366369045470898	0.05213876281238126	0.0005569522433750239	0.8061353926375859			1.261662446246298
7.299939793996814	6.28011933461769	5.187040143975943	1.424866066501989	0.6480098574936751	0.8916057027460652	0.6465922510023007	0.6534718756191921	0.3627151051871936	0.2481812661914835	0.2733938055885871	0.3248299516179328	0.3995425009424973	0.4934489630480869	0.9228131864507367	0.1994519861042866	1.867912749677825	0.05366523826136124	0.05214494580181572	0.0005569497575631979	0.8061936378513944			1.26166237226195
7.308129580044385	6.3934773972252	5.439342252015014	1.499347774423029	0.6817063988568901	0.9206791154978241	0.6591004708307995	0.6589946340547349	0.3686999778925168	0.250060922576016	0.2770451232987726	0.3268581968035465	0.4007898823906065	0.4951492219739977	0.924582580027111	0.2001847201611404	1.843950137870693	0.0536700039847734	0.05215148681488728	0.0005569487337984706	0.8061224919542928			1.261662340115265
7.316319366091955	6.098571625079371	5.135073250080265	1.533340381746178	0.6535838206521147	0.9529147353901142	0.6537266446398807	0.6661131572755331	0.3713729362474432	0.2531617660521068	0.27814705287681	0.3285062553619904	0.4015053344532157	0.4966118121457187	0.92362636176742	0.2006520740699465	1.842122791017275	0.05367793480260172	0.0521524764029279	0.0005569507822845831	0.8061177393219138			1.261662307024051
7.324509152139526	5.858965434423574	4.854290524688989	1.403045070739271	0.6145489016971927	0.907290851932676	0.6345354929306968	0.6585313018312067	0.3623767071709121	0.2498750219375872	0.2754837536757584	0.3266985333585145	0.4007731023087744	0.4953049835683547	0.9216678427492982	0.1998521615761215	1.852700309936716	0.05368519579403068	0.05215145310191394	0.0005569523641734999	0.806148250562965			1.261662256252615
7.332698938187096	5.863506604479335	4.85557875428362	1.369605453106334	0.6047240501598503	0.894823418892593	0.6360056849357385	0.6539251294747542	0.3597692427766627	0.2456470406740341	0.2733125376631118	0.3252557749393488	0.3998371828889841	0.4939257691174937	0.9214004625256381	0.199153227437242	1.86575687152895	0.05368797401314433	0.05215136575863811	0.0005569501417594781	0.8061111878837055			1.26166222487997
7.340888724234666	6.04986049964884	5.010048161455231	1.421428018527969	0.6180938850451185	0.9247297009178856	0.6663331898995543	0.6588656202625741	0.3652086829124995	0.2496375080107368	0.2770680695722728	0.3269799527687205	0.4010875193465338	0.4955871797828005	0.9241965177648488	0.1999741589215469	1.865381348937513	0.0536817734314496	0.05214938503028249	0.000556946669336027	0.8060291254929718			1.261662235489947
7.349078510282236	6.230249112920268	5.249607238754598	1.504969389007677	0.6457858456997974	0.9544314011883493	0.6787611597838721	0.6723190812166205	0.3737755401184903	0.2581598132105957	0.2827041708179577	0.3306736788175243	0.4038985560388711	0.4986847419345761	0.9283285789392668	0.2017252525708386	1.854628024361747	0.0536721846724399	0.05214677176094883	0.0005569462345906022	0.8059511095480384			1.261662304047382
7.357268296329806	6.1892074589121	5.105076328949568	1.548870176032584	0.6409892284824306	0.9697882764623232	0.6608292263724393	0.6727456707944676	0.3670458645728689	0.2544258665981549	0.2782657250027123	0.3276616976058366	0.4017692155231123	0.4968095435067401	0.9241612993395502	0.2011552222758188	1.853972128566098	0.0536657861320056	0.0521541706147164	0.0005569481394038491	0.8060252124409447			1.261662357072515
7.365458082377376	6.037550923381967	4.851557638384	1.502153434592274	0.599329107658734	0.9534234816130933	0.6516083178516476	0.6650328954838618	0.3657543863399069	0.2498501086421341	0.2760282228997431	0.3263163292200763	0.4006169457343611	0.4953303744338752	0.9213931436640058	0.200230004872058	1.862933383267918	0.05366551901229397	0.0521642877137173	0.0005569469760458844	0.8060975497201329			1.261662412106861
7.373647868424947	5.916191574828123	4.772682899919778	1.470047948720901	0.5789767294964927	0.9660821767679423	0.6518746091979274	0.6679134951927029	0.3659927442497128	0.2514025560482049	0.2763882281830676	0.3270208831080853	0.4016957167020022	0.4956880173333781	0.9228647362827871	0.2004774059359482	1.873517717626486	0.05366923874465594	0.05217333784006633	0.0005569422439077865	0.8059935529838357			1.261662508462119
7.381837654472517	5.843900740236745	4.764689988934239	1.415804415224353	0.5837583267505526	0.9632921022764538	0.6409401341008079	0.6681731395891557	0.3619490173950284	0.2529709632344316	0.2743727111400116	0.3254066081891474	0.4007031371102074	0.4942481919351375	0.9226903808222368	0.2002539747879196	1.851739527724809	0.05367239714319298	0.05218083652462318	0.0005569394890136421	0.8059784767969317			1.261662657681317
7.390027440520088	5.940274488885687	4.781390440347201	1.427305135448202	0.6063257326428402	0.9416859361400091	0.6491507577067943	0.6661698183557325	0.3611037897643942	0.2516530088901281	0.2743400382414113	0.3255370148630733	0.4007785573984803	0.4947710423212545	0.9231932229593636	0.2002870617350864	1.844731478283759	0.05367839268657451	0.05218213817995772	0.000556940993478262	0.8059440786943708			1.261662781459729
7.398217226567658	6.104548972588053	4.786310641727665	1.453236061575185	0.6122945056052688	0.9311353866750386	0.6582788048204239	0.6658641703254267	0.3603540899809289	0.2511975981082711	0.2738167181974439	0.326548264423246	0.4018906652572135	0.4966948310047654	0.9252694839780246	0.2005644063842138	1.867563830239497	0.05368291885676469	0.05217774359970338	0.0005569414062448025	0.8059021461886945			1.261662900323836
7.406407012615228	6.258483286910084	4.953676928885743	1.516203612348991	0.625711450159522	0.9464764423167904	0.653345223662819	0.6655552989679865	0.3623125689102652	0.2516907682202741	0.274601860317346	0.3270196389739834	0.4024728221481428	0.4973450416160486	0.9264408506600122	0.2006348576007149	1.892895609501857	0.05367618586409557	0.05216620044042636	0.0005569372114258292	0.8059437135539111			1.261663052501587
7.414596798662799	6.388682356543924	4.922721899659399	1.559666154753817	0.6118175021287733	0.9707938830022752	0.6529926957911665	0.6700157421886876	0.3650088058765014	0.2541251886619105	0.2755318371698124	0.3281698576241839	0.4029681566303702	0.49808915381492	0.926139219347311	0.2012366313424487	1.881824918182917	0.05367178738882219	0.05214889852058054	0.0005569320857316189	0.8059541916476647			1.261663250918351
7.422786584710368	6.219694489368491	4.903252987764234	1.497050892016536	0.5950126071902491	0.9631290178507841	0.6520780243623229	0.6696915414055191	0.3644563187301827	0.2525443669786884	0.2750261594093078	0.326978846398724	0.4016420103494954	0.4966778498681728	0.9233130016525898	0.2005549569739677	1.868635118731391	0.05367333690046548	0.05214051750858804	0.0005569304014548777	0.8059374799590642			1.261663459307561
7.430976370757939	6.105944479340333	4.935983170382077	1.49736509468845	0.606247605381649	0.954009940782877	0.6507594563233261	0.6677205192562463	0.3637456888928272	0.2501947982947184	0.2746400295192574	0.3260577146954615	0.4005744983256282	0.4955278136792424	0.922010831610667	0.1999734602054019	1.873477949799195	0.05367478187423626	0.05213927993050779	0.0005569307829966032	0.8059816180431476			1.261663653976319
7.439166156805509	6.097653306799183	4.946647419332181	1.481884900155801	0.6100845020894199	0.9310979492183004	0.6441702855997952	0.6650683132524035	0.3632400297123234	0.2518482442619145	0.2758924789794738	0.3271510930362425	0.4006353281485582	0.4957223754598336	0.9227086919935278	0.1998894041465004	1.87546685052908	0.05368016290363303	0.05213648381237593	0.0005569284626294719	0.8060279580799289			1.261663856801034
7.447355942853079	5.874716818021886	4.835981487628705	1.438342353393537	0.5892955167537334	0.9137542080784671	0.6359162007965503	0.6600845821064265	0.3627395043198154	0.2516011363260688	0.2761387090797278	0.3266490204771019	0.4002686134556109	0.4946012453383481	0.9219558534993546	0.1997987229661324	1.882800791457024	0.05368305593400785	0.05214633994553649	0.0005569228466122884	0.805988989778381			1.261664092904506
7.45554572890065	5.919142167506496	4.764962316737497	1.448846158398115	0.5806370582569461	0.9437672985852428	0.6397815063155547	0.6621240618417932	0.3605398801037137	0.2489675173719549	0.2728363959128271	0.3256440297529353	0.4004353042646587	0.4950217476818624	0.9220932265425447	0.200041120582524	1.880609802468945	0.05368264729279735	0.05216455994635296	0.0005569189199953637	0.805934387812429			1.261664359005448
7.46373551494822	6.091826536666492	4.830451569502856	1.512619951146033	0.5933800088789842	0.9800159759156106	0.6490424431459108	0.6646142040147989	0.3599572047030772	0.2486255273006374	0.2716917176241576	0.3251386396420841	0.4008509816788135	0.4957004024731969	0.923054048421996	0.2003455640475159	1.875110999883889	0.0536834332148978	0.05217057281864631	0.0005569189802945998	0.8058980384497203			1.261664636722019
7.471925300995791	6.069777507432986	5.036036171361724	1.534245597278098	0.6130031440305984	0.9646002076612538	0.6500301325093776	0.6647433071323419	0.3648316194090003	0.2510695520323877	0.2753133089236435	0.326583548165029	0.401310298383626	0.4957993813355087	0.9229997249032726	0.2003866314982683	1.875588818093918	0.05368355295339596	0.05216618566820764	0.0005569185619110238	0.8059472247341744			1.261664887607355
7.480115087043361	6.01827209869125	4.873706305572091	1.483679934882008	0.5811004811354041	0.9437023687972205	0.6401832900723085	0.6641200197023666	0.3654419086704944	0.2525832777700271	0.2748379906252145	0.3261196629380138	0.4008365212982534	0.4957994985015689	0.9221964419033922	0.2003137528494411	1.885548120059741	0.05368350156078405	0.05216559140961349	0.000556913627431873	0.8060045235751282			1.2616651433741
7.488304873090931	5.996451016889517	4.771453877862981	1.45376416655868	0.5608705956037409	0.9354303701013219	0.6318139336776432	0.6599101528156913	0.3600039084593356	0.2491491480074217	0.272027032182785	0.3243938841139776	0.4003920157385584	0.4947383934702862	0.922215587580046	0.1998648271003011	1.876389423837935	0.0536857730116421	0.05216806705406123	0.0005569078636117006	0.8059314671327119			1.261665424741732
7.496494659138501	5.972922361459605	4.80196751710704	1.404102090504111	0.578456125093129	0.9033703368054694	0.6302844124706481	0.6555804780957482	0.3573830085149743	0.2452682732480302	0.2714537044747906	0.3237285765903923	0.399784578530281	0.4937350640506543	0.9224296578909994	0.1994318163337108	1.858737348748883	0.05368459686042338	0.05217021479500921	0.0005569067528608211	0.8059066003292118			1.261665723770015
7.504684445186071	5.918115813259786	4.791026267870745	1.417691370046555	0.5945689949699562	0.9178031446363545	0.6338949201089698	0.6593364040098862	0.3600577820651201	0.2471165042572	0.2711902965910702	0.3245987351435701	0.4000147764924337	0.4942901988763521	0.922299362453942	0.1996164829679746	1.866701120558959	0.05368133036779613	0.05217232702656582	0.0005569065705909642	0.8059766287972409			1.261666008323072
7.512874231233642	6.017929653936288	4.888545030539432	1.506376471060815	0.613129925354731	0.9746951443868753	0.6553218022526719	0.6705986701222129	0.3655283374742687	0.255205541773977	0.274996703651528	0.3274172002780423	0.4019230478443103	0.4965493616427095	0.9241086842835897	0.2002688754516371	1.888095534489265	0.05368388684655936	0.05217147253456222	0.0005569028868804141	0.8059627739110273			1.261666275938663
7.521064017281212	5.885584799659232	4.789221559029873	1.432934807537011	0.6109529411175499	0.9252709329629569	0.6554288381180174	0.666021924709567	0.3644085615769794	0.2545734476486885	0.2760746716573411	0.3273364572257507	0.401843460726863	0.495643300376504	0.923636005165926	0.2000992254420868	1.883755104279448	0.05369081205322445	0.05217388434589929	0.0005568974582108908	0.8059647021126607			1.261666563467359
7.529253803328782	5.907446044575973	4.844007859846126	1.437160344379484	0.6140063952087751	0.9343770349408357	0.6658174274433935	0.667259847997005	0.3656594885335988	0.2512079302936367	0.2732852475603104	0.3261805944803061	0.400944355898655	0.4951306631072107	0.9230478338337277	0.200141067928732	1.86727231910914	0.0536908878436386	0.05217848830225313	0.0005568949610596395	0.8059041279585316			1.261666855985237
7.537443589376353	6.176735897553788	5.160866573868874	1.581337987447798	0.6479641208403998	1.014374466864083	0.6843236866996222	0.6833631801754818	0.3707103616032167	0.2571527839063781	0.2778729273722698	0.32848817328371	0.402279362236131	0.4970940055735381	0.9249318843065399	0.200949201979811	1.863622158040143	0.05368966219774054	0.0521761477538424	0.0005568949002108656	0.8059113925425813			1.26166714369028
7.545633375423923	6.06469523786	4.923585352951512	1.479472957094224	0.6289560911478573	0.9720418663731475	0.6729482263379117	0.6768649182276419	0.3653966916246992	0.2531359892288951	0.2774136985150662	0.3278285732238839	0.4013225152619341	0.4964361033225106	0.9239203615303566	0.200249544402488	1.859299044392567	0.05369107329811545	0.05217519187877512	0.0005568933566884695	0.8059749778972932			1.261667409586664
7.553823161471493	6.179239547198972	4.908306188330125	1.450509603343874	0.6101645873326889	0.9272140938045789	0.6480079974796566	0.65936410796814	0.3596432235767064	0.2482805270919436	0.2728647732092835	0.3257362355125155	0.4009058287561774	0.4958798548745605	0.9238069494058196	0.2003625471739383	1.857249170586005	0.05369125863834737	0.05217745096145133	0.0005568888669943157	0.805876305102259			1.261667677053035
7.562012947519063	6.160125898948833	4.904447434501894	1.472742996348178	0.5890859027638939	0.9288274944172082	0.6355801312602234	0.6554007622639562	0.3581712750154644	0.2488860440925901	0.2722471134566851	0.3251658872325969	0.401271190752355	0.4953864646334035	0.9238162484922198	0.2006059817789809	1.846506552167361	0.05369317590666068	0.052178639234496	0.0005568840368819292	0.805827842361151			1.2616679736072
7.570202733566633	6.125858179932871	4.782922536029874	1.487948508692953	0.5645129206740273	0.9530735979399613	0.6299317840155372	0.6599677298422688	0.358545974501141	0.2502972953183145	0.2724173253693056	0.3252717479521213	0.401171615410951	0.4953974565409615	0.9236086661019064	0.200363151263062	1.845179861373157	0.05369306920434799	0.0521780470164635	0.0005568819081239358	0.8057651723089152			1.261668273012925
7.578392519614204	6.348002395419113	4.967439591852731	1.578104700980513	0.6127975595246781	0.9916166065412285	0.6559918845025831	0.6724076349725413	0.3652465142383242	0.2539228366423341	0.2750781815173505	0.3273901720803796	0.4023601673776988	0.4972899402663274	0.9255640108057226	0.200889741165581	1.855817541902397	0.05369309900887313	0.05218039727939517	0.0005568815061177085	0.8056915925619206			1.261668545084476
7.586582305661774	6.572746089119723	5.296227743180326	1.665138493338773	0.6672865053148986	1.036165447864499	0.6982064048954462	0.6845251551362209	0.3763390440460921	0.2605807029118338	0.2799428748640886	0.3307370740209028	0.4043722671838782	0.5002720776716486	0.9289158374859429	0.2017958950489848	1.867329332752481	0.053691836550675	0.05218492156643249	0.0005568785700991299	0.8057480167415115			1.261668804423716
7.594772091709345	6.367355209185376	5.169295848440407	1.542260725982877	0.6522083072601301	0.9940779508378624	0.6774260547961082	0.6776074136304492	0.3724017063728917	0.259834803587184	0.2795793427142014	0.330490272077148	0.4043644183437153	0.4998733473870809	0.928754458767368	0.2015676891115897	1.870250366245356	0.05369038918296327	0.05218552758010922	0.0005568736330923905	0.8058532714171313			1.261669072814987
7.602961877756915	6.126275363239317	5.044712047974257	1.497561631095818	0.6274309185480175	0.9344110981120638	0.6545615383241327	0.6641388564623606	0.3660059352281178	0.2539415572471638	0.2762274085798849	0.3278894689330816	0.4027368901066339	0.4973932768745079	0.9257125686517239	0.2012281332262877	1.873734836686549	0.05368930762418913	0.0521856547580433	0.0005568706224472708	0.8058296117564433			1.261669385136396
7.611151663804485	6.110789235334578	5.040477753329988	1.500002563646091	0.6248189793389017	0.9414913807579348	0.6588082676520776	0.661942217726145	0.3664028231188062	0.2537246518892082	0.275498226588859	0.3277417066513361	0.4027829515556361	0.49718656057538	0.9257928389250774	0.2013086431895653	1.886947095306449	0.0536874619845262	0.05218534881243429	0.0005568718207560525	0.8057411330594272			1.261669629984054
7.619341449852056	6.404676274703735	5.310472365872653	1.62815596754476	0.6568771005602364	1.028451797963913	0.6771461088338235	0.6785298451414802	0.3787537457319652	0.2631821998104978	0.2828936774359295	0.3311424365067019	0.4051325553083016	0.4997525646603859	0.9294408135574819	0.202211170924857	1.893049147184262	0.0536878422678085	0.05218371386434593	0.0005568714429967302	0.80570467667669			1.26166987204243
7.627531235899625	6.329095635561779	5.196504218726537	1.596809510654646	0.6474626880724458	0.9943641491439075	0.6644980649101938	0.6763540352780966	0.3752646879366615	0.2584880486753711	0.2819052771731815	0.3297586708452534	0.4027056063674642	0.4971365315733057	0.9261074165945411	0.2010057069737251	1.902309798573335	0.05368755056274578	0.05217857180854931	0.0005568653797324017	0.805857639239134			1.261670135199257
7.635721021947195	6.193090799105294	4.990992678836069	1.532891020543413	0.604173102782918	0.9625398697754917	0.6436287507377508	0.6677072538043608	0.3656069528089839	0.2521530778791824	0.2769581806338455	0.3274388458684376	0.4013645460271981	0.4955008216346802	0.9239299416215584	0.2002448641190098	1.887434939982368	0.05368849953561447	0.05217618326323376	0.0005568611544927621	0.8058881631948995			1.261670390127495
7.643910807994766	6.192084025798855	4.886701322394882	1.452554895376	0.5888523162798788	0.9429199014780428	0.6453913983805959	0.6663741165538726	0.3667042483094215	0.2522155177683939	0.2803787023150077	0.3285242321423961	0.4021266779633468	0.4967289659217752	0.9236095705101489	0.2006256112961081	1.878213407709583	0.05368890522462815	0.05217905244070997	0.0005568611930163577	0.8059063394874391			1.261670634665046
7.652100594042336	6.095855983451378	4.772346795376367	1.434214813385047	0.596257583219127	0.9418291518145055	0.6574871319074793	0.6692060443071677	0.3674586058967776	0.2535582416538626	0.2782439097879766	0.3271702798400875	0.4015168423825523	0.4963733975322225	0.9229491585846654	0.200378612090907	1.884399382305962	0.05368947669729448	0.05217967020946927	0.0005568614040574202	0.8059291458414225			1.26167084511172
7.660290380089907	6.120297941661111	4.923304850394755	1.471071360908494	0.619729350959294	0.9547213579887402	0.6653741066440646	0.6676033122391646	0.3691838751214572	0.2550054221426568	0.2765091330462576	0.3268240733973317	0.401314166898241	0.4960542372058739	0.923607348718315	0.2002312331699391	1.895027874834551	0.05368872629217944	0.05218290075927497	0.0005568586787904424	0.8059276399928195			1.261671055245224
7.668480166137477	6.317138824914648	5.067715723814286	1.523810081082251	0.6287236635462788	0.9535503381364554	0.6680395658928918	0.6653974355006566	0.3715131177306252	0.2551106099315911	0.2786735199385937	0.3289013319796147	0.4021059832824767	0.4976421551716287	0.9253838124877325	0.2007966170524854	1.885305906184525	0.05368791235689577	0.05218728970613166	0.0005568547048086323	0.8059448617750554			1.261671268915541
7.676669952185047	6.365946545974261	5.181119582437995	1.598462255283605	0.6450296478204498	0.9856113116603524	0.6663764392361132	0.6695069059159684	0.367307104852738	0.2551258578277902	0.2765762685972837	0.328076727058178	0.4022035835148	0.4981280901244827	0.9261161472622926	0.2013774796700975	1.873651370326954	0.05368385869468095	0.05219204614700275	0.0005568532619534059	0.8059160126300814			1.261671484624655
7.684859738232618	6.147406592813623	4.928787685807845	1.559363432722779	0.6295109012671647	1.013234850858141	0.6681561418016674	0.6725017074471957	0.3662331074090755	0.2544426520276897	0.2739288025318888	0.3270155911278324	0.4015407681386524	0.4969558685788713	0.9238658712356927	0.200781680457646	1.87357175269601	0.05368086694933132	0.05219653288408708	0.0005568542559946729	0.8059818456271387			1.261671687868052
7.693049524280188	6.031843091192477	4.875361070455491	1.471775558951455	0.6173550073421836	0.9638262731899132	0.6681181567626675	0.668769472025138	0.3662562916892219	0.2531345791850269	0.2743769074333511	0.3271866037130838	0.4017212374717139	0.4960189124514267	0.9232277911981351	0.2006482457176104	1.875930503194589	0.05368173010890126	0.05219390426683482	0.0005568534545627906	0.8059949618962233			1.26167185763236
7.701239310327758	5.899282354428744	4.88563799502186	1.434272457840745	0.6103123867629419	0.9314347291087343	0.6616340953132132	0.6640265888020224	0.362966696887164	0.2511912565560372	0.2722686923221823	0.3256538741368912	0.4004329294417103	0.494615660776033	0.9218967821886991	0.2003317644292984	1.878576334792167	0.05368065662385018	0.05219210998011342	0.0005568493514083141	0.8060463615460161			1.26167202183151
7.709429096375328	5.943850569648156	4.857066943703834	1.461878062555229	0.6109187943857899	0.9355009230633587	0.657070724682671	0.6611714828531601	0.3636944861202041	0.2508652170958299	0.2716041687209499	0.3259232956380126	0.4005347518856386	0.4950460027141059	0.922125121259794	0.200595231464854	1.864326940787421	0.05368359349084113	0.05219243200607191	0.0005568462337554669	0.8060044291106971			1.261672203030918
7.717618882422898	5.92415038389145	4.792912983215502	1.39165619279835	0.609581297084849	0.9146030236786171	0.645892585689129	0.6595446268084212	0.3634480344009348	0.2502377992688519	0.2736510314764248	0.326146239709607	0.400726366213369	0.4954000723018889	0.9225798974376144	0.2001840323915512	1.861822955899243	0.05368576880941393	0.05218962870226801	0.0005568470024267046	0.8059168719016411			1.261672370272829
7.725808668470469	5.902983823751793	4.994290941575875	1.413752631785104	0.6340125615041782	0.9305121399917259	0.6544765012874623	0.6641494682644006	0.3653909985266907	0.252332098099765	0.2754993115390217	0.3267330874842619	0.4008894767815649	0.4959491666220193	0.9231560302934795	0.200110764711352	1.860329040713084	0.05368692244198161	0.05218433775479016	0.0005568483536670441	0.8058447121438861			1.261672506705712
7.733998454518039	6.082765677636388	5.382865377724268	1.483713761062885	0.6817118465197706	0.9541996000437077	0.6649227165164033	0.664640378179818	0.3673660212188359	0.252400590337108	0.2759140263229553	0.3284388064884944	0.4022802323114685	0.4977652996501365	0.9256430911950709	0.2007053732784559	1.858390830970076	0.05368548925816909	0.05217904860373032	0.0005568460468887331	0.8058092787085518			1.261672628537281
[truncated: 1,983 more rows]
