# Supplementary material for: Hallucination of closed repeat proteins containing central pockets
Source: Nat Struct Mol Biol. 2023 Sep 28;30(11):1755–60. doi: 10.1038/s41594-023-01112-6 (PMC10643118; doi:10.1038/s41594-023-01112-6)
Supplement: Supplementary file 5 — Chromatography raw data. [file 41594_2023_1112_MOESM5_ESM.tar › SEC_submit/C6[20220202].csv]

time (min)	raw light scattering data: detector voltage (V) detector 2	raw light scattering data: detector voltage (V) detector 3	raw light scattering data: detector voltage (V) detector 4	raw light scattering data: detector voltage (V) detector 5	raw light scattering data: detector voltage (V) detector 6	raw light scattering data: detector voltage (V) detector 7	raw light scattering data: detector voltage (V) detector 8	raw light scattering data: detector voltage (V) detector 9	raw light scattering data: detector voltage (V) detector 10	raw light scattering data: detector voltage (V) detector 11	raw light scattering data: detector voltage (V) detector 13	raw light scattering data: detector voltage (V) detector 14	raw light scattering data: detector voltage (V) detector 15	raw light scattering data: detector voltage (V) detector 16	raw light scattering data: detector voltage (V) detector 17	raw light scattering data: detector voltage (V) detector 18	raw UV absorbance data: detector voltage (V) channel 1	raw UV absorbance data: detector voltage (V) channel 2	differential refractive index data: differential refractive index (RIU)	Forward Laser Monitor: Forward Laser Monitor (V)	Auto-inject Signal: Auto-inject Signal	Auto-inject Signal: Auto-inject Signal	absolute refractive index data: absolute refractive index (RIU)
-0.00990581315010786	8.82228358097708	7.339779348649817	2.335532384239396	0.9676600365425994	1.325940778614474	0.853505035814314	0.7528642130339966	0.4371518539030144	0.3047685895581558	0.321604987927983	0.3577201453556133	0.4268657114262621	0.5315618123278222	0.9695979512569759	0.2116691281595627	1.868026311698178			0.0005577139015981499	0.8082320795331398			1.261584278582528
-0.001716027102537585	8.430381862414697	6.760490604707072	2.197177830043479	0.908550990523742	1.273655395669799	0.8325944798541609	0.7509223195797828	0.4335111956841963	0.3023716577164049	0.3196086609811775	0.3577244808701526	0.4260524229991051	0.5302058817706204	0.965546718397749	0.210870724841118	1.877303294047233			0.0005577163347623981	0.8083999023543266			1.261583634938194
0.006473758945032691	8.060968514654821	6.561243883502518	2.169712559411928	0.8995853588777321	1.273778715190705	0.8093333060028903	0.755260937795469	0.428929040262635	0.3020542980966189	0.3126964724840794	0.3525053199782981	0.4230814998730297	0.5261053169829168	0.9601456903085923	0.2097932781637782	1.856319393672563	0.05358379740382804	0.05169777352778022	0.0005577139280581791	0.808463743549056			1.261583440530423
0.01466354499260297	7.404014683362809	6.209383804557739	1.928443985998238	0.8101152704649692	1.181237953064308	0.7766363331900077	0.7426380921581853	0.4138995295682505	0.2902034617025077	0.3037757934760306	0.3480153134779487	0.4194092798931644	0.5219616184419998	0.9551028221737079	0.2079304097480501	1.834087943591835	0.05359125066644431	0.05170362861371491	0.0005577078296059168	0.8084258007433589			1.261583507125886
0.02285333104017324	7.500689685757663	6.128861388317075	1.863687315536813	0.780530067291817	1.160619184565554	0.7720887942724464	0.7354259010589024	0.4124465494756474	0.2890923992853609	0.3058243288237416	0.3508766476448867	0.4201225203216525	0.5234296409806545	0.9561902391595426	0.2081731779699318	1.830954243352577	0.05359872960005773	0.05171109946283969	0.0005577076573532537	0.8082274306269073			1.261583628181705
0.03104311708774351	8.321941758049336	6.968728958112942	2.246400240866083	0.9279982022025755	1.316652834840717	0.8164831276575618	0.755569920897126	0.4254045564520184	0.3013159395170491	0.3139395044136077	0.3548306271225343	0.4240477886755283	0.5274948043031262	0.9634817662254357	0.2105297901695146	1.844301229951818	0.05360516563786431	0.05171234161033048	0.0005577109389414062	0.8080283635877075			1.26158373289788
0.03923290313531379	8.591089471941261	7.410220418884561	2.563854598791406	1.001539770278707	1.454197350616653	0.8411743316132844	0.7753263028447047	0.4403167999287545	0.3185995173569836	0.3241082970594877	0.3590379352016585	0.4286542307493768	0.5313220659200275	0.9679436904526363	0.2125746856323301	1.860355356214625	0.05360570114907159	0.05170763471863858	0.0005577109809989413	0.8080171667671417			1.261583767583831
0.04742268918288407	8.517248873731647	7.608766986127536	2.44309938781801	0.9842447644217611	1.421040223380001	0.8446966304960144	0.7739013801424258	0.4445843644242921	0.316170604176723	0.3226528854964749	0.3579304597608503	0.426325056862276	0.5298073939233627	0.966748633420998	0.2120691573255408	1.852580134864292	0.05360507484346321	0.05170494814581694	0.0005577078930214288	0.8081846191912718			1.261583836289935
0.05561247523045434	8.258184373308147	7.212787696186044	2.304501522446792	0.9303924651654633	1.363916920366733	0.8457127383458364	0.77054199666104	0.4343829620165321	0.2980498720088013	0.3133546125062935	0.3515706798030182	0.4231952428607362	0.5259815983012959	0.9633253648338185	0.2103949811145507	1.851520596785444	0.05360710241847127	0.05170900306748893	0.0005577056022732392	0.8082076502283932			1.261583942848971
0.06380226127802462	8.143945883576842	6.892498681979893	2.262928521658542	0.9045134094372738	1.334326268068531	0.8192072668566278	0.7566727489454229	0.4240314212341816	0.2938727572830133	0.3137621176983889	0.352542987277152	0.4229239399628741	0.5261152475006801	0.9614922600944424	0.21013037687429	1.857331867394497	0.05361146117008226	0.05171622747884848	0.0005577069313339531	0.8082099035790566			1.261584038824471
0.07199204732559489	8.378524212305008	7.447774897767383	2.206984150711491	0.9865624599172722	1.304346924011668	0.8309549671906991	0.747792582187231	0.4289869464643846	0.2969096886196507	0.3157616349016741	0.3545298793271579	0.4224776549387229	0.5269541036716912	0.9610481299302166	0.2103054060642763	1.857088579279654	0.05361474691262465	0.05171943631490705	0.0005577083333354418	0.8084337337000348			1.261584108210657
0.08018183337316517	7.869592514696039	6.990813650839113	2.107959872117058	0.9493099066432489	1.293314251285255	0.81576606547344	0.755138437823839	0.4364972698944156	0.298998095754344	0.3150308992764249	0.3521094285009535	0.4218199728215516	0.5244090474202326	0.9598759980130189	0.2090966263271416	1.846014162726744	0.05361455410543386	0.05172011816092065	0.0005577062582651312	0.8084911325297264			1.261584156773914
0.08837161942073544	7.483432509861064	6.271399442165256	1.935057411294936	0.8290053222831806	1.219275209440124	0.783139313297005	0.7410173641999347	0.4212698341349512	0.2906099739137247	0.3111108385899187	0.3509337053056639	0.4216014161656667	0.5231924534923187	0.9585062835483623	0.2082026491749677	1.847465588270366	0.05360996047386659	0.05171342286691382	0.0005577032347404884	0.8084760930738932			1.261584215272705
0.09656140546830572	7.761008007163472	6.248079889643123	1.940284529904993	0.8043866463863747	1.200878722545233	0.7794881316675473	0.7334555841515433	0.4188308978118069	0.2885505410737893	0.3094797598628306	0.3513792079783035	0.4222037351094123	0.5253084492349399	0.9599414702324166	0.208648588576969	1.865869575116161	0.05360252674725451	0.05170248066361575	0.0005577040622952094	0.8084877206563627			1.261584275879334
0.104751191515876	7.942508162632635	6.870689758328938	2.091412692863582	0.8809931828953925	1.249851081279	0.8100775216053674	0.7448083993323034	0.4269271793957933	0.2946010189844509	0.3136610986639226	0.3523538481601251	0.4231834381598805	0.52608628479703	0.9618424002138628	0.2094383565880966	1.861895804047629	0.05360036087829738	0.05170447673988997	0.000557707931000344	0.8085593779255653			1.261584290701415
0.1129409775634463	7.770903072703568	6.636733736613844	2.161340603869434	0.8821145838325569	1.306327912954937	0.8153019877391657	0.7512696151527943	0.4238582319604226	0.2970298777325602	0.3162956694567569	0.3552219110203957	0.4242779936669067	0.5265015750016266	0.9611695372085086	0.2097267272182248	1.847220734993861	0.05360379433759623	0.05172043055977081	0.000557708586990058	0.8086390444158075			1.261584312107654
0.1211307636110165	7.545764442151365	6.235626058762971	2.041009777078407	0.8201124948189857	1.246794582534698	0.7738504230711371	0.7382717652024245	0.4071561127008314	0.2914539457965328	0.3068101819410184	0.3502958521977615	0.4222583160032559	0.5236454557072026	0.9574667233116213	0.2087111266930749	1.840683840669406	0.05361038424279986	0.0517476261627302	0.0005577047509389945	0.8087893759485839			1.261584333494115
0.1293205496585868	7.546413983211792	6.51482256024335	2.079324893638559	0.8604388208788614	1.231171756306249	0.7730727468564855	0.737713282789447	0.4112013230509316	0.2924056546630089	0.3065276246160571	0.3490870953778717	0.4216105061711354	0.5224045382496576	0.9572326173610995	0.208371282677982	1.854605233964244	0.05361961582472879	0.05178076900845423	0.0005577031189947585	0.808765345126112			1.261584362513398
0.1375103357061571	8.244557444980765	6.959114079509046	2.433531763924243	0.9160137951042423	1.314597514853922	0.7969146024640289	0.7511094108865656	0.4254499812478585	0.3007363204870893	0.3121399097842396	0.3533977069245356	0.4235033860859138	0.5268257502053287	0.9621444699904325	0.2102903690617434	1.858128439612183	0.0536273744109818	0.05180903435705801	0.000557707512886291	0.8087357502196509			1.261584348115212
0.1457001217537274	8.227017178374274	6.66211523164514	2.270554387988716	0.9019759544411539	1.28719914540978	0.7978913317876696	0.7499673356646818	0.4188804725940719	0.2985297071462368	0.3074012019955541	0.3505020590124578	0.4227204646031783	0.5263830020206004	0.9613057807418847	0.210124595200731	1.857162432745571	0.05363154515251563	0.05182743336969303	0.0005577098658493464	0.8087767337588418			1.261584322324451
0.1538899078012976	7.885227594458286	6.4154308115396	2.070787858725701	0.8117010515751347	1.206347197264484	0.7613804630272687	0.7367642295700979	0.4124864078207978	0.2923394037283435	0.3046631666931098	0.3493478508504945	0.4212550988390689	0.524085663580712	0.958976048529669	0.2094544464188897	1.86007595103768	0.05363146496024535	0.05183084929714583	0.0005577066117914421	0.8087545722260042			1.261584292683386
0.1620796938488679	8.050797103922269	6.649258339543933	2.148791775726485	0.8276487822289784	1.238740156718221	0.7777615434262597	0.74592949891271	0.4202125768740348	0.3000269496757315	0.3130491917308936	0.3533844010799297	0.4227200035648985	0.5268487276848984	0.9618245668512361	0.2101953632739735	1.866936733859287	0.05362980039946392	0.05182604689993156	0.0005577050397635384	0.8087723969626812			1.261584266360397
0.1702694798964382	8.105508138526609	6.92922245431977	2.177814316644007	0.9268933437470274	1.272886710025354	0.8380117276281036	0.75372338201963	0.4313385322805225	0.300043054751703	0.3168381622292346	0.353053023370585	0.4241494837691993	0.5278664092608649	0.9641690802714806	0.210237485988498	1.873605012904766	0.0536255518728229	0.05182363304803284	0.0005577080421962627	0.8087517778667566			1.261584245742414
0.1784592659440085	8.216831121602411	6.908611788541599	2.18206468066421	0.9401396543694296	1.298110519270052	0.8311386132153317	0.7625705747865988	0.4332254841457034	0.2979127716175661	0.3159140487139621	0.35396019219961	0.4254271404989555	0.5287423008436084	0.9648052498799599	0.2106284302783951	1.867958306043236	0.05362718633435228	0.05181899358228764	0.0005577119512775679	0.8087068155528715			1.261584187295236
0.1866490519915787	8.244031046302428	6.807327845162249	2.216754695556096	0.9238446540901007	1.319877058526848	0.8201733973505421	0.7703125109331522	0.4290017411626683	0.3026258345576453	0.3156711910339983	0.3552336663360866	0.4262566941286872	0.5301739065820168	0.9650755487039592	0.211341628187921	1.868434080976997	0.05363545284815276	0.05181836740713815	0.000557711057186385	0.8087485417334113			1.261584139196808
0.194838838039149	8.113027653524934	6.699089117813909	2.190692357755796	0.8684072865351009	1.291286723215646	0.8095945802611206	0.7514263556977188	0.4199270303480987	0.2950144405607972	0.312438585916136	0.3515697252829605	0.4223782903250284	0.5252296639475531	0.9607626548943869	0.209521806249435	1.873182410680248	0.05363664531888451	0.05182017622193465	0.0005577067991363498	0.8088847332563833			1.261584122709547
0.2030286240867193	7.923603693734268	6.803824663948258	2.117861289641821	0.8945088796494126	1.255340573822377	0.8030443642816746	0.7463021683686775	0.4208189839425435	0.2940835294198403	0.3149496333289783	0.3518682227371475	0.421858492385505	0.5240053091383047	0.9606825964208447	0.2088995784280943	1.871461499546682	0.05363041355875633	0.05180623325054676	0.0005577053904084853	0.8088326821598233			1.261584134253534
0.2112184101342896	7.947910537649421	7.030052787634563	2.130437849396519	0.9322696142825424	1.305775163907678	0.809608589432437	0.7539655557330112	0.4299623508352758	0.3002986917736674	0.3193745214936475	0.3557792262567965	0.4238314244604527	0.5271407088753338	0.9642107527554443	0.2097264105207325	1.858432219729113	0.05361718707215418	0.05177863823701763	0.0005577079691695456	0.8086807906646796			1.261584137963008
0.2194081961818599	8.035255859206661	6.90474567314486	2.174673554942456	0.9246554146191641	1.356515496730588	0.8468696050191469	0.7666270194821563	0.4344005058322237	0.2973033721731244	0.3188768872421476	0.3581205058937869	0.4252652701964335	0.5300817533610075	0.9652889782113262	0.2108969791495481	1.855006354055839	0.05360563739300395	0.05174581333612881	0.0005577097587399062	0.8086357631765849			1.26158410409494
0.2275979822294301	7.852737824644517	6.532777578080443	2.138168953978334	0.8669158676313228	1.318591547204719	0.8145671276973775	0.763606108277663	0.4209983346138748	0.2944765862248576	0.3097837353424524	0.3521333218357346	0.4226076004874893	0.5256034902807329	0.9597310700050369	0.2099944925801424	1.850880305816861	0.05360002515613981	0.05171876744469416	0.0005577082181064731	0.8088752201455917			1.261584077555623
0.2357877682770004	8.04818511808951	6.522580706790175	2.171401701229684	0.8661220064502261	1.287889251365429	0.8037255070912621	0.7545340554023149	0.4184570141807791	0.295576332361814	0.3091602305966086	0.3521275500514617	0.4221808389501213	0.5246737027201399	0.9590280895941293	0.2095216701178781	1.852500967331428	0.05359618544892949	0.0517087114058114	0.0005577061531830181	0.8089546961111486			1.261584097304226
0.2439775543245707	8.271192121828348	6.928592803051438	2.219931833299445	0.9388075895713837	1.289625326544697	0.8297827854348168	0.751020739172308	0.4304611527608516	0.2977457465609685	0.3139765043444245	0.3547762206771486	0.4241035220129499	0.5273221738752011	0.9637128915115416	0.2102347681737306	1.857769503377566	0.05359628346332623	0.05170913840766957	0.0005577079299501814	0.8087921099876725			1.261584123217363
0.2521673403721409	8.087671969991618	7.028354798500433	2.263717757243505	0.9314077159637639	1.339313730471456	0.8260139317801203	0.7552564137180279	0.4259693553426024	0.3037455738098341	0.3114235458049078	0.3535191440853741	0.4246553055641514	0.5274610883625203	0.963522479318895	0.2103728554645733	1.856327013723069	0.05360095666133009	0.05171184465367671	0.0005577123474662962	0.808735953703253			1.261584111979271
0.2603571264197112	8.223748716518676	7.082675082431899	2.287408618559774	0.933355373017668	1.360543868724898	0.8221238554354239	0.755907369161689	0.4239285901372964	0.3051934776537554	0.312551098991077	0.3536573279759114	0.4242691198252482	0.5270035035122925	0.9639953630643494	0.2106506085088578	1.859016080231881	0.05360201013628471	0.0517101920729645	0.000557711994492516	0.8088003040601689			1.261584060218418
0.2685469124672815	8.207748068124628	7.043098068269214	2.251957462505803	0.9609414184865971	1.291554508896758	0.8143304280608766	0.7438507095626571	0.4203508319865445	0.2927882870208902	0.310642956314197	0.3523606189617149	0.4217801454966196	0.5249787702165654	0.9624849144044928	0.210141310995855	1.860298553915294	0.05359482729775909	0.05170005530077808	0.0005577089032651195	0.8088917183123435			1.261584008830877
0.2767366985148518	7.660639009725685	6.75350278036087	2.117972169040031	0.8933284679877682	1.249760236504624	0.7896823680037134	0.7405095410675654	0.415105181719783	0.2895147534086024	0.3086458637116436	0.3507168474957418	0.4208894843389787	0.52321235565252	0.9595486740344393	0.2085118143348704	1.862162762146461	0.05358957030931109	0.05168896036881913	0.0005577102639842799	0.8088393073972319			1.261583964875487
0.284926484562422	7.764621412714858	6.66643700899458	2.117561762144041	0.8459598975265465	1.253680781355817	0.7838400369647172	0.7470323111860159	0.4153050015341606	0.2910527052393705	0.3098550697878368	0.3502107991037715	0.4215395669154292	0.5240505015938162	0.9604293940693176	0.2085872420802791	1.852657782684469	0.0535905172957445	0.05168466260221792	0.0005577155751598834	0.8087186395058463			1.261583856794302
0.2931162706099923	8.322775823344701	6.783202255780282	2.199317659988361	0.8941002741583334	1.311589521548575	0.7908173466309889	0.7490619428111707	0.4167358709221935	0.2914698844545607	0.3102343131649994	0.3506487150460769	0.4220128602177543	0.5260706174810267	0.9613784281054726	0.2101076297891773	1.849390216822412	0.05358779969358399	0.05168492259148375	0.0005577189518039336	0.8087835749930693			1.261583723217586
0.3013060566575626	8.423988603443712	6.875580780604694	2.223221924454116	0.9034681543864103	1.304129421396403	0.7854151853382796	0.7487693210303251	0.4204754820232854	0.2959949527887738	0.3136922528095126	0.3512066538413796	0.4227364167850427	0.5267088765253691	0.9616510165829071	0.2102956504515162	1.851306708634071	0.05359117092320115	0.0516917052287664	0.0005577180949526454	0.8089132352069671			1.261583586584441
0.3094958427051329	8.165327004734257	6.834087162032158	2.209865148308916	0.899510313667244	1.270960398647037	0.7917535447930368	0.7421991182623069	0.4165760090673773	0.29086480919945	0.3096219630141685	0.3507788339430459	0.4225216960446803	0.5256362574322528	0.9613952739051537	0.2097360584916804	1.858811612830208	0.05359912292659697	0.05170427062507024	0.0005577176749810357	0.808924025673627			1.261583460361172
0.3176856287527031	7.997499455599494	6.806608453710104	2.131353818268984	0.9085009490379826	1.270649240344959	0.8057276702994453	0.7427557152791842	0.418610051328012	0.288100119007771	0.3090663058370232	0.3513354494734562	0.4217083701010277	0.5251336122010027	0.9599664801178263	0.2094326092301317	1.856988580064193	0.05360070638315446	0.05170501042665323	0.000557722030442335	0.8089107143586959			1.261583295446079
0.3258754148002734	8.038888180360912	6.79631428929782	2.170712012192969	0.8783841819663635	1.302404422043029	0.8206973146173315	0.7463445470659468	0.4272406956370417	0.2936980620608148	0.3137378342003319	0.3532187135507331	0.4231110586068935	0.5270903053800465	0.9610075289598042	0.210038804836716	1.851893800310738	0.05359936696307085	0.05169432510807222	0.0005577277512106455	0.8088844019483826			1.261583076739631
0.3340652008478437	8.281630932863592	6.69753473509351	2.28767083347	0.8685543149782494	1.32239751329036	0.8123173188915113	0.7424855948922628	0.4277790667141674	0.2949822400599623	0.3171195518890845	0.3538846962445055	0.423376054526158	0.5276006867344535	0.9621616664737993	0.2107547749412783	1.857421249952348	0.05359484268877122	0.0516840233638551	0.0005577292050950552	0.808830435601104			1.261582846168107
0.3422549868954139	8.244005896578775	6.662043639876104	2.218119189542233	0.8793126927958816	1.303398020099473	0.7880196806899086	0.7385848979433383	0.4194064861144409	0.2923093774640131	0.3133614913449692	0.3505730995209783	0.421058883665788	0.5243998963835699	0.960042730416794	0.2097306481608515	1.865228428624796	0.05359029474305135	0.05167248175685248	0.0005577277671381738	0.8088006446412104			1.261582634449849
0.3504447729429843	8.279754712229877	6.858899965893277	2.271061600420653	0.9047369819269212	1.331336960011313	0.8008485755654882	0.7509097695462428	0.4216551799788773	0.2966902759641022	0.3110101625878639	0.3504177738805417	0.4216774479669674	0.5252195423321802	0.9608817678100526	0.2096232138646807	1.872091183553676	0.05359136337132894	0.05166182402955989	0.0005577293154476283	0.8087939466192056			1.261582436285252
0.3586345589905545	8.357359463878751	7.015884196566462	2.323942453183686	0.9192940432850721	1.374842480288243	0.8217625453729918	0.7731924479743434	0.4321552695914664	0.3069807685469811	0.3165463819305314	0.3539567776229236	0.4243681514073163	0.5272387639728057	0.9633078060426804	0.2102773723562891	1.870892167448272	0.05359428595325796	0.05165778217110124	0.0005577343610881475	0.8087144170830652			1.261582226628084
0.3668243450381248	7.907809511868251	6.4752267877167	2.145342661515133	0.8497344067148815	1.274395524723392	0.7896653125159413	0.7408791499481771	0.4145011907487764	0.2894992138386248	0.3040266111178856	0.3486258870279295	0.4204162288271416	0.5228631660855858	0.9573931551435683	0.2089718974720051	1.854902277828734	0.05359352159237058	0.05166486103947195	0.0005577383077038299	0.8088488392578826			1.261581977330227
0.3750141310856951	8.057397875666405	6.503002077029607	2.239104251125809	0.8330259414835575	1.28507456347159	0.7737348830568336	0.7367988165763059	0.4138853204065907	0.2888505172183183	0.3049600506997167	0.3492928979240054	0.4209908891048232	0.5237992152897231	0.957824463987676	0.2092497617119977	1.848713890702688	0.05359189251742515	0.05167745941631827	0.0005577370712016937	0.8089569846633219			1.261581753360524
0.3832039171332653	8.50928057478486	6.846851957225317	2.290418109575821	0.8860044614602303	1.364866247709976	0.8069792272376843	0.7571747623358963	0.430499964137371	0.3033588959218549	0.3181948079455929	0.3546671223752904	0.4256045482028762	0.5289434685070774	0.9642231458867268	0.210833343911337	1.860928927747201	0.05359203527018356	0.05169320940608464	0.0005577353881371474	0.8088622858354149			1.261581560367861
0.3913937031808356	8.426387921722313	6.963840116700808	2.267976341515034	0.8923993616927333	1.325667253880422	0.8133569129378366	0.7658269657372239	0.4342174254758308	0.3012451468660678	0.318624585641413	0.3573476348900285	0.4273668421061096	0.5302375790783935	0.9654471368860817	0.2113940703964173	1.86261592249785	0.05359206084012718	0.05170311043160126	0.0005577404703800451	0.8089396892107628			1.26158138784608
0.3995834892284059	8.192064324722161	6.941974739772768	2.233134453924936	0.8997964760928638	1.282043956028239	0.8136271289285104	0.7605908748599161	0.4293428099454235	0.2973939793699399	0.3139157701549002	0.3545253460132139	0.4249943728669769	0.5269640679583535	0.9627481621842465	0.2103055363197507	1.851381069017659	0.05358956989294955	0.0517025008250885	0.0005577462923571289	0.8089664198169577			1.26158115724434
0.4077732752759762	8.544225810306155	7.145447971420376	2.337423323764422	0.9858396009874337	1.334421985061015	0.8598950329171342	0.7649552410271427	0.4364952587648955	0.3007878171914257	0.3175830515624811	0.3550882586286066	0.4257952753296738	0.5291944180215246	0.9658817544155071	0.2111891884966577	1.855369338963862	0.05359280663160508	0.05169501462804512	0.0005577463701625049	0.8088410663452197			1.261580944652654
0.4159630613235464	8.433368863580261	7.073888099067286	2.223180040045461	0.9796521267908698	1.300595310474171	0.8429792061063822	0.7525391462612958	0.4328057022356731	0.293723582350159	0.3152988531462642	0.3537984892018107	0.4249561199041865	0.5287975212868324	0.9646108404626056	0.2104942649704786	1.867828908005711	0.05360119492449991	0.05168445420269293	0.0005577436188961431	0.8088695924160538			1.26158078387563
0.4241528473711167	7.923491263749711	6.812922061963254	2.063967901557067	0.9070171355548482	1.241181397748393	0.8176249383237938	0.7431101978691884	0.4268621388568178	0.2879963389168043	0.3109466845700615	0.3499234925328264	0.4216475848805367	0.5239738453862646	0.9601524474610842	0.2087122006929389	1.869344848188567	0.05360536971369043	0.05167845610261831	0.0005577443852272598	0.8088984526128338			1.261580642866434
0.432342633418687	8.190178425158644	7.162286179201042	2.261114333841874	0.953790392268875	1.340710254336223	0.8318490952022858	0.7565940307839013	0.4393766180883134	0.2953339692145638	0.3211687576714129	0.3548924125741341	0.423933852546637	0.5271831918422812	0.9632128831937214	0.2100213712104484	1.858609732013849	0.0536016072169759	0.0516687961256129	0.0005577481462491999	0.8088887192287371			1.261580503026708
0.4405324194662573	8.269079362148098	6.731269167625284	2.160539151411923	0.8713467840808001	1.284936821106792	0.7954127163691085	0.7471020148825562	0.4276078986167634	0.2901499024373247	0.319191255287375	0.3548628181885811	0.4251232714152333	0.5282499182352455	0.9625859895716401	0.2105409645652538	1.853473509730091	0.05359614433858265	0.05165693681791868	0.0005577495986248355	0.8088777190357742			1.261580358346455
0.4487222055138276	7.853525696323278	6.558158090149605	2.065401375217372	0.8189442726304862	1.208795672958991	0.7882917978060957	0.7416561255086803	0.4246239241950587	0.2914689995970176	0.3111846555240439	0.3500955936407633	0.4233817986941631	0.5237692015744059	0.9601638899245987	0.2091396121469306	1.852505178457998	0.05358804149909964	0.05164259549994818	0.0005577468817513036	0.8088781364478234			1.261580251507412
0.4569119915613978	8.026776869742672	6.717986015992326	2.239584866082505	0.8649989225270582	1.29767798593899	0.803606550419766	0.7483176240155885	0.4183042933144054	0.2952563202110399	0.3042499432289101	0.3478454413278994	0.421634522306344	0.5235904958276083	0.9601674255601327	0.2091861260068543	1.856469731579926	0.05357730827915731	0.05163391646044959	0.0005577448801310051	0.8089389326230603			1.261580191116797
0.4651017776089681	8.467260318122824	6.927201723433952	2.343110235968435	0.8904069697166103	1.336493539306928	0.8077633262853372	0.7482839545659875	0.4198215195791803	0.2959063808033128	0.3086131334399094	0.3513901676520459	0.4223218468114583	0.5269758214146799	0.9622860066915289	0.2105242775804142	1.851708136368671	0.05357497211171893	0.05163454394372983	0.0005577478914666452	0.8088860192874167			1.26158013358591
0.4732915636565383	8.111799820734507	6.875513209254887	2.158540256708383	0.9278555330913844	1.279108574072537	0.8098192262732825	0.7406467009090847	0.4226365997725662	0.2907937028708062	0.3158083072074166	0.3516751652717754	0.4215863591584477	0.5252537079081532	0.9613215780547687	0.2099272230881154	1.849442251540576	0.05358479918718635	0.05164302332164986	0.0005577519713269389	0.808872364569741			1.261580067091207
0.4814813497041087	7.946760787463592	6.879350404688578	2.147458972744819	0.9352929169251561	1.296098635680375	0.8077870227125551	0.7487151038039846	0.4239748914995107	0.2911121948031835	0.3149804700378948	0.3503524506378412	0.4216409126081132	0.5240702963367915	0.9600850441016917	0.2092510550378295	1.857485343520638	0.0535958274795024	0.05165852507723298	0.0005577507395123647	0.8089250095009942			1.26158000727891
0.4896711357516789	8.276474011452832	7.151925293422577	2.301265175666852	0.9161089957242508	1.334441878595508	0.7929837325699139	0.755668736191468	0.4278076064548554	0.2961022471372178	0.3133950143746805	0.3527201358208826	0.4234254553063719	0.5276627265917411	0.9615189714632894	0.2100394827216107	1.864448642599073	0.05359856336664469	0.05166764287367233	0.0005577469897971841	0.809002429786752			1.261579974881003
0.4978609217992492	8.220549549463957	6.861265227355195	2.218800802236876	0.8960508294428976	1.301824266855802	0.7949841413020171	0.7454526045086834	0.4196668294869992	0.2967050038773867	0.3090760003969817	0.3496707829445541	0.4221327805608324	0.5248706997178884	0.9590666058459978	0.20924614298776	1.862930399722356	0.05360432872836696	0.05167275350120088	0.0005577473624543372	0.8090798569956534			1.261579966319549
0.5060507078468195	8.046667908635234	6.807275365419911	2.175875006639895	0.9357618628932899	1.323058584764574	0.8334460941813525	0.7607497355516228	0.4256774624920631	0.3052170147773728	0.3146822129514958	0.3522433281938783	0.4237034305756352	0.525697176091907	0.9604990685971778	0.2095106988184378	1.853969934164527	0.05360609530465388	0.05166792016400578	0.0005577516901692209	0.8089324559801387			1.261579934261931
0.5142404938943897	7.82726811037447	6.619335000546557	2.134357460776966	0.9017216739516175	1.330862925001755	0.841014968754021	0.7623420784812941	0.4318308717001953	0.2967873164625804	0.3155891110620699	0.3542843224477621	0.422710181007046	0.5283434773323246	0.9624292041189746	0.2103469723920619	1.854036739218634	0.05359875304386414	0.05165435726155838	0.0005577527225645065	0.8087577354556337			1.261579879450025
0.52243027994196	7.52110325488435	6.225781035949917	2.04084018205816	0.8041712219600783	1.307604275552563	0.7851087278807286	0.755887636214671	0.4111026726901012	0.2916700304425028	0.3046642020290977	0.3491343565421962	0.4208817327841526	0.5239251404864355	0.9581347894728673	0.2090566231582426	1.857776245172871	0.05359645909460625	0.05165391165050183	0.0005577494327858667	0.8088553369155098			1.261579822429891
0.5306200659895303	7.703675274167825	6.558161003194721	2.114752397366166	0.8740894170678629	1.304887477615705	0.7822969919593864	0.7541698825002201	0.4108584715039881	0.2930167584533337	0.3040199985487031	0.3489209926360854	0.4218710739808171	0.5237289879870867	0.9583598504988271	0.2088042654695104	1.860499342674796	0.05359910757417259	0.05166189504834261	0.0005577484918685685	0.8089278350261739			1.261579809676223
0.5388098520371005	8.338575235072474	7.113365839882903	2.269443249001216	0.9661410863893347	1.313893973561912	0.818076675362627	0.7489451767899131	0.4248783645598332	0.2942834457112966	0.3154978662149384	0.3540883092957441	0.4235266029789778	0.5271072114542372	0.9620947902908202	0.2100911180162055	1.851119421725652	0.05360421823371773	0.05166659377778794	0.0005577513243279125	0.8088788124379527			1.26157980752539
0.5469996380846709	8.541924319596205	7.312629220923237	2.312958595932766	0.9689443194412722	1.345116874516102	0.8341932766477743	0.7521554558365744	0.4320535416177748	0.2971958574901556	0.3236389831819	0.3578395666981771	0.4254064806513571	0.5303639624456437	0.9659383339894544	0.2116673623155929	1.849928575402756	0.0536103022485009	0.0516739292867321	0.0005577534082758225	0.8087864187859465			1.261579769654943
0.5551894241322411	8.366209938216096	7.488483643874313	2.38823061418683	0.9782703222781268	1.350919760955813	0.8195484230075978	0.7531845696533351	0.4326238259368623	0.2972350818276894	0.3150739160591093	0.354913535458893	0.4253712624968963	0.5288707893304231	0.9660082242393256	0.2111895543652196	1.85973359339419	0.05361259501988824	0.05167842802304262	0.0005577513066451227	0.8087095635719017			1.261579744076468
0.5633792101798114	7.942640935342748	6.948079541120357	2.298676818419312	0.9183117362357427	1.306923242592041	0.7850518632859187	0.7433483633507656	0.4220207310446425	0.2935383127605528	0.3105121931105024	0.3509604617973758	0.4233993484037094	0.5256398269437607	0.9612841162128635	0.2098750665667848	1.863784431655047	0.05360901359009675	0.05167540179163863	0.0005577480363905933	0.8086987083803908			1.261579750514251
0.5715689962273817	7.815252122549829	6.656077537802536	2.192074263161822	0.9020529925020124	1.307970989244292	0.7911711194683078	0.7424639919364715	0.4208993665232781	0.2910871245889312	0.3119737064302169	0.3510304620854196	0.4222121506435432	0.5248922002208953	0.9591187741452233	0.2092040798118054	1.862667945394346	0.05360276474060433	0.05167662173709502	0.0005577480473318858	0.8087420274453038			1.261579776230124
0.5797587822749519	7.878503431239722	6.634481197513075	2.236875632733017	0.8960998301822475	1.306104496175228	0.8024840420431507	0.7402659717444756	0.4213611894340125	0.2908594994826719	0.3113948386739402	0.3521292236179623	0.4221874311590891	0.5255796866740192	0.960240906587392	0.2093681183539984	1.847947810241772	0.05359519834492489	0.05167644321356372	0.0005577504232333294	0.808817784128652			1.261579791828002
0.5879485683225222	8.090836103990396	6.73636999022849	2.246534066047513	0.866404781379158	1.260377378962169	0.7903340428151974	0.7357207512420922	0.4203796851686766	0.2937364736530244	0.3105042157129526	0.3523502938877375	0.4227321467978786	0.5269730812646881	0.9616924707991373	0.2106269845826145	1.849556299698576	0.05359141019338678	0.05167155551363527	0.0005577504006893621	0.808683799384549			1.261579799433544
0.5961383543700925	8.27441672629808	6.808796149061906	2.279127253013122	0.8867092633315955	1.293281899732798	0.8067004830036124	0.740577344268084	0.417179853763912	0.2934007402051983	0.3068679122835614	0.3502118863224855	0.4213683735647109	0.5258271126747652	0.9601751377162717	0.2100641707544346	1.858483245949861	0.05359508838922179	0.05166871596800913	0.0005577467729163075	0.8087336761725672			1.261579844450638
0.6043281404176628	7.991491911750282	6.623426639833863	2.197535503226688	0.8885572763240929	1.295069048466609	0.8017054336948843	0.7380206003976342	0.4117796512464549	0.288184349515184	0.305225896876026	0.348712658765192	0.4200341032901695	0.5228752696333164	0.9565142389762927	0.2087670449182379	1.863146809547032	0.05359965483100008	0.0516717120792758	0.0005577445468974836	0.8089757665808713			1.261579915304393
0.6125179264652331	7.807004306662672	6.39516907847181	2.076265991709058	0.8306274271865276	1.250460678718073	0.791166703889282	0.7397192473880223	0.4144088892235287	0.290593565914408	0.3047487613707711	0.3473604693361009	0.4199228075662774	0.5228910335888763	0.9565922543336589	0.2087795063725467	1.850926998900946	0.05360106030680524	0.05167420200765501	0.0005577481067928862	0.8089069230675169			1.261579948285325
0.6207077125128033	7.739345600960294	6.398780421429274	2.110343291914557	0.7878386820302159	1.278670648096746	0.7876627682005164	0.7495663336019558	0.4157856972736844	0.292425902656365	0.3032309707644847	0.3478493450673492	0.4209617974268901	0.5237409697248618	0.9583053627845224	0.2089874904828279	1.84582160582392	0.05359701319620001	0.05167068110430253	0.0005577519407856868	0.8087221101596088			1.261579952590651
0.6288974985603736	8.251325932837521	6.733779433963165	2.280621183795134	0.8538998095459369	1.310879132995929	0.8038782120276193	0.7589070081508714	0.421648230354859	0.2941284739700987	0.3081201785517984	0.3507807240923299	0.4230788140568916	0.5268905334601627	0.9617897654958206	0.2105034525257269	1.850823445132861	0.05358717667013373	0.05167054600826551	0.0005577494087064892	0.808705976289243			1.261579952234591
0.6370872846079438	8.497208377282039	6.697469269748492	2.272407138357489	0.8688415414142968	1.297049339782284	0.8056606577825548	0.7545354911909019	0.4291720248104278	0.2985896655710732	0.3162404802166375	0.3543011744007689	0.423190004969655	0.5290279569997945	0.9607928249635459	0.2109089916547417	1.857161020569637	0.05358338742912624	0.05167092729792414	0.0005577438682348545	0.8088655674904067			1.261580029556533
0.6452770706555141	7.736738362571377	6.473121891970686	2.042891311746331	0.8424180819317384	1.212421430111994	0.7889354136196212	0.7436645113578209	0.4143546563203474	0.287238077402872	0.3068213956359687	0.3507379178649307	0.4209252324227128	0.5247353331635655	0.95679861460316	0.2091249683842838	1.858376256428517	0.05358862368393501	0.05167440428549509	0.0005577437215381508	0.8089283345462305			1.261580092792398
0.6534668567030845	7.632707412074234	6.473688671685899	1.973231928522469	0.8724096558376011	1.219950574442672	0.8099255996807428	0.7462548219982956	0.4154484856891616	0.2851674241842066	0.3074201820713325	0.3509441664747966	0.4214705796883733	0.5234812712509003	0.9585171683247132	0.2088086938805899	1.852659676876636	0.0535929322722755	0.05167684442055148	0.0005577473694179739	0.8088831125974716			1.261580119389939
0.6616566427506547	7.955479218135494	6.772227982177088	2.088465683341576	0.9114553127326086	1.266642780463171	0.822281176974996	0.74665087894386	0.4240026018409726	0.2920479140679484	0.3122410777251736	0.3513935910166803	0.421881479571838	0.5235224477085729	0.9602878202444483	0.2091915235508343	1.851536896792017	0.05359186449797073	0.05167332604604789	0.0005577466035463713	0.8087902016046102			1.261580142452349
0.669846428798225	8.084223979918793	7.186240143512806	2.164783842100698	0.9465485423768861	1.287310344985411	0.8114364280286264	0.742554330480878	0.417980997589753	0.290115201092336	0.3093797167391494	0.3501008793953418	0.4214404538001087	0.5234547722830992	0.9605580895153798	0.2091084683135475	1.856157239908925	0.05359184993080918	0.0516632569439518	0.0005577417300933768	0.8086854286610042			1.261580203552346
0.6780362148457952	8.280908008842282	7.013758833051072	2.298456493211141	0.9026097666116086	1.320205313045393	0.797863305164475	0.7506267808536177	0.4223744386020049	0.2910410421258022	0.3126986813481547	0.3521553392863174	0.422964084914849	0.5263318851153015	0.9627040018615599	0.2101046840207102	1.860812989663133	0.05358896315390423	0.05164888011658993	0.0005577396030788032	0.8086995509107631			1.261580304286025
0.6862260008933655	7.953183770621862	6.533947617362099	2.160436226292305	0.8534122225400846	1.250095568088293	0.7934478387303443	0.7401961131505619	0.4196037790747209	0.2896895347344359	0.3135094428736097	0.3518771794215051	0.4212875678631581	0.5255850334145297	0.9605522954252913	0.209649152904665	1.850911612423532	0.05358233435836886	0.05163381989094008	0.000557741885155959	0.80874255796284			1.261580401799232
0.6944157869409358	7.827321992675103	6.457448591044761	2.043861501515866	0.8669433366167799	1.217352827659687	0.7935400821551122	0.7370629163658901	0.4187544655735959	0.2897923341883987	0.3128964554615151	0.3507938554538672	0.4200623591338885	0.5243440039714848	0.9583165032887078	0.2088893768334381	1.847049246320207	0.05358031352868121	0.05161839960109149	0.0005577432469830038	0.8087985386833849			1.261580484188534
0.7026055729885061	7.843462457548243	6.645499662458497	2.022532132072298	0.886732732189431	1.245895430752814	0.8090774457144742	0.7453983869755951	0.427751703018091	0.2895542802777676	0.3153463866910219	0.3510867828853458	0.4213447745712755	0.5254643035496314	0.9589211316749602	0.2091901681878208	1.851330971648931	0.05358316503405074	0.05161142701675122	0.0005577398508319416	0.8087920961952872			1.261580574384949
0.7107953590360764	7.868088146648465	6.685019887677248	2.037690432008736	0.8874494189128381	1.228697741724558	0.801436894687618	0.7394571326817575	0.4271845332746006	0.2886020117999086	0.3162611345106988	0.3517296720226005	0.4212310062956736	0.5242996481088246	0.9580991066755785	0.2091377385931004	1.855612200534098	0.05359033241287657	0.05161861290158326	0.0005577352169746965	0.8086812946901275			1.261580689023772
0.7189851450836466	8.023615973061302	6.80309082717903	2.288014464829752	0.9027669990434056	1.278445783769055	0.7871370128524288	0.7521330847312407	0.4279865569342415	0.2993969116967847	0.316039914423121	0.3516414034127279	0.4222632129504412	0.524148447803503	0.9585484020164291	0.2096295827905302	1.861724788747801	0.05359761101713339	0.05163450386492794	0.000557735389988951	0.808609843104664			1.261580807112912
0.7271749311312169	8.031745707058368	6.899951367152268	2.371479176589528	0.8979903190035711	1.359661390370628	0.7983019843557372	0.7668626509114886	0.4269774870124755	0.2987020525510188	0.3112731589474856	0.3507262690318277	0.4232840807027163	0.5264898345310816	0.9610933434534827	0.2099948866883217	1.859416669024379	0.05360698594061972	0.05164770262205332	0.000557739617655997	0.8086546902928281			1.261580880041974
0.7353647171787872	7.872391744488875	6.735839858661135	2.177426907797654	0.8739715683015483	1.352106805956788	0.7917478115869949	0.7635517727824284	0.421809196495419	0.2945109100502122	0.3089435377766543	0.349431552216018	0.4213949511185863	0.5238762903733157	0.958643070767602	0.2090036356100079	1.853910127681906	0.05361363854401942	0.05165779417032744	0.0005577402466083745	0.8087217961397574			1.26158092061128
0.7435545032263574	8.065431212868926	6.921957100210014	2.249498482198585	0.9176722094361714	1.379954977625774	0.8175482710970743	0.7683327135721777	0.428853062095576	0.2988078291577498	0.3185299550142984	0.3527755724167296	0.4228475755627512	0.5249907880187611	0.960276277360128	0.2094687153793524	1.856245002014075	0.05361234521655862	0.05166072718091431	0.0005577353400735837	0.8086953972147477			1.261580986277659
0.7517442892739278	7.952375408727429	6.900814217482006	2.183371276542872	0.9512166010418174	1.31028331951976	0.8286049319106079	0.7581776164573556	0.4344482236759548	0.2980492857753269	0.318832874704724	0.3527797941064257	0.4235767290913494	0.5247349847409004	0.9615143347154971	0.2094541177474136	1.856682538941054	0.05360708467266586	0.05165604632823647	0.0005577322817717522	0.808683083768777			1.261581100944262
0.759934075321498	7.918782957825669	6.772247186452831	2.085890615000777	0.9173890750408576	1.276180864886951	0.81659224914989	0.7495268778958528	0.426326991398247	0.2950441187981511	0.3117162874871209	0.3520306923550384	0.42311223843257	0.5249854534835798	0.9619461646524357	0.2094826421057081	1.845443231962888	0.05359894042427797	0.05164889954563181	0.0005577347847563242	0.8087013511177458			1.261581200432152
0.7681238613690683	8.27388919930085	6.804912344269299	2.194046960079165	0.8893010964076854	1.326701451090427	0.8201929283811602	0.7584807013431436	0.4182686729776096	0.2956674584852932	0.3101148146359835	0.3531966327545285	0.4238632596651652	0.5266526353555687	0.9619707005915076	0.2101589902873813	1.840287506011784	0.05359503414122474	0.0516453186461483	0.0005577370254080461	0.8087074304770736			1.261581232409471
0.7763136474166386	8.162442575651964	6.880412642685995	2.19081423805797	0.8767459182183195	1.318015194350804	0.8063613122925967	0.7559590512077846	0.4218165144512671	0.2983006790153556	0.3152319147889697	0.3542652434850668	0.4237513307957098	0.5270232741997148	0.9613667350410716	0.2103560441374833	1.84257718511947	0.05359662734528668	0.05165219499253531	0.00055773385206532	0.8087743421594282			1.261581271136889
0.7845034334642088	7.944566966918488	6.901534811070638	2.121902158283455	0.9112095819109804	1.27991768825906	0.8004042720560881	0.7503400188035254	0.4251740550571212	0.2919435596115318	0.316050411693212	0.3528853426904095	0.4225949545049304	0.5257732871746321	0.9614008844559427	0.2097338911660014	1.854511247703054	0.05360110458924479	0.05165953890786965	0.0005577301786735803	0.8087281547625021			1.261581337356969
0.7926932195117791	7.999578979553355	6.955697925470699	2.143159157268951	0.962808231726397	1.269700847885205	0.8191269173786884	0.7509760021669085	0.4289909793852069	0.2897773006892257	0.3154234138444478	0.3528719909690318	0.4224213074268895	0.5253831789812931	0.9617239738966575	0.2093625249225995	1.859594201340626	0.05360270876561191	0.05165708546545629	0.0005577317610556877	0.8086623994695337			1.261581414098059
0.8008830055593493	8.130092528155499	6.779393863774652	2.248805833751129	0.9292413185226585	1.30526199013276	0.8145485550429306	0.7534702812577856	0.4276863095542103	0.2971406891066922	0.3121887155568213	0.3528008894178856	0.4234717608282704	0.5265332045833514	0.961827187280912	0.2096020338812345	1.849717912746758	0.05359633614064961	0.05164837140485359	0.0005577348225866723	0.8086819345466366			1.261581469261331
0.8090727916069197	8.11623018178218	6.710776136248414	2.2810353954113	0.9199569285975566	1.312953925576531	0.8049341936237996	0.7562104886134026	0.4263710242986292	0.3014146295662702	0.3115798405973583	0.3518301918121134	0.4243402972077696	0.5255509222547691	0.9617671219437884	0.2097184650373065	1.848282950124513	0.05358581224329173	0.05163506155014361	0.0005577340343880733	0.8087423253314203			1.261581506641522
0.81726257765449	8.005955411195787	6.649171593919067	2.180816654092061	0.8477445040156034	1.295233195077556	0.789483884705659	0.7484564180674806	0.4197035329828864	0.2994716469553727	0.3147000190115033	0.3523896990047569	0.4236000441263118	0.5250417487945851	0.9611700234122386	0.2094940258016659	1.853526479927627	0.05357442551216698	0.05162198180870575	0.0005577308420522181	0.8088773223739761			1.261581544112073
0.8254523637020602	7.789057059393421	6.584880373876201	2.150382601390552	0.8199521141517542	1.315734174265695	0.7923673930863334	0.7509755732211467	0.4211288862992843	0.2998364670438255	0.3153564722294603	0.3527349662399795	0.4232057139393116	0.5252906701349921	0.9603218100243461	0.2093774304597586	1.861259756404438	0.0535715470253031	0.05161607236003771	0.0005577304275296473	0.8088742198518761			1.261581577482363
0.8336421497496305	8.056201354641752	7.038386037852965	2.256629478305285	0.9467582728894688	1.38666322127482	0.8474475951338639	0.7769214281778918	0.444386724634937	0.3088312914665665	0.3258839403312435	0.3561450850197318	0.4249769243708412	0.5286928477619021	0.9637641930458202	0.2106768609115594	1.853634575751584	0.0535779724245535	0.05162037959701624	0.0005577339841951824	0.8086994716762792			1.261581583971175
0.8418319357972007	8.344064764191103	6.981667655451737	2.260618985024525	0.9748043857946641	1.390140843232603	0.874233163956013	0.7861144962528386	0.4411780533477506	0.3077055372543949	0.3204507498479907	0.355561322426071	0.4259034195193006	0.5307398144216675	0.9664081159699343	0.2110072095122024	1.854351722732206	0.05358401034384554	0.05162831524209582	0.0005577368115904961	0.8086958924549049			1.261581556093637
0.850021721844771	8.232578048980191	6.763365005728017	2.215343475310783	0.9348101025106448	1.340095077386348	0.8566000074070067	0.7621871890970705	0.4345411091632374	0.2996338729716292	0.3132948148774937	0.353352336881565	0.4238725815787038	0.5281575154738017	0.9621699892223209	0.2102577741282536	1.859833702480644	0.05358280998415933	0.05163258721382662	0.0005577345827898631	0.8088519987055156			1.261581526442587
0.8582115078923414	8.275514884676301	6.856048899640495	2.27304503811738	0.916597736383137	1.352432529758915	0.8252043991569293	0.7587164549244695	0.4297438550139412	0.2979803766588267	0.3143035388920003	0.3540083130684484	0.4231981955616024	0.5279843509805913	0.9608388489038526	0.2102712245539885	1.864074180105037	0.05358281954338999	0.05163180267661859	0.0005577308321460673	0.8089771911810199			1.261581534798398
0.8664012939399116	8.155856589905278	7.048913355067443	2.246655709711731	0.9424864511569703	1.310399803507666	0.8107533899037316	0.7528379704192457	0.4221886528422761	0.2922011537805614	0.3150115712642905	0.3528230518907866	0.423260485830047	0.5268147360430111	0.961437834070334	0.2098945873285351	1.854694930928162	0.05358495192669285	0.0516278246512706	0.0005577332118383722	0.8090007141270105			1.261581524895516
0.8745910799874819	7.965413237572668	6.837802808488106	2.124190901308592	0.9104104265663359	1.261229547958987	0.8000254977448122	0.74146834372259	0.4191576499286221	0.2871139800448181	0.3113886262032485	0.3516989375218501	0.4225712401899509	0.5259814604891001	0.961194166337753	0.2096670898263168	1.844984020197544	0.05358134233460078	0.05163117805374349	0.0005577387964480053	0.8089026690675475			1.261581461456028
0.8827808660350521	8.00682278127484	6.745288134038325	2.129662019316626	0.8596448879687475	1.268788917042482	0.7868891739561933	0.7399618558979798	0.4153319409112135	0.289099866332491	0.308865355048258	0.3519454993620854	0.4217898377092781	0.5262991721247108	0.9606195510534984	0.209846784205122	1.84526382585882	0.05358437920682157	0.05164139041412314	0.0005577374450236817	0.8089669239480199			1.261581406093121
0.8909706520826224	8.023522947748821	6.528852541286547	2.120833911490435	0.8185809063448845	1.259516323125357	0.7797473056087311	0.7428274333341659	0.4176003322438924	0.2945058213903118	0.3102012269265445	0.350286738456544	0.4209679157449273	0.525028526368241	0.9584730004370104	0.2092623355943993	1.849405308106709	0.05358993533804111	0.05165111242782121	0.0005577327249705402	0.809040391130723			1.26158138762512
0.8991604381301926	7.800993808607117	6.590272922135099	1.998434998858399	0.8526747320833626	1.237233526099857	0.7956241731537737	0.7508197977386452	0.4209681764127655	0.2965175961184495	0.3137762690917133	0.3506064012255052	0.4214204710743762	0.5242841232167854	0.9591337119518953	0.2084818328434478	1.849916601879784	0.05358754948554026	0.05165301038231154	0.0005577331416228514	0.8090825929965882			1.261581376009878
0.907350224177763	7.923963799882707	6.932418859564276	2.115828390606052	0.9164771603861892	1.275548223260359	0.8131885467068253	0.7536513544797321	0.4227841387973161	0.2982187795720059	0.3129768938538048	0.3535588329073502	0.4228090546356331	0.5267095371143691	0.96161786177539	0.2092524217690346	1.841925823382725	0.05358492795307044	0.0516452460750912	0.000557736942371735	0.8090178318896429			1.26158136570339
0.9155400102253333	8.094005954632536	6.70424171756596	2.228317086340737	0.8709149018456771	1.306200535777483	0.8040954881638724	0.7523293206995348	0.4171553625376934	0.3027536422312573	0.3071589785518659	0.3514693967777048	0.4231468906082921	0.5254741171440678	0.9615443210628053	0.2098150120169549	1.839023581844488	0.05357677630858647	0.05163323534686687	0.0005577392410667547	0.8089820683246391			1.261581299012677
0.9237297962729035	7.925691374053155	6.64337280950565	2.158769308633528	0.8667278807652561	1.284160826471123	0.78944962066156	0.7462001002585623	0.4108003398608014	0.2964727173874343	0.3066824220761019	0.3496792301893455	0.4226197886561187	0.5248947521836476	0.9610241098360679	0.2093825145645374	1.84187884356666	0.05356824404583722	0.05162608832011858	0.0005577387087991651	0.8090805752834531			1.261581206825956
0.9319195823204738	8.256139012623493	6.969028406454173	2.266969627342975	0.9114339172455284	1.313724224557482	0.8003886817100874	0.7507120257797432	0.4147555815207032	0.2920409016649509	0.3123404030155038	0.3527537160799377	0.423176187084347	0.5279063912455014	0.9616111578409333	0.2098917864403476	1.846258256943673	0.05356693235945963	0.05162523970565626	0.0005577373149297083	0.8091287384544207			1.261581167195042
0.940109368368044	8.445859130370403	7.323418811085657	2.361937112397481	0.9682803385027796	1.394209997783816	0.8362752612969323	0.7778824416241104	0.4327828715624059	0.3066625464233136	0.3196585256281878	0.3562181183438244	0.4265014665260495	0.5308215919510564	0.9649049263454365	0.2109573849034589	1.841264133181193	0.05356745604812851	0.05162889929788177	0.000557738462051002	0.8089868182565104			1.261581148622003
0.9482991544156143	7.944296499658326	6.907521714184376	2.203718271689628	0.8745121409365322	1.315870484847802	0.816745414350923	0.763258870069741	0.4355504118106843	0.3064796807595557	0.3158087400098583	0.3536254996651388	0.4254392775247079	0.5265557783986278	0.9614603108357951	0.2099444192634341	1.836367074326006	0.05356998438195294	0.05163465348904005	0.0005577414346215123	0.8089695359542382			1.261581084494499
0.9564889404631846	7.432892303582717	6.349870497825667	2.014960075596624	0.8092813648914127	1.204579304982546	0.7747948784997	0.734790728188597	0.4252954012862882	0.2960875008229095	0.3142313062676898	0.3522864676508452	0.422990588759489	0.523430030989428	0.9566594383895016	0.2089834163632659	1.830656003389589	0.05357813838150261	0.05163405792231514	0.0005577413924713687	0.8090882670196257			1.261581002084798
0.9646787265107549	7.680677690382169	6.756354262020445	2.117924101353852	0.8955564336596099	1.224405605088678	0.7881578141428094	0.7386460026373769	0.4295186952453094	0.2929434341654628	0.3173044066825023	0.3529207158328628	0.4233268434537845	0.5255171838694555	0.9594047440737681	0.2092206292039813	1.838799497813272	0.05358048563789971	0.05162456495790208	0.0005577379356615109	0.8091391857909187			1.261580958347806
0.9728685125583252	7.824228291698346	6.944688065791128	2.097762986271588	0.9172393376686927	1.234930369720664	0.7981896258861712	0.7402977130181951	0.4284114085753111	0.2856989925012713	0.3130083672577993	0.3509459003206783	0.4210284471544219	0.5229816850228278	0.958712683894426	0.2084611257002668	1.852280595164868	0.05357520573823395	0.05161197221445343	0.0005577380517372152	0.8091589039457561			1.261580915866197
0.9810582986058954	7.658188851300951	6.645919151334796	2.068246773843019	0.8882370826586337	1.244842716800005	0.8065069865459567	0.7434033657219122	0.4297882675262608	0.2873242323772268	0.316815753785882	0.3537072398984384	0.4217286126273324	0.5240743516286592	0.9584539529539946	0.2090850795954809	1.843934180686089	0.05357284409388845	0.05160050619564405	0.0005577441055425403	0.8089411038459394			1.26158081419234
0.9892480846534657	7.925280325474908	6.82259975532715	2.223105637712778	0.9155591671945346	1.321795983840361	0.8369226377086325	0.7528883395751128	0.4328458826228034	0.2958096454428097	0.3214867477133923	0.3562284492312647	0.4243032991178791	0.5284778968527588	0.9628878475668771	0.2108760070077298	1.843752251921325	0.05357054256857707	0.05158902972988284	0.0005577482975414447	0.8088948898493452			1.261580706084973
0.997437870701036	8.161291327624349	6.912249492808814	2.11511843130945	0.9125456639040903	1.288651656352807	0.8286277371473497	0.7481762747639104	0.4266265307094532	0.2959306153505882	0.3151378494425086	0.352984215075175	0.4230522185566178	0.5267945134056207	0.9632081459896256	0.2100932700100471	1.843254490463092	0.05357319563806517	0.05158582856778358	0.0005577458954796442	0.8089661406317162			1.261580627548723
1.005627656748606	8.155506578599569	6.873690848617788	2.155627744841983	0.9178446966846736	1.282270772993622	0.8052098981555775	0.7493431431298591	0.428484480788306	0.2987589915546746	0.3178537095329014	0.3546842847262823	0.4246414430835167	0.5264918948656336	0.9633495975622919	0.2099967186416135	1.844274033961832	0.05358052013180183	0.05158869750111616	0.0005577432046786867	0.8089858873091803			1.261580552798053
1.013817442796176	7.670145306907291	6.705762039905649	2.157898006779138	0.9185674475850304	1.284049899682174	0.7936603234207129	0.7533921717939606	0.4286875047796312	0.3011188373767652	0.3137021951152207	0.3525929949849969	0.4239623757970274	0.52476770527127	0.9606405515495817	0.2093003783628044	1.846166722443752	0.05358795322840171	0.05159274474882885	0.0005577454293827695	0.8089942028128777			1.261580496466731
1.022007228843747	7.569654294193001	6.501324954113517	2.018619514228613	0.8595397614220254	1.262729331634703	0.7855800960419924	0.7495517649720341	0.4193365864740269	0.2940577311006309	0.3063749768311506	0.3496313776006986	0.4221648324306225	0.5231966971235563	0.9580996371318942	0.2085262874869476	1.840866855545297	0.05358829610315718	0.0515957390636775	0.0005577487506736548	0.8089339279315628			1.261580402764264
1.030197014891317	7.741444328528866	6.326158850596348	1.96236190093881	0.8074646628274956	1.244639673700757	0.784177012816353	0.7365958844218716	0.4146458930539136	0.2887257841230925	0.3087814284019464	0.3516848152344902	0.4224390603095831	0.5243311867626715	0.9575035319313971	0.2087761787403062	1.844610431136557	0.05357996142100983	0.05159678407843861	0.0005577484022629392	0.8089465183194823			1.261580277026757
1.038386800938887	7.951682841963027	6.356469690526549	2.136307555769801	0.833145266242285	1.2728786078537	0.7877829968409166	0.7312498822082507	0.4201273437397061	0.2880804741790095	0.3122756212468439	0.3514322461766823	0.4218958182074787	0.5247994538474221	0.9576415512278553	0.2090166710594121	1.851217554194033	0.05357519032641156	0.05159934502560055	0.0005577457304342647	0.8090796176921747			1.26158019598282
1.046576586986458	7.773393766461654	6.593149091932619	2.108589869677208	0.8974610403551534	1.259002677478205	0.8078296414197308	0.739154936506462	0.4233941691534016	0.2858774577960134	0.3121570593555875	0.3503023121578255	0.4203318844440012	0.5235489583296387	0.9581172398394184	0.2085582419425426	1.840795939007039	0.05357394498444142	0.05160518990872703	0.0005577454648368601	0.8089578145376638			1.261580174678689
1.054766373034028	7.772615280957755	6.594477364323446	2.045707049584249	0.8830124350334106	1.246466513400074	0.8003022750411215	0.7437671339664605	0.4235131057681462	0.2866326476287791	0.3108050436092318	0.350664130461406	0.421038976171497	0.5230246554872401	0.9585474699826947	0.2084027729706764	1.836296390517245	0.05357507435350884	0.05161911549163468	0.0005577482097843368	0.8088868035335977			1.261580153486853
1.062956159081598	8.046549574779082	6.828959429907926	2.15374679033883	0.8777948565180523	1.278671065499915	0.7907631267560062	0.7509320368006226	0.4291734198979351	0.2932340670117248	0.3134691570561417	0.3525474397001673	0.4224542603647542	0.5251167088407974	0.9600208449250375	0.2092224056683691	1.841034389708352	0.05358769879287731	0.05163766062295841	0.0005577494574550339	0.8090468731405922			1.261580118323789
1.071145945129168	7.99609505219889	7.175675787022723	2.184493224670426	0.8922168703292704	1.271077425134046	0.7870161140356021	0.7549143995952488	0.4242235903190667	0.2917337347385311	0.3100193505729946	0.3508928028920481	0.4208359595813797	0.524186038763152	0.9596675513788363	0.2092299709350368	1.842488867657661	0.05359660683731712	0.05165785906742524	0.0005577467799720588	0.8090349773128473			1.261580105853915
1.079335731176739	8.181617024348343	7.085400965549576	2.180993546869187	0.9149255949941849	1.305584330580494	0.7958146413046912	0.7635970969274041	0.4278244383980363	0.295345948106685	0.3115365684615839	0.3514305579854245	0.4225857942796965	0.5253029004746151	0.9623825199175959	0.2095653453531738	1.853774451877035	0.05359545089779523	0.05167506344118704	0.0005577444722845128	0.8089525452348257			1.261580111885173
1.087525517224309	7.948488636878591	6.773412373494248	2.078993441439136	0.8894157304399979	1.291781915052091	0.8132893760179037	0.7599671539822788	0.4363359212977845	0.3011565094575446	0.3159520818148006	0.3546978024622566	0.4230872208588943	0.5272261046811211	0.9617174660313571	0.2097077779490244	1.848068716363066	0.053590419790164	0.05168748941618698	0.0005577470113436156	0.8089647943173929			1.261580098215214
1.095715303271879	7.802052785854078	6.726841914925941	2.024967400921219	0.901344124820913	1.243748248527818	0.8164420809966763	0.7444958943059324	0.4313467699913165	0.2948186580435352	0.3124337486998953	0.3507469981885369	0.4215720206760126	0.5244369550613409	0.9600035757792262	0.2091500132881032	1.844397460354541	0.05358646499773637	0.05169361363020854	0.0005577510408909288	0.8089977444431323			1.261580063037621
1.10390508931945	7.967206632135555	6.735735383302567	2.05054671353863	0.9053792580953467	1.224536425745287	0.8057318968492299	0.7421578408606435	0.428314423166813	0.2923561539359119	0.3124222042523532	0.3503880826989194	0.4215985206612575	0.523427160972658	0.9602046516620721	0.209123505472833	1.850037020603849	0.05358634237697654	0.05168612155562387	0.0005577510521793614	0.8090257043111275			1.261580011407424
1.11209487536702	8.067936636762955	6.959047292668437	2.129871387305871	0.9426680811299715	1.255121993713961	0.7999873491820985	0.7532473032074075	0.4205556263711766	0.2907444683860888	0.3076490320299931	0.3503015608916514	0.4219867516220787	0.523833701773739	0.9607505489840186	0.2089825381327396	1.853426471337581	0.0535862597711293	0.05167425971908077	0.0005577469048003073	0.8090596339977518			1.26158001757445
1.12028466141459	8.217688213826699	7.454136425175048	2.287408634109501	1.001116947249707	1.341017545078981	0.8227239314451902	0.7650915769921162	0.4252127841532985	0.2937548680230055	0.3102228220044559	0.3518296009768492	0.423506002746052	0.5260879684837388	0.9643244588940594	0.209586593441239	1.852341767219978	0.05359393326055473	0.0516685474031424	0.0005577455477433579	0.808999246059754			1.261580023456111
1.12847444746216	7.938633801846598	7.093420540457513	2.286397704277262	0.9652513940180388	1.339828207518517	0.8378006037607767	0.7653196510576665	0.4421055958553688	0.3013536338587872	0.3210318188584603	0.356472029823603	0.4244802363712807	0.5288199033424469	0.9638481682979009	0.2102999936522257	1.840846512282646	0.05360379129767605	0.05166354884977296	0.0005577503872458048	0.8089200928043497			1.261580002688135
1.136664233509731	7.95766199940921	6.970346640228445	2.215743993296938	0.9379868730252596	1.28632955034654	0.8199589397304673	0.753014767899655	0.4302372856575739	0.2986055567645452	0.3157997902348129	0.3528621603848331	0.4227835901508632	0.5265666529227941	0.9624818476506426	0.2102104970120416	1.842088713751381	0.0536027954915355	0.0516503229896464	0.0005577512539429539	0.8089032081785404			1.261579965309956
1.144854019557301	8.071582691290386	6.960719279233304	2.24648832396144	0.9419188217569507	1.308107263333105	0.8245602260669983	0.7534150961459014	0.4286465129837262	0.2990475426468523	0.3130976273410632	0.3511080226890317	0.4230349322812126	0.5245509272560003	0.9626793002852803	0.209719829383958	1.85213013125812	0.05359284304327758	0.05162813157345412	0.0005577474393858419	0.8089041945708774			1.261579937354062
1.153043805604871	7.839071200272813	6.69903525052231	2.163810303250532	0.8998061079975643	1.294451732604311	0.8168995286095403	0.7520172624057159	0.4288857299179349	0.2988798332232854	0.3115693544558853	0.3513772364029711	0.4230876320443793	0.5250559909539371	0.959641577698188	0.2090932987273545	1.851591253675548	0.0535832723243363	0.05161223040730124	0.0005577450146811418	0.8090441961398125			1.261579972437504
1.161233591652441	7.55856015906663	6.542017959087966	2.032685599105218	0.8693810140061667	1.240597493026956	0.7926799821908824	0.7393587679601059	0.4216045076102755	0.2905273502102688	0.310047333359007	0.3505577439065839	0.4210160464127151	0.5238906403596535	0.9572459815603008	0.2083978249472113	1.84676688805913	0.05357469446578503	0.05160293000620732	0.000557747185739824	0.8091435074322371			1.261579992499713
1.169423377700012	7.539230112636792	6.487633999245946	1.973486074178046	0.8686316072189804	1.204845896456291	0.7873620294540232	0.7367814835118001	0.420108620939612	0.2883016782318127	0.3117944315155154	0.351491231779775	0.4209790647336837	0.5235172531522529	0.9583638469250589	0.2086719998553802	1.84584975725341	0.05357074729370051	0.05159595334074378	0.0005577499035100126	0.8090249005880418			1.261580005075675
1.177613163747582	7.737338673346761	6.565712073004189	2.00330079814471	0.8981333346722991	1.218532592912957	0.810741378538129	0.7444513392059892	0.4244665643660643	0.2981250349196297	0.3134531145805348	0.3526085018402323	0.4231561641342858	0.524729144543856	0.961722897505892	0.2093256366068122	1.845752393779901	0.0535750930923981	0.051605642461312	0.0005577488422416056	0.8090224841887244			1.261579998737331
1.185802949795152	8.050281606343638	6.90974367149737	2.225177696399866	0.9359064360165354	1.338573469654357	0.818652152902289	0.7523806826449632	0.4327709585899649	0.3033718227287215	0.3160899297787367	0.3534251904686047	0.4252539381400046	0.5267901766174136	0.9643915243451704	0.2099699955274864	1.852191374184899	0.05358323667025412	0.05162808186754391	0.000557746096716456	0.8090516965210691			1.261580006862775
1.193992735842722	8.042617277796897	6.860808649846891	2.329477239200094	0.87415818380419	1.35594845177268	0.790338105851679	0.750461256523873	0.432052275049825	0.2967876417026912	0.3129482055406244	0.3525281219814773	0.4242859501940554	0.5267805238183757	0.962402876583892	0.2102113604966176	1.848892159614987	0.05358815006672511	0.05165107390129371	0.0005577459590244212	0.8090513121535867			1.261580044736917
1.202182521890293	7.977682312307554	6.625579445241722	2.213301403475914	0.8694007468686809	1.302262630017243	0.7915203702129799	0.7511594111681585	0.4276656567099121	0.2934545280413263	0.3109086632538388	0.3524433936274274	0.4238154391892224	0.5265687410048813	0.961001374641548	0.2099126539978976	1.834900753855329	0.05359015836536693	0.05166803436613916	0.0005577483487099451	0.8090832745703535			1.261580067008635
1.210372307937863	7.938932415495041	6.562450003183493	2.168809332702299	0.8764160456050833	1.289746947966006	0.79097005644334	0.7464280638398274	0.4205512379614197	0.2901087094450909	0.3098249207183484	0.3507904887258097	0.4211244358946172	0.5249350187666152	0.9581672479589418	0.2092779013852466	1.833379485398085	0.05358909692098366	0.05167145617113324	0.0005577489565630692	0.8090884333334578			1.26158006366771
1.218562093985433	8.141204824126076	6.767583146634825	2.209898178914374	0.9046386715001686	1.320628335457914	0.8027961231954877	0.7515560661391191	0.4225314610887838	0.293441019199327	0.3099030646673138	0.3520979387381672	0.422441083729362	0.5269579264938705	0.9612610168942496	0.2101711296089338	1.839811047037773	0.05358213044941596	0.05166752614269007	0.0005577453806872586	0.8091301222021221			1.261580088142276
1.226751880033004	8.485798641816867	6.900538732834975	2.369675476363721	0.915055808415261	1.404475753743443	0.8149296056199162	0.7676419697112685	0.4317461619603689	0.3061193183786544	0.3166234453895536	0.3565589223650216	0.4267417761195486	0.532777560739799	0.9671620722659435	0.211939304595846	1.849956405864809	0.05357831658972767	0.05166487352698541	0.0005577422872834769	0.8090767334745265			1.261580134958182
1.234941666080574	8.285125795225337	6.668348229023841	2.340747100170787	0.849165067847629	1.415943177648146	0.7917257490227063	0.7659264328633005	0.4282574565302525	0.3079218400778682	0.319636372119255	0.3548811543194317	0.4249975504407486	0.5297101342507287	0.9625778604102759	0.2107658127913616	1.846625190818976	0.05358300626995017	0.05166398172917243	0.0005577460321091668	0.8091131732897133			1.261580146666545
1.243131452128144	8.102858948890066	6.61337079228381	2.201496503736458	0.848761874403185	1.365875260387397	0.7823028692883455	0.7591517987688569	0.4216827473227327	0.3021879577005318	0.3161290881303447	0.352907978637139	0.4222004377547318	0.5260380497908308	0.9596038504060219	0.209983997595554	1.834452393217942	0.05358717953670932	0.05165651161247853	0.00055775133250959	0.8092396135665433			1.261580116480761
1.251321238175714	7.799828067345712	6.41405649832034	2.147942054812968	0.8152805262997874	1.32342353609301	0.7914095047745425	0.7498220685377107	0.416530245867935	0.2938273196440387	0.3087804224159326	0.350254609894781	0.4210685612686096	0.5246633973097148	0.9577393454508843	0.2095635821765084	1.831127437300291	0.05358584872639965	0.05164367602410064	0.0005577498615543418	0.8091889886444111			1.261580086451167
1.259511024223285	7.841212412624584	6.446468149599694	2.178184575022913	0.8153953144501067	1.297273228727162	0.8080186368058131	0.7499912715900348	0.4273473804614046	0.2956346912226313	0.3128489117860467	0.3526380939365447	0.4231808997440164	0.5259357182541615	0.9605481104770413	0.2097343023695351	1.841556592861725	0.05358142697897787	0.05164073125843119	0.0005577453743883915	0.8091132479494573			1.261580114144136
1.267700810270855	8.274325314734583	7.142296286471123	2.287196608049476	0.9558993286959262	1.309847280652508	0.8362819635584677	0.7585777292289547	0.438359421847564	0.2999970693992916	0.3216034571749458	0.3572940752452645	0.4242798433983478	0.5278550456978159	0.9636394209003168	0.2099811800758984	1.848088289947467	0.05357457590678351	0.05164223723216745	0.0005577451301595765	0.8091365800804392			1.26158013843825
1.275890596318425	8.144056084279345	7.028403840900512	2.373859788999077	0.9593175430756186	1.345124462823119	0.835555083364419	0.7595267272931162	0.4324579296742787	0.2999297511942264	0.3179063243572683	0.3557300825635685	0.4237538001696188	0.5273996308660357	0.9618179183689766	0.2103398230504796	1.83790660746223	0.05357149601946878	0.0516459364149076	0.0005577491952959084	0.8091767262359314			1.261580114977302
1.284080382365995	8.048253106630206	6.771721213990638	2.331080422992176	0.8874278092524985	1.325275625914752	0.8028923963409093	0.7548638027990616	0.4304918638765292	0.2991646857364087	0.3191065946101823	0.3559872129419946	0.4248604379688082	0.5278492426128858	0.9619533491255532	0.2107920371205201	1.836409842648401	0.05357583596335452	0.05165508588375866	0.0005577498364777001	0.8091188748430933			1.261580076131958
1.292270168413566	7.958577653967486	6.910046169797746	2.223444386814657	0.9237653644967823	1.290276791824995	0.8103042055847142	0.7371436385235243	0.4225424597907015	0.2915090530000977	0.3162784908630731	0.3550206359341117	0.4231004572081242	0.5266474750677618	0.9618357457489323	0.2096627142153426	1.84114474163677	0.05358298321937015	0.05166389953100702	0.000557746704225109	0.8091164499416481			1.261580035717428
1.300459954461136	7.941328637989335	6.811859994342761	2.266199843605619	0.8970685019143316	1.31117355249017	0.8106056703177803	0.7425041136507541	0.4125362043276242	0.2909624758491152	0.305576231765159	0.3492954551774539	0.4218424636691451	0.5252618684257375	0.9598703244298985	0.2095297599017626	1.847234012086173	0.05358818792078379	0.05167082232202445	0.0005577461472841724	0.8091538358540726			1.26158002181525
1.308649740508706	7.821934216161641	6.690566703197163	2.191074622058171	0.8693130579060333	1.293454201396004	0.7933084600282622	0.7638733213177344	0.4171350126313996	0.2959295191377116	0.3078523811635675	0.3501017739138384	0.4218883317099851	0.5246826722863933	0.9596686157207969	0.2096643300661846	1.841086407033252	0.05358720361001997	0.05166581993167537	0.0005577501780418934	0.8091607081764124			1.261579996106302
1.316839526556277	7.90364390764675	6.955961481678128	2.131330393169218	0.9491894321928609	1.285537546379107	0.8121726797868637	0.7562875858126944	0.4286297961323638	0.2972134687634017	0.3139313466652799	0.3527893284102833	0.4225896136531218	0.5245384552006354	0.9617200934925764	0.2096882782444432	1.841537468516314	0.0535796722865014	0.05165274043438114	0.0005577539354076628	0.8090489089445881			1.261579937908301
1.325029312603847	7.924015196062371	7.008327894559223	2.118089588701513	0.9549093493634372	1.277980417685023	0.8288082141062536	0.748219339599725	0.4280024062993141	0.2960756815267669	0.3098334133975417	0.3515674091241666	0.4232074938353535	0.5250936568708592	0.962046507022787	0.209693499068797	1.84511474608971	0.05357075625780902	0.05164097026638076	0.0005577534652003607	0.8089473744931849			1.261579862305634
1.333219098651417	7.83160079142292	6.73643979722736	2.106683225505882	0.8923490264637475	1.28829176633882	0.8019384045597663	0.7500259219051877	0.4182508134883183	0.2938969104652032	0.3060629615646945	0.3501938184063123	0.4230304002866272	0.5249816455512276	0.9611616746191991	0.2093601474814386	1.848343962871114	0.05356220604829692	0.05163112719643353	0.0005577509368902157	0.8090959973625053			1.261579793436443
1.341408884698987	7.996268069148185	6.861068458874422	2.184969609225566	0.920754137359093	1.332690882268503	0.8158205309692995	0.7609526484802347	0.4237254348240184	0.2938788173169383	0.3119564554309046	0.3525069857076897	0.4233356471693845	0.526678285912164	0.9623924759516229	0.2100952829876541	1.848306992717225	0.05355858170008227	0.0516267814329275	0.0005577506058906855	0.8090713195461009			1.261579766971635
1.349598670746558	8.231792723357335	7.143855466097696	2.173167483012785	0.9568679621439299	1.299946070836065	0.8400974567699918	0.7565662873985922	0.4302613885701629	0.2961417636560705	0.3186095548950929	0.3553618000980301	0.4246996869180333	0.5292261441535596	0.9656875007818235	0.2110912017130021	1.840504908078421	0.05356403331867796	0.05163313682420834	0.0005577527896941035	0.8088984768381837			1.261579732482179
1.357788456794128	8.217445273976452	6.899318770674433	2.152846712311787	0.9054328596426123	1.267058960967726	0.812080609980388	0.7491385511791802	0.4265363997177331	0.2951198630309854	0.3185678925996839	0.3544812751975835	0.4243617089227744	0.5275848069946814	0.9638247650580547	0.2105401746436276	1.840558136609597	0.05357260415903524	0.05164748018274049	0.0005577529948553265	0.8089490542108299			1.261579671076611
1.365978242841698	7.730969477895073	6.523047915791455	2.023119580013554	0.8419095958621908	1.196853284394663	0.7835752447447223	0.7464564321011034	0.4205634730945171	0.2925829038802659	0.3128718543286546	0.3525004807612344	0.4217078061022828	0.5249567107467049	0.9583671900614413	0.2089905043925173	1.847867919740519	0.05358093873702016	0.05165601596395552	0.0005577492513953498	0.8090935382294598			1.261579634881692
1.374168028889269	7.833454918316706	6.748153676071486	2.106125292190538	0.8856127766067963	1.236677738177131	0.7924813325500089	0.7545753056191474	0.4227090339215941	0.2959127761721798	0.3100717435886467	0.3517631475668644	0.4217351958316198	0.5255300850975048	0.9586642372467149	0.2090913204948605	1.84994850320129	0.05358644618389407	0.0516595248680818	0.0005577486120076272	0.8090755077093277			1.2615796341995
1.382357814936839	8.313086733854369	7.058180927078666	2.332798515176417	0.9215042438124786	1.363626838028431	0.8127111642085051	0.7650724398483623	0.4307212380706465	0.3006978808598058	0.3141602661248291	0.3528749056991203	0.4243710354427793	0.5282505984676662	0.962203787833026	0.2103237457516413	1.845132515457344	0.05358688568260617	0.05166002182473556	0.0005577534770214615	0.8088841571519687			1.261579619875065
1.390547600984409	8.168232708735875	6.835314899035784	2.233721187885956	0.901566976776026	1.317392739551769	0.8122879343998742	0.7500761827241322	0.4219674341663512	0.2887664898892214	0.312284488627812	0.3514997367365189	0.4225967314726353	0.5264790432448537	0.9604181454747125	0.2098669021007926	1.845123226240627	0.05358411947118719	0.05165580193103286	0.000557756627408738	0.8089066333861811			1.26157957881861
1.398737387031979	7.927085786567272	6.47586189759124	2.08186673591688	0.8127031553399807	1.204026959609981	0.7675556244816732	0.7325008774201852	0.4074128519146946	0.283935607453224	0.3034697974468775	0.3482135709564431	0.4199960727244754	0.5221511246218287	0.9562451121362777	0.2088509963098273	1.84126337657545	0.05358313781063045	0.05164931071128413	0.0005577541957318838	0.8090298560724378			1.261579568544112
1.40692717307955	7.688933587699586	6.273592930582124	1.932670615694328	0.776567001996227	1.159120084427972	0.7598239013951478	0.7289948094681208	0.4106155421072692	0.2874815325995791	0.3055716822430795	0.3482128010094238	0.4198092732486657	0.5211850248179452	0.9551571830553267	0.2082120661844564	1.842173603025508	0.05358598183429646	0.05164737112571752	0.0005577514144047855	0.8089883062056862			1.261579558471756
1.41511695912712	8.084806991585115	6.765988225856422	2.089218564153949	0.8698840509322429	1.265936655915186	0.7899988891936864	0.7560234874878067	0.4256974909000918	0.2965318454100086	0.3128337076205127	0.3521842022661589	0.4220473186020682	0.5252561966328955	0.9595855572022328	0.2094246300699159	1.83930035709076	0.05358948759318638	0.05165329567816054	0.0005577538416333751	0.808855880468751			1.26157951350135
1.42330674517469	8.44464883279063	7.106897099391807	2.232495617902765	0.9298718440319604	1.275850710475309	0.7895602475014727	0.7468539425781845	0.4195221229111574	0.3017245176875721	0.3121609398367581	0.3533327618482873	0.4237119630938544	0.5265700317443417	0.9631644414235377	0.2104824441997712	1.83301006692871	0.05359225102415095	0.05166204010304418	0.0005577583409061272	0.8088631091398112			1.2615794250519
1.431496531222261	7.902792789531839	6.691679466354207	2.115803515871611	0.8439015310893326	1.238309202959293	0.7798995671627549	0.7390731032049422	0.4164245436485262	0.2940928611612262	0.3090974384971258	0.3506854717620237	0.4217789175108978	0.52417318572324	0.9593440583046983	0.2096236241047233	1.834775729071441	0.05359173030435482	0.05166418833227941	0.0005577589062357671	0.809013861595325			1.261579326755921
1.439686317269831	7.872328728488617	6.591645927896718	2.128729691846532	0.8394686884295115	1.272865748592828	0.7969495153782877	0.7522784548582018	0.4242301672994325	0.2922738036132882	0.3093740927000226	0.3510213272351087	0.4211868089776976	0.5251005435522562	0.959300407403494	0.2098006729525063	1.8395996523143	0.05358428264950451	0.05165792208069241	0.0005577565270613941	0.8090835866214344			1.261579245534132
1.447876103317401	7.858399558090884	6.415731632655508	2.169779857659028	0.8567661332780198	1.270436754837473	0.8013498797663851	0.7461945381505266	0.4202877771548496	0.2949019358613588	0.3077763005201344	0.3493926321190465	0.4209413747763029	0.5241552242655799	0.9578411515245753	0.2098170626123903	1.843712669415877	0.05357570647469807	0.05164670045908663	0.0005577572039611095	0.8090670078682017			1.261579169580713
1.456065889364971	7.670069618702534	6.3511995607834	2.140493605077181	0.8136848414865461	1.256924021817343	0.7817898928241637	0.7435519921769838	0.4206355285326669	0.2981151648056397	0.3076515459394299	0.3492532285403134	0.4217496659258803	0.5237571503007946	0.9580964300587463	0.2091577518564798	1.837017132359265	0.05357321642458955	0.0516343301549508	0.0005577622363440333	0.8089739436738711			1.261579068027754
1.464255675412542	7.977560389136464	6.580059374934249	2.12700866767778	0.8423099214135563	1.265901164764493	0.7849211590971021	0.7475256799061012	0.4263850486772516	0.2957770546204569	0.3113284660309776	0.3508534740505703	0.4223931392927966	0.5247919392815957	0.960370555529107	0.2093796345228076	1.834334468398965	0.05357334290889037	0.05162607248391272	0.0005577661784483854	0.8090190581000015			1.26157892536076
1.472445461460112	8.068980625130946	6.855059215987939	2.222264887406162	0.9028189094722217	1.315115807075921	0.8039909489658973	0.7562894236014094	0.4284352183539701	0.2995424963797726	0.3128314057489525	0.3521625627935075	0.4236666547633573	0.525599230355168	0.9616601647275163	0.2099231913743593	1.844149512687179	0.05357009273323139	0.05162522950284806	0.0005577652421421551	0.8090355619352889			1.261578767773266
1.480635247507682	8.146183709207872	7.332516685026817	2.294371530984341	0.9514566644612634	1.331679363911592	0.8234842539432647	0.7641390702134846	0.4347723323984575	0.3036777423159201	0.316082082578214	0.3549655728293941	0.4250962233928585	0.5271928601820385	0.9644187529655667	0.210490329535082	1.858962343455299	0.05357240017209047	0.0516333518337055	0.0005577628687110845	0.8089786483211872			1.261578647126204
1.488825033555252	8.159013060783019	7.108015548739601	2.171789447485391	0.9551541720186761	1.2736306123606	0.831718449852484	0.7517426042435092	0.4340317687060993	0.2967072010904268	0.3168086847189204	0.3546825657436889	0.4236111765796914	0.526804066393477	0.9631107494834825	0.2101035877890648	1.850486308774218	0.05357777642987172	0.05163879216115184	0.000557765003252716	0.8090732310047163			1.261578549972028
1.497014819602823	8.169874444617918	6.854557901241915	2.188097036688723	0.9113011029176115	1.265106698728534	0.8243241471087681	0.7504978529523976	0.4278821435462937	0.296815335939997	0.3127367322274644	0.3514839778075953	0.4221247473280106	0.5264408651296227	0.9599751702426831	0.2098704191621227	1.840559016559163	0.05357752025746416	0.05163890733985972	0.0005577702735797732	0.8090394888037132			1.261578402346401
1.505204605650393	8.228324970033819	7.005444765044412	2.142584847733653	0.9139900233738644	1.238916142177947	0.8041469433648339	0.7512347961136024	0.4257110627007221	0.2938926243878717	0.3121637845660076	0.3516985910179903	0.4224370362587739	0.5271874791692713	0.9604289375404064	0.210109447536748	1.844741506044126	0.05357334782654961	0.05163901688516994	0.0005577709650838146	0.8089170057883563			1.261578225642743
1.513394391697963	7.976483717243237	6.548848116331474	1.984937407771391	0.8436859641144578	1.218922194892194	0.7809586441887872	0.7396376077404104	0.4168496705552788	0.2850609970651476	0.3094938267570665	0.3510844533453336	0.4207853822775693	0.5241124605935102	0.9585676695102453	0.2089877444431997	1.856976848123385	0.05356789242809794	0.05163543239285041	0.0005577678273946794	0.8090166939502929			1.261578109368946
1.521584177745533	7.666864314564209	6.317644025073076	1.979072284341746	0.8121567186694976	1.236233846753995	0.7766916382015526	0.7377074702566546	0.4113665739704507	0.2840756163972175	0.3055593970440597	0.3503106507961051	0.4196212727143168	0.5216963599699306	0.9558688436993248	0.208326767408241	1.857077518092148	0.05356838071664712	0.05163671952010986	0.0005577683092249544	0.8090016644958853			1.261578018310449
1.529773963793104	7.977188760787825	7.074466823890758	2.188329690121444	0.9278209386716748	1.291682942159279	0.8153819307726052	0.7503132479790736	0.4219615315044833	0.2918013930848964	0.3112894365674693	0.3528196231058728	0.4226725192229243	0.5248426771813677	0.960648396418723	0.2095889883105517	1.847440391139936	0.05357580840099361	0.05164308560248615	0.0005577734027672031	0.8088253222187415			1.261577897915334
1.537963749840674	8.234574504899026	7.18683556791729	2.20153786065844	0.9422908892263404	1.281396142705556	0.8247603522795062	0.7483147927372958	0.4233189902003848	0.2953948817846995	0.3138816333877745	0.3527125017894087	0.4228835566515141	0.5263024150601712	0.9624181893400066	0.2099589665086357	1.841128409657518	0.05358507007557343	0.0516456347945655	0.000557776209024565	0.8088357611265449			1.261577766959517
1.546153535888244	7.991846023127833	6.854787961324544	2.148489800697416	0.8979599855790421	1.240712440138982	0.7832549708953777	0.7421553589093487	0.413014571174756	0.294661303851756	0.3091316233709925	0.3485227342011472	0.4200224977558192	0.5221648219634547	0.9570630379634899	0.2088959578247539	1.842388715597558	0.05358781040700821	0.05164581992806897	0.0005577753986034406	0.8089179571011923			1.261577622136832
1.554343321935814	7.987551166501384	7.237705979510008	2.242006150583795	0.9872094598226222	1.277894681649435	0.8129882104141346	0.7500213303972887	0.4254749416316512	0.2955543632527765	0.3130964463642672	0.3513239340141032	0.4216398274739016	0.5243249909494752	0.959244466138429	0.209638462243887	1.853957439651712	0.05358669541940521	0.05163880668922693	0.0005577753945738429	0.8088884519498789			1.261577484921503
1.562533107983385	8.019245266194892	7.080822994796582	2.162961888884998	0.959551528274082	1.269852055768402	0.8374829420523776	0.748683009331341	0.4301239487466954	0.2935218920850932	0.3129317981760142	0.35296927252281	0.4238464467549659	0.525575557045695	0.962742935000082	0.2096616770596353	1.851935579876416	0.05358293009582233	0.05162632324694487	0.0005577786347550905	0.8088461132690421			1.261577351337088
1.570722894030955	7.829120885226372	6.527187786299596	2.049575338078952	0.8408949311082482	1.240081352824774	0.7896736305072671	0.7375483328127046	0.4158228396714322	0.2901154291437315	0.3083793087029221	0.3502903528661582	0.4236228858951558	0.5242165959099018	0.9608966881688598	0.2090696263383182	1.84720942555309	0.05357817319086762	0.05161631112384366	0.0005577822112684028	0.8087848156962727			1.261577204518481
1.578912680078525	7.819521163172177	6.490049582822131	2.153222369981213	0.8406617095070011	1.286512996632366	0.7836320541043785	0.7455814436078539	0.4151490293166579	0.298573925421812	0.3085476805719882	0.3509274134428897	0.4226728658507338	0.5257867064612555	0.95911482299101	0.2097433573319148	1.85038036558177	0.05357572548280336	0.05161518391091713	0.0005577821455687318	0.8088251497914212			1.261577054910079
1.587102466126096	8.064151103505424	6.828529645921883	2.310466643426672	0.8676787423470074	1.340248593079716	0.805241047742746	0.7617757922132685	0.4305303079044435	0.3051917816716324	0.3143511449945628	0.3534321420709576	0.4230096589507517	0.5270340334237777	0.9599495312799152	0.2102156911930858	1.854549193423859	0.05357892420541788	0.05162532476422682	0.0005577796234305949	0.8087967728137845			1.261576915337481
1.595292252173666	8.184100844617832	7.223335925337407	2.327882174156592	0.9001841131648459	1.325067711380643	0.8048845318999929	0.7620006136089564	0.4353542327280092	0.2989181070422321	0.3179933598345788	0.3536253140528084	0.4246698440038921	0.5272686639243587	0.9635070449295347	0.2101932642260844	1.854928380280071	0.05358763184299783	0.05163540023215145	0.0005577804278148436	0.8087175170007999			1.261576802810657
1.603482038221236	8.108268261596383	7.075151702395292	2.226637119150157	0.9004995745027271	1.323668107335258	0.7896708320666647	0.7583459856602933	0.4246433534110416	0.2929676105904049	0.3131096555534617	0.3529180699324772	0.4246315449601608	0.5272874103679581	0.9631277379722157	0.2103612146211654	1.847473439236674	0.05359149399534913	0.0516425033431182	0.000557784841361365	0.808768123875965			1.261576691310486
1.611671824268806	7.905782147694491	6.615233658121452	2.124494725712545	0.8595352573070906	1.316155725560364	0.7997195387365549	0.7565255041368605	0.4241185691490547	0.2939872289403673	0.3148433447127205	0.3540658706420366	0.4229482874719907	0.5267990687313554	0.959274714497146	0.2097782642132505	1.847368737526973	0.05359197694832524	0.05164637206729959	0.0005577873567778457	0.8088011624186375			1.261576540216609
1.619861610316377	8.002589714324976	6.57491519534475	2.150743767661059	0.8601428294227602	1.291633437012294	0.8207744966823859	0.7543090178502062	0.4312550168307024	0.3020127336710471	0.3185111421019158	0.3539515180636321	0.4226464605459154	0.5267391778521217	0.9592948062972473	0.2097188861461833	1.850821090727272	0.05358847258389893	0.05164383511859007	0.0005577855506534167	0.8089041703234957			1.261576427484811
1.628051396363947	8.140179774624245	6.98857753192928	2.177173632072198	0.944312860707155	1.276969655446878	0.8191379698361315	0.7454984801314428	0.4270448749381839	0.2915016829729424	0.3130779240257215	0.3507787468266455	0.4219504855314259	0.5247754496602607	0.9613666033657602	0.20959959278938	1.85743541371658	0.0535802017826923	0.05163706986978766	0.000557783786100977	0.8089431568949532			1.261576362870884
1.636241182411517	7.600743955544616	6.662397225438776	2.010536676485847	0.8703008307124641	1.241974231283883	0.7796120042331431	0.7357252335062613	0.4152400487060676	0.2823514962327492	0.3050351859939533	0.3473051211721488	0.4198942178893325	0.5214703879709184	0.9570953526414494	0.2083822608921764	1.850170805379381	0.05357663676155803	0.05163046167491304	0.0005577858500880244	0.8089270492103315			1.261576312298952
1.644430968459088	7.73218133126194	6.468511283154787	2.051728932352137	0.8093419284511455	1.260994738948332	0.773803866507721	0.7510718106795824	0.4172777688620715	0.2941648375151998	0.3055981565755098	0.3491058899925221	0.4210437181574142	0.5232775035974864	0.957309463070805	0.2091352801412424	1.841946264375586	0.05357825604955633	0.05162308837187226	0.0005577894109936934	0.8088814868627441			1.261576203963181
1.652620754506658	8.245819275161601	6.786362317589385	2.227545901504651	0.8572593936638682	1.333518864854812	0.8067179434054369	0.7680227768974804	0.4315427317590366	0.3055973828604588	0.3153345366083381	0.3544123675453446	0.4249049752909589	0.5284771018250684	0.9621877788803548	0.2110452853323071	1.846045117431322	0.05357961853851397	0.05161803365935146	0.0005577890610477031	0.8089030400533269			1.261576103550175
1.660810540554228	8.107955744815818	6.861087011177702	2.222889258509621	0.8860720735327059	1.317089321465888	0.7969294395898248	0.7547088128145228	0.4385993220436085	0.2987837902445115	0.3254159229465885	0.3566711982650959	0.4240909300376314	0.5273373816514041	0.9603596101424298	0.2100036079647305	1.853225172279984	0.05358495060742916	0.05161419350303301	0.0005577861165022288	0.8088821313862518			1.261576052599035
1.669000326601799	8.017790995648532	6.893976200209558	2.207929503894413	0.8861327536395702	1.268425679769597	0.7829616485803108	0.7359245231918123	0.4301752461694994	0.287785883181779	0.3137200322409008	0.3522488085245132	0.4210427049634649	0.5238801767782943	0.9582481969934661	0.2092073956289648	1.854382528213417	0.05358657016956599	0.05160351610255492	0.0005577866623042226	0.8087590718554761			1.261576007808953
1.677190112649369	8.003126330905349	6.990834769098304	2.232605924934406	0.9399487148183158	1.283736615099626	0.7993810685037571	0.7410320434232138	0.424734908913326	0.2907849215405465	0.3083921664755315	0.3503468671424543	0.4218547527693414	0.5241326579457127	0.9604281943936154	0.209568803282013	1.847758950250668	0.0535804518547118	0.05159585628294702	0.0005577903935166759	0.8087696202868359			1.261575944436653
1.685379898696939	8.052439487523234	6.597321158453725	2.119072425614018	0.9112300333437465	1.284941433433228	0.8125071162034494	0.754820899491056	0.4278716420713622	0.3024165279845085	0.3187142877030457	0.3541777658069344	0.4249189042149602	0.5276903937272142	0.9628127690555526	0.2104626548247001	1.844545336356014	0.05357669132826075	0.0515978408482823	0.0005577920803453036	0.8087175924624495			1.261575873553831
1.693569684744509	7.964265190941844	6.562169052806961	2.00127788141938	0.8645499948564346	1.234656879661353	0.7910505320996186	0.7508770412795707	0.4217773384071274	0.2953569024664484	0.3142265391952007	0.3520108875698096	0.4222932473913802	0.5254634482604177	0.9602909934780325	0.2096346401111516	1.843062562595797	0.0535805731533236	0.05160508085170407	0.0005577898127672143	0.8088297021246043			1.261575825205671
1.70175947079208	7.920219604699165	6.811056836888092	2.070168594831427	0.8990693521400799	1.244484153611313	0.8131616839822228	0.7497828164245504	0.4261101919679288	0.2875119205502435	0.310632255666519	0.349954461288524	0.4210578848849172	0.5234707744115216	0.9587884248333549	0.2088715306254387	1.849738052766795	0.05359123253463634	0.05161464328262545	0.0005577877079548287	0.8090385291561869			1.261575799542398
1.70994925683965	7.509625460123981	6.792771348405169	2.087387087146704	0.9078734357460574	1.255452709071573	0.8201075150483784	0.7468306437045018	0.4245963680002204	0.2903114837486825	0.3088941403311723	0.350523252751456	0.4209259270273914	0.522928032960275	0.9572118432523568	0.2083225342736137	1.846519788740187	0.05359673975516534	0.05162691856952616	0.0005577903599113981	0.8090129394502281			1.261575747875307
1.71813904288722	7.654974052565715	6.795716698336725	2.106911570553311	0.9009938823764357	1.281368107867311	0.8072921897134218	0.7554361451354467	0.4245158302764419	0.2985499203472836	0.3093488813069268	0.3512838491834895	0.4227029542699731	0.5243651679500415	0.958970790224057	0.2089460696377038	1.842212543188778	0.05359783935647375	0.05162701684804105	0.0005577951790509695	0.8089174802153043			1.261575671864702
1.72632882893479	7.923580164272518	6.704655305204493	2.146474396199781	0.8623179894735843	1.276735955096216	0.7907494174591456	0.7511566783435497	0.4231785983614832	0.298336276743355	0.311127081459931	0.3508961717563288	0.4230285864896391	0.5255227315323383	0.9594780661385577	0.2099843773970806	1.846468611630822	0.05359309614965813	0.05161170022596139	0.0005577938140333301	0.8089275675262237			1.261575612517123
1.734518614982361	8.111848004509362	6.864582518642865	2.215640352169276	0.8730769748370981	1.279262265563158	0.7973874199178578	0.7498290510836274	0.4307532263511977	0.2979776189756571	0.3135856316104541	0.3519656010651178	0.4218527247928632	0.5258328188732356	0.9594259389135187	0.2099815849699123	1.857607186599361	0.05358182362090473	0.05159626638461221	0.0005577881879547304	0.8087579089465499			1.261575597496977
1.742708401029931	8.413301408777714	7.167775129232295	2.347848428647441	0.920349084644481	1.342069854320435	0.8162319027090613	0.7560463814215798	0.4415013293919259	0.3026699105685821	0.3220692695251086	0.3555297867882935	0.4238419797161575	0.5280845307060197	0.9642955078214978	0.2107820364793646	1.860142508424305	0.05357088450123943	0.05158170646430852	0.0005577871367869661	0.8086905204349345			1.261575637450614
1.750898187077501	7.829494667276559	6.762741661756722	2.17910903043643	0.8670675568935733	1.301751633020733	0.7992421811679444	0.7506676214634199	0.4333591093425093	0.2979184538549685	0.3184894891622577	0.3529176650838945	0.4227060440806591	0.5259239744604879	0.9604096907099603	0.2101188608029763	1.849035794561213	0.05357047999057592	0.05157401676870692	0.0005577891790236468	0.8088123669385593			1.261575676055877
1.759087973125071	7.570831289352203	6.35531693399998	2.067669261731687	0.8015907887186978	1.252462964659285	0.7828208060440787	0.7481284845672833	0.4241227394445062	0.2884193330587467	0.3084376086383731	0.3491239400516409	0.4195179746489928	0.5226112758026445	0.9553229383406114	0.2087064878457492	1.847469110789012	0.05357924278950184	0.05157801577537117	0.0005577882566578123	0.8088108490455249			1.261575717371941
1.767277759172642	7.725693645988532	6.428491679046466	2.070805811646635	0.8248738277285484	1.216427127989057	0.7812150672923136	0.7321991504645353	0.415060727883704	0.2871288420988816	0.3048893314713603	0.3488270860565945	0.4195263536358941	0.5221866199328982	0.9559013736724231	0.2086424376048684	1.84999601106559	0.05358582919412024	0.05159162545400525	0.0005577841230678685	0.8089535316150706			1.261575774050591
1.775467545220212	7.71019821743052	6.596243133105939	1.992923968902214	0.8703284637813732	1.215875656341678	0.7870938004921326	0.73581205173657	0.4193130187998904	0.2922072307877614	0.3091443401581732	0.3514387507318653	0.4215359342437018	0.5239605172321087	0.9577746867873351	0.2090091057262038	1.850609238666431	0.05358708169141836	0.05160725259110445	0.0005577811255566424	0.8089716074111105			1.261575896366092
1.783657331267782	7.747391709313328	6.437413826126208	1.972518531949502	0.8617922452808515	1.210356682424832	0.7836493777987243	0.7493183888541596	0.4193361971556488	0.2950103336538711	0.3130118130074332	0.3516619309399543	0.4216337866447312	0.523615519747211	0.9579708074643443	0.208594439339515	1.850986451354832	0.05358315662193485	0.0516103648576535	0.00055778184456732	0.8089163526147695			1.261576053257335
1.791847117315353	7.730413555632002	6.302503510654631	1.977535090916249	0.8421972657932114	1.174537103041884	0.7811469845982696	0.7441424466513153	0.4179377346104552	0.2917905965124203	0.309509815897254	0.3496730585463676	0.4202992148878988	0.5213358376347668	0.956608887166052	0.2084446583885853	1.851660600649234	0.05357567888902735	0.05160001511653157	0.000557782674481178	0.8088395942570926			1.261576190354024
1.800036903362923	7.986316890822776	6.472348088167005	2.197716132712155	0.8593738076433175	1.275425507379539	0.8027590779181023	0.7505510635967707	0.4251571634350891	0.2932945763630976	0.3134527950291679	0.3520254021602299	0.4223973212063273	0.5239960544336513	0.9582302974273503	0.2097829620202094	1.852960954926065	0.05357272881151622	0.05159601692971082	0.0005577796598988887	0.80876472585866			1.261576329422027
1.808226689410493	8.192164244629707	6.940355390804996	2.186322632117218	0.9977491851273417	1.30692742990378	0.8472378500267514	0.7514771543212615	0.433295563796588	0.2976604544242535	0.3221437887346853	0.3565331764822163	0.4256530486888882	0.5286707713931699	0.963927913505132	0.2107477914050654	1.856751999721807	0.05357599431624091	0.0516026649592437	0.0005577751150356405	0.808895201399739			1.261576498233069
1.816416475458063	8.198069371166794	7.149628513334597	2.062672471319411	1.047689668553329	1.224528857056502	0.8263520744598423	0.7351484356726613	0.4326970229987626	0.2942604223535705	0.3187007886176335	0.3537765145128461	0.4240153574889774	0.5268770816666023	0.9649366163149191	0.2100913641253725	1.856223964128926	0.05358698521499235	0.05160871693376443	0.0005577738193801201	0.8088284603533036			1.26157667260136
1.824606261505634	8.338104083926778	7.184632312714831	2.276847035590134	0.9504989411748458	1.282938649476512	0.803025622012686	0.7376684392409439	0.4302465132519692	0.2942904017713883	0.3146159650644938	0.3519441692903104	0.4220153029289732	0.5262509530109362	0.9620869139349432	0.2101201652270065	1.846843494243877	0.05359912240810036	0.05161383319469064	0.0005577757322927058	0.8087607889520577			1.261576812609848
1.832796047553204	8.04503299102007	6.893115966782171	2.358641249916296	0.8974620120446997	1.374302180495537	0.8068945245407306	0.7584777687625461	0.4275325638830876	0.3021258473814027	0.3136778060237861	0.3544231806211948	0.4225257999656127	0.526526187009254	0.9593857658097593	0.2101880413825965	1.843152596327366	0.05360359919838018	0.0516163943859962	0.0005577761648347264	0.8088788451512655			1.261576923725271
1.840985833600774	8.0684319395841	6.756999784370645	2.321403702849067	0.8630791671262862	1.362101637243772	0.7971328902679616	0.7578074687762756	0.4218452000880259	0.3028877987733183	0.3155709416387228	0.3547751667005677	0.4230929004372593	0.526902552988904	0.9600491462909596	0.2103519173784242	1.847497100265564	0.05360027939999569	0.05161514505283338	0.0005577723015207619	0.8088827104666556			1.261577061639416
1.849175619648344	8.125636500188657	6.837476521918432	2.334908819878017	0.900845260979364	1.351432412021259	0.8061969865818384	0.7511971007137903	0.4240245661983628	0.2980257429914795	0.3165777729389213	0.3544829048173314	0.4237207169255018	0.5269377635608912	0.96137630220931	0.2103617818318148	1.854995064034585	0.05359181794667386	0.05160629589619366	0.0005577682585103861	0.8088103131362404			1.261577224196485
1.857365405695915	8.167768984828623	7.171473555627512	2.355120543720044	0.9686566075905545	1.334576905180725	0.836689664972789	0.7551075192426807	0.433337656644612	0.2937959477794239	0.3162146352006598	0.3546937083299737	0.4237487795990827	0.5275691206151101	0.9629313571680043	0.2107542492321523	1.84520858179569	0.05358173386009116	0.05159329582407234	0.0005577696502977398	0.8087857045773936			1.26157737314041
1.865555191743485	7.70184815973149	6.528709606572702	2.07515300865319	0.8704006678925688	1.237455627716789	0.803318523629561	0.7495635084044808	0.427540302288506	0.2899410309514339	0.3120887886568645	0.3511674147030226	0.4210105485453955	0.5243175724133998	0.9578662914551382	0.2091369484569987	1.843439691792179	0.05357503731410015	0.05158358172847721	0.0005577716538320459	0.8088120630698454			1.261577487044054
1.873744977791055	7.462555893504541	6.267214340111053	1.895682986509095	0.8041094598356101	1.169374093626389	0.7596724691945931	0.7361570059569845	0.4133336754492959	0.2838390530177243	0.3057554499667128	0.3482558655221379	0.4200288612016094	0.5215989200219739	0.9566385612183984	0.2082221642641424	1.851554226637359	0.05357864092048784	0.05158123301781991	0.0005577678982418458	0.8087571232481316			1.26157759560477
1.881934763838626	7.724774013949289	6.527873028056462	2.002104440256204	0.8655138947923919	1.216133845665098	0.793572033618433	0.7456446382454603	0.4226721676691751	0.29094486232206	0.3134095044382382	0.3535939100889317	0.422811567552098	0.525264240595182	0.9601416667334111	0.2096255290903239	1.855995727152809	0.0535835332274326	0.05158292388091601	0.0005577624824573676	0.8086655909646088			1.261577756992357
1.890124549886196	8.23136512474848	7.050539086830509	2.241668173940671	0.9784073290140892	1.313435457749646	0.8679881415612758	0.7592366609475315	0.4428995689878958	0.3038306293129665	0.3270266706162124	0.3610605841498088	0.4258531776986222	0.5319040256721648	0.9645052355424316	0.2117155427736335	1.858732255745601	0.05359150810256769	0.0515844873219344	0.000557761941527832	0.8086537630153797			1.261577907252085
1.898314335933766	8.169324650370863	7.014935329432744	2.193400798792992	0.9349945912420004	1.300279932011251	0.836223017397194	0.7507592487790895	0.436376843536446	0.2982864627353292	0.3223109933472661	0.3559532013737221	0.4233635655220253	0.5281710645722855	0.9620213483141719	0.2110800347140525	1.847989804747521	0.0535960917688466	0.05159005433902756	0.0005577640999594613	0.808526898978422			1.261578054450805
1.906504121981336	7.754357520109449	6.503361140282539	1.972840014841926	0.8234505299251743	1.240683103964964	0.762551319735116	0.7313027014989602	0.4068452897977156	0.286581807719358	0.303264726452316	0.3472733339193118	0.4212609950498376	0.5228521428315915	0.9570180619001063	0.209240759548338	1.847971627334084	0.05358799502522209	0.05159806328759513	0.0005577624189149909	0.8084919480862005			1.261578200255192
1.914693908028907	7.72117513928761	6.509832471880436	2.007872067768442	0.8269268279494351	1.239858502120039	0.7554221282088667	0.7333730225112538	0.4029876230578515	0.285606394537913	0.3006896854446444	0.345811795023398	0.4201645344620217	0.5211627508623575	0.955897683371555	0.208421755437971	1.861543055347974	0.05357841668221572	0.05160673392070354	0.0005577573185551819	0.808639659055068			1.261578365849879
1.922883694076477	8.127252511839947	6.811278832484695	2.190540912590951	0.8939480972954095	1.291297749939224	0.8078862183983019	0.7523577210390558	0.4170731692450693	0.2943865774267972	0.3107227943427832	0.3507940991493214	0.4222205686308662	0.5262214919695782	0.9611687510893787	0.2098610843834236	1.868462220484189	0.05357400563448555	0.05161468540198898	0.0005577537166641372	0.8085331960956218			1.261578569244756
1.931073480124047	8.084838443702392	6.702055544469964	2.126680286160057	0.8775854910414825	1.282567538103766	0.8077878850405936	0.7414666078763228	0.4177005034669861	0.2925435933808709	0.3106109545622066	0.3499582932853067	0.4209056406671502	0.5248002094219799	0.959861406761512	0.2092994307451189	1.859732029327501	0.05357237304331207	0.05161998655227503	0.0005577535833032622	0.8084854879280556			1.261578776874602
1.939263266171618	8.027744343200512	6.603078945668372	2.106005248531666	0.8381867107430246	1.265518206361051	0.792344012236988	0.7461282791529373	0.4193040647287652	0.2921405716986835	0.3075306234246001	0.3488244285796439	0.4210459585183994	0.5240723533300209	0.9598021141627761	0.2091539847013275	1.854517090029822	0.05357788519632891	0.05162057289276625	0.0005577538901960365	0.8085262456159252			1.261578954717829
1.947453052219188	8.263683539511286	6.863730974039688	2.276150553200202	0.8884120229912507	1.324334103185918	0.8048776233612053	0.7605921410075812	0.4270741441032995	0.2994571888500312	0.3148217882900152	0.3524662880129399	0.4242792350705696	0.5267470924997008	0.9629881237444852	0.2101821892324238	1.859188917398457	0.05359113899224776	0.05161742176813345	0.0005577509424629874	0.8085556408118773			1.261579128522209
1.955642838266758	7.917828832110112	6.717819616057414	2.133964949308277	0.8755366091201413	1.28627097935227	0.7821325901626366	0.7527123906919754	0.4236157958919002	0.296284254690249	0.316855327662929	0.3517323901530354	0.4226957178663905	0.5245242303625808	0.9600719775335085	0.2095209171927817	1.870635365791136	0.0535970403936375	0.05161356936844516	0.0005577458511016256	0.8086515295267922			1.261579340871925
1.963832624314328	7.646738110243	6.43219920658827	2.076091627805289	0.8249678642905136	1.26637268506871	0.7836660409962357	0.7478251247779667	0.4219542822747346	0.2942609762450881	0.3117446352577993	0.3512303733993032	0.4222810178001394	0.5252866555035786	0.9599350213629806	0.2095634587425984	1.862574172486749	0.05359156079929896	0.05160725536409697	0.00055774440755975	0.8086314815316653			1.261579568301307
1.972022410361899	7.723430148798952	6.50831118488776	2.122007600836234	0.8514847228243777	1.263957709673206	0.7936901825405578	0.7464486713752899	0.4208406691768383	0.2916103253835186	0.3111715980526896	0.3517892368786431	0.4228083601454213	0.5268884230392005	0.9604773800165889	0.2098701667164824	1.841596691241999	0.05358959044810294	0.05159784158071318	0.0005577484641249819	0.8085122795543808			1.261579717261794
1.980212196409469	7.722187728552176	6.615880534710348	2.030984990707971	0.8793498714724213	1.241830116333113	0.7803003305842904	0.7466399324719801	0.4193031081163828	0.2876916187949808	0.3120909082260046	0.3503053578271696	0.421759842043202	0.5249930768520591	0.9610221885121585	0.2094495299707809	1.839696258981761	0.05358981533950971	0.05159253994213987	0.0005577511643715637	0.8085280663923954			1.261579792072834
1.988401982457039	7.537178018454564	6.139724744465346	1.955730251731203	0.774232885880482	1.21370393908913	0.7539035037889164	0.7346643486937487	0.4062348981970784	0.282541153678795	0.3016049313671488	0.3464532559258822	0.4200721205090772	0.5198596657481297	0.9548426717254795	0.2076204377244079	1.851435462148207	0.0535927084275234	0.05159858016157803	0.0005577464767399404	0.8086935419997401			1.26157991877108
1.996591768504609	7.643256568155012	6.280969312205826	2.007698586003577	0.7952623098367976	1.245955546027115	0.7748928889978851	0.7400914617017142	0.408311145972637	0.2842854571527967	0.3007619477586219	0.3466847975459333	0.4199768473529839	0.519732584223754	0.954169262366494	0.2075862666497227	1.858152132930952	0.05360000616582297	0.05160055729709762	0.0005577394817345432	0.8087580342949986			1.261580126369166
2.00478155455218	7.965051824039392	6.979988480389435	2.193541652735894	0.943624756605687	1.329162622021228	0.8479666234669303	0.7651478320048209	0.4294620821447451	0.2974195282649449	0.3136666661196476	0.3535795703297178	0.4229545427035701	0.5259335992461673	0.96064128275032	0.209519965491949	1.85089765013909	0.05360185480847463	0.0515994941614254	0.0005577377032105631	0.8086522064566108			1.261580326532378
2.01297134059975	7.522165357727299	6.440783619895655	2.043026240197242	0.8378038841626215	1.239156591862977	0.7981228831617568	0.7474010342125876	0.4224815258906593	0.2895342084499856	0.3087207052985135	0.3509459249563152	0.4217448584691093	0.5234945426782316	0.9572786510501123	0.2090522906646765	1.841228017360158	0.05359907769823632	0.05159926225173525	0.0005577376020658345	0.8087220719078138			1.261580501318585
2.02116112664732	7.438370060137475	6.252026652446746	1.967990264785611	0.8024416489062145	1.197750595050511	0.7800595638783804	0.7301851316757615	0.4127253564963959	0.28391066636172	0.3041698380323714	0.3475867017265667	0.4202340104502538	0.5203348979044958	0.9550668378454118	0.2084342478526313	1.839567571298692	0.05358894391827657	0.05158866272415568	0.0005577343114841995	0.8086888577536889			1.261580660847755
2.02935091269489	7.713811676727881	6.482357961920538	2.103291118232776	0.8545738841359867	1.247125724239627	0.7976683458683942	0.734320631300464	0.4185551046416099	0.2923793482621821	0.3106011664660084	0.3508038672985243	0.42201778896005	0.5223380727305597	0.9569182202773651	0.2090798468823812	1.849122574934315	0.05357330694474087	0.05157328635008863	0.0005577311742870409	0.8085295931191437			1.261580823114175
2.037540698742461	7.734280069613938	6.68046990789612	2.133255273010518	0.8927693686122005	1.287543687359144	0.8064437961359574	0.745080329069451	0.4230802204449961	0.2937722741663024	0.3159424582769442	0.3537528840413282	0.4226865960387861	0.5244879891202047	0.9601687583980323	0.2095354715500077	1.857825999146619	0.05356522582892493	0.05156245344795715	0.0005577328559529204	0.8084895225193519			1.261580982948725
2.045730484790031	7.716016525879917	6.613846529179662	2.102205667404809	0.875295132972053	1.22043280596111	0.7833982285395946	0.7377362408671519	0.4210274746395647	0.287286002410048	0.3147026125499587	0.3508233900008178	0.4212877968608002	0.522176531969773	0.9594885867943685	0.2088885772321128	1.853477116865876	0.05356643787771757	0.05156490232095997	0.0005577372803924193	0.8085188818263087			1.261581123291363
2.053920270837601	7.779295142130526	6.43283540939046	2.034533182929135	0.8422483464591265	1.199085046234887	0.7655777455550233	0.7316273562819965	0.413606987481914	0.2858748518881409	0.3043232218517631	0.3475759018050936	0.4195641293332555	0.5222031628287074	0.9566451827021781	0.2088383104015196	1.846394647954578	0.05357278028014741	0.0515823171348084	0.0005577388100222413	0.8085862532783108			1.261581226724948
2.062110056885172	8.099660271460468	6.775293669321163	2.168090934002394	0.886166561778767	1.261657781324175	0.7950397930020867	0.7422658557215678	0.4165253982169625	0.2957329588395994	0.3053679973740334	0.3516407685666124	0.4221495400368717	0.5260485644267563	0.9604983005728374	0.2100499621242869	1.848896961631585	0.05358230448139404	0.05159665077881961	0.0005577364085737124	0.8085269596829643			1.26158128714427
2.070299842932742	8.470773552356722	7.248089588411846	2.277005377224851	0.9210560446783137	1.315324178550018	0.8055703183047992	0.7579516688157615	0.4275203868109173	0.3049392410230757	0.3164792637851828	0.3569467664974976	0.4259341916282671	0.5289596741350467	0.9660513864814837	0.2109216662087523	1.857139887093701	0.0535842668419183	0.05160192205311196	0.0005577351915585742	0.8084466166655294			1.261581299575434
2.078489628980312	8.285934693950832	6.922668648904658	2.144714736989467	0.8974600871709457	1.253074038802069	0.7924705408649788	0.7464849238579842	0.4272446843278232	0.2996593034842498	0.3176668526603762	0.3559743214246768	0.4249031240960924	0.5291442822125614	0.9636924749334825	0.210847798574082	1.847982629948141	0.05357921168658394	0.05160318207737023	0.0005577385952727473	0.8084546384134002			1.261581254865412
2.086679415027882	8.2960899954476	6.722054092727799	2.212951911970855	0.8748107539102296	1.264601411830192	0.8029698389504548	0.7448125505640001	0.4263463330637209	0.294686968907598	0.3170347064428931	0.3541634071312537	0.4236801341770559	0.5269045132216973	0.9623032809198807	0.2104656036224803	1.841144760495801	0.05357571370255482	0.05159675109789615	0.0005577420779599295	0.8084900125613966			1.26158116620558
2.094869201075453	8.232726152048963	6.634615004379857	2.328035292065456	0.8766758702355906	1.318342408824126	0.8159108796012629	0.7559855578373884	0.4298430605776807	0.2982005038507599	0.3174079328643555	0.353842926419563	0.4238500656727904	0.5267385740860686	0.9606458075894575	0.2104277362706375	1.845114494677613	0.05357328455445703	0.05158302983339021	0.0005577406706354214	0.8084672993479153			1.261581060965331
2.103058987123023	8.243380440123321	6.689298503284681	2.30978973793313	0.8742006511650413	1.305747341505804	0.8234257375653287	0.7579701238592468	0.4285388380951024	0.2988846552312783	0.316083252634381	0.3544236685951456	0.4239419447389277	0.5278780764061299	0.9604386577148307	0.2102625559342804	1.850766727898395	0.05357296007317359	0.05157345442666811	0.000557737913279959	0.8085136146438924			1.26158099025185
2.111248773170593	8.340651650324764	6.998044601090604	2.32263200178509	0.9075861597367252	1.334152656673691	0.8403933837958102	0.7645174192870424	0.430177299866216	0.3018172802840333	0.3170215615431481	0.3561102266468525	0.4247815293268239	0.5286022385398876	0.963045434980338	0.2104596265393406	1.846803325751194	0.05357848734407034	0.0515766711808296	0.000557740477988349	0.8084957770259992			1.261580921275089
2.119438559218163	8.212026366928411	7.099965993952162	2.350756579379127	0.9223503084836264	1.336243413874488	0.8163988329100094	0.7594404155050926	0.428897432558259	0.3031231115468113	0.312283729694548	0.3524912890965917	0.4239277402070079	0.5262325020187293	0.9627183603561877	0.2103583455532047	1.843281992998897	0.05359046907322546	0.05157860056358801	0.0005577464522669659	0.808415613222538			1.261580815331133
2.127628345265734	8.21228348400725	7.220773304873033	2.268014104334878	0.916294854315639	1.282218865206741	0.8018468978614212	0.7492766011141808	0.4241994945384248	0.2921202550900799	0.3091079970773039	0.349693442594026	0.4221053122903311	0.5252974366906341	0.9613593506268073	0.2099961705585591	1.845730201865401	0.05359960528456808	0.05157782574090092	0.0005577481955600173	0.8084381928010325			1.261580670929528
2.135818131313304	8.067556460433025	7.10466335816334	2.190301692623875	0.9338173439544412	1.300780108422989	0.8180233716026837	0.7581171483653129	0.4243622344739564	0.2930219749875786	0.3101315427907426	0.3509490392757653	0.42216637938108	0.5262670576194832	0.96098658626783	0.2094549008401288	1.852706217996122	0.05359775657195456	0.05157655804268335	0.0005577466383350942	0.8085386371491746			1.261580528707878
2.144007917360875	7.932694084107021	6.826478642025781	2.171847161873639	0.893518399703325	1.281773210661531	0.8145478109760022	0.7551381436318986	0.4219380394265375	0.2973542656298037	0.3100203159859585	0.3509306662584803	0.422027337498118	0.5242433680018259	0.9603205780791336	0.2089400326645915	1.858865526752479	0.05359371178791735	0.0515769891256648	0.0005577471630733969	0.8086756045455245			1.26158041576677
2.152197703408445	7.982492228665612	6.703588281576346	2.126289988517558	0.8974970687857672	1.260939027578544	0.8082290155168771	0.7461057454876163	0.4269421901946632	0.2924731986657662	0.3147418960557452	0.3519266834859749	0.4224175547174173	0.5251013756349885	0.9608493905478543	0.2092418092590352	1.846621734064365	0.05359107421429472	0.05157865803087014	0.0005577514429466935	0.8085993008392751			1.261580269984808
2.160387489456015	7.994168641152763	6.852834027389507	2.167936206743958	0.9316433805365762	1.307838926375104	0.7972114757170039	0.7547563832298004	0.4326398923645217	0.2928152749558543	0.3201044404504887	0.3546651366992435	0.4236273441602575	0.5275916833294684	0.9615746938872839	0.2101360370569937	1.838157131304128	0.05358848252408559	0.05158212481563289	0.0005577548046519733	0.8085987324311258			1.261580090279222
2.168577275503585	7.913715133016028	7.150088068415067	2.159152817827392	0.9454208859453732	1.286498606480144	0.8064439336692006	0.7542429727917951	0.4255039857196263	0.2948172596171306	0.3217508610967385	0.3560110763498622	0.4245129419904128	0.5262438719030673	0.9620574006246168	0.2099391691299172	1.839159877770407	0.05358803213573833	0.05158958954307276	0.0005577537820316791	0.8086570688163133			1.261579920555891
2.176767061551156	7.917417070365397	7.060067340158518	2.134043166108105	0.9411650831575472	1.271596475262418	0.8286863211124271	0.7477726208440653	0.4276897085639401	0.2973842256770139	0.3211760175030038	0.3557445046165827	0.4236897644127255	0.5258395984886435	0.9621803096317492	0.2095003616781439	1.843835031506786	0.05359141094570533	0.05159358544518824	0.0005577523182832238	0.8086552539195666			1.261579774596416
2.184956847598726	7.928408199511696	6.921163435593133	2.19644944009184	0.9578248780754974	1.317920401057748	0.8481998162070458	0.7481060820078418	0.4385686185302624	0.3038574436188698	0.3196308119585041	0.3537039770489326	0.4238950004513035	0.525398852659048	0.9632773154184773	0.209457770488291	1.841040989976956	0.05359324707673178	0.05159086768824216	0.0005577556332863248	0.8086538234751622			1.261579618133118
2.193146633646296	7.943632629968087	6.779871997789624	2.088359688801404	0.935349500091729	1.278375344970665	0.8213679597985117	0.7373848773329912	0.4250390475708177	0.2933916496904317	0.3143208543115196	0.3515936622750389	0.4226987726438062	0.5242459574398367	0.96064839777814	0.2089479200956176	1.834718011207588	0.05358829466822886	0.0515835919312854	0.0005577616659227441	0.80863102317672			1.261579426600845
2.201336419693866	7.842750163615738	6.509364296524222	2.016497609275447	0.8699289117280669	1.22111915448159	0.7930150063069389	0.7354572332029956	0.415143537571115	0.2897694047012902	0.3112441348445566	0.3514393263750337	0.4214611338414347	0.523561613233043	0.9576405038205674	0.2087212039674705	1.835814143720562	0.05358444985969583	0.05157561849210918	0.0005577641306976456	0.8087713925042458			1.261579223646147
2.209526205741437	7.602190054170511	6.447128203879601	2.107791849759966	0.8427487215263439	1.248945434112301	0.7903328292288153	0.7397979378104914	0.4117871760912221	0.2903022243796208	0.3080523917349248	0.3498487723827468	0.420737372913836	0.522137130805688	0.9567397531524819	0.2084181781546541	1.846312680928586	0.05358093781159157	0.05157268548152231	0.0005577626609439783	0.8089131979305065			1.261579038394399
2.217715991789007	7.671869999092789	6.592999032269018	2.202161847885254	0.8655622093030604	1.299592980075015	0.7861908662471637	0.7467452625203473	0.4145387630468512	0.2877479169557759	0.3065029369505543	0.3495800714044509	0.420665718147169	0.5226155880988979	0.9576306511613819	0.2085447443007618	1.847256766328556	0.05357798121987836	0.05157708030592028	0.0005577631651953026	0.8088368532676824			1.261578868050337
2.225905777836577	8.053527470031554	6.762756085329645	2.207306879227796	0.9119349200971331	1.328116334085838	0.810562676282219	0.768683773084163	0.4274447862986064	0.2991875009562311	0.313885604021001	0.3540854505607763	0.4231687973757744	0.5264638476371707	0.9606677517440461	0.2096065415139615	1.839163519846509	0.05358377840675852	0.0515831024044473	0.0005577689171131187	0.8086054199127127			1.261578666863632
2.234095563884147	7.793888298894219	6.728635840583102	2.099263714621427	0.9101168648400491	1.271739168357832	0.8240953974549601	0.7605820580811546	0.4324694176444797	0.3042743505643387	0.3186134987440994	0.3571067369431478	0.4249346527271489	0.5279301424973807	0.9615288298299639	0.2099994863178999	1.839140611600726	0.05359507885702573	0.05158916050065294	0.0005577743304014431	0.808644864416261			1.261578416798247
2.242285349931718	7.67113541131029	6.741975251931827	2.086380116489891	0.8431927186111375	1.235419281062435	0.7965781074841082	0.7465683700001754	0.4270329968790585	0.2980341827423052	0.3149190910288787	0.3531243775678843	0.423314705283946	0.5249009169015798	0.9588266968304989	0.2094076759350721	1.843118699425296	0.05359950900769885	0.05159127273220956	0.0005577725433166635	0.8086927138796836			1.2615781774176
2.250475135979288	7.715344030140561	6.72747223276214	2.084598114857186	0.8272765551742445	1.272979173968992	0.7837289491066834	0.7518693345605507	0.4208258866204996	0.2967467129946539	0.3141988289793323	0.351060991486521	0.4222465960198613	0.5246223999416508	0.9588281930571881	0.2092738599909069	1.848024130189359	0.0535937267929214	0.05158895234527158	0.0005577708283375761	0.8086662225871228			1.26157798140361
2.258664922026858	7.37006683185315	6.267733149570493	1.923309185199918	0.8211726625766695	1.206613928030005	0.7698251014183807	0.7491961184320711	0.4073848504658741	0.2906233669891105	0.307953522735162	0.3493445065108419	0.4204074263726217	0.5224328793657126	0.9558267307122109	0.2083075245833598	1.84252565844483	0.05358759977940145	0.05158116224318082	0.0005577748489396805	0.8087457923517638			1.26157779491894
2.266854708074428	7.723800394991491	6.373457473070109	2.052647241839229	0.8399304647516413	1.237648445812433	0.7732256675024655	0.7513036707794019	0.4117291333742199	0.2906900694965093	0.3090192648189559	0.350394511970285	0.4211166758866436	0.5236598280740959	0.9569652403098805	0.2089071549633753	1.840442519569464	0.05358277086907778	0.05156846607610686	0.0005577804949140975	0.8087284533553688			1.261577569779682
2.275044494121999	8.289185965574063	6.811211630694293	2.315790378462669	0.8895503947805276	1.305620063534217	0.7908195937324064	0.7486106030111342	0.4177079934799476	0.2988944962744328	0.3114087165491606	0.3505861890892186	0.4220361025599965	0.5248787101484147	0.9593974904758124	0.2101036158628168	1.845278380527001	0.05357944087815346	0.05156133464142081	0.0005577816240848186	0.808684108509015			1.261577351076209
2.283234280169569	8.154103247524866	6.807054710664819	2.141628065642013	0.8814729560956701	1.253123497370159	0.8095412914857784	0.7480410425099456	0.429064369660388	0.3009091502238604	0.313670562673887	0.351550403866891	0.4226238486374724	0.524876631703902	0.9596814102042303	0.2099979128522161	1.851687908667464	0.05357796940027854	0.05156646420970398	0.0005577800701852973	0.8087071989334735			1.261577150549895
2.291424066217139	8.141776753944843	6.724092304472773	2.113448191366562	0.8935101596442846	1.280308326010386	0.8325047609257793	0.760044314241856	0.4319867620013494	0.2991455885611647	0.3151340474711535	0.3547276395006148	0.4248224893435442	0.5278121442575102	0.9629445039479021	0.2103226695673898	1.8564229193364	0.05357559659429308	0.05157821878564212	0.0005577816917753689	0.808716050516638			1.261576967877821
2.29961385226471	7.965933253762452	6.641506629416996	2.190275907599203	0.8821499644474182	1.286044635577555	0.8069100955607718	0.7520700881290819	0.4220633504470811	0.2945705507133824	0.3121897398069928	0.3512192394389712	0.4229180449352441	0.5242636321985027	0.9591782099814958	0.2093475591922918	1.843373266469104	0.05357202554962994	0.05158267360617112	0.0005577861832526246	0.8087446462477559			1.261576793434825
2.30780363831228	7.636539496747019	6.446631652705904	2.148145892159894	0.8509102579556476	1.267854816207545	0.7840151611011175	0.7448461165166032	0.4182334008203614	0.290545702891606	0.3096900887192844	0.3493188367470976	0.4201909731870519	0.522566970143723	0.9558293823272466	0.2087443394123307	1.838957438327864	0.0535659350655172	0.0515815054945992	0.0005577887115979931	0.8087332493815075			1.261576602290647
2.31599342435985	7.604344824663705	6.324061737391483	2.088204210834137	0.841469525414646	1.253460291048678	0.7817453626366009	0.737371946759226	0.4161957691936405	0.2864027423353425	0.3069604679126564	0.3483069256117817	0.4195618591099646	0.5212726421028691	0.9550012618951349	0.2083746354435465	1.844511407753179	0.05356548236231618	0.05157694390175251	0.0005577875543606429	0.8086725766251439			1.261576412374955
2.32418321040742	7.827759606496675	6.640991541927061	2.09763409708521	0.8990772779004927	1.261351403364008	0.810915278542398	0.7446124245825096	0.427350579183599	0.289875737972881	0.3133635345903796	0.3494518987162609	0.4214340194266765	0.5217180846896443	0.9584211008608248	0.2086231512742437	1.85233300239672	0.0535684124965569	0.05156933411961106	0.0005577862312070265	0.8086204251708213			1.261576266276291
2.332372996454991	7.874652146559876	7.020397887125766	2.141799469345272	0.9435151394507938	1.27104069740063	0.8056065982150689	0.7504358378946487	0.4300653705252872	0.293162647945146	0.3162907111370965	0.3504821227083822	0.4224953872895145	0.5234523455225444	0.9618194756408392	0.2090297572036104	1.850907837731832	0.05357005746000506	0.05156440070748305	0.0005577892974217122	0.8085220715589045			1.261576121526446
2.340562782502561	7.875130944291087	6.977550613307665	2.234784279854705	0.9260176880187313	1.318293892010668	0.8072120202295542	0.7537469620038025	0.4223088075375859	0.2924931298969392	0.3112412075381007	0.3519047089506204	0.4235385439266368	0.52575485198544	0.961530390766049	0.2095745107941824	1.84981944372755	0.05357577010888569	0.05156059785697397	0.0005577953349421649	0.8084392141135021			1.261575943616484
2.348752568550131	7.922118173581281	6.949108542394357	2.227051658311848	0.9081329458968671	1.333967362617166	0.8068013994479885	0.7512541331260714	0.421505225761595	0.2890510842549971	0.3113286314631689	0.3514990951580138	0.4231768654101805	0.5270025583556187	0.9611069702415759	0.2100872104859934	1.853032634331952	0.05358358220034487	0.05155746052798537	0.0005577973709062	0.8084195555429826			1.261575729192496
2.356942354597702	7.779102772547453	6.530697259245713	2.062317123483715	0.8510965938294401	1.248886578272424	0.7816243563733707	0.7364436260750981	0.4147408635696395	0.2843120642661174	0.3072551093426653	0.3491544642662321	0.4199393389376263	0.5234886339342996	0.9569308877003031	0.2088292828353345	1.857091612692224	0.05358771214406566	0.05155622858330279	0.0005577936263257482	0.808514653834819			1.261575604577596
2.365132140645272	7.677617364408282	6.494722429866618	2.096579278370889	0.8557466627026735	1.230342755884214	0.7829174891414294	0.7365333162461615	0.4199643460259466	0.289170902099588	0.3102719721626626	0.3501382450855838	0.4199518258620545	0.5225883982100901	0.9563266017712817	0.2084124930272345	1.855465739313386	0.05359032695429766	0.05155667958361337	0.0005577933344201085	0.8086398414538702			1.261575501429776
2.373321926692842	7.731987513850238	6.788145642997536	2.216387716661829	0.8935386928635487	1.259887661417918	0.7879230870202437	0.7385407594748223	0.4233276773275848	0.2910335487113322	0.3137062399659963	0.3507850539820883	0.4204461257663663	0.5225886723040397	0.9582777339338706	0.2085758977547963	1.842897599401269	0.05358459342032135	0.05155834032657215	0.0005577986164775645	0.8086569334449712			1.261575353683148
2.381511712740412	8.203480771210996	7.091692978491221	2.277630550840489	0.9243516649595133	1.345374705930396	0.7941518174585797	0.751027722379646	0.4236038914623561	0.2926938139201241	0.3142076917454467	0.3514265375435627	0.4212996070361171	0.5249918011396073	0.9599403540564116	0.2093366823758264	1.838424723750195	0.05357968507892117	0.05156481138484812	0.0005578010470678551	0.8084324171189654			1.261575195157251
2.389701498787983	8.507848363582543	7.453696437669971	2.390038328912962	0.9775810447006233	1.405981488893288	0.8118516829327046	0.7699339436355316	0.4245453518506973	0.3000892425419029	0.3147918332190794	0.3529961284138417	0.4233603695653049	0.5276949795937774	0.9619749106340433	0.2103823169876462	1.83777362317165	0.05358666667832881	0.05157328129239084	0.0005577979689203447	0.8083551397804919			1.261575076922074
2.397891284835553	8.260765869446558	7.157544246253995	2.368190772568031	0.9357529629581072	1.348029395751194	0.816556539433665	0.756453792161919	0.4246875713965884	0.3060877933100768	0.3153376573764759	0.3536698101981966	0.4236743127939645	0.5276349940237768	0.9606315907993842	0.2103123396596405	1.848798058581154	0.05359529872706741	0.05158199967826044	0.0005577950230594336	0.8085125992938893			1.26157501428538
2.406081070883123	7.66699532076355	6.406111739732069	2.077052162510714	0.8035671802272116	1.251136057059878	0.7641858756888791	0.7308661872456522	0.4142642098954846	0.2892085516538098	0.3097470268682527	0.3498711780158342	0.4203775191571473	0.5231704866303943	0.9551320769970854	0.2084354763940313	1.854722756889342	0.05360385298314899	0.05158787516981151	0.000557797404069426	0.8084706621189783			1.261574957051157
2.414270856930694	7.458798758332209	6.143022216299444	1.931074507963801	0.7710784314153861	1.192748139636522	0.7538597260701367	0.7252027853340377	0.408092305382503	0.2829132294632851	0.3063349052830987	0.3487992193880743	0.4195244913658001	0.5212317463381271	0.9541309545429909	0.2079423463228892	1.850462610955191	0.0536061152833348	0.05158672697556872	0.0005578013047449772	0.8084592411834199			1.261574894793653
2.422460642978264	7.753097972359911	6.455608678235482	2.081183618947664	0.8446664657465768	1.24382703367256	0.7841912088172487	0.7378710537686904	0.4181959050985627	0.2938635460039758	0.3123875194693381	0.3514551116684673	0.4222968651006853	0.5244467982398436	0.9570068409676209	0.209313400206154	1.849813819139083	0.05359864826256022	0.05158188906896309	0.0005578005377849352	0.8084046217864942			1.26157484262299
2.430650429025834	8.014959734204155	6.609810926244559	2.190711731239342	0.8689573215154259	1.310498159442981	0.7906883166161093	0.7429632543102632	0.4217268225284808	0.2942157208527981	0.3145339270562704	0.3510207365416425	0.4224137945577623	0.5250335308945163	0.9579181046522084	0.2094441435041251	1.856169882210708	0.05358478682184283	0.05157491746119734	0.0005577967327165861	0.8083715001181361			1.261574820127712
2.438840215073404	8.145330212799003	6.770698378329649	2.284575026525644	0.8734267705604271	1.340323619544698	0.798845081980342	0.7483900660222841	0.4194877649478761	0.2962220837027457	0.3115573256121006	0.3515817348236621	0.4229902094717749	0.5253247520239943	0.9593714366305827	0.209392373213018	1.863824698960199	0.0535739613425502	0.05156279000199073	0.0005577964398104078	0.8084917364848155			1.261574821675951
2.447030001120975	7.983240516014662	6.670899767713811	2.25040352760572	0.8958962829359177	1.27908254699124	0.7951285318626962	0.7373971861592399	0.4137078498493607	0.2930867455770171	0.3055879839671231	0.3477984275995015	0.4201935394312357	0.5217944498410334	0.9568253963104905	0.2087110416331847	1.859907850990656	0.0535690343230401	0.05154738758890964	0.000557800534455247	0.808407101010328			1.261574804602276
2.455219787168545	7.708453240167086	6.442561162670342	2.137194320674	0.8675944590389972	1.242784167300482	0.7823014311487405	0.7316579435667061	0.4103440897188123	0.2850676514722578	0.3019211916710181	0.3459980034006412	0.4188385381974091	0.5203105917707317	0.9545886043826238	0.2081934408406191	1.860828148467819	0.05357149826153183	0.05153945961778935	0.0005578030990548768	0.808358917108041			1.26157475445095
2.463409573216115	7.781235442683002	6.627125015626617	2.09584562273679	0.8727589576816791	1.263219876484599	0.7911978547592751	0.7476000858803393	0.4215866735545847	0.286159371461683	0.3085499707744714	0.3497365843146707	0.4208079927434241	0.5227925620338377	0.9572063672092287	0.2086766550786505	1.864552440655726	0.05357734918275201	0.05154011493650165	0.000557800442593007	0.8083268934866464			1.261574707044541
2.471599359263685	8.097817953629045	7.122130506995709	2.186591234248245	0.9645599621360105	1.31980060777055	0.8289305510442617	0.7614331357764951	0.4363785072732321	0.2911911865068335	0.3187577909315593	0.353078684051663	0.4229739662536143	0.5255960792065687	0.9622436664084129	0.2096822893851049	1.866048430677191	0.05358050163067463	0.05154742032530847	0.0005577973750912133	0.8083089023103718			1.261574690169551
2.479789145311256	8.15441714935781	7.275559706762298	2.333444261945619	0.9945437934919926	1.377737492053677	0.8416920147123328	0.7594153735782524	0.4312975262708456	0.2934700771918914	0.3187562345015743	0.3541291079647986	0.4229993619441994	0.5257931032475995	0.9625340170877399	0.2099566514761796	1.857336718339781	0.05358385025990244	0.0515577562707862	0.0005578002457326142	0.8083443072347878			1.2615746911372
2.487978931358826	7.804508288542719	6.885254192557662	2.222180877018749	0.9122566444191702	1.293688835482564	0.7949243478052769	0.7457145006053963	0.426565462277898	0.2972893752748008	0.3177560351052013	0.3520262839548989	0.4207355087857761	0.5225838599518144	0.9577272356296105	0.2089160560994844	1.849660968914465	0.05358690262865555	0.05156136859853778	0.0005578046150452942	0.8083624277534515			1.261574640655868
2.496168717406396	7.810119977084529	6.929367021674562	2.212195268687453	0.9195060674504828	1.290488577074088	0.7987219506793348	0.7449733211804705	0.4260426210674996	0.2962890303104176	0.3173014149380944	0.3517800500900872	0.4212214846372895	0.5232906732206254	0.9581191959789851	0.2091092200722295	1.851102575890637	0.05359088829304719	0.0515608202962868	0.0005578029414746154	0.8083496103794972			1.26157457895752
2.504358503453966	8.112661280369052	7.146531720114096	2.229726750608495	0.9730034882193209	1.338081062509421	0.8376780275648118	0.7530809306863546	0.4259701957495737	0.2930581747728792	0.3133738895344911	0.3511460037413976	0.4220855698693882	0.5244672156660904	0.9613140965497431	0.209666021700928	1.85870837327503	0.05359335351365866	0.05156074038282665	0.000557798582107541	0.8083452041200649			1.261574568593136
2.512548289501537	8.007787110712163	6.812668986748366	2.115343446948295	0.9256044221819794	1.275414800351499	0.8213538477006088	0.7445756536687425	0.4206279161431666	0.2887060225380743	0.3070856396905781	0.3473688058818879	0.4200407331157759	0.5220461886149147	0.9592482994299553	0.2086992148861811	1.86046871268904	0.05359523865374209	0.05156779574103221	0.0005577977417452018	0.8084290310102556			1.261574600165541
2.520738075549107	7.707272086488829	6.714480841282676	2.082296475695473	0.9006228513824825	1.234278116033297	0.8038265554294082	0.7371228321694723	0.4140902368476073	0.2871479351513632	0.3046174653283093	0.3472254340806548	0.4200748179581739	0.5214383409303147	0.9576613650652265	0.2083353700780189	1.855255997036918	0.05359801589760963	0.05157309689131826	0.000557800350196684	0.8083395045630726			1.261574618236101
2.528927861596677	7.903137336814041	6.837622924957767	2.197259367955352	0.880493451220458	1.279923513952291	0.7933553124193008	0.7429478255278595	0.4111607106768149	0.2877497623960238	0.3043827780917086	0.3472976250475481	0.4208667976352209	0.5227329131469414	0.9585511623925019	0.2091115162444777	1.854900821747735	0.05359532753272776	0.05157461282371908	0.0005578010342576232	0.8083852763933664			1.261574619877432
2.537117647644247	8.114530862389215	6.870426656672757	2.281866568006549	0.8862162416798191	1.314097394573698	0.7799769953158495	0.7426605189769092	0.4123306128213264	0.2843961940413856	0.3046432116899805	0.3478436901255184	0.4200305478768405	0.5226485957397627	0.9574186753027477	0.20911115928619	1.861098172102324	0.05358737972189729	0.05157630572737682	0.0005577977046551301	0.8085191844350292			1.26157464746753
2.545307433691818	8.178640547611737	6.723806565062154	2.325048785241913	0.8882961178187015	1.345715816079131	0.7904163638120094	0.7472801667626964	0.4148125626417781	0.2847929345902951	0.3093190616450084	0.3514988098417238	0.4222720839892765	0.5251838239371834	0.9587785086076759	0.209921919696351	1.868985582203688	0.05358524275560293	0.05157568795861752	0.000557795392336616	0.8084192063245085			1.261574703002295
2.553497219739388	8.199134912957712	6.652470262040264	2.261533020137347	0.8607307499872576	1.335969664896881	0.8080304111111491	0.7581519550533731	0.4219481208629848	0.2981855383575295	0.3180610538208347	0.3556549040919257	0.4252516690238277	0.5290028238919864	0.9632517171601982	0.2109167368983737	1.858530257086818	0.05358632285974569	0.05157227864113689	0.0005577974996281412	0.8082717843504574			1.261574759773894
2.561687005786959	7.954009395381243	6.682752487540929	2.207890380745505	0.8719242458218406	1.306435428158429	0.8118010880292098	0.747963130393252	0.4188028263879752	0.2972576724931954	0.3120098906722993	0.3512328032352124	0.42180025039777	0.5251947567173552	0.9600952596886106	0.2096426112769152	1.848194097723762	0.05358515452768437	0.05156741469551721	0.0005578000358856126	0.8083229605132551			1.261574799498122
2.569876791834529	7.89790779836527	6.556562894352457	2.115935235751345	0.8511020141897896	1.24819733659793	0.7879006619820846	0.7482932313176552	0.4192390979729465	0.2966040591451769	0.3081744511342506	0.350343515069281	0.4214770879140715	0.5237755174582897	0.9600657592244843	0.2093486836693753	1.843738492230971	0.05358715224476263	0.05156545747732674	0.0005577983289914167	0.8084551417156229			1.261574828126944
2.578066577882099	7.81676486525078	6.529881415763547	2.063028654941619	0.835420396253578	1.244266728070284	0.7725659532595021	0.7479784403134309	0.4229601606285616	0.2951242121843494	0.3106578608391471	0.3506515289470603	0.421495971518646	0.523336181664223	0.9579383607140751	0.208846313366375	1.849930095708729	0.05359226035199698	0.05156613703863508	0.0005577944870324242	0.8085810663843056			1.261574878209369
2.586256363929669	7.81375995421443	6.659013421002348	2.121848682598172	0.8478889179863047	1.275668605305409	0.7869543290425811	0.7452978164156382	0.4228054022695066	0.2914578904814372	0.3122442780444885	0.350991442809205	0.4213557808330069	0.5240441071116471	0.9568894872798553	0.2085081726513592	1.855400937014009	0.0535946618232545	0.05156464126770701	0.0005577936490745617	0.8086575276828598			1.261574942295938
2.59444614997724	8.412335385880784	7.100233392750784	2.267841183411958	0.9314442458153201	1.3148718296751	0.8409771142217976	0.75728694397509	0.4362412568535307	0.2977637199635072	0.3199131324163018	0.3561123463408687	0.4244705256376302	0.5294714624849433	0.9649604841384357	0.2102160217632539	1.847323863837308	0.05359612655484174	0.05155829510265986	0.0005577960274087078	0.8085028468791592			1.261575010541965
2.60263593602481	8.134146735896682	7.010515045554977	2.244361885512002	0.9283119091440959	1.356308197071155	0.8190292988671741	0.7639782485711325	0.4281383698986793	0.3030601083182243	0.3163707578865255	0.3552923045774847	0.4260902850594465	0.5286170748337287	0.9639879330159196	0.2108366329303369	1.848831954929502	0.05359567892546945	0.05155604165338131	0.0005577961864232998	0.808511655098664			1.261575046272612
2.61082572207238	7.867299066942791	6.535402031771157	2.155699644727068	0.8356736119363307	1.327806671292833	0.7822014615584133	0.7512956288111879	0.4166981996565886	0.2924729330397113	0.3100388389656756	0.3506501789615143	0.4226061238723192	0.5246745861187988	0.9588991814207607	0.2093665068585772	1.856224209427554	0.05358962291051161	0.05155917310482862	0.0005577922345486816	0.8086474745327055			1.261575087526592
2.61901550811995	7.926148755560223	6.718074317716014	2.209245203627801	0.87860223543411	1.316729691655536	0.8072401141169343	0.7559936521575598	0.425026334596343	0.2947143742136728	0.3177991908872025	0.3538315352560537	0.4233875873884372	0.5267872932805346	0.960817063670709	0.2099692896898456	1.855968809852412	0.05358629501117894	0.05155937178983267	0.0005577906916363613	0.8085956308248893			1.26157516634212
2.627205294167521	7.858499084244856	6.725961595550556	2.109064420343651	0.8882836806268797	1.244392160092802	0.8034788121648966	0.744809318726383	0.4263675290945844	0.2946476800993246	0.3250561444132906	0.3575454278486536	0.4243859139503158	0.5256039937562427	0.9607242344481582	0.2097024203905396	1.854769537422989	0.05358491613692314	0.0515605536970488	0.0005577933615673777	0.8086390596886802			1.26157523615464
2.635395080215091	7.916607726397857	6.647998417366619	2.080465783230742	0.8774233987383544	1.220373944691215	0.7925697276652318	0.7411324570769993	0.4260513346080586	0.2939828006547409	0.3188183847187203	0.3545191948456509	0.4227605066759996	0.5241582152036702	0.959029833862194	0.2093028437004671	1.85507605395407	0.05358448906097988	0.05156460731059004	0.0005577949343544961	0.8087491934974927			1.261575280627635
2.643584866262661	7.796201422869152	6.508938333889978	2.025430382992647	0.8333501173099985	1.2377584608938	0.7914781947336875	0.7490969962349017	0.4215845901544203	0.2938386473725299	0.3096135756421158	0.3513450614700117	0.4215981367834098	0.5239536962329879	0.9580951829572459	0.2092071150056902	1.853789640589919	0.05358962404733192	0.05156029215550859	0.0005577922239056401	0.8086578973175079			1.261575333265879
2.651774652310231	7.86229353251206	6.818853962059363	2.124725368625751	0.8719255825846409	1.293178586890591	0.8251634134493869	0.7582663039396775	0.4293676702513876	0.2969108852173155	0.3153015340791087	0.3527139948967161	0.4224686450359381	0.5257937584318669	0.9611556957836281	0.2099264876030998	1.860718015262722	0.0535906004014372	0.05155094808277676	0.0005577889702487559	0.808667873200026			1.26157540090765
2.659964438357802	8.127909053184213	7.023344428433516	2.262853162119007	0.9270238186400159	1.331181555739292	0.8346625189576956	0.7614326105556458	0.4266692552141278	0.3020762918347161	0.315620784371677	0.3536925264367389	0.4231372242066496	0.5272066963287281	0.9605328731523952	0.2100117560359763	1.857002512588327	0.05358590045252013	0.05154134532890985	0.0005577898047147728	0.8087988766451871			1.26157545270209
2.668154224405372	7.871797507849201	6.755377379690735	2.148229167780489	0.9044922692230374	1.323718861643892	0.8023332028047616	0.7515830604113222	0.4124589292323031	0.294614526683776	0.3092280522027231	0.3501479351400799	0.4236773971595673	0.5242180103899921	0.9591655108500751	0.2089737963723861	1.848401267369324	0.05358307056726819	0.05153760786378582	0.000557793087652704	0.8087412321955114			1.261575468733014
2.676344010452942	7.90239494569591	6.616572219311889	2.184382798056709	0.8984493813444426	1.317098721792813	0.8065820438917916	0.7480163781961365	0.413853821213331	0.2902076120910057	0.3088013754885139	0.3497681490705161	0.4233591324806966	0.5234772125510125	0.9603943499700442	0.2091941289526495	1.84801452762145	0.05358313380475386	0.0515374786452901	0.0005577934741656194	0.8087278579529015			1.261575473478488
2.684533796500513	8.191726642226538	6.634123568889107	2.317198811294512	0.8929453664579842	1.353919353159221	0.820731514662645	0.7534801473476548	0.422634835535679	0.2933256375414302	0.3111134416636545	0.3518081095557106	0.4225342286628793	0.5258136716281536	0.9605713159275976	0.209970420984399	1.856679816535903	0.05358360891969083	0.05154021607542169	0.0005577899582718298	0.8086658348162541			1.261575508687653
2.692723582548083	8.704134245896325	7.143465253147406	2.470837873202476	0.9442015224395571	1.396941603713719	0.8244699441395926	0.7737250935766066	0.4418707520630563	0.3074330893005409	0.3262235777946015	0.3581954794864363	0.4263010397712677	0.5304473296364987	0.965139477572493	0.2113216519988617	1.860077840921872	0.05358790153408449	0.05154980478950075	0.0005577877620815308	0.8085210753603971			1.261575567768978
2.700913368595653	8.471225246299381	7.249567007933971	2.360623376472093	0.9552862516010447	1.389057468140281	0.8240546226508753	0.7719493223076397	0.4362939042187943	0.306908031835019	0.3270592688705796	0.3604214614213702	0.4263869312315465	0.5298618418227479	0.9659121533487839	0.2107522960673742	1.845039350779888	0.05359705893253656	0.05155646073713656	0.0005577905776920719	0.8086044467969846			1.261575594381255
2.709103154643223	8.26080499378663	6.829172317845953	2.312534957496789	0.8795736111338589	1.362190799544775	0.8138552409705762	0.7558648466983015	0.4256827333898995	0.2979079020366326	0.3183434060804032	0.3548949521493174	0.4234498281326193	0.5283482107719992	0.96228286579499	0.2102412122380472	1.846641724146438	0.0536022008245952	0.05156309880800489	0.0005577937426074997	0.8086206682601003			1.261575583936088
2.717292940690794	8.369600447534308	6.764655061315393	2.2961453327411	0.8677516129228691	1.333636480339127	0.8156090276936332	0.7488343053615453	0.4226405715357148	0.2986218223727291	0.3132651156278454	0.3514005976609508	0.4225447820915464	0.5267948268057697	0.9607205940963662	0.2103023788110552	1.856516520154872	0.05360226520168947	0.05156824314850678	0.0005577914938274459	0.8086284726617459			1.261575571624973
2.725482726738364	8.22889011839421	6.888849974944907	2.29387514424688	0.9164224201800524	1.315557717886532	0.8203626474514275	0.7516884910025434	0.4262945113778945	0.2996527122639203	0.3141568952671919	0.352395047040389	0.422572903902859	0.5255759056068968	0.9599011323189671	0.2097742182910169	1.858395780101836	0.05359791195437673	0.05156754162930767	0.0005577863814043956	0.8087378449354713			1.261575625189884
2.733672512785934	8.360557849065962	7.130693615338726	2.391165161291012	0.9357558004857525	1.373397476007306	0.8229375365515991	0.7653202172909556	0.4318791799798671	0.3025219631100111	0.3159387407057055	0.3549866773592227	0.4243507982549126	0.5286153458257123	0.9613266428808979	0.2101590588966837	1.858661615054333	0.05359298358356607	0.05156850950360115	0.0005577868808413128	0.8086348979889455			1.261575680759458
2.741862298833504	8.095774020215629	6.90596457034096	2.118574517271371	0.9245959993807433	1.278601871774787	0.8345093414589206	0.7505972237462419	0.4403031357562263	0.3033031061845517	0.3171204667304957	0.3537562566126227	0.4245727748831774	0.5270706233257755	0.963792027844026	0.2099152563923265	1.849390660526809	0.0535890720753999	0.05156445841890881	0.0005577916832926605	0.80853927851907			1.261575689099353
2.750052084881075	7.729499912718022	6.799620203259022	2.061432692525215	0.9324708779089345	1.224501942560825	0.8357136624915457	0.7452306135112615	0.440765715262003	0.2995092967235901	0.320894797033997	0.3540817142689962	0.424500845876474	0.5264113406137645	0.9632385216317415	0.210144366783383	1.849775822052341	0.05358616569515857	0.05156010881842313	0.0005577926250730595	0.8085915868856824			1.261575660120884
2.758241870928645	7.679808686770779	6.640091298379149	2.076628488223192	0.8982644244224958	1.244482582639038	0.8212805810994023	0.7488007050451971	0.4306003293329893	0.2989971686628061	0.315825838868303	0.352903425057028	0.422986876396539	0.5247465546499926	0.9601878606321763	0.209341359829862	1.858765697838084	0.05358901277699297	0.0515633570008527	0.0005577890302080803	0.8087484285942642			1.261575665394416
2.766431656976215	7.813412309698046	6.616729417221483	2.111689439503716	0.8541353480557615	1.247940676590183	0.7975511475349122	0.7412318348145701	0.427610269845997	0.2957589754020163	0.3137835353136765	0.3520526430811067	0.4213694925722369	0.5238035963383096	0.9588645466097144	0.2088992060691012	1.866080696873249	0.05359360505343636	0.05157068483583755	0.0005577881078459633	0.8088090820986011			1.26157568278109
2.774621443023785	7.845718068475054	6.677882014843247	2.174823762118307	0.856486738198144	1.274476832744613	0.7892244160490088	0.7385347401667124	0.4227679750187972	0.2903069016720869	0.3111636601048351	0.3493514596762181	0.420799915575935	0.5237480376450705	0.9593974250592406	0.2091217821010437	1.850885372439141	0.0535955174376971	0.0515709355988697	0.0005577918067725461	0.8086574830628689			1.261575677790295
2.782811229071356	8.138334258578585	6.962062462127645	2.388251562367521	0.9372610806497704	1.428772401307942	0.8292663695714314	0.7564520017474502	0.4255118386596025	0.2941499313852074	0.3135562436367168	0.3511521083632339	0.423330454887687	0.5264715600113449	0.9624185788059794	0.2103273705074282	1.846086539016437	0.0535929619498473	0.0515640909248944	0.000557794414290141	0.808521198362817			1.261575641172192
2.791001015118926	8.10564988420095	7.121724767505421	2.400428757430555	0.9494458575576393	1.410811895883932	0.836445852250619	0.7683013359701518	0.4356029003247885	0.3028210414188668	0.3192628576562326	0.3549424517992288	0.4248872805621604	0.5272321291184355	0.9623696195947778	0.21104202614225	1.848941691343648	0.05359033142123191	0.05155657077073404	0.0005577920325425009	0.8085831622760533			1.261575608330148
2.799190801166497	7.990472908566528	6.776693361861869	2.175766133890401	0.8756515618658253	1.272577859671863	0.7875491436790221	0.7536264700829517	0.4306953427354869	0.2953447525393942	0.3161750978176625	0.3521087638339185	0.4210354591148534	0.5245832687620426	0.9585639538623171	0.2097442578363685	1.85073826551525	0.05358841411832357	0.05154763198611324	0.0005577885730759569	0.8087410660613829			1.261575597469383
2.807380587214066	8.100188329321075	6.798872366993817	2.236631274615048	0.8922707429098924	1.281096165676449	0.7902654484522306	0.7476590620504658	0.4252117505135617	0.2940226367065664	0.312494870843878	0.352099493619325	0.420425573364668	0.5246061801401452	0.9578063702379743	0.2092992837247253	1.850383164854173	0.05358555991816151	0.05153702837741039	0.0005577895388475333	0.8088518929368533			1.261575592181919
2.815570373261637	7.79389135705226	6.554711557397519	2.133625441724754	0.8876132552499876	1.240769408671293	0.7949861446768958	0.7378156086905598	0.4214624625143741	0.2922191289561172	0.3106727548199585	0.3508715192100942	0.4204968489645354	0.5230715839833896	0.9566345551862521	0.208845980042902	1.842215793850576	0.05358743562497992	0.05152531722896652	0.000557793296930346	0.8087722343076333			1.261575575380318
2.823760159309207	7.717279797807084	6.365422746716467	2.064761723834357	0.818706704234048	1.201926792049825	0.7735726493017612	0.7267309429694876	0.4139527165553229	0.2903283652143864	0.3104059044790048	0.3502259295068601	0.4205041642372062	0.5226051256714342	0.9565510542103761	0.2089937204726875	1.842119815672726	0.05358929082238844	0.05152654256367693	0.0005577935078581924	0.8086945743299878			1.261575544667853
2.831949945356778	8.185630614192887	6.829224173146018	2.218299511699881	0.8955997034752089	1.313647363482457	0.7988229469972076	0.7451226669529382	0.4202465745921894	0.298372762402812	0.3141957365105928	0.3525387298804666	0.4235193414998045	0.5262588041689535	0.9617420666594824	0.2098715078520929	1.856969763522574	0.05358827611181268	0.05153588304357275	0.0005577896067443702	0.8087296945455899			1.261575536283882
2.840139731404348	8.408662804350058	7.375818371808124	2.392781110618071	1.006204225392811	1.417398895912535	0.8420051977720315	0.7668537109855007	0.4349883408140153	0.3013027142709965	0.3162543927799341	0.3536353829220404	0.4254720789586261	0.5279918137650358	0.9648330300551153	0.2107259932223755	1.871336908224683	0.05358365175025682	0.05154027199042943	0.0005577886665329379	0.8087224773778351			1.261575548611706
2.848329517451918	8.246659385729078	7.310150876214182	2.287086751949258	0.9833002567096569	1.355145206362363	0.8456936371725914	0.7651669097621765	0.4339491877817634	0.3007070277334685	0.317409804479271	0.3543110522651863	0.4239462320564157	0.5271695039260668	0.9637061957217921	0.2103278203648399	1.857167257144546	0.05358128614942845	0.05154479603332313	0.0005577943452013421	0.8086598159727019			1.261575525401488
2.856519303499488	8.158338382128758	7.067385920632113	2.193799366047066	0.9098994325671992	1.288937997987772	0.8177244599575408	0.7548554329710512	0.4278006216336397	0.2985566861581726	0.3168821863898038	0.3540239487726576	0.4227900344838224	0.526624328068111	0.9625515606994921	0.2101004703884105	1.853757632993834	0.05357811045284792	0.05154931419867553	0.0005577981302513509	0.8086425575789481			1.261575462009454
2.864709089547059	7.862872771908986	6.566811029756979	2.09705765908903	0.8557932980249436	1.220561052672782	0.7917662680772386	0.7375999816122963	0.4203168836550665	0.2932606322688101	0.3114712741235512	0.3512619382756961	0.4215217932090914	0.5242137205609605	0.9589380571039887	0.2092617709252274	1.856774503799541	0.05357586095911086	0.05155269184374445	0.0005577945720023966	0.8087065384452458			1.261575406028945
2.872898875594629	7.735575719195822	6.523527664965442	1.987796919357286	0.8657679729961379	1.196063813044205	0.7923403560981104	0.7318786449473577	0.4160412122625539	0.2922126108691188	0.3090272192606082	0.3496679457269017	0.4203437790628338	0.5215375337696931	0.9569441222176749	0.2084266639351424	1.86081721422083	0.05357827898526851	0.0515555331857886	0.0005577898316102765	0.8087156254874457			1.261575423972793
2.881088661642199	7.860372857178044	6.674929164973311	2.023084145091347	0.8651895116024539	1.214269323351042	0.7759379924436532	0.7390817360866375	0.4170054503509598	0.2924657510352087	0.3079803042126558	0.3494111050606623	0.4207591855877239	0.5225239253735428	0.9576748481587377	0.2085317036274354	1.857658469167533	0.05358210856309224	0.05155584117195925	0.0005577911193024691	0.8086816102680158			1.261575425482796
2.889278447689769	8.128585882632459	6.768950577454857	2.12615645496989	0.8890715665883328	1.258660595884125	0.7925707797442977	0.7481588526040343	0.4201670686723671	0.2960014463440921	0.3079185477297308	0.3502794833697748	0.4215852586162048	0.525013796915918	0.9584624309198094	0.2089428344177103	1.848936730815538	0.05358219238629326	0.05155508038906	0.0005577944096802077	0.8087168902793073			1.261575409474048
2.89746823373734	8.223583237502444	6.881722674509748	2.288701461616108	0.9141545623671774	1.311735686003613	0.8167168315080211	0.7527981912584464	0.4238416439832831	0.3012303527168619	0.3110467223127154	0.3531562613209948	0.4224118556998721	0.5275986960011111	0.9604706194005416	0.2102143491444561	1.84118438882985	0.05357695795342982	0.05155048304267833	0.0005577935101621361	0.8087592672647657			1.261575377832422
2.90565801978491	7.819385948647612	6.533040901790293	2.185883088678956	0.8297007759441866	1.246459417541659	0.7749913479515423	0.736972223880221	0.4111086493434742	0.2903417904675545	0.3033596138499797	0.3475511426814534	0.4192789355477077	0.52149627337892	0.9549458527634359	0.2083171655945412	1.844860825846344	0.05357511302034187	0.05154328238562756	0.000557789834339513	0.8088007539948839			1.261575388326826
2.91384780583248	7.350029740967664	6.12846426790134	1.933789560267736	0.7407217998488164	1.161848083630997	0.742400685462251	0.7252926394101752	0.4059261564035128	0.2819382133797761	0.3010055756418203	0.3458553944597032	0.4184852248860925	0.5193695778596521	0.9531800851405603	0.2072591416609404	1.853613209212722	0.05357576306064075	0.05154129553558702	0.0005577896380834829	0.8088188538795662			1.261575421815181
2.92203759188005	7.533534033410441	6.204479953536556	1.956974344820217	0.7743611496720182	1.183440666346461	0.7527686567844997	0.7315741857901313	0.4151388825521563	0.2866983991414085	0.3087722858003327	0.3490637501830023	0.4207922747386021	0.5222211963258804	0.9565807505209384	0.2081304017895627	1.849097073163711	0.05357751487837675	0.05153870087545174	0.0005577940342906311	0.8087364170182536			1.261575432326223
2.930227377927621	7.959159076401825	6.683945485570194	2.142642250978733	0.8955828846763854	1.283719111242894	0.7955794282596338	0.74748959084953	0.4213145913557573	0.2958610704713264	0.3127176028827729	0.3505163436796087	0.4211725707256748	0.5224308169754865	0.9589493979788186	0.2086251063290497	1.848551638439684	0.05358360956820678	0.05153435535608934	0.000557796758779029	0.8087284085949482			1.261575419345982
2.938417163975191	7.764213540887773	6.540340128811423	2.085931272163847	0.8410042040245654	1.289397616112161	0.7835522237254678	0.7562417351281761	0.4205619843209588	0.2953209875827237	0.3137543963859994	0.3511020607313855	0.4217850077321557	0.5236111731329538	0.9593623504383665	0.2087868483163324	1.851366013244393	0.05359106663014415	0.05153372379168582	0.0005577937736251979	0.8087601005272694			1.261575402827266
2.946606950022761	7.740611203327584	6.535973324115668	2.128218972322264	0.8310086061603755	1.326122561931448	0.7941343203487594	0.7650577812519667	0.4237529906612051	0.293795072501041	0.3127737811395079	0.350127473165994	0.4212568609408172	0.5245714291220986	0.9595176295350583	0.2089446608669559	1.859210152048784	0.05359346910269951	0.05152808730808433	0.0005577902335257742	0.8088104004868716			1.261575405381571
2.954796736070332	7.868053970174906	6.909994762963013	2.249020806965918	0.9305629227619676	1.350760412015893	0.8385232119532311	0.7629097648075052	0.4278711766386943	0.2948764020696998	0.3138902328672246	0.3504877525806572	0.4208252789036294	0.5245859987799967	0.9598919131264092	0.2091034702612994	1.863393929079201	0.05358506788758832	0.05151985951303995	0.0005577918800924069	0.8088264524905001			1.261575417329875
2.962986522117902	7.591106523593756	6.592125226470912	2.137575630887018	0.8774196372596086	1.253794698006006	0.8097824067211878	0.7445705584703801	0.4132839641316627	0.2926077409740919	0.3051080351455894	0.3491631622328665	0.4213742911405621	0.522781021654075	0.9582482856428294	0.2088100041457185	1.851844164503156	0.05357827515385825	0.0515156434563169	0.000557795904505016	0.8087554848699499			1.261575385865517
2.971176308165472	7.383484775380714	6.40997221733392	2.004446354184851	0.8141316496372382	1.210840903457577	0.7794467977799061	0.740641520299393	0.4080859806522094	0.2894984775596144	0.3013923489793784	0.3470096538574618	0.4198741665092584	0.5206178039550646	0.9558940744474059	0.2082756779113887	1.842881130403636	0.05358007635678054	0.05151245608986185	0.0005577960150313471	0.8087224766603759			1.261575321704655
2.979366094213042	7.719901465348499	6.594299884449755	2.061538113682349	0.831670678021893	1.269041935406342	0.8001464269748813	0.752672564763835	0.4169357574212523	0.2949985060267158	0.3069243780785564	0.3484938997199869	0.4205030786635691	0.5225979942079425	0.9579697733970779	0.2087660619032167	1.846529776929066	0.05358250005516015	0.05151748068224533	0.0005577920046652791	0.808853156457272			1.261575292177097
2.987555880260613	7.899731979503747	6.886348268716609	2.135595575058798	0.8898171205011697	1.266985052812569	0.7882897397353982	0.7424955216600765	0.4264483606850356	0.2985836781379424	0.3164889712957727	0.3523222753943263	0.4221273820218219	0.5230875722462793	0.9601131729194738	0.2090971000833348	1.852173371771794	0.05358349105494525	0.05152356481746502	0.0005577905928699901	0.8087879299931846			1.261575341999399
2.995745666308183	7.910247303781107	6.857754888188845	2.202007979526825	0.891576458517789	1.291047082947665	0.7873980540312193	0.744076907976007	0.4257427015824042	0.2993746266696375	0.3114728222657475	0.3513406927016292	0.4220540770435033	0.5243188063052342	0.9603067939233809	0.2095282008695304	1.842277519466893	0.0535857905198832	0.05152336205133769	0.0005577944469699076	0.8085854754412839			1.26157534930381
3.003935452355753	8.135949105091624	6.73242131513684	2.285847924027856	0.8665217089291537	1.344280694984359	0.7988196864596145	0.7500705634157498	0.4232374966546097	0.2961004417903222	0.3101362001931989	0.3524567717541672	0.4226472193716116	0.5267577887712783	0.9618077570707716	0.2104297046462802	1.838995386152505	0.05358861677291844	0.05152505879197507	0.0005577963549231171	0.8085772805500354			1.261575321925933
3.012125238403323	8.073404734336675	6.777521521678123	2.304004465629559	0.8935205351507228	1.345117264598549	0.8019813411529169	0.7475125783027479	0.4208472151947527	0.2923878024266086	0.3133655122248691	0.3546515214723889	0.4235321414593965	0.52648814552823	0.9621828681267314	0.209900438186178	1.839823081150728	0.05358605818455206	0.05152688679166983	0.0005577931550584461	0.808671394165358			1.261575309450543
3.020315024450894	8.067600530857129	6.850482891407036	2.311532840446115	0.8949077937995464	1.376559966707255	0.8026501113139065	0.7554462618278213	0.4190542254308089	0.2929206099152004	0.3115557611967583	0.3535946823677467	0.4240332599835156	0.5263281450293207	0.9613497121432022	0.2093290942272685	1.844183391827976	0.05358718418899942	0.05152746088879122	0.0005577898983357912	0.8087462284868397			1.261575347307496
3.028504810498464	8.225614387676831	7.003549717607742	2.346534206993585	0.9315201260578817	1.357363738498017	0.8236356637845981	0.7587143200530833	0.4271659128425968	0.2967882959074826	0.3141501194119243	0.3537745040129538	0.4236719769206472	0.5265991458913269	0.9614158800496431	0.2099131723402731	1.844880066965869	0.05358977856597128	0.05153001391785022	0.0005577909415453814	0.8088059602973066			1.261575383789272
3.036694596546035	7.866229839518069	6.669856976147483	2.179858601747076	0.9201779864047112	1.308895002224533	0.8316254077940332	0.7590502447475772	0.4292803050302782	0.2964999020838154	0.3166064369494481	0.3537260161862503	0.4224722353430853	0.5258120681692651	0.9598001422405005	0.2093612340433515	1.843125446642925	0.05359132508550752	0.05153418222181209	0.0005577934172671295	0.8088062665128489			1.261575405644798
3.044884382593604	7.732500270347928	6.587393741264361	2.035648639053414	0.8699363494850493	1.273263492442821	0.7980562466126268	0.7452367943442219	0.4186506697884494	0.2893926670065464	0.3140149830896443	0.351724876982651	0.4214273798420223	0.5242785060740296	0.9583017222045473	0.2086866686114258	1.845498605334885	0.05359860342433368	0.05154055393758603	0.0005577922110692172	0.8088170654417478			1.26157543413851
3.053074168641175	7.846484568041416	6.595410374402523	2.046436954040102	0.8588960160078233	1.227738502408725	0.7899274108499587	0.7383237917981347	0.4165932860455356	0.2912789199329673	0.3115877928946718	0.3506278822954333	0.4206479382532966	0.5239005259526511	0.9577402803370783	0.2090022784554901	1.852563529883814	0.0536065838754792	0.05154829881576449	0.0005577882477804542	0.8089297624356649			1.261575481971391
3.061263954688745	7.913293397649379	6.489131241085161	2.054119269357945	0.8431638267085089	1.219256786950005	0.7863904762186854	0.739720222142994	0.4209806645086075	0.2927935112643229	0.3103313386368158	0.3502581670747884	0.4196877204279377	0.5234997811324326	0.9563233469895862	0.2089777656596636	1.852739381062293	0.05360665064785033	0.05155320847358372	0.0005577869265268263	0.8089504632015313			1.261575556546062
3.069453740736316	8.166801993657469	6.78886990405236	2.183733200499263	0.9128749497926237	1.286276989003923	0.8021323886966538	0.7490430818032101	0.4235992536283184	0.2923961833311162	0.3138557468268705	0.3513890738619813	0.4207866155038449	0.5240351868470227	0.95793450329978	0.2091446394406559	1.840651445520818	0.05360431754972267	0.05155469885525775	0.0005577893960566434	0.8088506544719349			1.261575632448193
3.077643526783886	8.207251159389401	7.009397105793846	2.281053224640047	0.9364131745507157	1.334597654855256	0.8048100379639715	0.7527820169269033	0.424872111403669	0.2880465910426178	0.3132170705757867	0.3523959375037076	0.4225045102103111	0.5254777945606539	0.9604599433494341	0.2097851489913193	1.841713143220893	0.05359904989137704	0.05155111485122547	0.0005577911799664213	0.8087813227096265			1.261575663845618
3.085833312831456	8.019524139500991	7.080578668045754	2.323764128649364	0.9354915855006848	1.379372608525022	0.8004304313603908	0.7575856995058158	0.4232802698193519	0.2912381077971732	0.313309093986299	0.354204248995189	0.4233182341607147	0.527533330157631	0.9623836847237158	0.2103625471740965	1.853065205974402	0.05359118021578067	0.05154270061454688	0.0005577874048439721	0.808826258882871			1.261575730262128
3.094023098879026	7.284074578374462	6.021869801490887	1.937924497262887	0.778308706264671	1.250334947378057	0.7687029389712213	0.7478135576579467	0.4111206490620301	0.2940587733726688	0.3063982693636736	0.3481720349833126	0.4197233750618564	0.5219570239260929	0.955088005095683	0.2083577866121665	1.855366484586416	0.05359116938833388	0.0515334040504326	0.0005577826735344635	0.8089569498084734			1.261575817893862
3.102212884926597	7.257312126263983	5.851931040693366	1.913474087893612	0.7553731020456018	1.235161893697476	0.7630882521416253	0.7454144389457353	0.409502958040959	0.289671219556035	0.3055196349602229	0.3471093256474861	0.4201128935800055	0.5214862011438276	0.954091636170751	0.2079003254689775	1.851399874845659	0.05359587260888238	0.05152572684234446	0.0005577850243569482	0.8089530396931918			1.261575908892978
3.110402670974167	7.729423811657792	6.687512842389125	2.127907761879102	0.8839240512936051	1.306359008955371	0.8057059662656385	0.7597258057649947	0.4225423729831655	0.2927346752331895	0.3157090028515893	0.3535552803523865	0.4248600671880573	0.5258707126987644	0.9592713977572973	0.2089973607222052	1.845383786669945	0.05359684449091006	0.0515185185113344	0.0005577891395555544	0.8088893838518507			1.26157593404997
3.118592457021737	7.902256797678698	7.176425588937927	2.230223164605278	0.9436239750150986	1.32736416807244	0.8100256770033738	0.7666218423960958	0.4323050040466859	0.2991717524343519	0.3178499434439963	0.3530060350885565	0.4238878720108863	0.5249534271732632	0.9594545674966469	0.2095989941787201	1.842470573956882	0.0535940214545975	0.05151189039913064	0.0005577872648215096	0.8089417278068657			1.261575972706837
3.126782243069307	8.051286805627139	7.29227300235675	2.253275688072668	0.9980075666423437	1.353882312989144	0.8237648489300785	0.7724353964460158	0.4395640512412434	0.300044671323179	0.3199976606306058	0.3556354356184758	0.4248142932908378	0.5269992665188995	0.9636086893149941	0.2103715023989157	1.848842544074757	0.05358778586310879	0.05150400683207915	0.0005577829989875134	0.8088737293781393			1.261576032631465
3.134972029116878	8.007004379984515	6.733024024930277	2.184190259983507	0.9078628071470555	1.289787312550666	0.815164127739233	0.7523749340270417	0.4290081437253317	0.2927070080317211	0.3117660183831749	0.3523103198995959	0.4233136180839719	0.5247749411899987	0.9621248617635609	0.2096462955914797	1.846816814464757	0.05357790062168494	0.05149299540641637	0.0005577832603309141	0.8088531313306			1.261576087230498
3.143161815164448	7.992352357344583	6.58120800723676	2.166960580504509	0.838199409960718	1.271364948866364	0.7734871419217596	0.7475074502605719	0.4148640967278006	0.2905869159075014	0.3057837445321383	0.3488654356299817	0.4219745076682311	0.5227805859928173	0.9593200331558623	0.2090268666010188	1.835049547326614	0.0535729709112143	0.0514892336986963	0.0005577869749985774	0.8089315727153304			1.261576118484018
3.151351601212018	8.240430531424115	7.086198444640861	2.367274515790351	0.8713570556482633	1.342183500375536	0.7930938850773157	0.7587587907730411	0.4211071707180074	0.3010111351856728	0.3165101975580151	0.3559879928639883	0.4244248374092215	0.526803525661096	0.9628846168294454	0.2101241000496119	1.84357367884253	0.05357549132117268	0.0514955101530915	0.0005577877805154158	0.8089270709372425			1.261576127088327
3.159541387259588	8.106461664011436	6.68333001495894	2.275355772249671	0.8237603987629757	1.34212643196173	0.8038902620347403	0.7501314645628134	0.4211972665760293	0.2964430586563818	0.3150007501248007	0.3547316177587012	0.4229076061032697	0.5273347913106958	0.9598442884951559	0.2099490135891918	1.864443772214367	0.05357870801063555	0.0515023864994785	0.0005577843430082769	0.80901068104372			1.261576138979245
3.167731173307159	8.033918219413334	6.550595953044134	2.107379550596479	0.8319983278511923	1.277125291125725	0.802431723479917	0.746701411680567	0.4179375145222256	0.2887489837386624	0.3073610616125158	0.3518026169944127	0.4212277644654059	0.5253966703199621	0.9584389197260569	0.2092505829964355	1.862449124130046	0.053584408342728	0.05151141083095712	0.0005577814692745119	0.8090524135429881			1.261576184189889
3.175920959354729	7.915346561377963	6.854425680697291	2.118706758042198	0.9164789339654387	1.265019625334122	0.8283953107098158	0.7485205788876854	0.4213039582167877	0.2899145558407291	0.3105871372582567	0.3541712703518718	0.42290468649261	0.5245364385532866	0.9600459816476365	0.2093476676791184	1.854870313794782	0.05358976293760399	0.05151884976352657	0.0005577822970763333	0.8090240562581925			1.261576250826453
3.184110745402299	7.860208366138989	6.75103944176878	2.159528288439691	0.9166403591782785	1.330716069725955	0.8476713419996585	0.7593731656990105	0.4277005655397841	0.2971913737622541	0.3164946651388492	0.3549433029634386	0.4237641969645802	0.5259918063459379	0.9607044022348459	0.2099878325999461	1.849133244816782	0.05359221851871344	0.05152325070960945	0.0005577838706161729	0.809040556824581			1.26157629963615
3.19230053144987	7.694533175063135	6.531661188834278	2.071435448282413	0.883414194630346	1.250985235559577	0.8384517311359323	0.7540435330053916	0.4212748190682074	0.293224024116602	0.3135556457635055	0.3524866626360247	0.4227789370025827	0.5261445258970754	0.9595733778722803	0.2094997367426025	1.847689344167742	0.05359214417546031	0.05152617939492943	0.0005577815655471182	0.8090580335509671			1.261576347142674
3.20049031749744	7.599985913266244	6.427383137851019	2.006108730552057	0.8450057288880209	1.205132296128227	0.8030293354423367	0.7368039950427153	0.4125750426462796	0.2860223880099232	0.3082533312567766	0.3501004273473768	0.4213841877715322	0.5231759346989009	0.9575485578439058	0.2082295578713703	1.85909903656639	0.05359374831281966	0.05152853961652567	0.0005577760424533616	0.8091176202414206			1.261576453678975
3.20868010354501	8.192310804295207	6.977666609813249	2.280053789842826	0.9503624218717021	1.318644719158619	0.827001446301778	0.7511541372059662	0.4216021327721173	0.2945085124852924	0.3104341238749103	0.3522803488279493	0.422392588144179	0.5259324412740403	0.9615368916281422	0.2093090637790442	1.863646564572215	0.05359633209763841	0.05153350674162702	0.0005577752562132712	0.8090582437453451			1.261576567046937
3.21686988959258	8.335823741558771	7.560165137192448	2.386919291763221	1.006907183550591	1.340423137644909	0.8294477934456121	0.7635568353473096	0.4223998906789614	0.2995894275567951	0.3118955083849845	0.3522828167970103	0.4226513534032806	0.5263086623817498	0.9635608572885044	0.2095963866838287	1.844537151973261	0.05359986004547999	0.05153868838793828	0.0005577796481235341	0.8090523192826845			1.261576671030401
3.225059675640151	7.863672053427886	6.710959503132377	2.122131827629711	0.8043861342639534	1.236770287659244	0.7668732102883732	0.7365883334185011	0.4101639393017609	0.2885836527450432	0.305152243032261	0.349788250743141	0.4215108015249198	0.5237998329449719	0.9587822731612373	0.2088007768983839	1.837936150943423	0.05360711958374505	0.05154423981296923	0.0005577797099083721	0.809025380317125			1.26157674156924
3.233249461687721	8.383076335424727	6.703057824268327	2.234664163893402	0.8097574596928159	1.286711131728317	0.7731867863557123	0.7493386499080869	0.4153289459757851	0.2936761840600834	0.3076450510536221	0.3520833277118257	0.4231286354221535	0.5263282597837893	0.9603754385945718	0.2101241138447353	1.839578613887406	0.05361090142740567	0.05154516221920678	0.0005577747703679278	0.8088567386860636			1.261576848531379
3.241439247735291	8.64064071276807	7.091430666794151	2.430542163653021	0.8969756342996338	1.409490645741936	0.8038547420543442	0.7696478489729748	0.4275687743553838	0.3023963220218419	0.3190639805991023	0.3567719261965343	0.4249191757575646	0.5304342514043717	0.9642363616243884	0.2114687443607242	1.850727065701879	0.05360959684362653	0.05153795184763507	0.0005577714433163803	0.8089066986054133			1.261576985060342
3.249629033782861	8.317684209024627	6.786069973536634	2.1282511033143	0.8795261704667087	1.274920541786431	0.7910537900798236	0.7506696459846016	0.423017719396849	0.2950465260056924	0.3147668420005388	0.353272467716356	0.4224414367364625	0.5279112459693455	0.9622003466889213	0.2105957401763648	1.840215307109411	0.05360055075899844	0.05153239658562449	0.0005577730791627083	0.809031437004867			1.26157710147234
3.257818819830432	8.360037392859024	6.843324957324326	2.143775396857636	0.9265865771410522	1.264828561008718	0.8212671715383801	0.7573722531985081	0.4302147136697537	0.2970253768334902	0.3161257924148184	0.3531953328338956	0.4222070146642483	0.5277945182151808	0.9614457775755025	0.2105443051336306	1.834881991297043	0.05358878100253196	0.05152699045943875	0.0005577754977427865	0.8089426633928772			1.261577170630239
3.266008605878002	8.277481551538591	6.894530079389816	2.28175184993293	0.9280915694112031	1.329012176651543	0.8332317315532718	0.7672442413415853	0.4361211735079466	0.3055051029099691	0.3219368417134288	0.3571630578011364	0.4241022236468109	0.5298317190612266	0.9631636684247511	0.2109373111950133	1.839252975165095	0.05358446707614911	0.05152160963983618	0.0005577730699266434	0.8088541594731768			1.261577233174264
3.274198391925572	7.83311915822292	6.484135639714864	2.158702711110987	0.8554382962742888	1.312347154940541	0.8160570242862816	0.7581637101446497	0.4261290804977995	0.2961124846750494	0.3139193888630288	0.3542760935024447	0.423607921452235	0.5281931112896793	0.9613471137457323	0.2100304785106691	1.84498288806785	0.05358661450441964	0.05152380897052499	0.0005577681178239714	0.8089267394095933			1.261577350961448
3.282388177973143	7.575678209081694	6.316987861472378	2.114941743702654	0.8310656313502842	1.276988446136252	0.8132020616452418	0.7475949649103732	0.4242663773780488	0.2893162424703995	0.3082707990080643	0.3509078996033815	0.4221944262006845	0.5245320491392412	0.9589135315585818	0.209030533209479	1.847476667807824	0.05358988518174886	0.05152682728382606	0.0005577671114264137	0.8089053936369789			1.261577484280362
3.290577964020713	7.835734562994166	6.76032617558404	2.188540013122482	0.9021581149894858	1.267374267813909	0.8240710089549332	0.746756192369501	0.4294583337132311	0.2928673665875863	0.3112176119680096	0.3524618737035768	0.4226031477920708	0.5250079778595607	0.9605416030495953	0.2093154868773303	1.843623825063226	0.05359095182720199	0.05152423466425241	0.0005577695078357594	0.8088176885802091			1.261577591339381
3.298767750068283	7.930647127166993	6.857864335454116	2.097777740391942	0.8892597448545825	1.241393655161996	0.7914678705367855	0.7409881139139168	0.422863644604652	0.2900209984866364	0.3112701621769265	0.350839722153671	0.42219240644106	0.522374909753359	0.9594460064366948	0.2087360990503925	1.842867804179334	0.05359246874997333	0.05151767218157734	0.0005577691161529548	0.8088478290070299			1.261577687947841
3.306957536115854	8.050031255572783	6.917153684347601	2.063257297072195	0.8822690897009884	1.236443578659137	0.7800952719314836	0.7419420121347713	0.4184683087663669	0.2891729063544811	0.3106584300601051	0.3497992306174214	0.4217285122024232	0.5225002707602658	0.9600619337212061	0.209050559483631	1.846804095777397	0.05359335453949244	0.05151063649655729	0.0005577645949550927	0.8087841165554047			1.261577800104502
3.315147322163424	8.305311003816577	7.186436051202354	2.328067674907973	0.9529780464785749	1.309356723126267	0.8125646319893151	0.7589817216419746	0.4285669071307567	0.3013343176284147	0.3154257431861377	0.3546161660726542	0.4247090361031605	0.5273947558058433	0.9645070852161984	0.2107943502049258	1.857912904130516	0.05358935669870322	0.0515080058387434	0.0005577613354982141	0.8087591128380353			1.261577937430892
3.323337108210994	7.820072216749906	6.899191975653627	2.226899976427191	0.9030863297485534	1.306408832399932	0.7984138880754769	0.7543557112371417	0.4323774616554667	0.3014363291974123	0.3169495264362376	0.3533214735710627	0.4254291536909362	0.5253969409115987	0.9607338750299285	0.2099223927697322	1.858470366712072	0.05358878967938518	0.05150710563454023	0.0005577627475903998	0.8089245230449977			1.261578074778989
3.331526894258564	7.612881672471159	6.522109084600124	2.009401807025409	0.8448311521303323	1.245183659474727	0.7830961372553363	0.7387918311865788	0.4141781168651797	0.2882970020758691	0.3065313694485389	0.3482507495617142	0.4219829789171557	0.5228820713773679	0.9577347492209624	0.2089147197673556	1.851654240146633	0.05359161182972268	0.05151053846218601	0.0005577647984719591	0.8089116487804353			1.261578199002185
3.339716680306135	8.009972465040301	6.712719977492015	2.180880226660985	0.8770149739669192	1.276086713512045	0.7975787627929666	0.7497084209814474	0.4159406586121867	0.2883910470128155	0.3072060739665727	0.3485960847761439	0.4213919216141117	0.523458445533592	0.9593316433334113	0.2091260076277299	1.847166688841273	0.05359354023537814	0.05152035777782447	0.000557761495574893	0.808814753256193			1.261578302741342
3.347906466353705	8.434399427224706	7.097437530147698	2.403803577003458	0.8876617996780831	1.351951540681387	0.8059176309040728	0.7714510026655801	0.4271443742819827	0.2994336199844211	0.3189619756791907	0.3540724996497318	0.4241696242789511	0.5271354218400949	0.9630205547294872	0.2107145597705406	1.849764755254143	0.05359831678190023	0.05152584128862146	0.0005577564689238578	0.8087875210158075			1.26157842666906
3.356096252401275	8.207827656756207	7.331898388309087	2.308037140876795	0.9453396716446806	1.339455140324138	0.8241417258001216	0.7693866162499269	0.4315953327045901	0.3065238564335675	0.324841528618361	0.3583185810510109	0.4268365214162553	0.5305753595142469	0.9660362918727043	0.2116562471869296	1.85150818706512	0.05360005892882671	0.05153526274596455	0.0005577575392630415	0.8087411252345833			1.261578561980063
3.364286038448845	8.130144825966015	7.15062300385253	2.206392467346969	0.9723862594938526	1.3179904633611	0.8474257949805791	0.7548728573848443	0.4256023571782487	0.2972694163066162	0.3177473185210457	0.3567620776917346	0.4259825294859961	0.5294196711175155	0.9645688114947905	0.210536660256244	1.845491931555328	0.05359776025563615	0.05154640339012305	0.0005577610264662435	0.8087576903385587			1.26157865260639
3.372475824496416	8.230245616049178	6.887887392900712	2.238646957987159	0.8982517306166523	1.346254058693485	0.807298625512422	0.7440003207140257	0.416990118258372	0.2891382057271913	0.3089169179531404	0.3523676485427026	0.4241316180111349	0.5276238781146254	0.9628352992005138	0.2100498525224037	1.839904891573178	0.0535948212321925	0.05155053822525519	0.0005577596142144722	0.808777194376495			1.261578738543046
3.380665610543986	7.919185892510952	6.426488036927705	2.158888546490508	0.8450206076100406	1.335222426014666	0.7893158196939768	0.7416679841398258	0.4133276784599231	0.2873268131112044	0.3050392290833409	0.3495834085796924	0.4221915792772681	0.5255490374056665	0.9597595330323924	0.2088915273651744	1.841299110092564	0.05359420128132105	0.05155102906022404	0.0005577557023463812	0.8088114817076356			1.261578816589572
3.388855396591556	7.902311551197816	6.586168114866095	2.149958386269921	0.8545264810518599	1.326111831838297	0.8021622638621114	0.749103362611258	0.419240592044715	0.2909207680985795	0.3082714581541262	0.3511049018782431	0.4223778900361984	0.5254189039178457	0.960042665040843	0.2087815517260771	1.848460335322447	0.05359614933791657	0.0515489551110513	0.0005577542153067473	0.8088263706577394			1.261578922225147
3.397045182639126	7.79836592875359	6.79903543577454	2.212229962833863	0.8941612116080596	1.304190807266661	0.8180697748970471	0.7532404615308933	0.4296480313744544	0.2991792550066245	0.3156537425903469	0.3549520266125192	0.4231919228589309	0.5264700211415191	0.9619349132845992	0.2094832299361855	1.842074864566575	0.05359375711472969	0.05154102175067698	0.0005577562761800032	0.8087129245231314			1.261579002892808
3.405234968686697	7.837043240211711	6.957619172231491	2.274583870025068	1.00593799522203	1.343493312145013	0.8312710370123136	0.7587774523205698	0.4303712797587051	0.2995733573744699	0.3199626401585376	0.3551190907771612	0.4242477375654853	0.5279672374858766	0.9640167875313664	0.2102055096157319	1.841143710546076	0.05359162965311705	0.05153190779121727	0.0005577582265391844	0.8086411730549781			1.261579038588412
3.413424754734267	8.182227062789828	7.238601687703754	2.346867918617644	1.017697659493642	1.377322595405218	0.8521440560353227	0.7673224970349852	0.4307245099823229	0.297654398578258	0.3186037519165142	0.3554183021381845	0.4238230016113245	0.5287988327090049	0.965615579213279	0.2111528321229229	1.849398992749743	0.05359254299440994	0.05152770553013845	0.0005577561018868232	0.8086686476213448			1.261579077850198
3.421614540781837	8.044528782614181	7.094421842527416	2.182029316988582	0.9771007760146865	1.318235601330929	0.8406408880919177	0.7677298547522311	0.4273544513698119	0.2979623451323005	0.3137404963192288	0.3536518800234365	0.421612578070551	0.5266572837500989	0.9627464590245279	0.2101450225245879	1.852907206410043	0.05359065442400347	0.05152368840256309	0.0005577519898900815	0.8086963676622907			1.261579160620498
3.429804326829407	7.902833334538435	6.840259004579778	2.13068889828606	0.9618221061975443	1.273419763557025	0.8114259889454793	0.7463177183313643	0.4226195768013861	0.2897172024127072	0.3102164097721715	0.3497366420669052	0.4203959157567017	0.5240517584970146	0.9603193138297174	0.2089398985197219	1.843546876849832	0.05358387845235766	0.05151464235733733	0.0005577518174450302	0.8087456276342672			1.261579251481071
3.437994112876978	7.689825653270683	6.595138366505522	2.061663664723504	0.886333866220407	1.244928810348702	0.7903792408758729	0.7309294875872934	0.414475198963199	0.2836475056339648	0.3074685057461323	0.3478059567689792	0.4200022976995884	0.5216470495787616	0.9587345231557008	0.2083543651009815	1.832139974292614	0.05357870884711856	0.05150708955419075	0.000557755602173406	0.808790780573265			1.261579284221676
3.446183898924548	7.625301670228541	6.540833769637222	1.983872998974633	0.8411260021179816	1.213731217133509	0.785203895558937	0.7301274781682854	0.4186947986943961	0.28865084003102	0.312475463223935	0.3493275824077798	0.4205636332970586	0.5221170284626624	0.9585966235347578	0.2085163969922538	1.833450632703713	0.05358076897955568	0.05151279574844421	0.0005577564478320928	0.8088222317756367			1.261579289726112
3.454373684972118	7.83458700900326	6.783894416086286	2.024476227565908	0.8983246001760277	1.197234216851267	0.8099144851280364	0.7373184755595401	0.4277797764870849	0.2929043193525226	0.3166814117411053	0.3510912766787552	0.4205804306632002	0.5232447311713611	0.9603302034189848	0.2086939082784797	1.847240010263423	0.05358897020930637	0.05151915366857394	0.0005577518144899784	0.8088268677956344			1.261579349700282
3.462563471019689	7.960024843664446	6.76216297970289	2.092946578328911	0.890672640211606	1.237911039406145	0.7957237383444812	0.744896583069221	0.422391270604231	0.2932936637243744	0.3125807722770559	0.3514757648907536	0.4204915466121414	0.5235709579056549	0.9596961666994053	0.2086363633873328	1.852078549750982	0.05359632099017642	0.05152654844121823	0.0005577492190160611	0.8089215369864861			1.261579412442726
3.470753257067259	7.925712407141535	6.560431263722382	2.130308046561641	0.8389598979164002	1.267073739747368	0.7678403255556361	0.7419968892714697	0.4114575635707396	0.2896590538829146	0.306237045380898	0.3487157734705744	0.4200601774164722	0.5221555300305273	0.9571193550387532	0.2085725261123327	1.83833549179167	0.05359979176826223	0.05153786377192837	0.0005577524150172092	0.8089745270160439			1.261579478898061
3.478943043114829	7.924052302434709	6.602539636055733	2.082375829080656	0.8676182525211296	1.244081679787378	0.7931924965094141	0.7348497040169994	0.4149041550292332	0.284804727974002	0.3085835771542383	0.3489455050087677	0.4201657103234098	0.5221008276260432	0.9579278044387249	0.2088377109767963	1.838374546391132	0.05359928590796616	0.05154506622539715	0.0005577548001119393	0.8088673881639641			1.261579499327823
3.4871328291624	7.818264715916613	7.030317915663998	2.102237203224974	0.9383097749966872	1.229042788087533	0.8224947746175153	0.7433813805083713	0.426608136316561	0.2875762366290383	0.3119218748909021	0.3502935803895136	0.4208339464892087	0.5242533108199124	0.9586973167014453	0.2094264607411328	1.850099148485466	0.05359566832406053	0.05154907004561556	0.0005577523426588331	0.8087678309379578			1.261579507949838
3.49532261520997	7.773901765552736	6.938623666391053	2.134729805627705	0.8800928756032789	1.238021985984234	0.7895592716975391	0.750249423960232	0.4201452674833496	0.2963197767653721	0.3087192941125596	0.3499651371543488	0.4214858200201418	0.5247002230865393	0.9592475200506912	0.2095874261157628	1.862042627171022	0.05359500666553486	0.05154742105773936	0.0005577498614718309	0.8087590653367009			1.261579524537472
3.50351240125754	7.871024959160683	6.774986941569351	2.145640902818555	0.8425849506460504	1.259667455389364	0.7870325854804384	0.7480321621562672	0.4203083939539986	0.3017959880611028	0.3132724715798914	0.3515235558572635	0.4220718095329652	0.5239020750497528	0.9599203243739977	0.2094615280109808	1.849910050794191	0.05359750220733169	0.05154573378747928	0.0005577530867656347	0.8088050928745885			1.261579522423082
3.51170218730511	7.782377770737281	6.60258164327167	2.079977693054099	0.8506791425320792	1.269465275192666	0.7968132434662503	0.7508235436062981	0.4210730286209806	0.2951598420647481	0.3143331900801173	0.3514795655433248	0.421302174340149	0.523672272779236	0.9585126660556744	0.2090924995084431	1.837468882009125	0.05360636840362846	0.05155261984838723	0.0005577580570952661	0.8088144864037897			1.261579482859163
3.519891973352681	7.673570386912249	6.686466677144848	2.051360313645253	0.9078980735878953	1.276634583763558	0.7945907095517635	0.754419787446156	0.4188482033792301	0.2913616614858618	0.3135484739634576	0.3506428090583825	0.4217744607125073	0.5238241895044039	0.9593713999999399	0.2091604648138884	1.836788560626636	0.05361718358034948	0.05156560588072071	0.0005577585251719591	0.8088615164316248			1.261579415909319
3.528081759400251	7.567511322574676	6.881962004853635	2.11802109142022	0.9509679350931221	1.300894188313392	0.8032328723071567	0.7494236595960344	0.4181386309797014	0.29098343915122	0.3123673521646419	0.3511208031887824	0.4214503515102894	0.5233756989357613	0.9591830364325631	0.2087559620299301	1.844566781025556	0.05361615918029402	0.05157755914166292	0.0005577557154360621	0.8088610236462709			1.261579357888009
3.536271545447821	7.673077276676751	6.67518187199658	2.095391437102189	0.880322841078227	1.282190593595047	0.8030031869492205	0.7525862928406198	0.4235826925841581	0.2937203183332764	0.3143971636693658	0.3524482797731855	0.4222934531547163	0.5251099669331094	0.9587433258095112	0.2088321451653457	1.853246059695066	0.05360657629676798	0.0515814439461938	0.0005577557769311293	0.8088259704168502			1.261579293208898
3.544461331495391	7.892793396559322	6.596467917473117	2.10645063263558	0.8423636848089168	1.25770614824148	0.8011261980466404	0.7570605760689399	0.426859348496355	0.2961768245253254	0.3162640250261829	0.3527123668903858	0.4234949903582073	0.5263068016143159	0.9596711946658469	0.2096685789465143	1.843138499984507	0.05359822230622652	0.05157691786273846	0.0005577598227577645	0.8088326405141525			1.261579200065707
3.552651117542962	8.072135132335891	6.790483322021937	2.259497167838639	0.9047722065944064	1.299878926339355	0.8181146785746526	0.7608236271217799	0.4251215603682765	0.2986976116006527	0.315196401293204	0.3540029984325718	0.4226531859982467	0.5265144876288297	0.9598227240940681	0.2101588705943299	1.839293323472923	0.05359381504043926	0.05157456303039626	0.0005577625342997874	0.8088568976717282			1.261579086501485
3.560840903590532	8.38222488973488	7.050416918827232	2.326877677454498	0.9377370706015242	1.323670218996753	0.8185724465241528	0.7649751010016905	0.435054591603296	0.3078578625761162	0.3238983839431962	0.3566204269269884	0.4239648651307918	0.5284881671263054	0.9635346646572925	0.2110432738482907	1.84587178023583	0.05359601771445467	0.0515795975814443	0.0005577609882609953	0.8087811651169254			1.261578962933717
3.569030689638102	8.357081649188139	7.098447454051931	2.201329921195453	0.8985934945429541	1.295441827227975	0.7909781231028525	0.7599026744388335	0.4311819908135504	0.3015859739606349	0.3182530444083064	0.3550302278514803	0.4239552859673323	0.5281720622655187	0.9628507705656332	0.2104849789104621	1.856746408710438	0.05360219861125093	0.05158503407191099	0.0005577590718790653	0.8087908621107638			1.261578879087811
3.577220475685673	8.196438156876285	7.080658250640214	2.191746255606889	0.9010263818524439	1.287885843128111	0.7925747106174188	0.7462579713443389	0.4223118032670537	0.2950897847772874	0.3129779781100954	0.3530164070243263	0.4236434988629322	0.5274735438727559	0.9616503968474109	0.2099251303409669	1.854733627218714	0.05360780776048163	0.05158143423167286	0.0005577621556906725	0.8088408324135472			1.261578796730692
3.585410261733243	7.926403028213837	6.70593008159633	2.131754449548824	0.8507568650227573	1.271790622439713	0.7866086023610704	0.7402418675771724	0.4151319580365819	0.290331328334886	0.3086194070625734	0.3494706444583005	0.4219469734893829	0.5242811512767466	0.9579259870410464	0.20936587767926	1.84544222640019	0.05361307823800007	0.05157263438006873	0.00055776910827875	0.8088160023741978			1.261578650295926
3.593600047780813	8.063874823456054	6.767687033793941	2.262660525741814	0.8862159439140098	1.339089081592192	0.8052194890510812	0.7565255239715077	0.4160196933195289	0.296183816017596	0.3059373384348363	0.3514215452217537	0.4222270505615694	0.5248581324496591	0.9594858057851365	0.2099304106823786	1.84634607748863	0.05361011578983115	0.05156543600772322	0.0005577711229786426	0.8087519563978693			1.261578466084937
3.601789833828383	8.206430616764997	7.163739206953232	2.17473666262085	0.9695522001678303	1.319486193939047	0.8341399782120422	0.7571142255429568	0.4226624428643294	0.2981841541848082	0.3108259523592085	0.3553841004138037	0.4238257608700968	0.5266355937424367	0.9634165796455583	0.2101093683402886	1.854714176273182	0.05360145496518361	0.05155989429721322	0.0005577685095709221	0.808703264813564			1.261578306998649
3.609979619875954	8.267235280880945	7.176796641541573	2.137387540889868	0.9531990852434135	1.265476698117918	0.8225627226737015	0.7382632983159578	0.421886620102352	0.2930144443224071	0.3107512931109447	0.3524469326829255	0.4227336003736284	0.5254430249535501	0.9624526176748283	0.209760467368531	1.855271930162933	0.05359750384856982	0.05156166434133859	0.0005577684649660148	0.8087171571641637			1.261578205902911
3.618169405923524	8.498142827963791	7.080004910043082	2.218415918369605	0.9108636984589177	1.314113960781763	0.8156569448405759	0.7467019388055584	0.4244325891610796	0.2965233014957647	0.31012629851818	0.3509904578696079	0.4229578707190927	0.5269740503363434	0.9628441686275085	0.2102621039401878	1.840299348715428	0.05359605983618078	0.05156799826301592	0.0005577720449651925	0.8087328427426732			1.261578065832701
3.626359191971094	8.256769844675617	7.068822005652796	2.21342173313917	0.8772448620177673	1.31393255120588	0.8101248574594371	0.7622452853411624	0.4280494196241378	0.2989253242829037	0.3138423485187422	0.3525979673726583	0.4243510540873012	0.5291909219942381	0.9631536726316838	0.2107580206189024	1.837211000324821	0.05359987482748944	0.05157668881345346	0.0005577746076232689	0.8087299306973622			1.261577897037645
3.634548978018664	8.204155757609332	7.085653510695083	2.241204648973008	0.8760645781945626	1.276392374554797	0.814823431087819	0.7585443847242042	0.4273657717362686	0.2948828355730819	0.3159069813035471	0.3531310087859772	0.4243511727575419	0.5286330049613934	0.9634556835582513	0.2102645631471811	1.844859854756775	0.05360570505072281	0.05158429247390999	0.0005577733655686127	0.808632264394605			1.261577734803575
3.642738764066235	8.080007492877396	7.012207348644048	2.27834871308026	0.8997824891319978	1.298394716908112	0.8157668813807134	0.7542333678890716	0.4290338048369815	0.2973985735758293	0.3147669429269376	0.3541892244837214	0.4246105597182718	0.5290208276790045	0.9632161287316304	0.2100752885847351	1.852430613231024	0.05360864527569305	0.05159215840833763	0.0005577718895226242	0.8085959077740862			1.261577619407973
3.650928550113805	7.915726264332328	6.933783832700745	2.139810333475098	0.9301903034063346	1.260756837900002	0.8273310309717319	0.7499060124478559	0.4357369500907931	0.2939427690087419	0.3125968908503653	0.3537129559918085	0.4229214632058693	0.5286462251135454	0.9623423410687789	0.2099607049358687	1.844976937637606	0.05360672576532455	0.05159881868124034	0.0005577742500763507	0.8085458473233286			1.261577525949031
3.659118336161375	8.123629599304779	7.004909706459029	2.171783359497113	0.924220792254671	1.27241908661029	0.833036282507989	0.7539145986612318	0.4338216268866267	0.2931278197688768	0.3162716219731016	0.3534377099553946	0.4233341089757696	0.5290595529253839	0.9630888895811726	0.2105904096814822	1.837037810582275	0.05360181201909573	0.05160081116467855	0.0005577784171396553	0.8085822495001924			1.261577414983973
3.667308122208945	8.200070821734634	6.941339836997648	2.257770059673997	0.8992177079528439	1.329549844706459	0.8202067257704364	0.7601572000561685	0.4304076498463493	0.2972086112970628	0.3173998796741402	0.3535465058116518	0.4240441139016805	0.5286930444963991	0.9627413174834815	0.2106452687020068	1.839174044423036	0.05359670324447882	0.05160835123616803	0.0005577790494474196	0.8086330489289753			1.261577307615543
3.675497908256516	8.036999539319472	6.705736966605974	2.144811853835829	0.8778249530493939	1.275257142479473	0.8114720830419512	0.7579100752650492	0.4236200891024277	0.2973355009469812	0.309975462196341	0.3518105590826506	0.4230535717980731	0.5270789515540767	0.9621672598405288	0.209854316535381	1.848810324629387	0.05359537945676145	0.05161692432319243	0.0005577759963162906	0.8085142706262621			1.261577235942448
3.683687694304086	8.352938416598592	6.823813938464877	2.343632679960831	0.8947980910661447	1.353179617661157	0.8220893355248856	0.7690297530084174	0.4306343727575271	0.304465102886659	0.3141133606578543	0.355577916504784	0.426008408979814	0.5305043413840191	0.9664935259958793	0.2110658020656388	1.859083401064701	0.05360193961299776	0.0516284559715305	0.0005577753907547067	0.8084674557296719			1.261577170764355
3.691877480351657	8.234131749405055	7.028944424859478	2.310083397220615	0.9280792828604659	1.34837894137188	0.8177507855808843	0.7646575932383016	0.4375491613304046	0.3045096176209623	0.3208978169227762	0.3564286543069154	0.426240144520172	0.5285024165710011	0.9656398455229731	0.2111779828099568	1.847004781515378	0.05360806634016069	0.05163865298399155	0.0005577798979696337	0.8084967833422898			1.261577077658849
3.700067266399226	8.07889988244335	7.040130240296841	2.196055376380524	0.9190256800550138	1.279350703136027	0.8160550652325166	0.7562240616374155	0.4283440699493169	0.3020800960147036	0.3194484596824406	0.3552871413386105	0.4234630726188343	0.5266188761376651	0.9617865640839928	0.210520226713106	1.843035323018763	0.05361307737195648	0.0516404511076926	0.0005577836392601759	0.8085379082367885			1.26157695755395
3.708257052446797	8.509846150257049	7.333992713522173	2.380821059832002	0.9501838550540049	1.37831587601931	0.834883968162683	0.7629835511550248	0.4342283538114947	0.3008344129746659	0.3212977027339114	0.356695091447454	0.4245339264427822	0.5304305894964038	0.9647465349810435	0.2111556881846411	1.850455306945119	0.05361266356366477	0.0516410910784863	0.0005577817587033008	0.8085147366516185			1.261576851948537
3.716446838494367	8.535525913531441	7.087402850846368	2.44925029083497	0.9342749905616191	1.427935885917185	0.839318419244266	0.7728172197835329	0.4394481542898014	0.3011256814151552	0.3193972924764388	0.3562638084636025	0.4262078273364048	0.5326124290451744	0.9668530730769215	0.2113372358565055	1.858535089452311	0.05360796828716261	0.05163770167833481	0.0005577806771129503	0.808541671530125			1.261576737767584
3.724636624541938	8.070185282107991	6.875764510643638	2.312195545834669	0.8888527139627956	1.356763201549769	0.8136427353558761	0.7748297102083619	0.4271196811733797	0.2980303893303392	0.3135547182751734	0.3527776585409017	0.42303482764469	0.5273986750611298	0.9620556994234555	0.2100966134374049	1.84839835509727	0.05360697448409762	0.05163191785532647	0.0005577869215171033	0.8086977300840333			1.261576594944561
3.732826410589508	8.060515655159008	6.830338768199232	2.354998317608545	0.896721988971889	1.378141570489451	0.8022288853599777	0.7651891281719082	0.4208556087732573	0.2966940038592092	0.3107114962763056	0.3517709700831285	0.4225024493435822	0.5260988879348852	0.9601344991046846	0.2098760080383658	1.84687196494818	0.05360834353832864	0.05162881015818795	0.0005577923287686671	0.8086664365151803			1.261576433626146
3.741016196637078	8.132064531269881	6.810763047752038	2.342286979763361	0.8830717058337906	1.354973988584636	0.7961928798541791	0.7531006376386292	0.4214904611583513	0.2995311752208825	0.3105096616695303	0.3519432706542734	0.4233688042035193	0.5258068417169296	0.9597302002647257	0.2096521979339036	1.853163212109895	0.05361619567806211	0.051631978671301	0.0005577912391649783	0.8086175525138466			1.261576263880467
3.749205982684648	8.062925230662049	7.020007299089775	2.256661107869514	0.9267726208308995	1.31876061750638	0.80727331950978	0.749211963676515	0.4326241272514664	0.3029568683777686	0.3176569911573505	0.3543890055563191	0.4239324739657402	0.5266554292957881	0.9612217743325224	0.2095072234615526	1.857067249280415	0.05362285663147785	0.05164305752291046	0.0005577884274946963	0.8086771909817391			1.261576108889531
3.757395768732219	7.979975717770961	6.905117429995528	2.267080384789932	0.9362432207328814	1.323519905704941	0.8146279112365999	0.7548495608808546	0.4348919676513985	0.2989394623104173	0.3191014141807327	0.3545523001252009	0.4227909272532064	0.5272780875855778	0.9614508045735913	0.2097012157646153	1.861344907301743	0.05362793546965629	0.05165127511514665	0.0005577902812297511	0.8086886313162849			1.261575954529071
3.765585554779789	7.997319716524763	6.612060737851618	2.182176906153305	0.8505926979179956	1.294207380630422	0.7885080358148148	0.7525224548798796	0.4175364507749236	0.2916433199199159	0.3108257556329829	0.351559592486818	0.4217464784491414	0.5262688061663238	0.9613507035797372	0.2096832093150799	1.849439581941674	0.05362991493817904	0.05166060514809064	0.0005577955670904329	0.8086088092477689			1.261575777340549
3.773775340827359	8.132545924919835	6.769587911350661	2.271020734217197	0.8712470354768634	1.317031604736828	0.7926797376462814	0.7568480740787152	0.4175556824191992	0.2928932348124484	0.30850895163279	0.3517453062886101	0.424312024744931	0.5279831168592342	0.9634615424520074	0.2106153151646911	1.844974086036409	0.05362472930827543	0.05167250069760709	0.0005577985203973104	0.8084714709447639			1.261575571948548
3.781965126874929	8.137188159556727	6.797424305060399	2.335903203857173	0.8863232264009281	1.329395005327013	0.8009022111414209	0.7531227301417078	0.4184090874982449	0.2922232426082058	0.30873883419773	0.3533493055483182	0.4240121564722013	0.5285606797982035	0.9623279532797981	0.2101877338053744	1.847574493551836	0.05362479507631733	0.05167918064369531	0.0005577976179284912	0.8085877846104238			1.261575383836313
3.7901549129225	7.849375183213878	6.479504199836392	2.084798896775486	0.8523817514967916	1.250794751073585	0.8079054262276013	0.7481619776821155	0.422498654178839	0.292088756721393	0.3145976249630953	0.356438795728923	0.4244423268084315	0.5281147667124741	0.9622602810130207	0.2097665368863814	1.857604057693769	0.05362847894634738	0.05168257436911371	0.000557797224323805	0.8087976453975808			1.261575244493265
3.79834469897007	7.738363357453083	6.355454592699594	2.027035075406282	0.8236046767207313	1.25631456649597	0.8129686147547183	0.7604346356396067	0.4280464769165674	0.2983690625825606	0.3171335497915523	0.3549849414507772	0.4243988045952004	0.5272392703382436	0.9613376657734986	0.2095896985648323	1.852052273535992	0.0536310982796516	0.05168306904106221	0.0005578007249652987	0.8087374789088779			1.261575111815874
3.80653448501764	8.16101984012489	6.682448978466632	2.203981979839427	0.8659870289922188	1.333310790692631	0.8195785785862526	0.7655618751487995	0.4260622248531231	0.3019437789601315	0.3190662499203876	0.3547634764222862	0.4248088037162384	0.5283573131913579	0.9639686531485201	0.2100691152739833	1.849566897800488	0.05363473922729919	0.05168474586437047	0.000557805312345545	0.8086188471772053			1.261574931645738
3.81472427106521	7.982605752488902	6.659532450678817	2.210253671975825	0.8743612395423285	1.332349232054187	0.8170210434408616	0.7567635232858246	0.4243616050304158	0.2962667460496037	0.3171878733261086	0.3554287017370966	0.4258170111835736	0.5289485430602747	0.9624851987115208	0.2104413384466651	1.846712178041498	0.05363704904747683	0.05168592058591456	0.0005578060500280738	0.8086699295254196			1.261574725013071
3.822914057112781	7.866957265659849	6.541249722595054	2.148702263337773	0.8373463337884189	1.280828571232552	0.7976683598861933	0.7497120830637086	0.4162403954189389	0.2928661360363801	0.308178120449211	0.3514724837115519	0.4233672018280253	0.5261620531012681	0.9598776573669773	0.2098231520418977	1.850268769973811	0.05363324331505976	0.05167791979959354	0.0005578035860289195	0.8086683572790502			1.261574562078663
3.831103843160351	8.26191885575366	6.864696313953215	2.250562638435025	0.9185959874984354	1.331532179672463	0.8377764965717425	0.7574497093195409	0.4223215077451727	0.2974395553226857	0.3101632723093254	0.352004494450778	0.424992054332743	0.5266317843553467	0.964396046646403	0.2100401441477303	1.85488067639739	0.05362528971176646	0.05166656667478677	0.0005578042001126212	0.8086189489865796			1.261574437183058
3.839293629207921	7.95655471640531	6.890459109201804	2.251644002188209	0.9533958153439503	1.35314259846911	0.8497006856155279	0.7665785559011894	0.4379713058219272	0.3040848015070771	0.3176116337524347	0.3562680527700428	0.4263199294451661	0.5286147363769732	0.9652556560501312	0.210490557302052	1.843014209142472	0.05361675899401846	0.05166063167539194	0.0005578092685031577	0.808729525833647			1.261574294803281
3.847483415255492	7.692294222814407	6.68281945262318	2.141319860276938	0.9254417673778667	1.300211997325256	0.8313789527239741	0.759958827949711	0.4404616636142145	0.3033081947823215	0.320575110143952	0.3572839813273042	0.4239629283486113	0.5282920975011193	0.9622166921589379	0.2102447089139277	1.842448792181103	0.0536160419021378	0.05166059159659005	0.0005578115121854896	0.8088066589565492			1.261574126604411
3.855673201303062	7.891237568759029	6.662814455699758	2.162574252670706	0.8972783832139943	1.308524172653511	0.8240018697870229	0.7591042975131095	0.4376436811173898	0.3010457677255901	0.3185986638498536	0.3560501771164148	0.4245879618150805	0.5280420617329137	0.9627257792127295	0.2100860716686282	1.851546665499115	0.05362435529244899	0.05166571781618082	0.0005578084610397764	0.8088538683242918			1.261574009401257
3.863862987350632	8.297892375885571	7.161370152561834	2.361642846134825	0.930506559399466	1.383217583848719	0.8327295820048969	0.7647603956229372	0.43776980745911	0.3021642208665057	0.3216864398913001	0.3588900207614559	0.4258286824805162	0.5299220448987839	0.9646740900867123	0.2106472039899872	1.862967407581957	0.05363480295074471	0.05166856095464298	0.0005578067239837986	0.8088259918379758			1.26157393181725
3.872052773398202	8.496894839695559	7.640355720633581	2.557804873296986	1.010391741255716	1.483502007149325	0.86460929279578	0.7771897817416775	0.4376352103759298	0.3021773023337429	0.3239381797415986	0.3599616883866287	0.4260758761034312	0.5317043951706059	0.9663566324695186	0.2116103443608797	1.859586761343771	0.05364119863975064	0.05167306687662555	0.000557810461703701	0.8087406844811161			1.261573838035284
3.880242559445773	8.10384988194231	7.343137315176883	2.300638247421714	0.9942003387211342	1.385702858331674	0.84199897281337	0.7731601480893787	0.43509933887474	0.3018439301440345	0.323027059193096	0.3582363152679585	0.4263149832100256	0.5302026359304982	0.9658576964927127	0.2107284106778109	1.855232655763206	0.05363838944196013	0.05168016435419465	0.000557815014096643	0.808824577067436			1.261573710542958
3.888432345493343	7.879234626715749	6.874764540223124	2.191707379056667	0.9239903737587213	1.323778978037186	0.8195297524453248	0.7610079972039643	0.4298606800993304	0.2975202119688924	0.318940546398932	0.3574279213060867	0.4255688572645557	0.5289521708918526	0.9643960579654878	0.2104992650775434	1.858293378248932	0.05363043137451669	0.05167851561046207	0.0005578147555219347	0.8089038999923251			1.261573595938574
3.896622131540913	7.594400753202566	6.360081110785212	2.140056207546951	0.8323944557073945	1.274277839889557	0.7950638428816145	0.7502062654661092	0.4189414732372014	0.2920871775303127	0.3066043472531784	0.3497416049210519	0.421828948163382	0.5240725737032704	0.9595028403571043	0.2088522060675603	1.867097918260726	0.05361725000626699	0.05167178995217431	0.0005578117413077831	0.8088424675347702			1.261573523837595
3.904811917588483	7.810831256637153	6.698912929770207	2.111637733662287	0.8896162380398602	1.296648582092526	0.8059238189572627	0.7534643997137204	0.4283559666207016	0.2966064180061669	0.3130196576540429	0.3521901490208348	0.4237144208779252	0.5254325762273034	0.9625716097868378	0.2091630111098043	1.874214402637219	0.05361141103025242	0.05166821949964261	0.000557812219522032	0.8086912969630053			1.261573459987998
3.913001703636054	8.262044170952862	7.067120395726266	2.205433871637141	0.9570813258890987	1.350016772452933	0.8245131672079656	0.7663856817309692	0.4407679720363103	0.3022802467462344	0.3215707143550496	0.3571081497438246	0.4274483517713048	0.5295987557380751	0.9681281331682681	0.2111928547951999	1.860054069464962	0.05361606383701334	0.05166590882722558	0.0005578167305137615	0.8086469163101517			1.261573364029051
3.921191489683624	8.165596072833361	6.81538041145615	2.25413475112999	0.88847554971794	1.387738058909797	0.8288154023667572	0.771893697312053	0.4354987491239081	0.3047759217123429	0.3169663748711369	0.356404800944883	0.4272676411655844	0.5295176168243152	0.9663052090982902	0.2111317926245831	1.854339262886073	0.0536211293642275	0.05166438652899621	0.0005578191503694701	0.8087333804942438			1.261573247201241
3.929381275731195	8.384428674107761	6.830806969767638	2.301198788286206	0.8749446799928744	1.433372946439871	0.8437166220083183	0.782689646069847	0.4338893193078973	0.3070015954613252	0.320841072005085	0.3590268231578342	0.4270669861965157	0.5317701672905926	0.9664211345301035	0.211026039419722	1.860210367036171	0.05362731793985306	0.05166846569326423	0.0005578167966368058	0.8088164632470307			1.261573142484548
3.937571061778764	8.365030060658821	6.948642558223848	2.300550720959445	0.8822152365741633	1.396289535370001	0.8273927711782482	0.7853840227627348	0.4374874445640271	0.3100081529519283	0.3216550815157223	0.357112440628187	0.4260673116248699	0.5302882472708098	0.9662702398718765	0.2107973193819452	1.865619747361052	0.05362681663153717	0.0516684978539632	0.0005578153129125725	0.8088777570913115			1.261573061275759
3.945760847826335	7.609630535735923	6.41517815186503	2.035640896251255	0.8231279234398252	1.254812616507241	0.7877939123949257	0.7550670639918211	0.4233376338703695	0.2982169038854779	0.3141292595761502	0.3525534266196313	0.4217757182646715	0.5243921985782143	0.957959621237695	0.2088664657006091	1.842520654715985	0.05362080243843992	0.05166412629558675	0.0005578180933634264	0.8090719406865436			1.261573013369789
3.953950633873905	7.6509543645634	6.334670153855416	2.022364944960473	0.8333440441647535	1.225326762377389	0.7993296362921776	0.743249263995475	0.4210837164178343	0.2917042847223249	0.3125526529314989	0.3521510325461956	0.4210253987189618	0.5236115927714269	0.9566578490539773	0.2085327112656329	1.834998815331297	0.05361915478658674	0.05166795494096626	0.0005578211344311997	0.808992627728557			1.261572945273715
3.962140419921476	8.134263395991162	6.744815810273069	2.131756861018537	0.9115597718541445	1.308089958302541	0.8501810883782158	0.7607587466320255	0.4367094497086794	0.2993948620373336	0.3186692485150798	0.3565230111376088	0.424640161304229	0.5295857338989717	0.9651308501705624	0.2103769111258249	1.845577389295542	0.05362064735621776	0.05167192072294441	0.0005578195629583827	0.8088189958265815			1.261572867004438
3.970330205969046	7.84960669738425	6.634773697332077	2.042959508883468	0.9156705217069647	1.289771595759911	0.8416575949019715	0.760866440806963	0.4282055838283807	0.2957452348346399	0.3133374515773727	0.3561460200616393	0.4243490657150223	0.5280828074671964	0.9650034031487174	0.2097429390813085	1.849974635528372	0.05362646476585576	0.05167602339737759	0.0005578160774907025	0.8088571762902165			1.261572809186245
3.978519992016616	7.703252868675775	6.606280760911834	2.055591400810381	0.8909287283112631	1.264639885549472	0.819163488802266	0.7493487047922038	0.4269436522512243	0.2907592210962616	0.312476487037925	0.3537033717270883	0.4242800058226576	0.5255451969720883	0.9633390168645962	0.2093186528704249	1.841713050793388	0.05363637220622964	0.05168181538263249	0.0005578171573309197	0.8088058159809205			1.261572797464797
3.986709778064186	7.813487711309056	6.855598739596179	2.122528421788762	0.9419566957750373	1.292001975019009	0.8200759127102526	0.75193837068431	0.4334390387242494	0.2949978597341986	0.316106386676355	0.35422349223156	0.4247852688883544	0.5263245510229008	0.9642473895832721	0.2100127885723044	1.835643486131981	0.05364000826043074	0.05168030989718347	0.0005578204564564509	0.8087223049941393			1.261572776442509
3.994899564111757	8.163598654731114	7.262923489741472	2.318064539379023	1.046036559872789	1.361738212966106	0.8479726026582126	0.7625492809235905	0.4383241846000845	0.301275769057398	0.3197964473095667	0.3562239427593413	0.4255396422542315	0.5294845229149843	0.9660785099242626	0.2110356704045814	1.837725211329709	0.05363685436909024	0.05166891154846441	0.0005578211682073126	0.8086654985940031			1.261572721499049
4.003089350159327	8.334849367605759	7.106583794708072	2.362873684302941	0.9721562693006373	1.339601302590816	0.8443044845711454	0.7644094727307247	0.4377764857551756	0.3011999146193255	0.3207785164263383	0.3562596533732164	0.4247974403401027	0.5292848988327391	0.9634974921827568	0.2107094147068529	1.842646591656458	0.05362809711571254	0.05165472524386005	0.0005578185279998309	0.8088020577999087			1.261572706522422
4.011279136206897	8.352865758542906	6.911139853455362	2.301210313360504	0.8888159608293671	1.314280260270862	0.8005596817293293	0.7593386006615375	0.4248585444529322	0.2996223532413538	0.3136060785378467	0.3536877058052049	0.4234119263513712	0.5272488534038005	0.9613372995237099	0.2102138194252955	1.843824647865868	0.05361902535242759	0.05164533497064142	0.0005578174095478878	0.8088981198473683			1.26157270642996
4.019468922254467	8.122412996296161	6.881657455287131	2.343769793417058	0.893068383850501	1.369724335445344	0.8084680755865905	0.7645058133939188	0.4246046090921641	0.3026650190707958	0.3125336789790727	0.3519243255755596	0.4241001516858544	0.527543582747883	0.9622342718533546	0.2104682696639672	1.839666272381978	0.05361616571768482	0.05164506020915685	0.0005578203530078873	0.808844983509882			1.261572684995024
4.027658708302038	7.733937365067205	6.550371605994162	2.208157885297382	0.8713206718501929	1.339929117257472	0.8086692710119058	0.7563391615995712	0.4217403026172488	0.2988580387890764	0.310790045859464	0.3508980392124201	0.4239952676498808	0.5264110111201393	0.962126599241434	0.2101641259348433	1.838782861738981	0.05361835132048508	0.05165450566495235	0.0005578230016247341	0.8087450986703298			1.26157264124793
4.035848494349608	7.828538366005777	6.546264719039517	2.178858003920899	0.8349694139792028	1.303118824838628	0.7774466006656766	0.7505627052117806	0.4177264837526308	0.2955995190078422	0.3100785190284976	0.3509370161610714	0.4239550829927342	0.5264675466901936	0.9629642248786707	0.2101592288618227	1.841796625936636	0.053624719658866	0.05166365333738539	0.0005578212146499709	0.8088077138132225			1.261572608859695
4.044038280397178	8.054328525995702	6.686177572354833	2.275493533364139	0.8459769216003584	1.332861616108247	0.7823220667358461	0.7620183177759369	0.4229719044776372	0.2996367460215384	0.3115998255013991	0.3530681415902732	0.4241911720106066	0.5275712159871849	0.9634447528289666	0.2103137536988627	1.848804465428785	0.05363065531725997	0.05166780425286702	0.000557817673056489	0.8088836813468515			1.261572613940337
4.052228066444749	8.005825167307956	6.790570778510329	2.22123688624496	0.8817630220468899	1.31712975142348	0.8001782311468399	0.761817014344388	0.4285900626021767	0.2968190160219496	0.3127982618865907	0.3537792256712565	0.4232181949244896	0.5268296451795464	0.9632695933022737	0.2096837496044193	1.847038570659777	0.05363187210119456	0.05166394621978107	0.000557818100218641	0.8088080717090201			1.261572617398598
4.060417852492319	8.149929337805121	7.112029641684742	2.205546656116525	0.9180073713076992	1.318861733051694	0.8190428795688045	0.7658480623897062	0.4301125078623919	0.2956449761392212	0.3167869755945935	0.3540240861873112	0.4234987862035038	0.5272021964331363	0.9637462661659405	0.2097910062601709	1.844106990857144	0.05363055262392378	0.05165293707882356	0.0005578230735505683	0.8088156937667664			1.261572562674826
4.068607638539889	7.990811560652815	7.029946557296881	2.283679691948457	0.9231610612909049	1.349321991494836	0.8195749697199814	0.7708283855750885	0.4274802647227553	0.3032732452283886	0.3146644228766581	0.3541395463605544	0.4241407026305343	0.5272407822753294	0.9620702423272982	0.2104733508776707	1.840351243457282	0.05362891577819443	0.05164309988641762	0.000557825614955016	0.8088757382549697			1.261572495861487
4.076797424587459	7.632510207261267	6.701581225469845	2.180435095546214	0.8898241889227939	1.310953526015674	0.8136302698987345	0.7679823302674733	0.4347540483167128	0.3040427031722038	0.3182145390261776	0.3538235790641996	0.4232535752836042	0.5260906539864997	0.9606829070143764	0.2096817034831038	1.842417522784472	0.05362416521749756	0.05163932258663532	0.0005578221656327206	0.8089545270878384			1.261572445117924
4.084987210635029	7.561064795151884	6.492816093081172	2.069615030928655	0.8363881093337769	1.24616572816399	0.7854987281188286	0.7445168594379118	0.4268716546149696	0.2979502618417314	0.3160911551579534	0.3505061507291268	0.4212165390414632	0.5231723481782828	0.9574119194412128	0.2085150646399948	1.844156642804001	0.05362064589133218	0.05164173031684913	0.0005578204937706306	0.8089874494618785			1.261572427584661
4.0931769966826	7.707440018412707	6.586104801556865	2.118520925986069	0.878447430999768	1.258253474587089	0.7947256021498251	0.7438379000894622	0.4253989551082241	0.3000770337596563	0.3148953344206227	0.3527942457231947	0.4224318395110467	0.5244882411441388	0.9591494357905496	0.2091815153835959	1.839560811123663	0.05362624508394612	0.05164901627661407	0.0005578256268059485	0.8088931097523837			1.261572369257982
4.10136678273017	7.859613839617682	6.822108577837295	2.171238977080433	0.9180326980295724	1.343109061978002	0.8165042556762093	0.7641502191083643	0.432450169229417	0.3058386860164945	0.317507610109413	0.3562519404044073	0.4246502069430196	0.529431972853152	0.9623326190224807	0.21055187666223	1.840094635320658	0.05362955294632801	0.0516524477961291	0.0005578291424808767	0.8089325295808558			1.2615722756443
4.10955656877774	8.10424078413334	7.009381083576686	2.311276791806212	0.9478942603910492	1.369059576612309	0.814470665229672	0.7629372435647355	0.4329577891665137	0.3058532071606619	0.3207837826399353	0.3568249605741607	0.425119462095052	0.5297855444010062	0.9630701683525561	0.2106667492033894	1.842690954936983	0.05362579889598116	0.05165147836956124	0.0005578263398600753	0.808806419107056			1.261572193948161
4.117746354825311	7.987044732293125	6.949112829159451	2.262783911044732	0.955362997235659	1.354678487078616	0.8451026313169421	0.7677566468738793	0.4288967880248048	0.2980672667442853	0.3153097461334278	0.3535563706222167	0.4241836600655316	0.5283438028602864	0.9640919871409358	0.2107669489248688	1.852072402898491	0.05362138755371925	0.05164741936676596	0.000557823215060365	0.8087268839227562			1.261572129610198
4.125936140872881	7.872316025872965	6.714194144796089	2.160805359469445	0.8935500162772795	1.334880569105872	0.8394793265783789	0.7699934742461492	0.4267212557462283	0.2976970677388304	0.3101999932728462	0.3527984996430582	0.4231494897038224	0.527858542464908	0.962463352031617	0.2103991968925811	1.850493805258399	0.05361389700282087	0.05164255517700266	0.0005578247987959564	0.8088736695565333			1.261572092210401
4.134125926920452	8.046687626245511	6.793138833161835	2.170741231545649	0.8816978346467316	1.343408414450924	0.829199387195889	0.7633826894533011	0.4387805158215913	0.2987751699136335	0.31802132395727	0.3578063926018975	0.4245431803182594	0.5305164139939735	0.9631863230276347	0.2106690157862556	1.840665498999172	0.0536092008364709	0.05164402743776558	0.0005578278331863054	0.8088292069856472			1.261572055066014
4.142315712968021	7.965454458278246	6.679722570132207	2.098020715926858	0.877117377106726	1.277706293826799	0.8078306433588678	0.742071671268752	0.4263224534599032	0.2884077700348008	0.3149414434640266	0.3532477281021782	0.4225609814652059	0.5270778666935249	0.9609619449329091	0.2099082188335278	1.836154254731561	0.05361317702962023	0.05164638357823854	0.0005578274963019039	0.8088281946582988			1.261572007958381
4.150505499015591	7.828272316696177	6.438191927802695	2.072454527534674	0.8099804943287345	1.216977841223333	0.7634389256666418	0.73816480088416	0.4133433022656258	0.2890040000103747	0.3125154069019275	0.3500172568816253	0.4209754745606152	0.5233319328528717	0.9579888597390728	0.2088719199886554	1.845659564545405	0.0536209281579843	0.05165437236533335	0.000557824363997576	0.8088623080844854			1.261571985828399
4.158695285063162	7.841148162499447	6.615932094927796	2.137852812769972	0.8504717561305077	1.293893194880832	0.7915616475242471	0.7637106407947944	0.4250995110706954	0.3011875710564227	0.318134442510414	0.3523099294901953	0.4232890199122057	0.5258208644730193	0.9615540539639538	0.2095072613192633	1.858487184588521	0.05362216732097363	0.05166705269620146	0.0005578233185054485	0.8087420783779096			1.261571999353508
4.166885071110732	7.793393352144171	6.615563364041172	2.126690023922432	0.9143926238794448	1.355813671687508	0.8530645523938977	0.7770856272439507	0.4393598574358314	0.304647964902731	0.3191932801774985	0.3555538372634502	0.4264408305820544	0.5295372997846078	0.9660193059230218	0.2103553710755477	1.844496838137808	0.05361835402267189	0.05167406666747437	0.0005578260343933416	0.8086439790250574			1.261572015233449
4.175074857158303	7.852885427431544	6.505341501905619	2.111784013976842	0.8737585882506148	1.323314325359385	0.8302271781178838	0.7661581511809828	0.4321154245646217	0.2997745671642205	0.3171570669044111	0.355641557291438	0.4253826645800642	0.529396501119389	0.9644797860787538	0.2102589103571786	1.839305126358182	0.05361588614160533	0.05167413433756469	0.0005578277454181243	0.8087039873191478			1.261572015940659
4.183264643205873	7.908625813713852	6.692701124408008	2.145547467785262	0.8865347966156523	1.304456464484137	0.8244148394916225	0.7578605396284996	0.4248964934349346	0.2954698203266256	0.3147996200780541	0.3536215113736423	0.4243960126233197	0.5276524735879138	0.9634714925776843	0.210056639030224	1.84369937336524	0.05361638148183857	0.05167335518961071	0.0005578245214517678	0.8087889368661123			1.261572024038449
4.191454429253443	7.890103447605274	6.801309052384681	2.188335499918351	0.8789091585662698	1.317404697907983	0.8180298727181378	0.7595012348988704	0.428139962835643	0.2981318892918537	0.3135685095427609	0.3523285938337689	0.4240382117988021	0.5286276237328922	0.9621453050200593	0.2103873056299366	1.853894674439247	0.05361816488643923	0.05167878890708486	0.0005578203213442115	0.8088124171687628			1.261572082629034
4.199644215301014	8.384880524968647	7.116324153698899	2.301759981814052	0.9151181529269444	1.332099579385807	0.8132346333272026	0.7598891724435581	0.4302508635439548	0.3025570818672741	0.3146525438943386	0.3530009499022457	0.4247761187760538	0.5288667744689178	0.9650292027722941	0.2109974428392685	1.850306235012771	0.05362281950420392	0.05168914248518645	0.0005578212510808855	0.8087396477558819			1.261572143724673
4.207834001348584	8.419600097021046	7.208936661799292	2.326392036828333	0.9478669799179352	1.351303980741689	0.8306065582749352	0.7626986113330362	0.4293152467888015	0.303459418400273	0.3188725737560119	0.3553467267388269	0.4250478709362431	0.5285851603607754	0.9663890098080333	0.2110719411803074	1.840801128462619	0.05363291627076225	0.05169748137781544	0.0005578259095813293	0.808650032531442			1.261572154006112
4.216023787396154	8.176894697820483	7.111246164936138	2.378267959583317	0.9631937002735167	1.419710485368036	0.8435591982918548	0.7786525264740481	0.4311491816004131	0.299655789209784	0.3186778401493153	0.3557839807763074	0.4238524619655644	0.5301246095668999	0.9647829745941785	0.2113410122326342	1.840184448940765	0.05364432058974071	0.05170402418730501	0.0005578255799332083	0.8087275532534672			1.261572157962142
4.224213573443724	8.243318692518395	7.174839760905789	2.435076665708527	0.972796745205869	1.426727052513505	0.845656600329084	0.7817343839204	0.4377490334057044	0.2999080335002698	0.3181112038339223	0.3557765362298176	0.4244280821048378	0.5309386644708898	0.9655292781167467	0.2114226687836847	1.847090127286448	0.05364836602343803	0.05170712012936095	0.0005578220821032613	0.8087465431127331			1.261572171898188
4.232403359491294	8.257791154676259	7.01093360711624	2.367025528991455	0.9384366334841047	1.365297489076379	0.835304786105586	0.7742104205184114	0.439510250479706	0.3048700520097055	0.3207515403276267	0.3568795989032549	0.4259907173537555	0.5304039883278274	0.9666916814061778	0.2111949822373108	1.853128434489296	0.053644130722515	0.05170188509689085	0.0005578218633555809	0.8087080353675131			1.261572220157835
4.240593145538865	8.159424134546104	6.830568281101939	2.283137874969112	0.8900003733400053	1.35700926402527	0.8296881835654476	0.7703711123349803	0.4360083798552557	0.3049141990838826	0.3244012555873062	0.3587450987122607	0.4275837613265842	0.5303395817840608	0.9669041258587605	0.2109836714067449	1.836013339572022	0.05364239894162508	0.05169253465833046	0.0005578256104088656	0.8087534565893049			1.261572219718745
4.248782931586435	8.194545195640845	6.957805629207648	2.23286481474035	0.9131107831153729	1.338665733346541	0.8223003885948016	0.7684133890320595	0.4378512680553169	0.3046050347829282	0.325419227480806	0.3584897901258149	0.4278207760010894	0.5299493345279113	0.9674062562776432	0.2109698609874168	1.83879081842937	0.05364337339859855	0.05168997322288128	0.0005578276671611126	0.8088044651378418			1.261572184304885
4.256972717634006	8.096961251603794	6.930761586818359	2.152137843402663	0.9175174656923202	1.309100798275764	0.8035478133796542	0.7644532126423874	0.4345925968498336	0.304985027136069	0.3173364540765207	0.3550085749568607	0.4253746869644964	0.5274552851421188	0.9646876621017352	0.2102578326967341	1.855030102881114	0.05364591093066699	0.05169452689762504	0.0005578256103489676	0.808843671307692			1.261572137770953
4.265162503681576	8.385770709293327	7.149245287136382	2.235201008661598	0.9277540224336586	1.369743462141441	0.8230390138245198	0.7722954267866496	0.434604432553209	0.3046008543659485	0.3200699565081099	0.3561926101466338	0.4252142863024777	0.5288912880041075	0.9658560146900448	0.2105451053869416	1.863708469463674	0.05365158783604199	0.05170244442179351	0.000557823568680361	0.8086377908719864			1.26157211365722
4.273352289729146	8.874287547865181	7.742932652547559	2.558694738506932	1.037951208430573	1.469760239149081	0.8549581314595501	0.77774702794724	0.4471694295217037	0.3119827970520524	0.3282774447316111	0.3611873617697841	0.4281211494520122	0.5336108659930064	0.9710979942659119	0.2126066730802913	1.858787775971683	0.05365570854408024	0.05171213811177226	0.0005578252555159592	0.8084864589866589			1.261572093439039
4.281542075776716	8.491918691842759	7.343645579736888	2.592681103003842	0.9845291302832516	1.442130725716966	0.8244225539230376	0.7726628190780936	0.4367459779714433	0.3092481888316151	0.3177978008673998	0.3580547451453682	0.4261011017037036	0.5312138135057957	0.9659076306148328	0.2117222661265571	1.84751195733724	0.05365732397608134	0.05172421422538166	0.000557828651252588	0.8086643521762206			1.261572040247047
4.289731861824286	8.071191108383861	6.673539075981264	2.298873095065316	0.8914233453062949	1.358476406888068	0.8308742379766056	0.7627961918428812	0.4301040525611981	0.2971063931878372	0.3149052403875331	0.3558233749737866	0.4243366500188454	0.5301935660572853	0.9626934170618978	0.2110169928758616	1.847199493928265	0.05365158695620001	0.05173249230203612	0.0005578289183609586	0.8087331859957982			1.26157197658947
4.297921647871857	8.134300684021293	6.634242482440301	2.188234600966142	0.8494093479987866	1.326063529084412	0.8184285273292751	0.7550947286111156	0.4300700600023432	0.2972105801074728	0.31746336753097	0.3543637039862085	0.4252351048005808	0.5297189487871405	0.9638637836049803	0.2106432446067777	1.85335844176531	0.05364180484172911	0.05172580672255023	0.0005578259120748901	0.8087234287016746			1.261571942049166
4.306111433919427	8.145599605615759	6.868847821168514	2.20095781202503	0.8709363781603546	1.316731504285496	0.8000150549257594	0.7557040914077633	0.4274019285426729	0.3013079450443161	0.3158019218870446	0.3528316389127054	0.425004192750405	0.5280301400650781	0.9658522419105626	0.2103495615894689	1.860172949064645	0.05363822057030768	0.05171816477970982	0.00055782577828004	0.8087303233373572			1.261571909611808
4.314301219966997	8.062548089589601	6.801426368600473	2.213630427187515	0.8949100480644632	1.304752777369744	0.8206623848869783	0.7574498447257919	0.4299121074269815	0.2976496775650318	0.3143656485137398	0.3539548205621443	0.4248592442236681	0.5290238085538148	0.9657636875300429	0.2106043588476599	1.844995671583823	0.05363790096643879	0.05171892580675269	0.0005578306551505045	0.8086912290022155			1.261571853672523
4.322491006014568	8.139546945774295	6.770138314733674	2.235079348433256	0.8790470081699172	1.298699964466114	0.8347672009229921	0.7599309628448627	0.4303563260465906	0.2985702815754383	0.3117243125901388	0.3542296994098866	0.4256779364143085	0.5293452843116859	0.9656670565837342	0.2109594879092842	1.842785669030047	0.05364095243695433	0.05171784120147695	0.0005578334643725491	0.8086740228585785			1.261571769153394
4.330680792062138	7.757309800189488	6.484319841674058	2.025748559293664	0.839533764405778	1.236830366955526	0.803342434867018	0.7581055891734517	0.4205684887212844	0.2972022436287907	0.306358226983835	0.350737298228798	0.4238339321240439	0.5262545026149384	0.962756357594507	0.2094206231083926	1.849597567642985	0.05364666892537795	0.05171267155439189	0.0005578300125676379	0.8086940208694658			1.261571711919302
4.338870578109708	7.782229467906197	6.653052933915177	2.026061831235512	0.8907316797684578	1.240720536225163	0.8049154813429368	0.7631831470879127	0.4241841094139032	0.2979498677052662	0.3093828089165536	0.3519210101052326	0.4237916829168036	0.5269609869618106	0.9630039092901507	0.209341088990162	1.85542940398341	0.05364690958420638	0.05170432702836525	0.0005578272546752979	0.8086698122014104			1.2615716752626
4.347060364157278	8.359433884907205	7.004153618628079	2.275673919390171	0.9260396820180303	1.321909670081516	0.8313180727018643	0.7683729798479535	0.4358423620862927	0.3018988477497611	0.3173203355136148	0.3553283895392368	0.4257031782155699	0.5302372091512632	0.9670217868549582	0.2111837851820156	1.850569526090856	0.05364003139234794	0.05169351812468617	0.0005578309692048629	0.808707518679063			1.261571618386526
4.355250150204848	8.488178043179438	7.03192322112799	2.287322117154406	0.9040694361693175	1.305343909169364	0.8204230212103889	0.7631264002465703	0.430180756688775	0.3008034153106688	0.3145094248710836	0.3529312100156675	0.4249464806038308	0.5287544932920037	0.9665246925635991	0.2108779323028094	1.845307626581889	0.0536346125037838	0.05169190032093443	0.0005578355812175593	0.8087525223533887			1.261571529382252
4.363439936252419	8.454637499038101	7.363694124465543	2.358646203331168	0.9768563127571194	1.363293996604684	0.842218753979708	0.7719333339589856	0.4396460760371602	0.3053564913223135	0.3213482588788856	0.3570693637886546	0.4272866487192754	0.5318513156314622	0.968659333697768	0.2115708188584525	1.848665681253529	0.05362827831823227	0.051699434270739	0.0005578357900885775	0.8087271804860982			1.261571410009511
4.371629722299989	8.35782848843823	6.984429901397015	2.413266807984992	0.9469694321723323	1.438740844663735	0.8507312703244209	0.7741756902955306	0.4366917239371821	0.3050742089203928	0.3204110994707358	0.3591657357819678	0.4283866160246395	0.5345169217864497	0.9682613753463422	0.2118563347570402	1.854362050432128	0.05362497183590485	0.05171086837299305	0.0005578340795433247	0.8088030546543943			1.261571313911995
4.379819508347559	8.105610854720512	6.752352033894317	2.243007128413325	0.9098541725662478	1.346461468997352	0.828624966312284	0.760172330567314	0.4279353182000931	0.2990945853529925	0.3153589966181941	0.3568232661762192	0.4266211396330453	0.5311235335959492	0.9672050315068902	0.2106950695477506	1.860268747622089	0.0536316337523159	0.05172521760906649	0.0005578359740046647	0.808837346043892			1.261571222357966
4.38800929439513	8.070673134345263	6.806405323043932	2.187733665336563	0.8951031213068539	1.300914187903645	0.8217718524575789	0.7577399830620328	0.4295910689409314	0.294293855294844	0.3194754103979798	0.357149764982805	0.4262208444611026	0.5306202164391567	0.9665372453169494	0.2108256515696712	1.843728181368794	0.05364064667847348	0.05173482240349503	0.0005578410815758215	0.8087893575733132			1.261571094647903
4.3961990804427	8.384393812582456	6.96365512842725	2.308444797174104	0.9385625070836883	1.352831886367264	0.8461523187075696	0.765227447455149	0.4350203386468035	0.297349828647079	0.3211531847664608	0.3585084677748154	0.426774033267603	0.53183088935178	0.9672964247062783	0.2117966306996045	1.840578015472261	0.05364768449145738	0.05173761215579834	0.00055784444830614	0.8087159847566042			1.261570914372265
4.404388866490271	8.265064443191953	6.934400748055721	2.295518325234985	0.9464683053812083	1.333262700360974	0.8477704824946736	0.7612243714869639	0.43667816240827	0.3036008376064903	0.3172852242265494	0.3563169847091115	0.4264713837333823	0.5300834508905919	0.9653068596977055	0.2112526858152964	1.849597065007826	0.05365414820520078	0.05173510124610287	0.0005578436202501634	0.8087710954864227			1.261570734826234
4.412578652537841	8.132760345166909	6.814452965791592	2.252566032434091	0.9154692167511883	1.332469404637225	0.8375233477551813	0.7615379003733546	0.439031320866684	0.303236129933777	0.317226154027946	0.3561768207174695	0.4268311442823718	0.5304013699576202	0.9658830188047138	0.2112977372596895	1.856027621941194	0.05365725676846974	0.05172468024205459	0.0005578427805532838	0.8087693007826273			1.261570579130721
4.42076843858541	8.228031571376036	6.933192247987296	2.27519085122343	0.9160763868295315	1.361927673231298	0.8392572091349126	0.769368278844671	0.4389960585973247	0.3022479730452015	0.3204200251944915	0.3567709787453529	0.4273417439936368	0.5312618026508847	0.9685035327076924	0.2115859089744224	1.852796360678815	0.0536546035233299	0.05171476362447575	0.0005578466769621641	0.8087160030188908			1.261570400703332
4.428958224632981	8.382537022777447	7.081479797471126	2.310472166658661	0.9323309193461047	1.339384375384996	0.8471494600654194	0.7659618741606549	0.437344190123141	0.3048417886934463	0.321660387031822	0.3554685172085963	0.4260751971222868	0.5302297529778185	0.9671493789623036	0.2112806948280922	1.84443266961867	0.05365096741808289	0.05170884086845075	0.0005578514429514137	0.8087567490486486			1.261570214749975
4.437148010680551	8.293879262487728	6.91406074114159	2.205210132905885	0.9287293468139552	1.30053658486872	0.8478402467696448	0.7694642635958133	0.4449213439902916	0.3076415238238139	0.3250556772798618	0.358174099330105	0.427231555413596	0.5323315704819737	0.968851367317505	0.2119331547676755	1.843202214292269	0.05365249392726722	0.05170309663595704	0.0005578510859704478	0.8087359543958944			1.261570017899069
4.445337796728122	8.246340936569274	6.704532571148583	2.172198495213221	0.8782880174837573	1.312380954569012	0.8309978128361805	0.7656222497906336	0.436484174907718	0.3000996637152384	0.3196433430881555	0.3562777635858415	0.4270441455744126	0.5320985919681135	0.9685761925733188	0.2117419336947765	1.851687332742292	0.05365283949482701	0.0517003630428051	0.0005578492145856422	0.8088191882727175			1.261569844265336
4.453527582775692	8.160444163063982	6.643771434833798	2.152617525390349	0.8670856818632202	1.308993336507614	0.8190380411629644	0.7592822160588688	0.4289766109622216	0.2995927850363863	0.3165526216754343	0.3543063439120116	0.4256625598478359	0.5298161850545829	0.9657286179016814	0.2104274418452813	1.851784886826373	0.05364630484892114	0.05169263016385284	0.0005578504664523019	0.8089245775067432			1.261569714339873
4.461717368823262	7.834379771629916	6.491259384542932	2.056511529040768	0.8570480229031817	1.25446111435682	0.8121179833958821	0.7542211636633341	0.433489616436278	0.3028021165551439	0.3160271625897976	0.354682034143449	0.4251773012948443	0.5283708967754543	0.9636383228652805	0.2096489188463193	1.843692410065461	0.05363646531086026	0.05168684021915959	0.0005578565960374213	0.8088522102397355			1.261569531570356
4.469907154870833	7.777957754769841	6.429405326943441	2.106520238950926	0.815830124732337	1.263266625043574	0.7946317124491071	0.7526846104429304	0.4359747357580561	0.3001610297947166	0.3137099505132107	0.353043277679367	0.4235013191141606	0.5269165156967975	0.9616357046540092	0.2097569301687152	1.846966320253541	0.05362842800090262	0.05168571757564359	0.0005578608830180615	0.8088900178752559			1.261569320326811
4.478096940918403	8.169335437618917	6.785139282301254	2.278041954618977	0.8436912620736025	1.309628517214915	0.7942872249296402	0.7604423598335366	0.4373094629556601	0.3046914598844387	0.3192171345799916	0.3550288622567979	0.424741903063018	0.5293457101598901	0.9641887182635245	0.2110230317024478	1.853750046143092	0.05362504421744115	0.05168724705954501	0.0005578596049826153	0.8088499850146776			1.261569111610571
4.486286726965973	8.209807716479634	6.856095493256455	2.177885521598828	0.8750281034333257	1.289965689409571	0.8117548636872747	0.7557532986185571	0.4353774295964025	0.3003299288149682	0.3207377389272894	0.3589078185878608	0.425643238986168	0.5319812775996743	0.9662255951970334	0.2112167243383663	1.86019617997353	0.05362492187651825	0.05169473962241693	0.0005578594940623764	0.8087889602217685			1.261568952319981
4.494476513013543	8.032129677930028	6.638218428184436	2.056487574598504	0.8743443493777768	1.261675859039929	0.8344169847238696	0.7541929998385879	0.436018135765101	0.2976356880379651	0.3207187913509514	0.3579166074846989	0.4256653624301417	0.5302339941987052	0.966009008066478	0.2107582559678685	1.854647510310041	0.05362796201645693	0.05169942071923841	0.0005578643178247443	0.8087508322564972			1.261568755273365
4.502666299061113	8.14530814659579	7.061159339363723	2.121274263611543	0.9456909324077832	1.297571050929416	0.8604439924713883	0.7627032219784022	0.4367908603232372	0.303665959414654	0.320494655866037	0.3565988349542935	0.4271322090627666	0.5300985501699886	0.9688822730645432	0.2108777042889468	1.85269187439234	0.05363402956524359	0.05170226206128256	0.000557869189917073	0.8086962657460197			1.26156851583081
4.510856085108684	7.952254461367324	6.929741948656427	2.090508230519365	0.8864933042865717	1.300024904719403	0.8188389378495573	0.7624190372183798	0.4233289177261239	0.300017926652021	0.3108618884952611	0.3517264949352473	0.4232644683760894	0.5271822432193854	0.9637184662358457	0.2095909937614294	1.852950387180691	0.05364127377642462	0.05170081812423896	0.0005578697804529716	0.8088259552268596			1.261568280198886
4.519045871156254	7.793478730160946	6.590017379553421	2.088879544009295	0.8641792564119657	1.293003226051843	0.8032713481601368	0.7622354685960105	0.4220535062584505	0.2987270353820023	0.3076795642573624	0.3505567403936106	0.4228480258097035	0.5271987907336202	0.9627422514218343	0.2095414301394764	1.861988810233931	0.05364135384655401	0.051689302800394	0.0005578688699616945	0.8088564520412609			1.261568058276102
4.527235657203825	7.808687468676602	6.708659556330609	2.122897626591734	0.9195750706227207	1.312090528928401	0.8212041079904787	0.763858948000219	0.4271521525520489	0.2978143370308345	0.3125345036376369	0.3526799784127373	0.4243917593140157	0.528238735545008	0.9639536948708224	0.2097424746243297	1.866239858010855	0.0536314344647787	0.05167011182073529	0.0005578718636782406	0.8087944692874297			1.261567829147274
4.535425443251395	7.954736466121839	6.844856120765087	2.21940130407243	0.9197596208770972	1.328384722462341	0.8116477637447134	0.7678916727833921	0.4314377491803584	0.3002042250452923	0.3171086972699432	0.355688936713908	0.4255357190704791	0.5305162512728009	0.9643109686858542	0.210873900331857	1.852207435800961	0.05362316610116646	0.05165207287229901	0.0005578780898755927	0.8087738149331276			1.261567585168372
4.543615229298965	7.927207967273347	6.639726036161533	2.208844937572482	0.8656842458676368	1.300123963248357	0.8030189271680865	0.7605494430628239	0.4279686935840533	0.2984200199947478	0.3127548786546657	0.3560718961045179	0.4253016771669533	0.5303918572772378	0.9639573921698108	0.211209238410966	1.853840752886239	0.05362127415412192	0.0516413533524574	0.0005578815271200969	0.8087786580769359			1.261567328966573
4.551805015346535	7.685770881601354	6.319841361269951	2.013007710510068	0.8152186012441526	1.207959818511962	0.7832592225136663	0.7425446378194529	0.426679844768508	0.2926093839017276	0.3132057318232532	0.353403000339406	0.4237260886814688	0.5268090480216728	0.9615381842410881	0.2099952083567601	1.863308560526632	0.05361635643697217	0.05163869485921145	0.0005578805676459669	0.8088771675284896			1.261567072320318
4.559994801394105	7.778841252185772	6.359706494938826	1.989110578433146	0.8401021241554788	1.201751604400224	0.7866702748763648	0.7474039433412253	0.4359853688685404	0.2969662190612633	0.3202529031270886	0.3553496191264572	0.4241139995578455	0.5278714345508989	0.9623828813166183	0.2101206892811863	1.867459863349756	0.05361364167569577	0.05163769939362955	0.0005578800067611709	0.8088086793268883			1.261566868724446
4.568184587441676	7.849599728905044	6.830469184133332	2.150641649478178	0.9375485337799968	1.315953887449462	0.8189298353498068	0.7659052632616349	0.4375233106458904	0.3017315379204272	0.3205960303499115	0.3588245986415296	0.4264249489759511	0.5307713706628397	0.9652214199972481	0.2103667720664006	1.853779585555755	0.05361801416003027	0.05163788607940739	0.0005578836122566838	0.8087582374706356			1.261566670533897
4.576374373489246	7.876058131932276	6.831109732096501	2.212864958833411	0.8960159477057786	1.366651579097484	0.8125269194723205	0.7666481619811107	0.4276879518989866	0.3014594409447214	0.3178844082417409	0.3575067045773939	0.4277715718813948	0.5306477713725314	0.9670701839929509	0.2109556742924547	1.844725374849713	0.0536211465820448	0.0516379639523059	0.0005578886368367542	0.8087652741271989			1.261566437520129
4.584564159536816	7.968940507958015	6.709516125740095	2.168705111312534	0.8866143485188643	1.352010411766407	0.8156970053863737	0.7719497969599087	0.4276075387727701	0.3042392139371723	0.3169888309658178	0.3567770451787384	0.4274907486023369	0.5313682128320807	0.9665192069341368	0.2113236416907516	1.847093288860018	0.05361903855200974	0.05163148089480373	0.0005578875904173102	0.8087648004453891			1.261566222633379
4.592753945584387	7.913251788828651	6.815471058218428	2.123883268419822	0.9378748011368233	1.310338300557646	0.8218932213176542	0.7632963250284129	0.4335192684516581	0.3004991329454947	0.3155716465332675	0.356434225634642	0.4261100274396665	0.5305307206297384	0.9658077348420047	0.2107164659812581	1.855090764153323	0.05361894570362579	0.05162521415492947	0.0005578843874835551	0.8088815545891522			1.261566069807645
4.600943731631957	7.97875876670952	6.852521257408322	2.154516075245887	0.9165434024407864	1.280444801203005	0.7983518403485627	0.7532316673910111	0.4275353853687628	0.2916530406326641	0.3130151087271006	0.3544825840975444	0.4244409399674198	0.5285028761781753	0.9650679280868172	0.2102922339100785	1.853744990370644	0.05362057913291762	0.0516230682103995	0.0005578872032372751	0.8088048395015764			1.261565933253675
4.609133517679528	7.827176713874247	6.70194427528432	2.082800917020702	0.8788554377972685	1.269276340463026	0.7958838587563586	0.7499669524207083	0.4264366659716378	0.2901904051554959	0.3152448176418135	0.3530632530762016	0.4234787911902745	0.5269598527042847	0.9627728189720549	0.2098974426417689	1.848068888159784	0.05362465669428193	0.05162459973486256	0.0005578938348873249	0.8087687405599001			1.261565744318592
4.617323303727098	7.811339478472903	6.576594733836409	2.107540638705978	0.8387863458214924	1.290189388671811	0.7952626420357071	0.757947507861946	0.4260894449184321	0.2920654352137992	0.3125514676037253	0.3516242192011733	0.4231857394437725	0.5265448134302023	0.9609015164553246	0.210218599519721	1.847194464368285	0.05363177459507446	0.05163205630005588	0.0005578970475626159	0.808885089878176			1.261565543000507
4.625513089774667	7.982118776175884	6.513263475551821	2.202300673537874	0.8381643942294846	1.296700281788618	0.7869283662319521	0.7606921757027063	0.4198390856060228	0.2945556702529025	0.3103898899343354	0.352712266746492	0.4232673855850613	0.5277614870943824	0.9608937712424548	0.2103208822754471	1.850295648845947	0.053633220335297	0.0516399324372917	0.0005578960557277081	0.8089605077029334			1.261565359247142
4.633702875822238	8.108923498303595	6.745035913430717	2.254574428104571	0.8806431296733246	1.337870215214573	0.7898408720848827	0.7582900369108908	0.4210543826874998	0.2952469918058708	0.3112411040809666	0.3540683029832028	0.423984020320043	0.5286184038183381	0.962142620416968	0.2101941137390801	1.861503548638711	0.05362951583668264	0.05164176476225335	0.000557897065271494	0.8088883501461516			1.261565170581873
4.641892661869808	7.884968591155983	6.70607119188562	2.18657513769633	0.8759252010550634	1.312274675508371	0.7962241300829558	0.7573303672769235	0.4239649987929022	0.2962124750188452	0.3150755170320775	0.3539624884679914	0.4251452724075178	0.5290679582687551	0.9622543264294893	0.210357381228392	1.850435550843875	0.05362311676068567	0.05163497600328579	0.0005579023533655186	0.8088431210524398			1.261564958396136
4.650082447917378	7.981580357895881	6.896737148786924	2.228683389654717	0.91867280810648	1.333031536528465	0.8245676434397923	0.7580639759311862	0.4334303201391146	0.3017023653191775	0.3249928391246508	0.3579534081236037	0.4268032226145593	0.531393316986376	0.9655437120681455	0.2109221670852117	1.845149981822907	0.05361418511139034	0.05162267949092521	0.0005579073328058988	0.808871568950822			1.26156470546312
4.658272233964949	8.576165000624462	7.501786147386513	2.489421333567933	1.007746035417239	1.425270267012579	0.8630094342563759	0.7704717634948399	0.4416820462775347	0.3050192724925143	0.3253489535568987	0.3612801595633104	0.4283744203040364	0.5337327559936441	0.9698794249192692	0.2124611898310541	1.851837967169528	0.05360990872746434	0.05161006658600379	0.0005579077986638642	0.8087453019009501			1.261564436103038
4.666462020012519	8.860645203776022	7.847042909992315	2.508747328018366	1.108607427909075	1.446876516493939	0.8801883871686913	0.7809242688993835	0.4360129700514286	0.3036186584523567	0.3174687504069458	0.3594730849494756	0.4290904411677756	0.5351573349229242	0.9728308843101368	0.2129359152002	1.863876770850106	0.05361010870542819	0.05160586383663771	0.0005579058482069418	0.8086437334461039			1.261564212058113
4.67465180606009	8.962006038779487	7.879717979380766	2.556184175656611	1.082680275072189	1.496563248416243	0.9085156040932111	0.7879083439705417	0.4511999515711748	0.3132359655404162	0.3230429375084483	0.3603001132479851	0.4299874314175967	0.5371829976079003	0.9755165061231844	0.2136602810205401	1.859017229402907	0.05361174464114306	0.05161049334371835	0.0005579067757485827	0.8086573859325109			1.261564029087878
4.68284159210766	8.526587119478485	7.542068234242024	2.473128387033678	0.996244910639805	1.419958887994346	0.8479545449680131	0.7741070306021659	0.4528792281555499	0.3142945180477563	0.3224392139999292	0.3572158824688951	0.4278472533039214	0.5325308178684943	0.9685879812532455	0.2122851948634218	1.845227038734128	0.05361907603472771	0.05161178504038832	0.0005579109722878108	0.8087083766177967			1.261563854692598
4.69103137815523	8.142395914540721	7.152250142742193	2.245444024678458	0.9497748060109126	1.296674431661212	0.8091175007286285	0.7434679675873925	0.4252823536349325	0.2986359872722566	0.3139452079019472	0.3535420337694837	0.4252238059290849	0.5278250492062349	0.9645037164720636	0.2104402217330047	1.847035847021608	0.0536212828117396	0.05160794872104952	0.0005579124724330147	0.8088320823934284			1.261563665146727
4.6992211642028	8.050746461925428	7.21914998622945	2.206711898254139	0.9639180174708268	1.305397672489339	0.8215597783881969	0.7463008982793735	0.4247871212235564	0.2979309962040608	0.3150242386102696	0.3545030523496384	0.4250623456568997	0.5278575784140086	0.9637752633821344	0.2101007235961884	1.858657222621883	0.053616476463044	0.05159893051125582	0.0005579095396791856	0.8088451163407963			1.261563511614181
4.70741095025037	7.901361088714053	6.930463726920036	2.151224020211659	0.900435717241002	1.27892530670361	0.8157188769237836	0.7487125527269629	0.4326908741506504	0.2955396963311104	0.3174746410938096	0.3527093553053929	0.4232378593476075	0.525966491523337	0.9622239803933755	0.2097797379922068	1.867004304864576	0.05360923752402432	0.05158809426043195	0.0005579081509790527	0.8086688069940433			1.261563440373043
4.715600736297941	8.033377599017737	7.013980262304453	2.267692184553546	0.9232660316876381	1.319660854752305	0.8341852013750973	0.7568844031001232	0.4469305957571327	0.3031126659325183	0.3233393369887049	0.3557528477135505	0.4255867744745725	0.5276239916816179	0.9651725714591416	0.2106164842751765	1.858418471790749	0.05359919304510352	0.05157862839902007	0.0005579137754269267	0.8086105307043167			1.261563316111037
4.723790522345511	7.712010762308506	6.634679319459989	2.117323279033132	0.8695831116338144	1.30098151481013	0.8060120704077695	0.7522446890463484	0.4360118198822364	0.3005625721726121	0.3221838446820895	0.3548183101517415	0.4247164670133666	0.5268587394190274	0.9623339662190822	0.2100028771234814	1.848962227916708	0.05359676557030538	0.05157992320023882	0.0005579192485727228	0.8087617294441423			1.261563170386104
4.731980308393081	7.543110863689098	6.372185110597202	1.970824995789987	0.8114663138767294	1.220028966358135	0.7798388418363563	0.7417368927078826	0.4213114732359734	0.2931224529297975	0.3156299218877789	0.3505854356119746	0.4225428696829994	0.524160916982542	0.9602649443425502	0.2089849635693459	1.848223965954991	0.05360559205613836	0.0515909484215458	0.0005579189591900914	0.8088532613181451			1.261563016269709
4.740170094440652	7.821314715087755	6.652665842120742	2.07592036069112	0.8596839437527629	1.252776948253803	0.7985731887693416	0.7527579857211951	0.4273382291806431	0.2956359200976955	0.3141553359715125	0.3520287598166776	0.4239004747543958	0.5252717321382359	0.9628169251107253	0.2090335943408903	1.85704531618313	0.05361866195346405	0.05159854620446105	0.0005579173355710991	0.8088353639560685			1.261562893018973
4.748359880488222	7.962135860539967	6.62492398481066	2.138474956009254	0.8670823687876131	1.296428046021859	0.8055231300208455	0.7589479450509953	0.4254469366391762	0.2956914502258088	0.3125561005996173	0.3525956696381812	0.4237465039204255	0.5276749779999135	0.9622647429000465	0.209847519125694	1.863310894689898	0.05362766666088342	0.05160553977011758	0.0005579187962959887	0.8087453772264254			1.261562780419095
4.756549666535792	7.788267814780972	6.384269988536063	2.084237852248144	0.8469338865597081	1.305192932293504	0.8002171220565435	0.751591478540796	0.4161133456204799	0.2950512253532929	0.312146365568127	0.3526608836249306	0.4240838521530386	0.5280914690820734	0.9613838522130517	0.2100567423976965	1.850607734064446	0.05363118903096577	0.05161506669164761	0.000557921912830805	0.8087056106365272			1.261562648952065
4.764739452583362	7.883605284700148	6.4972070977507	2.081447166999697	0.8536223943147009	1.31196688449252	0.7918368752268328	0.7472017462954492	0.4176523312894627	0.2960637597982267	0.3138140829713534	0.3533010246346838	0.4239558389816993	0.5272415919405269	0.9610642418969813	0.209945941238228	1.844827483550647	0.0536343373832655	0.05162380319842833	0.0005579224929567216	0.8087516974293514			1.261562505323131
4.772929238630932	8.017395571230841	6.86225435567809	2.236156880074632	0.8791044857370237	1.316459562155314	0.7971328996646427	0.7538471401575044	0.4266254096373625	0.2991807023019116	0.3164259250416961	0.3555626753534887	0.4245210362184793	0.5279941858583127	0.962388646149094	0.2102655938734872	1.847614880762577	0.05363214816776526	0.05162672396564538	0.0005579199908058515	0.8087168822920123			1.261562384839107
4.781119024678503	8.184661579428733	7.484237629677149	2.416357609814163	1.008926947361261	1.356143660344873	0.8440205877394494	0.7672308297692612	0.4421203472094292	0.3080682093300376	0.3232899271182346	0.3600429252482175	0.4283418155705378	0.5331118107148886	0.968809950820305	0.2119012065773571	1.855890170886851	0.05362764459708313	0.05162885562624387	0.0005579191755010968	0.8086409626785901			1.261562299068971
4.789308810726073	8.023296381615628	7.444051433495318	2.272948562468268	1.05841479469937	1.319305792864277	0.8533721122685349	0.7632250205654547	0.4396214440135831	0.3052022316099781	0.3217420253348552	0.3591349745442627	0.4271893621119193	0.5318416718603715	0.9681258555680716	0.2111716634680021	1.847656343677192	0.05362767587732561	0.05163390446122338	0.0005579232407969653	0.8086469532367825			1.261562215993108
4.797498596773644	7.646679428933214	6.837895467402977	2.022683940667619	0.923802612398543	1.234350233783646	0.802948516067341	0.7437087502214004	0.4223805360307557	0.2947824784752832	0.3126727947333663	0.3531116265753039	0.4230489213159816	0.5261135200009256	0.9620662113796314	0.2092805458886288	1.846395206448546	0.05363059367317829	0.05163208127508279	0.0005579271771658324	0.8086796387514876			1.261562121619407
4.805688382821214	7.63907026379436	6.927508502278303	2.081870523306094	0.9509847615466752	1.257633552666223	0.822448602663544	0.7478250797441377	0.4292427686054821	0.2991346342483736	0.3144567504459033	0.3559252250183652	0.4252411403763495	0.5286087040596894	0.9645780717066189	0.2105811256747284	1.856567357410235	0.05363202462611265	0.05161682056801088	0.0005579248357547803	0.8085985903191252			1.26156206125581
4.813878168868784	8.017265544762905	6.970073538674309	2.332958319771884	0.8878690422130148	1.360168479891224	0.8035293996773243	0.7632569911878455	0.4275315867269311	0.2986769914247421	0.3164708552844089	0.3588978722940592	0.4262827383831304	0.5307643387138139	0.9651740901586988	0.2113658043076844	1.86002085970568	0.0536254070618291	0.05159870195025808	0.0005579208985383489	0.8086691530344735			1.261562032998984
4.822067954916355	8.494474122096294	6.975843539742609	2.517094027030047	0.8729949291847536	1.40460045966631	0.8025418780063844	0.7721560951972229	0.42861246277451	0.30277915983704	0.3195662645286598	0.3587042145776451	0.4258114046803887	0.5309804522548447	0.9645825318727044	0.2116324048468444	1.850801443375875	0.05361680324424711	0.05159010666119928	0.0005579228809226225	0.8088030236334334			1.261561993264657
4.830257740963924	8.088772471931334	6.743086577394888	2.393075119555971	0.8615589079365782	1.385473838938857	0.8009050494227887	0.7633587096484222	0.4255952874500452	0.2967677470302962	0.3107880287385923	0.3532061460070214	0.423494312179438	0.5278214506236834	0.9607910567404896	0.2108724765008272	1.843615241505392	0.05361079347796707	0.05158408660323389	0.0005579282056930598	0.8088523653484021			1.261561911391127
4.838447527011495	7.87580136153845	6.689422017086871	2.257375430690586	0.8389271022767476	1.321817321092716	0.7931535595081511	0.7540732562967219	0.4265666025780217	0.2928247957277095	0.3102470751167872	0.3506921010160853	0.421328865595031	0.5250484776581362	0.9581667023808568	0.2098060076041299	1.844768418361448	0.05360591106942602	0.05157649086088029	0.0005579280375578129	0.8089614780983967			1.261561837226624
4.846637313059065	8.156562988859697	7.033692470482673	2.251285739834683	0.9154461410789557	1.29129726791509	0.8256634998755095	0.7675472300983422	0.4349743538722793	0.303003595953312	0.3201153101548848	0.3542441722894022	0.4233328344075409	0.5278210325439607	0.9624525614414897	0.210156575288315	1.853755697316964	0.05360405391571386	0.05156983670966248	0.0005579248149880443	0.8088527669506883			1.261561761435293
4.854827099106635	8.581092728398829	7.260351233588758	2.388517918147853	0.9642673885971589	1.367092174983102	0.8462968203531761	0.7756372095414955	0.432186204269284	0.3030356981703815	0.3192201336161594	0.3572691472359107	0.4256817252944521	0.5309348702365286	0.9665451521572426	0.2110073838140741	1.864332096205502	0.05360576209602427	0.05156666362713891	0.0005579255119817413	0.8087794259630801			1.261561720935287
4.863016885154206	8.684187116469932	7.670195914463057	2.380008753442246	1.006003413190431	1.366214821392783	0.8621983349076263	0.7768706084778512	0.4407485387435813	0.3049280053317052	0.3218432594617733	0.3602133948122115	0.4271678466907123	0.5324291131547884	0.9684830305005683	0.2117399666668149	1.85538099499895	0.05360663853649507	0.0515651614903823	0.0005579299243876923	0.8088546843044173			1.261561664417578
4.871206671201776	8.239685566287287	7.226765546364234	2.270943090108312	0.9391668591439211	1.351360067529312	0.8336824070824926	0.7639574038439249	0.4250088528142156	0.3001813531981237	0.3163046715946716	0.3561014230604231	0.4245108963070964	0.5305121354987462	0.9634318335237847	0.2109269093233715	1.852767838778662	0.05360682459531591	0.05156505218921571	0.0005579328845093255	0.808888085509439			1.261561557665254
4.879396457249347	7.985476847708796	6.733846430313198	2.096723326201959	0.8727816681092899	1.260714478662197	0.7996293253478707	0.7425312856582619	0.4183838274395324	0.2917246719582684	0.3125517875335041	0.3517151877527439	0.4218743585299957	0.5255357452794011	0.9597990028929342	0.2092066116261635	1.855942609174523	0.05360463502738099	0.05156576138237411	0.0005579315611260593	0.8089973015470068			1.261561449580448
4.887586243296917	7.623892786589741	6.35487366044376	1.955159386566574	0.8168191546549746	1.192436136553606	0.7768974789866908	0.7386324813373218	0.415346497105005	0.2888930396350452	0.3073504631450827	0.350070185050719	0.4218903108962943	0.5229766102289571	0.9594760748066939	0.2082873428790878	1.85424377370139	0.05360529247826964	0.05156939901670886	0.0005579295346278483	0.8089782185922971			1.261561374203936
4.895776029344487	7.803039242169607	6.354138126697001	2.112284567519383	0.7979143854947445	1.260873926295885	0.7765596717795684	0.7470991137343663	0.4174829253834978	0.2923500652390842	0.3059110891259157	0.3520614543087773	0.4231637055828923	0.5255194155165874	0.9617129346171481	0.2092147473190045	1.848999718363039	0.05360894907101989	0.05157721744251893	0.0005579311759270639	0.8089228228274115			1.26156130852143
4.903965815392057	7.990633480518977	6.848032341334785	2.196066531871785	0.8712313812416146	1.271528254800892	0.784968841444117	0.7478112619398176	0.4230127762532457	0.2947003156569226	0.3119337814870569	0.3538547070188457	0.4229941488468419	0.526291319267093	0.9622852334853179	0.2098371107879561	1.846357144240688	0.053604790354308	0.05158155888075805	0.0005579350114238619	0.8088887033044391			1.26156120876851
4.912155601439627	7.900677772611352	6.897036048468649	2.189054731154937	0.916510433022562	1.27998749937493	0.8002842145737457	0.7469737136241477	0.4248392552628548	0.2952996498957812	0.3151136256703387	0.3540451372971787	0.4226840150840963	0.5259032294261407	0.9609129782326946	0.2098153803282792	1.848989071997934	0.05360409913477112	0.0515820121657739	0.0005579360180108475	0.8088232930317587			1.261561083061902
4.920345387487198	7.914791901316989	6.865744263829163	2.269660249586993	0.9096481067784068	1.32412721125196	0.8079040848005296	0.7527795466246628	0.4321930774631775	0.3008087474473159	0.31583312722526	0.3543912976187159	0.4239936978396842	0.5272540943540972	0.9614891337659337	0.2102674021589736	1.856167777101125	0.05360999311380411	0.05157656057153224	0.0005579337399241837	0.8089086441718766			1.261560991843118
4.928535173534768	7.724291039850984	6.70613701325189	2.118397827334751	0.8725341179639434	1.252982611498157	0.7898050741521356	0.7484456988360361	0.4305812087131213	0.3006728293937438	0.3156833162450669	0.3537202843956558	0.4248757557462552	0.5272493281656064	0.9618251568909968	0.2099824655774721	1.851242193870297	0.0536112582044473	0.05156598251355619	0.0005579337796919416	0.808925537907897			1.261560919150587
4.936724959582338	7.54574838168933	6.42598096263112	2.045273500076463	0.8487714345304579	1.219980442686971	0.7864300010406966	0.7399887549989704	0.4117227057074641	0.2908956515786447	0.3070620329778996	0.35069394989951	0.4218842021135303	0.525172869741326	0.9571065231430845	0.2083316719744151	1.836000615645929	0.05360626170225072	0.05155779634958808	0.0005579385588994121	0.8089268408086298			1.26156082919247
4.944914745629909	7.548625774140213	6.454890026547362	2.082755934946741	0.8547590236394523	1.248870123674368	0.7914776749760869	0.7419643966213882	0.4145381124788169	0.2901721357979364	0.3056151839996193	0.3497591752234235	0.4214216435450858	0.5245810999840718	0.9567230311867525	0.2083619612197709	1.839677689393985	0.05360758692898857	0.05155747587590397	0.0005579416592140965	0.8089459610542223			1.261560721213699
4.953104531677479	7.9965198358058	6.795801068772507	2.17185228059692	0.8943027116369882	1.294330837025054	0.8086836044730464	0.752318491171131	0.4317925224638692	0.2983612791338781	0.3148976685606038	0.3528747347343557	0.424340043560593	0.5278268223506726	0.9622245548243686	0.2102085965565042	1.849679666154129	0.05361553851695421	0.05156710213993604	0.0005579394669136865	0.8089742567923794			1.261560602234201
4.961294317725049	8.125184002380744	7.080905814076531	2.175110651223958	0.9885730541489708	1.317325917020916	0.8401406131808347	0.761090237282447	0.4351067942933999	0.2983361196880728	0.3182764430029091	0.3548430557255692	0.4256432074897663	0.5299411401455455	0.9656660047184082	0.2104371755838092	1.854640032061335	0.05362257538103409	0.05157627764780114	0.0005579377806036982	0.8090010896443139			1.261560515360594
4.969484103772619	7.930801792207305	6.713362871469796	2.124854595543611	0.8916806407308147	1.307786886856035	0.8041480338236338	0.7578579302574002	0.426185953755821	0.2999778236634096	0.315335545227006	0.3540827319646788	0.4248985438861442	0.5275443781854715	0.9629964867761837	0.2095290850461646	1.852350804408611	0.05363074591992738	0.05158139978626863	0.0005579409100876372	0.8088286241665011			1.261560418989617
4.977673889820189	7.94417495323931	6.65845818416248	2.119270413344283	0.8661554477720425	1.276442362859894	0.7956282385689134	0.7516499993694405	0.4223045205359199	0.2953437823026021	0.3137685876286941	0.3541358778192963	0.4238891806612904	0.5270450248201793	0.9617266375530285	0.2094976153376661	1.844802079330429	0.05363465644115024	0.05158510149785768	0.0005579451496572815	0.8087852476061971			1.261560296628698
4.98586367586776	8.002531511547582	7.045535059049716	2.16593322046623	0.9262798830211323	1.265277598080421	0.8101177495585693	0.7509441929496925	0.4273075670035782	0.2938529850541262	0.3152199926210309	0.3552662004282018	0.4230839223050094	0.5271216053149744	0.9623121947965929	0.2097694409044003	1.84736424347827	0.05362934077549294	0.05158429908388216	0.0005579442065119302	0.8088964828078227			1.261560192043417
4.99405346191533	7.77592445040622	6.688904624156123	2.127847247894264	0.8802730456595743	1.264639125130774	0.8016637959684068	0.7504305162490378	0.4243661005602132	0.2965405162552294	0.3136487829782936	0.3527415023510585	0.4218564781621323	0.5260294814528498	0.9598359841412416	0.2094915080590375	1.85318772047547	0.05361544429376111	0.05157766533828075	0.000557941444644899	0.8090190258951464			1.261560105214987
5.0022432479629	7.71566710119492	6.447543036684541	2.077040478492483	0.8534193948596686	1.278113851161085	0.7986756557366831	0.7547083361974087	0.4236308452979241	0.3002546640623394	0.3121972584416848	0.3523605822900246	0.4228122307191085	0.5268778436084327	0.9598278676449317	0.2096652856706173	1.858041146379988	0.05360076733918585	0.05156565869117969	0.000557943484030701	0.8089790362041472			1.261560010848112
5.010433034010471	8.027653757628169	6.804519062941513	2.22894614999892	0.9217422565809372	1.337724406816335	0.8224802345848968	0.766002245601354	0.4345650193032724	0.3071716615441606	0.315062198194771	0.3553783955368392	0.426537972490682	0.5298896302256718	0.9628687077008372	0.2104812799056724	1.847076093309247	0.05359872341988487	0.05155727767918718	0.0005579488384453637	0.8088634854651046			1.261559888499316
5.018622820058041	8.148104927063981	6.844400989974432	2.260303222866096	0.8807316240533793	1.294261657159236	0.8041452215167507	0.7535799717104466	0.4233445458688948	0.2973471798001794	0.3089277376918175	0.351932980562551	0.4236214515448348	0.5266465432083147	0.9600651540649032	0.2098227576219323	1.848013594120095	0.05360352841272104	0.05155818531320601	0.0005579517784122555	0.8089196249936025			1.261559740374416
5.026812606105612	8.276886549810868	6.998718958417613	2.263715490773498	0.896440461284059	1.289259083056923	0.799306699161327	0.7524109411510723	0.4185230114700078	0.2915663563453024	0.3103065048924221	0.3520612258494027	0.4228258110700116	0.5257559101232449	0.9608679782849538	0.2096772460443496	1.862433397651652	0.05360601262059107	0.05156368131151646	0.0005579502480768284	0.8088735900575418			1.261559611567906
5.035002392153181	8.03877354696939	7.02369548157829	2.175991109677309	0.9164835766549396	1.277304989788261	0.8189775861288845	0.7498413287854739	0.4241648358335903	0.2981677277445035	0.3143274668669153	0.3530530721504539	0.4238012057700152	0.5268491822035207	0.9632832384826341	0.2096965887431942	1.86761433629227	0.05360940922538299	0.05156075131806572	0.0005579477085516317	0.8088242041346932			1.261559533047562
5.043192178200751	7.760137593775418	6.77923549440966	2.072391295815021	0.9039865195157663	1.260750631987389	0.8238905007183698	0.7476925117501565	0.4263428318757025	0.2985083067733376	0.3132882854657849	0.3528203460825348	0.423891548029989	0.5267875045386231	0.9619570763111056	0.2093898158253482	1.865777855421385	0.0536120579933663	0.05154611858256131	0.0005579490605159854	0.8087927566070602			1.261559458974891
5.051381964248322	7.928548563545696	6.812022154889389	2.109949366115171	0.9291498566342759	1.309504196132824	0.8461644165545168	0.760217116266019	0.4238947966102756	0.2971315879136471	0.3127898298578887	0.3522289065720863	0.4238788568548686	0.5269598795401237	0.963109259488828	0.209619422498118	1.862446369507287	0.05360978116075946	0.05152633105960317	0.0005579530492664057	0.8087711015635611			1.26155935460069
5.059571750295892	8.013902709123897	6.667755376009788	2.096897497207299	0.8971905915180254	1.283457758545192	0.8260151890285417	0.7496440273016683	0.4227509134088553	0.2916104506173871	0.3094899685934017	0.3486995770632695	0.4223766599040912	0.5251630821139661	0.9616402522847342	0.2094301309977828	1.862525734653093	0.05360217565068943	0.051516896870603	0.000557952946881634	0.8088018401542287			1.261559216796643
5.067761536343463	7.836281652065894	6.554009963985061	2.133242719269623	0.8755595291640459	1.282646293668865	0.7993658619299567	0.7436384088004497	0.4160485567243317	0.2900925443355235	0.3064857155328496	0.3484517164636668	0.4217485879635658	0.5240764256484626	0.9583638678062824	0.2089087524453301	1.867421973505194	0.05359617481327933	0.05151881988753287	0.0005579495122038093	0.808828844913856			1.261559144401337
5.075951322391033	7.88539068500944	6.544930828565	2.134099478611514	0.8891166188093874	1.301198790075704	0.8050932152065439	0.7499637847796011	0.416282009922427	0.2889964891705148	0.3109223716638909	0.3492839199499265	0.4207512302199359	0.5238805288825382	0.9570129875556878	0.2086999837644126	1.866587637444293	0.05359871093973154	0.05152615898931304	0.0005579500550657246	0.8088850637732172			1.261559117834699
5.084141108438603	7.852714808765101	6.533049866713176	2.092457672433177	0.8671537294341715	1.270962901573359	0.8124480065539215	0.7513676917374567	0.4208049819203546	0.2878829207473982	0.3118614724976201	0.3496325072193552	0.4213436109342571	0.5243993983028411	0.9583107015306931	0.2086264886525302	1.857094757735946	0.05361043524166796	0.05153862455482761	0.0005579548100717806	0.8088157064819829			1.261559060656721
5.092330894486174	7.67314697836396	6.653595303939793	2.15952586516368	0.8889583628061514	1.283185161700293	0.8144770604115791	0.7546180441649047	0.420899188778711	0.2892076172172787	0.3084748530753318	0.3500075032504544	0.421898402996882	0.5238096519322982	0.9584801836873432	0.2086375393659729	1.853537341678723	0.05362227538651937	0.05154869822633423	0.000557955778684731	0.8087941162841524			1.261559018206151
5.100520680533744	7.975523558223281	6.953103562477735	2.185397621643458	0.9347613312016442	1.30084599367787	0.8016156869404828	0.7519985405611909	0.4180507925832124	0.2867741654068975	0.3101769490925199	0.3520299719728194	0.4218817594138204	0.5254483858119066	0.9597801407307539	0.2094827325287252	1.859312417843847	0.05362438366707686	0.05155129949644169	0.0005579520998245965	0.8087883281951509			1.261558978650535
5.108710466581314	8.200323028217804	7.14185601907198	2.219194901534753	0.9375738296985014	1.353798081603908	0.8019022988549545	0.7600297541524637	0.4200192968433837	0.291343326055557	0.3162152430705802	0.3553740604646677	0.4235826460832293	0.527858305485134	0.9634536269933006	0.2101974216788877	1.866779279542314	0.05361884801293763	0.05154655072952989	0.000557950540136547	0.8087166074202408			1.261558953238672
5.116900252628884	7.85493540834339	6.724990129590851	2.170869011278195	0.8650794348533286	1.292319101343805	0.7960144074533214	0.7460795156766874	0.4207842991253363	0.2922592401134789	0.3115009100088763	0.3531169400742993	0.4227363882994614	0.5264826194957384	0.9611610089562839	0.2099504600818799	1.854276591647487	0.05361375666699358	0.05154454216574221	0.0005579541072986745	0.8087274031513423			1.261558907403542
5.125090038676454	8.083860197524338	6.622617296962131	2.2295068570396	0.8257047355224874	1.3107811305102	0.7906898905796914	0.7430589780602642	0.4205816317889669	0.2926499039204818	0.3093915763744032	0.3529107943535799	0.4231978059671404	0.5280834193440089	0.9610274917180534	0.2106690522689346	1.846558550665462	0.05361295632127891	0.05154004595828057	0.0005579578623255666	0.8086996340461797			1.261558835766767
5.133279824724025	8.267844703439188	6.929411706287847	2.328715837421006	0.8999174061208156	1.380837743285414	0.8104533591485269	0.7566041595889665	0.4291654246804831	0.2977410571644796	0.3149093875321434	0.3539251542604501	0.4238486865869677	0.5289379894350835	0.9626485403577854	0.2108188019358103	1.849136138061049	0.05361643732650048	0.05153657052298401	0.0005579567803610673	0.8087220644497884			1.261558776825351
5.141469610771595	8.0192928241399	6.866947399249304	2.216073870961151	0.9126136054813784	1.340789165448511	0.8141570775054201	0.755374665254488	0.4286235391125562	0.2936464161638959	0.3143092889092409	0.3520369435969228	0.4240152879372781	0.5262042264470121	0.9625008693289253	0.2094879576956099	1.85954352300544	0.05362212105479786	0.05153941594615143	0.0005579529027177554	0.8087668310690119			1.261558765800981
5.149659396819166	7.906109189362356	6.627823086429629	2.158813647188554	0.8515556677150617	1.296782646956482	0.7949921308873842	0.7492874172507318	0.4257235503996663	0.2925271891333769	0.3104954244306332	0.3508985858520324	0.4236129350228425	0.5250993107801963	0.9613323173985767	0.2093472552047918	1.854407660882678	0.05362228667328883	0.05153670227032862	0.0005579522689120738	0.808759281865908			1.261558776199855
5.157849182866736	7.932901125950814	6.781507677244253	2.110215485464992	0.8824750985665043	1.258575138876877	0.8211201099452697	0.7535363560638081	0.4256316566930397	0.2944637916569409	0.3083399727539089	0.3513219579614732	0.4221096136936591	0.5253861568654036	0.9605046716154894	0.2095798589247954	1.840605450733656	0.05361685139005457	0.05152703053824065	0.0005579558317182053	0.8087235411700516			1.261558753736545
5.166038968914306	8.289748666750899	7.025249009298788	2.190165546787765	0.8817513756799772	1.312171838300934	0.8317970195388154	0.7670832674717369	0.4264864982797844	0.3009725291120504	0.3144573797713689	0.355620063829252	0.4239655040839203	0.5277203011722162	0.9622288411047539	0.2104892616836938	1.845245022008018	0.05360825368115413	0.05151242539402465	0.0005579575754758891	0.8086907811359267			1.261558703158673
5.174228754961876	8.532763446366342	7.148477768774384	2.362284194562434	0.8760160895671328	1.358874964136024	0.8172811849080972	0.7641603315033567	0.4282868759996198	0.3112223751538882	0.318541056030259	0.3564302357172286	0.4260878863302366	0.5282219651408996	0.963112956549715	0.210809632531101	1.858968483061223	0.05359550009247274	0.05149471459323178	0.0005579542526078444	0.8085978684748837			1.261558673950683
5.182418541009446	8.436610155410373	7.15137348792855	2.395187378950958	0.9262929057155982	1.368756209124152	0.8175425877898916	0.7607684555028087	0.4371905568405307	0.3068201311281742	0.3217220000244244	0.3562996398204326	0.4261957142067515	0.5278075055586553	0.9651882840727261	0.2105517476847769	1.866149145024795	0.0535876299146737	0.05147908157859129	0.0005579509440473148	0.8085261541040011			1.261558710355712
5.190608327057017	8.420982679405984	7.13540349261865	2.375230238439287	0.8957224285839692	1.375962466607034	0.8049143512422547	0.7638159479438431	0.4312521912115952	0.3067100681406261	0.3208567288169221	0.3548321232524584	0.4245512359783953	0.5271322011829707	0.963273368995156	0.2100797143707935	1.855457039890167	0.05358946107495884	0.051473094745312	0.0005579524252132039	0.8087130158620688			1.261558770689129
5.198798113104587	8.408715070790928	7.197507045406137	2.31557236924762	0.9366340166541849	1.374364982626571	0.8177706357390307	0.7677643722308646	0.4257803638705115	0.3049621703712194	0.3171426871130177	0.3538629029199079	0.4245212906641816	0.5272123196186494	0.9636387524207786	0.2101907151337377	1.851888922589579	0.05359739843273757	0.05147713334249088	0.0005579555137818945	0.8087600921736735			1.261558792372315
5.206987899152157	8.254562358775507	7.016077701377094	2.206048761906306	0.9680566468897486	1.296735338602798	0.8193251327696355	0.756533786846204	0.4232397825481627	0.2983184021506347	0.3162316542266662	0.3537162455090436	0.4253057300558418	0.5286515929658893	0.9659626364671312	0.2104834114129584	1.852690382414455	0.05360664507372851	0.05149270815741835	0.0005579538332907888	0.8086917028647544			1.261558792253908
5.215177685199728	8.249972516032102	6.916356677361208	2.207781113929966	0.8906334545502457	1.255480784177763	0.7983375380315723	0.745950123644023	0.4205337589168051	0.2961615729908889	0.3176771527633329	0.3522745679677762	0.4239608491559694	0.5271246923960705	0.9637071649279889	0.2097379271979758	1.864562346265781	0.05361128711718018	0.05150790217097446	0.00055795032292579	0.8087413507535088			1.261558817452378
5.223367471247298	8.314354955225499	7.224355790867116	2.320016590138132	0.9000932484027542	1.30301468400123	0.8186407105830694	0.7554475231009491	0.4294898629464512	0.3000546756343445	0.3237756351405513	0.3559345311495223	0.4232739825534876	0.5277128689883938	0.9621188244522676	0.2101852144849911	1.86651515477297	0.05361260903031687	0.05151352894005502	0.000557951196804521	0.808739636069742			1.261558860323744
5.231557257294868	8.130613041674692	7.11016396227863	2.254453283822364	0.9226088692412314	1.326681674159122	0.8216944084954392	0.7536864172485318	0.4289511986814297	0.2990519933517632	0.3206096126789591	0.3555361459786255	0.4226246221829121	0.5261187528677735	0.9605619527827249	0.209881547519173	1.853967477992196	0.05361152882034832	0.05151747325242966	0.0005579539130811485	0.8087380907654488			1.261558901064321
5.239747043342438	7.887322249083844	6.75344155727811	2.082699192320365	0.8895930379736702	1.253918630328536	0.7860904572449854	0.7443499104850715	0.4266551097230846	0.2964976185489094	0.3158823877344458	0.3514871050390128	0.4219019176569582	0.5246110167225575	0.9595199396136365	0.2093387338505528	1.851241796990415	0.05360917961417672	0.05151376002990166	0.0005579528808918137	0.808871276252783			1.261558939304668
5.247936829390008	7.58013121343919	6.241703235008186	1.994200995671455	0.81728239816138	1.222223708717608	0.7693107684259392	0.7405543018149948	0.4165244130535186	0.292492096487959	0.3099581333163074	0.3498527489404047	0.4203039573687433	0.5238624638781655	0.9568036086541524	0.2088676589053603	1.858743677303823	0.05360765768195594	0.05150861952637942	0.0005579484522274065	0.8088806406493805			1.261559001461562
5.256126615437579	7.535670999830351	6.345897538702091	2.072873378975832	0.847753128221346	1.271424482964088	0.7934604699249603	0.7454274434336638	0.4161477014620659	0.292723738060174	0.308060230585276	0.3501764725799473	0.42091399924644	0.5240653541814325	0.9584496948149674	0.2090982500758434	1.860715770681037	0.05360884325831299	0.05151346510694435	0.000557945940227025	0.8088072993814445			1.261559078452445
5.264316401485149	7.61007061747498	6.456303285006131	2.094854438401384	0.8785738694742382	1.301776567499906	0.8097143451172966	0.7477717929741396	0.4263999138549793	0.2949480606570616	0.3089419882593427	0.3492437701788936	0.4224378487868367	0.5241987648147373	0.9598697755577733	0.2096003494251595	1.851404451143271	0.05360891368921059	0.05152457742738353	0.0005579477624425276	0.8088056175337839			1.261559144844851
5.272506187532719	7.77390297069906	6.289480583340805	2.001609422436869	0.8064831097210828	1.221423085278679	0.7712815476222816	0.7394112247367676	0.4270270656088666	0.2908041169813281	0.3088697887709542	0.3488052964443881	0.4217871618868791	0.5244799173212531	0.9586846152534486	0.2094518577884759	1.845673269470805	0.05360968423662058	0.05153576198732358	0.0005579499888448754	0.8088077625096343			1.261559193234054
5.28069597358029	7.599445599954577	6.363614487442291	2.023711583558586	0.8162664176988114	1.226058394798556	0.7722805217500529	0.7417828048804547	0.4250211512317766	0.2911129539610705	0.3094426912835201	0.3493863717886811	0.4215546839115544	0.5247772985169586	0.9583873286693625	0.2088314693983045	1.847247551055541	0.05360671243218557	0.05153558958547719	0.0005579479216316057	0.8088588400857165			1.261559253125633
5.28888575962786	7.701939619598829	6.390727168643439	2.089528966711578	0.8458425047903809	1.250287786910151	0.7905653330929058	0.7440284026792265	0.4179515835024457	0.2895287380773851	0.3077055018889131	0.3480293066519644	0.4207760981219427	0.5219491745971557	0.9591490143477359	0.2081936139474128	1.858526706947183	0.05359766827580779	0.05152760847234169	0.0005579433416147934	0.8087872770434633			1.261559363524327
5.297075545675431	8.143991611053375	6.771127123370464	2.188574549591033	0.8968823013056781	1.260090632672965	0.8074221692514337	0.748951521456832	0.422665376700595	0.2957064121386123	0.312573413706795	0.3505662284702314	0.4214707664005936	0.524056736841629	0.9615278479428971	0.2092415530383313	1.856401630986426	0.05359037317432624	0.05151851467435475	0.0005579423995481174	0.8087500825988043			1.261559491134677
5.305265331723001	7.960489715610018	6.737767914185146	2.206741909730899	0.888468523269674	1.274895297262315	0.7988466513010216	0.7461390077684114	0.4224103897406578	0.302198045034517	0.3148212305962859	0.3531153424397692	0.4231430516817334	0.5255467734233894	0.9607064392124657	0.2096488110470273	1.845495798355153	0.05358845533163147	0.05151144682863572	0.0005579449591888926	0.8088382497410279			1.261559591036296
5.31345511777057	7.893791430520908	6.688104679770338	2.140806727485634	0.8665375572252982	1.242430729459942	0.7826131013830172	0.7383299202166921	0.4199840863630692	0.2998107624036265	0.3094905840264232	0.3495550707271908	0.4221504738343436	0.5237917431650594	0.959159121036491	0.2091516561376649	1.842093914800527	0.05359366974601507	0.05151567259987971	0.0005579450176788285	0.808971145670427			1.261559643569484
5.321644903818141	8.10500327532316	6.972651122728617	2.16871816998532	0.8997497258537591	1.231729944903917	0.8054792338899469	0.738397272854971	0.4301202052536581	0.2954890300501565	0.3133656820658225	0.3495789887111402	0.4209074458409522	0.5236560300872037	0.9594477840865239	0.2092351852382231	1.848737186002012	0.05359892223057892	0.05152353673788933	0.0005579399457535224	0.8089645732310972			1.261559741730584
5.329834689865711	7.931397574628976	6.738379807922566	2.089792293622128	0.8586701505360519	1.258770866458296	0.7976517012196588	0.7452414637217154	0.4239553579661556	0.2937557557200685	0.3128585872308842	0.3514943536454138	0.4207865063642298	0.5250680447952789	0.9589722436560121	0.2089088354723896	1.863479974257477	0.0536032133423474	0.05152739346284452	0.0005579360472766094	0.8088796045239399			1.261559888001421
5.338024475913282	7.560828293728957	6.389425852209961	1.970145902299154	0.832919683625425	1.249033099296858	0.7887615155613602	0.7445867859168832	0.4184987960650703	0.2922362000901564	0.3120138598055835	0.3531001200471215	0.4215135563585322	0.5255623889509355	0.9588236844254603	0.2085912421064766	1.851211259733012	0.05360700693588614	0.05152609433635887	0.0005579390840452296	0.8088411196562688			1.261559995200516
5.346214261960852	7.453901801881798	6.343851976173162	1.970081402869182	0.8256889974781065	1.220555200819227	0.7869394747864437	0.7381452852474412	0.417880957840742	0.2866998643237665	0.3094954893445691	0.351018958656855	0.421362710629803	0.5238624304671612	0.9583189473016148	0.2086476431224642	1.844310872179499	0.05360750040707135	0.05152028675904175	0.0005579403776570959	0.8088725403737819			1.261560110766679
5.354404048008422	7.658456654528547	6.428215101836058	2.033606291370364	0.808626825825831	1.210449099061256	0.7770850017993366	0.7339962427239681	0.4134303594918159	0.2874254566847659	0.3076299501819445	0.3489930539440336	0.4210010894336086	0.5242139504740229	0.9581401498227563	0.2087959264554679	1.84992238009294	0.05360428498014886	0.05151413364560099	0.0005579361469153296	0.8090279357656256			1.261560222225321
5.362593834055993	7.900373952583485	6.595906792836749	2.041040085438696	0.8446167976027871	1.226296515145542	0.7824398143645147	0.7387655549384152	0.420118400640654	0.2901506595506336	0.3124878838465119	0.3507453663803885	0.421145893796697	0.5248036522100206	0.9595695278635635	0.2090189475328001	1.85837309942042	0.05360041165206105	0.05150715134673978	0.0005579312808794853	0.8089851083630444			1.261560384458905
5.370783620103563	7.911303744903429	6.690936393412909	2.135638078936528	0.8758358277132672	1.283273863303575	0.8008940743483204	0.7513464159374914	0.4256965178123107	0.2898983838354933	0.3122304257519688	0.3511164795831709	0.4213931955747889	0.5248612699571975	0.9594628427179731	0.2092199618122053	1.846970898264473	0.05360466690188247	0.0515109297105092	0.0005579308027818942	0.8089397777281946			1.26156053721934
5.378973406151133	8.04285408000001	6.619511057007506	2.136200437328462	0.8584479806007496	1.262870692369764	0.8025381153899255	0.7477630450425221	0.4206806325101185	0.2917997032876556	0.3078635818020674	0.3507886656207878	0.4221817329192985	0.5260003273660259	0.9586571819534073	0.2093498515211665	1.836320617178678	0.05360763758158763	0.05152331225801486	0.0005579331145075906	0.8089670352806779			1.261560666561507
5.387163192198703	8.179376917133448	6.832152722943916	2.132018849663549	0.8964305802203837	1.263471848853952	0.8039047579957255	0.743561002399668	0.417985056679116	0.292653359417459	0.3062073841002079	0.3503887764101106	0.4215094415959021	0.5250955148278416	0.9601964561651148	0.209576084828503	1.838428375053433	0.05360626404795284	0.05152611605010601	0.0005579322859861801	0.8088423223010298			1.26156078999039
5.395352978246273	8.210626237037468	7.171775137975422	2.256420027463432	0.9612600572441758	1.311770398285188	0.829830664798333	0.7564448390548959	0.4275936425085305	0.30118955944507	0.3137623316715955	0.3529223720834381	0.423416624152952	0.526394213051257	0.9641532714270756	0.2101875588564063	1.851445660796398	0.05360804088908203	0.0515224564578805	0.0005579277055617394	0.8088530803655314			1.261560920185832
5.403542764293844	8.211819956056424	6.923557321098353	2.329193642901772	0.9273183902884624	1.313991114029468	0.8220576227796441	0.7623831509373875	0.432240058219611	0.3040933154166595	0.320152804115039	0.3549226084317375	0.4250096201754044	0.528876403144898	0.9638272658578887	0.2105307909629921	1.85985069224101	0.05360124119238258	0.0515148967132055	0.0005579253512252707	0.8089652266353796			1.261561071642181
5.411732550341414	7.877386308786877	6.553097150869717	2.158538237029668	0.8728911272185348	1.305100851689483	0.8029549705172927	0.7582456760371938	0.4263229767604711	0.2961267687378533	0.3139581817562992	0.3524598820052311	0.4221108605115803	0.5248941116343238	0.9596952919750587	0.2090280354172632	1.844262649273209	0.05359631490864196	0.05150393916198882	0.0005579278863954435	0.8090570483245719			1.261561209664542
5.419922336388985	7.777399434621935	6.417185521469916	2.078459651891107	0.8234510443647638	1.290932131435667	0.7926662583090284	0.7557353943789232	0.4204838645356332	0.2947285973383283	0.3084443399938949	0.3500487191497467	0.4216945713676931	0.5240531641936944	0.9579956989760572	0.2087607981141623	1.841113677998222	0.05359872483923052	0.05149466839274498	0.0005579304996030267	0.8090884194749357			1.261561278911613
5.428112122436555	8.030875242163209	6.676744762752723	2.140259425063127	0.8535867342229824	1.275107042794422	0.7961654671089997	0.7525158469872537	0.4215451978829003	0.2975090675004736	0.3092753075113836	0.3500245459632547	0.4221283275624172	0.5240743417867602	0.9586042898102581	0.2090302163893578	1.846276877321998	0.05360127852619256	0.05148914251844083	0.0005579275871489051	0.8090751448527144			1.261561360597561
5.436301908484125	8.007935127288235	6.932875259738418	2.240165231934609	0.9343346751062279	1.323995232212578	0.83004391565562	0.7566630015000185	0.4288076991097451	0.2950890850854286	0.3110813611460981	0.3522107399907687	0.423235595741582	0.5248269198370472	0.9604861459780217	0.2091261392654802	1.856874889282302	0.0536056077169702	0.05149110153304931	0.0005579223595752862	0.8090343909333086			1.261561456449785
5.444491694531695	8.102431445665649	7.256838262839953	2.446237383642868	0.9539530801749699	1.412885606876382	0.8381827861385412	0.7632954314269179	0.433698544141733	0.3003909689806487	0.3171804361391995	0.3567484193169823	0.4258877701418801	0.5294306940658374	0.9645035415693805	0.210848190189272	1.861229380302004	0.0536074908041955	0.0514920635298015	0.0005579215000503841	0.808895346814544			1.261561609169243
5.452681480579265	8.171957132076702	7.345955792624199	2.409663741767176	0.9648331707398325	1.37718329267445	0.8336053630186291	0.7516474286749468	0.4281552479057837	0.2983883419113397	0.3196876276608906	0.355027977758271	0.4239225262310469	0.5267717495403376	0.9627970854295296	0.2102087032028249	1.848007823015969	0.05360451560059595	0.05148694343189564	0.0005579233424435853	0.8089789009372692			1.261561720789203
5.460871266626836	7.855939242540495	6.991974018232391	2.228214471946818	0.946076080153584	1.28379559936393	0.825055597963678	0.7400943971368983	0.4181348464566286	0.2850304592416054	0.3066238575561271	0.3488026115930475	0.4199490337209136	0.5213346071081142	0.9566674788844299	0.2083414893683169	1.846730959830336	0.05359791230643964	0.05148165044385616	0.0005579218138528113	0.8091581401320264			1.261561806419867
5.469061052674406	7.869338994046833	6.851305196124593	2.118923037566063	0.8713177027088815	1.226484302352697	0.7846389299575185	0.7359317956629894	0.4091534999063416	0.2812678211605816	0.3024588914683808	0.3471988236524798	0.4185627764821014	0.5202225821301335	0.95572217506687	0.2079748364504053	1.857748476166807	0.05359250669689092	0.05147757715712942	0.0005579160924531251	0.8091608712404235			1.261561953256733
5.477250838721976	8.051775491334737	6.72655345273313	2.132342236398087	0.8267090582027672	1.247385142738792	0.7784757659102792	0.7397173954108958	0.4111491283754675	0.2914865776538351	0.3071123616570485	0.3495749303190476	0.4201172431635417	0.5215641800142866	0.9563230866826066	0.2083631548326539	1.856411329859794	0.05359495617063282	0.05147956147832106	0.0005579120436186987	0.8090695543684513			1.261562160253558
5.485440624769547	8.126876838188805	6.825159801128344	2.213879416033724	0.8888518005616509	1.284123630717379	0.8221417066469161	0.7519650424876493	0.4363238531523607	0.3032411342657676	0.318076506816781	0.3527753159014637	0.4233027101101078	0.5251633597779251	0.9593518814961444	0.2093936821796713	1.843724447515329	0.05360271830369994	0.05149153596472317	0.0005579118682318788	0.8091056114835499			1.261562386049222
5.493630410817117	7.810545979871875	6.706538907905942	2.094758282641318	0.8974655358984025	1.229415504457212	0.8209074312231763	0.7517181918284115	0.4356245571517828	0.2973357287190489	0.3138085203512136	0.3514316319164093	0.4220751606799522	0.5245562604524112	0.9591988209782502	0.2091354408908057	1.840693748236919	0.05360822479419308	0.05150604045830637	0.0005579112075879161	0.8092448308866456			1.261562597473465
5.501820196864688	7.636586065668634	6.594261825967965	2.031558096683525	0.8522395063912779	1.209407239914832	0.7955830030862662	0.7427037638944142	0.424646720071359	0.284612430200322	0.3107645343932824	0.3496613600003324	0.4195670359601088	0.5224498613334858	0.9571248180635477	0.2084007360577229	1.848801361721423	0.05361027188631071	0.05151059282491937	0.000557906861918892	0.8091386730866255			1.261562826981377
5.510009982912258	7.604388587253323	6.717572358800859	2.069048645437914	0.8761087823499294	1.225595942969943	0.7981056449263655	0.7412605633062274	0.4260149539484907	0.2870070158181446	0.3138147730806539	0.3508558244466484	0.4204061166491716	0.5232955877283425	0.9590295106066649	0.2086894574538743	1.863102693836536	0.05360670819363122	0.05150645235638957	0.0005579019702917702	0.8090277566296429			1.261563084467678
5.518199768959827	7.713739492261687	6.878177560400704	2.108376754086688	0.9154305217048889	1.258157984477295	0.8139703995492598	0.7482859196114082	0.4272943335412721	0.2945987749337721	0.3135847087218097	0.3529402744341532	0.4225817754046036	0.5252647571382821	0.9620436729365325	0.2092405911282884	1.854937500585238	0.05359798254286316	0.05149997925755196	0.0005579006429687196	0.8090155590968421			1.261563348288
5.526389555007398	8.046168997493107	7.011527546527227	2.150240070732061	0.9298846217586857	1.287531084579893	0.8273374931726318	0.7540914338177391	0.4358646382328686	0.3017175360305348	0.3173083440803391	0.3554966794152181	0.4242925810394401	0.5263600611112759	0.9634649737834822	0.2097706900142065	1.844155805853407	0.05359527604351189	0.05149365480625195	0.0005579013147770697	0.808981251142768			1.261563602732723
5.534579341054968	7.925798063401466	6.446843741260397	2.109987208279641	0.8298824813067187	1.290942554101966	0.7978670436372948	0.7527069770703286	0.4220902054974197	0.301597152833652	0.3112937040620937	0.3527966855873121	0.4240116505573691	0.5261097972497752	0.9604175111135657	0.209726757527139	1.842890039806129	0.05359657104738572	0.05149289173864743	0.0005578992272648033	0.8090899602104257			1.261563839796243
5.542769127102538	7.671239221544601	6.268983145692831	2.01244695455738	0.7941163831414175	1.223312688716942	0.7794566078828338	0.7412966227242759	0.4109189174331791	0.2906511388893675	0.3066430773365508	0.3502865787039556	0.4209738462199377	0.5242557954408329	0.9576734347611577	0.2086081150066074	1.85135601040828	0.05359623604942431	0.05149404809513678	0.0005578937485882001	0.8091456535143959			1.261564089223131
5.550958913150109	7.747509678341539	6.581079461659774	2.041481929117253	0.8837483161339907	1.238239792726789	0.7870639441530972	0.7377015905507923	0.4140098248020994	0.2911115132859957	0.3101407872602044	0.3501218685229684	0.4205376388046864	0.5234155900670879	0.957930462246087	0.2081981258773375	1.854506700415552	0.0535972231971972	0.05149511302722702	0.0005578894729545018	0.8090555428055086			1.261564365111549
5.559148699197679	8.074454943645431	7.001323124730757	2.22204349675511	0.9136089466026881	1.304298154732024	0.8039738981332059	0.7413300418106564	0.4147388248995362	0.293957972144463	0.3102840262846256	0.3479346915605844	0.4210018675946933	0.523535159035952	0.9597481383892763	0.2087540284728983	1.841383024353036	0.05360011098366965	0.05149603902630059	0.0005578906828416755	0.8089234796035427			1.261564603788676
5.56733848524525	7.848766693126495	6.655121295067148	2.191388801730301	0.8497471382561491	1.279712967708975	0.8028955489450604	0.7473890579029705	0.4196324270122176	0.2902830279229648	0.3105832076395975	0.3483652482402704	0.4208844555354171	0.5236483004087692	0.9588810326163913	0.2090737782354357	1.842339284192445	0.05359832581045849	0.05149420335264655	0.0005578907835255657	0.8089056470626774			1.261564836878381
5.57552827129282	7.836318774019128	6.592265798377702	2.178520550511588	0.8543830143822975	1.29240414721893	0.7944615550427789	0.7530206819121891	0.4255116069242297	0.2925647259724924	0.3119884182929847	0.350344234726793	0.42187454683913	0.5237719025309183	0.9588138122420318	0.2092781160306728	1.853965564581759	0.05359258909799253	0.05148886285598949	0.000557882665325644	0.8089802669343403			1.261565122358599
5.58371805734039	8.094557897927386	6.903428945517399	2.193714770908545	0.9163341395777085	1.291848077142691	0.8011801400710213	0.7559299392036077	0.4298584892491457	0.2959350643962286	0.3139206387201476	0.3505169666183749	0.4228382167026015	0.5247979742266952	0.9600490250444788	0.2092361494021188	1.856422334821317	0.05359146002796993	0.05148139812854963	0.0005578764418002273	0.8089206491989661			1.26156542547518
5.59190784338796	7.887921555486285	6.804188121494303	2.071460896718491	0.9406235587435732	1.270979189438473	0.8253194681829783	0.7639270536648585	0.4377168522283004	0.2975513184607629	0.3162472549565949	0.3521399423214786	0.4230767184892916	0.5257239716551421	0.9602482707804652	0.2090494097443594	1.844364082729565	0.05359015235178151	0.0514770268143168	0.0005578772314682533	0.8089204325434646			1.26156570062066
5.60009762943553	7.722623522021657	6.813882001145873	2.086240216009787	0.9485127079172759	1.304752170366983	0.8536941380063712	0.7638421675947171	0.4395575803990702	0.296418390478042	0.3145354700272665	0.353924222817777	0.4243908879531903	0.5271847659329196	0.9630874344557552	0.2095568119020258	1.841306293662159	0.05358926296832711	0.05147831981911755	0.0005578784683331515	0.8089548931126559			1.26156596166992
5.608287415483101	7.643497216101118	6.730788403703433	2.133537488662772	0.9201573614676857	1.290507318742714	0.8480234571426286	0.7590175550830187	0.4331916550350855	0.2937195278870304	0.3126668316571362	0.3536887385059068	0.4232028368670875	0.5274531195976251	0.9614203383904031	0.2100778306026081	1.844023759590087	0.05359077791627898	0.05148625546419713	0.0005578751770757098	0.8090013756723368			1.261566220002528
5.616477201530671	7.653347812943	6.666436733677957	2.06615176142868	0.9158759882504692	1.253335667116368	0.8145839652185697	0.7461930866574022	0.4309204723112613	0.2943885206631012	0.313988071260951	0.3533458951386204	0.4223680667927818	0.5262132997169106	0.9601820695945016	0.2095560631300377	1.848460308671127	0.05359358123396691	0.05148840010059633	0.0005578692924518822	0.8089502192565325			1.261566498495113
5.624666987578241	7.934915802671951	6.735331363429319	2.117411653981965	0.858531507114956	1.271893352181013	0.7816917123488357	0.748475343635518	0.4277341069083562	0.2996196645370821	0.3158217218428167	0.3526210732655647	0.4233599563614898	0.5264551650339006	0.9606144385770791	0.2094159352067135	1.84846508299131	0.05359872769257249	0.05147692004199911	0.0005578666488321515	0.8088641029758524			1.261566785388172
5.632856773625812	8.110322841259975	6.71218884959952	2.15909706705947	0.8357763501989774	1.267563802884708	0.7761258021239579	0.7522224759587152	0.4217331815359872	0.3013260120812811	0.3128868657619291	0.3509284211635113	0.4237286112028081	0.5250647884965909	0.9609301794583112	0.2091793855028601	1.843087820525659	0.0535987009618705	0.05146736095977011	0.000557867985534763	0.8089733173807446			1.261567043155978
5.641046559673382	7.697899560704704	6.575450489194099	2.020567535206467	0.8607561429224774	1.227340293427062	0.7814060769171233	0.7369540095107129	0.4145924027601872	0.2864179299387578	0.3083817679116719	0.3491866296446211	0.4213326710468795	0.5222290152717038	0.9578893915882025	0.2081653802333003	1.844715471807619	0.05359464007913257	0.05146405074064789	0.0005578679350630464	0.8090244432922752			1.261567245400619
5.649236345720952	7.729110153219596	6.554334018775818	2.108091604330979	0.8488604124749286	1.271846659881986	0.7892977539474703	0.7458816120380737	0.4184910541429708	0.2901919042434522	0.3110140597864537	0.3513258443630075	0.4218409595149711	0.524904980942094	0.9596183736331582	0.2087719140784942	1.845676075919613	0.0535940315917919	0.05146348431748579	0.0005578632955771277	0.808930192250322			1.261567437525164
5.657426131768522	8.001121200231625	6.588530153376689	2.29552937307815	0.8341242828035234	1.40073164621762	0.787983436372508	0.7674057867004858	0.4226001003626106	0.3036315570555111	0.3150702997414004	0.3522474200437116	0.4226672808981741	0.5276266105568205	0.9605810208750378	0.2096683090067959	1.851289001295986	0.053597335784548	0.05146709207582685	0.0005578579200842038	0.8089910795839308			1.26156768957378
5.665615917816092	7.848970203429099	6.63756432175872	2.130395209765746	0.8396342580449634	1.305614747129307	0.789987650107412	0.7529663140259892	0.4187446135496151	0.2970938150409973	0.311112879265969	0.3498389920137426	0.42211080555251	0.5250692809353471	0.9582657741364879	0.2090153746457277	1.843985749075808	0.05360345861350039	0.0514778187813405	0.0005578566925017737	0.8090668242170491			1.261567949099943
5.673805703863663	7.885985284671831	6.737222776183192	2.096021753532452	0.8893834737951671	1.275179864466841	0.8150746575423417	0.752744599441319	0.4268884479754691	0.2984427954104231	0.3142248393329879	0.3523796702703751	0.4232108714402244	0.5244784177082515	0.9611463013007806	0.2091815816869969	1.836224737352501	0.05360432461197275	0.05149172721991154	0.0005578575599891467	0.8089811265174884			1.261568180408936
5.681995489911233	7.958892189363558	6.581462520803934	2.176133809670137	0.8598004746355173	1.28092721783392	0.7983899836119969	0.7506814894506675	0.4255446581642117	0.2992920991265939	0.3143136330391675	0.352595996205339	0.4218262741489355	0.5240156470549018	0.9583315735269011	0.2093502994857605	1.835133100565132	0.05360025960233675	0.05149530811939505	0.0005578540685962312	0.8090701432787052			1.261568400946481
5.690185275958804	7.971706866036136	6.562099579244968	2.181015344372949	0.8619887659310749	1.279581917340209	0.79896356068991	0.7438212031970201	0.4238697069600442	0.29592599665175	0.3129012399314736	0.3514431237374922	0.4215676479827925	0.5238313345205476	0.9581327208438003	0.2091167120726034	1.842328950538398	0.05359413879991904	0.05148753793463343	0.000557847279442759	0.8091019794165601			1.261568646036577
5.698375062006374	8.096385190991635	6.925694131826758	2.282913860319553	0.9310602335484732	1.318102045974411	0.8197875568272436	0.7542060691470799	0.4280404287340584	0.2945249044558007	0.3146214084845236	0.3518824590427448	0.4216931899650409	0.5238454238158846	0.9604119566169113	0.2088311717081336	1.847986294954741	0.05358574003242866	0.05147349284775099	0.0005578446061483545	0.8090177555009694			1.26156893895844
5.706564848053944	8.167791996898268	6.909146762865315	2.325751251361438	0.9221085183846418	1.357752280316273	0.8460309987923519	0.7600253483147539	0.4313089728749724	0.2983764677231943	0.311329420029002	0.3503868322484884	0.4221112842285648	0.5256477012203534	0.9611514672813144	0.2092939202593898	1.83924265427842	0.05358367985122405	0.05146132506559887	0.0005578470827141379	0.8090040807559647			1.261569176851741
5.714754634101515	7.833082827653087	6.5917932760983	2.125290296108106	0.890802175302142	1.305430368596156	0.8288335623848261	0.7482821660352011	0.4214366958325297	0.2925838289545703	0.3069891891284935	0.3490466501916647	0.4223003080463051	0.5252884834410149	0.9606777936693827	0.2093308035252051	1.839267840186049	0.05358735045278585	0.05145533643590156	0.0005578465665703227	0.8089731833627904			1.26156940839636
5.722944420149084	7.695201268137015	6.523548489286999	2.093499904029218	0.8833202863292416	1.289644863139471	0.7872562726433047	0.742994668426263	0.4121639200438142	0.2843939160960675	0.3079552017139308	0.3494991372338127	0.4215880544298498	0.5233826853473781	0.9588374683059246	0.2086784824851645	1.847244413504339	0.05359235258327721	0.0514552128508035	0.0005578412668438694	0.8090307352337391			1.261569637084461
5.731134206196655	8.003980564327541	6.639090075346325	2.153798708843179	0.8671150003177517	1.274477859666593	0.7952001557456582	0.7484645972510349	0.4176736765333804	0.2884331298405013	0.3117539658210812	0.3518847078476499	0.4217172742603741	0.523996977604671	0.9588939732329367	0.2088071302399951	1.863598770752406	0.0535985906358629	0.05146123315291251	0.0005578379652771234	0.8089743430091882			1.261569868140762
5.739323992244225	8.236531222832097	6.868505848343151	2.191106632612692	0.8710395129776566	1.235712929630059	0.8012867565006987	0.748570731961388	0.4262846986144889	0.3015233037440265	0.3162739067648747	0.3553860173307808	0.4232292676682305	0.5265737978117897	0.9611650235031312	0.2094351792140932	1.852643837344997	0.05360006455473865	0.05146402290521582	0.000557839312628821	0.8090129035051875			1.26157006926247
5.747513778291795	8.242001320834062	6.780218072493525	2.212917650783485	0.8668599447538522	1.262527121140399	0.7974716884264704	0.7439768567721662	0.4267582312894829	0.2956173487714662	0.3149469255529515	0.3532620993902538	0.422494177343662	0.5269264521199184	0.9601861914944254	0.2097785587739897	1.841186932026175	0.05359396350349616	0.05146344268640952	0.0005578407204723795	0.8092010925252132			1.261570232672373
5.755703564339366	7.991034748242836	6.603951446528242	2.31926758454415	0.8616657195938713	1.332704588755178	0.8185651261793486	0.7471150903707664	0.4246604956209107	0.2915535369978535	0.309645809241006	0.3524715988964974	0.4215587107078342	0.5259751961430711	0.9587947722549651	0.2096709917617889	1.843732407412679	0.0535852150192779	0.05146303560188047	0.0005578380518055787	0.8092332809461132			1.261570380393228
5.763893350386936	8.107212114103563	6.8454894676991	2.437777996056169	0.8803549985669602	1.389367825771748	0.8251856905254625	0.7671697443034883	0.4273515535577826	0.2991478391969776	0.3133417633988617	0.3561125243063623	0.4231983915686656	0.5277858842437776	0.9606451800369722	0.209984541145156	1.857532718376806	0.05358103515369574	0.05145926646434473	0.0005578332384235653	0.8092430517703451			1.261570543118159
5.772083136434507	8.3766076111025	7.03729450078402	2.295425703623343	0.8732323208289839	1.321309828622214	0.7989559034916727	0.7537731104120601	0.4258560307444321	0.2958117014651369	0.3199932806866839	0.3561695158102291	0.4236268906348677	0.5281850111497189	0.9628911256757868	0.2099336406513183	1.859392828955286	0.05358430090958505	0.05145875930488278	0.0005578313800328092	0.8092890521863492			1.261570721164891
5.780272922482077	7.774095852127394	6.428333525160829	2.072366146123465	0.8412979906108633	1.239258387789596	0.7923438004152024	0.7398869456610213	0.4173078030150641	0.2862356873532259	0.3126332643007081	0.3512591546895766	0.4204351038833005	0.5239013743297084	0.9581555099780905	0.2084414111103848	1.85234419472748	0.05359068826297789	0.05146671666370951	0.0005578334557128428	0.8092892309901883			1.261570871201624
5.788462708529647	7.456038296408892	6.282254344257502	1.956793872188315	0.8177562725050621	1.196371603415014	0.7791159984323011	0.7341874796211104	0.4104240943337161	0.2816774687820283	0.3049649504941191	0.3480134925732945	0.4190691491989368	0.5213645817293001	0.956577484721743	0.2079032658099607	1.846595402685165	0.05359685282892846	0.05147342648579142	0.0005578339122051543	0.8092468804323802			1.261570981977784
5.796652494577217	7.654476392049667	6.48929420193547	2.006221837431249	0.851639298370142	1.212283501946842	0.7801158580329201	0.7358111277113855	0.4149533490026553	0.285727465285743	0.3085490343245477	0.3503612372737279	0.4206479770173463	0.5239086593163345	0.9575732878943162	0.2085550294847588	1.846382994116917	0.05359993132892554	0.05147532419613813	0.0005578288224308524	0.8093270557685645			1.261571120650832
5.804842280624787	8.019960049636408	7.015573584999763	2.269349335699138	0.943039337292783	1.29368770444351	0.825896756781841	0.7542767223080871	0.438857575518263	0.2989712427388946	0.3210055612196163	0.3564021142481474	0.4237173669368514	0.5284850777501539	0.9621134958957303	0.2102478986823295	1.849932360210549	0.05359708154231689	0.05147202622038573	0.0005578239028636718	0.8093119961077606			1.261571312934647
5.813032066672358	8.264759806270371	7.400591983566498	2.449065745773298	0.979204140711476	1.397444005860613	0.8515100246216974	0.7650635195084928	0.4416841134803283	0.307922549188556	0.3239631230216897	0.3577561075635317	0.4244794113402995	0.5293496080531264	0.9628024905086681	0.2108473991798172	1.846177900477792	0.05359467271909862	0.05146679249604638	0.0005578251863826464	0.8091812326440445			1.261571493468622
5.821221852719928	8.30740364458992	7.119539145591076	2.370728908181463	0.951812971908473	1.382533443401517	0.8316643782599574	0.7602341402839857	0.4276537803863793	0.3033179552911138	0.3168117944006089	0.3549497789079146	0.423845148258392	0.5271928246144681	0.9621291301438605	0.2105040113684594	1.84318235798924	0.05359605106531832	0.05146923189867189	0.0005578277492484682	0.8092056526020333			1.261571620112016
5.829411638767498	8.365268063725717	6.974187573374385	2.274738462256465	0.931390613340788	1.314275592186032	0.8122996207155609	0.7461623374060856	0.4223805286327559	0.2949895334091016	0.3119848823150381	0.3511670985250924	0.4230384594193028	0.5252400006457274	0.9622748142042479	0.2099173547227507	1.843915432327359	0.05359955960522933	0.05147973820543435	0.0005578254147249321	0.8092301969315647			1.261571733490137
5.837601424815069	8.062458580940326	6.883654831720503	2.186139964760961	0.9198997059443133	1.285754874282152	0.7992651151237099	0.7418811574057264	0.4176501130691221	0.2918698060086932	0.3075846209063793	0.3492445481548682	0.4218679345810363	0.5241973507554368	0.959481177455655	0.2088993352426709	1.853050134151735	0.05360658047101158	0.05149229723590966	0.0005578217602123938	0.8093370721648663			1.261571853249163
5.845791210862639	7.389870788284841	6.309288877680222	1.988281649196303	0.8491967525657441	1.194015272896501	0.7823597431146146	0.72979769698259	0.4065245482755429	0.2821061109885752	0.3017261884923709	0.3457985184021666	0.4195441065313736	0.5209378018156863	0.9557639380021236	0.2076275192901825	1.856444437428494	0.0536112281938802	0.05150054315186516	0.0005578211428534105	0.8093671505466759			1.261572005057929
5.853980996910209	7.497924564434556	6.283213753618979	2.012375987059851	0.8362591168981598	1.208149404605171	0.797834191779481	0.7335955251457774	0.4106478024976267	0.2826283596543996	0.3045888808912914	0.3467960457857022	0.4194737170929085	0.5221790893583542	0.9562714851307484	0.208184521524025	1.844183598302829	0.053609219293065	0.05149923022973529	0.0005578228107730029	0.8093651346380869			1.261572131560076
5.862170782957779	8.275227734294885	6.710000078378498	2.244999579765439	0.9193665457644824	1.315452745728644	0.8383998386533988	0.7518924332484447	0.4287621692154924	0.2948042443225365	0.3160866123765649	0.3529287534473278	0.4225146231591906	0.5265552204970244	0.9610883842547301	0.2101578303042607	1.842170951933516	0.0536031898810409	0.05149082007417997	0.0005578228010491877	0.8093800946633419			1.261572212508531
5.870360569005349	8.274409975566535	6.913805346951318	2.276923614440284	0.9262491870258008	1.317148236227243	0.8320892857273237	0.7461129391207388	0.4269608813965377	0.299075487541106	0.3131981629188277	0.3516218916426823	0.4240745994592565	0.5257679489443789	0.9627827424245819	0.2096189978567796	1.847442830059648	0.05359289776705467	0.05147869849251466	0.0005578189887361348	0.8093724566532853			1.261572309335426
5.87855035505292	8.019395681257647	6.878821084809684	2.21811423104317	0.9224274147416663	1.287398846718571	0.815092403398878	0.740261541377672	0.4188280509727211	0.2876327008550565	0.3069596141730235	0.3483482648862581	0.4203165417437754	0.5235877285789051	0.958257655148452	0.2084236879626075	1.850834591874211	0.0535817508797448	0.05146456173708949	0.0005578154125925536	0.809512102476405			1.261572436600968
5.88674014110049	7.887062582405069	6.74886237229539	2.135374170066554	0.9237912674091167	1.273732732563859	0.8230206103296887	0.744828257260582	0.4274200397414561	0.2933694753720075	0.3151425836609553	0.3531372403796934	0.4219706738871921	0.5259880243903249	0.9605599480748003	0.2091597997120342	1.846062610093792	0.05358408906732405	0.05145698950490104	0.0005578162707583854	0.8094588620417481			1.261572550035314
5.89492992714806	7.94160702833678	6.642184479138757	2.071139267097391	0.8614845087021534	1.26211044508338	0.8010600168595474	0.7436370495764093	0.4278555129277715	0.2937980999908546	0.3180013556461643	0.3532056097923724	0.4227247660718913	0.5254911385716692	0.9608926366912258	0.2094487085538154	1.836783344985036	0.05359401715250365	0.051456488467124	0.0005578185408496927	0.8094223145038756			1.261572634935445
5.903119713195631	7.846068515536402	6.647693136053209	2.031917027841986	0.8689557427963364	1.211072795117464	0.787551898634699	0.7359274794793106	0.4170102958590005	0.2858259087528224	0.3100107308816764	0.347685520337927	0.4204585176694617	0.5222797326055794	0.9576594546478411	0.2087093002963487	1.836275264019358	0.05359997210878038	0.05146244289556071	0.0005578165068673015	0.8094966470700614			1.261572728690432
5.911309499243201	7.999263340610869	6.836490824446514	2.123997258034688	0.9327335614669569	1.237716481499476	0.8128597801542332	0.7398456951158897	0.417241303285632	0.286115959497254	0.3101822125145439	0.3516823418877967	0.4206703493496433	0.525151650848202	0.9595928663615566	0.2095582099224861	1.847858609657664	0.05360405348974599	0.05146942315386027	0.0005578120636667299	0.8093705591301462			1.261572853632056
5.919499285290772	8.037905586767975	6.987082237757849	2.224486492106305	0.9450522206043122	1.323981084031379	0.8301798720363404	0.756317739621026	0.4332459543538645	0.2965782032035263	0.3232283789038204	0.3583049557428884	0.4243227373262538	0.5298857199708579	0.9636276425246614	0.2105026351816247	1.855662203188864	0.0536056187077231	0.05146846956349826	0.0005578121989405015	0.8093404560857649			1.261572950564734
5.927689071338341	8.102481081310048	7.00972591588133	2.358577610692308	0.906909601396117	1.343930679207676	0.8125725873837447	0.7718280634265469	0.4330078817552477	0.3075443357922984	0.3218154283878846	0.3547979611208908	0.4247975308106193	0.5284254330600848	0.9622251353548521	0.2104195346689106	1.84539475947713	0.05360527032374238	0.0514651000806759	0.0005578163511373518	0.8094360155116098			1.26157302410821
5.935878857385911	8.407763929906967	6.897207944506827	2.320562688466421	0.8636673058871398	1.31747184401278	0.8071236546589429	0.7612726826097892	0.4240490072231512	0.3012212880837367	0.3151073197774188	0.353099468334332	0.4239884008347521	0.526917937618976	0.9616827360593585	0.2104284268339091	1.842574395173087	0.05360213213453194	0.05145796733785908	0.0005578172649490768	0.8094639654243155			1.261573068332337
5.944068643433482	8.096219530812224	6.587584621383224	2.129421866102495	0.8458923611196693	1.252579765627546	0.8211899529802659	0.7532277002184905	0.4266842997173071	0.2948893950285234	0.3118256741408633	0.3511983650531347	0.4220854156576828	0.525499126525258	0.9615840512848771	0.2094753477803574	1.844829762427952	0.05359620232187497	0.05145064562455914	0.0005578131604567258	0.8095277835826704			1.261573102043207
5.952258429481052	8.230478981668101	7.166739866442243	2.222262790044542	0.9472248776475111	1.277156927834601	0.8381332937390262	0.7640698621346688	0.44006100751192	0.3002081652492103	0.3167528228133386	0.3511768129564597	0.423075853422859	0.5257548511751796	0.9635471741582852	0.2095690096516642	1.852007177375983	0.05359420008468583	0.05144597856752552	0.0005578114580069731	0.809463450941727			1.2615731484565
5.960448215528623	8.435058044892434	7.411810398057113	2.363624387899835	0.9705497912175486	1.368372851157584	0.8421779925603012	0.7717716472919136	0.4467830486351927	0.3086770079511024	0.3246784892711891	0.3551226389160368	0.4268239799134478	0.5281936184333186	0.9660928059135686	0.2103076328699686	1.845826525035483	0.05359736890071042	0.05144241758537114	0.0005578132581535517	0.809389932129874			1.261573218156856
5.968638001576193	7.938073861268149	6.908456759972993	2.135125976189283	0.9068159669792879	1.256536672168834	0.8075893758852032	0.7444795793397064	0.433287178438278	0.2922011815777711	0.3165810807059422	0.3516564367557265	0.4227770481854401	0.5243717765874628	0.9601566530714126	0.2089120136073314	1.843704718448804	0.05360056483282037	0.05144824891699704	0.0005578139690439629	0.8094548534757312			1.261573252180993
5.976827787623763	7.494936962982994	6.404522396691953	1.992140315429593	0.8273017466631539	1.184326192761356	0.7690563118576579	0.7287971951606904	0.4144832697402379	0.2862675364297732	0.307769517538003	0.3473329783395501	0.4204468008450937	0.5214405465326245	0.9548976042542316	0.2077250401902546	1.844290025841716	0.05359710544315791	0.05145528435787346	0.0005578117138417807	0.8096158137053177			1.26157327021687
5.985017573671334	7.661362074860335	6.41331597653238	2.046601807204405	0.8346755097305314	1.227099788748835	0.7799997587858267	0.7411465408585217	0.413690990684614	0.2920026254445743	0.3074844058663989	0.3487839761228704	0.4212660147134676	0.5226796073372789	0.956695406145357	0.2080227368911343	1.844332385119124	0.05359137610725278	0.05146125511080328	0.0005578085821304305	0.8096124741543685			1.261573332257903
5.993207359718904	8.053148135133259	6.667620160869165	2.18347544507894	0.8768641143322705	1.314052541049047	0.8162044790554637	0.7572954598621149	0.4278365346555953	0.2996455037942675	0.3146171622827505	0.352822268144409	0.4232898432488171	0.526375917777322	0.9609092551112498	0.2096020717803246	1.843938956927026	0.05359414029631202	0.05146269161803121	0.0005578085732067938	0.8095631631164875			1.261573410191359
6.001397145766474	8.127648451624623	6.80840660053195	2.170933210531999	0.8637345662496326	1.291151453377938	0.7993928492294826	0.7532716571212209	0.4195270058055608	0.2927909539298431	0.3108860048006406	0.3515680326716765	0.4228429243782854	0.525703978945625	0.9602637714359379	0.2094775603033256	1.838324713049937	0.05360011104871228	0.05146440215431281	0.0005578113050303695	0.8096017671046907			1.261573459884316
6.009586931814044	7.879858478466109	6.929435782547571	2.065837345282556	0.8829018771131548	1.254137970868563	0.8015199782432381	0.7433667185014783	0.4128793867334338	0.2864808653399485	0.3070499730458945	0.3503148191928362	0.4213583356146074	0.5239737611485892	0.959119974379161	0.2089315186383554	1.835893245945659	0.05360731265894047	0.05146750985145134	0.0005578113623198212	0.8096890840123033			1.261573506555443
6.017776717861614	7.793130045962548	6.689669139656087	2.08472696376288	0.8826393855015606	1.296360763630873	0.82504309137785	0.747283751054621	0.4191447561657022	0.2877234381205309	0.310329997831875	0.3517965551289443	0.4212625906152812	0.5242898336189871	0.9582344424432744	0.208829714075542	1.840537697801363	0.05361649374055907	0.0514659681241801	0.0005578069272933708	0.8097629703040883			1.261573594767599
6.025966503909185	7.79117458675251	6.606004275710698	2.15100183788661	0.8816513210820803	1.299783162060359	0.8244825329110133	0.7539927142000096	0.4203827831552951	0.2904482914176055	0.308251040141375	0.3497957946306797	0.4221314188944286	0.5242043027493225	0.9578051990560333	0.2089197789558707	1.85106681735811	0.05361624196638747	0.05146033620998913	0.0005578040356085847	0.8097366459448123			1.261573699731784
6.034156289956755	7.873765093044428	6.663601424981358	2.190138404721469	0.894813671821143	1.300626610065974	0.8227280352686555	0.7544254550854296	0.4229996655830415	0.2929977840994858	0.310363886458051	0.3512598651510768	0.4216352549454258	0.5254745756628073	0.958384947927898	0.2091882485822463	1.84117701988007	0.05360339230111662	0.05144128032636743	0.0005578069747500854	0.8096597366495563			1.261573753918551
6.042346076004326	8.103685869867256	6.690873338858212	2.150670032191471	0.8887113885092764	1.299816915343039	0.8285982560208386	0.7617979725428116	0.4292003799383039	0.2991677464342308	0.3161357865717963	0.3541469634135696	0.4220485377744443	0.5268314454149623	0.9607738764777753	0.2097616133737866	1.838820364351891	0.05359252363700932	0.05142364666604218	0.0005578108304329636	0.809648032019733			1.261573760527906
6.050535862051896	8.02344330068836	6.831747996895543	2.165635384839666	0.8990774291303864	1.304616700753114	0.8207264839657634	0.7607801795870774	0.4259602142523673	0.2982629674484679	0.3133741119891631	0.3527753571045417	0.4228943789740783	0.5272218882198457	0.9622330442036015	0.2099902778366587	1.843465449145594	0.05358612464338131	0.05141323129539157	0.0005578093025818545	0.809666374100814			1.261573779493376
6.058725648099466	8.084889476632274	7.151608348012325	2.311667470353739	0.9482685456743364	1.324280933003261	0.8335638611906256	0.7532833543758013	0.4241540513130711	0.2963771006468463	0.3124020468193955	0.353807211533462	0.4226931817755192	0.5279773612549886	0.9636194714064296	0.2099480133696476	1.846823836746806	0.05358313220081712	0.05141035167096354	0.0005578044379648987	0.8096739988308135			1.261573831646223
6.066915434147036	7.827733761171246	7.030757804221754	2.162938175364544	0.8875970772725708	1.237689170180287	0.7827484378950744	0.7393987210335389	0.4192869490761557	0.2934505883644339	0.3101577115793132	0.3514637777890959	0.4215380551973458	0.5240436895261942	0.9599802129862757	0.2088763852588656	1.844329454345051	0.05358482547358279	0.05141997565029034	0.0005578059619697931	0.8096590756712665			1.261573866941826
6.075105220194606	7.842292170711599	6.795712392423284	2.118408587157268	0.8339007426190833	1.24477114033372	0.7731109437494175	0.7414628644709723	0.4143814086717332	0.2923356960692464	0.3081656815562843	0.3503970247205457	0.4220804886760378	0.5233960927942919	0.9588565933410582	0.2089099198061349	1.837215618910364	0.05358949155708653	0.05143470821658404	0.0005578103534444684	0.8096111372591317			1.261573884404185
6.083295006242177	8.200840101076826	7.160550479299562	2.286525323436553	0.9073297757214959	1.342759979236233	0.8027442716160115	0.7560585293902717	0.4212233062442498	0.2988383212621162	0.3103944086623123	0.3527616789402337	0.4234316663880994	0.5265770587610294	0.9624139005497859	0.2101958131613803	1.836519646771786	0.05359271374245085	0.05144782550797488	0.0005578107131482179	0.8095844741373726			1.261573833328523
6.091484792289747	8.359278876773795	7.303238987720126	2.32462787852982	0.9612663809010458	1.330848283930563	0.8326601518984071	0.7632610388387234	0.4320247358056666	0.3048071267552364	0.3169645549598686	0.3546515729672351	0.424175029539254	0.5289866194361376	0.9641594054204646	0.2103085427891357	1.843621100406556	0.05359360691277298	0.05145797068655147	0.0005578081733648543	0.8096095619521722			1.261573793852167
6.099674578337317	8.007345432670498	6.855176766824884	2.222392543011096	0.8889919232413881	1.275209260500493	0.8164217072691221	0.7537249139896403	0.4257877268635061	0.2978762365427179	0.3112862758067733	0.3526480411039677	0.4229570859075455	0.5265072305571588	0.9606298397526256	0.2091367893597449	1.847678616776555	0.0535948212319623	0.05146159501352926	0.0005578076799233499	0.809682579884775			1.261573775354051
6.107864364384888	7.987151777145396	6.706336494802319	2.190980213717135	0.8291821136164533	1.263765185414349	0.7900871546594768	0.740365344092753	0.419399904850032	0.2930717761868047	0.3063995447270865	0.3498209613498188	0.4210772476191822	0.5229602748487544	0.9582342999976391	0.2083928542542298	1.84106360552643	0.0535940931960607	0.05145996977996185	0.0005578103437137907	0.8096786428328702			1.26157376437984
6.116054150432458	7.826033732562106	6.623082555938048	2.04748760854328	0.8686777883583245	1.257737907790033	0.8022830185554942	0.7430513789839905	0.4248785246821279	0.2928000416120536	0.3128682624023867	0.3521950877308923	0.4216067601845596	0.5242942705609207	0.9586885949465886	0.2088167844047294	1.836399351850303	0.05359646540631996	0.05145802072401793	0.0005578118434686495	0.8097085813099136			1.261573737133508
6.124243936480029	7.678723336788147	6.621591525316736	2.0661931608741	0.8847530201819827	1.266079051640674	0.8077920574968649	0.7569137756555508	0.4242653794611221	0.2958842251789034	0.315943891774893	0.3548128441535046	0.4230187297274836	0.5271483084834694	0.9592728815040213	0.209584312753924	1.839215124598548	0.05359948221707884	0.05145548149060314	0.0005578093283211277	0.8096053951313371			1.261573710755189
6.132433722527598	8.012419134348756	6.77143772240274	2.215480541020864	0.8729431623942837	1.328520443978225	0.7998150967154554	0.7630913659385505	0.4203970851401624	0.3001416268170367	0.3172351347398989	0.3552964750241024	0.4251872526866042	0.5276380901302279	0.9619659267496448	0.2101311180294245	1.850806901259468	0.05360386185061944	0.05145316494064481	0.0005578063415606167	0.8094823653868161			1.261573710598379
6.140623508575168	8.180198505165977	6.693674900834329	2.174527860845711	0.8665676062802183	1.340544827086281	0.8102578600268441	0.7593666330042272	0.424016346842304	0.295827801734776	0.3129814656155354	0.3532834320720274	0.4245039591535265	0.526951454590656	0.963408190240777	0.209823535166699	1.846698448503417	0.05360813261591939	0.05144849992417282	0.0005578075907329011	0.8095414517256839			1.261573716459663
6.148813294622739	8.230995348897171	6.823189605876608	2.251147002057588	0.9197373044738031	1.334537019578324	0.8337273892182118	0.7593739694521203	0.4337701039753462	0.2940623117210784	0.313659779119876	0.3528094771159773	0.4233871730256655	0.5267791442639598	0.9623059314792397	0.2094893007613308	1.833601440517682	0.05360457069482254	0.05144161361912124	0.0005578114465388262	0.8096234229869773			1.261573693901092
6.157003080670309	7.976000094412684	6.723038354885224	2.193836990204564	0.8893481458097477	1.289892219070933	0.80930602576625	0.7532923355202867	0.4251509010604088	0.2925285638333376	0.3089234811207542	0.3510821359984325	0.4209918185294237	0.5244526711728693	0.9571171010976827	0.2088774066903248	1.827663395489954	0.05359630361702838	0.0514326112455334	0.0005578122384404429	0.8096633882530131			1.261573659458534
6.165192866717879	7.600019179994804	6.578561347548019	2.011543411370377	0.8400738001097604	1.219519143991506	0.7828805296613425	0.7403364842488966	0.4138415255645155	0.2872118897997085	0.3061465192882133	0.3492436868886933	0.4190338174578441	0.5215760309758335	0.9544502685095718	0.2077764166121967	1.832411124934865	0.05358938088139467	0.05142351924396447	0.0005578085138124924	0.8097829956347169			1.261573671069178
6.17338265276545	7.56153501170934	6.635371829020034	1.950650211216806	0.8536330857092713	1.195061555817401	0.7861070099647969	0.7373390559646874	0.4147701773471604	0.2890405180080269	0.3091432722477523	0.348919841170213	0.4203220836812437	0.5210969685853744	0.9555471507560226	0.2074695648493548	1.839147020666742	0.05358604751301242	0.05142022029163756	0.0005578050580706312	0.8097648443264004			1.261573739525385
6.18157243881302	7.856262297046324	6.737247898251154	2.027509370759939	0.8778221941875339	1.222753006597221	0.7963132295356043	0.7443666221217411	0.4153282900156516	0.288572367070965	0.3069986587246558	0.3489490072621387	0.421031847893428	0.5218162934217878	0.9574538164470976	0.2080344261628359	1.833608363644694	0.0535893314559041	0.05143149325884055	0.0005578068616278385	0.8097060796041196			1.261573792441569
6.189762224860591	7.843784488326571	6.795279165431063	2.114982418377543	0.8608782498218481	1.251230956300034	0.7878267760782905	0.7494100001739163	0.4168869593613741	0.2850237928328764	0.3073163345195028	0.3496009899337359	0.42014099526521	0.5225617851709428	0.9570143460531	0.2083605875928739	1.834617058599851	0.05359653737173668	0.05144955775800363	0.0005578087128859998	0.8097028315619658			1.261573809404201
6.197952010908161	7.893963500617095	6.898032000806468	2.281496789071399	0.8612941778211366	1.311276516417272	0.7853129682503664	0.7575406019272586	0.4260994310866132	0.2921746708711667	0.3127447924972744	0.3517081463779765	0.422154705150336	0.5244634860213964	0.9580696608752404	0.2094543912676433	1.839806177127017	0.05360000192542573	0.05146505363604547	0.0005578051835108884	0.8096714536851553			1.261573838980139
6.20614179695573	8.283734499489785	7.186195312480269	2.40037530226468	0.9454665063143513	1.345979091892165	0.8102108151846942	0.7623786221450629	0.4287981227723652	0.2984703579874372	0.31825845294731	0.3552441502936303	0.4251301549585564	0.5279259907747571	0.9639767718478979	0.2109220416408047	1.850240117844653	0.05359935556202375	0.05147024213647253	0.0005578018899828063	0.8096967154809859			1.261573914230867
6.214331583003301	8.154931442268792	6.871607456588191	2.255338083111943	0.8829340749276614	1.308856617382452	0.7854567668366781	0.7437026334592447	0.4158386009256808	0.292374547688755	0.3139304215366586	0.3519962256796998	0.4228681626658706	0.5252107258441626	0.9606496739395702	0.2093655971711679	1.858987716631142	0.05359636756333034	0.05146085643266442	0.0005578036940007013	0.8097373690830703			1.261573986026173
6.222521369050871	7.91920475409225	6.540098382470098	2.182075382736576	0.8026057219397885	1.260270245024037	0.7685169439387767	0.7342365285221412	0.4128740176844385	0.2869966318783557	0.3090403523564172	0.349728079222885	0.4210268631397917	0.523449456294522	0.956823329670192	0.208733991706401	1.842484981600985	0.0535917684741347	0.0514491457725078	0.0005578064885954896	0.8097246128665631			1.261574053236521
6.230711155098442	8.03893882745597	6.55300778736013	2.277707592196743	0.8166143366551133	1.294312731249459	0.7861508214572543	0.7422640905780516	0.4182884880455188	0.2895434877203455	0.3140180919829987	0.3520406127052699	0.4223170768401007	0.5256300847774488	0.9586544017807446	0.2095903696385409	1.835226438613491	0.05358671328963467	0.05144045522207026	0.0005578057449343223	0.809633924486458			1.261574102437526
6.238900941146012	8.160082306357694	6.722366057058201	2.266850533449187	0.8607887000691142	1.337033975819791	0.815991026005574	0.7564060625376324	0.4291182909525738	0.292984842384337	0.3197019232913358	0.3536372301635779	0.4241379153612966	0.5273134664614507	0.9624834509281829	0.2095683100609783	1.841683227187996	0.05358555894812272	0.05143381690705831	0.0005578025323569797	0.8096675141909202			1.261574154401607
6.247090727193582	7.707884885045358	6.571794815285076	2.081411967690315	0.8461390057201882	1.254209978673572	0.8010403617410122	0.7530472101559865	0.434802053309356	0.2947018918754711	0.3212748152597104	0.351983544545518	0.4215540523081732	0.5237258333585325	0.9584026400477943	0.2083577304914081	1.847203893180395	0.05358936780518062	0.05143253108792962	0.0005578020033437617	0.8097881444985852			1.261574195463497
6.255280513241153	7.626919137917557	6.603244842394377	2.104462753037482	0.8907238505826435	1.2735326614178	0.8138074425105807	0.7612591787678961	0.4409772521208302	0.3028379658934736	0.321857382792497	0.3550598073510539	0.4224405402381233	0.5253586859429008	0.959077893930809	0.2091340225798417	1.832635662560031	0.05359243056662346	0.05143505881040546	0.000557805191848616	0.8097503018909885			1.26157420936091
6.263470299288723	7.992946457246083	6.920311406944889	2.254430944715619	0.9526910479679453	1.354188655580227	0.837420549617598	0.7655830316476548	0.4364824148378685	0.3014647089836286	0.3178762474728659	0.3554887517322212	0.424817683009534	0.5279705895373358	0.9618200638709852	0.2102683915731315	1.831863251691894	0.05359344086876805	0.05142950175197686	0.0005578066493816631	0.80977659945397			1.261574211402945
6.271660085336293	7.755221162286897	6.76247457850693	2.151060016434923	0.8997047492416499	1.254947221649438	0.8062789989123669	0.7418726028370567	0.4184751000136909	0.2902479346971362	0.3095811870555787	0.350641750791768	0.4223389331358157	0.5227390704562886	0.9577204774290211	0.2087864875153714	1.837615346749139	0.05358518865314308	0.05142202502531078	0.0005578031046430344	0.8098349157901846			1.26157422453407
6.279849871383863	7.770193765315722	6.798217397581389	2.113408884997277	0.9062285749314896	1.229194909198806	0.798883810077604	0.7416626432408551	0.4183342985588603	0.2909911775172773	0.3102353218416091	0.3513025446945852	0.422637972717776	0.5238243767875236	0.9594241790250392	0.2088769557328136	1.841531031586795	0.05357702075894862	0.0514183015999746	0.0005577997762496743	0.8096668106695418			1.261574267100315
6.288039657431433	8.083952425595614	6.96246044226242	2.1836827378361	0.9221359328695578	1.300766853081429	0.8308164385437186	0.7621597655377983	0.4339698333623555	0.2987660107173222	0.3175094897845704	0.355562480343079	0.4237135901981607	0.5279132340431897	0.9615923551803373	0.2099659570772061	1.832581691757787	0.0535758547706343	0.05141657677976153	0.0005578018511573809	0.8095341854626955			1.261574298668501
6.296229443479004	8.12231440204399	6.873595479418928	2.135989913055365	0.8914868137843418	1.283773872866399	0.8289674855373872	0.7662805507242095	0.4343737829866784	0.297855279248098	0.3132583920387105	0.3523899107024064	0.4228546696019771	0.5249378871186279	0.9598427594322245	0.2092881799238907	1.824224175289623	0.05357722942402853	0.05141829751885132	0.0005578065763787917	0.8095660888906309			1.261574277369749
6.304419229526574	7.921778677327426	6.904151938564809	2.081118943700428	0.8993218892391682	1.264511127005551	0.8038027482655543	0.7504606637925384	0.4204150992095937	0.2877209222683622	0.306981977582314	0.3494297281527644	0.4213928814808138	0.5221738234871934	0.9584605267893784	0.2084388284225395	1.830538499717075	0.05358334630924028	0.05141811467005312	0.0005578063077317579	0.8096476885696128			1.261574258418648
6.312609015574145	7.783284599494258	6.85535315564054	2.105350816140557	0.9054880839241849	1.281856228432779	0.810004221681792	0.7450504340692173	0.4210925937224049	0.2859936382208973	0.3077084886500305	0.3492981747531643	0.4209161240476765	0.522216520643204	0.9587744635362103	0.2082615555457182	1.842480130430235	0.05358855336824055	0.05141785468078729	0.0005578017168216215	0.8095780553095402			1.261574260364926
6.320798801621715	7.869361559901991	6.825362688622473	2.131265584092242	0.8836561093600639	1.270860815234951	0.8047961619845162	0.7467689919796791	0.4198026096092433	0.2903168478070136	0.3099510628066299	0.3493774107849744	0.4211131110543589	0.5232735404884533	0.9596344346525167	0.2084041415048554	1.844783432975639	0.05359180274433135	0.05141180499097183	0.0005578011718785237	0.809489954724764			1.261574309901679
6.328988587669285	7.908013354305218	6.791225862978007	2.127033946295091	0.8773261106761431	1.279722208959192	0.8055502870466199	0.7568353842410045	0.4247519807438837	0.2934026494558994	0.3126190299689219	0.3507735751327006	0.4217344918312042	0.5244326245880412	0.9593784203958925	0.2085838611260772	1.83735706945951	0.05359051996771479	0.05140243667564397	0.0005578033979689048	0.8095333625775266			1.261574351663867
6.337178373716855	7.957075406103181	7.028555354225358	2.143299720056508	0.9657485230552302	1.270972254854843	0.8347982474633959	0.7588593481859425	0.4389705071199764	0.3008109744026133	0.3171661880482116	0.3533687331917202	0.4230248415868874	0.5261919854330847	0.9606264692054767	0.2091763149440861	1.839909559317346	0.05358640382243775	0.0513994362391104	0.0005578037647154797	0.8096037932235983			1.261574343081023
6.345368159764425	8.016232304239693	7.040062063573654	2.212058141662219	0.9653455738968335	1.284137354066373	0.8160591198762007	0.7587559690667917	0.4343733060911422	0.3022403820863483	0.3202772085622348	0.3554381657733174	0.4239044141077668	0.5270216755589081	0.9606058288488845	0.2095376332939536	1.843353123864541	0.05358646271003237	0.05140212820118607	0.000557800729038275	0.8096051989021998			1.261574354369488
6.353557945811996	7.97391093657706	7.10087634240802	2.171016776173172	0.9774012349796777	1.310599473732901	0.8231525804050219	0.7669826935791196	0.4393897074189043	0.2986485668476883	0.3208814392309853	0.3566501800157016	0.4243651396786749	0.5286237087408332	0.9628920899688096	0.2103418870624107	1.848491017787839	0.05359065272554442	0.05141000564655264	0.0005577977526623627	0.8096028619087496			1.26157441479086
6.361747731859566	7.75773297643364	6.874918770053656	2.102911101624552	0.9442670562719797	1.289992186491933	0.8249992418561557	0.759943919456302	0.4410424727346982	0.2956445418185119	0.3170089811178547	0.3541775756238361	0.4235362288860675	0.5272907919071416	0.9629150036477001	0.2100870050257671	1.849956040792334	0.0535985899816439	0.05142493281672712	0.0005577982539742672	0.8095961179922774			1.261574501289035
6.369937517907136	7.834915510002947	6.759575712558929	2.141477592155407	0.9030784442775087	1.269909047458279	0.815533450976381	0.7487571637962153	0.4277490252020731	0.2944070163235677	0.3107790772361827	0.3504657299437151	0.422572550051879	0.524460677522796	0.9599240480980523	0.2089953847129349	1.844097769547884	0.05360755035276436	0.05143862469352662	0.0005577995270040781	0.8095280129783772			1.261574582756443
6.378127303954707	7.926035543579062	6.652976425429443	2.092907434009713	0.8690822969731097	1.248863040100572	0.8146475675706445	0.7419744984816267	0.4206862538638288	0.2863629791000025	0.3055088297201589	0.3480441449898682	0.4211844672787041	0.5223219806203602	0.9586393464389584	0.2087806792971732	1.839159326769104	0.05361011901033092	0.05144292654125111	0.0005577967768946421	0.8095497255621593			1.261574682924671
6.386317090002277	8.281424261454085	6.748085628702368	2.198944002793606	0.8793900786093285	1.298592849950625	0.8254058610839441	0.7524740551365527	0.4280665249585137	0.293080630199718	0.3091564741682957	0.3490212728207089	0.4220407826401237	0.5242676866254993	0.9600399337093759	0.2094651926765292	1.842318490050339	0.05360749097149264	0.0514415577041135	0.0005577911043660283	0.8095906568982236			1.261574836244635
6.394506876049848	8.467557034010161	7.206548253051458	2.361987433586457	0.9448573970015622	1.382228269773745	0.8417524748977099	0.7654151795973039	0.4446111706268751	0.3027253318845426	0.3154985245363868	0.3513104714871422	0.4236106021947867	0.5278177354520418	0.9637367148629328	0.2100065145276263	1.84813405494766	0.05360487789864271	0.05143972946027512	0.0005577885956692103	0.8094834800873352			1.26157500706939
6.402696662097418	8.162036481253828	7.023200848065971	2.280604946487056	0.9355090886106433	1.373037520282733	0.8468195949317162	0.7677714129587121	0.4442306388682476	0.3030226623328293	0.3171593976108319	0.3538829575006529	0.4250280220793438	0.5281637851239738	0.9644046675041319	0.2104440910908269	1.837488023986627	0.05360554568576112	0.05144394347643653	0.00055779078514434	0.8093985577088877			1.261575147399371
6.410886448144987	8.036976899964708	6.855559949237069	2.208416081836115	0.9119269484490804	1.310877234016239	0.8466917008171555	0.7581963185571591	0.4295770804812624	0.2990621018972646	0.3168241180750597	0.3553375945358604	0.4247703472136706	0.5276465064373755	0.9633770520290368	0.2105827687939084	1.832867049454773	0.05360804508278835	0.05145024164457886	0.0005577912510750399	0.8095693031269341			1.261575291166657
6.419076234192558	8.120106467326705	6.773019859856873	2.245135828603812	0.8988655627078674	1.293769132582947	0.8139404429671898	0.7475884871933917	0.4257780008798033	0.2967070729933486	0.3160920668065154	0.3510572211498802	0.4217369459947444	0.5256961358568737	0.9596477916798635	0.2098763199562646	1.835191366630363	0.05361312445110108	0.0514595737180845	0.0005577864267371139	0.8097332075552977			1.261575454290722
6.427266020240128	7.747222177365992	6.780641878099236	2.127538353459258	0.8920153365026333	1.299505306909443	0.7983328142810292	0.7442188719549453	0.4217074441992582	0.2919020414128751	0.3107010254752502	0.3492861380598232	0.4196314159822453	0.5228684330767158	0.9560421118637059	0.2082319192016559	1.844904779117966	0.05361590847989578	0.05147068244568766	0.0005577813796864617	0.8096846413142623			1.261575666325885
6.435455806287698	7.6507517577584	6.539061306249938	2.061250119915306	0.835837965003954	1.287230011092291	0.7877668445116255	0.7418015861967844	0.411841380096828	0.290885174924606	0.3059677854520856	0.349402752276552	0.4207781059378473	0.5236301001390178	0.956939597834192	0.2081866400733051	1.838116604124802	0.05361167000361306	0.05147568785317289	0.0005577818405061609	0.8097095608291178			1.261575877879865
6.443645592335269	7.953697889774397	6.578271317786431	2.162527883338454	0.8354877141377997	1.314943834862017	0.7946328603438998	0.7456127515527183	0.4171112700162422	0.2976533656212801	0.3103643273614961	0.3516873278046287	0.4231303985363173	0.5266533124549707	0.9609413737977919	0.2099180000670706	1.830037427415755	0.05360577226510009	0.0514698112976347	0.0005577829515223917	0.8096546945598208			1.261576064069666
6.451835378382839	7.931625301234373	6.7666828042437	2.18818616541341	0.8976649414093071	1.305837880114756	0.8138365560082699	0.7523288551144515	0.423653927454031	0.2967247307854223	0.3137610290474814	0.3526101137826991	0.4225050576892414	0.5255122671453893	0.9606869942361961	0.2094389602017812	1.831439899068281	0.0535981911882808	0.05145565078790075	0.0005577789418040851	0.8096800620180757			1.261576237501229
6.46002516443041	7.857174018515123	6.686444481706465	2.209004177797131	0.8817536096779335	1.304756358561962	0.817649704995983	0.7591262350506093	0.4253603147070049	0.2938081943944541	0.3146938720443022	0.3522688596301456	0.4229502621868385	0.5255059910968712	0.9602163717367865	0.209067156402077	1.841081359411534	0.053592753462363	0.05144730348888158	0.0005577731488778109	0.8096409019298276			1.26157644895444
6.46821495047798	8.082341482498764	6.897045147311473	2.247451547199003	0.9266411962263071	1.359339158245114	0.8435934449888211	0.7662896595545435	0.4347654006054493	0.299237168183237	0.3201263860912836	0.3551165794359895	0.4252049641987963	0.5286585961468158	0.9637645113616371	0.2096113740077997	1.837511653638265	0.05359255536803531	0.05144941115102767	0.0005577723381329604	0.8095364621470741			1.261576658596407
6.476404736525549	7.971756969577777	6.861681424722171	2.181350723652358	0.9316350190666385	1.30208298043307	0.8282331329844299	0.7472826696076904	0.4187108325255582	0.2907973534143643	0.3105169805508985	0.3504898350324522	0.422110670434898	0.5247511086363849	0.960807915510217	0.2089930628033234	1.829340775546205	0.05359832037545838	0.05145824063448187	0.0005577746274025341	0.809556370638076			1.261576850055032
6.48459452257312	7.796729042445776	6.866641759415919	2.156110644150366	0.9120500794546782	1.270059307616019	0.799916460078099	0.7379134859222326	0.4147838411094114	0.2878202591794973	0.3094277960125788	0.3497449833723342	0.4205059835859141	0.5241514535078657	0.9586390956304776	0.2086728329186932	1.827757938061086	0.05360785074291691	0.05146712219596417	0.0005577737464674927	0.8096114984106321			1.261577027131139
6.49278430862069	7.753406958147377	6.893254004098042	2.160279990167922	0.8921717051244359	1.285914271290695	0.7853378337107249	0.7431836390877183	0.4256119969624403	0.2962504730031069	0.3144598372722745	0.352024731009764	0.422382763369043	0.5249938781613661	0.9586565834183268	0.2086974821987269	1.830052705766674	0.05361337269983511	0.051469210673212	0.0005577688990823288	0.8097566600655978			1.261577218238535
6.500974094668261	7.889837518945736	6.600042098943906	2.150555901444941	0.8497989418111505	1.267797662469131	0.7818253664522035	0.7457943924403506	0.4277010510454856	0.2897607468711669	0.3174080216003882	0.3526180896688946	0.4223379211480753	0.5244467424619569	0.9591853328173554	0.2086091865553469	1.839108289385604	0.05361562464131073	0.05146597220530337	0.0005577651160782563	0.8097091741292396			1.261577426736134
6.509163880715831	7.66772469057631	6.417585313213961	2.038428135636202	0.831970152994975	1.244547621524886	0.7822094617059099	0.7426623105208094	0.42026636075961	0.2856934154825339	0.3158083826562675	0.3515495607460809	0.4209661851720774	0.522375953688754	0.9574178464398397	0.207698551034509	1.832489139294451	0.0536097548889322	0.05146122956007649	0.0005577655014728834	0.8096020788229156			1.261577621362878
6.517353666763401	7.635315060342445	6.594763403797505	1.96754514200024	0.8618505519588991	1.247931150420322	0.7999479001048986	0.7479541891406328	0.4222406152075932	0.2890329174654627	0.3127701494475613	0.3506610083187478	0.4218445096457134	0.5229274201364962	0.9590389414855728	0.2078989209264107	1.829457989241434	0.05360354709660546	0.05145714655882881	0.0005577665486345707	0.8095613083154982			1.26157778597375
6.525543452810972	7.949375318125234	7.02211981790382	2.118507246249773	0.9277961217575835	1.276705892200346	0.8209022214852385	0.7566045203449261	0.4237522102107456	0.2923754643094911	0.3113199224198013	0.3515536250162511	0.4234861737694235	0.5266084965849165	0.9628205813061751	0.2090860563927384	1.840402670966363	0.0536023955337589	0.05145347088625381	0.0005577631210747412	0.8095688314058394			1.261577943826093
6.533733238858542	7.889887837057279	6.912054687367515	2.192868609102855	0.8966971159806992	1.283493118307447	0.8080359905003149	0.7565503221252983	0.4202060860697577	0.2954046089538589	0.3080377587766751	0.350096345381481	0.4232041269689995	0.5262423488874306	0.9612435077676679	0.2088537805379884	1.84840827623098	0.05360378014377983	0.05145006336519119	0.0005577568825890852	0.8096372965171577			1.261578147237791
6.541923024906112	7.606471109534342	6.621979092606744	2.094117128603037	0.8243809225930172	1.234951792120286	0.7858630835726875	0.7483100168595175	0.416045621377462	0.2938430893724026	0.3062976228276128	0.3478802988884402	0.420815305946948	0.5221854008515994	0.9562761406042515	0.2077288909301641	1.841696258033911	0.05360958102808473	0.05144768118570419	0.0005577537214602788	0.8097430476295187			1.261578413106542
6.550112810953682	7.608359869268495	6.61512347216297	2.129161373003061	0.835903859366552	1.228929483838165	0.7889941932306777	0.7410679214066106	0.4135542179316558	0.2838081705471816	0.3040434636596299	0.3463052171610804	0.4193131027092724	0.5214455251488442	0.9546742184193525	0.2078262476183276	1.834257852238485	0.05361362163536471	0.05144408110132243	0.0005577551725997654	0.8097209422008336			1.261578638261247
6.558302597001252	7.981037726201596	6.667143741988451	2.193030309924669	0.888034704746796	1.262142604082885	0.8099393688162676	0.7490575133731223	0.4181416577958835	0.2876314291124924	0.3049245569138735	0.34872208342003	0.4203304841415547	0.5247753286373598	0.9571069624029692	0.2091471899596393	1.837914159111013	0.0536099849360567	0.05143794202766951	0.0005577545617135685	0.8096055607125042			1.261578834345026
6.566492383048823	8.168923485173565	6.707566351613241	2.279252473124648	0.9060460439904804	1.309617379202057	0.8102834523896755	0.7543089830113944	0.4283235083866488	0.2966854948282248	0.3122367556279541	0.3524628387463146	0.4214458726701728	0.527230808374256	0.9589015366347482	0.20985945699921	1.843010005942946	0.05360351191774049	0.05142784460185412	0.0005577490257050635	0.809520115622535			1.26157905121201
6.574682169096393	8.167445815890895	6.941007800193694	2.298489291118918	0.9482142955352324	1.374559973371004	0.828687609929274	0.7614950828543029	0.4317708317907873	0.3022330160084799	0.3165680649438242	0.3542284287122704	0.4234040764982694	0.5288787228757111	0.9626091459185303	0.2103858579921777	1.850400585628795	0.05360010257689377	0.05142477216996332	0.0005577449213065113	0.8094472876224326			1.261579316111008
6.582871955143964	7.650330315357976	6.499014918826659	2.040861004999834	0.8736565423472495	1.239671758689528	0.8014671497263739	0.7493027888540961	0.4277367781807155	0.2933637941981233	0.3143637706553652	0.3524177412654154	0.4218529295928075	0.5270983160561296	0.9598975270610502	0.2090136599342163	1.845502086325571	0.05359983189638649	0.05143489106538224	0.0005577461639211846	0.8094803306172863			1.261579546921905
6.591061741191534	7.573099639655976	6.310188973744724	1.978221292214594	0.8367145519754755	1.228341889608741	0.7894639963937848	0.7519399219056003	0.4265608529934283	0.2944137619994837	0.3116270340434388	0.3506657004379185	0.4216665722489882	0.5241848956043774	0.9583273219884054	0.20843494830325	1.840094498131323	0.05360431223640141	0.05144629782049148	0.0005577469673188641	0.8095213617035897			1.261579755533623
6.599251527239104	7.841236184516759	6.652511984982575	2.125876798103849	0.8508974603704248	1.275961739906296	0.7987868734374375	0.7500316447218282	0.4233029262250896	0.2976134763840226	0.3122484885472179	0.3512829120648503	0.4224010766231241	0.5243030266726698	0.9584899898204253	0.2089193436207204	1.836564276714337	0.05360895771232718	0.05145279899890478	0.0005577424616405038	0.8095106373778105			1.261579972786496
6.607441313286675	8.017448440762939	6.908983824329432	2.239616043722282	0.8725177258122321	1.297845859904539	0.7979277736332695	0.7495363202847521	0.4213474102217338	0.2961085481393343	0.314636332232723	0.3533372912668512	0.4234320429942488	0.5272854851273981	0.9608738655080411	0.2094536698498409	1.845070445549216	0.05361195418873252	0.05145609313767753	0.0005577371383764041	0.8095004203289468			1.261580194611575
6.615631099334244	8.374228123670415	7.011681998719539	2.293693890597327	0.8865356380491235	1.367624504780979	0.7989630427654226	0.7658515121174642	0.4289740885402379	0.2965303249267638	0.3133904698935493	0.3532427416985204	0.4249545560477933	0.5283663926401445	0.9640241207036657	0.2102715134039733	1.848637182601063	0.05361362062262565	0.05146090116828946	0.0005577363471383177	0.8094819309318533			1.261580405383335
6.623820885381815	8.476229871899001	7.380930155783127	2.274377251986549	0.9503916903416973	1.378353667192498	0.8147572149213115	0.7674791894381705	0.4378352175302057	0.2985386157021854	0.3174457758816776	0.3549634476667636	0.4247647870044852	0.5278888856476455	0.9640187031175328	0.2105380691007051	1.841395097494088	0.0536125145749077	0.05146738446993526	0.0005577384988055367	0.809583481794995			1.261580586185941
6.632010671429385	7.680027551819895	6.666615832490725	1.939502139312385	0.84611001606559	1.218313208923924	0.7781076869956789	0.7353609301607834	0.4141699063785836	0.2861547676367886	0.3109342348363369	0.3508802597208506	0.4205784043568385	0.5213686674648637	0.9564087598737713	0.2081138608619359	1.841330286287095	0.05360953263794602	0.05146947090662146	0.0005577380874912227	0.8097469508058275			1.261580743106245
6.640200457476955	7.541681111771858	6.41766967065003	1.918823545732141	0.8262984818916541	1.178950785220761	0.7695271797254736	0.727482407238138	0.4115164336210834	0.2832389995459739	0.3075087003471255	0.3490405563092128	0.4198218478258711	0.5207408886471786	0.9553768337705014	0.2076731726027873	1.846137610111954	0.05360638975979027	0.05146737679597597	0.0005577333562129199	0.8096938851639169			1.261580918891155
6.648390243524526	8.245628705733532	7.185534955753269	2.197148193088223	0.9650730555955012	1.244515388825099	0.8164041533464393	0.7481482948794315	0.4386137916026474	0.2962121789714064	0.3192165117790242	0.3545112881499287	0.4233554826149407	0.5262178502950585	0.9621703016245119	0.2091591812528802	1.854571838959136	0.05360275271553911	0.05146543745455299	0.0005577286944890786	0.8096773216288499			1.261581134761384
6.656580029572096	8.105266430922494	6.773346870652669	2.244220885732719	0.8944363219659615	1.304141758642356	0.793780903322772	0.7476301021835554	0.4263949891571316	0.2943176607618425	0.3143484558706131	0.3517323229356145	0.4226582774399918	0.5248228571006782	0.9597855510082615	0.2089767377567823	1.847543213699965	0.05360155112909069	0.05146662752401567	0.0005577288910357394	0.8097494659785942			1.261581351031395
6.664769815619667	7.754920438099377	6.391948848488553	2.118531926271731	0.827931292790317	1.29964743451856	0.7797189250397555	0.7459517599064148	0.4156190553890684	0.2924836465286308	0.3074310073128856	0.3504275739339928	0.4207403059301417	0.5230375156412361	0.9553027277408093	0.2083490894292047	1.841413449843716	0.05360719428198481	0.05146721206808888	0.000557730691392826	0.8097678188405634			1.261581505888613
6.672959601667237	7.631023520272639	6.333638694938249	2.042603398629568	0.8300032068127385	1.26711961258421	0.7883526959743218	0.7527397697155647	0.4180859892496154	0.2945286514972127	0.3092834186363249	0.3525928024924275	0.4213578448219479	0.5246065549879629	0.955832385482968	0.2085552437586932	1.842855817825059	0.05361410587348397	0.05146118588843858	0.0005577273449318135	0.8097397596783832			1.261581643966732
6.681149387714806	7.846609755443386	6.765178960240363	2.118859007637963	0.863802865467611	1.281349337747315	0.8000462936100093	0.7564487362518502	0.4240128974361518	0.2966637793634072	0.3119830119628555	0.3522301491686836	0.4230377483011849	0.5265811476959468	0.9604909049107789	0.2092039543892202	1.852238258581274	0.05361473113181164	0.05145859637341371	0.0005577223736908367	0.8097141524097566			1.261581818475803
6.689339173762377	8.011417776389038	6.703262411244439	2.145027033489315	0.8530274091156175	1.264181035973735	0.7898370341804115	0.7445887260919176	0.4184813783124759	0.2946208169094998	0.3088124215904081	0.3500235094718377	0.4222155066509903	0.5244831204254474	0.9587935248933626	0.2089998372524344	1.856358993418463	0.05361427833132155	0.05146685967784945	0.0005577223176816543	0.8096710487925227			1.261582011012218
6.697528959809947	7.898193893342479	6.412474313406189	2.132585376669947	0.8765980789510119	1.261798066452706	0.8247771844251008	0.7447687048475896	0.4188781357560686	0.2965274776528663	0.3084855108926111	0.3510836663396368	0.4228504638642039	0.5245381825669979	0.9590483045241239	0.2090747998924271	1.843793125590073	0.05361383109777732	0.05147354190864293	0.0005577243019943094	0.8096370302337527			1.26158218043936
6.705718745857518	7.857861859591595	6.54487317110043	2.142286906859586	0.9045513902795379	1.277731528693101	0.8273503584557914	0.7491016441248816	0.4236563525069019	0.2936213203727159	0.3099763025740878	0.3532115992176501	0.4226760106889301	0.5252925327150556	0.9592963349592926	0.2091910457174896	1.842043899839491	0.0536103985423529	0.05147200426249496	0.0005577224583192316	0.8097087345375865			1.261582340415276
6.713908531905088	7.896844945535506	6.467525152441866	2.128761202521336	0.8490167557265701	1.257645550117404	0.8090770669383149	0.7436121993752767	0.4176900571882228	0.2878432722708449	0.3058284785801549	0.3515827406081385	0.4208217070339328	0.5243977286142698	0.9576582045892763	0.2086103826438737	1.848501207208035	0.05360763864872932	0.05146705117718145	0.0005577194374259187	0.8097378032368984			1.261582448029781
6.722098317952658	7.923544677478246	6.653171339335003	2.098385532844731	0.8906285350809275	1.256455236622934	0.8230923354652472	0.7449340299439648	0.4221204583066025	0.2905627081769467	0.3096502901845244	0.3524386086274773	0.4224421290841471	0.5254063915354481	0.9602603900745079	0.2086563091729131	1.859249471328804	0.05360816920937771	0.05146002365440795	0.0005577188994313102	0.8097593842764622			1.261582567430047
6.730288104000229	7.943474114825026	6.863047267920821	2.130156432729651	0.9364851090829691	1.303580561555034	0.8340286338737938	0.7566713289290434	0.428196355641395	0.2973282678347112	0.3149434222634971	0.3536902616625864	0.4246598453608344	0.5271555776571359	0.962408200990045	0.2093974560208765	1.852006625061991	0.05360397261144017	0.05145458536752325	0.0005577205987029185	0.8097083645895264			1.261582675154812
6.738477890047799	7.930117150256606	6.663961010149527	2.182528066681753	0.9003721168782567	1.303727241566955	0.8313277367557175	0.7629820757615093	0.425561336426253	0.2989279878344822	0.3116158336774	0.3526078357149631	0.4241109632073625	0.5277290699048404	0.9613042536807364	0.2099499251380943	1.845786473382469	0.05359702481896206	0.0514538800113445	0.0005577217457247795	0.8096127953651261			1.261582742303177
6.746667676095369	7.974124601670263	6.843240740607841	2.219455487488816	0.8910576234918746	1.305962793047558	0.8264641470851219	0.7622296940437677	0.4315950781071611	0.2978471701748349	0.3118917503303582	0.352279445806936	0.4230044330306209	0.5261234441961806	0.9606674005815973	0.2096841350531183	1.839997354871056	0.05359471163511239	0.05145345684646598	0.0005577195651151333	0.8095837437121927			1.261582807468628
6.754857462142939	8.164034958813716	6.905221435318258	2.253454564775264	0.8995447738017348	1.302140536038323	0.8168308515176999	0.7577664155645724	0.4313341788307044	0.3011419142604238	0.3158128977691883	0.3533606471961296	0.4224401941880415	0.5262718098331919	0.9600671780879092	0.2091468203588903	1.842525264403511	0.05359328257579042	0.05145460863354478	0.0005577163514827347	0.8097071200812469			1.261582887028711
6.763047248190509	8.355874271408984	6.99510699787262	2.356556469408794	0.9198863281145587	1.34097956198524	0.7984146433386111	0.7594524679475838	0.4291228264117455	0.3015737657691403	0.3195582407957391	0.3551581716912225	0.4223630606023739	0.5277636386108104	0.9602253673486574	0.2097703773957281	1.851714047191634	0.05359582731603701	0.05146596535118757	0.0005577177868669475	0.8097125003219248			1.261582930450511
6.77123703423808	8.048068815356752	6.933033886265948	2.196422775220674	0.8827249790667886	1.319717159731075	0.786108602203324	0.7536739402369316	0.4286423156181295	0.2957250484521569	0.322013728373206	0.356036817994101	0.4220551337594109	0.5257099884225243	0.9601161079001908	0.2095679929355097	1.846268122531354	0.05360451062247894	0.05147822251717715	0.000557722678214075	0.8096001064370479			1.261582912223493
6.77942682028565	7.975585927651796	6.829661213910714	2.172214528543151	0.8741940018438726	1.301466832936897	0.7934120138942582	0.7513725583232076	0.4252379882287512	0.2962524374425382	0.3189738605727843	0.3554341798447956	0.4227016131616754	0.5255664776337856	0.9605607809994411	0.2092634209273905	1.84382325884825	0.05361004412700936	0.05148411792605735	0.0005577234526573247	0.8095074298330416			1.261582873773831
6.78761660633322	8.112040006668844	7.001755058479366	2.264699532039228	0.925473803799473	1.334754663115611	0.8187312579015747	0.7657357656636231	0.4351811020093734	0.3033183552014093	0.3184508087470111	0.3558474775790104	0.4246994314286396	0.5284165843808228	0.9651422452076648	0.2099826222610448	1.849542032110519	0.05361124927903055	0.05148156718170361	0.0005577199898253469	0.8094915661003609			1.261582880444752
6.795806392380791	8.31949924695269	7.273831849737789	2.315455853831301	0.9670243126793642	1.348211891950413	0.8477500113143069	0.7658083697757452	0.4381790293786059	0.3053830819604045	0.3196626629810221	0.3544753998707033	0.4272371085457234	0.5301000365753873	0.9680741197120648	0.2106509545720143	1.855734897897353	0.0536150024654377	0.05147298593243266	0.000557718877459523	0.809401577518555			1.261582882664387
6.803996178428361	8.323805244080456	7.266169207187926	2.336232075583347	0.9451643254473518	1.326556362451647	0.8495481153045998	0.7581665887933062	0.4336544821312323	0.3025295975262787	0.3201655172733474	0.3563988183503266	0.4265455364701832	0.5298797908760492	0.9662412728569391	0.2109305615442051	1.846046294719982	0.05361243846196868	0.051465191505075	0.0005577228586951872	0.8093283928789821			1.261582847693198
6.812185964475931	7.637281678593093	6.636061056616024	2.021396744108039	0.8870721945913425	1.211291648615334	0.8015109976205517	0.7418160040205758	0.4270678099116673	0.2940514236635995	0.3144734957485487	0.3545012694589146	0.4233826848419294	0.5271180837820438	0.9605806441557474	0.2097120336684511	1.844985814329283	0.05360554703131217	0.05145824928501568	0.0005577263092417817	0.8095357740974803			1.261582766727631
6.820375750523501	7.458570322063308	6.442619870662307	1.931698871153507	0.8623510923785759	1.199982977260954	0.7964108601118589	0.7397619480803392	0.4180250379407293	0.2909331789137603	0.3082161945450095	0.3505833979627893	0.4220145537463956	0.5229015758409619	0.9584928586126771	0.2079235088485821	1.852006311380616	0.05360643119175405	0.05145516738274757	0.000557724180080415	0.8097004988886832			1.261582680086839
6.828565536571071	7.811863347375188	6.649191840186702	2.03436049957095	0.8599756990103984	1.252959647947408	0.7979857055633028	0.7411499293516413	0.4165246121209453	0.2932322586008437	0.3098837700449483	0.3509217888647205	0.422068083138595	0.5240139930705578	0.9588630735770683	0.2083554513252944	1.855639306821263	0.05361258430758528	0.05145793085189321	0.0005577219585618476	0.8096506269003608			1.261582626866758
6.836755322618642	8.505524136591381	7.135220499703611	2.272136893140987	0.9324997287272607	1.353180712118205	0.8244290552813955	0.7540491717308238	0.4316184180170984	0.2973402120688857	0.3185912658568184	0.3537593104061943	0.4236390354954596	0.5286560121013001	0.9631607861187053	0.2104551730380952	1.848920831840301	0.05361684543102489	0.05146456100465861	0.0005577238990870172	0.8095007768633113			1.261582600872374
6.844945108666212	8.239008811252845	6.937651972474933	2.289088598483047	0.9162466740510314	1.318490700375944	0.8259996753095111	0.7680798190084771	0.4359862001472761	0.3020422478776502	0.3209497762767473	0.3575467996764598	0.4257438603661429	0.5304065494626286	0.9649248005338578	0.211402356612815	1.846455250946973	0.05361316232761483	0.05146967342860517	0.0005577268557673652	0.8094274973383612			1.261582544948274
6.853134894713783	8.136141973019543	6.695944733173538	2.211394770840702	0.8436972138092863	1.272783752150596	0.7901701068667827	0.7533811569094468	0.4254423467081065	0.3016485809951766	0.315370150944177	0.352914449012629	0.424343350126738	0.5268673930206241	0.9627762130208616	0.2099362168192091	1.842048715149432	0.0536018717531255	0.05146882350601208	0.0005577269166524674	0.8094216977519941			1.261582473142238
6.861324680761353	8.06735158999512	6.679772420510105	2.155776877359196	0.8636314061812722	1.28901553110526	0.7892475224535104	0.7445199455347051	0.4269675886067668	0.299518922550635	0.3139965332031984	0.3513742843491713	0.4233894169628323	0.5258092296605124	0.9607266048573374	0.2087301279048578	1.84440434886266	0.05359024134857886	0.05145931674595482	0.0005577243170083107	0.8096412106887594			1.261582429586585
6.869514466808923	7.845272559316657	6.657318015944736	2.102758415630077	0.8993657879384657	1.27278539480978	0.8065830176065976	0.7426570192866386	0.4351814006390417	0.2960687699729049	0.3164740722555731	0.3522528661523117	0.423480099980371	0.5247177649119414	0.9597867584238025	0.2085117373336948	1.849672869791128	0.05358547162748355	0.05144428231517538	0.0005577236462321353	0.8097160130463747			1.261582404491199
6.877704252856494	8.035359105956713	6.769136172918224	2.213447681967893	0.9242825503432894	1.302319059542089	0.8179646573475311	0.7523622322186472	0.4252218283027921	0.2950879705564101	0.3100352503421691	0.3501595591439192	0.4222318062453962	0.5237036857911792	0.9585061269539904	0.2092136571746745	1.83847237596598	0.0535873508460377	0.05143160329243803	0.0005577271145484654	0.8096115831934653			1.261582361375583
6.885894038904063	8.246375513218364	6.886106928018322	2.298342303521356	0.9408163676628638	1.325129681852514	0.8222166926162885	0.7545717297504236	0.4209017368841687	0.2999981208800779	0.3079485428220127	0.3501245430947248	0.4222281227391481	0.5251818513004083	0.959545956981859	0.2099671718179756	1.832326221465797	0.05359619138967697	0.05143595011993118	0.0005577296374452182	0.8096119661983239			1.261582309441521
6.894083824951634	8.316515663193549	7.213553323036279	2.319913459610644	0.9574626315358098	1.338646250299718	0.8234595830692015	0.7593543545841805	0.4326143712421712	0.3045618234701428	0.3175188058615719	0.3546698096329012	0.4238209822767818	0.5271311859177379	0.9625286990585183	0.2102285422664591	1.837074426404082	0.05360072481675925	0.05144452802050974	0.0005577263198802071	0.8095628422963543			1.261582288319341
6.902273610999204	8.081895426624046	7.178145057508072	2.219292269945139	0.9228411531024213	1.300833935730367	0.8046720557225454	0.7587068956172159	0.4309886970633532	0.2947144024431537	0.3163158879468789	0.3533085564284214	0.4243654881965621	0.5264278943666744	0.9613035384176736	0.2094557083385883	1.849287879098483	0.0536006653869374	0.05144232052757437	0.0005577227012952558	0.8095397810289678			1.261582296436239
6.910463397046774	7.829425959124873	6.829922452353903	2.154331391096374	0.8844940724012901	1.264404882812507	0.7842088833819953	0.7528023189227699	0.4255471820139059	0.2958117052540551	0.3115194152691476	0.350609408945769	0.4229589138766834	0.5247487960958678	0.9595203952562711	0.2084759404903515	1.848096004298545	0.05360224168730383	0.05144196682920418	0.0005577250124967571	0.8095421862882645			1.261582293429785
6.918653183094345	7.861078460969405	6.771686196949799	2.244678874590995	0.9223194766153471	1.279433838556795	0.8115308496036806	0.7572793101418417	0.4333707655171312	0.3085505996585899	0.3201267491915523	0.3533705991369203	0.4237561003892842	0.5259866697053877	0.9620734476320786	0.2090068480374889	1.840228398194304	0.0535990403115168	0.05144140677187062	0.0005577293030955814	0.8094749839618106			1.261582260039833
6.926842969141915	7.901296606528785	6.73142730238595	2.215245409691609	0.9357327658062472	1.309287563036843	0.8339406735179896	0.7587547667552215	0.4350968095872768	0.305785711513377	0.3204431478971467	0.3567938987001222	0.424926309259381	0.5285595966682586	0.9629713197752386	0.2101403928589907	1.834830718854171	0.05359173662115263	0.05143724026432678	0.0005577281727681662	0.8096059601395598			1.261582245615055
6.935032755189486	7.894856510751836	6.702486021106046	2.278999418522397	0.8889353122026393	1.37050479966534	0.8244319286057555	0.7558295859613775	0.4222298010294054	0.2975011276834242	0.3103455114316823	0.3523378938618217	0.4232111515606503	0.5257877119012673	0.9601815543306462	0.2093515670796511	1.845314190780766	0.05359075521583757	0.05143629998132174	0.0005577230398383108	0.8096452078064069			1.261582259716487
6.943222541237056	8.357445101453704	7.126410470853698	2.467587309169249	0.9302531052806121	1.427558166952449	0.8419894690291286	0.766934431699743	0.4262327444008489	0.2996589674077625	0.3157820048669413	0.3546065454648199	0.4251740528272043	0.5281806985701109	0.9641290744827614	0.2102987593857137	1.861863058066436	0.0535992363819314	0.05144494841239575	0.0005577210040218169	0.8093768065845351			1.261582342966871
6.951412327284626	8.448570558378197	7.475236535663532	2.431691819167987	0.9910001863987019	1.386432574643111	0.8547167547428015	0.7806167122780434	0.4366088271065817	0.3037473848512605	0.3234210623836534	0.3575898761407005	0.4266890163670967	0.5309518198548917	0.9668914671234966	0.211147358101262	1.844239723672543	0.05360675071220633	0.05145830422344891	0.000557724889795134	0.8094945984629923			1.261582371116498
6.959602113332196	7.991908086618556	6.655142945370173	2.18887626663331	0.8736345958561466	1.286101200569022	0.7988624301683386	0.7437483682115366	0.414962625805482	0.293374892190331	0.3128538079778629	0.3510887672303717	0.4222328304580767	0.5249432392826344	0.9585610683593734	0.2090464383872166	1.838565364541592	0.05360993620298565	0.05146632565952994	0.0005577275496441721	0.8097986615494409			1.261582352695769
6.967791899379766	7.915040303906967	6.484220018004849	2.086402893945264	0.8375208098433198	1.248685978773528	0.7783758683991141	0.7332883003913824	0.4120717829871812	0.2873054467067204	0.3080469215192279	0.3490823590103946	0.4204413958761125	0.5228167743248053	0.9553054408925542	0.2082565843585997	1.839685226212981	0.05360852010193277	0.05146323477517178	0.0005577251208751506	0.8097516865284341			1.261582345932422
6.975981685427337	7.986111887712491	6.816495093961793	2.15840441685919	0.8719520993212752	1.251935657901697	0.7900231524243727	0.7497773743245504	0.4219542491819795	0.2941424138793997	0.3089361779241259	0.3510670854490007	0.4218776629783405	0.5247935233632502	0.9583116743008373	0.2088475555236609	1.848978343596067	0.05360595874522344	0.05144940625006089	0.0005577227647745704	0.809690501952738			1.261582377973767
6.984171471474907	7.84986149284723	6.582199576617174	2.136360956342255	0.857020253462397	1.242435304465496	0.7811471654145248	0.7531766077755997	0.4215435936866992	0.2966471800433272	0.3093757570847057	0.3512196805082317	0.4216984807893492	0.5255703328170372	0.9594492834124225	0.2087901315401678	1.844294584576722	0.05360154959198539	0.05143764375601981	0.0005577244313974116	0.8097005081172118			1.261582410372079
6.992361257522477	7.786211111055568	6.529183925741654	2.084994141980122	0.884317565973052	1.234860397592476	0.8070067517117516	0.7441993920779659	0.4178418564971513	0.2858298554704906	0.3087454723500123	0.3491819325839823	0.4202981933078119	0.5239962064994357	0.9582104767248592	0.2085002898389113	1.840391021690444	0.05360168371389814	0.05143346092398285	0.0005577272916456029	0.8096993763404549			1.261582410081532
7.000551043570048	7.674486411463781	6.499526973421553	2.010608992231703	0.8720911748358335	1.232422071192202	0.8071691241874828	0.7444368359340996	0.4143418300037873	0.2838977373856634	0.3079712555695466	0.3492192600660927	0.420975454858527	0.5233717678959395	0.956721240232048	0.2085933319603292	1.845553786814521	0.05360660944127034	0.05143786774760702	0.0005577264786633438	0.8097942744993314			1.261582396540833
7.008740829617618	7.776113713887201	6.785519120063235	2.074360611896886	0.8834587861921479	1.291662833498995	0.802415726617713	0.7458317559378598	0.4211425512863001	0.2935713885029219	0.3120083082170275	0.3522545961117594	0.4229272300012266	0.5257807385134693	0.9589930825514373	0.2089865693655874	1.852122296523914	0.05360944709958121	0.05144261627037519	0.0005577223981019164	0.8097693566314595			1.26158240126969
7.016930615665188	8.229405907749074	7.138831833966604	2.256542202622629	0.9074011485697592	1.331267135043656	0.8232516482859931	0.7479047754258199	0.4300622972450749	0.3000270208854721	0.3157629340793253	0.354241001097635	0.423411655891751	0.5284359684344427	0.9637743934425189	0.2097095538288834	1.851663718807527	0.05360989837068869	0.05144873363028097	0.0005577206068145525	0.8097227293019811			1.261582433132515
7.025120401712758	8.309529492745334	7.192536596198058	2.319037761919105	0.9510758288226074	1.357101357861436	0.8564196119544338	0.7610288838075899	0.4399145249892892	0.3022930273051326	0.3176007846736542	0.355299969104398	0.4258546943790307	0.529428819277005	0.9652927243013147	0.2106476018749308	1.839094336744581	0.05360984205922273	0.0514553384764632	0.000557723041430755	0.8097419939676814			1.261582486902449
7.033310187760328	8.214230047686758	7.056588946099346	2.294464670001184	0.9309528569136114	1.347055890234831	0.8395527857203799	0.7619221988971139	0.4313407309045751	0.2992481916407405	0.3133505281127609	0.3534475390055747	0.4249662255098017	0.5281194627986481	0.9624272894761375	0.2106918031002999	1.837251659761821	0.0536063837909888	0.05145333554607318	0.0005577243889529108	0.809731648530661			1.261582508133269
7.041499973807899	7.916999772163921	6.704475850695439	2.163387186867227	0.8844898306260398	1.271806703347731	0.804730117146097	0.7466670914950195	0.4256847492353342	0.2938740361889645	0.313303044207394	0.3517387145584614	0.4226269232238052	0.5252306173748745	0.9589259243828223	0.2094715968055862	1.844558949261349	0.05360462030111564	0.05145678804690446	0.0005577198742914095	0.8097251723821564			1.261582574344146
7.049689759855469	7.769818560548457	6.61791044679978	2.139232849954425	0.8914918139165142	1.327026249330197	0.8131922610391396	0.7574798340668644	0.4320181387476486	0.2953890304415741	0.3161873449927149	0.3527264665316741	0.4240945736148682	0.5271277940145468	0.9615057521666089	0.2091879915330938	1.858821394375182	0.05361067983008663	0.05147188786306895	0.0005577152083252205	0.8097187282234443			1.261582683547652
7.057879545903039	7.736844850768151	6.488073983775353	2.067119421919991	0.8647363657434705	1.298627479622908	0.8152386978851262	0.7622312684463176	0.4192234916886683	0.2928094001882139	0.3071013231491836	0.3495861333880652	0.4222936885347914	0.526067451081603	0.9610093484217551	0.2086776459518304	1.850555269340042	0.0536201592626124	0.05149018500435304	0.0005577169162527494	0.8097503646565378			1.261582801188661
7.06606933195061	8.100447625697116	6.86274418490071	2.231372625763978	0.9087034744592651	1.3022748829192	0.8207324786635412	0.7673046835054024	0.4272523818955131	0.2986357572340023	0.311305086377604	0.3515172310821823	0.4225016034798514	0.5268893863342878	0.961955742667129	0.2099896114586483	1.847000903004959	0.05363358088754188	0.05150329258122296	0.0005577191370941584	0.8097352308973543			1.261582895886187
7.07425911799818	8.005591229689628	6.806326195402255	2.23919210282706	0.9112213504408682	1.343659434210019	0.8287525789405988	0.7620345193198439	0.4309350250417912	0.2969990689968734	0.3101112778392989	0.3519511012008569	0.4230163774080874	0.5273375049848961	0.9614067376873896	0.2100004901862471	1.849746448405096	0.05363991677406434	0.0515084749599651	0.0005577169508428876	0.8097625248581437			1.261582980165309
7.082448904045751	7.867119382443841	6.719388557983566	2.098221239641084	0.8997309433973607	1.284863749413949	0.8302349181108345	0.7564199262039263	0.4246616280240989	0.2942302423601809	0.3088894889333377	0.3519352273334962	0.4232030546264278	0.5271202279524487	0.9618312789435268	0.2092685552751621	1.852846717325631	0.05363682144812128	0.05150127095422194	0.0005577125504455458	0.809743887779068			1.261583100207536
7.09063869009332	7.833493553019037	6.89066354506422	2.113059611398158	0.9082458530869558	1.277463980448758	0.8204358924198341	0.7560579751139229	0.4309820900691741	0.2980239260112263	0.3206042595829219	0.3552703238723872	0.4238053565690396	0.5264965263326676	0.9623841638129103	0.2096064038626904	1.856617780764958	0.05362523556682839	0.05149024752933296	0.0005577117525844458	0.8097915520822617			1.26158322436797
7.09882847614089	7.739115413121882	6.601732674304201	2.173712710041352	0.8710559456005533	1.325877781322488	0.8352895672063728	0.7636101477718888	0.431210411131126	0.2945499537950995	0.3177370858523805	0.3531653304188341	0.4223326310887996	0.5260604518240647	0.959860526979608	0.2098127581111451	1.848737351987825	0.0536122072401902	0.05148722309434697	0.0005577145304922225	0.8097214332580797			1.261583323894022
7.107018262188461	8.28796749056426	7.058829127348647	2.34722653087967	0.9310333681382466	1.40055548982887	0.8557756897718249	0.7815878026680865	0.4362269733374457	0.3056580150690096	0.3203482556942778	0.3569289091009243	0.4260017989969758	0.5317688458311673	0.9647679485964323	0.2116845339282163	1.845820420016567	0.0536094560769966	0.0514921404261255	0.0005577150467711493	0.8096509527237945			1.261583397778592
7.115208048236031	8.280713392348787	7.124845741318385	2.246001417582816	0.9515885905645683	1.346114034921285	0.8346357297472922	0.773489848621454	0.4346029297314884	0.3103893816378716	0.3229624199767877	0.3593228406544031	0.4281657394417039	0.5317891284928579	0.9669083018543748	0.211191494043471	1.850942929443764	0.0536108780644232	0.05149970221136214	0.0005577112537302317	0.8098173180689893			1.261583481907181
7.123397834283602	8.02994181181627	6.861537866461163	2.226908261032537	0.913906779553377	1.349515719448931	0.8223300831580665	0.7740739758307731	0.4334832633030356	0.3043541456756526	0.3207554004084694	0.3570373412469723	0.4271682946525916	0.5303298964232062	0.9657259053826223	0.210138218800899	1.853448177173675	0.05361418516915153	0.05150919362350082	0.0005577079696156557	0.809814608677759			1.261583591467765
7.131587620331172	8.053369365173124	6.868647101435016	2.257587639611535	0.932782516436851	1.343750410949491	0.8420892789845585	0.7736169147190204	0.444538220395955	0.3024808833958613	0.321704419696839	0.3576495961478053	0.4277734701709537	0.5319899987147692	0.9668872083659031	0.210861982124086	1.847976479673081	0.05361659011417526	0.05151355114208941	0.0005577092191106999	0.8098619982121951			1.261583689067602
7.139777406378742	7.942500835315617	6.802305950377762	2.112305453027005	0.9429466710334177	1.272649800792412	0.8634860986322652	0.7583891590537064	0.4447268963057328	0.3006058981114422	0.3243943073268695	0.359679552688672	0.4289771349950831	0.5326026497805632	0.968874099544511	0.2113992165353195	1.847670744052138	0.05361590695058131	0.05151178289438206	0.0005577117224106774	0.80981411656999			1.26158375553419
7.147967192426313	7.754583921757502	6.657502981049885	2.082808276556518	0.9114232715298034	1.276845332265231	0.8468638876844413	0.7548885471820175	0.4324607105447454	0.2985365634471809	0.3169606795723455	0.3562841694195154	0.4271322081112379	0.5301502691243194	0.9661560581746079	0.2106965830296743	1.85000211330106	0.05361201962921525	0.05150812738327981	0.0005577095462820222	0.8097138822033937			1.261583827629004
7.156156978473883	7.840599106486399	6.411325378066601	2.114956765507583	0.8554484044611266	1.279175226697755	0.8119153530829541	0.7563000917302415	0.4261112735757329	0.3049783570386491	0.3141628439660902	0.3553697884518583	0.4254556782487943	0.5300055811068158	0.9641084697024065	0.2104543548255729	1.854074717217153	0.05360433642542935	0.05150028112203769	0.0005577041332800303	0.8098243041736179			1.261583927177146
7.164346764521453	8.14946799502075	6.826377073705453	2.193416239406147	0.9197574374130189	1.31892222388704	0.8178852665045507	0.7638231126033918	0.4300376506293583	0.3112623825046497	0.3185432945298202	0.3583245687155118	0.4266497680399833	0.5316128436297195	0.9660861280479585	0.2108757665704726	1.850073924063697	0.05360200260266388	0.05149747120826163	0.0005577021667861617	0.8098056057519393			1.261584076313658
7.172536550569023	8.214887295039166	7.295722272341651	2.213691344049415	1.015531745058326	1.337320616712369	0.8331941043130038	0.7629992863212633	0.4341943233985459	0.3025034559242762	0.3203938660277762	0.359216231447279	0.4283998736716196	0.5315016772436618	0.9694179342225452	0.2105868994330189	1.845266149289133	0.05360982838459098	0.05150522531267376	0.0005577050722677371	0.8097051512327469			1.261584193978427
7.180726336616593	7.806996131538916	6.574618892995476	2.043217239126794	0.8863865227628547	1.288650324453713	0.8066491358632284	0.7603148034140212	0.4326943442000371	0.2992683938361749	0.3172117041795895	0.3545125518267506	0.4264013652201437	0.5295211323746624	0.9659485729847124	0.2099201748292163	1.846407145531146	0.05362317497507552	0.05152211761914164	0.0005577047267994931	0.809797874310344			1.261584296907203
7.188916122664164	7.722192481857849	6.388352829863092	2.030200872078959	0.8439250733945721	1.265810848659996	0.8050577250716957	0.7585451565501978	0.4365540868791311	0.3024936564641252	0.3195178783152471	0.3551146423142512	0.4267701153729858	0.5299898121588142	0.9658686150779148	0.21016060880889	1.855014060838984	0.05363143845116804	0.05153646685521508	0.0005576989114654255	0.8098616108743125			1.261584434417667
7.197105908711734	7.777963719417267	6.499748374816956	2.053617433888788	0.8460326868507939	1.258594773569412	0.8069984256916014	0.7566065687895848	0.4453162031081693	0.305898009635288	0.3270792251377032	0.3584241442306268	0.4266333125071747	0.5302682881350727	0.9646219946081243	0.2101958287462844	1.86543973994454	0.05362816980865884	0.05154843138295261	0.0005576950884130275	0.809765991150444			1.261584613895473
7.205295694759305	7.738166825239736	6.674280025410268	2.139057713022095	0.8405316132713679	1.275245672180243	0.7994819542616813	0.7551005597674012	0.4302414774344254	0.299060458122591	0.316181452889532	0.3538540951216717	0.4255600410296679	0.5279691584676153	0.9628276836471663	0.2097714991024122	1.856890209399916	0.05361831319755672	0.0515638516728012	0.0005576964853021218	0.8095938265766423			1.261584785099538
7.213485480806875	8.146626586122451	7.190344816116733	2.269755038499308	0.9227575406476634	1.349326875001426	0.8412959808813329	0.7654849695329525	0.4315247101876535	0.3000990909608247	0.3154276129361366	0.3556029021964371	0.4282171206784083	0.5310554880550469	0.9672106430600738	0.2112696910244548	1.850719241397736	0.05361420681617775	0.05157221864500587	0.0005576980423702101	0.8095098525710324			1.261584924975954
7.221675266854445	8.091960161242035	6.791769633675684	2.210554318157303	0.9188285708014062	1.339701197575871	0.8253094148400881	0.7656049108774796	0.427605728717775	0.2994709602892571	0.3174005396273745	0.3574020606193516	0.4277358899589784	0.5318823398190259	0.9655020743022683	0.2112046732389382	1.843922628390074	0.05361354410578363	0.05157503394803597	0.0005576951756396546	0.8096567210498197			1.261585066805991
7.229865052902015	7.756862615061127	6.347827981773583	2.029924166409087	0.85231858862587	1.246091089264654	0.7956744898476164	0.7528513611123601	0.4219092568849139	0.2942243544835858	0.3135044126742721	0.3537038571501167	0.4243357070379355	0.5273527782234392	0.9622930771830334	0.2096172676275208	1.843796585520664	0.05361210647274842	0.05157864015410264	0.0005576910494895551	0.8096731739752283			1.261585219336579
7.238054838949585	8.176749842433168	6.789481330354996	2.13894489431469	0.9000417155904594	1.286780344197013	0.8175591082345595	0.7614033833315642	0.4414399545913765	0.3034927361523597	0.3248696061148297	0.3568878210175224	0.4259023576734915	0.5297793389451081	0.9667467445872258	0.2104203016991904	1.845173149617095	0.05361737876487806	0.05158175732161847	0.0005576908882682482	0.8095595769689228			1.261585368223912
7.246244624997156	8.324830486256356	7.09574902121639	2.248355091745403	0.9393560546515689	1.348475962921027	0.8327133588648294	0.7686286750123458	0.4588748142117692	0.3121976872083042	0.33274785966103	0.3609172566748403	0.4288249290605729	0.5340430764701759	0.9711880401805926	0.211688436620257	1.843146234264537	0.05362460433704283	0.05158953746504467	0.0005576935919206041	0.8095338563362966			1.261585490468811
7.254434411044726	7.947076861317796	6.58629357543145	2.098971379022099	0.8797849233458589	1.309673769760574	0.8280823056604557	0.7524689240875491	0.4291580300092819	0.297985152428786	0.3160235622587406	0.3569374380961075	0.4269944033317812	0.5318201696778657	0.9680965861437411	0.2110713697816914	1.844202146023292	0.05362707677878745	0.05160146901223973	0.000557693452342213	0.8095458816053557			1.261585582201358
7.262624197092296	8.064752036191432	6.504816522556747	2.084529274260942	0.8434850459358866	1.284368827275682	0.8083791776282767	0.7467738948860383	0.4188538827039489	0.2897905270898539	0.3114900995139518	0.3543729531142673	0.4260782489615897	0.5313002472005846	0.9672447472083174	0.2108200873416781	1.848408822062731	0.05362420549031088	0.05160307685732692	0.000557688929427438	0.809672656461547			1.261585684594166
7.270813983139867	8.495718400408029	6.967165131178901	2.295421639499345	0.8756452436633886	1.384180774020841	0.8246350900074443	0.7778372496539531	0.4319004129230851	0.3017481413572916	0.3205143030981524	0.3587682593964883	0.4285162490759209	0.5349855673071738	0.970212938209893	0.2119706327924012	1.850923788581886	0.05361803274231638	0.05159830001083943	0.000557685046331478	0.8096315926582807			1.261585822075957
7.279003769187437	8.261913762199443	7.079481519772349	2.283626282513172	0.9628071722923611	1.392532915309413	0.8660301341544585	0.7813326558897318	0.4612818414035769	0.3105782595746663	0.3347628582145101	0.3635967652378994	0.429844111100414	0.5360785443812597	0.9721288171059971	0.212270159690813	1.840919467016655	0.05361468975807777	0.05160137758784063	0.0005576859667166157	0.809559986393393			1.261585962424702
7.287193555235008	8.36827413078246	6.991543749569698	2.269640397531573	0.9525695029680653	1.315361519090511	0.8311489873747548	0.7603738205850546	0.4511163304978085	0.3085304627680123	0.3341068280451481	0.3613580529609847	0.4284403218667436	0.5333539186488907	0.970431391910757	0.2120050150318498	1.840161535983615	0.05361867787685735	0.05160522615054927	0.0005576887336492279	0.8096077414703161			1.261586043243255
7.295383341282577	8.472069488910529	7.31450568789168	2.246503480875185	0.957090439070331	1.30643611990952	0.8168177343329813	0.7580549711377328	0.4397244120947916	0.3090854468972436	0.3261584200320963	0.3592656399541044	0.4279603019992866	0.5317749473112392	0.9682743648547626	0.2112582320400143	1.844620691416503	0.05362443341631906	0.05160959493593319	0.0005576867042909766	0.8096219809490933			1.261586109824427
7.303573127330147	8.329066670342979	7.134618246003936	2.22795914277072	0.9683701202168059	1.328518601522468	0.8384865748761818	0.7700060390036083	0.4448175650448404	0.3137557130398266	0.3258592786272468	0.3604601834439045	0.4296942687897737	0.533142967665771	0.9691278018070723	0.2113977756749016	1.84779846974817	0.0536298537706926	0.05161868285637885	0.0005576812816972841	0.8096063446993239			1.261586248178469
7.311762913377718	8.44853944804176	7.265693831112641	2.381049629475586	0.9767231914394509	1.382108096462937	0.8517144986257205	0.7790054342919367	0.4465765263073654	0.3178068465944967	0.332238650983604	0.3626436668304455	0.4305669840641539	0.5350132083986774	0.970255987954824	0.2124772920343257	1.84446157477137	0.05363493944861167	0.05162711292926331	0.0005576796916106656	0.8096267393454253			1.261586424151334
7.319952699425288	8.160036618194312	7.074853906195149	2.395237258646386	0.9328517776279376	1.385035803781405	0.8168725752324181	0.7717697240104526	0.4350828241451578	0.310618606062201	0.3265508607335874	0.3597131614026995	0.4274090704081133	0.5326290406039448	0.9657919698280921	0.2118119164775282	1.840101449105388	0.05363443739403147	0.051638207372935	0.0005576820488587186	0.8097928290190937			1.261586547786333
7.328142485472859	7.738532998384365	6.628106637230259	2.151974931453997	0.878681865140884	1.285756730866147	0.7994182503245789	0.7621158633085755	0.4280467710899933	0.3011509774909714	0.3196006387163523	0.3583865075978093	0.4269217913004371	0.53134495247221	0.9637712659489026	0.2110802166821961	1.841160930041552	0.05363164334023995	0.05165082999237735	0.0005576824762630329	0.8098344527963545			1.261586632975561
7.336332271520429	8.061773795393812	7.151368151502844	2.187831577888436	0.9396599407016775	1.300267378399952	0.8400575307333015	0.7619610343778543	0.4337808506905441	0.3037466065262402	0.3199303636404577	0.360394058197299	0.4288317157537476	0.5334738669037461	0.9685382736083555	0.2117542727845578	1.846923988259467	0.05363333811781498	0.05165988828097293	0.0005576780976867434	0.8096884439659278			1.261586755689069
7.344522057567999	8.476050430574075	7.475228729033171	2.397482303917319	0.9765651685734147	1.362467331032102	0.8573562453285393	0.7728543095737723	0.4427817571952276	0.3091757738142746	0.3262077617383954	0.3637162974361821	0.4311973009025711	0.5375936202243455	0.9734061594200208	0.2130475826299482	1.853154754860585	0.05363829145078341	0.0516649905021113	0.0005576743159458029	0.8096789169106338			1.261586905441688
7.35271184361557	8.217634560771577	7.176192335014336	2.382332834271677	0.9861408328701879	1.358518295047572	0.8581811737859911	0.771998456447079	0.4424741673210515	0.3022774998411225	0.3243999020732655	0.3642183405045469	0.4302836502472219	0.5369256499115462	0.9715092127713671	0.2129676604737401	1.849974118335943	0.05364723037619862	0.05166982661229891	0.0005576747923475932	0.8097404918133193			1.261587056895952
7.36090162966314	8.211872685647347	7.200897738408479	2.418618146645395	1.002623181156578	1.400078403013503	0.8638172679117143	0.7725691003127402	0.4387784267797148	0.3029893398446937	0.3217891545135421	0.3628840139798867	0.4292698963069172	0.5346489557368869	0.9701484806228844	0.2125009002789319	1.851495824578661	0.0536522896968735	0.05166950760347657	0.0005576756263428534	0.8095996583949959			1.261587198730076
7.369091415710709	7.964539656028559	6.829110215835179	2.229155286503788	0.9291520085429643	1.349726480020484	0.8299463695176486	0.7703101546828095	0.4445751777824207	0.3067755550554991	0.3241865703984839	0.3602222116236656	0.4287825818346697	0.5323901620325631	0.9683967251534855	0.2117286365032514	1.854728879606655	0.05364940791569092	0.05165406992514775	0.0005576725136232714	0.8095393106225404			1.261587342048527
7.37728120175828	7.89830235216057	6.718999305176311	2.169448109471152	0.8996709977149667	1.304023897052517	0.828120970992544	0.7662060918855993	0.4428514900025161	0.3034426017936607	0.318090962455724	0.3569290609215651	0.4276135135549671	0.531227096287221	0.9668962614523425	0.2111074074111803	1.854468730235446	0.053643059096558	0.05163876252930177	0.0005576678762460716	0.8096652466261322			1.261587501715471
7.38547098780585	7.995541979990171	6.90366855075079	2.226664321519365	0.9334144438493196	1.325737552844447	0.8473317592889165	0.7693356824754292	0.4394015832395564	0.3041834704096713	0.3189779797991981	0.3599911492621718	0.4298222976635456	0.5347639684436063	0.9705109480073152	0.2118892249807579	1.853700094645655	0.05363632921528232	0.05163679510830311	0.000557667044264791	0.80962340433574			1.261587661665946
7.393660773853421	8.346101988581299	7.289914147225352	2.356058349880449	0.972604433169712	1.394032947573215	0.8520488469394689	0.7773610033763233	0.4483209061655674	0.3098937836063869	0.3327053878253177	0.3664776431205961	0.433441510107711	0.5382738972893796	0.9752632734324264	0.2134319430113613	1.849604621682838	0.05363403087944195	0.05164298193471722	0.0005576701132647711	0.8095151227004311			1.261587802362784
7.401850559900991	7.85596314070827	6.578299343231055	1.981363772276961	0.8454083782334922	1.217227854595372	0.8037761113759394	0.748299871741805	0.4307592823024051	0.2991914302569931	0.3238659430415002	0.359830532400144	0.4272236510048747	0.5303297105030527	0.9666114774725461	0.2108590286972096	1.84295298050153	0.05363384503403344	0.05165445358692426	0.0005576707291688387	0.8096241586396474			1.261587920305351
7.410040345948561	7.491277512874975	6.123296917447292	1.910599691263637	0.775116191745802	1.177772563191723	0.7788219234542545	0.7375793167843901	0.4166519573263651	0.2905137668418361	0.3116848044651909	0.3532581390386096	0.4241265303712699	0.5273840360692946	0.9617908640105303	0.2097378738294275	1.843158205172359	0.05363803310514333	0.05167259163371894	0.0005576650951944965	0.8097799650036249			1.261588058365611
7.418230131996132	7.843485967337781	6.547616851625564	2.101938005167418	0.8460738495299891	1.242627134361528	0.7978732780359972	0.7424477040994023	0.4230928359309016	0.2914873639787668	0.3129926254859698	0.353939591545113	0.4249095591461202	0.5291858862139842	0.9651338315898467	0.2100090395645788	1.852571422991764	0.05364398043825112	0.05168748353864569	0.0005576617513512763	0.8098157012773435			1.261588198488877
7.426419918043702	7.992563840675357	6.712060327544867	2.103997486307156	0.9203424581309873	1.2546514455883	0.8407655091432734	0.7460474429815114	0.4294482611411464	0.2941931352322298	0.3158938505334677	0.3547431018485608	0.4249863087286894	0.5293669170028905	0.9653181092874619	0.2101007570804712	1.846486861469975	0.05364270860404115	0.05169318818062476	0.0005576650607336011	0.8097335603794943			1.261588319999948
7.434609704091272	8.046300374562252	6.732420449601962	2.152996288138822	0.9533822015000014	1.290785427737958	0.8422035043573732	0.7611735960926823	0.4297096219377544	0.3006707336579358	0.3198667655356325	0.358085822729357	0.4261827207414802	0.531165337437231	0.9657118777034919	0.2107896608908149	1.842511422825812	0.05364019646332483	0.0516914002597319	0.000557666706173412	0.8096590357720623			1.261588394590997
7.442799490138842	7.821146102043954	6.68277514993258	2.086014388579704	0.9297074825724951	1.28698701515507	0.8166526815020865	0.7580130695744399	0.431114794073561	0.3012344652006107	0.3195930283908881	0.3593148683585034	0.4264898743849585	0.5320035941254904	0.9651723702500008	0.2107704570353668	1.847152485575335	0.05363933243301107	0.05168455582990023	0.0005576630232738923	0.8096780651952137			1.261588482955229
7.450989276186412	7.787337725420535	6.599472725572055	2.093633422753538	0.8579173171351153	1.274852371789179	0.7793391393438739	0.7494439643235254	0.4265754404689467	0.2979551915783005	0.3173862071254001	0.3571255817720267	0.4257638276266778	0.529827283308844	0.9628302763763587	0.2105335652939574	1.855801105935045	0.05363669552926339	0.05167283749578431	0.0005576588042889075	0.8097154878694311			1.261588591537316
7.459179062233983	8.028731649799262	6.768787593755472	2.225990469571812	0.8735121924775724	1.274199805520212	0.7831672450663548	0.7550623592690374	0.4254642327803843	0.3002101561279423	0.3154529473314394	0.3563279121680404	0.4265597110190394	0.5301765960008411	0.964454581789205	0.2108924123737558	1.853684961915753	0.05363664257086599	0.05166123972963031	0.000557659700671862	0.8097533908024273			1.261588697313194
7.467368848281553	8.053321751336251	6.982101564495076	2.195218509864191	0.9536355420220517	1.302282838739548	0.838781876770021	0.7664700949631996	0.4364762642158773	0.3050349475967857	0.3206461383682321	0.3589963693518698	0.4281270459050944	0.5330346275453892	0.9698307385842655	0.2119615868871031	1.848664969760481	0.0536414209959941	0.0516598068152384	0.0005576627610542559	0.8097016909929909			1.261588782073423
7.475558634329124	8.177907378471147	6.951183937164714	2.20198859213586	0.9338221239021657	1.351491159664706	0.8431062635658382	0.7717269003265186	0.4455260523355831	0.3089748202745881	0.324477234750678	0.359519096806386	0.428465831630513	0.533274340836506	0.9693774601131098	0.2121026136926153	1.851100573356337	0.05364614265068202	0.05166515139301873	0.0005576622282037666	0.8096675516577386			1.261588837744994
7.483748420376694	8.235601794393528	6.970457346222581	2.294954918893864	0.9489559295410189	1.404614593966538	0.8660499658283285	0.7743808027364605	0.4500851890555925	0.3153765143109556	0.3241219615435725	0.360049898797358	0.4299065439066618	0.5348821801094265	0.9704731143188047	0.2123243865601804	1.86003923404302	0.05364706544166989	0.05167023802209487	0.0005576584429857275	0.8097262745499526			1.261588905750415
7.491938206424264	7.792003603442778	6.5393540112466	2.127916684509775	0.8941582464140604	1.345892621169127	0.8384552919693435	0.7695967796018736	0.4308316491625935	0.3017270764250823	0.3186387034950662	0.3577974855586384	0.4281369455959088	0.5329354533463923	0.9684724902272489	0.2112380038059984	1.863085621245903	0.05364051808444884	0.05166984677377167	0.0005576567454836125	0.8097457408957486			1.261588996265728
7.500127992471834	7.858252122929005	6.554216755336503	2.128525288706223	0.8967686319213617	1.330013342583633	0.8391010984698659	0.7717678546274942	0.4299618905367959	0.3011795421982613	0.3196858009155947	0.3593279046051373	0.4284129490893711	0.5339739545639272	0.9694589159631641	0.2117286975659111	1.847097594651898	0.05362899206713503	0.05166628448348654	0.0005576592531849719	0.8097073661965055			1.261589062437035
7.508317778519404	8.019478088929883	6.833509940331805	2.241194426958038	0.9450111791968329	1.366117926094465	0.8598592423022593	0.7747913616251926	0.4415333013681988	0.3084674092518526	0.3245525323246659	0.3639012024860371	0.4310525192776264	0.5368990028084695	0.9708477183234347	0.2130681926147014	1.839961119045829	0.05362344251640649	0.05166032597392656	0.0005576614531915148	0.8095333412003159			1.26158909299659
7.516507564566975	8.169994878971369	7.140931734741184	2.241470183184226	0.9650571451224723	1.373076890676041	0.8401230691126158	0.774877650439519	0.4396401058209533	0.3064726295419002	0.3224214360656696	0.3611301869427547	0.4310222137380246	0.5364694264987455	0.9717539819348493	0.2129365955422917	1.842909377768137	0.05362684050249997	0.05165440093319629	0.0005576588836499588	0.8095446820986006			1.261589115311386
7.524697350614545	8.267903006396697	7.296978519318752	2.283135452394523	0.9872446127404786	1.370334535430862	0.8310676301975154	0.7741498729298509	0.4398231111470124	0.3079837831017941	0.3233605315133398	0.3613549936015316	0.4303989672626139	0.535400727548724	0.9711932991400427	0.2122095996945078	1.854981769906468	0.05363077802579023	0.05165321266015162	0.0005576550877499196	0.8096770771375287			1.261589165085025
7.532887136662115	8.096254305594295	6.835524269550501	2.250621134017623	0.9222677719690863	1.372201452276792	0.8282824268504337	0.7762250883030792	0.4330991339429623	0.305895629341215	0.318802475399781	0.3593808448926636	0.429731860149393	0.5332236518322344	0.968498940418683	0.2112136375804988	1.856604955047388	0.05363001541844053	0.05165376912464915	0.0005576556296529587	0.8097337507546014			1.261589247494228
7.541076922709686	7.817950970708985	6.724361928783754	2.193876668864589	0.8839878552732647	1.357679219462532	0.8206419338944857	0.7720996872666651	0.4306378252614596	0.3028372644414766	0.3167566176165488	0.3580278988561034	0.428214301679043	0.5311237103560703	0.9665109823387849	0.2108115127082716	1.847703590745786	0.05362732980729594	0.05165037996864127	0.0005576586221179017	0.8096959590452965			1.261589294236319
7.549266708757256	7.899247767257339	7.054531377550532	2.263827562757397	0.9067171381868586	1.311389387174872	0.8283760508287664	0.7610179739723076	0.4325273964374161	0.3018139664959361	0.3204000697871111	0.3577676701813178	0.4273534138050908	0.5304413364056665	0.9661135996293555	0.2113113614792483	1.842911309302483	0.05362502051362519	0.05163884268690554	0.0005576583709326309	0.8097149512724749			1.261589299532718
7.557456494804827	8.380275108681939	7.249704193655522	2.369674006722689	0.9445799963124167	1.340348765515313	0.8341862378957932	0.767178935832685	0.4357988792185106	0.3054577107957087	0.3206063590448054	0.3589227226237222	0.4292103382123371	0.5334943751782067	0.9701083865770131	0.2122813112893088	1.850483045708162	0.05361991006418966	0.05162191258634105	0.0005576542543240473	0.8096329721249863			1.261589348794924
7.565646280852397	8.214952632454539	6.906676617102859	2.382377169251933	0.9178266128220878	1.39125037862456	0.8184627640130969	0.7716510968961539	0.4321080197994098	0.3068674123793121	0.3179737495919792	0.358685067029278	0.4283792179238609	0.5332523171293375	0.9682279631760157	0.212010606343618	1.85748369824192	0.05361470951309771	0.0516082587477818	0.000557652807944312	0.8095299349162471			1.261589420384214
7.573836066899966	8.058459339680473	6.922224997950003	2.392269957566119	0.9309894579219662	1.418610120728692	0.8288883387801202	0.771854575523649	0.4368806267634466	0.3041273812893939	0.3231658231166381	0.3579657149721729	0.426488554927529	0.5310935254917472	0.9647874462549798	0.2113458734666452	1.850795380621369	0.05361888949867229	0.05159902756905259	0.0005576554093138828	0.8097507487464169			1.261589482793363
7.582025852947537	7.930859482278598	6.893967674691798	2.22054275604843	0.9056998568453145	1.315086354873127	0.8112398224178102	0.7599731324732604	0.4309377029503412	0.2947488303049621	0.3197130103640844	0.3568181403483516	0.4248668195114104	0.5293148436108555	0.9636272323348808	0.210838609335274	1.848534441492599	0.05362430095784587	0.05159527018659942	0.0005576566561138572	0.8098332173455026			1.261589510081446
7.590215638995107	8.020250458770173	6.801559030636946	2.214236675872653	0.8597862981863045	1.300923416312386	0.8009405220481757	0.7587632609316159	0.4297217589305434	0.294879737039167	0.319991430899403	0.3588076761795533	0.4253785564958759	0.5306183823803199	0.9637496676270767	0.2107377438369063	1.851229710198636	0.05362418938289741	0.05159445193641805	0.0005576531406623681	0.8097536145386287			1.261589573167497
7.598405425042678	8.20096810445474	6.849727559633247	2.259161659381978	0.8935659257440476	1.326214943643089	0.8239729450732477	0.7578290936977919	0.4353444663889214	0.3026133575197085	0.3255436094813367	0.3635330989621753	0.4284845314440789	0.533706057129392	0.9671025115452873	0.2114581862899539	1.855408345269525	0.05362116894992647	0.0515886124425456	0.0005576489658097022	0.8097047019159572			1.261589670048188
7.606595211090248	7.989330567383047	6.697149820472122	2.171412383781352	0.8913460351912111	1.293162834750298	0.8138869348197685	0.7507159981846033	0.4300837275485536	0.3030467039816531	0.3158525639505908	0.3590521711350566	0.4284585439919505	0.531635100218392	0.9663086826175282	0.2111569085668502	1.849549250529768	0.05362117119310766	0.05158556449739447	0.0005576493717804873	0.8097688536988494			1.26158975472909
7.614784997137818	7.957901095395446	6.907933454977861	2.156686276494836	0.9108956878775772	1.272932984790032	0.8158832705780125	0.7544904743290254	0.4338280459574897	0.299936135226102	0.3172808768224653	0.3564933733652127	0.4277993609683814	0.530303516994386	0.9667433383250279	0.2107883887398226	1.84673443329031	0.0536193107225873	0.05158461474401211	0.0005576521169762671	0.8097198728229381			1.261589821015993
7.622974783185389	8.19768412875718	7.085215104918531	2.311158772812004	0.9264248840377496	1.360489026655531	0.8453654982962048	0.7768899334028438	0.4417051012466064	0.3096067853814292	0.3234676075334504	0.3574315913743656	0.4281890737271052	0.5322580096572531	0.9682401627507513	0.2114406513081095	1.84548870065687	0.0536184872591613	0.0515850854175082	0.0005576513724282672	0.8096105447625618			1.261589884585755
7.631164569232959	8.06434393149218	6.87580974761208	2.234137507258881	0.8994391410361142	1.359478239201716	0.8295330573818565	0.7759832519746628	0.4341866976479306	0.3095141345975054	0.3184514131885867	0.3568534128246635	0.4275334679765891	0.531504232451963	0.9660137239195929	0.2105762108664928	1.848548781359843	0.05362342334884558	0.05158871945900692	0.0005576477248032376	0.8096057607210275			1.261589956128887
7.639354355280529	8.110501316298683	6.968159189622553	2.212295481347587	0.9357651547282172	1.30134825733109	0.8320774727375726	0.764063722403	0.4269989490845124	0.3045247420925492	0.3147470287574903	0.3552043960825962	0.4268246073355695	0.5296703835699882	0.966508617870879	0.2099317886965594	1.852427325994169	0.05362631153008142	0.05159169948992411	0.0005576467313355215	0.8096275395004773			1.26159004652988
7.647544141328099	8.062907024140612	6.840533285399923	2.233761615235229	0.9375596069730378	1.340133729760049	0.8450462177661613	0.7734145991844269	0.4388931306631363	0.3070468462892216	0.3196972611676878	0.3575897188331312	0.42774585350001	0.5305312224152927	0.9668401538338182	0.2104138982467539	1.851031223127978	0.0536291724103971	0.05159796622979837	0.0005576500032280436	0.8095945998759752			1.261590109888327
7.655733927375669	8.050713560413385	6.870611252935557	2.219511334330478	0.9191887928706602	1.368207442091399	0.8438094435938684	0.7780433826886884	0.4493176260807583	0.3079249258091536	0.3243703041969903	0.3596482295309849	0.4279933763736264	0.5323460184088519	0.9673091858389867	0.2111491794650053	1.851759628946368	0.05363289989555432	0.0515990216915113	0.0005576522225004473	0.8094697723014823			1.261590143928059
7.66392371342324	8.204169433170938	7.147017081224627	2.403015837700015	0.9352148345500219	1.445596354269002	0.848482487597499	0.7868826242313086	0.4412243264558631	0.3092554287486484	0.3226095410335124	0.3593515017914615	0.4269817285931367	0.5335803237731609	0.9661281581453658	0.2119012647814078	1.852028185392103	0.05363142359699712	0.0515930570602664	0.0005576486473263559	0.8095488116636107			1.261590157149645
7.67211349947081	7.774639005531272	6.621175862806082	2.252820989978103	0.8813950817237687	1.354417990699299	0.8158203694752875	0.7772696221855703	0.4374850555974408	0.3076988793449646	0.3198955204619494	0.3564104118682193	0.4256742326341028	0.5309408290121305	0.963073106021417	0.2106825661131459	1.860342855998215	0.05362422765722308	0.0515885628933664	0.0005576448238433292	0.8097648217469924			1.261590213744836
7.68030328551838	7.667749106100668	6.471355137880003	2.123345801901795	0.8573400126326187	1.297450643110799	0.798804664532757	0.7653828346164088	0.4367300268473013	0.3048533141863957	0.3154822142736807	0.3535454913338337	0.424496212954224	0.5286323955703209	0.9619375087146698	0.2099545667621117	1.851855091457671	0.05362065393760359	0.05158276323415221	0.0005576470239787343	0.8097721036205238			1.261590259225554
7.688493071565951	7.693628575176009	6.635714164592001	2.10902855226517	0.8662924854582906	1.275541721396923	0.8026438813853584	0.7654855010658267	0.4327478252218468	0.3057139048465873	0.3159835492021076	0.3554107891453795	0.4245473605980449	0.5288608063737189	0.9623513344071495	0.210533726936485	1.847576956270579	0.05362250981068233	0.05157943081299558	0.0005576503630561106	0.8097795999693024			1.261590263514032
7.696682857613521	7.614140280823695	6.467112415067811	2.053966922787195	0.8299118671372606	1.232437666576258	0.7819251461792692	0.7517116827266035	0.4185839547240472	0.3007911040510364	0.3131292257180524	0.3552995828554572	0.4241384136400103	0.5279322355978365	0.9604514231405562	0.2098557142192211	1.848108326156467	0.05362702318809461	0.05158466200848605	0.0005576493348989328	0.8098436241725598			1.261590258441629
7.704872643661091	7.969913217162902	6.573402997613472	2.118259553429208	0.8407126606575837	1.281925020832093	0.7894349947016218	0.7558279610715437	0.42268964516706	0.2977163780667447	0.315594220424272	0.3556870341768179	0.4252780043787008	0.5290821643129371	0.9629775569393744	0.2101278573397588	1.853292717723743	0.05363370180746312	0.05159199572101218	0.0005576460012694098	0.809758543112358			1.261590284527363
7.713062429708661	8.165182737343443	6.932392227542113	2.186493258508068	0.9228263419122108	1.31291764185461	0.820541057005662	0.7579663857577117	0.4344986924936456	0.303495617695642	0.3186404757085436	0.355979163467193	0.4264037139368815	0.5291698384664327	0.9683783539034616	0.2107465199157614	1.861203766792642	0.05363854150619331	0.05159587187500925	0.0005576461378288546	0.8096989107145826			1.26159031209701
7.721252215756231	7.740606518381385	6.775427553266893	2.062511788102539	0.8995995168556834	1.229729092494683	0.8035427414965906	0.7446159643072184	0.4242683902758528	0.2941030190087531	0.3144701247134756	0.3532583726926332	0.4248447982962203	0.5268302384328353	0.9647486500737916	0.2100620324944084	1.855138582630507	0.05364038512367296	0.05160185258660363	0.0005576502811389484	0.8096991127316714			1.26159030101588
7.729442001803802	7.713454628279169	6.769097891333197	2.055189149655419	0.9006149889541474	1.23187905413921	0.7993427546715403	0.7424968469787482	0.4228743916716014	0.2904659695182054	0.3129654655838082	0.3540998165680618	0.4247123151739523	0.528429089179131	0.9634948274052603	0.210303132190199	1.854059529615987	0.05364076945253045	0.05160128281474914	0.0005576529595189988	0.8097747095217822			1.261590250372196
7.737631787851372	7.902437145997177	6.83176625157471	2.12364060969361	0.8809155187049309	1.29214957905325	0.8012410779335292	0.7487894904417659	0.4229197581222442	0.2940851464375366	0.3156884771055593	0.3549369991043985	0.4246579376656382	0.5283990168159755	0.9632983170930048	0.2100812461508647	1.858418932025441	0.05363655750663416	0.0515934048810953	0.0005576509852665935	0.8098192431611119			1.261590203350791
7.745821573898943	8.198787983707437	6.944872026359144	2.216733228973891	0.9125589992333334	1.345905358872204	0.8176192266828343	0.7574841552967144	0.4291463319902911	0.295061756186035	0.3191553448024718	0.3547079689286947	0.4249686984660967	0.5278697073498096	0.9640729817279986	0.2101141798063964	1.866912085484058	0.0536290524071157	0.05158721372941429	0.0005576482961854546	0.8097929043057039			1.261590187338722
7.754011359946513	7.89990446594872	6.893657268057963	2.062335674077868	0.9465462891520795	1.277629842735625	0.814468902361231	0.7555029411651036	0.4374640294528026	0.2937988801930939	0.3252727920445774	0.3560273463992235	0.4248838305175235	0.5285710650498058	0.9640698067739872	0.2101828634306597	1.858544438164555	0.05362758116063264	0.0515844993211606	0.0005576500851776555	0.8098437335395186			1.261590163003343
[truncated: 1,981 more rows]
