# Supplementary material for: Hallucination of closed repeat proteins containing central pockets
Source: Nat Struct Mol Biol. 2023 Sep 28;30(11):1755–60. doi: 10.1038/s41594-023-01112-6 (PMC10643118; doi:10.1038/s41594-023-01112-6)
Supplement: Supplementary file 5 — Chromatography raw data. [file 41594_2023_1112_MOESM5_ESM.tar › SEC_submit/E9(637737013860348085).csv]

Chrom.1		Chrom.1		Chrom.1		Chrom.1		Chrom.1		Chrom.1		Chrom.1
UV 1_280		Cond		Conc B		Injection		Run Log		Fraction		UV 1_280_CUT_TEMP@100,BASEM
ml	mAU	ml	mS/cm	ml	%	ml	Injection	ml	Logbook	ml	Fraction	ml	mAU
-0.157035	-0.050109	-0.157035	10.262834	-0.157035	0	-0.000551		-0.157035	Method Settings	8.016643	1.A.1	0	-0.664632
-0.155709	-0.496452	-0.154383	10.269526	-0.143771	0			-0.15695	Set autosampler to inject	9.016563	1.A.2	0.001326	-0.664627
-0.154383	-0.528769	-0.15173	10.269786	-0.130506	0			-0.007985	Sample Application	10.016509	1.A.3	0.002652	-0.664622
-0.153057	-0.553395	-0.149078	10.270084	-0.117242	0			8.007811	Elution	11.016476	1.A.4	0.003978	-0.664617
-0.15173	-0.574097	-0.146426	10.26982	-0.103978	0			19.798104	Set autosampler to load next	12.016437	1.A.5	0.005305	-0.664612
-0.150404	-0.592096	-0.143774	10.267817	-0.090714	0			20.198176	Dump	13.016154	1.A.6	0.006631	-0.664607
-0.149078	-0.608322	-0.141121	10.263721	-0.077449	0					14.016129	1.A.7	0.007957	-0.664602
-0.147752	-0.623321	-0.138469	10.259822	-0.064185	0					15.017433	1.A.8	0.009283	-0.664597
-0.146426	-0.625107	-0.135817	10.258013	-0.050921	0					16.017379	1.A.9	0.010609	-0.664591
-0.1451	-0.624863	-0.133165	10.257785	-0.037657	0					17.017117	1.A.10	0.011935	-0.664586
-0.143774	-0.624633	-0.130512	10.258263	-0.024392	0					18.017081	1.A.11	0.013261	-0.664581
-0.142448	-0.624401	-0.12786	10.258716	-0.011128	0					19.017012	1.A.12	0.014587	-0.664576
-0.141121	-0.624114	-0.125208	10.258317	0.002136	0					19.796777	Waste(Frac)	0.015914	-0.664571
-0.139795	-0.623747	-0.122556	10.256387	0.015401	0					20.301682	Waste	0.01724	-0.664566
-0.138469	-0.623379	-0.119903	10.252596	0.028665	0							0.018566	-0.664561
-0.137143	-0.623013	-0.117251	10.247179	0.041929	0							0.019892	-0.664556
-0.135817	-0.622647	-0.114599	10.24062	0.055193	0							0.021218	-0.664551
-0.134491	-0.622281	-0.111946	10.233391	0.068458	0							0.022544	-0.664546
-0.133165	-0.621913	-0.109294	10.225967	0.081722	0							0.02387	-0.664541
-0.131838	-0.621548	-0.106642	10.21811	0.094986	0							0.025197	-0.664536
-0.130512	-0.621187	-0.10399	10.209945	0.108251	0							0.026523	-0.664531
-0.129186	-0.621045	-0.101337	10.202307	0.121515	0							0.027849	-0.664525
-0.12786	-0.621379	-0.098685	10.195196	0.134779	0							0.029175	-0.66452
-0.126534	-0.621711	-0.096033	10.188995	0.148043	0							0.030501	-0.664515
-0.125208	-0.622046	-0.093381	10.183727	0.161308	0							0.031827	-0.664509
-0.123882	-0.622378	-0.090728	10.179193	0.174572	0							0.033153	-0.664504
-0.122556	-0.622712	-0.088076	10.17529	0.187836	0							0.034479	-0.664499
-0.121229	-0.623047	-0.085424	10.171943	0.2011	0							0.035806	-0.664493
-0.119903	-0.623379	-0.082772	10.169013	0.214365	0							0.037132	-0.664488
-0.118577	-0.623715	-0.080119	10.166509	0.227629	0							0.038458	-0.664483
-0.117251	-0.624184	-0.077467	10.16442	0.240893	0							0.039784	-0.664477
-0.115925	-0.625135	-0.074815	10.162648	0.254158	0							0.04111	-0.664472
-0.114599	-0.626083	-0.072163	10.161195	0.267422	0							0.042436	-0.664467
-0.113273	-0.627031	-0.06951	10.16006	0.280686	0							0.043762	-0.664462
-0.111946	-0.627984	-0.066858	10.159239	0.29395	0							0.045088	-0.664456
-0.11062	-0.62893	-0.064206	10.158768	0.307215	0							0.046415	-0.664451
-0.109294	-0.629818	-0.061553	10.158642	0.320479	0							0.047741	-0.664446
-0.107968	-0.63068	-0.058901	10.158877	0.333743	0							0.049067	-0.664441
-0.106642	-0.631614	-0.056249	10.159372	0.347008	0							0.050393	-0.664436
-0.105316	-0.632656	-0.053597	10.16004	0.360272	0							0.051719	-0.664431
-0.10399	-0.634528	-0.050944	10.160746	0.373536	0							0.053045	-0.664425
-0.102664	-0.636556	-0.048292	10.16134	0.3868	0							0.054371	-0.664421
-0.101337	-0.638585	-0.04564	10.161807	0.400065	0							0.055698	-0.664417
-0.100011	-0.64061	-0.042988	10.162485	0.413329	0							0.057024	-0.664412
-0.098685	-0.642628	-0.040335	10.163302	0.426593	0							0.05835	-0.664408
-0.097359	-0.64465	-0.037683	10.164189	0.439857	0							0.059676	-0.664403
-0.096033	-0.646663	-0.035031	10.165104	0.453122	0							0.061002	-0.664399
-0.094707	-0.648686	-0.032379	10.166066	0.466386	0							0.062328	-0.664395
-0.093381	-0.650702	-0.029726	10.167138	0.47965	0							0.063654	-0.66439
-0.092055	-0.651482	-0.027074	10.168273	0.492915	0							0.06498	-0.664386
-0.090728	-0.651851	-0.024422	10.16947	0.506179	0							0.066307	-0.664381
-0.089402	-0.652186	-0.021769	10.170724	0.519443	0							0.067633	-0.664375
-0.088076	-0.652522	-0.019117	10.171937	0.532707	0							0.068959	-0.66437
-0.08675	-0.652949	-0.016465	10.173094	0.545972	0							0.070285	-0.664364
-0.085424	-0.653489	-0.013813	10.174125	0.559236	0							0.071611	-0.664358
-0.084098	-0.654053	-0.01116	10.175155	0.5725	0							0.072937	-0.664352
-0.082772	-0.654618	-0.008508	10.176181	0.585764	0							0.074263	-0.664346
-0.081445	-0.655183	-0.005856	10.180811	0.599029	0							0.07559	-0.66434
-0.080119	-0.655995	-0.003204	10.219705	0.612293	0							0.076916	-0.664335
-0.078793	-0.656995	-0.000551	10.230739	0.625557	0							0.078242	-0.664329
-0.077467	-0.658021	0.002101	10.239306	0.638822	0							0.079568	-0.664323
-0.076141	-0.659045	0.004753	10.246418	0.652086	0							0.080894	-0.664318
-0.074815	-0.660109	0.007405	10.252651	0.66535	0							0.08222	-0.664312
-0.073489	-0.661247	0.010058	10.258343	0.678614	0							0.083546	-0.664307
-0.072163	-0.662406	0.01271	10.263689	0.691879	0							0.084872	-0.664302
-0.070836	-0.663567	0.015362	10.268579	0.705143	0							0.086199	-0.664297
-0.06951	-0.664728	0.018014	10.272973	0.718407	0							0.087525	-0.664291
-0.068184	-0.665853	0.020667	10.276802	0.731672	0							0.088851	-0.664286
-0.066858	-0.666943	0.023319	10.28013	0.744936	0							0.090177	-0.664281
-0.065532	-0.668025	0.025971	10.283033	0.7582	0							0.091503	-0.664276
-0.064206	-0.66911	0.028624	10.285393	0.771464	0							0.092829	-0.664271
-0.06288	-0.670038	0.031276	10.287354	0.784729	0							0.094155	-0.664266
-0.061553	-0.670553	0.033928	10.288922	0.797993	0							0.095482	-0.664262
-0.060227	-0.670938	0.03658	10.29012	0.811257	0							0.096808	-0.664257
-0.058901	-0.671321	0.039233	10.291017	0.824521	0							0.098134	-0.664253
-0.057575	-0.671706	0.041885	10.291612	0.837786	0							0.09946	-0.664248
-0.056249	-0.672187	0.044537	10.291909	0.85105	0							0.100786	-0.664244
-0.054923	-0.672819	0.047189	10.29194	0.864314	0							0.102112	-0.66424
-0.053597	-0.67351	0.049842	10.291754	0.877578	0							0.103438	-0.664235
-0.052271	-0.674204	0.052494	10.291359	0.890843	0							0.104764	-0.664231
-0.050944	-0.674819	0.055146	10.290744	0.904107	0							0.106091	-0.664226
-0.049618	-0.675075	0.057798	10.289968	0.917371	0							0.107417	-0.664221
-0.048292	-0.675156	0.060451	10.289087	0.930636	0							0.108743	-0.664215
-0.046966	-0.675237	0.063103	10.288104	0.9439	0							0.110069	-0.664209
-0.04564	-0.675318	0.065755	10.287151	0.957164	0							0.111395	-0.664203
-0.044314	-0.675383	0.068408	10.286245	0.970428	0							0.112721	-0.664198
-0.042988	-0.675417	0.07106	10.285375	0.983693	0							0.114047	-0.664192
-0.041661	-0.675437	0.073712	10.284568	0.996957	0							0.115374	-0.664186
-0.040335	-0.675457	0.076364	10.283873	1.010221	0							0.1167	-0.66418
-0.039009	-0.67541	0.079017	10.283149	1.023486	0							0.118026	-0.664174
-0.037683	-0.674715	0.081669	10.282351	1.03675	0							0.119352	-0.664169
-0.036357	-0.673659	0.084321	10.281425	1.050014	0							0.120678	-0.664164
-0.035031	-0.672604	0.086973	10.280408	1.063278	0							0.122004	-0.664159
-0.033705	-0.671548	0.089626	10.279151	1.076543	0							0.12333	-0.664154
-0.032379	-0.670489	0.092278	10.277631	1.089807	0							0.124656	-0.664149
-0.031052	-0.66942	0.09493	10.275781	1.103071	0							0.125983	-0.664145
-0.029726	-0.668345	0.097582	10.273734	1.116336	0							0.127309	-0.66414
-0.0284	-0.66727	0.100235	10.271263	1.1296	0							0.128635	-0.664135
-0.027074	-0.666196	0.102887	10.268513	1.142864	0							0.129961	-0.66413
-0.025748	-0.666057	0.105539	10.265747	1.156128	0							0.131287	-0.664125
-0.024422	-0.666606	0.108191	10.262851	1.169393	0							0.132613	-0.66412
-0.023096	-0.667219	0.110844	10.259979	1.182657	0							0.133939	-0.664115
-0.021769	-0.667832	0.113496	10.257102	1.195921	0							0.135265	-0.66411
-0.020443	-0.668446	0.116148	10.254198	1.209185	0							0.136592	-0.664106
-0.019117	-0.668843	0.118801	10.251365	1.22245	0							0.137918	-0.664101
-0.017791	-0.669102	0.121453	10.248592	1.235714	0							0.139244	-0.664096
-0.016465	-0.669361	0.124105	10.246014	1.248978	0							0.14057	-0.664091
-0.015139	-0.669621	0.126757	10.243606	1.262243	0							0.141896	-0.664086
-0.013813	-0.669685	0.12941	10.241243	1.275507	0							0.143222	-0.664081
-0.012487	-0.669539	0.132062	10.238973	1.288771	0							0.144548	-0.664076
-0.01116	-0.669339	0.134714	10.236738	1.302035	0							0.145875	-0.664071
-0.009834	-0.669139	0.137366	10.234601	1.3153	0							0.147201	-0.664066
-0.008508	-0.668939	0.140019	10.232663	1.328564	0							0.148527	-0.664061
-0.007182	-0.668782	0.142671	10.23079	1.341828	0							0.149853	-0.664055
-0.005856	-0.668307	0.145323	10.228978	1.355093	0							0.151179	-0.66405
-0.00453	-0.666219	0.147975	10.227336	1.368357	0							0.152505	-0.664045
-0.003204	-0.66546	0.150628	10.225746	1.381621	0							0.153831	-0.66404
-0.001878	-0.665025	0.15328	10.224191	1.394885	0							0.155158	-0.664035
-0.000551	-0.664632	0.155932	10.222713	1.40815	0							0.156484	-0.66403
0.000775	-0.664163	0.158585	10.221507	1.421414	0							0.15781	-0.664025
0.002101	-0.663459	0.161237	10.220323	1.434678	0							0.159136	-0.66402
0.003427	-0.662789	0.163889	10.219183	1.447942	0							0.160462	-0.664014
0.004753	-0.662167	0.166541	10.218128	1.461207	0							0.161788	-0.664009
0.006079	-0.661593	0.169194	10.217054	1.474471	0							0.163114	-0.664004
0.007405	-0.661056	0.171846	10.216183	1.487735	0							0.16444	-0.663999
0.008732	-0.66053	0.174498	10.215337	1.501	0							0.165767	-0.663993
0.010058	-0.660005	0.17715	10.214561	1.514264	0							0.167093	-0.663988
0.011384	-0.659465	0.179803	10.213933	1.527528	0							0.168419	-0.663983
0.01271	-0.658779	0.182455	10.213303	1.540792	0							0.169745	-0.663978
0.014036	-0.658022	0.185107	10.212865	1.554057	0							0.171071	-0.663973
0.015362	-0.657264	0.187759	10.212421	1.567321	0							0.172397	-0.663967
0.016688	-0.656507	0.190412	10.212041	1.580585	0							0.173723	-0.663962
0.018014	-0.655981	0.193064	10.211808	1.593849	0							0.175049	-0.663957
0.019341	-0.655578	0.195716	10.211447	1.607114	0							0.176376	-0.663951
0.020667	-0.655174	0.198368	10.211292	1.620378	0							0.177702	-0.663946
0.021993	-0.654771	0.201021	10.211082	1.633642	0							0.179028	-0.663941
0.023319	-0.654368	0.203673	10.21086	1.646906	0							0.180354	-0.663935
0.024645	-0.653908	0.206325	10.210773	1.660171	0							0.18168	-0.66393
0.025971	-0.653418	0.208978	10.210721	1.673435	0							0.183006	-0.663925
0.027297	-0.652931	0.21163	10.210585	1.686699	0							0.184332	-0.663919
0.028624	-0.652443	0.214282	10.210559	1.699964	0							0.185659	-0.663914
0.02995	-0.651913	0.216934	10.210551	1.713228	0							0.186985	-0.663908
0.031276	-0.651342	0.219587	10.210621	1.726492	0							0.188311	-0.663903
0.032602	-0.650764	0.222239	10.210664	1.739756	0							0.189637	-0.663897
0.033928	-0.650185	0.224891	10.210705	1.753021	0							0.190963	-0.663892
0.035254	-0.649606	0.227543	10.210859	1.766285	0							0.192289	-0.663887
0.03658	-0.649313	0.230196	10.211063	1.779549	0							0.193615	-0.663881
0.037906	-0.649226	0.232848	10.211178	1.792814	0							0.194941	-0.663876
0.039233	-0.649158	0.2355	10.211345	1.806078	0							0.196268	-0.66387
0.040559	-0.64909	0.238152	10.211449	1.819342	0							0.197594	-0.663865
0.041885	-0.649	0.240805	10.211612	1.832606	0							0.19892	-0.663859
0.043211	-0.648887	0.243457	10.211717	1.845871	0							0.200246	-0.663855
0.044537	-0.648768	0.246109	10.211783	1.859135	0							0.201572	-0.663851
0.045863	-0.648649	0.248762	10.211843	1.872399	0							0.202898	-0.663847
0.047189	-0.648529	0.251414	10.211912	1.885664	0							0.204224	-0.663843
0.048516	-0.648373	0.254066	10.21198	1.898928	0							0.205551	-0.663839
0.049842	-0.648184	0.256718	10.21196	1.912192	0							0.206877	-0.663835
0.051168	-0.648001	0.259371	10.211933	1.925456	0							0.208203	-0.66383
0.052494	-0.64782	0.262023	10.211888	1.938721	0							0.209529	-0.663826
0.05382	-0.64763	0.264675	10.211926	1.951985	0							0.210855	-0.663822
0.055146	-0.647442	0.267327	10.211883	1.965249	0							0.212181	-0.663818
0.056472	-0.647257	0.26998	10.211878	1.978513	0							0.213507	-0.663812
0.057798	-0.647073	0.272632	10.211851	1.991778	0							0.214833	-0.663807
0.059125	-0.646889	0.275284	10.211917	2.005042	0							0.21616	-0.663801
0.060451	-0.646813	0.277936	10.211983	2.018306	0							0.217486	-0.663796
0.061777	-0.646932	0.280589	10.212068	2.03157	0							0.218812	-0.66379
0.063103	-0.647115	0.283241	10.21208	2.044835	0							0.220138	-0.663785
0.064429	-0.647298	0.285893	10.212153	2.058099	0							0.221464	-0.663779
0.065755	-0.64753	0.288546	10.212172	2.071363	0							0.22279	-0.663773
0.067081	-0.647906	0.291198	10.212167	2.084628	0							0.224116	-0.663768
0.068408	-0.648387	0.29385	10.212208	2.097892	0							0.225443	-0.663762
0.069734	-0.648868	0.296502	10.212234	2.111156	0							0.226769	-0.663756
0.07106	-0.649351	0.299155	10.212191	2.124421	0							0.228095	-0.663751
0.072386	-0.649766	0.301807	10.212193	2.137685	0							0.229421	-0.663745
0.073712	-0.649923	0.304459	10.21229	2.150949	0							0.230747	-0.66374
0.075038	-0.649833	0.307111	10.212377	2.164213	0							0.232073	-0.663734
0.076364	-0.649742	0.309764	10.212447	2.177478	0							0.233399	-0.663728
0.07769	-0.649661	0.312416	10.212523	2.190742	0							0.234725	-0.663723
0.079017	-0.64967	0.315068	10.212697	2.204006	0							0.236052	-0.663717
0.080343	-0.649811	0.31772	10.212784	2.21727	0							0.237378	-0.663711
0.081669	-0.649952	0.320373	10.212883	2.230535	0							0.238704	-0.663706
0.082995	-0.650094	0.323025	10.212976	2.243799	0							0.24003	-0.663701
0.084321	-0.650264	0.325677	10.213061	2.257063	0							0.241356	-0.663697
0.085647	-0.650599	0.328329	10.21331	2.270328	0							0.242682	-0.663693
0.086973	-0.651146	0.330982	10.213518	2.283592	0							0.244008	-0.663689
0.0883	-0.651695	0.333634	10.21369	2.296856	0							0.245335	-0.663684
0.089626	-0.652241	0.336286	10.213841	2.310121	0							0.246661	-0.66368
0.090952	-0.652816	0.338939	10.213848	2.323385	0							0.247987	-0.663676
0.092278	-0.653451	0.341591	10.213911	2.336649	0							0.249313	-0.663671
0.093604	-0.654085	0.344243	10.214039	2.349913	0							0.250639	-0.663667
0.09493	-0.654716	0.346895	10.214048	2.363177	0							0.251965	-0.663663
0.096256	-0.655326	0.349548	10.214018	2.376442	0							0.253291	-0.663657
0.097582	-0.655683	0.3522	10.214027	2.389706	0							0.254617	-0.663651
0.098909	-0.65559	0.354852	10.214017	2.40297	0							0.255944	-0.663646
0.100235	-0.655497	0.357504	10.214	2.416234	0							0.25727	-0.66364
0.101561	-0.655405	0.360157	10.214062	2.429499	0							0.258596	-0.663634
0.102887	-0.655177	0.362809	10.214113	2.442763	0							0.259922	-0.663629
0.104213	-0.65462	0.365461	10.21413	2.456028	0							0.261248	-0.663623
0.105539	-0.654038	0.368113	10.214124	2.469292	0							0.262574	-0.663617
0.106865	-0.653437	0.370766	10.214077	2.482556	0							0.2639	-0.663611
0.108191	-0.652834	0.373418	10.214047	2.49582	0							0.265226	-0.663606
0.109518	-0.652005	0.37607	10.214032	2.509085	0							0.266553	-0.6636
0.110844	-0.650402	0.378722	10.214039	2.522349	0							0.267879	-0.663594
0.11217	-0.6488	0.381375	10.214017	2.535613	0							0.269205	-0.663588
0.113496	-0.647193	0.384027	10.213979	2.548877	0							0.270531	-0.663583
0.114822	-0.645603	0.386679	10.213964	2.562141	0							0.271857	-0.663577
0.116148	-0.644069	0.389332	10.213956	2.575406	0							0.273183	-0.663571
0.117474	-0.642547	0.391984	10.213976	2.58867	0							0.274509	-0.663565
0.118801	-0.641022	0.394636	10.214088	2.601934	0							0.275836	-0.663559
0.120127	-0.639498	0.397288	10.214188	2.615199	0							0.277162	-0.663554
0.121453	-0.638093	0.399941	10.21425	2.628463	0							0.278488	-0.663548
0.122779	-0.637219	0.402593	10.214386	2.641727	0							0.279814	-0.663544
0.124105	-0.636469	0.405245	10.214602	2.654992	0							0.28114	-0.663539
0.125431	-0.635717	0.407897	10.214839	2.668256	0							0.282466	-0.663535
0.126757	-0.634922	0.41055	10.215047	2.68152	0							0.283792	-0.663531
0.128083	-0.633898	0.413202	10.215208	2.694784	0							0.285118	-0.663526
0.12941	-0.632778	0.415854	10.215328	2.708049	0							0.286445	-0.663522
0.130736	-0.631663	0.418507	10.215394	2.721313	0							0.287771	-0.663518
0.132062	-0.630543	0.421159	10.215438	2.734577	0							0.289097	-0.663513
0.133388	-0.629449	0.423811	10.215485	2.747841	0							0.290423	-0.663509
0.134714	-0.62848	0.426463	10.215558	2.761106	0							0.291749	-0.663505
0.13604	-0.627557	0.429116	10.215648	2.77437	0							0.293075	-0.663499
0.137366	-0.626643	0.431768	10.215702	2.787634	0							0.294401	-0.663493
0.138693	-0.625752	0.43442	10.215729	2.800899	0							0.295728	-0.663487
0.140019	-0.625066	0.437072	10.215801	2.814163	0							0.297054	-0.663481
0.141345	-0.624723	0.439725	10.215921	2.827427	0							0.29838	-0.663476
0.142671	-0.62438	0.442377	10.216029	2.840692	0							0.299706	-0.66347
0.143997	-0.624037	0.445029	10.216074	2.853956	0							0.301032	-0.663464
0.145323	-0.62369	0.447681	10.216042	2.86722	0							0.302358	-0.663458
0.146649	-0.623316	0.450334	10.215971	2.880484	0							0.303684	-0.663452
0.147975	-0.622907	0.452986	10.215964	2.893748	0							0.30501	-0.663447
0.149302	-0.622497	0.455638	10.215966	2.907013	0							0.306337	-0.663442
0.150628	-0.622077	0.45829	10.215891	2.920277	0							0.307663	-0.663438
0.151954	-0.621551	0.460943	10.215776	2.933541	0							0.308989	-0.663434
0.15328	-0.620737	0.463595	10.215714	2.946805	0							0.310315	-0.663429
0.154606	-0.619921	0.466247	10.215701	2.96007	0							0.311641	-0.663425
0.155932	-0.619106	0.4689	10.215626	2.973334	0							0.312967	-0.66342
0.157258	-0.618251	0.471552	10.215562	2.986598	0							0.314293	-0.663416
0.158585	-0.616953	0.474204	10.21548	2.999863	0							0.31562	-0.663412
0.159911	-0.614497	0.476856	10.215367	3.013127	0							0.316946	-0.663408
0.161237	-0.612027	0.479509	10.215303	3.026392	0							0.318272	-0.663403
0.162563	-0.609567	0.482161	10.215309	3.039656	0							0.319598	-0.663397
0.163889	-0.607181	0.484813	10.215315	3.05292	0							0.320924	-0.663392
0.165215	-0.605442	0.487465	10.215309	3.066184	0							0.32225	-0.663386
0.166541	-0.6037	0.490118	10.215262	3.079448	0							0.323576	-0.66338
0.167867	-0.601948	0.49277	10.215244	3.092713	0							0.324902	-0.663374
0.169194	-0.600202	0.495422	10.215222	3.105977	0							0.326229	-0.663368
0.17052	-0.598516	0.498074	10.215248	3.119241	0							0.327555	-0.663363
0.171846	-0.597053	0.500727	10.215261	3.132505	0							0.328881	-0.663357
0.173172	-0.595586	0.503379	10.215204	3.14577	0							0.330207	-0.663351
0.174498	-0.594125	0.506031	10.215123	3.159034	0							0.331533	-0.663345
0.175824	-0.592662	0.508684	10.215097	3.172298	0							0.332859	-0.663341
0.17715	-0.592204	0.511336	10.21511	3.185563	0							0.334185	-0.663336
0.178477	-0.591742	0.513988	10.215148	3.198827	0							0.335512	-0.663332
0.179803	-0.591281	0.51664	10.215184	3.212091	0							0.336838	-0.663328
0.181129	-0.590822	0.519293	10.215272	3.225356	0							0.338164	-0.663323
0.182455	-0.590358	0.521945	10.215355	3.23862	0							0.33949	-0.663319
0.183781	-0.589838	0.524597	10.21539	3.251884	0							0.340816	-0.663315
0.185107	-0.589316	0.527249	10.215391	3.265148	0							0.342142	-0.66331
0.186433	-0.588793	0.529902	10.21541	3.278412	0							0.343468	-0.663306
0.187759	-0.588273	0.532554	10.215415	3.291677	0							0.344794	-0.663302
0.189086	-0.587131	0.535206	10.215461	3.304941	0							0.346121	-0.663296
0.190412	-0.585834	0.537858	10.21544	3.318205	0							0.347447	-0.66329
0.191738	-0.584538	0.540511	10.215342	3.33147	0							0.348773	-0.663284
0.193064	-0.583238	0.543163	10.215248	3.344734	0							0.350099	-0.663279
0.19439	-0.581939	0.545815	10.215224	3.357998	0							0.351425	-0.663273
0.195716	-0.58049	0.548467	10.215244	3.371263	0							0.352751	-0.663267
0.197042	-0.579013	0.55112	10.21517	3.384527	0							0.354077	-0.663261
0.198368	-0.577536	0.553772	10.215118	3.397791	0							0.355403	-0.663255
0.199695	-0.576059	0.556424	10.215068	3.411055	0							0.35673	-0.66325
0.201021	-0.574442	0.559077	10.215001	3.42432	0							0.358056	-0.663244
0.202347	-0.572761	0.561729	10.215069	3.437584	0							0.359382	-0.663238
0.203673	-0.57108	0.564381	10.215126	3.450848	0							0.360708	-0.663232
0.204999	-0.569399	0.567033	10.215064	3.464112	0							0.362034	-0.663227
0.206325	-0.567724	0.569686	10.215083	3.477376	0							0.36336	-0.663221
0.207651	-0.565871	0.572338	10.215142	3.490641	0							0.364686	-0.663215
0.208978	-0.563965	0.57499	10.215146	3.503905	0							0.366013	-0.663209
0.210304	-0.562066	0.577642	10.215083	3.517169	0							0.367339	-0.663204
0.21163	-0.560321	0.580295	10.214982	3.530434	0							0.368665	-0.663198
0.212956	-0.558581	0.582947	10.214951	3.543698	0							0.369991	-0.663192
0.214282	-0.556766	0.585599	10.214965	3.556962	0							0.371317	-0.663186
0.215608	-0.554927	0.588251	10.21489	3.570227	0							0.372643	-0.663183
0.216934	-0.553093	0.590904	10.214928	3.583491	0							0.373969	-0.663181
0.21826	-0.551257	0.593556	10.214914	3.596755	0							0.375295	-0.663178
0.219587	-0.54893	0.596208	10.214916	3.610019	0							0.376622	-0.663175
0.220913	-0.54626	0.598861	10.214883	3.623284	0							0.377948	-0.663172
0.222239	-0.543553	0.601513	10.214885	3.636548	0							0.379274	-0.663169
0.223565	-0.540843	0.604165	10.214845	3.649812	0							0.3806	-0.663166
0.224891	-0.538527	0.606817	10.214815	3.663076	0							0.381926	-0.663163
0.226217	-0.537234	0.60947	10.214827	3.676341	0							0.383252	-0.663161
0.227543	-0.53618	0.612122	10.214943	3.689605	0							0.384578	-0.663158
0.22887	-0.535123	0.614774	10.215109	3.702869	0							0.385905	-0.663152
0.230196	-0.534066	0.617426	10.215294	3.716134	0							0.387231	-0.663146
0.231522	-0.533419	0.620079	10.21542	3.729398	0							0.388557	-0.663141
0.232848	-0.53329	0.622731	10.215457	3.742662	0							0.389883	-0.663135
0.234174	-0.533267	0.625383	10.215536	3.755927	0							0.391209	-0.663129
0.2355	-0.533244	0.628035	10.215616	3.769191	0							0.392535	-0.663124
0.236826	-0.533177	0.630688	10.215595	3.782455	0							0.393861	-0.663118
0.238152	-0.53292	0.63334	10.215642	3.795719	0							0.395187	-0.663112
0.239479	-0.532613	0.635992	10.215715	3.808983	0							0.396514	-0.663106
0.240805	-0.532307	0.638644	10.215721	3.822248	0							0.39784	-0.663101
0.242131	-0.531998	0.641297	10.215647	3.835512	0							0.399166	-0.663095
0.243457	-0.531776	0.643949	10.21573	3.848776	0							0.400492	-0.663089
0.244783	-0.531704	0.646601	10.215796	3.862041	0							0.401818	-0.663084
0.246109	-0.531665	0.649254	10.215816	3.875305	0							0.403144	-0.663078
0.247435	-0.531625	0.651906	10.215859	3.888569	0							0.40447	-0.663072
0.248762	-0.531586	0.654558	10.215952	3.901834	0							0.405797	-0.663067
0.250088	-0.531595	0.65721	10.216075	3.915098	0							0.407123	-0.663061
0.251414	-0.531616	0.659863	10.216203	3.928362	0							0.408449	-0.663055
0.25274	-0.531637	0.662515	10.216258	3.941627	0							0.409775	-0.66305
0.254066	-0.531659	0.665167	10.216233	3.954891	0							0.411101	-0.663044
0.255392	-0.531637	0.667819	10.216365	3.968155	0							0.412427	-0.663038
0.256718	-0.531503	0.670472	10.216331	3.981419	0							0.413753	-0.663033
0.258044	-0.531341	0.673124	10.216264	3.994684	0							0.415079	-0.663027
0.259371	-0.531179	0.675776	10.21635	4.007948	0							0.416406	-0.663021
0.260697	-0.531017	0.678428	10.216437	4.021212	0							0.417732	-0.663016
0.262023	-0.53098	0.681081	10.216522	4.034476	0							0.419058	-0.66301
0.263349	-0.530993	0.683733	10.216698	4.04774	0							0.420384	-0.663005
0.264675	-0.531009	0.686385	10.216775	4.061005	0							0.42171	-0.662999
0.266001	-0.531024	0.689038	10.216858	4.074269	0							0.423036	-0.662993
0.267327	-0.530984	0.69169	10.216956	4.087533	0							0.424362	-0.662988
0.268654	-0.530681	0.694342	10.217159	4.100798	0							0.425689	-0.662982
0.26998	-0.530225	0.696994	10.217209	4.114062	0							0.427015	-0.662976
0.271306	-0.529771	0.699647	10.217303	4.127326	0							0.428341	-0.662971
0.272632	-0.529317	0.702299	10.217319	4.140591	0							0.429667	-0.662965
0.273958	-0.528967	0.704951	10.217401	4.153855	0							0.430993	-0.66296
0.275284	-0.528717	0.707603	10.217486	4.167119	0							0.432319	-0.662954
0.27661	-0.528485	0.710256	10.217597	4.180383	0							0.433645	-0.662949
0.277936	-0.528252	0.712908	10.217655	4.193648	0							0.434971	-0.662943
0.279263	-0.52802	0.71556	10.217647	4.206912	0							0.436298	-0.662937
0.280589	-0.528325	0.718212	10.217647	4.220176	0							0.437624	-0.662932
0.281915	-0.529009	0.720865	10.21773	4.23344	0							0.43895	-0.662926
0.283241	-0.529694	0.723517	10.217854	4.246705	0							0.440276	-0.662921
0.284567	-0.530377	0.726169	10.21792	4.259969	0							0.441602	-0.662915
0.285893	-0.531419	0.728821	10.217919	4.273233	0							0.442928	-0.66291
0.287219	-0.532869	0.731474	10.217896	4.286498	0							0.444254	-0.662904
0.288546	-0.534433	0.734126	10.217984	4.299762	0							0.44558	-0.662899
0.289872	-0.535995	0.736778	10.218014	4.313026	0							0.446907	-0.662893
0.291198	-0.537553	0.739431	10.217979	4.326291	0							0.448233	-0.662888
0.292524	-0.538922	0.742083	10.217964	4.339555	0							0.449559	-0.662882
0.29385	-0.539955	0.744735	10.217978	4.352819	0							0.450885	-0.662877
0.295176	-0.540846	0.747387	10.217986	4.366083	0							0.452211	-0.662874
0.296502	-0.541739	0.75004	10.217967	4.379347	0							0.453537	-0.662871
0.297828	-0.542334	0.752692	10.217979	4.392612	0							0.454863	-0.662868
0.299155	-0.542412	0.755344	10.217929	4.405876	0							0.45619	-0.662866
0.300481	-0.542271	0.757996	10.217859	4.41914	0							0.457516	-0.662863
0.301807	-0.542129	0.760649	10.21784	4.432405	0							0.458842	-0.66286
0.303133	-0.541987	0.763301	10.217911	4.445669	0							0.460168	-0.662858
0.304459	-0.541973	0.765953	10.217883	4.458933	0							0.461494	-0.662855
0.305785	-0.542245	0.768605	10.217798	4.472198	0							0.46282	-0.662852
0.307111	-0.54266	0.771258	10.217699	4.485462	0							0.464146	-0.662849
0.308437	-0.543076	0.77391	10.217646	4.498726	0							0.465473	-0.662844
0.309764	-0.543431	0.776562	10.21756	4.511991	0							0.466799	-0.662839
0.31109	-0.543649	0.779215	10.217394	4.525255	0							0.468125	-0.662833
0.312416	-0.543798	0.781867	10.217283	4.538519	0							0.469451	-0.662828
0.313742	-0.543947	0.784519	10.217215	4.551783	0							0.470777	-0.662822
0.315068	-0.544096	0.787171	10.217192	4.565047	0							0.472103	-0.662817
0.316394	-0.544215	0.789824	10.217178	4.578312	0							0.473429	-0.662811
0.31772	-0.544239	0.792476	10.2171	4.591576	0							0.474755	-0.662806
0.319047	-0.544209	0.795128	10.217053	4.60484	0							0.476082	-0.6628
0.320373	-0.544179	0.79778	10.216887	4.618104	0							0.477408	-0.662795
0.321699	-0.544168	0.800433	10.21675	4.631369	0							0.478734	-0.66279
0.323025	-0.544241	0.803085	10.216532	4.644633	0							0.48006	-0.662784
0.324351	-0.544392	0.805737	10.216359	4.657897	0							0.481386	-0.662779
0.325677	-0.544543	0.808389	10.216199	4.671162	0							0.482712	-0.662774
0.327003	-0.544695	0.811042	10.216114	4.684426	0							0.484038	-0.662768
0.328329	-0.544859	0.813694	10.216022	4.69769	0							0.485364	-0.662763
0.329656	-0.545167	0.816346	10.215996	4.710955	0							0.486691	-0.662757
0.330982	-0.545668	0.818999	10.215937	4.724219	0							0.488017	-0.662752
0.332308	-0.546168	0.821651	10.215792	4.737483	0							0.489343	-0.662747
0.333634	-0.546706	0.824303	10.21561	4.750747	0							0.490669	-0.662741
0.33496	-0.547446	0.826955	10.215489	4.764011	0							0.491995	-0.662736
0.336286	-0.548418	0.829608	10.215405	4.777276	0							0.493321	-0.662731
0.337612	-0.54939	0.83226	10.215285	4.79054	0							0.494647	-0.662725
0.338939	-0.550364	0.834912	10.215261	4.803804	0							0.495974	-0.66272
0.340265	-0.551337	0.837564	10.215208	4.817069	0							0.4973	-0.662715
0.341591	-0.552301	0.840217	10.215131	4.830333	0							0.498626	-0.66271
0.342917	-0.553246	0.842869	10.21511	4.843597	0							0.499952	-0.662704
0.344243	-0.554189	0.845521	10.215131	4.856862	0							0.501278	-0.662699
0.345569	-0.555134	0.848173	10.215095	4.870126	0							0.502604	-0.662694
0.346895	-0.55574	0.850826	10.214976	4.88339	0							0.50393	-0.662688
0.348221	-0.555769	0.853478	10.2148	4.896654	0							0.505256	-0.662683
0.349548	-0.555798	0.85613	10.214672	4.909919	0							0.506583	-0.662678
0.350874	-0.555826	0.858782	10.21465	4.923183	0							0.507909	-0.662673
0.3522	-0.555855	0.861435	10.214664	4.936447	0							0.509235	-0.662667
0.353526	-0.555893	0.864087	10.214612	4.949711	0							0.510561	-0.662662
0.354852	-0.555949	0.866739	10.214596	4.962976	0							0.511887	-0.662657
0.356178	-0.556012	0.869392	10.214625	4.97624	0							0.513213	-0.662652
0.357504	-0.556075	0.872044	10.214695	4.989504	0							0.514539	-0.662647
0.358831	-0.556262	0.874696	10.214715	5.002769	0							0.515866	-0.662641
0.360157	-0.556782	0.877348	10.214693	5.016033	0							0.517192	-0.662636
0.361483	-0.557515	0.880001	10.214661	5.029297	0							0.518518	-0.662631
0.362809	-0.558248	0.882653	10.214597	5.042562	0							0.519844	-0.662626
0.364135	-0.558981	0.885305	10.214605	5.055826	0							0.52117	-0.662621
0.365461	-0.559815	0.887957	10.214561	5.06909	0							0.522496	-0.662615
0.366787	-0.560889	0.89061	10.214434	5.082354	0							0.523822	-0.66261
0.368113	-0.562079	0.893262	10.214387	5.095618	0							0.525148	-0.662605
0.36944	-0.563267	0.895914	10.214387	5.108883	0							0.526475	-0.6626
0.370766	-0.564353	0.898566	10.214301	5.122147	0							0.527801	-0.662595
0.372092	-0.565163	0.901219	10.214193	5.135411	0							0.529127	-0.66259
0.373418	-0.565744	0.903871	10.214138	5.148675	0							0.530453	-0.662585
0.374744	-0.566375	0.906523	10.214067	5.16194	0							0.531779	-0.66258
0.37607	-0.567008	0.909176	10.213974	5.175204	0							0.533105	-0.662574
0.377396	-0.567605	0.911828	10.213895	5.188468	0							0.534431	-0.662569
0.378722	-0.568011	0.91448	10.213861	5.201733	0							0.535757	-0.662564
0.380049	-0.56826	0.917132	10.21392	5.214997	0							0.537084	-0.662559
0.381375	-0.568509	0.919785	10.213939	5.228261	0							0.53841	-0.662554
0.382701	-0.568768	0.922437	10.21389	5.241526	0							0.539736	-0.662549
0.384027	-0.569093	0.925089	10.213856	5.25479	0							0.541062	-0.662544
0.385353	-0.569523	0.927741	10.213815	5.268054	0							0.542388	-0.662539
0.386679	-0.569951	0.930394	10.213776	5.281318	0							0.543714	-0.662534
0.388005	-0.570382	0.933046	10.2137	5.294582	0							0.54504	-0.662529
0.389332	-0.570799	0.935698	10.213725	5.307847	0							0.546367	-0.662524
0.390658	-0.571121	0.93835	10.213859	5.321111	0							0.547693	-0.662519
0.391984	-0.571291	0.941003	10.213942	5.334375	0							0.549019	-0.662514
0.39331	-0.571461	0.943655	10.213963	5.34764	0							0.550345	-0.662509
0.394636	-0.571626	0.946307	10.214029	5.360904	0							0.551671	-0.662504
0.395962	-0.57171	0.948959	10.214087	5.374168	0							0.552997	-0.662499
0.397288	-0.571529	0.951612	10.214113	5.387433	0							0.554323	-0.662494
0.398615	-0.57135	0.954264	10.214184	5.400697	0							0.55565	-0.662489
0.399941	-0.571169	0.956916	10.214207	5.413961	0							0.556976	-0.662484
0.401267	-0.57099	0.959569	10.214259	5.427226	0							0.558302	-0.662476
0.402593	-0.570814	0.962221	10.214326	5.44049	0							0.559628	-0.662469
0.403919	-0.570647	0.964873	10.214326	5.453754	0							0.560954	-0.662462
0.405245	-0.570478	0.967525	10.214365	5.467018	0							0.56228	-0.662454
0.406571	-0.57031	0.970178	10.214426	5.480282	0							0.563606	-0.662447
0.407897	-0.570147	0.97283	10.214516	5.493547	0							0.564932	-0.662439
0.409224	-0.570005	0.975482	10.214609	5.506811	0							0.566259	-0.662432
0.41055	-0.569866	0.978134	10.214697	5.520075	0							0.567585	-0.662425
0.411876	-0.569727	0.980787	10.21481	5.53334	0							0.568911	-0.662417
0.413202	-0.569592	0.983439	10.214875	5.546604	0							0.570237	-0.66241
0.414528	-0.569533	0.986091	10.214927	5.559868	0							0.571563	-0.662405
0.415854	-0.569734	0.988743	10.214964	5.573133	0							0.572889	-0.6624
0.41718	-0.569936	0.991396	10.214966	5.586397	0							0.574215	-0.662395
0.418507	-0.570137	0.994048	10.215044	5.599661	0							0.575541	-0.662391
0.419833	-0.570335	0.9967	10.215112	5.612925	0							0.576868	-0.662386
0.421159	-0.57051	0.999352	10.21507	5.62619	0							0.578194	-0.662381
0.422485	-0.570677	1.002005	10.215008	5.639454	0							0.57952	-0.662376
0.423811	-0.570843	1.004657	10.214997	5.652718	0							0.580846	-0.662372
0.425137	-0.571	1.007309	10.214935	5.665982	0							0.582172	-0.662367
0.426463	-0.57115	1.009962	10.214839	5.679246	0							0.583498	-0.662362
0.427789	-0.571407	1.012614	10.214787	5.692511	0							0.584824	-0.662357
0.429116	-0.571668	1.015266	10.214791	5.705775	0							0.586151	-0.662353
0.430442	-0.571928	1.017918	10.214772	5.719039	0							0.587477	-0.662348
0.431768	-0.57219	1.020571	10.214705	5.732304	0							0.588803	-0.662343
0.433094	-0.572185	1.023223	10.214652	5.745568	0							0.590129	-0.662338
0.43442	-0.571993	1.025875	10.214557	5.758832	0							0.591455	-0.662334
0.435746	-0.571797	1.028527	10.214454	5.772097	0							0.592781	-0.662329
0.437072	-0.571601	1.03118	10.214374	5.785361	0							0.594107	-0.662324
0.438398	-0.571404	1.033832	10.214342	5.798625	0							0.595433	-0.66232
0.439725	-0.571697	1.036484	10.214255	5.811889	0							0.59676	-0.662315
0.441051	-0.572062	1.039137	10.21417	5.825154	0							0.598086	-0.66231
0.442377	-0.572429	1.041789	10.214142	5.838418	0							0.599412	-0.662306
0.443703	-0.572795	1.044441	10.214126	5.851682	0							0.600738	-0.662301
0.445029	-0.573345	1.047093	10.21407	5.864946	0							0.602064	-0.662296
0.446355	-0.574088	1.049746	10.214038	5.878211	0							0.60339	-0.662292
0.447681	-0.574837	1.052398	10.214045	5.891475	0							0.604716	-0.662287
0.449008	-0.575588	1.05505	10.214059	5.904739	0							0.606043	-0.662283
0.450334	-0.576338	1.057702	10.214096	5.918004	0							0.607369	-0.662278
0.45166	-0.576419	1.060355	10.21417	5.931268	0							0.608695	-0.662273
0.452986	-0.5763	1.063007	10.214211	5.944532	0							0.610021	-0.662269
0.454312	-0.576172	1.065659	10.214217	5.957797	0							0.611347	-0.662264
0.455638	-0.576046	1.068311	10.214158	5.971061	0							0.612673	-0.66226
0.456964	-0.575992	1.070964	10.214161	5.984325	0							0.613999	-0.662255
0.45829	-0.576111	1.073616	10.21421	5.997589	0							0.615325	-0.662251
0.459617	-0.576244	1.076268	10.214344	6.010853	0							0.616652	-0.662246
0.460943	-0.576376	1.07892	10.214434	6.024118	0							0.617978	-0.662242
0.462269	-0.576508	1.081573	10.214561	6.037382	0							0.619304	-0.662237
0.463595	-0.576831	1.084225	10.21463	6.050646	0							0.62063	-0.662232
0.464921	-0.577252	1.086877	10.214707	6.06391	0							0.621956	-0.662228
0.466247	-0.57768	1.08953	10.214799	6.077175	0							0.623282	-0.662223
0.467573	-0.578108	1.092182	10.214887	6.090439	0							0.624608	-0.662217
0.4689	-0.578534	1.094834	10.21501	6.103703	0							0.625935	-0.66221
0.470226	-0.578949	1.097486	10.21515	6.116968	0							0.627261	-0.662203
0.471552	-0.579365	1.100139	10.215224	6.130232	0							0.628587	-0.662197
0.472878	-0.579781	1.102791	10.215296	6.143496	0							0.629913	-0.66219
0.474204	-0.580196	1.105443	10.215303	6.156761	0							0.631239	-0.662183
0.47553	-0.580941	1.108095	10.21519	6.170025	0							0.632565	-0.662177
0.476856	-0.582199	1.110748	10.215191	6.183289	0							0.633891	-0.66217
0.478182	-0.58345	1.1134	10.215217	6.196553	0							0.635217	-0.662163
0.479509	-0.584629	1.116052	10.215281	6.209818	0							0.636544	-0.662157
0.480835	-0.585872	1.118704	10.215322	6.223082	0							0.63787	-0.662152
0.482161	-0.586918	1.121357	10.215246	6.236346	0							0.639196	-0.662148
0.483487	-0.587884	1.124009	10.21525	6.24961	0							0.640522	-0.662144
0.484813	-0.58885	1.126661	10.215239	6.262875	0							0.641848	-0.662139
0.486139	-0.589816	1.129313	10.215132	6.276139	0							0.643174	-0.662135
0.487465	-0.590795	1.131966	10.21506	6.289403	0							0.6445	-0.662131
0.488792	-0.591798	1.134618	10.215049	6.302668	0							0.645827	-0.662126
0.490118	-0.592811	1.13727	10.215	6.315932	0							0.647153	-0.662122
0.491444	-0.593826	1.139922	10.214956	6.329196	0							0.648479	-0.662118
0.49277	-0.594839	1.142575	10.21493	6.342461	0							0.649805	-0.662113
0.494096	-0.595784	1.145227	10.214845	6.355725	0							0.651131	-0.662109
0.495422	-0.596704	1.147879	10.214951	6.368989	0							0.652457	-0.662105
0.496748	-0.597622	1.150532	10.214965	6.382253	0							0.653783	-0.662101
0.498074	-0.598542	1.153184	10.214931	6.395517	0							0.655109	-0.662096
0.499401	-0.599416	1.155836	10.214897	6.408782	0							0.656436	-0.662092
0.500727	-0.600101	1.158488	10.215046	6.422046	0							0.657762	-0.662088
0.502053	-0.600716	1.161141	10.215168	6.43531	0							0.659088	-0.662084
0.503379	-0.601334	1.163793	10.21522	6.448575	0							0.660414	-0.66208
0.504705	-0.601948	1.166445	10.215158	6.461839	0							0.66174	-0.662075
0.506031	-0.602201	1.169097	10.215246	6.475103	0							0.663066	-0.662071
0.507357	-0.602269	1.17175	10.215269	6.488368	0							0.664392	-0.662067
0.508684	-0.602322	1.174402	10.215404	6.501632	0							0.665718	-0.662063
0.51001	-0.602374	1.177054	10.215407	6.514896	0							0.667045	-0.662059
0.511336	-0.602395	1.179707	10.215502	6.52816	0							0.668371	-0.662055
0.512662	-0.602115	1.182359	10.21553	6.541425	0							0.669697	-0.66205
0.513988	-0.60172	1.185011	10.215549	6.554689	0							0.671023	-0.662046
0.515314	-0.601325	1.187663	10.215594	6.567953	0							0.672349	-0.662042
0.51664	-0.600931	1.190316	10.215718	6.581217	0							0.673675	-0.662038
0.517966	-0.60103	1.192968	10.215779	6.594481	0							0.675001	-0.662034
0.519293	-0.601462	1.19562	10.215848	6.607746	0							0.676328	-0.66203
0.520619	-0.601944	1.198272	10.21585	6.62101	0							0.677654	-0.662022
0.521945	-0.602426	1.200925	10.215894	6.634274	0							0.67898	-0.662013
0.523271	-0.602908	1.203577	10.215894	6.647539	0							0.680306	-0.662005
0.524597	-0.604083	1.206229	10.215898	6.660803	0							0.681632	-0.661997
0.525923	-0.605628	1.208881	10.216068	6.674067	0							0.682958	-0.661989
0.527249	-0.607206	1.211534	10.216141	6.687332	0							0.684284	-0.661981
0.528575	-0.608786	1.214186	10.216067	6.700596	0							0.68561	-0.661973
0.529902	-0.610218	1.216838	10.216022	6.71386	0							0.686937	-0.661964
0.531228	-0.611486	1.219491	10.21594	6.727124	0							0.688263	-0.661956
0.532554	-0.612659	1.222143	10.215828	6.740389	0							0.689589	-0.661948
0.53388	-0.613872	1.224795	10.215868	6.753653	0							0.690915	-0.661944
0.535206	-0.615147	1.227447	10.215827	6.766917	0							0.692241	-0.66194
0.536532	-0.616098	1.2301	10.215775	6.780181	0							0.693567	-0.661937
0.537858	-0.616607	1.232752	10.215664	6.793446	0							0.694893	-0.661933
0.539185	-0.616986	1.235404	10.215519	6.80671	0							0.69622	-0.661929
0.540511	-0.617364	1.238056	10.215343	6.819974	0							0.697546	-0.661925
0.541837	-0.617557	1.240709	10.215239	6.833239	0							0.698872	-0.661921
0.543163	-0.6173	1.243361	10.21513	6.846503	0							0.700198	-0.661917
0.544489	-0.616787	1.246013	10.215048	6.859767	0							0.701524	-0.661913
0.545815	-0.616274	1.248665	10.21501	6.873032	0							0.70285	-0.661909
0.547141	-0.61576	1.251318	10.214928	6.886296	0							0.704176	-0.661906
0.548467	-0.615366	1.25397	10.21479	6.89956	0							0.705502	-0.661902
0.549794	-0.615161	1.256622	10.214744	6.912824	0							0.706829	-0.661898
0.55112	-0.61503	1.259274	10.214763	6.926088	0							0.708155	-0.661894
0.552446	-0.614899	1.261927	10.214841	6.939353	0							0.709481	-0.661891
0.553772	-0.614761	1.264579	10.214831	6.952617	0							0.710807	-0.661887
0.555098	-0.614599	1.267231	10.214905	6.965881	0							0.712133	-0.661883
0.556424	-0.614422	1.269884	10.214957	6.979146	0							0.713459	-0.661879
0.55775	-0.614244	1.272536	10.214895	6.99241	0							0.714785	-0.661875
0.559077	-0.614067	1.275188	10.214863	7.005674	0							0.716112	-0.661872
0.560403	-0.614063	1.27784	10.214849	7.018939	0							0.717438	-0.661864
0.561729	-0.614404	1.280493	10.214827	7.032203	0							0.718764	-0.661857
0.563055	-0.614915	1.283145	10.214794	7.045467	0							0.72009	-0.661849
0.564381	-0.615426	1.285797	10.214724	7.058731	0							0.721416	-0.661842
0.565707	-0.615968	1.288449	10.214678	7.071996	0							0.722742	-0.661834
0.567033	-0.61666	1.291102	10.214636	7.08526	0							0.724068	-0.661827
0.568359	-0.617474	1.293754	10.214592	7.098524	0							0.725394	-0.661819
0.569686	-0.61829	1.296406	10.21456	7.111788	0							0.726721	-0.661812
0.571012	-0.619105	1.299058	10.214558	7.125053	0							0.728047	-0.661805
0.572338	-0.619836	1.301711	10.214532	7.138317	0							0.729373	-0.661797
0.573664	-0.620287	1.304363	10.214538	7.151581	0							0.730699	-0.661794
0.57499	-0.62054	1.307015	10.214502	7.164845	0							0.732025	-0.66179
0.576316	-0.620794	1.309667	10.214418	7.17811	0							0.733351	-0.661786
0.577642	-0.62107	1.31232	10.214287	7.191374	0							0.734677	-0.661783
0.578969	-0.621568	1.314972	10.214251	7.204638	0							0.736004	-0.661779
0.580295	-0.62227	1.317624	10.214262	7.217903	0							0.73733	-0.661776
0.581621	-0.622971	1.320276	10.214241	7.231167	0							0.738656	-0.661772
0.582947	-0.623671	1.322929	10.214155	7.244431	0							0.739982	-0.661769
0.584273	-0.624359	1.325581	10.21419	7.257696	0							0.741308	-0.661765
0.585599	-0.62501	1.328233	10.214202	7.27096	0							0.742634	-0.661762
0.586925	-0.625652	1.330886	10.214175	7.284224	0							0.74396	-0.661755
0.588251	-0.626344	1.333538	10.21413	7.297488	0							0.745286	-0.661748
0.589578	-0.627042	1.33619	10.214092	7.310752	0							0.746613	-0.661741
0.590904	-0.627438	1.338842	10.213993	7.324017	0							0.747939	-0.661734
0.59223	-0.627117	1.341495	10.213989	7.337281	0							0.749265	-0.661727
0.593556	-0.62672	1.344147	10.213991	7.350545	0							0.750591	-0.66172
0.594882	-0.626324	1.346799	10.213908	7.36381	0							0.751917	-0.661713
0.596208	-0.625928	1.349451	10.213884	7.377074	0							0.753243	-0.661706
0.597534	-0.625557	1.352104	10.213923	7.390338	0							0.754569	-0.661699
0.598861	-0.625246	1.354756	10.214023	7.403603	0							0.755895	-0.661692
0.600187	-0.624942	1.357408	10.214067	7.416867	0							0.757222	-0.661689
0.601513	-0.624639	1.360061	10.214135	7.430131	0							0.758548	-0.661686
0.602839	-0.624522	1.362713	10.214254	7.443395	0							0.759874	-0.661682
0.604165	-0.624931	1.365365	10.214316	7.45666	0							0.7612	-0.661679
0.605491	-0.625532	1.368017	10.214303	7.469924	0							0.762526	-0.661676
0.606817	-0.62613	1.37067	10.214296	7.483188	0							0.763852	-0.661673
0.608143	-0.626727	1.373322	10.214313	7.496452	0							0.765178	-0.661669
0.60947	-0.627339	1.375974	10.214293	7.509717	0							0.766505	-0.661666
0.610796	-0.627991	1.378626	10.214193	7.522981	0							0.767831	-0.661663
0.612122	-0.628657	1.381279	10.214103	7.536245	0							0.769157	-0.661659
0.613448	-0.629323	1.383931	10.214076	7.54951	0							0.770483	-0.661653
0.614774	-0.629922	1.386583	10.214094	7.562774	0							0.771809	-0.661647
0.6161	-0.630315	1.389235	10.214023	7.576038	0							0.773135	-0.66164
0.617426	-0.630599	1.391888	10.213901	7.589303	0							0.774461	-0.661634
0.618752	-0.630882	1.39454	10.213809	7.602567	0							0.775787	-0.661627
0.620079	-0.631166	1.397192	10.213811	7.615831	0							0.777114	-0.661621
0.621405	-0.631307	1.399845	10.213856	7.629095	0							0.77844	-0.661614
0.622731	-0.63099	1.402497	10.21391	7.642359	0							0.779766	-0.661608
0.624057	-0.630435	1.405149	10.213984	7.655624	0							0.781092	-0.661602
0.625383	-0.62988	1.407801	10.214048	7.668888	0							0.782418	-0.661595
0.626709	-0.629227	1.410454	10.214082	7.682152	0							0.783744	-0.661589
0.628035	-0.628233	1.413106	10.214066	7.695416	0							0.78507	-0.661583
0.629362	-0.626989	1.415758	10.214032	7.708681	0							0.786397	-0.661577
0.630688	-0.625744	1.41841	10.214	7.721945	0							0.787723	-0.661571
0.632014	-0.624499	1.421063	10.213905	7.735209	0							0.789049	-0.661564
0.63334	-0.623312	1.423715	10.213819	7.748474	0							0.790375	-0.661558
0.634666	-0.622334	1.426367	10.213763	7.761738	0							0.791701	-0.661552
0.635992	-0.621513	1.429019	10.213678	7.775002	0							0.793027	-0.661546
0.637318	-0.620693	1.431672	10.213574	7.788267	0							0.794353	-0.66154
0.638644	-0.619949	1.434324	10.213488	7.801531	0							0.795679	-0.661534
0.639971	-0.619404	1.436976	10.213437	7.814795	0							0.797006	-0.661531
0.641297	-0.619145	1.439628	10.21336	7.828059	0							0.798332	-0.661528
0.642623	-0.618883	1.442281	10.213294	7.841323	0							0.799658	-0.661525
0.643949	-0.618621	1.444933	10.213272	7.854588	0							0.800984	-0.661522
0.645275	-0.61837	1.447585	10.213221	7.867852	0							0.80231	-0.661519
0.646601	-0.618235	1.450238	10.213184	7.881117	0							0.803636	-0.661516
0.647927	-0.618252	1.45289	10.213168	7.894381	0							0.804962	-0.661514
0.649254	-0.618269	1.455542	10.213126	7.907645	0							0.806289	-0.661511
0.65058	-0.618285	1.458194	10.213109	7.920909	0							0.807615	-0.661508
0.651906	-0.618303	1.460847	10.213069	7.934174	0							0.808941	-0.661505
0.653232	-0.618323	1.463499	10.212959	7.947438	0							0.810267	-0.661499
0.654558	-0.618343	1.466151	10.212858	7.960702	0							0.811593	-0.661494
0.655884	-0.618364	1.468803	10.212793	7.973967	0							0.812919	-0.661488
0.65721	-0.618383	1.471456	10.212719	7.98723	0							0.814245	-0.661482
0.658536	-0.618386	1.474108	10.212665	8.000495	0							0.815571	-0.661477
0.659863	-0.61836	1.47676	10.212693	8.01376	0							0.816898	-0.661471
0.661189	-0.618334	1.479412	10.212727	8.027023	0							0.818224	-0.661465
0.662515	-0.618308	1.482065	10.212787	8.040288	0							0.81955	-0.66146
0.663841	-0.618275	1.484717	10.212811	8.053552	0							0.820876	-0.661454
0.665167	-0.618164	1.487369	10.212813	8.066816	0							0.822202	-0.661448
0.666493	-0.618045	1.490021	10.212853	8.080081	0							0.823528	-0.661443
0.667819	-0.617926	1.492674	10.212888	8.093345	0							0.824854	-0.661438
0.669146	-0.617815	1.495326	10.212914	8.106609	0							0.826181	-0.661432
0.670472	-0.617833	1.497978	10.212937	8.119873	0							0.827507	-0.661427
0.671798	-0.618229	1.500631	10.213011	8.133138	0							0.828833	-0.661421
0.673124	-0.618625	1.503283	10.213111	8.146402	0							0.830159	-0.661416
0.67445	-0.619019	1.505935	10.213207	8.159666	0							0.831485	-0.661411
0.675776	-0.619412	1.508587	10.213291	8.172931	0							0.832811	-0.661405
0.677102	-0.619759	1.51124	10.213303	8.186194	0							0.834137	-0.6614
0.678428	-0.620088	1.513892	10.213331	8.199459	0							0.835463	-0.661394
0.679755	-0.620416	1.516544	10.213363	8.212724	0							0.83679	-0.661389
0.681081	-0.620746	1.519196	10.213374	8.225987	0							0.838116	-0.661384
0.682407	-0.621028	1.521849	10.213393	8.239252	0							0.839442	-0.661379
0.683733	-0.620761	1.524501	10.21343	8.252516	0							0.840768	-0.661374
0.685059	-0.62036	1.527153	10.213462	8.26578	0							0.842094	-0.661369
0.686385	-0.619958	1.529806	10.213468	8.279045	0							0.84342	-0.661364
0.687711	-0.619595	1.532458	10.213449	8.292309	0							0.844746	-0.661359
0.689038	-0.619722	1.53511	10.213388	8.305573	0							0.846073	-0.661354
0.690364	-0.620159	1.537762	10.213362	8.318837	0							0.847399	-0.661349
0.69169	-0.620585	1.540415	10.213298	8.332102	0							0.848725	-0.661344
0.693016	-0.620972	1.543067	10.213258	8.345366	0							0.850051	-0.661339
0.694342	-0.621399	1.545719	10.213206	8.35863	0							0.851377	-0.661334
0.695668	-0.62227	1.548371	10.213112	8.371895	0							0.852703	-0.661329
0.696994	-0.623627	1.551024	10.213076	8.385159	0							0.854029	-0.661324
0.69832	-0.625035	1.553676	10.213028	8.398423	0							0.855355	-0.661319
0.699647	-0.626447	1.556328	10.212915	8.411688	0							0.856682	-0.661315
0.700973	-0.62767	1.55898	10.212895	8.424952	0							0.858008	-0.66131
0.702299	-0.62868	1.561633	10.212839	8.438216	0							0.859334	-0.661305
0.703625	-0.629671	1.564285	10.212833	8.45148	0							0.86066	-0.6613
0.704951	-0.630658	1.566937	10.212771	8.464745	0							0.861986	-0.661295
0.706277	-0.631645	1.569589	10.212768	8.478009	0							0.863312	-0.661291
0.707603	-0.63254	1.572242	10.212796	8.491273	0							0.864638	-0.661286
0.708929	-0.633281	1.574894	10.212846	8.504538	0							0.865965	-0.661282
0.710256	-0.634002	1.577546	10.212806	8.517801	0							0.867291	-0.661277
0.711582	-0.634722	1.580199	10.212752	8.531066	0							0.868617	-0.661273
0.712908	-0.635348	1.582851	10.212761	8.544331	0							0.869943	-0.661268
0.714234	-0.635812	1.585503	10.212821	8.557594	0							0.871269	-0.661263
0.71556	-0.636254	1.588155	10.212909	8.570859	0							0.872595	-0.661259
0.716886	-0.636699	1.590808	10.213008	8.584123	0							0.873921	-0.661254
0.718212	-0.63714	1.59346	10.213048	8.597387	0							0.875247	-0.66125
0.719539	-0.637711	1.596112	10.213122	8.610652	0							0.876574	-0.661245
0.720865	-0.638605	1.598764	10.213213	8.623916	0							0.8779	-0.661241
0.722191	-0.639539	1.601417	10.213303	8.63718	0							0.879226	-0.661237
0.723517	-0.640472	1.604069	10.213344	8.650444	0							0.880552	-0.661232
0.724843	-0.64142	1.606721	10.213396	8.663709	0							0.881878	-0.661228
0.726169	-0.642395	1.609373	10.213487	8.676973	0							0.883204	-0.661224
0.727495	-0.643376	1.612026	10.213637	8.690237	0							0.88453	-0.661219
0.728821	-0.644363	1.614678	10.213686	8.703502	0							0.885857	-0.661215
0.730148	-0.645342	1.61733	10.213729	8.716765	0							0.887183	-0.661211
0.731474	-0.646161	1.619982	10.213845	8.73003	0							0.888509	-0.661207
0.7328	-0.646313	1.622635	10.213937	8.743295	0							0.889835	-0.661198
0.734126	-0.646363	1.625287	10.213991	8.756558	0							0.891161	-0.66119
0.735452	-0.646413	1.627939	10.214039	8.769823	0							0.892487	-0.661182
0.736778	-0.646374	1.630592	10.21417	8.783087	0							0.893813	-0.661174
0.738104	-0.645967	1.633244	10.214241	8.796351	0							0.895139	-0.661166
0.739431	-0.645502	1.635896	10.214303	8.809616	0							0.896466	-0.661157
0.740757	-0.645039	1.638548	10.214365	8.82288	0							0.897792	-0.661149
0.742083	-0.644574	1.641201	10.214388	8.836144	0							0.899118	-0.661141
0.743409	-0.644108	1.643853	10.214484	8.849408	0							0.900444	-0.661133
0.744735	-0.643647	1.646505	10.214557	8.862673	0							0.90177	-0.661125
0.746061	-0.643223	1.649157	10.214707	8.875937	0							0.903096	-0.661121
0.747387	-0.642776	1.65181	10.214835	8.889201	0							0.904422	-0.661117
0.748713	-0.642309	1.654462	10.214922	8.902466	0							0.905748	-0.661114
0.75004	-0.642237	1.657114	10.214967	8.91573	0							0.907075	-0.66111
0.751366	-0.642449	1.659766	10.214986	8.928994	0							0.908401	-0.661107
0.752692	-0.642709	1.662419	10.214841	8.942259	0							0.909727	-0.661103
0.754018	-0.642969	1.665071	10.21496	8.955523	0							0.911053	-0.661099
0.755344	-0.643229	1.667723	10.215006	8.968787	0							0.912379	-0.661096
0.75667	-0.643585	1.670375	10.215053	8.982051	0							0.913705	-0.661092
0.757996	-0.643996	1.673028	10.214963	8.995316	0							0.915031	-0.661088
0.759323	-0.644413	1.67568	10.214972	9.00858	0							0.916358	-0.661082
0.760649	-0.64483	1.678332	10.214954	9.021844	0							0.917684	-0.661075
0.761975	-0.644919	1.680985	10.214911	9.035109	0							0.91901	-0.661068
0.763301	-0.644523	1.683637	10.214819	9.048372	0							0.920336	-0.661061
0.764627	-0.643969	1.686289	10.214769	9.061637	0							0.921662	-0.661054
0.765953	-0.643414	1.688941	10.214746	9.074902	0							0.922988	-0.661047
0.767279	-0.642858	1.691594	10.214801	9.088165	0							0.924314	-0.66104
0.768605	-0.642178	1.694246	10.214801	9.10143	0							0.92564	-0.661034
0.769932	-0.641309	1.696898	10.214799	9.114694	0							0.926967	-0.661027
0.771258	-0.640378	1.69955	10.214871	9.127958	0							0.928293	-0.66102
0.772584	-0.639447	1.702203	10.214844	9.141223	0							0.929619	-0.661017
0.77391	-0.638587	1.704855	10.21482	9.154487	0							0.930945	-0.661014
0.775236	-0.637869	1.707507	10.214699	9.167751	0							0.932271	-0.661011
0.776562	-0.637205	1.71016	10.214669	9.181016	0							0.933597	-0.661008
0.777888	-0.636541	1.712812	10.214659	9.19428	0							0.934923	-0.661005
0.779215	-0.635875	1.715464	10.214598	9.207544	0							0.936249	-0.661002
0.780541	-0.635371	1.718116	10.21451	9.220808	0							0.937576	-0.660999
0.781867	-0.635327	1.720769	10.21452	9.234073	0							0.938902	-0.660996
0.783193	-0.635478	1.723421	10.214593	9.247337	0							0.940228	-0.660993
0.784519	-0.635629	1.726073	10.214727	9.260601	0							0.941554	-0.660989
0.785845	-0.635684	1.728725	10.214656	9.273866	0							0.94288	-0.660984
0.787171	-0.635463	1.731378	10.214624	9.287129	0							0.944206	-0.660978
0.788497	-0.635122	1.73403	10.214758	9.300394	0							0.945532	-0.660972
0.789824	-0.634781	1.736682	10.214849	9.313659	0							0.946859	-0.660967
0.79115	-0.634441	1.739334	10.214883	9.326922	0							0.948185	-0.660961
0.792476	-0.634079	1.741987	10.21492	9.340187	0							0.949511	-0.660955
0.793802	-0.633627	1.744639	10.214936	9.353451	0							0.950837	-0.660949
0.795128	-0.63313	1.747291	10.214877	9.366715	0							0.952163	-0.660944
0.796454	-0.632635	1.749943	10.214802	9.37998	0							0.953489	-0.660938
0.79778	-0.632261	1.752596	10.214796	9.393244	0							0.954815	-0.660932
0.799106	-0.632389	1.755248	10.214731	9.406508	0							0.956141	-0.660927
0.800433	-0.632793	1.7579	10.21464	9.419772	0							0.957468	-0.660922
0.801759	-0.63322	1.760553	10.214494	9.433037	0							0.958794	-0.660917
0.803085	-0.633655	1.763205	10.214507	9.446301	0							0.96012	-0.660912
0.804411	-0.634063	1.765857	10.214526	9.459565	0							0.961446	-0.660907
0.805737	-0.63421	1.768509	10.214398	9.47283	0							0.962772	-0.660902
0.807063	-0.634086	1.771162	10.214239	9.486094	0							0.964098	-0.660897
0.808389	-0.633962	1.773814	10.214129	9.499358	0							0.965424	-0.660892
0.809716	-0.633838	1.776466	10.214001	9.512623	0							0.966751	-0.660887
0.811042	-0.633717	1.779118	10.213936	9.525887	0							0.968077	-0.660882
0.812368	-0.633599	1.781771	10.213924	9.539151	0							0.969403	-0.660877
0.813694	-0.633482	1.784423	10.213922	9.552415	0							0.970729	-0.660873
0.81502	-0.633363	1.787075	10.213969	9.56568	0							0.972055	-0.660868
0.816346	-0.633246	1.789727	10.213977	9.578944	0							0.973381	-0.660864
0.817672	-0.633163	1.79238	10.213954	9.592208	0							0.974707	-0.660859
0.818999	-0.633139	1.795032	10.213902	9.605473	0							0.976033	-0.660855
0.820325	-0.633133	1.797684	10.213921	9.618736	0							0.97736	-0.66085
0.821651	-0.633127	1.800336	10.213964	9.632001	0							0.978686	-0.660846
0.822977	-0.633057	1.802989	10.213929	9.645266	0							0.980012	-0.660841
0.824303	-0.632903	1.805641	10.213881	9.658529	0							0.981338	-0.660837
0.825629	-0.63274	1.808293	10.213774	9.671794	0							0.982664	-0.660829
0.826955	-0.632577	1.810946	10.213741	9.685058	0							0.98399	-0.660821
0.828281	-0.632413	1.813598	10.213656	9.698322	0							0.985316	-0.660813
0.829608	-0.632253	1.81625	10.213544	9.711587	0							0.986643	-0.660805
0.830934	-0.632105	1.818902	10.213495	9.724851	0							0.987969	-0.660797
0.83226	-0.631961	1.821555	10.213515	9.738115	0							0.989295	-0.66079
0.833586	-0.631817	1.824207	10.213494	9.751379	0							0.990621	-0.660782
0.834912	-0.631756	1.826859	10.213528	9.764644	0							0.991947	-0.660774
0.836238	-0.631882	1.829511	10.213574	9.777908	0							0.993273	-0.660766
0.837564	-0.632115	1.832164	10.213663	9.791172	0							0.994599	-0.660758
0.83889	-0.632347	1.834816	10.213681	9.804437	0							0.995925	-0.660755
0.840217	-0.63258	1.837468	10.213674	9.8177	0							0.997252	-0.660752
0.841543	-0.632812	1.84012	10.213735	9.830965	0							0.998578	-0.660749
0.842869	-0.633042	1.842773	10.213753	9.84423	0							0.999904	-0.660746
0.844195	-0.633273	1.845425	10.213718	9.857493	0							1.00123	-0.660743
0.845521	-0.633502	1.848077	10.213694	9.870758	0							1.002556	-0.66074
0.846847	-0.633626	1.85073	10.2137	9.884022	0							1.003882	-0.660737
0.848173	-0.633364	1.853382	10.213684	9.897286	0							1.005208	-0.660734
0.8495	-0.632779	1.856034	10.213706	9.910551	0							1.006535	-0.660731
0.850826	-0.632196	1.858686	10.213717	9.923815	0							1.007861	-0.660728
0.852152	-0.631641	1.861338	10.21369	9.937079	0							1.009187	-0.660723
0.853478	-0.631106	1.863991	10.2136	9.950343	0							1.010513	-0.660718
0.854804	-0.630523	1.866643	10.213618	9.963608	0							1.011839	-0.660712
0.85613	-0.629891	1.869295	10.213621	9.976872	0							1.013165	-0.660707
0.857456	-0.629256	1.871948	10.213527	9.990136	0							1.014491	-0.660702
0.858782	-0.62863	1.8746	10.213457	10.003401	0							1.015817	-0.660696
0.860109	-0.628059	1.877252	10.213386	10.016665	0							1.017144	-0.660691
0.861435	-0.627582	1.879904	10.213337	10.029929	0							1.01847	-0.660686
0.862761	-0.627103	1.882557	10.213313	10.043194	0							1.019796	-0.660681
0.864087	-0.626625	1.885209	10.213285	10.056458	0							1.021122	-0.660675
0.865413	-0.626147	1.887861	10.213231	10.069722	0							1.022448	-0.660671
0.866739	-0.625709	1.890514	10.213194	10.082986	0							1.023774	-0.660667
0.868065	-0.625395	1.893166	10.213147	10.096251	0							1.0251	-0.660663
0.869392	-0.625111	1.895818	10.213145	10.109515	0							1.026427	-0.660659
0.870718	-0.62484	1.89847	10.213139	10.122779	0							1.027753	-0.660655
0.872044	-0.624734	1.901122	10.213122	10.136044	0							1.029079	-0.660651
0.87337	-0.625007	1.903775	10.213089	10.149307	0							1.030405	-0.660647
0.874696	-0.625282	1.906427	10.213016	10.162572	0							1.031731	-0.660644
0.876022	-0.625555	1.909079	10.212889	10.175837	0							1.033057	-0.66064
0.877348	-0.625829	1.911732	10.212775	10.1891	0							1.034383	-0.660636
0.878675	-0.626112	1.914384	10.212651	10.202365	0							1.03571	-0.66063
0.880001	-0.626428	1.917036	10.212569	10.215629	0							1.037036	-0.660623
0.881327	-0.626757	1.919688	10.212457	10.228893	0							1.038362	-0.660617
0.882653	-0.627085	1.922341	10.21239	10.242158	0							1.039688	-0.660611
0.883979	-0.627395	1.924993	10.212408	10.255422	0							1.041014	-0.660605
0.885305	-0.627638	1.927645	10.212415	10.268686	0							1.04234	-0.660599
0.886631	-0.627855	1.930297	10.212351	10.28195	0							1.043666	-0.660593
0.887957	-0.628072	1.93295	10.212278	10.295215	0							1.044992	-0.660587
0.889284	-0.628289	1.935602	10.212264	10.308479	0							1.046319	-0.660581
0.89061	-0.628476	1.938254	10.212255	10.321743	0							1.047645	-0.660575
0.891936	-0.628521	1.940907	10.212278	10.335008	0							1.048971	-0.660569
0.893262	-0.628417	1.943559	10.212313	10.348271	0							1.050297	-0.660563
0.894588	-0.628314	1.946211	10.212327	10.361536	0							1.051623	-0.660557
0.895914	-0.628208	1.948863	10.212312	10.374801	0							1.052949	-0.660551
0.89724	-0.628093	1.951516	10.212295	10.388064	0							1.054275	-0.660545
0.898566	-0.62797	1.954168	10.212249	10.401329	0							1.055601	-0.660539
0.899893	-0.627847	1.95682	10.212156	10.414593	0							1.056928	-0.660533
0.901219	-0.627725	1.959472	10.212068	10.427857	0							1.058254	-0.660527
0.902545	-0.62758	1.962125	10.212017	10.441122	0							1.05958	-0.660521
0.903871	-0.627273	1.964777	10.212049	10.454386	0							1.060906	-0.660514
0.905197	-0.62667	1.967429	10.21209	10.46765	0							1.062232	-0.66051
0.906523	-0.626113	1.970081	10.211987	10.480914	0							1.063558	-0.660505
0.907849	-0.625515	1.972734	10.211879	10.494179	0							1.064884	-0.6605
0.909176	-0.624894	1.975386	10.211826	10.507443	0							1.066211	-0.660495
0.910502	-0.624274	1.978038	10.211716	10.520707	0							1.067537	-0.66049
0.911828	-0.623655	1.980691	10.211731	10.533972	0							1.068863	-0.660485
0.913154	-0.623037	1.983343	10.211775	10.547235	0							1.070189	-0.660481
0.91448	-0.622421	1.985995	10.211711	10.5605	0							1.071515	-0.660476
0.915806	-0.62193	1.988647	10.211692	10.573765	0							1.072841	-0.660471
0.917132	-0.6223	1.9913	10.211734	10.587029	0							1.074167	-0.660466
0.918458	-0.622672	1.993952	10.211777	10.600293	0							1.075493	-0.660461
0.919785	-0.623044	1.996604	10.211765	10.613557	0							1.07682	-0.660456
0.921111	-0.623417	1.999256	10.211747	10.626822	0							1.078146	-0.660451
0.922437	-0.623834	2.001909	10.21175	10.640086	0							1.079472	-0.660447
0.923763	-0.624256	2.004561	10.21177	10.65335	0							1.080798	-0.660442
0.925089	-0.624676	2.007213	10.211794	10.666615	0							1.082124	-0.660437
0.926415	-0.625095	2.009865	10.211843	10.679878	0							1.08345	-0.660432
0.927741	-0.625496	2.012518	10.211895	10.693143	0							1.084776	-0.660427
0.929067	-0.625179	2.01517	10.211967	10.706408	0							1.086102	-0.660422
0.930394	-0.624859	2.017822	10.212008	10.719671	0							1.087429	-0.660417
0.93172	-0.624542	2.020474	10.211991	10.732936	0							1.088755	-0.660412
0.933046	-0.624222	2.023127	10.212088	10.7462	0							1.090081	-0.660408
0.934372	-0.623747	2.025779	10.212169	10.759464	0							1.091407	-0.660403
0.935698	-0.623237	2.028431	10.212109	10.772729	0							1.092733	-0.660398
0.937024	-0.622724	2.031084	10.212046	10.785993	0							1.094059	-0.660393
0.93835	-0.622215	2.033736	10.212053	10.799257	0							1.095385	-0.660388
0.939677	-0.62171	2.036388	10.212075	10.812521	0							1.096712	-0.660383
0.941003	-0.621613	2.039041	10.212041	10.825786	0							1.098038	-0.660378
0.942329	-0.621618	2.041693	10.212071	10.83905	0							1.099364	-0.660373
0.943655	-0.621623	2.044345	10.212073	10.852314	0							1.10069	-0.660369
0.944981	-0.621627	2.046997	10.212026	10.865579	0							1.102016	-0.660364
0.946307	-0.621593	2.049649	10.211971	10.878842	0							1.103342	-0.660359
0.947633	-0.621544	2.052302	10.212009	10.892107	0							1.104668	-0.660354
0.948959	-0.621493	2.054954	10.212062	10.905372	0							1.105994	-0.660349
0.950286	-0.621444	2.057606	10.211994	10.918635	0							1.107321	-0.660344
0.951612	-0.621392	2.060258	10.211878	10.9319	0							1.108647	-0.660339
0.952938	-0.620799	2.062911	10.211888	10.945165	0							1.109973	-0.660334
0.954264	-0.619854	2.065563	10.211917	10.958428	0							1.111299	-0.660329
0.95559	-0.618909	2.068215	10.211983	10.971693	0							1.112625	-0.660324
0.956916	-0.617963	2.070868	10.211997	10.984957	0							1.113951	-0.66032
0.958242	-0.617153	2.07352	10.212086	10.998221	0							1.115277	-0.660315
0.959569	-0.616592	2.076172	10.212178	11.011486	0							1.116603	-0.66031
0.960895	-0.615998	2.078825	10.212201	11.02475	0							1.11793	-0.660305
0.962221	-0.615378	2.081477	10.212255	11.038014	0							1.119256	-0.6603
0.963547	-0.614753	2.084129	10.212303	11.051278	0							1.120582	-0.660295
0.964873	-0.614356	2.086781	10.212307	11.064543	0							1.121908	-0.66029
0.966199	-0.614542	2.089433	10.2123	11.077807	0							1.123234	-0.660285
0.967525	-0.61484	2.092086	10.212418	11.091071	0							1.12456	-0.66028
0.968851	-0.615138	2.094738	10.212478	11.104336	0							1.125886	-0.660275
0.970178	-0.615518	2.09739	10.212498	11.117599	0							1.127213	-0.66027
0.971504	-0.616245	2.100042	10.212493	11.130864	0							1.128539	-0.660265
0.97283	-0.617042	2.102695	10.212366	11.144129	0							1.129865	-0.66026
0.974156	-0.617839	2.105347	10.212283	11.157393	0							1.131191	-0.660255
0.975482	-0.618633	2.107999	10.212171	11.170657	0							1.132517	-0.66025
0.976808	-0.619422	2.110651	10.212091	11.183921	0							1.133843	-0.660245
0.978134	-0.620123	2.113304	10.21207	11.197186	0							1.135169	-0.660241
0.97946	-0.620805	2.115956	10.211992	11.21045	0							1.136495	-0.660236
0.980787	-0.621486	2.118608	10.211933	11.223714	0							1.137822	-0.660231
0.982113	-0.622087	2.121261	10.211847	11.236979	0							1.139148	-0.660226
0.983439	-0.621946	2.123913	10.211748	11.250242	0							1.140474	-0.660221
0.984765	-0.621638	2.126565	10.21172	11.263507	0							1.1418	-0.660216
0.986091	-0.621329	2.129217	10.211584	11.276772	0							1.143126	-0.660211
0.987417	-0.62102	2.13187	10.21148	11.290035	0							1.144452	-0.660206
0.988743	-0.620712	2.134522	10.211379	11.3033	0							1.145778	-0.660201
0.99007	-0.620384	2.137174	10.211203	11.316564	0							1.147105	-0.660196
0.991396	-0.620053	2.139826	10.21115	11.329828	0							1.148431	-0.660191
0.992722	-0.619721	2.142478	10.211122	11.343093	0							1.149757	-0.660186
0.994048	-0.619388	2.145131	10.211101	11.356357	0							1.151083	-0.660181
0.995374	-0.619649	2.147783	10.211262	11.369621	0							1.152409	-0.660176
0.9967	-0.620054	2.150435	10.211288	11.382885	0							1.153735	-0.660171
0.998026	-0.620459	2.153088	10.211281	11.39615	0							1.155061	-0.660166
0.999352	-0.620863	2.15574	10.211273	11.409414	0							1.156387	-0.660161
1.000679	-0.621268	2.158392	10.211311	11.422678	0							1.157714	-0.660156
1.002005	-0.621889	2.161045	10.211292	11.435943	0							1.15904	-0.660151
1.003331	-0.622616	2.163697	10.21138	11.449206	0							1.160366	-0.660146
1.004657	-0.623357	2.166349	10.211423	11.462471	0							1.161692	-0.660141
1.005983	-0.624097	2.169001	10.211449	11.475736	0							1.163018	-0.660136
1.007309	-0.624509	2.171654	10.211525	11.488999	0							1.164344	-0.660131
1.008635	-0.624756	2.174306	10.211489	11.502264	0							1.16567	-0.660126
1.009962	-0.624981	2.176958	10.211499	11.515528	0							1.166997	-0.660121
1.011288	-0.625204	2.17961	10.211452	11.528792	0							1.168323	-0.660116
1.012614	-0.625411	2.182262	10.211411	11.542057	0							1.169649	-0.660111
1.01394	-0.6255	2.184915	10.211391	11.555321	0							1.170975	-0.660106
1.015266	-0.625483	2.187567	10.211312	11.568585	0							1.172301	-0.660101
1.016592	-0.625435	2.190219	10.211326	11.581849	0							1.173627	-0.660096
1.017918	-0.625388	2.192872	10.211384	11.595114	0							1.174953	-0.660091
1.019244	-0.625667	2.195524	10.211473	11.608378	0							1.176279	-0.660086
1.020571	-0.626375	2.198176	10.211431	11.621642	0							1.177606	-0.660081
1.021897	-0.627224	2.200829	10.211468	11.634907	0							1.178932	-0.660076
1.023223	-0.62807	2.203481	10.211455	11.64817	0							1.180258	-0.660071
1.024549	-0.628918	2.206133	10.211523	11.661435	0							1.181584	-0.660066
1.025875	-0.629593	2.208786	10.21169	11.6747	0							1.18291	-0.660061
1.027201	-0.630039	2.211438	10.211818	11.687963	0							1.184236	-0.660056
1.028527	-0.63041	2.21409	10.211897	11.701228	0							1.185562	-0.660051
1.029854	-0.63078	2.216742	10.211892	11.714492	0							1.186889	-0.660046
1.03118	-0.630984	2.219394	10.211916	11.727757	0							1.188215	-0.660041
1.032506	-0.630692	2.222047	10.211977	11.741021	0							1.189541	-0.660036
1.033832	-0.630139	2.224699	10.212083	11.754285	0							1.190867	-0.660031
1.035158	-0.629587	2.227351	10.212285	11.76755	0							1.192193	-0.660026
1.036484	-0.629034	2.230003	10.212374	11.780813	0							1.193519	-0.660021
1.03781	-0.628629	2.232656	10.212471	11.794078	0							1.194845	-0.660016
1.039137	-0.628546	2.235308	10.212528	11.807343	0							1.196172	-0.66001
1.040463	-0.628615	2.23796	10.212617	11.820606	0							1.197498	-0.660005
1.041789	-0.628685	2.240613	10.212686	11.833871	0							1.198824	-0.66
1.043115	-0.62876	2.243265	10.212704	11.847135	0							1.20015	-0.659995
1.044441	-0.628901	2.245917	10.212793	11.860399	0							1.201476	-0.65999
1.045767	-0.629085	2.248569	10.212862	11.873664	0							1.202802	-0.659985
1.047093	-0.629269	2.251222	10.212992	11.886928	0							1.204128	-0.65998
1.048419	-0.629452	2.253874	10.21304	11.900192	0							1.205454	-0.659975
1.049746	-0.629602	2.256526	10.213172	11.913456	0							1.206781	-0.65997
1.051072	-0.629433	2.259178	10.213344	11.926721	0							1.208107	-0.659965
1.052398	-0.629054	2.261831	10.213508	11.939985	0							1.209433	-0.65996
1.053724	-0.628676	2.264483	10.21363	11.953249	0							1.210759	-0.659955
1.05505	-0.628297	2.267135	10.213697	11.966514	0							1.212085	-0.65995
1.056376	-0.627932	2.269787	10.213685	11.979777	0							1.213411	-0.659945
1.057702	-0.627577	2.272439	10.213684	11.993042	0							1.214737	-0.659939
1.059029	-0.627223	2.275092	10.213641	12.006307	0							1.216063	-0.659934
1.060355	-0.626868	2.277744	10.213649	12.01957	0							1.21739	-0.659929
1.061681	-0.626513	2.280396	10.213609	12.032835	0							1.218716	-0.659924
1.063007	-0.626156	2.283049	10.213466	12.046099	0							1.220042	-0.659919
1.064333	-0.625798	2.285701	10.213421	12.059363	0							1.221368	-0.659914
1.065659	-0.62546	2.288353	10.213312	12.072628	0							1.222694	-0.659909
1.066985	-0.62513	2.291006	10.213232	12.085892	0							1.22402	-0.659904
1.068311	-0.624675	2.293658	10.213134	12.099156	0							1.225346	-0.659899
1.069638	-0.624021	2.29631	10.212998	12.11242	0							1.226673	-0.659894
1.070964	-0.623327	2.298962	10.212794	12.125685	0							1.227999	-0.659888
1.07229	-0.622632	2.301615	10.212569	12.138949	0							1.229325	-0.659883
1.073616	-0.621937	2.304267	10.212434	12.152213	0							1.230651	-0.659878
1.074942	-0.621348	2.306919	10.212365	12.165478	0							1.231977	-0.659873
1.076268	-0.620945	2.309571	10.212197	12.178741	0							1.233303	-0.659868
1.077594	-0.620584	2.312223	10.212062	12.192006	0							1.234629	-0.659863
1.07892	-0.620222	2.314876	10.211991	12.205271	0							1.235955	-0.659858
1.080247	-0.619936	2.317528	10.211962	12.218534	0							1.237282	-0.659853
1.081573	-0.619797	2.32018	10.211968	12.231799	0							1.238608	-0.659847
1.082899	-0.619707	2.322833	10.211843	12.245063	0							1.239934	-0.659842
1.084225	-0.619618	2.325485	10.211786	12.258327	0							1.24126	-0.659837
1.085551	-0.619529	2.328137	10.211788	12.271592	0							1.242586	-0.659832
1.086877	-0.619506	2.33079	10.211656	12.284856	0							1.243912	-0.659827
1.088203	-0.619631	2.333442	10.211643	12.29812	0							1.245238	-0.659822
1.08953	-0.619825	2.336094	10.211647	12.311384	0							1.246565	-0.659817
1.090856	-0.620018	2.338746	10.211538	12.324649	0							1.247891	-0.659811
1.092182	-0.620323	2.341399	10.21147	12.337914	0							1.249217	-0.659806
1.093508	-0.620878	2.344051	10.211407	12.351177	0							1.250543	-0.659801
1.094834	-0.62155	2.346703	10.211378	12.364442	0							1.251869	-0.659796
1.09616	-0.622221	2.349355	10.211318	12.377706	0							1.253195	-0.659791
1.097486	-0.622891	2.352007	10.211253	12.39097	0							1.254521	-0.659786
1.098812	-0.623505	2.35466	10.211249	12.404235	0							1.255847	-0.65978
1.100139	-0.623937	2.357312	10.211286	12.417499	0							1.257174	-0.659775
1.101465	-0.624227	2.359964	10.211355	12.430763	0							1.2585	-0.65977
1.102791	-0.624516	2.362617	10.211493	12.444027	0							1.259826	-0.659765
1.104117	-0.624712	2.365269	10.211625	12.457292	0							1.261152	-0.659755
1.105443	-0.624613	2.367921	10.211732	12.470556	0							1.262478	-0.659744
1.106769	-0.62428	2.370574	10.211845	12.48382	0							1.263804	-0.659734
1.108095	-0.623948	2.373226	10.211959	12.497085	0							1.26513	-0.659723
1.109421	-0.623616	2.375878	10.212008	12.510348	0							1.266456	-0.659713
1.110748	-0.623288	2.37853	10.212095	12.523613	0							1.267783	-0.659702
1.112074	-0.622998	2.381183	10.212262	12.536878	0							1.269109	-0.659692
1.1134	-0.622763	2.383835	10.212314	12.550141	0							1.270435	-0.659681
1.114726	-0.622528	2.386487	10.212364	12.563406	0							1.271761	-0.659671
1.116052	-0.622314	2.389139	10.212465	12.576671	0							1.273087	-0.659661
1.117378	-0.622321	2.391791	10.212449	12.589934	0							1.274413	-0.659655
1.118704	-0.622637	2.394444	10.212474	12.603199	0							1.275739	-0.65965
1.120031	-0.622936	2.397096	10.212511	12.616463	0							1.277066	-0.659645
1.121357	-0.623246	2.399748	10.212487	12.629727	0							1.278392	-0.65964
1.122683	-0.623573	2.4024	10.212465	12.642992	0							1.279718	-0.659634
1.124009	-0.62383	2.405053	10.212536	12.656256	0							1.281044	-0.659629
1.125335	-0.623755	2.407705	10.212624	12.66952	0							1.28237	-0.659624
1.126661	-0.623601	2.410357	10.212646	12.682784	0							1.283696	-0.659619
1.127987	-0.623448	2.41301	10.212681	12.696049	0							1.285022	-0.659613
1.129313	-0.623295	2.415662	10.212749	12.709313	0							1.286348	-0.659608
1.13064	-0.623145	2.418314	10.212791	12.722577	0							1.287675	-0.659603
1.131966	-0.622995	2.420967	10.21285	12.735842	0							1.289001	-0.659598
1.133292	-0.622845	2.423619	10.212916	12.749105	0							1.290327	-0.659592
1.134618	-0.622695	2.426271	10.212928	12.76237	0							1.291653	-0.659587
1.135944	-0.622575	2.428923	10.212925	12.775635	0							1.292979	-0.659582
1.13727	-0.622621	2.431576	10.212892	12.788898	0							1.294305	-0.659577
1.138596	-0.622762	2.434228	10.212904	12.802163	0							1.295631	-0.659571
1.139922	-0.622904	2.43688	10.212997	12.815427	0							1.296957	-0.659566
1.141249	-0.623	2.439532	10.21312	12.828691	0							1.298284	-0.659561
1.142575	-0.622865	2.442184	10.213166	12.841956	0							1.29961	-0.659555
1.143901	-0.622674	2.444837	10.213141	12.85522	0							1.300936	-0.65955
1.145227	-0.622484	2.447489	10.213179	12.868484	0							1.302262	-0.659545
1.146553	-0.622294	2.450141	10.213147	12.881748	0							1.303588	-0.65954
1.147879	-0.622097	2.452794	10.213062	12.895013	0							1.304914	-0.659534
1.149205	-0.62187	2.455446	10.213016	12.908278	0							1.30624	-0.659529
1.150532	-0.621614	2.458098	10.212971	12.921541	0							1.307567	-0.659524
1.151858	-0.621359	2.460751	10.212912	12.934806	0							1.308893	-0.659518
1.153184	-0.621077	2.463403	10.212827	12.94807	0							1.310219	-0.659513
1.15451	-0.620635	2.466055	10.212776	12.961334	0							1.311545	-0.659508
1.155836	-0.620096	2.468707	10.212722	12.974599	0							1.312871	-0.659503
1.157162	-0.619558	2.47136	10.212653	12.987863	0							1.314197	-0.659497
1.158488	-0.619019	2.474012	10.212619	13.001127	0							1.315523	-0.659492
1.159814	-0.618482	2.476664	10.212607	13.014391	0							1.316849	-0.659487
1.161141	-0.617953	2.479316	10.212625	13.027656	0							1.318176	-0.659481
1.162467	-0.617441	2.481968	10.212665	13.04092	0							1.319502	-0.659476
1.163793	-0.616927	2.484621	10.212661	13.054184	0							1.320828	-0.659471
1.165119	-0.616438	2.487273	10.212658	13.067449	0							1.322154	-0.659465
1.166445	-0.616112	2.489925	10.21258	13.080712	0							1.32348	-0.65946
1.167771	-0.615981	2.492578	10.212552	13.093977	0							1.324806	-0.659455
1.169097	-0.61585	2.49523	10.2126	13.107242	0							1.326132	-0.659449
1.170424	-0.615719	2.497882	10.212574	13.120505	0							1.327459	-0.659444
1.17175	-0.615586	2.500535	10.212557	13.13377	0							1.328785	-0.659439
1.173076	-0.61544	2.503187	10.212512	13.147034	0							1.330111	-0.659433
1.174402	-0.615203	2.505839	10.212425	13.160298	0							1.331437	-0.659428
1.175728	-0.614951	2.508491	10.212369	13.173563	0							1.332763	-0.659423
1.177054	-0.614697	2.511144	10.212377	13.186827	0							1.334089	-0.659417
1.17838	-0.614433	2.513796	10.212365	13.200091	0							1.335415	-0.659412
1.179707	-0.614084	2.516448	10.212373	13.213355	0							1.336742	-0.659406
1.181033	-0.613733	2.5191	10.212338	13.22662	0							1.338068	-0.659401
1.182359	-0.613381	2.521752	10.212338	13.239884	0							1.339394	-0.659396
1.183685	-0.613029	2.524405	10.212317	13.253148	0							1.34072	-0.65939
1.185011	-0.612678	2.527057	10.212303	13.266413	0							1.342046	-0.659385
1.186337	-0.612218	2.529709	10.212293	13.279676	0							1.343372	-0.65938
1.187663	-0.611755	2.532362	10.212203	13.292941	0							1.344698	-0.659374
1.188989	-0.611291	2.535014	10.212115	13.306206	0							1.346024	-0.659369
1.190316	-0.610828	2.537666	10.212036	13.319469	0							1.347351	-0.659363
1.191642	-0.610737	2.540318	10.212039	13.332734	0							1.348677	-0.659358
1.192968	-0.610752	2.542971	10.212125	13.345998	0							1.350003	-0.659353
1.194294	-0.61077	2.545623	10.212143	13.359262	0							1.351329	-0.659347
1.19562	-0.610788	2.548275	10.212172	13.372527	0							1.352655	-0.659342
1.196946	-0.610805	2.550928	10.212262	13.385791	0							1.353981	-0.659337
1.198272	-0.611097	2.55358	10.212318	13.399055	0							1.355307	-0.659331
1.199599	-0.611519	2.556232	10.212491	13.412319	0							1.356634	-0.659326
1.200925	-0.611945	2.558884	10.212605	13.425584	0							1.35796	-0.65932
1.202251	-0.612372	2.561536	10.212695	13.438848	0							1.359286	-0.659315
1.203577	-0.612631	2.564189	10.212819	13.452112	0							1.360612	-0.659309
1.204903	-0.61277	2.566841	10.212935	13.465377	0							1.361938	-0.659304
1.206229	-0.612905	2.569493	10.213099	13.478641	0							1.363264	-0.659299
1.207555	-0.61304	2.572145	10.213238	13.491905	0							1.36459	-0.659293
1.208881	-0.613174	2.574798	10.213487	13.50517	0							1.365916	-0.659288
1.210208	-0.613218	2.57745	10.21361	13.518434	0							1.367243	-0.659282
1.211534	-0.613196	2.580102	10.213749	13.531698	0							1.368569	-0.659277
1.21286	-0.613171	2.582755	10.213931	13.544962	0							1.369895	-0.659271
1.214186	-0.613146	2.585407	10.213988	13.558227	0							1.371221	-0.659266
1.215512	-0.613151	2.588059	10.213994	13.571491	0							1.372547	-0.659261
1.216838	-0.613189	2.590712	10.213971	13.584755	0							1.373873	-0.659255
1.218164	-0.613228	2.593364	10.214046	13.59802	0							1.375199	-0.65925
1.219491	-0.613268	2.596016	10.214125	13.611283	0							1.376526	-0.659244
1.220817	-0.613307	2.598668	10.214079	13.624548	0							1.377852	-0.659239
1.222143	-0.613494	2.60132	10.214104	13.637813	0							1.379178	-0.659233
1.223469	-0.613838	2.603973	10.214089	13.651076	0							1.380504	-0.659228
1.224795	-0.614192	2.606625	10.214074	13.664341	0							1.38183	-0.659222
1.226121	-0.614519	2.609277	10.214087	13.677605	0							1.383156	-0.659217
1.227447	-0.614838	2.611929	10.214067	13.690869	0							1.384482	-0.659212
1.228773	-0.615164	2.614582	10.214073	13.704134	0							1.385808	-0.659206
1.2301	-0.615493	2.617234	10.214117	13.717398	0							1.387135	-0.659201
1.231426	-0.615822	2.619886	10.214206	13.730662	0							1.388461	-0.659195
1.232752	-0.61615	2.622539	10.21429	13.743926	0							1.389787	-0.65919
1.234078	-0.616277	2.625191	10.214365	13.757191	0							1.391113	-0.659184
1.235404	-0.616036	2.627843	10.2144	13.770455	0							1.392439	-0.659179
1.23673	-0.615696	2.630496	10.214465	13.783719	0							1.393765	-0.659173
1.238056	-0.615357	2.633148	10.214502	13.796984	0							1.395091	-0.659168
1.239383	-0.615037	2.6358	10.214563	13.810247	0							1.396417	-0.659162
1.240709	-0.614796	2.638452	10.214531	13.823512	0							1.397744	-0.659157
1.242035	-0.614579	2.641105	10.214535	13.836777	0							1.39907	-0.659151
1.243361	-0.614362	2.643757	10.214588	13.85004	0							1.400396	-0.659146
1.244687	-0.614145	2.646409	10.214627	13.863305	0							1.401722	-0.65914
1.246013	-0.614019	2.649061	10.214632	13.876569	0							1.403048	-0.659135
1.247339	-0.614286	2.651713	10.214538	13.889833	0							1.404374	-0.659129
1.248665	-0.614676	2.654366	10.214557	13.903098	0							1.4057	-0.659124
1.249992	-0.615068	2.657018	10.214457	13.916362	0							1.407027	-0.659118
1.251318	-0.615458	2.65967	10.214444	13.929626	0							1.408353	-0.659113
1.252644	-0.61593	2.662323	10.214429	13.94289	0							1.409679	-0.659107
1.25397	-0.616434	2.664975	10.214285	13.956155	0							1.411005	-0.659102
1.255296	-0.616936	2.667627	10.214109	13.969419	0							1.412331	-0.659096
1.256622	-0.617438	2.67028	10.213966	13.982683	0							1.413657	-0.659091
1.257948	-0.617949	2.672932	10.213805	13.995948	0							1.414983	-0.659085
1.259274	-0.618546	2.675584	10.213651	14.009212	0							1.416309	-0.659079
1.260601	-0.61917	2.678236	10.213463	14.022476	0							1.417636	-0.659074
1.261927	-0.619797	2.680889	10.213202	14.035741	0							1.418962	-0.659068
1.263253	-0.620423	2.683541	10.213126	14.049005	0							1.420288	-0.659063
1.264579	-0.620838	2.686193	10.212999	14.062269	0							1.421614	-0.659057
1.265905	-0.621087	2.688845	10.212846	14.075533	0							1.42294	-0.659052
1.267231	-0.621305	2.691497	10.212779	14.088798	0							1.424266	-0.659046
1.268557	-0.621521	2.69415	10.212721	14.102062	0							1.425592	-0.659041
1.269884	-0.621738	2.696802	10.212416	14.115326	0							1.426919	-0.659035
1.27121	-0.622254	2.699454	10.212344	14.128591	0							1.428245	-0.65903
1.272536	-0.622914	2.702106	10.212132	14.141854	0							1.429571	-0.659024
1.273862	-0.623588	2.704759	10.211866	14.155119	0							1.430897	-0.659018
1.275188	-0.624262	2.707411	10.211832	14.168384	0							1.432223	-0.659013
1.276514	-0.625001	2.710063	10.211681	14.181647	0							1.433549	-0.659007
1.27784	-0.625817	2.712716	10.211664	14.194912	0							1.434875	-0.659002
1.279166	-0.626605	2.715368	10.211565	14.208176	0							1.436201	-0.658996
1.280493	-0.627371	2.71802	10.211559	14.22144	0							1.437528	-0.658991
1.281819	-0.628172	2.720673	10.211537	14.234705	0							1.438854	-0.658985
1.283145	-0.628693	2.723325	10.211612	14.247969	0							1.44018	-0.658979
1.284471	-0.628826	2.725977	10.211505	14.261233	0							1.441506	-0.658974
1.285797	-0.628849	2.728629	10.211449	14.274497	0							1.442832	-0.658968
1.287123	-0.628871	2.731281	10.211397	14.287762	0							1.444158	-0.658963
1.288449	-0.628808	2.733934	10.211361	14.301026	0							1.445484	-0.658957
1.289775	-0.628588	2.736586	10.21131	14.31429	0							1.44681	-0.658951
1.291102	-0.628296	2.739238	10.211287	14.327555	0							1.448137	-0.658946
1.292428	-0.628004	2.74189	10.211185	14.340819	0							1.449463	-0.65894
1.293754	-0.627712	2.744543	10.211181	14.354083	0							1.450789	-0.658935
1.29508	-0.627362	2.747195	10.211111	14.367348	0							1.452115	-0.658929
1.296406	-0.626905	2.749847	10.211076	14.380611	0							1.453441	-0.658923
1.297732	-0.6264	2.7525	10.211073	14.393876	0							1.454767	-0.658918
1.299058	-0.625894	2.755152	10.210941	14.407141	0							1.456093	-0.658912
1.300385	-0.625531	2.757804	10.210859	14.420404	0							1.45742	-0.658906
1.301711	-0.625507	2.760457	10.210875	14.433669	0							1.458746	-0.658901
1.303037	-0.625669	2.763109	10.210831	14.446933	0							1.460072	-0.658895
1.304363	-0.625831	2.765761	10.210802	14.460197	0							1.461398	-0.65889
1.305689	-0.625993	2.768413	10.210854	14.473462	0							1.462724	-0.658884
1.307015	-0.626298	2.771065	10.210803	14.486726	0							1.46405	-0.658878
1.308341	-0.627059	2.773718	10.21073	14.49999	0							1.465376	-0.658873
1.309667	-0.628111	2.77637	10.210634	14.513254	0							1.466702	-0.658867
1.310994	-0.629163	2.779022	10.210629	14.526519	0							1.468029	-0.658861
1.31232	-0.630156	2.781674	10.210607	14.539783	0							1.469355	-0.658856
1.313646	-0.630839	2.784327	10.210643	14.553047	0							1.470681	-0.65885
1.314972	-0.631288	2.786979	10.210694	14.566312	0							1.472007	-0.658844
1.316298	-0.631737	2.789631	10.210738	14.579576	0							1.473333	-0.658839
1.317624	-0.632186	2.792284	10.210821	14.59284	0							1.474659	-0.658833
1.31895	-0.632636	2.794936	10.210857	14.606105	0							1.475985	-0.658827
1.320276	-0.633093	2.797588	10.210889	14.619369	0							1.477311	-0.658822
1.321603	-0.633553	2.800241	10.210966	14.632633	0							1.478638	-0.658816
1.322929	-0.634014	2.802893	10.211001	14.645897	0							1.479964	-0.65881
1.324255	-0.634469	2.805545	10.211082	14.659162	0							1.48129	-0.658805
1.325581	-0.634862	2.808197	10.211101	14.672426	0							1.482616	-0.658799
1.326907	-0.6352	2.81085	10.211053	14.68569	0							1.483942	-0.658793
1.328233	-0.635538	2.813502	10.211002	14.698955	0							1.485268	-0.658788
1.329559	-0.635876	2.816154	10.210965	14.712218	0							1.486594	-0.658788
1.330886	-0.636166	2.818806	10.211004	14.725483	0							1.487921	-0.658788
1.332212	-0.636	2.821458	10.211117	14.738748	0							1.489247	-0.658788
1.333538	-0.63543	2.824111	10.211112	14.752011	0							1.490573	-0.658788
1.334864	-0.634851	2.826763	10.211046	14.765276	0							1.491899	-0.658788
1.33619	-0.634235	2.829415	10.211038	14.77854	0							1.493225	-0.658788
1.337516	-0.633485	2.832067	10.211041	14.791804	0							1.494551	-0.658788
1.338842	-0.632445	2.83472	10.211108	14.805069	0							1.495877	-0.658788
1.340169	-0.631371	2.837372	10.211217	14.818333	0							1.497204	-0.658788
1.341495	-0.630297	2.840024	10.211366	14.831597	0							1.49853	-0.658788
1.342821	-0.629223	2.842677	10.211491	14.844861	0							1.499856	-0.658782
1.344147	-0.628198	2.845329	10.211631	14.858126	0							1.501182	-0.658776
1.345473	-0.627278	2.847981	10.211824	14.87139	0							1.502508	-0.658771
1.346799	-0.626368	2.850634	10.211976	14.884654	0							1.503834	-0.658765
1.348125	-0.625461	2.853286	10.212096	14.897919	0							1.50516	-0.658759
1.349451	-0.624726	2.855938	10.21207	14.911182	0							1.506486	-0.658753
1.350778	-0.624459	2.85859	10.21213	14.924447	0							1.507813	-0.658748
1.352104	-0.624359	2.861242	10.21225	14.937712	0							1.509139	-0.658742
1.35343	-0.624259	2.863895	10.212394	14.950975	0							1.510465	-0.658736
1.354756	-0.624159	2.866547	10.212605	14.96424	0							1.511791	-0.658731
1.356082	-0.624056	2.869199	10.212785	14.977504	0							1.513117	-0.658725
1.357408	-0.623948	2.871851	10.212828	14.990768	0							1.514443	-0.658719
1.358734	-0.623837	2.874504	10.212888	15.004033	0							1.515769	-0.658713
1.360061	-0.623726	2.877156	10.21301	15.017297	0							1.517096	-0.658708
1.361387	-0.623648	2.879808	10.213144	15.030561	0							1.518422	-0.658702
1.362713	-0.623677	2.882461	10.213239	15.043825	0							1.519748	-0.658696
1.364039	-0.623781	2.885113	10.213229	15.05709	0							1.521074	-0.65869
1.365365	-0.623884	2.887765	10.21321	15.070354	0							1.5224	-0.658685
1.366691	-0.623987	2.890418	10.213264	15.083618	0							1.523726	-0.658679
1.368017	-0.624131	2.89307	10.213244	15.096883	0							1.525052	-0.658673
1.369343	-0.624424	2.895722	10.213203	15.110147	0							1.526378	-0.658667
1.37067	-0.624856	2.898374	10.213142	15.123411	0							1.527705	-0.658662
1.371996	-0.625288	2.901026	10.213087	15.136676	0							1.529031	-0.658656
1.373322	-0.625642	2.903679	10.213047	15.14994	0							1.530357	-0.65865
1.374648	-0.625623	2.906331	10.212988	15.163204	0							1.531683	-0.658644
1.375974	-0.625161	2.908983	10.212914	15.176468	0							1.533009	-0.658639
1.3773	-0.624699	2.911635	10.212831	15.189733	0							1.534335	-0.658633
1.378626	-0.624237	2.914288	10.212798	15.202997	0							1.535661	-0.658627
1.379953	-0.623795	2.91694	10.212743	15.216261	0							1.536988	-0.658621
1.381279	-0.623457	2.919592	10.212509	15.229526	0							1.538314	-0.658615
1.382605	-0.623242	2.922245	10.212297	15.242789	0							1.53964	-0.65861
1.383931	-0.623026	2.924897	10.212186	15.256054	0							1.540966	-0.658604
1.385257	-0.622813	2.927549	10.212025	15.269319	0							1.542292	-0.658598
1.386583	-0.622608	2.930202	10.211846	15.282582	0							1.543618	-0.658592
1.387909	-0.6224	2.932854	10.211598	15.295847	0							1.544944	-0.658587
1.389235	-0.622173	2.935506	10.211317	15.309111	0							1.54627	-0.658581
1.390562	-0.621945	2.938158	10.211145	15.322375	0							1.547597	-0.658575
1.391888	-0.621718	2.94081	10.211054	15.33564	0							1.548923	-0.658569
1.393214	-0.621498	2.943463	10.210955	15.348904	0							1.550249	-0.658563
1.39454	-0.621343	2.946115	10.210888	15.362168	0							1.551575	-0.658557
1.395866	-0.621188	2.948767	10.210812	15.375432	0							1.552901	-0.658552
1.397192	-0.621044	2.951419	10.210726	15.388697	0							1.554227	-0.658546
1.398518	-0.621078	2.954072	10.210698	15.401961	0							1.555553	-0.65854
1.399845	-0.621878	2.956724	10.210706	15.415225	0							1.55688	-0.658534
1.401171	-0.622679	2.959376	10.210683	15.42849	0							1.558206	-0.658528
1.402497	-0.623476	2.962029	10.210581	15.441753	0							1.559532	-0.658522
1.403823	-0.624278	2.964681	10.210515	15.455018	0							1.560858	-0.658517
1.405149	-0.625104	2.967333	10.21051	15.468283	0							1.562184	-0.658511
1.406475	-0.626139	2.969985	10.210505	15.481546	0							1.56351	-0.658505
1.407801	-0.627226	2.972638	10.210429	15.494811	0							1.564836	-0.658499
1.409127	-0.62831	2.97529	10.210253	15.508075	0							1.566162	-0.658493
1.410454	-0.629383	2.977942	10.210095	15.521339	0							1.567489	-0.658487
1.41178	-0.630322	2.980594	10.21001	15.534604	0							1.568815	-0.658482
1.413106	-0.631249	2.983247	10.209874	15.547868	0							1.570141	-0.658476
1.414432	-0.632172	2.985899	10.209721	15.561132	0							1.571467	-0.65847
1.415758	-0.633096	2.988551	10.209631	15.574396	0							1.572793	-0.658464
1.417084	-0.634012	2.991203	10.209541	15.587661	0							1.574119	-0.658458
1.41841	-0.634782	2.993855	10.209511	15.600925	0							1.575445	-0.658452
1.419737	-0.635491	2.996508	10.209525	15.614189	0							1.576771	-0.658446
1.421063	-0.6362	2.99916	10.209461	15.627454	0							1.578098	-0.658441
1.422389	-0.63691	3.001812	10.209473	15.640718	0							1.579424	-0.658435
1.423715	-0.637628	3.004465	10.209586	15.653982	0							1.58075	-0.658429
1.425041	-0.638349	3.007117	10.209694	15.667247	0							1.582076	-0.658423
1.426367	-0.63907	3.009769	10.20979	15.680511	0							1.583402	-0.658417
1.427693	-0.63979	3.012422	10.209868	15.693775	0							1.584728	-0.658411
1.429019	-0.640496	3.015074	10.209919	15.707039	0							1.586054	-0.658405
1.430346	-0.641054	3.017726	10.209972	15.720304	0							1.587381	-0.658399
1.431672	-0.641413	3.020379	10.210073	15.733568	0							1.588707	-0.658393
1.432998	-0.641773	3.023031	10.210136	15.746832	0							1.590033	-0.658387
1.434324	-0.642121	3.025683	10.21007	15.760097	0							1.591359	-0.658382
1.43565	-0.642331	3.028335	10.210102	15.77336	0							1.592685	-0.658376
1.436976	-0.642362	3.030987	10.210053	15.786625	0							1.594011	-0.65837
1.438302	-0.642393	3.03364	10.209955	15.79989	0							1.595337	-0.658364
1.439628	-0.642422	3.036292	10.209848	15.813153	0							1.596663	-0.658358
1.440955	-0.64245	3.038944	10.209852	15.826418	0							1.59799	-0.658352
1.442281	-0.642446	3.041596	10.209877	15.839682	0							1.599316	-0.658346
1.443607	-0.642359	3.044249	10.209833	15.852946	0							1.600642	-0.65834
1.444933	-0.642264	3.046901	10.20976	15.86621	0							1.601968	-0.658334
1.446259	-0.642169	3.049553	10.209738	15.879476	0							1.603294	-0.658328
1.447585	-0.642007	3.052206	10.209681	15.892739	0							1.60462	-0.658322
1.448911	-0.641683	3.054858	10.2097	15.906003	0							1.605946	-0.658316
1.450238	-0.641339	3.05751	10.209747	15.919269	0							1.607273	-0.65831
1.451564	-0.640998	3.060163	10.209747	15.932532	0							1.608599	-0.658305
1.45289	-0.640657	3.062815	10.209825	15.945796	0							1.609925	-0.658299
1.454216	-0.640315	3.065467	10.209924	15.95906	0							1.611251	-0.658293
1.455542	-0.639936	3.068119	10.210009	15.972325	0							1.612577	-0.658287
1.456868	-0.639552	3.070771	10.210098	15.985589	0							1.613903	-0.658281
1.458194	-0.63917	3.073424	10.210209	15.998853	0							1.615229	-0.658275
1.45952	-0.638785	3.076076	10.210407	16.012117	0							1.616555	-0.658269
1.460847	-0.638336	3.078728	10.210543	16.025381	0							1.617882	-0.658263
1.462173	-0.637881	3.08138	10.210757	16.038645	0							1.619208	-0.658257
1.463499	-0.637427	3.084033	10.210955	16.05191	0							1.620534	-0.658251
1.464825	-0.636969	3.086685	10.211021	16.065174	0							1.62186	-0.658245
1.466151	-0.636513	3.089337	10.211121	16.078438	0							1.623186	-0.658239
1.467477	-0.636324	3.09199	10.211183	16.091702	0							1.624512	-0.658233
1.468803	-0.636283	3.094642	10.211113	16.104967	0							1.625838	-0.658227
1.470129	-0.636257	3.097294	10.21106	16.118231	0							1.627164	-0.658221
1.471456	-0.63623	3.099946	10.210952	16.131495	0							1.628491	-0.658215
1.472782	-0.636001	3.102599	10.210921	16.14476	0							1.629817	-0.658209
1.474108	-0.635694	3.105251	10.210862	16.158024	0							1.631143	-0.658203
1.475434	-0.635382	3.107903	10.21093	16.171288	0							1.632469	-0.658197
1.47676	-0.635068	3.110555	10.210878	16.184553	0							1.633795	-0.658191
1.478086	-0.634755	3.113208	10.210887	16.197817	0							1.635121	-0.658185
1.479412	-0.634404	3.11586	10.210912	16.211081	0							1.636447	-0.658179
1.480739	-0.63402	3.118512	10.210809	16.224344	0							1.637774	-0.658173
1.482065	-0.633635	3.121164	10.210801	16.23761	0							1.6391	-0.658167
1.483391	-0.633251	3.123816	10.210724	16.250874	0							1.640426	-0.658161
1.484717	-0.632995	3.126469	10.210742	16.264137	0							1.641752	-0.658155
1.486043	-0.632815	3.129121	10.210704	16.277403	0							1.643078	-0.658149
1.487369	-0.632644	3.131773	10.210693	16.290667	0							1.644404	-0.658143
1.488695	-0.632472	3.134426	10.210619	16.30393	0							1.64573	-0.658137
1.490021	-0.632301	3.137078	10.210637	16.317196	0							1.647056	-0.658131
1.491348	-0.631973	3.13973	10.210552	16.33046	0							1.648383	-0.658125
1.492674	-0.631412	3.142383	10.210528	16.343723	0							1.649709	-0.658119
1.494	-0.630851	3.145035	10.210454	16.356987	0							1.651035	-0.658113
1.495326	-0.630252	3.147687	10.210405	16.370253	0							1.652361	-0.658106
1.496652	-0.629733	3.150339	10.210418	16.383516	0							1.653687	-0.6581
1.497978	-0.629407	3.152992	10.210332	16.39678	0							1.655013	-0.658094
1.499304	-0.629147	3.155644	10.210236	16.410046	0							1.656339	-0.658088
1.500631	-0.628887	3.158296	10.210171	16.423309	0							1.657666	-0.658082
1.501957	-0.628628	3.160948	10.210136	16.436573	0							1.658992	-0.658076
1.503283	-0.628385	3.1636	10.210105	16.449839	0							1.660318	-0.65807
1.504609	-0.628218	3.166253	10.21008	16.463102	0							1.661644	-0.658064
1.505935	-0.628081	3.168905	10.21004	16.476366	0							1.66297	-0.658058
1.507261	-0.627944	3.171557	10.209994	16.48963	0							1.664296	-0.658052
1.508587	-0.627833	3.17421	10.20997	16.502895	0							1.665622	-0.658046
1.509913	-0.627795	3.176862	10.209975	16.516159	0							1.666948	-0.65804
1.51124	-0.627784	3.179514	10.209946	16.529423	0							1.668275	-0.658034
1.512566	-0.627773	3.182167	10.20989	16.542688	0							1.669601	-0.658028
1.513892	-0.627762	3.184819	10.209951	16.555952	0							1.670927	-0.658021
1.515218	-0.627778	3.187471	10.209991	16.569216	0							1.672253	-0.658015
1.516544	-0.628045	3.190123	10.209922	16.582481	0							1.673579	-0.658009
1.51787	-0.628423	3.192776	10.209893	16.595745	0							1.674905	-0.658003
1.519196	-0.628802	3.195428	10.209845	16.609009	0							1.676231	-0.657997
1.520523	-0.629182	3.19808	10.209852	16.622272	0							1.677558	-0.657991
1.521849	-0.629589	3.200732	10.209707	16.635538	0							1.678884	-0.657985
1.523175	-0.630006	3.203384	10.20964	16.648802	0							1.68021	-0.657979
1.524501	-0.630425	3.206037	10.209394	16.662066	0							1.681536	-0.657973
1.525827	-0.630846	3.208689	10.209274	16.675331	0							1.682862	-0.657966
1.527153	-0.631266	3.211341	10.209194	16.688595	0							1.684188	-0.65796
1.528479	-0.631033	3.213994	10.209157	16.701859	0							1.685514	-0.657954
1.529806	-0.630397	3.216646	10.209219	16.715124	0							1.686841	-0.657948
1.531132	-0.629722	3.219298	10.209266	16.728388	0							1.688167	-0.657942
1.532458	-0.629048	3.221951	10.20923	16.741652	0							1.689493	-0.657936
1.533784	-0.628177	3.224603	10.209222	16.754915	0							1.690819	-0.65793
1.53511	-0.627119	3.227255	10.209323	16.768181	0							1.692145	-0.657923
1.536436	-0.626012	3.229908	10.209273	16.781445	0							1.693471	-0.657917
1.537762	-0.624909	3.23256	10.209159	16.794708	0							1.694797	-0.657911
1.539088	-0.623805	3.235212	10.209046	16.807974	0							1.696123	-0.657905
1.540415	-0.623233	3.237864	10.209019	16.821238	0							1.69745	-0.657899
1.541741	-0.623078	3.240516	10.209046	16.834501	0							1.698776	-0.657893
1.543067	-0.622994	3.243169	10.209033	16.847767	0							1.700102	-0.657887
1.544393	-0.622909	3.245821	10.208967	16.861031	0							1.701428	-0.65788
1.545719	-0.622854	3.248473	10.208871	16.874294	0							1.702754	-0.657874
1.547045	-0.622832	3.251125	10.208774	16.88756	0							1.70408	-0.657868
1.548371	-0.622821	3.253778	10.208752	16.900824	0							1.705406	-0.657862
1.549698	-0.622809	3.25643	10.208664	16.914087	0							1.706733	-0.657856
1.551024	-0.622797	3.259082	10.208569	16.927351	0							1.708059	-0.657849
1.55235	-0.622707	3.261734	10.208556	16.940617	0							1.709385	-0.657843
1.553676	-0.622495	3.264387	10.208557	16.95388	0							1.710711	-0.657837
1.555002	-0.622245	3.267039	10.208562	16.967144	0							1.712037	-0.657831
1.556328	-0.621995	3.269691	10.20857	16.98041	0							1.713363	-0.657825
1.557654	-0.621828	3.272344	10.208522	16.993673	0							1.714689	-0.657819
1.55898	-0.621882	3.274996	10.2085	17.006937	0							1.716015	-0.657812
1.560307	-0.622081	3.277648	10.208512	17.020203	0							1.717342	-0.657806
1.561633	-0.622281	3.2803	10.208508	17.033466	0							1.718668	-0.6578
1.562959	-0.622479	3.282953	10.208602	17.04673	0							1.719994	-0.657794
1.564285	-0.622614	3.285605	10.208633	17.059994	0							1.72132	-0.657788
1.565611	-0.622577	3.288257	10.208741	17.073259	0							1.722646	-0.657781
1.566937	-0.622428	3.290909	10.20881	17.086523	0							1.723972	-0.657775
1.568263	-0.622278	3.293561	10.208925	17.099787	0							1.725298	-0.657769
1.569589	-0.622116	3.296214	10.209134	17.113052	0							1.726624	-0.657763
1.570916	-0.621897	3.298866	10.209214	17.126316	0							1.727951	-0.657756
1.572242	-0.621624	3.301518	10.209276	17.13958	0							1.729277	-0.65775
1.573568	-0.621352	3.304171	10.209363	17.152845	0							1.730603	-0.657744
1.574894	-0.621079	3.306823	10.209442	17.166109	0							1.731929	-0.657738
1.57622	-0.620831	3.309475	10.209469	17.179373	0							1.733255	-0.657731
1.577546	-0.620836	3.312128	10.209475	17.192636	0							1.734581	-0.657725
1.578872	-0.621115	3.31478	10.209501	17.205902	0							1.735907	-0.657719
1.580199	-0.621393	3.317432	10.209542	17.219166	0							1.737234	-0.657713
1.581525	-0.621655	3.320084	10.209656	17.23243	0							1.73856	-0.657706
1.582851	-0.621739	3.322737	10.209786	17.245695	0							1.739886	-0.6577
1.584177	-0.621628	3.325389	10.20986	17.258959	0							1.741212	-0.657694
1.585503	-0.621517	3.328041	10.209886	17.272223	0							1.742538	-0.657688
1.586829	-0.621406	3.330693	10.209954	17.285488	0							1.743864	-0.657681
1.588155	-0.621295	3.333345	10.209999	17.298752	0							1.74519	-0.657675
1.589481	-0.620966	3.335998	10.21001	17.312016	0							1.746516	-0.657669
1.590808	-0.620361	3.33865	10.209989	17.325279	0							1.747843	-0.657663
1.592134	-0.619756	3.341302	10.209991	17.338545	0							1.749169	-0.657656
1.59346	-0.619153	3.343955	10.209934	17.351809	0							1.750495	-0.65765
1.594786	-0.618976	3.346607	10.209822	17.365072	0							1.751821	-0.657644
1.596112	-0.619404	3.349259	10.209794	17.378338	0							1.753147	-0.657637
1.597438	-0.619895	3.351912	10.209753	17.391602	0							1.754473	-0.657631
1.598764	-0.620376	3.354564	10.209746	17.404865	0							1.755799	-0.657625
1.600091	-0.620833	3.357216	10.209754	17.418131	0							1.757125	-0.657619
1.601417	-0.621306	3.359868	10.20972	17.431395	0							1.758452	-0.657612
1.602743	-0.621891	3.362521	10.209659	17.444658	0							1.759778	-0.657606
1.604069	-0.622484	3.365173	10.20967	17.457922	0							1.761104	-0.6576
1.605395	-0.623079	3.367825	10.20969	17.471188	0							1.76243	-0.657593
1.606721	-0.623463	3.370477	10.209644	17.484451	0							1.763756	-0.657587
1.608047	-0.62319	3.373129	10.209666	17.497715	0							1.765082	-0.657581
1.609373	-0.622764	3.375782	10.209705	17.510981	0							1.766408	-0.657574
1.6107	-0.622339	3.378434	10.209658	17.524244	0							1.767735	-0.657568
1.612026	-0.621913	3.381086	10.209602	17.537508	0							1.769061	-0.657562
1.613352	-0.621466	3.383739	10.209569	17.550774	0							1.770387	-0.657555
1.614678	-0.620941	3.386391	10.209447	17.564037	0							1.771713	-0.657549
1.616004	-0.620388	3.389043	10.209332	17.577301	0							1.773039	-0.657543
1.61733	-0.619834	3.391695	10.209311	17.590565	0							1.774365	-0.657536
1.618656	-0.619322	3.394348	10.20932	17.60383	0							1.775691	-0.65753
1.619982	-0.618953	3.397	10.209348	17.617094	0							1.777017	-0.657524
1.621309	-0.618637	3.399652	10.209321	17.630358	0							1.778344	-0.657517
1.622635	-0.618321	3.402305	10.209299	17.643623	0							1.77967	-0.657511
1.623961	-0.618005	3.404957	10.209348	17.656887	0							1.780996	-0.657505
1.625287	-0.617737	3.407609	10.209419	17.670151	0							1.782322	-0.657498
1.626613	-0.617682	3.410261	10.209436	17.683416	0							1.783648	-0.657492
1.627939	-0.617845	3.412913	10.209438	17.69668	0							1.784974	-0.657486
1.629265	-0.618008	3.415566	10.209442	17.709944	0							1.7863	-0.657479
1.630592	-0.618205	3.418218	10.209437	17.723207	0							1.787627	-0.657473
1.631918	-0.618557	3.42087	10.209435	17.736473	0							1.788953	-0.657466
1.633244	-0.619069	3.423522	10.209427	17.749737	0							1.790279	-0.65746
1.63457	-0.619582	3.426175	10.209409	17.763	0							1.791605	-0.657454
1.635896	-0.620094	3.428827	10.209408	17.776266	0							1.792931	-0.657447
1.637222	-0.620569	3.431479	10.209493	17.78953	0							1.794257	-0.657441
1.638548	-0.620776	3.434132	10.209644	17.802794	0							1.795583	-0.657435
1.639874	-0.620497	3.436784	10.209747	17.816059	0							1.796909	-0.657428
1.641201	-0.620218	3.439436	10.209766	17.829323	0							1.798236	-0.657422
1.642527	-0.619926	3.442089	10.209775	17.842587	0							1.799562	-0.657415
1.643853	-0.619478	3.444741	10.209801	17.85585	0							1.800888	-0.657409
1.645179	-0.61865	3.447393	10.209852	17.869116	0							1.802214	-0.657403
1.646505	-0.617819	3.450045	10.209927	17.88238	0							1.80354	-0.657396
1.647831	-0.616989	3.452698	10.209932	17.895643	0							1.804866	-0.65739
1.649157	-0.616162	3.45535	10.209888	17.908909	0							1.806192	-0.657383
1.650483	-0.615406	3.458002	10.209908	17.922173	0							1.807518	-0.657377
1.65181	-0.614819	3.460654	10.209928	17.935436	0							1.808845	-0.65737
1.653136	-0.614255	3.463306	10.20988	17.948702	0							1.810171	-0.657364
1.654462	-0.613726	3.465959	10.209815	17.961966	0							1.811497	-0.657358
1.655788	-0.613164	3.468611	10.209741	17.975229	0							1.812823	-0.657351
1.657114	-0.613067	3.471263	10.209707	17.988493	0							1.814149	-0.657345
1.65844	-0.612969	3.473916	10.209683	18.001759	0							1.815475	-0.657338
1.659766	-0.612871	3.476568	10.209595	18.015022	0							1.816801	-0.657332
1.661093	-0.612774	3.47922	10.209549	18.028286	0							1.818128	-0.657325
1.662419	-0.61268	3.481873	10.209572	18.041552	0							1.819454	-0.657319
1.663745	-0.612677	3.484525	10.209571	18.054815	0							1.82078	-0.657313
1.665071	-0.612684	3.487177	10.209496	18.068079	0							1.822106	-0.657306
1.666397	-0.612691	3.489829	10.209421	18.081345	0							1.823432	-0.6573
1.667723	-0.612695	3.492482	10.209352	18.094608	0							1.824758	-0.657293
1.669049	-0.612608	3.495134	10.209314	18.107872	0							1.826084	-0.657287
1.670375	-0.61251	3.497786	10.20926	18.121136	0							1.82741	-0.65728
1.671702	-0.612412	3.500438	10.209216	18.134401	0							1.828737	-0.657274
1.673028	-0.612315	3.50309	10.209177	18.147665	0							1.830063	-0.657267
1.674354	-0.612221	3.505743	10.209123	18.160929	0							1.831389	-0.657261
1.67568	-0.612253	3.508395	10.209048	18.174194	0							1.832715	-0.657254
1.677006	-0.612318	3.511047	10.208904	18.187458	0							1.834041	-0.657248
1.678332	-0.612382	3.5137	10.208729	18.200722	0							1.835367	-0.657241
1.679658	-0.612449	3.516352	10.208563	18.213987	0							1.836693	-0.657235
1.680985	-0.612604	3.519004	10.208434	18.227251	0							1.83802	-0.657228
1.682311	-0.612797	3.521657	10.208308	18.240515	0							1.839346	-0.657222
1.683637	-0.612991	3.524309	10.208214	18.253778	0							1.840672	-0.657215
1.684963	-0.613182	3.526961	10.208179	18.267044	0							1.841998	-0.657209
1.686289	-0.613378	3.529613	10.208144	18.280308	0							1.843324	-0.657202
1.687615	-0.613668	3.532266	10.208119	18.293571	0							1.84465	-0.657196
1.688941	-0.613997	3.534918	10.208077	18.306837	0							1.845976	-0.657189
1.690268	-0.614327	3.53757	10.208047	18.320101	0							1.847303	-0.657183
1.691594	-0.614654	3.540222	10.207997	18.333364	0							1.848629	-0.657176
1.69292	-0.614787	3.542874	10.207998	18.34663	0							1.849955	-0.65717
1.694246	-0.614639	3.545527	10.208016	18.359894	0							1.851281	-0.657163
1.695572	-0.61449	3.548179	10.207996	18.373158	0							1.852607	-0.657157
1.696898	-0.614341	3.550831	10.207993	18.386421	0							1.853933	-0.65715
1.698224	-0.614189	3.553483	10.207944	18.399687	0							1.855259	-0.657144
1.69955	-0.613796	3.556136	10.20796	18.412951	0							1.856585	-0.657137
1.700877	-0.613246	3.558788	10.207981	18.426214	0							1.857911	-0.657131
1.702203	-0.612694	3.56144	10.208041	18.43948	0							1.859238	-0.657124
1.703529	-0.612144	3.564093	10.208118	18.452744	0							1.860564	-0.657118
1.704855	-0.611756	3.566745	10.208157	18.466007	0							1.86189	-0.657111
1.706181	-0.611989	3.569397	10.208237	18.479273	0							1.863216	-0.657104
1.707507	-0.612202	3.57205	10.208225	18.492537	0							1.864542	-0.657098
1.708833	-0.612433	3.574702	10.2082	18.5058	0							1.865868	-0.657091
1.71016	-0.612672	3.577354	10.208176	18.519066	0							1.867195	-0.657085
1.711486	-0.612965	3.580006	10.20825	18.53233	0							1.868521	-0.657078
1.712812	-0.613348	3.582658	10.208274	18.545593	0							1.869847	-0.657072
1.714138	-0.613747	3.585311	10.208316	18.558857	0							1.871173	-0.657065
1.715464	-0.614146	3.587963	10.208391	18.572123	0							1.872499	-0.657059
1.71679	-0.614525	3.590615	10.208513	18.585386	0							1.873825	-0.657052
1.718116	-0.614723	3.593267	10.208792	18.59865	0							1.875151	-0.657045
1.719442	-0.614884	3.59592	10.208902	18.611916	0							1.876477	-0.657039
1.720769	-0.615044	3.598572	10.209091	18.625179	0							1.877803	-0.657032
1.722095	-0.615205	3.601224	10.209398	18.638443	0							1.87913	-0.657026
1.723421	-0.615425	3.603877	10.209521	18.651709	0							1.880456	-0.657019
1.724747	-0.616185	3.606529	10.209691	18.664972	0							1.881782	-0.657012
1.726073	-0.617061	3.609181	10.209909	18.678236	0							1.883108	-0.657006
1.727399	-0.617933	3.611834	10.210141	18.6915	0							1.884434	-0.656999
1.728725	-0.618808	3.614486	10.210253	18.704765	0							1.88576	-0.656993
1.730052	-0.619605	3.617138	10.210489	18.718029	0							1.887087	-0.656986
1.731378	-0.620375	3.61979	10.210674	18.731293	0							1.888413	-0.656979
1.732704	-0.621145	3.622443	10.210758	18.744558	0							1.889739	-0.656973
1.73403	-0.621914	3.625095	10.210815	18.757822	0							1.891065	-0.656966
1.735356	-0.622683	3.627747	10.210959	18.771086	0							1.892391	-0.65696
1.736682	-0.622413	3.630399	10.211056	18.784351	0							1.893717	-0.656953
1.738008	-0.621909	3.633051	10.211221	18.797615	0							1.895043	-0.656946
1.739334	-0.621405	3.635704	10.21131	18.810879	0							1.896369	-0.65694
1.740661	-0.6209	3.638356	10.211487	18.824142	0							1.897695	-0.656933
1.741987	-0.620289	3.641008	10.211529	18.837408	0							1.899022	-0.656927
1.743313	-0.619631	3.643661	10.21172	18.850672	0							1.900348	-0.65692
1.744639	-0.618965	3.646313	10.211857	18.863935	0							1.901674	-0.656913
1.745965	-0.618299	3.648965	10.211943	18.877201	0							1.903	-0.656907
1.747291	-0.617633	3.651618	10.212037	18.890465	0							1.904326	-0.6569
1.748617	-0.617648	3.65427	10.212189	18.903728	0							1.905652	-0.656893
1.749943	-0.617895	3.656922	10.212302	18.916994	0							1.906978	-0.656887
1.75127	-0.618158	3.659574	10.212346	18.930258	0							1.908305	-0.65688
1.752596	-0.618421	3.662227	10.212423	18.943521	0							1.909631	-0.656873
1.753922	-0.618607	3.664879	10.212568	18.956785	0							1.910957	-0.656867
1.755248	-0.61874	3.667531	10.212646	18.970051	0							1.912283	-0.65686
1.756574	-0.618867	3.670183	10.212808	18.983315	0							1.913609	-0.656853
1.7579	-0.618993	3.672835	10.212876	18.996578	0							1.914935	-0.656847
1.759226	-0.619117	3.675488	10.212866	19.009844	0							1.916261	-0.65684
1.760553	-0.619251	3.67814	10.212801	19.023108	0							1.917588	-0.656833
1.761879	-0.619404	3.680792	10.212714	19.036371	0							1.918914	-0.656827
1.763205	-0.619565	3.683444	10.212598	19.049637	0							1.92024	-0.65682
1.764531	-0.619729	3.686097	10.212523	19.062901	0							1.921566	-0.656813
1.765857	-0.620043	3.688749	10.21246	19.076164	0							1.922892	-0.656807
1.767183	-0.620549	3.691401	10.212356	19.089428	0							1.924218	-0.6568
1.768509	-0.621113	3.694054	10.21231	19.102694	0							1.925544	-0.656793
1.769835	-0.621679	3.696706	10.212197	19.115957	0							1.92687	-0.656787
1.771162	-0.622245	3.699358	10.212083	19.129221	0							1.928197	-0.65678
1.772488	-0.622722	3.702011	10.211902	19.142487	0							1.929523	-0.656773
1.773814	-0.623107	3.704663	10.211804	19.15575	0							1.930849	-0.656766
1.77514	-0.623469	3.707315	10.211655	19.169014	0							1.932175	-0.65676
1.776466	-0.623831	3.709967	10.21157	19.18228	0							1.933501	-0.656753
1.777792	-0.624154	3.712619	10.211591	19.195543	0							1.934827	-0.656746
1.779118	-0.624393	3.715272	10.211536	19.208807	0							1.936153	-0.65674
1.780445	-0.624595	3.717924	10.211546	19.222071	0							1.93748	-0.656733
1.781771	-0.624797	3.720576	10.21157	19.235336	0							1.938806	-0.656726
1.783097	-0.625001	3.723228	10.211529	19.2486	0							1.940132	-0.656719
1.784423	-0.62517	3.725881	10.211552	19.261864	0							1.941458	-0.656713
1.785749	-0.625285	3.728533	10.211422	19.275129	0							1.942784	-0.656706
1.787075	-0.625379	3.731185	10.211319	19.288393	0							1.94411	-0.656699
1.788401	-0.625473	3.733838	10.211179	19.301657	0							1.945436	-0.656693
1.789727	-0.625524	3.73649	10.211014	19.314922	0							1.946762	-0.656686
1.791054	-0.625158	3.739142	10.210928	19.328186	0							1.948089	-0.656679
1.79238	-0.624538	3.741795	10.21085	19.34145	0							1.949415	-0.656672
1.793706	-0.623918	3.744447	10.210707	19.354713	0							1.950741	-0.656666
1.795032	-0.6233	3.747099	10.210636	19.367979	0							1.952067	-0.656659
1.796358	-0.622806	3.749751	10.210511	19.381243	0							1.953393	-0.656652
1.797684	-0.622579	3.752403	10.210424	19.394506	0							1.954719	-0.656645
1.79901	-0.622476	3.755056	10.210508	19.407772	0							1.956045	-0.656639
1.800336	-0.622374	3.757708	10.210527	19.421036	0							1.957372	-0.656632
1.801663	-0.622272	3.76036	10.210525	19.434299	0							1.958698	-0.656625
1.802989	-0.62293	3.763012	10.210521	19.447565	0							1.960024	-0.656618
1.804315	-0.624103	3.765665	10.210489	19.460829	0							1.96135	-0.656611
1.805641	-0.625272	3.768317	10.210436	19.474092	0							1.962676	-0.656605
1.806967	-0.626441	3.770969	10.210433	19.487356	0							1.964002	-0.656598
1.808293	-0.627579	3.773622	10.210422	19.500622	0							1.965328	-0.656591
1.809619	-0.628377	3.776274	10.210451	19.513885	0							1.966654	-0.656584
1.810946	-0.62896	3.778926	10.210366	19.527149	0							1.967981	-0.656577
1.812272	-0.629538	3.781579	10.210348	19.540415	0							1.969307	-0.656571
1.813598	-0.630079	3.784231	10.210254	19.553679	0							1.970633	-0.656564
1.814924	-0.630259	3.786883	10.21032	19.566942	0							1.971959	-0.656557
1.81625	-0.629971	3.789535	10.210344	19.580208	0							1.973285	-0.65655
1.817576	-0.629625	3.792187	10.210361	19.593472	0							1.974611	-0.656543
1.818902	-0.62928	3.79484	10.210322	19.606735	0							1.975937	-0.656537
1.820228	-0.628934	3.797492	10.21036	19.619999	0							1.977264	-0.65653
1.821555	-0.628707	3.800144	10.21042	19.633265	0							1.97859	-0.656523
1.822881	-0.628648	3.802796	10.210465	19.646528	0							1.979916	-0.656516
1.824207	-0.628588	3.805449	10.210456	19.659792	0							1.981242	-0.656509
1.825533	-0.628528	3.808101	10.210477	19.673058	0							1.982568	-0.656503
1.826859	-0.628457	3.810753	10.210493	19.686321	0							1.983894	-0.656496
1.828185	-0.628365	3.813406	10.210558	19.699585	0							1.98522	-0.656489
1.829511	-0.628268	3.816058	10.210624	19.712851	0							1.986546	-0.656482
1.830838	-0.628172	3.81871	10.210731	19.726114	0							1.987872	-0.656475
1.832164	-0.628075	3.821362	10.210814	19.739378	0							1.989199	-0.656468
1.83349	-0.627979	3.824015	10.210847	19.752642	0							1.990525	-0.656462
1.834816	-0.627881	3.826667	10.210869	19.765907	0							1.991851	-0.656455
1.836142	-0.627783	3.829319	10.210934	19.779171	0							1.993177	-0.656448
1.837468	-0.627686	3.831972	10.210938	19.792435	0							1.994503	-0.656441
1.838794	-0.627645	3.834624	10.211101	19.8057	0							1.995829	-0.656434
1.84012	-0.627715	3.837276	10.211153	19.818964	0							1.997156	-0.656427
1.841447	-0.627821	3.839928	10.211178	19.832228	0							1.998482	-0.65642
1.842773	-0.627927	3.84258	10.21122	19.845493	0							1.999808	-0.656414
1.844099	-0.628032	3.845233	10.211288	19.858757	0							2.001134	-0.656407
1.845425	-0.628204	3.847885	10.21136	19.872021	0							2.00246	-0.6564
1.846751	-0.628494	3.850537	10.2114	19.885284	0							2.003786	-0.656393
1.848077	-0.628808	3.853189	10.211503	19.89855	0							2.005112	-0.656386
1.849404	-0.629122	3.855842	10.211601	19.911814	0							2.006438	-0.656379
1.85073	-0.629457	3.858494	10.211676	19.925077	0							2.007764	-0.656372
1.852056	-0.629847	3.861146	10.211711	19.938343	0							2.00909	-0.656366
1.853382	-0.63027	3.863799	10.211764	19.951607	0							2.010417	-0.656359
1.854708	-0.630693	3.866451	10.211795	19.96487	0							2.011743	-0.656352
1.856034	-0.631116	3.869103	10.211822	19.978136	0							2.013069	-0.656345
1.85736	-0.631372	3.871756	10.211864	19.9914	0							2.014395	-0.656338
1.858686	-0.631292	3.874408	10.211878	20.004663	0							2.015721	-0.656331
1.860012	-0.631097	3.87706	10.211902	20.017927	0							2.017047	-0.656324
1.861338	-0.630903	3.879712	10.211869	20.031193	0							2.018373	-0.656317
1.862665	-0.63063	3.882365	10.211756	20.044456	0							2.0197	-0.65631
1.863991	-0.63011	3.885017	10.21162	20.05772	0							2.021026	-0.656303
1.865317	-0.629405	3.887669	10.211545	20.070986	0							2.022352	-0.656296
1.866643	-0.62873	3.890321	10.211503	20.084249	0							2.023678	-0.65629
1.867969	-0.628085	3.892973	10.211464	20.097513	0							2.025004	-0.656283
1.869295	-0.62739	3.895626	10.211387	20.110779	0							2.02633	-0.656276
1.870622	-0.626672	3.898278	10.211335	20.124043	0							2.027657	-0.656269
1.871948	-0.625947	3.90093	10.211324	20.137306	0							2.028983	-0.656262
1.873274	-0.625222	3.903583	10.211332	20.15057	0							2.030309	-0.656255
1.8746	-0.624509	3.906235	10.211328	20.163836	0							2.031635	-0.656248
1.875926	-0.623944	3.908887	10.21126	20.177099	0							2.032961	-0.656241
1.877252	-0.623806	3.91154	10.21116	20.190363	0							2.034287	-0.656234
1.878578	-0.623668	3.914192	10.211063	20.203629	0							2.035614	-0.656227
1.879904	-0.62353	3.916844	10.211007	20.216892	0							2.03694	-0.65622
1.88123	-0.623443	3.919496	10.210995	20.230156	0							2.038266	-0.656213
1.882557	-0.623646	3.922149	10.210958	20.243422	0							2.039592	-0.656206
1.883883	-0.624174	3.924801	10.210904	20.256685	0							2.040918	-0.656199
1.885209	-0.624701	3.927453	10.210888	20.269949	0							2.042244	-0.656192
1.886535	-0.625229	3.930105	10.210888	20.283215	0							2.04357	-0.656186
1.887861	-0.625704	3.932757	10.210917	20.296478	0							2.044896	-0.656179
1.889187	-0.625945	3.93541	10.210928	20.309742	0							2.046222	-0.656172
1.890514	-0.626187	3.938062	10.210907	20.323006	0							2.047548	-0.656165
1.89184	-0.626429	3.940714	10.210835	20.336271	0							2.048875	-0.656158
1.893166	-0.626671	3.943367	10.21077	20.349535	0							2.050201	-0.656151
1.894492	-0.626815	3.946019	10.210734	20.362799	0							2.051527	-0.656144
1.895818	-0.62652	3.948671	10.210673	20.376064	0							2.052853	-0.656137
1.897144	-0.626224	3.951324	10.210626	20.389328	0							2.054179	-0.65613
1.89847	-0.62593	3.953976	10.210552	20.402592	0							2.055505	-0.656123
1.899796	-0.625633	3.956628	10.210485	20.415857	0							2.056831	-0.656123
1.901122	-0.62534	3.95928	10.210527	20.429121	0							2.058157	-0.656123
1.902449	-0.625046	3.961933	10.210506	20.442385	0							2.059484	-0.656123
1.903775	-0.624751	3.964585	10.210407	20.455648	0							2.06081	-0.656123
1.905101	-0.624458	3.967237	10.210402	20.468914	0							2.062136	-0.656123
1.906427	-0.624149	3.969889	10.210414	20.482178	0							2.063462	-0.656123
1.907753	-0.623762	3.972542	10.210423	20.495441	0							2.064788	-0.656123
1.909079	-0.623343	3.975194	10.210464	20.508707	0							2.066114	-0.656123
1.910406	-0.622926	3.977846	10.210546	20.521971	0							2.067441	-0.656123
1.911732	-0.622478	3.980498	10.210657	20.535234	0							2.068767	-0.656123
1.913058	-0.621889	3.98315	10.210705	20.5485	0							2.070093	-0.656116
1.914384	-0.62126	3.985803	10.210762	20.561764	0							2.071419	-0.656109
1.91571	-0.620633	3.988455	10.210847	20.575027	0							2.072745	-0.656102
1.917036	-0.620007	3.991107	10.210915	20.588291	0							2.074071	-0.656095
1.918362	-0.619409	3.99376	10.211013	20.601557	0							2.075397	-0.656088
1.919688	-0.618981	3.996412	10.211144	20.61482	0							2.076724	-0.656081
1.921015	-0.618676	3.999064	10.211274	20.628084	0							2.07805	-0.656074
1.922341	-0.618347	4.001717	10.211356	20.64135	0							2.079376	-0.656067
1.923667	-0.618005	4.004369	10.21138	20.654613	0							2.080702	-0.65606
1.924993	-0.61809	4.007021	10.211431	20.667877	0							2.082028	-0.656053
1.926319	-0.618363	4.009673	10.211504	20.681143	0							2.083354	-0.656046
1.927645	-0.618639	4.012326	10.2116	20.694407	0							2.08468	-0.656039
1.928971	-0.618915	4.014978	10.211735	20.70767	0							2.086006	-0.656032
1.930297	-0.61919	4.01763	10.211848	20.720934	0							2.087332	-0.656025
1.931624	-0.619406	4.020282	10.211952	20.7342	0							2.088659	-0.656018
1.93295	-0.619563	4.022934	10.212111	20.747463	0							2.089985	-0.656011
1.934276	-0.619719	4.025587	10.212223	20.760727	0							2.091311	-0.656004
1.935602	-0.619875	4.028239	10.212201	20.773993	0							2.092637	-0.655997
1.936928	-0.620038	4.030891	10.212242	20.787256	0							2.093963	-0.655989
1.938254	-0.620208	4.033544	10.212258	20.80052	0							2.095289	-0.655982
1.93958	-0.620378	4.036196	10.212251	20.813786	0							2.096615	-0.655975
1.940907	-0.620548	4.038848	10.212306	20.827049	0							2.097941	-0.655968
1.942233	-0.620719	4.041501	10.212391	20.840313	0							2.099267	-0.655961
1.943559	-0.621039	4.044153	10.212449	20.853577	0							2.100594	-0.655954
1.944885	-0.621586	4.046805	10.212505	20.866842	0							2.10192	-0.655947
1.946211	-0.622139	4.049457	10.212508	20.880106	0							2.103246	-0.65594
1.947537	-0.622694	4.05211	10.212472	20.89337	0							2.104572	-0.655933
1.948863	-0.622989	4.054762	10.212446	20.906635	0							2.105898	-0.655926
1.950189	-0.62289	4.057414	10.212449	20.919899	0							2.107224	-0.655919
1.951516	-0.622778	4.060066	10.212385	20.933163	0							2.108551	-0.655912
1.952842	-0.622666	4.062718	10.212309	20.946428	0							2.109877	-0.655905
1.954168	-0.622554	4.065371	10.212297	20.959692	0							2.111203	-0.655898
1.955494	-0.622459	4.068023	10.212288	20.972956	0							2.112529	-0.655891
1.95682	-0.622432	4.070675	10.212221	20.986219	0							2.113855	-0.655883
1.958146	-0.622408	4.073328	10.212174	20.999485	0							2.115181	-0.655876
1.959472	-0.622384	4.07598	10.212067	21.012749	0							2.116508	-0.655869
1.960799	-0.62236	4.078632	10.212035	21.026012	0							2.117834	-0.655862
1.962125	-0.622849	4.081285	10.212013	21.039278	0							2.11916	-0.655855
1.963451	-0.623362	4.083937	10.211867	21.052542	0							2.120486	-0.655848
1.964777	-0.623874	4.086589	10.211736	21.065805	0							2.121812	-0.655841
1.966103	-0.624388	4.089241	10.211641	21.079071	0							2.123138	-0.655834
1.967429	-0.624901	4.091894	10.211629	21.092335	0							2.124464	-0.655827
1.968755	-0.625418	4.094546	10.211537	21.105598	0							2.12579	-0.65582
1.970081	-0.625936	4.097198	10.21139	21.118862	0							2.127117	-0.655813
1.971408	-0.626452	4.09985	10.21128	21.132128	0							2.128443	-0.655805
1.972734	-0.626964	4.102502	10.211211	21.145391	0							2.129769	-0.655798
1.97406	-0.6275	4.105155	10.211088	21.158655	0							2.131095	-0.655791
1.975386	-0.6281	4.107807	10.210961	21.171921	0							2.132421	-0.655784
1.976712	-0.628735	4.110459	10.210884	21.185184	0							2.133747	-0.655777
1.978038	-0.629375	4.113111	10.210705	21.198448	0							2.135073	-0.65577
1.979364	-0.630016	4.115764	10.210664	21.211714	0							2.136399	-0.655763
1.980691	-0.630657	4.118416	10.210531	21.224977	0							2.137725	-0.655756
1.982017	-0.631302	4.121068	10.210423	21.238241	0							2.139051	-0.655748
1.983343	-0.631946	4.123721	10.210341	21.251505	0							2.140378	-0.655741
1.984669	-0.63259	4.126373	10.210347	21.264771	0							2.141704	-0.655734
1.985995	-0.633105	4.129025	10.210347	21.278034	0							2.14303	-0.655727
1.987321	-0.633493	4.131678	10.210318	21.291298	0							2.144356	-0.65572
1.988647	-0.633852	4.13433	10.210307	21.304564	0							2.145682	-0.655713
1.989973	-0.634211	4.136982	10.210337	21.317827	0							2.147008	-0.655706
1.9913	-0.63457	4.139634	10.210339	21.331091	0							2.148335	-0.655698
1.992626	-0.63475	4.142286	10.210248	21.344357	0							2.149661	-0.655691
1.993952	-0.634747	4.144939	10.210386	21.35762	0							2.150987	-0.655684
1.995278	-0.634704	4.147591	10.210424	21.370884	0							2.152313	-0.655677
1.996604	-0.634661	4.150243	10.210383	21.384148	0							2.153639	-0.65567
1.99793	-0.634663	4.152895	10.21034	21.397413	0							2.154965	-0.655662
1.999256	-0.634724	4.155548	10.210453	21.410677	0							2.156291	-0.655655
2.000583	-0.6348	4.1582	10.2106	21.423941	0							2.157618	-0.655648
2.001909	-0.634876	4.160852	10.210637	21.437206	0							2.158944	-0.655641
2.003235	-0.634952	4.163505	10.210647	21.45047	0							2.16027	-0.655634
2.004561	-0.635131	4.166157	10.210763	21.463734	0							2.161596	-0.655627
2.005887	-0.635497	4.168809	10.210841	21.476999	0							2.162922	-0.655619
2.007213	-0.635917	4.171462	10.210909	21.490263	0							2.164248	-0.655612
2.008539	-0.636335	4.174114	10.211063	21.503527	0							2.165574	-0.655605
2.009865	-0.636642	4.176766	10.211132	21.51679	0							2.166901	-0.655598
2.011191	-0.636737	4.179418	10.211158	21.530056	0							2.168227	-0.655591
2.012518	-0.636773	4.182071	10.211227	21.54332	0							2.169553	-0.655583
2.013844	-0.636808	4.184723	10.211355	21.556583	0							2.170879	-0.655576
2.01517	-0.636844	4.187375	10.21144	21.569849	0							2.172205	-0.655569
2.016496	-0.636969	4.190027	10.211437	21.583113	0							2.173531	-0.655562
2.017822	-0.63748	4.192679	10.211338	21.596376	0							2.174857	-0.655555
2.019148	-0.638119	4.195332	10.211349	21.609642	0							2.176183	-0.655547
2.020474	-0.638762	4.197984	10.211339	21.622906	0							2.177509	-0.65554
2.021801	-0.63939	4.200636	10.211325	21.636169	0							2.178835	-0.655533
2.023127	-0.639961	4.203289	10.211183	21.649433	0							2.180162	-0.655526
2.024453	-0.640516	4.205941	10.211111	21.662699	0							2.181488	-0.655518
2.025779	-0.641066	4.208593	10.210958	21.675962	0							2.182814	-0.655511
2.027105	-0.641574	4.211246	10.210796	21.689226	0							2.18414	-0.655504
2.028431	-0.642088	4.213898	10.210687	21.702492	0							2.185466	-0.655497
2.029757	-0.642464	4.21655	10.210534	21.715755	0							2.186792	-0.65549
2.031084	-0.642718	4.219202	10.210337	21.729019	0							2.188118	-0.655482
2.03241	-0.642972	4.221855	10.210109	21.742285	0							2.189445	-0.655475
2.033736	-0.643226	4.224507	10.209896	21.755548	0							2.190771	-0.655468
2.035062	-0.643477	4.227159	10.209694	21.768812	0							2.192097	-0.655461
2.036388	-0.643728	4.229811	10.209542	21.782076	0							2.193423	-0.655453
2.037714	-0.643978	4.232463	10.209311	21.795341	0							2.194749	-0.655446
2.039041	-0.644228	4.235116	10.209198	21.808605	0							2.196075	-0.655439
2.040367	-0.644478	4.237768	10.208965	21.821869	0							2.197402	-0.655431
2.041693	-0.644571	4.24042	10.208756	21.835135	0							2.198728	-0.655424
2.043019	-0.644518	4.243073	10.208684	21.848398	0							2.200054	-0.655417
2.044345	-0.64445	4.245725	10.208464	21.861662	0							2.20138	-0.65541
2.045671	-0.644382	4.248377	10.208377	21.874928	0							2.202706	-0.655402
2.046997	-0.644312	4.251029	10.208414	21.888191	0							2.204032	-0.655395
2.048323	-0.644241	4.253682	10.208339	21.901455	0							2.205358	-0.655388
2.049649	-0.64417	4.256334	10.208262	21.914719	0							2.206685	-0.655381
2.050975	-0.644098	4.258986	10.208284	21.927984	0							2.208011	-0.655373
2.052302	-0.644027	4.261639	10.20826	21.941248	0							2.209337	-0.655366
2.053628	-0.643972	4.264291	10.208313	21.954512	0							2.210663	-0.655359
2.054954	-0.643937	4.266943	10.208363	21.967777	0							2.211989	-0.655351
2.05628	-0.643905	4.269595	10.208371	21.981041	0							2.213315	-0.655344
2.057606	-0.643872	4.272247	10.208403	21.994305	0							2.214641	-0.655337
2.058932	-0.643969	4.2749	10.208439	22.00757	0							2.215967	-0.65533
2.060258	-0.644264	4.277552	10.208494	22.020834	0							2.217293	-0.655322
2.061584	-0.644634	4.280204	10.208572	22.034098	0							2.21862	-0.655315
2.062911	-0.645004	4.282856	10.208695	22.047363	0							2.219946	-0.655308
2.064237	-0.645374	4.285509	10.208812	22.060627	0							2.221272	-0.6553
2.065563	-0.645758	4.288161	10.208919	22.073891	0							2.222598	-0.655293
2.066889	-0.646164	4.290813	10.209026	22.087154	0							2.223924	-0.655286
2.068215	-0.646578	4.293466	10.209148	22.10042	0							2.22525	-0.655278
2.069541	-0.646991	4.296118	10.209188	22.113684	0							2.226576	-0.655271
2.070868	-0.647332	4.29877	10.209262	22.126947	0							2.227902	-0.655264
2.072194	-0.647501	4.301423	10.209332	22.140213	0							2.229228	-0.655256
2.07352	-0.647571	4.304075	10.209392	22.153477	0							2.230555	-0.655249
2.074846	-0.647641	4.306727	10.209443	22.16674	0							2.231881	-0.655242
2.076172	-0.647711	4.309379	10.209525	22.180006	0							2.233207	-0.655234
2.077498	-0.647635	4.312031	10.209625	22.19327	0							2.234533	-0.655227
2.078825	-0.647281	4.314684	10.209674	22.206533	0							2.235859	-0.65522
2.080151	-0.646816	4.317336	10.209742	22.219797	0							2.237185	-0.655212
2.081477	-0.646365	4.319988	10.209806	22.233063	0							2.238512	-0.655205
2.082803	-0.645849	4.32264	10.209803	22.246326	0							2.239838	-0.655198
2.084129	-0.645072	4.325293	10.209871	22.25959	0							2.241164	-0.65519
2.085455	-0.643975	4.327945	10.209881	22.272856	0							2.24249	-0.655183
2.086781	-0.642877	4.330597	10.209847	22.286119	0							2.243816	-0.655176
2.088107	-0.64178	4.33325	10.209864	22.299383	0							2.245142	-0.655168
2.089433	-0.64075	4.335902	10.209839	22.312649	0							2.246469	-0.655161
2.090759	-0.639999	4.338554	10.209743	22.325912	0							2.247795	-0.655154
2.092086	-0.63955	4.341207	10.209564	22.339176	0							2.249121	-0.655146
2.093412	-0.639101	4.343859	10.209359	22.35244	0							2.250447	-0.655139
2.094738	-0.638653	4.346511	10.209218	22.365705	0							2.251773	-0.655131
2.096064	-0.638301	4.349163	10.209041	22.378969	0							2.253099	-0.655124
2.09739	-0.638151	4.351815	10.208879	22.392233	0							2.254425	-0.655117
2.098716	-0.638002	4.354468	10.208677	22.405499	0							2.255751	-0.655109
2.100042	-0.637852	4.35712	10.208495	22.418762	0							2.257077	-0.655102
2.101368	-0.637699	4.359772	10.20838	22.432026	0							2.258404	-0.655095
2.102695	-0.637513	4.362424	10.208279	22.445292	0							2.25973	-0.655087
2.104021	-0.637271	4.365077	10.208125	22.458555	0							2.261056	-0.65508
2.105347	-0.637029	4.367729	10.207891	22.471819	0							2.262382	-0.655072
2.106673	-0.636788	4.370381	10.207718	22.485083	0							2.263708	-0.655065
2.107999	-0.636637	4.373034	10.207582	22.498348	0							2.265034	-0.655058
2.109325	-0.636691	4.375686	10.207478	22.511612	0							2.26636	-0.65505
2.110651	-0.636768	4.378338	10.207323	22.524876	0							2.267686	-0.655043
2.111978	-0.636844	4.380991	10.207168	22.538141	0							2.269012	-0.655035
2.113304	-0.63692	4.383643	10.207061	22.551405	0							2.270339	-0.655028
2.11463	-0.636962	4.386295	10.207006	22.564669	0							2.271665	-0.65502
2.115956	-0.636927	4.388947	10.206979	22.577934	0							2.272991	-0.655013
2.117282	-0.636892	4.3916	10.206931	22.591198	0							2.274317	-0.655006
2.118608	-0.636858	4.394252	10.20683	22.604462	0							2.275643	-0.654998
2.119935	-0.636814	4.396904	10.206814	22.617725	0							2.276969	-0.654991
2.121261	-0.636745	4.399556	10.206847	22.630991	0							2.278296	-0.654983
2.122587	-0.636671	4.402208	10.206923	22.644255	0							2.279622	-0.654976
2.123913	-0.636597	4.404861	10.207006	22.657518	0							2.280948	-0.654969
2.125239	-0.636524	4.407513	10.20703	22.670784	0							2.282274	-0.654961
2.126565	-0.636539	4.410165	10.207081	22.684048	0							2.2836	-0.654954
2.127891	-0.636769	4.412817	10.207176	22.697311	0							2.284926	-0.654946
2.129217	-0.63702	4.41547	10.207218	22.710577	0							2.286252	-0.654939
2.130544	-0.63727	4.418122	10.20722	22.723841	0							2.287579	-0.654931
2.13187	-0.637514	4.420774	10.207232	22.737104	0							2.288905	-0.654924
2.133196	-0.637728	4.423427	10.207237	22.750368	0							2.290231	-0.654916
2.134522	-0.637918	4.426079	10.207286	22.763634	0							2.291557	-0.654909
2.135848	-0.638116	4.428731	10.207344	22.776897	0							2.292883	-0.654902
2.137174	-0.638324	4.431384	10.207364	22.790161	0							2.294209	-0.654894
2.1385	-0.638518	4.434036	10.207425	22.803427	0							2.295535	-0.654887
2.139826	-0.638598	4.436688	10.207509	22.81669	0							2.296861	-0.654879
2.141152	-0.63861	4.43934	10.207512	22.829954	0							2.298188	-0.654872
2.142478	-0.638622	4.441992	10.207519	22.84322	0							2.299514	-0.654864
2.143805	-0.638669	4.444645	10.207467	22.856483	0							2.30084	-0.654857
2.145131	-0.638997	4.447297	10.207375	22.869747	0							2.302166	-0.654849
2.146457	-0.639571	4.449949	10.207388	22.883011	0							2.303492	-0.654842
2.147783	-0.640144	4.452601	10.20737	22.896276	0							2.304818	-0.654834
2.149109	-0.640718	4.455254	10.207332	22.90954	0							2.306144	-0.654827
2.150435	-0.641282	4.457906	10.207306	22.922804	0							2.30747	-0.654819
2.151762	-0.641747	4.460558	10.207273	22.936069	0							2.308796	-0.654812
2.153088	-0.642092	4.463211	10.207294	22.949333	0							2.310122	-0.654804
2.154414	-0.642435	4.465863	10.207283	22.962597	0							2.311449	-0.654797
2.15574	-0.642757	4.468515	10.207246	22.975863	0							2.312775	-0.654789
2.157066	-0.642856	4.471168	10.207274	22.989126	0							2.314101	-0.654782
2.158392	-0.642552	4.47382	10.207275	23.00239	0							2.315427	-0.654774
2.159719	-0.642249	4.476472	10.207242	23.015654	0							2.316753	-0.654767
2.161045	-0.641945	4.479124	10.207204	23.028919	0							2.318079	-0.654759
2.162371	-0.641634	4.481776	10.207161	23.042183	0							2.319406	-0.654752
2.163697	-0.641249	4.484429	10.207116	23.055447	0							2.320732	-0.654744
2.165023	-0.640731	4.487081	10.207131	23.068712	0							2.322058	-0.654737
2.166349	-0.640212	4.489733	10.207191	23.081976	0							2.323384	-0.654729
2.167675	-0.639694	4.492385	10.2072	23.09524	0							2.32471	-0.654722
2.169001	-0.639191	4.495038	10.207219	23.108505	0							2.326036	-0.654714
2.170328	-0.638765	4.49769	10.207356	23.121769	0							2.327363	-0.654707
2.171654	-0.638337	4.500342	10.207573	23.135033	0							2.328689	-0.654699
2.17298	-0.637909	4.502995	10.207734	23.148296	0							2.330015	-0.654692
2.174306	-0.637488	4.505647	10.207813	23.161562	0							2.331341	-0.654684
2.175632	-0.637159	4.508299	10.207939	23.174826	0							2.332667	-0.654677
2.176958	-0.637085	4.510952	10.208138	23.188089	0							2.333993	-0.654669
2.178284	-0.637012	4.513604	10.208375	23.201355	0							2.335319	-0.654662
2.17961	-0.636938	4.516256	10.208566	23.214619	0							2.336646	-0.654654
2.180936	-0.636875	4.518908	10.208709	23.227882	0							2.337972	-0.654647
2.182262	-0.636912	4.52156	10.208804	23.241148	0							2.339298	-0.654639
2.183589	-0.636948	4.524213	10.208912	23.254412	0							2.340624	-0.654631
2.184915	-0.636985	4.526865	10.209049	23.267675	0							2.34195	-0.654624
2.186241	-0.637022	4.529517	10.209181	23.280939	0							2.343276	-0.654616
2.187567	-0.637062	4.532169	10.209371	23.294205	0							2.344602	-0.654609
2.188893	-0.637163	4.534822	10.209432	23.307468	0							2.345928	-0.654601
2.190219	-0.63727	4.537474	10.209491	23.320732	0							2.347254	-0.654594
2.191545	-0.637379	4.540126	10.209632	23.333998	0							2.34858	-0.654586
2.192872	-0.637487	4.542778	10.209739	23.347261	0							2.349907	-0.654579
2.194198	-0.637329	4.545431	10.2098	23.360525	0							2.351233	-0.654571
2.195524	-0.637116	4.548083	10.209837	23.373791	0							2.352559	-0.654563
2.19685	-0.636899	4.550735	10.20987	23.387054	0							2.353885	-0.654556
2.198176	-0.636683	4.553388	10.209884	23.400318	0							2.355211	-0.654548
2.199502	-0.636466	4.55604	10.209836	23.413582	0							2.356537	-0.654541
2.200829	-0.63647	4.558692	10.209701	23.426847	0							2.357863	-0.654533
2.202155	-0.636522	4.561344	10.209644	23.440111	0							2.35919	-0.654525
2.203481	-0.636577	4.563997	10.209523	23.453375	0							2.360516	-0.654518
2.204807	-0.636631	4.566649	10.209477	23.46664	0							2.361842	-0.65451
2.206133	-0.636792	4.569301	10.209454	23.479904	0							2.363168	-0.654503
2.207459	-0.637035	4.571953	10.209436	23.493168	0							2.364494	-0.654495
2.208786	-0.637287	4.574606	10.209371	23.506433	0							2.36582	-0.654487
2.210112	-0.637537	4.577258	10.209167	23.519697	0							2.367146	-0.65448
2.211438	-0.637789	4.57991	10.208856	23.532961	0							2.368473	-0.654472
2.212764	-0.637776	4.582562	10.208611	23.546225	0							2.369799	-0.654465
2.21409	-0.637666	4.585215	10.208525	23.55949	0							2.371125	-0.654457
2.215416	-0.637548	4.587867	10.208387	23.572754	0							2.372451	-0.654449
2.216742	-0.637431	4.590519	10.208323	23.586018	0							2.373777	-0.654442
2.218068	-0.637395	4.593172	10.208187	23.599283	0							2.375103	-0.654434
2.219394	-0.637491	4.595824	10.208165	23.612547	0							2.37643	-0.654427
2.22072	-0.637603	4.598476	10.208196	23.625811	0							2.377756	-0.654419
2.222047	-0.637715	4.601129	10.208201	23.639076	0							2.379082	-0.654411
2.223373	-0.637828	4.603781	10.208113	23.65234	0							2.380408	-0.654404
2.224699	-0.638127	4.606433	10.208197	23.665604	0							2.381734	-0.654396
2.226025	-0.63864	4.609085	10.208329	23.678869	0							2.38306	-0.654389
2.227351	-0.639178	4.611737	10.20846	23.692133	0							2.384386	-0.654381
2.228677	-0.639715	4.61439	10.208616	23.705397	0							2.385712	-0.654373
2.230003	-0.640308	4.617042	10.208774	23.71866	0							2.387038	-0.654366
2.231329	-0.641044	4.619694	10.208905	23.731926	0							2.388364	-0.654358
2.232656	-0.641798	4.622346	10.208955	23.74519	0							2.389691	-0.65435
2.233982	-0.64255	4.624999	10.209108	23.758453	0							2.391017	-0.654343
2.235308	-0.643301	4.627651	10.209168	23.771719	0							2.392343	-0.654335
2.236634	-0.644005	4.630303	10.209249	23.784983	0							2.393669	-0.654327
2.23796	-0.644588	4.632956	10.209286	23.798246	0							2.394995	-0.65432
2.239286	-0.645151	4.635608	10.209212	23.811512	0							2.396321	-0.654312
2.240613	-0.645671	4.63826	10.209245	23.824776	0							2.397647	-0.654304
2.241939	-0.646143	4.640913	10.209242	23.838039	0							2.398973	-0.654297
2.243265	-0.646428	4.643565	10.209205	23.851303	0							2.4003	-0.654289
2.244591	-0.646639	4.646217	10.209165	23.864569	0							2.401626	-0.654281
2.245917	-0.64685	4.648869	10.209034	23.877832	0							2.402952	-0.654274
2.247243	-0.647061	4.651521	10.20902	23.891096	0							2.404278	-0.654266
2.248569	-0.647178	4.654174	10.209056	23.904362	0							2.405604	-0.654258
2.249896	-0.646882	4.656826	10.209083	23.917625	0							2.40693	-0.654251
2.251222	-0.646426	4.659478	10.209022	23.930889	0							2.408257	-0.654243
2.252548	-0.64597	4.66213	10.209005	23.944155	0							2.409583	-0.654235
2.253874	-0.645509	4.664783	10.208996	23.957418	0							2.410909	-0.654228
2.2552	-0.645001	4.667435	10.208946	23.970682	0							2.412235	-0.65422
2.256526	-0.644472	4.670087	10.208957	23.983946	0							2.413561	-0.654212
2.257852	-0.643946	4.67274	10.208906	23.997211	0							2.414887	-0.654205
2.259178	-0.643419	4.675392	10.208849	24.010475	0							2.416214	-0.654197
2.260504	-0.642891	4.678044	10.208849	24.023739	0							2.41754	-0.654189
2.261831	-0.642417	4.680696	10.208855	24.037004	0							2.418866	-0.654182
2.263157	-0.641967	4.683349	10.208861	24.050268	0							2.420192	-0.654174
2.264483	-0.641518	4.686001	10.20883	24.063532	0							2.421518	-0.654166
2.265809	-0.641067	4.688653	10.208829	24.076797	0							2.422844	-0.654159
2.267135	-0.640451	4.691305	10.208728	24.090061	0							2.42417	-0.654151
2.268461	-0.639737	4.693958	10.208582	24.103325	0							2.425496	-0.654143
2.269787	-0.639015	4.69661	10.208433	24.116589	0							2.426822	-0.654135
2.271113	-0.638292	4.699262	10.208253	24.129854	0							2.428149	-0.654128
2.272439	-0.63757	4.701914	10.208161	24.143118	0							2.429475	-0.65412
2.273766	-0.636917	4.704566	10.208047	24.156382	0							2.430801	-0.654112
2.275092	-0.636362	4.707219	10.207958	24.169647	0							2.432127	-0.654105
2.276418	-0.63584	4.709871	10.207912	24.182911	0							2.433453	-0.654097
2.277744	-0.635317	4.712523	10.20779	24.196175	0							2.434779	-0.654089
2.27907	-0.634993	4.715176	10.20774	24.20944	0							2.436105	-0.654081
2.280396	-0.634816	4.717828	10.207773	24.222704	0							2.437431	-0.654074
2.281723	-0.634662	4.72048	10.207804	24.235968	0							2.438757	-0.654066
2.283049	-0.634509	4.723133	10.207843	24.249231	0							2.440084	-0.654058
2.284375	-0.634355	4.725785	10.207755	24.262497	0							2.44141	-0.65405
2.285701	-0.634168	4.728437	10.207818	24.275761	0							2.442736	-0.654043
2.287027	-0.633887	4.731089	10.20786	24.289024	0							2.444062	-0.654035
2.288353	-0.633568	4.733742	10.207819	24.30229	0							2.445388	-0.654027
2.28968	-0.633249	4.736394	10.207763	24.315554	0							2.446714	-0.654019
2.291006	-0.632789	4.739046	10.207644	24.328817	0							2.44804	-0.654012
2.292332	-0.632115	4.741698	10.207644	24.342083	0							2.449367	-0.654004
2.293658	-0.631411	4.74435	10.207644	24.355347	0							2.450693	-0.653996
2.294984	-0.630726	4.747003	10.207653	24.36861	0							2.452019	-0.653988
2.29631	-0.630013	4.749655	10.20783	24.381874	0							2.453345	-0.653981
2.297636	-0.629294	4.752307	10.207968	24.39514	0							2.454671	-0.653973
2.298962	-0.628828	4.75496	10.208127	24.408403	0							2.455997	-0.653965
2.300288	-0.628603	4.757612	10.208388	24.421667	0							2.457324	-0.653957
2.301615	-0.628378	4.760264	10.208641	24.434933	0							2.45865	-0.65395
2.302941	-0.62818	4.762917	10.208782	24.448196	0							2.459976	-0.653942
2.304267	-0.628075	4.765569	10.209005	24.46146	0							2.461302	-0.653934
2.305593	-0.628038	4.768221	10.209077	24.474726	0							2.462628	-0.653926
2.306919	-0.628001	4.770873	10.209208	24.487989	0							2.463954	-0.653919
2.308245	-0.627964	4.773526	10.209287	24.501253	0							2.46528	-0.653911
2.309571	-0.627927	4.776178	10.209207	24.514517	0							2.466606	-0.653903
2.310897	-0.627708	4.77883	10.209164	24.527782	0							2.467933	-0.653895
2.312223	-0.627289	4.781482	10.209109	24.541046	0							2.469259	-0.653887
2.31355	-0.62687	4.784135	10.209001	24.55431	0							2.470585	-0.65388
2.314876	-0.626514	4.786787	10.208864	24.567575	0							2.471911	-0.653872
2.316202	-0.626479	4.789439	10.208791	24.580839	0							2.473237	-0.653864
2.317528	-0.626727	4.792091	10.208716	24.594103	0							2.474563	-0.653856
2.318854	-0.626974	4.794744	10.208602	24.607368	0							2.475889	-0.653848
2.32018	-0.627223	4.797396	10.208413	24.620632	0							2.477215	-0.653841
2.321507	-0.62747	4.800048	10.208322	24.633896	0							2.478541	-0.653833
2.322833	-0.627867	4.802701	10.208066	24.64716	0							2.479867	-0.653825
2.324159	-0.628454	4.805353	10.208005	24.660425	0							2.481194	-0.653817
2.325485	-0.629058	4.808005	10.207899	24.673689	0							2.48252	-0.653809
2.326811	-0.629663	4.810658	10.207779	24.686953	0							2.483846	-0.653802
2.328137	-0.630232	4.81331	10.207601	24.700218	0							2.485172	-0.653794
2.329463	-0.63076	4.815962	10.207462	24.713482	0							2.486498	-0.653786
2.33079	-0.631288	4.818614	10.207339	24.726746	0							2.487824	-0.653778
2.332116	-0.631816	4.821266	10.207261	24.740011	0							2.489151	-0.65377
2.333442	-0.632344	4.823919	10.207159	24.753275	0							2.490477	-0.653763
2.334768	-0.632769	4.826571	10.207176	24.766539	0							2.491803	-0.653755
2.336094	-0.63303	4.829223	10.207167	24.779802	0							2.493129	-0.653747
2.33742	-0.63324	4.831875	10.207119	24.793068	0							2.494455	-0.653739
2.338746	-0.633449	4.834527	10.20715	24.806332	0							2.495781	-0.653731
2.340073	-0.633614	4.83718	10.207073	24.819595	0							2.497108	-0.653723
2.341399	-0.633679	4.839832	10.206945	24.832861	0							2.498434	-0.653716
2.342725	-0.63369	4.842484	10.20682	24.846125	0							2.49976	-0.653708
2.344051	-0.633701	4.845137	10.206755	24.859388	0							2.501086	-0.6537
2.345377	-0.633711	4.847789	10.206662	24.872654	0							2.502412	-0.653692
2.346703	-0.633665	4.850441	10.206525	24.885918	0							2.503738	-0.653684
2.348029	-0.633517	4.853094	10.206492	24.899181	0							2.505064	-0.653676
2.349355	-0.633312	4.855746	10.206499	24.912445	0							2.50639	-0.653669
2.350681	-0.633094	4.858398	10.206438	24.925711	0							2.507717	-0.653661
2.352007	-0.63289	4.86105	10.20635	24.938974	0							2.509043	-0.653653
2.353334	-0.632753	4.863703	10.206328	24.952238	0							2.510369	-0.653645
2.35466	-0.632701	4.866355	10.206389	24.965504	0							2.511695	-0.653637
2.355986	-0.632649	4.869007	10.206322	24.978767	0							2.513021	-0.653629
2.357312	-0.632596	4.871659	10.206234	24.992031	0							2.514347	-0.653621
2.358638	-0.632542	4.874311	10.20626	25.005297	0							2.515673	-0.653614
2.359964	-0.632482	4.876964	10.206257	25.01856	0							2.516999	-0.653606
2.36129	-0.632418	4.879616	10.206231	25.031824	0							2.518325	-0.653598
2.362617	-0.632354	4.882268	10.206185	25.045088	0							2.519652	-0.65359
2.363943	-0.632276	4.884921	10.206134	25.058353	0							2.520978	-0.653582
2.365269	-0.632036	4.887573	10.206107	25.071617	0							2.522304	-0.653574
2.366595	-0.631452	4.890225	10.206091	25.084881	0							2.52363	-0.653566
2.367921	-0.630868	4.892878	10.20611	25.098146	0							2.524956	-0.653558
2.369247	-0.630285	4.89553	10.2061	25.11141	0							2.526282	-0.653551
2.370574	-0.629723	4.898182	10.206123	25.124674	0							2.527608	-0.653543
2.3719	-0.629249	4.900834	10.206135	25.137939	0							2.528934	-0.653535
2.373226	-0.628864	4.903487	10.206057	25.151203	0							2.530261	-0.653527
2.374552	-0.62848	4.906139	10.205926	25.164467	0							2.531587	-0.653519
2.375878	-0.628096	4.908791	10.205839	25.177731	0							2.532913	-0.653511
2.377204	-0.627808	4.911443	10.205769	25.190996	0							2.534239	-0.653503
2.37853	-0.627806	4.914095	10.205687	25.20426	0							2.535565	-0.653495
2.379857	-0.627804	4.916748	10.205618	25.217524	0							2.536891	-0.653487
2.381183	-0.627801	4.9194	10.205503	25.230789	0							2.538218	-0.653479
2.382509	-0.627817	4.922052	10.205372	25.244053	0							2.539544	-0.653471
2.383835	-0.627929	4.924705	10.205308	25.257317	0							2.54087	-0.653464
2.385161	-0.628167	4.927357	10.205297	25.270582	0							2.542196	-0.653456
2.386487	-0.628405	4.930009	10.205304	25.283846	0							2.543522	-0.653448
2.387813	-0.628644	4.932662	10.205262	25.29711	0							2.544848	-0.65344
2.389139	-0.628802	4.935314	10.205142	25.310375	0							2.546175	-0.653432
2.390465	-0.62871	4.937966	10.204995	25.323639	0							2.547501	-0.653424
2.391791	-0.628591	4.940618	10.20486	25.336903	0							2.548827	-0.653416
2.393118	-0.628472	4.943271	10.204708	25.350166	0							2.550153	-0.653408
2.394444	-0.628332	4.945923	10.204515	25.363432	0							2.551479	-0.6534
2.39577	-0.628043	4.948575	10.204351	25.376696	0							2.552805	-0.653392
2.397096	-0.627492	4.951227	10.204247	25.389959	0							2.554131	-0.653384
2.398422	-0.626942	4.953879	10.204079	25.403225	0							2.555457	-0.653376
2.399748	-0.626402	4.956532	10.203887	25.416489	0							2.556783	-0.653369
2.401074	-0.625924	4.959184	10.203732	25.429752	0							2.558109	-0.653361
2.4024	-0.625631	4.961836	10.203575	25.443018	0							2.559436	-0.653353
2.403727	-0.625399	4.964489	10.203409	25.456282	0							2.560762	-0.653345
2.405053	-0.625167	4.967141	10.203237	25.469545	0							2.562088	-0.653337
2.406379	-0.624938	4.969793	10.203099	25.482809	0							2.563414	-0.653329
2.407705	-0.624794	4.972445	10.202942	25.496075	0							2.56474	-0.653321
2.409031	-0.62515	4.975098	10.202801	25.509338	0							2.566066	-0.653313
2.410357	-0.625507	4.97775	10.202762	25.522602	0							2.567392	-0.653305
2.411684	-0.625862	4.980402	10.202719	25.535868	0							2.568718	-0.653297
2.41301	-0.626225	4.983055	10.20261	25.549131	0							2.570045	-0.653289
2.414336	-0.626723	4.985707	10.202493	25.562395	0							2.571371	-0.653281
2.415662	-0.627307	4.988359	10.202403	25.575661	0							2.572697	-0.653273
2.416988	-0.627891	4.991011	10.20239	25.588924	0							2.574023	-0.653265
2.418314	-0.628476	4.993664	10.202406	25.602188	0							2.575349	-0.653257
2.419641	-0.629054	4.996316	10.202362	25.615452	0							2.576675	-0.653249
2.420967	-0.629444	4.998968	10.202317	25.628717	0							2.578001	-0.653241
2.422293	-0.629835	5.00162	10.202345	25.641981	0							2.579328	-0.653233
2.423619	-0.630226	5.004272	10.202414	25.655245	0							2.580654	-0.653225
2.424945	-0.630617	5.006925	10.202551	25.66851	0							2.58198	-0.653217
2.426271	-0.631013	5.009577	10.202754	25.681774	0							2.583306	-0.653209
2.427597	-0.631415	5.012229	10.202929	25.695038	0							2.584632	-0.653201
2.428923	-0.631818	5.014882	10.203034	25.708303	0							2.585958	-0.653193
2.430249	-0.632221	5.017534	10.203136	25.721567	0							2.587285	-0.653185
2.431576	-0.632605	5.020186	10.203194	25.734831	0							2.588611	-0.653177
2.432902	-0.632512	5.022839	10.203278	25.748095	0							2.589937	-0.653169
2.434228	-0.632366	5.025491	10.203323	25.76136	0							2.591263	-0.653161
2.435554	-0.632222	5.028143	10.203322	25.774624	0							2.592589	-0.653153
2.43688	-0.632073	5.030795	10.203336	25.787888	0							2.593915	-0.653145
2.438206	-0.631844	5.033448	10.203321	25.801153	0							2.595241	-0.653137
2.439532	-0.631501	5.0361	10.203309	25.814417	0							2.596567	-0.653129
2.440858	-0.631157	5.038752	10.203322	25.827681	0							2.597893	-0.653121
2.442184	-0.630812	5.041404	10.20331	25.840946	0							2.59922	-0.653113
2.443511	-0.630478	5.044056	10.203205	25.85421	0							2.600546	-0.653113
2.444837	-0.630474	5.046709	10.203193	25.867474	0							2.601872	-0.653113
2.446163	-0.630609	5.049361	10.203159	25.880737	0							2.603198	-0.653113
2.447489	-0.630745	5.052013	10.203103	25.894003	0							2.604524	-0.653113
2.448815	-0.630879	5.054666	10.202975	25.907267	0							2.60585	-0.653113
2.450141	-0.630938	5.057318	10.202947	25.92053	0							2.607176	-0.653113
2.451468	-0.630833	5.05997	10.202912	25.933796	0							2.608502	-0.653113
2.452794	-0.630729	5.062623	10.202812	25.94706	0							2.609828	-0.653113
2.45412	-0.63063	5.065275	10.202708	25.960323	0							2.611155	-0.653113
2.455446	-0.630535	5.067927	10.202673	25.973589	0							2.612481	-0.653113
2.456772	-0.630692	5.070579	10.202545	25.986853	0							2.613807	-0.653097
2.458098	-0.631066	5.073232	10.202413	26.000116	0							2.615133	-0.653081
2.459424	-0.631471	5.075884	10.202378	26.01338	0							2.616459	-0.653065
2.460751	-0.631876	5.078536	10.202402	26.026646	0							2.617785	-0.653049
2.462077	-0.632355	5.081188	10.202387	26.039909	0							2.619112	-0.653033
2.463403	-0.633138	5.08384	10.202493	26.053173	0							2.620438	-0.653017
2.464729	-0.633975	5.086493	10.202544	26.066439	0							2.621764	-0.653001
2.466055	-0.63481	5.089145	10.202603	26.079702	0							2.62309	-0.652985
2.467381	-0.635648	5.091797	10.202683	26.092966	0							2.624416	-0.652969
2.468707	-0.636196	5.09445	10.202808	26.106232	0							2.625742	-0.652953
2.470033	-0.636263	5.097102	10.202899	26.119495	0							2.627069	-0.652937
2.47136	-0.63625	5.099754	10.203001	26.132759	0							2.628395	-0.65292
2.472686	-0.636237	5.102407	10.202971	26.146023	0							2.629721	-0.652904
2.474012	-0.636175	5.105059	10.203078	26.159288	0							2.631047	-0.652888
2.475338	-0.635659	5.107711	10.203214	26.172552	0							2.632373	-0.652872
2.476664	-0.635059	5.110363	10.203372	26.185816	0							2.633699	-0.652856
2.47799	-0.634457	5.113016	10.203481	26.199081	0							2.635025	-0.65284
2.479316	-0.633856	5.115668	10.203555	26.212345	0							2.636351	-0.652823
2.480642	-0.633386	5.11832	10.20354	26.225609	0							2.637678	-0.652807
2.481968	-0.633245	5.120972	10.20365	26.238874	0							2.639004	-0.652791
2.483294	-0.633166	5.123624	10.203721	26.252138	0							2.64033	-0.652791
2.484621	-0.633087	5.126277	10.203819	26.265402	0							2.641656	-0.652791
2.485947	-0.633008	5.128929	10.203822	26.278666	0							2.642982	-0.652791
2.487273	-0.633092	5.131581	10.203841	26.291931	0							2.644308	-0.652791
2.488599	-0.633208	5.134233	10.203868	26.305195	0							2.645634	-0.652791
2.489925	-0.633323	5.136886	10.203999	26.318459	0							2.64696	-0.652791
[truncated: 20,462 more rows]
