# Supplementary material for: Hallucination of closed repeat proteins containing central pockets
Source: Nat Struct Mol Biol. 2023 Sep 28;30(11):1755–60. doi: 10.1038/s41594-023-01112-6 (PMC10643118; doi:10.1038/s41594-023-01112-6)
Supplement: Supplementary file 5 — Chromatography raw data. [file 41594_2023_1112_MOESM5_ESM.tar › SEC_submit/G3.csv]

Chrom.1		Chrom.1		Chrom.1		Chrom.1		Chrom.1		Chrom.1		Chrom.1
UV 1_280		Cond		Conc B		Injection		Run Log		Fraction		UV 1_280_CUT_TEMP@100,BASEM
ml	mAU	ml	mS/cm	ml	%	ml	Injection	ml	Logbook	ml	Fraction	ml	mAU
-0.156911	0.033643	-0.156911	10.258133	-0.156911	0	-0.000427		-0.156911	Method Settings	8.016655	2.D.1	0	0.057908
-0.155585	0.30778	-0.154259	10.248824	-0.143645	0			-0.156833	Set autosampler to inject	9.016778	2.D.2	0.001326	0.057908
-0.154259	0.323927	-0.151607	10.248475	-0.130378	0			-0.007758	Sample Application	10.016522	2.D.3	0.002652	0.057908
-0.152933	0.336313	-0.148954	10.247798	-0.117111	0			8.007875	Elution	11.016481	2.D.4	0.003978	0.057908
-0.151607	0.347051	-0.146302	10.247116	-0.103844	0			19.798316	Set autosampler to load next	12.016416	2.D.5	0.005305	0.057908
-0.150281	0.35694	-0.14365	10.246609	-0.090578	0			20.198144	Dump	13.016391	2.D.6	0.006631	0.057908
-0.148954	0.365932	-0.140998	10.246237	-0.077311	0					14.016111	2.D.7	0.007957	0.057908
-0.147628	0.37422	-0.138345	10.245993	-0.064044	0					15.017393	2.D.8	0.009283	0.057909
-0.146302	0.372871	-0.135693	10.2459	-0.050778	0					16.017367	2.D.9	0.010609	0.057909
-0.144976	0.371196	-0.133041	10.245861	-0.037511	0					17.017302	2.D.10	0.011935	0.057909
-0.14365	0.369784	-0.130388	10.246015	-0.024244	0					18.017016	2.D.11	0.013261	0.057909
-0.142324	0.36854	-0.127736	10.246249	-0.010978	0					19.016987	2.D.12	0.014588	0.057909
-0.140998	0.367298	-0.125084	10.24634	0.002289	0					19.796988	Waste(Frac)	0.015914	0.057909
-0.139671	0.366055	-0.122432	10.246118	0.015556	0					20.301497	Waste	0.01724	0.057909
-0.138345	0.364814	-0.119779	10.245306	0.028822	0							0.018566	0.057909
-0.137019	0.363571	-0.117127	10.243714	0.042089	0							0.019892	0.05791
-0.135693	0.362309	-0.114475	10.241476	0.055356	0							0.021218	0.05791
-0.134367	0.360894	-0.111823	10.238811	0.068622	0							0.022544	0.05791
-0.133041	0.359204	-0.10917	10.235916	0.081889	0							0.02387	0.05791
-0.131715	0.357517	-0.106518	10.232897	0.095156	0							0.025197	0.05791
-0.130388	0.355835	-0.103866	10.229886	0.108422	0							0.026523	0.05791
-0.129062	0.35415	-0.101213	10.226952	0.121689	0							0.027849	0.05791
-0.127736	0.352458	-0.098561	10.224148	0.134956	0							0.029175	0.05791
-0.12641	0.350775	-0.095909	10.221498	0.148222	0							0.030501	0.057911
-0.125084	0.349041	-0.093257	10.219032	0.161489	0							0.031827	0.057911
-0.123758	0.346977	-0.090604	10.216723	0.174756	0							0.033153	0.057911
-0.122432	0.345092	-0.087952	10.214579	0.188022	0							0.03448	0.057911
-0.121106	0.343114	-0.0853	10.212663	0.201289	0							0.035806	0.057911
-0.119779	0.341025	-0.082648	10.21089	0.214556	0							0.037132	0.057911
-0.118453	0.33893	-0.079995	10.209355	0.227823	0							0.038458	0.057911
-0.117127	0.336837	-0.077343	10.20799	0.241089	0							0.039784	0.057911
-0.115801	0.334742	-0.074691	10.206756	0.254356	0							0.04111	0.057912
-0.114475	0.333872	-0.072038	10.205728	0.267623	0							0.042436	0.057912
-0.113149	0.333036	-0.069386	10.204846	0.280889	0							0.043763	0.057912
-0.111823	0.332203	-0.066734	10.204025	0.294156	0							0.045089	0.057912
-0.110496	0.331365	-0.064082	10.203362	0.307423	0							0.046415	0.057912
-0.10917	0.330532	-0.061429	10.202893	0.320689	0							0.047741	0.057912
-0.107844	0.329699	-0.058777	10.202596	0.333956	0							0.049067	0.057912
-0.106518	0.328862	-0.056125	10.202447	0.347223	0							0.050393	0.057912
-0.105192	0.328618	-0.053473	10.202524	0.360489	0							0.051719	0.057913
-0.103866	0.328597	-0.05082	10.202752	0.373756	0							0.053045	0.057913
-0.10254	0.328593	-0.048168	10.203031	0.387023	0							0.054372	0.057913
-0.101213	0.328588	-0.045516	10.203331	0.400289	0							0.055698	0.057913
-0.099887	0.328583	-0.042863	10.203538	0.413556	0							0.057024	0.057913
-0.098561	0.328578	-0.040211	10.203751	0.426823	0							0.05835	0.057913
-0.097235	0.328574	-0.037559	10.204	0.440089	0							0.059676	0.057913
-0.095909	0.328699	-0.034907	10.204302	0.453356	0							0.061002	0.057913
-0.094583	0.328866	-0.032254	10.204657	0.466623	0							0.062328	0.057913
-0.093257	0.329037	-0.029602	10.205052	0.479889	0							0.063655	0.057914
-0.091931	0.329209	-0.02695	10.205438	0.493156	0							0.064981	0.057914
-0.090604	0.329379	-0.024298	10.20577	0.506423	0							0.066307	0.057914
-0.089278	0.329551	-0.021645	10.206083	0.51969	0							0.067633	0.057914
-0.087952	0.329722	-0.018993	10.206457	0.532956	0							0.068959	0.057914
-0.086626	0.329687	-0.016341	10.206843	0.546223	0							0.070285	0.057914
-0.0853	0.329507	-0.013688	10.207216	0.55949	0							0.071611	0.057914
-0.083974	0.329308	-0.011036	10.207539	0.572756	0							0.072938	0.057914
-0.082648	0.329108	-0.008384	10.207837	0.586023	0							0.074264	0.057914
-0.081321	0.328909	-0.005732	10.209124	0.59929	0							0.07559	0.057915
-0.079995	0.328709	-0.003079	10.223475	0.612556	0							0.076916	0.057915
-0.078669	0.32851	-0.000427	10.228122	0.625823	0							0.078242	0.057915
-0.077343	0.328122	0.002225	10.23127	0.63909	0							0.079568	0.057915
-0.076017	0.327462	0.004877	10.23387	0.652356	0							0.080894	0.057915
-0.074691	0.32675	0.00753	10.236321	0.665623	0							0.08222	0.057915
-0.073365	0.32604	0.010182	10.238532	0.67889	0							0.083547	0.057915
-0.072038	0.325332	0.012834	10.240613	0.692156	0							0.084873	0.057915
-0.070712	0.32462	0.015487	10.242534	0.705423	0							0.086199	0.057916
-0.069386	0.323936	0.018139	10.244192	0.71869	0							0.087525	0.057916
-0.06806	0.323525	0.020791	10.245636	0.731956	0							0.088851	0.057916
-0.066734	0.324183	0.023443	10.246875	0.745223	0							0.090177	0.057916
-0.065408	0.325161	0.026096	10.247848	0.75849	0							0.091503	0.057916
-0.064082	0.326139	0.028748	10.248634	0.771756	0							0.09283	0.057916
-0.062756	0.327119	0.0314	10.249304	0.785023	0							0.094156	0.057916
-0.061429	0.328097	0.034052	10.249864	0.79829	0							0.095482	0.057916
-0.060103	0.32908	0.036705	10.250147	0.811557	0							0.096808	0.057917
-0.058777	0.329996	0.039357	10.250177	0.824823	0							0.098134	0.057917
-0.057451	0.330609	0.042009	10.250113	0.83809	0							0.09946	0.057917
-0.056125	0.331121	0.044662	10.250003	0.851357	0							0.100786	0.057917
-0.054799	0.331633	0.047314	10.249835	0.864623	0							0.102113	0.057917
-0.053473	0.332144	0.049966	10.249599	0.87789	0							0.103439	0.057917
-0.052146	0.332658	0.052618	10.249355	0.891157	0							0.104765	0.057917
-0.05082	0.333169	0.055271	10.249095	0.904423	0							0.106091	0.057917
-0.049494	0.333681	0.057923	10.248916	0.91769	0							0.107417	0.057917
-0.048168	0.333959	0.060575	10.248753	0.930957	0							0.108743	0.057918
-0.046842	0.334138	0.063227	10.248479	0.944223	0							0.110069	0.057918
-0.045516	0.334313	0.06588	10.248321	0.95749	0							0.111395	0.057918
-0.04419	0.334486	0.068532	10.248193	0.970757	0							0.112722	0.057918
-0.042863	0.33466	0.071184	10.248136	0.984023	0							0.114048	0.057918
-0.041537	0.334834	0.073837	10.248136	0.99729	0							0.115374	0.057918
-0.040211	0.335008	0.076489	10.248112	1.010557	0							0.1167	0.057918
-0.038885	0.335089	0.079141	10.248051	1.023823	0							0.118026	0.057918
-0.037559	0.335093	0.081793	10.24805	1.03709	0							0.119352	0.057919
-0.036233	0.335083	0.084446	10.248049	1.050357	0							0.120678	0.057919
-0.034907	0.335072	0.087098	10.247732	1.063623	0							0.122005	0.057919
-0.033581	0.335061	0.08975	10.247347	1.07689	0							0.123331	0.057919
-0.032254	0.33505	0.092402	10.246845	1.090157	0							0.124657	0.057919
-0.030928	0.33504	0.095055	10.246189	1.103423	0							0.125983	0.057919
-0.029602	0.335128	0.097707	10.245267	1.11669	0							0.127309	0.057919
-0.028276	0.335321	0.100359	10.244308	1.129957	0							0.128635	0.05792
-0.02695	0.335499	0.103012	10.243254	1.143223	0							0.129961	0.05792
-0.025624	0.335508	0.105664	10.242227	1.15649	0							0.131288	0.05792
-0.024298	0.335455	0.108316	10.241102	1.169757	0							0.132614	0.05792
-0.022971	0.335403	0.110968	10.239935	1.183023	0							0.13394	0.05792
-0.021645	0.335351	0.113621	10.238752	1.19629	0							0.135266	0.05792
-0.020319	0.335244	0.116273	10.237644	1.209557	0							0.136592	0.05792
-0.018993	0.335062	0.118925	10.236507	1.222824	0							0.137918	0.05792
-0.017667	0.334859	0.121577	10.23534	1.23609	0							0.139244	0.05792
-0.016341	0.334668	0.12423	10.234165	1.249357	0							0.14057	0.057921
-0.015015	0.334454	0.126882	10.233092	1.262624	0							0.141897	0.057921
-0.013688	0.333995	0.129534	10.232112	1.27589	0							0.143223	0.057921
-0.012362	0.333338	0.132187	10.231159	1.289157	0							0.144549	0.057921
-0.011036	0.332706	0.134839	10.230119	1.302424	0							0.145875	0.057921
-0.00971	0.332151	0.137491	10.22907	1.31569	0							0.147201	0.057921
-0.008384	0.331648	0.140143	10.228201	1.328957	0							0.148527	0.057921
-0.007058	0.331146	0.142796	10.227272	1.342224	0							0.149853	0.057921
-0.005732	0.325378	0.145448	10.226417	1.35549	0							0.15118	0.057921
-0.004405	0.316336	0.1481	10.225586	1.368757	0							0.152506	0.057922
-0.003079	0.316565	0.150752	10.224879	1.382024	0							0.153832	0.057922
-0.001753	0.316391	0.153405	10.224275	1.39529	0							0.155158	0.057922
-0.000427	0.316114	0.156057	10.223602	1.408557	0							0.156484	0.057922
0.000899	0.315509	0.158709	10.222965	1.421824	0							0.15781	0.057922
0.002225	0.314923	0.161362	10.222413	1.43509	0							0.159136	0.057922
0.003551	0.314381	0.164014	10.221931	1.448357	0							0.160463	0.057922
0.004877	0.314105	0.166666	10.221491	1.461624	0							0.161789	0.057922
0.006204	0.314161	0.169318	10.221021	1.47489	0							0.163115	0.057923
0.00753	0.314285	0.171971	10.22062	1.488157	0							0.164441	0.057923
0.008856	0.314406	0.174623	10.220327	1.501424	0							0.165767	0.057923
0.010182	0.314568	0.177275	10.219975	1.514691	0							0.167093	0.057923
0.011508	0.314907	0.179927	10.219681	1.527957	0							0.168419	0.057923
0.012834	0.3153	0.18258	10.219449	1.541224	0							0.169745	0.057923
0.01416	0.31569	0.185232	10.219273	1.554491	0							0.171072	0.057923
0.015487	0.316083	0.187884	10.219199	1.567757	0							0.172398	0.057923
0.016813	0.316164	0.190537	10.21911	1.581024	0							0.173724	0.057923
0.018139	0.315676	0.193189	10.219027	1.594291	0							0.17505	0.057924
0.019465	0.315034	0.195841	10.218882	1.607557	0							0.176376	0.057924
0.020791	0.314392	0.198493	10.218891	1.620824	0							0.177702	0.057924
0.022117	0.313785	0.201146	10.218898	1.634091	0							0.179028	0.057924
0.023443	0.313493	0.203798	10.218999	1.647357	0							0.180355	0.057924
0.02477	0.313305	0.20645	10.219049	1.660624	0							0.181681	0.057924
0.026096	0.313117	0.209102	10.219105	1.673891	0							0.183007	0.057925
0.027422	0.312929	0.211755	10.219197	1.687157	0							0.184333	0.057925
0.028748	0.312742	0.214407	10.219343	1.700424	0							0.185659	0.057925
0.030074	0.312572	0.217059	10.219357	1.713691	0							0.186985	0.057925
0.0314	0.312408	0.219712	10.219438	1.726957	0							0.188311	0.057925
0.032726	0.312244	0.222364	10.219473	1.740224	0							0.189638	0.057925
0.034052	0.312079	0.225016	10.219565	1.753491	0							0.190964	0.057925
0.035379	0.311698	0.227668	10.219727	1.766757	0							0.19229	0.057925
0.036705	0.311231	0.230321	10.219791	1.780024	0							0.193616	0.057925
0.038031	0.310785	0.232973	10.219912	1.793291	0							0.194942	0.057926
0.039357	0.310321	0.235625	10.219918	1.806558	0							0.196268	0.057926
0.040683	0.309834	0.238278	10.219954	1.819824	0							0.197594	0.057926
0.042009	0.309559	0.24093	10.219956	1.833091	0							0.198921	0.057926
0.043335	0.309452	0.243582	10.219931	1.846357	0							0.200247	0.057926
0.044662	0.309344	0.246234	10.219946	1.859624	0							0.201573	0.057926
0.045988	0.309237	0.248887	10.219989	1.872891	0							0.202899	0.057926
0.047314	0.309048	0.251539	10.220016	1.886158	0							0.204225	0.057926
0.04864	0.308773	0.254191	10.220018	1.899424	0							0.205551	0.057926
0.049966	0.308482	0.256843	10.219939	1.912691	0							0.206877	0.057927
0.051292	0.308191	0.259496	10.219815	1.925958	0							0.208203	0.057927
0.052618	0.307901	0.262148	10.219725	1.939224	0							0.20953	0.057927
0.053945	0.30751	0.2648	10.219702	1.952491	0							0.210856	0.057927
0.055271	0.307006	0.267453	10.219644	1.965758	0							0.212182	0.057927
0.056597	0.30648	0.270105	10.219606	1.979024	0							0.213508	0.057927
0.057923	0.305954	0.272757	10.219666	1.992291	0							0.214834	0.057927
0.059249	0.30551	0.275409	10.21975	2.005558	0							0.21616	0.057927
0.060575	0.305178	0.278062	10.219706	2.018825	0							0.217486	0.057928
0.061901	0.304879	0.280714	10.219711	2.032091	0							0.218813	0.057928
0.063227	0.304579	0.283366	10.219775	2.045358	0							0.220139	0.057928
0.064554	0.30428	0.286018	10.21979	2.058625	0							0.221465	0.057928
0.06588	0.304094	0.288671	10.219827	2.071891	0							0.222791	0.057928
0.067206	0.30413	0.291323	10.219864	2.085158	0							0.224117	0.057928
0.068532	0.304278	0.293975	10.219922	2.098425	0							0.225443	0.057928
0.069858	0.304426	0.296628	10.219885	2.111691	0							0.226769	0.057928
0.071184	0.304419	0.29928	10.219909	2.124958	0							0.228096	0.057928
0.07251	0.304129	0.301932	10.219924	2.138225	0							0.229422	0.057929
0.073837	0.303717	0.304584	10.219963	2.151491	0							0.230748	0.057929
0.075163	0.303305	0.307237	10.22006	2.164758	0							0.232074	0.057929
0.076489	0.302892	0.309889	10.220145	2.178025	0							0.2334	0.057929
0.077815	0.302302	0.312541	10.220199	2.191291	0							0.234726	0.057929
0.079141	0.301225	0.315193	10.220195	2.204558	0							0.236052	0.057929
0.080467	0.299805	0.317846	10.220166	2.217825	0							0.237378	0.057929
0.081793	0.298389	0.320498	10.220121	2.231091	0							0.238705	0.057929
0.08312	0.297151	0.32315	10.220021	2.244358	0							0.240031	0.05793
0.084446	0.296409	0.325803	10.219864	2.257625	0							0.241357	0.05793
0.085772	0.296023	0.328455	10.219758	2.270891	0							0.242683	0.05793
0.087098	0.295636	0.331107	10.219711	2.284158	0							0.244009	0.05793
0.088424	0.295251	0.333759	10.219742	2.297425	0							0.245335	0.05793
0.08975	0.294922	0.336412	10.219746	2.310692	0							0.246661	0.05793
0.091076	0.294875	0.339064	10.219684	2.323958	0							0.247988	0.057931
0.092402	0.295152	0.341716	10.219637	2.337225	0							0.249314	0.057931
0.093729	0.295436	0.344368	10.219639	2.350492	0							0.25064	0.057931
0.095055	0.295719	0.347021	10.219705	2.363758	0							0.251966	0.057931
0.096381	0.295993	0.349673	10.219787	2.377025	0							0.253292	0.057931
0.097707	0.296253	0.352325	10.219853	2.390291	0							0.254618	0.057931
0.099033	0.296513	0.354978	10.219925	2.403558	0							0.255944	0.057931
0.100359	0.296774	0.35763	10.219872	2.416825	0							0.257271	0.057931
0.101685	0.297033	0.360282	10.2198	2.430092	0							0.258597	0.057932
0.103012	0.297567	0.362934	10.219747	2.443358	0							0.259923	0.057932
0.104338	0.298738	0.365587	10.219712	2.456625	0							0.261249	0.057932
0.105664	0.299976	0.368239	10.219663	2.469892	0							0.262575	0.057932
0.10699	0.301213	0.370891	10.219618	2.483158	0							0.263901	0.057932
0.108316	0.302338	0.373543	10.219483	2.496425	0							0.265227	0.057932
0.109642	0.303195	0.376196	10.219389	2.509692	0							0.266553	0.057932
0.110968	0.304053	0.378848	10.219366	2.522958	0							0.26788	0.057932
0.112295	0.304909	0.3815	10.219388	2.536225	0							0.269206	0.057933
0.113621	0.305767	0.384153	10.219385	2.549492	0							0.270532	0.057933
0.114947	0.30653	0.386805	10.219297	2.562758	0							0.271858	0.057933
0.116273	0.306998	0.389457	10.219203	2.576025	0							0.273184	0.057933
0.117599	0.307355	0.392109	10.219084	2.589292	0							0.27451	0.057933
0.118925	0.307711	0.394762	10.218872	2.602558	0							0.275836	0.057933
0.120251	0.308118	0.397414	10.218621	2.615825	0							0.277163	0.057933
0.121577	0.308676	0.400066	10.218442	2.629092	0							0.278489	0.057933
0.122904	0.309268	0.402718	10.218284	2.642359	0							0.279815	0.057934
0.12423	0.30986	0.405371	10.218214	2.655625	0							0.281141	0.057934
0.125556	0.310453	0.408023	10.218145	2.668892	0							0.282467	0.057934
0.126882	0.311089	0.410675	10.218	2.682158	0							0.283793	0.057934
0.128208	0.311884	0.413328	10.217837	2.695425	0							0.285119	0.057934
0.129534	0.312775	0.41598	10.217714	2.708692	0							0.286445	0.057934
0.13086	0.31367	0.418632	10.217631	2.721959	0							0.287772	0.057934
0.132187	0.314509	0.421284	10.217525	2.735225	0							0.289098	0.057934
0.133513	0.315124	0.423937	10.217422	2.748492	0							0.290424	0.057935
0.134839	0.315566	0.426589	10.217322	2.761759	0							0.29175	0.057935
0.136165	0.316009	0.429241	10.217266	2.775025	0							0.293076	0.057935
0.137491	0.316451	0.431893	10.217208	2.788292	0							0.294402	0.057935
0.138817	0.316823	0.434546	10.217149	2.801559	0							0.295728	0.057935
0.140143	0.316821	0.437198	10.217175	2.814825	0							0.297055	0.057935
0.14147	0.316409	0.43985	10.217233	2.828092	0							0.298381	0.057935
0.142796	0.315997	0.442503	10.217322	2.841359	0							0.299707	0.057935
0.144122	0.315661	0.445155	10.217453	2.854625	0							0.301033	0.057935
0.145448	0.315731	0.447807	10.217626	2.867892	0							0.302359	0.057936
0.146774	0.316324	0.450459	10.217777	2.881159	0							0.303685	0.057936
0.1481	0.316917	0.453112	10.21798	2.894425	0							0.305011	0.057936
0.149426	0.31751	0.455764	10.218217	2.907692	0							0.306338	0.057936
0.150752	0.318113	0.458416	10.218425	2.920959	0							0.307664	0.057936
0.152079	0.318821	0.461068	10.218604	2.934226	0							0.30899	0.057936
0.153405	0.319712	0.463721	10.218705	2.947492	0							0.310316	0.057936
0.154731	0.320606	0.466373	10.218796	2.960759	0							0.311642	0.057936
0.156057	0.321484	0.469025	10.218952	2.974025	0							0.312968	0.057937
0.157383	0.322183	0.471678	10.219082	2.987292	0							0.314294	0.057937
0.158709	0.322404	0.47433	10.219107	3.000559	0							0.315621	0.057937
0.160035	0.322625	0.476982	10.219151	3.013826	0							0.316947	0.057937
0.161362	0.322847	0.479634	10.219202	3.027092	0							0.318273	0.057937
0.162688	0.32308	0.482287	10.219295	3.040359	0							0.319599	0.057937
0.164014	0.323457	0.484939	10.219399	3.053626	0							0.320925	0.057937
0.16534	0.324223	0.487591	10.219434	3.066892	0							0.322251	0.057937
0.166666	0.324988	0.490243	10.219382	3.080159	0							0.323577	0.057938
0.167992	0.325755	0.492896	10.219243	3.093426	0							0.324903	0.057938
0.169318	0.32643	0.495548	10.219147	3.106692	0							0.32623	0.057938
0.170645	0.326303	0.4982	10.219096	3.119959	0							0.327556	0.057938
0.171971	0.326087	0.500853	10.218947	3.133226	0							0.328882	0.057938
0.173297	0.325871	0.503505	10.218753	3.146492	0							0.330208	0.057938
0.174623	0.325653	0.506157	10.218575	3.159759	0							0.331534	0.057938
0.175949	0.325416	0.508809	10.218444	3.173026	0							0.33286	0.057938
0.177275	0.324991	0.511462	10.21834	3.186292	0							0.334186	0.057939
0.178601	0.324565	0.514114	10.218251	3.199559	0							0.335513	0.057939
0.179927	0.324141	0.516766	10.218166	3.212826	0							0.336839	0.057939
0.181254	0.323751	0.519418	10.21803	3.226093	0							0.338165	0.057939
0.18258	0.323692	0.522071	10.217965	3.239359	0							0.339491	0.057939
0.183906	0.323768	0.524723	10.217954	3.252626	0							0.340817	0.057939
0.185232	0.323844	0.527375	10.217896	3.265893	0							0.342143	0.057939
0.186558	0.323921	0.530028	10.217884	3.279159	0							0.343469	0.057939
0.187884	0.324007	0.53268	10.217813	3.292426	0							0.344796	0.057939
0.18921	0.324189	0.535332	10.217706	3.305692	0							0.346122	0.057939
0.190537	0.324396	0.537984	10.217649	3.318959	0							0.347448	0.057939
0.191863	0.324602	0.540637	10.217613	3.332226	0							0.348774	0.05794
0.193189	0.324791	0.543289	10.217602	3.345493	0							0.3501	0.05794
0.194515	0.324806	0.545941	10.217557	3.358759	0							0.351426	0.05794
0.195841	0.324714	0.548594	10.217518	3.372026	0							0.352752	0.05794
0.197167	0.324623	0.551246	10.217473	3.385293	0							0.354078	0.05794
0.198493	0.32454	0.553898	10.217486	3.398559	0							0.355405	0.05794
0.19982	0.324451	0.55655	10.217613	3.411826	0							0.356731	0.05794
0.201146	0.324202	0.559203	10.21777	3.425093	0							0.358057	0.05794
0.202472	0.323873	0.561855	10.217887	3.438359	0							0.359383	0.057941
0.203798	0.323535	0.564507	10.218018	3.451626	0							0.360709	0.057941
0.205124	0.323198	0.567159	10.218075	3.464893	0							0.362035	0.057941
0.20645	0.323172	0.569812	10.218225	3.478159	0							0.363361	0.057941
0.207776	0.323642	0.572464	10.218418	3.491426	0							0.364688	0.057941
0.209102	0.324162	0.575116	10.218596	3.504693	0							0.366014	0.057941
0.210429	0.324681	0.577769	10.218872	3.517959	0							0.36734	0.057941
0.211755	0.325199	0.580421	10.219086	3.531226	0							0.368666	0.057941
0.213081	0.325606	0.583073	10.21925	3.544493	0							0.369992	0.057942
0.214407	0.325926	0.585725	10.219535	3.55776	0							0.371318	0.057942
0.215733	0.326236	0.588378	10.219845	3.571026	0							0.372644	0.057942
0.217059	0.326547	0.59103	10.220036	3.584293	0							0.373971	0.057942
0.218385	0.326778	0.593682	10.220165	3.597559	0							0.375297	0.057942
0.219712	0.326812	0.596334	10.220227	3.610826	0							0.376623	0.057942
0.221038	0.326824	0.598987	10.220378	3.624093	0							0.377949	0.057942
0.222364	0.326835	0.601639	10.220559	3.63736	0							0.379275	0.057942
0.22369	0.326847	0.604291	10.220704	3.650626	0							0.380601	0.057943
0.225016	0.326934	0.606943	10.220793	3.663893	0							0.381927	0.057943
0.226342	0.327142	0.609596	10.220948	3.67716	0							0.383254	0.057943
0.227668	0.327363	0.612248	10.221025	3.690426	0							0.38458	0.057943
0.228995	0.327585	0.6149	10.221102	3.703693	0							0.385906	0.057943
0.230321	0.32771	0.617553	10.221119	3.71696	0							0.387232	0.057943
0.231647	0.327436	0.620205	10.221087	3.730226	0							0.388558	0.057943
0.232973	0.327114	0.622857	10.221099	3.743493	0							0.389884	0.057943
0.234299	0.326791	0.625509	10.221148	3.75676	0							0.39121	0.057944
0.235625	0.326468	0.628162	10.221124	3.770026	0							0.392536	0.057944
0.236951	0.326209	0.630814	10.221137	3.783293	0							0.393863	0.057944
0.238278	0.32611	0.633466	10.221142	3.79656	0							0.395189	0.057944
0.239604	0.32603	0.636119	10.221095	3.809826	0							0.396515	0.057944
0.24093	0.32595	0.638771	10.22118	3.823093	0							0.397841	0.057944
0.242256	0.32587	0.641423	10.22121	3.83636	0							0.399167	0.057944
0.243582	0.325975	0.644075	10.221222	3.849626	0							0.400493	0.057944
0.244908	0.326105	0.646728	10.221302	3.862893	0							0.401819	0.057945
0.246234	0.326235	0.64938	10.221344	3.87616	0							0.403146	0.057945
0.24756	0.326364	0.652032	10.221395	3.889426	0							0.404472	0.057945
0.248887	0.326428	0.654684	10.221435	3.902693	0							0.405798	0.057945
0.250213	0.325887	0.657337	10.221345	3.91596	0							0.407124	0.057945
0.251539	0.325317	0.659989	10.22123	3.929227	0							0.40845	0.057945
0.252865	0.324724	0.662641	10.221227	3.942493	0							0.409776	0.057945
0.254191	0.324101	0.665294	10.221215	3.95576	0							0.411102	0.057945
0.255517	0.323398	0.667946	10.221188	3.969027	0							0.412428	0.057946
0.256843	0.322646	0.670598	10.220946	3.982293	0							0.413755	0.057946
0.25817	0.321886	0.67325	10.220873	3.99556	0							0.415081	0.057946
0.259496	0.321125	0.675903	10.22067	4.008826	0							0.416407	0.057946
0.260822	0.320364	0.678555	10.220448	4.022093	0							0.417733	0.057946
0.262148	0.319851	0.681207	10.22038	4.03536	0							0.419059	0.057946
0.263474	0.319472	0.683859	10.22006	4.048626	0							0.420385	0.057946
0.2648	0.319106	0.686512	10.21988	4.061893	0							0.421711	0.057946
0.266126	0.31874	0.689164	10.219646	4.07516	0							0.423038	0.057946
0.267453	0.318491	0.691816	10.219449	4.088427	0							0.424364	0.057946
0.268779	0.318346	0.694469	10.219275	4.101693	0							0.42569	0.057946
0.270105	0.318224	0.697121	10.219132	4.11496	0							0.427016	0.057947
0.271431	0.318101	0.699773	10.218903	4.128226	0							0.428342	0.057947
0.272757	0.317978	0.702425	10.218659	4.141493	0							0.429668	0.057947
0.274083	0.317939	0.705078	10.218434	4.15476	0							0.430994	0.057947
0.275409	0.317958	0.70773	10.218283	4.168026	0							0.432321	0.057947
0.276735	0.317986	0.710382	10.218186	4.181293	0							0.433647	0.057947
0.278062	0.318015	0.713034	10.218025	4.19456	0							0.434973	0.057948
0.279388	0.318129	0.715687	10.217926	4.207827	0							0.436299	0.057948
0.280714	0.318339	0.718339	10.217725	4.221093	0							0.437625	0.057948
0.28204	0.318574	0.720991	10.217634	4.23436	0							0.438951	0.057948
0.283366	0.31881	0.723644	10.217602	4.247627	0							0.440277	0.057948
0.284692	0.319047	0.726296	10.21769	4.260893	0							0.441604	0.057948
0.286018	0.319136	0.728948	10.217565	4.27416	0							0.44293	0.057948
0.287345	0.319002	0.7316	10.217351	4.287426	0							0.444256	0.057948
0.288671	0.318794	0.734253	10.217253	4.300694	0							0.445582	0.057948
0.289997	0.318585	0.736905	10.21709	4.31396	0							0.446908	0.057949
0.291323	0.318321	0.739557	10.216959	4.327227	0							0.448234	0.057949
0.292649	0.317945	0.742209	10.216802	4.340493	0							0.44956	0.057949
0.293975	0.317527	0.744862	10.21664	4.35376	0							0.450886	0.057949
0.295301	0.31711	0.747514	10.216592	4.367027	0							0.452213	0.057949
0.296628	0.316691	0.750166	10.216496	4.380293	0							0.453539	0.057949
0.297954	0.316279	0.752819	10.216441	4.39356	0							0.454865	0.057949
0.29928	0.315883	0.755471	10.216313	4.406827	0							0.456191	0.057949
0.300606	0.315493	0.758123	10.216242	4.420094	0							0.457517	0.05795
0.301932	0.315105	0.760775	10.216223	4.43336	0							0.458843	0.05795
0.303258	0.31467	0.763428	10.216208	4.446627	0							0.460169	0.05795
0.304584	0.314141	0.76608	10.216174	4.459894	0							0.461496	0.05795
0.30591	0.313556	0.768732	10.216185	4.47316	0							0.462822	0.05795
0.307237	0.31294	0.771384	10.216142	4.486427	0							0.464148	0.05795
0.308563	0.312308	0.774037	10.21615	4.499693	0							0.465474	0.057951
0.309889	0.311693	0.776689	10.216032	4.51296	0							0.4668	0.057951
0.311215	0.311169	0.779341	10.215934	4.526227	0							0.468126	0.057951
0.312541	0.310725	0.781994	10.215901	4.539494	0							0.469452	0.057951
0.313867	0.310281	0.784646	10.215926	4.55276	0							0.470779	0.057951
0.315193	0.309873	0.787298	10.215931	4.566027	0							0.472105	0.057951
0.31652	0.309824	0.78995	10.215822	4.579294	0							0.473431	0.057951
0.317846	0.310139	0.792603	10.215852	4.59256	0							0.474757	0.057951
0.319172	0.310455	0.795255	10.215774	4.605827	0							0.476083	0.057951
0.320498	0.310771	0.797907	10.215594	4.619094	0							0.477409	0.057951
0.321824	0.311088	0.800559	10.215548	4.63236	0							0.478735	0.057951
0.32315	0.311417	0.803212	10.215582	4.645627	0							0.480061	0.057952
0.324476	0.311759	0.805864	10.215569	4.658894	0							0.481388	0.057952
0.325803	0.312101	0.808516	10.215604	4.672161	0							0.482714	0.057952
0.327129	0.312442	0.811169	10.215713	4.685427	0							0.48404	0.057952
0.328455	0.312622	0.813821	10.215744	4.698694	0							0.485366	0.057952
0.329781	0.312592	0.816473	10.215784	4.71196	0							0.486692	0.057952
0.331107	0.312541	0.819125	10.215809	4.725227	0							0.488018	0.057953
0.332433	0.31249	0.821778	10.215881	4.738494	0							0.489344	0.057953
0.333759	0.312439	0.82443	10.215999	4.75176	0							0.490671	0.057953
0.335086	0.312085	0.827082	10.216089	4.765027	0							0.491997	0.057953
0.336412	0.311331	0.829734	10.216171	4.778294	0							0.493323	0.057953
0.337738	0.310534	0.832387	10.216226	4.791561	0							0.494649	0.057953
0.339064	0.309741	0.835039	10.216282	4.804827	0							0.495975	0.057953
0.34039	0.308894	0.837691	10.216432	4.818094	0							0.497301	0.057953
0.341716	0.307965	0.840344	10.216563	4.831361	0							0.498627	0.057953
0.343042	0.30702	0.842996	10.216713	4.844627	0							0.499954	0.057953
0.344368	0.306075	0.845648	10.216822	4.857894	0							0.50128	0.057954
0.345695	0.305128	0.8483	10.216943	4.871161	0							0.502606	0.057954
0.347021	0.304514	0.850953	10.217006	4.884428	0							0.503932	0.057954
0.348347	0.304458	0.853605	10.217103	4.897694	0							0.505258	0.057954
0.349673	0.304581	0.856257	10.217262	4.910961	0							0.506584	0.057954
0.350999	0.304704	0.858909	10.217365	4.924227	0							0.50791	0.057954
0.352325	0.304925	0.861562	10.217404	4.937494	0							0.509237	0.057954
0.353651	0.305368	0.864214	10.217536	4.950761	0							0.510563	0.057955
0.354978	0.305936	0.866866	10.217699	4.964027	0							0.511889	0.057955
0.356304	0.306503	0.869519	10.217847	4.977294	0							0.513215	0.057955
0.35763	0.307046	0.872171	10.218127	4.990561	0							0.514541	0.057955
0.358956	0.307351	0.874823	10.21838	5.003828	0							0.515867	0.057955
0.360282	0.307031	0.877475	10.218571	5.017094	0							0.517193	0.057955
0.361608	0.306186	0.880128	10.218774	5.030361	0							0.518519	0.057955
0.362934	0.305341	0.88278	10.219005	5.043627	0							0.519846	0.057956
0.36426	0.304496	0.885432	10.219183	5.056894	0							0.521172	0.057956
0.365587	0.303637	0.888084	10.219309	5.070161	0							0.522498	0.057956
0.366913	0.302762	0.890737	10.219369	5.083427	0							0.523824	0.057956
0.368239	0.301888	0.893389	10.219409	5.096694	0							0.52515	0.057956
0.369565	0.301016	0.896041	10.219507	5.109961	0							0.526476	0.057956
0.370891	0.300184	0.898694	10.219574	5.123228	0							0.527802	0.057956
0.372217	0.299564	0.901346	10.219614	5.136494	0							0.529129	0.057956
0.373543	0.299216	0.903998	10.219704	5.149761	0							0.530455	0.057956
0.37487	0.298869	0.90665	10.219847	5.163028	0							0.531781	0.057956
0.376196	0.298512	0.909303	10.21995	5.176294	0							0.533107	0.057956
0.377522	0.298088	0.911955	10.220009	5.189561	0							0.534433	0.057957
0.378848	0.297553	0.914607	10.220115	5.202827	0							0.535759	0.057957
0.380174	0.297016	0.91726	10.220212	5.216094	0							0.537085	0.057957
0.3815	0.296481	0.919912	10.220195	5.229361	0							0.538411	0.057957
0.382826	0.295966	0.922564	10.220083	5.242628	0							0.539738	0.057957
0.384153	0.295599	0.925216	10.219995	5.255894	0							0.541064	0.057957
0.385479	0.295487	0.927869	10.219893	5.269161	0							0.54239	0.057958
0.386805	0.295375	0.930521	10.219725	5.282428	0							0.543716	0.057958
0.388131	0.295262	0.933173	10.219584	5.295694	0							0.545042	0.057958
0.389457	0.29514	0.935825	10.219547	5.308961	0							0.546368	0.057958
0.390783	0.295002	0.938478	10.21956	5.322228	0							0.547694	0.057958
0.392109	0.294864	0.94113	10.219538	5.335495	0							0.549021	0.057958
0.393436	0.294726	0.943782	10.219503	5.348761	0							0.550347	0.057958
0.394762	0.294588	0.946434	10.219523	5.362028	0							0.551673	0.057958
0.396088	0.294444	0.949087	10.219559	5.375295	0							0.552999	0.057958
0.397414	0.294289	0.951739	10.219605	5.388561	0							0.554325	0.057958
0.39874	0.294134	0.954391	10.219649	5.401828	0							0.555651	0.057958
0.400066	0.29398	0.957044	10.219666	5.415094	0							0.556977	0.057959
0.401392	0.293989	0.959696	10.219703	5.428361	0							0.558304	0.057959
0.402718	0.294521	0.962348	10.219741	5.441628	0							0.55963	0.057959
0.404045	0.29511	0.965	10.219778	5.454895	0							0.560956	0.057959
0.405371	0.295697	0.967653	10.219725	5.468161	0							0.562282	0.057959
0.406697	0.296286	0.970305	10.21959	5.481428	0							0.563608	0.057959
0.408023	0.296805	0.972957	10.219499	5.494695	0							0.564934	0.05796
0.409349	0.297105	0.975609	10.219437	5.507961	0							0.56626	0.05796
0.410675	0.2974	0.978262	10.219354	5.521228	0							0.567586	0.05796
0.412001	0.297673	0.980914	10.219258	5.534495	0							0.568913	0.05796
0.413328	0.297913	0.983566	10.219122	5.547761	0							0.570239	0.05796
0.414654	0.297448	0.986219	10.218985	5.561028	0							0.571565	0.05796
0.41598	0.296681	0.988871	10.218861	5.574295	0							0.572891	0.05796
0.417306	0.295913	0.991523	10.21874	5.587562	0							0.574217	0.05796
0.418632	0.295146	0.994175	10.218574	5.600828	0							0.575543	0.05796
0.419958	0.294364	0.996828	10.218313	5.614095	0							0.576869	0.057961
0.421284	0.293289	0.99948	10.218102	5.627361	0							0.578196	0.057961
0.422611	0.292174	1.002132	10.217919	5.640628	0							0.579522	0.057961
0.423937	0.291061	1.004784	10.217726	5.653895	0							0.580848	0.057961
0.425263	0.289983	1.007437	10.217563	5.667161	0							0.582174	0.057961
0.426589	0.28961	1.010089	10.21745	5.680428	0							0.5835	0.057961
0.427915	0.28991	1.012741	10.217381	5.693695	0							0.584826	0.057961
0.429241	0.29021	1.015393	10.217297	5.706962	0							0.586152	0.057961
0.430567	0.290509	1.018046	10.217197	5.720228	0							0.587479	0.057961
0.431893	0.290809	1.020698	10.217135	5.733495	0							0.588805	0.057962
0.43322	0.29108	1.02335	10.217131	5.746762	0							0.590131	0.057962
0.434546	0.291345	1.026003	10.217056	5.760028	0							0.591457	0.057962
0.435872	0.29161	1.028655	10.217003	5.773295	0							0.592783	0.057962
0.437198	0.291867	1.031307	10.216975	5.786561	0							0.594109	0.057962
0.438524	0.29196	1.03396	10.21697	5.799828	0							0.595435	0.057962
0.43985	0.291699	1.036612	10.216938	5.813095	0							0.596762	0.057962
0.441176	0.291439	1.039264	10.216893	5.826362	0							0.598088	0.057963
0.442503	0.291178	1.041916	10.21679	5.839628	0							0.599414	0.057963
0.443829	0.290916	1.044569	10.216702	5.852895	0							0.60074	0.057963
0.445155	0.290617	1.047221	10.216641	5.866162	0							0.602066	0.057963
0.446481	0.290302	1.049873	10.216502	5.879428	0							0.603392	0.057963
0.447807	0.289987	1.052525	10.216374	5.892695	0							0.604718	0.057963
0.449133	0.289672	1.055178	10.2163	5.905962	0							0.606044	0.057964
0.450459	0.289262	1.05783	10.216296	5.919229	0							0.607371	0.057964
0.451786	0.288523	1.060482	10.216331	5.932495	0							0.608697	0.057964
0.453112	0.287783	1.063134	10.216277	5.945762	0							0.610023	0.057964
0.454438	0.287044	1.065787	10.216273	5.959028	0							0.611349	0.057964
0.455764	0.286308	1.068439	10.216311	5.972295	0							0.612675	0.057964
0.45709	0.285481	1.071091	10.216389	5.985562	0							0.614001	0.057964
0.458416	0.284472	1.073744	10.21632	5.998828	0							0.615327	0.057964
0.459742	0.28347	1.076396	10.216432	6.012095	0							0.616654	0.057964
0.461068	0.282464	1.079048	10.216599	6.025362	0							0.61798	0.057964
0.462395	0.281457	1.0817	10.216678	6.038629	0							0.619306	0.057965
0.463721	0.280469	1.084353	10.216743	6.051895	0							0.620632	0.057965
0.465047	0.27957	1.087005	10.216794	6.065162	0							0.621958	0.057965
0.466373	0.278648	1.089657	10.216825	6.078429	0							0.623284	0.057965
0.467699	0.277668	1.092309	10.216866	6.091695	0							0.62461	0.057965
0.469025	0.276739	1.094962	10.216914	6.104962	0							0.625937	0.057965
0.470351	0.276374	1.097614	10.216963	6.118228	0							0.627263	0.057965
0.471678	0.276109	1.100266	10.216998	6.131495	0							0.628589	0.057965
0.473004	0.275843	1.102919	10.216905	6.144762	0							0.629915	0.057966
0.47433	0.275577	1.105571	10.216897	6.158029	0							0.631241	0.057966
0.475656	0.275554	1.108223	10.216831	6.171295	0							0.632567	0.057966
0.476982	0.275575	1.110875	10.216835	6.184562	0							0.633893	0.057966
0.478308	0.275597	1.113528	10.216769	6.197829	0							0.635219	0.057966
0.479634	0.275618	1.11618	10.216796	6.211095	0							0.636546	0.057966
0.480961	0.27564	1.118832	10.216819	6.224362	0							0.637872	0.057966
0.482287	0.275073	1.121485	10.216916	6.237629	0							0.639198	0.057966
0.483613	0.274244	1.124137	10.216938	6.250896	0							0.640524	0.057966
0.484939	0.273389	1.126789	10.216967	6.264162	0							0.64185	0.057967
0.486265	0.272532	1.129441	10.217012	6.277429	0							0.643176	0.057967
0.487591	0.271936	1.132094	10.217032	6.290696	0							0.644502	0.057967
0.488917	0.271418	1.134746	10.217013	6.303962	0							0.645829	0.057967
0.490243	0.270909	1.137398	10.217159	6.317229	0							0.647155	0.057967
0.49157	0.270397	1.14005	10.217166	6.330495	0							0.648481	0.057967
0.492896	0.269887	1.142703	10.217377	6.343762	0							0.649807	0.057967
0.494222	0.269753	1.145355	10.217608	6.357029	0							0.651133	0.057967
0.495548	0.269858	1.148007	10.21775	6.370296	0							0.652459	0.057967
0.496874	0.269998	1.150659	10.217867	6.383562	0							0.653785	0.057967
0.4982	0.270137	1.153312	10.217978	6.396829	0							0.655111	0.057968
0.499526	0.2703	1.155964	10.218077	6.410096	0							0.656438	0.057968
0.500853	0.270474	1.158616	10.218227	6.423362	0							0.657764	0.057968
0.502179	0.270649	1.161269	10.218285	6.436629	0							0.65909	0.057968
0.503505	0.270824	1.163921	10.218338	6.449896	0							0.660416	0.057968
0.504831	0.270999	1.166573	10.218415	6.463162	0							0.661742	0.057968
0.506157	0.270811	1.169225	10.218312	6.476429	0							0.663068	0.057968
0.507483	0.27018	1.171878	10.218177	6.489696	0							0.664394	0.057969
0.508809	0.269472	1.17453	10.218046	6.502963	0							0.665721	0.057969
0.510136	0.268762	1.177182	10.217926	6.516229	0							0.667047	0.057969
0.511462	0.268083	1.179834	10.217863	6.529496	0							0.668373	0.057969
0.512788	0.267423	1.182487	10.217631	6.542762	0							0.669699	0.057969
0.514114	0.266766	1.185139	10.217464	6.556029	0							0.671025	0.057969
0.51544	0.266112	1.187791	10.217276	6.569296	0							0.672351	0.057969
0.516766	0.265456	1.190444	10.217148	6.582562	0							0.673677	0.05797
0.518092	0.264855	1.193096	10.217071	6.595829	0							0.675004	0.05797
0.519418	0.264304	1.195748	10.217047	6.609096	0							0.67633	0.05797
0.520745	0.263739	1.1984	10.217015	6.622363	0							0.677656	0.05797
0.522071	0.263158	1.201053	10.21695	6.635629	0							0.678982	0.05797
0.523397	0.262629	1.203705	10.216972	6.648896	0							0.680308	0.05797
0.524723	0.262246	1.206357	10.217006	6.662162	0							0.681634	0.05797
0.526049	0.261933	1.20901	10.217065	6.675429	0							0.68296	0.057971
0.527375	0.26162	1.211662	10.21709	6.688696	0							0.684287	0.057971
0.528701	0.261306	1.214314	10.217084	6.701962	0							0.685613	0.057971
0.530028	0.260993	1.216966	10.217054	6.715229	0							0.686939	0.057971
0.531354	0.260642	1.219619	10.217174	6.728496	0							0.688265	0.057971
0.53268	0.260268	1.222271	10.217073	6.741763	0							0.689591	0.057971
0.534006	0.259894	1.224923	10.21708	6.755029	0							0.690917	0.057971
0.535332	0.259476	1.227575	10.21711	6.768296	0							0.692243	0.057971
0.536658	0.258624	1.230228	10.217151	6.781563	0							0.693569	0.057972
0.537984	0.257526	1.23288	10.217223	6.794829	0							0.694896	0.057972
0.539311	0.256426	1.235532	10.217235	6.808096	0							0.696222	0.057972
0.540637	0.255329	1.238184	10.217179	6.821362	0							0.697548	0.057972
0.541963	0.254235	1.240837	10.217202	6.83463	0							0.698874	0.057972
0.543289	0.253165	1.243489	10.217072	6.847896	0							0.7002	0.057972
0.544615	0.25212	1.246141	10.217106	6.861163	0							0.701526	0.057972
0.545941	0.251077	1.248794	10.216972	6.874429	0							0.702852	0.057972
0.547267	0.250029	1.251446	10.216977	6.887696	0							0.704179	0.057972
0.548594	0.249413	1.254098	10.216927	6.900963	0							0.705505	0.057972
0.54992	0.249178	1.25675	10.216818	6.914229	0							0.706831	0.057972
0.551246	0.249012	1.259403	10.216871	6.927496	0							0.708157	0.057973
0.552572	0.248845	1.262055	10.216819	6.940763	0							0.709483	0.057973
0.553898	0.248678	1.264707	10.216782	6.95403	0							0.710809	0.057973
0.555224	0.248302	1.267359	10.216767	6.967296	0							0.712135	0.057973
0.55655	0.247738	1.270012	10.21675	6.980563	0							0.713462	0.057973
0.557876	0.247139	1.272664	10.216747	6.99383	0							0.714788	0.057973
0.559203	0.246539	1.275316	10.216821	7.007096	0							0.716114	0.057973
0.560529	0.245665	1.277969	10.216793	7.020363	0							0.71744	0.057974
0.561855	0.244494	1.280621	10.216862	7.033629	0							0.718766	0.057974
0.563181	0.243246	1.283273	10.216908	7.046896	0							0.720092	0.057974
0.564507	0.241995	1.285925	10.216992	7.060163	0							0.721418	0.057974
0.565833	0.240746	1.288578	10.217045	7.07343	0							0.722744	0.057974
0.567159	0.239654	1.29123	10.21721	7.086696	0							0.724071	0.057974
0.568486	0.238767	1.293882	10.217369	7.099963	0							0.725397	0.057974
0.569812	0.237952	1.296535	10.217566	7.11323	0							0.726723	0.057975
0.571138	0.237175	1.299187	10.21774	7.126496	0							0.728049	0.057975
0.572464	0.236632	1.301839	10.217933	7.139763	0							0.729375	0.057975
0.57379	0.236465	1.304491	10.218079	7.15303	0							0.730701	0.057975
0.575116	0.236535	1.307144	10.218222	7.166296	0							0.732027	0.057975
0.576442	0.236605	1.309796	10.21832	7.179563	0							0.733354	0.057975
0.577769	0.236676	1.312448	10.218523	7.19283	0							0.73468	0.057975
0.579095	0.236717	1.3151	10.218645	7.206097	0							0.736006	0.057975
0.580421	0.236688	1.317753	10.21877	7.219363	0							0.737332	0.057976
0.581747	0.236619	1.320405	10.21891	7.23263	0							0.738658	0.057976
0.583073	0.23655	1.323057	10.218919	7.245896	0							0.739984	0.057976
0.584399	0.236475	1.325709	10.218978	7.259163	0							0.74131	0.057976
0.585725	0.236365	1.328362	10.219057	7.27243	0							0.742637	0.057976
0.587051	0.236222	1.331014	10.219136	7.285697	0							0.743963	0.057976
0.588378	0.236077	1.333666	10.219264	7.298963	0							0.745289	0.057976
0.589704	0.235933	1.336319	10.219369	7.31223	0							0.746615	0.057977
0.59103	0.235744	1.338971	10.21953	7.325497	0							0.747941	0.057977
0.592356	0.235384	1.341623	10.21968	7.338763	0							0.749267	0.057977
0.593682	0.234871	1.344275	10.219751	7.35203	0							0.750593	0.057977
0.595008	0.23436	1.346928	10.219788	7.365297	0							0.75192	0.057977
0.596334	0.233848	1.34958	10.219819	7.378563	0							0.753246	0.057977
0.597661	0.233361	1.352232	10.219815	7.39183	0							0.754572	0.057977
0.598987	0.232909	1.354885	10.219748	7.405097	0							0.755898	0.057977
0.600313	0.232458	1.357537	10.219656	7.418364	0							0.757224	0.057978
0.601639	0.232007	1.360189	10.21969	7.43163	0							0.75855	0.057978
0.602965	0.231548	1.362841	10.219765	7.444897	0							0.759876	0.057978
0.604291	0.231028	1.365494	10.21976	7.458163	0							0.761202	0.057978
0.605617	0.230427	1.368146	10.219809	7.47143	0							0.762529	0.057978
0.606943	0.229826	1.370798	10.219877	7.484697	0							0.763855	0.057978
0.60827	0.229225	1.37345	10.219888	7.497963	0							0.765181	0.057978
0.609596	0.228604	1.376103	10.219873	7.51123	0							0.766507	0.057978
0.610922	0.227951	1.378755	10.219858	7.524497	0							0.767833	0.057979
0.612248	0.227297	1.381407	10.219804	7.537764	0							0.769159	0.057979
0.613574	0.226641	1.38406	10.219661	7.55103	0							0.770485	0.057979
0.6149	0.225987	1.386712	10.219515	7.564297	0							0.771812	0.057979
0.616226	0.225516	1.389364	10.219363	7.577563	0							0.773138	0.057979
0.617553	0.225378	1.392016	10.219172	7.59083	0							0.774464	0.057979
0.618879	0.225311	1.394669	10.218942	7.604097	0							0.77579	0.057979
0.620205	0.225244	1.397321	10.218781	7.617363	0							0.777116	0.057979
0.621531	0.225312	1.399973	10.218657	7.63063	0							0.778442	0.05798
0.622857	0.225624	1.402625	10.218564	7.643897	0							0.779768	0.05798
0.624183	0.22598	1.405278	10.21853	7.657164	0							0.781094	0.05798
0.625509	0.226317	1.40793	10.218471	7.67043	0							0.782421	0.05798
0.626836	0.226657	1.410582	10.218367	7.683697	0							0.783747	0.05798
0.628162	0.226961	1.413234	10.218253	7.696964	0							0.785073	0.05798
0.629488	0.227002	1.415887	10.218142	7.71023	0							0.786399	0.05798
0.630814	0.226941	1.418539	10.217989	7.723497	0							0.787725	0.05798
0.63214	0.22688	1.421191	10.21787	7.736763	0							0.789051	0.05798
0.633466	0.226767	1.423844	10.217758	7.750031	0							0.790377	0.05798
0.634792	0.22641	1.426496	10.217632	7.763297	0							0.791704	0.05798
0.636119	0.225914	1.429148	10.217573	7.776564	0							0.79303	0.05798
0.637445	0.22542	1.4318	10.217514	7.78983	0							0.794356	0.05798
0.638771	0.224924	1.434453	10.217391	7.803097	0							0.795682	0.05798
0.640097	0.224388	1.437105	10.217355	7.816364	0							0.797008	0.05798
0.641423	0.223643	1.439757	10.217376	7.82963	0							0.798334	0.05798
0.642749	0.222734	1.44241	10.21738	7.842897	0							0.79966	0.05798
0.644075	0.221827	1.445062	10.217475	7.856164	0							0.800987	0.05798
0.645401	0.220929	1.447714	10.217569	7.86943	0							0.802313	0.057981
0.646728	0.220103	1.450366	10.217641	7.882698	0							0.803639	0.057981
0.648054	0.219332	1.453019	10.217672	7.895964	0							0.804965	0.057981
0.64938	0.218561	1.455671	10.217618	7.909231	0							0.806291	0.057981
0.650706	0.217789	1.458323	10.217619	7.922497	0							0.807617	0.057981
0.652032	0.217026	1.460975	10.217658	7.935764	0							0.808943	0.057981
0.653358	0.216305	1.463628	10.217675	7.94903	0							0.810269	0.057981
0.654684	0.215647	1.46628	10.217724	7.962297	0							0.811596	0.057982
0.656011	0.214989	1.468932	10.217813	7.975564	0							0.812922	0.057982
0.657337	0.214348	1.471585	10.217854	7.988831	0							0.814248	0.057982
0.658663	0.213848	1.474237	10.217865	8.002098	0							0.815574	0.057982
0.659989	0.213557	1.476889	10.217865	8.015365	0							0.8169	0.057983
0.661315	0.213266	1.479541	10.217854	8.028631	0							0.818226	0.057983
0.662641	0.212975	1.482194	10.217878	8.041898	0							0.819552	0.057983
0.663967	0.212676	1.484846	10.217913	8.055164	0							0.820879	0.057983
0.665294	0.212273	1.487498	10.217902	8.068431	0							0.822205	0.057984
0.66662	0.211535	1.49015	10.217867	8.081697	0							0.823531	0.057984
0.667946	0.210797	1.492803	10.217792	8.094965	0							0.824857	0.057984
0.669272	0.210062	1.495455	10.21768	8.108232	0							0.826183	0.057984
0.670598	0.209363	1.498107	10.217605	8.121498	0							0.827509	0.057984
0.671924	0.208775	1.50076	10.217534	8.134765	0							0.828835	0.057984
0.67325	0.208188	1.503412	10.217458	8.148031	0							0.830162	0.057984
0.674576	0.2076	1.506064	10.217436	8.161298	0							0.831488	0.057984
0.675903	0.207013	1.508716	10.217328	8.174564	0							0.832814	0.057985
0.677229	0.206441	1.511369	10.217246	8.187831	0							0.83414	0.057985
0.678555	0.205944	1.514021	10.217268	8.201098	0							0.835466	0.057985
0.679881	0.205466	1.516673	10.217175	8.214365	0							0.836792	0.057985
0.681207	0.204938	1.519325	10.217095	8.227632	0							0.838118	0.057985
0.682533	0.204411	1.521978	10.217089	8.240898	0							0.839445	0.057985
0.683859	0.203416	1.52463	10.217149	8.254165	0							0.840771	0.057985
0.685186	0.202298	1.527282	10.217159	8.267431	0							0.842097	0.057985
0.686512	0.201183	1.529935	10.217142	8.280698	0							0.843423	0.057985
0.687838	0.200064	1.532587	10.217112	8.293964	0							0.844749	0.057986
0.689164	0.198948	1.535239	10.217055	8.307232	0							0.846075	0.057986
0.69049	0.198184	1.537891	10.21694	8.320498	0							0.847401	0.057986
0.691816	0.197513	1.540544	10.216833	8.333765	0							0.848727	0.057986
0.693142	0.196839	1.543196	10.216746	8.347032	0							0.850054	0.057986
0.694469	0.196166	1.545848	10.216702	8.360298	0							0.85138	0.057986
0.695795	0.195788	1.5485	10.216654	8.373565	0							0.852706	0.057986
0.697121	0.19554	1.551153	10.216665	8.386831	0							0.854032	0.057986
0.698447	0.195294	1.553805	10.216657	8.400098	0							0.855358	0.057987
0.699773	0.195047	1.556457	10.216561	8.413364	0							0.856684	0.057987
0.701099	0.194801	1.55911	10.216412	8.426632	0							0.85801	0.057987
0.702425	0.194352	1.561762	10.216332	8.439898	0							0.859337	0.057987
0.703752	0.1937	1.564414	10.216302	8.453165	0							0.860663	0.057987
0.705078	0.193043	1.567066	10.21625	8.466432	0							0.861989	0.057987
0.706404	0.192384	1.569719	10.216224	8.479698	0							0.863315	0.057987
0.70773	0.191929	1.572371	10.216293	8.492965	0							0.864641	0.057987
0.709056	0.19168	1.575023	10.216403	8.506231	0							0.865967	0.057987
0.710382	0.191437	1.577675	10.216468	8.519498	0							0.867293	0.057987
0.711708	0.191193	1.580328	10.216532	8.532765	0							0.86862	0.057988
0.713034	0.19095	1.58298	10.216641	8.546032	0							0.869946	0.057988
0.714361	0.190885	1.585632	10.216721	8.559299	0							0.871272	0.057988
0.715687	0.191237	1.588285	10.216735	8.572565	0							0.872598	0.057988
0.717013	0.191596	1.590937	10.216904	8.585832	0							0.873924	0.057988
0.718339	0.191956	1.593589	10.217043	8.599098	0							0.87525	0.057988
0.719665	0.192282	1.596241	10.21719	8.612365	0							0.876576	0.057988
0.720991	0.192533	1.598894	10.217287	8.625631	0							0.877902	0.057988
0.722317	0.19278	1.601546	10.217402	8.638899	0							0.879229	0.057988
0.723644	0.193028	1.604198	10.217514	8.652165	0							0.880555	0.057989
0.72497	0.193276	1.606851	10.217572	8.665432	0							0.881881	0.057989
0.726296	0.19349	1.609503	10.217626	8.678699	0							0.883207	0.057989
0.727622	0.193573	1.612155	10.217679	8.691965	0							0.884533	0.057989
0.728948	0.193651	1.614807	10.217678	8.705232	0							0.885859	0.057989
0.730274	0.19373	1.61746	10.217688	8.718498	0							0.887185	0.057989
0.7316	0.193845	1.620112	10.217727	8.731765	0							0.888512	0.057989
0.732926	0.194285	1.622764	10.21778	8.745032	0							0.889838	0.057989
0.734253	0.194797	1.625416	10.217777	8.758299	0							0.891164	0.057989
0.735579	0.195322	1.628069	10.217684	8.771565	0							0.89249	0.05799
0.736905	0.195847	1.630721	10.217759	8.784832	0							0.893816	0.05799
0.738231	0.196372	1.633373	10.217745	8.798099	0							0.895142	0.05799
0.739557	0.196925	1.636025	10.217772	8.811365	0							0.896468	0.05799
0.740883	0.19749	1.638678	10.217724	8.824632	0							0.897795	0.05799
0.742209	0.198053	1.64133	10.21769	8.837898	0							0.899121	0.05799
0.743536	0.198618	1.643982	10.217731	8.851166	0							0.900447	0.05799
0.744862	0.19914	1.646635	10.217644	8.864432	0							0.901773	0.05799
0.746188	0.199646	1.649287	10.217689	8.877699	0							0.903099	0.05799
0.747514	0.200152	1.651939	10.217685	8.890965	0							0.904425	0.05799
0.74884	0.200655	1.654591	10.217726	8.904232	0							0.905751	0.057991
0.750166	0.201161	1.657244	10.217706	8.917499	0							0.907077	0.057991
0.751492	0.201522	1.659896	10.217718	8.930765	0							0.908404	0.057991
0.752819	0.201807	1.662548	10.217778	8.944032	0							0.90973	0.057991
0.754145	0.20208	1.6652	10.217849	8.957299	0							0.911056	0.057991
0.755471	0.202354	1.667853	10.217748	8.970566	0							0.912382	0.057991
0.756797	0.202355	1.670505	10.217877	8.983832	0							0.913708	0.057991
0.758123	0.202206	1.673157	10.217922	8.997099	0							0.915034	0.057991
0.759449	0.202036	1.67581	10.217964	9.010365	0							0.91636	0.057991
0.760775	0.201867	1.678462	10.217916	9.023632	0							0.917687	0.057992
0.762101	0.201698	1.681114	10.2178	9.036899	0							0.919013	0.057992
0.763428	0.201603	1.683766	10.2178	9.050165	0							0.920339	0.057992
0.764754	0.201603	1.686419	10.217789	9.063433	0							0.921665	0.057992
0.76608	0.201626	1.689071	10.217889	9.076699	0							0.922991	0.057992
0.767406	0.201648	1.691723	10.217926	9.089966	0							0.924317	0.057993
0.768732	0.201828	1.694376	10.217956	9.103232	0							0.925643	0.057993
0.770058	0.202212	1.697028	10.217937	9.116499	0							0.926969	0.057993
0.771384	0.202646	1.69968	10.218045	9.129766	0							0.928296	0.057993
0.772711	0.20308	1.702332	10.218019	9.143032	0							0.929622	0.057993
0.774037	0.203514	1.704985	10.218059	9.156299	0							0.930948	0.057993
0.775363	0.20387	1.707637	10.218094	9.169566	0							0.932274	0.057994
0.776689	0.203897	1.710289	10.218224	9.182833	0							0.9336	0.057994
0.778015	0.203827	1.712941	10.218313	9.196099	0							0.934926	0.057994
0.779341	0.203757	1.715594	10.218354	9.209366	0							0.936253	0.057994
0.780667	0.20355	1.718246	10.218504	9.222632	0							0.937579	0.057994
0.781994	0.202979	1.720898	10.218513	9.235899	0							0.938905	0.057994
0.78332	0.202307	1.723551	10.218616	9.249166	0							0.940231	0.057994
0.784646	0.201659	1.726203	10.218701	9.262432	0							0.941557	0.057994
0.785972	0.201045	1.728855	10.218644	9.275699	0							0.942883	0.057994
0.787298	0.200403	1.731507	10.218758	9.288966	0							0.944209	0.057994
0.788624	0.199913	1.73416	10.218809	9.302233	0							0.945535	0.057994
0.78995	0.199574	1.736812	10.218886	9.315499	0							0.946862	0.057995
0.791277	0.19925	1.739464	10.218949	9.328766	0							0.948188	0.057995
0.792603	0.198945	1.742116	10.219098	9.342032	0							0.949514	0.057995
0.793929	0.198733	1.744769	10.219184	9.355299	0							0.95084	0.057995
0.795255	0.198578	1.747421	10.219124	9.368566	0							0.952166	0.057995
0.796581	0.198423	1.750073	10.219137	9.381832	0							0.953492	0.057995
0.797907	0.198268	1.752725	10.21919	9.3951	0							0.954818	0.057995
0.799233	0.198114	1.755378	10.219114	9.408366	0							0.956145	0.057995
0.800559	0.197952	1.75803	10.219153	9.421633	0							0.957471	0.057995
0.801886	0.19778	1.760682	10.219149	9.434899	0							0.958797	0.057996
0.803212	0.197606	1.763335	10.21919	9.448166	0							0.960123	0.057996
0.804538	0.197433	1.765987	10.219264	9.461432	0							0.961449	0.057996
0.805864	0.197239	1.768639	10.21912	9.474699	0							0.962775	0.057996
0.80719	0.197027	1.771291	10.219085	9.487966	0							0.964101	0.057996
0.808516	0.196814	1.773944	10.219049	9.501233	0							0.965427	0.057997
0.809842	0.196601	1.776596	10.218913	9.5145	0							0.966754	0.057997
0.811169	0.196388	1.779248	10.218732	9.527766	0							0.96808	0.057997
0.812495	0.196024	1.781901	10.218433	9.541033	0							0.969406	0.057997
0.813821	0.195445	1.784553	10.218205	9.554299	0							0.970732	0.057997
0.815147	0.194785	1.787205	10.217999	9.567566	0							0.972058	0.057997
0.816473	0.194126	1.789857	10.217663	9.580832	0							0.973384	0.057997
0.817799	0.193571	1.79251	10.217373	9.594099	0							0.97471	0.057997
0.819125	0.193124	1.795162	10.217091	9.607367	0							0.976037	0.057997
0.820451	0.192696	1.797814	10.216861	9.620633	0							0.977363	0.057997
0.821778	0.192268	1.800466	10.216713	9.6339	0							0.978689	0.057998
0.823104	0.19184	1.803119	10.216599	9.647166	0							0.980015	0.057998
0.82443	0.191526	1.805771	10.216409	9.660433	0							0.981341	0.057998
0.825756	0.191417	1.808423	10.216197	9.673699	0							0.982667	0.057998
0.827082	0.191399	1.811076	10.216089	9.686966	0							0.983993	0.057998
0.828408	0.191381	1.813728	10.216017	9.700233	0							0.98532	0.057998
0.829734	0.191311	1.81638	10.216035	9.7135	0							0.986646	0.057998
0.831061	0.191144	1.819032	10.216038	9.726767	0							0.987972	0.057999
0.832387	0.190935	1.821685	10.216113	9.740033	0							0.989298	0.057999
0.833713	0.190725	1.824337	10.216116	9.7533	0							0.990624	0.057999
0.835039	0.190515	1.826989	10.2161	9.766566	0							0.99195	0.057999
0.836365	0.19026	1.829641	10.216047	9.779833	0							0.993276	0.057999
0.837691	0.189798	1.832294	10.216041	9.793099	0							0.994603	0.057999
0.839017	0.189213	1.834946	10.216082	9.806366	0							0.995929	0.057999
0.840344	0.188625	1.837598	10.216027	9.819633	0							0.997255	0.058
0.84167	0.188033	1.84025	10.21601	9.8329	0							0.998581	0.058
0.842996	0.187648	1.842903	10.216063	9.846167	0							0.999907	0.058
0.844322	0.187519	1.845555	10.216089	9.859433	0							1.001233	0.058
0.845648	0.187391	1.848207	10.216073	9.8727	0							1.002559	0.058
0.846974	0.187262	1.85086	10.21602	9.885966	0							1.003885	0.058
0.8483	0.187149	1.853512	10.215963	9.899233	0							1.005211	0.058
0.849626	0.187207	1.856164	10.215836	9.912499	0							1.006538	0.058
0.850953	0.18752	1.858817	10.215737	9.925767	0							1.007864	0.058
0.852279	0.187832	1.861469	10.215628	9.939034	0							1.00919	0.058
0.853605	0.188146	1.864121	10.215553	9.9523	0							1.010516	0.058001
0.854931	0.188349	1.866773	10.2155	9.965567	0							1.011842	0.058001
0.856257	0.188336	1.869425	10.21544	9.978833	0							1.013168	0.058001
0.857583	0.1883	1.872078	10.215389	9.9921	0							1.014495	0.058001
0.858909	0.188264	1.87473	10.215351	10.005366	0							1.015821	0.058001
0.860236	0.188228	1.877382	10.215241	10.018633	0							1.017147	0.058001
0.861562	0.187931	1.880035	10.215168	10.031899	0							1.018473	0.058001
0.862888	0.187138	1.882687	10.215155	10.045167	0							1.019799	0.058002
0.864214	0.186342	1.885339	10.215039	10.058434	0							1.021125	0.058002
0.86554	0.185549	1.887992	10.214904	10.0717	0							1.022451	0.058002
0.866866	0.184761	1.890644	10.214854	10.084967	0							1.023777	0.058002
0.868192	0.183983	1.893296	10.214798	10.098233	0							1.025104	0.058002
0.869519	0.183209	1.895948	10.214735	10.1115	0							1.02643	0.058002
0.870845	0.182436	1.8986	10.214733	10.124766	0							1.027756	0.058002
0.872171	0.181658	1.901253	10.214759	10.138033	0							1.029082	0.058003
0.873497	0.180837	1.903905	10.214726	10.1513	0							1.030408	0.058003
0.874823	0.179913	1.906557	10.214628	10.164567	0							1.031734	0.058003
0.876149	0.178974	1.90921	10.214484	10.177834	0							1.03306	0.058003
0.877475	0.178036	1.911862	10.214344	10.1911	0							1.034387	0.058003
0.878802	0.177188	1.914514	10.214245	10.204367	0							1.035713	0.058003
0.880128	0.176579	1.917166	10.214182	10.217633	0							1.037039	0.058003
0.881454	0.176087	1.919819	10.21407	10.2309	0							1.038365	0.058003
0.88278	0.175593	1.922471	10.213921	10.244166	0							1.039691	0.058003
0.884106	0.175101	1.925123	10.21388	10.257434	0							1.041017	0.058003
0.885432	0.174744	1.927776	10.213871	10.2707	0							1.042343	0.058003
0.886758	0.174688	1.930428	10.213814	10.283967	0							1.043669	0.058003
0.888084	0.1747	1.93308	10.213728	10.297234	0							1.044996	0.058003
0.889411	0.174712	1.935732	10.213696	10.3105	0							1.046322	0.058003
0.890737	0.174659	1.938385	10.213733	10.323767	0							1.047648	0.058003
0.892063	0.174425	1.941037	10.21372	10.337033	0							1.048974	0.058003
0.893389	0.174064	1.943689	10.213654	10.3503	0							1.0503	0.058003
0.894715	0.17367	1.946341	10.213732	10.363567	0							1.051626	0.058004
0.896041	0.173272	1.948994	10.213885	10.376834	0							1.052952	0.058004
0.897367	0.172839	1.951646	10.213961	10.3901	0							1.054279	0.058004
0.898694	0.172191	1.954298	10.213965	10.403367	0							1.055605	0.058004
0.90002	0.171415	1.956951	10.213969	10.416634	0							1.056931	0.058004
0.901346	0.170638	1.959603	10.21393	10.4299	0							1.058257	0.058004
0.902672	0.169872	1.962255	10.21382	10.443167	0							1.059583	0.058004
0.903998	0.169231	1.964907	10.213762	10.456433	0							1.060909	0.058005
0.905324	0.168877	1.96756	10.213825	10.469701	0							1.062235	0.058005
0.90665	0.168524	1.970212	10.213998	10.482967	0							1.063562	0.058005
0.907977	0.16817	1.972864	10.21414	10.496234	0							1.064888	0.058005
0.909303	0.167842	1.975516	10.21423	10.509501	0							1.066214	0.058005
0.910629	0.167726	1.978169	10.214363	10.522767	0							1.06754	0.058005
0.911955	0.167965	1.980821	10.214424	10.536034	0							1.068866	0.058005
0.913281	0.168204	1.983473	10.214386	10.5493	0							1.070192	0.058005
0.914607	0.168438	1.986126	10.214249	10.562567	0							1.071518	0.058006
0.915933	0.168578	1.988778	10.214072	10.575834	0							1.072845	0.058006
0.91726	0.168375	1.99143	10.213909	10.589101	0							1.074171	0.058006
0.918586	0.168174	1.994082	10.213809	10.602367	0							1.075497	0.058006
0.919912	0.167971	1.996735	10.213766	10.615634	0							1.076823	0.058006
0.921238	0.167759	1.999387	10.213692	10.628901	0							1.078149	0.058006
0.922564	0.167463	2.002039	10.213648	10.642167	0							1.079475	0.058006
0.92389	0.166937	2.004692	10.213619	10.655434	0							1.080801	0.058006
0.925216	0.16641	2.007344	10.213592	10.6687	0							1.082127	0.058007
0.926542	0.165884	2.009996	10.213575	10.681968	0							1.083454	0.058007
0.927869	0.165448	2.012648	10.213545	10.695234	0							1.08478	0.058007
0.929195	0.165679	2.015301	10.213573	10.708501	0							1.086106	0.058007
0.930521	0.16591	2.017953	10.213603	10.721767	0							1.087432	0.058007
0.931847	0.166142	2.020605	10.213575	10.735034	0							1.088758	0.058007
0.933173	0.166373	2.023257	10.213554	10.748301	0							1.090084	0.058007
0.934499	0.166576	2.02591	10.213543	10.761567	0							1.09141	0.058007
0.935825	0.166565	2.028562	10.213557	10.774834	0							1.092737	0.058008
0.937151	0.166554	2.031214	10.213446	10.788101	0							1.094063	0.058008
0.938478	0.166543	2.033867	10.213351	10.801368	0							1.095389	0.058008
0.939804	0.166549	2.036519	10.213342	10.814634	0							1.096715	0.058008
0.94113	0.166687	2.039171	10.213338	10.827901	0							1.098041	0.058008
0.942456	0.16684	2.041823	10.213349	10.841167	0							1.099367	0.058008
0.943782	0.166991	2.044476	10.213398	10.854434	0							1.100693	0.058008
0.945108	0.167137	2.047128	10.21345	10.867701	0							1.10202	0.058009
0.946434	0.167272	2.04978	10.21352	10.880967	0							1.103346	0.058009
0.947761	0.167994	2.052433	10.213653	10.894234	0							1.104672	0.058009
0.949087	0.168825	2.055085	10.213773	10.907501	0							1.105998	0.058009
0.950413	0.16966	2.057737	10.21398	10.920768	0							1.107324	0.058009
0.951739	0.170497	2.060389	10.214146	10.934034	0							1.10865	0.05801
0.953065	0.17096	2.063042	10.214268	10.947301	0							1.109976	0.05801
0.954391	0.171301	2.065694	10.214413	10.960567	0							1.111302	0.05801
0.955718	0.171632	2.068346	10.214561	10.973834	0							1.112629	0.05801
0.957044	0.171963	2.070998	10.214744	10.987101	0							1.113955	0.05801
0.95837	0.172295	2.073651	10.214942	11.000367	0							1.115281	0.058011
0.959696	0.172554	2.076303	10.215074	11.013635	0							1.116607	0.058011
0.961022	0.172772	2.078955	10.215312	11.026901	0							1.117933	0.058011
0.962348	0.172987	2.081608	10.215425	11.040168	0							1.119259	0.058011
0.963674	0.173203	2.08426	10.215551	11.053434	0							1.120585	0.058011
0.965	0.173626	2.086912	10.215691	11.066701	0							1.121912	0.058011
0.966327	0.174207	2.089564	10.215858	11.079967	0							1.123238	0.058011
0.967653	0.174801	2.092216	10.216031	11.093234	0							1.124564	0.058011
0.968979	0.175395	2.094869	10.216195	11.106501	0							1.12589	0.058011
0.970305	0.175989	2.097521	10.2163	11.119768	0							1.127216	0.058011
0.971631	0.176322	2.100173	10.21653	11.133035	0							1.128542	0.058012
0.972957	0.176453	2.102826	10.216679	11.146301	0							1.129868	0.058012
0.974283	0.176566	2.105478	10.216884	11.159568	0							1.131194	0.058012
0.975609	0.176679	2.10813	10.217082	11.172834	0							1.132521	0.058012
0.976936	0.176631	2.110783	10.217165	11.186101	0							1.133847	0.058012
0.978262	0.176189	2.113435	10.217226	11.199368	0							1.135173	0.058012
0.979588	0.17571	2.116087	10.217444	11.212634	0							1.136499	0.058012
0.980914	0.175231	2.118739	10.217655	11.225902	0							1.137825	0.058012
0.98224	0.17475	2.121392	10.217818	11.239168	0							1.139151	0.058012
0.983566	0.174603	2.124044	10.218082	11.252435	0							1.140477	0.058012
0.984892	0.174823	2.126696	10.218306	11.265701	0							1.141804	0.058013
0.986219	0.17508	2.129349	10.21849	11.278968	0							1.14313	0.058013
0.987545	0.175338	2.132001	10.218559	11.292234	0							1.144456	0.058013
0.988871	0.175653	2.134653	10.218621	11.305501	0							1.145782	0.058013
0.990197	0.176208	2.137305	10.218661	11.318768	0							1.147108	0.058013
0.991523	0.17679	2.139957	10.218676	11.332035	0							1.148434	0.058013
0.992849	0.17737	2.14261	10.218705	11.345302	0							1.14976	0.058014
0.994175	0.177953	2.145262	10.21872	11.358568	0							1.151087	0.058014
0.995502	0.178283	2.147914	10.218578	11.371835	0							1.152413	0.058014
0.996828	0.17821	2.150567	10.218535	11.385101	0							1.153739	0.058014
0.998154	0.178095	2.153219	10.218615	11.398368	0							1.155065	0.058014
0.99948	0.177989	2.155871	10.218567	11.411634	0							1.156391	0.058014
1.000806	0.177876	2.158523	10.21855	11.424901	0							1.157717	0.058014
1.002132	0.177932	2.161176	10.218433	11.438169	0							1.159043	0.058014
1.003458	0.178056	2.163828	10.218378	11.451435	0							1.16037	0.058014
1.004784	0.17818	2.16648	10.218293	11.464702	0							1.161696	0.058014
1.006111	0.178304	2.169132	10.218167	11.477968	0							1.163022	0.058014
1.007437	0.178375	2.171785	10.218076	11.491235	0							1.164348	0.058014
1.008763	0.178304	2.174437	10.218004	11.504501	0							1.165674	0.058014
1.010089	0.178183	2.177089	10.217952	11.517768	0							1.167	0.058014
1.011415	0.178063	2.179742	10.217836	11.531034	0							1.168326	0.058014
1.012741	0.177943	2.182394	10.217711	11.544302	0							1.169652	0.058014
1.014067	0.177386	2.185046	10.217637	11.557569	0							1.170979	0.058015
1.015393	0.176601	2.187698	10.217678	11.570835	0							1.172305	0.058015
1.01672	0.175798	2.190351	10.21766	11.584102	0							1.173631	0.058015
1.018046	0.174994	2.193003	10.217506	11.597368	0							1.174957	0.058015
1.019372	0.17422	2.195655	10.21747	11.610635	0							1.176283	0.058015
1.020698	0.173733	2.198308	10.217238	11.623901	0							1.177609	0.058015
1.022024	0.17336	2.20096	10.217119	11.637168	0							1.178935	0.058016
1.02335	0.172985	2.203612	10.21695	11.650435	0							1.180262	0.058016
1.024676	0.172611	2.206264	10.216866	11.663702	0							1.181588	0.058016
1.026003	0.172294	2.208917	10.216919	11.676969	0							1.182914	0.058016
1.027329	0.172026	2.211569	10.216843	11.690235	0							1.18424	0.058016
1.028655	0.171769	2.214221	10.216817	11.703502	0							1.185566	0.058016
1.029981	0.171512	2.216873	10.21681	11.716768	0							1.186892	0.058016
1.031307	0.171255	2.219526	10.216756	11.730035	0							1.188218	0.058017
1.032633	0.171061	2.222178	10.21666	11.743301	0							1.189545	0.058017
1.03396	0.170894	2.22483	10.216696	11.756568	0							1.190871	0.058017
1.035286	0.170727	2.227483	10.216618	11.769835	0							1.192197	0.058017
1.036612	0.170561	2.230135	10.216597	11.783102	0							1.193523	0.058017
1.037938	0.170593	2.232787	10.216576	11.796369	0							1.194849	0.058017
1.039264	0.170848	2.235439	10.216515	11.809635	0							1.196175	0.058017
1.04059	0.171163	2.238092	10.216479	11.822902	0							1.197501	0.058017
1.041916	0.171477	2.240744	10.216516	11.836168	0							1.198828	0.058018
1.043242	0.171791	2.243396	10.216629	11.849435	0							1.200154	0.058018
1.044569	0.172032	2.246048	10.216711	11.862701	0							1.20148	0.058018
1.045895	0.17223	2.248701	10.21676	11.875969	0							1.202806	0.058018
1.047221	0.172424	2.251353	10.216929	11.889235	0							1.204132	0.058018
1.048547	0.172618	2.254005	10.217075	11.902502	0							1.205458	0.058018
1.049873	0.17256	2.256658	10.217085	11.915769	0							1.206784	0.058018
1.051199	0.172145	2.25931	10.217078	11.929035	0							1.20811	0.058018
1.052525	0.171647	2.261962	10.216971	11.942302	0							1.209437	0.058019
1.053851	0.171139	2.264614	10.216991	11.955568	0							1.210763	0.058019
1.055178	0.1706	2.267267	10.217015	11.968835	0							1.212089	0.058019
1.056504	0.170036	2.269919	10.217153	11.982102	0							1.213415	0.058019
1.05783	0.169445	2.272571	10.217149	11.995369	0							1.214741	0.05802
1.059156	0.168848	2.275223	10.217056	12.008636	0							1.216067	0.05802
1.060482	0.168252	2.277876	10.217059	12.021902	0							1.217393	0.05802
1.061808	0.167794	2.280528	10.216987	12.035169	0							1.218719	0.05802
1.063134	0.167685	2.28318	10.216953	12.048435	0							1.220046	0.05802
1.064461	0.167788	2.285833	10.216853	12.061702	0							1.221372	0.05802
1.065787	0.16789	2.288485	10.216866	12.074968	0							1.222698	0.05802
1.067113	0.167993	2.291137	10.21684	12.088236	0							1.224024	0.05802
1.068439	0.168122	2.293789	10.216837	12.101502	0							1.22535	0.05802
1.069765	0.168291	2.296442	10.216952	12.114769	0							1.226676	0.05802
1.071091	0.168472	2.299094	10.217062	12.128036	0							1.228002	0.05802
1.072417	0.168653	2.301746	10.217228	12.141302	0							1.229329	0.05802
1.073744	0.16887	2.304399	10.217278	12.154569	0							1.230655	0.05802
1.07507	0.169207	2.307051	10.217265	12.167835	0							1.231981	0.05802
1.076396	0.169632	2.309703	10.217235	12.181102	0							1.233307	0.05802
1.077722	0.170057	2.312355	10.217319	12.194369	0							1.234633	0.058021
1.079048	0.170482	2.315007	10.217326	12.207636	0							1.235959	0.058021
1.080374	0.170835	2.31766	10.217344	12.220902	0							1.237285	0.058021
1.0817	0.171058	2.320312	10.217336	12.234169	0							1.238612	0.058021
1.083027	0.171228	2.322964	10.217304	12.247436	0							1.239938	0.058021
1.084353	0.171398	2.325617	10.217309	12.260702	0							1.241264	0.058021
1.085679	0.171547	2.328269	10.217313	12.273969	0							1.24259	0.058021
1.087005	0.17149	2.330921	10.217232	12.287235	0							1.243916	0.058022
1.088331	0.17123	2.333574	10.217175	12.300503	0							1.245242	0.058022
1.089657	0.17097	2.336226	10.217134	12.313769	0							1.246568	0.058022
1.090983	0.170711	2.338878	10.217102	12.327036	0							1.247895	0.058022
1.092309	0.170516	2.34153	10.217055	12.340302	0							1.249221	0.058022
1.093636	0.170542	2.344182	10.216966	12.353569	0							1.250547	0.058022
1.094962	0.170735	2.346835	10.216955	12.366836	0							1.251873	0.058022
1.096288	0.170928	2.349487	10.216965	12.380102	0							1.253199	0.058023
1.097614	0.171121	2.352139	10.216948	12.393369	0							1.254525	0.058023
1.09894	0.171271	2.354792	10.217	12.406636	0							1.255851	0.058023
1.100266	0.171374	2.357444	10.217032	12.419903	0							1.257177	0.058023
1.101592	0.171476	2.360096	10.217047	12.433169	0							1.258504	0.058023
1.102919	0.171578	2.362748	10.217026	12.446436	0							1.25983	0.058023
1.104245	0.17166	2.365401	10.216948	12.459702	0							1.261156	0.058023
1.105571	0.17165	2.368053	10.216984	12.472969	0							1.262482	0.058024
1.106897	0.17155	2.370705	10.217117	12.486236	0							1.263808	0.058024
1.108223	0.171442	2.373358	10.21717	12.499502	0							1.265134	0.058024
1.109549	0.171332	2.37601	10.217214	12.51277	0							1.26646	0.058024
1.110875	0.171254	2.378662	10.217204	12.526036	0							1.267787	0.058024
1.112201	0.171256	2.381314	10.217155	12.539303	0							1.269113	0.058024
1.113528	0.171267	2.383967	10.217186	12.552569	0							1.270439	0.058025
1.114854	0.171278	2.386619	10.217228	12.565836	0							1.271765	0.058025
1.11618	0.171289	2.389271	10.217277	12.579103	0							1.273091	0.058025
1.117506	0.171246	2.391923	10.217333	12.592369	0							1.274417	0.058025
1.118832	0.171072	2.394576	10.217322	12.605636	0							1.275743	0.058025
1.120158	0.170898	2.397228	10.21727	12.618902	0							1.27707	0.058025
1.121485	0.170725	2.39988	10.217276	12.63217	0							1.278396	0.058025
1.122811	0.170563	2.402533	10.217339	12.645436	0							1.279722	0.058026
1.124137	0.170435	2.405185	10.217479	12.658703	0							1.281048	0.058026
1.125463	0.170315	2.407837	10.21761	12.671969	0							1.282374	0.058026
1.126789	0.170195	2.410489	10.217659	12.685236	0							1.2837	0.058026
1.128115	0.170074	2.413142	10.217664	12.698503	0							1.285026	0.058026
1.129441	0.169856	2.415794	10.217699	12.711769	0							1.286353	0.058026
1.130767	0.169314	2.418446	10.217771	12.725036	0							1.287679	0.058026
1.132094	0.168603	2.421098	10.217757	12.738303	0							1.289005	0.058026
1.13342	0.167891	2.423751	10.217717	12.75157	0							1.290331	0.058026
1.134746	0.167164	2.426403	10.217687	12.764836	0							1.291657	0.058026
1.136072	0.166391	2.429055	10.217568	12.778103	0							1.292983	0.058026
1.137398	0.165598	2.431708	10.217438	12.791369	0							1.294309	0.058027
1.138724	0.164809	2.43436	10.217319	12.804636	0							1.295635	0.058027
1.14005	0.164017	2.437012	10.217211	12.817903	0							1.296962	0.058027
1.141376	0.163269	2.439664	10.217082	12.831169	0							1.298288	0.058027
1.142703	0.162734	2.442317	10.216883	12.844437	0							1.299614	0.058027
1.144029	0.162471	2.444969	10.216632	12.857703	0							1.30094	0.058027
1.145355	0.162206	2.447621	10.216413	12.87097	0							1.302266	0.058027
1.146681	0.161982	2.450274	10.216253	12.884236	0							1.303592	0.058027
1.148007	0.161897	2.452926	10.21608	12.897503	0							1.304918	0.058027
1.149333	0.161888	2.455578	10.215917	12.910769	0							1.306244	0.058028
1.150659	0.161878	2.45823	10.215754	12.924036	0							1.307571	0.058028
1.151986	0.161868	2.460883	10.215521	12.937303	0							1.308897	0.058028
1.153312	0.161888	2.463535	10.215358	12.95057	0							1.310223	0.058028
1.154638	0.162111	2.466187	10.215251	12.963837	0							1.311549	0.058028
1.155964	0.162673	2.468839	10.215124	12.977103	0							1.312875	0.058028
1.15729	0.163232	2.471492	10.215077	12.99037	0							1.314201	0.058028
1.158616	0.163743	2.474144	10.215079	13.003636	0							1.315528	0.058029
1.159942	0.164092	2.476796	10.21507	13.016903	0							1.316854	0.058029
1.161269	0.164199	2.479449	10.21508	13.030169	0							1.31818	0.058029
1.162595	0.164309	2.482101	10.215157	13.043436	0							1.319506	0.058029
1.163921	0.164418	2.484753	10.215248	13.056704	0							1.320832	0.058029
1.165247	0.164522	2.487405	10.215328	13.06997	0							1.322158	0.058029
1.166573	0.164501	2.490058	10.2154	13.083237	0							1.323484	0.058029
1.167899	0.16382	2.49271	10.215521	13.096503	0							1.324811	0.05803
1.169225	0.163139	2.495362	10.215666	13.10977	0							1.326137	0.05803
1.170552	0.162458	2.498014	10.215763	13.123036	0							1.327463	0.05803
1.171878	0.16183	2.500667	10.215907	13.136303	0							1.328789	0.05803
1.173204	0.161358	2.503319	10.216004	13.14957	0							1.330115	0.05803
1.17453	0.160886	2.505971	10.216088	13.162837	0							1.331441	0.05803
1.175856	0.160418	2.508624	10.21623	13.176104	0							1.332767	0.05803
1.177182	0.159947	2.511276	10.216442	13.18937	0							1.334093	0.058031
1.178508	0.159487	2.513928	10.216623	13.202637	0							1.33542	0.058031
1.179834	0.159181	2.51658	10.216798	13.215903	0							1.336746	0.058031
1.181161	0.158877	2.519233	10.216925	13.22917	0							1.338072	0.058031
1.182487	0.158573	2.521885	10.217026	13.242436	0							1.339398	0.058031
1.183813	0.158279	2.524537	10.216998	13.255703	0							1.340724	0.058031
1.185139	0.158158	2.527189	10.216881	13.26897	0							1.34205	0.058031
1.186465	0.158038	2.529842	10.2168	13.282237	0							1.343376	0.058032
1.187791	0.157918	2.532494	10.216824	13.295504	0							1.344702	0.058032
1.189117	0.157797	2.535146	10.216928	13.30877	0							1.346029	0.058032
1.190444	0.157678	2.537798	10.216912	13.322037	0							1.347355	0.058032
1.19177	0.157579	2.540451	10.216927	13.335303	0							1.348681	0.058032
1.193096	0.157485	2.543103	10.216963	13.34857	0							1.350007	0.058032
1.194422	0.157391	2.545755	10.21702	13.361836	0							1.351333	0.058033
1.195748	0.157315	2.548408	10.21708	13.375104	0							1.352659	0.058033
1.197074	0.157585	2.55106	10.217187	13.388371	0							1.353985	0.058033
1.1984	0.158084	2.553712	10.217185	13.401637	0							1.355312	0.058033
1.199727	0.158582	2.556365	10.217204	13.414904	0							1.356638	0.058033
1.201053	0.15908	2.559017	10.217284	13.42817	0							1.357964	0.058033
1.202379	0.159578	2.561669	10.217296	13.441437	0							1.35929	0.058033
1.203705	0.160096	2.564321	10.217325	13.454703	0							1.360616	0.058033
1.205031	0.160637	2.566973	10.2173	13.46797	0							1.361942	0.058033
1.206357	0.161175	2.569626	10.21721	13.481236	0							1.363268	0.058033
1.207683	0.161707	2.572278	10.217128	13.494504	0							1.364595	0.058033
1.20901	0.162072	2.57493	10.217039	13.507771	0							1.365921	0.058033
1.210336	0.162084	2.577583	10.216937	13.521037	0							1.367247	0.058033
1.211662	0.162096	2.580235	10.216928	13.534304	0							1.368573	0.058033
1.212988	0.162106	2.582887	10.21689	13.54757	0							1.369899	0.058033
1.214314	0.162118	2.585539	10.216929	13.560837	0							1.371225	0.058033
1.21564	0.162358	2.588192	10.216847	13.574103	0							1.372551	0.058033
1.216966	0.162977	2.590844	10.216813	13.58737	0							1.373878	0.058034
1.218292	0.163649	2.593496	10.216782	13.600637	0							1.375204	0.058034
1.219619	0.164321	2.596148	10.216732	13.613904	0							1.37653	0.058034
1.220945	0.164893	2.598801	10.216684	13.627171	0							1.377856	0.058034
1.222271	0.165057	2.601453	10.216625	13.640437	0							1.379182	0.058034
1.223597	0.165157	2.604105	10.216568	13.653704	0							1.380508	0.058034
1.224923	0.165257	2.606758	10.216494	13.66697	0							1.381834	0.058035
1.226249	0.165357	2.60941	10.216372	13.680237	0							1.38316	0.058035
1.227575	0.165323	2.612062	10.216313	13.693503	0							1.384487	0.058035
1.228902	0.164953	2.614714	10.216278	13.706771	0							1.385813	0.058035
1.230228	0.164534	2.617367	10.216264	13.720037	0							1.387139	0.058035
1.231554	0.164113	2.620019	10.216241	13.733304	0							1.388465	0.058035
1.23288	0.16376	2.622671	10.216158	13.746571	0							1.389791	0.058036
1.234206	0.164027	2.625324	10.216154	13.759837	0							1.391117	0.058036
1.235532	0.164399	2.627976	10.21612	13.773104	0							1.392443	0.058036
1.236858	0.16477	2.630628	10.2161	13.78637	0							1.39377	0.058036
1.238184	0.165141	2.63328	10.216004	13.799637	0							1.395096	0.058036
1.239511	0.16545	2.635933	10.215997	13.812904	0							1.396422	0.058036
1.240837	0.16518	2.638585	10.215875	13.826171	0							1.397748	0.058037
1.242163	0.164808	2.641237	10.215832	13.839437	0							1.399074	0.058037
1.243489	0.164434	2.643889	10.215812	13.852704	0							1.4004	0.058037
1.244815	0.164061	2.646542	10.215879	13.865971	0							1.401726	0.058037
1.246141	0.16355	2.649194	10.215943	13.879237	0							1.403053	0.058037
1.247467	0.163012	2.651846	10.215961	13.892504	0							1.404379	0.058037
1.248794	0.162474	2.654499	10.215938	13.90577	0							1.405705	0.058038
1.25012	0.161934	2.657151	10.215848	13.919038	0							1.407031	0.058038
1.251446	0.161396	2.659803	10.215826	13.932304	0							1.408357	0.058038
1.252772	0.160973	2.662455	10.215732	13.945571	0							1.409683	0.058038
1.254098	0.160582	2.665108	10.215732	13.958838	0							1.411009	0.058038
1.255424	0.160196	2.66776	10.215755	13.972104	0							1.412336	0.058039
1.25675	0.159809	2.670412	10.21585	13.985371	0							1.413662	0.058039
1.258077	0.159404	2.673064	10.215838	13.998637	0							1.414988	0.058039
1.259403	0.15899	2.675717	10.215743	14.011904	0							1.416314	0.058039
1.260729	0.158578	2.678369	10.215678	14.025171	0							1.41764	0.058039
1.262055	0.158164	2.681021	10.21555	14.038438	0							1.418966	0.058039
1.263381	0.157752	2.683674	10.215465	14.051704	0							1.420292	0.05804
1.264707	0.157522	2.686326	10.215439	14.064971	0							1.421618	0.05804
1.266033	0.157413	2.688978	10.215474	14.078238	0							1.422945	0.05804
1.267359	0.157318	2.69163	10.215448	14.091504	0							1.424271	0.05804
1.268686	0.157218	2.694283	10.215345	14.104771	0							1.425597	0.05804
1.270012	0.157103	2.696935	10.215305	14.118037	0							1.426923	0.058041
1.271338	0.156969	2.699587	10.215296	14.131305	0							1.428249	0.058041
1.272664	0.156827	2.70224	10.215305	14.144571	0							1.429575	0.058041
1.27399	0.156685	2.704892	10.215275	14.157838	0							1.430901	0.058041
1.275316	0.156544	2.707544	10.215165	14.171104	0							1.432227	0.058041
1.276642	0.156295	2.710196	10.215077	14.184371	0							1.433554	0.058042
1.277969	0.155916	2.712849	10.214955	14.197638	0							1.43488	0.058042
1.279295	0.155497	2.715501	10.214862	14.210904	0							1.436206	0.058042
1.280621	0.155077	2.718153	10.214681	14.224171	0							1.437532	0.058042
1.281947	0.154488	2.720805	10.214528	14.237438	0							1.438858	0.058042
1.283273	0.153551	2.723458	10.214515	14.250705	0							1.440184	0.058043
1.284599	0.152474	2.72611	10.2144	14.263971	0							1.44151	0.058043
1.285925	0.151394	2.728762	10.214294	14.277238	0							1.442837	0.058043
1.287252	0.150318	2.731415	10.214281	14.290504	0							1.444163	0.058043
1.288578	0.149361	2.734067	10.214133	14.303771	0							1.445489	0.058044
1.289904	0.148663	2.736719	10.214216	14.317038	0							1.446815	0.058044
1.29123	0.148069	2.739371	10.214207	14.330304	0							1.448141	0.058044
1.292556	0.147475	2.742023	10.214172	14.343571	0							1.449467	0.058044
1.293882	0.14698	2.744676	10.214164	14.356838	0							1.450793	0.058044
1.295208	0.146772	2.747328	10.214209	14.370105	0							1.45212	0.058044
1.296535	0.1467	2.74998	10.214098	14.383371	0							1.453446	0.058044
1.297861	0.146627	2.752633	10.213958	14.396638	0							1.454772	0.058044
1.299187	0.146554	2.755285	10.213958	14.409904	0							1.456098	0.058044
1.300513	0.146427	2.757937	10.213831	14.423171	0							1.457424	0.058044
1.301839	0.146141	2.760589	10.213664	14.436438	0							1.45875	0.058044
1.303165	0.145777	2.763242	10.213518	14.449704	0							1.460076	0.058044
1.304491	0.145413	2.765894	10.213484	14.462972	0							1.461403	0.058044
1.305817	0.145097	2.768546	10.213376	14.476238	0							1.462729	0.058044
1.307144	0.145224	2.771199	10.213272	14.489505	0							1.464055	0.058044
1.30847	0.145606	2.773851	10.213227	14.502771	0							1.465381	0.058045
1.309796	0.145986	2.776503	10.213096	14.516038	0							1.466707	0.058045
1.311122	0.146367	2.779155	10.212987	14.529305	0							1.468033	0.058045
1.312448	0.146783	2.781808	10.212835	14.542571	0							1.469359	0.058045
1.313774	0.147528	2.78446	10.21274	14.555838	0							1.470685	0.058046
1.3151	0.148461	2.787112	10.212777	14.569105	0							1.472012	0.058046
1.316427	0.149396	2.789764	10.21273	14.582372	0							1.473338	0.058046
1.317753	0.150326	2.792417	10.212611	14.595638	0							1.474664	0.058046
1.319079	0.151122	2.795069	10.212541	14.608905	0							1.47599	0.058046
1.320405	0.151854	2.797721	10.212577	14.622171	0							1.477316	0.058047
1.321731	0.152622	2.800374	10.212602	14.635438	0							1.478642	0.058047
1.323057	0.153405	2.803026	10.212598	14.648705	0							1.479968	0.058047
1.324383	0.154189	2.805678	10.212681	14.661971	0							1.481295	0.058047
1.325709	0.154887	2.80833	10.212692	14.675239	0							1.482621	0.058048
1.327036	0.155473	2.810983	10.21279	14.688505	0							1.483947	0.058048
1.328362	0.15606	2.813635	10.212961	14.701772	0							1.485273	0.058048
1.329688	0.156646	2.816287	10.213143	14.715038	0							1.486599	0.058048
1.331014	0.157137	2.818939	10.213323	14.728305	0							1.487925	0.058049
1.33234	0.157464	2.821592	10.213527	14.741571	0							1.489251	0.058049
1.333666	0.157737	2.824244	10.213696	14.754838	0							1.490578	0.058049
1.334992	0.158011	2.826896	10.213895	14.768105	0							1.491904	0.058049
1.336319	0.158285	2.829549	10.214145	14.781372	0							1.49323	0.05805
1.337645	0.158528	2.832201	10.214426	14.794639	0							1.494556	0.05805
1.338971	0.158723	2.834853	10.214643	14.807905	0							1.495882	0.05805
1.340297	0.158908	2.837505	10.214842	14.821172	0							1.497208	0.05805
1.341623	0.159092	2.840158	10.214933	14.834438	0							1.498534	0.058051
1.342949	0.159348	2.84281	10.214922	14.847705	0							1.499861	0.058051
1.344275	0.159746	2.845462	10.214925	14.860971	0							1.501187	0.058051
1.345602	0.160207	2.848114	10.214882	14.874238	0							1.502513	0.058051
1.346928	0.160668	2.850767	10.214882	14.887506	0							1.503839	0.058052
1.348254	0.161132	2.853419	10.214939	14.900772	0							1.505165	0.058052
1.34958	0.161559	2.856071	10.214934	14.914039	0							1.506491	0.058052
1.350906	0.161903	2.858724	10.214846	14.927305	0							1.507817	0.058053
1.352232	0.162198	2.861376	10.21484	14.940572	0							1.509143	0.058053
1.353558	0.162494	2.864028	10.214769	14.953838	0							1.51047	0.058053
1.354885	0.162708	2.86668	10.214647	14.967105	0							1.511796	0.058053
1.356211	0.162688	2.869333	10.214522	14.980371	0							1.513122	0.058054
1.357537	0.162497	2.871985	10.214376	14.993639	0							1.514448	0.058054
1.358863	0.162307	2.874637	10.214258	15.006906	0							1.515774	0.058054
1.360189	0.162116	2.87729	10.214194	15.020172	0							1.5171	0.058055
1.361515	0.16196	2.879942	10.21407	15.033439	0							1.518426	0.058055
1.362841	0.161906	2.882594	10.213945	15.046705	0							1.519753	0.058055
1.364167	0.161926	2.885246	10.213871	15.059972	0							1.521079	0.058055
1.365494	0.161946	2.887899	10.213786	15.073238	0							1.522405	0.058056
1.36682	0.162002	2.890551	10.213765	15.086505	0							1.523731	0.058056
1.368146	0.162192	2.893203	10.213731	15.099772	0							1.525057	0.058056
1.369472	0.162503	2.895855	10.213597	15.113039	0							1.526383	0.058056
1.370798	0.162812	2.898508	10.213417	15.126306	0							1.527709	0.058056
1.372124	0.163109	2.90116	10.213235	15.139572	0							1.529035	0.058056
1.37345	0.163352	2.903812	10.212991	15.152839	0							1.530362	0.058056
1.374777	0.163426	2.906465	10.212803	15.166105	0							1.531688	0.058056
1.376103	0.163232	2.909117	10.212673	15.179372	0							1.533014	0.058056
1.377429	0.163038	2.911769	10.212623	15.192638	0							1.53434	0.058056
1.378755	0.162832	2.914421	10.212464	15.205905	0							1.535666	0.058056
1.380081	0.162473	2.917073	10.212336	15.219172	0							1.536992	0.058056
1.381407	0.161724	2.919726	10.212273	15.232439	0							1.538319	0.058056
1.382733	0.160978	2.922378	10.212209	15.245706	0							1.539645	0.058057
1.38406	0.160229	2.92503	10.212184	15.258972	0							1.540971	0.058057
1.385386	0.159487	2.927683	10.212199	15.272239	0							1.542297	0.058057
1.386712	0.158775	2.930335	10.212218	15.285505	0							1.543623	0.058057
1.388038	0.158127	2.932987	10.212243	15.298772	0							1.544949	0.058058
1.389364	0.157478	2.93564	10.212306	15.312038	0							1.546275	0.058058
1.39069	0.156831	2.938292	10.212381	15.325306	0							1.547601	0.058058
1.392016	0.156225	2.940944	10.212454	15.338573	0							1.548928	0.058059
1.393342	0.155776	2.943596	10.21251	15.351839	0							1.550254	0.058059
1.394669	0.155326	2.946249	10.212581	15.365106	0							1.55158	0.058059
1.395995	0.154874	2.948901	10.212743	15.378372	0							1.552906	0.05806
1.397321	0.15443	2.951553	10.212909	15.391639	0							1.554232	0.05806
1.398647	0.154069	2.954206	10.212997	15.404905	0							1.555558	0.05806
1.399973	0.15393	2.956858	10.213007	15.418172	0							1.556884	0.058061
1.401299	0.153791	2.95951	10.213017	15.431439	0							1.55821	0.058061
1.402625	0.153652	2.962162	10.2131	15.444706	0							1.559537	0.058061
1.403952	0.153527	2.964814	10.213243	15.457973	0							1.560863	0.058062
1.405278	0.153462	2.967467	10.213388	15.471239	0							1.562189	0.058062
1.406604	0.153412	2.970119	10.213532	15.484506	0							1.563515	0.058062
1.40793	0.153362	2.972771	10.213611	15.497772	0							1.564841	0.058063
1.409256	0.153312	2.975424	10.213576	15.511039	0							1.566167	0.058063
1.410582	0.153235	2.978076	10.213533	15.524305	0							1.567493	0.058063
1.411908	0.153046	2.980728	10.213518	15.537573	0							1.56882	0.058064
1.413234	0.152845	2.98338	10.21349	15.550839	0							1.570146	0.058064
1.414561	0.152644	2.986033	10.213441	15.564106	0							1.571472	0.058064
1.415887	0.152459	2.988685	10.213383	15.577373	0							1.572798	0.058065
1.417213	0.152357	2.991337	10.213307	15.590639	0							1.574124	0.058065
1.418539	0.152322	2.993989	10.213181	15.603906	0							1.57545	0.058065
1.419865	0.152288	2.996642	10.213045	15.617172	0							1.576776	0.058066
1.421191	0.152253	2.999294	10.21295	15.630439	0							1.578103	0.058066
1.422518	0.152239	3.001946	10.212857	15.643706	0							1.579429	0.058066
1.423844	0.152318	3.004599	10.21275	15.656973	0							1.580755	0.058067
1.42517	0.152417	3.007251	10.212648	15.670239	0							1.582081	0.058067
1.426496	0.152508	3.009903	10.212546	15.683506	0							1.583407	0.058068
1.427822	0.152603	3.012555	10.212522	15.696773	0							1.584733	0.058068
1.429148	0.152619	3.015208	10.212505	15.710039	0							1.586059	0.058068
1.430474	0.152509	3.01786	10.212377	15.723306	0							1.587386	0.058069
1.4318	0.1524	3.020512	10.21225	15.736572	0							1.588712	0.058069
1.433127	0.15229	3.023165	10.212182	15.74984	0							1.590038	0.058069
1.434453	0.15218	3.025817	10.212133	15.763106	0							1.591364	0.05807
1.435779	0.152049	3.028469	10.212098	15.776373	0							1.59269	0.05807
1.437105	0.151903	3.031121	10.212113	15.789639	0							1.594016	0.058071
1.438431	0.151758	3.033774	10.212112	15.802906	0							1.595342	0.058071
1.439757	0.151614	3.036426	10.212083	15.816173	0							1.596668	0.058071
1.441083	0.151623	3.039078	10.212081	15.829439	0							1.597995	0.058072
1.44241	0.151982	3.04173	10.212088	15.842706	0							1.599321	0.058072
1.443736	0.152342	3.044383	10.212176	15.855973	0							1.600647	0.058073
1.445062	0.1527	3.047035	10.21231	15.869239	0							1.601973	0.058073
1.446388	0.15306	3.049687	10.212282	15.882506	0							1.603299	0.058073
1.447714	0.153539	3.05234	10.212213	15.895772	0							1.604625	0.058074
1.44904	0.15419	3.054992	10.21227	15.909039	0							1.605951	0.058074
1.450366	0.154845	3.057644	10.212197	15.922307	0							1.607278	0.058074
1.451692	0.155499	3.060296	10.212111	15.935573	0							1.608604	0.058074
1.453019	0.156134	3.062949	10.212032	15.94884	0							1.60993	0.058074
1.454345	0.156686	3.065601	10.211933	15.962106	0							1.611256	0.058074
1.455671	0.157242	3.068253	10.211887	15.975373	0							1.612582	0.058074
1.456997	0.157794	3.070905	10.211857	15.988639	0							1.613908	0.058074
1.458323	0.158348	3.073558	10.211862	16.001905	0							1.615234	0.058074
1.459649	0.158787	3.07621	10.211796	16.015171	0							1.616561	0.058074
1.460975	0.158954	3.078862	10.211856	16.028439	0							1.617887	0.058074
1.462302	0.15912	3.081515	10.211905	16.041706	0							1.619213	0.058074
1.463628	0.159286	3.084167	10.211918	16.054972	0							1.620539	0.058075
1.464954	0.159421	3.086819	10.211917	16.068239	0							1.621865	0.058075
1.46628	0.159279	3.089471	10.211904	16.081505	0							1.623191	0.058075
1.467606	0.159134	3.092124	10.211925	16.094772	0							1.624517	0.058076
1.468932	0.158988	3.094776	10.212037	16.108038	0							1.625844	0.058076
1.470258	0.158843	3.097428	10.212062	16.121305	0							1.62717	0.058077
1.471585	0.15874	3.10008	10.212163	16.134573	0							1.628496	0.058077
1.472911	0.158802	3.102733	10.212226	16.147839	0							1.629822	0.058078
1.474237	0.158868	3.105385	10.212355	16.161106	0							1.631148	0.058078
1.475563	0.158933	3.108037	10.212528	16.174372	0							1.632474	0.058078
1.476889	0.158998	3.11069	10.212586	16.187639	0							1.6338	0.058079
1.478215	0.159196	3.113342	10.212479	16.200905	0							1.635126	0.058079
1.479541	0.159392	3.115994	10.212507	16.214172	0							1.636453	0.05808
1.480868	0.159595	3.118646	10.212561	16.227438	0							1.637779	0.05808
1.482194	0.159809	3.121299	10.212528	16.240705	0							1.639105	0.058081
1.48352	0.160009	3.123951	10.212485	16.253973	0							1.640431	0.058081
1.484846	0.160057	3.126603	10.212474	16.267239	0							1.641757	0.058082
1.486172	0.160068	3.129256	10.212474	16.280506	0							1.643083	0.058082
1.487498	0.160079	3.131908	10.212448	16.293772	0							1.644409	0.058082
1.488824	0.16009	3.13456	10.212412	16.307039	0							1.645736	0.058083
1.49015	0.160014	3.137212	10.212479	16.320305	0							1.647062	0.058083
1.491477	0.159895	3.139864	10.212434	16.333572	0							1.648388	0.058084
1.492803	0.15977	3.142517	10.212405	16.34684	0							1.649714	0.058084
1.494129	0.159645	3.145169	10.212258	16.360106	0							1.65104	0.058085
1.495455	0.15952	3.147821	10.212149	16.373373	0							1.652366	0.058085
1.496781	0.159144	3.150474	10.212186	16.386639	0							1.653692	0.058086
1.498107	0.158699	3.153126	10.212171	16.399906	0							1.655018	0.058086
1.499433	0.158254	3.155778	10.212298	16.413172	0							1.656345	0.058087
1.50076	0.15781	3.158431	10.212453	16.426439	0							1.657671	0.058087
1.502086	0.157384	3.161083	10.212486	16.439705	0							1.658997	0.058088
1.503412	0.156974	3.163735	10.212581	16.452972	0							1.660323	0.058088
1.504738	0.156564	3.166387	10.212523	16.46624	0							1.661649	0.058089
1.506064	0.156154	3.169039	10.2126	16.479506	0							1.662975	0.058089
1.50739	0.155747	3.171692	10.212691	16.492773	0							1.664301	0.05809
1.508716	0.155714	3.174344	10.212723	16.506039	0							1.665628	0.05809
1.510043	0.155882	3.176996	10.212747	16.519306	0							1.666954	0.058091
1.511369	0.156078	3.179649	10.212879	16.532572	0							1.66828	0.058091
1.512695	0.156273	3.182301	10.21296	16.545839	0							1.669606	0.058092
1.514021	0.156377	3.184953	10.213119	16.559107	0							1.670932	0.058092
1.515347	0.156319	3.187605	10.213274	16.572372	0							1.672258	0.058093
1.516673	0.156219	3.190258	10.213409	16.58564	0							1.673584	0.058093
1.517999	0.156121	3.19291	10.213518	16.598906	0							1.674911	0.058094
1.519325	0.156022	3.195562	10.213705	16.612173	0							1.676237	0.058094
1.520652	0.156048	3.198215	10.213888	16.625439	0							1.677563	0.058095
1.521978	0.156194	3.200867	10.214053	16.638706	0							1.678889	0.058095
1.523304	0.156365	3.203519	10.214249	16.651972	0							1.680215	0.058096
1.52463	0.156537	3.206171	10.214338	16.665239	0							1.681541	0.058096
1.525956	0.156798	3.208824	10.21448	16.678507	0							1.682867	0.058097
1.527282	0.157293	3.211476	10.214523	16.691772	0							1.684193	0.058097
1.528608	0.157854	3.214128	10.214645	16.70504	0							1.68552	0.058097
1.529935	0.158413	3.21678	10.214698	16.718306	0							1.686846	0.058097
1.531261	0.158972	3.219433	10.21477	16.731573	0							1.688172	0.058097
1.532587	0.159333	3.222085	10.214938	16.744839	0							1.689498	0.058097
1.533913	0.159497	3.224737	10.214926	16.758106	0							1.690824	0.058097
1.535239	0.159593	3.22739	10.214953	16.771374	0							1.69215	0.058097
1.536565	0.159692	3.230042	10.215008	16.784639	0							1.693476	0.058097
1.537891	0.159766	3.232694	10.214973	16.797907	0							1.694803	0.058097
1.539217	0.159724	3.235346	10.214911	16.811172	0							1.696129	0.058097
1.540544	0.159612	3.237999	10.214967	16.82444	0							1.697455	0.058097
1.54187	0.1595	3.240651	10.214948	16.837706	0							1.698781	0.058098
1.543196	0.159388	3.243303	10.214859	16.850973	0							1.700107	0.058099
1.544522	0.159247	3.245955	10.214876	16.864239	0							1.701433	0.058099
1.545848	0.159018	3.248608	10.214872	16.877506	0							1.702759	0.0581
1.547174	0.158741	3.25126	10.214868	16.890774	0							1.704086	0.0581
1.5485	0.158463	3.253912	10.214875	16.904039	0							1.705412	0.058101
1.549827	0.158198	3.256565	10.214893	16.917307	0							1.706738	0.058101
1.551153	0.158048	3.259217	10.214885	16.930573	0							1.708064	0.058102
1.552479	0.157977	3.261869	10.214882	16.94384	0							1.70939	0.058102
1.553805	0.157905	3.264521	10.214841	16.957106	0							1.710716	0.058103
1.555131	0.157834	3.267174	10.214805	16.970373	0							1.712042	0.058104
1.556457	0.157762	3.269826	10.214828	16.983639	0							1.713369	0.058104
1.557783	0.157791	3.272478	10.214781	16.996906	0							1.714695	0.058105
1.55911	0.157895	3.275131	10.214655	17.010174	0							1.716021	0.058105
1.560436	0.157998	3.277783	10.214664	17.023439	0							1.717347	0.058106
1.561762	0.158102	3.280435	10.21465	17.036707	0							1.718673	0.058106
1.563088	0.158386	3.283087	10.21472	17.049973	0							1.719999	0.058107
1.564414	0.158809	3.28574	10.214783	17.06324	0							1.721325	0.058108
1.56574	0.159232	3.288392	10.21477	17.076506	0							1.722651	0.058108
1.567066	0.159655	3.291044	10.214754	17.089773	0							1.723978	0.058109
1.568393	0.160078	3.293696	10.214728	17.103041	0							1.725304	0.058109
1.569719	0.160549	3.296349	10.214791	17.116306	0							1.72663	0.05811
1.571045	0.161066	3.299001	10.214806	17.129574	0							1.727956	0.058111
1.572371	0.161593	3.301653	10.214755	17.142839	0							1.729282	0.058111
1.573697	0.162122	3.304306	10.214717	17.156107	0							1.730608	0.058112
1.575023	0.162379	3.306958	10.214692	17.169373	0							1.731934	0.058112
1.576349	0.162356	3.30961	10.214674	17.18264	0							1.733261	0.058113
1.577675	0.16228	3.312262	10.214723	17.195906	0							1.734587	0.058114
1.579002	0.162204	3.314915	10.214787	17.209173	0							1.735913	0.058114
1.580328	0.162127	3.317567	10.214802	17.222441	0							1.737239	0.058115
1.581654	0.161913	3.320219	10.214845	17.235706	0							1.738565	0.058116
1.58298	0.16145	3.322871	10.214829	17.248974	0							1.739891	0.058116
1.584306	0.160877	3.325524	10.214787	17.262239	0							1.741217	0.058117
1.585632	0.160332	3.328176	10.214832	17.275507	0							1.742543	0.058117
1.586958	0.159737	3.330828	10.214933	17.288773	0							1.74387	0.058118
1.588285	0.158992	3.333481	10.215063	17.30204	0							1.745196	0.058119
1.589611	0.158149	3.336133	10.215122	17.315308	0							1.746522	0.058119
1.590937	0.157305	3.338785	10.215147	17.328573	0							1.747848	0.05812
1.592263	0.15646	3.341437	10.215153	17.341841	0							1.749174	0.058121
1.593589	0.155737	3.34409	10.215219	17.355106	0							1.7505	0.058121
1.594915	0.155403	3.346742	10.215283	17.368374	0							1.751826	0.058121
1.596241	0.155381	3.349394	10.215388	17.381639	0							1.753153	0.058121
1.597568	0.15536	3.352046	10.215426	17.394907	0							1.754479	0.058121
1.598894	0.155422	3.354699	10.21543	17.408173	0							1.755805	0.058121
1.60022	0.155714	3.357351	10.215438	17.42144	0							1.757131	0.058121
1.601546	0.156155	3.360003	10.215393	17.434708	0							1.758457	0.058121
1.602872	0.156593	3.362655	10.215356	17.447973	0							1.759783	0.058121
1.604198	0.157032	3.365308	10.215338	17.461241	0							1.761109	0.058121
1.605524	0.157469	3.36796	10.21532	17.474506	0							1.762436	0.058121
1.606851	0.157886	3.370612	10.215296	17.487774	0							1.763762	0.058121
1.608177	0.158285	3.373265	10.215209	17.50104	0							1.765088	0.058122
1.609503	0.158683	3.375917	10.215173	17.514307	0							1.766414	0.058123
1.610829	0.159101	3.378569	10.215177	17.527575	0							1.76774	0.058123
1.612155	0.159591	3.381222	10.215219	17.54084	0							1.769066	0.058124
1.613481	0.160154	3.383874	10.215178	17.554108	0							1.770392	0.058125
1.614807	0.160718	3.386526	10.215085	17.567373	0							1.771719	0.058125
1.616133	0.161284	3.389178	10.215034	17.580641	0							1.773045	0.058126
1.61746	0.161817	3.39183	10.214959	17.593906	0							1.774371	0.058127
1.618786	0.162018	3.394483	10.214884	17.607174	0							1.775697	0.058127
1.620112	0.161703	3.397135	10.214906	17.62044	0							1.777023	0.058128
1.621438	0.161388	3.399787	10.214869	17.633707	0							1.778349	0.058129
1.622764	0.161074	3.40244	10.214854	17.646975	0							1.779675	0.05813
1.62409	0.160699	3.405092	10.214865	17.66024	0							1.781001	0.05813
1.625416	0.160209	3.407744	10.214793	17.673508	0							1.782328	0.058131
1.626742	0.15972	3.410396	10.214683	17.686773	0							1.783654	0.058132
1.628069	0.15923	3.413049	10.214593	17.700041	0							1.78498	0.058132
1.629395	0.158741	3.415701	10.214518	17.713306	0							1.786306	0.058133
1.630721	0.158282	3.418353	10.214483	17.726574	0							1.787632	0.058134
1.632047	0.157878	3.421005	10.214466	17.73984	0							1.788958	0.058134
1.633373	0.157474	3.423658	10.214469	17.753107	0							1.790284	0.058135
1.634699	0.15707	3.42631	10.214487	17.766375	0							1.791611	0.058136
1.636025	0.156638	3.428962	10.214501	17.77964	0							1.792937	0.058137
1.637352	0.156144	3.431615	10.214522	17.792908	0							1.794263	0.058137
1.638678	0.155649	3.434267	10.21452	17.806173	0							1.795589	0.058138
1.640004	0.155183	3.436919	10.214573	17.819441	0							1.796915	0.058139
1.64133	0.154705	3.439571	10.214651	17.832706	0							1.798241	0.05814
1.642656	0.15425	3.442224	10.214764	17.845974	0							1.799567	0.05814
1.643982	0.154082	3.444876	10.214805	17.859241	0							1.800894	0.058141
1.645308	0.153945	3.447528	10.214813	17.872507	0							1.80222	0.058142
1.646635	0.153808	3.450181	10.214852	17.885775	0							1.803546	0.058143
1.647961	0.15371	3.452833	10.214896	17.89904	0							1.804872	0.058143
1.649287	0.153863	3.455485	10.215001	17.912308	0							1.806198	0.058144
1.650613	0.154223	3.458137	10.215119	17.925573	0							1.807524	0.058145
1.651939	0.154584	3.46079	10.215262	17.938841	0							1.80885	0.058146
1.653265	0.154945	3.463442	10.215472	17.952106	0							1.810176	0.058146
1.654591	0.155321	3.466094	10.215688	17.965374	0							1.811503	0.058147
1.655918	0.15579	3.468746	10.215861	17.978642	0							1.812829	0.058148
1.657244	0.156317	3.471399	10.215956	17.991907	0							1.814155	0.058149
1.65857	0.156843	3.474051	10.215983	18.005175	0							1.815481	0.05815
1.659896	0.157321	3.476703	10.21597	18.01844	0							1.816807	0.05815
1.661222	0.157444	3.479356	10.215995	18.031708	0							1.818133	0.05815
1.662548	0.157148	3.482008	10.216082	18.044973	0							1.819459	0.05815
1.663874	0.156852	3.48466	10.216108	18.058241	0							1.820786	0.05815
1.6652	0.156555	3.487312	10.216133	18.071508	0							1.822112	0.05815
1.666527	0.156278	3.489965	10.216195	18.084774	0							1.823438	0.05815
1.667853	0.156136	3.492617	10.21621	18.098042	0							1.824764	0.05815
1.669179	0.156111	3.495269	10.216228	18.111307	0							1.82609	0.05815
1.670505	0.156086	3.497921	10.21631	18.124575	0							1.827416	0.05815
1.671831	0.156063	3.500574	10.216363	18.13784	0							1.828742	0.05815
1.673157	0.156054	3.503226	10.216437	18.151108	0							1.830068	0.05815
1.674483	0.156069	3.505878	10.216526	18.164373	0							1.831395	0.058151
1.67581	0.156085	3.508531	10.216573	18.177641	0							1.832721	0.058152
1.677136	0.1561	3.511183	10.216681	18.190908	0							1.834047	0.058153
1.678462	0.156081	3.513835	10.216745	18.204174	0							1.835373	0.058154
1.679788	0.155759	3.516487	10.216752	18.217442	0							1.836699	0.058154
1.681114	0.154919	3.51914	10.216828	18.230707	0							1.838025	0.058155
1.68244	0.154079	3.521792	10.217021	18.243975	0							1.839352	0.058156
1.683766	0.153249	3.524444	10.217164	18.25724	0							1.840678	0.058157
1.685093	0.152599	3.527097	10.217238	18.270508	0							1.842004	0.058158
1.686419	0.152637	3.529749	10.217283	18.283775	0							1.84333	0.058158
1.687745	0.152675	3.532401	10.21737	18.297041	0							1.844656	0.058159
1.689071	0.152713	3.535053	10.217432	18.310308	0							1.845982	0.05816
1.690397	0.152751	3.537706	10.217478	18.323574	0							1.847308	0.058161
1.691723	0.15284	3.540358	10.217513	18.336842	0							1.848634	0.058162
1.693049	0.153288	3.54301	10.217509	18.350107	0							1.849961	0.058163
1.694376	0.153734	3.545662	10.217453	18.363375	0							1.851287	0.058163
1.695702	0.154217	3.548315	10.217326	18.37664	0							1.852613	0.058164
1.697028	0.154703	3.550967	10.217209	18.389908	0							1.853939	0.058165
1.698354	0.155108	3.553619	10.217212	18.403175	0							1.855265	0.058166
1.69968	0.155508	3.556272	10.217127	18.416441	0							1.856591	0.058167
1.701006	0.155908	3.558924	10.216959	18.429708	0							1.857917	0.058168
1.702332	0.156309	3.561576	10.216814	18.442974	0							1.859244	0.058169
1.703658	0.156708	3.564228	10.21676	18.456242	0							1.86057	0.058169
1.704985	0.156677	3.56688	10.216682	18.469507	0							1.861896	0.05817
1.706311	0.156511	3.569533	10.216587	18.482775	0							1.863222	0.058171
1.707637	0.156337	3.572185	10.216561	18.496042	0							1.864548	0.058172
1.708963	0.156163	3.574837	10.216419	18.509308	0							1.865874	0.058173
1.710289	0.155675	3.57749	10.21636	18.522575	0							1.8672	0.058174
1.711615	0.155133	3.580142	10.216239	18.535841	0							1.868527	0.058175
1.712941	0.154589	3.582794	10.216132	18.549109	0							1.869853	0.058176
1.714267	0.154042	3.585446	10.215987	18.562374	0							1.871179	0.058176
1.715594	0.153497	3.588099	10.215868	18.575642	0							1.872505	0.058177
1.71692	0.153278	3.590751	10.21582	18.588907	0							1.873831	0.058178
1.718246	0.1533	3.593403	10.215838	18.602175	0							1.875157	0.058179
1.719572	0.15334	3.596056	10.215842	18.615442	0							1.876483	0.05818
1.720898	0.153379	3.598708	10.215786	18.628708	0							1.877809	0.058181
1.722224	0.153326	3.60136	10.215725	18.641975	0							1.879135	0.058182
1.723551	0.153205	3.604012	10.215679	18.655241	0							1.880462	0.058183
1.724877	0.153079	3.606665	10.215586	18.668509	0							1.881788	0.058184
1.726203	0.152953	3.609317	10.215569	18.681774	0							1.883114	0.058185
1.727529	0.152826	3.611969	10.215508	18.695042	0							1.88444	0.058186
1.728855	0.15274	3.614621	10.215536	18.708307	0							1.885766	0.058187
1.730181	0.152699	3.617274	10.21542	18.721575	0							1.887092	0.058188
1.731507	0.152661	3.619926	10.21527	18.734842	0							1.888419	0.058188
1.732834	0.152623	3.622578	10.215221	18.748108	0							1.889745	0.058189
1.73416	0.15246	3.625231	10.215109	18.761375	0							1.891071	0.05819
1.735486	0.152161	3.627883	10.215014	18.774641	0							1.892397	0.058191
1.736812	0.151852	3.630535	10.214963	18.787909	0							1.893723	0.058192
1.738138	0.151542	3.633187	10.214839	18.801174	0							1.895049	0.058193
1.739464	0.151232	3.63584	10.214704	18.814442	0							1.896375	0.058194
1.74079	0.150885	3.638492	10.214669	18.827709	0							1.897701	0.058194
1.742116	0.150447	3.641144	10.214646	18.840975	0							1.899028	0.058194
1.743443	0.150001	3.643796	10.21451	18.854242	0							1.900354	0.058194
1.744769	0.149554	3.646449	10.214359	18.867508	0							1.90168	0.058194
1.746095	0.149353	3.649101	10.214336	18.880775	0							1.903006	0.058194
1.747421	0.149636	3.651753	10.214242	18.894041	0							1.904332	0.058194
1.748747	0.150036	3.654406	10.214174	18.907309	0							1.905658	0.058194
1.750073	0.150445	3.657058	10.214063	18.920574	0							1.906984	0.058194
1.751399	0.150855	3.65971	10.214091	18.933842	0							1.908311	0.058194
1.752725	0.151222	3.662362	10.21401	18.947109	0							1.909637	0.058194
1.754052	0.151402	3.665015	10.213995	18.960375	0							1.910963	0.058195
1.755378	0.15152	3.667667	10.213945	18.973642	0							1.912289	0.058196
1.756704	0.151638	3.670319	10.21386	18.986908	0							1.913615	0.058197
1.75803	0.151756	3.672971	10.213842	19.000175	0							1.914941	0.058198
1.759356	0.151547	3.675624	10.213796	19.013441	0							1.916268	0.058199
1.760682	0.151217	3.678276	10.213784	19.026709	0							1.917594	0.0582
1.762008	0.150888	3.680928	10.213776	19.039976	0							1.91892	0.058201
1.763335	0.150557	3.683581	10.213838	19.053242	0							1.920246	0.058202
1.764661	0.150269	3.686233	10.213818	19.066509	0							1.921572	0.058203
1.765987	0.150367	3.688885	10.2138	19.079775	0							1.922898	0.058204
1.767313	0.150607	3.691537	10.213795	19.093042	0							1.924224	0.058205
1.768639	0.150846	3.69419	10.213739	19.106308	0							1.92555	0.058206
1.769965	0.151085	3.696842	10.213751	19.119576	0							1.926876	0.058207
1.771291	0.151654	3.699494	10.213717	19.132841	0							1.928203	0.058208
1.772618	0.152434	3.702147	10.213619	19.146109	0							1.929529	0.058209
1.773944	0.153249	3.704799	10.213718	19.159376	0							1.930855	0.05821
1.77527	0.154063	3.707451	10.213822	19.172642	0							1.932181	0.058211
1.776596	0.154872	3.710103	10.213862	19.185909	0							1.933507	0.058212
1.777922	0.155731	3.712756	10.213804	19.199175	0							1.934833	0.058213
1.779248	0.156632	3.715408	10.213709	19.212442	0							1.936159	0.058214
1.780574	0.157541	3.71806	10.213663	19.225708	0							1.937486	0.058215
1.781901	0.158451	3.720712	10.213688	19.238976	0							1.938812	0.058216
1.783227	0.159114	3.723365	10.213717	19.252243	0							1.940138	0.058217
1.784553	0.15951	3.726017	10.213699	19.265509	0							1.941464	0.058218
1.785879	0.159835	3.728669	10.213628	19.278776	0							1.94279	0.05822
1.787205	0.16016	3.731322	10.213617	19.292042	0							1.944116	0.058221
1.788531	0.160485	3.733974	10.213516	19.305309	0							1.945442	0.058222
1.789857	0.160942	3.736626	10.213589	19.318575	0							1.946769	0.058223
1.791183	0.161546	3.739278	10.213469	19.331842	0							1.948095	0.058224
1.79251	0.162188	3.74193	10.213359	19.345108	0							1.949421	0.058225
1.793836	0.16283	3.744583	10.213336	19.358376	0							1.950747	0.058226
1.795162	0.163441	3.747235	10.213298	19.371643	0							1.952073	0.058227
1.796488	0.164009	3.749887	10.213207	19.384909	0							1.953399	0.058228
1.797814	0.164562	3.75254	10.213153	19.398176	0							1.954725	0.058229
1.79914	0.16509	3.755192	10.213093	19.411442	0							1.956051	0.05823
1.800466	0.165598	3.757844	10.212923	19.424709	0							1.957378	0.058231
1.801793	0.165986	3.760497	10.212795	19.437975	0							1.958704	0.058233
1.803119	0.166057	3.763149	10.212654	19.451242	0							1.96003	0.058234
1.804445	0.165927	3.765801	10.212539	19.464508	0							1.961356	0.058235
1.805771	0.165798	3.768453	10.212315	19.477776	0							1.962682	0.058236
1.807097	0.165689	3.771106	10.212318	19.491043	0							1.964008	0.058236
1.808423	0.165648	3.773758	10.212231	19.504309	0							1.965335	0.058236
1.809749	0.165656	3.77641	10.212194	19.517576	0							1.966661	0.058236
1.811076	0.165663	3.779063	10.21211	19.530842	0							1.967987	0.058236
1.812402	0.16567	3.781715	10.212113	19.544109	0							1.969313	0.058236
1.813728	0.16566	3.784367	10.211998	19.557375	0							1.970639	0.058236
1.815054	0.165596	3.787019	10.212005	19.570642	0							1.971965	0.058236
1.81638	0.165494	3.789671	10.211971	19.58391	0							1.973291	0.058236
1.817706	0.165391	3.792324	10.212006	19.597176	0							1.974617	0.058236
1.819032	0.165318	3.794976	10.212015	19.610443	0							1.975943	0.058236
1.820359	0.165389	3.797628	10.211978	19.623709	0							1.97727	0.058237
1.821685	0.165579	3.800281	10.211988	19.636976	0							1.978596	0.058238
1.823011	0.165769	3.802933	10.211946	19.650242	0							1.979922	0.058239
1.824337	0.165958	3.805585	10.211832	19.663509	0							1.981248	0.05824
1.825663	0.16614	3.808237	10.211799	19.676775	0							1.982574	0.058241
1.826989	0.166256	3.81089	10.211651	19.690042	0							1.9839	0.058243
1.828315	0.166308	3.813542	10.211581	19.70331	0							1.985227	0.058244
1.829641	0.166361	3.816194	10.211427	19.716576	0							1.986553	0.058245
1.830968	0.166385	3.818846	10.211497	19.729843	0							1.987879	0.058246
1.832294	0.166131	3.821499	10.211399	19.743109	0							1.989205	0.058247
1.83362	0.165613	3.824151	10.211363	19.756376	0							1.990531	0.058248
1.834946	0.165097	3.826803	10.211214	19.769642	0							1.991857	0.05825
1.836272	0.16458	3.829456	10.211216	19.782909	0							1.993183	0.058251
1.837598	0.164063	3.832108	10.211213	19.796177	0							1.99451	0.058252
1.838924	0.163783	3.83476	10.211222	19.809443	0							1.995836	0.058253
1.84025	0.163815	3.837412	10.211198	19.82271	0							1.997162	0.058254
1.841577	0.16391	3.840065	10.21118	19.835976	0							1.998488	0.058255
1.842903	0.164005	3.842717	10.211133	19.849243	0							1.999814	0.058257
1.844229	0.164068	3.845369	10.211018	19.862509	0							2.00114	0.058258
1.845555	0.164082	3.848022	10.211006	19.875776	0							2.002466	0.058259
1.846881	0.164081	3.850674	10.211046	19.889042	0							2.003793	0.05826
1.848207	0.16408	3.853326	10.211057	19.902309	0							2.005119	0.058261
1.849533	0.164079	3.855978	10.211111	19.915577	0							2.006445	0.058263
1.85086	0.163994	3.85863	10.211108	19.928843	0							2.007771	0.058264
1.852186	0.163788	3.861283	10.211138	19.94211	0							2.009097	0.058265
1.853512	0.163555	3.863935	10.211272	19.955376	0							2.010423	0.058266
1.854838	0.163319	3.866587	10.211412	19.968643	0							2.011749	0.058267
1.856164	0.16301	3.86924	10.211445	19.981909	0							2.013076	0.058269
1.85749	0.16253	3.871892	10.211557	19.995176	0							2.014402	0.05827
1.858817	0.16196	3.874544	10.211678	20.008444	0							2.015728	0.058271
1.860143	0.16139	3.877197	10.211726	20.021709	0							2.017054	0.058272
1.861469	0.160821	3.879849	10.211783	20.034977	0							2.01838	0.058274
1.862795	0.160212	3.882501	10.211867	20.048243	0							2.019706	0.058275
1.864121	0.159486	3.885154	10.21195	20.06151	0							2.021032	0.058276
1.865447	0.158697	3.887806	10.212047	20.074776	0							2.022358	0.058277
1.866773	0.157908	3.890458	10.212166	20.088043	0							2.023685	0.058279
1.868099	0.1572	3.89311	10.212215	20.101309	0							2.025011	0.05828
1.869425	0.156805	3.895762	10.212305	20.114576	0							2.026337	0.058281
1.870752	0.1567	3.898415	10.212416	20.127844	0							2.027663	0.058282
1.872078	0.156596	3.901067	10.212515	20.141109	0							2.028989	0.058284
1.873404	0.156491	3.903719	10.212605	20.154377	0							2.030315	0.058284
1.87473	0.156563	3.906371	10.212721	20.167643	0							2.031641	0.058284
1.876056	0.157252	3.909024	10.212894	20.18091	0							2.032968	0.058284
1.877382	0.15838	3.911676	10.213054	20.194176	0							2.034294	0.058284
1.878708	0.159514	3.914328	10.213097	20.207443	0							2.03562	0.058284
1.880035	0.160652	3.916981	10.213177	20.220709	0							2.036946	0.058284
1.881361	0.161835	3.919633	10.213321	20.233976	0							2.038272	0.058284
1.882687	0.163077	3.922285	10.213367	20.247244	0							2.039598	0.058284
1.884013	0.164325	3.924937	10.213458	20.260509	0							2.040924	0.058284
1.885339	0.165568	3.92759	10.213629	20.273777	0							2.04225	0.058284
1.886665	0.166759	3.930242	10.213823	20.287043	0							2.043577	0.058285
1.887992	0.167645	3.932894	10.214002	20.30031	0							2.044903	0.058286
1.889318	0.168059	3.935547	10.214132	20.313576	0							2.046229	0.058288
1.890644	0.168471	3.938199	10.214262	20.326843	0							2.047555	0.058289
1.89197	0.168888	3.940851	10.214414	20.340111	0							2.048881	0.05829
1.893296	0.16935	3.943503	10.214505	20.353376	0							2.050207	0.058291
1.894622	0.1699	3.946156	10.214493	20.366644	0							2.051533	0.058293
1.895948	0.170451	3.948808	10.214431	20.37991	0							2.05286	0.058294
1.897274	0.171	3.95146	10.214381	20.393177	0							2.054186	0.058295
1.8986	0.171551	3.954112	10.214391	20.406443	0							2.055512	0.058297
1.899927	0.172079	3.956765	10.214409	20.41971	0							2.056838	0.058298
1.901253	0.172548	3.959417	10.214346	20.432976	0							2.058164	0.058299
1.902579	0.173016	3.962069	10.214234	20.446243	0							2.05949	0.058301
1.903905	0.173484	3.964721	10.214132	20.459511	0							2.060817	0.058302
1.905231	0.173817	3.967374	10.21404	20.472776	0							2.062143	0.058303
1.906557	0.173773	3.970026	10.213908	20.486044	0							2.063469	0.058305
1.907884	0.173643	3.972678	10.213803	20.49931	0							2.064795	0.058306
1.90921	0.173499	3.975331	10.21377	20.512577	0							2.066121	0.058307
1.910536	0.173355	3.977983	10.213717	20.525843	0							2.067447	0.058309
1.911862	0.173222	3.980635	10.213691	20.53911	0							2.068773	0.05831
1.913188	0.173195	3.983288	10.213692	20.552378	0							2.070099	0.058311
1.914514	0.173195	3.98594	10.213635	20.565643	0							2.071425	0.058313
1.91584	0.173195	3.988592	10.213566	20.578911	0							2.072752	0.058314
1.917166	0.17321	3.991244	10.21356	20.592176	0							2.074078	0.058315
1.918493	0.173393	3.993897	10.213555	20.605444	0							2.075404	0.058317
1.919819	0.173644	3.996549	10.213486	20.61871	0							2.07673	0.058318
1.921145	0.173896	3.999201	10.213405	20.631977	0							2.078056	0.05832
1.922471	0.174147	4.001853	10.213369	20.645243	0							2.079382	0.058321
1.923797	0.17439	4.004506	10.213431	20.65851	0							2.080709	0.058322
1.925123	0.17453	4.007158	10.213506	20.671778	0							2.082035	0.058324
1.926449	0.174606	4.00981	10.213592	20.685043	0							2.083361	0.058325
1.927776	0.174682	4.012462	10.213723	20.698311	0							2.084687	0.058327
1.929102	0.174769	4.015114	10.21374	20.711576	0							2.086013	0.058328
1.930428	0.174983	4.017767	10.213645	20.724844	0							2.087339	0.058329
1.931754	0.175279	4.020419	10.213524	20.73811	0							2.088665	0.058331
1.93308	0.175575	4.023071	10.213382	20.751377	0							2.089991	0.058332
1.934406	0.17587	4.025723	10.21326	20.764645	0							2.091318	0.058334
1.935732	0.176185	4.028376	10.213282	20.77791	0							2.092644	0.058335
1.937059	0.176785	4.031028	10.213305	20.791178	0							2.09397	0.058336
1.938385	0.177772	4.03368	10.213244	20.804443	0							2.095296	0.058338
1.939711	0.178762	4.036333	10.213205	20.817711	0							2.096622	0.058338
1.941037	0.179706	4.038985	10.213125	20.830976	0							2.097948	0.058338
1.942363	0.180035	4.041637	10.213048	20.844244	0							2.099274	0.058338
1.943689	0.179787	4.04429	10.213018	20.85751	0							2.1006	0.058338
1.945015	0.179538	4.046942	10.213037	20.870777	0							2.101927	0.058338
1.946341	0.17929	4.049594	10.213062	20.884045	0							2.103253	0.058338
1.947667	0.179032	4.052246	10.213036	20.89731	0							2.104579	0.058338
1.948994	0.178589	4.054899	10.213078	20.910578	0							2.105905	0.058338
1.95032	0.177776	4.057551	10.213173	20.923843	0							2.107231	0.058338
1.951646	0.176965	4.060203	10.213254	20.937111	0							2.108557	0.058338
1.952972	0.176164	4.062855	10.213322	20.950377	0							2.109884	0.058339
1.954298	0.175556	4.065508	10.213531	20.963644	0							2.11121	0.058341
1.955624	0.17557	4.06816	10.213669	20.976912	0							2.112536	0.058342
1.956951	0.175584	4.070812	10.213778	20.990177	0							2.113862	0.058344
1.958277	0.175599	4.073464	10.213901	21.003445	0							2.115188	0.058345
1.959603	0.175614	4.076117	10.214023	21.01671	0							2.116514	0.058347
1.960929	0.175765	4.078769	10.214125	21.029978	0							2.11784	0.058348
1.962255	0.176479	4.081421	10.214231	21.043243	0							2.119166	0.05835
1.963581	0.17727	4.084074	10.214398	21.056511	0							2.120492	0.058351
1.964907	0.17806	4.086726	10.214625	21.069777	0							2.121819	0.058352
1.966234	0.178849	4.089378	10.21482	21.083044	0							2.123145	0.058354
1.96756	0.179711	4.092031	10.214956	21.096312	0							2.124471	0.058355
1.968886	0.180582	4.094683	10.215084	21.109577	0							2.125797	0.058357
1.970212	0.181457	4.097335	10.215243	21.122845	0							2.127123	0.058359
1.971538	0.182328	4.099987	10.215401	21.13611	0							2.128449	0.05836
1.972864	0.183121	4.10264	10.215441	21.149378	0							2.129776	0.058362
1.97419	0.183185	4.105292	10.215557	21.162643	0							2.131102	0.058363
1.975516	0.183151	4.107944	10.215662	21.175911	0							2.132428	0.058365
1.976843	0.183116	4.110596	10.215693	21.189177	0							2.133754	0.058366
1.978169	0.183082	4.113249	10.215878	21.202444	0							2.13508	0.058368
1.979495	0.182946	4.115901	10.215899	21.215712	0							2.136406	0.058369
1.980821	0.182772	4.118553	10.215947	21.228977	0							2.137732	0.058371
1.982147	0.182593	4.121205	10.216047	21.242245	0							2.139059	0.058372
1.983473	0.182414	4.123857	10.216085	21.25551	0							2.140385	0.058374
1.9848	0.182236	4.12651	10.216003	21.268778	0							2.141711	0.058375
1.986126	0.182398	4.129162	10.21596	21.282043	0							2.143037	0.058377
1.987452	0.182612	4.131814	10.215896	21.295311	0							2.144363	0.058378
1.988778	0.182826	4.134467	10.215668	21.308578	0							2.145689	0.05838
1.990104	0.183039	4.137119	10.215543	21.321844	0							2.147015	0.058381
1.99143	0.183343	4.139771	10.215555	21.335112	0							2.148341	0.058383
1.992756	0.183721	4.142424	10.215505	21.348377	0							2.149668	0.058385
1.994082	0.184112	4.145076	10.21555	21.361645	0							2.150994	0.058386
1.995408	0.184501	4.147728	10.215452	21.37491	0							2.15232	0.058388
1.996735	0.18489	4.150381	10.215384	21.388178	0							2.153646	0.058389
1.998061	0.185347	4.153033	10.215262	21.401443	0							2.154972	0.058391
1.999387	0.185824	4.155685	10.215192	21.414711	0							2.156298	0.058392
2.000713	0.186304	4.158337	10.215065	21.427979	0							2.157624	0.058394
2.002039	0.186783	4.16099	10.215096	21.441244	0							2.158951	0.058396
2.003366	0.187028	4.163642	10.21504	21.454512	0							2.160277	0.058397
2.004692	0.18688	4.166294	10.214909	21.467777	0							2.161603	0.058399
2.006018	0.186666	4.168946	10.214903	21.481045	0							2.162929	0.0584
2.007344	0.186453	4.171598	10.214818	21.49431	0							2.164255	0.058402
2.00867	0.18624	4.174251	10.214719	21.507578	0							2.165581	0.058404
2.009996	0.185329	4.176903	10.214717	21.520845	0							2.166907	0.058405
2.011322	0.184113	4.179555	10.214654	21.534111	0							2.168233	0.058407
2.012648	0.182906	4.182208	10.214613	21.547379	0							2.16956	0.058409
2.013974	0.181773	4.18486	10.214558	21.560644	0							2.170886	0.05841
2.015301	0.180685	4.187512	10.2145	21.573912	0							2.172212	0.058412
2.016627	0.179867	4.190165	10.214501	21.587177	0							2.173538	0.058413
2.017953	0.17918	4.192817	10.214498	21.600445	0							2.174864	0.058415
2.019279	0.178492	4.195469	10.214434	21.61371	0							2.17619	0.058415
2.020605	0.177804	4.198122	10.214336	21.626978	0							2.177516	0.058415
2.021931	0.177592	4.200774	10.214327	21.640245	0							2.178843	0.058415
2.023257	0.177832	4.203426	10.214379	21.653511	0							2.180169	0.058415
2.024584	0.17818	4.206078	10.214353	21.666779	0							2.181495	0.058415
2.02591	0.178527	4.20873	10.214398	21.680044	0							2.182821	0.058415
2.027236	0.178774	4.211383	10.214423	21.693312	0							2.184147	0.058415
2.028562	0.178565	4.214035	10.214468	21.706577	0							2.185473	0.058415
2.029888	0.178138	4.216687	10.214418	21.719845	0							2.186799	0.058415
2.031214	0.17771	4.219339	10.214446	21.733112	0							2.188126	0.058415
2.032541	0.177281	4.221992	10.214469	21.746378	0							2.189452	0.058417
2.033867	0.176799	4.224644	10.214413	21.759645	0							2.190778	0.058418
2.035193	0.176246	4.227296	10.214367	21.772911	0							2.192104	0.05842
2.036519	0.175673	4.229949	10.214293	21.786179	0							2.19343	0.058422
2.037845	0.175101	4.232601	10.21429	21.799444	0							2.194756	0.058423
2.039171	0.174586	4.235253	10.214155	21.812712	0							2.196082	0.058425
2.040497	0.174624	4.237906	10.214059	21.825977	0							2.197408	0.058427
2.041823	0.174958	4.240558	10.213961	21.839245	0							2.198735	0.058428
2.043149	0.175292	4.24321	10.213882	21.852512	0							2.200061	0.05843
2.044476	0.175626	4.245862	10.213796	21.865778	0							2.201387	0.058432
2.045802	0.175953	4.248515	10.213736	21.879045	0							2.202713	0.058434
2.047128	0.176269	4.251167	10.213678	21.892311	0							2.204039	0.058435
2.048454	0.17658	4.253819	10.213601	21.905579	0							2.205365	0.058437
2.04978	0.176891	4.256471	10.21349	21.918844	0							2.206692	0.058439
2.051106	0.177203	4.259124	10.21349	21.932112	0							2.208018	0.05844
2.052433	0.177264	4.261776	10.213415	21.945377	0							2.209344	0.058442
2.053759	0.177182	4.264428	10.213402	21.958645	0							2.21067	0.058444
2.055085	0.1771	4.26708	10.213315	21.971912	0							2.211996	0.058446
2.056411	0.177018	4.269733	10.213306	21.985178	0							2.213322	0.058447
2.057737	0.17695	4.272385	10.213271	21.998446	0							2.214648	0.058449
2.059063	0.17695	4.275037	10.213172	22.011711	0							2.215974	0.058451
2.060389	0.176985	4.277689	10.213138	22.024979	0							2.217301	0.058452
2.061715	0.177019	4.280342	10.213172	22.038244	0							2.218627	0.058454
2.063042	0.177054	4.282994	10.213216	22.051512	0							2.219953	0.058456
2.064368	0.177038	4.285646	10.213224	22.064779	0							2.221279	0.058458
2.065694	0.176988	4.288299	10.213275	22.078045	0							2.222605	0.05846
2.06702	0.176938	4.290951	10.213256	22.091312	0							2.223931	0.058461
2.068346	0.176886	4.293603	10.213301	22.104578	0							2.225257	0.058463
2.069672	0.176832	4.296256	10.213209	22.117846	0							2.226583	0.058465
2.070998	0.17688	4.298908	10.213177	22.131111	0							2.22791	0.058467
2.072325	0.177055	4.30156	10.213189	22.144379	0							2.229236	0.058468
2.073651	0.17723	4.304212	10.213243	22.157644	0							2.230562	0.05847
2.074977	0.177405	4.306865	10.213234	22.170912	0							2.231888	0.058472
2.076303	0.177949	4.309517	10.21319	22.184179	0							2.233214	0.058474
2.077629	0.179049	4.312169	10.213104	22.197445	0							2.23454	0.058476
2.078955	0.180262	4.314821	10.213126	22.210712	0							2.235867	0.058477
2.080281	0.181477	4.317474	10.213145	22.223978	0							2.237193	0.058479
2.081608	0.182691	4.320126	10.213095	22.237246	0							2.238519	0.058481
2.082934	0.183589	4.322778	10.213097	22.250511	0							2.239845	0.058483
2.08426	0.184056	4.32543	10.213136	22.263779	0							2.241171	0.058485
2.085586	0.18448	4.328083	10.213103	22.277046	0							2.242497	0.058485
2.086912	0.184902	4.330735	10.213042	22.290312	0							2.243823	0.058485
2.088238	0.185008	4.333387	10.212933	22.303579	0							2.245149	0.058485
2.089564	0.184572	4.33604	10.212888	22.316845	0							2.246475	0.058485
2.09089	0.18396	4.338692	10.212852	22.330112	0							2.247802	0.058485
2.092216	0.183348	4.341344	10.212764	22.343378	0							2.249128	0.058485
2.093543	0.182738	4.343997	10.212631	22.356646	0							2.250454	0.058485
2.094869	0.182506	4.346649	10.212543	22.369911	0							2.25178	0.058485
2.096195	0.182878	4.349301	10.212494	22.383179	0							2.253106	0.058485
2.097521	0.183377	4.351953	10.21243	22.396446	0							2.254432	0.058485
2.098847	0.183877	4.354606	10.212391	22.409712	0							2.255759	0.058486
2.100173	0.184413	4.357258	10.212275	22.422979	0							2.257085	0.058488
2.1015	0.185024	4.35991	10.212193	22.436245	0							2.258411	0.05849
2.102826	0.185668	4.362562	10.212186	22.449512	0							2.259737	0.058492
2.104152	0.186311	4.365214	10.212136	22.462778	0							2.261063	0.058494
2.105478	0.186955	4.367867	10.212047	22.476046	0							2.262389	0.058496
2.106804	0.187499	4.370519	10.212097	22.489313	0							2.263715	0.058497
2.10813	0.187802	4.373171	10.212044	22.502579	0							2.265041	0.058499
2.109456	0.187965	4.375823	10.21199	22.515846	0							2.266368	0.058501
2.110783	0.188128	4.378476	10.211901	22.529112	0							2.267694	0.058503
2.112109	0.188295	4.381128	10.211786	22.542379	0							2.26902	0.058505
2.113435	0.188473	4.38378	10.21173	22.555645	0							2.270346	0.058507
2.114761	0.188659	4.386433	10.211726	22.568913	0							2.271672	0.058509
2.116087	0.188845	4.389085	10.211641	22.582178	0							2.272998	0.058511
2.117413	0.18903	4.391737	10.211491	22.595446	0							2.274324	0.058512
2.118739	0.189225	4.39439	10.211358	22.608713	0							2.275651	0.058514
2.120065	0.189449	4.397042	10.21122	22.621979	0							2.276977	0.058516
2.121392	0.189708	4.399694	10.211162	22.635246	0							2.278303	0.058518
2.122718	0.189988	4.402347	10.211131	22.648512	0							2.279629	0.05852
2.124044	0.190266	4.404999	10.211005	22.661779	0							2.280955	0.058522
2.12537	0.190505	4.407651	10.210874	22.675045	0							2.282281	0.058524
2.126696	0.190671	4.410303	10.210835	22.688313	0							2.283607	0.058526
2.128022	0.190838	4.412955	10.210834	22.70158	0							2.284934	0.058528
2.129349	0.191005	4.415608	10.210796	22.714846	0							2.28626	0.05853
2.130675	0.191168	4.41826	10.210755	22.728113	0							2.287586	0.058532
2.132001	0.191285	4.420912	10.210738	22.741379	0							2.288912	0.058534
2.133327	0.191286	4.423564	10.210758	22.754646	0							2.290238	0.058535
2.134653	0.191287	4.426217	10.210827	22.767912	0							2.291564	0.058537
2.135979	0.191288	4.428869	10.210882	22.781179	0							2.29289	0.058539
2.137305	0.191239	4.431521	10.210886	22.794445	0							2.294216	0.058541
2.138631	0.19101	4.434174	10.210859	22.807713	0							2.295543	0.058543
2.139957	0.190781	4.436826	10.210851	22.82098	0							2.296869	0.058545
2.141284	0.190552	4.439478	10.210885	22.834246	0							2.298195	0.058547
2.14261	0.190324	4.442131	10.211018	22.847513	0							2.299521	0.058549
2.143936	0.190204	4.444783	10.211122	22.860779	0							2.300847	0.058551
2.145262	0.190485	4.447435	10.211176	22.874046	0							2.302173	0.058553
2.146588	0.190764	4.450088	10.211219	22.887312	0							2.303499	0.058555
2.147914	0.191044	4.45274	10.211255	22.900579	0							2.304826	0.058557
2.14924	0.191475	4.455392	10.211271	22.913845	0							2.306152	0.058559
2.150567	0.192485	4.458044	10.211297	22.927113	0							2.307478	0.058561
2.151893	0.193554	4.460696	10.211364	22.94038	0							2.308804	0.058561
2.153219	0.194622	4.463349	10.211432	22.953646	0							2.31013	0.058561
2.154545	0.195692	4.466001	10.211553	22.966913	0							2.311456	0.058561
2.155871	0.196788	4.468653	10.211709	22.980179	0							2.312782	0.058561
2.157197	0.197957	4.471305	10.21187	22.993446	0							2.314109	0.058561
2.158523	0.199135	4.473958	10.211968	23.006712	0							2.315435	0.058561
2.15985	0.200317	4.47661	10.212014	23.019979	0							2.316761	0.058561
2.161176	0.201318	4.479262	10.212212	23.033247	0							2.318087	0.058561
2.162502	0.201564	4.481915	10.212489	23.046513	0							2.319413	0.058561
2.163828	0.201634	4.484567	10.212649	23.05978	0							2.320739	0.058561
2.165154	0.201703	4.487219	10.212801	23.073046	0							2.322065	0.058563
2.16648	0.201772	4.489872	10.213027	23.086313	0							2.323391	0.058565
2.167806	0.201657	4.492524	10.213197	23.099579	0							2.324718	0.058567
2.169132	0.200757	4.495176	10.213392	23.112846	0							2.326044	0.058569
2.170459	0.199666	4.497828	10.213624	23.126112	0							2.32737	0.058571
2.171785	0.198584	4.500481	10.213814	23.13938	0							2.328696	0.058573
2.173111	0.197576	4.503133	10.213979	23.152647	0							2.330022	0.058575
2.174437	0.19683	4.505785	10.214072	23.165913	0							2.331348	0.058577
2.175763	0.196231	4.508437	10.214163	23.17918	0							2.332675	0.058579
2.177089	0.195623	4.51109	10.214196	23.192446	0							2.334001	0.058581
2.178416	0.195016	4.513742	10.214211	23.205713	0							2.335327	0.058583
2.179742	0.194415	4.516394	10.214234	23.218979	0							2.336653	0.058585
2.181068	0.19415	4.519046	10.214185	23.232246	0							2.337979	0.058587
2.182394	0.194107	4.521698	10.214076	23.245514	0							2.339305	0.05859
2.18372	0.194064	4.524351	10.214001	23.25878	0							2.340631	0.058592
2.185046	0.194021	4.527003	10.213976	23.272047	0							2.341957	0.058594
2.186372	0.193948	4.529655	10.213953	23.285313	0							2.343283	0.058596
2.187698	0.193807	4.532308	10.213791	23.29858	0							2.34461	0.058598
2.189025	0.193667	4.53496	10.213669	23.311846	0							2.345936	0.0586
2.190351	0.193526	4.537612	10.213594	23.325113	0							2.347262	0.058602
2.191677	0.193388	4.540265	10.213527	23.338379	0							2.348588	0.058604
2.193003	0.193435	4.542917	10.213358	23.351646	0							2.349914	0.058606
2.194329	0.193668	4.545569	10.213266	23.364914	0							2.35124	0.058608
2.195655	0.193901	4.548222	10.213204	23.37818	0							2.352566	0.05861
2.196981	0.194132	4.550874	10.213121	23.391447	0							2.353893	0.058612
2.198308	0.194382	4.553526	10.212996	23.404713	0							2.355219	0.058615
2.199634	0.194781	4.556178	10.212987	23.41798	0							2.356545	0.058617
2.20096	0.195178	4.558831	10.213001	23.431246	0							2.357871	0.058619
2.202286	0.195576	4.561483	10.212895	23.444513	0							2.359197	0.058621
2.203612	0.195974	4.564135	10.21281	23.457781	0							2.360523	0.058623
2.204938	0.196088	4.566787	10.212798	23.471046	0							2.36185	0.058625
2.206264	0.195788	4.569439	10.212797	23.484314	0							2.363176	0.058627
2.207591	0.195488	4.572092	10.212764	23.49758	0							2.364502	0.05863
2.208917	0.195188	4.574744	10.212665	23.510847	0							2.365828	0.058632
2.210243	0.194883	4.577396	10.212652	23.524113	0							2.367154	0.058634
2.211569	0.194077	4.580049	10.21262	23.53738	0							2.36848	0.058636
2.212895	0.193265	4.582701	10.212629	23.550646	0							2.369806	0.058638
2.214221	0.192459	4.585353	10.212548	23.563913	0							2.371132	0.05864
2.215547	0.191651	4.588006	10.212538	23.577181	0							2.372458	0.058642
2.216873	0.190828	4.590658	10.212587	23.590446	0							2.373785	0.058645
2.218199	0.189951	4.59331	10.21263	23.603714	0							2.375111	0.058645
2.219526	0.189075	4.595963	10.212652	23.61698	0							2.376437	0.058645
2.220852	0.188201	4.598615	10.212705	23.630247	0							2.377763	0.058645
2.222178	0.187326	4.601267	10.212728	23.643513	0							2.379089	0.058645
2.223504	0.186352	4.603919	10.212711	23.65678	0							2.380415	0.058645
2.22483	0.185367	4.606572	10.212758	23.670046	0							2.381742	0.058645
2.226156	0.184407	4.609224	10.212749	23.683313	0							2.383068	0.058645
2.227483	0.183531	4.611876	10.212855	23.696581	0							2.384394	0.058645
2.228809	0.182656	4.614528	10.213037	23.709846	0							2.38572	0.058645
2.230135	0.182436	4.61718	10.213192	23.723114	0							2.387046	0.058645
2.231461	0.18236	4.619833	10.213236	23.73638	0							2.388372	0.058647
2.232787	0.182286	4.622485	10.213168	23.749647	0							2.389698	0.058649
2.234113	0.182211	4.625137	10.213213	23.762913	0							2.391024	0.058651
2.235439	0.182888	4.627789	10.213284	23.77618	0							2.392351	0.058653
2.236765	0.183926	4.630442	10.213359	23.789448	0							2.393677	0.058656
2.238092	0.185006	4.633094	10.213451	23.802713	0							2.395003	0.058658
2.239418	0.186088	4.635746	10.213594	23.815981	0							2.396329	0.05866
2.240744	0.187173	4.638399	10.213606	23.829247	0							2.397655	0.058662
2.24207	0.188221	4.641051	10.213691	23.842514	0							2.398981	0.058664
2.243396	0.18926	4.643703	10.213787	23.85578	0							2.400307	0.058667
2.244722	0.190304	4.646356	10.213852	23.869047	0							2.401634	0.058669
2.246048	0.191346	4.649008	10.213791	23.882313	0							2.40296	0.058671
2.247375	0.192119	4.65166	10.213818	23.89558	0							2.404286	0.058673
2.248701	0.192643	4.654312	10.213742	23.908848	0							2.405612	0.058676
2.250027	0.193119	4.656965	10.213656	23.922113	0							2.406938	0.058678
2.251353	0.193597	4.659617	10.21353	23.935381	0							2.408264	0.05868
2.252679	0.194074	4.662269	10.213478	23.948647	0							2.40959	0.058682
2.254005	0.194319	4.664921	10.213314	23.961914	0							2.410917	0.058685
2.255332	0.194448	4.667574	10.21317	23.97518	0							2.412243	0.058687
2.256658	0.194561	4.670226	10.213064	23.988447	0							2.413569	0.058689
2.257984	0.194674	4.672878	10.212945	24.001715	0							2.414895	0.058691
2.25931	0.194639	4.67553	10.212787	24.01498	0							2.416221	0.058694
2.260636	0.194418	4.678183	10.21258	24.028248	0							2.417547	0.058696
2.261962	0.194159	4.680835	10.212457	24.041513	0							2.418873	0.058698
2.263288	0.193899	4.683487	10.212328	24.054781	0							2.420199	0.058701
2.264614	0.19364	4.68614	10.212222	24.068047	0							2.421525	0.058703
2.26594	0.193701	4.688792	10.212122	24.081314	0							2.422852	0.058705
2.267267	0.194169	4.691444	10.211977	24.09458	0							2.424178	0.058707
2.268593	0.194728	4.694097	10.211965	24.107847	0							2.425504	0.05871
2.269919	0.195283	4.696749	10.211887	24.121115	0							2.42683	0.058712
2.271245	0.196055	4.699401	10.211912	24.13438	0							2.428156	0.058714
2.272571	0.197223	4.702053	10.211916	24.147648	0							2.429482	0.058717
2.273897	0.198479	4.704706	10.211993	24.160913	0							2.430809	0.058719
2.275223	0.199733	4.707358	10.212004	24.174181	0							2.432135	0.058721
2.27655	0.200988	4.71001	10.212076	24.187447	0							2.433461	0.058724
2.277876	0.202189	4.712662	10.212249	24.200714	0							2.434787	0.058726
2.279202	0.203155	4.715315	10.212429	24.213982	0							2.436113	0.058728
2.280528	0.203997	4.717967	10.21251	24.227247	0							2.437439	0.058731
2.281854	0.204868	4.720619	10.212601	24.240515	0							2.438765	0.058733
2.28318	0.205792	4.723271	10.212732	24.25378	0							2.440092	0.058735
2.284506	0.206762	4.725924	10.212717	24.267048	0							2.441418	0.058738
2.285833	0.207753	4.728576	10.212798	24.280313	0							2.442744	0.05874
2.287159	0.208745	4.731228	10.212916	24.293581	0							2.44407	0.058743
2.288485	0.209735	4.733881	10.212975	24.306847	0							2.445396	0.058745
2.289811	0.210727	4.736533	10.213046	24.320114	0							2.446722	0.058747
2.291137	0.211491	4.739185	10.213169	24.333382	0							2.448048	0.05875
2.292463	0.2121	4.741838	10.213237	24.346647	0							2.449374	0.058752
2.293789	0.21271	4.74449	10.213181	24.359915	0							2.450701	0.058754
2.295115	0.213264	4.747142	10.213183	24.37318	0							2.452027	0.058757
2.296442	0.213294	4.749794	10.213181	24.386448	0							2.453353	0.058759
2.297768	0.212993	4.752447	10.213134	24.399714	0							2.454679	0.058759
2.299094	0.212693	4.755099	10.213151	24.412981	0							2.456005	0.058759
2.30042	0.212393	4.757751	10.213148	24.426249	0							2.457331	0.058759
2.301746	0.212093	4.760403	10.213113	24.439514	0							2.458658	0.058759
2.303072	0.211879	4.763055	10.212934	24.452782	0							2.459984	0.058759
2.304399	0.211781	4.765708	10.212756	24.466047	0							2.46131	0.058759
2.305725	0.211722	4.76836	10.21252	24.479315	0							2.462636	0.058759
2.307051	0.211664	4.771012	10.212389	24.49258	0							2.463962	0.058759
2.308377	0.211629	4.773664	10.212276	24.505848	0							2.465288	0.058759
2.309703	0.211612	4.776317	10.212166	24.519114	0							2.466614	0.058759
2.311029	0.211594	4.778969	10.212141	24.532381	0							2.46794	0.058762
2.312355	0.211576	4.781621	10.212053	24.545649	0							2.469266	0.058764
2.313681	0.211558	4.784274	10.211958	24.558914	0							2.470593	0.058766
2.315007	0.211479	4.786926	10.211915	24.572182	0							2.471919	0.058769
2.316334	0.211294	4.789578	10.211997	24.585447	0							2.473245	0.058771
2.31766	0.211066	4.792231	10.21196	24.598715	0							2.474571	0.058774
2.318986	0.210837	4.794883	10.21198	24.61198	0							2.475897	0.058776
2.320312	0.210777	4.797535	10.211947	24.625248	0							2.477223	0.058779
2.321638	0.210882	4.800188	10.211989	24.638514	0							2.478549	0.058781
2.322964	0.211018	4.80284	10.21209	24.651781	0							2.479876	0.058783
2.324291	0.211154	4.805492	10.212265	24.665049	0							2.481202	0.058786
2.325617	0.211289	4.808144	10.212173	24.678314	0							2.482528	0.058788
2.326943	0.211451	4.810796	10.212211	24.691582	0							2.483854	0.058791
2.328269	0.211694	4.813449	10.212268	24.704847	0							2.48518	0.058793
2.329595	0.211982	4.816101	10.212348	24.718115	0							2.486506	0.058796
2.330921	0.21227	4.818753	10.212492	24.73138	0							2.487832	0.058798
2.332247	0.212327	4.821405	10.212684	24.744648	0							2.489159	0.058801
2.333574	0.212016	4.824058	10.212834	24.757915	0							2.490485	0.058803
2.3349	0.21153	4.82671	10.213066	24.771181	0							2.491811	0.058806
2.336226	0.211012	4.829362	10.213243	24.784449	0							2.493137	0.058808
2.337552	0.210485	4.832015	10.213471	24.797714	0							2.494463	0.058811
2.338878	0.209965	4.834667	10.213621	24.810982	0							2.495789	0.058813
2.340204	0.20949	4.837319	10.21378	24.824247	0							2.497115	0.058816
2.34153	0.209065	4.839972	10.21393	24.837515	0							2.498441	0.058818
2.342856	0.208639	4.842624	10.214084	24.85078	0							2.499768	0.058821
2.344182	0.20824	4.845276	10.214231	24.864048	0							2.501094	0.058823
2.345509	0.207982	4.847929	10.214394	24.877316	0							2.50242	0.058826
2.346835	0.207887	4.850581	10.214511	24.890581	0							2.503746	0.058828
2.348161	0.207791	4.853233	10.214637	24.903849	0							2.505072	0.058831
2.349487	0.207696	4.855885	10.214793	24.917114	0							2.506398	0.058833
2.350813	0.207601	4.858537	10.214926	24.930382	0							2.507725	0.058836
2.352139	0.207372	4.86119	10.215054	24.943647	0							2.509051	0.058838
2.353466	0.206925	4.863842	10.215203	24.956915	0							2.510377	0.058841
2.354792	0.206478	4.866494	10.215326	24.970182	0							2.511703	0.058844
2.356118	0.206032	4.869146	10.215395	24.983448	0							2.513029	0.058846
2.357444	0.205729	4.871799	10.21539	24.996716	0							2.514355	0.058849
2.35877	0.205663	4.874451	10.215384	25.009981	0							2.515681	0.058851
2.360096	0.205598	4.877103	10.215438	25.023249	0							2.517007	0.058854
2.361422	0.205532	4.879755	10.21547	25.036514	0							2.518334	0.058856
2.362748	0.205467	4.882408	10.215349	25.049782	0							2.51966	0.058859
2.364075	0.20561	4.88506	10.215337	25.063047	0							2.520986	0.058859
2.365401	0.206143	4.887712	10.215308	25.076315	0							2.522312	0.058859
2.366727	0.206714	4.890365	10.215246	25.089582	0							2.523638	0.058859
2.368053	0.207287	4.893017	10.215166	25.102848	0							2.524964	0.058859
2.369379	0.207806	4.895669	10.214945	25.116116	0							2.52629	0.058859
2.370705	0.208197	4.898322	10.214717	25.129381	0							2.527617	0.058859
2.372031	0.208527	4.900974	10.214558	25.142649	0							2.528943	0.058859
2.373358	0.208857	4.903626	10.21437	25.155914	0							2.530269	0.058859
2.374684	0.209186	4.906278	10.214207	25.169182	0							2.531595	0.058859
2.37601	0.209356	4.908931	10.214054	25.182449	0							2.532921	0.058859
2.377336	0.209169	4.911583	10.213899	25.195715	0							2.534247	0.058862
2.378662	0.20886	4.914235	10.213792	25.208982	0							2.535573	0.058864
2.379988	0.20855	4.916887	10.213712	25.222248	0							2.5369	0.058867
2.381314	0.208278	4.919539	10.2136	25.235516	0							2.538226	0.058869
2.382641	0.208111	4.922192	10.213526	25.248781	0							2.539552	0.058872
2.383967	0.208012	4.924844	10.213489	25.262049	0							2.540878	0.058875
2.385293	0.207914	4.927496	10.213415	25.275314	0							2.542204	0.058877
2.386619	0.207819	4.930149	10.21333	25.288582	0							2.54353	0.05888
2.387945	0.20774	4.932801	10.213278	25.301849	0							2.544856	0.058882
2.389271	0.207697	4.935453	10.213197	25.315115	0							2.546182	0.058885
2.390597	0.207679	4.938106	10.213108	25.328382	0							2.547508	0.058888
2.391923	0.207661	4.940758	10.213066	25.341648	0							2.548835	0.05889
2.39325	0.207635	4.94341	10.213063	25.354916	0							2.550161	0.058893
2.394576	0.207553	4.946063	10.212996	25.368181	0							2.551487	0.058896
2.395902	0.207382	4.948715	10.212928	25.381449	0							2.552813	0.058898
2.397228	0.207211	4.951367	10.212843	25.394714	0							2.554139	0.058901
2.398554	0.207041	4.954019	10.212752	25.407982	0							2.555465	0.058904
2.39988	0.206889	4.956672	10.212715	25.421249	0							2.556792	0.058906
2.401206	0.206842	4.959324	10.212656	25.434515	0							2.558118	0.058909
2.402533	0.206881	4.961976	10.212601	25.447783	0							2.559444	0.058912
2.403859	0.206921	4.964628	10.212605	25.461048	0							2.56077	0.058914
2.405185	0.206956	4.96728	10.21262	25.474316	0							2.562096	0.058917
2.406511	0.206961	4.969933	10.212647	25.487581	0							2.563422	0.05892
2.407837	0.206898	4.972585	10.212725	25.500849	0							2.564748	0.058922
2.409163	0.206835	4.975237	10.2128	25.514116	0							2.566074	0.058925
2.410489	0.206772	4.97789	10.212836	25.527382	0							2.567401	0.058928
2.411816	0.206706	4.980542	10.21277	25.540649	0							2.568727	0.05893
2.413142	0.206623	4.983194	10.212678	25.553915	0							2.570053	0.058933
2.414468	0.206519	4.985847	10.212575	25.567183	0							2.571379	0.058936
2.415794	0.206416	4.988499	10.212456	25.580448	0							2.572705	0.058939
2.41712	0.206313	4.991151	10.212357	25.593716	0							2.574031	0.058941
2.418446	0.206262	4.993804	10.212329	25.606981	0							2.575357	0.058944
2.419772	0.20651	4.996456	10.212331	25.620249	0							2.576684	0.058947
2.421098	0.206758	4.999108	10.212286	25.633516	0							2.57801	0.05895
2.422425	0.207005	5.00176	10.212225	25.646782	0							2.579336	0.058952
2.423751	0.207269	5.004413	10.21214	25.660049	0							2.580662	0.058955
2.425077	0.207693	5.007065	10.212054	25.673315	0							2.581988	0.058958
2.426403	0.208507	5.009717	10.212004	25.686583	0							2.583314	0.058961
2.427729	0.20932	5.012369	10.21195	25.699848	0							2.584641	0.058963
2.429055	0.210132	5.015021	10.211862	25.713116	0							2.585967	0.058966
2.430382	0.210864	5.017674	10.211816	25.726383	0							2.587293	0.058969
2.431708	0.211093	5.020326	10.211766	25.739649	0							2.588619	0.058972
2.433034	0.211269	5.022978	10.211783	25.752916	0							2.589945	0.058974
2.43436	0.211444	5.02563	10.21186	25.766182	0							2.591271	0.058977
2.435686	0.21161	5.028283	10.211924	25.779449	0							2.592597	0.05898
2.437012	0.21165	5.030935	10.211986	25.792715	0							2.593923	0.058983
2.438338	0.211221	5.033587	10.212002	25.805983	0							2.595249	0.058986
2.439664	0.2108	5.03624	10.211987	25.819248	0							2.596575	0.058988
2.44099	0.210416	5.038892	10.212067	25.832516	0							2.597902	0.058991
2.442317	0.210002	5.041544	10.212143	25.845783	0							2.599228	0.058994
2.443643	0.209999	5.044197	10.21223	25.859049	0							2.600554	0.058994
2.444969	0.210198	5.046849	10.212326	25.872316	0							2.60188	0.058994
2.446295	0.210407	5.049501	10.212448	25.885582	0							2.603206	0.058994
2.447621	0.210615	5.052154	10.212658	25.898849	0							2.604532	0.058994
2.448947	0.210824	5.054806	10.212846	25.912115	0							2.605859	0.058994
2.450274	0.211231	5.057458	10.212899	25.925383	0							2.607185	0.058994
2.4516	0.211672	5.06011	10.212928	25.93865	0							2.608511	0.058994
2.452926	0.212112	5.062762	10.212975	25.951916	0							2.609837	0.058994
2.454252	0.212556	5.065415	10.212946	25.965183	0							2.611163	0.058994
2.455578	0.212952	5.068067	10.212994	25.978449	0							2.612489	0.058994
2.456904	0.213314	5.070719	10.213065	25.991716	0							2.613815	0.058997
2.45823	0.213675	5.073371	10.213163	26.004982	0							2.615142	0.059
2.459556	0.214036	5.076024	10.213181	26.01825	0							2.616468	0.059002
2.460883	0.214396	5.078676	10.213236	26.031515	0							2.617794	0.059005
2.462209	0.214852	5.081328	10.213296	26.044783	0							2.61912	0.059008
2.463535	0.215336	5.083981	10.21328	26.05805	0							2.620446	0.059011
2.464861	0.215825	5.086633	10.213218	26.071316	0							2.621772	0.059014
2.466187	0.216312	5.089285	10.21324	26.084583	0							2.623098	0.059017
2.467513	0.2167	5.091938	10.213284	26.097849	0							2.624424	0.059019
2.468839	0.216985	5.09459	10.213468	26.111116	0							2.625751	0.059022
2.470165	0.217263	5.097242	10.213587	26.124382	0							2.627077	0.059025
2.471492	0.21754	5.099894	10.213737	26.13765	0							2.628403	0.059028
2.472818	0.217817	5.102547	10.213828	26.150917	0							2.629729	0.059031
2.474144	0.217862	5.105199	10.213917	26.164183	0							2.631055	0.059034
2.47547	0.217788	5.107851	10.214021	26.17745	0							2.632381	0.059037
2.476796	0.217707	5.110503	10.214112	26.190716	0							2.633708	0.05904
2.478122	0.217626	5.113156	10.214161	26.203983	0							2.635034	0.059042
2.479449	0.21756	5.115808	10.214241	26.217249	0							2.63636	0.059045
2.480775	0.217518	5.11846	10.214275	26.230516	0							2.637686	0.059048
2.482101	0.217478	5.121112	10.214369	26.243782	0							2.639012	0.059051
2.483427	0.217437	5.123765	10.214425	26.25705	0							2.640338	0.059054
2.484753	0.217396	5.126417	10.214395	26.270317	0							2.641664	0.059057
2.486079	0.217915	5.129069	10.214262	26.283583	0							2.64299	0.05906
2.487405	0.218856	5.131721	10.214315	26.29685	0							2.644316	0.059063
2.488731	0.219828	5.134374	10.214231	26.310116	0							2.645643	0.059066
2.490058	0.220801	5.137026	10.214152	26.323383	0							2.646969	0.059069
[truncated: 20,462 more rows]
