# Supplementary material for: Hallucination of closed repeat proteins containing central pockets
Source: Nat Struct Mol Biol. 2023 Sep 28;30(11):1755–60. doi: 10.1038/s41594-023-01112-6 (PMC10643118; doi:10.1038/s41594-023-01112-6)
Supplement: Supplementary file 5 — Chromatography raw data. [file 41594_2023_1112_MOESM5_ESM.tar › SEC_submit/H8_SEC.csv]

Chrom.1		Chrom.1		Chrom.1		Chrom.1		Chrom.1		Chrom.1		Chrom.1
UV 1_280		Cond		Conc B		Injection		Run Log		Fraction		UV 1_280_CUT_TEMP@100,BASEM
ml	mAU	ml	mS/cm	ml	%	ml	Injection	ml	Logbook	ml	Fraction	ml	mAU
-0.156937	0.004479	-0.156937	10.261621	-0.156937	0	-0.000452		-0.156937	Method Settings	8.016659	4.A.1	0	0.054873
-0.155611	0.287908	-0.154284	10.251459	-0.143672	0			-0.156855	Set autosampler to inject	9.016803	4.A.2	0.001326	0.054873
-0.154285	0.313619	-0.151632	10.251141	-0.130407	0			-0.007761	Sample Application	10.016743	4.A.3	0.002652	0.054874
-0.152958	0.33328	-0.14898	10.250603	-0.117142	0			8.007882	Elution	11.016716	4.A.4	0.003978	0.054874
-0.151632	0.349914	-0.146327	10.249939	-0.103877	0			19.798305	Set autosampler to load next	12.016421	4.A.5	0.005305	0.054874
-0.150306	0.363403	-0.143675	10.249402	-0.090612	0			20.198391	Dump	13.016371	4.A.6	0.006631	0.054875
-0.14898	0.375617	-0.141022	10.248994	-0.077347	0					14.016358	4.A.7	0.007957	0.054875
-0.147654	0.387809	-0.13837	10.248748	-0.064082	0					15.016295	4.A.8	0.009283	0.054876
-0.146328	0.39732	-0.135718	10.248516	-0.050817	0					16.017345	4.A.9	0.010609	0.054876
-0.145002	0.40779	-0.133065	10.248528	-0.037552	0					17.017313	4.A.10	0.011935	0.054876
-0.143675	0.417966	-0.130413	10.248544	-0.024288	0					18.01725	4.A.11	0.013261	0.054877
-0.142349	0.427956	-0.12776	10.248766	-0.011023	0					19.017198	4.A.12	0.014588	0.054877
-0.141023	0.437572	-0.125108	10.24907	0.002242	0					19.796985	Waste(Frac)	0.015914	0.054878
-0.139697	0.4467	-0.122456	10.248891	0.015507	0							0.01724	0.054878
-0.138371	0.455835	-0.119803	10.248123	0.028772	0							0.018566	0.054878
-0.137045	0.464975	-0.117151	10.246569	0.042037	0							0.019892	0.054879
-0.135719	0.47411	-0.114498	10.244216	0.055302	0							0.021218	0.054879
-0.134392	0.483226	-0.111846	10.241478	0.068567	0							0.022544	0.054879
-0.133066	0.486891	-0.109194	10.238404	0.081832	0							0.02387	0.05488
-0.13174	0.486726	-0.106541	10.235075	0.095097	0							0.025197	0.05488
-0.130414	0.486517	-0.103889	10.231857	0.108362	0							0.026523	0.054881
-0.129088	0.486321	-0.101236	10.22858	0.121627	0							0.027849	0.054881
-0.127762	0.486125	-0.098584	10.225657	0.134892	0							0.029175	0.054881
-0.126436	0.485929	-0.095932	10.222921	0.148157	0							0.030501	0.054882
-0.125109	0.485733	-0.093279	10.220294	0.161421	0							0.031827	0.054882
-0.123783	0.485537	-0.090627	10.217689	0.174686	0							0.033153	0.054882
-0.122457	0.485198	-0.087975	10.215387	0.187951	0							0.03448	0.054883
-0.121131	0.48451	-0.085322	10.213348	0.201216	0							0.035806	0.054883
-0.119805	0.483793	-0.08267	10.2116	0.214481	0							0.037132	0.054884
-0.118479	0.483071	-0.080017	10.209929	0.227746	0							0.038458	0.054884
-0.117153	0.482348	-0.077365	10.208446	0.241011	0							0.039784	0.054884
-0.115827	0.481624	-0.074713	10.20718	0.254276	0							0.04111	0.054885
-0.1145	0.4809	-0.07206	10.205981	0.267541	0							0.042436	0.054885
-0.113174	0.480146	-0.069408	10.205002	0.280806	0							0.043763	0.054886
-0.111848	0.479213	-0.066755	10.204154	0.294071	0							0.045089	0.054886
-0.110522	0.47825	-0.064103	10.20344	0.307336	0							0.046415	0.054886
-0.109196	0.477288	-0.061451	10.202757	0.320601	0							0.047741	0.054887
-0.10787	0.47633	-0.058798	10.202252	0.333865	0							0.049067	0.054887
-0.106544	0.475369	-0.056146	10.201833	0.34713	0							0.050393	0.054888
-0.105217	0.474409	-0.053493	10.201514	0.360395	0							0.051719	0.054888
-0.103891	0.473431	-0.050841	10.20129	0.37366	0							0.053046	0.054888
-0.102565	0.472416	-0.048189	10.201137	0.386925	0							0.054372	0.054889
-0.101239	0.471391	-0.045536	10.201011	0.40019	0							0.055698	0.054889
-0.099913	0.47037	-0.042884	10.200899	0.413455	0							0.057024	0.05489
-0.098587	0.469347	-0.040231	10.20094	0.42672	0							0.05835	0.05489
-0.097261	0.468351	-0.037579	10.201007	0.439985	0							0.059676	0.054891
-0.095934	0.467348	-0.034927	10.201101	0.45325	0							0.061002	0.054891
-0.094608	0.466328	-0.032274	10.201198	0.466515	0							0.062328	0.054891
-0.093282	0.465202	-0.029622	10.201421	0.47978	0							0.063655	0.054892
-0.091956	0.464042	-0.026969	10.201741	0.493045	0							0.064981	0.054892
-0.09063	0.462884	-0.024317	10.202046	0.50631	0							0.066307	0.054893
-0.089304	0.461727	-0.021665	10.202354	0.519574	0							0.067633	0.054893
-0.087978	0.460564	-0.019012	10.202743	0.532839	0							0.068959	0.054893
-0.086651	0.459404	-0.01636	10.202999	0.546104	0							0.070285	0.054894
-0.085325	0.458247	-0.013707	10.20326	0.559369	0							0.071611	0.054894
-0.083999	0.457373	-0.011055	10.203669	0.572634	0							0.072938	0.054894
-0.082673	0.456675	-0.008403	10.203961	0.585899	0							0.074264	0.054895
-0.081347	0.456001	-0.00575	10.206018	0.599164	0							0.07559	0.054895
-0.080021	0.455327	-0.003098	10.221706	0.612429	0							0.076916	0.054895
-0.078695	0.454654	-0.000445	10.226902	0.625694	0							0.078242	0.054896
-0.077368	0.453981	0.002207	10.230355	0.638959	0							0.079568	0.054896
-0.076042	0.45331	0.004859	10.233317	0.652224	0							0.080894	0.054896
-0.074716	0.452772	0.007512	10.236052	0.665489	0							0.082221	0.054897
-0.07339	0.452427	0.010164	10.23836	0.678754	0							0.083547	0.054897
-0.072064	0.45214	0.012816	10.240581	0.692019	0							0.084873	0.054898
-0.070738	0.451854	0.015469	10.242772	0.705283	0							0.086199	0.054898
-0.069412	0.451568	0.018121	10.244669	0.718548	0							0.087525	0.054899
-0.068086	0.451282	0.020774	10.246469	0.731813	0							0.088851	0.054899
-0.066759	0.450996	0.023426	10.24798	0.745078	0							0.090177	0.0549
-0.065433	0.4508	0.026078	10.249389	0.758343	0							0.091504	0.0549
-0.064107	0.45093	0.028731	10.250623	0.771608	0							0.09283	0.0549
-0.062781	0.451202	0.031383	10.251654	0.784873	0							0.094156	0.054901
-0.061455	0.451475	0.034036	10.252609	0.798138	0							0.095482	0.054901
-0.060129	0.451746	0.036688	10.253384	0.811403	0							0.096808	0.054902
-0.058803	0.452019	0.03934	10.253974	0.824668	0							0.098134	0.054902
-0.057476	0.452291	0.041993	10.254524	0.837933	0							0.09946	0.054902
-0.05615	0.452696	0.044645	10.254855	0.851198	0							0.100786	0.054903
-0.054824	0.453708	0.047298	10.255139	0.864462	0							0.102113	0.054903
-0.053498	0.455015	0.04995	10.255443	0.877728	0							0.103439	0.054904
-0.052172	0.456323	0.052602	10.255482	0.890992	0							0.104765	0.054904
-0.050846	0.457633	0.055255	10.255557	0.904257	0							0.106091	0.054904
-0.04952	0.458944	0.057907	10.255517	0.917522	0							0.107417	0.054905
-0.048193	0.460251	0.06056	10.255577	0.930787	0							0.108743	0.054905
-0.046867	0.461572	0.063212	10.255522	0.944052	0							0.110069	0.054905
-0.045541	0.46234	0.065864	10.255373	0.957317	0							0.111396	0.054906
-0.044215	0.462586	0.068517	10.255157	0.970582	0							0.112722	0.054906
-0.042889	0.462725	0.071169	10.254909	0.983847	0							0.114048	0.054907
-0.041563	0.462866	0.073822	10.254613	0.997112	0							0.115374	0.054907
-0.040237	0.463008	0.076474	10.254287	1.010377	0							0.1167	0.054908
-0.03891	0.463151	0.079126	10.253994	1.023642	0							0.118026	0.054908
-0.037584	0.463293	0.081779	10.253633	1.036907	0							0.119352	0.054908
-0.036258	0.463726	0.084431	10.253259	1.050171	0							0.120679	0.054909
-0.034932	0.464612	0.087084	10.252911	1.063436	0							0.122005	0.054909
-0.033606	0.465677	0.089736	10.252567	1.076701	0							0.123331	0.054909
-0.03228	0.466743	0.092388	10.25223	1.089966	0							0.124657	0.05491
-0.030954	0.467809	0.095041	10.25186	1.103231	0							0.125983	0.05491
-0.029628	0.468874	0.097693	10.251484	1.116496	0							0.127309	0.05491
-0.028301	0.469939	0.100346	10.251146	1.129761	0							0.128635	0.05491
-0.026975	0.470746	0.102998	10.250825	1.143026	0							0.129962	0.054911
-0.025649	0.470929	0.10565	10.250549	1.156291	0							0.131288	0.054911
-0.024323	0.470756	0.108303	10.250244	1.169556	0							0.132614	0.054911
-0.022997	0.470583	0.110955	10.249972	1.182821	0							0.13394	0.054912
-0.021671	0.470411	0.113607	10.249698	1.196086	0							0.135266	0.054912
-0.020345	0.470238	0.11626	10.249504	1.209351	0							0.136592	0.054913
-0.019018	0.470066	0.118912	10.249388	1.222616	0							0.137918	0.054913
-0.017692	0.469645	0.121565	10.249241	1.23588	0							0.139244	0.054914
-0.016366	0.468865	0.124217	10.249063	1.249145	0							0.140571	0.054914
-0.01504	0.467965	0.126869	10.248863	1.26241	0							0.141897	0.054914
-0.013714	0.467065	0.129522	10.24873	1.275675	0							0.143223	0.054915
-0.012388	0.466166	0.132174	10.248647	1.28894	0							0.144549	0.054915
-0.011062	0.465265	0.134827	10.248674	1.302205	0							0.145875	0.054916
-0.009735	0.464364	0.137479	10.248734	1.31547	0							0.147201	0.054916
-0.008409	0.463571	0.140131	10.248816	1.328735	0							0.148527	0.054917
-0.007083	0.462943	0.142784	10.248913	1.342	0							0.149854	0.054917
-0.005757	0.457564	0.145436	10.248962	1.355265	0							0.15118	0.054918
-0.004431	0.438905	0.148089	10.249041	1.36853	0							0.152506	0.054918
-0.003105	0.440816	0.150741	10.249097	1.381795	0							0.153832	0.054918
-0.001779	0.443404	0.153393	10.249083	1.39506	0							0.155158	0.054919
-0.000452	0.445564	0.156046	10.249001	1.408324	0							0.156484	0.054919
0.000874	0.446912	0.158698	10.248854	1.421589	0							0.15781	0.05492
0.0022	0.445219	0.161351	10.248626	1.434854	0							0.159137	0.05492
0.003526	0.443209	0.164003	10.248256	1.448119	0							0.160463	0.054921
0.004852	0.441333	0.166655	10.247727	1.461384	0							0.161789	0.054921
0.006178	0.439573	0.169308	10.247083	1.474649	0							0.163115	0.054921
0.007504	0.437906	0.17196	10.246335	1.487914	0							0.164441	0.054922
0.00883	0.436282	0.174613	10.245431	1.501179	0							0.165767	0.054922
0.010157	0.435098	0.177265	10.244399	1.514444	0							0.167093	0.054922
0.011483	0.434407	0.179917	10.243261	1.527709	0							0.16842	0.054923
0.012809	0.433476	0.18257	10.242042	1.540974	0							0.169746	0.054923
0.014135	0.432176	0.185222	10.240875	1.554239	0							0.171072	0.054923
0.015461	0.430877	0.187875	10.239733	1.567504	0							0.172398	0.054924
0.016787	0.42958	0.190527	10.238582	1.580769	0							0.173724	0.054924
0.018113	0.42828	0.193179	10.237474	1.594033	0							0.17505	0.054924
0.01944	0.427013	0.195832	10.236355	1.607298	0							0.176376	0.054925
0.020766	0.425857	0.198484	10.235255	1.620563	0							0.177703	0.054925
0.022092	0.424767	0.201137	10.234218	1.633828	0							0.179029	0.054926
0.023418	0.423677	0.203789	10.233203	1.647093	0							0.180355	0.054926
0.024744	0.422861	0.206441	10.23214	1.660358	0							0.181681	0.054926
0.02607	0.422275	0.209094	10.231144	1.673623	0							0.183007	0.054927
0.027396	0.421688	0.211746	10.230219	1.686888	0							0.184333	0.054927
0.028723	0.421107	0.214398	10.229316	1.700153	0							0.185659	0.054927
0.030049	0.420583	0.217051	10.228435	1.713418	0							0.186985	0.054928
0.031375	0.420101	0.219703	10.227625	1.726683	0							0.188312	0.054928
0.032701	0.419622	0.222356	10.226876	1.739948	0							0.189638	0.054929
0.034027	0.419143	0.225008	10.226145	1.753213	0							0.190964	0.054929
0.035353	0.418662	0.22766	10.225469	1.766478	0							0.19229	0.05493
0.036679	0.418465	0.230313	10.224867	1.779742	0							0.193616	0.05493
0.038006	0.418632	0.232965	10.224359	1.793007	0							0.194942	0.054931
0.039332	0.418902	0.235618	10.223879	1.806272	0							0.196268	0.054931
0.040658	0.419172	0.23827	10.223361	1.819537	0							0.197595	0.054932
0.041984	0.419484	0.240922	10.222898	1.832802	0							0.198921	0.054932
0.04331	0.419853	0.243575	10.222584	1.846067	0							0.200247	0.054933
0.044636	0.420235	0.246227	10.222361	1.859332	0							0.201573	0.054933
0.045962	0.420618	0.24888	10.222136	1.872597	0							0.202899	0.054933
0.047288	0.421002	0.251532	10.221857	1.885862	0							0.204225	0.054934
0.048615	0.421376	0.254184	10.221602	1.899127	0							0.205551	0.054934
0.049941	0.421731	0.256837	10.221395	1.912392	0							0.206878	0.054934
0.051267	0.422079	0.259489	10.221212	1.925657	0							0.208204	0.054935
0.052593	0.422428	0.262142	10.221042	1.938922	0							0.20953	0.054935
0.053919	0.422148	0.264794	10.22086	1.952186	0							0.210856	0.054936
0.055245	0.420877	0.267446	10.220699	1.965451	0							0.212182	0.054936
0.056571	0.419225	0.270099	10.220597	1.978716	0							0.213508	0.054936
0.057898	0.417573	0.272751	10.220492	1.991981	0							0.214834	0.054937
0.059224	0.415923	0.275404	10.220481	2.005246	0							0.21616	0.054937
0.06055	0.413982	0.278056	10.220502	2.018511	0							0.217487	0.054937
0.061876	0.411483	0.280708	10.22048	2.031776	0							0.218813	0.054938
0.063202	0.408851	0.283361	10.220546	2.045041	0							0.220139	0.054938
0.064528	0.406303	0.286013	10.220596	2.058306	0							0.221465	0.054939
0.065854	0.403832	0.288666	10.220561	2.071571	0							0.222791	0.054939
0.067181	0.402121	0.291318	10.220632	2.084836	0							0.224117	0.054939
0.068507	0.401311	0.29397	10.220689	2.098101	0							0.225443	0.05494
0.069833	0.400502	0.296623	10.220784	2.111366	0							0.22677	0.05494
0.071159	0.399693	0.299275	10.220913	2.12463	0							0.228096	0.05494
0.072485	0.398955	0.301928	10.220969	2.137895	0							0.229422	0.054941
0.073811	0.398522	0.30458	10.221047	2.15116	0							0.230748	0.054941
0.075137	0.398409	0.307232	10.221136	2.164425	0							0.232074	0.054942
0.076464	0.398296	0.309885	10.221175	2.17769	0							0.2334	0.054942
0.07779	0.398213	0.312537	10.221204	2.190955	0							0.234726	0.054942
0.079116	0.398451	0.315189	10.22113	2.20422	0							0.236053	0.054943
0.080442	0.39924	0.317842	10.221178	2.217485	0							0.237379	0.054943
0.081768	0.400028	0.320494	10.221269	2.23075	0							0.238705	0.054943
0.083094	0.400816	0.323147	10.221161	2.244015	0							0.240031	0.054944
0.08442	0.401594	0.325799	10.221131	2.25728	0							0.241357	0.054944
0.085746	0.402246	0.328451	10.221251	2.270545	0							0.242683	0.054945
0.087073	0.402669	0.331104	10.221324	2.283809	0							0.244009	0.054945
0.088399	0.40309	0.333756	10.221373	2.297075	0							0.245336	0.054945
0.089725	0.403513	0.336409	10.221352	2.310339	0							0.246662	0.054946
0.091051	0.403794	0.339061	10.221336	2.323604	0							0.247988	0.054946
0.092377	0.403714	0.341713	10.221302	2.336869	0							0.249314	0.054947
0.093703	0.403635	0.344366	10.221302	2.350134	0							0.25064	0.054947
0.095029	0.403556	0.347018	10.221299	2.363399	0							0.251966	0.054947
0.096356	0.403476	0.349671	10.221398	2.376664	0							0.253292	0.054948
0.097682	0.403427	0.352323	10.221539	2.389929	0							0.254619	0.054948
0.099008	0.403477	0.354975	10.221667	2.403194	0							0.255945	0.054948
0.100334	0.403565	0.357628	10.221729	2.416459	0							0.257271	0.054949
0.10166	0.403653	0.36028	10.221745	2.429724	0							0.258597	0.054949
0.102986	0.403616	0.362933	10.221781	2.442989	0							0.259923	0.05495
0.104312	0.403128	0.365585	10.221713	2.456254	0							0.261249	0.05495
0.105639	0.402467	0.368237	10.221738	2.469518	0							0.262575	0.05495
0.106965	0.401808	0.37089	10.221747	2.482783	0							0.263901	0.054951
0.108291	0.401146	0.373542	10.221817	2.496048	0							0.265228	0.054951
0.109617	0.400508	0.376195	10.22183	2.509313	0							0.266554	0.054952
0.110943	0.399961	0.378847	10.22186	2.522578	0							0.26788	0.054952
0.112269	0.399487	0.381499	10.221859	2.535843	0							0.269206	0.054952
0.113595	0.399013	0.384152	10.221774	2.549108	0							0.270532	0.054953
0.114922	0.398544	0.386804	10.221739	2.562373	0							0.271858	0.054953
0.116248	0.398097	0.389457	10.221745	2.575638	0							0.273184	0.054954
0.117574	0.397675	0.392109	10.221707	2.588903	0							0.274511	0.054954
0.1189	0.397238	0.394761	10.221666	2.602168	0							0.275837	0.054954
0.120226	0.396798	0.397414	10.221703	2.615433	0							0.277163	0.054955
0.121552	0.396331	0.400066	10.221762	2.628698	0							0.278489	0.054955
0.122878	0.395595	0.402719	10.221745	2.641963	0							0.279815	0.054956
0.124204	0.394391	0.405371	10.221784	2.655227	0							0.281141	0.054956
0.125531	0.393183	0.408023	10.22174	2.668492	0							0.282467	0.054956
0.126857	0.392038	0.410676	10.221748	2.681757	0							0.283794	0.054957
0.128183	0.391452	0.413328	10.221829	2.695022	0							0.28512	0.054957
0.129509	0.391367	0.415981	10.221809	2.708287	0							0.286446	0.054958
0.130835	0.391281	0.418633	10.221774	2.721552	0							0.287772	0.054958
0.132161	0.391196	0.421285	10.221849	2.734817	0							0.289098	0.054958
0.133487	0.39111	0.423938	10.22178	2.748082	0							0.290424	0.054959
0.134814	0.391055	0.42659	10.221822	2.761347	0							0.29175	0.054959
0.13614	0.391318	0.429242	10.221884	2.774612	0							0.293077	0.05496
0.137466	0.391582	0.431895	10.22182	2.787877	0							0.294403	0.05496
0.138792	0.39183	0.434547	10.221716	2.801142	0							0.295729	0.05496
0.140118	0.391853	0.4372	10.221643	2.814407	0							0.297055	0.054961
0.141444	0.391422	0.439852	10.22164	2.827672	0							0.298381	0.054961
0.14277	0.390993	0.442504	10.221534	2.840936	0							0.299707	0.054962
0.144097	0.390563	0.445157	10.221534	2.854201	0							0.301033	0.054962
0.145423	0.390132	0.447809	10.221465	2.867466	0							0.302359	0.054962
0.146749	0.389698	0.450462	10.221369	2.880731	0							0.303686	0.054963
0.148075	0.389181	0.453114	10.22127	2.893996	0							0.305012	0.054963
0.149401	0.388641	0.455766	10.221203	2.907261	0							0.306338	0.054964
0.150727	0.388104	0.458419	10.221131	2.920526	0							0.307664	0.054964
0.152053	0.387612	0.461071	10.221012	2.933791	0							0.30899	0.054964
0.15338	0.387439	0.463724	10.220965	2.947056	0							0.310316	0.054965
0.154706	0.387265	0.466376	10.220819	2.960321	0							0.311642	0.054965
0.156032	0.387092	0.469028	10.220688	2.973586	0							0.312969	0.054966
0.157358	0.386919	0.471681	10.220561	2.986851	0							0.314295	0.054966
0.158684	0.386751	0.474333	10.22049	3.000116	0							0.315621	0.054966
0.16001	0.387	0.476986	10.220441	3.013381	0							0.316947	0.054967
0.161336	0.387527	0.479638	10.220337	3.026645	0							0.318273	0.054967
0.162662	0.388054	0.48229	10.220358	3.03991	0							0.319599	0.054968
0.163989	0.388583	0.484943	10.220345	3.053175	0							0.320925	0.054968
0.165315	0.388992	0.487595	10.220266	3.06644	0							0.322252	0.054968
0.166641	0.389353	0.490248	10.220326	3.079705	0							0.323578	0.054969
0.167967	0.389711	0.4929	10.220458	3.09297	0							0.324904	0.054969
0.169293	0.390073	0.495552	10.22062	3.106235	0							0.32623	0.05497
0.170619	0.390419	0.498205	10.220644	3.1195	0							0.327556	0.05497
0.171945	0.390519	0.500857	10.220741	3.132765	0							0.328882	0.05497
0.173272	0.390352	0.50351	10.22086	3.14603	0							0.330208	0.054971
0.174598	0.390163	0.506162	10.221025	3.159295	0							0.331535	0.054971
0.175924	0.389974	0.508814	10.221136	3.172559	0							0.332861	0.054972
0.17725	0.389699	0.511467	10.221337	3.185824	0							0.334187	0.054972
0.178576	0.389332	0.514119	10.221495	3.19909	0							0.335513	0.054972
0.179902	0.388956	0.516771	10.221481	3.212354	0							0.336839	0.054973
0.181228	0.388582	0.519424	10.221686	3.225619	0							0.338165	0.054973
0.182555	0.388207	0.522076	10.221817	3.238884	0							0.339491	0.054974
0.183881	0.387795	0.524729	10.221955	3.252149	0							0.340817	0.054974
0.185207	0.387325	0.527381	10.222053	3.265414	0							0.342144	0.054975
0.186533	0.38685	0.530033	10.222118	3.278679	0							0.34347	0.054975
0.187859	0.386374	0.532686	10.222222	3.291944	0							0.344796	0.054975
0.189185	0.3861	0.535338	10.222237	3.305209	0							0.346122	0.054976
0.190511	0.386323	0.537991	10.222213	3.318474	0							0.347448	0.054976
0.191838	0.386614	0.540643	10.222236	3.331739	0							0.348774	0.054977
0.193164	0.386904	0.543295	10.222179	3.345004	0							0.3501	0.054977
0.19449	0.387195	0.545948	10.222167	3.358268	0							0.351427	0.054977
0.195816	0.387662	0.5486	10.222155	3.371533	0							0.352753	0.054978
0.197142	0.388565	0.551253	10.222148	3.384798	0							0.354079	0.054978
0.198468	0.389538	0.553905	10.22206	3.398063	0							0.355405	0.054979
0.199794	0.390511	0.556557	10.221953	3.411328	0							0.356731	0.054979
0.20112	0.391488	0.55921	10.221866	3.424593	0							0.358057	0.054979
0.202447	0.392172	0.561862	10.221817	3.437858	0							0.359383	0.05498
0.203773	0.392797	0.564515	10.221719	3.451123	0							0.36071	0.05498
0.205099	0.393421	0.567167	10.22172	3.464388	0							0.362036	0.054981
0.206425	0.394042	0.569819	10.221731	3.477653	0							0.363362	0.054981
0.207751	0.394684	0.572472	10.221749	3.490918	0							0.364688	0.054981
0.209077	0.395394	0.575124	10.221775	3.504183	0							0.366014	0.054982
0.210403	0.396117	0.577777	10.221839	3.517448	0							0.36734	0.054982
0.21173	0.396843	0.580429	10.221854	3.530713	0							0.368666	0.054983
0.213056	0.397568	0.583081	10.221815	3.543977	0							0.369993	0.054983
0.214382	0.398364	0.585734	10.221871	3.557242	0							0.371319	0.054984
0.215708	0.399193	0.588386	10.222011	3.570507	0							0.372645	0.054984
0.217034	0.400028	0.591039	10.222068	3.583772	0							0.373971	0.054984
0.21836	0.400861	0.593691	10.222053	3.597037	0							0.375297	0.054984
0.219686	0.401695	0.596343	10.221967	3.610302	0							0.376623	0.054985
0.221013	0.402761	0.598996	10.221889	3.623567	0							0.377949	0.054985
0.222339	0.403886	0.601648	10.221869	3.636832	0							0.379276	0.054985
0.223665	0.404984	0.604301	10.221833	3.650097	0							0.380602	0.054985
0.224991	0.406087	0.606953	10.221804	3.663362	0							0.381928	0.054986
0.226317	0.406902	0.609605	10.221768	3.676627	0							0.383254	0.054986
0.227643	0.407404	0.612258	10.221682	3.689892	0							0.38458	0.054986
0.228969	0.40783	0.61491	10.221624	3.703157	0							0.385906	0.054987
0.230296	0.408256	0.617563	10.221609	3.716422	0							0.387232	0.054987
0.231622	0.408683	0.620215	10.22164	3.729686	0							0.388558	0.054987
0.232948	0.408742	0.622867	10.221772	3.742951	0							0.389885	0.054988
0.234274	0.408492	0.62552	10.221875	3.756216	0							0.391211	0.054988
0.2356	0.408178	0.628172	10.221971	3.769481	0							0.392537	0.054989
0.236926	0.407864	0.630825	10.222139	3.782746	0							0.393863	0.054989
0.238252	0.407743	0.633477	10.222248	3.796011	0							0.395189	0.05499
0.239579	0.407896	0.636129	10.222288	3.809276	0							0.396515	0.05499
0.240905	0.408132	0.638782	10.222395	3.822541	0							0.397841	0.05499
0.242231	0.408368	0.641434	10.222431	3.835806	0							0.399168	0.054991
0.243557	0.408605	0.644086	10.222422	3.849071	0							0.400494	0.054991
0.244883	0.408794	0.646739	10.222446	3.862336	0							0.40182	0.054992
0.246209	0.408918	0.649391	10.222462	3.875601	0							0.403146	0.054992
0.247535	0.409021	0.652044	10.222442	3.888866	0							0.404472	0.054992
0.248861	0.409125	0.654696	10.222405	3.90213	0							0.405798	0.054993
0.250188	0.409256	0.657348	10.222333	3.915395	0							0.407124	0.054993
0.251514	0.409443	0.660001	10.222301	3.92866	0							0.408451	0.054994
0.25284	0.409648	0.662653	10.222384	3.941925	0							0.409777	0.054994
0.254166	0.409853	0.665306	10.222414	3.95519	0							0.411103	0.054994
0.255492	0.410058	0.667958	10.222414	3.968455	0							0.412429	0.054995
0.256818	0.410178	0.67061	10.222346	3.98172	0							0.413755	0.054995
0.258144	0.410063	0.673263	10.222279	3.994985	0							0.415081	0.054996
0.259471	0.40986	0.675915	10.222198	4.00825	0							0.416407	0.054996
0.260797	0.409656	0.678568	10.222051	4.021515	0							0.417733	0.054996
0.262123	0.409312	0.68122	10.222009	4.03478	0							0.41906	0.054997
0.263449	0.408573	0.683872	10.222002	4.048045	0							0.420386	0.054997
0.264775	0.407685	0.686525	10.222015	4.06131	0							0.421712	0.054998
0.266101	0.406799	0.689177	10.221992	4.074575	0							0.423038	0.054998
0.267427	0.405914	0.69183	10.221907	4.08784	0							0.424364	0.054999
0.268754	0.405068	0.694482	10.221885	4.101105	0							0.42569	0.054999
0.27008	0.404599	0.697134	10.221959	4.114369	0							0.427016	0.054999
0.271406	0.404301	0.699787	10.222027	4.127635	0							0.428343	0.054999
0.272732	0.404003	0.702439	10.222058	4.1409	0							0.429669	0.055
0.274058	0.403692	0.705092	10.222002	4.154164	0							0.430995	0.055
0.275384	0.403319	0.707744	10.22191	4.167429	0							0.432321	0.055
0.27671	0.40293	0.710396	10.221939	4.180694	0							0.433647	0.055
0.278036	0.402564	0.713049	10.222008	4.193959	0							0.434973	0.055001
0.279363	0.402189	0.715701	10.221968	4.207224	0							0.436299	0.055001
0.280689	0.401791	0.718354	10.221861	4.220489	0							0.437626	0.055001
0.282015	0.40106	0.721006	10.221832	4.233754	0							0.438952	0.055002
0.283341	0.399999	0.723658	10.22186	4.247019	0							0.440278	0.055002
0.284667	0.398938	0.726311	10.221889	4.260284	0							0.441604	0.055003
0.285993	0.397876	0.728963	10.221908	4.273549	0							0.44293	0.055003
0.287319	0.396667	0.731615	10.221866	4.286814	0							0.444256	0.055004
0.288646	0.39531	0.734268	10.221738	4.300078	0							0.445582	0.055004
0.289972	0.393956	0.73692	10.221618	4.313344	0							0.446909	0.055005
0.291298	0.3926	0.739573	10.221578	4.326608	0							0.448235	0.055006
0.292624	0.391246	0.742225	10.22155	4.339873	0							0.449561	0.055006
0.29395	0.390144	0.744877	10.221457	4.353138	0							0.450887	0.055007
0.295276	0.38936	0.74753	10.221444	4.366403	0							0.452213	0.055007
0.296602	0.388641	0.750182	10.221368	4.379668	0							0.453539	0.055007
0.297929	0.387924	0.752835	10.22129	4.392933	0							0.454865	0.055007
0.299255	0.38746	0.755487	10.221205	4.406198	0							0.456191	0.055008
0.300581	0.38737	0.758139	10.221172	4.419463	0							0.457518	0.055008
0.301907	0.387394	0.760792	10.221122	4.432728	0							0.458844	0.055008
0.303233	0.387418	0.763444	10.220921	4.445993	0							0.46017	0.055009
0.304559	0.387442	0.766097	10.22076	4.459258	0							0.461496	0.055009
0.305885	0.387345	0.768749	10.220676	4.472523	0							0.462822	0.055009
0.307212	0.387069	0.771401	10.220594	4.485787	0							0.464148	0.055009
0.308538	0.386738	0.774054	10.220476	4.499053	0							0.465474	0.05501
0.309864	0.386407	0.776706	10.220461	4.512317	0							0.466801	0.05501
0.31119	0.386108	0.779359	10.220456	4.525582	0							0.468127	0.055011
0.312516	0.385874	0.782011	10.220444	4.538847	0							0.469453	0.055012
0.313842	0.385676	0.784663	10.220488	4.552112	0							0.470779	0.055012
0.315168	0.385477	0.787316	10.220515	4.565377	0							0.472105	0.055013
0.316495	0.385277	0.789968	10.220641	4.578642	0							0.473431	0.055013
0.317821	0.385062	0.792621	10.220675	4.591907	0							0.474757	0.055014
0.319147	0.384812	0.795273	10.220683	4.605172	0							0.476084	0.055014
0.320473	0.384543	0.797925	10.220731	4.618437	0							0.47741	0.055015
0.321799	0.384274	0.800578	10.220721	4.631701	0							0.478736	0.055015
0.323125	0.384062	0.80323	10.220698	4.644967	0							0.480062	0.055015
0.324451	0.384049	0.805883	10.220799	4.658232	0							0.481388	0.055016
0.325777	0.384189	0.808535	10.22073	4.671496	0							0.482714	0.055016
0.327104	0.384328	0.811187	10.220616	4.684762	0							0.48404	0.055016
0.32843	0.384468	0.81384	10.220584	4.698026	0							0.485367	0.055016
0.329756	0.384574	0.816492	10.220538	4.711291	0							0.486693	0.055017
0.331082	0.384579	0.819145	10.220569	4.724556	0							0.488019	0.055017
0.332408	0.384497	0.821797	10.22056	4.737821	0							0.489345	0.055017
0.333734	0.384408	0.824449	10.220513	4.751086	0							0.490671	0.055017
0.33506	0.384302	0.827102	10.220524	4.764351	0							0.491997	0.055018
0.336387	0.384003	0.829754	10.220619	4.777616	0							0.493323	0.055018
0.337713	0.383325	0.832407	10.2207	4.790881	0							0.49465	0.055019
0.339039	0.382645	0.835059	10.220871	4.804146	0							0.495976	0.05502
0.340365	0.381968	0.837711	10.220928	4.81741	0							0.497302	0.05502
0.341691	0.381262	0.840364	10.220902	4.830676	0							0.498628	0.055021
0.343017	0.380374	0.843016	10.220864	4.843941	0							0.499954	0.055021
0.344343	0.3792	0.845668	10.220812	4.857205	0							0.50128	0.055022
0.34567	0.378028	0.848321	10.220727	4.870471	0							0.502606	0.055022
0.346996	0.376854	0.850973	10.22075	4.883735	0							0.503932	0.055023
0.348322	0.375864	0.853626	10.220656	4.897	0							0.505259	0.055023
0.349648	0.375352	0.856278	10.22054	4.910265	0							0.506585	0.055023
0.350974	0.374841	0.85893	10.220541	4.92353	0							0.507911	0.055024
0.3523	0.37433	0.861583	10.220548	4.936795	0							0.509237	0.055024
0.353626	0.373843	0.864235	10.220508	4.95006	0							0.510563	0.055024
0.354953	0.373612	0.866888	10.220548	4.963325	0							0.511889	0.055024
0.356279	0.373924	0.86954	10.220513	4.97659	0							0.513215	0.055025
0.357605	0.374237	0.872192	10.220485	4.989855	0							0.514542	0.055025
0.358931	0.374548	0.874845	10.220511	5.003119	0							0.515868	0.055025
0.360257	0.374725	0.877497	10.220494	5.016385	0							0.517194	0.055025
0.361583	0.374494	0.88015	10.220442	5.029649	0							0.51852	0.055026
0.362909	0.374169	0.882802	10.220521	5.042914	0							0.519846	0.055026
0.364235	0.373844	0.885454	10.220448	5.05618	0							0.521172	0.055027
0.365562	0.373519	0.888107	10.220425	5.069444	0							0.522498	0.055028
0.366888	0.373247	0.890759	10.220359	5.082709	0							0.523825	0.055028
0.368214	0.373128	0.893412	10.220382	5.095974	0							0.525151	0.055029
0.36954	0.373009	0.896064	10.220459	5.109239	0							0.526477	0.055029
0.370866	0.37289	0.898716	10.220431	5.122504	0							0.527803	0.05503
0.372192	0.372834	0.901369	10.220376	5.135769	0							0.529129	0.05503
0.373518	0.372991	0.904021	10.220407	5.149034	0							0.530455	0.055031
0.374845	0.373226	0.906674	10.220496	5.162299	0							0.531781	0.055031
0.376171	0.373463	0.909326	10.220533	5.175564	0							0.533108	0.055031
0.377497	0.373699	0.911978	10.22051	5.188828	0							0.534434	0.055031
0.378823	0.373833	0.914631	10.220529	5.202094	0							0.53576	0.055032
0.380149	0.373641	0.917283	10.220557	5.215358	0							0.537086	0.055032
0.381475	0.373374	0.919936	10.220587	5.228623	0							0.538412	0.055032
0.382801	0.373109	0.922588	10.220636	5.241889	0							0.539738	0.055033
0.384128	0.372861	0.92524	10.220582	5.255153	0							0.541064	0.055033
0.385454	0.372657	0.927893	10.220666	5.268418	0							0.54239	0.055033
0.38678	0.372464	0.930545	10.220707	5.281683	0							0.543717	0.055033
0.388106	0.372267	0.933197	10.220794	5.294948	0							0.545043	0.055034
0.389432	0.372071	0.93585	10.220887	5.308213	0							0.546369	0.055034
0.390758	0.37187	0.938502	10.221053	5.321478	0							0.547695	0.055035
0.392084	0.371622	0.941155	10.221094	5.334743	0							0.549021	0.055035
0.393411	0.371343	0.943807	10.221131	5.348008	0							0.550347	0.055036
0.394737	0.371064	0.94646	10.22119	5.361273	0							0.551673	0.055036
0.396063	0.370791	0.949112	10.22124	5.374537	0							0.553	0.055037
0.397389	0.370592	0.951764	10.221206	5.387803	0							0.554326	0.055037
0.398715	0.370542	0.954417	10.221302	5.401067	0							0.555652	0.055038
0.400041	0.370492	0.957069	10.221357	5.414332	0							0.556978	0.055039
0.401367	0.370442	0.959721	10.221418	5.427597	0							0.558304	0.055039
0.402694	0.370399	0.962374	10.221477	5.440862	0							0.55963	0.055039
0.40402	0.37047	0.965026	10.221472	5.454127	0							0.560956	0.055039
0.405346	0.370694	0.967679	10.221361	5.467392	0							0.562283	0.05504
0.406672	0.37092	0.970331	10.221298	5.480657	0							0.563609	0.05504
0.407998	0.371151	0.972983	10.221312	5.493922	0							0.564935	0.05504
0.409324	0.371497	0.975636	10.221306	5.507187	0							0.566261	0.05504
0.41065	0.372218	0.978288	10.221326	5.520452	0							0.567587	0.055041
0.411976	0.372937	0.980941	10.221298	5.533717	0							0.568913	0.055041
0.413303	0.373656	0.983593	10.22116	5.546982	0							0.570239	0.055041
0.414629	0.374365	0.986245	10.220971	5.560246	0							0.571566	0.055042
0.415955	0.374894	0.988898	10.220805	5.573512	0							0.572892	0.055042
0.417281	0.375046	0.99155	10.220703	5.586776	0							0.574218	0.055043
0.418607	0.375198	0.994203	10.220592	5.600041	0							0.575544	0.055043
0.419933	0.375347	0.996855	10.22056	5.613306	0							0.57687	0.055044
0.421259	0.375378	0.999507	10.220573	5.626571	0							0.578196	0.055044
0.422586	0.37471	1.00216	10.220508	5.639836	0							0.579522	0.055045
0.423912	0.374037	1.004812	10.220411	5.653101	0							0.580848	0.055045
0.425238	0.373369	1.007465	10.220349	5.666366	0							0.582175	0.055046
0.426564	0.372694	1.010117	10.220372	5.679631	0							0.583501	0.055046
0.42789	0.371957	1.012769	10.220422	5.692896	0							0.584827	0.055046
0.429216	0.370823	1.015422	10.220339	5.706161	0							0.586153	0.055047
0.430542	0.369682	1.018074	10.220247	5.719426	0							0.587479	0.055047
0.431869	0.368548	1.020727	10.220196	5.73269	0							0.588805	0.055047
0.433195	0.367399	1.023379	10.220125	5.745955	0							0.590131	0.055047
0.434521	0.366053	1.026031	10.219967	5.759221	0							0.591458	0.055048
0.435847	0.364719	1.028684	10.219859	5.772485	0							0.592784	0.055048
0.437173	0.363406	1.031336	10.219819	5.78575	0							0.59411	0.055048
0.438499	0.362213	1.033988	10.219865	5.799015	0							0.595436	0.055048
0.439825	0.360916	1.036641	10.219762	5.81228	0							0.596762	0.055049
0.441151	0.359906	1.039293	10.219702	5.825545	0							0.598088	0.055049
0.442478	0.359027	1.041946	10.219681	5.83881	0							0.599414	0.05505
0.443804	0.358161	1.044598	10.219704	5.852075	0							0.600741	0.05505
0.44513	0.357297	1.047251	10.219793	5.86534	0							0.602067	0.055051
0.446456	0.356773	1.049903	10.219834	5.878605	0							0.603393	0.055051
0.447782	0.356396	1.052555	10.219818	5.89187	0							0.604719	0.055052
0.449108	0.356033	1.055208	10.219834	5.905135	0							0.606045	0.055052
0.450434	0.355671	1.05786	10.219818	5.918399	0							0.607371	0.055053
0.451761	0.355308	1.060512	10.219782	5.931664	0							0.608697	0.055053
0.453087	0.354845	1.063165	10.219788	5.94493	0							0.610023	0.055054
0.454413	0.354323	1.065817	10.219753	5.958194	0							0.61135	0.055054
0.455739	0.353794	1.06847	10.219778	5.971459	0							0.612676	0.055055
0.457065	0.353262	1.071122	10.219797	5.984724	0							0.614002	0.055055
0.458391	0.352774	1.073774	10.219729	5.997989	0							0.615328	0.055056
0.459717	0.352322	1.076427	10.21969	6.011254	0							0.616654	0.055056
0.461044	0.351872	1.079079	10.219561	6.024519	0							0.61798	0.055057
0.46237	0.351425	1.081732	10.219519	6.037784	0							0.619307	0.055057
0.463696	0.350978	1.084384	10.219541	6.051049	0							0.620633	0.055058
0.465022	0.350577	1.087036	10.21955	6.064314	0							0.621959	0.055058
0.466348	0.350254	1.089689	10.219576	6.077579	0							0.623285	0.055059
0.467674	0.349945	1.092341	10.219658	6.090844	0							0.624611	0.055059
0.469	0.349634	1.094994	10.219728	6.104108	0							0.625937	0.055059
0.470327	0.349232	1.097646	10.219706	6.117373	0							0.627263	0.055059
0.471653	0.348675	1.100298	10.219666	6.130638	0							0.628589	0.05506
0.472979	0.348091	1.102951	10.219678	6.143903	0							0.629916	0.05506
0.474305	0.347506	1.105603	10.21962	6.157168	0							0.631242	0.05506
0.475631	0.346921	1.108256	10.219559	6.170433	0							0.632568	0.05506
0.476957	0.346288	1.110908	10.219533	6.183698	0							0.633894	0.055061
0.478283	0.345446	1.11356	10.219464	6.196963	0							0.63522	0.055061
0.479609	0.344565	1.116213	10.219451	6.210228	0							0.636546	0.055061
0.480936	0.343686	1.118865	10.219425	6.223493	0							0.637872	0.055062
0.482262	0.34295	1.121518	10.219378	6.236758	0							0.639199	0.055062
0.483588	0.342571	1.12417	10.219355	6.250023	0							0.640525	0.055063
0.484914	0.342259	1.126822	10.219309	6.263288	0							0.641851	0.055063
0.48624	0.341947	1.129475	10.21927	6.276553	0							0.643177	0.055064
0.487566	0.341635	1.132127	10.219184	6.289817	0							0.644503	0.055064
0.488892	0.341324	1.134779	10.219148	6.303082	0							0.645829	0.055065
0.490219	0.341477	1.137432	10.219145	6.316347	0							0.647155	0.055065
0.491545	0.341709	1.140084	10.219187	6.329612	0							0.648481	0.055066
0.492871	0.341952	1.142737	10.219273	6.342877	0							0.649808	0.055066
0.494197	0.342238	1.145389	10.219385	6.356142	0							0.651134	0.055066
0.495523	0.342816	1.148041	10.219488	6.369407	0							0.65246	0.055067
0.496849	0.34354	1.150694	10.219596	6.382672	0							0.653786	0.055067
0.498175	0.344263	1.153346	10.219678	6.395937	0							0.655112	0.055067
0.499502	0.344988	1.155999	10.219736	6.409202	0							0.656438	0.055067
0.500828	0.345714	1.158651	10.21982	6.422467	0							0.657764	0.055067
0.502154	0.346003	1.161303	10.219858	6.435732	0							0.659091	0.055068
0.50348	0.345948	1.163956	10.219878	6.448997	0							0.660417	0.055068
0.504806	0.345834	1.166608	10.219998	6.462262	0							0.661743	0.055068
0.506132	0.34572	1.169261	10.220066	6.475526	0							0.663069	0.055068
0.507458	0.34536	1.171913	10.220099	6.488791	0							0.664395	0.055069
0.508785	0.344802	1.174565	10.220048	6.502056	0							0.665721	0.055069
0.510111	0.344211	1.177218	10.219995	6.515321	0							0.667047	0.05507
0.511437	0.34362	1.17987	10.219956	6.528586	0							0.668374	0.05507
0.512763	0.343027	1.182523	10.219868	6.541851	0							0.6697	0.055071
0.514089	0.342425	1.185175	10.21975	6.555116	0							0.671026	0.055071
0.515415	0.341811	1.187827	10.219644	6.568381	0							0.672352	0.055072
0.516741	0.341193	1.19048	10.219623	6.581646	0							0.673678	0.055072
0.518067	0.340575	1.193132	10.219604	6.594911	0							0.675004	0.055073
0.519394	0.34003	1.195785	10.219552	6.608176	0							0.67633	0.055073
0.52072	0.339564	1.198437	10.219544	6.62144	0							0.677657	0.055074
0.522046	0.339115	1.201089	10.219545	6.634706	0							0.678983	0.055074
0.523372	0.338663	1.203742	10.219542	6.647971	0							0.680309	0.055075
0.524698	0.338211	1.206394	10.219471	6.661235	0							0.681635	0.055075
0.526024	0.337723	1.209047	10.219382	6.6745	0							0.682961	0.055075
0.52735	0.337157	1.211699	10.219331	6.687765	0							0.684287	0.055076
0.528677	0.336557	1.214351	10.219289	6.70103	0							0.685613	0.055076
0.530003	0.335958	1.217004	10.219354	6.714295	0							0.68694	0.055077
0.531329	0.335323	1.219656	10.219398	6.72756	0							0.688266	0.055077
0.532655	0.334618	1.222309	10.2194	6.740825	0							0.689592	0.055078
0.533981	0.333879	1.224961	10.219391	6.75409	0							0.690918	0.055078
0.535307	0.33314	1.227613	10.219393	6.767355	0							0.692244	0.055079
0.536633	0.332401	1.230266	10.219391	6.78062	0							0.69357	0.055079
0.53796	0.331581	1.232918	10.219399	6.793885	0							0.694896	0.05508
0.539286	0.330517	1.235571	10.219423	6.807149	0							0.696222	0.05508
0.540612	0.329329	1.238223	10.219419	6.820415	0							0.697549	0.055081
0.541938	0.328143	1.240875	10.219448	6.833679	0							0.698875	0.055081
0.543264	0.327002	1.243528	10.219481	6.846944	0							0.700201	0.055082
0.54459	0.326077	1.24618	10.219494	6.860209	0							0.701527	0.055082
0.545916	0.325252	1.248832	10.21957	6.873474	0							0.702853	0.055082
0.547243	0.324376	1.251485	10.21966	6.886739	0							0.704179	0.055083
0.548569	0.323484	1.254137	10.219756	6.900004	0							0.705505	0.055083
0.549895	0.322599	1.25679	10.219817	6.913269	0							0.706832	0.055083
0.551221	0.321812	1.259442	10.219914	6.926534	0							0.708158	0.055083
0.552547	0.321141	1.262094	10.220003	6.939799	0							0.709484	0.055084
0.553873	0.320469	1.264747	10.220116	6.953064	0							0.71081	0.055084
0.555199	0.319798	1.267399	10.220183	6.966329	0							0.712136	0.055084
0.556526	0.318891	1.270052	10.220208	6.979594	0							0.713462	0.055084
0.557852	0.31765	1.272704	10.220302	6.992858	0							0.714788	0.055084
0.559178	0.31641	1.275356	10.22035	7.006124	0							0.716115	0.055085
0.560504	0.31517	1.278009	10.220332	7.019388	0							0.717441	0.055085
0.56183	0.313929	1.280661	10.22038	7.032653	0							0.718767	0.055086
0.563156	0.312481	1.283314	10.220385	7.045918	0							0.720093	0.055086
0.564482	0.310708	1.285966	10.220345	7.059183	0							0.721419	0.055086
0.565808	0.308913	1.288618	10.220313	7.072448	0							0.722745	0.055087
0.567135	0.307118	1.291271	10.220353	7.085713	0							0.724071	0.055087
0.568461	0.305591	1.293923	10.220371	7.098978	0							0.725398	0.055088
0.569787	0.304533	1.296576	10.220345	7.112243	0							0.726724	0.055088
0.571113	0.303574	1.299228	10.220429	7.125508	0							0.72805	0.055089
0.572439	0.302613	1.30188	10.2205	7.138773	0							0.729376	0.055089
0.573765	0.301648	1.304533	10.220493	7.152038	0							0.730702	0.05509
0.575091	0.3007	1.307185	10.220581	7.165303	0							0.732028	0.05509
0.576418	0.299787	1.309838	10.220531	7.178567	0							0.733354	0.05509
0.577744	0.298874	1.31249	10.220553	7.191833	0							0.73468	0.055091
0.57907	0.297963	1.315142	10.220566	7.205097	0							0.736007	0.055091
0.580396	0.297057	1.317795	10.220544	7.218362	0							0.737333	0.055092
0.581722	0.296162	1.320447	10.22045	7.231627	0							0.738659	0.055092
0.583048	0.295272	1.323099	10.220303	7.244892	0							0.739985	0.055093
0.584374	0.294385	1.325752	10.220215	7.258157	0							0.741311	0.055093
0.585701	0.293498	1.328404	10.220117	7.271422	0							0.742637	0.055094
0.587027	0.292694	1.331057	10.220055	7.284687	0							0.743963	0.055094
0.588353	0.29206	1.333709	10.219962	7.297952	0							0.74529	0.055094
0.589679	0.291482	1.336362	10.219883	7.311217	0							0.746616	0.055095
0.591005	0.290903	1.339014	10.219772	7.324481	0							0.747942	0.055095
0.592331	0.290348	1.341666	10.219591	7.337747	0							0.749268	0.055096
0.593657	0.289864	1.344319	10.219433	7.351012	0							0.750594	0.055096
0.594984	0.289434	1.346971	10.21941	7.364276	0							0.75192	0.055097
0.59631	0.289005	1.349623	10.219333	7.377542	0							0.753246	0.055097
0.597636	0.288595	1.352276	10.21926	7.390806	0							0.754573	0.055097
0.598962	0.288224	1.354928	10.219096	7.404071	0							0.755899	0.055098
0.600288	0.287899	1.357581	10.219027	7.417336	0							0.757225	0.055098
0.601614	0.287623	1.360233	10.218928	7.430601	0							0.758551	0.055099
0.60294	0.287348	1.362885	10.218854	7.443866	0							0.759877	0.055099
0.604266	0.287101	1.365538	10.218873	7.457131	0							0.761203	0.0551
0.605593	0.287027	1.36819	10.218858	7.470396	0							0.762529	0.0551
0.606919	0.2872	1.370843	10.218936	7.483661	0							0.763856	0.0551
0.608245	0.287375	1.373495	10.218916	7.496926	0							0.765182	0.055101
0.609571	0.287549	1.376147	10.218778	7.51019	0							0.766508	0.055101
0.610897	0.287681	1.3788	10.218735	7.523456	0							0.767834	0.055102
0.612223	0.287594	1.381452	10.218635	7.536721	0							0.76916	0.055102
0.613549	0.28727	1.384105	10.218442	7.549985	0							0.770486	0.055102
0.614876	0.286946	1.386757	10.218434	7.563251	0							0.771812	0.055103
0.616202	0.286617	1.389409	10.218472	7.576515	0							0.773138	0.055103
0.617528	0.286231	1.392062	10.218444	7.58978	0							0.774465	0.055103
0.618854	0.285685	1.394714	10.218339	7.603045	0							0.775791	0.055103
0.62018	0.285141	1.397367	10.218184	7.61631	0							0.777117	0.055103
0.621506	0.284594	1.400019	10.218126	7.629575	0							0.778443	0.055104
0.622832	0.284037	1.402671	10.218113	7.64284	0							0.779769	0.055104
0.624159	0.283405	1.405324	10.218015	7.656105	0							0.781095	0.055104
0.625485	0.28266	1.407976	10.218013	7.66937	0							0.782421	0.055104
0.626811	0.281918	1.410629	10.217999	7.682635	0							0.783748	0.055105
0.628137	0.28117	1.413281	10.217973	7.695899	0							0.785074	0.055105
0.629463	0.280523	1.415933	10.21803	7.709165	0							0.7864	0.055105
0.630789	0.280291	1.418586	10.218164	7.722429	0							0.787726	0.055106
0.632115	0.280104	1.421238	10.218226	7.735694	0							0.789052	0.055106
0.633442	0.279917	1.423891	10.21842	7.74896	0							0.790378	0.055107
0.634768	0.279737	1.426543	10.218486	7.762224	0							0.791704	0.055107
0.636094	0.279638	1.429195	10.218511	7.775489	0							0.793031	0.055107
0.63742	0.279766	1.431848	10.218632	7.788754	0							0.794357	0.055108
0.638746	0.279894	1.4345	10.218752	7.802019	0							0.795683	0.055108
0.640072	0.280023	1.437153	10.218866	7.815284	0							0.797009	0.055109
0.641398	0.280145	1.439805	10.219061	7.828549	0							0.798335	0.055109
0.642724	0.280234	1.442457	10.219123	7.841814	0							0.799661	0.05511
0.644051	0.280317	1.44511	10.219179	7.855079	0							0.800987	0.05511
0.645377	0.280399	1.447762	10.2192	7.868343	0							0.802314	0.05511
0.646703	0.280481	1.450415	10.219142	7.881609	0							0.80364	0.055111
0.648029	0.280519	1.453067	10.219194	7.894874	0							0.804966	0.055111
0.649355	0.280371	1.455719	10.219257	7.908138	0							0.806292	0.055112
0.650681	0.280226	1.458372	10.21933	7.921403	0							0.807618	0.055112
0.652007	0.280093	1.461024	10.219337	7.934669	0							0.808944	0.055112
0.653334	0.279948	1.463676	10.219307	7.947933	0							0.81027	0.055113
0.65466	0.279582	1.466329	10.21947	7.961198	0							0.811597	0.055113
0.655986	0.279126	1.468981	10.219579	7.974463	0							0.812923	0.055114
0.657312	0.278667	1.471634	10.219559	7.987728	0							0.814249	0.055114
0.658638	0.278211	1.474286	10.219646	8.000993	0							0.815575	0.055114
0.659964	0.277754	1.476938	10.219685	8.014257	0							0.816901	0.055115
0.66129	0.276898	1.479591	10.219879	8.027523	0							0.818227	0.055115
0.662617	0.275999	1.482243	10.219952	8.040788	0							0.819553	0.055115
0.663943	0.2751	1.484896	10.219898	8.054052	0							0.820879	0.055116
0.665269	0.274203	1.487548	10.219809	8.067318	0							0.822206	0.055116
0.666595	0.273223	1.4902	10.219906	8.080583	0							0.823532	0.055117
0.667921	0.272169	1.492853	10.219928	8.093847	0							0.824858	0.055117
0.669247	0.271117	1.495505	10.219944	8.107112	0							0.826184	0.055117
0.670573	0.270064	1.498158	10.219914	8.120378	0							0.82751	0.055118
0.671899	0.269011	1.50081	10.220018	8.133642	0							0.828836	0.055118
0.673226	0.268532	1.503462	10.220085	8.146907	0							0.830162	0.055119
0.674552	0.268204	1.506115	10.220205	8.160172	0							0.831489	0.055119
0.675878	0.267876	1.508767	10.220285	8.173437	0							0.832815	0.055119
0.677204	0.267549	1.51142	10.220369	8.186702	0							0.834141	0.05512
0.67853	0.267418	1.514072	10.220539	8.199966	0							0.835467	0.05512
0.679856	0.267585	1.516724	10.220696	8.213232	0							0.836793	0.055121
0.681183	0.267755	1.519377	10.220788	8.226497	0							0.838119	0.055121
0.682509	0.267925	1.522029	10.220875	8.239761	0							0.839445	0.055121
0.683835	0.268096	1.524682	10.220898	8.253027	0							0.840772	0.055122
0.685161	0.267881	1.527334	10.220939	8.266292	0							0.842098	0.055122
0.686487	0.267497	1.529986	10.220979	8.279556	0							0.843424	0.055122
0.687813	0.267107	1.532639	10.220994	8.292821	0							0.84475	0.055123
0.689139	0.26672	1.535291	10.221034	8.306087	0							0.846076	0.055123
0.690465	0.26639	1.537943	10.221093	8.319351	0							0.847402	0.055124
0.691792	0.266197	1.540596	10.221128	8.332616	0							0.848728	0.055124
0.693118	0.266008	1.543248	10.221233	8.345881	0							0.850055	0.055124
0.694444	0.265819	1.545901	10.221277	8.359146	0							0.851381	0.055125
0.69577	0.265628	1.548553	10.221368	8.372411	0							0.852707	0.055125
0.697096	0.265434	1.551206	10.221502	8.385675	0							0.854033	0.055125
0.698422	0.265235	1.553858	10.22151	8.398941	0							0.855359	0.055126
0.699748	0.265036	1.55651	10.221514	8.412206	0							0.856685	0.055126
0.701075	0.264837	1.559163	10.221578	8.42547	0							0.858011	0.055127
0.702401	0.264608	1.561815	10.221775	8.438736	0							0.859337	0.055127
0.703727	0.264104	1.564467	10.221959	8.452001	0							0.860664	0.055127
0.705053	0.263642	1.56712	10.22206	8.465265	0							0.86199	0.055128
0.706379	0.263155	1.569772	10.222164	8.47853	0							0.863316	0.055128
0.707705	0.262646	1.572425	10.222228	8.491796	0							0.864642	0.055128
0.709031	0.262004	1.575077	10.222289	8.50506	0							0.865968	0.055129
0.710357	0.261034	1.577729	10.222367	8.518325	0							0.867294	0.055129
0.711684	0.259989	1.580382	10.222375	8.53159	0							0.86862	0.055129
0.71301	0.258942	1.583034	10.222412	8.544855	0							0.869947	0.05513
0.714336	0.257893	1.585687	10.222355	8.55812	0							0.871273	0.05513
0.715662	0.257032	1.588339	10.222231	8.571384	0							0.872599	0.055131
0.716988	0.256219	1.590991	10.222158	8.58465	0							0.873925	0.055131
0.718314	0.255403	1.593644	10.222077	8.597915	0							0.875251	0.055131
0.71964	0.25459	1.596296	10.222035	8.611179	0							0.876577	0.055132
0.720967	0.253858	1.598949	10.221951	8.624444	0							0.877903	0.055132
0.722293	0.253485	1.601601	10.221981	8.63771	0							0.87923	0.055132
0.723619	0.2532	1.604253	10.221994	8.650974	0							0.880556	0.055133
0.724945	0.252916	1.606906	10.221924	8.664239	0							0.881882	0.055133
0.726271	0.252631	1.609558	10.221759	8.677505	0							0.883208	0.055133
0.727597	0.252659	1.612211	10.221716	8.690769	0							0.884534	0.055134
0.728923	0.252806	1.614863	10.221727	8.704034	0							0.88586	0.055134
0.73025	0.252963	1.617515	10.22168	8.717299	0							0.887186	0.055134
0.731576	0.25312	1.620168	10.221556	8.730564	0							0.888512	0.055135
0.732902	0.253278	1.62282	10.221439	8.743829	0							0.889839	0.055135
0.734228	0.252961	1.625473	10.221363	8.757093	0							0.891165	0.055136
0.735554	0.252396	1.628125	10.221262	8.770359	0							0.892491	0.055137
0.73688	0.251794	1.630777	10.221104	8.783624	0							0.893817	0.055138
0.738206	0.25119	1.63343	10.220948	8.796888	0							0.895143	0.055138
0.739533	0.25014	1.636082	10.22084	8.810153	0							0.896469	0.055139
0.740859	0.248845	1.638735	10.220672	8.823419	0							0.897795	0.05514
0.742185	0.247514	1.641387	10.220447	8.836683	0							0.899122	0.05514
0.743511	0.246185	1.644039	10.220358	8.849948	0							0.900448	0.055141
0.744837	0.244856	1.646692	10.220287	8.863214	0							0.901774	0.055142
0.746163	0.243856	1.649344	10.220154	8.876478	0							0.9031	0.055142
0.747489	0.243291	1.651996	10.220066	8.889743	0							0.904426	0.055142
0.748816	0.24283	1.654649	10.21999	8.903008	0							0.905752	0.055143
0.750142	0.24237	1.657301	10.219908	8.916273	0							0.907078	0.055143
0.751468	0.242206	1.659954	10.219857	8.929538	0							0.908405	0.055143
0.752794	0.242264	1.662606	10.21983	8.942802	0							0.909731	0.055144
0.75412	0.242363	1.665259	10.219822	8.956068	0							0.911057	0.055144
0.755446	0.242462	1.667911	10.219769	8.969333	0							0.912383	0.055144
0.756772	0.24256	1.670563	10.21967	8.982597	0							0.913709	0.055145
0.758098	0.242497	1.673216	10.219592	8.995862	0							0.915035	0.055145
0.759425	0.242053	1.675868	10.219596	9.009128	0							0.916361	0.055145
0.760751	0.241398	1.67852	10.219624	9.022392	0							0.917688	0.055146
0.762077	0.240728	1.681173	10.219624	9.035657	0							0.919014	0.055146
0.763403	0.24006	1.683825	10.219599	9.048923	0							0.92034	0.055146
0.764729	0.239399	1.686478	10.219562	9.062187	0							0.921666	0.055147
0.766055	0.238738	1.68913	10.219512	9.075452	0							0.922992	0.055147
0.767381	0.238077	1.691782	10.219477	9.088717	0							0.924318	0.055147
0.768708	0.237415	1.694435	10.219461	9.101982	0							0.925644	0.055148
0.770034	0.236759	1.697087	10.219437	9.115247	0							0.92697	0.055148
0.77136	0.236126	1.69974	10.219392	9.128511	0							0.928297	0.055148
0.772686	0.235506	1.702392	10.219356	9.141777	0							0.929623	0.055149
0.774012	0.234884	1.705044	10.2194	9.155042	0							0.930949	0.055149
0.775338	0.234352	1.707697	10.219471	9.168306	0							0.932275	0.055149
0.776664	0.2341	1.710349	10.219464	9.181571	0							0.933601	0.05515
0.777991	0.234011	1.713002	10.219376	9.194837	0							0.934927	0.05515
0.779317	0.233921	1.715654	10.219333	9.208101	0							0.936253	0.05515
0.780643	0.233832	1.718306	10.219354	9.221366	0							0.93758	0.05515
0.781969	0.233731	1.720959	10.21936	9.234632	0							0.938906	0.055151
0.783295	0.233515	1.723611	10.219378	9.247896	0							0.940232	0.055151
0.784621	0.233211	1.726264	10.219405	9.261161	0							0.941558	0.055151
0.785947	0.232908	1.728916	10.219336	9.274426	0							0.942884	0.055152
0.787274	0.232548	1.731568	10.219252	9.287691	0							0.94421	0.055153
0.7886	0.231906	1.734221	10.219236	9.300956	0							0.945536	0.055153
0.789926	0.231072	1.736873	10.219213	9.31422	0							0.946863	0.055154
0.791252	0.230239	1.739526	10.219133	9.327485	0							0.948189	0.055155
0.792578	0.229408	1.742178	10.219049	9.340751	0							0.949515	0.055155
0.793904	0.228578	1.74483	10.218904	9.354015	0							0.950841	0.055156
0.79523	0.227757	1.747483	10.218835	9.36728	0							0.952167	0.055156
0.796556	0.226947	1.750135	10.218857	9.380546	0							0.953493	0.055157
0.797883	0.22614	1.752787	10.21878	9.39381	0							0.954819	0.055158
0.799209	0.225333	1.75544	10.218687	9.407075	0							0.956146	0.055158
0.800535	0.224852	1.758092	10.218615	9.42034	0							0.957472	0.055158
0.801861	0.224734	1.760745	10.218567	9.433605	0							0.958798	0.055158
0.803187	0.224687	1.763397	10.218513	9.44687	0							0.960124	0.055159
0.804513	0.224639	1.76605	10.218499	9.460135	0							0.96145	0.055159
0.805839	0.224591	1.768702	10.218446	9.4734	0							0.962776	0.055159
0.807166	0.224434	1.771354	10.218374	9.486665	0							0.964102	0.05516
0.808492	0.224169	1.774007	10.218301	9.499929	0							0.965428	0.05516
0.809818	0.223893	1.776659	10.218283	9.513194	0							0.966755	0.05516
0.811144	0.223633	1.779311	10.218357	9.52646	0							0.968081	0.055161
0.81247	0.223206	1.781964	10.218371	9.539724	0							0.969407	0.055161
0.813796	0.222366	1.784616	10.218284	9.552989	0							0.970733	0.055161
0.815122	0.221219	1.787269	10.218243	9.566255	0							0.972059	0.055161
0.816449	0.220072	1.789921	10.218269	9.579519	0							0.973385	0.055162
0.817775	0.218927	1.792573	10.218264	9.592784	0							0.974711	0.055162
0.819101	0.217685	1.795226	10.218175	9.606049	0							0.976038	0.055162
0.820427	0.216234	1.797878	10.218054	9.619314	0							0.977364	0.055163
0.821753	0.214711	1.800531	10.217937	9.632579	0							0.97869	0.055163
0.823079	0.213187	1.803183	10.217843	9.645844	0							0.980016	0.055163
0.824405	0.211748	1.805835	10.217706	9.659109	0							0.981342	0.055163
0.825732	0.210651	1.808488	10.217568	9.672374	0							0.982668	0.055164
0.827058	0.209899	1.81114	10.217533	9.685638	0							0.983994	0.055164
0.828384	0.209146	1.813793	10.2174	9.698903	0							0.985321	0.055165
0.82971	0.208395	1.816445	10.217246	9.712169	0							0.986647	0.055166
0.831036	0.207769	1.819097	10.217198	9.725433	0							0.987973	0.055166
0.832362	0.207462	1.82175	10.217129	9.738698	0							0.989299	0.055167
0.833688	0.207313	1.824402	10.217044	9.751964	0							0.990625	0.055167
0.835014	0.207165	1.827055	10.216947	9.765228	0							0.991951	0.055168
0.836341	0.207013	1.829707	10.216885	9.778493	0							0.993277	0.055168
0.837667	0.206845	1.832359	10.216948	9.791758	0							0.994604	0.055169
0.838993	0.206656	1.835012	10.216904	9.805023	0							0.99593	0.055169
0.840319	0.206466	1.837664	10.21687	9.818288	0							0.997256	0.055169
0.841645	0.206277	1.840317	10.216909	9.831553	0							0.998582	0.05517
0.842971	0.206078	1.842969	10.216931	9.844818	0							0.999908	0.05517
0.844297	0.205851	1.845621	10.217051	9.858083	0							1.001234	0.05517
0.845624	0.205606	1.848274	10.217048	9.871347	0							1.00256	0.055171
0.84695	0.205361	1.850926	10.217053	9.884612	0							1.003886	0.055171
0.848276	0.205122	1.853578	10.217125	9.897878	0							1.005213	0.055171
0.849602	0.204963	1.856231	10.217135	9.911142	0							1.006539	0.055171
0.850928	0.204931	1.858883	10.217184	9.924407	0							1.007865	0.055172
0.852254	0.204899	1.861536	10.21729	9.937673	0							1.009191	0.055172
0.85358	0.204866	1.864188	10.217261	9.950937	0							1.010517	0.055173
0.854907	0.204891	1.86684	10.217422	9.964202	0							1.011843	0.055173
0.856233	0.205112	1.869493	10.217504	9.977467	0							1.01317	0.055174
0.857559	0.205502	1.872145	10.217602	9.990732	0							1.014496	0.055174
0.858885	0.205893	1.874798	10.217748	10.003997	0							1.015822	0.055175
0.860211	0.206284	1.87745	10.217916	10.017262	0							1.017148	0.055175
0.861537	0.206666	1.880103	10.218145	10.030527	0							1.018474	0.055176
0.862863	0.207032	1.882755	10.218338	10.043792	0							1.0198	0.055176
0.86419	0.207388	1.885407	10.218404	10.057056	0							1.021126	0.055177
0.865516	0.207723	1.88806	10.218552	10.070321	0							1.022452	0.055177
0.866842	0.208047	1.890712	10.218594	10.083587	0							1.023779	0.055177
0.868168	0.208174	1.893365	10.218818	10.096851	0							1.025105	0.055177
0.869494	0.207784	1.896017	10.218938	10.110116	0							1.026431	0.055177
0.87082	0.207395	1.898669	10.21911	10.123381	0							1.027757	0.055177
0.872146	0.207005	1.901322	10.219149	10.136646	0							1.029083	0.055177
0.873472	0.206645	1.903974	10.219104	10.149911	0							1.030409	0.055177
0.874799	0.206464	1.906626	10.219122	10.163176	0							1.031735	0.055177
0.876125	0.206302	1.909279	10.219098	10.176441	0							1.033062	0.055177
0.877451	0.20614	1.911931	10.219137	10.189706	0							1.034388	0.055177
0.878777	0.205978	1.914584	10.219189	10.202971	0							1.035714	0.055177
0.880103	0.205894	1.917236	10.219227	10.216235	0							1.03704	0.055178
0.881429	0.206306	1.919888	10.219172	10.229501	0							1.038366	0.055178
0.882755	0.206719	1.922541	10.219138	10.242765	0							1.039692	0.055179
0.884082	0.20713	1.925193	10.218957	10.25603	0							1.041018	0.055179
0.885408	0.207578	1.927846	10.21897	10.269296	0							1.042345	0.05518
0.886734	0.208269	1.930498	10.21893	10.28256	0							1.043671	0.05518
0.88806	0.209055	1.93315	10.218972	10.295825	0							1.044997	0.055181
0.889386	0.209842	1.935803	10.218991	10.30909	0							1.046323	0.055181
0.890712	0.210632	1.938455	10.218973	10.322355	0							1.047649	0.055182
0.892038	0.211422	1.941108	10.219012	10.33562	0							1.048975	0.055182
0.893365	0.212211	1.94376	10.218964	10.348885	0							1.050301	0.055183
0.894691	0.212997	1.946412	10.21887	10.36215	0							1.051628	0.055183
0.896017	0.213783	1.949065	10.21874	10.375415	0							1.052954	0.055183
0.897343	0.214525	1.951717	10.218807	10.38868	0							1.05428	0.055184
0.898669	0.21492	1.954369	10.218699	10.401944	0							1.055606	0.055184
0.899995	0.215104	1.957022	10.218743	10.41521	0							1.056932	0.055185
0.901321	0.215288	1.959674	10.218772	10.428474	0							1.058258	0.055185
0.902647	0.21547	1.962327	10.218695	10.441739	0							1.059584	0.055186
0.903974	0.215661	1.964979	10.218562	10.455005	0							1.06091	0.055186
0.9053	0.215903	1.967631	10.218342	10.468269	0							1.062237	0.055187
0.906626	0.216192	1.970284	10.218252	10.481534	0							1.063563	0.055187
0.907952	0.216482	1.972936	10.218069	10.494799	0							1.064889	0.055188
0.909278	0.216775	1.975589	10.218093	10.508064	0							1.066215	0.055188
0.910604	0.217095	1.978241	10.218106	10.521329	0							1.067541	0.055188
0.91193	0.217441	1.980893	10.218109	10.534594	0							1.068867	0.055189
0.913257	0.217786	1.983546	10.218098	10.547859	0							1.070193	0.055189
0.914583	0.218132	1.986198	10.218327	10.561124	0							1.071519	0.05519
0.915909	0.218449	1.988851	10.218331	10.574389	0							1.072846	0.05519
0.917235	0.218507	1.991503	10.218363	10.587653	0							1.074172	0.055191
0.918561	0.218253	1.994156	10.218297	10.600919	0							1.075498	0.055191
0.919887	0.217996	1.996808	10.218382	10.614183	0							1.076824	0.055191
0.921214	0.21772	1.99946	10.218422	10.627448	0							1.07815	0.055192
0.92254	0.217284	2.002112	10.218405	10.640714	0							1.079476	0.055192
0.923866	0.2166	2.004765	10.218448	10.653978	0							1.080803	0.055193
0.925192	0.215899	2.007417	10.218503	10.667243	0							1.082129	0.055193
0.926518	0.215199	2.01007	10.218521	10.680508	0							1.083455	0.055194
0.927844	0.214498	2.012722	10.218627	10.693773	0							1.084781	0.055194
0.92917	0.213791	2.015374	10.218682	10.707038	0							1.086107	0.055194
0.930496	0.21307	2.018027	10.218678	10.720303	0							1.087433	0.055195
0.931823	0.212347	2.020679	10.218725	10.733568	0							1.088759	0.055195
0.933149	0.211623	2.023332	10.218825	10.746833	0							1.090086	0.055196
0.934475	0.211042	2.025984	10.218946	10.760098	0							1.091412	0.055196
0.935801	0.211031	2.028636	10.218979	10.773362	0							1.092738	0.055196
0.937127	0.211064	2.031289	10.21899	10.786628	0							1.094064	0.055197
0.938453	0.211098	2.033941	10.219049	10.799892	0							1.09539	0.055197
0.939779	0.211131	2.036594	10.219145	10.813157	0							1.096716	0.055198
0.941105	0.211248	2.039246	10.219279	10.826422	0							1.098042	0.055198
0.942432	0.211707	2.041898	10.219269	10.839687	0							1.099368	0.055198
0.943758	0.212193	2.044551	10.219277	10.852952	0							1.100695	0.055199
0.945084	0.212681	2.047203	10.219293	10.866217	0							1.102021	0.055199
0.94641	0.213167	2.049856	10.219319	10.879482	0							1.103347	0.055199
0.947736	0.213129	2.052508	10.21938	10.892747	0							1.104673	0.0552
0.949062	0.213041	2.05516	10.219412	10.906012	0							1.105999	0.0552
0.950389	0.212954	2.057813	10.219482	10.919276	0							1.107325	0.055201
0.951715	0.212867	2.060465	10.219592	10.932542	0							1.108651	0.055201
0.953041	0.21272	2.063118	10.219744	10.945807	0							1.109978	0.055201
0.954367	0.212032	2.06577	10.219801	10.959071	0							1.111304	0.055202
0.955693	0.211301	2.068422	10.219829	10.972337	0							1.11263	0.055202
0.957019	0.210569	2.071075	10.219961	10.985601	0							1.113956	0.055202
0.958345	0.209837	2.073727	10.220025	10.998866	0							1.115282	0.055203
0.959671	0.209103	2.07638	10.220171	11.012131	0							1.116608	0.055203
0.960998	0.208372	2.079032	10.220223	11.025396	0							1.117934	0.055203
0.962324	0.207641	2.081684	10.220212	11.038661	0							1.119261	0.055204
0.96365	0.20691	2.084337	10.220186	11.051926	0							1.120587	0.055204
0.964976	0.206178	2.086989	10.220194	11.065191	0							1.121913	0.055204
0.966302	0.205364	2.089642	10.220192	11.078456	0							1.123239	0.055205
0.967628	0.204542	2.092294	10.220114	11.091721	0							1.124565	0.055205
0.968954	0.203719	2.094946	10.219982	11.104985	0							1.125891	0.055206
0.970281	0.202897	2.097599	10.219838	11.118251	0							1.127217	0.055206
0.971607	0.202087	2.100251	10.219798	11.131516	0							1.128543	0.055207
0.972933	0.201243	2.102904	10.219787	11.14478	0							1.12987	0.055207
0.974259	0.200335	2.105556	10.219795	11.158046	0							1.131196	0.055208
0.975585	0.199406	2.108208	10.219796	11.17131	0							1.132522	0.055209
0.976911	0.198477	2.110861	10.219851	11.184575	0							1.133848	0.055209
0.978237	0.197933	2.113513	10.219841	11.19784	0							1.135174	0.05521
0.979563	0.197576	2.116165	10.219818	11.211105	0							1.1365	0.055211
0.98089	0.197235	2.118818	10.219811	11.22437	0							1.137826	0.055211
0.982216	0.196893	2.12147	10.219793	11.237635	0							1.139153	0.055212
0.983542	0.19673	2.124123	10.219831	11.2509	0							1.140479	0.055212
0.984868	0.196908	2.126775	10.219804	11.264165	0							1.141805	0.055213
0.986194	0.197189	2.129427	10.219724	11.27743	0							1.143131	0.055213
0.98752	0.19747	2.13208	10.219754	11.290694	0							1.144457	0.055213
0.988847	0.197751	2.134732	10.219725	11.30396	0							1.145783	0.055214
0.990173	0.19778	2.137385	10.219644	11.317225	0							1.147109	0.055214
0.991499	0.197648	2.140037	10.219605	11.330489	0							1.148436	0.055214
0.992825	0.19749	2.142689	10.219589	11.343755	0							1.149762	0.055215
0.994151	0.197333	2.145342	10.219523	11.357019	0							1.151088	0.055215
0.995477	0.197181	2.147994	10.219372	11.370284	0							1.152414	0.055215
0.996803	0.197042	2.150647	10.219162	11.383549	0							1.15374	0.055215
0.998129	0.196907	2.153299	10.218935	11.396814	0							1.155066	0.055216
0.999456	0.196773	2.155951	10.218742	11.410079	0							1.156392	0.055216
1.000782	0.196638	2.158604	10.218541	11.423344	0							1.157719	0.055216
1.002108	0.196374	2.161256	10.218375	11.436609	0							1.159045	0.055217
1.003434	0.195999	2.163908	10.218267	11.449874	0							1.160371	0.055217
1.00476	0.1956	2.166561	10.218199	11.463139	0							1.161697	0.055217
1.006086	0.195203	2.169213	10.218152	11.476403	0							1.163023	0.055217
1.007412	0.194741	2.171866	10.218029	11.489669	0							1.164349	0.055218
1.008739	0.193996	2.174518	10.217875	11.502934	0							1.165675	0.055218
1.010065	0.193145	2.177171	10.217807	11.516198	0							1.167001	0.055218
1.011391	0.192294	2.179823	10.2178	11.529464	0							1.168328	0.055219
1.012717	0.191444	2.182475	10.217733	11.542728	0							1.169654	0.055219
1.014043	0.190645	2.185128	10.217679	11.555993	0							1.17098	0.05522
1.015369	0.189926	2.18778	10.217733	11.569258	0							1.172306	0.05522
1.016695	0.189234	2.190433	10.217797	11.582523	0							1.173632	0.055221
1.018022	0.18854	2.193085	10.217791	11.595788	0							1.174958	0.055221
1.019348	0.187889	2.195737	10.217787	11.609053	0							1.176284	0.055222
1.020674	0.187664	2.19839	10.217809	11.622317	0							1.177611	0.055222
1.022	0.187615	2.201042	10.217854	11.635583	0							1.178937	0.055223
1.023326	0.187566	2.203695	10.217952	11.648848	0							1.180263	0.055223
1.024652	0.18752	2.206347	10.218036	11.662112	0							1.181589	0.055224
1.025978	0.187556	2.208999	10.218099	11.675378	0							1.182915	0.055224
1.027305	0.187822	2.211652	10.218171	11.688643	0							1.184241	0.055225
1.028631	0.188255	2.214304	10.2183	11.701907	0							1.185567	0.055225
1.029957	0.188688	2.216956	10.218518	11.715172	0							1.186894	0.055226
1.031283	0.18912	2.219609	10.218669	11.728437	0							1.18822	0.055226
1.032609	0.1896	2.222261	10.21881	11.741702	0							1.189546	0.055227
1.033935	0.190125	2.224914	10.219008	11.754967	0							1.190872	0.055227
1.035261	0.19065	2.227566	10.21915	11.768232	0							1.192198	0.055228
1.036587	0.191173	2.230218	10.219238	11.781497	0							1.193524	0.055228
1.037914	0.191657	2.232871	10.219345	11.794762	0							1.19485	0.055228
1.03924	0.191741	2.235523	10.219461	11.808026	0							1.196177	0.055229
1.040566	0.191484	2.238176	10.219654	11.821292	0							1.197503	0.055229
1.041892	0.191227	2.240828	10.219843	11.834557	0							1.198829	0.05523
1.043218	0.190969	2.24348	10.219972	11.847821	0							1.200155	0.05523
1.044544	0.190444	2.246133	10.220076	11.861087	0							1.201481	0.05523
1.04587	0.18963	2.248785	10.220176	11.874352	0							1.202807	0.055231
1.047197	0.188785	2.251438	10.220296	11.887616	0							1.204133	0.055231
1.048523	0.187941	2.25409	10.220421	11.900881	0							1.205459	0.055232
1.049849	0.187096	2.256742	10.220488	11.914146	0							1.206786	0.055232
1.051175	0.18654	2.259395	10.220466	11.927411	0							1.208112	0.055232
1.052501	0.18627	2.262047	10.220404	11.940676	0							1.209438	0.055233
1.053827	0.185999	2.2647	10.220244	11.953941	0							1.210764	0.055233
1.055153	0.185729	2.267352	10.220131	11.967206	0							1.21209	0.055233
1.05648	0.185634	2.270004	10.220095	11.980471	0							1.213416	0.055234
1.057806	0.185758	2.272657	10.220048	11.993735	0							1.214742	0.055234
1.059132	0.185925	2.275309	10.219985	12.007001	0							1.216069	0.055235
1.060458	0.186093	2.277961	10.219841	12.020266	0							1.217395	0.055235
1.061784	0.186261	2.280614	10.219749	12.03353	0							1.218721	0.055235
1.06311	0.186071	2.283266	10.219642	12.046796	0							1.220047	0.055236
1.064436	0.185474	2.285919	10.219499	12.060061	0							1.221373	0.055236
1.065763	0.184837	2.288571	10.219423	12.073325	0							1.222699	0.055236
1.067089	0.1842	2.291224	10.219412	12.08659	0							1.224025	0.055237
1.068415	0.183653	2.293876	10.219547	12.099855	0							1.225352	0.055237
1.069741	0.183239	2.296528	10.219674	12.11312	0							1.226678	0.055237
1.071067	0.182865	2.299181	10.219668	12.126385	0							1.228004	0.055238
1.072393	0.182491	2.301833	10.219668	12.13965	0							1.22933	0.055238
1.073719	0.182117	2.304486	10.219608	12.152915	0							1.230656	0.055238
1.075045	0.181951	2.307138	10.219555	12.16618	0							1.231982	0.055238
1.076372	0.182142	2.30979	10.219512	12.179444	0							1.233308	0.055239
1.077698	0.182468	2.312443	10.219447	12.19271	0							1.234635	0.055239
1.079024	0.182779	2.315095	10.219486	12.205975	0							1.235961	0.05524
1.08035	0.183069	2.317748	10.219561	12.219239	0							1.237287	0.05524
1.081676	0.183304	2.3204	10.219685	12.232505	0							1.238613	0.055241
1.083002	0.183484	2.323052	10.219796	12.24577	0							1.239939	0.055242
1.084328	0.183663	2.325705	10.219886	12.259034	0							1.241265	0.055242
1.085655	0.183843	2.328357	10.219896	12.272299	0							1.242591	0.055243
1.086981	0.183986	2.331009	10.219908	12.285564	0							1.243917	0.055243
1.088307	0.184005	2.333662	10.22001	12.298829	0							1.245244	0.055244
1.089633	0.183939	2.336314	10.219988	12.312094	0							1.24657	0.055244
1.090959	0.183872	2.338967	10.220052	12.325358	0							1.247896	0.055245
1.092285	0.183763	2.341619	10.220041	12.338624	0							1.249222	0.055245
1.093611	0.183455	2.344271	10.220041	12.351889	0							1.250548	0.055246
1.094938	0.182905	2.346924	10.220042	12.365153	0							1.251874	0.055246
1.096264	0.182356	2.349576	10.220049	12.378419	0							1.2532	0.055246
1.09759	0.181809	2.352229	10.220074	12.391684	0							1.254527	0.055247
1.098916	0.181234	2.354881	10.220193	12.404948	0							1.255853	0.055247
1.100242	0.180551	2.357533	10.220153	12.418213	0							1.257179	0.055248
1.101568	0.179768	2.360186	10.220125	12.431479	0							1.258505	0.055248
1.102894	0.178986	2.362838	10.220192	12.444743	0							1.259831	0.055249
1.104221	0.178222	2.365491	10.220183	12.458008	0							1.261157	0.055249
1.105547	0.177718	2.368143	10.220231	12.471273	0							1.262483	0.055249
1.106873	0.177715	2.370795	10.220318	12.484538	0							1.26381	0.055249
1.108199	0.177713	2.373448	10.220243	12.497803	0							1.265136	0.05525
1.109525	0.17771	2.3761	10.220244	12.511067	0							1.266462	0.05525
1.110851	0.177715	2.378752	10.220179	12.524333	0							1.267788	0.05525
1.112177	0.177754	2.381405	10.22024	12.537598	0							1.269114	0.055251
1.113503	0.177835	2.384057	10.220197	12.550862	0							1.27044	0.055251
1.11483	0.177916	2.38671	10.220086	12.564128	0							1.271766	0.055251
1.116156	0.177997	2.389362	10.220106	12.577393	0							1.273093	0.055252
1.117482	0.177918	2.392015	10.21998	12.590657	0							1.274419	0.055252
1.118808	0.177426	2.394667	10.219878	12.603922	0							1.275745	0.055253
1.120134	0.176933	2.397319	10.219794	12.617188	0							1.277071	0.055253
1.12146	0.176439	2.399972	10.219789	12.630452	0							1.278397	0.055254
1.122786	0.175977	2.402624	10.219735	12.643717	0							1.279723	0.055254
1.124113	0.175718	2.405277	10.219713	12.656982	0							1.281049	0.055255
1.125439	0.175785	2.407929	10.219691	12.670247	0							1.282375	0.055255
1.126765	0.175852	2.410581	10.219631	12.683512	0							1.283702	0.055256
1.128091	0.175918	2.413234	10.219478	12.696776	0							1.285028	0.055256
1.129417	0.17618	2.415886	10.219381	12.710042	0							1.286354	0.055256
1.130743	0.176981	2.418539	10.219224	12.723307	0							1.28768	0.055256
1.132069	0.177795	2.421191	10.219134	12.736571	0							1.289006	0.055256
1.133396	0.17859	2.423843	10.21895	12.749837	0							1.290332	0.055256
1.134722	0.179458	2.426496	10.21887	12.763102	0							1.291659	0.055256
1.136048	0.180348	2.429148	10.218863	12.776366	0							1.292985	0.055256
1.137374	0.181404	2.4318	10.218917	12.789631	0							1.294311	0.055256
1.1387	0.182462	2.434453	10.218866	12.802896	0							1.295637	0.055256
1.140026	0.183518	2.437105	10.218821	12.816161	0							1.296963	0.055256
1.141352	0.184537	2.439758	10.218777	12.829426	0							1.298289	0.055256
1.142678	0.185141	2.44241	10.218925	12.842691	0							1.299615	0.055256
1.144005	0.185486	2.445062	10.218927	12.855956	0							1.300941	0.055257
1.145331	0.185832	2.447715	10.218832	12.869221	0							1.302268	0.055257
1.146657	0.186177	2.450367	10.218966	12.882485	0							1.303594	0.055258
1.147983	0.186454	2.45302	10.219059	12.895751	0							1.30492	0.055258
1.149309	0.18601	2.455672	10.218989	12.909016	0							1.306246	0.055259
1.150635	0.185487	2.458324	10.218925	12.92228	0							1.307572	0.055259
1.151961	0.184963	2.460977	10.218849	12.935546	0							1.308898	0.05526
1.153288	0.184448	2.463629	10.218825	12.948811	0							1.310224	0.05526
1.154614	0.184058	2.466282	10.218732	12.962075	0							1.31155	0.055261
1.15594	0.183781	2.468934	10.21872	12.97534	0							1.312877	0.055261
1.157266	0.183503	2.471586	10.218575	12.988605	0							1.314203	0.055262
1.158592	0.183226	2.474239	10.218462	13.00187	0							1.315529	0.055262
1.159918	0.182954	2.476891	10.218374	13.015135	0							1.316855	0.055263
1.161244	0.182756	2.479543	10.218337	13.0284	0							1.318181	0.055263
1.162571	0.182592	2.482196	10.218192	13.041665	0							1.319507	0.055264
1.163897	0.182425	2.484848	10.218154	13.05493	0							1.320833	0.055264
1.165223	0.182264	2.487501	10.21795	13.068194	0							1.32216	0.055265
1.166549	0.1822	2.490153	10.217776	13.08146	0							1.323486	0.055265
1.167875	0.182269	2.492805	10.21779	13.094725	0							1.324812	0.055265
1.169201	0.182338	2.495458	10.217723	13.107989	0							1.326138	0.055266
1.170527	0.182407	2.49811	10.217727	13.121254	0							1.327464	0.055266
1.171854	0.182475	2.500763	10.217899	13.13452	0							1.32879	0.055267
1.17318	0.182528	2.503415	10.218	13.147784	0							1.330117	0.055267
1.174506	0.182571	2.506068	10.218201	13.161049	0							1.331443	0.055268
1.175832	0.182614	2.50872	10.218216	13.174314	0							1.332769	0.055268
1.177158	0.182655	2.511372	10.218265	13.187579	0							1.334095	0.055269
1.178484	0.18267	2.514025	10.218289	13.200844	0							1.335421	0.055269
1.17981	0.18263	2.516677	10.218406	13.214108	0							1.336747	0.05527
1.181136	0.182589	2.51933	10.218501	13.227374	0							1.338073	0.05527
1.182463	0.182549	2.521982	10.218473	13.240639	0							1.339399	0.055271
1.183789	0.182519	2.524634	10.218536	13.253903	0							1.340726	0.055271
1.185115	0.182695	2.527287	10.218529	13.267169	0							1.342052	0.055271
1.186441	0.183165	2.529939	10.218488	13.280434	0							1.343378	0.055272
1.187767	0.183685	2.532591	10.2185	13.293698	0							1.344704	0.055272
1.189093	0.184212	2.535244	10.218497	13.306963	0							1.34603	0.055273
1.190419	0.184642	2.537896	10.218501	13.320229	0							1.347356	0.055273
1.191746	0.18467	2.540549	10.218487	13.333493	0							1.348682	0.055274
1.193072	0.184637	2.543201	10.218518	13.346758	0							1.350008	0.055274
1.194398	0.184605	2.545853	10.218525	13.360023	0							1.351335	0.055275
1.195724	0.184573	2.548506	10.218529	13.373288	0							1.352661	0.055275
1.19705	0.184281	2.551158	10.218525	13.386553	0							1.353987	0.055276
1.198376	0.183342	2.553811	10.218378	13.399817	0							1.355313	0.055276
1.199703	0.182308	2.556463	10.218473	13.413083	0							1.356639	0.055277
1.201029	0.181271	2.559115	10.218526	13.426348	0							1.357965	0.055277
1.202355	0.180234	2.561768	10.21855	13.439612	0							1.359292	0.055278
1.203681	0.17904	2.56442	10.218542	13.452878	0							1.360618	0.055278
1.205007	0.177823	2.567073	10.218585	13.466143	0							1.361944	0.055279
1.206333	0.176601	2.569725	10.218587	13.479407	0							1.36327	0.055279
1.207659	0.175378	2.572377	10.218727	13.492672	0							1.364596	0.05528
1.208985	0.17416	2.57503	10.218754	13.505938	0							1.365922	0.05528
1.210312	0.174056	2.577682	10.218822	13.519202	0							1.367248	0.05528
1.211638	0.174274	2.580335	10.218884	13.532467	0							1.368575	0.05528
1.212964	0.174514	2.582987	10.218978	13.545732	0							1.369901	0.05528
1.21429	0.174753	2.585639	10.219079	13.558997	0							1.371227	0.05528
1.215616	0.175654	2.588292	10.219181	13.572262	0							1.372553	0.05528
1.216942	0.176753	2.590944	10.219241	13.585526	0							1.373879	0.05528
1.218268	0.17786	2.593596	10.219261	13.598792	0							1.375205	0.05528
1.219594	0.178963	2.596249	10.219191	13.612057	0							1.376531	0.05528
1.220921	0.180079	2.598901	10.21921	13.625321	0							1.377857	0.05528
1.222247	0.180312	2.601554	10.219168	13.638587	0							1.379184	0.05528
1.223573	0.180165	2.604206	10.219075	13.651852	0							1.38051	0.055281
1.224899	0.179977	2.606858	10.219081	13.665116	0							1.381836	0.055281
1.226225	0.179789	2.609511	10.21908	13.678381	0							1.383162	0.055282
1.227551	0.179536	2.612163	10.218973	13.691647	0							1.384488	0.055282
1.228877	0.179241	2.614816	10.218862	13.704911	0							1.385814	0.055283
1.230204	0.178941	2.617468	10.218823	13.718176	0							1.38714	0.055283
1.23153	0.178644	2.620121	10.218817	13.731441	0							1.388467	0.055284
1.232856	0.178345	2.622773	10.218707	13.744706	0							1.389793	0.055284
1.234182	0.178343	2.625425	10.218622	13.757971	0							1.391119	0.055285
1.235508	0.178597	2.628078	10.218588	13.771235	0							1.392445	0.055285
1.236834	0.178892	2.63073	10.218634	13.784501	0							1.393771	0.055286
1.23816	0.179174	2.633383	10.218655	13.797766	0							1.395097	0.055286
1.239487	0.179452	2.636035	10.218668	13.81103	0							1.396423	0.055287
1.240813	0.179757	2.638687	10.218723	13.824295	0							1.39775	0.055287
1.242139	0.180077	2.64134	10.218832	13.837561	0							1.399076	0.055288
1.243465	0.180397	2.643992	10.218855	13.850825	0							1.400402	0.055288
1.244791	0.180718	2.646644	10.218893	13.86409	0							1.401728	0.055289
1.246117	0.180988	2.649297	10.218967	13.877356	0							1.403054	0.055289
1.247443	0.181112	2.651949	10.21906	13.89062	0							1.40438	0.05529
1.24877	0.181174	2.654602	10.219187	13.903885	0							1.405706	0.05529
1.250096	0.181236	2.657254	10.219258	13.91715	0							1.407032	0.055291
1.251422	0.181149	2.659906	10.21927	13.930415	0							1.408359	0.055291
1.252748	0.180762	2.662559	10.219326	13.94368	0							1.409685	0.055292
1.254074	0.180255	2.665211	10.21938	13.956944	0							1.411011	0.055292
1.2554	0.17975	2.667864	10.219387	13.97021	0							1.412337	0.055293
1.256726	0.179244	2.670516	10.219355	13.983475	0							1.413663	0.055294
1.258052	0.178697	2.673168	10.219317	13.996739	0							1.414989	0.055294
1.259379	0.177973	2.675821	10.219328	14.010004	0							1.416315	0.055295
1.260705	0.177165	2.678473	10.219343	14.02327	0							1.417642	0.055295
1.262031	0.176354	2.681126	10.219403	14.036534	0							1.418968	0.055296
1.263357	0.175738	2.683778	10.219448	14.049799	0							1.420294	0.055296
1.264683	0.175681	2.68643	10.219469	14.063065	0							1.42162	0.055297
1.266009	0.175875	2.689083	10.21948	14.076329	0							1.422946	0.055297
1.267336	0.17607	2.691735	10.2195	14.089594	0							1.424272	0.055298
1.268662	0.176264	2.694387	10.219573	14.102859	0							1.425598	0.055299
1.269988	0.17646	2.69704	10.219611	14.116124	0							1.426925	0.055299
1.271314	0.176686	2.699692	10.219603	14.129389	0							1.428251	0.0553
1.27264	0.176927	2.702345	10.219585	14.142653	0							1.429577	0.0553
1.273966	0.177168	2.704997	10.219581	14.155919	0							1.430903	0.055301
1.275292	0.177408	2.707649	10.219589	14.169184	0							1.432229	0.055301
1.276618	0.176816	2.710302	10.219632	14.182448	0							1.433555	0.055302
1.277945	0.175651	2.712954	10.219755	14.195713	0							1.434881	0.055303
1.279271	0.174432	2.715607	10.219884	14.208979	0							1.436208	0.055303
1.280597	0.173212	2.718259	10.219988	14.222243	0							1.437534	0.055304
1.281923	0.171994	2.720912	10.220104	14.235508	0							1.43886	0.055304
1.283249	0.170814	2.723564	10.220165	14.248774	0							1.440186	0.055305
1.284575	0.169674	2.726216	10.220146	14.262038	0							1.441512	0.055306
1.285901	0.168545	2.728869	10.220009	14.275303	0							1.442838	0.055306
1.287228	0.167415	2.731521	10.219896	14.288568	0							1.444164	0.055307
1.288554	0.166934	2.734174	10.219865	14.301833	0							1.44549	0.055307
1.28988	0.167004	2.736826	10.219913	14.315098	0							1.446817	0.055308
1.291206	0.167168	2.739478	10.220069	14.328362	0							1.448143	0.055309
1.292532	0.167322	2.742131	10.220118	14.341628	0							1.449469	0.055309
1.293858	0.167479	2.744783	10.220167	14.354893	0							1.450795	0.05531
1.295184	0.167632	2.747435	10.220225	14.368157	0							1.452121	0.05531
1.296511	0.167759	2.750088	10.220296	14.381422	0							1.453447	0.055311
1.297837	0.167873	2.75274	10.220326	14.394688	0							1.454773	0.055312
1.299163	0.167987	2.755393	10.220311	14.407952	0							1.4561	0.055312
1.300489	0.167946	2.758045	10.220294	14.421217	0							1.457426	0.055313
1.301815	0.167601	2.760697	10.220212	14.434483	0							1.458752	0.055314
1.303141	0.167122	2.76335	10.220096	14.447747	0							1.460078	0.055314
1.304467	0.166643	2.766002	10.219941	14.461012	0							1.461404	0.055314
1.305794	0.166164	2.768655	10.219848	14.474277	0							1.46273	0.055314
1.30712	0.165615	2.771307	10.2198	14.487542	0							1.464056	0.055314
1.308446	0.164904	2.773959	10.219789	14.500807	0							1.465383	0.055314
1.309772	0.164099	2.776612	10.219745	14.514071	0							1.466709	0.055314
1.311098	0.163293	2.779264	10.219666	14.527337	0							1.468035	0.055314
1.312424	0.16252	2.781917	10.219592	14.540602	0							1.469361	0.055314
1.31375	0.161869	2.784569	10.219545	14.553866	0							1.470687	0.055314
1.315076	0.161323	2.787221	10.219492	14.567131	0							1.472013	0.055314
1.316403	0.160778	2.789874	10.219578	14.580397	0							1.473339	0.055314
1.317729	0.160232	2.792526	10.219697	14.593661	0							1.474666	0.055315
1.319055	0.159783	2.795179	10.21975	14.606926	0							1.475992	0.055316
1.320381	0.15962	2.797831	10.21985	14.620191	0							1.477318	0.055316
1.321707	0.159659	2.800483	10.219982	14.633456	0							1.478644	0.055317
1.323033	0.159698	2.803136	10.220092	14.646721	0							1.47997	0.055318
1.324359	0.159763	2.805788	10.22024	14.659986	0							1.481296	0.055318
1.325686	0.159965	2.80844	10.220371	14.673251	0							1.482622	0.055319
1.327012	0.160308	2.811093	10.220563	14.686516	0							1.483948	0.05532
1.328338	0.16065	2.813745	10.220708	14.69978	0							1.485275	0.05532
1.329664	0.160993	2.816398	10.220766	14.713045	0							1.486601	0.055321
1.33099	0.161308	2.81905	10.220916	14.726311	0							1.487927	0.055322
1.332316	0.161333	2.821702	10.220987	14.739575	0							1.489253	0.055322
1.333642	0.161002	2.824355	10.221014	14.75284	0							1.490579	0.055323
1.334969	0.160671	2.827007	10.221039	14.766106	0							1.491905	0.055324
1.336295	0.160338	2.82966	10.221098	14.77937	0							1.493231	0.055324
1.337621	0.159985	2.832312	10.221297	14.792635	0							1.494558	0.055325
1.338947	0.159607	2.834965	10.221362	14.8059	0							1.495884	0.055326
1.340273	0.159229	2.837617	10.221384	14.819165	0							1.49721	0.055327
1.341599	0.158852	2.840269	10.221367	14.83243	0							1.498536	0.055327
1.342925	0.158474	2.842922	10.221345	14.845695	0							1.499862	0.055328
1.344252	0.158109	2.845574	10.221352	14.85896	0							1.501188	0.055329
1.345578	0.157771	2.848227	10.221341	14.872225	0							1.502514	0.055329
1.346904	0.157442	2.850879	10.221231	14.885489	0							1.503841	0.05533
1.34823	0.157084	2.853531	10.221249	14.898754	0							1.505167	0.055331
1.349556	0.156708	2.856184	10.221251	14.91202	0							1.506493	0.055332
1.350882	0.156277	2.858836	10.221191	14.925284	0							1.507819	0.055332
1.352208	0.155825	2.861488	10.221185	14.938549	0							1.509145	0.055333
1.353534	0.155374	2.864141	10.22121	14.951815	0							1.510471	0.055334
1.354861	0.154922	2.866793	10.221158	14.965079	0							1.511797	0.055335
1.356187	0.154593	2.869446	10.221082	14.978344	0							1.513124	0.055335
1.357513	0.15469	2.872098	10.221021	14.991609	0							1.51445	0.055336
1.358839	0.154833	2.87475	10.221026	15.004874	0							1.515776	0.055337
1.360165	0.154976	2.877403	10.220985	15.018139	0							1.517102	0.055338
1.361491	0.155126	2.880055	10.220897	15.031404	0							1.518428	0.055339
1.362817	0.155305	2.882708	10.220716	15.044669	0							1.519754	0.055339
1.364144	0.155502	2.88536	10.220581	15.057934	0							1.52108	0.05534
1.36547	0.155698	2.888012	10.220507	15.071198	0							1.522406	0.055341
1.366796	0.155895	2.890665	10.220395	15.084463	0							1.523733	0.055342
1.368122	0.156069	2.893317	10.220256	15.097729	0							1.525059	0.055343
1.369448	0.156156	2.89597	10.2202	15.110993	0							1.526385	0.055343
1.370774	0.156223	2.898622	10.220155	15.124258	0							1.527711	0.055344
1.3721	0.156289	2.901274	10.220117	15.137524	0							1.529037	0.055345
1.373427	0.156391	2.903927	10.220079	15.150788	0							1.530363	0.055346
1.374753	0.156656	2.906579	10.220081	15.164053	0							1.531689	0.055347
1.376079	0.157052	2.909231	10.220018	15.177318	0							1.533016	0.055348
1.377405	0.157444	2.911884	10.219884	15.190583	0							1.534342	0.055348
1.378731	0.157838	2.914536	10.21998	15.203848	0							1.535668	0.055349
1.380057	0.158204	2.917189	10.220065	15.217113	0							1.536994	0.05535
1.381383	0.158456	2.919841	10.220098	15.230378	0							1.53832	0.055351
1.38271	0.158666	2.922493	10.220039	15.243643	0							1.539646	0.055351
1.384036	0.158875	2.925146	10.220021	15.256907	0							1.540972	0.055351
1.385362	0.159034	2.927798	10.220043	15.270172	0							1.542299	0.055351
1.386688	0.158935	2.930451	10.22012	15.283438	0							1.543625	0.055351
1.388014	0.158558	2.933103	10.220177	15.296702	0							1.544951	0.055351
1.38934	0.158182	2.935755	10.220221	15.309967	0							1.546277	0.055351
1.390666	0.157805	2.938408	10.220213	15.323232	0							1.547603	0.055351
1.391992	0.15746	2.94106	10.220201	15.336497	0							1.548929	0.055351
1.393319	0.157252	2.943713	10.220215	15.349762	0							1.550255	0.055351
1.394645	0.157122	2.946365	10.22018	15.363027	0							1.551582	0.055351
1.395971	0.156992	2.949018	10.220227	15.376292	0							1.552908	0.055352
1.397297	0.156877	2.95167	10.220215	15.389557	0							1.554234	0.055353
1.398623	0.156911	2.954322	10.22025	15.402822	0							1.55556	0.055353
1.399949	0.157396	2.956975	10.220236	15.416086	0							1.556886	0.055354
1.401275	0.157931	2.959627	10.220251	15.429352	0							1.558212	0.055355
1.402602	0.158476	2.962279	10.220158	15.442616	0							1.559538	0.055356
1.403928	0.159018	2.964932	10.220115	15.455881	0							1.560864	0.055357
1.405254	0.159529	2.967584	10.220039	15.469147	0							1.562191	0.055358
1.40658	0.159991	2.970237	10.220158	15.482411	0							1.563517	0.055359
1.407906	0.160453	2.972889	10.22012	15.495676	0							1.564843	0.05536
1.409232	0.160914	2.975541	10.220144	15.508941	0							1.566169	0.055361
1.410558	0.161376	2.978194	10.220164	15.522206	0							1.567495	0.055361
1.411885	0.161822	2.980846	10.220219	15.535471	0							1.568821	0.055362
1.413211	0.162267	2.983499	10.220193	15.548736	0							1.570147	0.055363
1.414537	0.162714	2.986151	10.220263	15.562001	0							1.571474	0.055364
1.415863	0.163159	2.988803	10.220222	15.575266	0							1.5728	0.055365
1.417189	0.163639	2.991456	10.220142	15.588531	0							1.574126	0.055366
1.418515	0.164203	2.994108	10.220055	15.601795	0							1.575452	0.055367
1.419841	0.164765	2.996761	10.220136	15.615061	0							1.576778	0.055368
1.421167	0.165331	2.999413	10.220123	15.628325	0							1.578104	0.055369
1.422494	0.165888	3.002065	10.220184	15.64159	0							1.57943	0.05537
1.42382	0.165917	3.004718	10.220215	15.654856	0							1.580757	0.055371
1.425146	0.165886	3.00737	10.220225	15.66812	0							1.582083	0.055372
1.426472	0.165855	3.010023	10.220232	15.681385	0							1.583409	0.055373
1.427798	0.165823	3.012675	10.220211	15.69465	0							1.584735	0.055374
1.429124	0.165744	3.015327	10.220222	15.707915	0							1.586061	0.055375
1.43045	0.16528	3.01798	10.220151	15.72118	0							1.587387	0.055376
1.431777	0.164814	3.020632	10.220097	15.734445	0							1.588713	0.055377
1.433103	0.164346	3.023284	10.220056	15.74771	0							1.590039	0.055378
1.434429	0.163881	3.025937	10.220038	15.760975	0							1.591366	0.055379
1.435755	0.163517	3.028589	10.219972	15.77424	0							1.592692	0.05538
1.437081	0.163179	3.031242	10.219837	15.787504	0							1.594018	0.055381
1.438407	0.162842	3.033894	10.219899	15.80077	0							1.595344	0.055382
1.439733	0.162506	3.036546	10.219886	15.814034	0							1.59667	0.055383
1.44106	0.162169	3.039199	10.219905	15.827299	0							1.597996	0.055384
1.442386	0.16216	3.041851	10.219835	15.840565	0							1.599322	0.055385
1.443712	0.162294	3.044504	10.219883	15.853828	0							1.600649	0.055386
1.445038	0.162429	3.047156	10.219845	15.867094	0							1.601975	0.055387
1.446364	0.162564	3.049809	10.219772	15.88036	0							1.603301	0.055388
1.44769	0.162826	3.052461	10.219686	15.893623	0							1.604627	0.055389
1.449016	0.163144	3.055113	10.219674	15.906889	0							1.605953	0.055389
1.450343	0.163461	3.057766	10.219615	15.920155	0							1.607279	0.055389
1.451669	0.163771	3.060418	10.219477	15.933418	0							1.608606	0.055389
1.452995	0.164054	3.063071	10.219325	15.946684	0							1.609932	0.055389
1.454321	0.163991	3.065723	10.219316	15.959949	0							1.611258	0.055389
1.455647	0.163611	3.068375	10.219293	15.973213	0							1.612584	0.055389
1.456973	0.163175	3.071028	10.219259	15.986479	0							1.61391	0.055389
1.458299	0.162738	3.07368	10.219251	15.999743	0							1.615236	0.055389
1.459625	0.162182	3.076332	10.219201	16.013008	0							1.616562	0.055389
1.460952	0.161519	3.078985	10.219123	16.026274	0							1.617888	0.055389
1.462278	0.160835	3.081637	10.219112	16.039537	0							1.619215	0.05539
1.463604	0.160152	3.08429	10.219051	16.052803	0							1.620541	0.055391
1.46493	0.159469	3.086942	10.218946	16.066069	0							1.621867	0.055392
1.466256	0.159	3.089594	10.218945	16.079332	0							1.623193	0.055394
1.467582	0.159074	3.092247	10.218939	16.092598	0							1.624519	0.055395
1.468908	0.159265	3.094899	10.218796	16.105864	0							1.625845	0.055396
1.470235	0.159455	3.097552	10.218809	16.119127	0							1.627171	0.055397
1.471561	0.159672	3.100204	10.218888	16.132393	0							1.628497	0.055398
1.472887	0.159935	3.102856	10.218884	16.145658	0							1.629824	0.055399
1.474213	0.160208	3.105509	10.218931	16.158922	0							1.63115	0.0554
1.475539	0.16048	3.108161	10.219043	16.172188	0							1.632476	0.055401
1.476865	0.160753	3.110814	10.219193	16.185452	0							1.633802	0.055402
1.478191	0.161005	3.113466	10.219386	16.198717	0							1.635128	0.055404
1.479518	0.161169	3.116118	10.219521	16.211983	0							1.636454	0.055405
1.480844	0.161312	3.118771	10.219687	16.225246	0							1.637781	0.055406
1.48217	0.161453	3.121423	10.219831	16.238512	0							1.639107	0.055407
1.483496	0.161568	3.124075	10.219893	16.251778	0							1.640433	0.055408
1.484822	0.161611	3.126728	10.219896	16.265041	0							1.641759	0.055409
1.486148	0.161636	3.12938	10.219968	16.278307	0							1.643085	0.05541
1.487474	0.161661	3.132033	10.220033	16.291573	0							1.644411	0.055412
1.488801	0.161686	3.134685	10.220078	16.304836	0							1.645737	0.055413
1.490127	0.161711	3.137337	10.220195	16.318102	0							1.647063	0.055414
1.491453	0.161335	3.13999	10.2203	16.331367	0							1.64839	0.055415
1.492779	0.160845	3.142642	10.220397	16.344631	0							1.649716	0.055417
1.494105	0.160356	3.145295	10.220382	16.357897	0							1.651042	0.055418
1.495431	0.1599	3.147947	10.220296	16.371161	0							1.652368	0.055419
1.496757	0.159759	3.150599	10.220355	16.384426	0							1.653694	0.05542
1.498083	0.159705	3.153252	10.220439	16.397692	0							1.65502	0.055421
1.49941	0.159652	3.155904	10.220448	16.410955	0							1.656346	0.055423
1.500736	0.159598	3.158557	10.220411	16.424221	0							1.657673	0.055424
1.502062	0.159544	3.161209	10.220365	16.437487	0							1.658999	0.055425
1.503388	0.159582	3.163862	10.220302	16.45075	0							1.660325	0.055426
1.504714	0.159668	3.166514	10.220193	16.464016	0							1.661651	0.055428
1.50604	0.159753	3.169166	10.220103	16.477282	0							1.662977	0.055429
1.507366	0.159842	3.171818	10.22008	16.490545	0							1.664303	0.05543
1.508693	0.15974	3.174471	10.220073	16.503811	0							1.665629	0.055432
1.510019	0.15942	3.177123	10.219994	16.517075	0							1.666955	0.055433
1.511345	0.159043	3.179776	10.219995	16.53034	0							1.668282	0.055434
1.512671	0.158666	3.182428	10.220064	16.543606	0							1.669608	0.055435
1.513997	0.158288	3.185081	10.220057	16.55687	0							1.670934	0.055437
1.515323	0.158189	3.187733	10.219936	16.570135	0							1.67226	0.055438
1.516649	0.158405	3.190385	10.219764	16.583401	0							1.673586	0.055439
1.517976	0.158706	3.193038	10.219627	16.596664	0							1.674912	0.055441
1.519302	0.159008	3.19569	10.219482	16.60993	0							1.676239	0.055442
1.520628	0.159573	3.198343	10.219354	16.623196	0							1.677565	0.055443
1.521954	0.160502	3.200995	10.219266	16.636459	0							1.678891	0.055445
1.52328	0.161555	3.203647	10.219178	16.649725	0							1.680217	0.055446
1.524606	0.16261	3.2063	10.219145	16.662991	0							1.681543	0.055447
1.525932	0.163666	3.208952	10.219163	16.676254	0							1.682869	0.055449
1.527259	0.164534	3.211605	10.219209	16.68952	0							1.684195	0.05545
1.528585	0.165139	3.214257	10.219284	16.702784	0							1.685521	0.05545
1.529911	0.165651	3.216909	10.219353	16.716049	0							1.686848	0.05545
1.531237	0.166164	3.219562	10.219322	16.729315	0							1.688174	0.05545
1.532563	0.166529	3.222214	10.219279	16.742579	0							1.6895	0.05545
1.533889	0.166432	3.224866	10.219388	16.755844	0							1.690826	0.05545
1.535215	0.166072	3.227519	10.219498	16.76911	0							1.692152	0.05545
1.536541	0.165711	3.230171	10.219577	16.782373	0							1.693478	0.05545
1.537868	0.165351	3.232824	10.21972	16.795639	0							1.694804	0.05545
1.539194	0.165013	3.235476	10.219866	16.808905	0							1.696131	0.05545
1.54052	0.16471	3.238128	10.219952	16.822168	0							1.697457	0.05545
1.541846	0.164421	3.240781	10.220031	16.835434	0							1.698783	0.055452
1.543172	0.164133	3.243433	10.219989	16.8487	0							1.700109	0.055453
1.544498	0.163859	3.246086	10.219886	16.861963	0							1.701435	0.055454
1.545825	0.163655	3.248738	10.219869	16.875229	0							1.702761	0.055456
1.547151	0.163497	3.25139	10.219804	16.888493	0							1.704087	0.055457
1.548477	0.163339	3.254043	10.219752	16.901758	0							1.705414	0.055459
1.549803	0.16318	3.256695	10.219755	16.915024	0							1.70674	0.05546
1.551129	0.162913	3.259348	10.219726	16.928288	0							1.708066	0.055462
1.552455	0.162308	3.262	10.219692	16.941553	0							1.709392	0.055463
1.553781	0.161505	3.264652	10.219646	16.954819	0							1.710718	0.055464
1.555107	0.160702	3.267305	10.21955	16.968082	0							1.712044	0.055466
1.556434	0.159897	3.269957	10.219474	16.981348	0							1.71337	0.055467
1.55776	0.159381	3.27261	10.219324	16.994614	0							1.714697	0.055469
1.559086	0.159112	3.275262	10.219188	17.007877	0							1.716023	0.05547
1.560412	0.158845	3.277915	10.219211	17.021143	0							1.717349	0.055472
1.561738	0.15856	3.280567	10.219172	17.034409	0							1.718675	0.055473
1.563064	0.158301	3.283219	10.219092	17.047672	0							1.720001	0.055475
1.56439	0.158212	3.285872	10.219017	17.060938	0							1.721327	0.055476
1.565717	0.158322	3.288524	10.219008	17.074202	0							1.722653	0.055478
1.567043	0.158432	3.291176	10.219056	17.087467	0							1.723979	0.055479
1.568369	0.158541	3.293829	10.219126	17.100733	0							1.725306	0.055481
1.569695	0.158606	3.296481	10.219207	17.113997	0							1.726632	0.055482
1.571021	0.158587	3.299134	10.219242	17.127262	0							1.727958	0.055484
1.572347	0.158549	3.301786	10.219275	17.140528	0							1.729284	0.055486
1.573673	0.158511	3.304438	10.219289	17.153791	0							1.73061	0.055487
1.575	0.158469	3.307091	10.219253	17.167057	0							1.731936	0.055489
1.576326	0.158396	3.309743	10.219246	17.180323	0							1.733262	0.05549
1.577652	0.158277	3.312396	10.219357	17.193586	0							1.734589	0.055492
1.578978	0.158158	3.315048	10.219339	17.206852	0							1.735915	0.055493
1.580304	0.158039	3.3177	10.219281	17.220116	0							1.737241	0.055495
1.58163	0.157745	3.320353	10.219297	17.233381	0							1.738567	0.055497
1.582956	0.157076	3.323005	10.219368	17.246647	0							1.739893	0.055498
1.584283	0.15628	3.325658	10.21939	17.259911	0							1.741219	0.0555
1.585609	0.155483	3.32831	10.219332	17.273176	0							1.742545	0.055501
1.586935	0.154684	3.330962	10.219327	17.286442	0							1.743872	0.055503
1.588261	0.15407	3.333615	10.219459	17.299706	0							1.745198	0.055505
1.589587	0.153782	3.336267	10.219474	17.312971	0							1.746524	0.055506
1.590913	0.153493	3.338919	10.219466	17.326237	0							1.74785	0.055508
1.592239	0.153205	3.341572	10.219436	17.3395	0							1.749176	0.05551
1.593565	0.153033	3.344224	10.219407	17.352766	0							1.750502	0.055511
1.594892	0.153147	3.346877	10.219354	17.366032	0							1.751828	0.055511
1.596218	0.153401	3.349529	10.219298	17.379295	0							1.753155	0.055511
1.597544	0.153654	3.352181	10.219352	17.392561	0							1.754481	0.055511
1.59887	0.153908	3.354834	10.219361	17.405825	0							1.755807	0.055511
1.600196	0.154104	3.357486	10.219194	17.41909	0							1.757133	0.055511
1.601522	0.154186	3.360139	10.21918	17.432356	0							1.758459	0.055511
1.602848	0.154256	3.362791	10.219267	17.44562	0							1.759785	0.055511
1.604174	0.154326	3.365443	10.219361	17.458885	0							1.761111	0.055511
1.605501	0.154384	3.368096	10.219442	17.472151	0							1.762437	0.055511
1.606827	0.154406	3.370748	10.219607	17.485415	0							1.763764	0.055511
1.608153	0.154405	3.373401	10.219665	17.49868	0							1.76509	0.055513
1.609479	0.154404	3.376053	10.219697	17.511946	0							1.766416	0.055515
1.610805	0.154403	3.378706	10.219821	17.525209	0							1.767742	0.055516
1.612131	0.154331	3.381358	10.219901	17.538475	0							1.769068	0.055518
1.613458	0.15409	3.38401	10.220023	17.551741	0							1.770394	0.05552
1.614784	0.15375	3.386662	10.220022	17.565004	0							1.77172	0.055522
1.61611	0.153401	3.389315	10.220047	17.57827	0							1.773047	0.055523
1.617436	0.153084	3.391967	10.220078	17.591534	0							1.774373	0.055525
1.618762	0.153002	3.39462	10.220233	17.604799	0							1.775699	0.055527
1.620088	0.153299	3.397272	10.220201	17.618065	0							1.777025	0.055528
1.621414	0.153595	3.399925	10.220243	17.631329	0							1.778351	0.05553
1.622741	0.15389	3.402577	10.22029	17.644594	0							1.779677	0.055532
1.624067	0.154168	3.405229	10.220315	17.65786	0							1.781003	0.055534
1.625393	0.15433	3.407882	10.220345	17.671124	0							1.78233	0.055536
1.626719	0.154423	3.410534	10.220223	17.684389	0							1.783656	0.055537
1.628045	0.154516	3.413187	10.220268	17.697655	0							1.784982	0.055539
1.629371	0.154597	3.415839	10.220412	17.710918	0							1.786308	0.055541
1.630697	0.154561	3.418491	10.220391	17.724184	0							1.787634	0.055543
1.632023	0.154256	3.421144	10.220433	17.73745	0							1.78896	0.055544
1.63335	0.15395	3.423796	10.220359	17.750713	0							1.790286	0.055546
1.634676	0.153643	3.426449	10.220362	17.763979	0							1.791613	0.055548
1.636002	0.153372	3.429101	10.220199	17.777243	0							1.792939	0.05555
1.637328	0.153356	3.431753	10.220033	17.790508	0							1.794265	0.055552
1.638654	0.153646	3.434406	10.219968	17.803774	0							1.795591	0.055554
1.63998	0.153936	3.437058	10.219784	17.817038	0							1.796917	0.055556
1.641306	0.154225	3.43971	10.21974	17.830303	0							1.798243	0.055558
1.642633	0.15453	3.442363	10.219609	17.843569	0							1.799569	0.055559
1.643959	0.154905	3.445015	10.219446	17.856833	0							1.800895	0.055561
1.645285	0.155275	3.447668	10.219271	17.870098	0							1.802222	0.055563
1.646611	0.155644	3.45032	10.219202	17.883364	0							1.803548	0.055565
1.647937	0.156011	3.452972	10.219091	17.896627	0							1.804874	0.055567
1.649263	0.156334	3.455625	10.218812	17.909893	0							1.8062	0.055569
1.650589	0.156549	3.458277	10.218801	17.923159	0							1.807526	0.055571
1.651916	0.156764	3.46093	10.218639	17.936422	0							1.808852	0.055573
1.653242	0.15698	3.463582	10.218515	17.949688	0							1.810178	0.055575
1.654568	0.157128	3.466234	10.218462	17.962952	0							1.811505	0.055577
1.655894	0.156833	3.468887	10.218576	17.976217	0							1.812831	0.055579
1.65722	0.156539	3.471539	10.218628	17.989483	0							1.814157	0.055581
1.658546	0.156244	3.474192	10.218609	18.002747	0							1.815483	0.055583
1.659872	0.155952	3.476844	10.218639	18.016012	0							1.816809	0.055584
1.661198	0.15567	3.479496	10.218724	18.029278	0							1.818135	0.055584
1.662525	0.155437	3.482149	10.218736	18.042542	0							1.819461	0.055584
1.663851	0.155204	3.484801	10.21878	18.055807	0							1.820788	0.055584
1.665177	0.154975	3.487454	10.218819	18.069073	0							1.822114	0.055584
1.666503	0.154768	3.490106	10.218852	18.082336	0							1.82344	0.055584
1.667829	0.154701	3.492758	10.218877	18.095602	0							1.824766	0.055584
1.669155	0.15465	3.495411	10.218826	18.108866	0							1.826092	0.055584
1.670481	0.1546	3.498063	10.218967	18.122131	0							1.827418	0.055584
1.671808	0.15455	3.500715	10.219099	18.135397	0							1.828744	0.055584
1.673134	0.1545	3.503368	10.219059	18.148661	0							1.83007	0.055584
1.67446	0.154234	3.50602	10.219174	18.161926	0							1.831397	0.055587
1.675786	0.153958	3.508673	10.219232	18.175192	0							1.832723	0.055589
1.677112	0.153681	3.511325	10.219202	18.188456	0							1.834049	0.055591
1.678438	0.153405	3.513978	10.2191	18.201721	0							1.835375	0.055593
1.679764	0.15336	3.51663	10.219043	18.214987	0							1.836701	0.055595
1.681091	0.153426	3.519282	10.219057	18.228251	0							1.838027	0.055597
1.682417	0.153497	3.521935	10.219128	18.241516	0							1.839353	0.055599
1.683743	0.153569	3.524587	10.219129	18.254782	0							1.84068	0.055601
1.685069	0.15364	3.52724	10.219022	18.268045	0							1.842006	0.055603
1.686395	0.153757	3.529892	10.219085	18.281311	0							1.843332	0.055605
1.687721	0.153895	3.532544	10.21911	18.294575	0							1.844658	0.055607
1.689047	0.154034	3.535197	10.219081	18.30784	0							1.845984	0.055609
1.690374	0.154173	3.537849	10.219092	18.321106	0							1.84731	0.055611
1.6917	0.154428	3.540502	10.219106	18.33437	0							1.848637	0.055613
1.693026	0.154765	3.543154	10.219014	18.347635	0							1.849963	0.055615
1.694352	0.155108	3.545806	10.218974	18.360901	0							1.851289	0.055618
1.695678	0.155452	3.548459	10.218971	18.374165	0							1.852615	0.05562
1.697004	0.155798	3.551111	10.218835	18.38743	0							1.853941	0.055622
1.69833	0.155841	3.553763	10.218846	18.400696	0							1.855267	0.055624
1.699656	0.155666	3.556416	10.218798	18.41396	0							1.856593	0.055626
1.700983	0.155479	3.559068	10.218683	18.427225	0							1.857919	0.055628
1.702309	0.155292	3.561721	10.218689	18.440491	0							1.859246	0.05563
1.703635	0.154882	3.564373	10.218678	18.453754	0							1.860572	0.055633
1.704961	0.154122	3.567025	10.218695	18.46702	0							1.861898	0.055635
1.706287	0.153339	3.569678	10.218671	18.480284	0							1.863224	0.055637
1.707613	0.152555	3.57233	10.218705	18.493549	0							1.86455	0.055639
1.708939	0.151773	3.574983	10.218701	18.506815	0							1.865876	0.055641
1.710266	0.151256	3.577635	10.21866	18.520079	0							1.867202	0.055644
1.711592	0.151152	3.580287	10.218642	18.533344	0							1.868528	0.055646
1.712918	0.151077	3.58294	10.218668	18.54661	0							1.869855	0.055648
1.714244	0.151002	3.585592	10.218783	18.559874	0							1.871181	0.05565
1.71557	0.150956	3.588245	10.21893	18.573139	0							1.872507	0.055653
1.716896	0.151027	3.590897	10.218996	18.586405	0							1.873833	0.055655
1.718222	0.151106	3.593549	10.21904	18.599669	0							1.875159	0.055657
1.719549	0.151178	3.596202	10.219072	18.612934	0							1.876485	0.05566
1.720875	0.151253	3.598854	10.219088	18.6262	0							1.877812	0.055662
1.722201	0.151218	3.601506	10.219092	18.639463	0							1.879138	0.055664
1.723527	0.15088	3.604159	10.219178	18.652729	0							1.880464	0.055666
1.724853	0.150453	3.606811	10.219186	18.665993	0							1.88179	0.055669
1.726179	0.150025	3.609464	10.21919	18.679258	0							1.883116	0.055671
1.727505	0.149593	3.612116	10.219169	18.692524	0							1.884442	0.055671
1.728832	0.149119	3.614769	10.219227	18.705788	0							1.885768	0.055671
1.730158	0.148631	3.617421	10.219265	18.719053	0							1.887094	0.055671
1.731484	0.148143	3.620073	10.219226	18.732319	0							1.88842	0.055671
1.73281	0.147654	3.622726	10.219163	18.745583	0							1.889747	0.055671
1.734136	0.147213	3.625378	10.219101	18.758848	0							1.891073	0.055671
1.735462	0.146983	3.628031	10.219044	18.772114	0							1.892399	0.055671
1.736788	0.14682	3.630683	10.218897	18.785378	0							1.893725	0.055671
1.738114	0.146656	3.633335	10.218753	18.798643	0							1.895051	0.055671
1.739441	0.146493	3.635988	10.218692	18.811907	0							1.896377	0.055671
1.740767	0.146496	3.63864	10.218658	18.825172	0							1.897704	0.055673
1.742093	0.146559	3.641293	10.218558	18.838438	0							1.89903	0.055676
1.743419	0.146623	3.643945	10.218492	18.851702	0							1.900356	0.055678
1.744745	0.146686	3.646597	10.218503	18.864967	0							1.901682	0.05568
1.746071	0.146749	3.64925	10.218493	18.878233	0							1.903008	0.055683
1.747397	0.146666	3.651902	10.218438	18.891497	0							1.904334	0.055685
1.748724	0.146513	3.654554	10.218403	18.904762	0							1.90566	0.055688
1.75005	0.146353	3.657207	10.218363	18.918028	0							1.906987	0.05569
1.751376	0.146193	3.659859	10.218369	18.931292	0							1.908313	0.055692
1.752702	0.146	3.662512	10.21832	18.944557	0							1.909639	0.055695
1.754028	0.145777	3.665164	10.218189	18.957823	0							1.910965	0.055697
1.755354	0.14555	3.667816	10.218164	18.971087	0							1.912291	0.0557
1.75668	0.145322	3.670469	10.218166	18.984352	0							1.913617	0.055702
1.758007	0.145095	3.673121	10.218159	18.997616	0							1.914943	0.055705
1.759333	0.144707	3.675774	10.218114	19.010881	0							1.916269	0.055707
1.760659	0.144216	3.678426	10.2181	19.024147	0							1.917596	0.05571
1.761985	0.143709	3.681078	10.218102	19.037411	0							1.918922	0.055712
1.763311	0.143204	3.683731	10.218035	19.050676	0							1.920248	0.055714
1.764637	0.142926	3.686383	10.217941	19.063942	0							1.921574	0.055717
1.765963	0.142889	3.689036	10.217835	19.077206	0							1.9229	0.055719
1.76729	0.142913	3.691688	10.21777	19.090471	0							1.924226	0.055722
1.768616	0.142937	3.69434	10.217742	19.103737	0							1.925552	0.055725
1.769942	0.14296	3.696993	10.21771	19.117001	0							1.926879	0.055727
1.771268	0.143136	3.699645	10.217686	19.130266	0							1.928205	0.05573
1.772594	0.143413	3.702298	10.217665	19.143532	0							1.929531	0.055732
1.77392	0.143718	3.70495	10.217611	19.156796	0							1.930857	0.055735
1.775246	0.14404	3.707602	10.217643	19.170061	0							1.932183	0.055737
1.776572	0.144216	3.710255	10.217714	19.183325	0							1.933509	0.05574
1.777899	0.144034	3.712907	10.217713	19.19659	0							1.934835	0.055742
1.779225	0.143655	3.715559	10.217772	19.209856	0							1.936162	0.055745
1.780551	0.143276	3.718212	10.217899	19.22312	0							1.937488	0.055748
1.781877	0.142897	3.720864	10.217997	19.236385	0							1.938814	0.05575
1.783203	0.142485	3.723517	10.218057	19.249651	0							1.94014	0.055753
1.784529	0.142012	3.726169	10.218099	19.262915	0							1.941466	0.055756
1.785855	0.141509	3.728822	10.218135	19.27618	0							1.942792	0.055758
1.787182	0.141006	3.731474	10.218163	19.289446	0							1.944118	0.055761
1.788508	0.140585	3.734126	10.218217	19.30271	0							1.945444	0.055764
1.789834	0.140423	3.736779	10.21827	19.315975	0							1.946771	0.055766
1.79116	0.140428	3.739431	10.218276	19.329241	0							1.948097	0.055769
1.792486	0.140432	3.742084	10.218256	19.342505	0							1.949423	0.055772
1.793812	0.140437	3.744736	10.218192	19.35577	0							1.950749	0.055774
1.795138	0.140439	3.747388	10.218131	19.369034	0							1.952075	0.055777
1.796465	0.140433	3.750041	10.218062	19.382299	0							1.953401	0.05578
1.797791	0.140421	3.752693	10.218041	19.395565	0							1.954728	0.055783
1.799117	0.140409	3.755346	10.218077	19.408829	0							1.956054	0.055785
1.800443	0.140363	3.757998	10.218102	19.422094	0							1.95738	0.055788
1.801769	0.140152	3.76065	10.218058	19.43536	0							1.958706	0.055791
1.803095	0.139815	3.763303	10.218014	19.448624	0							1.960032	0.055794
1.804421	0.139477	3.765955	10.217988	19.461889	0							1.961358	0.055796
1.805748	0.13914	3.768607	10.217935	19.475155	0							1.962684	0.055799
1.807074	0.138834	3.77126	10.217877	19.488419	0							1.96401	0.055799
1.8084	0.13868	3.773912	10.217865	19.501684	0							1.965337	0.055799
1.809726	0.138642	3.776565	10.217919	19.514948	0							1.966663	0.055799
1.811052	0.138604	3.779217	10.217875	19.528214	0							1.967989	0.055799
1.812378	0.138565	3.781869	10.217861	19.541479	0							1.969315	0.055799
1.813704	0.13863	3.784522	10.217864	19.554743	0							1.970641	0.055799
1.81503	0.138803	3.787174	10.217908	19.568008	0							1.971967	0.055799
1.816357	0.138988	3.789827	10.217933	19.581274	0							1.973293	0.055799
1.817683	0.139172	3.792479	10.217898	19.594538	0							1.97462	0.055799
1.819009	0.139357	3.795131	10.217895	19.607803	0							1.975946	0.055799
1.820335	0.139546	3.797784	10.217968	19.621069	0							1.977272	0.055802
1.821661	0.139738	3.800436	10.21806	19.634333	0							1.978598	0.055805
1.822987	0.13993	3.803089	10.218053	19.647598	0							1.979924	0.055808
1.824314	0.140121	3.805741	10.218103	19.660864	0							1.98125	0.05581
1.82564	0.140402	3.808393	10.218301	19.674128	0							1.982576	0.055813
1.826966	0.140802	3.811046	10.218519	19.687393	0							1.983903	0.055816
1.828292	0.141255	3.813698	10.218604	19.700657	0							1.985229	0.055819
1.829618	0.141725	3.81635	10.218683	19.713923	0							1.986555	0.055822
1.830944	0.142196	3.819003	10.218882	19.727188	0							1.987881	0.055825
1.83227	0.142598	3.821655	10.218938	19.740452	0							1.989207	0.055827
1.833596	0.142858	3.824308	10.21906	19.753717	0							1.990533	0.05583
1.834923	0.143118	3.82696	10.219089	19.766983	0							1.991859	0.055833
1.836249	0.143377	3.829612	10.219095	19.780247	0							1.993185	0.055836
1.837575	0.143569	3.832265	10.219123	19.793512	0							1.994512	0.055839
1.838901	0.143587	3.834917	10.219157	19.806778	0							1.995838	0.055842
1.840227	0.143542	3.83757	10.219226	19.820042	0							1.997164	0.055845
1.841553	0.143496	3.840222	10.219317	19.833307	0							1.99849	0.055848
1.842879	0.143451	3.842875	10.219313	19.846573	0							1.999816	0.055851
1.844205	0.143445	3.845527	10.219239	19.859837	0							2.001142	0.055854
1.845532	0.143531	3.848179	10.219256	19.873102	0							2.002468	0.055857
1.846858	0.143626	3.850832	10.219152	19.886366	0							2.003794	0.05586
1.848184	0.143721	3.853484	10.219019	19.899632	0							2.005121	0.055863
1.84951	0.143835	3.856137	10.218954	19.912897	0							2.006447	0.055866
1.850836	0.144011	3.858789	10.218901	19.926161	0							2.007773	0.055869
1.852162	0.144231	3.861441	10.218901	19.939426	0							2.009099	0.055872
1.853489	0.14445	3.864094	10.218811	19.952692	0							2.010425	0.055875
1.854815	0.144669	3.866746	10.218719	19.965956	0							2.011751	0.055878
1.856141	0.144922	3.869398	10.218735	19.979221	0							2.013077	0.055881
1.857467	0.145262	3.872051	10.218694	19.992487	0							2.014404	0.055884
1.858793	0.145622	3.874703	10.21867	20.005751	0							2.01573	0.055887
1.860119	0.145981	3.877356	10.218617	20.019016	0							2.017056	0.05589
1.861445	0.146343	3.880008	10.218659	20.032282	0							2.018382	0.055893
1.862771	0.146711	3.882661	10.218563	20.045546	0							2.019708	0.055896
1.864098	0.147087	3.885313	10.218625	20.058811	0							2.021034	0.0559
1.865424	0.147464	3.887965	10.218717	20.072075	0							2.02236	0.055903
1.86675	0.147839	3.890618	10.218831	20.08534	0							2.023687	0.055906
1.868076	0.14827	3.89327	10.218863	20.098606	0							2.025013	0.055909
1.869402	0.148877	3.895922	10.218988	20.11187	0							2.026339	0.055912
1.870728	0.149615	3.898575	10.21914	20.125135	0							2.027665	0.055915
1.872054	0.150353	3.901227	10.219218	20.138401	0							2.028991	0.055918
1.873381	0.151073	3.903879	10.219262	20.151665	0							2.030317	0.055918
1.874707	0.151682	3.906532	10.219303	20.16493	0							2.031643	0.055918
1.876033	0.15212	3.909184	10.219404	20.178196	0							2.032969	0.055918
1.877359	0.152556	3.911837	10.219476	20.19146	0							2.034296	0.055918
1.878685	0.152983	3.914489	10.219505	20.204725	0							2.035622	0.055918
1.880011	0.153383	3.917142	10.219592	20.217991	0							2.036948	0.055918
1.881337	0.153801	3.919794	10.219715	20.231255	0							2.038274	0.055918
1.882664	0.154246	3.922446	10.219844	20.24452	0							2.0396	0.055918
1.88399	0.154691	3.925099	10.220024	20.257784	0							2.040926	0.055918
1.885316	0.155137	3.927751	10.220147	20.271049	0							2.042253	0.055918
1.886642	0.155581	3.930403	10.220256	20.284315	0							2.043579	0.055922
1.887968	0.15602	3.933056	10.220429	20.297579	0							2.044905	0.055925
1.889294	0.156459	3.935708	10.220613	20.310844	0							2.046231	0.055928
1.89062	0.156897	3.938361	10.220778	20.32411	0							2.047557	0.055931
1.891946	0.15731	3.941013	10.220721	20.337374	0							2.048883	0.055935
1.893273	0.157415	3.943666	10.220762	20.350639	0							2.050209	0.055938
1.894599	0.156686	3.946318	10.220863	20.363905	0							2.051535	0.055941
1.895925	0.155959	3.94897	10.220958	20.377169	0							2.052862	0.055944
1.897251	0.155231	3.951623	10.220937	20.390434	0							2.054188	0.055947
1.898577	0.154522	3.954275	10.220951	20.403698	0							2.055514	0.055951
1.899903	0.154005	3.956928	10.22085	20.416964	0							2.05684	0.055954
1.90123	0.153487	3.95958	10.220748	20.430229	0							2.058166	0.055957
1.902556	0.152968	3.962232	10.220554	20.443493	0							2.059492	0.055961
1.903882	0.152456	3.964885	10.220457	20.456758	0							2.060818	0.055964
1.905208	0.152026	3.967537	10.220397	20.470024	0							2.062145	0.055967
1.906534	0.151985	3.970189	10.220362	20.483288	0							2.063471	0.055971
1.90786	0.151945	3.972842	10.220208	20.496553	0							2.064797	0.055974
1.909186	0.151904	3.975494	10.220159	20.509819	0							2.066123	0.055977
1.910512	0.151854	3.978147	10.220183	20.523083	0							2.067449	0.055981
1.911839	0.151686	3.980799	10.220115	20.536348	0							2.068775	0.055984
1.913165	0.151505	3.983452	10.219992	20.549614	0							2.070101	0.055987
1.914491	0.151324	3.986104	10.219975	20.562878	0							2.071428	0.055991
1.915817	0.151143	3.988756	10.219988	20.576143	0							2.072754	0.055994
1.917143	0.150992	3.991409	10.220012	20.589407	0							2.07408	0.055998
1.918469	0.151205	3.994061	10.219963	20.602673	0							2.075406	0.056001
1.919795	0.151459	3.996713	10.219932	20.615938	0							2.076732	0.056005
1.921121	0.151713	3.999366	10.219891	20.629202	0							2.078058	0.056008
1.922448	0.151958	4.002018	10.219797	20.642467	0							2.079384	0.056011
1.923774	0.152098	4.004671	10.219831	20.655733	0							2.08071	0.056015
1.9251	0.152211	4.007323	10.219833	20.668997	0							2.082036	0.056018
1.926426	0.152324	4.009975	10.219819	20.682262	0							2.083363	0.056022
1.927752	0.152437	4.012628	10.219733	20.695528	0							2.084689	0.056025
1.929078	0.152541	4.01528	10.219671	20.708792	0							2.086015	0.056029
1.930405	0.152525	4.017933	10.219527	20.722057	0							2.087341	0.056032
1.931731	0.152479	4.020585	10.219573	20.735323	0							2.088667	0.056036
1.933057	0.152436	4.023238	10.219547	20.748587	0							2.089993	0.056039
1.934383	0.152393	4.02589	10.219573	20.761852	0							2.09132	0.056043
1.935709	0.152186	4.028543	10.21968	20.775116	0							2.092646	0.056047
1.937035	0.151799	4.031195	10.219774	20.788382	0							2.093972	0.05605
1.938361	0.151393	4.033847	10.219935	20.801647	0							2.095298	0.056054
1.939687	0.150986	4.0365	10.21996	20.814911	0							2.096624	0.056054
1.941014	0.15058	4.039152	10.220062	20.828176	0							2.09795	0.056054
1.94234	0.150077	4.041804	10.220031	20.841442	0							2.099276	0.056054
1.943666	0.149524	4.044457	10.220089	20.854706	0							2.100603	0.056054
1.944992	0.148968	4.047109	10.220094	20.867971	0							2.101929	0.056054
1.946318	0.148407	4.049762	10.219997	20.881237	0							2.103255	0.056054
1.947644	0.147847	4.052414	10.220001	20.894501	0							2.104581	0.056054
1.94897	0.147285	4.055066	10.220103	20.907766	0							2.105907	0.056054
1.950297	0.146718	4.057719	10.220063	20.921032	0							2.107233	0.056054
1.951623	0.14615	4.060371	10.220098	20.934296	0							2.108559	0.056054
1.952949	0.145585	4.063024	10.220058	20.947561	0							2.109885	0.056057
1.954275	0.145087	4.065676	10.220027	20.960825	0							2.111212	0.056061
1.955601	0.144645	4.068328	10.219976	20.974091	0							2.112538	0.056064
1.956927	0.144209	4.070981	10.219922	20.987356	0							2.113864	0.056068
1.958254	0.143772	4.073633	10.219816	21.00062	0							2.11519	0.056072
1.95958	0.14354	4.076285	10.219687	21.013885	0							2.116516	0.056075
1.960906	0.144146	4.078938	10.219668	21.027151	0							2.117842	0.056079
1.962232	0.144879	4.08159	10.219588	21.040415	0							2.119169	0.056083
1.963558	0.14561	4.084243	10.219431	21.05368	0							2.120495	0.056086
1.964884	0.146341	4.086895	10.21923	21.066946	0							2.121821	0.05609
1.96621	0.147015	4.089548	10.219024	21.08021	0							2.123147	0.056094
1.967536	0.147623	4.0922	10.218889	21.093475	0							2.124473	0.056097
1.968862	0.148224	4.094852	10.218725	21.106739	0							2.125799	0.056101
1.970189	0.148826	4.097505	10.218565	21.120005	0							2.127125	0.056105
1.971515	0.149386	4.100157	10.218482	21.13327	0							2.128451	0.056109
1.972841	0.149568	4.102809	10.218378	21.146534	0							2.129778	0.056112
1.974167	0.149691	4.105462	10.218359	21.1598	0							2.131104	0.056116
1.975493	0.149814	4.108114	10.218301	21.173065	0							2.13243	0.05612
1.976819	0.149936	4.110766	10.218165	21.186329	0							2.133756	0.056124
1.978145	0.15003	4.113419	10.218145	21.199594	0							2.135082	0.056127
1.979472	0.150051	4.116071	10.218071	21.21286	0							2.136408	0.056131
1.980798	0.150061	4.118724	10.21797	21.226124	0							2.137734	0.056135
1.982124	0.15007	4.121376	10.217921	21.239389	0							2.13906	0.056139
1.98345	0.15008	4.124029	10.217925	21.252655	0							2.140387	0.056143
1.984776	0.149756	4.126681	10.217936	21.265919	0							2.141713	0.056146
1.986102	0.149369	4.129333	10.217875	21.279184	0							2.143039	0.05615
1.987429	0.148976	4.131986	10.217843	21.292448	0							2.144365	0.056154
1.988755	0.14856	4.134638	10.217893	21.305714	0							2.145691	0.056158
1.990081	0.148118	4.13729	10.217962	21.318979	0							2.147017	0.056162
1.991407	0.147598	4.139943	10.218004	21.332243	0							2.148344	0.056166
1.992733	0.147046	4.142595	10.218125	21.345509	0							2.14967	0.05617
1.994059	0.146492	4.145248	10.218246	21.358774	0							2.150996	0.056174
1.995385	0.145939	4.1479	10.218315	21.372038	0							2.152322	0.056178
1.996711	0.145472	4.150553	10.218354	21.385303	0							2.153648	0.056181
1.998037	0.145068	4.153205	10.218336	21.398569	0							2.154974	0.056185
1.999364	0.144676	4.155858	10.21836	21.411833	0							2.1563	0.056189
2.00069	0.144283	4.15851	10.218322	21.425098	0							2.157626	0.056193
2.002016	0.143951	4.161162	10.218237	21.438364	0							2.158953	0.056197
2.003342	0.144197	4.163815	10.218186	21.451628	0							2.160279	0.056201
2.004668	0.144714	4.166467	10.218204	21.464893	0							2.161605	0.056205
2.005994	0.145232	4.169119	10.218155	21.478157	0							2.162931	0.056205
2.00732	0.14575	4.171772	10.218102	21.491423	0							2.164257	0.056205
2.008646	0.146338	4.174424	10.218092	21.504688	0							2.165583	0.056205
2.009973	0.146993	4.177076	10.218125	21.517952	0							2.166909	0.056205
2.011299	0.147661	4.179729	10.2182	21.531218	0							2.168236	0.056205
2.012625	0.148331	4.182381	10.218195	21.544483	0							2.169562	0.056205
2.013951	0.149	4.185034	10.218223	21.557747	0							2.170888	0.056205
2.015277	0.149294	4.187686	10.218378	21.571012	0							2.172214	0.056205
2.016603	0.149298	4.190339	10.218506	21.584278	0							2.17354	0.056205
2.01793	0.149253	4.192991	10.218596	21.597542	0							2.174866	0.056205
2.019256	0.149208	4.195643	10.218642	21.610807	0							2.176193	0.056209
2.020582	0.149112	4.198296	10.218649	21.624073	0							2.177519	0.056213
2.021908	0.148955	4.200948	10.218687	21.637337	0							2.178845	0.056217
2.023234	0.14878	4.2036	10.218727	21.650602	0							2.180171	0.056221
2.02456	0.148605	4.206253	10.218786	21.663866	0							2.181497	0.056225
2.025886	0.14843	4.208905	10.218967	21.677132	0							2.182823	0.056229
2.027212	0.148478	4.211557	10.219158	21.690397	0							2.184149	0.056233
2.028539	0.148747	4.21421	10.219339	21.703661	0							2.185475	0.056238
2.029865	0.149069	4.216862	10.219529	21.716927	0							2.186801	0.056242
2.031191	0.149392	4.219515	10.21963	21.730192	0							2.188128	0.056246
2.032517	0.149757	4.222167	10.219743	21.743456	0							2.189454	0.05625
2.033843	0.150186	4.22482	10.21984	21.756721	0							2.19078	0.056254
2.035169	0.15064	4.227472	10.219909	21.769987	0							2.192106	0.056258
2.036495	0.151093	4.230124	10.219968	21.783251	0							2.193432	0.056262
2.037822	0.151546	4.232777	10.219962	21.796516	0							2.194758	0.056266
2.039148	0.151982	4.235429	10.219895	21.80978	0							2.196084	0.056271
2.040474	0.152412	4.238081	10.219804	21.823046	0							2.197411	0.056275
2.0418	0.152862	4.240734	10.219772	21.836311	0							2.198737	0.056279
2.043126	0.153332	4.243386	10.219765	21.849575	0							2.200063	0.056283
2.044452	0.153817	4.246039	10.21973	21.862841	0							2.201389	0.056287
2.045779	0.154357	4.248691	10.219685	21.876106	0							2.202715	0.056291
2.047105	0.15494	4.251344	10.21961	21.88937	0							2.204041	0.056296
2.048431	0.155523	4.253996	10.219548	21.902636	0							2.205368	0.0563
2.049757	0.156106	4.256649	10.219505	21.915901	0							2.206694	0.056304
2.051083	0.156746	4.259301	10.219368	21.929165	0							2.20802	0.056308
2.052409	0.157584	4.261953	10.219254	21.94243	0							2.209346	0.056313
2.053735	0.158582	4.264606	10.219196	21.955696	0							2.210672	0.056317
2.055061	0.159581	4.267258	10.219143	21.96896	0							2.211998	0.056321
2.056387	0.160592	4.26991	10.219105	21.982225	0							2.213324	0.056326
2.057714	0.161665	4.272563	10.219063	21.995489	0							2.21465	0.05633
2.05904	0.162794	4.275215	10.219011	22.008755	0							2.215976	0.056334
2.060366	0.163921	4.277867	10.218942	22.02202	0							2.217303	0.056339
2.061692	0.165046	4.28052	10.21887	22.035284	0							2.218629	0.056343
2.063018	0.166077	4.283172	10.218853	22.04855	0							2.219955	0.056347
2.064344	0.166585	4.285825	10.218793	22.061815	0							2.221281	0.056352
2.06567	0.166575	4.288477	10.218715	22.075079	0							2.222607	0.056356
2.066997	0.166566	4.29113	10.218654	22.088345	0							2.223933	0.05636
2.068323	0.166517	4.293782	10.21861	22.10161	0							2.22526	0.056365
2.069649	0.166063	4.296434	10.218448	22.114874	0							2.226586	0.056369
2.070975	0.165144	4.299087	10.218307	22.128139	0							2.227912	0.056373
2.072301	0.164222	4.301739	10.218201	22.141405	0							2.229238	0.056373
2.073627	0.163301	4.304391	10.218124	22.154669	0							2.230564	0.056373
2.074953	0.162382	4.307044	10.218102	22.167934	0							2.23189	0.056373
2.07628	0.161541	4.309696	10.218075	22.181198	0							2.233216	0.056373
2.077606	0.160806	4.312349	10.218043	22.194464	0							2.234542	0.056373
2.078932	0.160069	4.315001	10.217999	22.207729	0							2.235869	0.056373
2.080258	0.159335	4.317653	10.218016	22.220993	0							2.237195	0.056373
2.081584	0.158842	4.320306	10.21799	22.234259	0							2.238521	0.056373
2.08291	0.158738	4.322958	10.21804	22.247524	0							2.239847	0.056373
2.084236	0.158718	4.325611	10.218096	22.260788	0							2.241173	0.056373
2.085562	0.158698	4.328263	10.218179	22.274054	0							2.242499	0.056378
2.086889	0.158677	4.330915	10.218164	22.287319	0							2.243825	0.056382
2.088215	0.158714	4.333568	10.218144	22.300583	0							2.245152	0.056387
2.089541	0.158845	4.33622	10.218148	22.313848	0							2.246478	0.056391
2.090867	0.158997	4.338872	10.218176	22.327114	0							2.247804	0.056396
2.092193	0.159143	4.341525	10.218105	22.340378	0							2.24913	0.0564
2.093519	0.159177	4.344177	10.218081	22.353643	0							2.250456	0.056405
2.094846	0.158956	4.34683	10.218122	22.366907	0							2.251782	0.056409
2.096172	0.158609	4.349482	10.218119	22.380173	0							2.253109	0.056414
2.097498	0.158263	4.352135	10.21803	22.393438	0							2.254435	0.056418
2.098824	0.157916	4.354787	10.218018	22.406702	0							2.255761	0.056423
2.10015	0.157582	4.35744	10.218099	22.419968	0							2.257087	0.056427
2.101476	0.157293	4.360092	10.218224	22.433233	0							2.258413	0.056432
2.102802	0.157021	4.362744	10.218254	22.446497	0							2.259739	0.056437
2.104128	0.15675	4.365396	10.21824	22.459763	0							2.261065	0.056441
2.105455	0.156476	4.368049	10.218201	22.473028	0							2.262391	0.056446
2.106781	0.156195	4.370701	10.218236	22.486292	0							2.263717	0.05645
2.108107	0.155906	4.373353	10.218213	22.499557	0							2.265044	0.056455
2.109433	0.155618	4.376006	10.218139	22.512821	0							2.26637	0.056459
2.110759	0.15533	4.378658	10.218146	22.526087	0							2.267696	0.056464
2.112085	0.155097	4.381311	10.218107	22.539352	0							2.269022	0.056469
2.113411	0.155085	4.383963	10.218048	22.552616	0							2.270348	0.056473
2.114738	0.155195	4.386616	10.218087	22.565882	0							2.271674	0.056478
2.116064	0.155306	4.389268	10.218199	22.579147	0							2.273	0.056483
2.11739	0.155389	4.391921	10.218383	22.592411	0							2.274327	0.056488
2.118716	0.155308	4.394573	10.218509	22.605677	0							2.275653	0.056492
2.120042	0.155003	4.397225	10.218651	22.618942	0							2.276979	0.056497
2.121368	0.154697	4.399878	10.218794	22.632206	0							2.278305	0.056502
2.122694	0.154391	4.40253	10.218897	22.645472	0							2.279631	0.056506
2.124021	0.154053	4.405182	10.218917	22.658737	0							2.280957	0.056511
2.125347	0.15358	4.407835	10.219028	22.672001	0							2.282284	0.056516
2.126673	0.152964	4.410487	10.21911	22.685266	0							2.28361	0.056521
2.127999	0.152347	4.41314	10.219136	22.69853	0							2.284936	0.056525
2.129325	0.151781	4.415792	10.219214	22.711796	0							2.286262	0.05653
2.130651	0.151596	4.418445	10.219171	22.725061	0							2.287588	0.056535
2.131977	0.152116	4.421097	10.219244	22.738325	0							2.288914	0.05654
2.133303	0.152635	4.423749	10.219368	22.751591	0							2.29024	0.056545
2.13463	0.153157	4.426402	10.2194	22.764856	0							2.291566	0.056549
2.135956	0.153682	4.429054	10.219395	22.77812	0							2.292892	0.056554
2.137282	0.154256	4.431706	10.219421	22.791386	0							2.294219	0.056559
2.138608	0.154955	4.434359	10.219413	22.804651	0							2.295545	0.056559
2.139934	0.155653	4.437011	10.219316	22.817915	0							2.296871	0.056559
2.14126	0.156353	4.439663	10.21922	22.831181	0							2.298197	0.056559
2.142586	0.157012	4.442316	10.219167	22.844446	0							2.299523	0.056559
2.143913	0.157525	4.444968	10.219201	22.85771	0							2.300849	0.056559
2.145239	0.158029	4.447621	10.219217	22.870975	0							2.302176	0.056559
2.146565	0.158507	4.450273	10.219233	22.884239	0							2.303502	0.056559
2.147891	0.158975	4.452926	10.219228	22.897505	0							2.304828	0.056559
2.149217	0.159483	4.455578	10.219155	22.91077	0							2.306154	0.056559
2.150543	0.159879	4.45823	10.219225	22.924034	0							2.30748	0.056559
2.15187	0.160273	4.460883	10.219159	22.9373	0							2.308806	0.056564
2.153196	0.160669	4.463535	10.219306	22.950565	0							2.310132	0.056569
2.154522	0.16106	4.466187	10.219414	22.963829	0							2.311459	0.056574
2.155848	0.161318	4.46884	10.219519	22.977095	0							2.312785	0.056579
2.157174	0.161542	4.471492	10.219612	22.99036	0							2.314111	0.056584
2.1585	0.161765	4.474145	10.219547	23.003624	0							2.315437	0.056588
2.159826	0.161989	4.476797	10.219645	23.01689	0							2.316763	0.056593
2.161152	0.162211	4.479449	10.219734	23.030155	0							2.318089	0.056598
2.162478	0.162329	4.482102	10.21975	23.043419	0							2.319415	0.056603
2.163805	0.162436	4.484754	10.219913	23.056684	0							2.320741	0.056608
2.165131	0.162543	4.487407	10.219985	23.069948	0							2.322067	0.056613
2.166457	0.16265	4.490059	10.220003	23.083214	0							2.323394	0.056618
2.167783	0.162704	4.492712	10.220146	23.096479	0							2.32472	0.056623
2.169109	0.162736	4.495364	10.220252	23.109743	0							2.326046	0.056628
2.170435	0.162768	4.498016	10.220269	23.123009	0							2.327372	0.056633
2.171762	0.1628	4.500669	10.220271	23.136274	0							2.328698	0.056638
2.173088	0.16283	4.503321	10.220363	23.149538	0							2.330024	0.056643
2.174414	0.162727	4.505973	10.220339	23.162804	0							2.331351	0.056648
2.17574	0.16259	4.508626	10.220448	23.176069	0							2.332677	0.056653
2.177066	0.162453	4.511278	10.220427	23.189333	0							2.334003	0.056658
2.178392	0.162313	4.513931	10.220319	23.202599	0							2.335329	0.056663
2.179718	0.161936	4.516583	10.220355	23.215864	0							2.336655	0.056669
2.181045	0.161398	4.519236	10.220181	23.229128	0							2.337981	0.056674
2.182371	0.160862	4.521888	10.22008	23.242393	0							2.339307	0.056679
2.183697	0.160328	4.52454	10.219909	23.255657	0							2.340634	0.056684
2.185023	0.159795	4.527193	10.219995	23.268923	0							2.34196	0.056689
2.186349	0.159825	4.529845	10.22	23.282188	0							2.343286	0.056694
2.187675	0.160224	4.532497	10.219974	23.295452	0							2.344612	0.056699
2.189001	0.160627	4.53515	10.219856	23.308718	0							2.345938	0.056704
2.190327	0.161029	4.537802	10.219861	23.321983	0							2.347264	0.05671
2.191653	0.161554	4.540454	10.219829	23.335247	0							2.34859	0.056715
2.19298	0.162267	4.543107	10.219697	23.348513	0							2.349916	0.05672
2.194306	0.16298	4.545759	10.219517	23.361778	0							2.351243	0.056725
2.195632	0.163691	4.548412	10.219509	23.375042	0							2.352569	0.056731
2.196958	0.164405	4.551064	10.219415	23.388308	0							2.353895	0.056736
2.198284	0.164991	4.553717	10.219319	23.401571	0							2.355221	0.056741
2.19961	0.165368	4.556369	10.219246	23.414837	0							2.356547	0.056746
2.200937	0.16573	4.559021	10.21911	23.428102	0							2.357873	0.056752
2.202263	0.166123	4.561674	10.219001	23.441366	0							2.3592	0.056757
2.203589	0.166508	4.564326	10.218928	23.454632	0							2.360526	0.056762
2.204915	0.166759	4.566978	10.218912	23.467897	0							2.361852	0.056762
2.206241	0.16698	4.569631	10.218933	23.481161	0							2.363178	0.056762
2.207567	0.167202	4.572283	10.218911	23.494427	0							2.364504	0.056762
2.208893	0.167424	4.574936	10.218816	23.507692	0							2.36583	0.056762
2.21022	0.167572	4.577588	10.218751	23.520956	0							2.367156	0.056762
2.211546	0.167412	4.580241	10.218725	23.534222	0							2.368482	0.056762
2.212872	0.167189	4.582893	10.218658	23.547487	0							2.369809	0.056762
2.214198	0.166964	4.585545	10.218675	23.560751	0							2.371135	0.056762
2.215524	0.16674	4.588198	10.218699	23.574017	0							2.372461	0.056762
2.21685	0.166613	4.59085	10.218769	23.58728	0							2.373787	0.056762
2.218176	0.166507	4.593503	10.21876	23.600546	0							2.375113	0.056767
2.219502	0.166401	4.596155	10.218715	23.613811	0							2.376439	0.056773
2.220829	0.166295	4.598807	10.218717	23.627075	0							2.377765	0.056778
2.222155	0.166241	4.60146	10.218694	23.640341	0							2.379092	0.056783
2.223481	0.166668	4.604112	10.218618	23.653606	0							2.380418	0.056789
2.224807	0.167203	4.606764	10.218546	23.66687	0							2.381744	0.056794
2.226133	0.167739	4.609417	10.218419	23.680136	0							2.38307	0.056799
2.227459	0.168274	4.612069	10.218414	23.693401	0							2.384396	0.056805
2.228786	0.168894	4.614722	10.218465	23.706665	0							2.385722	0.05681
2.230112	0.169541	4.617374	10.218415	23.719931	0							2.387048	0.056816
2.231438	0.170192	4.620027	10.218325	23.733196	0							2.388375	0.056821
2.232764	0.170843	4.622679	10.218257	23.74646	0							2.389701	0.056826
2.23409	0.171498	4.625331	10.218262	23.759726	0							2.391027	0.056832
2.235416	0.171915	4.627984	10.218289	23.772989	0							2.392353	0.056837
2.236742	0.172172	4.630636	10.218376	23.786255	0							2.393679	0.056843
2.238068	0.172402	4.633288	10.218424	23.79952	0							2.395005	0.056848
2.239395	0.172632	4.635941	10.218415	23.812784	0							2.396331	0.056854
2.240721	0.172968	4.638593	10.218327	23.82605	0							2.397657	0.056859
2.242047	0.173359	4.641245	10.21826	23.839315	0							2.398984	0.056865
2.243373	0.173759	4.643898	10.218231	23.852579	0							2.40031	0.05687
2.244699	0.174158	4.64655	10.218183	23.865845	0							2.401636	0.056876
2.246025	0.174557	4.649203	10.218104	23.87911	0							2.402962	0.056881
2.247351	0.174983	4.651855	10.218079	23.892374	0							2.404288	0.056887
2.248677	0.175528	4.654508	10.218052	23.90564	0							2.405614	0.056892
2.250004	0.176105	4.65716	10.21795	23.918905	0							2.40694	0.056898
2.25133	0.176678	4.659812	10.217881	23.932169	0							2.408267	0.056904
2.252656	0.176815	4.662465	10.217819	23.945435	0							2.409593	0.056909
2.253982	0.176585	4.665117	10.217793	23.958698	0							2.410919	0.056915
2.255308	0.176238	4.667769	10.217762	23.971964	0							2.412245	0.05692
2.256634	0.175877	4.670422	10.217725	23.985229	0							2.413571	0.056926
2.257961	0.175515	4.673074	10.217678	23.998493	0							2.414897	0.056932
2.259287	0.175172	4.675727	10.21766	24.011759	0							2.416223	0.056937
2.260613	0.175008	4.678379	10.21769	24.025024	0							2.41755	0.056943
2.261939	0.174958	4.681032	10.217726	24.038288	0							2.418876	0.056949
2.263265	0.174908	4.683684	10.217747	24.051554	0							2.420202	0.056954
2.264591	0.174932	4.686337	10.217774	24.064819	0							2.421528	0.05696
2.265917	0.175117	4.688989	10.217833	24.078083	0							2.422854	0.056966
2.267243	0.175379	4.691641	10.217838	24.091349	0							2.42418	0.056971
2.268569	0.175641	4.694293	10.217798	24.104612	0							2.425506	0.056977
2.269896	0.175903	4.696946	10.217817	24.117878	0							2.426832	0.056983
2.271222	0.176165	4.699598	10.217885	24.131144	0							2.428159	0.056983
2.272548	0.176223	4.70225	10.217937	24.144407	0							2.429485	0.056983
2.273874	0.176086	4.704903	10.217899	24.157673	0							2.430811	0.056983
2.2752	0.175912	4.707555	10.217895	24.170938	0							2.432137	0.056983
2.276526	0.17579	4.710208	10.217954	24.184202	0							2.433463	0.056983
2.277853	0.175912	4.71286	10.217991	24.197468	0							2.434789	0.056983
2.279179	0.176183	4.715513	10.218014	24.210733	0							2.436116	0.056983
2.280505	0.176455	4.718165	10.218069	24.223997	0							2.437442	0.056983
2.281831	0.176727	4.720818	10.218038	24.237263	0							2.438768	0.056983
2.283157	0.176998	4.72347	10.217956	24.250528	0							2.440094	0.056983
2.284483	0.177349	4.726122	10.217966	24.263792	0							2.44142	0.056989
2.285809	0.177794	4.728775	10.218013	24.277058	0							2.442746	0.056994
2.287136	0.178265	4.731427	10.218067	24.290321	0							2.444072	0.057
2.288462	0.178698	4.734079	10.218079	24.303587	0							2.445398	0.057006
2.289788	0.178775	4.736732	10.218108	24.316853	0							2.446725	0.057012
2.291114	0.178603	4.739384	10.21822	24.330116	0							2.448051	0.057018
2.29244	0.178431	4.742037	10.218351	24.343382	0							2.449377	0.057023
2.293766	0.17826	4.744689	10.218504	24.356647	0							2.450703	0.057029
2.295092	0.178089	4.747341	10.218694	24.369911	0							2.452029	0.057035
2.296418	0.177709	4.749994	10.218912	24.383177	0							2.453355	0.057041
2.297745	0.177028	4.752646	10.21918	24.396442	0							2.454681	0.057047
2.299071	0.176241	4.755299	10.219414	24.409706	0							2.456007	0.057053
2.300397	0.175455	4.757951	10.219645	24.422972	0							2.457334	0.057058
2.301723	0.174837	4.760603	10.219931	24.436237	0							2.45866	0.057064
2.303049	0.174419	4.763256	10.220222	24.449501	0							2.459986	0.05707
2.304375	0.174054	4.765908	10.220431	24.462767	0							2.461312	0.057076
2.305701	0.173701	4.76856	10.220562	24.47603	0							2.462638	0.057082
2.307028	0.173366	4.771213	10.220807	24.489296	0							2.463964	0.057088
2.308354	0.173138	4.773865	10.2211	24.502562	0							2.465291	0.057094
2.30968	0.17317	4.776518	10.221387	24.515825	0							2.466617	0.0571
2.311006	0.173376	4.77917	10.221684	24.529091	0							2.467943	0.057106
2.312332	0.173581	4.781823	10.22195	24.542356	0							2.469269	0.057112
2.313658	0.173774	4.784475	10.222072	24.55562	0							2.470595	0.057118
2.314984	0.173891	4.787127	10.222219	24.568886	0							2.471921	0.057124
2.316311	0.173921	4.78978	10.22238	24.582151	0							2.473247	0.05713
2.317637	0.17395	4.792432	10.222543	24.595415	0							2.474573	0.057136
2.318963	0.17398	4.795084	10.222707	24.608681	0							2.4759	0.057142
2.320289	0.174002	4.797737	10.222883	24.621946	0							2.477226	0.057148
2.321615	0.173992	4.800389	10.22298	24.63521	0							2.478552	0.057154
2.322941	0.173951	4.803041	10.223145	24.648476	0							2.479878	0.05716
2.324267	0.173911	4.805694	10.223261	24.661739	0							2.481204	0.057166
2.325593	0.173859	4.808346	10.223327	24.675005	0							2.48253	0.057172
2.32692	0.173681	4.810999	10.223386	24.688271	0							2.483856	0.057178
2.328246	0.173329	4.813651	10.223558	24.701534	0							2.485183	0.057185
2.329572	0.172976	4.816304	10.223655	24.7148	0							2.486509	0.057191
2.330898	0.172624	4.818956	10.223692	24.728065	0							2.487835	0.057197
2.332224	0.172288	4.821609	10.223604	24.741329	0							2.489161	0.057203
2.33355	0.172124	4.824261	10.223501	24.754595	0							2.490487	0.057209
2.334877	0.172207	4.826913	10.223401	24.76786	0							2.491813	0.057215
2.336203	0.172291	4.829566	10.22333	24.781124	0							2.49314	0.057221
2.337529	0.172374	4.832218	10.223322	24.79439	0							2.494466	0.057221
2.338855	0.172585	4.83487	10.223223	24.807653	0							2.495792	0.057221
2.340181	0.173049	4.837523	10.22317	24.820919	0							2.497118	0.057221
2.341507	0.173569	4.840175	10.22315	24.834185	0							2.498444	0.057221
2.342833	0.174087	4.842828	10.223091	24.847448	0							2.49977	0.057221
2.344159	0.174607	4.84548	10.222963	24.860714	0							2.501096	0.057221
2.345486	0.174966	4.848133	10.222881	24.87398	0							2.502422	0.057221
2.346812	0.175041	4.850785	10.222816	24.887243	0							2.503748	0.057221
2.348138	0.175116	4.853437	10.222682	24.900509	0							2.505075	0.057221
2.349464	0.175191	4.85609	10.222528	24.913774	0							2.506401	0.057221
2.35079	0.175216	4.858742	10.222498	24.927038	0							2.507727	0.057228
2.352116	0.17513	4.861394	10.222413	24.940304	0							2.509053	0.057234
2.353442	0.175007	4.864047	10.222326	24.953569	0							2.510379	0.05724
2.354769	0.174883	4.866699	10.222243	24.966833	0							2.511705	0.057246
2.356095	0.174759	4.869351	10.222163	24.980099	0							2.513031	0.057253
2.357421	0.174606	4.872004	10.222085	24.993362	0							2.514358	0.057259
2.358747	0.174397	4.874656	10.222052	25.006628	0							2.515684	0.057265
2.360073	0.174185	4.877309	10.222055	25.019894	0							2.51701	0.057271
2.361399	0.173979	4.879961	10.222018	25.033157	0							2.518336	0.057278
2.362725	0.173818	4.882614	10.221943	25.046423	0							2.519662	0.057284
2.364052	0.174002	4.885266	10.221988	25.059689	0							2.520988	0.05729
2.365378	0.174391	4.887918	10.221972	25.072952	0							2.522315	0.057296
2.366704	0.174779	4.890571	10.221952	25.086218	0							2.523641	0.057303
2.36803	0.175167	4.893223	10.221935	25.099483	0							2.524967	0.057309
2.369356	0.175579	4.895875	10.221863	25.112747	0							2.526293	0.057316
2.370682	0.176128	4.898528	10.221717	25.126013	0							2.527619	0.057322
2.372008	0.176731	4.90118	10.221549	25.139278	0							2.528945	0.057328
2.373334	0.177333	4.903832	10.221394	25.152542	0							2.530271	0.057335
2.374661	0.177891	4.906485	10.221212	25.165808	0							2.531597	0.057341
2.375987	0.178162	4.909137	10.220933	25.179071	0							2.532923	0.057347
2.377313	0.178196	4.91179	10.220691	25.192337	0							2.53425	0.057354
2.378639	0.178229	4.914442	10.220501	25.205603	0							2.535576	0.05736
2.379965	0.178262	4.917095	10.220247	25.218866	0							2.536902	0.057367
2.381291	0.178311	4.919747	10.21996	25.232132	0							2.538228	0.057373
2.382617	0.178453	4.9224	10.219854	25.245398	0							2.539554	0.05738
2.383944	0.178674	4.925052	10.219701	25.258661	0							2.54088	0.057386
2.38527	0.178896	4.927704	10.219538	25.271927	0							2.542207	0.057393
2.386596	0.17912	4.930357	10.219578	25.285192	0							2.543533	0.057399
2.387922	0.17937	4.933009	10.219346	25.298456	0							2.544859	0.057406
2.389248	0.179662	4.935661	10.219337	25.311722	0							2.546185	0.057412
2.390574	0.179954	4.938314	10.219102	25.324987	0							2.547511	0.057419
2.391901	0.180246	4.940966	10.218853	25.338251	0							2.548837	0.057425
2.393227	0.180539	4.943619	10.218771	25.351517	0							2.550163	0.057432
2.394553	0.180839	4.946271	10.21874	25.36478	0							2.55149	0.057438
2.395879	0.181158	4.948924	10.218666	25.378046	0							2.552816	0.057445
2.397205	0.181478	4.951576	10.218643	25.391312	0							2.554142	0.057451
2.398531	0.18179	4.954228	10.218647	25.404575	0							2.555468	0.057458
2.399857	0.182009	4.956881	10.218634	25.417841	0							2.556794	0.057465
2.401183	0.181893	4.959533	10.218557	25.431107	0							2.55812	0.057471
2.402509	0.181776	4.962185	10.218436	25.44437	0							2.559446	0.057478
2.403836	0.18166	4.964838	10.218542	25.457636	0							2.560772	0.057485
2.405162	0.181538	4.96749	10.218585	25.470901	0							2.562099	0.057491
2.406488	0.181348	4.970142	10.218697	25.484165	0							2.563425	0.057498
2.407814	0.180906	4.972795	10.218734	25.497431	0							2.564751	0.057505
2.40914	0.180464	4.975447	10.218815	25.510695	0							2.566077	0.057511
2.410466	0.180023	4.9781	10.218811	25.52396	0							2.567403	0.057518
2.411793	0.179641	4.980752	10.218875	25.537226	0							2.568729	0.057525
2.413119	0.179643	4.983405	10.218951	25.550489	0							2.570055	0.057531
2.414445	0.179645	4.986057	10.21904	25.563755	0							2.571382	0.057538
2.415771	0.179647	4.988709	10.219153	25.577021	0							2.572708	0.057545
2.417097	0.17965	4.991362	10.219299	25.590284	0							2.574034	0.057545
2.418423	0.179652	4.994014	10.219514	25.60355	0							2.57536	0.057545
2.419749	0.180086	4.996666	10.219772	25.616816	0							2.576686	0.057545
2.421075	0.18054	4.999319	10.219972	25.630079	0							2.578012	0.057545
2.422402	0.180992	5.001971	10.220229	25.643345	0							2.579338	0.057545
2.423728	0.181446	5.004624	10.220505	25.65661	0							2.580665	0.057545
2.425054	0.181978	5.007276	10.220941	25.669874	0							2.581991	0.057545
2.42638	0.182531	5.009928	10.221236	25.68314	0							2.583317	0.057545
2.427706	0.183086	5.012581	10.221611	25.696404	0							2.584643	0.057545
2.429032	0.18364	5.015233	10.221723	25.709669	0							2.585969	0.057545
2.430358	0.184195	5.017886	10.221945	25.722935	0							2.587295	0.057552
2.431684	0.184244	5.020538	10.222071	25.736198	0							2.588621	0.057558
2.433011	0.184211	5.02319	10.222229	25.749464	0							2.589947	0.057565
2.434337	0.184175	5.025843	10.222233	25.76273	0							2.591274	0.057572
2.435663	0.184139	5.028495	10.222348	25.775993	0							2.5926	0.057579
2.436989	0.183961	5.031147	10.22248	25.789259	0							2.593926	0.057586
2.438315	0.183715	5.0338	10.222601	25.802525	0							2.595252	0.057592
2.439641	0.183465	5.036452	10.222703	25.815788	0							2.596578	0.057599
2.440968	0.183215	5.039105	10.222685	25.829054	0							2.597904	0.057606
2.442294	0.182965	5.041757	10.222625	25.842319	0							2.599231	0.057613
2.44362	0.183183	5.04441	10.222627	25.855583	0							2.600557	0.05762
2.444946	0.183629	5.047062	10.222684	25.868849	0							2.601883	0.057627
2.446272	0.184084	5.049715	10.222808	25.882113	0							2.603209	0.057634
2.447598	0.184541	5.052367	10.222723	25.895378	0							2.604535	0.05764
2.448924	0.184908	5.055019	10.222642	25.908644	0							2.605861	0.057647
2.45025	0.185181	5.057672	10.222675	25.921907	0							2.607187	0.057654
2.451577	0.185448	5.060324	10.222683	25.935173	0							2.608513	0.057661
2.452903	0.185717	5.062976	10.222584	25.948439	0							2.609839	0.057668
2.454229	0.185984	5.065629	10.222422	25.961702	0							2.611166	0.057675
2.455555	0.186164	5.068281	10.222266	25.974968	0							2.612492	0.057682
2.456881	0.186204	5.070933	10.222202	25.988234	0							2.613818	0.057689
2.458207	0.186236	5.073586	10.222145	26.001497	0							2.615144	0.057696
2.459533	0.186268	5.076238	10.222087	26.014763	0							2.61647	0.057703
2.46086	0.186295	5.078891	10.221958	26.028028	0							2.617796	0.05771
2.462186	0.186301	5.081543	10.221811	26.041292	0							2.619123	0.057717
2.463512	0.186306	5.084196	10.221637	26.054558	0							2.620449	0.057724
2.464838	0.186311	5.086848	10.221492	26.067822	0							2.621775	0.057731
2.466164	0.186315	5.0895	10.221365	26.081087	0							2.623101	0.057738
2.46749	0.186357	5.092153	10.221182	26.094353	0							2.624427	0.057745
2.468817	0.186549	5.094805	10.221061	26.107616	0							2.625753	0.057752
2.470143	0.186786	5.097457	10.221048	26.120882	0							2.627079	0.057759
2.471469	0.187024	5.10011	10.221045	26.134148	0							2.628406	0.057767
2.472795	0.187286	5.102762	10.220963	26.147411	0							2.629732	0.057774
2.474121	0.187777	5.105415	10.22097	26.160677	0							2.631058	0.057781
2.475447	0.18834	5.108067	10.220912	26.173943	0							2.632384	0.057788
2.476773	0.188904	5.11072	10.220928	26.187206	0							2.63371	0.057795
2.478099	0.189467	5.113372	10.220929	26.200472	0							2.635036	0.057802
2.479425	0.190031	5.116024	10.220856	26.213737	0							2.636362	0.057809
2.480752	0.190734	5.118677	10.220927	26.227001	0							2.637688	0.057817
2.482078	0.191486	5.121329	10.22108	26.240267	0							2.639014	0.057824
2.483404	0.192236	5.123981	10.221091	26.253531	0							2.640341	0.057824
2.48473	0.192988	5.126634	10.221087	26.266796	0							2.641667	0.057824
2.486056	0.193405	5.129286	10.221057	26.280062	0							2.642993	0.057824
2.487382	0.193707	5.131938	10.221008	26.293325	0							2.644319	0.057824
2.488708	0.194007	5.134591	10.221053	26.306591	0							2.645645	0.057824
2.490035	0.194309	5.137243	10.221084	26.319857	0							2.646971	0.057824
[truncated: 20,462 more rows]
