# Supplementary material for: Hallucination of closed repeat proteins containing central pockets
Source: Nat Struct Mol Biol. 2023 Sep 28;30(11):1755–60. doi: 10.1038/s41594-023-01112-6 (PMC10643118; doi:10.1038/s41594-023-01112-6)
Supplement: Supplementary file 5 — Chromatography raw data. [file 41594_2023_1112_MOESM5_ESM.tar › SEC_submit/E7_SEC.csv]

Chrom.1		Chrom.1		Chrom.1		Chrom.1		Chrom.1		Chrom.1		Chrom.1
UV 1_280		Cond		Conc B		Injection		Run Log		Fraction		UV 1_280_CUT_TEMP@100,BASEM
ml	mAU	ml	mS/cm	ml	%	ml	Injection	ml	Logbook	ml	Fraction	ml	mAU
-0.15693	0.102213	-0.15693	10.249268	-0.15693	0	-0.000446		-0.15693	Method Settings	8.016642	1.C.1	0	-0.498277
-0.155604	0.648039	-0.154278	10.238958	-0.143665	0			-0.156856	Set autosampler to inject	9.016786	1.C.2	0.001326	-0.498277
-0.154278	0.684587	-0.151625	10.238678	-0.1304	0			-0.007753	Sample Application	10.016748	1.C.3	0.002652	-0.498277
-0.152952	0.712007	-0.148973	10.238023	-0.117135	0			8.007846	Elution	11.016676	1.C.4	0.003978	-0.498277
-0.151626	0.733459	-0.146321	10.237277	-0.10387	0			19.798325	Set autosampler to load next	12.016421	1.C.5	0.005305	-0.498277
-0.150299	0.75395	-0.143668	10.236619	-0.090606	0			20.198397	Dump	13.016379	1.C.6	0.006631	-0.498277
-0.148973	0.773092	-0.141016	10.236233	-0.077341	0					14.016316	1.C.7	0.007957	-0.498277
-0.147647	0.778327	-0.138363	10.235878	-0.064076	0					15.016291	1.C.8	0.009283	-0.498277
-0.146321	0.775227	-0.135711	10.235684	-0.050811	0					16.017346	1.C.9	0.010609	-0.498277
-0.144995	0.772462	-0.133059	10.23565	-0.037546	0					17.017281	1.C.10	0.011935	-0.498277
-0.143669	0.769855	-0.130406	10.235634	-0.024281	0					18.017274	1.C.11	0.013261	-0.498277
-0.142343	0.767288	-0.127754	10.235912	-0.011016	0					19.01722	1.C.12	0.014587	-0.498277
-0.141016	0.764735	-0.125101	10.236157	0.002249	0					19.797	Waste(Frac)	0.015914	-0.498277
-0.13969	0.762166	-0.122449	10.235863	0.015514	0					20.302169	Waste	0.01724	-0.498277
-0.138364	0.759602	-0.119797	10.234915	0.028779	0							0.018566	-0.498277
-0.137038	0.757045	-0.117144	10.233085	0.042043	0							0.019892	-0.498277
-0.135712	0.754116	-0.114492	10.230618	0.055308	0							0.021218	-0.498277
-0.134386	0.751143	-0.111839	10.227844	0.068573	0							0.022544	-0.498277
-0.13306	0.748198	-0.109187	10.224745	0.081838	0							0.02387	-0.498277
-0.131734	0.745243	-0.106535	10.221372	0.095103	0							0.025197	-0.498277
-0.130407	0.742292	-0.103882	10.21808	0.108368	0							0.026523	-0.498277
-0.129081	0.739334	-0.10123	10.214906	0.121633	0							0.027849	-0.498277
-0.127755	0.736385	-0.098578	10.212121	0.134898	0							0.029175	-0.498277
-0.126429	0.732985	-0.095925	10.209423	0.148163	0							0.030501	-0.498277
-0.125103	0.729523	-0.093273	10.206933	0.161428	0							0.031827	-0.498277
-0.123777	0.726058	-0.09062	10.204543	0.174693	0							0.033153	-0.498277
-0.122451	0.722586	-0.087968	10.202367	0.187957	0							0.03448	-0.498277
-0.121124	0.719114	-0.085316	10.200441	0.201222	0							0.035806	-0.498277
-0.119798	0.715649	-0.082663	10.198749	0.214487	0							0.037132	-0.498277
-0.118472	0.712629	-0.080011	10.197204	0.227752	0							0.038458	-0.498277
-0.117146	0.711931	-0.077358	10.196008	0.241017	0							0.039784	-0.498277
-0.11582	0.711488	-0.074706	10.194901	0.254282	0							0.04111	-0.498277
-0.114494	0.711057	-0.072054	10.193769	0.267547	0							0.042436	-0.498277
-0.113168	0.710626	-0.069401	10.192873	0.280812	0							0.043763	-0.498277
-0.111841	0.710194	-0.066749	10.192194	0.294077	0							0.045089	-0.498277
-0.110515	0.709761	-0.064096	10.191597	0.307342	0							0.046415	-0.498277
-0.109189	0.709328	-0.061444	10.19114	0.320606	0							0.047741	-0.498277
-0.107863	0.708917	-0.058792	10.190886	0.333871	0							0.049067	-0.498277
-0.106537	0.70842	-0.056139	10.190734	0.347136	0							0.050393	-0.498277
-0.105211	0.707917	-0.053487	10.190742	0.360401	0							0.051719	-0.498277
-0.103885	0.707417	-0.050835	10.190967	0.373666	0							0.053045	-0.498277
-0.102559	0.706916	-0.048182	10.191207	0.386931	0							0.054372	-0.498277
-0.101232	0.706415	-0.04553	10.191471	0.400196	0							0.055698	-0.498277
-0.099906	0.705917	-0.042877	10.191875	0.413461	0							0.057024	-0.498277
-0.09858	0.705396	-0.040225	10.192285	0.426726	0							0.05835	-0.498277
-0.097254	0.704576	-0.037573	10.192667	0.439991	0							0.059676	-0.498277
-0.095928	0.703654	-0.03492	10.19312	0.453256	0							0.061002	-0.498277
-0.094602	0.70272	-0.032268	10.193522	0.46652	0							0.062328	-0.498277
-0.093276	0.701788	-0.029615	10.193965	0.479785	0							0.063655	-0.498277
-0.091949	0.700856	-0.026963	10.194411	0.49305	0							0.064981	-0.498277
-0.090623	0.699924	-0.024311	10.194939	0.506315	0							0.066307	-0.498277
-0.089297	0.69887	-0.021658	10.195455	0.51958	0							0.067633	-0.498277
-0.087971	0.697329	-0.019006	10.195846	0.532845	0							0.068959	-0.498277
-0.086645	0.695641	-0.016353	10.196286	0.54611	0							0.070285	-0.498277
-0.085319	0.693954	-0.013701	10.196779	0.559375	0							0.071611	-0.498277
-0.083993	0.692268	-0.011049	10.197251	0.57264	0							0.072937	-0.498277
-0.082666	0.690581	-0.008396	10.197627	0.585905	0							0.074264	-0.498277
-0.08134	0.688897	-0.005744	10.199505	0.599169	0							0.07559	-0.498277
-0.080014	0.687184	-0.003091	10.21398	0.612434	0							0.076916	-0.498277
-0.078688	0.685628	-0.000439	10.218831	0.625699	0							0.078242	-0.498277
-0.077362	0.684133	0.002213	10.221989	0.638964	0							0.079568	-0.498277
-0.076036	0.682634	0.004866	10.22474	0.652229	0							0.080894	-0.498277
-0.07471	0.681138	0.007518	10.227057	0.665494	0							0.08222	-0.498277
-0.073384	0.679645	0.01017	10.229182	0.678759	0							0.083547	-0.498277
-0.072057	0.678151	0.012823	10.231426	0.692024	0							0.084873	-0.498277
-0.070731	0.676656	0.015475	10.2335	0.705289	0							0.086199	-0.498277
-0.069405	0.675778	0.018128	10.235297	0.718554	0							0.087525	-0.498277
-0.068079	0.675262	0.02078	10.236852	0.731819	0							0.088851	-0.498277
-0.066753	0.674784	0.023432	10.238093	0.745083	0							0.090177	-0.498277
-0.065427	0.674305	0.026085	10.239073	0.758348	0							0.091503	-0.498277
-0.064101	0.673826	0.028737	10.239898	0.771613	0							0.09283	-0.498277
-0.062774	0.673345	0.03139	10.240561	0.784878	0							0.094156	-0.498277
-0.061448	0.672865	0.034042	10.240948	0.798143	0							0.095482	-0.498277
-0.060122	0.672326	0.036694	10.241158	0.811408	0							0.096808	-0.498277
-0.058796	0.671637	0.039347	10.241196	0.824673	0							0.098134	-0.498277
-0.05747	0.670883	0.041999	10.241069	0.837938	0							0.09946	-0.498277
-0.056144	0.670128	0.044652	10.240922	0.851203	0							0.100786	-0.498277
-0.054818	0.669374	0.047304	10.240745	0.864468	0							0.102113	-0.498277
-0.053491	0.668621	0.049956	10.240572	0.877733	0							0.103439	-0.498277
-0.052165	0.667867	0.052609	10.240399	0.890997	0							0.104765	-0.498277
-0.050839	0.666567	0.055261	10.240185	0.904262	0							0.106091	-0.498277
-0.049513	0.66473	0.057913	10.239858	0.917527	0							0.107417	-0.498277
-0.048187	0.662767	0.060566	10.2395	0.930792	0							0.108743	-0.498277
-0.046861	0.660807	0.063218	10.239268	0.944057	0							0.110069	-0.498277
-0.045535	0.658897	0.065871	10.239129	0.957322	0							0.111395	-0.498277
-0.044209	0.656971	0.068523	10.239059	0.970587	0							0.112722	-0.498277
-0.042882	0.655007	0.071175	10.238944	0.983852	0							0.114048	-0.498277
-0.041556	0.65307	0.073828	10.238845	0.997117	0							0.115374	-0.498277
-0.04023	0.651018	0.07648	10.238772	1.010382	0							0.1167	-0.498277
-0.038904	0.648853	0.079133	10.238709	1.023646	0							0.118026	-0.498277
-0.037578	0.646682	0.081785	10.238653	1.036911	0							0.119352	-0.498277
-0.036252	0.644507	0.084437	10.238523	1.050176	0							0.120678	-0.498277
-0.034926	0.642333	0.08709	10.238178	1.063441	0							0.122005	-0.498277
-0.033599	0.640156	0.089742	10.237609	1.076706	0							0.123331	-0.498277
-0.032273	0.638132	0.092395	10.236898	1.089971	0							0.124657	-0.498277
-0.030947	0.636694	0.095047	10.235987	1.103236	0							0.125983	-0.498277
-0.029621	0.635656	0.097699	10.23482	1.116501	0							0.127309	-0.498277
-0.028295	0.63462	0.100352	10.233572	1.129766	0							0.128635	-0.498277
-0.026969	0.633585	0.103004	10.232306	1.143031	0							0.129961	-0.498277
-0.025643	0.63255	0.105657	10.230918	1.156296	0							0.131287	-0.498277
-0.024316	0.631514	0.108309	10.229562	1.16956	0							0.132614	-0.498277
-0.02299	0.630547	0.110961	10.228185	1.182825	0							0.13394	-0.498277
-0.021664	0.629178	0.113614	10.226816	1.19609	0							0.135266	-0.498277
-0.020338	0.627373	0.116266	10.225448	1.209355	0							0.136592	-0.498277
-0.019012	0.625571	0.118918	10.224153	1.22262	0							0.137918	-0.498277
-0.017686	0.623778	0.121571	10.22299	1.235885	0							0.139244	-0.498277
-0.01636	0.621982	0.124223	10.221822	1.24915	0							0.14057	-0.498277
-0.015034	0.62018	0.126876	10.220661	1.262415	0							0.141897	-0.498277
-0.013707	0.618382	0.129528	10.219653	1.27568	0							0.143223	-0.498277
-0.012381	0.616145	0.13218	10.218674	1.288945	0							0.144549	-0.498277
-0.011055	0.613433	0.134833	10.217717	1.302209	0							0.145875	-0.498277
-0.009729	0.610656	0.137485	10.216798	1.315474	0							0.147201	-0.498277
-0.008403	0.607875	0.140138	10.215919	1.328739	0							0.148527	-0.498277
-0.007077	0.6051	0.14279	10.215105	1.342004	0							0.149853	-0.498277
-0.005751	0.584738	0.145442	10.214296	1.355269	0							0.15118	-0.498277
-0.004424	0.542595	0.148095	10.213541	1.368534	0							0.152506	-0.498277
-0.003098	0.535385	0.150747	10.212857	1.381799	0							0.153832	-0.498277
-0.001772	0.530051	0.1534	10.212248	1.395064	0							0.155158	-0.498277
-0.000446	0.525903	0.156052	10.211658	1.408329	0							0.156484	-0.498277
0.00088	0.522233	0.158704	10.211028	1.421594	0							0.15781	-0.498277
0.002206	0.518931	0.161357	10.210461	1.434859	0							0.159136	-0.498277
0.003532	0.515898	0.164009	10.209921	1.448123	0							0.160462	-0.498277
0.004859	0.513004	0.166662	10.209394	1.461388	0							0.161789	-0.498277
0.006185	0.510445	0.169314	10.20896	1.474653	0							0.163115	-0.498277
0.007511	0.508344	0.171966	10.208484	1.487918	0							0.164441	-0.498277
0.008837	0.506398	0.174619	10.207962	1.501183	0							0.165767	-0.498277
0.010163	0.504364	0.177271	10.207559	1.514448	0							0.167093	-0.498277
0.011489	0.502242	0.179923	10.207162	1.527713	0							0.168419	-0.498277
0.012815	0.50012	0.182576	10.206785	1.540978	0							0.169745	-0.498277
0.014141	0.497999	0.185228	10.2065	1.554243	0							0.171072	-0.498277
0.015468	0.496576	0.187881	10.206134	1.567508	0							0.172398	-0.498277
0.016794	0.495621	0.190533	10.205809	1.580773	0							0.173724	-0.498277
0.01812	0.494612	0.193185	10.205611	1.594037	0							0.17505	-0.498277
0.019446	0.493603	0.195838	10.205457	1.607302	0							0.176376	-0.498277
0.020772	0.492594	0.19849	10.2054	1.620567	0							0.177702	-0.498277
0.022098	0.491586	0.201143	10.205362	1.633832	0							0.179028	-0.498277
0.023424	0.49058	0.203795	10.205307	1.647097	0							0.180355	-0.498277
0.024751	0.489777	0.206447	10.205221	1.660362	0							0.181681	-0.498277
0.026077	0.4891	0.2091	10.205112	1.673627	0							0.183007	-0.498277
0.027403	0.488397	0.211752	10.204987	1.686892	0							0.184333	-0.498277
0.028729	0.487692	0.214405	10.204896	1.700157	0							0.185659	-0.498277
0.030055	0.486987	0.217057	10.204863	1.713422	0							0.186985	-0.498277
0.031381	0.486282	0.219709	10.204866	1.726686	0							0.188311	-0.498277
0.032707	0.485577	0.222362	10.204896	1.739951	0							0.189637	-0.498277
0.034034	0.484956	0.225014	10.20489	1.753216	0							0.190964	-0.498277
0.03536	0.484595	0.227666	10.204919	1.766481	0							0.19229	-0.498277
0.036686	0.484393	0.230319	10.20495	1.779746	0							0.193616	-0.498277
0.038012	0.484193	0.232971	10.204969	1.793011	0							0.194942	-0.498277
0.039338	0.483994	0.235624	10.204984	1.806276	0							0.196268	-0.498277
0.040664	0.483793	0.238276	10.204996	1.819541	0							0.197594	-0.498277
0.04199	0.483592	0.240928	10.20505	1.832806	0							0.19892	-0.498277
0.043316	0.483429	0.243581	10.205088	1.846071	0							0.200247	-0.498277
0.044643	0.483186	0.246233	10.205182	1.859336	0							0.201573	-0.498277
0.045969	0.482838	0.248886	10.20524	1.8726	0							0.202899	-0.498277
0.047295	0.482489	0.251538	10.205284	1.885865	0							0.204225	-0.498277
0.048621	0.48214	0.25419	10.20537	1.89913	0							0.205551	-0.498277
0.049947	0.481791	0.256843	10.205448	1.912395	0							0.206877	-0.498277
0.051273	0.481442	0.259495	10.205525	1.92566	0							0.208203	-0.498277
0.052599	0.481096	0.262148	10.205684	1.938925	0							0.20953	-0.498277
0.053926	0.480947	0.2648	10.205831	1.95219	0							0.210856	-0.498277
0.055252	0.480999	0.267452	10.205885	1.965455	0							0.212182	-0.498277
0.056578	0.481068	0.270105	10.206001	1.97872	0							0.213508	-0.498277
0.057904	0.481137	0.272757	10.206183	1.991985	0							0.214834	-0.498277
0.05923	0.481206	0.27541	10.206381	2.00525	0							0.21616	-0.498277
0.060556	0.481274	0.278062	10.206538	2.018514	0							0.217486	-0.498277
0.061882	0.481338	0.280714	10.206623	2.031779	0							0.218812	-0.498277
0.063209	0.481313	0.283367	10.206722	2.045044	0							0.220139	-0.498277
0.064535	0.481048	0.286019	10.206856	2.058309	0							0.221465	-0.498277
0.065861	0.48064	0.288671	10.206902	2.071574	0							0.222791	-0.498277
0.067187	0.480232	0.291324	10.206921	2.084839	0							0.224117	-0.498277
0.068513	0.479823	0.293976	10.206978	2.098104	0							0.225443	-0.498277
0.069839	0.479414	0.296629	10.207045	2.111369	0							0.226769	-0.498277
0.071165	0.479007	0.299281	10.20702	2.124634	0							0.228095	-0.498277
0.072491	0.478346	0.301933	10.206989	2.137898	0							0.229422	-0.498277
0.073818	0.477033	0.304586	10.207031	2.151163	0							0.230748	-0.498277
0.075144	0.475507	0.307238	10.207002	2.164428	0							0.232074	-0.498277
0.07647	0.47398	0.309891	10.206952	2.177693	0							0.2334	-0.498277
0.077796	0.472448	0.312543	10.206867	2.190958	0							0.234726	-0.498277
0.079122	0.470925	0.315195	10.206845	2.204223	0							0.236052	-0.498277
0.080448	0.469397	0.317848	10.206805	2.217488	0							0.237378	-0.498277
0.081774	0.467957	0.3205	10.206767	2.230753	0							0.238705	-0.498277
0.083101	0.466816	0.323153	10.206763	2.244018	0							0.240031	-0.498277
0.084427	0.465931	0.325805	10.206738	2.257283	0							0.241357	-0.498277
0.085753	0.465045	0.328457	10.206795	2.270548	0							0.242683	-0.498277
0.087079	0.464159	0.33111	10.206853	2.283813	0							0.244009	-0.498277
0.088405	0.463276	0.333762	10.206895	2.297077	0							0.245335	-0.498277
0.089731	0.46239	0.336414	10.20698	2.310342	0							0.246661	-0.498277
0.091057	0.461537	0.339067	10.206977	2.323607	0							0.247987	-0.498277
0.092384	0.460759	0.341719	10.207013	2.336872	0							0.249314	-0.498277
0.09371	0.459924	0.344372	10.207129	2.350137	0							0.25064	-0.498277
0.095036	0.45909	0.347024	10.207214	2.363402	0							0.251966	-0.498277
0.096362	0.458255	0.349676	10.207229	2.376667	0							0.253292	-0.498277
0.097688	0.457418	0.352329	10.207253	2.389932	0							0.254618	-0.498277
0.099014	0.456582	0.354981	10.207199	2.403197	0							0.255944	-0.498277
0.10034	0.455726	0.357634	10.207205	2.416461	0							0.25727	-0.498277
0.101666	0.454899	0.360286	10.207228	2.429726	0							0.258597	-0.498277
0.102993	0.454454	0.362938	10.207075	2.442991	0							0.259923	-0.498277
0.104319	0.454142	0.365591	10.207053	2.456256	0							0.261249	-0.498277
0.105645	0.453828	0.368243	10.207122	2.469521	0							0.262575	-0.498277
0.106971	0.453513	0.370896	10.207201	2.482786	0							0.263901	-0.498277
0.108297	0.4532	0.373548	10.207179	2.496051	0							0.265227	-0.498277
0.109623	0.452887	0.3762	10.207121	2.509316	0							0.266553	-0.498277
0.110949	0.452622	0.378853	10.20707	2.522581	0							0.26788	-0.498277
0.112276	0.452499	0.381505	10.207092	2.535846	0							0.269206	-0.498277
0.113602	0.452156	0.384158	10.207044	2.549111	0							0.270532	-0.498277
0.114928	0.451821	0.38681	10.206985	2.562376	0							0.271858	-0.498277
0.116254	0.451485	0.389462	10.206939	2.57564	0							0.273184	-0.498277
0.11758	0.451142	0.392115	10.206923	2.588905	0							0.27451	-0.498277
0.118906	0.450799	0.394767	10.206977	2.60217	0							0.275836	-0.498277
0.120232	0.450391	0.397419	10.206798	2.615435	0							0.277162	-0.498277
0.121559	0.449476	0.400072	10.206669	2.6287	0							0.278489	-0.498277
0.122885	0.44813	0.402724	10.206669	2.641965	0							0.279815	-0.498277
0.124211	0.446782	0.405377	10.206582	2.65523	0							0.281141	-0.498277
0.125537	0.44543	0.408029	10.206509	2.668495	0							0.282467	-0.498277
0.126863	0.444081	0.410681	10.20647	2.68176	0							0.283793	-0.498277
0.128189	0.442737	0.413334	10.206613	2.695024	0							0.285119	-0.498277
0.129515	0.441444	0.415986	10.206631	2.708289	0							0.286445	-0.498277
0.130841	0.440678	0.418639	10.206676	2.721554	0							0.287772	-0.498277
0.132168	0.440053	0.421291	10.206675	2.734819	0							0.289098	-0.498277
0.133494	0.439424	0.423943	10.206738	2.748084	0							0.290424	-0.498277
0.13482	0.438798	0.426596	10.206833	2.761349	0							0.29175	-0.498277
0.136146	0.438172	0.429248	10.206797	2.774614	0							0.293076	-0.498277
0.137472	0.437543	0.431901	10.20686	2.787879	0							0.294402	-0.498277
0.138798	0.436924	0.434553	10.206873	2.801144	0							0.295728	-0.498277
0.140124	0.436385	0.437205	10.206894	2.814409	0							0.297055	-0.498277
0.141451	0.435801	0.439858	10.206856	2.827674	0							0.298381	-0.498277
0.142777	0.435221	0.44251	10.206977	2.840939	0							0.299707	-0.498277
0.144103	0.434638	0.445163	10.20701	2.854203	0							0.301033	-0.498277
0.145429	0.43405	0.447815	10.20713	2.867468	0							0.302359	-0.498277
0.146755	0.433467	0.450467	10.207164	2.880733	0							0.303685	-0.498277
0.148081	0.432875	0.45312	10.207283	2.893998	0							0.305011	-0.498277
0.149407	0.432189	0.455772	10.207291	2.907263	0							0.306337	-0.498277
0.150734	0.43138	0.458424	10.207246	2.920528	0							0.307664	-0.498277
0.15206	0.43058	0.461077	10.207167	2.933793	0							0.30899	-0.498277
0.153386	0.42978	0.463729	10.207041	2.947058	0							0.310316	-0.498277
0.154712	0.428981	0.466382	10.206951	2.960323	0							0.311642	-0.498277
0.156038	0.42818	0.469034	10.20683	2.973588	0							0.312968	-0.498277
0.157364	0.427377	0.471686	10.206739	2.986852	0							0.314294	-0.498277
0.15869	0.426603	0.474339	10.206717	3.000117	0							0.31562	-0.498277
0.160016	0.426703	0.476991	10.206568	3.013382	0							0.316947	-0.498277
0.161343	0.426955	0.479644	10.206403	3.026647	0							0.318273	-0.498277
0.162669	0.427208	0.482296	10.206181	3.039912	0							0.319599	-0.498277
0.163995	0.427461	0.484948	10.206022	3.053177	0							0.320925	-0.498277
0.165321	0.427715	0.487601	10.205798	3.066442	0							0.322251	-0.498277
0.166647	0.427966	0.490253	10.205615	3.079707	0							0.323577	-0.498277
0.167973	0.428216	0.492906	10.205432	3.092972	0							0.324903	-0.498277
0.169299	0.427316	0.495558	10.205209	3.106237	0							0.32623	-0.498277
0.170626	0.425873	0.49821	10.204995	3.119502	0							0.327556	-0.498277
0.171952	0.424397	0.500863	10.204804	3.132766	0							0.328882	-0.498277
0.173278	0.42292	0.503515	10.204579	3.146031	0							0.330208	-0.498277
0.174604	0.421442	0.506168	10.204412	3.159296	0							0.331534	-0.498277
0.17593	0.419966	0.50882	10.204208	3.172561	0							0.33286	-0.498277
0.177256	0.418487	0.511472	10.204082	3.185826	0							0.334186	-0.498277
0.178582	0.417197	0.514125	10.203969	3.199091	0							0.335512	-0.498277
0.179908	0.416117	0.516777	10.203794	3.212356	0							0.336839	-0.498277
0.181235	0.41505	0.519429	10.203626	3.225621	0							0.338165	-0.498277
0.182561	0.413986	0.522082	10.203546	3.238886	0							0.339491	-0.498277
0.183887	0.412929	0.524734	10.203464	3.252151	0							0.340817	-0.498277
0.185213	0.411864	0.527387	10.203428	3.265415	0							0.342143	-0.498277
0.186539	0.410801	0.530039	10.203358	3.27868	0							0.343469	-0.498277
0.187865	0.409956	0.532691	10.203261	3.291945	0							0.344795	-0.498277
0.189191	0.409607	0.535344	10.203144	3.30521	0							0.346122	-0.498277
0.190518	0.409307	0.537996	10.203121	3.318475	0							0.347448	-0.498277
0.191844	0.409007	0.540649	10.203015	3.33174	0							0.348774	-0.498277
0.19317	0.408706	0.543301	10.202927	3.345005	0							0.3501	-0.498277
0.194496	0.408407	0.545953	10.202796	3.35827	0							0.351426	-0.498277
0.195822	0.408107	0.548606	10.202686	3.371535	0							0.352752	-0.498277
0.197148	0.407882	0.551258	10.202633	3.3848	0							0.354078	-0.498277
0.198474	0.407903	0.55391	10.20263	3.398065	0							0.355405	-0.498277
0.199801	0.407951	0.556563	10.202661	3.41133	0							0.356731	-0.498277
0.201127	0.407998	0.559215	10.202721	3.424594	0							0.358057	-0.498277
0.202453	0.408046	0.561868	10.202891	3.437859	0							0.359383	-0.498277
0.203779	0.408094	0.56452	10.203028	3.451124	0							0.360709	-0.498277
0.205105	0.408141	0.567172	10.203146	3.464389	0							0.362035	-0.498277
0.206431	0.408157	0.569825	10.203155	3.477654	0							0.363361	-0.498277
0.207757	0.408042	0.572477	10.203259	3.490919	0							0.364687	-0.498277
0.209083	0.407912	0.57513	10.203379	3.504184	0							0.366014	-0.498277
0.21041	0.407783	0.577782	10.203471	3.517449	0							0.36734	-0.498277
0.211736	0.407653	0.580434	10.203494	3.530714	0							0.368666	-0.498277
0.213062	0.407523	0.583087	10.203491	3.543978	0							0.369992	-0.498277
0.214388	0.407393	0.585739	10.20359	3.557243	0							0.371318	-0.498277
0.215714	0.407263	0.588392	10.203724	3.570508	0							0.372644	-0.498277
0.21704	0.406813	0.591044	10.203826	3.583773	0							0.37397	-0.498277
0.218366	0.406314	0.593696	10.203869	3.597038	0							0.375297	-0.498277
0.219693	0.405817	0.596349	10.203897	3.610303	0							0.376623	-0.498277
0.221019	0.405325	0.599001	10.203889	3.623568	0							0.377949	-0.498277
0.222345	0.404876	0.601654	10.203876	3.636833	0							0.379275	-0.498277
0.223671	0.404402	0.604306	10.203936	3.650098	0							0.380601	-0.498277
0.224997	0.403907	0.606958	10.204007	3.663363	0							0.381927	-0.498277
0.226323	0.40279	0.609611	10.204087	3.676628	0							0.383253	-0.498277
0.227649	0.401292	0.612263	10.204138	3.689893	0							0.38458	-0.498277
0.228976	0.399742	0.614915	10.204218	3.703157	0							0.385906	-0.498277
0.230302	0.398191	0.617568	10.20435	3.716422	0							0.387232	-0.498277
0.231628	0.396636	0.62022	10.20445	3.729687	0							0.388558	-0.498277
0.232954	0.395087	0.622873	10.204482	3.742952	0							0.389884	-0.498277
0.23428	0.393536	0.625525	10.204493	3.756217	0							0.39121	-0.498277
0.235606	0.391881	0.628177	10.204486	3.769482	0							0.392536	-0.498277
0.236932	0.390311	0.63083	10.204483	3.782747	0							0.393862	-0.498277
0.238259	0.388797	0.633482	10.204446	3.796012	0							0.395189	-0.498277
0.239585	0.387286	0.636135	10.204365	3.809277	0							0.396515	-0.498277
0.240911	0.385773	0.638787	10.204315	3.822541	0							0.397841	-0.498277
0.242237	0.384259	0.641439	10.204275	3.835806	0							0.399167	-0.498277
0.243563	0.382746	0.644092	10.204165	3.849071	0							0.400493	-0.498277
0.244889	0.381265	0.646744	10.204068	3.862336	0							0.401819	-0.498277
0.246215	0.37984	0.649397	10.203999	3.875601	0							0.403145	-0.498277
0.247541	0.378432	0.652049	10.203949	3.888866	0							0.404472	-0.498277
0.248868	0.377023	0.654701	10.203915	3.902131	0							0.405798	-0.498277
0.250194	0.375613	0.657354	10.203951	3.915396	0							0.407124	-0.498277
0.25152	0.374204	0.660006	10.204029	3.928661	0							0.40845	-0.498277
0.252846	0.372792	0.662659	10.204108	3.941926	0							0.409776	-0.498277
0.254172	0.371348	0.665311	10.204246	3.95519	0							0.411102	-0.498277
0.255498	0.369848	0.667963	10.204387	3.968456	0							0.412428	-0.498277
0.256824	0.36832	0.670616	10.204492	3.98172	0							0.413755	-0.498277
0.258151	0.366798	0.673268	10.204551	3.994985	0							0.415081	-0.498277
0.259477	0.365271	0.67592	10.204567	4.00825	0							0.416407	-0.498277
0.260803	0.363742	0.678573	10.204599	4.021515	0							0.417733	-0.498277
0.262129	0.362218	0.681225	10.20469	4.03478	0							0.419059	-0.498277
0.263455	0.360569	0.683878	10.204796	4.048045	0							0.420385	-0.498277
0.264781	0.358445	0.68653	10.204894	4.06131	0							0.421711	-0.498277
0.266107	0.356129	0.689182	10.204938	4.074575	0							0.423037	-0.498277
0.267433	0.353816	0.691835	10.204915	4.08784	0							0.424364	-0.498277
0.26876	0.3515	0.694487	10.204958	4.101105	0							0.42569	-0.498277
0.270086	0.349181	0.69714	10.204976	4.11437	0							0.427016	-0.498277
0.271412	0.346866	0.699792	10.204833	4.127635	0							0.428342	-0.498277
0.272738	0.344641	0.702444	10.204635	4.1409	0							0.429668	-0.498277
0.274064	0.343224	0.705097	10.20453	4.154164	0							0.430994	-0.498277
0.27539	0.342245	0.707749	10.204506	4.167429	0							0.43232	-0.498277
0.276716	0.341259	0.710402	10.20444	4.180694	0							0.433647	-0.498277
0.278043	0.340218	0.713054	10.204439	4.193959	0							0.434973	-0.498277
0.279369	0.339156	0.715706	10.204432	4.207224	0							0.436299	-0.498277
0.280695	0.338094	0.718359	10.204331	4.220489	0							0.437625	-0.498277
0.282021	0.337034	0.721011	10.204229	4.233754	0							0.438951	-0.498277
0.283347	0.335824	0.723663	10.204164	4.247019	0							0.440277	-0.498277
0.284673	0.334461	0.726316	10.204144	4.260283	0							0.441603	-0.498277
0.285999	0.333098	0.728968	10.204157	4.273549	0							0.44293	-0.498277
0.287326	0.331731	0.731621	10.204141	4.286813	0							0.444256	-0.498277
0.288652	0.330367	0.734273	10.204153	4.300078	0							0.445582	-0.498277
0.289978	0.329001	0.736925	10.204181	4.313343	0							0.446908	-0.498277
0.291304	0.327635	0.739578	10.204202	4.326608	0							0.448234	-0.498277
0.29263	0.326148	0.74223	10.204273	4.339873	0							0.44956	-0.498277
0.293956	0.324478	0.744883	10.204339	4.353138	0							0.450886	-0.498277
0.295282	0.322759	0.747535	10.204315	4.366403	0							0.452212	-0.498277
0.296608	0.321042	0.750187	10.204299	4.379668	0							0.453539	-0.498277
0.297935	0.319324	0.75284	10.204263	4.392933	0							0.454865	-0.498277
0.299261	0.317599	0.755492	10.204284	4.406198	0							0.456191	-0.498277
0.300587	0.315876	0.758145	10.204271	4.419463	0							0.457517	-0.498277
0.301913	0.31436	0.760797	10.204249	4.432727	0							0.458843	-0.498277
0.303239	0.313054	0.763449	10.204316	4.445992	0							0.460169	-0.498277
0.304565	0.31174	0.766102	10.204282	4.459257	0							0.461495	-0.498277
0.305891	0.310429	0.768754	10.204332	4.472522	0							0.462822	-0.498277
0.307218	0.309128	0.771407	10.204439	4.485787	0							0.464148	-0.498277
0.308544	0.307821	0.774059	10.204545	4.499052	0							0.465474	-0.498277
0.30987	0.30651	0.776711	10.204597	4.512317	0							0.4668	-0.498277
0.311196	0.305257	0.779364	10.204651	4.525582	0							0.468126	-0.498277
0.312522	0.304153	0.782016	10.20466	4.538846	0							0.469452	-0.498277
0.313848	0.303141	0.784668	10.20467	4.552112	0							0.470778	-0.498277
0.315174	0.302126	0.787321	10.204697	4.565376	0							0.472105	-0.498277
0.316501	0.301113	0.789973	10.204703	4.578641	0							0.473431	-0.498277
0.317827	0.3001	0.792626	10.204764	4.591906	0							0.474757	-0.498277
0.319153	0.299086	0.795278	10.204738	4.605171	0							0.476083	-0.498277
0.320479	0.29804	0.79793	10.204726	4.618436	0							0.477409	-0.498277
0.321805	0.296844	0.800583	10.204654	4.631701	0							0.478735	-0.498277
0.323131	0.295514	0.803235	10.204563	4.644966	0							0.480061	-0.498277
0.324457	0.294178	0.805888	10.204424	4.658231	0							0.481387	-0.498277
0.325783	0.292845	0.80854	10.20428	4.671496	0							0.482714	-0.498277
0.32711	0.291521	0.811192	10.204268	4.684761	0							0.48404	-0.498277
0.328436	0.290261	0.813845	10.204316	4.698026	0							0.485366	-0.498277
0.329762	0.289076	0.816497	10.2043	4.71129	0							0.486692	-0.498277
0.331088	0.288034	0.819149	10.20424	4.724555	0							0.488018	-0.498277
0.332414	0.28733	0.821802	10.204268	4.73782	0							0.489344	-0.498277
0.33374	0.286624	0.824454	10.204194	4.751085	0							0.49067	-0.498277
0.335066	0.285918	0.827107	10.204146	4.76435	0							0.491997	-0.498277
0.336393	0.285212	0.829759	10.204184	4.777615	0							0.493323	-0.498277
0.337719	0.284507	0.832412	10.204258	4.79088	0							0.494649	-0.498277
0.339045	0.283777	0.835064	10.20427	4.804145	0							0.495975	-0.498277
0.340371	0.282687	0.837716	10.204242	4.81741	0							0.497301	-0.498277
0.341697	0.280827	0.840369	10.204339	4.830675	0							0.498627	-0.498277
0.343023	0.278925	0.843021	10.204456	4.843939	0							0.499953	-0.498277
0.344349	0.277019	0.845673	10.204459	4.857204	0							0.501279	-0.498277
0.345676	0.275118	0.848326	10.204515	4.870469	0							0.502606	-0.498277
0.347002	0.27322	0.850978	10.20458	4.883734	0							0.503932	-0.498277
0.348328	0.271316	0.853631	10.204618	4.896999	0							0.505258	-0.498277
0.349654	0.269437	0.856283	10.204622	4.910264	0							0.506584	-0.498277
0.35098	0.267548	0.858935	10.204554	4.923529	0							0.50791	-0.498277
0.352306	0.26542	0.861588	10.204468	4.936794	0							0.509236	-0.498277
0.353632	0.263299	0.86424	10.204465	4.950059	0							0.510562	-0.498277
0.354959	0.261177	0.866893	10.20446	4.963324	0							0.511889	-0.498277
0.356285	0.259055	0.869545	10.204478	4.976589	0							0.513215	-0.498277
0.357611	0.256938	0.872197	10.204427	4.989853	0							0.514541	-0.498277
0.358937	0.255081	0.87485	10.204394	5.003119	0							0.515867	-0.498277
0.360263	0.25414	0.877502	10.20444	5.016383	0							0.517193	-0.498277
0.361589	0.253668	0.880155	10.204426	5.029648	0							0.518519	-0.498277
0.362915	0.253196	0.882807	10.204428	5.042913	0							0.519845	-0.498277
0.364241	0.252725	0.885459	10.204405	5.056178	0							0.521172	-0.498277
0.365568	0.252254	0.888112	10.204359	5.069443	0							0.522498	-0.498277
0.366894	0.251782	0.890764	10.204282	5.082708	0							0.523824	-0.498277
0.36822	0.251248	0.893417	10.204254	5.095973	0							0.52515	-0.498277
0.369546	0.250381	0.896069	10.204114	5.109238	0							0.526476	-0.498277
0.370872	0.249079	0.898721	10.204141	5.122502	0							0.527802	-0.498277
0.372198	0.247778	0.901374	10.204052	5.135767	0							0.529128	-0.498277
0.373524	0.24648	0.904026	10.203983	5.149032	0							0.530455	-0.498277
0.374851	0.245178	0.906678	10.204013	5.162297	0							0.531781	-0.498277
0.376177	0.243877	0.909331	10.204175	5.175562	0							0.533107	-0.498277
0.377503	0.242561	0.911983	10.20423	5.188827	0							0.534433	-0.498277
0.378829	0.241197	0.914636	10.204225	5.202092	0							0.535759	-0.498277
0.380155	0.239802	0.917288	10.204225	5.215357	0							0.537085	-0.498277
0.381481	0.238447	0.91994	10.20412	5.228622	0							0.538411	-0.498277
0.382807	0.237187	0.922593	10.204121	5.241887	0							0.539737	-0.498277
0.384133	0.23585	0.925245	10.204005	5.255152	0							0.541064	-0.498277
0.38546	0.23445	0.927898	10.204144	5.268416	0							0.54239	-0.498277
0.386786	0.233059	0.93055	10.20424	5.281682	0							0.543716	-0.498277
0.388112	0.231745	0.933202	10.204227	5.294946	0							0.545042	-0.498277
0.389438	0.230674	0.935855	10.204152	5.308211	0							0.546368	-0.498277
0.390764	0.229606	0.938507	10.204243	5.321476	0							0.547694	-0.498277
0.39209	0.228628	0.941159	10.204266	5.334741	0							0.54902	-0.498277
0.393416	0.227685	0.943812	10.204173	5.348006	0							0.550347	-0.498277
0.394743	0.226741	0.946464	10.204061	5.361271	0							0.551673	-0.498277
0.396069	0.225798	0.949117	10.204168	5.374536	0							0.552999	-0.498277
0.397395	0.224849	0.951769	10.204288	5.387801	0							0.554325	-0.498277
0.398721	0.223826	0.954422	10.20436	5.401065	0							0.555651	-0.498277
0.400047	0.222802	0.957074	10.204485	5.41433	0							0.556977	-0.498277
0.401373	0.221776	0.959726	10.204459	5.427595	0							0.558303	-0.498277
0.402699	0.220744	0.962379	10.204476	5.44086	0							0.55963	-0.498277
0.404026	0.219566	0.965031	10.204413	5.454125	0							0.560956	-0.498277
0.405352	0.218257	0.967683	10.204468	5.46739	0							0.562282	-0.498277
0.406678	0.216958	0.970336	10.204463	5.480655	0							0.563608	-0.498277
0.408004	0.215892	0.972988	10.204403	5.49392	0							0.564934	-0.498277
0.40933	0.214881	0.975641	10.204323	5.507185	0							0.56626	-0.498277
0.410656	0.213874	0.978293	10.204352	5.52045	0							0.567586	-0.498277
0.411982	0.212861	0.980945	10.204293	5.533715	0							0.568913	-0.498277
0.413308	0.211848	0.983598	10.20437	5.546979	0							0.570239	-0.498277
0.414635	0.210838	0.98625	10.204373	5.560245	0							0.571565	-0.498277
0.415961	0.20973	0.988903	10.204326	5.573509	0							0.572891	-0.498277
0.417287	0.20894	0.991555	10.204281	5.586774	0							0.574217	-0.498277
0.418613	0.20845	0.994207	10.204208	5.600039	0							0.575543	-0.498277
0.419939	0.207959	0.99686	10.204155	5.613304	0							0.576869	-0.498277
0.421265	0.207469	0.999512	10.20404	5.626569	0							0.578195	-0.498277
0.422591	0.206978	1.002164	10.203895	5.639834	0							0.579522	-0.498277
0.423918	0.206488	1.004817	10.203763	5.653099	0							0.580848	-0.498277
0.425244	0.205977	1.007469	10.203676	5.666364	0							0.582174	-0.498277
0.42657	0.204952	1.010122	10.203665	5.679628	0							0.5835	-0.498277
0.427896	0.203463	1.012774	10.203636	5.692894	0							0.584826	-0.498277
0.429222	0.202087	1.015427	10.203609	5.706158	0							0.586152	-0.498277
0.430548	0.200719	1.018079	10.203545	5.719423	0							0.587478	-0.498277
0.431874	0.199348	1.020731	10.203475	5.732688	0							0.588804	-0.498277
0.433201	0.197978	1.023384	10.203483	5.745953	0							0.590131	-0.498277
0.434527	0.196634	1.026036	10.203405	5.759218	0							0.591457	-0.498277
0.435853	0.195861	1.028688	10.203361	5.772483	0							0.592783	-0.498277
0.437179	0.19571	1.031341	10.203378	5.785748	0							0.594109	-0.498277
0.438505	0.195612	1.033993	10.203256	5.799013	0							0.595435	-0.498277
0.439831	0.195417	1.036646	10.203167	5.812278	0							0.596761	-0.498277
0.441157	0.194345	1.039298	10.202986	5.825542	0							0.598087	-0.498277
0.442484	0.193132	1.04195	10.202931	5.838808	0							0.599414	-0.498277
0.44381	0.191921	1.044603	10.20284	5.852072	0							0.60074	-0.498277
0.445136	0.19066	1.047255	10.202716	5.865337	0							0.602066	-0.498277
0.446462	0.189294	1.049908	10.202672	5.878602	0							0.603392	-0.498277
0.447788	0.187909	1.05256	10.202625	5.891867	0							0.604718	-0.498277
0.449114	0.186524	1.055212	10.202568	5.905132	0							0.606044	-0.498277
0.45044	0.18514	1.057865	10.202548	5.918397	0							0.60737	-0.498277
0.451766	0.183756	1.060517	10.202598	5.931662	0							0.608697	-0.498277
0.453093	0.182479	1.063169	10.202831	5.944927	0							0.610023	-0.498277
0.454419	0.181236	1.065822	10.202986	5.958191	0							0.611349	-0.498277
0.455745	0.179993	1.068474	10.203076	5.971457	0							0.612675	-0.498277
0.457071	0.17875	1.071127	10.20326	5.984721	0							0.614001	-0.498277
0.458397	0.177431	1.073779	10.203486	5.997986	0							0.615327	-0.498277
0.459723	0.176063	1.076431	10.203687	6.011251	0							0.616653	-0.498277
0.461049	0.174691	1.079084	10.20379	6.024516	0							0.61798	-0.498277
0.462376	0.173317	1.081736	10.203916	6.037781	0							0.619306	-0.498277
0.463702	0.171948	1.084389	10.2041	6.051046	0							0.620632	-0.498277
0.465028	0.170586	1.087041	10.204236	6.064311	0							0.621958	-0.498277
0.466354	0.169234	1.089693	10.204434	6.077576	0							0.623284	-0.498277
0.46768	0.167881	1.092346	10.204653	6.090841	0							0.62461	-0.498277
0.469006	0.166528	1.094998	10.204878	6.104105	0							0.625936	-0.498277
0.470332	0.165293	1.097651	10.205064	6.117371	0							0.627262	-0.498277
0.471658	0.164203	1.100303	10.205186	6.130635	0							0.628589	-0.498277
0.472985	0.163135	1.102955	10.205185	6.1439	0							0.629915	-0.498277
0.474311	0.162069	1.105608	10.205211	6.157165	0							0.631241	-0.498277
0.475637	0.160998	1.10826	10.20525	6.17043	0							0.632567	-0.498277
0.476963	0.159945	1.110913	10.20526	6.183695	0							0.633893	-0.498277
0.478289	0.158905	1.113565	10.205317	6.19696	0							0.635219	-0.498277
0.479615	0.157864	1.116217	10.205322	6.210225	0							0.636545	-0.498277
0.480941	0.156823	1.11887	10.205371	6.22349	0							0.637872	-0.498277
0.482268	0.155874	1.121522	10.205452	6.236754	0							0.639198	-0.498277
0.483594	0.155075	1.124174	10.205592	6.25002	0							0.640524	-0.498277
0.48492	0.154305	1.126827	10.205693	6.263284	0							0.64185	-0.498277
0.486246	0.153538	1.129479	10.205695	6.276549	0							0.643176	-0.498277
0.487572	0.152771	1.132132	10.205647	6.289814	0							0.644502	-0.498277
0.488898	0.151864	1.134784	10.205622	6.303079	0							0.645828	-0.498277
0.490224	0.150629	1.137436	10.205626	6.316344	0							0.647155	-0.498277
0.491551	0.149216	1.140089	10.205608	6.329609	0							0.648481	-0.498277
0.492877	0.147774	1.142741	10.205559	6.342874	0							0.649807	-0.498277
0.494203	0.14631	1.145394	10.205577	6.356139	0							0.651133	-0.498277
0.495529	0.144756	1.148046	10.205555	6.369404	0							0.652459	-0.498277
0.496855	0.143158	1.150698	10.205444	6.382668	0							0.653785	-0.498277
0.498181	0.141563	1.153351	10.205353	6.395934	0							0.655111	-0.498277
0.499507	0.139966	1.156003	10.205333	6.409198	0							0.656438	-0.498277
0.500834	0.138335	1.158656	10.205273	6.422463	0							0.657764	-0.498277
0.50216	0.136554	1.161308	10.205155	6.435728	0							0.65909	-0.498277
0.503486	0.134703	1.16396	10.20505	6.448993	0							0.660416	-0.498277
0.504812	0.13285	1.166613	10.204977	6.462258	0							0.661742	-0.498277
0.506138	0.131065	1.169265	10.204908	6.475523	0							0.663068	-0.498277
0.507464	0.129956	1.171918	10.204914	6.488788	0							0.664394	-0.498277
0.50879	0.129219	1.17457	10.204978	6.502053	0							0.66572	-0.498277
0.510116	0.12848	1.177222	10.205008	6.515317	0							0.667047	-0.498277
0.511443	0.12774	1.179875	10.204977	6.528583	0							0.668373	-0.498277
0.512769	0.12702	1.182527	10.204934	6.541847	0							0.669699	-0.498277
0.514095	0.126503	1.185179	10.204936	6.555112	0							0.671025	-0.498277
0.515421	0.1261	1.187832	10.204955	6.568377	0							0.672351	-0.498277
0.516747	0.125696	1.190484	10.204934	6.581642	0							0.673677	-0.498277
0.518073	0.125292	1.193137	10.2049	6.594907	0							0.675003	-0.498277
0.519399	0.12481	1.195789	10.204901	6.608172	0							0.676329	-0.498277
0.520725	0.124269	1.198441	10.204949	6.621437	0							0.677656	-0.498277
0.522052	0.123723	1.201094	10.205044	6.634702	0							0.678982	-0.498277
0.523378	0.123178	1.203746	10.205163	6.647967	0							0.680308	-0.498277
0.524704	0.122633	1.206399	10.205269	6.661232	0							0.681634	-0.498277
0.52603	0.121798	1.209051	10.20535	6.674497	0							0.68296	-0.498277
0.527356	0.120789	1.211703	10.205396	6.687761	0							0.684286	-0.498277
0.528682	0.119784	1.214356	10.2054	6.701026	0							0.685612	-0.498277
0.530008	0.118775	1.217008	10.205409	6.714291	0							0.686939	-0.498277
0.531335	0.117755	1.219661	10.205383	6.727556	0							0.688265	-0.498277
0.532661	0.116728	1.222313	10.205281	6.740821	0							0.689591	-0.498277
0.533987	0.115701	1.224965	10.205201	6.754086	0							0.690917	-0.498277
0.535313	0.114673	1.227618	10.205206	6.767351	0							0.692243	-0.498277
0.536639	0.113643	1.23027	10.2052	6.780616	0							0.693569	-0.498277
0.537965	0.112614	1.232922	10.205108	6.79388	0							0.694895	-0.498277
0.539291	0.111582	1.235575	10.205047	6.807146	0							0.696222	-0.498277
0.540618	0.110552	1.238227	10.205008	6.82041	0							0.697548	-0.498277
0.541944	0.10958	1.24088	10.204922	6.833675	0							0.698874	-0.498277
0.54327	0.108622	1.243532	10.204823	6.84694	0							0.7002	-0.498277
0.544596	0.107608	1.246184	10.204727	6.860205	0							0.701526	-0.498277
0.545922	0.106547	1.248837	10.20464	6.87347	0							0.702852	-0.498277
0.547248	0.105486	1.251489	10.204442	6.886735	0							0.704178	-0.498277
0.548574	0.104426	1.254142	10.204397	6.9	0							0.705505	-0.498277
0.549901	0.103294	1.256794	10.204417	6.913265	0							0.706831	-0.498277
0.551227	0.102034	1.259446	10.204533	6.92653	0							0.708157	-0.498277
0.552553	0.100735	1.262099	10.204612	6.939795	0							0.709483	-0.498277
0.553879	0.099438	1.264751	10.204594	6.95306	0							0.710809	-0.498277
0.555205	0.098256	1.267404	10.204689	6.966324	0							0.712135	-0.498277
0.556531	0.097401	1.270056	10.204718	6.979589	0							0.713461	-0.498277
0.557857	0.096775	1.272708	10.204679	6.992854	0							0.714787	-0.498277
0.559183	0.096152	1.275361	10.20475	7.006119	0							0.716114	-0.498277
0.56051	0.095528	1.278013	10.204871	7.019384	0							0.71744	-0.498277
0.561836	0.094773	1.280666	10.20502	7.032649	0							0.718766	-0.498277
0.563162	0.093709	1.283318	10.205149	7.045914	0							0.720092	-0.498277
0.564488	0.092466	1.28597	10.205252	7.059179	0							0.721418	-0.498277
0.565814	0.091226	1.288623	10.205326	7.072443	0							0.722744	-0.498277
0.56714	0.090005	1.291275	10.205416	7.085709	0							0.72407	-0.498277
0.568466	0.088895	1.293927	10.205458	7.098973	0							0.725397	-0.498277
0.569793	0.087906	1.29658	10.205441	7.112238	0							0.726723	-0.498277
0.571119	0.086918	1.299232	10.205412	7.125503	0							0.728049	-0.498277
0.572445	0.085924	1.301885	10.205382	7.138768	0							0.729375	-0.498277
0.573771	0.084911	1.304537	10.205341	7.152033	0							0.730701	-0.498277
0.575097	0.083829	1.307189	10.205331	7.165298	0							0.732027	-0.498277
0.576423	0.082682	1.309842	10.205396	7.178563	0							0.733353	-0.498277
0.577749	0.081534	1.312494	10.205508	7.191828	0							0.734679	-0.498277
0.579076	0.080372	1.315147	10.205557	7.205093	0							0.736006	-0.498277
0.580402	0.079066	1.317799	10.205615	7.218358	0							0.737332	-0.498277
0.581728	0.077583	1.320451	10.205651	7.231623	0							0.738658	-0.498277
0.583054	0.0761	1.323104	10.205702	7.244887	0							0.739984	-0.498277
0.58438	0.074617	1.325756	10.205651	7.258152	0							0.74131	-0.498277
0.585706	0.073149	1.328408	10.205677	7.271417	0							0.742636	-0.498277
0.587032	0.071815	1.331061	10.205781	7.284682	0							0.743962	-0.498277
0.588359	0.070643	1.333713	10.205771	7.297947	0							0.745289	-0.498277
0.589685	0.069471	1.336366	10.205794	7.311212	0							0.746615	-0.498277
0.591011	0.068301	1.339018	10.205818	7.324477	0							0.747941	-0.498277
0.592337	0.067321	1.341671	10.20583	7.337742	0							0.749267	-0.498277
0.593663	0.066614	1.344323	10.205786	7.351007	0							0.750593	-0.498277
0.594989	0.06593	1.346975	10.205772	7.364272	0							0.751919	-0.498277
0.596315	0.065281	1.349628	10.205695	7.377536	0							0.753245	-0.498277
0.597641	0.064615	1.35228	10.205779	7.390801	0							0.754572	-0.498277
0.598968	0.06386	1.354932	10.205685	7.404066	0							0.755898	-0.498277
0.600294	0.062944	1.357585	10.205585	7.417331	0							0.757224	-0.498277
0.60162	0.062026	1.360237	10.205443	7.430596	0							0.75855	-0.498277
0.602946	0.061109	1.36289	10.205387	7.443861	0							0.759876	-0.498277
0.604272	0.060193	1.365542	10.205364	7.457126	0							0.761202	-0.498277
0.605598	0.059281	1.368194	10.205315	7.470391	0							0.762528	-0.498277
0.606924	0.05837	1.370847	10.2054	7.483656	0							0.763855	-0.498277
0.60825	0.057455	1.373499	10.205607	7.496921	0							0.765181	-0.498277
0.609577	0.05654	1.376152	10.205749	7.510186	0							0.766507	-0.498277
0.610903	0.055675	1.378804	10.205762	7.52345	0							0.767833	-0.498277
0.612229	0.054987	1.381456	10.205887	7.536716	0							0.769159	-0.498277
0.613555	0.054374	1.384109	10.206019	7.54998	0							0.770485	-0.498277
0.614881	0.053759	1.386761	10.206001	7.563245	0							0.771811	-0.498277
0.616207	0.05318	1.389413	10.205976	7.57651	0							0.773137	-0.498277
0.617533	0.052747	1.392066	10.20603	7.589775	0							0.774464	-0.498277
0.61886	0.05237	1.394718	10.206	7.60304	0							0.77579	-0.498277
0.620186	0.051993	1.397371	10.20597	7.616305	0							0.777116	-0.498277
0.621512	0.051618	1.400023	10.205905	7.62957	0							0.778442	-0.498277
0.622838	0.051206	1.402676	10.205764	7.642835	0							0.779768	-0.498277
0.624164	0.050631	1.405328	10.205699	7.656099	0							0.781094	-0.498277
0.62549	0.049966	1.40798	10.20563	7.669364	0							0.78242	-0.498277
0.626816	0.049299	1.410633	10.205578	7.682629	0							0.783747	-0.498277
0.628143	0.048697	1.413285	10.205328	7.695894	0							0.785073	-0.498277
0.629469	0.048405	1.415937	10.205219	7.709159	0							0.786399	-0.498277
0.630795	0.048358	1.41859	10.205075	7.722424	0							0.787725	-0.498277
0.632121	0.048312	1.421242	10.204959	7.735689	0							0.789051	-0.498277
0.633447	0.048265	1.423895	10.204871	7.748954	0							0.790377	-0.498277
0.634773	0.048224	1.426547	10.204739	7.762218	0							0.791703	-0.498277
0.636099	0.048208	1.429199	10.204585	7.775484	0							0.79303	-0.498277
0.637426	0.048213	1.431852	10.204369	7.788749	0							0.794356	-0.498277
0.638752	0.048218	1.434504	10.204185	7.802013	0							0.795682	-0.498277
0.640078	0.048232	1.437157	10.204037	7.815279	0							0.797008	-0.498277
0.641404	0.048306	1.439809	10.203906	7.828543	0							0.798334	-0.498277
0.64273	0.048469	1.442461	10.203627	7.841808	0							0.79966	-0.498277
0.644056	0.048632	1.445114	10.203405	7.855073	0							0.800986	-0.498277
0.645382	0.048795	1.447766	10.203253	7.868338	0							0.802312	-0.498277
0.646708	0.048931	1.450418	10.203083	7.881603	0							0.803639	-0.498277
0.648035	0.048916	1.453071	10.203053	7.894868	0							0.804965	-0.498277
0.649361	0.048741	1.455723	10.203063	7.908133	0							0.806291	-0.498277
0.650687	0.048567	1.458376	10.202937	7.921397	0							0.807617	-0.498277
0.652013	0.048377	1.461028	10.20274	7.934663	0							0.808943	-0.498277
0.653339	0.04815	1.46368	10.202638	7.947927	0							0.810269	-0.498277
0.654665	0.04765	1.466333	10.202552	7.961192	0							0.811595	-0.498277
0.655991	0.047148	1.468985	10.202475	7.974457	0							0.812922	-0.498277
0.657318	0.046647	1.471638	10.202395	7.987722	0							0.814248	-0.498277
0.658644	0.046144	1.47429	10.202398	8.000987	0							0.815574	-0.498277
0.65997	0.045598	1.476942	10.202433	8.014252	0							0.8169	-0.498277
0.661296	0.044893	1.479595	10.20245	8.027516	0							0.818226	-0.498277
0.662622	0.044186	1.482247	10.202592	8.040782	0							0.819552	-0.498277
0.663948	0.043478	1.4849	10.202638	8.054047	0							0.820878	-0.498277
0.665274	0.042772	1.487552	10.202811	8.067311	0							0.822204	-0.498277
0.6666	0.042275	1.490204	10.202885	8.080577	0							0.823531	-0.498277
0.667927	0.041776	1.492857	10.202939	8.093842	0							0.824857	-0.498277
0.669253	0.04128	1.495509	10.203025	8.107106	0							0.826183	-0.498277
0.670579	0.040783	1.498162	10.203029	8.120371	0							0.827509	-0.498277
0.671905	0.040281	1.500814	10.203023	8.133636	0							0.828835	-0.498277
0.673231	0.039413	1.503466	10.202921	8.146901	0							0.830161	-0.498277
0.674557	0.038506	1.506119	10.202911	8.160166	0							0.831487	-0.498277
0.675884	0.037597	1.508771	10.202938	8.17343	0							0.832814	-0.498277
0.67721	0.036685	1.511423	10.202877	8.186696	0							0.83414	-0.498277
0.678536	0.035568	1.514076	10.202826	8.199961	0							0.835466	-0.498277
0.679862	0.034367	1.516728	10.202667	8.213225	0							0.836792	-0.498277
0.681188	0.033159	1.519381	10.202617	8.22649	0							0.838118	-0.498277
0.682514	0.031952	1.522033	10.202602	8.239756	0							0.839444	-0.498277
0.68384	0.030742	1.524685	10.202626	8.25302	0							0.84077	-0.498277
0.685166	0.029231	1.527338	10.202632	8.266285	0							0.842097	-0.498277
0.686493	0.027644	1.52999	10.202692	8.27955	0							0.843423	-0.498277
0.687819	0.026046	1.532643	10.202791	8.292815	0							0.844749	-0.498276
0.689145	0.024456	1.535295	10.20298	8.30608	0							0.846075	-0.498276
0.690471	0.023037	1.537947	10.203069	8.319345	0							0.847401	-0.498276
0.691797	0.021729	1.5406	10.203076	8.33261	0							0.848727	-0.498276
0.693123	0.020428	1.543252	10.203103	8.345875	0							0.850053	-0.498276
0.694449	0.019124	1.545905	10.203044	8.359139	0							0.85138	-0.498276
0.695776	0.01782	1.548557	10.20292	8.372404	0							0.852706	-0.498276
0.697102	0.016793	1.551209	10.202918	8.38567	0							0.854032	-0.498276
0.698428	0.01589	1.553862	10.203009	8.398934	0							0.855358	-0.498276
0.699754	0.01499	1.556514	10.203076	8.412199	0							0.856684	-0.498276
0.70108	0.014088	1.559167	10.203149	8.425464	0							0.85801	-0.498276
0.702406	0.013229	1.561819	10.203214	8.438729	0							0.859336	-0.498276
0.703732	0.012361	1.564471	10.203282	8.451994	0							0.860662	-0.498276
0.705058	0.011428	1.567124	10.203366	8.465259	0							0.861989	-0.498276
0.706385	0.010476	1.569776	10.203444	8.478523	0							0.863315	-0.498276
0.707711	0.009526	1.572428	10.203451	8.491789	0							0.864641	-0.498276
0.709037	0.008462	1.575081	10.203397	8.505054	0							0.865967	-0.498276
0.710363	0.0072	1.577733	10.203419	8.518318	0							0.867293	-0.498276
0.711689	0.005898	1.580386	10.203471	8.531583	0							0.868619	-0.498276
0.713015	0.004592	1.583038	10.203513	8.544848	0							0.869945	-0.498276
0.714341	0.003396	1.58569	10.203565	8.558113	0							0.871272	-0.498276
0.715668	0.002395	1.588343	10.203661	8.571378	0							0.872598	-0.498276
0.716994	0.001439	1.590995	10.203783	8.584642	0							0.873924	-0.498276
0.71832	0.000487	1.593648	10.203914	8.597908	0							0.87525	-0.498276
0.719646	-0.000466	1.5963	10.204098	8.611173	0							0.876576	-0.498276
0.720972	-0.001306	1.598952	10.204171	8.624437	0							0.877902	-0.498276
0.722298	-0.001839	1.601605	10.2042	8.637703	0							0.879228	-0.498276
0.723624	-0.002294	1.604257	10.20419	8.650968	0							0.880555	-0.498276
0.724951	-0.00275	1.60691	10.204256	8.664232	0							0.881881	-0.498276
0.726277	-0.003176	1.609562	10.204274	8.677497	0							0.883207	-0.498276
0.727603	-0.003463	1.612214	10.20421	8.690763	0							0.884533	-0.498276
0.728929	-0.003712	1.614867	10.204155	8.704027	0							0.885859	-0.498276
0.730255	-0.003962	1.617519	10.204141	8.717292	0							0.887185	-0.498276
0.731581	-0.004212	1.620171	10.204126	8.730556	0							0.888511	-0.498276
0.732907	-0.004529	1.622824	10.204154	8.743822	0							0.889838	-0.498276
0.734233	-0.005123	1.625476	10.204167	8.757087	0							0.891164	-0.498276
0.73556	-0.005794	1.628129	10.204208	8.770351	0							0.89249	-0.498276
0.736886	-0.006467	1.630781	10.204257	8.783616	0							0.893816	-0.498276
0.738212	-0.007142	1.633433	10.20422	8.796882	0							0.895142	-0.498276
0.739538	-0.007531	1.636086	10.204188	8.810146	0							0.896468	-0.498275
0.740864	-0.007801	1.638738	10.204224	8.823411	0							0.897794	-0.498275
0.74219	-0.008061	1.641391	10.204248	8.836676	0							0.89912	-0.498275
0.743516	-0.008322	1.644043	10.20427	8.849941	0							0.900447	-0.498275
0.744843	-0.008584	1.646695	10.204306	8.863206	0							0.901773	-0.498275
0.746169	-0.009021	1.649348	10.204288	8.876471	0							0.903099	-0.498275
0.747495	-0.009535	1.652	10.204349	8.889735	0							0.904425	-0.498275
0.748821	-0.010054	1.654653	10.204447	8.903001	0							0.905751	-0.498275
0.750147	-0.010573	1.657305	10.204449	8.916265	0							0.907077	-0.498275
0.751473	-0.01086	1.659957	10.204395	8.92953	0							0.908403	-0.498275
0.752799	-0.011014	1.66261	10.20429	8.942796	0							0.909729	-0.498275
0.754125	-0.01115	1.665262	10.204173	8.95606	0							0.911056	-0.498275
0.755452	-0.011279	1.667915	10.204076	8.969325	0							0.912382	-0.498275
0.756778	-0.011404	1.670567	10.204015	8.98259	0							0.913708	-0.498275
0.758104	-0.011104	1.673219	10.204	8.995855	0							0.915034	-0.498275
0.75943	-0.010393	1.675872	10.20393	9.00912	0							0.91636	-0.498275
0.760756	-0.009604	1.678524	10.203764	9.022385	0							0.917686	-0.498275
0.762082	-0.008815	1.681176	10.203625	9.035649	0							0.919012	-0.498275
0.763408	-0.00819	1.683829	10.203526	9.048915	0							0.920339	-0.498275
0.764735	-0.007752	1.686481	10.203416	9.06218	0							0.921665	-0.498275
0.766061	-0.007366	1.689134	10.203328	9.075444	0							0.922991	-0.498275
0.767387	-0.006981	1.691786	10.203267	9.088709	0							0.924317	-0.498275
0.768713	-0.006595	1.694438	10.203214	9.101974	0							0.925643	-0.498275
0.770039	-0.006546	1.697091	10.203248	9.115239	0							0.926969	-0.498275
0.771365	-0.00689	1.699743	10.203273	9.128504	0							0.928295	-0.498275
0.772691	-0.007339	1.702396	10.203251	9.141768	0							0.929622	-0.498275
0.774018	-0.007789	1.705048	10.203264	9.155034	0							0.930948	-0.498275
0.775344	-0.008158	1.7077	10.203292	9.168299	0							0.932274	-0.498275
0.77667	-0.008345	1.710353	10.203326	9.181563	0							0.9336	-0.498275
0.777996	-0.008441	1.713005	10.203402	9.194829	0							0.934926	-0.498275
0.779322	-0.008536	1.715657	10.203517	9.208094	0							0.936252	-0.498275
0.780648	-0.008631	1.71831	10.203655	9.221358	0							0.937578	-0.498274
0.781974	-0.008778	1.720962	10.20385	9.234623	0							0.938905	-0.498274
0.783301	-0.008999	1.723615	10.204024	9.247889	0							0.940231	-0.498274
0.784627	-0.009247	1.726267	10.204166	9.261153	0							0.941557	-0.498274
0.785953	-0.009495	1.72892	10.204313	9.274418	0							0.942883	-0.498274
0.787279	-0.009826	1.731572	10.204431	9.287683	0							0.944209	-0.498274
0.788605	-0.010418	1.734224	10.204505	9.300948	0							0.945535	-0.498274
0.789931	-0.011165	1.736877	10.204579	9.314213	0							0.946861	-0.498274
0.791257	-0.01191	1.739529	10.204724	9.327477	0							0.948187	-0.498274
0.792583	-0.012656	1.742181	10.204794	9.340742	0							0.949514	-0.498274
0.79391	-0.013299	1.744834	10.204853	9.354008	0							0.95084	-0.498274
0.795236	-0.013709	1.747486	10.204921	9.367272	0							0.952166	-0.498274
0.796562	-0.013997	1.750139	10.204945	9.380537	0							0.953492	-0.498274
0.797888	-0.014285	1.752791	10.204956	9.393802	0							0.954818	-0.498274
0.799214	-0.014527	1.755443	10.205011	9.407067	0							0.956144	-0.498274
0.80054	-0.014544	1.758096	10.204936	9.420332	0							0.95747	-0.498274
0.801866	-0.01441	1.760748	10.204878	9.433597	0							0.958797	-0.498274
0.803193	-0.014275	1.763401	10.204878	9.446861	0							0.960123	-0.498274
0.804519	-0.01414	1.766053	10.204846	9.460127	0							0.961449	-0.498274
0.805845	-0.014021	1.768705	10.204823	9.473392	0							0.962775	-0.498274
0.807171	-0.013978	1.771358	10.204803	9.486656	0							0.964101	-0.498274
0.808497	-0.013986	1.77401	10.204801	9.499922	0							0.965427	-0.498274
0.809823	-0.013994	1.776662	10.204824	9.513186	0							0.966753	-0.498274
0.811149	-0.014001	1.779315	10.204894	9.526451	0							0.96808	-0.498274
0.812476	-0.013925	1.781967	10.205014	9.539716	0							0.969406	-0.498273
0.813802	-0.013691	1.78462	10.205122	9.552981	0							0.970732	-0.498273
0.815128	-0.013441	1.787272	10.205182	9.566246	0							0.972058	-0.498273
0.816454	-0.01319	1.789925	10.205235	9.579511	0							0.973384	-0.498273
0.81778	-0.012951	1.792577	10.205325	9.592775	0							0.97471	-0.498273
0.819106	-0.012827	1.795229	10.205333	9.606041	0							0.976036	-0.498273
0.820432	-0.012874	1.797882	10.205336	9.619306	0							0.977363	-0.498273
0.821759	-0.01292	1.800534	10.205307	9.63257	0							0.978689	-0.498273
0.823085	-0.012967	1.803186	10.205339	9.645835	0							0.980015	-0.498273
0.824411	-0.013274	1.805839	10.205428	9.659101	0							0.981341	-0.498273
0.825737	-0.014127	1.808491	10.20552	9.672365	0							0.982667	-0.498273
0.827063	-0.015099	1.811144	10.205482	9.68563	0							0.983993	-0.498273
0.828389	-0.016068	1.813796	10.205335	9.698895	0							0.985319	-0.498273
0.829715	-0.017037	1.816448	10.205156	9.71216	0							0.986645	-0.498273
0.831041	-0.018003	1.819101	10.204889	9.725425	0							0.987972	-0.498273
0.832368	-0.018967	1.821753	10.204706	9.738689	0							0.989298	-0.498272
0.833694	-0.019929	1.824406	10.204523	9.751955	0							0.990624	-0.498272
0.83502	-0.020891	1.827058	10.204308	9.76522	0							0.99195	-0.498272
0.836346	-0.021652	1.82971	10.204086	9.778484	0							0.993276	-0.498272
0.837672	-0.021943	1.832363	10.203887	9.791749	0							0.994602	-0.498272
0.838998	-0.022069	1.835015	10.203671	9.805015	0							0.995928	-0.498272
0.840324	-0.022195	1.837667	10.203483	9.818279	0							0.997254	-0.498272
0.84165	-0.022321	1.84032	10.20327	9.831544	0							0.998581	-0.498272
0.842977	-0.022512	1.842972	10.203114	9.844809	0							0.999907	-0.498272
0.844303	-0.022846	1.845625	10.202927	9.858074	0							1.001233	-0.498272
0.845629	-0.023212	1.848277	10.202724	9.871339	0							1.002559	-0.498272
0.846955	-0.023576	1.850929	10.202431	9.884604	0							1.003885	-0.498272
0.848281	-0.023909	1.853582	10.202303	9.897868	0							1.005211	-0.498272
0.849607	-0.024161	1.856234	10.202147	9.911134	0							1.006537	-0.498272
0.850933	-0.024373	1.858887	10.20196	9.924398	0							1.007864	-0.498272
0.85226	-0.024585	1.861539	10.201887	9.937663	0							1.00919	-0.498272
0.853586	-0.024797	1.864191	10.201786	9.950928	0							1.010516	-0.498272
0.854912	-0.025005	1.866844	10.201721	9.964193	0							1.011842	-0.498272
0.856238	-0.025201	1.869496	10.201583	9.977458	0							1.013168	-0.498271
0.857564	-0.025392	1.872149	10.201538	9.990723	0							1.014494	-0.498271
0.85889	-0.025583	1.874801	10.201465	10.003987	0							1.01582	-0.498271
0.860216	-0.025834	1.877453	10.20156	10.017253	0							1.017147	-0.498271
0.861543	-0.026286	1.880106	10.201454	10.030518	0							1.018473	-0.498271
0.862869	-0.026891	1.882758	10.201422	10.043782	0							1.019799	-0.498271
0.864195	-0.027482	1.88541	10.201288	10.057048	0							1.021125	-0.498271
0.865521	-0.02813	1.888063	10.201202	10.070313	0							1.022451	-0.498271
0.866847	-0.028767	1.890715	10.201208	10.083577	0							1.023777	-0.498271
0.868173	-0.029328	1.893368	10.201089	10.096842	0							1.025103	-0.498271
0.869499	-0.0298	1.89602	10.201204	10.110107	0							1.02643	-0.498271
0.870826	-0.030271	1.898672	10.201219	10.123372	0							1.027756	-0.498271
0.872152	-0.03074	1.901325	10.201175	10.136637	0							1.029082	-0.498271
0.873478	-0.031166	1.903977	10.201243	10.149901	0							1.030408	-0.498271
0.874804	-0.031494	1.90663	10.201246	10.163167	0							1.031734	-0.498271
0.87613	-0.031823	1.909282	10.20133	10.176432	0							1.03306	-0.498271
0.877456	-0.032151	1.911934	10.201447	10.189696	0							1.034386	-0.498271
0.878782	-0.032484	1.914587	10.201726	10.202961	0							1.035712	-0.49827
0.880108	-0.032851	1.917239	10.201902	10.216227	0							1.037039	-0.49827
0.881435	-0.033303	1.919891	10.202121	10.229491	0							1.038365	-0.49827
0.882761	-0.033756	1.922544	10.202353	10.242756	0							1.039691	-0.49827
0.884087	-0.034205	1.925196	10.202521	10.256021	0							1.041017	-0.49827
0.885413	-0.03459	1.927849	10.20265	10.269286	0							1.042343	-0.49827
0.886739	-0.034746	1.930501	10.202693	10.282551	0							1.043669	-0.49827
0.888065	-0.034902	1.933154	10.202748	10.295815	0							1.044995	-0.49827
0.889391	-0.035058	1.935806	10.20301	10.30908	0							1.046322	-0.49827
0.890718	-0.035215	1.938458	10.203186	10.322346	0							1.047648	-0.49827
0.892044	-0.035402	1.941111	10.203335	10.33561	0							1.048974	-0.49827
0.89337	-0.035697	1.943763	10.203472	10.348875	0							1.0503	-0.49827
0.894696	-0.035988	1.946416	10.203609	10.362141	0							1.051626	-0.498269
0.896022	-0.03628	1.949068	10.203751	10.375405	0							1.052952	-0.498269
0.897348	-0.036572	1.95172	10.203873	10.38867	0							1.054278	-0.498269
0.898674	-0.036873	1.954373	10.204125	10.401935	0							1.055605	-0.498269
0.900001	-0.037173	1.957025	10.204451	10.4152	0							1.056931	-0.498269
0.901327	-0.037473	1.959677	10.204611	10.428465	0							1.058257	-0.498269
0.902653	-0.037773	1.96233	10.204792	10.44173	0							1.059583	-0.498269
0.903979	-0.038122	1.964982	10.204937	10.454994	0							1.060909	-0.498269
0.905305	-0.038773	1.967635	10.204967	10.46826	0							1.062235	-0.498269
0.906631	-0.039423	1.970287	10.204971	10.481524	0							1.063561	-0.498269
0.907957	-0.040072	1.972939	10.204953	10.494789	0							1.064888	-0.498269
0.909284	-0.040698	1.975592	10.204989	10.508054	0							1.066214	-0.498269
0.91061	-0.04115	1.978244	10.204845	10.521319	0							1.06754	-0.498269
0.911936	-0.041562	1.980897	10.204835	10.534584	0							1.068866	-0.498269
0.913262	-0.041975	1.983549	10.204745	10.547849	0							1.070192	-0.498268
0.914588	-0.042383	1.986201	10.204686	10.561113	0							1.071518	-0.498268
0.915914	-0.042786	1.988854	10.204566	10.574379	0							1.072844	-0.498268
0.91724	-0.043294	1.991506	10.204563	10.587644	0							1.07417	-0.498268
0.918566	-0.043872	1.994159	10.204488	10.600908	0							1.075497	-0.498268
0.919893	-0.044459	1.996811	10.204384	10.614174	0							1.076823	-0.498268
0.921219	-0.045044	1.999463	10.204377	10.627439	0							1.078149	-0.498268
0.922545	-0.045641	2.002115	10.204325	10.640703	0							1.079475	-0.498268
0.923871	-0.046248	2.004768	10.204312	10.653968	0							1.080801	-0.498268
0.925197	-0.046856	2.00742	10.204212	10.667233	0							1.082127	-0.498268
0.926523	-0.047462	2.010073	10.204199	10.680498	0							1.083453	-0.498268
0.927849	-0.048071	2.012725	10.204084	10.693763	0							1.08478	-0.498268
0.929175	-0.048518	2.015378	10.203984	10.707027	0							1.086106	-0.498268
0.930502	-0.048886	2.01803	10.203884	10.720293	0							1.087432	-0.498268
0.931828	-0.049251	2.020682	10.203866	10.733558	0							1.088758	-0.498268
0.933154	-0.049615	2.023335	10.203882	10.746822	0							1.090084	-0.498267
0.93448	-0.050046	2.025987	10.203886	10.760087	0							1.09141	-0.498267
0.935806	-0.050579	2.02864	10.203848	10.773353	0							1.092736	-0.498267
0.937132	-0.051119	2.031292	10.203766	10.786617	0							1.094062	-0.498267
0.938458	-0.051661	2.033944	10.203887	10.799882	0							1.095389	-0.498267
0.939785	-0.052201	2.036597	10.203839	10.813147	0							1.096715	-0.498267
0.941111	-0.052616	2.039249	10.203653	10.826412	0							1.098041	-0.498267
0.942437	-0.052932	2.041901	10.203522	10.839677	0							1.099367	-0.498267
0.943763	-0.053245	2.044554	10.203376	10.852942	0							1.100693	-0.498266
0.945089	-0.053557	2.047206	10.203281	10.866206	0							1.102019	-0.498266
0.946415	-0.053846	2.049859	10.203259	10.879472	0							1.103345	-0.498266
0.947741	-0.054041	2.052511	10.20318	10.892736	0							1.104672	-0.498266
0.949068	-0.054229	2.055163	10.203134	10.906001	0							1.105998	-0.498266
0.950394	-0.054417	2.057816	10.203087	10.919267	0							1.107324	-0.498266
0.95172	-0.054605	2.060468	10.203054	10.932531	0							1.10865	-0.498266
0.953046	-0.054633	2.063121	10.20295	10.945796	0							1.109976	-0.498266
0.954372	-0.054406	2.065773	10.202785	10.959061	0							1.111302	-0.498266
0.955698	-0.05416	2.068425	10.20268	10.972326	0							1.112628	-0.498266
0.957024	-0.053913	2.071078	10.202566	10.985591	0							1.113955	-0.498266
0.958351	-0.053655	2.07373	10.202447	10.998856	0							1.115281	-0.498266
0.959677	-0.053281	2.076382	10.202402	11.01212	0							1.116607	-0.498266
0.961003	-0.052899	2.079035	10.202451	11.025386	0							1.117933	-0.498265
0.962329	-0.052518	2.081687	10.202509	11.038651	0							1.119259	-0.498265
0.963655	-0.052136	2.08434	10.20244	11.051915	0							1.120585	-0.498265
0.964981	-0.051965	2.086992	10.202389	11.06518	0							1.121911	-0.498265
0.966307	-0.05231	2.089644	10.202389	11.078445	0							1.123237	-0.498265
0.967633	-0.0527	2.092297	10.20237	11.09171	0							1.124564	-0.498265
0.96896	-0.053077	2.094949	10.202413	11.104975	0							1.12589	-0.498265
0.970286	-0.053428	2.097602	10.202419	11.118239	0							1.127216	-0.498265
0.971612	-0.053546	2.100254	10.202438	11.131505	0							1.128542	-0.498265
0.972938	-0.053587	2.102906	10.202459	11.14477	0							1.129868	-0.498264
0.974264	-0.053627	2.105559	10.202492	11.158034	0							1.131194	-0.498264
0.97559	-0.053668	2.108211	10.202393	11.1713	0							1.13252	-0.498264
0.976916	-0.053673	2.110864	10.202314	11.184565	0							1.133847	-0.498264
0.978243	-0.053525	2.113516	10.20227	11.197829	0							1.135173	-0.498264
0.979569	-0.053325	2.116168	10.202241	11.211094	0							1.136499	-0.498264
0.980895	-0.053126	2.118821	10.202157	11.22436	0							1.137825	-0.498264
0.982221	-0.052928	2.121473	10.202093	11.237624	0							1.139151	-0.498264
0.983547	-0.052614	2.124125	10.201966	11.250889	0							1.140477	-0.498264
0.984873	-0.052246	2.126778	10.201825	11.264153	0							1.141803	-0.498264
0.986199	-0.051873	2.12943	10.20176	11.277419	0							1.143129	-0.498264
0.987526	-0.051501	2.132083	10.201746	11.290684	0							1.144456	-0.498264
0.988852	-0.051145	2.134735	10.201703	11.303948	0							1.145782	-0.498263
0.990178	-0.050949	2.137388	10.201625	11.317213	0							1.147108	-0.498263
0.991504	-0.050809	2.14004	10.201509	11.330479	0							1.148434	-0.498263
0.99283	-0.05067	2.142692	10.201356	11.343743	0							1.14976	-0.498263
0.994156	-0.050531	2.145345	10.20126	11.357008	0							1.151086	-0.498263
0.995482	-0.050514	2.147997	10.201146	11.370273	0							1.152412	-0.498263
0.996809	-0.050597	2.15065	10.201087	11.383538	0							1.153739	-0.498263
0.998135	-0.050701	2.153302	10.201083	11.396803	0							1.155065	-0.498263
0.999461	-0.050804	2.155954	10.201138	11.410068	0							1.156391	-0.498262
1.000787	-0.050907	2.158607	10.20118	11.423332	0							1.157717	-0.498262
1.002113	-0.0509	2.161259	10.201156	11.436598	0							1.159043	-0.498262
1.003439	-0.050835	2.163911	10.201122	11.449862	0							1.160369	-0.498262
1.004765	-0.050765	2.166564	10.201087	11.463127	0							1.161695	-0.498262
1.006091	-0.050694	2.169216	10.201047	11.476393	0							1.163022	-0.498262
1.007418	-0.050721	2.171869	10.201133	11.489657	0							1.164348	-0.498262
1.008744	-0.050852	2.174521	10.201216	11.502922	0							1.165674	-0.498262
1.01007	-0.051011	2.177173	10.201204	11.516187	0							1.167	-0.498262
1.011396	-0.051169	2.179826	10.20118	11.529452	0							1.168326	-0.498262
1.012722	-0.051327	2.182478	10.20115	11.542717	0							1.169652	-0.498262
1.014048	-0.051802	2.185131	10.201101	11.555982	0							1.170978	-0.498261
1.015374	-0.052623	2.187783	10.201091	11.569246	0							1.172305	-0.498261
1.016701	-0.053534	2.190435	10.201091	11.582512	0							1.173631	-0.498261
1.018027	-0.054446	2.193088	10.200956	11.595777	0							1.174957	-0.498261
1.019353	-0.055476	2.19574	10.20075	11.609041	0							1.176283	-0.498261
1.020679	-0.056741	2.198392	10.200633	11.622306	0							1.177609	-0.498261
1.022005	-0.058053	2.201045	10.200594	11.635571	0							1.178935	-0.498261
1.023331	-0.059285	2.203697	10.200518	11.648836	0							1.180261	-0.49826
1.024657	-0.060551	2.20635	10.200455	11.662101	0							1.181587	-0.49826
1.025983	-0.061755	2.209002	10.20044	11.675365	0							1.182914	-0.49826
1.02731	-0.06271	2.211654	10.2004	11.688631	0							1.18424	-0.49826
1.028636	-0.063538	2.214307	10.20033	11.701896	0							1.185566	-0.49826
1.029962	-0.064367	2.216959	10.200197	11.71516	0							1.186892	-0.49826
1.031288	-0.065079	2.219612	10.200074	11.728425	0							1.188218	-0.498259
1.032614	-0.065399	2.222264	10.19992	11.741691	0							1.189544	-0.498259
1.03394	-0.065455	2.224916	10.199788	11.754955	0							1.19087	-0.498259
1.035266	-0.065511	2.227569	10.199778	11.76822	0							1.192197	-0.498259
1.036593	-0.065567	2.230221	10.199837	11.781486	0							1.193523	-0.498259
1.037919	-0.065718	2.232873	10.199868	11.79475	0							1.194849	-0.498259
1.039245	-0.066108	2.235526	10.199862	11.808015	0							1.196175	-0.498259
1.040571	-0.066639	2.238178	10.19985	11.82128	0							1.197501	-0.498259
1.041897	-0.06717	2.240831	10.199883	11.834545	0							1.198827	-0.498259
1.043223	-0.067725	2.243483	10.200002	11.84781	0							1.200153	-0.498258
1.044549	-0.0684	2.246135	10.200145	11.861074	0							1.20148	-0.498258
1.045876	-0.069171	2.248788	10.200213	11.874339	0							1.202806	-0.498258
1.047202	-0.069941	2.25144	10.200253	11.887605	0							1.204132	-0.498258
1.048528	-0.070712	2.254093	10.200346	11.900869	0							1.205458	-0.498258
1.049854	-0.071412	2.256745	10.200481	11.914134	0							1.206784	-0.498258
1.05118	-0.071753	2.259398	10.200601	11.927399	0							1.20811	-0.498258
1.052506	-0.071805	2.26205	10.200768	11.940664	0							1.209436	-0.498258
1.053832	-0.071856	2.264702	10.200933	11.953929	0							1.210763	-0.498258
1.055158	-0.071895	2.267355	10.201043	11.967194	0							1.212089	-0.498257
1.056485	-0.071821	2.270007	10.201166	11.980458	0							1.213415	-0.498257
1.057811	-0.071638	2.272659	10.201284	11.993724	0							1.214741	-0.498257
1.059137	-0.071456	2.275312	10.201345	12.006989	0							1.216067	-0.498257
1.060463	-0.071273	2.277964	10.201351	12.020253	0							1.217393	-0.498257
1.061789	-0.071091	2.280617	10.201324	12.033519	0							1.218719	-0.498257
1.063115	-0.071155	2.283269	10.201226	12.046783	0							1.220045	-0.498256
1.064441	-0.071482	2.285921	10.20122	12.060048	0							1.221372	-0.498256
1.065768	-0.071808	2.288574	10.201288	12.073313	0							1.222698	-0.498256
1.067094	-0.072135	2.291226	10.201346	12.086578	0							1.224024	-0.498256
1.06842	-0.072537	2.293879	10.201459	12.099843	0							1.22535	-0.498256
1.069746	-0.073028	2.296531	10.201434	12.113108	0							1.226676	-0.498256
1.071072	-0.073527	2.299183	10.201398	12.126372	0							1.228002	-0.498256
1.072398	-0.074028	2.301836	10.201281	12.139638	0							1.229328	-0.498256
1.073724	-0.07453	2.304488	10.201212	12.152903	0							1.230654	-0.498256
1.07505	-0.075053	2.30714	10.201205	12.166167	0							1.231981	-0.498256
1.076377	-0.075586	2.309793	10.20115	12.179432	0							1.233307	-0.498255
1.077703	-0.076115	2.312445	10.201046	12.192698	0							1.234633	-0.498255
1.079029	-0.076685	2.315098	10.201079	12.205962	0							1.235959	-0.498255
1.080355	-0.077123	2.31775	10.20106	12.219227	0							1.237285	-0.498255
1.081681	-0.077156	2.320402	10.20101	12.232491	0							1.238611	-0.498255
1.083007	-0.076979	2.323055	10.200912	12.245757	0							1.239937	-0.498255
1.084334	-0.076801	2.325707	10.200822	12.259022	0							1.241264	-0.498254
1.08566	-0.076623	2.32836	10.200776	12.272286	0							1.24259	-0.498254
1.086986	-0.076404	2.331012	10.200773	12.285551	0							1.243916	-0.498254
1.088312	-0.076079	2.333664	10.200774	12.298817	0							1.245242	-0.498254
1.089638	-0.075729	2.336317	10.20076	12.312081	0							1.246568	-0.498254
1.090964	-0.075379	2.338969	10.200753	12.325346	0							1.247894	-0.498254
1.09229	-0.075105	2.341622	10.200762	12.338612	0							1.24922	-0.498253
1.093616	-0.075089	2.344274	10.200713	12.351876	0							1.250547	-0.498253
1.094943	-0.075256	2.346926	10.200698	12.365141	0							1.251873	-0.498253
1.096269	-0.075422	2.349579	10.20068	12.378406	0							1.253199	-0.498253
1.097595	-0.075589	2.352231	10.200683	12.391671	0							1.254525	-0.498253
1.098921	-0.075846	2.354883	10.200577	12.404936	0							1.255851	-0.498253
1.100247	-0.076389	2.357536	10.20048	12.4182	0							1.257177	-0.498253
1.101573	-0.077084	2.360188	10.200412	12.431465	0							1.258503	-0.498253
1.102899	-0.077777	2.362841	10.20031	12.444731	0							1.25983	-0.498253
1.104226	-0.078416	2.365493	10.200274	12.457995	0							1.261156	-0.498253
1.105552	-0.078838	2.368145	10.200213	12.47126	0							1.262482	-0.498252
1.106878	-0.079055	2.370798	10.2002	12.484525	0							1.263808	-0.498252
1.108204	-0.079273	2.37345	10.200245	12.49779	0							1.265134	-0.498252
1.10953	-0.079491	2.376103	10.200339	12.511055	0							1.26646	-0.498252
1.110856	-0.079686	2.378755	10.200448	12.52432	0							1.267786	-0.498252
1.112182	-0.079797	2.381407	10.200538	12.537584	0							1.269112	-0.498251
1.113508	-0.079848	2.38406	10.200701	12.55085	0							1.270439	-0.498251
1.114835	-0.079899	2.386712	10.200663	12.564115	0							1.271765	-0.498251
1.116161	-0.07999	2.389364	10.200793	12.577379	0							1.273091	-0.498251
1.117487	-0.080344	2.392017	10.200842	12.590645	0							1.274417	-0.498251
1.118813	-0.081115	2.394669	10.200817	12.603909	0							1.275743	-0.498251
1.120139	-0.081886	2.397322	10.20092	12.617174	0							1.277069	-0.49825
1.121465	-0.082656	2.399974	10.200957	12.630439	0							1.278395	-0.49825
1.122791	-0.083412	2.402627	10.201009	12.643704	0							1.279721	-0.49825
1.124118	-0.084101	2.405279	10.201045	12.656969	0							1.281048	-0.49825
1.125444	-0.084727	2.407931	10.201127	12.670234	0							1.282374	-0.49825
1.12677	-0.085354	2.410584	10.201115	12.683498	0							1.2837	-0.49825
1.128096	-0.085974	2.413236	10.201144	12.696764	0							1.285026	-0.49825
1.129422	-0.086464	2.415889	10.201169	12.710029	0							1.286352	-0.49825
1.130748	-0.086569	2.418541	10.20118	12.723293	0							1.287678	-0.49825
1.132074	-0.086685	2.421193	10.201214	12.736558	0							1.289004	-0.498249
1.133401	-0.086803	2.423846	10.201275	12.749824	0							1.290331	-0.498249
1.134727	-0.086924	2.426498	10.201267	12.763088	0							1.291657	-0.498249
1.136053	-0.087089	2.42915	10.201379	12.776353	0							1.292983	-0.498249
1.137379	-0.087386	2.431803	10.201425	12.789618	0							1.294309	-0.498249
1.138705	-0.087683	2.434455	10.201506	12.802883	0							1.295635	-0.498248
1.140031	-0.087979	2.437108	10.201568	12.816148	0							1.296961	-0.498248
1.141357	-0.08827	2.43976	10.20165	12.829412	0							1.298288	-0.498248
1.142684	-0.088498	2.442412	10.201831	12.842677	0							1.299614	-0.498248
1.14401	-0.08872	2.445065	10.201951	12.855943	0							1.30094	-0.498248
1.145336	-0.088941	2.447717	10.202056	12.869207	0							1.302266	-0.498248
1.146662	-0.089164	2.45037	10.202085	12.882472	0							1.303592	-0.498247
1.147988	-0.089397	2.453022	10.202131	12.895738	0							1.304918	-0.498247
1.149314	-0.089685	2.455674	10.202126	12.909002	0							1.306244	-0.498247
1.15064	-0.089973	2.458327	10.202102	12.922267	0							1.30757	-0.498247
1.151966	-0.090261	2.460979	10.202065	12.935532	0							1.308897	-0.498247
1.153293	-0.090559	2.463631	10.202052	12.948797	0							1.310223	-0.498247
1.154619	-0.090987	2.466284	10.201971	12.962062	0							1.311549	-0.498247
1.155945	-0.091448	2.468936	10.201843	12.975327	0							1.312875	-0.498247
1.157271	-0.091909	2.471589	10.201853	12.988591	0							1.314201	-0.498246
1.158597	-0.09237	2.474241	10.2019	13.001857	0							1.315527	-0.498246
1.159923	-0.092801	2.476893	10.201885	13.015121	0							1.316853	-0.498246
1.161249	-0.092795	2.479546	10.201897	13.028386	0							1.318179	-0.498246
1.162575	-0.092682	2.482198	10.201891	13.041651	0							1.319506	-0.498246
1.163902	-0.092569	2.484851	10.201892	13.054916	0							1.320832	-0.498245
1.165228	-0.092438	2.487503	10.201864	13.068181	0							1.322158	-0.498245
1.166554	-0.091993	2.490155	10.201759	13.081446	0							1.323484	-0.498245
1.16788	-0.091353	2.492808	10.201805	13.09471	0							1.32481	-0.498245
1.169206	-0.090714	2.49546	10.201863	13.107976	0							1.326136	-0.498244
1.170532	-0.090076	2.498113	10.201891	13.121241	0							1.327462	-0.498244
1.171858	-0.089432	2.500765	10.201887	13.134505	0							1.328789	-0.498244
1.173185	-0.088739	2.503417	10.201733	13.147771	0							1.330115	-0.498244
1.174511	-0.087992	2.50607	10.201708	13.161036	0							1.331441	-0.498244
1.175837	-0.087247	2.508722	10.201697	13.1743	0							1.332767	-0.498244
1.177163	-0.086505	2.511374	10.201637	13.187565	0							1.334093	-0.498244
1.178489	-0.085846	2.514027	10.201606	13.20083	0							1.335419	-0.498244
1.179815	-0.08527	2.516679	10.201527	13.214095	0							1.336745	-0.498244
1.181141	-0.08469	2.519332	10.201372	13.22736	0							1.338072	-0.498244
1.182468	-0.084125	2.521984	10.201269	13.240624	0							1.339398	-0.498243
1.183794	-0.083611	2.524637	10.201187	13.25389	0							1.340724	-0.498243
1.18512	-0.083164	2.527289	10.201033	13.267155	0							1.34205	-0.498243
1.186446	-0.082884	2.529941	10.200912	13.280419	0							1.343376	-0.498243
1.187772	-0.082627	2.532594	10.20077	13.293684	0							1.344702	-0.498242
1.189098	-0.08237	2.535246	10.200645	13.30695	0							1.346028	-0.498242
1.190424	-0.082163	2.537899	10.200537	13.320214	0							1.347355	-0.498242
1.191751	-0.082039	2.540551	10.200379	13.333479	0							1.348681	-0.498242
1.193077	-0.081925	2.543203	10.200219	13.346744	0							1.350007	-0.498242
1.194403	-0.081812	2.545856	10.200048	13.360009	0							1.351333	-0.498241
1.195729	-0.081699	2.548508	10.199902	13.373274	0							1.352659	-0.498241
1.197055	-0.081664	2.55116	10.199796	13.386539	0							1.353985	-0.498241
1.198381	-0.08195	2.553813	10.199883	13.399803	0							1.355311	-0.498241
1.199707	-0.082282	2.556465	10.199889	13.413069	0							1.356637	-0.49824
1.201033	-0.082614	2.559118	10.1998	13.426333	0							1.357964	-0.49824
1.20236	-0.082915	2.56177	10.199718	13.439598	0							1.35929	-0.49824
1.203686	-0.083088	2.564422	10.199662	13.452864	0							1.360616	-0.49824
1.205012	-0.083242	2.567075	10.199629	13.466128	0							1.361942	-0.498239
1.206338	-0.083395	2.569727	10.199545	13.479393	0							1.363268	-0.498239
1.207664	-0.083549	2.57238	10.199456	13.492658	0							1.364594	-0.498239
1.20899	-0.083697	2.575032	10.199232	13.505923	0							1.36592	-0.498239
1.210316	-0.083792	2.577684	10.199083	13.519188	0							1.367247	-0.498239
1.211643	-0.083879	2.580337	10.198985	13.532453	0							1.368573	-0.498238
1.212969	-0.083967	2.582989	10.198881	13.545717	0							1.369899	-0.498238
1.214295	-0.084048	2.585641	10.198863	13.558983	0							1.371225	-0.498238
1.215621	-0.084076	2.588294	10.198873	13.572248	0							1.372551	-0.498238
1.216947	-0.084097	2.590946	10.198879	13.585512	0							1.373877	-0.498238
1.218273	-0.084117	2.593599	10.198931	13.598777	0							1.375203	-0.498238
1.219599	-0.084137	2.596251	10.198989	13.612042	0							1.376529	-0.498238
1.220926	-0.084157	2.598903	10.19909	13.625307	0							1.377856	-0.498238
1.222252	-0.083966	2.601556	10.199263	13.638572	0							1.379182	-0.498237
1.223578	-0.083739	2.604208	10.199471	13.651836	0							1.380508	-0.498237
1.224904	-0.083513	2.606861	10.199621	13.665102	0							1.381834	-0.498237
1.22623	-0.083287	2.609513	10.199818	13.678367	0							1.38316	-0.498237
1.227556	-0.083454	2.612165	10.199973	13.691631	0							1.384486	-0.498236
1.228882	-0.083785	2.614818	10.200157	13.704896	0							1.385812	-0.498236
1.230209	-0.084133	2.61747	10.200295	13.718162	0							1.387139	-0.498236
1.231535	-0.084481	2.620122	10.200406	13.731426	0							1.388465	-0.498236
1.232861	-0.084829	2.622775	10.200556	13.744691	0							1.389791	-0.498235
1.234187	-0.085112	2.625427	10.200661	13.757957	0							1.391117	-0.498235
1.235513	-0.085354	2.62808	10.200713	13.771221	0							1.392443	-0.498235
1.236839	-0.085571	2.630732	10.200681	13.784486	0							1.393769	-0.498235
1.238165	-0.085798	2.633384	10.200634	13.79775	0							1.395095	-0.498235
1.239491	-0.086072	2.636037	10.200628	13.811016	0							1.396422	-0.498235
1.240818	-0.086401	2.638689	10.200622	13.824281	0							1.397748	-0.498234
1.242144	-0.086748	2.641342	10.200581	13.837545	0							1.399074	-0.498234
1.24347	-0.087095	2.643994	10.200581	13.85081	0							1.4004	-0.498234
1.244796	-0.087441	2.646646	10.20061	13.864076	0							1.401726	-0.498234
1.246122	-0.087946	2.649299	10.200675	13.87734	0							1.403052	-0.498234
1.247448	-0.088688	2.651951	10.200706	13.890605	0							1.404378	-0.498234
1.248774	-0.089508	2.654604	10.200781	13.90387	0							1.405704	-0.498234
1.2501	-0.090331	2.657256	10.200871	13.917135	0							1.407031	-0.498233
1.251427	-0.091067	2.659908	10.200819	13.9304	0							1.408357	-0.498233
1.252753	-0.091633	2.662561	10.200707	13.943665	0							1.409683	-0.498233
1.254079	-0.092133	2.665213	10.200639	13.956929	0							1.411009	-0.498233
1.255405	-0.092632	2.667866	10.200576	13.970195	0							1.412335	-0.498232
1.256731	-0.093131	2.670518	10.200511	13.983459	0							1.413661	-0.498232
1.258057	-0.09362	2.67317	10.200421	13.996724	0							1.414987	-0.498232
1.259383	-0.094051	2.675823	10.200327	14.00999	0							1.416314	-0.498232
1.26071	-0.094453	2.678475	10.200199	14.023254	0							1.41764	-0.498231
1.262036	-0.094856	2.681128	10.200059	14.036519	0							1.418966	-0.498231
1.263362	-0.095201	2.68378	10.199985	14.049784	0							1.420292	-0.498231
1.264688	-0.095281	2.686432	10.199956	14.063049	0							1.421618	-0.498231
1.266014	-0.095238	2.689085	10.199885	14.076314	0							1.422944	-0.498231
1.26734	-0.095195	2.691737	10.199869	14.089579	0							1.42427	-0.49823
1.268666	-0.095153	2.69439	10.19992	14.102843	0							1.425597	-0.49823
1.269993	-0.09511	2.697042	10.200003	14.116109	0							1.426923	-0.49823
1.271319	-0.094782	2.699694	10.20015	14.129374	0							1.428249	-0.49823
1.272645	-0.094303	2.702347	10.200269	14.142638	0							1.429575	-0.49823
1.273971	-0.093822	2.704999	10.200315	14.155903	0							1.430901	-0.49823
1.275297	-0.093344	2.707651	10.200377	14.169168	0							1.432227	-0.49823
1.276623	-0.092907	2.710304	10.200475	14.182433	0							1.433553	-0.498229
1.277949	-0.092494	2.712956	10.200621	14.195698	0							1.43488	-0.498229
1.279276	-0.09208	2.715609	10.200826	14.208962	0							1.436206	-0.498229
1.280602	-0.091665	2.718261	10.200974	14.222228	0							1.437532	-0.498229
1.281928	-0.09125	2.720913	10.201063	14.235493	0							1.438858	-0.498228
1.283254	-0.091036	2.723566	10.201077	14.248757	0							1.440184	-0.498228
1.28458	-0.090985	2.726218	10.201021	14.262022	0							1.44151	-0.498228
1.285906	-0.090962	2.728871	10.200994	14.275288	0							1.442836	-0.498227
1.287232	-0.09094	2.731523	10.200991	14.288552	0							1.444162	-0.498227
1.288558	-0.091072	2.734175	10.200952	14.301817	0							1.445489	-0.498227
1.289885	-0.091279	2.736828	10.20092	14.315083	0							1.446815	-0.498227
1.291211	-0.091487	2.73948	10.200927	14.328347	0							1.448141	-0.498226
1.292537	-0.091707	2.742132	10.200868	14.341612	0							1.449467	-0.498226
1.293863	-0.091931	2.744785	10.20085	14.354877	0							1.450793	-0.498226
1.295189	-0.092088	2.747437	10.200848	14.368142	0							1.452119	-0.498226
1.296515	-0.092137	2.75009	10.200828	14.381407	0							1.453445	-0.498225
1.297841	-0.092153	2.752742	10.200831	14.394671	0							1.454772	-0.498225
1.299168	-0.092168	2.755394	10.200796	14.407936	0							1.456098	-0.498225
1.300494	-0.092218	2.758047	10.200781	14.421202	0							1.457424	-0.498224
1.30182	-0.092323	2.760699	10.200803	14.434466	0							1.45875	-0.498224
1.303146	-0.092446	2.763352	10.200933	14.447731	0							1.460076	-0.498224
1.304472	-0.092569	2.766004	10.201022	14.460996	0							1.461402	-0.498224
1.305798	-0.092691	2.768656	10.201149	14.474261	0							1.462728	-0.498224
1.307124	-0.092933	2.771309	10.201283	14.487526	0							1.464054	-0.498224
1.30845	-0.093401	2.773961	10.201347	14.500791	0							1.465381	-0.498223
1.309777	-0.093965	2.776613	10.201374	14.514055	0							1.466707	-0.498223
1.311103	-0.09453	2.779266	10.201384	14.527321	0							1.468033	-0.498223
1.312429	-0.094988	2.781918	10.201408	14.540586	0							1.469359	-0.498223
1.313755	-0.095209	2.784571	10.201465	14.55385	0							1.470685	-0.498223
1.315081	-0.095298	2.787223	10.201565	14.567116	0							1.472011	-0.498223
1.316407	-0.095387	2.789876	10.201596	14.58038	0							1.473337	-0.498222
1.317733	-0.095477	2.792528	10.201676	14.593645	0							1.474664	-0.498222
1.31906	-0.095531	2.79518	10.201741	14.60691	0							1.47599	-0.498222
1.320386	-0.095506	2.797833	10.201686	14.620175	0							1.477316	-0.498221
1.321712	-0.095437	2.800485	10.20172	14.63344	0							1.478642	-0.498221
1.323038	-0.095368	2.803138	10.201766	14.646705	0							1.479968	-0.498221
1.324364	-0.095307	2.80579	10.20172	14.659969	0							1.481294	-0.498221
1.32569	-0.095292	2.808442	10.201735	14.673235	0							1.48262	-0.49822
1.327016	-0.095321	2.811095	10.201726	14.6865	0							1.483947	-0.49822
1.328343	-0.095349	2.813747	10.201721	14.699764	0							1.485273	-0.49822
1.329669	-0.095378	2.816399	10.201673	14.713029	0							1.486599	-0.49822
1.330995	-0.095484	2.819052	10.201604	14.726295	0							1.487925	-0.498219
1.332321	-0.095807	2.821704	10.201518	14.739559	0							1.489251	-0.498219
1.333647	-0.096283	2.824357	10.201398	14.752824	0							1.490577	-0.498219
1.334973	-0.096758	2.827009	10.201297	14.766088	0							1.491903	-0.498219
1.336299	-0.097233	2.829661	10.201181	14.779354	0							1.49323	-0.498219
1.337626	-0.097896	2.832314	10.201005	14.792619	0							1.494556	-0.498219
1.338952	-0.09881	2.834966	10.200872	14.805883	0							1.495882	-0.498218
1.340278	-0.099722	2.837619	10.200786	14.819148	0							1.497208	-0.498218
1.341604	-0.100631	2.840271	10.200728	14.832414	0							1.498534	-0.498218
1.34293	-0.101378	2.842923	10.200659	14.845678	0							1.49986	-0.498218
1.344256	-0.101703	2.845576	10.200598	14.858943	0							1.501186	-0.498218
1.345582	-0.101538	2.848228	10.200529	14.872209	0							1.502512	-0.498217
1.346908	-0.101368	2.85088	10.200435	14.885473	0							1.503839	-0.498217
1.348235	-0.101197	2.853533	10.200338	14.898738	0							1.505165	-0.498217
1.349561	-0.100951	2.856185	10.200309	14.912003	0							1.506491	-0.498216
1.350887	-0.100449	2.858838	10.200285	14.925268	0							1.507817	-0.498216
1.352213	-0.099887	2.86149	10.200189	14.938533	0							1.509143	-0.498216
1.353539	-0.099325	2.864142	10.200172	14.951797	0							1.510469	-0.498215
1.354865	-0.098792	2.866795	10.20013	14.965062	0							1.511795	-0.498215
1.356191	-0.098471	2.869447	10.199981	14.978328	0							1.513121	-0.498215
1.357518	-0.098527	2.8721	10.199861	14.991592	0							1.514448	-0.498215
1.358844	-0.098583	2.874752	10.199759	15.004857	0							1.515774	-0.498215
1.36017	-0.098639	2.877404	10.199741	15.018122	0							1.5171	-0.498214
1.361496	-0.098729	2.880057	10.199617	15.031387	0							1.518426	-0.498214
1.362822	-0.098944	2.882709	10.199506	15.044652	0							1.519752	-0.498214
1.364148	-0.099208	2.885362	10.199408	15.057917	0							1.521078	-0.498214
1.365474	-0.099473	2.888014	10.199426	15.071181	0							1.522405	-0.498214
1.366801	-0.099738	2.890666	10.199421	15.084447	0							1.523731	-0.498214
1.368127	-0.100058	2.893319	10.199432	15.097712	0							1.525057	-0.498213
1.369453	-0.100562	2.895971	10.199433	15.110976	0							1.526383	-0.498213
1.370779	-0.101067	2.898623	10.199333	15.124242	0							1.527709	-0.498213
1.372105	-0.101571	2.901276	10.199354	15.137506	0							1.529035	-0.498213
1.373431	-0.102018	2.903928	10.199388	15.150771	0							1.530361	-0.498212
1.374757	-0.102218	2.906581	10.19934	15.164036	0							1.531687	-0.498212
1.376083	-0.102281	2.909233	10.199393	15.177301	0							1.533014	-0.498212
1.37741	-0.102344	2.911885	10.199475	15.190566	0							1.53434	-0.498211
1.378736	-0.102407	2.914538	10.199486	15.203831	0							1.535666	-0.498211
1.380062	-0.102416	2.91719	10.199636	15.217095	0							1.536992	-0.498211
1.381388	-0.102223	2.919843	10.199647	15.230361	0							1.538318	-0.49821
1.382714	-0.102009	2.922495	10.199713	15.243626	0							1.539644	-0.49821
1.38404	-0.101795	2.925148	10.199667	15.25689	0							1.54097	-0.49821
1.385366	-0.101597	2.9278	10.199726	15.270155	0							1.542297	-0.498209
1.386693	-0.101479	2.930452	10.199798	15.283421	0							1.543623	-0.498209
1.388019	-0.101423	2.933105	10.199883	15.296685	0							1.544949	-0.498209
1.389345	-0.101367	2.935757	10.199954	15.30995	0							1.546275	-0.498208
1.390671	-0.101311	2.938409	10.200101	15.323215	0							1.547601	-0.498208
1.391997	-0.101277	2.941062	10.200126	15.33648	0							1.548927	-0.498208
1.393323	-0.101334	2.943714	10.200199	15.349745	0							1.550253	-0.498207
1.394649	-0.101411	2.946367	10.200111	15.363009	0							1.551579	-0.498207
1.395975	-0.101487	2.949019	10.200162	15.376274	0							1.552906	-0.498207
1.397302	-0.101542	2.951671	10.200189	15.38954	0							1.554232	-0.498207
1.398628	-0.101436	2.954324	10.200312	15.402804	0							1.555558	-0.498207
1.399954	-0.101066	2.956976	10.200338	15.416069	0							1.556884	-0.498206
1.40128	-0.100697	2.959629	10.20048	15.429335	0							1.55821	-0.498206
1.402606	-0.100328	2.962281	10.200461	15.442599	0							1.559536	-0.498206
1.403932	-0.099956	2.964933	10.20046	15.455864	0							1.560862	-0.498206
1.405258	-0.099504	2.967586	10.200411	15.469129	0							1.562189	-0.498206
1.406585	-0.09902	2.970238	10.200507	15.482394	0							1.563515	-0.498206
1.407911	-0.098534	2.97289	10.200455	15.495659	0							1.564841	-0.498205
1.409237	-0.09806	2.975543	10.200444	15.508924	0							1.566167	-0.498205
1.410563	-0.097922	2.978195	10.200527	15.522188	0							1.567493	-0.498205
1.411889	-0.09852	2.980848	10.200534	15.535454	0							1.568819	-0.498204
1.413215	-0.09912	2.9835	10.200502	15.548718	0							1.570145	-0.498204
1.414541	-0.099718	2.986152	10.200554	15.561983	0							1.571472	-0.498204
1.415868	-0.100318	2.988805	10.200577	15.575248	0							1.572798	-0.498203
1.417194	-0.100982	2.991457	10.200626	15.588513	0							1.574124	-0.498203
1.41852	-0.101691	2.99411	10.200583	15.601778	0							1.57545	-0.498203
1.419846	-0.102398	2.996762	10.200624	15.615043	0							1.576776	-0.498202
1.421172	-0.103104	2.999414	10.200543	15.628307	0							1.578102	-0.498202
1.422498	-0.103678	3.002067	10.200444	15.641573	0							1.579428	-0.498202
1.423824	-0.103768	3.004719	10.20033	15.654838	0							1.580755	-0.498201
1.425151	-0.103857	3.007371	10.200261	15.668102	0							1.582081	-0.498201
1.426477	-0.103946	3.010024	10.200207	15.681367	0							1.583407	-0.498201
1.427803	-0.104036	3.012676	10.200187	15.694633	0							1.584733	-0.4982
1.429129	-0.104191	3.015329	10.200075	15.707897	0							1.586059	-0.4982
1.430455	-0.104493	3.017981	10.200086	15.721162	0							1.587385	-0.4982
1.431781	-0.104793	3.020633	10.200139	15.734427	0							1.588711	-0.498199
1.433107	-0.105096	3.023286	10.200123	15.747692	0							1.590037	-0.498199
1.434433	-0.105394	3.025938	10.200081	15.760957	0							1.591364	-0.498198
1.43576	-0.105455	3.028591	10.200002	15.774221	0							1.59269	-0.498198
1.437086	-0.105516	3.031243	10.199922	15.787487	0							1.594016	-0.498198
1.438412	-0.105576	3.033895	10.199782	15.800752	0							1.595342	-0.498198
1.439738	-0.105637	3.036548	10.199639	15.814016	0							1.596668	-0.498198
1.441064	-0.105697	3.0392	10.199451	15.827281	0							1.597994	-0.498198
1.44239	-0.105747	3.041853	10.199322	15.840547	0							1.59932	-0.498197
1.443716	-0.105797	3.044505	10.199151	15.85381	0							1.600646	-0.498197
1.445042	-0.105847	3.047157	10.199078	15.867076	0							1.601973	-0.498197
1.446369	-0.105897	3.04981	10.198901	15.880342	0							1.603299	-0.498197
1.447695	-0.106197	3.052462	10.198804	15.893605	0							1.604625	-0.498197
1.449021	-0.106522	3.055115	10.198838	15.906871	0							1.605951	-0.498196
1.450347	-0.106816	3.057767	10.198862	15.920136	0							1.607277	-0.498196
1.451673	-0.107125	3.060419	10.198994	15.9334	0							1.608603	-0.498196
1.452999	-0.107449	3.063072	10.199069	15.946666	0							1.609929	-0.498195
1.454326	-0.107543	3.065724	10.199098	15.959929	0							1.611256	-0.498195
1.455652	-0.107559	3.068377	10.199204	15.973195	0							1.612582	-0.498195
1.456978	-0.10757	3.071029	10.199272	15.986461	0							1.613908	-0.498194
1.458304	-0.107581	3.073681	10.199348	15.999724	0							1.615234	-0.498194
1.45963	-0.107505	3.076334	10.199395	16.012989	0							1.61656	-0.498193
1.460956	-0.107387	3.078986	10.199498	16.026255	0							1.617886	-0.498193
1.462282	-0.107264	3.081639	10.199564	16.039518	0							1.619212	-0.498193
1.463609	-0.107142	3.084291	10.199655	16.052784	0							1.620539	-0.498193
1.464935	-0.107019	3.086943	10.19972	16.06605	0							1.621865	-0.498193
1.466261	-0.107105	3.089596	10.199822	16.079313	0							1.623191	-0.498192
1.467587	-0.107292	3.092248	10.19992	16.092579	0							1.624517	-0.498192
1.468913	-0.107493	3.0949	10.200043	16.105843	0							1.625843	-0.498192
1.470239	-0.107693	3.097553	10.200089	16.119108	0							1.627169	-0.498192
1.471565	-0.107958	3.100205	10.200119	16.132374	0							1.628495	-0.498192
1.472891	-0.108266	3.102858	10.200155	16.145638	0							1.629822	-0.498191
1.474218	-0.108582	3.10551	10.200246	16.158903	0							1.631148	-0.498191
1.475544	-0.108898	3.108162	10.200296	16.172169	0							1.632474	-0.498191
1.47687	-0.109214	3.110815	10.200231	16.185432	0							1.6338	-0.498191
1.478196	-0.1095	3.113467	10.200138	16.198698	0							1.635126	-0.49819
1.479522	-0.10976	3.11612	10.200059	16.211962	0							1.636452	-0.49819
1.480848	-0.110015	3.118772	10.200022	16.225227	0							1.637778	-0.498189
1.482174	-0.11027	3.121424	10.200036	16.238493	0							1.639104	-0.498189
1.4835	-0.110473	3.124077	10.200031	16.251757	0							1.640431	-0.498189
1.484827	-0.110628	3.126729	10.200091	16.265022	0							1.641757	-0.498188
1.486153	-0.110774	3.129381	10.200106	16.278288	0							1.643083	-0.498188
1.487479	-0.110921	3.132034	10.200069	16.291552	0							1.644409	-0.498188
1.488805	-0.111067	3.134686	10.200084	16.304817	0							1.645735	-0.498187
1.490131	-0.111116	3.137339	10.200093	16.318083	0							1.647061	-0.498187
1.491457	-0.111041	3.139991	10.20006	16.331347	0							1.648387	-0.498186
1.492783	-0.110939	3.142643	10.199965	16.344612	0							1.649714	-0.498186
1.49411	-0.110838	3.145296	10.199807	16.357876	0							1.65104	-0.498186
1.495436	-0.110687	3.147948	10.199644	16.371141	0							1.652366	-0.498185
1.496762	-0.110405	3.150601	10.199518	16.384407	0							1.653692	-0.498185
1.498088	-0.110092	3.153253	10.1993	16.397671	0							1.655018	-0.498185
1.499414	-0.109779	3.155905	10.199108	16.410936	0							1.656344	-0.498184
1.50074	-0.109466	3.158558	10.198943	16.424202	0							1.65767	-0.498184
1.502066	-0.109225	3.16121	10.198703	16.437466	0							1.658997	-0.498184
1.503393	-0.109281	3.163862	10.198445	16.450731	0							1.660323	-0.498184
1.504719	-0.10942	3.166515	10.198211	16.463995	0							1.661649	-0.498184
1.506045	-0.109566	3.169167	10.197985	16.477261	0							1.662975	-0.498184
1.507371	-0.109715	3.17182	10.197772	16.490526	0							1.664301	-0.498184
1.508697	-0.109871	3.174472	10.197561	16.50379	0							1.665627	-0.498184
1.510023	-0.11003	3.177125	10.197345	16.517056	0							1.666953	-0.498184
1.511349	-0.11019	3.179777	10.197181	16.530321	0							1.66828	-0.498184
1.512676	-0.11035	3.182429	10.197081	16.543585	0							1.669606	-0.498184
1.514002	-0.11051	3.185082	10.197001	16.55685	0							1.670932	-0.498184
1.515328	-0.110356	3.187734	10.196903	16.570116	0							1.672258	-0.498183
1.516654	-0.109999	3.190387	10.196755	16.58338	0							1.673584	-0.498183
1.51798	-0.109642	3.193039	10.196586	16.596645	0							1.67491	-0.498183
1.519306	-0.109285	3.195691	10.196474	16.609909	0							1.676236	-0.498182
1.520632	-0.109099	3.198344	10.19642	16.623175	0							1.677562	-0.498182
1.521958	-0.109046	3.200996	10.196389	16.63644	0							1.678889	-0.498181
1.523285	-0.109005	3.203648	10.196298	16.649704	0							1.680215	-0.498181
1.524611	-0.108965	3.206301	10.196256	16.66297	0							1.681541	-0.498181
1.525937	-0.108924	3.208953	10.196216	16.676235	0							1.682867	-0.49818
1.527263	-0.108965	3.211606	10.196157	16.689499	0							1.684193	-0.49818
1.528589	-0.109082	3.214258	10.196141	16.702765	0							1.685519	-0.49818
1.529915	-0.109213	3.21691	10.196121	16.716028	0							1.686845	-0.498179
1.531241	-0.109344	3.219563	10.196134	16.729294	0							1.688172	-0.498179
1.532568	-0.109323	3.222215	10.196164	16.742559	0							1.689498	-0.498178
1.533894	-0.109159	3.224868	10.196217	16.755823	0							1.690824	-0.498178
1.53522	-0.108968	3.22752	10.196318	16.769089	0							1.69215	-0.498178
1.536546	-0.108776	3.230172	10.196434	16.782354	0							1.693476	-0.498177
1.537872	-0.108584	3.232825	10.196565	16.795618	0							1.694802	-0.498177
1.539198	-0.10838	3.235477	10.196742	16.808884	0							1.696128	-0.498176
1.540524	-0.108162	3.238129	10.19693	16.822149	0							1.697454	-0.498176
1.54185	-0.107939	3.240782	10.1971	16.835413	0							1.698781	-0.498176
1.543177	-0.107716	3.243434	10.197271	16.848679	0							1.700107	-0.498175
1.544503	-0.107514	3.246087	10.197414	16.861942	0							1.701433	-0.498175
1.545829	-0.107341	3.248739	10.197637	16.875208	0							1.702759	-0.498174
1.547155	-0.10718	3.251391	10.197828	16.888474	0							1.704085	-0.498174
1.548481	-0.107018	3.254044	10.197995	16.901737	0							1.705411	-0.498174
1.549807	-0.106856	3.256696	10.198096	16.915003	0							1.706737	-0.498173
1.551134	-0.106823	3.259349	10.198119	16.928268	0							1.708064	-0.498173
1.55246	-0.106975	3.262001	10.198173	16.941532	0							1.70939	-0.498172
1.553786	-0.107193	3.264653	10.198175	16.954798	0							1.710716	-0.498172
1.555112	-0.10741	3.267306	10.198129	16.968061	0							1.712042	-0.498172
1.556438	-0.107679	3.269958	10.198107	16.981327	0							1.713368	-0.498171
1.557764	-0.108045	3.272611	10.198039	16.994593	0							1.714694	-0.498171
1.55909	-0.108493	3.275263	10.198014	17.007856	0							1.71602	-0.49817
1.560416	-0.108959	3.277915	10.198075	17.021122	0							1.717347	-0.49817
1.561743	-0.109425	3.280568	10.19815	17.034388	0							1.718673	-0.49817
1.563069	-0.109842	3.28322	10.198268	17.047651	0							1.719999	-0.498169
1.564395	-0.11007	3.285872	10.198359	17.060917	0							1.721325	-0.498169
1.565721	-0.110117	3.288525	10.198444	17.074181	0							1.722651	-0.498168
1.567047	-0.110163	3.291177	10.198598	17.087446	0							1.723977	-0.498168
1.568373	-0.110175	3.29383	10.198776	17.100712	0							1.725303	-0.498168
1.569699	-0.10999	3.296482	10.199029	17.113976	0							1.726629	-0.498167
1.571025	-0.109575	3.299134	10.199254	17.127241	0							1.727956	-0.498167
1.572352	-0.109159	3.301787	10.199427	17.140507	0							1.729282	-0.498166
1.573678	-0.108744	3.304439	10.199572	17.15377	0							1.730608	-0.498166
1.575004	-0.108341	3.307092	10.199661	17.167036	0							1.731934	-0.498165
1.57633	-0.10801	3.309744	10.199723	17.180302	0							1.73326	-0.498165
1.577656	-0.107764	3.312397	10.199908	17.193565	0							1.734586	-0.498165
1.578982	-0.107519	3.315049	10.200034	17.206831	0							1.735912	-0.498164
1.580308	-0.107274	3.317701	10.200076	17.220095	0							1.737239	-0.498164
1.581635	-0.107217	3.320354	10.200157	17.23336	0							1.738565	-0.498164
1.582961	-0.107488	3.323006	10.200079	17.246626	0							1.739891	-0.498164
1.584287	-0.107761	3.325658	10.200058	17.25989	0							1.741217	-0.498164
1.585613	-0.108032	3.328311	10.200014	17.273155	0							1.742543	-0.498164
1.586939	-0.108288	3.330963	10.200047	17.286421	0							1.743869	-0.498164
1.588265	-0.108378	3.333616	10.200017	17.299685	0							1.745195	-0.498164
1.589591	-0.108221	3.336268	10.199969	17.31295	0							1.746521	-0.498164
1.590918	-0.108065	3.33892	10.199893	17.326214	0							1.747848	-0.498164
1.592244	-0.10791	3.341573	10.199787	17.339479	0							1.749174	-0.498164
1.59357	-0.107706	3.344225	10.199688	17.352745	0							1.7505	-0.498164
1.594896	-0.107399	3.346878	10.199613	17.366009	0							1.751826	-0.498163
1.596222	-0.107072	3.34953	10.199566	17.379274	0							1.753152	-0.498163
1.597548	-0.106744	3.352182	10.199477	17.39254	0							1.754478	-0.498163
1.598874	-0.106416	3.354835	10.199441	17.405804	0							1.755804	-0.498162
1.600201	-0.106153	3.357487	10.19936	17.419069	0							1.757131	-0.498162
1.601527	-0.106014	3.360139	10.199333	17.432335	0							1.758457	-0.498161
1.602853	-0.105887	3.362792	10.199279	17.445599	0							1.759783	-0.498161
1.604179	-0.105761	3.365444	10.199221	17.458864	0							1.761109	-0.49816
1.605505	-0.105642	3.368097	10.199127	17.472128	0							1.762435	-0.49816
1.606831	-0.105541	3.370749	10.199045	17.485394	0							1.763761	-0.49816
1.608157	-0.105446	3.373401	10.199056	17.498659	0							1.765087	-0.498159
1.609483	-0.105354	3.376054	10.19916	17.511923	0							1.766414	-0.498159
1.61081	-0.105267	3.378706	10.19912	17.525188	0							1.76774	-0.498158
1.612136	-0.105216	3.381359	10.199081	17.538454	0							1.769066	-0.498158
1.613462	-0.105357	3.384011	10.199117	17.551718	0							1.770392	-0.498157
1.614788	-0.105545	3.386663	10.199078	17.564983	0							1.771718	-0.498157
1.616114	-0.105733	3.389316	10.199015	17.578247	0							1.773044	-0.498157
1.61744	-0.105883	3.391968	10.198908	17.591513	0							1.77437	-0.498156
1.618766	-0.105817	3.39462	10.19884	17.604778	0							1.775697	-0.498156
1.620093	-0.105625	3.397273	10.198694	17.618042	0							1.777023	-0.498155
1.621419	-0.105433	3.399925	10.198576	17.631308	0							1.778349	-0.498155
1.622745	-0.105242	3.402578	10.198442	17.644573	0							1.779675	-0.498154
1.624071	-0.105035	3.40523	10.198303	17.657837	0							1.781001	-0.498154
1.625397	-0.104733	3.407882	10.198234	17.671103	0							1.782327	-0.498154
1.626723	-0.104352	3.410535	10.198146	17.684368	0							1.783653	-0.498153
1.628049	-0.103969	3.413187	10.198088	17.697632	0							1.784979	-0.498153
1.629375	-0.10361	3.41584	10.197863	17.710897	0							1.786306	-0.498152
1.630702	-0.103402	3.418492	10.197754	17.724161	0							1.787632	-0.498152
1.632028	-0.10344	3.421144	10.197517	17.737427	0							1.788958	-0.498151
1.633354	-0.103478	3.423797	10.197298	17.750692	0							1.790284	-0.498151
1.63468	-0.103516	3.426449	10.197192	17.763956	0							1.79161	-0.49815
1.636006	-0.103544	3.429102	10.197107	17.777222	0							1.792936	-0.49815
1.637332	-0.103503	3.431754	10.197009	17.790487	0							1.794262	-0.49815
1.638658	-0.103382	3.434406	10.197026	17.803751	0							1.795589	-0.498149
1.639985	-0.10326	3.437059	10.196947	17.817017	0							1.796915	-0.498149
1.641311	-0.103132	3.439711	10.19692	17.83028	0							1.798241	-0.498148
1.642637	-0.102954	3.442364	10.19685	17.843546	0							1.799567	-0.498148
1.643963	-0.102663	3.445016	10.196839	17.856812	0							1.800893	-0.498147
1.645289	-0.102372	3.447668	10.196917	17.870075	0							1.802219	-0.498147
1.646615	-0.10208	3.450321	10.196796	17.883341	0							1.803545	-0.498147
1.647941	-0.101788	3.452973	10.196687	17.896606	0							1.804872	-0.498146
1.649268	-0.101492	3.455626	10.196689	17.90987	0							1.806198	-0.498146
1.650594	-0.101174	3.458278	10.196572	17.923136	0							1.807524	-0.498145
1.65192	-0.100855	3.46093	10.196465	17.936399	0							1.80885	-0.498145
1.653246	-0.100545	3.463583	10.196389	17.949665	0							1.810176	-0.498144
1.654572	-0.100328	3.466235	10.196304	17.962931	0							1.811502	-0.498144
1.655898	-0.100437	3.468888	10.196351	17.976194	0							1.812828	-0.498143
1.657224	-0.100547	3.47154	10.196379	17.98946	0							1.814155	-0.498143
1.658551	-0.100657	3.474192	10.196385	18.002726	0							1.815481	-0.498142
1.659877	-0.100766	3.476845	10.19642	18.015989	0							1.816807	-0.498142
1.661203	-0.100935	3.479497	10.19645	18.029255	0							1.818133	-0.498142
1.662529	-0.101471	3.482149	10.196492	18.042521	0							1.819459	-0.498141
1.663855	-0.102105	3.484802	10.196472	18.055784	0							1.820785	-0.498141
1.665181	-0.102746	3.487454	10.196401	18.06905	0							1.822111	-0.49814
1.666507	-0.103436	3.490107	10.196421	18.082314	0							1.823437	-0.49814
1.667833	-0.103955	3.492759	10.196526	18.095579	0							1.824764	-0.498139
1.66916	-0.104448	3.495411	10.196498	18.108845	0							1.82609	-0.498139
1.670486	-0.104939	3.498064	10.196431	18.122108	0							1.827416	-0.498138
1.671812	-0.105431	3.500716	10.196404	18.135374	0							1.828742	-0.498138
1.673138	-0.105921	3.503369	10.19627	18.14864	0							1.830068	-0.498137
1.674464	-0.106197	3.506021	10.196329	18.161903	0							1.831394	-0.498137
1.67579	-0.106248	3.508673	10.196367	18.175169	0							1.83272	-0.498137
1.677116	-0.10629	3.511326	10.196446	18.188433	0							1.834046	-0.498137
1.678443	-0.106332	3.513978	10.196517	18.201698	0							1.835373	-0.498137
1.679769	-0.106156	3.51663	10.196663	18.214964	0							1.836699	-0.498137
1.681095	-0.105917	3.519283	10.196714	18.228228	0							1.838025	-0.498137
1.682421	-0.105676	3.521935	10.196781	18.241493	0							1.839351	-0.498137
1.683747	-0.105433	3.524588	10.196956	18.254759	0							1.840677	-0.498137
1.685073	-0.105192	3.52724	10.197178	18.268023	0							1.842003	-0.498137
1.686399	-0.10496	3.529892	10.197431	18.281288	0							1.84333	-0.498137
1.687726	-0.104775	3.532545	10.197641	18.294554	0							1.844656	-0.498137
1.689052	-0.10459	3.535197	10.197795	18.307817	0							1.845982	-0.498137
1.690378	-0.104405	3.53785	10.1979	18.321083	0							1.847308	-0.498136
1.691704	-0.10431	3.540502	10.198137	18.334347	0							1.848634	-0.498136
1.69303	-0.10431	3.543154	10.198257	18.347612	0							1.84996	-0.498135
1.694356	-0.104315	3.545807	10.198558	18.360878	0							1.851286	-0.498135
1.695682	-0.104319	3.548459	10.19877	18.374142	0							1.852612	-0.498134
1.697008	-0.104324	3.551111	10.199015	18.387407	0							1.853938	-0.498134
1.698335	-0.104325	3.553764	10.199219	18.400673	0							1.855265	-0.498133
1.699661	-0.104294	3.556416	10.199439	18.413937	0							1.856591	-0.498133
1.700987	-0.104261	3.559069	10.199694	18.427202	0							1.857917	-0.498132
1.702313	-0.104227	3.561721	10.199981	18.440466	0							1.859243	-0.498132
1.703639	-0.104254	3.564373	10.200284	18.453732	0							1.860569	-0.498131
1.704965	-0.104374	3.567026	10.200425	18.466997	0							1.861895	-0.498131
1.706291	-0.1045	3.569678	10.200603	18.480261	0							1.863222	-0.498131
1.707618	-0.104627	3.572331	10.20075	18.493526	0							1.864548	-0.49813
1.708944	-0.104753	3.574983	10.201024	18.506792	0							1.865874	-0.49813
1.71027	-0.104879	3.577636	10.201197	18.520056	0							1.8672	-0.498129
1.711596	-0.104745	3.580288	10.201279	18.533321	0							1.868526	-0.498129
1.712922	-0.104593	3.58294	10.20133	18.546587	0							1.869852	-0.498128
1.714248	-0.10444	3.585593	10.20135	18.559851	0							1.871178	-0.498128
1.715574	-0.104287	3.588245	10.201289	18.573116	0							1.872505	-0.498127
1.7169	-0.104168	3.590897	10.201253	18.58638	0							1.873831	-0.498127
1.718227	-0.104052	3.59355	10.20127	18.599646	0							1.875157	-0.498126
1.719553	-0.103929	3.596202	10.20126	18.612911	0							1.876483	-0.498126
1.720879	-0.103802	3.598855	10.201172	18.626175	0							1.877809	-0.498125
1.722205	-0.103676	3.601507	10.20101	18.639441	0							1.879135	-0.498125
1.723531	-0.103929	3.604159	10.200908	18.652706	0							1.880461	-0.498124
1.724857	-0.104398	3.606812	10.200763	18.66597	0							1.881787	-0.498124
1.726183	-0.104899	3.609464	10.200654	18.679235	0							1.883114	-0.498123
1.72751	-0.1054	3.612117	10.20049	18.692499	0							1.88444	-0.498123
1.728836	-0.105592	3.614769	10.200367	18.705765	0							1.885766	-0.498122
1.730162	-0.105552	3.617421	10.200299	18.71903	0							1.887092	-0.498122
1.731488	-0.105468	3.620074	10.20028	18.732294	0							1.888418	-0.498122
1.732814	-0.105385	3.622726	10.200176	18.74556	0							1.889744	-0.498121
1.73414	-0.105302	3.625379	10.200056	18.758825	0							1.89107	-0.498121
1.735466	-0.105197	3.628031	10.199944	18.772089	0							1.892397	-0.49812
1.736793	-0.105077	3.630683	10.199769	18.785355	0							1.893723	-0.49812
1.738119	-0.104953	3.633336	10.199659	18.798618	0							1.895049	-0.498119
1.739445	-0.104829	3.635988	10.199544	18.811884	0							1.896375	-0.498119
1.740771	-0.104872	3.63864	10.19943	18.82515	0							1.897701	-0.498118
1.742097	-0.10514	3.641293	10.199292	18.838413	0							1.899027	-0.498118
1.743423	-0.105467	3.643945	10.199243	18.851679	0							1.900353	-0.498117
1.744749	-0.105793	3.646598	10.199224	18.864944	0							1.901679	-0.498117
1.746076	-0.106118	3.64925	10.199179	18.878208	0							1.903006	-0.498116
1.747402	-0.10636	3.651902	10.199209	18.891474	0							1.904332	-0.498116
1.748728	-0.106514	3.654555	10.19931	18.904739	0							1.905658	-0.498115
1.750054	-0.106647	3.657207	10.199356	18.918003	0							1.906984	-0.498115
1.75138	-0.10678	3.65986	10.199375	18.931269	0							1.90831	-0.498114
1.752706	-0.106905	3.662512	10.199413	18.944532	0							1.909636	-0.498114
1.754032	-0.106994	3.665164	10.199395	18.957798	0							1.910962	-0.498113
1.755358	-0.10707	3.667817	10.199426	18.971064	0							1.912289	-0.498113
1.756685	-0.107146	3.670469	10.199371	18.984327	0							1.913615	-0.498112
1.758011	-0.107223	3.673121	10.199367	18.997593	0							1.914941	-0.498112
1.759337	-0.107334	3.675774	10.199337	19.010859	0							1.916267	-0.498111
1.760663	-0.107494	3.678426	10.199257	19.024122	0							1.917593	-0.498111
1.761989	-0.107666	3.681079	10.19925	19.037388	0							1.918919	-0.49811
1.763315	-0.107839	3.683731	10.199211	19.050652	0							1.920245	-0.49811
1.764641	-0.108014	3.686383	10.199152	19.063917	0							1.921572	-0.498109
1.765967	-0.108216	3.689036	10.199113	19.077183	0							1.922898	-0.498109
1.767294	-0.108426	3.691688	10.19907	19.090446	0							1.924224	-0.498108
1.76862	-0.108637	3.694341	10.198948	19.103712	0							1.92555	-0.498108
1.769946	-0.108837	3.696993	10.198841	19.116978	0							1.926876	-0.498107
1.771272	-0.109029	3.699646	10.198789	19.130241	0							1.928202	-0.498107
1.772598	-0.109223	3.702298	10.198744	19.143507	0							1.929528	-0.498106
1.773924	-0.109423	3.70495	10.198665	19.156773	0							1.930854	-0.498106
1.77525	-0.109623	3.707603	10.198559	19.170036	0							1.932181	-0.498105
1.776577	-0.109823	3.710255	10.198491	19.183302	0							1.933507	-0.498105
1.777903	-0.110173	3.712907	10.19846	19.196566	0							1.934833	-0.498104
1.779229	-0.110651	3.71556	10.198459	19.209831	0							1.936159	-0.498104
1.780555	-0.11113	3.718212	10.198501	19.223097	0							1.937485	-0.498104
1.781881	-0.11161	3.720865	10.198559	19.236361	0							1.938811	-0.498104
1.783207	-0.11204	3.723517	10.198596	19.249626	0							1.940138	-0.498104
1.784533	-0.112231	3.726169	10.19868	19.262892	0							1.941464	-0.498104
1.78586	-0.112251	3.728822	10.1988	19.276155	0							1.94279	-0.498104
1.787186	-0.112271	3.731474	10.198868	19.289421	0							1.944116	-0.498104
1.788512	-0.112292	3.734127	10.198874	19.302685	0							1.945442	-0.498104
1.789838	-0.112046	3.736779	10.198935	19.31595	0							1.946768	-0.498104
1.791164	-0.1115	3.739431	10.198993	19.329216	0							1.948094	-0.498104
1.79249	-0.110895	3.742084	10.19898	19.34248	0							1.94942	-0.498104
1.793816	-0.110289	3.744736	10.199023	19.355745	0							1.950746	-0.498103
1.795143	-0.109704	3.747388	10.19908	19.369011	0							1.952073	-0.498103
1.796469	-0.109332	3.750041	10.199062	19.382275	0							1.953399	-0.498102
1.797795	-0.109135	3.752693	10.199003	19.39554	0							1.954725	-0.498102
1.799121	-0.108938	3.755346	10.198984	19.408806	0							1.956051	-0.498101
1.800447	-0.108741	3.757998	10.198971	19.42207	0							1.957377	-0.498101
1.801773	-0.108559	3.76065	10.198841	19.435335	0							1.958703	-0.4981
1.803099	-0.108397	3.763303	10.198774	19.448599	0							1.960029	-0.4981
1.804425	-0.108242	3.765955	10.198683	19.461864	0							1.961356	-0.498099
1.805752	-0.108086	3.768608	10.198611	19.47513	0							1.962682	-0.498099
1.807078	-0.10793	3.77126	10.198586	19.488394	0							1.964008	-0.498098
1.808404	-0.107909	3.773912	10.198522	19.501659	0							1.965334	-0.498098
1.80973	-0.108017	3.776565	10.198376	19.514925	0							1.96666	-0.498097
1.811056	-0.108124	3.779217	10.198282	19.528189	0							1.967986	-0.498097
1.812382	-0.108231	3.781869	10.198261	19.541454	0							1.969312	-0.498096
1.813708	-0.108397	3.784522	10.198323	19.554718	0							1.970639	-0.498096
1.815035	-0.108659	3.787174	10.198375	19.567984	0							1.971965	-0.498095
1.816361	-0.108959	3.789827	10.198424	19.581249	0							1.973291	-0.498095
1.817687	-0.10926	3.792479	10.19853	19.594513	0							1.974617	-0.498094
1.819013	-0.10956	3.795131	10.198588	19.607779	0							1.975943	-0.498094
1.820339	-0.109681	3.797784	10.198669	19.621044	0							1.977269	-0.498093
1.821665	-0.109609	3.800436	10.198723	19.634308	0							1.978595	-0.498093
1.822991	-0.10952	3.803089	10.19881	19.647573	0							1.979921	-0.498092
1.824318	-0.109436	3.805741	10.198939	19.660839	0							1.981248	-0.498092
1.825644	-0.109334	3.808393	10.198985	19.674103	0							1.982574	-0.498091
1.82697	-0.109178	3.811046	10.198961	19.687368	0							1.9839	-0.498091
1.828296	-0.108989	3.813698	10.199002	19.700632	0							1.985226	-0.49809
1.829622	-0.108801	3.816351	10.199099	19.713898	0							1.986552	-0.49809
1.830948	-0.108613	3.819003	10.199147	19.727163	0							1.987878	-0.498089
1.832274	-0.108325	3.821655	10.199223	19.740427	0							1.989205	-0.498089
1.833601	-0.107789	3.824308	10.19928	19.753693	0							1.990531	-0.498088
1.834927	-0.107168	3.82696	10.199378	19.766958	0							1.991857	-0.498088
1.836253	-0.106546	3.829612	10.199474	19.780222	0							1.993183	-0.498087
1.837579	-0.105927	3.832265	10.199599	19.793488	0							1.994509	-0.498087
1.838905	-0.10531	3.834917	10.199705	19.806751	0							1.995835	-0.498086
1.840231	-0.1047	3.83757	10.199851	19.820017	0							1.997161	-0.498085
1.841557	-0.10409	3.840222	10.199925	19.833282	0							1.998487	-0.498085
1.842883	-0.103478	3.842875	10.1999	19.846546	0							1.999813	-0.498084
1.84421	-0.102908	3.845527	10.199884	19.859812	0							2.00114	-0.498084
1.845536	-0.102484	3.848179	10.199801	19.873077	0							2.002466	-0.498083
1.846862	-0.10219	3.850832	10.199705	19.886341	0							2.003792	-0.498083
1.848188	-0.101896	3.853484	10.19963	19.899607	0							2.005118	-0.498082
1.849514	-0.101631	3.856137	10.199518	19.91287	0							2.006444	-0.498082
1.85084	-0.101543	3.858789	10.199382	19.926136	0							2.00777	-0.498081
1.852166	-0.101708	3.861441	10.199293	19.939402	0							2.009096	-0.498081
1.853493	-0.101872	3.864094	10.199279	19.952665	0							2.010422	-0.49808
1.854819	-0.102036	3.866746	10.199209	19.965931	0							2.011749	-0.49808
1.856145	-0.102236	3.869398	10.199174	19.979197	0							2.013075	-0.498079
1.857471	-0.102655	3.872051	10.199052	19.99246	0							2.014401	-0.498079
1.858797	-0.103387	3.874703	10.199065	20.005726	0							2.015727	-0.498078
1.860123	-0.104122	3.877356	10.199027	20.018991	0							2.017053	-0.498078
1.861449	-0.104842	3.880008	10.198929	20.032255	0							2.018379	-0.498077
1.862775	-0.105423	3.88266	10.198763	20.045521	0							2.019706	-0.498077
1.864102	-0.105747	3.885313	10.198656	20.058784	0							2.021032	-0.498076
1.865428	-0.106071	3.887965	10.198592	20.07205	0							2.022358	-0.498075
1.866754	-0.106395	3.890618	10.198601	20.085316	0							2.023684	-0.498075
1.86808	-0.106705	3.89327	10.198628	20.098579	0							2.02501	-0.498074
1.869406	-0.106852	3.895922	10.198572	20.111845	0							2.026336	-0.498074
1.870732	-0.106698	3.898575	10.198542	20.125111	0							2.027662	-0.498073
1.872059	-0.106544	3.901227	10.198431	20.138374	0							2.028988	-0.498073
1.873385	-0.106391	3.903879	10.198318	20.15164	0							2.030315	-0.498072
1.874711	-0.106159	3.906532	10.198166	20.164904	0							2.031641	-0.498072
1.876037	-0.105751	3.909184	10.19808	20.178169	0							2.032967	-0.498071
1.877363	-0.105361	3.911837	10.198009	20.191435	0							2.034293	-0.498071
1.878689	-0.104981	3.914489	10.197876	20.204699	0							2.035619	-0.49807
1.880015	-0.104566	3.917142	10.197827	20.217964	0							2.036945	-0.49807
1.881341	-0.104169	3.919794	10.197683	20.23123	0							2.038271	-0.498069
1.882667	-0.103932	3.922446	10.197483	20.244493	0							2.039598	-0.498069
1.883994	-0.103733	3.925099	10.197251	20.257759	0							2.040924	-0.498068
1.88532	-0.103534	3.927751	10.197112	20.271025	0							2.04225	-0.498067
1.886646	-0.103374	3.930403	10.197008	20.284288	0							2.043576	-0.498067
1.887972	-0.103532	3.933056	10.196792	20.297554	0							2.044902	-0.498066
1.889298	-0.103724	3.935708	10.196624	20.310818	0							2.046228	-0.498066
1.890624	-0.103918	3.93836	10.196619	20.324083	0							2.047554	-0.498065
1.89195	-0.10411	3.941013	10.196573	20.337349	0							2.048881	-0.498065
1.893277	-0.10428	3.943665	10.196575	20.350613	0							2.050207	-0.498064
1.894603	-0.104238	3.946318	10.19658	20.363878	0							2.051533	-0.498064
1.895929	-0.104109	3.94897	10.196897	20.377144	0							2.052859	-0.498063
1.897255	-0.103981	3.951623	10.197027	20.390408	0							2.054185	-0.498063
1.898581	-0.103883	3.954275	10.197157	20.403673	0							2.055511	-0.498062
1.899907	-0.104071	3.956927	10.19735	20.416937	0							2.056837	-0.498062
1.901234	-0.104375	3.95958	10.197514	20.430202	0							2.058163	-0.498061
1.90256	-0.104679	3.962232	10.197783	20.443468	0							2.059489	-0.49806
1.903886	-0.104984	3.964885	10.198086	20.456732	0							2.060816	-0.49806
1.905212	-0.105326	3.967537	10.198321	20.469997	0							2.062142	-0.498059
1.906538	-0.106031	3.970189	10.19862	20.483263	0							2.063468	-0.498059
1.907864	-0.106962	3.972842	10.198744	20.496527	0							2.064794	-0.498058
1.90919	-0.107894	3.975494	10.199071	20.509792	0							2.06612	-0.498058
1.910516	-0.108817	3.978146	10.199393	20.523058	0							2.067446	-0.498057
1.911842	-0.109605	3.980799	10.199464	20.536322	0							2.068773	-0.498057
1.913169	-0.11022	3.983451	10.199471	20.549587	0							2.070099	-0.498056
1.914495	-0.110836	3.986104	10.199352	20.562851	0							2.071425	-0.498055
1.915821	-0.111453	3.988756	10.199417	20.576117	0							2.072751	-0.498055
1.917147	-0.112048	3.991409	10.19934	20.589382	0							2.074077	-0.498054
1.918473	-0.112404	3.994061	10.199269	20.602646	0							2.075403	-0.498054
1.919799	-0.112544	3.996713	10.199158	20.615911	0							2.076729	-0.498053
1.921126	-0.112683	3.999366	10.198979	20.629177	0							2.078055	-0.498053
1.922452	-0.112813	4.002018	10.198786	20.642441	0							2.079382	-0.498052
1.923778	-0.1128	4.004671	10.198709	20.655706	0							2.080708	-0.498052
1.925104	-0.112371	4.007323	10.198636	20.66897	0							2.082034	-0.498051
1.92643	-0.11194	4.009975	10.198551	20.682236	0							2.08336	-0.498051
1.927756	-0.111511	4.012628	10.198329	20.695501	0							2.084686	-0.49805
1.929082	-0.111074	4.01528	10.198179	20.708765	0							2.086012	-0.498049
1.930408	-0.110551	4.017932	10.198038	20.722031	0							2.087338	-0.498049
1.931735	-0.109902	4.020585	10.197971	20.735296	0							2.088665	-0.498048
1.933061	-0.109189	4.023237	10.197781	20.74856	0							2.089991	-0.498048
1.934387	-0.108466	4.02589	10.197781	20.761826	0							2.091317	-0.498047
1.935713	-0.107786	4.028542	10.197705	20.775089	0							2.092643	-0.498047
1.937039	-0.107499	4.031195	10.197673	20.788355	0							2.093969	-0.498046
1.938365	-0.107254	4.033847	10.197559	20.80162	0							2.095295	-0.498046
1.939691	-0.107008	4.036499	10.197431	20.814884	0							2.096621	-0.498046
1.941018	-0.106762	4.039152	10.197279	20.82815	0							2.097948	-0.498046
1.942344	-0.106663	4.041804	10.197126	20.841415	0							2.099274	-0.498046
1.94367	-0.106919	4.044456	10.197023	20.854679	0							2.1006	-0.498046
1.944996	-0.107211	4.047109	10.197012	20.867945	0							2.101926	-0.498046
1.946322	-0.107504	4.049761	10.196897	20.88121	0							2.103252	-0.498046
1.947648	-0.107797	4.052413	10.196884	20.894474	0							2.104578	-0.498046
1.948974	-0.107934	4.055066	10.196797	20.90774	0							2.105904	-0.498046
1.950301	-0.108014	4.057718	10.19683	20.921003	0							2.10723	-0.498046
1.951627	-0.108088	4.060371	10.196856	20.934269	0							2.108557	-0.498046
1.952953	-0.108164	4.063023	10.196816	20.947535	0							2.109883	-0.498045
1.954279	-0.108213	4.065676	10.196751	20.960798	0							2.111209	-0.498044
1.955605	-0.108036	4.068328	10.196693	20.974064	0							2.112535	-0.498044
1.956931	-0.10783	4.070981	10.196578	20.987329	0							2.113861	-0.498043
1.958257	-0.107623	4.073633	10.196484	21.000593	0							2.115187	-0.498043
1.959583	-0.107417	4.076285	10.196404	21.013859	0							2.116513	-0.498042
1.960909	-0.107411	4.078938	10.196365	21.027122	0							2.11784	-0.498042
1.962236	-0.107516	4.08159	10.196386	21.040388	0							2.119166	-0.498041
1.963562	-0.107632	4.084242	10.196496	21.053654	0							2.120492	-0.49804
1.964888	-0.107747	4.086895	10.196539	21.066917	0							2.121818	-0.49804
1.966214	-0.107862	4.089547	10.196489	21.080183	0							2.123144	-0.498039
1.96754	-0.107993	4.092199	10.196479	21.093449	0							2.12447	-0.498039
1.968866	-0.108134	4.094852	10.196437	21.106712	0							2.125796	-0.498038
1.970193	-0.108274	4.097504	10.19638	21.119978	0							2.127123	-0.498038
1.971519	-0.108414	4.100157	10.196371	21.133244	0							2.128449	-0.498037
1.972845	-0.108222	4.102809	10.196356	21.146507	0							2.129775	-0.498037
1.974171	-0.107762	4.105462	10.196298	21.159773	0							2.131101	-0.498036
1.975497	-0.107276	4.108114	10.196233	21.173037	0							2.132427	-0.498035
1.976823	-0.106788	4.110766	10.196067	21.186302	0							2.133753	-0.498035
1.978149	-0.106302	4.113419	10.195941	21.199568	0							2.135079	-0.498034
1.979475	-0.105559	4.116071	10.19583	21.212831	0							2.136405	-0.498034
1.980802	-0.104614	4.118723	10.195808	21.226097	0							2.137732	-0.498033
1.982128	-0.10365	4.121376	10.195757	21.239363	0							2.139058	-0.498033
1.983454	-0.102721	4.124028	10.19578	21.252626	0							2.140384	-0.498032
1.98478	-0.102024	4.12668	10.195773	21.265892	0							2.14171	-0.498031
1.986106	-0.101489	4.129333	10.195791	21.279156	0							2.143036	-0.498031
1.987432	-0.101001	4.131985	10.195799	21.292421	0							2.144362	-0.49803
1.988758	-0.10051	4.134638	10.195823	21.305687	0							2.145689	-0.49803
1.990085	-0.100019	4.13729	10.195769	21.318951	0							2.147015	-0.498029
1.991411	-0.099933	4.139943	10.195621	21.332216	0							2.148341	-0.498029
1.992737	-0.100427	4.142595	10.195521	21.345482	0							2.149667	-0.498028
1.994063	-0.101097	4.145247	10.195557	21.358746	0							2.150993	-0.498027
1.995389	-0.101768	4.1479	10.195532	21.372011	0							2.152319	-0.498027
1.996715	-0.102519	4.150552	10.195457	21.385277	0							2.153645	-0.498026
1.998041	-0.103428	4.153204	10.195385	21.39854	0							2.154971	-0.498026
1.999368	-0.10439	4.155857	10.195357	21.411806	0							2.156297	-0.498025
2.000694	-0.105354	4.158509	10.195342	21.42507	0							2.157624	-0.498025
2.00202	-0.106316	4.161161	10.195393	21.438335	0							2.15895	-0.498024
2.003346	-0.107152	4.163814	10.195393	21.451601	0							2.160276	-0.498023
2.004672	-0.107733	4.166466	10.195434	21.464865	0							2.161602	-0.498023
2.005998	-0.108226	4.169119	10.195463	21.47813	0							2.162928	-0.498022
2.007324	-0.10872	4.171771	10.195487	21.491396	0							2.164254	-0.498022
2.00865	-0.109103	4.174424	10.195541	21.50466	0							2.165581	-0.498021
2.009976	-0.109177	4.177076	10.195557	21.517925	0							2.166907	-0.498021
2.011303	-0.109132	4.179729	10.195606	21.531189	0							2.168233	-0.49802
2.012629	-0.109087	4.182381	10.195701	21.544455	0							2.169559	-0.498019
2.013955	-0.109041	4.185033	10.195811	21.55772	0							2.170885	-0.498019
2.015281	-0.109	4.187685	10.19598	21.570984	0							2.172211	-0.498018
2.016607	-0.108973	4.190338	10.196173	21.584249	0							2.173537	-0.498018
2.017933	-0.108953	4.19299	10.196422	21.597515	0							2.174863	-0.498017
2.019259	-0.108933	4.195642	10.196665	21.610779	0							2.17619	-0.498017
2.020586	-0.108931	4.198295	10.196891	21.624044	0							2.177516	-0.498016
2.021912	-0.109109	4.200947	10.197129	21.63731	0							2.178842	-0.498015
2.023238	-0.10937	4.2036	10.197263	21.650574	0							2.180168	-0.498015
2.024564	-0.10963	4.206252	10.197399	21.663839	0							2.181494	-0.498014
2.02589	-0.109892	4.208905	10.197525	21.677103	0							2.18282	-0.498014
2.027216	-0.110152	4.211557	10.197656	21.690369	0							2.184146	-0.498013
2.028542	-0.110342	4.21421	10.19786	21.703634	0							2.185472	-0.498012
2.029869	-0.110497	4.216862	10.198071	21.716898	0							2.186799	-0.498012
2.031195	-0.110652	4.219514	10.198246	21.730164	0							2.188125	-0.498011
2.032521	-0.110807	4.222167	10.198435	21.743429	0							2.189451	-0.498011
2.033847	-0.11095	4.224819	10.198587	21.756693	0							2.190777	-0.49801
2.035173	-0.111083	4.227471	10.198697	21.769958	0							2.192103	-0.49801
2.036499	-0.111209	4.230124	10.198773	21.783222	0							2.193429	-0.498009
2.037825	-0.111328	4.232776	10.198826	21.796488	0							2.194756	-0.498008
2.039151	-0.11145	4.235428	10.198866	21.809753	0							2.196082	-0.498008
2.040478	-0.111477	4.238081	10.198889	21.823017	0							2.197408	-0.498007
2.041804	-0.111387	4.240733	10.198971	21.836283	0							2.198734	-0.498007
2.04313	-0.111284	4.243386	10.199024	21.849548	0							2.20006	-0.498006
2.044456	-0.111182	4.246038	10.198988	21.862812	0							2.201386	-0.498005
2.045782	-0.111219	4.248691	10.198925	21.876078	0							2.202712	-0.498005
2.047108	-0.111499	4.251343	10.198897	21.889341	0							2.204038	-0.498004
2.048434	-0.111876	4.253995	10.198894	21.902607	0							2.205364	-0.498004
2.049761	-0.112254	4.256648	10.198833	21.915873	0							2.206691	-0.498003
2.051087	-0.112631	4.2593	10.198674	21.929136	0							2.208017	-0.498002
2.052413	-0.112814	4.261952	10.198536	21.942402	0							2.209343	-0.498002
2.053739	-0.112658	4.264605	10.198384	21.955667	0							2.210669	-0.498001
2.055065	-0.112363	4.267257	10.198263	21.968931	0							2.211995	-0.498001
2.056391	-0.112067	4.269909	10.198166	21.982197	0							2.213321	-0.498
2.057717	-0.111495	4.272562	10.198089	21.995462	0							2.214648	-0.498
2.059044	-0.110342	4.275214	10.198048	22.008726	0							2.215974	-0.497999
2.06037	-0.108887	4.277867	10.197955	22.021992	0							2.2173	-0.497998
2.061696	-0.107431	4.280519	10.197758	22.035255	0							2.218626	-0.497998
2.063022	-0.105973	4.283172	10.197559	22.048521	0							2.219952	-0.497997
2.064348	-0.104684	4.285824	10.197425	22.061787	0							2.221278	-0.497997
2.065674	-0.103835	4.288476	10.197319	22.07505	0							2.222604	-0.497996
2.067	-0.103268	4.291129	10.197257	22.088316	0							2.22393	-0.497995
2.068326	-0.1027	4.293781	10.197298	22.101582	0							2.225257	-0.497995
2.069653	-0.10222	4.296433	10.197312	22.114845	0							2.226583	-0.497994
2.070979	-0.101971	4.299086	10.197311	22.128111	0							2.227909	-0.497994
2.072305	-0.101873	4.301738	10.197377	22.141375	0							2.229235	-0.497993
2.073631	-0.101776	4.304391	10.197452	22.15464	0							2.230561	-0.497992
2.074957	-0.101678	4.307043	10.197524	22.167906	0							2.231887	-0.497992
2.076283	-0.101592	4.309695	10.197635	22.18117	0							2.233213	-0.497991
2.07761	-0.101547	4.312348	10.197691	22.194435	0							2.23454	-0.497991
2.078936	-0.101534	4.315	10.197687	22.207701	0							2.235866	-0.49799
2.080262	-0.101521	4.317653	10.197743	22.220964	0							2.237192	-0.497989
2.081588	-0.101506	4.320305	10.197815	22.23423	0							2.238518	-0.497989
2.082914	-0.101478	4.322958	10.197938	22.247496	0							2.239844	-0.497988
2.08424	-0.10144	4.32561	10.198022	22.260759	0							2.24117	-0.497988
2.085566	-0.101402	4.328262	10.198094	22.274025	0							2.242496	-0.497987
2.086892	-0.101364	4.330914	10.198177	22.287289	0							2.243823	-0.497986
2.088218	-0.101277	4.333567	10.198322	22.300554	0							2.245149	-0.497986
2.089545	-0.100945	4.336219	10.19843	22.31382	0							2.246475	-0.497985
2.090871	-0.100407	4.338872	10.198492	22.327084	0							2.247801	-0.497985
2.092197	-0.099879	4.341524	10.198487	22.340349	0							2.249127	-0.497984
2.093523	-0.099309	4.344176	10.198499	22.353615	0							2.250453	-0.497983
2.094849	-0.098761	4.346829	10.19855	22.366879	0							2.251779	-0.497983
2.096175	-0.098291	4.349481	10.198684	22.380144	0							2.253105	-0.497982
2.097502	-0.097821	4.352134	10.198676	22.393408	0							2.254431	-0.497982
2.098828	-0.097351	4.354786	10.198685	22.406673	0							2.255758	-0.497981
2.100154	-0.096892	4.357439	10.198646	22.419939	0							2.257084	-0.49798
2.10148	-0.096566	4.360091	10.198659	22.433203	0							2.25841	-0.49798
2.102806	-0.096522	4.362743	10.198749	22.446468	0							2.259736	-0.497979
2.104132	-0.096478	4.365396	10.198869	22.459734	0							2.261062	-0.497979
2.105458	-0.096434	4.368048	10.198943	22.472998	0							2.262388	-0.497978
2.106784	-0.096445	4.3707	10.199057	22.486263	0							2.263715	-0.497977
2.108111	-0.096616	4.373353	10.199124	22.499529	0							2.265041	-0.497977
2.109437	-0.096804	4.376005	10.199151	22.512793	0							2.266367	-0.497976
2.110763	-0.096991	4.378658	10.199261	22.526058	0							2.267693	-0.497976
2.112089	-0.09718	4.38131	10.199308	22.539322	0							2.269019	-0.497975
2.113415	-0.097341	4.383962	10.199347	22.552588	0							2.270345	-0.497974
2.114741	-0.097423	4.386615	10.199375	22.565853	0							2.271671	-0.497974
2.116067	-0.097495	4.389267	10.199337	22.579117	0							2.272998	-0.497973
2.117393	-0.097568	4.39192	10.199265	22.592382	0							2.274324	-0.497973
2.11872	-0.097743	4.394572	10.199161	22.605648	0							2.27565	-0.497972
2.120046	-0.098287	4.397224	10.199113	22.618912	0							2.276976	-0.497971
2.121372	-0.099034	4.399877	10.199087	22.632177	0							2.278302	-0.497971
2.122698	-0.099779	4.402529	10.199053	22.645441	0							2.279628	-0.49797
2.124024	-0.100523	4.405181	10.199073	22.658707	0							2.280954	-0.49797
2.12535	-0.10127	4.407834	10.199102	22.671972	0							2.28228	-0.497969
2.126677	-0.102015	4.410486	10.199147	22.685236	0							2.283607	-0.497968
2.128003	-0.102758	4.413139	10.199201	22.698502	0							2.284933	-0.497968
2.129329	-0.103501	4.415791	10.199149	22.711767	0							2.286259	-0.497967
2.130655	-0.104159	4.418444	10.199009	22.725031	0							2.287585	-0.497967
2.131981	-0.104419	4.421096	10.198897	22.738297	0							2.288911	-0.497966
2.133307	-0.104275	4.423748	10.198836	22.75156	0							2.290237	-0.497965
2.134633	-0.10413	4.426401	10.19872	22.764826	0							2.291564	-0.497965
2.135959	-0.103986	4.429053	10.19867	22.778091	0							2.29289	-0.497964
2.137285	-0.103848	4.431705	10.198524	22.791355	0							2.294216	-0.497963
2.138612	-0.103739	4.434358	10.198339	22.804621	0							2.295542	-0.497963
2.139938	-0.10367	4.43701	10.198145	22.817886	0							2.296868	-0.497962
2.141264	-0.103601	4.439662	10.197983	22.83115	0							2.298194	-0.497962
2.14259	-0.103526	4.442315	10.197853	22.844416	0							2.29952	-0.497961
2.143916	-0.103425	4.444967	10.197677	22.857681	0							2.300846	-0.49796
2.145242	-0.103288	4.44762	10.197592	22.870945	0							2.302172	-0.49796
2.146569	-0.103136	4.450272	10.197386	22.884211	0							2.303499	-0.497959
2.147895	-0.102982	4.452925	10.197335	22.897474	0							2.304825	-0.497959
2.149221	-0.102828	4.455577	10.197107	22.91074	0							2.306151	-0.497958
2.150547	-0.102659	4.45823	10.196962	22.924006	0							2.307477	-0.497957
2.151873	-0.102442	4.460882	10.196882	22.937269	0							2.308803	-0.497957
2.153199	-0.102225	4.463534	10.196875	22.950535	0							2.310129	-0.497956
2.154525	-0.102014	4.466187	10.196867	22.9638	0							2.311455	-0.497956
2.155852	-0.10193	4.468839	10.19684	22.977064	0							2.312782	-0.497955
2.157178	-0.102251	4.471491	10.196653	22.99033	0							2.314108	-0.497954
2.158504	-0.102573	4.474144	10.196656	23.003593	0							2.315434	-0.497954
2.15983	-0.102894	4.476796	10.196527	23.016859	0							2.31676	-0.497953
2.161156	-0.103218	4.479448	10.196446	23.030125	0							2.318086	-0.497952
2.162482	-0.103575	4.482101	10.196407	23.043388	0							2.319412	-0.497952
2.163808	-0.104142	4.484753	10.196445	23.056654	0							2.320738	-0.497951
2.165134	-0.104711	4.487406	10.196351	23.06992	0							2.322065	-0.497951
2.166461	-0.105278	4.490058	10.19631	23.083183	0							2.323391	-0.49795
2.167787	-0.105784	4.492711	10.196062	23.096449	0							2.324717	-0.497949
2.169113	-0.105926	4.495363	10.195915	23.109715	0							2.326043	-0.497949
2.170439	-0.106068	4.498015	10.195742	23.122978	0							2.327369	-0.497948
2.171765	-0.106209	4.500668	10.195593	23.136244	0							2.328695	-0.497947
2.173091	-0.106351	4.50332	10.195359	23.149508	0							2.330021	-0.497947
2.174417	-0.106493	4.505972	10.195276	23.162773	0							2.331347	-0.497946
2.175744	-0.106683	4.508625	10.195244	23.176039	0							2.332674	-0.497946
2.17707	-0.106871	4.511277	10.195188	23.189302	0							2.334	-0.497945
2.178396	-0.107061	4.513929	10.195101	23.202568	0							2.335326	-0.497944
2.179722	-0.107254	4.516582	10.1949	23.215834	0							2.336652	-0.497944
2.181048	-0.107547	4.519234	10.194797	23.229097	0							2.337978	-0.497943
2.182374	-0.107852	4.521887	10.194661	23.242363	0							2.339304	-0.497943
2.1837	-0.108157	4.524539	10.194553	23.255627	0							2.340631	-0.497942
2.185026	-0.108461	4.527192	10.19448	23.268892	0							2.341957	-0.497941
2.186353	-0.108761	4.529844	10.194443	23.282158	0							2.343283	-0.497941
2.187679	-0.108829	4.532496	10.194427	23.295422	0							2.344609	-0.49794
2.189005	-0.108872	4.535149	10.19447	23.308687	0							2.345935	-0.497939
2.190331	-0.108915	4.537801	10.194439	23.321953	0							2.347261	-0.497939
2.191657	-0.108958	4.540453	10.194514	23.335217	0							2.348587	-0.497938
2.192983	-0.109002	4.543106	10.194569	23.348482	0							2.349913	-0.497938
2.194309	-0.109046	4.545758	10.194645	23.361748	0							2.351239	-0.497937
2.195636	-0.10909	4.54841	10.194722	23.375011	0							2.352566	-0.497936
2.196962	-0.109133	4.551063	10.194756	23.388277	0							2.353892	-0.497936
2.198288	-0.109172	4.553715	10.194836	23.401541	0							2.355218	-0.497935
2.199614	-0.109567	4.556368	10.194966	23.414806	0							2.356544	-0.497934
2.20094	-0.110116	4.55902	10.195138	23.428072	0							2.35787	-0.497934
2.202266	-0.110682	4.561673	10.195362	23.441336	0							2.359196	-0.497933
2.203592	-0.111248	4.564325	10.195454	23.454601	0							2.360523	-0.497933
2.204919	-0.111796	4.566978	10.195619	23.467867	0							2.361849	-0.497931
2.206245	-0.112297	4.56963	10.195672	23.481131	0							2.363175	-0.49793
2.207571	-0.112789	4.572282	10.195753	23.494396	0							2.364501	-0.497929
2.208897	-0.113281	4.574934	10.195896	23.50766	0							2.365827	-0.497927
2.210223	-0.113774	4.577587	10.19596	23.520926	0							2.367153	-0.497926
2.211549	-0.114142	4.580239	10.195993	23.534191	0							2.368479	-0.497925
2.212875	-0.114403	4.582891	10.195998	23.547455	0							2.369806	-0.497924
2.214201	-0.114649	4.585544	10.196115	23.56072	0							2.371132	-0.497922
2.215528	-0.114894	4.588196	10.196213	23.573986	0							2.372458	-0.497921
2.216854	-0.11515	4.590849	10.196237	23.58725	0							2.373784	-0.49792
2.21818	-0.11545	4.593501	10.196367	23.600515	0							2.37511	-0.497919
2.219506	-0.115759	4.596154	10.196421	23.613779	0							2.376436	-0.497919
2.220832	-0.116067	4.598806	10.196429	23.627045	0							2.377762	-0.497918
2.222158	-0.116376	4.601459	10.196386	23.64031	0							2.379088	-0.497917
2.223485	-0.116562	4.604111	10.196383	23.653574	0							2.380414	-0.497917
2.224811	-0.116539	4.606763	10.196418	23.66684	0							2.381741	-0.497916
2.226137	-0.116476	4.609416	10.19646	23.680105	0							2.383067	-0.497916
2.227463	-0.116413	4.612068	10.196519	23.693369	0							2.384393	-0.497915
2.228789	-0.11633	4.61472	10.196612	23.706635	0							2.385719	-0.497914
2.230115	-0.116062	4.617373	10.196708	23.7199	0							2.387045	-0.497914
2.231441	-0.115752	4.620025	10.19684	23.733164	0							2.388371	-0.497913
2.232767	-0.115442	4.622677	10.196869	23.746429	0							2.389698	-0.497912
2.234093	-0.115132	4.62533	10.196918	23.759693	0							2.391024	-0.497912
2.23542	-0.114859	4.627982	10.196905	23.772959	0							2.39235	-0.497911
2.236746	-0.114739	4.630635	10.196877	23.786224	0							2.393676	-0.49791
2.238072	-0.114654	4.633287	10.196818	23.799488	0							2.395002	-0.49791
2.239398	-0.114568	4.63594	10.196777	23.812754	0							2.396328	-0.497909
2.240724	-0.114482	4.638592	10.196781	23.826019	0							2.397654	-0.497909
2.24205	-0.114358	4.641244	10.196734	23.839283	0							2.39898	-0.497908
2.243376	-0.114224	4.643897	10.196751	23.852549	0							2.400307	-0.497907
2.244703	-0.114091	4.646549	10.1967	23.865812	0							2.401633	-0.497907
2.246029	-0.113958	4.649201	10.196691	23.879078	0							2.402959	-0.497906
2.247355	-0.113824	4.651854	10.196726	23.892344	0							2.404285	-0.497905
2.248681	-0.113268	4.654506	10.196655	23.905607	0							2.405611	-0.497905
2.250007	-0.11262	4.657158	10.196609	23.918873	0							2.406937	-0.497904
2.251333	-0.112021	4.659811	10.196606	23.932138	0							2.408263	-0.497903
2.252659	-0.111396	4.662463	10.196633	23.945402	0							2.40959	-0.497903
2.253986	-0.11089	4.665116	10.196704	23.958668	0							2.410916	-0.497902
2.255312	-0.110482	4.667768	10.196772	23.971933	0							2.412242	-0.497901
2.256638	-0.110085	4.670421	10.196727	23.985197	0							2.413568	-0.497901
2.257964	-0.109687	4.673073	10.19673	23.998463	0							2.414894	-0.4979
2.25929	-0.109289	4.675725	10.196783	24.011726	0							2.41622	-0.4979
2.260616	-0.109164	4.678378	10.19685	24.024992	0							2.417546	-0.497899
2.261942	-0.109236	4.68103	10.196928	24.038258	0							2.418873	-0.497898
2.263268	-0.109325	4.683682	10.196929	24.051521	0							2.420199	-0.497898
2.264595	-0.109414	4.686335	10.196921	24.064787	0							2.421525	-0.497897
2.265921	-0.109243	4.688987	10.196869	24.078053	0							2.422851	-0.497896
2.267247	-0.10885	4.69164	10.196874	24.091316	0							2.424177	-0.497896
2.268573	-0.108417	4.694292	10.196978	24.104582	0							2.425503	-0.497895
2.269899	-0.107984	4.696944	10.197042	24.117846	0							2.426829	-0.497894
2.271225	-0.107551	4.699597	10.197011	24.131111	0							2.428155	-0.497894
2.272552	-0.107029	4.702249	10.196988	24.144377	0							2.429482	-0.497893
2.273878	-0.106431	4.704902	10.197017	24.15764	0							2.430808	-0.497893
2.275204	-0.105819	4.707554	10.197108	24.170906	0							2.432134	-0.497892
2.27653	-0.105207	4.710207	10.197209	24.184172	0							2.43346	-0.497891
2.277856	-0.104685	4.712859	10.197254	24.197435	0							2.434786	-0.497891
2.279182	-0.104281	4.715511	10.19722	24.210701	0							2.436112	-0.49789
2.280508	-0.103915	4.718163	10.197156	24.223967	0							2.437438	-0.497889
2.281834	-0.103549	4.720816	10.197144	24.23723	0							2.438765	-0.497889
2.28316	-0.103184	4.723468	10.197163	24.250496	0							2.440091	-0.497888
2.284487	-0.102918	4.726121	10.197118	24.26376	0							2.441417	-0.497887
2.285813	-0.102782	4.728773	10.19707	24.277025	0							2.442743	-0.497887
2.287139	-0.102691	4.731426	10.197045	24.290291	0							2.444069	-0.497886
2.288465	-0.102599	4.734078	10.196998	24.303555	0							2.445395	-0.497885
2.289791	-0.102596	4.73673	10.19694	24.31682	0							2.446721	-0.497885
2.291117	-0.102788	4.739383	10.196934	24.330086	0							2.448047	-0.497884
2.292444	-0.103067	4.742035	10.196977	24.343349	0							2.449374	-0.497884
2.29377	-0.103347	4.744688	10.196967	24.356615	0							2.4507	-0.497883
2.295096	-0.103627	4.74734	10.196922	24.369879	0							2.452026	-0.497882
2.296422	-0.103782	4.749992	10.196898	24.383144	0							2.453352	-0.497882
2.297748	-0.103727	4.752645	10.196887	24.39641	0							2.454678	-0.497881
2.299074	-0.103588	4.755297	10.196895	24.409674	0							2.456004	-0.49788
2.3004	-0.103449	4.757949	10.1969	24.422939	0							2.45733	-0.49788
2.301727	-0.103283	4.760602	10.196909	24.436205	0							2.458657	-0.497879
2.303053	-0.102997	4.763254	10.196961	24.449469	0							2.459983	-0.497878
2.304379	-0.10266	4.765907	10.196991	24.462734	0							2.461309	-0.497878
2.305705	-0.102324	4.768559	10.197035	24.476	0							2.462635	-0.497877
2.307031	-0.101967	4.771211	10.197057	24.489264	0							2.463961	-0.497876
2.308357	-0.101575	4.773864	10.197031	24.502529	0							2.465287	-0.497876
2.309683	-0.101096	4.776516	10.197009	24.515793	0							2.466614	-0.497875
2.311009	-0.100553	4.779169	10.197006	24.529058	0							2.46794	-0.497875
2.312335	-0.10001	4.781821	10.19699	24.542324	0							2.469266	-0.497874
2.313662	-0.099467	4.784473	10.196872	24.555588	0							2.470592	-0.497873
2.314988	-0.099136	4.787126	10.196812	24.568853	0							2.471918	-0.497873
2.316314	-0.09912	4.789778	10.19686	24.582119	0							2.473244	-0.497872
2.31764	-0.099103	4.79243	10.19685	24.595383	0							2.47457	-0.497871
2.318966	-0.099086	4.795083	10.196861	24.608648	0							2.475896	-0.497871
2.320292	-0.099182	4.797735	10.196904	24.621912	0							2.477222	-0.49787
2.321619	-0.099708	4.800388	10.197022	24.635178	0							2.478549	-0.497869
2.322945	-0.100631	4.80304	10.19702	24.648443	0							2.479875	-0.497869
2.324271	-0.101551	4.805693	10.197	24.661707	0							2.481201	-0.497868
2.325597	-0.102472	4.808345	10.197025	24.674973	0							2.482527	-0.497867
2.326923	-0.103223	4.810997	10.197041	24.688238	0							2.483853	-0.497867
2.328249	-0.103688	4.81365	10.197036	24.701502	0							2.485179	-0.497866
2.329575	-0.104122	4.816302	10.196987	24.714767	0							2.486506	-0.497865
2.330901	-0.104557	4.818954	10.196997	24.728031	0							2.487832	-0.497865
2.332228	-0.10498	4.821607	10.197039	24.741297	0							2.489158	-0.497864
2.333554	-0.105278	4.824259	10.197054	24.754562	0							2.490484	-0.497864
2.33488	-0.105411	4.826911	10.197096	24.767826	0							2.49181	-0.497863
2.336206	-0.105542	4.829564	10.197155	24.781092	0							2.493136	-0.497862
2.337532	-0.105675	4.832216	10.197113	24.794357	0							2.494462	-0.497861
2.338858	-0.105863	4.834869	10.197173	24.807621	0							2.495788	-0.49786
2.340184	-0.106151	4.837521	10.197238	24.820887	0							2.497115	-0.497858
2.341511	-0.106461	4.840174	10.197268	24.834152	0							2.498441	-0.497857
2.342837	-0.106772	4.842826	10.197261	24.847416	0							2.499767	-0.497856
2.344163	-0.107083	4.845479	10.197299	24.860682	0							2.501093	-0.497854
2.345489	-0.107033	4.848131	10.197395	24.873945	0							2.502419	-0.497853
2.346815	-0.106394	4.850783	10.197332	24.887211	0							2.503745	-0.497852
2.348141	-0.105754	4.853436	10.197192	24.900476	0							2.505071	-0.49785
2.349467	-0.105116	4.856088	10.197139	24.91374	0							2.506397	-0.497849
2.350794	-0.104415	4.85874	10.197134	24.927006	0							2.507724	-0.497848
2.35212	-0.103572	4.861392	10.197057	24.940271	0							2.50905	-0.497848
2.353446	-0.10266	4.864045	10.197007	24.953535	0							2.510376	-0.497847
2.354772	-0.101746	4.866697	10.196957	24.966801	0							2.511702	-0.497847
2.356098	-0.100838	4.86935	10.196948	24.980064	0							2.513028	-0.497846
2.357424	-0.100215	4.872002	10.196917	24.99333	0							2.514354	-0.497845
2.35875	-0.10012	4.874655	10.19698	25.006596	0							2.515681	-0.497845
2.360076	-0.100157	4.877307	10.197071	25.019859	0							2.517007	-0.497844
2.361403	-0.100195	4.87996	10.19707	25.033125	0							2.518333	-0.497843
2.362729	-0.100275	4.882612	10.197117	25.046391	0							2.519659	-0.497843
2.364055	-0.100565	4.885264	10.197129	25.059654	0							2.520985	-0.497842
2.365381	-0.101022	4.887917	10.197098	25.07292	0							2.522311	-0.497841
2.366707	-0.101479	4.890569	10.197151	25.086185	0							2.523637	-0.497841
2.368033	-0.101938	4.893221	10.197227	25.099449	0							2.524963	-0.49784
2.369359	-0.10239	4.895874	10.197234	25.112715	0							2.526289	-0.497839
2.370686	-0.102822	4.898526	10.197283	25.125978	0							2.527616	-0.497839
2.372012	-0.103235	4.901178	10.19732	25.139244	0							2.528942	-0.497838
2.373338	-0.103648	4.903831	10.197347	25.15251	0							2.530268	-0.497837
2.374664	-0.104074	4.906483	10.197285	25.165773	0							2.531594	-0.497837
2.37599	-0.104579	4.909136	10.197161	25.179039	0							2.53292	-0.497836
2.377316	-0.105173	4.911788	10.197136	25.192305	0							2.534246	-0.497835
2.378642	-0.105767	4.914441	10.197032	25.205568	0							2.535573	-0.497835
2.379968	-0.10636	4.917093	10.196996	25.218834	0							2.536899	-0.497834
2.381295	-0.106944	4.919745	10.196926	25.232098	0							2.538225	-0.497833
2.382621	-0.107481	4.922398	10.196905	25.245363	0							2.539551	-0.497833
2.383947	-0.107965	4.92505	10.196919	25.258629	0							2.540877	-0.497832
2.385273	-0.10845	4.927702	10.196902	25.271893	0							2.542203	-0.497831
2.386599	-0.108885	4.930355	10.196824	25.285158	0							2.543529	-0.497831
2.387925	-0.108966	4.933007	10.196836	25.298424	0							2.544855	-0.49783
2.389251	-0.10851	4.935659	10.196825	25.311687	0							2.546182	-0.497829
2.390578	-0.108057	4.938312	10.196785	25.324953	0							2.547508	-0.497829
2.391904	-0.107604	4.940964	10.19686	25.338219	0							2.548834	-0.497828
2.39323	-0.107149	4.943617	10.19696	25.351482	0							2.55016	-0.497828
2.394556	-0.106697	4.946269	10.196876	25.364748	0							2.551486	-0.497827
2.395882	-0.106239	4.948922	10.196793	25.378012	0							2.552812	-0.497826
2.397208	-0.105783	4.951574	10.196658	25.391277	0							2.554138	-0.497826
2.398535	-0.105333	4.954226	10.196702	25.404543	0							2.555465	-0.497825
2.399861	-0.104956	4.956879	10.196733	25.417807	0							2.556791	-0.497824
2.401187	-0.104802	4.959531	10.196829	25.431072	0							2.558117	-0.497824
2.402513	-0.104649	4.962183	10.196759	25.444338	0							2.559443	-0.497823
2.403839	-0.104495	4.964836	10.196687	25.457602	0							2.560769	-0.497822
2.405165	-0.104341	4.967488	10.196583	25.470867	0							2.562095	-0.497822
2.406491	-0.104141	4.97014	10.196466	25.484131	0							2.563421	-0.497821
2.407817	-0.103719	4.972793	10.196476	25.497396	0							2.564748	-0.49782
2.409143	-0.103298	4.975445	10.196537	25.510662	0							2.566074	-0.49782
2.41047	-0.102888	4.978098	10.196567	25.523926	0							2.5674	-0.497819
2.411796	-0.102546	4.98075	10.19658	25.537191	0							2.568726	-0.497818
2.413122	-0.103053	4.983403	10.196711	25.550457	0							2.570052	-0.497818
2.414448	-0.103581	4.986055	10.196853	25.563721	0							2.571378	-0.497817
2.415774	-0.104107	4.988708	10.196964	25.576986	0							2.572704	-0.497816
2.4171	-0.104635	4.99136	10.197084	25.59025	0							2.57403	-0.497815
2.418427	-0.105163	4.994012	10.197191	25.603516	0							2.575356	-0.497814
2.419753	-0.105921	4.996665	10.19729	25.616781	0							2.576683	-0.497812
2.421079	-0.106707	4.999317	10.197383	25.630045	0							2.578009	-0.497811
2.422405	-0.107491	5.001969	10.197512	25.643311	0							2.579335	-0.49781
2.423731	-0.108277	5.004622	10.19768	25.656576	0							2.580661	-0.497808
2.425057	-0.108314	5.007274	10.197725	25.66984	0							2.581987	-0.497807
2.426383	-0.108152	5.009926	10.19781	25.683105	0							2.583313	-0.497806
2.427709	-0.107988	5.012579	10.197899	25.696371	0							2.58464	-0.497804
2.429036	-0.107824	5.015231	10.198038	25.709635	0							2.585966	-0.497803
2.430362	-0.10766	5.017884	10.198206	25.7229	0							2.587292	-0.497802
2.431688	-0.107352	5.020536	10.198304	25.736164	0							2.588618	-0.497802
2.433014	-0.106979	5.023189	10.198493	25.74943	0							2.589944	-0.497801
2.43434	-0.106604	5.025841	10.198647	25.762695	0							2.59127	-0.4978
2.435666	-0.10623	5.028493	10.198798	25.775959	0							2.592596	-0.4978
2.436992	-0.105878	5.031146	10.198945	25.789225	0							2.593922	-0.497799
2.438318	-0.105547	5.033798	10.198944	25.80249	0							2.595249	-0.497798
2.439645	-0.105219	5.03645	10.198967	25.815754	0							2.596575	-0.497798
2.440971	-0.104888	5.039103	10.198924	25.82902	0							2.597901	-0.497797
2.442297	-0.104558	5.041755	10.198805	25.842283	0							2.599227	-0.497796
2.443623	-0.104022	5.044407	10.198684	25.855549	0							2.600553	-0.497796
2.444949	-0.103343	5.04706	10.198556	25.868814	0							2.601879	-0.497795
2.446275	-0.102665	5.049712	10.198515	25.882078	0							2.603205	-0.497794
2.447602	-0.10198	5.052365	10.198462	25.895344	0							2.604532	-0.497794
2.448928	-0.101338	5.055017	10.198352	25.908609	0							2.605858	-0.497793
2.450254	-0.100762	5.05767	10.198288	25.921873	0							2.607184	-0.497792
2.45158	-0.100187	5.060322	10.198189	25.935139	0							2.60851	-0.497792
2.452906	-0.099615	5.062974	10.198095	25.948404	0							2.609836	-0.497791
2.454232	-0.099041	5.065627	10.197964	25.961668	0							2.611162	-0.49779
2.455558	-0.098906	5.068279	10.197919	25.974934	0							2.612489	-0.49779
2.456884	-0.099225	5.070931	10.197871	25.988197	0							2.613815	-0.497789
2.45821	-0.099563	5.073584	10.197826	26.001463	0							2.615141	-0.497788
2.459537	-0.099901	5.076236	10.197695	26.014729	0							2.616467	-0.497788
2.460863	-0.100237	5.078889	10.197575	26.027992	0							2.617793	-0.497787
2.462189	-0.100577	5.081541	10.197487	26.041258	0							2.619119	-0.497786
2.463515	-0.100914	5.084193	10.19743	26.054523	0							2.620445	-0.497786
2.464841	-0.101218	5.086846	10.19739	26.067787	0							2.621771	-0.497785
2.466167	-0.101539	5.089498	10.197281	26.081053	0							2.623097	-0.497784
2.467494	-0.101742	5.092151	10.197144	26.094316	0							2.624424	-0.497784
2.46882	-0.1016	5.094803	10.197006	26.107582	0							2.62575	-0.497783
2.470146	-0.101371	5.097456	10.197014	26.120848	0							2.627076	-0.497782
2.471472	-0.101143	5.100108	10.19692	26.134111	0							2.628402	-0.497782
2.472798	-0.100914	5.10276	10.196849	26.147377	0							2.629728	-0.497781
2.474124	-0.100894	5.105412	10.196692	26.160643	0							2.631054	-0.497781
2.47545	-0.100934	5.108065	10.196567	26.173906	0							2.63238	-0.49778
2.476776	-0.100973	5.110717	10.196492	26.187172	0							2.633707	-0.497779
2.478103	-0.101012	5.11337	10.196522	26.200438	0							2.635033	-0.497779
2.479429	-0.101094	5.116022	10.1965	26.213701	0							2.636359	-0.497778
2.480755	-0.101359	5.118675	10.196469	26.226967	0							2.637685	-0.497777
2.482081	-0.101671	5.121327	10.19636	26.240231	0							2.639011	-0.497777
2.483407	-0.101985	5.123979	10.196244	26.253496	0							2.640337	-0.497775
2.484733	-0.102298	5.126632	10.196266	26.266762	0							2.641663	-0.497774
2.486059	-0.102431	5.129284	10.196301	26.280025	0							2.64299	-0.497773
2.487386	-0.102492	5.131937	10.196268	26.293291	0							2.644316	-0.497771
2.488712	-0.102547	5.134589	10.196272	26.306557	0							2.645642	-0.49777
2.490038	-0.102602	5.137241	10.196207	26.31982	0							2.646968	-0.497768
[truncated: 20,462 more rows]
