# Supplementary material for: Hallucination of closed repeat proteins containing central pockets
Source: Nat Struct Mol Biol. 2023 Sep 28;30(11):1755–60. doi: 10.1038/s41594-023-01112-6 (PMC10643118; doi:10.1038/s41594-023-01112-6)
Supplement: Supplementary file 5 — Chromatography raw data. [file 41594_2023_1112_MOESM5_ESM.tar › SEC_submit/B8[20220202].csv]

time (min)	raw light scattering data: detector voltage (V) detector 2	raw light scattering data: detector voltage (V) detector 3	raw light scattering data: detector voltage (V) detector 4	raw light scattering data: detector voltage (V) detector 5	raw light scattering data: detector voltage (V) detector 6	raw light scattering data: detector voltage (V) detector 7	raw light scattering data: detector voltage (V) detector 8	raw light scattering data: detector voltage (V) detector 9	raw light scattering data: detector voltage (V) detector 10	raw light scattering data: detector voltage (V) detector 11	raw light scattering data: detector voltage (V) detector 13	raw light scattering data: detector voltage (V) detector 14	raw light scattering data: detector voltage (V) detector 15	raw light scattering data: detector voltage (V) detector 16	raw light scattering data: detector voltage (V) detector 17	raw light scattering data: detector voltage (V) detector 18	raw UV absorbance data: detector voltage (V) channel 1	raw UV absorbance data: detector voltage (V) channel 2	differential refractive index data: differential refractive index (RIU)	Forward Laser Monitor: Forward Laser Monitor (V)	Auto-inject Signal: Auto-inject Signal	Auto-inject Signal: Auto-inject Signal	absolute refractive index data: absolute refractive index (RIU)
-0.008072479816774527	6.621352562468208	5.598546483139337	1.686102688026888	0.6887701492623318	1.026250716857865	0.6735359130233444	0.6818458932050652	0.3677245627183694	0.2526222028028409	0.2768546828169757	0.3288860952830426	0.4036904095140348	0.4990062257780192	0.9303699228564041	0.2020571207716687	1.892342868386674			0.0005572023777139179	0.8022250140376143			1.261636641855552
0.0001173005405715535	6.742047436263213	5.698185914162249	1.6990060942055	0.7021721376798111	1.033370673730978	0.6865895246988264	0.6733058431145813	0.3671512562644682	0.2544647454690256	0.2769268189429038	0.3284086950972556	0.4037338453481676	0.4995282202854353	0.9315121390185737	0.2014435131879388	1.934061025612584			0.0005572072402872548	0.8022180691995858			1.261636017609162
0.008307080897917634	6.74222327817756	5.653339481195963	1.671782037529902	0.7000605545606363	0.9919428350620552	0.6760709758675966	0.6638453970469226	0.3670028508767792	0.2537825010798956	0.2796138272692039	0.3284439320791789	0.4032479685050785	0.4984369135421109	0.9292529999099786	0.201355200510626	1.880321850851281	0.05358249701927963	0.05188949100770436	0.0005572133389766943	0.8022067418515699			1.261635737669761
0.01649686125526371	6.513223980021714	5.430985244786572	1.590827369169641	0.6997032199447847	0.9797122016688319	0.6677059051991496	0.6665255049555321	0.366539537642353	0.2533216846328832	0.2791889975061215	0.3286391340202113	0.4036925467145589	0.4983495132681838	0.9291848323608132	0.2015457976009742	1.851911200341444	0.05357927295942691	0.05188816559341291	0.0005572136858978036	0.8020539341813857			1.261635612748129
0.02468664161260979	6.650592604559954	5.391011971977934	1.667047402052195	0.6958024025529311	1.041087933871651	0.6760735736356358	0.6766558819372971	0.3672809950008233	0.258034999771397	0.2810939790720113	0.3302708975966975	0.4046784986123734	0.5000932550311705	0.9311070253625787	0.2020519216647898	1.856790012840848	0.05357627875380568	0.05188974715609617	0.0005572105730126931	0.8019186253383984			1.261635575393393
0.03287642196995587	6.643154204089186	5.421287184420296	1.686563405643327	0.6837269153612529	1.056439431979177	0.6822084659258937	0.6800206776660449	0.3766736881022723	0.2614779725708701	0.2857635412459235	0.3309834828325043	0.4047260250443449	0.5005289201254942	0.931770783992067	0.2023739205196325	1.866960708625554	0.05357852544928316	0.05189107231996275	0.0005572106090905403	0.8019333160168758			1.261635561561679
0.04106620232730196	6.275833651292751	5.249541077251132	1.545289891981502	0.66053737672143	0.9780642022872117	0.6616221435056985	0.6700444744628615	0.3726203693063278	0.2557436834082092	0.2817000628925623	0.3281777856215464	0.4022808022021604	0.4974850767245454	0.9269682010364712	0.2011828427351976	1.887833082631089	0.05358656847271707	0.05189381407284874	0.0005572141713444285	0.8020761304434464			1.261635488389964
0.04925598268464804	6.286326116684656	5.233614228022377	1.566650627379752	0.658002592622156	0.9813726151289413	0.6583909165011281	0.6681429529030751	0.3721009239948468	0.2556954242666928	0.2813969799100572	0.3277408061213778	0.4025982408564265	0.4972587965220641	0.9264180193527599	0.2010242399793253	1.898203310705206	0.05359505033119972	0.05189857842905903	0.0005572150103600203	0.8021538655824924			1.261635354853006
0.05744576304199411	6.465232962600941	5.252946054833615	1.663305711802948	0.6516170634965444	1.033587305965927	0.6649278479247873	0.6732649287900929	0.3689067765373173	0.2562501810035176	0.2808440259294352	0.3288194233969218	0.4041861430424096	0.4987772455060364	0.9282391727799647	0.2015042252411828	1.899277957412114	0.05360188850850817	0.05190418757217383	0.0005572102252874019	0.8020584909542341			1.261635281020765
0.06563554339934019	6.480031309531426	5.256792405266684	1.611070114439983	0.6513993443244075	1.013307066112374	0.6572459929034135	0.6680610179664728	0.3624733192480625	0.25398902374901	0.2786870541246347	0.3284409944424763	0.4035300499488081	0.4981485300251161	0.9288803750576754	0.2017135506759137	1.90569972718887	0.05359912341682389	0.05190537176484897	0.0005572058583983426	0.802025391818608			1.261635319818581
0.07382532375668627	6.552734975628222	5.477977046337058	1.654340928405737	0.6943446176002548	1.033732701003577	0.6683708167372845	0.675149571482147	0.3648929416133675	0.2597554684164284	0.2826650902012925	0.3297933239400324	0.4041039759352074	0.4989020314153433	0.9296468384348205	0.202127876350832	1.885117941570027	0.05359157533059049	0.05190621017549811	0.0005572057404166154	0.8021047752043517			1.261635417835099
0.08201510411403236	6.655609379148103	5.707052893425609	1.687432793300171	0.7127962978247085	1.064043328982275	0.6816362629232419	0.6871137808300052	0.370950526914843	0.2665654497917275	0.2866236227844902	0.3308704280793353	0.4043958244048766	0.4998069457715074	0.9301392716115353	0.2021843957982797	1.874851558207451	0.05359298237503719	0.05190864777504749	0.0005572058166296764	0.8021210587387534			1.261635520939543
0.09020488447137844	6.332408128791092	5.193356295607137	1.530918434583972	0.6262479980939437	0.9910607743982348	0.6560742385710124	0.6721926576742799	0.3622447024692094	0.2585686017517823	0.2799573104500281	0.3278074020958525	0.4025495163856011	0.4967698449769415	0.9268728301109113	0.2005916824695809	1.872784351243335	0.05359604647357625	0.05191670806004166	0.0005572019501839301	0.8021399088792227			1.261635664837757
0.09839466482872451	6.305632748118927	5.223944657199011	1.575440751240391	0.6496103851009588	0.9965337974000281	0.6629675258125131	0.6679793736133731	0.3616392695533996	0.2528895450820947	0.2762141192629053	0.3275196304927873	0.4030332360957886	0.497194071016438	0.9284046574776765	0.2009250434352393	1.878453547558989	0.05359935025773346	0.05193162706156272	0.0005571969121817427	0.8021283295638468			1.261635856211517
0.1065844451860706	6.599963861761903	5.501573296379672	1.635552353195832	0.693676455385327	1.018211692728446	0.6655306908050524	0.6706285117947307	0.3635501019105256	0.2546286997978746	0.2774134655947713	0.3281613035687738	0.4032970982915411	0.4980869029281587	0.9300554772693216	0.2017455489094258	1.884503918482297	0.05360837431268817	0.05195275663576669	0.0005571954514440683	0.8021148934798312			1.261636071015034
0.1147742255434167	6.294493156781912	5.119106460214581	1.460726090739797	0.6531238768051403	0.9370074712152257	0.6602615827837524	0.6588387044047496	0.3642357997109941	0.249286366214776	0.2763456313572072	0.3268119425884636	0.4021782013609794	0.4966405659787091	0.9282026458781635	0.2010134482133334	1.880592485800375	0.05361712520587152	0.05198312964739592	0.0005571966450882789	0.8021900125189845			1.261636287337094
0.1229640059007628	6.292455008775932	5.094454774388868	1.528122953851534	0.6564408871738211	0.9493610447339714	0.6620273104145149	0.660928941608603	0.3673852669128058	0.2518318221976473	0.2777516636441654	0.3279277940334343	0.4030802823458221	0.4975095208911788	0.9282813261291806	0.2012061263166068	1.880270455758333	0.05361985261371983	0.05201173466299891	0.0005571956457174705	0.802236178989118			1.261636491947751
0.1311537862581088	6.351352311974475	5.054075593747839	1.572300614421066	0.619152668284578	0.9638180989338963	0.6468662060290991	0.6639378745459172	0.3618479288377054	0.2527234916146313	0.2757574130732477	0.3283639400829041	0.4032330523427352	0.4982500634209795	0.9279951942319518	0.2012083854978322	1.884052613930022	0.05361713432636045	0.05203280777551458	0.0005571915811530923	0.8022522747328978			1.261636687156082
0.1393435666154549	6.363268692926862	5.158515686590911	1.549591946161029	0.6425667368378752	0.9686765638304201	0.6653825624058215	0.6644881680106225	0.3694367366319534	0.2524989671846553	0.2784134236824499	0.3291832242689091	0.4031774319306204	0.4984079755320713	0.928520168172129	0.201215360814482	1.892985300623971	0.05361321997116965	0.05204210688480896	0.0005571890757113545	0.8022441078133312			1.261636878731825
0.147533346972801	6.483002616854943	5.53706612183182	1.660846976404666	0.7130306110875048	1.026639023244125	0.6872981988317038	0.6765323209235419	0.3733253951596048	0.2570890287491735	0.2833791595483382	0.3309593763313846	0.4043192758335778	0.4994276493019751	0.9310582298392098	0.2020315312690104	1.884235673112744	0.05360900761036383	0.05204040426951966	0.0005571911925868762	0.8022952865494758			1.261637040129824
0.1557231273301471	6.399124510312014	5.392865949038709	1.643204416510001	0.6770163836051147	1.018315052965306	0.6730516881689174	0.6756178566773794	0.3668695222493659	0.2546888537923815	0.2785832715122937	0.329457773180237	0.4042523665867399	0.4986330896813563	0.9304446926346988	0.2016854278182599	1.886437469336196	0.0536076437501585	0.05203607712048824	0.0005571935599501298	0.802302254498112			1.261637157066506
0.1639129076874932	6.61603246076857	5.416078095313289	1.718124195418193	0.6933706097557331	1.063885785583347	0.6878803102033452	0.6859238782384548	0.3718100680890412	0.2610444127524797	0.280022891504046	0.3304364331579154	0.4052506933352569	0.4996704897778059	0.9319819591487016	0.2021090543349462	1.888537104782794	0.05361208666421779	0.05202732731338556	0.0005571911933758499	0.8022842693519091			1.261637235156986
0.1721026880448392	6.632172158727489	5.553270596148489	1.691700913414159	0.7133438115465899	1.022135020798431	0.6855320269051283	0.6769509311064928	0.3761134793954882	0.2591405367775711	0.2852067358602223	0.331766758413211	0.405389993730945	0.5005124031102579	0.9330257868902067	0.2024021908332725	1.893437562876416	0.05361692420960863	0.05201576732901694	0.0005571870965309541	0.8023583501397055			1.261637346848966
0.1802924684021853	6.275698724697705	5.25347793815471	1.549155471982153	0.6835835413431591	0.9737127826666009	0.6776513124269442	0.665577378779606	0.3682462391503799	0.2490751231762441	0.2773355833861373	0.3275137233109102	0.4019578173107766	0.4965443207050065	0.9273921468495824	0.2010282836684069	1.890661575715713	0.05361771116911583	0.05201253065513946	0.0005571870996790387	0.8024495285029338			1.261637456074502
0.1884822487595314	6.354174678301401	5.183401023637583	1.568726138435417	0.6639080630181514	0.9733348717411493	0.6766099892607115	0.6696301290663217	0.3645032730691943	0.2510069337368755	0.2749683084138714	0.3271515227961443	0.4020675085491244	0.4967943635418414	0.9268632259405796	0.2009847627124685	1.882749396929611	0.05361682713965017	0.0520095189611068	0.0005571896516844591	0.8024457649710518			1.261637519685849
0.1966720291168775	6.171628532722419	4.899699791506454	1.492607627726295	0.596115570896856	0.9425057777568944	0.6393476908847089	0.6671650938557678	0.3590846411205995	0.2540082095698375	0.2753200538394868	0.3281509341105831	0.4030814574243951	0.4976042232146898	0.9259212203867737	0.2007210888988174	1.887741594793303	0.0536146585767679	0.05200097933939463	0.0005571884629284507	0.8024542508175139			1.261637579010821
0.2048618094742236	6.165978544512004	4.835127861502003	1.460766652378435	0.5930925513967102	0.9427055209000624	0.6343522970281719	0.6644079911438877	0.3581037534592661	0.2517178138273997	0.2743365769729212	0.3268067689473262	0.402804593990143	0.4971543726342409	0.926248135801871	0.200463640434316	1.898079330099265	0.05361209038676949	0.05199493528146933	0.0005571836600244449	0.8024307112376178			1.261637674201664
0.2130515898315696	6.511482562400403	5.178795410288948	1.558042608110594	0.6420102021781757	0.9811926686767584	0.6545711281026411	0.6694080575914209	0.3636922784587035	0.2544050276912757	0.2765058245637913	0.327730274403151	0.403595352589544	0.4984760264444395	0.928718484762571	0.2012935182965596	1.901384703375359	0.05360753600220833	0.05199029785327078	0.0005571819018511324	0.8024295321687486			1.261637777579742
0.2212413701889157	6.534463155492873	5.324725013526932	1.684029876890986	0.6460575923674154	1.035050590709713	0.6657202375727261	0.6760991851165817	0.3679462130592467	0.2584241902040781	0.2800840005556785	0.3303955860115033	0.4044782486677173	0.4999001193833987	0.9299118283034967	0.201950968950619	1.892220713754463	0.05360505453361835	0.05198833067139075	0.0005571847115339955	0.8024987376840809			1.261637855972684
0.2294311505462618	6.724183299095749	5.671283734971572	1.741952976007861	0.6811407385993481	1.059860993096033	0.6831966670844771	0.6829196975851591	0.3732415482197811	0.2615665012263942	0.2830878556020586	0.3317568015206732	0.4059292211423495	0.5009170322285149	0.9323407033568404	0.2023348268794045	1.89154641311265	0.05360710835890727	0.05198838863562823	0.0005571870417402068	0.8024528692835456			1.261637904939561
0.2376209309036079	6.805223058719704	5.767410408067954	1.742142672721619	0.7119776296065203	1.046124878305997	0.6801874438901471	0.6792606470892022	0.3698396835059974	0.2569379575807282	0.281646277694923	0.3305653404296967	0.4055897717558407	0.5000448916482483	0.9320449239022608	0.2018866326187363	1.888020876349207	0.0536069739050947	0.0519816813504352	0.0005571856418501179	0.8024391749716308			1.261637944670859
0.245810711260954	6.718190808544807	5.467807248530088	1.645505076033293	0.6792527513344645	1.017843590797017	0.6614490339787231	0.6677128818520712	0.3634936797448007	0.2544885739958143	0.2784209879687658	0.3294815930239063	0.4038755169687954	0.4981840259813549	0.9306622307268934	0.2014303714856676	1.890059565009176	0.05360589011340263	0.05196890217138231	0.0005571835858435794	0.8024846615862828			1.26163798579432
0.2540004916183001	6.582427549488706	5.552030372410791	1.609258168143494	0.725537334152965	1.001043972560296	0.6725907101275729	0.664939839455934	0.3661849942482872	0.2553149911841299	0.2798563291649178	0.3309774714364576	0.403687829181733	0.4981425238162888	0.9308578411724934	0.2017638331017118	1.880773166474168	0.05360498865014513	0.05195192660477188	0.0005571853307387182	0.8025480987846479			1.261638006852057
0.2621902719756461	6.627926117992843	5.702198096059814	1.663299414576576	0.7753261823127473	1.032987968489996	0.7003899149406272	0.6764625767054202	0.3744873695244127	0.2600684116936003	0.2849040808304765	0.332508928002926	0.4050936236836113	0.4994779473698425	0.9313735413893115	0.2022036834647916	1.875272628911273	0.05360363567806398	0.05193543524858566	0.0005571899260069507	0.8026022990019339			1.261637976791689
0.2703800523329922	6.502614180513048	5.466022807094038	1.59684815236149	0.7272756819426798	1.020572547242799	0.7027145766077721	0.6809827998680139	0.3715926704280716	0.2612577200423517	0.2825512221848628	0.3320141091799941	0.4057021455099694	0.5004134067821265	0.9317785632982526	0.2020090564279139	1.888939095208053	0.05360585316514006	0.05192828821342051	0.0005571918282798444	0.8025509178896612			1.26163788303774
0.2785698326903383	6.555508516158473	5.436179858173475	1.597957432822096	0.6860320303656496	1.041715022874754	0.6868494811401938	0.6802685486827763	0.3680403202518702	0.2563216497002052	0.2796728482039896	0.3307876254477491	0.4053877685511858	0.5010923755483454	0.9321501507314731	0.2019168565058611	1.902036366649762	0.05360428530681288	0.05192824404193787	0.0005571894061560949	0.8025748165213613			1.261637790106148
0.2867596130476844	6.42927160018672	5.287091368880622	1.582157459702397	0.6503307896263362	1.004979130666376	0.6607671931668513	0.6675526457260563	0.3627115620384167	0.2522418102547044	0.2762269491064369	0.3282997168388735	0.4035849481281943	0.4982649514597717	0.928504931310925	0.2014717499187213	1.904210359361733	0.05360013728308952	0.0519365706850414	0.0005571865212868735	0.8026814024542033			1.261637784039288
0.2949493934050305	6.411441793836168	5.383357116285866	1.597502102775455	0.6790347405205229	0.9934175055487208	0.6669686917315736	0.6679988852368995	0.3655077078335311	0.2538185624040406	0.2775112336122301	0.330299591350419	0.4041352838431063	0.4990525047814252	0.9288260167640555	0.2020110313177203	1.881714499630849	0.05360010220003673	0.05194720875095721	0.0005571881198361025	0.8026092101077601			1.261637759853679
0.3031391737623765	6.413410413130833	5.174153730884931	1.552400535009109	0.659541930500616	1.009299247751047	0.6676980201146321	0.6762262435761817	0.3660668619129352	0.255270830809587	0.2769202253876087	0.3301047760170011	0.4051008717004096	0.5000699044932424	0.9304153037315648	0.2015804931334848	1.874604049583515	0.05360037052973245	0.05194879464795235	0.0005571909485908927	0.8025658457201847			1.261637685909337
0.3113289541197226	6.359285991286305	5.039444446463378	1.48654346999067	0.6431050181113404	0.9563466209674951	0.6612629047033318	0.6643686089088869	0.3614144335969294	0.2496308785208532	0.2738008479138658	0.3272315927471616	0.4027735610728724	0.4977612074694299	0.9279730758109354	0.2009518143257192	1.875277135198704	0.05360104819015445	0.0519436150450921	0.0005571894393712697	0.8026747270987398			1.261637627502644
0.3195187344770687	6.597759308718658	5.313305411481847	1.568527312085232	0.6940637162824084	0.9764523180402264	0.6778366358029154	0.6670870842951057	0.3665755887128531	0.2511853301788569	0.2788932339015993	0.3291072255851021	0.4024940769433072	0.498826789314581	0.9285155581264741	0.2016592643094708	1.883784886225068	0.05359408257888565	0.05193607905811776	0.0005571869213357215	0.8027294291500733			1.261637614877768
0.3277085148344148	6.579160502626049	5.296790013097286	1.612044115240858	0.6953332995326106	0.9966157973030334	0.6704392487158007	0.6697561199590528	0.3689554393859025	0.2551575257762646	0.2808046480034059	0.3294533126589838	0.4022725424997823	0.4980093991369397	0.9281098666354114	0.2016151620208526	1.884658794559419	0.05358917884009696	0.05192652225933778	0.000557189155912131	0.8027359361479633			1.261637593892053
0.3358982951917609	6.476032275764906	5.313032969315107	1.630073892195162	0.6788315274224767	0.9842798516930477	0.6593273453304733	0.6663316153739386	0.364533954990012	0.253975909924459	0.277272175089563	0.327875743641366	0.4021665487136323	0.4968864736495404	0.9268503739300534	0.2012118501837203	1.877774375334475	0.05359120720723234	0.05191833429505729	0.0005571938029633294	0.8026557448324372			1.261637544574323
0.344088075549107	6.561920906024278	5.378293845035095	1.676883900844598	0.6839406720004985	1.00506828013966	0.6665419724671722	0.6715110894350832	0.3693151463370031	0.2549705183670875	0.2800462178060256	0.3300498992338493	0.4042570550778228	0.4986014111385643	0.929968150292493	0.201626556901595	1.88264446729608	0.05359107049171003	0.05191313656513031	0.0005571959760729689	0.8024870369870789			1.261637464557356
0.3522778559064531	6.673180436602994	5.511950429429303	1.718889094794323	0.6844829695902211	1.026077142375315	0.6661177108468002	0.674260603981412	0.3741654584029195	0.257879710188669	0.2832252213058151	0.3308852160403273	0.4047432513169504	0.4993993382249504	0.9309833154781261	0.2018837665964804	1.894786802419998	0.05359307839976736	0.05191143344899127	0.0005571958717131159	0.8025729360742223			1.261637354231905
0.3604676362637991	6.587486019902038	5.685370294194345	1.722670636686078	0.6935285561497857	1.035761378938329	0.6623137993961313	0.675375623792535	0.3716473591591883	0.2565605897249577	0.2810806125353382	0.3288156619101993	0.4038704012983537	0.4983831407042101	0.9295798175713716	0.2018900992996307	1.89110080926095	0.05359684040839412	0.05191566354788903	0.0005571974980223517	0.8026854452370238			1.261637212982615
0.3686574166211452	6.624925586400445	5.668249951173942	1.718665115273423	0.69062977924234	1.032385063458389	0.670998902599329	0.6764843413222823	0.3757365899851529	0.2598771987080323	0.2823237366189671	0.3302514055190635	0.4049701999558277	0.4996126907095713	0.9309264177066423	0.2024138390661989	1.881857463108255	0.05359788659182441	0.05191745196335038	0.0005572020372967947	0.8025669576693765			1.261637043735069
0.3768471969784913	6.802413111769276	5.662159781223135	1.773308645703306	0.6913889839908918	1.061924130974422	0.6798076520096258	0.6800005578024941	0.3805297110386611	0.260602531091465	0.2847055960496113	0.3323046936420899	0.4060991412671899	0.5017707929876251	0.9321614155024276	0.2028981484826833	1.882608187992923	0.05359921372348016	0.0519147559230408	0.0005572058345981333	0.8025588161504966			1.261636845777126
0.3850369773358374	6.508922834744576	5.260504135333561	1.656013302028705	0.6719349264022269	1.034743727010143	0.6750893714394899	0.6771957817641112	0.3783650761307058	0.2585970601957636	0.2843128253595439	0.3309934432597781	0.4045071841721038	0.4994862819142582	0.9286238208459514	0.2019058494695045	1.881854915146716	0.05359998478458604	0.05190975712854275	0.0005572059459843173	0.8026545497044333			1.261636617946525
0.3932267576931834	6.396969564061299	5.219817770533993	1.577469458396459	0.6718766118396062	0.9952706974522991	0.6798206555727458	0.6738476041422711	0.3748522575792254	0.2572333550139611	0.2810582259690446	0.3297163677605873	0.4042113439554381	0.4986008682891694	0.9286596523355933	0.201710451195635	1.889335501415554	0.05359693032199337	0.05190342883586621	0.0005572051741895519	0.8026318128575635			1.261636406176269
0.4014165380505295	6.53596284445369	5.520336032910015	1.565963338305992	0.7160111172617899	1.012971793370674	0.684992988677819	0.6740304258507697	0.3720374898976475	0.2545937084988827	0.280425693469815	0.3299594535415423	0.4049653140412352	0.4996675230572252	0.9318392671019395	0.202254995276321	1.884270845439154	0.05359139147852573	0.05190023787456515	0.0005572085858838666	0.802583363227947			1.26163619470959
0.4096063184078756	6.485605171486729	5.418545570253571	1.523637101116406	0.6987778567304277	0.9891725551649031	0.6698615894931161	0.6706769935951563	0.3685696823163219	0.2540136627554724	0.2797388328997655	0.3303262621255967	0.4048111853841722	0.499173098964127	0.9303777298038616	0.2018605391507149	1.867580070805803	0.053588879692039	0.0518983146137429	0.0005572149015684063	0.802620373348816			1.261635945804307
0.4177960987652217	6.605467055940268	5.37440087011402	1.599581285299222	0.6757307717121463	1.005233238303682	0.6635111092883504	0.6724931799863244	0.3648908117692126	0.2559131107845247	0.2775720195664708	0.3293327347361428	0.40496743830351	0.4990817519577891	0.9292743578119255	0.2016910564821838	1.87394006803266	0.05359749046689313	0.05189638931097713	0.0005572167290340198	0.8025877287657182			1.261635694930157
0.4259858791225677	6.644627820969361	5.403362404756086	1.669421460116483	0.6767677813100328	1.019274899093815	0.6675060444048252	0.6737325493573615	0.3641879730839234	0.2549701804785166	0.2768027800340836	0.327770915400783	0.4031034515876877	0.4978712395718546	0.9287364658507208	0.2013226643378562	1.895914921099515	0.05360509283941986	0.05189618041625553	0.0005572154194449054	0.8025985865918398			1.261635473261234
0.4341756594799138	6.420268316257412	5.223902964963507	1.568684713237567	0.6320917431488615	0.964792530654646	0.6556066674328934	0.66382629488857	0.3620993951438224	0.2536883177355715	0.2756568472003214	0.3267258067919034	0.4021780394875665	0.4966937674332896	0.9270312535644926	0.2008636708805354	1.894614430049502	0.05360934534663557	0.05190063091026137	0.0005572172631114683	0.8026697065720996			1.261635267904123
0.4423654398372599	6.392341771100006	5.013521753787384	1.530936526335242	0.6153915768799214	0.9536576182918884	0.6457060355700247	0.6614136807682489	0.3581646632516302	0.25180305653627	0.2747714838026541	0.3261080225185836	0.4015876677902155	0.4962238653887364	0.9258159063354194	0.2007673473453321	1.875669977110383	0.05361341685941853	0.05190366148263536	0.0005572231543844282	0.8027078830382748			1.261635017710165
0.450555220194606	6.44543798878186	5.114890324019782	1.565771482777672	0.6443303274596572	0.9760606898370762	0.6638215824565573	0.6652952362102971	0.3629786354546748	0.250323512780929	0.2760793359231579	0.3268648022967482	0.402290594646249	0.4969235377521422	0.9264820808090136	0.2008668237595558	1.873543194933743	0.0536066598104482	0.05189615128965206	0.0005572281777051623	0.8026560984208335			1.261634727332374
0.4587450005519521	6.52464500266405	5.371425332333562	1.636401080572911	0.6733148901660998	1.025990065086372	0.6780913226527431	0.6771148352461404	0.3711285992626052	0.2552548609406409	0.2794996200106042	0.3303538890967811	0.4044127363139612	0.4995818393337453	0.9292370591050231	0.2015184749638335	1.883513740713524	0.05360091458673363	0.05188844191081497	0.0005572302045871746	0.8025610060683868			1.26163441322501
0.4669347809092982	6.54389232740001	5.318674194506518	1.614041268288407	0.6644026974389654	1.031078571921999	0.6680665175927955	0.6823997630965474	0.3710210074956984	0.261505572558603	0.2807968344211356	0.3309178982909049	0.4052245834350442	0.4998006098752694	0.9297230290193057	0.2019827866418092	1.895204517638518	0.05359916527503945	0.05188807212631655	0.0005572315368116306	0.802548032413388			1.261634125824307
0.4751245612666443	6.667827886090601	5.409857239639648	1.675790303171806	0.6901161404558485	1.041858654220018	0.6705542284428434	0.6820943101513998	0.3692835596980439	0.2613513622003121	0.2787122889565988	0.3294892233534616	0.4049917225008303	0.4989087194516373	0.9298355761964282	0.2022622493920312	1.879775977540822	0.05359539929784269	0.05189216483706018	0.0005572352258987287	0.8025636675162039			1.261633843498976
0.4833143416239903	6.546081555039775	5.481658814262208	1.69522399004983	0.7049876112165525	1.026724482368411	0.6689000477895001	0.6723943916818788	0.3653862138067591	0.2579911322533025	0.2777008751004599	0.3293803766113461	0.4031586821360579	0.498302767367055	0.9284125005463134	0.2017023271089657	1.858113766150643	0.05359451861463808	0.05189967707198698	0.000557240248734241	0.802616263851427			1.261633530651192
0.4915041219813364	6.533912778276315	5.429405101353365	1.687289139517975	0.7089979222974193	1.025134323990414	0.6729658998714317	0.6698350556314386	0.371249224237172	0.2595734859367645	0.2830651808340418	0.3313929312607509	0.4033415255794056	0.4989342413847456	0.9285257914574244	0.2017493953502497	1.866098715311085	0.05359629856118478	0.05190683202450131	0.0005572414230991571	0.8025880649791917			1.261633238236246
0.4996939023386825	6.62278237213976	5.454233973461445	1.75067727915714	0.7068861201604532	1.068409546682655	0.6870769948748541	0.6833725059605398	0.3746011130331499	0.2607038619252932	0.2829245674605869	0.3309136049107124	0.404235183587669	0.5003247179812848	0.930341286196681	0.2023558298592858	1.888484848355231	0.0535969429074996	0.0519080343442432	0.0005572370063737848	0.8025083523443353			1.261633034550343
0.5078836826960286	6.631250284375611	5.380495698792561	1.75022258841815	0.682727216201663	1.059933314633817	0.6827430487510789	0.6769374049039715	0.3694438155603966	0.2560553213593237	0.2792445670679583	0.3296500115638378	0.4039133660131587	0.4989865949606349	0.9296849479757697	0.2021204254288549	1.891432243980209	0.05359415459560873	0.05190400522271786	0.0005572337400444283	0.8024803955976486			1.261632899013235
0.5160734630533746	6.543489670478784	5.25372726879983	1.604848239635501	0.6628219095981871	0.9908159072949625	0.6678662827093442	0.6655635052296136	0.369450699529389	0.2533295983729229	0.2800469489661249	0.3290681799087973	0.4035496229993953	0.4977227964940172	0.9290073581235052	0.2016395515502708	1.889072992456947	0.05358936224377291	0.05189598248252607	0.0005572365038626784	0.802421466937654			1.261632776098624
0.5242632434107207	6.550496987648828	5.452844688117095	1.632062659915954	0.6928071328877077	1.012312212453389	0.6821955621872615	0.6711372143032609	0.3723851879321132	0.2548581140363853	0.2837535519716295	0.3307002743805263	0.4048751587032363	0.4987492273851351	0.9305346574971902	0.2018179439064	1.887957133309854	0.05358704091721538	0.05188674721287485	0.0005572407375818103	0.8024098855596645			1.261632632724699
0.5324530237680668	6.780679548051086	5.525492070775834	1.777693977734516	0.6992483270624644	1.06674985201419	0.6963940603087257	0.6819705471879639	0.3745773426940558	0.262446353368109	0.2866726824185194	0.33440288138008	0.4073405848483586	0.5020817156240337	0.9323780365782793	0.2028134993821485	1.894537843632443	0.05359110313850153	0.05188558243793535	0.0005572406465974288	0.8024794194095837			1.261632537424062
0.5406428041254129	6.89167737782324	5.514716241344401	1.770235705665027	0.6931751882325338	1.072713558331341	0.6926260604717108	0.6817218366201901	0.3777945643307998	0.2627358927520699	0.2856442939627625	0.3337809590211428	0.4056872577243584	0.502751371049446	0.933090994171429	0.2031961813958479	1.896140994927922	0.05359907324196203	0.05189275680818532	0.0005572393618311286	0.8024116284596644			1.261632466517062
0.548832584482759	6.86773882814393	5.715931696991884	1.784557111420244	0.7394590671534823	1.076326644339301	0.6950897589369789	0.6862114555672676	0.3775349660934361	0.2609900980109407	0.2887975709623428	0.3334326423946153	0.4046034468134803	0.5006765144768253	0.9318585705208504	0.2029075608723347	1.882657571908699	0.05361105168198846	0.05190207916867751	0.000557243678607408	0.8024247025116842			1.261632394652254
0.557022364840105	6.212791846255517	5.143730812783203	1.512931700870626	0.6646561359121831	0.9579454358439656	0.662255712116969	0.664020294531915	0.3657319138673371	0.251116840294252	0.2805833229394163	0.3281287366633703	0.4023577463388073	0.4966486746408134	0.9274061455556962	0.2011802638403712	1.879053540233405	0.05362200788104098	0.05190935134033572	0.0005572489531300197	0.8025000067656569			1.26163230052695
0.5652121451974511	6.069508621886154	5.000401497389777	1.419630910109324	0.6291468190631806	0.9095457942551292	0.6487708374994636	0.6553347320315863	0.3595027976204479	0.2471413405542615	0.2747128892403911	0.326159069232542	0.4017089000720698	0.4959352269651675	0.9263104161359514	0.2007233783729402	1.871245038614809	0.05362169176406273	0.05191030542903497	0.000557249203152777	0.8024648830400452			1.261632157739641
0.5734019255547972	6.545924697073414	5.462189740229364	1.627304938373177	0.6855586010728585	1.003496415178658	0.6682399902313836	0.6716364032936354	0.3678717495338674	0.256335767714986	0.2799388040623172	0.3288453367122898	0.4035165105989493	0.4979569179587041	0.9293856993835344	0.2014756527294527	1.870030730022625	0.05361442876907782	0.05190520704161001	0.0005572466513282866	0.8024916394319207			1.261632010920426
0.5815917059121433	6.741870873448295	5.511548719958921	1.758323691772671	0.7014807101705743	1.096457107245978	0.6699813506287716	0.6884173561489014	0.3732391770953341	0.2643050345732395	0.2842161785744206	0.3311897363467021	0.4054830591072133	0.5007099553752623	0.9306894956210822	0.2023389498795859	1.881260165787843	0.05360624113569404	0.05190397867745222	0.0005572469738443228	0.8025214562479172			1.261631865578969
0.5897814862694893	6.553651214561917	5.421108547648801	1.714475370535682	0.6757391405018828	1.078613426799053	0.6627966578662335	0.680866728437833	0.3708431389991987	0.2619563019774649	0.2825139657617945	0.331830559392902	0.4056451551552051	0.5010483904384248	0.9299964632877531	0.2023820321450326	1.871456554455211	0.05359731553192166	0.05191080547415753	0.0005572503303096551	0.8025378354166626			1.261631726766161
0.5979712666268354	6.591642264160594	5.546923636860413	1.754485748934904	0.732844058533994	1.091370092171201	0.6962382783399282	0.6801604117041921	0.3766411899643156	0.2583971700503806	0.2851247182141106	0.3340120757337642	0.4059227965924691	0.5018094153146538	0.9313034236702743	0.2024927578257825	1.868867164983361	0.0535957378221532	0.05191724306862878	0.0005572521477225549	0.8023584163611364			1.261631591581741
0.6061610469841815	6.784503755863517	5.829989362863193	1.802528811804043	0.7846667124647383	1.099013636259776	0.7195602787661479	0.6804089070167628	0.3742843177035388	0.2591537426257122	0.2862509960843795	0.3341033941630562	0.4064543805990944	0.5020286177253617	0.9329597256930633	0.2025262749416226	1.875455955991258	0.05360062616404915	0.05192047565861924	0.0005572506315607395	0.8024056570277401			1.261631474376072
0.6143508273415276	6.380567665688321	5.369971565082016	1.557221160368178	0.7006876726956872	1.008353978458012	0.6967081899505974	0.6800421212326139	0.3722511293360098	0.2577725016547878	0.2818301292805632	0.3306634842209122	0.404916673119146	0.4989255603322063	0.929615089644939	0.2016113104659844	1.882233936022805	0.05360526588130401	0.05192304093745494	0.0005572496456633837	0.8025949045646905			1.26163138921822
0.6225406076988736	6.408226125027188	5.279437466821018	1.542193230772229	0.6809847833504888	0.9904669537645755	0.6908673348677833	0.6775178320674429	0.3767261846633917	0.255470811448397	0.2819013048072112	0.33026577620063	0.4042543136440274	0.4988378882000104	0.9288531402070513	0.2017462019094285	1.864106323193438	0.05360601564534347	0.05192000344943124	0.0005572526957053649	0.8024677666255242			1.261631312564882
0.6307303880562197	6.678969795770284	5.453646957073005	1.659344610290804	0.6697098915462458	1.018017558993993	0.6611589879501063	0.6677540460853069	0.3694182208069644	0.2553176758550841	0.2806800885285483	0.3293591046016116	0.4032577809130309	0.4985854937697681	0.9281374291408359	0.20189533283574	1.859715919403901	0.05360570062891962	0.0519094376413575	0.0005572566965016339	0.8024815161557372			1.261631221109781
0.6389201684135658	6.489758933991915	5.304833407767826	1.641727635805917	0.650949437431094	0.9892206920633437	0.6531451622306181	0.6632788084823229	0.3629820768082231	0.2554708534293403	0.275474619191186	0.3269134157261018	0.4017969352242608	0.4967674865210363	0.9263574252845641	0.2010134248557033	1.870745845962241	0.05360259776527188	0.05189486800489975	0.0005572563329796204	0.8025968757064756			1.261631121435682
0.6471099487709119	6.165151613542337	5.056002592912536	1.557045713189569	0.6384374817883141	0.9662019807316788	0.6598655986507432	0.6683833632696065	0.3626170266064812	0.2543288999104873	0.2746156195857373	0.3272906770868365	0.4021518746105519	0.4967871698571881	0.9258674108844398	0.2008151125842542	1.883570988344169	0.05359694734307293	0.05188352049829004	0.000557253575011336	0.8026187945719881			1.261631034546831
0.6552997291282581	6.204425764311945	5.070995954024778	1.541644957856168	0.6381266897207681	0.9648074326881326	0.6692302979324879	0.668841661780629	0.3670690821758874	0.2544187762868247	0.2768784238735958	0.3285821866720273	0.4028195074966679	0.4976044482145111	0.9265110085695279	0.2011113832212482	1.879671795184964	0.05359850147930602	0.05188378227166265	0.0005572533124347996	0.802530463624454			1.261630995592961
0.6634895094856041	6.437844302826979	5.273232546573301	1.616789550628526	0.675058564927869	0.9936789079512643	0.6818935729091335	0.6701549878454357	0.3704059172950963	0.2581497731683938	0.2801833354115686	0.3300732834520888	0.4036742046923059	0.4989745621469676	0.9285706081181501	0.2017292362609192	1.878290431120273	0.05359930182313699	0.05189234947888452	0.0005572568486482176	0.8024577665376726			1.261630921819085
0.6716792898429502	6.414798336647608	5.326276437601026	1.581960270698166	0.6860754978268636	0.9923021872690413	0.6798444766953996	0.6715891439088022	0.372426098671246	0.2562227282222976	0.2820074234005793	0.3300134666796066	0.4040906445442891	0.4987494147825456	0.929424584614578	0.2016118624821411	1.885668799670147	0.05359913536533532	0.05190240094823112	0.0005572585381607264	0.8024681747882889			1.261630832210233
0.6798690702002963	6.457633581363311	5.327486037874378	1.616094923795036	0.6679598956321021	0.9995015264317433	0.6730788197830554	0.6702543177643792	0.3731016935142072	0.2545198423824229	0.2811073552856488	0.3290108883906963	0.4034203060819692	0.4979887070107338	0.9283146425168425	0.2012937936219704	1.889003686335316	0.05360639164139284	0.05191142553164209	0.0005572555018812351	0.802441351981467			1.261630774986678
0.6880588505576424	6.373975900767597	5.106948270665633	1.524396220033397	0.6450283787902338	0.9818903344712649	0.6604981486890539	0.663545309193574	0.3617466024461831	0.2511009393431611	0.2765891761726629	0.327329952017821	0.4017720609874444	0.4964428545620266	0.9260394376762127	0.2009540283759313	1.884561248467378	0.05361027460547493	0.05191361156753642	0.0005572540559164149	0.8024481523163695			1.261630754974535
0.6962486309149885	6.313933141411567	5.072631020157651	1.465310960613471	0.6430959186721885	0.9715767323779346	0.6661510496578276	0.6671631585368809	0.3644114416140031	0.2521893957581719	0.276270648372486	0.3273146265541636	0.4020349062436677	0.4966631340753719	0.9268554145639154	0.2010459178934109	1.877780384681232	0.05360715577397549	0.0519070432115913	0.0005572573964955005	0.8023763236275845			1.261630718977037
0.7044384112723345	6.505822764721698	5.275055321903431	1.59813689482081	0.6738951523093772	1.036851132825699	0.6842541288520368	0.682142552854346	0.3753168809836411	0.2576770101705812	0.2785614000751535	0.3288839714608414	0.4044710709210417	0.4987873717550498	0.9301301427155271	0.2017270489039238	1.878473235852712	0.05360480666455963	0.05189849158864293	0.0005572607208850152	0.8023039536257922			1.261630654708554
0.7126281916296806	6.611816279483337	5.502872878004441	1.70827433245898	0.6969086236305485	1.070786628831252	0.6862696327065345	0.6822610525998152	0.374104121933588	0.2570222091933679	0.2807080645566015	0.3303602126535937	0.405180025389667	0.499793116687901	0.9308126639346422	0.2020370325760651	1.878464945674051	0.05360249872705113	0.05189447192556056	0.0005572599398778569	0.8023483183786918			1.261630599073345
0.7208179719870267	6.427528056361906	5.306309491389101	1.638974120146364	0.6436252757266802	0.9999367288976558	0.6597456041887906	0.6720427731737042	0.3651718757016175	0.2561048305840807	0.2783404441427093	0.3271353430829084	0.4029000595198914	0.4972031233104622	0.9275707479753973	0.2013837819857517	1.882272039827351	0.05360040712152449	0.05189611070120671	0.00055725734135254	0.8024201415469129			1.261630564504942
0.7290077523443728	6.453010769577957	5.288456904603268	1.57834809719781	0.6591994841799604	0.9811505956300454	0.6661265351518678	0.6718486301337268	0.3682208002636255	0.2558678015970665	0.279463319677189	0.3269482265423629	0.4026481832763807	0.4974263271423152	0.927536986262924	0.2014953955567039	1.86763478620508	0.05360220006808803	0.05190309072076451	0.0005572575579878548	0.8024063155077963			1.261630535121701
0.7371975327017188	6.781452259703746	5.578589859267765	1.690810505020065	0.7141373935408837	1.026345937946665	0.6871358394946543	0.677849122749018	0.3742724651695782	0.2573534256338855	0.2869968872966444	0.3318216937332572	0.4047396540289995	0.4998327852052115	0.9308901435085325	0.2024197985110207	1.856071531042626	0.05360538087638748	0.05190619229885624	0.0005572607874552884	0.8023030092139012			1.261630487099089
0.7453873130590649	6.695964113454568	5.572583159228986	1.702197727413324	0.7124574506037804	1.045647505336087	0.6815066882596966	0.673871747761685	0.370039797103758	0.2578075673410676	0.2844381803915979	0.3310397539289459	0.4050062131206628	0.4993921396945162	0.931207405553257	0.2019603472212758	1.862435047950944	0.0536083084200245	0.05190867356903853	0.0005572626989838139	0.802298205833226			1.26163040821503
0.753577093416411	6.352170648219823	5.221295420066784	1.578003154485005	0.6615670220378428	0.9929332099045748	0.6683114491282521	0.6644122692453913	0.3649112597625477	0.2506460950034221	0.2786525262144286	0.3285999559640842	0.4036564442753994	0.4980551957581272	0.9286137392625686	0.2016311061509292	1.871512054781657	0.05360842772975143	0.05191371091003845	0.0005572608784790369	0.8023784705306515			1.261630335187704
0.7617668737737571	6.425307999947068	5.207774650570442	1.605556527882455	0.6538882422594096	1.007723996322184	0.6687681694421705	0.6687345220882511	0.3658091124673013	0.2540658408486277	0.2787207086126455	0.3285565245313317	0.403258773885214	0.4983099561608391	0.9276271701836256	0.2019028115916651	1.8742657966584	0.05360068727260747	0.05190676714461411	0.0005572584678424135	0.8024204094516522			1.261630322111896
0.7699566541311031	6.587874443795144	5.368438816420122	1.759826034334414	0.6568947010918229	1.077008717705657	0.663803224743902	0.6752860984693156	0.3662155449736018	0.2588184655593252	0.2806718922452759	0.3299729819524265	0.4038479770748863	0.4989601408929092	0.9287754321874887	0.2022663738277022	1.870792755968818	0.05359285421799598	0.05189704103785842	0.0005572598480136897	0.8023502144747321			1.261630322628197
0.7781464344884492	6.406947169501435	5.217757245744228	1.553440114375035	0.6459741058376631	0.9842814741066964	0.6601623681999185	0.6680754632713992	0.364573201884737	0.251931287262074	0.2782971261261524	0.3293441397613807	0.4028335718800127	0.4977934472162213	0.928119537324503	0.201590004721774	1.865233296235002	0.05359039689976355	0.05189453576520372	0.0005572623996942532	0.8023475500759667			1.261630303167508
0.7863362148457953	6.400535824945725	5.22087953857437	1.508664785926774	0.6355037674954195	0.9629975704125601	0.6588464191738551	0.669929236684719	0.3649655898349242	0.2520849779872931	0.2797516422320325	0.3297918368928521	0.4027773374681441	0.498110856275864	0.9278188837437616	0.2014913538994116	1.864256389819276	0.05358806427119013	0.05188907805342276	0.000557260172099885	0.8023685127294343			1.261630284328642
0.7945259952031414	6.354534650488747	5.280348147552031	1.626455185501574	0.6370284256440815	1.003076594649675	0.6565248994424255	0.6718715159884074	0.3672028286400977	0.2562225666697435	0.2808791838133093	0.3295525925169104	0.4036006122195044	0.4980782207822747	0.928053261411834	0.2018868943520792	1.869239091254975	0.05358957515911287	0.05188193306020112	0.0005572558423057962	0.8023266780241481			1.261630320384833
0.8027157755604875	6.251387855740142	5.160389721867566	1.59195791051399	0.653709761880003	1.004297967240983	0.6604536707917431	0.6676920354779695	0.3614575294164465	0.2535619415267937	0.2765584574036938	0.3273335737668685	0.4023967548861167	0.4967501078984058	0.9265625190754794	0.2015858688968805	1.856867369415037	0.0535988832604859	0.05187886748581799	0.0005572556208226243	0.8023777578659388			1.261630371612194
0.8109055559178335	6.532353755936935	5.203183096659079	1.671641495618791	0.6632086188091794	1.054296715162545	0.6658400331083193	0.6747755495365311	0.3619207834380149	0.256550750517596	0.2771397530320305	0.3282401998281065	0.4033971625618825	0.4988312698724793	0.928821855896126	0.2022351104781545	1.843033801989437	0.0536046164318038	0.05187463917843888	0.0005572582281336003	0.8022927234372529			1.261630418669042
0.8190953362751796	6.77226210933023	5.517800052711585	1.794016823149163	0.6927199039399203	1.082623516529439	0.6714643276576717	0.6801898672656629	0.3719372739388029	0.2585355760996161	0.2816564648833138	0.3294184884769362	0.4047456192618459	0.4999158574667788	0.9322924417647932	0.2026295096763439	1.840867464995149	0.05360238241796653	0.05187513589094902	0.0005572572969963485	0.8022574434137745			1.261630487681352
0.8272851166325257	6.592695535136375	5.526408030300172	1.664837874744182	0.7225256453349285	1.022065697335843	0.682316441531707	0.6762344511847199	0.3756199794085508	0.2571612273331724	0.2835570188322898	0.3297419386822353	0.4042283461995532	0.4989228986188	0.9317095591102974	0.202153923572474	1.845795061808591	0.05359701734356381	0.05187413096554228	0.000557252713102278	0.8023688956211525			1.261630587624825
0.8354748969898718	6.511070237133358	5.489067267614418	1.577483640532684	0.6901156243734943	0.9849352686560295	0.6775980646496522	0.6670774535310622	0.3736481287366383	0.2568506186113493	0.2810737070096744	0.3299628857739767	0.4036911199639899	0.4981740971788125	0.9300067519162494	0.2020521414461809	1.858481918495255	0.05359174962267774	0.0518669085903475	0.0005572495537093123	0.802402553892861			1.261630720266828
0.8436646773472178	6.354405051872257	5.306580264697528	1.522162197859722	0.6587370659289595	0.969445808566733	0.6674019198059576	0.6649132887562745	0.3670549056924376	0.2518168851448097	0.2789124491311052	0.3287006281431502	0.4028604089004308	0.4972089289326865	0.9277833651870117	0.2014453147308301	1.845118519088446	0.05359131361570998	0.05186198334436042	0.0005572505868514519	0.8024072087264893			1.261630840132095
0.8518544577045639	6.301406770040992	5.357152525641073	1.563222246535846	0.7255066705938281	0.9992318237148291	0.6920740937441342	0.6740600623270174	0.3721092014468548	0.2539807015437228	0.2833357823250669	0.3305818128326544	0.4042670931392917	0.4986456042168991	0.9293252183810878	0.2017340081590493	1.842316312077973	0.05359250677006126	0.05185471142312707	0.0005572524309967463	0.8023351775992262			1.261630931338013
0.86004423806191	6.397020789493838	5.435839854762332	1.677282974599601	0.7293140724395585	1.03391030320788	0.674678463611696	0.6748217712093443	0.3749217685674396	0.2562230324488758	0.2840219006585216	0.3315488726415203	0.4051914593922673	0.4999840145634921	0.9308558193811286	0.202331234398214	1.854120709745496	0.05359505912587014	0.05184939826557482	0.0005572506690691939	0.8023205441868357			1.261631024734398
0.8682340184192561	6.373084330600461	5.334289887369783	1.640181599989132	0.6841430350183657	1.006388728431854	0.6723274306754025	0.6671776351773099	0.3684287634874489	0.2520298844256318	0.2808926572930648	0.3303037937610041	0.4037197365305658	0.4987640796059811	0.9287103380191175	0.2018993370853134	1.868201157884291	0.05360292447346349	0.05185044302815232	0.0005572468143634987	0.8024238392460435			1.261631141016026
0.8764237987766021	6.333429665886894	5.202043475618412	1.526804296614954	0.6716740900645513	0.9828439277757302	0.6780690109854022	0.6662546377179622	0.3664113095734224	0.2518794479688159	0.2794086807238543	0.3292586195878038	0.4036558691242567	0.4981296536852209	0.928004834546596	0.2018123332699021	1.865988912919477	0.05360618698577355	0.05185602229338906	0.0005572460976439844	0.8024878065816112			1.26163127631645
0.8846135791339482	6.39869276972224	5.337957617666171	1.532666412827376	0.6596610239607958	0.9792538378571546	0.6550404384593695	0.6661867467162086	0.3611297852837327	0.2533540997266306	0.2773449591167936	0.3278516846910281	0.4029455324095272	0.4973480588611796	0.9279013074738727	0.201606144836627	1.858015139545165	0.05360682632925303	0.05185775503698131	0.00055724828328225	0.8024770336307226			1.261631387631577
0.8928033594912943	6.633488800185022	5.54543271742594	1.68631198637092	0.6911990568787673	1.029548252481499	0.6670307041809277	0.6733289521061322	0.3671655865026042	0.2549951494444374	0.2799527213941443	0.3293125886240582	0.4036946653293051	0.4989587535490739	0.9302094157078479	0.2020714185329513	1.859297545569093	0.05360725521480687	0.0518559768312375	0.0005572479697367581	0.8023940983333223			1.261631465106815
0.9009931398486404	6.412607461168722	5.213908126713757	1.638777023115336	0.6576141312566244	1.034037407966131	0.6749162225035529	0.6858116146276703	0.3768970907990113	0.259194910813713	0.282992892348465	0.3302756395597051	0.404822290089138	0.4997572757915437	0.9314279833396064	0.2020299750592996	1.867896530502972	0.05360410396615652	0.05185377341955104	0.0005572440518571952	0.8023703135806669			1.261631539778401
0.9091829202059866	6.158298204459865	4.953260658733883	1.504503342652777	0.6235567162159773	0.9757138414780745	0.6512619224116605	0.6724173842181069	0.3696151460289513	0.252106268297839	0.2793164716479218	0.3279367185421569	0.4028738013215014	0.4968903686769457	0.9272027482594758	0.2015549409228152	1.876066718613609	0.05360234278552551	0.05185148854200441	0.0005572410635246856	0.8025219482600198			1.261631656927525
0.9173727005633326	6.231341868879991	5.045066735576595	1.474346872490746	0.637720287466047	0.9546001869021874	0.6557583627595788	0.6635953771290837	0.3680267254991049	0.249035359590394	0.2793865498805571	0.3273901390608671	0.4021155697872924	0.4963443901141063	0.9267705995489588	0.2016563148014773	1.867885152242491	0.0536004558166822	0.0518492572943834	0.000557242750641252	0.802516225448089			1.261631766321104
0.9255624809206787	6.37181499073151	5.277565709231088	1.556100146221141	0.665582498195093	0.9827332829185638	0.6689108835861081	0.6634155093779487	0.3678513562075808	0.2516152612656068	0.2799445144970945	0.3278643603581524	0.4023736492742782	0.4969709273089798	0.9282639833904145	0.2017411884868827	1.867103283401507	0.05360017826042778	0.0518474670874034	0.0005572451071369042	0.8024678296431941			1.261631830636259
0.9337522612780248	6.363563734979227	5.237146248002248	1.591575110500322	0.6408336463126448	0.9872474748025406	0.659633252465929	0.6641840812522339	0.3626139093266154	0.2520261268557258	0.2757017324474787	0.3273071134302035	0.4024404903306452	0.4969774585926577	0.9267743646094477	0.2012495157448793	1.878891778090641	0.05360244079946253	0.05184666238809449	0.0005572428795411403	0.802506255644898			1.261631898208851
0.9419420416353709	6.571556462081222	5.45187890085856	1.669678502236904	0.6789649532783656	1.007252957501533	0.6653154517655442	0.6684518479041283	0.3660197918327793	0.2541187587059531	0.2778698332057465	0.3285880214604148	0.4037248024276068	0.4981009259634094	0.9287021508737088	0.2016600003848532	1.885405796122665	0.05360178854709384	0.05184672981077494	0.000557238774722543	0.8025112579490201			1.261632009511821
0.950131821992717	6.609500587084904	5.512420687485127	1.729733924859761	0.699909963493096	1.046749748601603	0.6785347645063561	0.6742590944333018	0.3704279614480785	0.2580620701657753	0.2824994585089339	0.3303761049344246	0.4054917380350345	0.4992853936952263	0.9299328102470671	0.2024389243395602	1.874053771387049	0.0536026983232064	0.05184911198888008	0.0005572380520908746	0.8025138088948942			1.261632124778128
0.958321602350063	6.447647905788103	5.256592459911596	1.63718492925699	0.6606549782651371	1.036054331054358	0.6759305815266269	0.6726919772210376	0.3679104909982768	0.2560100682859557	0.2801519368213727	0.329631402505328	0.4043318410403712	0.4987488468806452	0.9284823414628941	0.2021736955543217	1.870631378598325	0.05360203651723485	0.05185351651988463	0.0005572402205909683	0.8024343009944362			1.261632200445273
0.9665113827074091	6.437558548256635	5.246499641364633	1.586894597940868	0.6663713542654496	1.024230174248112	0.6747075169402946	0.674815709312637	0.3648359654323748	0.2563956162575716	0.2777148546877042	0.3276734938760635	0.4031143519921209	0.4975332083017869	0.9288017936123746	0.2015085394221277	1.873522049974013	0.05359424094016464	0.05186321428985603	0.0005572399973774469	0.8024206088576703			1.261632270608109
0.9747011630647552	6.39822319294676	5.261748934718973	1.650788515547348	0.6766983573346764	1.027875939637036	0.6677858581224014	0.6731236247439187	0.3614170201469356	0.2563150354188159	0.2780227638537913	0.3274321029786596	0.4025919426840091	0.4967216452806561	0.9270280579242112	0.2011248090393937	1.877717201575769	0.05358952479215635	0.05187271566719176	0.0005572365321580297	0.8025418927881695			1.261632353470079
0.9828909434221013	6.482679489388452	5.430843478726089	1.684224934325686	0.6920352977675696	1.027336721638282	0.670969868291208	0.6671341540593625	0.3646554300472232	0.2529986352618121	0.279808486929281	0.3291927338546323	0.4026786777616707	0.4975606832136953	0.9269788760666587	0.201516667891293	1.880995666990998	0.05359243358537129	0.05187703335778022	0.0005572351362441828	0.8025766182931611			1.261632426931861
0.9910807237794473	6.395290686558206	5.421180010575684	1.573285431740495	0.6778887769629786	0.98643633846985	0.6639788843305349	0.6625066668641368	0.3629368499904984	0.249886623214939	0.2776725722847196	0.3284211256820962	0.4021611799978436	0.4970585952030261	0.9272225666102227	0.2014374728441268	1.876204994090775	0.05359794686996993	0.05187683671471967	0.0005572382488437704	0.8024979647938509			1.261632483310378
0.9992705041367934	6.261625030614941	5.234531827248366	1.529597310843535	0.6457053654908977	0.9685641149729822	0.6540088484554317	0.6645578893787187	0.3607609922475953	0.2519029437970162	0.2763395584190569	0.3280128616153962	0.4030722551089764	0.4971172897693156	0.9272439113909525	0.2014446894635905	1.881783008986867	0.05360154553109319	0.05187581545376485	0.0005572408336570057	0.8025139953164718			1.261632518525993
1.007460284494139	6.174455865942504	5.269320907909389	1.546306186722295	0.6819498197337334	0.9799045271375533	0.6700882633647062	0.6696738074950976	0.3641720803266394	0.2527276467568483	0.2785521477633483	0.3289197925441695	0.4030709228487963	0.4975938796350109	0.9270277636540182	0.2012302365413465	1.896415021212313	0.05360037329762792	0.05187629991461391	0.0005572389235248297	0.802483538211376			1.261632537886883
1.015650064851485	6.290934783744486	5.265706447900245	1.586019824662229	0.6780185802519048	1.015236150722453	0.6760839019664092	0.6731291718083257	0.3657141618462539	0.2539357070120092	0.278904368947848	0.3290457143478514	0.4022990931124644	0.4974996195187043	0.9271742759703253	0.2014990597499858	1.898093521137491	0.05359420667942819	0.05188157119305188	0.0005572352181858737	0.8023720150201029			1.261632573942809
1.023839845208832	6.397981547968037	5.255873706669822	1.55728159442105	0.6881599056300752	0.9945863582461558	0.6828899354384443	0.6732961306203866	0.3737064381159637	0.2552973157272495	0.2813651339936465	0.3304293083101864	0.4032029546965498	0.4986479699933331	0.9297989092476683	0.2022466391870219	1.885316135140005	0.0535921986888605	0.05188340327914615	0.0005572352340288034	0.8023936951185489			1.26163261879448
1.032029625566178	6.490308081596377	5.423447970010017	1.562762796682913	0.7260419673873114	0.9958604454201735	0.6931309401696111	0.6746226231688006	0.3762274174194787	0.2535753111146052	0.2846983813701549	0.3320467813494162	0.4036545574562158	0.4992128055163311	0.9304836254186858	0.2021572939717824	1.870179004308547	0.05359283219928802	0.05188285064434203	0.0005572392067610388	0.8023971578110044			1.261632626315668
1.040219405923524	6.937776315043209	5.7715670219532	1.714692868247252	0.7515415252786228	1.068988734095519	0.6930290336620775	0.6839407866787767	0.3786761241731458	0.2621143194904086	0.2887432964475806	0.3329793381437263	0.4050732164104717	0.5005205774515588	0.9323944746771203	0.2028678991756026	1.869900236603417	0.0535945081894981	0.05188766658853441	0.0005572395018983316	0.8022975388228712			1.26163259331375
1.04840918628087	6.703086739556394	5.89636898194027	1.615861151899521	0.780943619333116	1.018898204226778	0.6983118461787068	0.6801140530768176	0.3738269342495373	0.2602260350534813	0.2833047453990817	0.3305839987545617	0.4052838740008191	0.4992085882402278	0.9326144494105729	0.2023251085440316	1.8792431923025	0.05360086266611933	0.05189416393876178	0.0005572362094245275	0.8023147965600385			1.261632588741995
1.056598966638216	6.585169267260316	5.776909213732521	1.598643528111599	0.7408524347343776	0.9974409604270419	0.6896241285105849	0.6712454297461801	0.3690419650688314	0.2541140723777123	0.2798314923959361	0.3292075055440192	0.4037591556992948	0.4978270914606957	0.9304959206092696	0.2018890740131283	1.867342365381677	0.053609307471887	0.05189295649488884	0.0005572359028754428	0.8023502476271398			1.261632608965181
1.064788746995562	6.80788198524044	5.649308033121835	1.730771300208743	0.7208829285183342	1.055668950493297	0.7028391112781998	0.6786917290769792	0.3731208382164083	0.2595644998353113	0.2831070023902141	0.3312832157886309	0.4053176081805714	0.5003191114591814	0.9323028792378605	0.202849921833469	1.848492654063372	0.05361145363809122	0.05188285727102231	0.000557238508694449	0.802291528382209			1.261632625553106
1.072978527352908	6.431832547066	5.180871060173827	1.596856896087139	0.6644945487696241	0.9984199487679905	0.6781849273005646	0.6737291425281636	0.3693598091452233	0.2581443553019377	0.2794789860086697	0.3291124775420421	0.4037466159144218	0.4981290644346901	0.9280382275733859	0.2015817117527624	1.852924949495368	0.05360781625913959	0.05187460367558001	0.0005572393886719647	0.8023912476751587			1.261632626701979
1.081168307710254	6.354152433054003	5.169214552008152	1.580018383671668	0.6625290023909058	0.9835004157797762	0.666271082742102	0.6686539095566024	0.3700882234440435	0.257631628229903	0.2812201631245345	0.3293496966429298	0.4031828477349743	0.4973969429701235	0.9267436421436772	0.2012907319511867	1.86978485573667	0.05360530431280255	0.05187011334440341	0.0005572365006080688	0.8025125393942374			1.261632640097868
1.0893580880676	6.475452689333759	5.329621035483137	1.639097090722854	0.6861779185519221	1.010395510552571	0.675105401016376	0.6725307244187045	0.3683998167323903	0.2588263343731733	0.2817963689172857	0.330306328436497	0.4039515271097601	0.4991206398014146	0.9282137369681593	0.2019561772088521	1.878817886652924	0.05360303156446497	0.05186724212071245	0.0005572337840845646	0.8024621432814325			1.261632662901949
1.097547868424946	6.392544443916845	5.159257131414609	1.571091099453814	0.6534560585052777	0.9842738186010396	0.6574098679421104	0.6690344798317125	0.3644524406446949	0.2563556440729642	0.277539417593212	0.3282083087493182	0.4030603661950785	0.497635260554307	0.927430726250703	0.2015218592366872	1.863914182392139	0.05360056363703323	0.05186889493953831	0.0005572349577407495	0.802388712951241			1.261632687735162
1.105737648782292	6.349505404130871	5.128197851850786	1.59321857731105	0.6458045447116911	0.998952580428691	0.6526751609777209	0.6739297897556837	0.3635131595844829	0.2550010283417608	0.2763150310203702	0.327637488968219	0.4032870292662922	0.4971281105447944	0.9279656576436134	0.2013357715296977	1.858354755913531	0.0535994686717076	0.05187435085980062	0.0005572373571402553	0.802390651788763			1.261632712878529
1.113927429139638	6.369248174822831	5.205713521627376	1.611458730096337	0.661781711907383	1.011815954733991	0.665149976711045	0.6762150598909409	0.3655059939114947	0.2543124812722977	0.2764798604196012	0.3283505533966441	0.4042536721421617	0.4989111208797802	0.9296442560412038	0.2016857534916788	1.861803945491573	0.05359989583993623	0.05187933586154384	0.0005572360096780825	0.8023548394845114			1.261632743046284
1.122117209496984	6.435135178285925	5.30444224151462	1.623505828022643	0.6635733077342739	1.035618230023029	0.6660555270082837	0.6774371981702779	0.3678238614790857	0.2554135136380262	0.2798669975300739	0.3301347528815421	0.4043345152080732	0.4997583098003542	0.9299802802813161	0.2022121553428073	1.87304006200754	0.05360017804434236	0.05188266829488607	0.0005572318682683706	0.8023173037459469			1.261632807802968
1.130306989854331	6.361485048025671	5.360696425066437	1.589051290362911	0.6864030005555832	0.9954651517831542	0.6605061857663307	0.6735296809617992	0.3678627483133475	0.2560779419320962	0.2812722933194442	0.3302573889002569	0.4033759124518241	0.4981637958980164	0.9285791283154867	0.2020777646976466	1.858017151260445	0.05360480047885705	0.05187636450553167	0.0005572305670134554	0.8023475508988284			1.261632891084441
1.138496770211677	6.461999992661288	5.519198870599598	1.577483455054562	0.7245693853970917	0.9675364589239857	0.6724469032292735	0.6683023564272698	0.3711041114134537	0.2551159490038147	0.282507943331313	0.3305138816859386	0.4037176158342056	0.4983396039789525	0.9292763506581457	0.2022745675752256	1.843511292360703	0.05360470867836756	0.05186289147005838	0.0005572346626549877	0.8023431693665553			1.261632920231721
1.146686550569023	6.498020174956947	5.395676361925558	1.652713095476602	0.6921087076227825	1.001691713143998	0.6747523373260683	0.6702877475808565	0.3682073939438234	0.2529659884809076	0.2809211333603816	0.3294981277808939	0.4031547961836411	0.4981666606510305	0.9284230587861804	0.2019794905747829	1.862751840253609	0.05359495790869612	0.0518539741464986	0.0005572376074351933	0.8023870555073001			1.261632925064645
1.154876330926369	6.349303222433261	5.289682148171415	1.616026233077411	0.6582804868172875	1.005318435202967	0.663442709275522	0.6716139438698686	0.3651959483713695	0.2529011232487778	0.2768859178324015	0.3277535401101581	0.4023117537716017	0.4968939955976828	0.9267518773257393	0.2013340717212338	1.875565915777796	0.0535899924936451	0.05185093615762516	0.000557235202418396	0.8024745786708942			1.261632901276398
1.163066111283715	6.296947505313977	5.334773334741251	1.57925598184944	0.6743984579144631	1.000747254706017	0.6762618615786056	0.6713520969969664	0.3690099436147522	0.2587261926856989	0.2794178867962507	0.3284890762706338	0.4029144566351208	0.4971590970275528	0.9275845520041833	0.2014618964726131	1.865903410123467	0.05359281920670195	0.05185055437189055	0.0005572327020577964	0.8024182272200024			1.261632940844697
1.171255891641061	6.470334602371642	5.326997434456842	1.63274711524093	0.6633726237229982	1.009531283177147	0.6796646444564078	0.673396304854577	0.3699873060238045	0.2598657119173068	0.2801569746985059	0.3293433579861463	0.4044122879050405	0.4983440335317407	0.9297886177778701	0.2020985077540075	1.842668214702969	0.05359659693476976	0.05185652846434215	0.0005572342059607966	0.8023678309510712			1.261632966311227
1.179445671998407	6.351578046244487	5.213203309699933	1.574789017189999	0.6473272787117016	0.9815785948532674	0.6734327140793553	0.6686269010745073	0.3664769243825825	0.2558416866619058	0.2758552576455058	0.3274736438878059	0.4030982713548371	0.4971114566120204	0.9275786658666869	0.2015771133943971	1.847618730472177	0.05360174631299896	0.05186775237555256	0.0005572379955846237	0.8024773900734194			1.261632921237234
1.187635452355753	6.276853041069197	5.375073016272464	1.570403133676844	0.6931686185943888	0.9801767274387534	0.6775038339308599	0.6666794793889383	0.3703110125864101	0.2569673384182449	0.2774569237376342	0.3278400944552973	0.4029514058589127	0.4969323401452322	0.9282350722621423	0.2013062229133238	1.870479690044699	0.05360543077033098	0.0518751734357514	0.0005572375835243085	0.8023876651355547			1.261632870367251
1.195825232713099	6.599994616953758	5.620514070849191	1.649945528064077	0.7264600743557361	1.025685433750967	0.6810393087198117	0.6738170498611377	0.3754433871123676	0.2583855962838293	0.2839242904030971	0.3311982330967712	0.4039658944778371	0.5002482488952058	0.9316966004574202	0.2024647943576668	1.883813773008529	0.05360220647641838	0.05187850970255577	0.0005572340266058629	0.8023781912919993			1.261632846031814
1.204015013070445	6.712052630373759	5.462413912891464	1.618309867619489	0.7025193674836793	1.01643122402432	0.6762322164211664	0.6725368953644818	0.3727219953467631	0.2545090112257968	0.2822312854471588	0.3314995510079681	0.403654303355173	0.4999502982189329	0.9303427940743353	0.2023897554473477	1.868803540410313	0.05359676224748394	0.0518758136622462	0.0005572323070990539	0.802464817694219			1.261632879071641
1.212204793427791	6.639706170344719	5.501738233746119	1.601909900679988	0.6939628035079126	0.9894426953395552	0.6740036883076485	0.6713808569988799	0.3679566981462578	0.2544002966536879	0.2825845818422555	0.3296472939904723	0.4035494484484264	0.4984539062802119	0.9299509458762045	0.2019985185507151	1.85634197512502	0.05359495409322505	0.05187158356334844	0.000557233205119419	0.8023699846901451			1.261632920578037
1.220394573785137	6.712762127448432	5.736736005326964	1.652970956589387	0.7268751293540664	0.9858322679472773	0.6758709242353713	0.6730701077452764	0.3706304165581827	0.2572783819005701	0.2845525503037712	0.3296201160400267	0.4042454511068673	0.4978638187813354	0.931777205786807	0.2022566364043874	1.869400409864118	0.05359528608495154	0.05186961638146841	0.0005572330555634066	0.8023556495177504			1.261632960739742
1.228584354142483	6.698323565666607	5.531759281451224	1.707037948862071	0.6950702346207936	1.001266060367607	0.6671624792941787	0.6723690471184627	0.3709580466106955	0.2571673713584435	0.2815801404062426	0.3300986041099481	0.4049513906758557	0.4979119092947989	0.9302498189643305	0.2022813224107222	1.880651903783799	0.05359827211460197	0.05187076482085982	0.0005572295613207268	0.8024461658659722			1.261633034811814
1.23677413449983	6.623283069419101	5.430765631084649	1.706838096038701	0.6946036887328997	1.032449551897988	0.6821311966885388	0.6774933198384055	0.3712673970114724	0.258247967327089	0.2813727915456468	0.3310628471231659	0.404563198744	0.499444427856395	0.9289016789283483	0.2024534698147213	1.873228666962038	0.05360419158289829	0.0518707431107558	0.0005572258028737918	0.8024565895655891			1.261633140121223
1.244963914857176	6.69274270126945	5.592338010521305	1.659529685966019	0.7446323861406891	1.022646981094302	0.6931481637006288	0.6787737975836127	0.3768788676209631	0.2583317714421136	0.2840780270344033	0.3318818993820633	0.4046634276811122	0.5005470878700287	0.9312418544531925	0.2029494342547671	1.853062294263179	0.05360753639756624	0.05186891306660504	0.0005572262093407358	0.8023953852907344			1.261633263433376
1.253153695214522	6.702234080671179	5.46472626261145	1.673407076275049	0.7255522452595083	1.015567097796645	0.6773911145259974	0.6781451198208905	0.3767956909911322	0.2579170414049964	0.2843627139084045	0.3303722610092055	0.4035165871365489	0.4993796065995004	0.9296819038870165	0.2026067957955617	1.850192177426327	0.05360392297553979	0.05186892915172827	0.0005572285016895347	0.8023769945693019			1.261633384908559
1.261343475571868	6.591753658374788	5.218192467776173	1.6278925469688	0.6636490457064844	0.9892247407620381	0.6637112418582233	0.6697261119040369	0.3734207469187926	0.2551590857670097	0.2829464416097206	0.3294315130129723	0.4025997705147708	0.4979924779887894	0.9272133202530327	0.2020601374475491	1.868186899297116	0.05360043664700282	0.05186533111155127	0.0005572273456991773	0.8024027861133274			1.261633480570816
1.269533255929214	6.353006097482989	5.031133058032146	1.518111062709707	0.6201175899694147	0.9490741902102986	0.6485783311254293	0.66144628522739	0.3666274976647421	0.2517021727536582	0.2809536056775852	0.3283737841799405	0.4018009896218332	0.4963275234666552	0.9250352761657216	0.2012461762220698	1.879087481902932	0.05359683250931144	0.05185928117822031	0.0005572228464857965	0.8024896021653052			1.261633616876782
1.27772303628656	6.579465540130471	5.311630068087645	1.577467768804708	0.6482437994330652	0.9863512867381838	0.660944332222575	0.6699853312265951	0.3690335309751204	0.2558258520260465	0.2819040330832562	0.3289311267573061	0.4026642387009156	0.4974725404337821	0.9269191541052777	0.201813213988831	1.868159894043793	0.05358741798262551	0.05185300268200722	0.0005572215611932767	0.8024716604009293			1.261633738525536
1.285912816643906	7.133655763949968	5.980669823207766	1.818811511289376	0.7251137734648401	1.103036865367727	0.677614456794108	0.6858359022779184	0.3768308789901963	0.2659453729900828	0.2846017379196074	0.3317259935509801	0.4051055401004151	0.5008740694309993	0.9321006220170317	0.2034179908472931	1.866237726522916	0.05358260620349638	0.05184896897574514	0.0005572248593914014	0.8024197026396673			1.261633832092229
1.294102597001252	6.576658973078001	5.470279665058454	1.588549260676933	0.6774117968395914	1.032095442620361	0.6658485804133352	0.6756857888801496	0.3746690582099483	0.2563902895064996	0.2830828852713975	0.3304082165051713	0.4038301526581682	0.4991371725562039	0.9293753264937267	0.202205829654935	1.874748291635741	0.05358663309724844	0.05185186370105877	0.0005572254143812475	0.8024584382911764			1.261633892992471
1.302292377358598	6.272198282837655	5.137206091403397	1.494030781122804	0.6412070985363982	0.9531348954518516	0.6539417103735358	0.6626324366270484	0.3669899570510849	0.2507309255674215	0.2799752126190452	0.3277946435993852	0.4024544661207712	0.4963341439305034	0.9265965094034695	0.201030066907399	1.866841807384953	0.05359261411377021	0.05185675727764914	0.0005572216047630563	0.8025172491202146			1.261633964318513
1.310482157715944	6.269608800841014	5.118462206224649	1.511743782809809	0.656270497778299	0.9426303826701952	0.664755571483058	0.6610717677580028	0.3665306498648271	0.2532743020023323	0.2783074902032147	0.3278163812296936	0.4023476798822466	0.4964771920423984	0.9263384236041257	0.2011676124651486	1.864462224086741	0.05359686021365846	0.05186257864809798	0.0005572184312186835	0.8025418233414322			1.26163406935168
1.318671938073291	6.675925837893558	5.515435245627338	1.590251295685573	0.7333724071224604	0.9821686316489064	0.6962198031956657	0.6708328925452718	0.369898399679634	0.2541392831065127	0.2782297158665187	0.3281578368493961	0.4026986418823898	0.4977008372173702	0.9297288390206575	0.2018915183405231	1.854803050074183	0.0535943506056449	0.05186902824380542	0.0005572194378661546	0.8025601576576067			1.261634161220448
1.326861718430637	6.687886878749102	5.717990045359944	1.701343681713067	0.7361393190903484	1.026648258642697	0.6887961595289996	0.6706194419892967	0.3687599280691699	0.255726916414985	0.2800754808831284	0.3291433935424073	0.4034676034053454	0.4985680442468703	0.9303598329950657	0.2021716985287613	1.840538242213886	0.05359159814005291	0.05187163081701864	0.000557221260388598	0.8025466082723369			1.26163423180632
1.335051498787983	6.479536949063157	5.475688079342151	1.671878245231209	0.6724815613295054	1.003398600165307	0.6601218529593624	0.6618540441249205	0.3625421825931859	0.2510118003104773	0.2778988044484453	0.3286161616719882	0.4023463394989398	0.4972172303516356	0.9274554096234036	0.2017542742950788	1.839122138585523	0.05359276406171692	0.05187725962829397	0.0005572193681445769	0.80263736813441			1.261634303603018
1.343241279145329	6.470295209991995	5.389961204744716	1.654149461072431	0.6570658655294408	1.000670799569656	0.6568301924422347	0.6688449949804306	0.3661178999258081	0.2542496704978088	0.2777475949799152	0.3277693598937018	0.4028301728371737	0.4971591220450781	0.9278918895973207	0.2019106062774798	1.845026915856029	0.05358714929664021	0.05187954117322816	0.0005572154439741524	0.8026417691683636			1.261634399159597
1.351431059502675	6.336687204092679	5.279132589048367	1.618383600920448	0.6382209798092322	1.011647923379175	0.6537366161975843	0.675324972325549	0.3708736981690307	0.2594282602517241	0.2781090490319749	0.3273726070565591	0.4029707538551309	0.497063941652262	0.9274776605254027	0.2019995030683608	1.84825409698136	0.05358581712076243	0.05187203864716917	0.0005572141066036125	0.8026056310809797			1.261634519277853
1.359620839860021	6.220142589677795	5.059486743619366	1.525494647686237	0.6158665110293833	0.9682916281433985	0.6431437404364316	0.665257816923869	0.3609467778160509	0.2510925993065735	0.2740360460754228	0.3258587043792794	0.4013381888567265	0.4954103279458643	0.9253941118564636	0.201403140201952	1.842885552150806	0.05359224309040953	0.05186895265335094	0.0005572157710081358	0.8027294231075821			1.261634627847042
1.367810620217367	6.522875041843011	5.242396604111901	1.581113304062355	0.6420099976525655	1.000263954416075	0.6610999730277881	0.6686901028752141	0.3653583097475995	0.2520528968121866	0.2785713404134843	0.3277716877622048	0.4027281433270325	0.497165360262471	0.9273324032636189	0.2020675640066329	1.848791653424269	0.0535955111770949	0.05187191326025124	0.0005572164669638854	0.8027092553302155			1.261634701415335
1.376000400574713	6.943723725260491	5.76331714030075	1.682897068310177	0.718722597212142	1.041290555040138	0.6862987242608664	0.6715659673425244	0.3742318198892197	0.2560628270552994	0.284732691406399	0.3306576281593647	0.4053213109693073	0.4999900308332975	0.9329491577415971	0.2030121005779486	1.864746005365959	0.05359730957319653	0.05187081078386111	0.0005572133356694395	0.8026493341908406			1.261634789045914
1.384190180932059	6.868060302964899	5.875426821424052	1.668340826017652	0.7459677351982978	1.025484897514057	0.6937662690255002	0.6755719967396511	0.3754415654297634	0.2567938922145476	0.2829057499099512	0.3315599970200349	0.4058414109358632	0.5012401864911341	0.9345634576880959	0.2030886684333817	1.882056009095326	0.05359848376183794	0.0518664892598105	0.0005572105036987778	0.8027230544879017			1.261634879716415
1.392379961289405	6.438308221669718	5.299812699938809	1.637492747269934	0.6597068774619553	1.034053786089486	0.6771039366503965	0.6823335529562637	0.3707330582817542	0.2562908035129979	0.2798841485024376	0.3309684770464412	0.4042718848169328	0.5006400885103027	0.9310921428978554	0.2028420994662936	1.868036703054958	0.05359787522731161	0.0518645797917431	0.0005572129968418979	0.8027426312642042			1.261634970456593
1.400569741646751	6.520111153468465	5.215390129986214	1.632748798415227	0.6436275547112988	1.037713508841069	0.6721487089333706	0.6846222010118703	0.3681004280266194	0.2569624703455992	0.2818302688766186	0.3311865732739289	0.4040012619768463	0.5000055032928336	0.9301910176218434	0.2026005572965973	1.86429661057459	0.05359387187857134	0.05186323700165952	0.0005572164996773479	0.8027532244300764			1.261635003316448
1.408759522004097	6.652833526055297	5.414464836637737	1.61218146431869	0.6711732396208405	1.030030795348892	0.6785366377674692	0.6813009346136853	0.3756460153773339	0.2590776200403142	0.2859784030636348	0.3309600757334761	0.4036064328825929	0.4997327166227291	0.9296753555770634	0.2021088523943786	1.882168580557087	0.05359164832745496	0.05185626923376278	0.0005572152194056951	0.8028248077732408			1.261635016643463
1.416949302361443	6.485670527050267	5.582122462761734	1.625955148847371	0.7118412362021711	1.048518566619477	0.6797204120870048	0.6774549883048195	0.3731231979928384	0.2545729777865275	0.2840579493326097	0.3301500247582444	0.4033274386715269	0.4991380198513891	0.9285583279059328	0.2018534594097529	1.891097509200919	0.05359200028153354	0.05184900089556672	0.0005572112349931277	0.8028002225517931			1.261635070924152
1.42513908271879	6.439432381858974	5.676367270244492	1.594953312743789	0.775350243600994	1.029352615891645	0.6891981748520503	0.6729667176420288	0.3710150328562885	0.2527486390695801	0.2806553645049495	0.3302018208081283	0.4042345243461902	0.49894084426643	0.930632876769526	0.2022121861721799	1.880420170776336	0.053593543079086	0.05185009928806982	0.0005572105842835131	0.8028186087129768			1.261635122050405
1.433328863076136	6.468555892467214	5.5097065828032	1.595912075334871	0.6931709475172	0.9942277550921241	0.6665758845404691	0.6664008957538148	0.37000668730603	0.251143500514387	0.2786998245001196	0.3283145776534373	0.4033203133456934	0.4977273702080569	0.9290999704671818	0.2016814656944683	1.876363475950327	0.05359833005545007	0.05185485035237498	0.0005572128875116309	0.8027979308458039			1.261635159273413
1.441518643433482	6.575564568474947	5.429447770781487	1.650429770324261	0.681587543861415	1.028499294282169	0.6638909817818487	0.6667942168383785	0.3729344128196272	0.2556931144032606	0.2828737894495115	0.3295440971509715	0.4041568277720878	0.498058679511288	0.9289482577738291	0.2016432510710187	1.883311086595463	0.05359731443700681	0.05185074768233867	0.0005572128781074972	0.8027768080925427			1.261635173720155
1.449708423790828	6.762205600961286	5.574167029680809	1.675821569064163	0.7236797267343428	1.045182157195789	0.6969889359103065	0.6741898467753447	0.3779709296595937	0.260119784828565	0.2873844832757615	0.331946475377377	0.4055385321295967	0.5001255262952518	0.9305105978661551	0.2025449172484971	1.88317634399531	0.05359288737079118	0.05184397247361545	0.0005572096649947945	0.8029251791917239			1.261635209690408
1.457898204148174	6.62709320329221	5.540153577186838	1.704050146618018	0.7207109641242567	1.014552626057559	0.6934575795712815	0.6711404675922024	0.3730911318286392	0.2575187515811458	0.2823888359916067	0.3303809499492206	0.403724852154241	0.4988833083221493	0.9289567217830438	0.2023732307121577	1.883264079775671	0.05359157853375644	0.05183743987095407	0.0005572076064836522	0.8028954534558128			1.261635274622067
1.46608798450552	6.608756818558107	5.535477190122368	1.685496347301598	0.6851781145592877	1.014951488503249	0.6765921261112346	0.6718507569136751	0.3724231349583471	0.256752352567345	0.2844328283717731	0.3310644162218487	0.4041303936428864	0.4992292209441871	0.9302526421750907	0.2026218540338006	1.876633949974274	0.05358947305290773	0.05182983775196819	0.0005572089917989824	0.8027649583701875			1.261635344134768
1.474277764862866	6.567660436704875	5.517850300628998	1.676592757777082	0.6896996539826136	1.037465060548526	0.668319287859919	0.6803755619186145	0.3784297211651904	0.2588600699094802	0.2873463754747563	0.3327393803615231	0.4050490630173438	0.5003785922145915	0.930407189055615	0.2030911170834171	1.87685410885678	0.05358866690295489	0.05183033217210994	0.0005572107486705998	0.8027851785383162			1.261635399798293
1.482467545220212	6.433019464238869	5.16275892421143	1.571299910641877	0.6552088218232421	1.011771286491218	0.6511813078761075	0.6720733744693664	0.3677536161020452	0.2538700532024096	0.2790768433379984	0.3285035294251478	0.4034300859254319	0.4979100654097451	0.9274280403753676	0.2017076861989846	1.886907148926046	0.05359004023295223	0.05183667196517294	0.000557209424223017	0.8028464986576063			1.261635443857302
1.490657325577558	6.455206228733391	5.336895519802413	1.539874228258318	0.6778957191750318	0.9757428449254618	0.6628756046875077	0.6645059624642446	0.364751337604065	0.2511689012923994	0.2794024747596133	0.3284426825575276	0.4026687727126479	0.496777562320948	0.9278988918046098	0.2011341465476056	1.900049654233352	0.05359177844813778	0.05184721810508617	0.0005572066420266447	0.8028488902845495			1.261635494525156
1.498847105934904	6.53381800722509	5.874077310430448	1.687788873406148	0.8193991706845555	1.029103204064466	0.729089825779688	0.6800646622800506	0.3778707132020253	0.2582099359398843	0.2850940085785374	0.3315189627554724	0.4045138154684286	0.4988392804221831	0.931211181607001	0.2021395353549989	1.882860938956942	0.05359641582882937	0.05185766923680925	0.0005572067937682289	0.8028024071551351			1.261635550215845
1.50703688629225	6.416144056327097	5.363586137662508	1.612184747986859	0.7116937287561319	1.006747400587339	0.6835890142782791	0.6790927982416776	0.3733653222123653	0.2579048250850939	0.2823941772022215	0.3301082244232985	0.4043403934887383	0.4977157244421213	0.928741958917122	0.2017539480180504	1.867123684463579	0.05360357705976667	0.05186205255855951	0.0005572097744413059	0.8028611206674832			1.261635585645635
1.515226666649596	6.111623902774154	4.972167764888932	1.466619191673084	0.6288622646398978	0.9430624545863984	0.6446244597100648	0.6612391762170727	0.361148125990591	0.2492532373234567	0.2749104888896249	0.3254798452186395	0.4012747258410818	0.4946800440713023	0.9246595363876783	0.2005054047117738	1.871299433836954	0.05360327002122849	0.05185971838539918	0.0005572109395461586	0.8029268999873015			1.26163557514309
1.523416447006942	6.226217155524624	5.125503918207377	1.499790896726225	0.6587547009211682	0.9606797224238246	0.6508400845145722	0.6633353810416937	0.3665929369276054	0.2487444865320256	0.2786285739512725	0.3270414362716301	0.4021650144459368	0.4962444560353534	0.9262812728380525	0.2009385147608955	1.880186841777461	0.05359773947096368	0.05185166755884796	0.0005572078394104707	0.8028482383314481			1.261635584955497
1.531606227364289	6.680092992015526	5.432502903547574	1.664213056053574	0.6932015591908061	1.026188353056866	0.6749478510317313	0.6764317347978649	0.3782605387014495	0.2550403139326073	0.2834407544402014	0.331443127447729	0.4046437674379734	0.5005542946358801	0.9309600736075033	0.2025196558139028	1.884118710195905	0.05359334567523417	0.05184615980017869	0.0005572054322292826	0.8027972793381314			1.261635629575856
1.539796007721635	6.658776533689159	5.377717302917217	1.702845430724384	0.6695358429428275	1.034354149726042	0.6604411165540285	0.6740772958605374	0.3650969022085688	0.2541304911470158	0.2788554295737516	0.3290595582665244	0.4029865682416959	0.4984731205591553	0.9280192736657362	0.2021181944243075	1.868167814290549	0.05359043696560571	0.05184396634778492	0.0005572074131084967	0.802874910782064			1.261635658531914
1.547985788078981	6.513591466326096	5.325337642626151	1.694030222638038	0.6934251489099652	1.029416155591788	0.6656646985996907	0.6728419909483524	0.3628467011353813	0.2544630421331129	0.2787135204136142	0.3294565342316947	0.4033970352046722	0.4985159594218753	0.9282742378194575	0.2021375932495693	1.872118771177583	0.05359339704224424	0.0518421600556817	0.0005572096499689797	0.8028515753882247			1.261635649526397
1.556175568436327	6.482711756982501	5.301200474358378	1.733308357911043	0.6723244633351523	1.038265229808101	0.6693963959787814	0.6740187224104663	0.3649496005269136	0.2550441236680663	0.2771475499619626	0.3278050820785092	0.4039222620716331	0.4983042975758331	0.9293632323320458	0.20202803579206	1.897720828958419	0.05359856115929161	0.05184500702647539	0.0005572081554816176	0.8027368302559591			1.261635647538874
1.564365348793673	6.37435904776793	5.282882941666661	1.672844065497366	0.6483646414236415	0.9878044732907164	0.6585569566901466	0.6676993866865865	0.3628979210576189	0.2537074744301286	0.2746174060400886	0.3262598396646236	0.4024039248853175	0.4962665816981195	0.9275090300606967	0.2014021496435394	1.8999726783759	0.05360215420472621	0.05185074309760192	0.0005572055818021118	0.8027575341337111			1.26163567255133
1.572555129151019	6.386566404296321	5.361178459882224	1.589664104839142	0.6735842167589295	0.9881997123500189	0.6683537858801201	0.6688119451995138	0.3666379390230552	0.2539414119551527	0.2764269240817083	0.3274763519981618	0.402809012353879	0.4969596427640331	0.9286442029121766	0.2016854818127511	1.885632997900259	0.05360523141774359	0.05185558712815371	0.000557206971756415	0.8027776016316928			1.261635678301056
1.580744909508365	6.529774084519499	5.521342488592383	1.606037613777082	0.7015874308177052	1.033395983054019	0.6819252524069719	0.6712212588801179	0.3681037013861219	0.2535514923993664	0.279815328453989	0.329213029797108	0.4035684277347028	0.4983151264977603	0.9304623040395088	0.2019692528401588	1.882926708837046	0.05360123713494975	0.05185760614844069	0.0005572109475690635	0.8027302904036482			1.261635653030379
1.588934689865711	6.643296694660174	5.686215317249188	1.629742836862534	0.7354034847570806	1.029190705779792	0.6933726435194005	0.6753295085564939	0.3693507975653698	0.2555284495448721	0.280819916488556	0.3295540704670599	0.4034735925359192	0.4987313009915386	0.9311943494175644	0.2022222343902459	1.890899618040314	0.05359629229327671	0.05185311198380194	0.0005572122069718552	0.8027069481682237			1.261635612902976
1.597124470223057	6.648057089588252	5.457023112903248	1.6246770103365	0.7083694088538125	1.004286110146865	0.6924776449678431	0.6761274112348489	0.3714556347767156	0.2547460062466851	0.2795545372598368	0.329133857280172	0.4036009813442221	0.4983476993979954	0.9300957510051585	0.2019009337260433	1.906661824779444	0.05359355106917283	0.05184833129204357	0.0005572096002653572	0.8027179483562652			1.261635585912454
1.605314250580403	6.567004889096215	5.33926538219769	1.570197347732858	0.6693889017544021	0.9795439071462915	0.6675026554418082	0.665862101232463	0.3688684367863849	0.2542003528165764	0.2808571381382562	0.3302748734255108	0.4031953190714608	0.4974029298984455	0.9280738588477435	0.2014475807118267	1.894125467367859	0.05359039605723304	0.05185012508206086	0.0005572075918197485	0.8028209743461433			1.261635579294596
1.613504030937749	6.521887926561366	5.190460213574067	1.525374103622415	0.6343023054938896	0.9605834274960001	0.6545911231832091	0.6613261204234741	0.3631225478367602	0.2532389252266047	0.2782671271246761	0.3292454624696546	0.4030518018870358	0.4972942735321479	0.9266328722653239	0.2017885642945077	1.872561202844729	0.05358940831679103	0.05185673352560161	0.00055720916082925	0.8028999211754121			1.261635566565517
1.621693811295095	6.217734894454389	4.995107244758013	1.525665342044335	0.6269408277920668	0.955012649706339	0.6487639015906516	0.6607276500176625	0.35981136133008	0.2502455383654039	0.2737424862474888	0.3264025155582191	0.4015587163125742	0.4960824911877422	0.9246508974624652	0.2012627321790904	1.87096270138863	0.05359187748245543	0.05185964050257631	0.0005572108020579552	0.8028899259468973			1.261635551357
1.629883591652441	6.104672239209155	5.074074653999939	1.560263576376947	0.6598364719486217	0.9894550159758099	0.6548373917131591	0.6698755950749371	0.3605620086715504	0.2518270847427443	0.2741021022053653	0.3267584129201173	0.4015960597125393	0.4963139029399627	0.9253209975623879	0.2010938357969857	1.877756900883198	0.05359477420746721	0.051858794174578	0.0005572093657973497	0.8028552860788418			1.261635507697581
1.638073372009788	6.525993227747709	5.370926979279179	1.716952631446008	0.7195894275536215	1.061046328821507	0.6842967679742494	0.6785802627699883	0.3657453055960114	0.2563765383170172	0.2794055367826043	0.3295109488094373	0.4042300244935149	0.4991858828555732	0.9297722935626577	0.2023526413948358	1.879429910454289	0.05359375386615169	0.05185523418005311	0.0005572077548446755	0.8028892564196111			1.261635482829861
1.646263152367134	6.443970253206077	5.292276092247213	1.622942942837957	0.6735913867247393	1.008788544830127	0.6659595295491301	0.670508980789102	0.3648918963364864	0.2525760071109964	0.2784703258572715	0.3290295712112114	0.4026138192386884	0.497241926557221	0.9276842406889855	0.2020601543195759	1.849797933350992	0.05359282499409012	0.05184450518983419	0.0005572089560289983	0.8028776606275693			1.261635502270943
1.65445293272448	6.138196983416752	5.026361942168594	1.474053134545261	0.644037590546543	0.946890296067309	0.6615832434702003	0.661745468031833	0.3643521039824474	0.2485209811999163	0.2775967054502526	0.3285705750112409	0.402347271456549	0.4969168546050594	0.9264078635299089	0.2017958124711869	1.841298610994711	0.05359108917452382	0.05183531359081588	0.0005572124912200076	0.8028516652645581			1.261635490474325
1.662642713081826	6.615053562025857	5.344452671292419	1.644728515789337	0.6849617933599167	1.007929355200588	0.6761749218914331	0.6716083074675743	0.3740294720700371	0.2538495400995266	0.2823786853203137	0.3295409671599297	0.4039209185909078	0.4992574031484298	0.9287130181461233	0.2026662403486774	1.868399699768732	0.05359060135309461	0.05183429003749267	0.0005572130920166153	0.802791060227235			1.261635456344221
1.670832493439172	6.584294151372736	5.384812614941951	1.669657912227184	0.6460344943035835	1.014859922807583	0.6541712670846911	0.6713143750166918	0.3693388071882945	0.2559035359450936	0.2812305106344757	0.328562735737472	0.4031107439892631	0.4979950847315143	0.9277471595925703	0.2022802331829318	1.88271764031071	0.05359078075205655	0.05183881203806598	0.0005572097266481757	0.8028155860717354			1.261635447798382
1.679022273796518	6.492128991863296	5.324294318169778	1.635118153340607	0.6471097006482189	1.004332463666699	0.6634635832291612	0.6677405188376472	0.371314592363833	0.2554349507889557	0.2839680555395619	0.3300159769046475	0.4028757424415358	0.4972708173519705	0.9275292533338595	0.2022456692686038	1.868729007991449	0.05359189808303107	0.05184497510665381	0.0005572086319819773	0.8029110115344958			1.261635448703452
1.687212054153864	6.431408731965043	5.281486702961202	1.636837962336023	0.6610344542275518	1.00399427902559	0.6774202646026465	0.6661752369940352	0.368877960722798	0.2537365975596605	0.2819773471702676	0.3293825176387921	0.4027132777839938	0.4971692307229788	0.9272814392868106	0.2021187076042595	1.84859423781976	0.05359301460929723	0.05185265052372581	0.0005572117049282167	0.8029178774961949			1.261635409431573
1.69540183451121	6.295144203534976	5.151213365582404	1.577226423273911	0.6349375263927355	0.9870389165150859	0.6605044006692804	0.6679821025100721	0.3656852912418012	0.2531530423180857	0.2765271616910028	0.3281615982278738	0.4029914390388477	0.4981609525961502	0.9269126244167318	0.2019468402250512	1.851375744613592	0.05359199104022981	0.05185594695335944	0.0005572139126140339	0.802941769414555			1.261635352909751
1.703591614868556	6.567852934087563	5.279082676668512	1.62135092882257	0.6577419940586154	1.004405280065165	0.6646084358096324	0.6735352890289305	0.3710469060692465	0.2565548464585348	0.2793201538106054	0.3292278358205822	0.4036719290175138	0.4993169972534717	0.9282768514391995	0.202263733511111	1.874327853238143	0.0535927599885019	0.05185582360838501	0.0005572125004567182	0.80293349941332			1.261635316976997
1.711781395225902	6.473407253671041	5.330063243609677	1.581740477868952	0.6536514678308375	0.9797590214282458	0.6541142584709781	0.6660085592128444	0.3649535360976475	0.2529525272139339	0.2796304517633852	0.32813602967244	0.4026916576439903	0.4963514083734304	0.9268855880033645	0.2013490432150123	1.879219844796644	0.05359147194332928	0.05185878984026611	0.0005572107008688172	0.8029788372457947			1.261635298385139
1.719971175583248	6.3346779293585	5.299584584760597	1.525249025688076	0.6707405124620833	0.9699058541696508	0.658295164635442	0.6692850412469797	0.3655337509723561	0.2531034013822458	0.2801838605141041	0.3292315882550019	0.4027081605654905	0.4966798068531268	0.9265810699585131	0.2013303711848255	1.854060451516904	0.05358791126850084	0.05186443831970194	0.0005572121305324468	0.8029846788862368			1.261635276797133
1.728160955940594	6.363194202995226	5.220085178492724	1.547611772031185	0.6759337040379668	0.9700316453147807	0.6640753976405004	0.6693022187595827	0.3651606621450266	0.2529149470176725	0.2789308263202533	0.3285150189330702	0.402262786202727	0.4971160800608845	0.9262608350928897	0.2015842940919702	1.848240943723255	0.05358738935057983	0.0518714998051199	0.0005572156340515528	0.8029312959144399			1.26163523049141
1.73635073629794	6.345976984443289	5.145884308766544	1.568298701560327	0.6471258740284929	0.9702174197540796	0.652709021691208	0.6660991226777127	0.3613961889352746	0.2526746171439783	0.2772057133643383	0.328162764003836	0.402702019976938	0.4971844367322676	0.9269263365009733	0.2016243634362663	1.861162881178596	0.05359214146577002	0.05187504829925832	0.0005572170321440783	0.8028934598765957			1.261635151750177
1.744540516655287	6.570803563637586	5.314952255271159	1.639514863554919	0.6629470221787387	1.018924197814541	0.6646879233314699	0.6754014129700716	0.3674853339426207	0.2599683911281733	0.2817671238499848	0.3311811614822921	0.4051541607672985	0.5000282449955356	0.9301842098204227	0.202483280141633	1.87413334772422	0.05359598325743967	0.05187910142325605	0.000557214485413532	0.8028479043365179			1.261635094526924
1.752730297012633	6.510311240550251	5.28629929281194	1.610982844129933	0.6731087303223947	0.99470588493864	0.6614332122537084	0.6677724422323927	0.3634857182245488	0.2587800193288198	0.2800446660058795	0.3291308473602348	0.4038871519235797	0.4983271768128269	0.9287190503015593	0.2021612696479723	1.863994922551165	0.05359622622174137	0.05188239606137104	0.0005572117585183954	0.8028563331146017			1.261635095115169
1.760920077369979	6.288075412606954	5.196761371809977	1.564689759936706	0.6669696586072827	0.9794085756916772	0.6586852526647236	0.6680291019671066	0.3630036242825105	0.2611292499793262	0.2797084985482972	0.3295901670750601	0.4038376642809313	0.4977334657437748	0.9278466780789006	0.2017306302625461	1.856707536516125	0.05359706660449655	0.05187787814468475	0.0005572132487268633	0.8029209258280755			1.261635098636596
1.769109857727325	6.193085183811971	5.119836506388668	1.514455977756127	0.6321219294137836	0.9833118638721906	0.6548227235131724	0.6678146106752583	0.3648477383380004	0.2555219855770874	0.2772076275919138	0.3290356444402245	0.4042168727881747	0.4970124656242293	0.9286102462619719	0.2011484204378788	1.859910403692089	0.05359748189472197	0.05187099950957248	0.0005572152330102799	0.8029150846329917			1.26163507020922
1.777299638084671	6.257614607579172	5.246200310662567	1.5335511531691	0.6534578199861065	0.975281154772187	0.6610514591884337	0.6623307317509146	0.3636661929214429	0.2497294620322229	0.2742151543585967	0.327470910086171	0.4031993771733744	0.4962161800919399	0.9281420667677498	0.2007038014377697	1.875302539432386	0.05359616921101297	0.05186626298929676	0.000557213464048278	0.8029258377817968			1.261635039355248
1.785489418442017	6.38628361377063	5.190130551628287	1.563615129335641	0.6597324926030596	0.965638282972426	0.6700969211246498	0.6602476262082684	0.3642575418720068	0.2533364573266982	0.2765851938494153	0.3282111797962378	0.4031999350384974	0.4965326689058246	0.9271620063436362	0.2010990064180768	1.884236027174626	0.05359160531273052	0.05185955136979183	0.0005572113893244759	0.8029334450703354			1.261635052954446
1.793679198799363	6.39261915839811	5.233605326746768	1.657002672384882	0.6515952924977222	1.010014985619131	0.6631402320843015	0.6652774017337082	0.3633227320125872	0.2536234091525333	0.2773718186987686	0.328811179587816	0.4034320530131059	0.4973780706146859	0.9278266390279979	0.2019612522732213	1.855494542917319	0.05359164650067336	0.05185438530926156	0.0005572133907433614	0.8029322154434391			1.261635054335752
1.801868979156709	6.331199077701265	5.368783342446505	1.643396208446009	0.6813439125065025	1.015542857159837	0.6659568254611323	0.6685096780510018	0.3634105846074081	0.2540158740078763	0.277268320849726	0.3283318706308284	0.4028550297819479	0.4972658074702382	0.9279413680179281	0.201511847700854	1.849069374506467	0.05359443650499433	0.05185477630301426	0.0005572174690759351	0.802980565484815			1.261635034603666
1.810058759514055	6.321042109646952	5.314153010854604	1.535924051275823	0.6769123012290834	0.9555152121575423	0.6507288725333896	0.6654810696316901	0.3587515951930861	0.2523704819508611	0.2759072775065057	0.3269907200289914	0.4022445670995275	0.4962161832164433	0.9269538758936564	0.2009364773579834	1.861534225122776	0.0535989797601726	0.05186151780039726	0.0005572181858211644	0.8030227925873207			1.261634998942273
1.818248539871401	6.643547999585233	5.437636463615658	1.648811169914053	0.6906736769223163	1.01194301206399	0.6609002026308447	0.6720922837912789	0.3653860537363923	0.2564079806680478	0.2790222555207512	0.329300759853097	0.4041091597285523	0.4992723998577693	0.9297435570587054	0.2021391442349879	1.876567625731845	0.0536040552018418	0.05186490182172158	0.0005572161773839831	0.8030034869938308			1.261634957055052
1.826438320228748	6.782881242129261	5.554594342670208	1.739380246670847	0.6961517970401953	1.070670002240031	0.6767673662479936	0.6784941327038911	0.3721822691186901	0.257881603662542	0.2812609773826441	0.3305609733918198	0.4047836517871126	0.4996413308208629	0.9299961665888505	0.2024582666246265	1.874156473189937	0.05360287520832891	0.05186039794821501	0.0005572167060695862	0.8030658785578225			1.261634893327183
1.834628100586094	6.444892227553637	5.306850208575701	1.602426626319768	0.659779971680692	1.001427877344423	0.6647838997754321	0.6756600574015709	0.3657453766838796	0.2528732613834166	0.2787638753528922	0.3286793814616217	0.402967038560476	0.4967856199825943	0.9270360541157976	0.2015884999663577	1.862080664486339	0.0535977692848038	0.05185110138171387	0.0005572205624088814	0.8030414781847931			1.261634796763979
1.84281788094344	6.43640743905323	5.287362917313843	1.612502145880656	0.6480161064438548	0.9928828209414016	0.6680953612653	0.6745992037790047	0.3668305821650609	0.2543514565866358	0.2802305973428404	0.3294964172225826	0.4030310938905707	0.4975599145372351	0.9272226824444524	0.2015408619688007	1.863440894936918	0.05359377993057695	0.05184522971395184	0.000557223131507292	0.8029898640101304			1.261634682016362
1.851007661300786	6.402490310592436	5.330442889986237	1.679334589275185	0.6511803675600976	1.049631421091175	0.6687423762560228	0.673205124787089	0.3679083019627997	0.2549098604810739	0.2781697790822889	0.3287915685931406	0.4031780794242424	0.4977271232959317	0.9269327369393257	0.2012912235610725	1.870513270345791	0.05359446006914667	0.05184753655202736	0.0005572220520085692	0.803005249455005			1.261634568991223
1.859197441658132	6.427989092461458	5.315692606999248	1.61438239117598	0.6611922769401586	1.029730506401282	0.6655390226123151	0.672732455512267	0.3657352358517851	0.2524125350168338	0.276083162591222	0.327078831859934	0.4027644542030085	0.4966615541618334	0.927242902869629	0.2012329165507602	1.865120825104318	0.05359838118042988	0.05184818623696513	0.0005572211864279617	0.8029995724853665			1.261634457564129
1.867387222015478	6.445150500352856	5.287533765284786	1.601710901909352	0.6544699963233723	1.014689115247803	0.6640503794344691	0.6774097383355194	0.3654071655435287	0.2553231580131251	0.2773253106513601	0.327942685671668	0.4025474072978369	0.4966715222156546	0.9268351432076634	0.2016874799641852	1.854076473339138	0.05360279065227479	0.05184934846911139	0.000557224733437542	0.8030839514027456			1.261634331736478
1.875577002372824	6.417106961880838	5.346851043028781	1.613283695433179	0.6680730587772555	1.02906503405334	0.6694056426508076	0.6772364952475532	0.3670959866478009	0.2563671874298539	0.2786939250539865	0.3290890975667718	0.4030556912338714	0.49771293614929	0.9268301292962114	0.2017500919211503	1.854010343015811	0.05360653386521935	0.05185171481251816	0.0005572297938153221	0.8030597331579901			1.261634188017493
1.88376678273017	6.497754251309827	5.512455950286459	1.650082287028691	0.7004035211047682	1.023462282150609	0.6638938306042986	0.6720330241681965	0.3682653928564374	0.2579203954224163	0.2823302628623148	0.3303458552783497	0.4037865245323229	0.4988020699400476	0.9284015914170322	0.2016476743458044	1.86963904265428	0.05361006982815041	0.05185387455357172	0.0005572301167995985	0.8029739553542329			1.261634031819593
1.891956563087516	6.269203995838073	5.364565903401446	1.569790216120636	0.6875663766654498	0.9888168154153029	0.6539816629102757	0.6630234941379912	0.3611142318564368	0.2504882478715179	0.2771227102333674	0.3282130756387854	0.4021866200109907	0.4966601810703649	0.9267522701851283	0.2009395547837382	1.877447584625642	0.05361110679861023	0.05185558917009722	0.0005572272391816639	0.8029863731132802			1.261633895760402
1.900146343444862	6.32451590125391	5.168113519535699	1.584420144637526	0.6695765452929947	1.012148229713258	0.6620812722942446	0.6670578502776503	0.3614766416420571	0.2506106629740253	0.274697784044634	0.3276984993564671	0.4023066008514808	0.4965488178115205	0.9263909190855319	0.2011561045566032	1.858238978032802	0.05361039394635356	0.05185744500823902	0.0005572280593136571	0.8030301425841447			1.261633793633431
1.908336123802208	6.632444668957785	5.279100794977119	1.667025136698002	0.6597286996973847	1.045675316145901	0.6765687772609663	0.6768638971659523	0.3671902854282366	0.2593809682451506	0.2785638827644132	0.3294526989336803	0.4040375101337697	0.4991058748260888	0.9287496688293048	0.2022937936044342	1.850930751235375	0.05360250037534474	0.05185709539275084	0.0005572329542747909	0.8030146684376311			1.261633648419018
1.916525904159554	6.512088386420431	5.29454436916453	1.56116792205663	0.6577848190892975	1.007106150580483	0.6735882994555226	0.6813531423342145	0.367372786155659	0.2595977011241655	0.279062240460454	0.3292859296283494	0.4042781499410061	0.4993974564065434	0.9288670099705496	0.2020607504589728	1.855986403368005	0.05359534621000675	0.05185716052306292	0.0005572367230181334	0.8029955877185395			1.261633453723775
1.9247156845169	6.529680919855889	5.427156178122446	1.609978040084271	0.7014320525720631	1.038518389947496	0.6868261243294895	0.6873702289108528	0.3747965554782541	0.2643835322386499	0.2834072790613715	0.3319795131583997	0.4059672428527297	0.5008053521153358	0.9301926941345677	0.202497916582289	1.866656924454431	0.05359822131091795	0.05186397352701339	0.0005572366838502234	0.8029020819645181			1.261633266533147
1.932905464874247	6.335142971065863	5.106505698123951	1.56147309798007	0.6240275334501845	0.9952173701779421	0.652250265701409	0.66984558292212	0.3640949937094262	0.2581516795744936	0.2762362478116466	0.3283273726515016	0.4031792407171229	0.4974686921390916	0.9268636670180099	0.2019418453086577	1.865980844029069	0.05359992433773626	0.05186870238036479	0.0005572368609339835	0.802943793639916			1.26163311143066
1.941095245231593	6.384683167777792	5.026727909607427	1.556631800817676	0.6156725917326711	0.9928934497454293	0.6490734455482274	0.6700871007624052	0.3607600762676575	0.2522897790779093	0.2732147470324617	0.32659145253764	0.401904357159078	0.4964078251597388	0.9258183228449401	0.2017489377990302	1.845285058325474	0.05360206931791305	0.05187032582216231	0.0005572405868238413	0.8029961698825991			1.261632948301929
1.949285025588939	6.668564192321096	5.539435876892818	1.628285506813864	0.7223727110562445	1.023036489775907	0.7031312183544896	0.6772000831961573	0.3783675297539736	0.2544641500747556	0.2812603443320133	0.3300181741693441	0.4044223397608027	0.4987186851400462	0.9301997694784511	0.2020427825411385	1.848005859713955	0.05360114241326124	0.05186718311623092	0.0005572449013408965	0.802971177187776			1.261632748867058
1.957474805946285	6.592716283510546	5.550883454011583	1.601886145166985	0.7242115786906184	0.9948661983949346	0.7014788920673789	0.673747602893224	0.3788317594218122	0.254182874848298	0.2841469540580029	0.3318177673443446	0.4046773115283035	0.4994027696209647	0.9304680495246267	0.2017130194509567	1.864717513962219	0.05359738905269525	0.05185653942533431	0.0005572462009409793	0.8030073487564451			1.261632526577608
1.965664586303631	6.707563263479386	5.736909161097235	1.71635874139079	0.7127065512867357	1.035474370640394	0.6795786487000967	0.677255281127797	0.3750386508574144	0.2564588006720053	0.2820415250007862	0.3316734767346288	0.4046956062014274	0.5001284724758382	0.9305754031061042	0.2023100952938791	1.871924690759464	0.0535938737485341	0.05184763051997345	0.0005572460403332929	0.803009771637573			1.261632304348691
1.973854366660977	6.51635732730204	5.554736583462949	1.685318393884175	0.6812419645967656	1.012092765669653	0.6612366291177507	0.6717927488229752	0.3723045256076513	0.2566192818288903	0.2818047277255998	0.3303413495546721	0.403585370213141	0.498171938720462	0.9278681274161075	0.2022959469066618	1.868291495908879	0.05359186507148866	0.05183798000367225	0.0005572486486446907	0.803029037659321			1.261632077923216
1.982044147018323	6.37895788638564	5.262998026875371	1.625739410053898	0.6553477067588316	1.004564778701342	0.6580852872727797	0.6707538087154509	0.3649686175662548	0.2560720907395199	0.2810224036123707	0.3300097409500722	0.4036359563383944	0.4979860920371864	0.9271381879098325	0.2021128100082467	1.857885413136896	0.05359385481710254	0.05183724810159972	0.0005572541426365623	0.8029809717314839			1.261631834849535
1.990233927375669	6.617269449172871	5.498079827102639	1.668152995797783	0.6995754393308645	1.028234914510555	0.6777072104444517	0.6746479365679877	0.3680030746300423	0.2589615086285752	0.2825199250698259	0.3311005058834488	0.4046292232576516	0.5003339390419923	0.9299173166032548	0.2026395801010456	1.872465864215794	0.05359739189501778	0.05184792958772358	0.0005572572874424155	0.802907438347411			1.261631596443489
1.998423707733015	6.335678951726066	5.28062789629985	1.515532232664831	0.6723308562154771	0.9601430883891651	0.6657376601432512	0.6646256084141579	0.3686415145420008	0.2482433279130753	0.2796055295521583	0.3276080188075134	0.401765959296408	0.497502609314559	0.9271799189658965	0.2012960214828629	1.892910697013451	0.05359732202283443	0.05185444481459283	0.0005572554115313479	0.8029806251577296			1.261631381550876
2.006613488090361	6.204969527876544	5.024798072711579	1.461264258052422	0.6189468368571084	0.932898119000143	0.6438184413862791	0.6589576285637937	0.3612275888215659	0.2456363667350145	0.2760514511375894	0.3262164797894617	0.4008560230337226	0.4956774145085023	0.9251656668029854	0.2008413010967735	1.887038139798011	0.05359599274222704	0.0518544450650177	0.0005572542968521878	0.8030534957509399			1.261631194881427
2.014803268447707	6.262641021635817	5.152488452710568	1.51855012640004	0.6421681728609224	0.9548367902938992	0.6576750550912485	0.6642583700062165	0.3640948874911429	0.2481466624457331	0.2763668629424325	0.3276276076601941	0.4019849253272387	0.496230480304892	0.9265290360676307	0.2011498298697272	1.870025611587433	0.05359385491316739	0.05185076530855567	0.0005572586172500172	0.8029609472043053			1.261631004231338
2.022993048805053	6.270503555950023	5.340814996183928	1.580963664874783	0.6913611620467621	0.994867593412135	0.6796497125642206	0.6706132830061425	0.3671254582319476	0.249711077872172	0.2791513959583826	0.3287285605463062	0.4028400042950319	0.4970884608772938	0.9280257943780245	0.201431200226584	1.87104551056213	0.05358918768670443	0.05184843088497047	0.0005572633998334266	0.8029162037042633			1.261630783416524
2.031182829162399	6.243821014210886	5.147701396105244	1.50687376650455	0.6462621358407435	0.964232677936772	0.6551003406798844	0.6685874096749567	0.3634208530248184	0.2503872690274297	0.2810774039660596	0.3293649104791096	0.402872125326661	0.4974747043639461	0.9271455465948613	0.2012029428302223	1.892754040658375	0.05358653902403719	0.05184427433458369	0.0005572636971312539	0.8030089950464104			1.261630570979783
2.039372609519746	6.260290348442112	5.104217876623958	1.470025563311137	0.625420536740767	0.9375782159332464	0.6443829962234752	0.6646622791610515	0.3619614943327199	0.2513086929278093	0.2787190741215829	0.328545104823303	0.402133156061448	0.4970816858998373	0.9266351023099759	0.2010715371835677	1.900806332124527	0.05358557745217886	0.05184159592049111	0.0005572622380294526	0.8029696516935846			1.261630406520038
2.047562389877092	6.710532506293454	5.436597558555339	1.602858117299149	0.6685099237284	0.9790390259906048	0.6502594064882435	0.6675427955465567	0.3654889285396752	0.2557482181236054	0.279819066773113	0.3281967138015647	0.4026444840706779	0.4975834859818407	0.928504076195479	0.2018052682813942	1.879049515231648	0.05358800414640043	0.05184203875265078	0.0005572648365517842	0.8029106529599319			1.26163024933023
2.055752170234438	6.932870814471718	5.587510316396946	1.728169385605788	0.6856175068194026	1.015627346142435	0.668538602052493	0.6730640837362533	0.3692196007390148	0.2586247565328374	0.2825983070233717	0.3289451307359246	0.4038547902299933	0.4987722324429498	0.9304326816589434	0.2025519829045025	1.861978799248353	0.05359285551575119	0.05184707917583825	0.0005572705135263031	0.8028215918065611			1.261630057323138
2.063941950591784	6.708753748611913	5.430165778780379	1.674603721550998	0.6496256454846293	1.005503995524858	0.6777333207030505	0.6752826474054846	0.372446569132426	0.2609602868498079	0.2847905245933011	0.3312815089973072	0.4056303532108362	0.4997996107913004	0.9314377490713007	0.2024771620202158	1.873113771900731	0.05359699203912723	0.05185351318727221	0.0005572733985075109	0.8027539099975325			1.261629835247229
2.07213173094913	6.649151526519518	5.306886847883537	1.671562686117656	0.6359233518324134	1.000094182771241	0.6594734655077148	0.6712568951325085	0.3706972792657328	0.2586876012100701	0.284022814913419	0.3302892230150523	0.4040318648081973	0.4980873705118134	0.9286781640660869	0.2017196908682711	1.890554489055014	0.05359756559654315	0.05185020909071427	0.0005572726625008596	0.8028965121473574			1.261629624964711
2.080321511306476	6.724523294536854	5.369673470606573	1.682076820433693	0.664712930133965	1.023730026656553	0.6585826633013278	0.6727336946885422	0.3695407910341891	0.2545431423365203	0.2825797947328375	0.329430355140681	0.4029470333501776	0.4976088247505587	0.9281440085262359	0.2017710413061407	1.88490064751642	0.05359484678445699	0.05184735370172166	0.0005572733759967248	0.8029873794779521			1.261629424425156
2.088511291663822	6.44462420421878	5.306268034704772	1.591507752892322	0.6691501199391853	1.023065596532815	0.671314636211894	0.6757635352527835	0.3704446128196424	0.2526626753710053	0.27894415312629	0.3283904690250525	0.4028153837106885	0.4974216580648585	0.9281112452900826	0.2016176851091555	1.873819203541729	0.05359265047927265	0.05184905248354881	0.0005572781245659026	0.8029554818834018			1.261629203303864
2.096701072021168	6.455912443841875	5.314368410251472	1.632121482390816	0.6737435587387666	1.025186722985294	0.6762984335699299	0.6727433790447835	0.3716814192899329	0.2574303612264006	0.2795586991089875	0.3290452589453319	0.4035626889298535	0.4974518216317162	0.9281605034429103	0.2015283671621721	1.875304205580764	0.05359392199560919	0.05185066571562878	0.0005572829633188112	0.8029628322784905			1.261628957910818
2.104890852378514	6.465465087581143	5.279803245624693	1.589868960812024	0.6671866923840712	1.002566596564778	0.673666626601677	0.6728263031482752	0.372017504462311	0.2578639394091971	0.283124757721037	0.3300563748136913	0.4039007901525807	0.4979907491477951	0.9286040672766298	0.2013315040524379	1.88483794735484	0.05359670347886809	0.05185378108647536	0.0005572836821788061	0.8029999912406784			1.261628709708066
2.11308063273586	6.418737506151452	5.305120767218709	1.579075151545385	0.6621718985410764	1.004685879715263	0.6650436055369017	0.6699645360074292	0.3698336342705785	0.2542081339771039	0.2829804332902298	0.3297247086713969	0.4038113298614628	0.4984789738736501	0.9293154821537271	0.2016004325355542	1.888913675071252	0.05359965021539064	0.05185595103724646	0.0005572824431695238	0.8029398199211745			1.261628485501122
2.121270413093206	6.50281971864896	5.525720222148682	1.652630523794047	0.6933177253734428	1.036834541595776	0.668388101283813	0.6708929087324268	0.365950020194014	0.2577271572316611	0.2805646576665969	0.3301574615396281	0.4044172681967845	0.4997030409108467	0.9310538941326035	0.20228505270775	1.877426130190186	0.0536063937882881	0.05185296284483647	0.0005572841255345615	0.8029423935398824			1.261628298200189
2.129460193450552	6.477966746438646	5.407496395576644	1.578646186122627	0.6851963918998322	0.9894885202661938	0.6671591861095614	0.6708629669917747	0.3657551924923249	0.2592609185515152	0.2821449402599611	0.3308244102517914	0.403568980719816	0.4993209199454349	0.9290509583213468	0.2018502484008831	1.86550911303046	0.05360694642382022	0.05184923558427938	0.0005572891512002919	0.8030764951937541			1.261628092064819
2.137649973807898	6.558480134936356	5.429279282066083	1.599503026433432	0.693582231223837	0.9974738554851778	0.671367654982146	0.6731636558289036	0.3725484623329964	0.2578717294316838	0.2877699285745375	0.3320718233020006	0.4037134861644401	0.4996590276814755	0.928747888273451	0.2018372609701504	1.864296681541119	0.05360003558735836	0.05184445718488939	0.0005572919690388264	0.8031376344591268			1.261627858804273
2.145839754165245	6.705388717060668	5.573688873242709	1.716078367784628	0.7122982866821593	1.058312251856534	0.6731631385915366	0.6786332850366508	0.3700182142322173	0.2558386412889262	0.2815655960635616	0.3298160495254274	0.4034867342859686	0.4995044460854093	0.9293221349587873	0.2020935713471945	1.870828706991756	0.05359333849122025	0.05184173076585201	0.0005572896782253982	0.8030855119886596			1.261627663165094
2.154029534522591	6.634022304003991	5.507698127641	1.669939023159752	0.7329503106182237	1.029777985729004	0.6846646993135685	0.6677373898397959	0.3678999319338255	0.2515268500912379	0.2787772167255028	0.3291237072874268	0.4030482887100982	0.4996198487228037	0.9296700283685453	0.2023508330667567	1.879626769403709	0.05359083780537134	0.05184798296722432	0.0005572887715597304	0.8030662626610409			1.261627532355774
2.162219314879937	6.666683773800906	5.745571541835162	1.701017638221106	0.77219865564234	1.005683979952535	0.6961576937620412	0.6715757213913195	0.3738364323701847	0.2539969590705276	0.2820571396050454	0.3314994237838147	0.404151480687939	0.5009996413451699	0.9318091940514207	0.202938106441127	1.867030708882772	0.05359840729354431	0.0518605320423013	0.0005572937228571394	0.8030369133504832			1.26162736201984
2.170409095237283	6.578565832411747	5.479483349890251	1.682769305251618	0.6864708104033158	0.9907206299981455	0.6733262552680401	0.6728530428004325	0.3720499504657142	0.2612488567907046	0.2806617405340442	0.3298826374906015	0.4041761477887743	0.4988206240608384	0.9293176743978292	0.2021081255943614	1.863137631080647	0.05360661991971875	0.05186940773717166	0.0005572977213078318	0.8030837394275125			1.261627189950854
2.178598875594629	6.160708024656305	4.943741947145292	1.496867258275455	0.5903940931572829	0.9381375956780027	0.6403027006836377	0.6575224546128279	0.3580790133465298	0.2517398576254919	0.2738844676983776	0.3257652056001715	0.4014832991711896	0.4947242685417444	0.9243595198087614	0.2001676415932917	1.862408426279967	0.05361309054393227	0.05187040932996598	0.0005572971268841946	0.8031382833352796			1.261627019703426
2.186788655951975	6.216965056455986	4.93542289754142	1.491079001936216	0.5924233512499449	0.9347453275049367	0.6344693297794919	0.6560913953281937	0.3560339753960342	0.2476222372221999	0.2735255677281206	0.3250383484435418	0.401045026480553	0.4945518223000698	0.9244868334897115	0.200384455524563	1.868106273256855	0.05361714162243197	0.05186696834610364	0.0005572951679851908	0.8031111045263996			1.261626898220507
2.194978436309321	6.498975280242727	5.164618999251452	1.542846030139528	0.6404054037698929	0.9547482356170872	0.6496156374086948	0.6609453902189996	0.3590522245758921	0.2490738983332993	0.2759527483935494	0.3269448722719211	0.4020121254228374	0.4962113329698971	0.9264834483664983	0.201316976099959	1.867867518531822	0.05361458916137164	0.05185902707177201	0.0005572960462416157	0.8030337901000667			1.261626794666023
2.203168216666667	6.573709028068628	5.525484687650065	1.6143849517502	0.7071664549769128	0.9956491135379342	0.6786383949033065	0.6685257882194147	0.3668326917004139	0.2547041123559845	0.2800398492743695	0.3289895958076666	0.4034100358849539	0.4979618969261047	0.9288547004824823	0.201909346588884	1.863979440945376	0.05360570408480283	0.05184864769704126	0.0005573000194541766	0.802890588315329			1.261626663391839
2.211357997024013	6.536630250811724	5.380396490061603	1.638753159725049	0.6712792355245492	0.9931931408413651	0.6618518472605336	0.6666326903003703	0.363541602722766	0.2565665402167608	0.2778505800245861	0.3275659672912458	0.4022637597693912	0.496582610733488	0.9276484981039465	0.2013713684725645	1.87713272450618	0.05360013783586384	0.05183990939032503	0.0005573018906659097	0.8029573952109622			1.261626529051574
2.219547777381359	6.451124251747204	5.196587950127355	1.618427770498873	0.6377909619936419	0.9680460843717423	0.6508407570466408	0.6628921203371633	0.3618107820110181	0.2565847383989144	0.2791597685365002	0.3274751237496804	0.4026012355849737	0.4960956100973981	0.9274423541742624	0.2012181398770901	1.892340655965246	0.05359380777428695	0.05183516828531256	0.0005572989851601464	0.8030377503855559			1.261626433680502
2.227737557738705	6.527439940477232	5.517499579184883	1.663503690339285	0.6838278651500928	0.9979697704538103	0.6794330492768855	0.6720664309598741	0.3762851561283236	0.2594125545692396	0.2855211342691402	0.3304695022573689	0.4048133537149946	0.4987497932684093	0.9308093971983753	0.2023585244363608	1.891319525911699	0.05358839593945991	0.05184107241229047	0.0005572974222230751	0.8029277120460953			1.261626363816013
2.235927338096051	6.559158076427896	5.453068545359237	1.607663608789819	0.6870198113135205	0.9998888095569392	0.6872145637565491	0.6720387267103904	0.3759496979247566	0.2559655069110761	0.2848008959352978	0.3308316128392224	0.4038209851583592	0.4987716035437568	0.9296680830274926	0.2022059483911097	1.873578898943286	0.05359255568514826	0.05185831075397297	0.000557302215685738	0.80291578815632			1.261626276294033
2.244117118453397	6.525749942418251	5.229199871953546	1.588895768985929	0.6619760532793181	0.9960995597854452	0.6712877334929087	0.6694972427233035	0.3675949198116376	0.2539957622301968	0.2789734778404981	0.3293502164082802	0.4032539463810775	0.4987881647673801	0.929043509158306	0.2018478545237412	1.878992060758042	0.05359594537916375	0.05186677324413688	0.0005573069771471846	0.8029342188882036			1.261626152507819
2.252306898810744	6.189437257804835	5.10390989206341	1.52036408604426	0.6303595842342283	0.9699537178811012	0.6596850488563678	0.6675097168578151	0.3628838508197977	0.2534675933716254	0.2754151708536904	0.3273815253484159	0.4025059001459763	0.4968275820468452	0.9275369777674619	0.2011094173800711	1.895866443797174	0.05359795718718836	0.05186797506302902	0.0005573043553161489	0.8029062126466427			1.261626085637745
2.26049667916809	6.213395386494803	5.254733529514673	1.56951844124929	0.6621057964125855	0.9823511776987508	0.6678838306504401	0.6713991762987962	0.3679991082842493	0.2548984067687278	0.2789737623054038	0.3285230973146404	0.4035201168638956	0.4972989881146687	0.9283557654196403	0.2014604081502326	1.894042943284224	0.05359855360719617	0.05187057251211117	0.0005572987677055492	0.8028625871975956			1.261626050510051
2.268686459525436	6.574078537807387	5.701210238100552	1.72962001569868	0.7500528889096932	1.048302521583874	0.6914280809382167	0.6771126112647664	0.3822696188187514	0.2563702217915531	0.2882125532432273	0.3323156846685216	0.4047484251886793	0.5008779424894005	0.9319522550170076	0.2028153388410811	1.871516476869727	0.0535951160837413	0.05186218023784583	0.0005572997918257731	0.8027568150554462			1.261626027960531
2.276876239882782	6.58945493515292	5.557867588734782	1.712314809930314	0.6847610851478131	1.04056142240412	0.6817547286392898	0.6701930279743501	0.3692186206788367	0.2548480023806645	0.2799886523564952	0.3305422069549937	0.4037122606216409	0.4992361341188191	0.9308816493806469	0.2024205667178651	1.862371359991782	0.05359632121268849	0.05185190991448493	0.0005573050827618135	0.802682138598075			1.261625981057959
2.285066020240128	6.590342441695356	5.396273532964337	1.761384659507225	0.6672444699484864	1.059867527621296	0.6815974329990228	0.6739898236738721	0.3655206627763745	0.2553137899540986	0.2779984645688039	0.3290415554622607	0.4034592879224423	0.498300028321053	0.9294101739299578	0.2021418752541037	1.870301829733007	0.05359859450906222	0.05184642820023157	0.0005573045336576467	0.8025941652942066			1.261625938319627
2.293255800597474	6.388660658168904	5.18718254614839	1.637103774135048	0.6638351538935019	1.0152851849303	0.6864895158424968	0.6717075139362465	0.3662584715094062	0.2523213497829883	0.2759636517042535	0.3277968536308002	0.4029807383430725	0.4971828879088059	0.9276109369848241	0.2014898613320398	1.869242118880736	0.05359749177029395	0.05184141919601595	0.0005572988545317507	0.8026584447718543			1.261625946022478
2.30144558095482	6.308580086596576	5.076627036887682	1.520404379762043	0.6470820586246098	0.9569780973197368	0.6599360711814481	0.6620920005489469	0.3628736346657808	0.2498179169939683	0.2741597841582719	0.3271829164109769	0.4018956523037962	0.4960453767676649	0.9265259070613828	0.2011843881408988	1.859550013765511	0.05359855084047201	0.05183873899040473	0.0005572959768760753	0.8026979909444805			1.261626030680037
2.309635361312166	6.343293861945978	5.227847805421279	1.48687009026583	0.6678295881004034	0.9294388816607034	0.6505488051830116	0.6582905704088695	0.3644161800632587	0.2490078465978634	0.2771884991216484	0.3269189642846685	0.4017977648033947	0.495684954507213	0.9269370105197504	0.2014315226941883	1.856420531126968	0.05360301644316659	0.05183537718003416	0.0005572975925993851	0.8026039951141086			1.261626129307467
2.317825141669512	6.3749050719825	5.270256399391874	1.532201427359733	0.6666274846510114	0.9417975699829034	0.6635534615394787	0.6600246336065524	0.3654348090221121	0.2520868254944924	0.278427390753838	0.3276751599383231	0.4029328572823065	0.4963106686731436	0.9274700132503341	0.2013239849907951	1.861843315752189	0.05360451949799495	0.05183370802566022	0.0005572994202438645	0.8026215936692652			1.261626183742904
2.326014922026858	6.483545663753034	5.222047007306276	1.526229178008216	0.650496098537654	0.9536548282987006	0.673993340868857	0.6643624961887922	0.3658297088407722	0.2527624284357927	0.2788271549906345	0.3288411205335368	0.4037363481927574	0.4978057423063377	0.9285801018895768	0.2013599294544358	1.868619299467884	0.05360285474371245	0.05183490421957157	0.0005572973520667943	0.8026110883484495			1.261626233683963
2.334204702384204	6.51013629043283	5.292331995739312	1.520211418514698	0.6541304553774007	0.9498830573234226	0.6639110010350714	0.6640363454225507	0.3642278879489291	0.2504029550045549	0.2801528586788393	0.3292082338828481	0.4030284964615417	0.4981850455662281	0.9285872554043437	0.2015964359803669	1.872470483576969	0.05359955406704246	0.05183416515142446	0.0005572933432464798	0.8026020504341213			1.261626331065554
2.34239448274155	6.486059533742528	5.438590340561311	1.580308607531986	0.6626224213309728	0.9768849382392354	0.6578312925411482	0.6652368405918624	0.3648253227831811	0.2520392979879316	0.2788189005647972	0.3281652100265933	0.4025706630869658	0.4971909080442544	0.9276749690422288	0.2016086770365279	1.857804635673181	0.05359131229020574	0.05183404359796868	0.0005572928667578609	0.802635522786183			1.261626456658735
2.350584263098896	6.658899729108964	5.531783525431061	1.583520559488557	0.675350030886656	0.9905790909100004	0.6558866461405056	0.6657925061502183	0.3646411227195712	0.2512975269812319	0.278982797052917	0.3281840804780203	0.4027455103008586	0.4969280313499503	0.9284453342597156	0.201293005283796	1.854820668565953	0.05358918806539086	0.051839330711105	0.0005572956988044602	0.8026510500117425			1.261626562064309
2.358774043456243	6.230735594540525	5.092787931281555	1.485817246946348	0.6240765448835304	0.9418980186112467	0.6419829625479818	0.6598158119579797	0.3598041830352004	0.2478854658178922	0.2768281611544082	0.3280324048042649	0.4020968293977225	0.4960723985557936	0.9263213897298245	0.200859463429537	1.875439344465101	0.05359458242313578	0.05184249587841502	0.0005572947670583745	0.8026265335705358			1.261626643911772
2.366963823813589	6.14652608265989	4.879030586466219	1.476836212971895	0.59768595415033	0.9386988239353	0.6381097761352716	0.6600948756851994	0.3607697769633455	0.2512793899849004	0.2770520905979192	0.3281169078882882	0.4020173148351776	0.4962918472371962	0.926185401228987	0.2008572113155534	1.891214831117797	0.05359917864953279	0.05184491355937904	0.0005572888336027241	0.8025833711869713			1.261626756397727
2.375153604170935	6.348443054510081	4.96709632459175	1.512270825075922	0.6174085707529077	0.9694814372245985	0.6494714270551842	0.6690615563719328	0.3661500077373508	0.2538934367439987	0.2803425212113699	0.3287417674065138	0.4034270984814746	0.4976676144367522	0.9283646564611912	0.2014487155419597	1.890585743384115	0.05359858598102588	0.0518514088676629	0.0005572858702269912	0.8026046313002578			1.261626883468984
2.383343384528281	6.340545987827494	4.992817481556763	1.495253647704436	0.6339515117675842	0.9703603409735215	0.6673916299247139	0.6747699969488641	0.3671387948818569	0.2531994088102257	0.2798533780779556	0.3289543541667231	0.4031522990635191	0.4973852416165466	0.9278336120261492	0.2015942871162614	1.872214332652193	0.05359407790381723	0.05185143516250368	0.0005572913284793438	0.8026156863071813			1.261626933303047
2.391533164885627	6.469124486175261	5.245763312254438	1.571582729405507	0.6597217445142249	0.9959108384162579	0.675805034431334	0.6709429956906019	0.3677320209136254	0.2547345846581773	0.278533485961265	0.3296373860416883	0.4037629568205035	0.498259220974861	0.9287830991830507	0.2019037813663427	1.874521088130961	0.0535886978942683	0.05184452869145686	0.0005572949145825533	0.8025482751330313			1.261626996999084
2.399722945242973	6.731763868964008	5.661348594519708	1.721138223809534	0.7428909077477611	1.046435007263739	0.6913577387103406	0.6729121703459051	0.3723149891421262	0.2552846786500172	0.2812746861277808	0.3301283992223413	0.404595732232167	0.4997550013241827	0.9318376032412828	0.2023762042409006	1.889619958928523	0.0535867734338157	0.0518404834848083	0.0005572894827894569	0.8025303168611126			1.261627075019925
2.407912725600319	6.624224395892408	5.602604571015761	1.665602181224346	0.7295110784510852	1.028876779730411	0.6930672327401379	0.6736441244384959	0.3734472164201853	0.2569590722223136	0.2813234074628138	0.3304195121012127	0.4044150838118123	0.4994579924343526	0.9311449130509034	0.2022545863292849	1.888016625430528	0.05358717609588222	0.05183582638844923	0.0005572849317467556	0.8026139569260835			1.261627171663075
2.416102505957665	6.338697336984816	5.338690542023611	1.593809743199074	0.7004635757328667	1.011412997684113	0.6840662773588375	0.6715804132248339	0.3710999268740413	0.255519823754921	0.2789258017725458	0.3293533509456501	0.4036325799662703	0.4977239100702024	0.9275872395010066	0.2018364666566346	1.867334515764436	0.05359156236119388	0.05183136747624448	0.0005572856780188307	0.8027148260472113			1.261627290663223
2.424292286315011	6.488985420805005	5.578637107114083	1.694097625107213	0.7217452506074746	1.059395129844643	0.6860150138907332	0.6811520481816707	0.372068476413302	0.2599718655379232	0.2815824404861376	0.3298636231748187	0.4037857647220195	0.4988983685098531	0.9289564366214885	0.2022411173212952	1.86287907064873	0.05359922489268636	0.05183573600354043	0.0005572874605056166	0.8026569429938675			1.261627377302894
2.432482066672357	6.582691670567372	5.572211457964015	1.769524042617986	0.6956752906175331	1.091562372308583	0.6803042450104199	0.683408856317092	0.3734191862106943	0.2596881628201842	0.2828856755649778	0.3289705200326546	0.4033338641815881	0.4984118927493609	0.9288452899216516	0.202102370648065	1.867530493532546	0.05360473910497007	0.05184929025444902	0.0005572856360777152	0.8026657549907135			1.261627437910897
2.440671847029703	6.340214010683318	5.104911554113037	1.603317755326063	0.6176866362579373	1.000954375055909	0.6508308517249476	0.6689510027148501	0.3597912601027781	0.2508454456720165	0.2726591683736718	0.3249522753320916	0.4016202837591337	0.4952757756673857	0.9244977737328635	0.2010513997945337	1.871596651436866	0.05360669239617069	0.05186163706148467	0.0005572820929438557	0.8027952604509649			1.261627498817609
2.448861627387049	6.3016277668298	5.037016802682665	1.57535843835434	0.6155088982859062	0.9988760280037929	0.6536926944821523	0.6677629519621434	0.3588135659824058	0.2512473741777774	0.272655911404851	0.3259169922598242	0.4022321938481168	0.496517801346032	0.9261715829486313	0.2013892974571208	1.875285922223649	0.05360149050445445	0.05186372375487697	0.000557281424616935	0.8027575712883201			1.261627605774501
2.457051407744395	6.472214154193556	5.289945950205702	1.633867194612259	0.6528022472119384	1.019946898066815	0.6634861827608258	0.6732793815414811	0.3676716067831743	0.2550745833190821	0.2788207222035117	0.3286374199577153	0.40290082740503	0.4982169768753231	0.92844271228078	0.2019195840231379	1.853229841166653	0.05359546326582097	0.05185766386225332	0.0005572834484028564	0.8027265696214436			1.261627732483966
2.465241188101742	6.337000818605487	5.149012309008108	1.602067774582885	0.6292563702100715	0.9944703121200825	0.6433881452910447	0.6652545741151605	0.3598514177920069	0.2524798728334317	0.2756741428566939	0.3260864873587721	0.4015511333827236	0.4961464509131783	0.9260994915336028	0.2011608518841755	1.854100372813547	0.05359032276809265	0.05185226540537877	0.0005572835834802828	0.8027271684634197			1.261627824574509
2.473430968459088	6.400086762229395	5.3159253822835	1.675693518515503	0.67607949798069	1.015425891897827	0.6565955054521971	0.6667197122104087	0.3639349628587658	0.2563419201130216	0.2791021519904728	0.3271030098479784	0.4020190331126289	0.4966907842175857	0.9266878647144707	0.2013623451168002	1.868378240206403	0.05358532943004904	0.05185052474443735	0.0005572800595972555	0.8026569177369042			1.261627906953753
2.481620748816434	6.396679934405531	5.192907337896419	1.593655865342263	0.6827571397641827	0.996967361630851	0.6705985250632881	0.6696862603590596	0.3651342738257532	0.2561101991048672	0.2792804634920166	0.3282626268426082	0.4026963102285205	0.4977514329244642	0.9267948154511507	0.2015195708268427	1.870084841359871	0.05358566874641068	0.05185185986759661	0.0005572768947994688	0.8026867407905307			1.261628010957409
2.48981052917378	6.251392612915311	5.049174135903675	1.501184820058727	0.6384350722484388	0.9758945666075077	0.6632383996515301	0.6716621143742625	0.363437158985514	0.2550268683025412	0.2775983027329625	0.3276977364051555	0.402421595804871	0.4974672705235699	0.9267496534391697	0.2014221083543637	1.860521728156844	0.05359060869851835	0.05185402548405583	0.0005572778822016326	0.8026716213142553			1.261628114281027
2.498000309531126	6.448326440366106	5.227925619919417	1.592217014180762	0.6738595349411169	1.015109872482394	0.6761906846360961	0.6803477932518142	0.3718795330357496	0.2623857127402889	0.2843701882696595	0.3308153635946649	0.4044207782874146	0.4996914020661934	0.9297984588878867	0.2021057187344364	1.858789602150653	0.05359574107542937	0.05185713089560971	0.000557280034084382	0.8025723743643088			1.261628193304858
2.506190089888472	6.619370396931214	5.382188342651336	1.659943881901333	0.7020189263986859	1.058175133637903	0.678927275173748	0.681292875969944	0.3782621845564075	0.2619931557839796	0.287212409126992	0.3323981207572791	0.4060544270124393	0.5013501563567826	0.9317419416481066	0.202622866563497	1.875327687549418	0.05359311428008859	0.05185892952078863	0.0005572788905478216	0.8025256785499765			1.261628235920579
2.514379870245818	6.760187166562933	5.59165898718199	1.682911529064135	0.6975991480275129	1.060163768697659	0.6811637086521199	0.6846820132965452	0.3772688133869926	0.2669126419426309	0.2854505905505902	0.332629475618908	0.406695191751095	0.5012020794562156	0.9334830342343468	0.2030416506541004	1.888736795396072	0.05358722788659441	0.05185181669781343	0.000557274002044857	0.8025609724018269			1.261628355217909
2.522569650603164	6.362340577674518	5.158156186235122	1.489783749864156	0.6172834989014279	0.9395489758230781	0.6443852216096185	0.6603579420247117	0.3588465993858872	0.2526935576090379	0.2759707667408499	0.3276717755864049	0.4029363997684813	0.4962798808723821	0.9282165679469448	0.2016781211389489	1.870307696264746	0.05358454203039032	0.05184466557876127	0.0005572716297817701	0.8026664623064728			1.261628502446937
2.53075943096051	6.336762712855954	4.995445984660989	1.479625976280521	0.6053995730247631	0.9373910227700192	0.6356278584006735	0.6571585105911942	0.3559455612455301	0.2457579309206186	0.2740943358602306	0.3256713278496542	0.4015144349746335	0.4953604043096022	0.9258383687266522	0.2012344763664208	1.853786522636656	0.05358559905396365	0.05184496156432383	0.0005572733932325984	0.8027133040484095			1.261628620781993
2.538949211317856	6.601345286270546	5.408063485550348	1.620002478438566	0.7146885094976976	1.000381460777202	0.6792273470810219	0.6692488604738637	0.3700259602388201	0.2516832965819645	0.2816360257983526	0.3298548618587265	0.403514947041854	0.498619466654043	0.9290276576987648	0.2022254489498519	1.864204862043675	0.05359162374400903	0.05184608216778069	0.0005572737330878909	0.8026585241717061			1.261628699941854
2.547138991675202	6.47564305399884	5.250200244297731	1.576372473876154	0.6730724325615633	0.9832077253423326	0.6763635519172916	0.6711506787199703	0.3741656872060037	0.2543328664635347	0.2847045126429577	0.3308910038355709	0.403485425954449	0.4988202853385283	0.9280088746838661	0.2022928417376036	1.895193629825558	0.0535986227986955	0.05184727019391799	0.0005572702075439145	0.8026904572172527			1.261628810204084
2.555328772032548	6.354293790920731	5.207907666623898	1.622417160478231	0.6317350086575367	1.008047139599584	0.6659440908535484	0.6721377391262334	0.3756343670126682	0.2561969776801096	0.2813451969458767	0.3296456370579649	0.4028190894625039	0.4974439028766081	0.9260092481753248	0.2017855130888568	1.88555342795768	0.0536064679622197	0.05184860581792699	0.0005572666236300595	0.8027362425307155			1.261628962228308
2.563518552389894	6.333002371602114	5.370288304863697	1.610609807780966	0.6646210997408343	1.024031914934291	0.6682085779786069	0.666480248549928	0.3679252199140847	0.2539137991457737	0.2781874897601596	0.329214808372239	0.4029690877472173	0.4972565012750403	0.9266772052054943	0.2015612699003773	1.84579895969024	0.0536118133317855	0.05184201754339649	0.0005572658083830268	0.8026497860628815			1.261629131155745
2.571708332747241	6.455861107876442	5.395140570949645	1.610778679082276	0.6717951978768263	1.016555465680396	0.6713358888991496	0.6676003494685206	0.3651968397443131	0.2533601956132358	0.2794803028255896	0.329689880046096	0.4033746652384748	0.4983672328386496	0.9275473310498786	0.2018135512874114	1.847219701922608	0.05361105463079911	0.05183435004367367	0.0005572650062865004	0.8026182915193982			1.261629314020232
2.579898113104587	6.48951856745617	5.366986307061196	1.597410436489139	0.6791203499727083	0.9799373688038792	0.6759348042746368	0.6643112999893029	0.3687295692453981	0.2534684873883689	0.2796553293202287	0.3300901230783761	0.4041487771063758	0.4987785460265282	0.9301256568286769	0.2018951534912763	1.874836749627585	0.05360523501269211	0.05183094252072668	0.0005572603789146834	0.8026443480687983			1.261629529394134
2.588087893461933	6.578007080454435	5.289815674364875	1.599825038116016	0.6696582180763281	0.9785618451958902	0.6674172906561351	0.6657470044688184	0.3656355035633012	0.2538135941596924	0.2775705351827619	0.3290529150452314	0.404096763629456	0.498789651618941	0.9300673964651335	0.201950008764493	1.886622957823235	0.05359772149166613	0.05182841732948661	0.0005572529925743302	0.802744827790467			1.261629799460267
2.596277673819279	6.470196567878959	5.430783982358188	1.633543254894269	0.6868725505858313	1.011543282525777	0.6699446512015372	0.6713906197493814	0.363071718434948	0.2541805308788551	0.2758860142085804	0.3275651323225336	0.4026506572020598	0.4976303164688635	0.9277101692451224	0.2016560559072731	1.874481259331835	0.05358904417354355	0.05182625708758332	0.0005572484235616629	0.8028752622010414			1.261630104414093
2.604467454176625	6.268698953933904	5.342623800133501	1.535919770028357	0.673988357269974	0.967685524180005	0.671858933633405	0.6663306917462088	0.3642024304146765	0.2549166377827752	0.2770912124740859	0.3276079922851018	0.4025794489072796	0.4964663423260351	0.9270124368787986	0.2013369136521262	1.855117853232063	0.05358809437173317	0.05183433320727585	0.0005572494572665766	0.802880779523116			1.261630381676445
2.612657234533971	6.348780139065672	5.16897720905283	1.512015924483127	0.6583392341010315	0.9615320791151079	0.665740690355442	0.6695294828861861	0.3693731801476678	0.2589184801781618	0.2833567386956334	0.3298476430326877	0.4036571681083605	0.4979405156798201	0.9283691801702724	0.2018085686691121	1.859314882558473	0.05359402641074296	0.0518492445418726	0.0005572501693865517	0.8028046848998002			1.261630650326363
2.620847014891317	6.196545831070922	5.065426642259245	1.475234349009341	0.6426416886656906	0.952034779831296	0.6583268012608008	0.6681230504949122	0.3673773065397693	0.2568130499598736	0.2814639656028752	0.3291847154318612	0.4025635371632603	0.496722463401689	0.9264130650143515	0.2011946462189547	1.872393069239058	0.05359733419713733	0.0518627832085077	0.000557246218207424	0.8028895184895882			1.261630913097755
2.629036795248664	6.150985579287202	4.955360178688089	1.472954096233113	0.6192302771393199	0.9646102858114763	0.6550311350607695	0.6693010814056236	0.3587191653817475	0.2547572649567573	0.2750715097235236	0.3271225890014069	0.4020503138149804	0.4961696691274221	0.9252415702966044	0.2009964078020068	1.872349036065265	0.05359830599747276	0.05187027806764238	0.0005572428936973779	0.8029314612938623			1.261631193529848
2.63722657560601	6.348547781480039	5.259994572042588	1.612203091383952	0.6524587256290758	1.017924548360428	0.6678925183364562	0.6748887041771964	0.3614732124848393	0.2560324215641168	0.2757780710864434	0.3276279674909147	0.4032351489715049	0.4973895307277186	0.9272177559316365	0.2014098765319526	1.865972866235869	0.0535937002524649	0.05186911608592099	0.0005572454416048277	0.8028165282397025			1.261631406072031
2.645416355963356	6.541485713629678	5.360156426330777	1.631408823840394	0.6544443730585896	1.015859893026088	0.6634762228374897	0.6733633714988271	0.3641415334335132	0.2543128899043628	0.2779210282597758	0.3278488286303712	0.4029352175907494	0.4973421307153774	0.9276159289306705	0.2014603820562617	1.866615498584084	0.05358746998317544	0.05186262307000549	0.0005572490227233979	0.8029028689921793			1.261631543196482
2.653606136320702	6.516706963315685	5.324665402546472	1.579103316299463	0.6793729840913114	0.9901536727181616	0.6740910448042012	0.667857519683955	0.373433055358311	0.2527672151950395	0.2799821804355573	0.3278212072094064	0.4027460910755261	0.4980136778941905	0.9282741522444171	0.2013643853269207	1.872172822933223	0.05358513206108244	0.05185682520117933	0.000557248148515553	0.8029120045682597			1.261631606238224
2.661795916678048	6.639826580244638	5.444190160470997	1.653228539673824	0.7356576678964346	1.023843347858266	0.6977531707425478	0.6734820799254913	0.3796397172560022	0.2565613236924592	0.2820908096149737	0.3295964909004311	0.4050596922612467	0.5001901511151219	0.9311519783640724	0.2020100055544075	1.874524118112735	0.05358369455977813	0.05185513433670135	0.0005572458372119449	0.8028629775899383			1.261631630983379
2.669985697035394	6.471919772888688	5.312194075918685	1.703402281650229	0.6937784921792598	1.047002113812978	0.6820039288806298	0.675118041480976	0.3657019502991403	0.2542394862500315	0.2788602599235583	0.3297346839094538	0.4039733542325729	0.4993523240623037	0.9290897847571585	0.2020002196669702	1.871190229520762	0.05358434895408569	0.05185648479370924	0.0005572477518927323	0.8029245023510376			1.261631625261703
2.67817547739274	6.449765730114978	5.371345403016561	1.712267150574212	0.69549154006151	1.046383073275143	0.6842013000103705	0.675519051353407	0.3667812439673501	0.2543486324526886	0.2781797918114775	0.3285417553771252	0.4033861970511237	0.4982781539169657	0.9285334492202941	0.2020362104100722	1.859515147322786	0.05358941750571147	0.05186664581527542	0.0005572519160574014	0.8029122851897452			1.261631583469929
2.686365257750086	6.744221863876503	5.416597416681959	1.73040113500343	0.6724719018660009	1.035979608009632	0.6711641794075611	0.6769851200326241	0.3716945987288659	0.257425531004572	0.2792717057513922	0.3293549471386089	0.4037005434155122	0.4987943480811556	0.9286498505664341	0.2023747366791248	1.859376318182582	0.05359370927137335	0.05187074515269931	0.0005572528032437493	0.8029089235560141			1.261631514991031
2.694555038107432	6.403143986456891	5.160690854657628	1.58273514186452	0.6334684421726052	0.9845839149296004	0.653934551836669	0.6683393011161072	0.3635185989521815	0.2515393833725235	0.277539873060009	0.3293516920721608	0.4031673155015534	0.4977353129088592	0.927059968641504	0.201816744230662	1.868901662647484	0.05359256062159557	0.05186689275564915	0.0005572507998671245	0.8029454411134991			1.261631434759377
2.702744818464778	6.225580577001657	5.065040357583166	1.523712902293873	0.6481375978160833	1.003923337667807	0.6615092666220573	0.6704904550007414	0.3638576491396008	0.2505516083244333	0.2783619628159855	0.3287377843317842	0.403196030587354	0.49731843555232	0.9273911105493511	0.2017379854741254	1.870208335936629	0.05359342289733853	0.05185993519746997	0.000557250854678597	0.802910180039878			1.261631349132958
2.710934598822124	6.343853986125563	5.375124546344695	1.583910072818025	0.7059259994637099	1.052986111758572	0.6886499486020685	0.6796882982491635	0.3727515532038668	0.258145466169811	0.281878644011868	0.330290725440567	0.4044555051382146	0.4988146120154586	0.9299356483278262	0.2022571227484019	1.865302473897557	0.05359545232149685	0.0518473026145893	0.000557254724301881	0.802870915384907			1.261631246427909
2.71912437917947	6.698427112143182	5.478706331835046	1.706910771119128	0.6863341448461125	1.037052789829012	0.6832252497401863	0.6796628202929744	0.3771154925683768	0.2623713739201681	0.2885465030690975	0.3327535914109946	0.4058307223831165	0.5007528249585863	0.9308128010267375	0.2029222899578428	1.867167948004636	0.05359377920860039	0.05183914223581851	0.0005572583297963175	0.8028463831255305			1.261631121075559
2.727314159536816	6.457666154337196	5.362175454914632	1.671096012416323	0.6915981437636909	1.01443508528241	0.6809694227433712	0.6725258173718435	0.3684834239897689	0.2554092597037299	0.2854561028764032	0.3321567967369943	0.4046223973070958	0.4995127120453858	0.9295384662209991	0.2021276395949222	1.876291079283896	0.05359618308039751	0.05183770164432668	0.000557257534052302	0.8028636044377983			1.261630999601622
2.735503939894163	6.340063223561774	5.192049464077647	1.666626404588265	0.6690028890453665	1.012377267214254	0.6617737361247057	0.665595911733018	0.3602724482086312	0.2530862072408278	0.2783873192429737	0.328689652088932	0.402206853908937	0.4972284434036229	0.9255893812640156	0.201478936819707	1.880073024474414	0.05360408059260362	0.0518393702978509	0.0005572548868876968	0.8029591909766011			1.261630904264023
2.743693720251509	6.328843789811656	5.001234701661927	1.553085845123632	0.6111162491194454	0.9777959729555219	0.6451199849379662	0.6660314604705307	0.357865136367455	0.2553844690972147	0.2754625603773214	0.3275928205549897	0.4017505463506404	0.4961495307859191	0.9249267755912974	0.2014051967152047	1.867284972439861	0.0536088423054549	0.05184621292925456	0.0005572554938277514	0.8029904390196686			1.261630856484612
2.751883500608855	6.123450404385839	4.856708036698791	1.431649901470704	0.5963840117410256	0.9273765782916196	0.6420777584875758	0.6596984091248237	0.355910785800673	0.2502624453544788	0.2734435660689599	0.3267607303619879	0.4012215584644817	0.4950595637882448	0.9237860893226114	0.2007210692273155	1.85815611343533	0.05360810505501041	0.05185285737650391	0.0005572596208518957	0.8030282890796074			1.261630757286914
2.760073280966201	6.182182201597605	4.89864363617261	1.464739960425885	0.6146042872648242	0.9262086591852376	0.6457250224799126	0.6584366530276685	0.357674835093631	0.249174645225874	0.2725929246346334	0.3260731160105075	0.4010200284619805	0.4951738031518285	0.9239378859434266	0.2005751207777113	1.859375192039764	0.05360496502749414	0.05185292684112787	0.0005572607110433615	0.802937788573844			1.261630647133914
2.768263061323547	6.62030329377192	5.384952959447517	1.616847924860536	0.6732138598272939	0.9703973102432898	0.6667657391870839	0.6684060775395706	0.3678563068471155	0.2552810955035109	0.2788282028392975	0.328736629905796	0.4032571883580444	0.4985417882559299	0.9291370464409733	0.2020805748380299	1.869949469734957	0.05360214389119188	0.05185393226738434	0.0005572574607114013	0.8027982938680632			1.261630573356188
2.776452841680893	6.568350529312092	5.517115950309983	1.599485293388852	0.7126407268309708	0.9792881801055539	0.6815527515239829	0.6692199583984973	0.3689942357589013	0.2532723109187426	0.2804150045265942	0.3288440632398255	0.4037617046598956	0.4988034474989403	0.9310177884598114	0.2023791556420539	1.876288417411457	0.05359987739025966	0.05185347335010144	0.0005572568524525705	0.8029006439578334			1.261630541611877
2.784642622038239	6.408909633465204	5.194942622390607	1.58868962638321	0.6435891993784507	0.9787681648740602	0.661026893046156	0.6656703189726474	0.3650654458237643	0.2517592041869315	0.276891389684261	0.3272626103309879	0.4026712516943143	0.4970274962614558	0.9286175424448307	0.2020510450264071	1.856304176721292	0.05359744633430361	0.05185389013784521	0.0005572601739211059	0.8029196486246187			1.26163050169415
2.792832402395585	6.491478786874018	5.090817423908255	1.623507699339154	0.6381902971185144	0.96262706394876	0.6633818881787134	0.6624395971944949	0.3650084188911569	0.2510553090691465	0.2770544021143675	0.3268235459142244	0.4021592478803652	0.4962847156729103	0.9269476329942249	0.2016493619641616	1.854580424464097	0.05359871459455683	0.05186140645665904	0.0005572628651693974	0.8028018962820879			1.2616304284226
2.801022182752931	6.66010228137965	5.319203255139727	1.677384316881596	0.6727676268751548	0.9909944595456317	0.6663740541579566	0.6679500725467274	0.3670688162181904	0.2536570959949523	0.2800653839630385	0.3277734867941375	0.4027416630961048	0.4969589619580708	0.9278189489895183	0.201618509052883	1.860118495469046	0.05360353187893854	0.05186682687406247	0.0005572615637015763	0.8028148577140607			1.261630368066776
2.809211963110277	6.652637592755542	5.578085668304761	1.688658597429133	0.6851247192027982	0.9919220049129757	0.6671029037694231	0.6706407199993457	0.3700626978529145	0.2541199371529716	0.280403571017405	0.3293877789213301	0.402996668493057	0.4975372697786004	0.9285000836691745	0.201684337415354	1.862486440769911	0.05360817008515539	0.05186762953142787	0.0005572594140234063	0.802856554380728			1.2616303259261
2.817401743467623	6.469625137090651	5.235584681022124	1.616819357833379	0.6388113703009467	0.9903879603222727	0.6595698449944224	0.6710535741220758	0.3656221949618725	0.2505181080246374	0.275858204601517	0.3282704249405255	0.4029395399204677	0.4974005039452567	0.9277979065402716	0.2018599666963835	1.853299881835695	0.05360990112886422	0.05186745509932109	0.0005572607373443712	0.8028574437136308			1.261630286747062
2.825591523824969	6.486469305553168	5.282414164698591	1.661514695736371	0.6506438701227358	1.044632298052183	0.6704527665381985	0.6796343587556497	0.369571225044608	0.2548965002643878	0.2782241572374611	0.3285300784100921	0.4037457447484046	0.4987270183421788	0.9292214132774327	0.2023387004198285	1.843000809108555	0.05360767868365067	0.05185976026451344	0.000557263992278802	0.8027813779011242			1.261630230731765
2.833781304182315	6.552839047751616	5.351154347379712	1.680420184856273	0.6822526251745341	1.044779009412554	0.6848170603410675	0.6801978113805547	0.3724360331215438	0.2580860475703632	0.2822474975545461	0.3298817617566429	0.4033344432704687	0.4984466945113452	0.9286067211590313	0.2019690342468328	1.847308783642419	0.05360706512522265	0.05184993481525572	0.0005572643685557823	0.8028123814415637			1.261630164902714
2.841971084539662	6.622521730885315	5.44936892216552	1.66732646791431	0.6949053298395951	1.047494883858459	0.6845072094761498	0.6806503399858532	0.3716646483944887	0.2578770933525376	0.2837127125855525	0.3304304391748881	0.4030203689800203	0.4978491933019606	0.9278756192373204	0.2016196094869468	1.861407679419785	0.05360689163294621	0.05184904635771828	0.0005572613923025399	0.8028125456608673			1.261630127844094
2.850160864897008	6.608320494141029	5.518377003742357	1.693356828919738	0.6815638137570263	1.046731691642572	0.681728456674205	0.6825882527110773	0.3717353746152007	0.257773893451933	0.2819398407204112	0.3297168936925144	0.403737962325714	0.4982779286386368	0.9292434611358046	0.2018757295147448	1.87059648502347	0.05360988117025621	0.05185325857997417	0.00055726005327124	0.8026581322952165			1.26163011511052
2.858350645254354	6.571581220900052	5.582453121055479	1.708324067365166	0.68903719935879	1.036945112911427	0.6846954400760323	0.6780144530923721	0.3759463209973897	0.2586841246576058	0.2847448492476369	0.3300797757707545	0.4044426136847808	0.4986114701557975	0.9302077929888254	0.2019800331544074	1.855955834070265	0.05361603667812039	0.05185653867405971	0.0005572637962743985	0.8026002084766757			1.26163007203003
2.8665404256117	6.673814787549676	5.669915520733593	1.732650802456501	0.7315294010841493	1.049522023029674	0.6994371872217916	0.6786249146558189	0.3759610208175867	0.2581181148526709	0.2833143517847302	0.3307888849162061	0.4046789569733238	0.5001820749578139	0.9307509174822118	0.2024209671025329	1.85189645938134	0.05361979927649533	0.051864408191399	0.0005572671412437239	0.8026713700157846			1.261630021319465
2.874730205969046	6.80153448742096	5.699747364843786	1.796113800223678	0.7287227751363637	1.05025118964946	0.6901356374004852	0.6777423204344902	0.3708666877002745	0.259087911436827	0.2811984689421924	0.3304422384229434	0.4048536062027919	0.5007398377511346	0.9306033085569103	0.202907145540311	1.858482228078856	0.05362216346233088	0.05187776604967192	0.0005572652414879399	0.802707090406399			1.261629951963342
2.882919986326392	6.771052920758717	5.588160940427157	1.731232575871223	0.7025868910739006	1.022123635141135	0.672537919011027	0.6671689180876954	0.3724483350420665	0.2570476693858973	0.2851626939134168	0.3307870341752651	0.4040960682912926	0.4995785165857349	0.9299678067468224	0.2027345955544546	1.870363340189935	0.05361985321528515	0.05188562635899312	0.0005572623211076482	0.8027381497701709			1.26162993807916
2.891109766683738	6.745769597720547	5.467230468315047	1.643322038931172	0.6978882500712342	1.005565200012303	0.675264865133923	0.6701608370137665	0.3760132670853426	0.2566274660580301	0.2855625323971067	0.3312990389133822	0.4040121463978485	0.500042809898591	0.9310724947526519	0.2028070703995432	1.871909404247803	0.05361515334452513	0.05188814567482753	0.0005572633096042713	0.8027151701631717			1.261629937238155
2.899299547041084	6.870213103979719	5.610554956118682	1.743089396180343	0.7380607244779768	1.040155127049254	0.6936158518225515	0.6816119194734649	0.3780126206154289	0.2598924004067811	0.2826410671096558	0.3312131519381781	0.4050034194921232	0.500745763271371	0.9320416550547527	0.2030190534266128	1.865870702232381	0.05361082219784516	0.051890863675666	0.0005572666567529517	0.8026139612620519			1.261629899317448
2.90748932739843	6.615671616132892	5.443643427559147	1.680575338936041	0.7122953090355431	1.041540732480772	0.6821305227527069	0.6736116707855959	0.3697480332954831	0.2560987779432651	0.279027877362731	0.3297183293170974	0.4037646226224925	0.4986856751908508	0.9298265557006927	0.2019572615057993	1.871246292225523	0.05360925867108827	0.05189356584180611	0.0005572668306189298	0.8026745720816987			1.26162984092829
2.915679107755776	6.480650309402295	5.264250794560622	1.562995860536137	0.6638279244920818	0.989360547572645	0.6668554896726371	0.6661189364672525	0.3612137842619944	0.2544417414500109	0.2763945311192723	0.3287950919125012	0.4027206928665846	0.4974609672187502	0.9283149057109111	0.2015148733397898	1.879321034589533	0.05360948277820891	0.05189482766687926	0.0005572638801858846	0.8027067127566503			1.261629807978614
2.923868888113122	6.393369590834286	5.307860466698977	1.589932732805019	0.6712761823470009	1.023619572420651	0.6675542755828765	0.6772053974756825	0.3626617952527866	0.2557635724168668	0.2774625939326635	0.3287801501345541	0.4027767540513707	0.4978127841034002	0.9283196123263325	0.2019430067759747	1.870161468116164	0.05361169322007706	0.0518919868219161	0.0005572630223807889	0.8027260090580794			1.26162981431922
2.932058668470468	6.499431064911638	5.616013037832833	1.671933322968008	0.7215730316558752	1.062365094178682	0.6832106781843621	0.6854401494734793	0.3750098063559366	0.260315859714013	0.2853833627819471	0.3311863382583163	0.4049318968659372	0.4999943530186483	0.9307349646698246	0.2029619212544971	1.858296044962781	0.05361573925339112	0.05188338973681617	0.0005572658148828625	0.8026772254773223			1.261629803228603
2.940248448827814	6.560332426521946	5.282306885357293	1.608316273261982	0.6664437069516465	1.010010318157063	0.6664748906596279	0.6755607123532167	0.3671115981772359	0.2613223226260843	0.2825950937413851	0.3298661440178888	0.4051302709109464	0.499220366335303	0.9307111674665491	0.2022263451282534	1.863485790287476	0.05361732106088894	0.0518752454431686	0.0005572675217444883	0.8025760133488704			1.261629780903982
2.948438229185161	6.717280770510718	5.551892424139396	1.661310210753707	0.6966064696410366	1.007945867518718	0.6682187212191882	0.6723768106130409	0.3680747207430212	0.2624603647472842	0.2842996741014878	0.3304705357175041	0.4046877665179765	0.4991261039871362	0.9307999503527038	0.2021335174040059	1.871281132905492	0.05361769724160577	0.0518713509165793	0.0005572651538568209	0.8026412950707641			1.261629777499577
2.956628009542507	6.627095784928576	5.741752249792373	1.718350799132613	0.7421668773583564	1.026742519815922	0.6837585708542194	0.6750611986712541	0.3796382148612747	0.263591933681591	0.2875669392464368	0.3323145927515034	0.405093041104606	0.4994244875505933	0.930536148651783	0.2023726993288386	1.869067027285195	0.05361451231927554	0.05187264824451131	0.0005572620449703115	0.8027119778062948			1.261629798791809
2.964817789899853	6.232419076370935	5.093508859882309	1.528622912127164	0.6337452351238232	0.9822438168640387	0.6579756369817431	0.667870967400034	0.3641495285914856	0.253651491203306	0.2778047521338535	0.3278799462014484	0.4031221261678481	0.4969026943218935	0.9273875825400325	0.2014644560301715	1.861823647130461	0.05361150341910243	0.05187550925848472	0.0005572625150701607	0.80267047624136			1.261629829889144
2.973007570257199	6.297019816264721	5.15986832159263	1.523368167494625	0.6295737724675872	0.9813390281746504	0.6577176504834295	0.6672644463108311	0.3594067196413552	0.2511844350884244	0.2755986104451025	0.3272720967946742	0.4031544172622304	0.4969466379865308	0.9280916226228431	0.2015118973816671	1.868169666578471	0.05361489270927919	0.05187963184710641	0.0005572653715445457	0.8026189157543601			1.261629839162599
2.981197350614545	6.428960787221616	5.331018537624768	1.669369133484619	0.6487108872939092	1.019959559900701	0.6595215563832744	0.6727236889954461	0.3568637349325037	0.254032613188257	0.2761619260449726	0.328735676406071	0.4031421405373454	0.4975842500352681	0.9273065927876766	0.2017678702961561	1.887137039374706	0.05361533476164133	0.05188514752312486	0.0005572655388075667	0.802754691189584			1.261629840165525
2.989387130971891	6.38498095909082	5.354392298603656	1.660614631746509	0.6835197557935005	1.019010486351598	0.6691091160296555	0.6709878515735925	0.3603301963610416	0.2535163088482351	0.2750540948500668	0.3281864862191435	0.4026571019272533	0.4970371083600429	0.9268523246636597	0.201559865480616	1.891080941365758	0.05361651718496709	0.05188719412892153	0.0005572619126056554	0.8028470900324066			1.26162986064105
2.997576911329237	6.381795766621228	5.340976477734019	1.651436019506189	0.6951119907422828	1.00490966720463	0.6846109778166868	0.669903029216279	0.372178337399632	0.2590616056107127	0.2780475056800428	0.3291956314363464	0.4030845877782068	0.4979782088642604	0.9279113205834667	0.2019630504696316	1.879735945085092	0.05361642084012137	0.05188658223921101	0.0005572597992713453	0.8027970166374718			1.261629930540411
3.005766691686583	6.389459417565363	5.269276723697502	1.64509488386065	0.6801997999188105	1.00018891152147	0.6920955845789263	0.669073418878863	0.3695262804203427	0.2601974432034185	0.2779815905625664	0.3296468623081841	0.4034002035315737	0.4980689257972978	0.9282207124493839	0.2020381488868082	1.859352944751001	0.05360888483921017	0.0518840989270852	0.0005572627089326959	0.8027680192626934			1.26162997998482
3.013956472043929	6.55041256338838	5.542741120842793	1.67862762915785	0.7250218344949717	1.014838095514999	0.6965894072180858	0.6693837824775367	0.3683379809697634	0.2556067497290593	0.2783055415709215	0.3295592470710439	0.4038416375989267	0.4978108088237277	0.9289648726591794	0.2017151699228139	1.853121507371382	0.05360244222414352	0.05187795348471437	0.00055726383815782	0.8027907049992147			1.261630010562206
3.022146252401275	6.610481013108431	5.545635289509563	1.690513668239257	0.7049284561899994	0.9945286391187682	0.6776895452325669	0.6675852587632086	0.3698784547910681	0.2569717230195402	0.283600363076578	0.3299186620446693	0.4036115967122827	0.4979548973602985	0.9283761669723182	0.2017693533854656	1.848865947292454	0.05359703502560571	0.0518755588045233	0.0005572607742783471	0.8028680562150839			1.261630035746776
3.030336032758621	6.681833151652445	5.551120782922703	1.652849211300594	0.6948044399124397	0.9959526125534913	0.6709352802670288	0.6694383018450061	0.3728854741872883	0.2609792181407169	0.2860988033010191	0.3314289338647154	0.4041766515557493	0.4998612724093228	0.9298316192887411	0.2026932126289285	1.856319573300518	0.05359499835022308	0.05188255824181676	0.0005572582096667486	0.8028629040608019			1.26163009445853
3.038525813115967	6.503893139782752	5.278033555874753	1.534752707169133	0.6381190553902615	0.9730832684799138	0.6447232035033404	0.667401926611657	0.3635556271711597	0.2564277305460523	0.2790808061117405	0.3279516723274405	0.4028464328663536	0.4976517954387721	0.92721662296042	0.2021779287380893	1.855384073296407	0.053598450092803	0.05189326143804462	0.0005572592773441493	0.8028539967676479			1.261630154133188
3.046715593473313	6.266694846349656	5.182193420774057	1.52889906728855	0.6259528159289652	0.9776036066507893	0.6381653512185071	0.6695272159533452	0.3606546699636252	0.2538485493111883	0.2768450129295654	0.3260149065613262	0.4025510989569094	0.4964381240959446	0.9266712402333139	0.2015774856333709	1.853874600115234	0.05360915803279888	0.05190264355429295	0.0005572616807684844	0.8028210231389168			1.261630191679596
3.05490537383066	6.433410443226156	5.514850719925921	1.603204011388802	0.724894674772982	0.9977909639502573	0.6734314713590254	0.6745243768090359	0.3740899481515366	0.2548975459450696	0.2845579361852859	0.3300185769291442	0.4043150282566529	0.4989825633926833	0.931099362482523	0.2018998959096551	1.862888790955906	0.05361674277235341	0.05190713821978143	0.0005572605377948017	0.8027623641430941			1.261630232654693
3.063095154188006	6.62514282321619	5.677840286293979	1.642688086309636	0.7480475413506699	1.004459446583599	0.6938458794012723	0.6781302962514416	0.376636677182215	0.2589750199019518	0.2853100296345046	0.3318138841196876	0.405014534016763	0.5002278126118518	0.9328987492288885	0.2023323094311725	1.870730758040489	0.05361718383211395	0.05190479179496003	0.0005572566655224797	0.8028492266993976			1.261630297116427
3.071284934545352	6.929686495886727	5.796559958957702	1.804444295751007	0.757385659336269	1.064390022872409	0.6937177698337073	0.6887418894212571	0.3785187609539649	0.2632944756211247	0.2846025949405989	0.3315982644302261	0.4053704090669459	0.5012131322212661	0.9331964208333469	0.2031817423772844	1.871974080093658	0.05361865038621839	0.05190072896209448	0.0005572551246225854	0.8028901372191273			1.261630378424542
3.079474714902698	7.147909638942006	6.024077462825725	1.874014532226095	0.7816915345242951	1.091119183859158	0.6964021897366587	0.6908254284870644	0.381280148083071	0.2623511920016511	0.2883870454528855	0.3311497280535676	0.4046855599367009	0.5004297225609989	0.9322755742850327	0.2030269141853848	1.855353052139294	0.0536175958888359	0.05189145256460358	0.0005572569163111645	0.8028117879486429			1.261630448740623
3.087664495260044	6.975679047787646	5.801925739754874	1.805310200583307	0.7236978997201248	1.065220020531101	0.689681756105043	0.6805041094300025	0.3762466155170771	0.2628121480403517	0.285044568135591	0.330058850772523	0.4042678977934006	0.4993397564454072	0.9316111391247286	0.2023379901313724	1.856222219867449	0.05361560801095357	0.0518804092113305	0.000557257655664694	0.8027788105077373			1.261630498579875
3.09585427561739	6.557253086666608	5.352989597785835	1.694443198194115	0.6666645399131664	1.009864019990974	0.6687477979300669	0.6685683584630506	0.3702706809576393	0.2579446006563675	0.2801657406484322	0.3281851504722316	0.4030894170784554	0.4971298353252079	0.9285814713940923	0.2014228483275531	1.865461066781881	0.0536122226504477	0.05187730354935174	0.0005572548242099684	0.8029080346279713			1.261630563793273
3.104044055974736	6.378327290748606	5.252943014587163	1.572700002037262	0.6554325128458585	0.978973254521782	0.6601623319894725	0.6637955176890999	0.3614599259178217	0.2490295658972405	0.2768504069629391	0.3276113488527749	0.4026304333971303	0.4967910611494622	0.927656950492167	0.201349500324994	1.875267839929651	0.05360724736982474	0.05187716462010383	0.0005572514013950268	0.8030030305142335			1.261630661708007
3.112233836332082	6.349127975391936	5.256084319182444	1.553902912105801	0.6797218989179284	0.9766211926597441	0.6638924365539534	0.6649961676490718	0.3602737765974846	0.2491695412691088	0.2767137592525424	0.3281018767145787	0.4026393818998552	0.4974030880828316	0.9274818115925688	0.2016984745363175	1.864062782557743	0.05360589780976596	0.05187431356542311	0.0005572518025101536	0.8029754172138605			1.261630768104258
3.120423616689428	6.16277131344738	5.094721701970657	1.553817992935657	0.6642179430901798	0.9753392070060716	0.656746453742776	0.6647028971308507	0.3590798474301885	0.2492189078343186	0.2748574402595415	0.3272645677526362	0.4019181361485544	0.4969658974965626	0.9255408887918336	0.201255537001984	1.850665733798951	0.05360670361101378	0.05187127736806831	0.0005572550506392177	0.8030234369203816			1.261630838024068
3.128613397046774	6.240815134905229	5.218041062293356	1.532931836594872	0.6649457354919909	0.9643269095617004	0.6626946192298874	0.6631365832727744	0.3602121577178675	0.249129997035255	0.2756764924882185	0.3270210904883585	0.4017787556438404	0.4966770433527532	0.9263103535478968	0.2011413827707028	1.864578485440013	0.05360660067934293	0.05187325221687265	0.0005572534631208372	0.8030284383217988			1.261630900887273
3.13680317740412	6.679371192772319	5.603064611767368	1.652211086159645	0.7116374707904523	1.013159002176454	0.6762376857010119	0.6714664599889086	0.367467168374397	0.2565785325958939	0.2819217891079712	0.3295799755775806	0.4036001160544643	0.498801149507574	0.9301667617627188	0.2021593193476806	1.883841415385357	0.05360775056012757	0.05187572607055551	0.0005572492590331305	0.8029242330442788			1.261630972054654
3.144992957761466	6.871587822252703	5.818133782683583	1.799336044532322	0.733846067817659	1.090223586863837	0.6881613939468464	0.6811689066246414	0.3724097063132212	0.2609506440265225	0.2825303762326094	0.3308707316990802	0.4052914878913279	0.5011112833957219	0.9324919922942003	0.2032301104417131	1.874265507244003	0.05360604938261535	0.05187574957217818	0.0005572490939713203	0.8028422730882936			1.261631063939652
3.153182738118812	6.555798209909366	5.370118601155978	1.667090797794076	0.6746695188307485	1.037060775072613	0.6765415416233689	0.6712376587769415	0.3660835781937021	0.2559071400702515	0.2790194698067828	0.3293854169270782	0.4045484967844674	0.4999071497689387	0.9296969651371927	0.2024051321014477	1.851375811443568	0.05360345864886227	0.05188256411722242	0.0005572525604217161	0.8028378460515962			1.26163109907614
3.161372518476159	6.503043604934757	5.270591926728222	1.617167414914171	0.6722714875789597	1.023424549155749	0.6709530652848643	0.6724487644981582	0.3668320702397551	0.2561064354845033	0.2799800594171569	0.3299130598997687	0.4049065962338834	0.5000359126244501	0.9301630886422135	0.2023419172553089	1.850044128240686	0.05360455797630599	0.05189352600463535	0.0005572542274621327	0.8027773178858869			1.26163111268635
3.169562298833505	6.561820394268539	5.697963115540248	1.734914821224052	0.7636866373749904	1.072168946007907	0.7030445130100177	0.6847850595481111	0.3815278836885075	0.2618256416034835	0.2846745262631857	0.3319754103319807	0.4053148985060642	0.5009684898205725	0.9331135375937587	0.2026991693890427	1.86170884622346	0.05360307835250297	0.05189740036221441	0.0005572515579288501	0.8027403898436071			1.261631133206116
3.177752079190851	6.403319102173392	5.352149841286538	1.621095723141704	0.6893551250141892	0.9843345368717981	0.6768301001069384	0.6644707492345485	0.3678089024260843	0.2522814610953215	0.2778996551005655	0.3280522508305079	0.4024963660414728	0.4975014393801109	0.9285263975584355	0.2016373599951849	1.873423409249785	0.05360648230207644	0.05190156074606335	0.000557248930581177	0.8028168017106215			1.261631174850901
3.185941859548197	6.502110595424264	4.990081967040899	1.544626704707375	0.6031003874806264	0.9587861425678708	0.6517679459746194	0.6600334994073933	0.3569413394153924	0.2476019939056924	0.2714660692376881	0.3259358111228846	0.4020162026733456	0.4966001071140031	0.9267712652734591	0.2013535917773356	1.866227608295876	0.05361039589807647	0.05190554082239983	0.0005572503402088964	0.8028622867044883			1.261631205830933
3.194131639905543	6.489896632863506	5.17481716340501	1.653059916913384	0.6282873427104738	1.003160765704295	0.6619304432248497	0.6673336664748281	0.3603572840759231	0.2516951567494239	0.2734261477032444	0.327523044204572	0.4033809330762698	0.4977205158182059	0.927583823006725	0.2017418229523274	1.864790016595129	0.05360933492869605	0.05190166875718915	0.0005572531991822379	0.8028084915887402			1.261631197496416
3.202321420262889	6.513180225522907	5.392188270758222	1.692752201155483	0.6643503326459914	1.012395520661581	0.671016384229394	0.6711624157490866	0.3673995675010389	0.2559372459740457	0.2782734671846784	0.3293934565152631	0.403499686230578	0.4982690301910095	0.9280438825880359	0.2021024368968937	1.880845105450717	0.05360489071307088	0.05189318480734609	0.0005572523894706509	0.8028103168523745			1.261631185977669
3.210511200620235	6.597146595011167	5.340331412098958	1.670091323558177	0.6626680921235404	1.03359101297128	0.6736161677021183	0.6811772873948475	0.3719887881337048	0.2565293145265207	0.2818465701282895	0.3316719094106474	0.404341786678222	0.5007814833540992	0.9304864342925795	0.2025815962757281	1.89796866321187	0.05359973294821127	0.05188672346082731	0.0005572483148692965	0.8027379151606965			1.261631218061525
3.218700980977581	6.545557926117444	5.234726312431434	1.62698841589951	0.6527571328658412	1.010599355966699	0.6801435362788489	0.6787798751616124	0.3725517092192297	0.2558171530983782	0.2847587233155254	0.3319143211650359	0.4043942867169265	0.5006576403655242	0.9305685347368772	0.2025783954820342	1.879687195547496	0.05360012437736107	0.05188307333181849	0.000557246769890074	0.8026636209768794			1.261631272078616
3.226890761334927	6.530307319498894	5.401018510679755	1.674238175933888	0.6862978405708967	1.025718660593665	0.6908203345858115	0.6774136045993308	0.3799804332062596	0.258693838035378	0.2880509474977932	0.3322266305311157	0.4049116287215183	0.5000025405746312	0.9307369747093173	0.2027179214420728	1.858412330568744	0.05360498722608292	0.05188422764661556	0.0005572497808518661	0.8027229770526163			1.261631311536291
3.235080541692273	6.376696060527096	5.413420002691248	1.727979111212089	0.6659032928694163	1.076213579074466	0.6798878269139409	0.6804127427252954	0.3706722341807406	0.259934107525969	0.2820820608091241	0.3300742464994809	0.4045532608021389	0.4993384074991843	0.9282165443615693	0.2021208073890931	1.868089458612485	0.05360951781038174	0.05188545371840499	0.0005572515495328896	0.8028044502137139			1.261631328670262
3.243270322049619	6.29459911639954	5.178846207680812	1.610190910515588	0.6397063020497467	1.016248122715765	0.655711498850193	0.6695271302826922	0.3634421946282009	0.2526270545246141	0.2762534018687329	0.3276978453032401	0.4030663518861496	0.4976298137887235	0.9266780895407323	0.2013342313151339	1.892621310505889	0.05361282265363677	0.05188452363217814	0.0005572485041535016	0.8028811730200752			1.261631343483469
3.251460102406965	6.480574137110415	5.377011668749116	1.676972366597977	0.671982515361925	1.007278567677631	0.6560187619397696	0.6679512912874676	0.3641227989488388	0.2540772696094215	0.2775866568370061	0.3286879426710481	0.403382791852586	0.4981675554269788	0.9289053138646575	0.2019186244908913	1.885323083518333	0.05361710137165784	0.05188771842694136	0.0005572455489247529	0.8028466916692623			1.26163139606844
3.259649882764311	6.56194040720888	5.410923306599834	1.696925390814557	0.6864680048178913	1.03970783962318	0.6761611101665203	0.6776877161000299	0.3707605406630255	0.2597049368964178	0.2810682464907305	0.330178969558924	0.4044280570117185	0.4999455643063328	0.9299147825151981	0.2026207944846446	1.864336483305822	0.05361802172257883	0.0518913366361286	0.0005572476034753279	0.8027874158418478			1.261631453630738
3.267839663121658	6.462287048727346	5.273629157984111	1.594806364286589	0.6725941396677648	1.034214416764664	0.6807553892525194	0.6764640341636334	0.3733195536617623	0.2577569859155133	0.2817180516264289	0.3301271163638233	0.4047065761551925	0.4999600042659648	0.9300176877298834	0.2022811659912938	1.86274368697832	0.05361333392096303	0.05189255454014397	0.0005572506210889002	0.8027875305902308			1.261631473773954
3.276029443479004	6.538948394275713	5.339014394553104	1.593778033102308	0.6911585986977161	1.006679513919413	0.6715699870902468	0.6708100325332619	0.3677579838714725	0.2536654051968761	0.2802747080257426	0.3301010756270112	0.4041672709315348	0.4989012239463149	0.9304486493294299	0.2017333972265631	1.88195199628918	0.05360871601880765	0.05189491475772022	0.0005572495331687739	0.8028390005902054			1.261631468889217
3.28421922383635	6.599864717080692	5.664913001502387	1.704444671756007	0.7395495972991203	1.019143460790873	0.6784232976158534	0.6702466678148211	0.3667326584269626	0.2555256766693647	0.2800949136774905	0.3296227793247758	0.404015808913031	0.4983496842803158	0.9310812524745029	0.2018072008743453	1.892744379638914	0.05361261058489339	0.0518997567463285	0.0005572465065113748	0.8028543502378687			1.261631482445425
3.292409004193696	6.654350447647998	5.614207588683324	1.702312533351102	0.7381028071302149	1.048409241090922	0.6795661786075708	0.6774632932555975	0.3689655215652072	0.2556730167529653	0.2793630725845615	0.3288872170790088	0.4039583381639054	0.4985635965384406	0.9305367157132529	0.2023430325969235	1.878934391835613	0.05362221795541791	0.05190456477317169	0.00055724679498829	0.8028020407287808			1.261631504507948
3.300598784551042	6.789006256165973	5.474199222863233	1.691739490260823	0.7035868112068283	1.047100914900253	0.6795955658823027	0.6803192432656325	0.3707503410464564	0.2561723355228153	0.2822215521349221	0.3304634688263673	0.4046226847419507	0.4995383450068415	0.9308531078886833	0.2024852430624667	1.872767608391114	0.05362576692344618	0.05191069054738201	0.0005572501734325319	0.8026954925995804			1.26163149634492
3.308788564908388	6.718190804437006	5.417981416171344	1.710398166129691	0.6767791096267219	1.018127981323671	0.6788946785742371	0.6730490330688704	0.3708638098291642	0.2593049578415255	0.2854448132097304	0.3314383681507767	0.4044998463841875	0.4985853567344665	0.9298810833352467	0.2020355731373563	1.881984156316878	0.05362562304278857	0.05191084377023451	0.0005572512918469947	0.8027987106140414			1.261631474029311
3.316978345265734	6.492838009236872	5.324336044682913	1.675476729521541	0.6447287867436637	1.007912307700536	0.6676254946236253	0.6713497802021121	0.3679312754440651	0.2574999370136735	0.2816235728764446	0.3287151665982611	0.4032781613756682	0.4969658589427722	0.927975440132163	0.2016887361030039	1.893255315841853	0.05362965170241828	0.05190886637863692	0.0005572488859527407	0.8029195868534804			1.261631457493818
3.32516812562308	6.572993386656814	5.377838204962605	1.724733834177928	0.6671450182965459	1.036461992431864	0.6697247492863798	0.6809186809841088	0.3707370653274691	0.2606416249365142	0.2792488222686133	0.3292263952604418	0.4039082908259152	0.4983301601426455	0.9290626428534078	0.2021898451778633	1.893308990257432	0.05363135991182058	0.05191366290509365	0.0005572473119677419	0.8028996906141813			1.261631452426676
3.333357905980426	6.606958234489274	5.289722823255967	1.695728129842534	0.6843678415553789	1.046672322774095	0.6890405279017301	0.694586753776303	0.3695978324870006	0.2650904571458696	0.2790437235631514	0.330508947192532	0.4052011031701659	0.5000389006474949	0.9300739584735024	0.2023570840050788	1.874830834312301	0.05362487917601567	0.05191448931450657	0.0005572493693001779	0.8028564317215363			1.261631446346332
3.341547686337772	6.490381896267621	5.183782068736831	1.669122685974864	0.6763294254717833	1.060477799474765	0.683463394518831	0.6956791647440107	0.3664292343833075	0.2635858096574113	0.2781840602655081	0.3294711439558552	0.4043019895957601	0.4991501011752897	0.9288847166809109	0.2021125634030588	1.867583294254534	0.05361699078859786	0.05191857589941966	0.0005572522440696533	0.8028216082161038			1.261631409498689
3.349737466695118	6.504543105288083	5.132212383961029	1.590330951667619	0.648348424177419	1.010616455132067	0.6603665056993989	0.6820758339984243	0.362806826036132	0.2567164110302565	0.2776440889640606	0.3276082288048354	0.403456616222701	0.4980658200401373	0.928138683584795	0.2017337833692369	1.875277552240975	0.05361663440560844	0.05192830558921264	0.0005572515991992037	0.8028248569541794			1.261631369449932
3.357927247052464	6.514326242476947	5.144631757626336	1.578014528877555	0.6425488611616139	0.9966235312078143	0.6654895240302099	0.6692158589015915	0.3633502709960009	0.2522952320452261	0.2783587711055128	0.3279550034911497	0.4036670736566482	0.4980595151900417	0.928702794701338	0.2018550853347995	1.896833729528781	0.05362066590188856	0.05193672186595039	0.0005572484972642587	0.8028143267745972			1.261631343709013
3.36611702740981	6.701312653637768	5.447348069249266	1.783517005330446	0.6935253272000017	1.073335207627989	0.6793569524424982	0.6744199166356949	0.37380526179927	0.256553043980159	0.2815687736743991	0.3304811246025787	0.404321402151575	0.4995773867264596	0.9300598588232893	0.2030302171579108	1.877651425377766	0.0536250410431519	0.05194412325798871	0.0005572494548978534	0.8028297160595125			1.2616313293072
3.374306807767157	6.701197734720704	5.569284780015376	1.720203278889932	0.7197713018041118	1.044108025359115	0.6821132702952063	0.6803671027754183	0.3755527099684948	0.2591607569675654	0.2834033838132306	0.3300544323517972	0.4041818561780702	0.4996729739118366	0.9304662452124404	0.2028160150145973	1.862123657287468	0.05362810358655577	0.05194448512513795	0.0005572539655116903	0.8028573009127451			1.261631295547116
3.382496588124503	6.517026376054707	5.464820557387072	1.596036225712834	0.7067757677877798	0.9985578641292104	0.6792875336914485	0.6778566665107406	0.3756968919625014	0.2580087629902223	0.2823840182438246	0.3296658918885899	0.4043602827430687	0.4996260890960242	0.9308072717485377	0.2024572017870334	1.86712717830574	0.05363218537795905	0.05194037837121461	0.0005572551470346175	0.8028104842608466			1.261631216852559
3.390686368481849	6.491722542480559	5.309444830616464	1.604688614571007	0.6668492487550646	1.008987595079618	0.6695624712920799	0.6772036573520345	0.3731713639795296	0.2593502792965894	0.2820511327003132	0.330561103406197	0.4045083209918584	0.4995190263239953	0.9290051398678755	0.2022468180205663	1.883893561645687	0.05362940174094685	0.05193537345088601	0.0005572527749582106	0.8028902920583504			1.261631161861887
3.398876148839195	6.377139076582879	5.209099110852748	1.606537890854141	0.650218443425851	1.021969496516266	0.6654051637989082	0.6787589626357217	0.3701339199497844	0.2552861717976875	0.2802503783028817	0.3293526487758504	0.4035103831647783	0.4990477481322014	0.9274493388477785	0.2020222767426327	1.878605297984269	0.05362146939067526	0.05193095871016391	0.0005572519716153811	0.8029810206850608			1.261631120616635
3.407065929196541	6.324176898349362	5.185607879142078	1.567651910265625	0.6402144158099439	0.969266102694212	0.6485737614114078	0.6720060353353031	0.3641753392475207	0.2523379312497593	0.2762191939212059	0.3274250688389613	0.4023471532721749	0.4976925327986824	0.9268517189007494	0.2019147177891698	1.859542030986062	0.05362183226755933	0.05192616039218854	0.0005572543783967724	0.8029444794336078			1.261631083481816
3.415255709553887	6.37068871477289	5.244085856789865	1.547570739705121	0.6566314872984004	0.964771216287223	0.6589596150924513	0.6730122501745176	0.365342231973376	0.2557851520165436	0.2775996907589218	0.3280532874485994	0.4034852383241407	0.4977850045882149	0.928365868745067	0.2016669230212114	1.853293197399341	0.0536265101969572	0.05192367453726949	0.0005572563417460119	0.8029270330320019			1.261631021476707
3.423445489911233	6.401428419255335	5.378997206685343	1.58318172682816	0.7281625871947315	1.027149943829468	0.7296605573055384	0.6861094446191043	0.3810834127572937	0.2613634200769427	0.2827124149375618	0.3313926746830506	0.4052303768213786	0.5001250496957815	0.9314336015914915	0.2019157486905251	1.861307032009082	0.05362897860746979	0.05192610446989456	0.0005572549380226001	0.8028521731368732			1.261630962151969
3.431635270268579	6.228085581488678	5.191389323385408	1.529202660409162	0.6684832087685947	0.9800222139011611	0.6853390434912404	0.6721142045999189	0.3754522605931065	0.2547748781941511	0.2797244963192801	0.329349951744775	0.4036374107042821	0.4983181315589375	0.9286084048224255	0.2015708029969883	1.88107066474054	0.05363183077943225	0.05192945198666055	0.0005572527010206335	0.8028300922369012			1.261630932040172
3.439825050625925	6.383276553941627	5.197787027399811	1.548027500427002	0.6653313720787052	0.974457626474539	0.6590024563130626	0.6650309834509376	0.365227266531055	0.251889739636556	0.2772480668036496	0.328053949020616	0.4032308469475552	0.4977233832945716	0.9281200471020794	0.2017254468562434	1.866411133887005	0.05363664872204803	0.05193863108359293	0.0005572538661302176	0.8028050058149795			1.261630905912645
3.448014830983271	6.744243334229095	5.471285832490812	1.683169004307885	0.6938471474160798	1.046104637472623	0.679485695645918	0.6770573383099949	0.3678280685171995	0.2564695966108596	0.2807456563940166	0.3297264082457511	0.4038504801967532	0.4991893519502343	0.9296287032513715	0.2023863430873886	1.844382935938878	0.0536395315848397	0.05194927094102738	0.0005572574860529551	0.8027849528139378			1.261630857283907
3.456204611340617	6.636407154006548	5.501002344184666	1.676629458441909	0.6857078681671024	1.045431535736669	0.6760935132211504	0.6778246454379433	0.3688374132595334	0.2574175573984455	0.2842688679838855	0.3310260517039269	0.4048306468206883	0.4998432195576604	0.9292917482146985	0.2022528556198899	1.849426453211024	0.05363573169517806	0.0519549653834645	0.0005572584984086501	0.8027981982627603			1.26163080390122
3.464394391697963	6.382578707411127	5.223987491759743	1.573927292238356	0.659553813189539	1.012922457107307	0.6671865935670754	0.6678586626050668	0.3641164661138149	0.2530095708371641	0.2789272096717575	0.3292258365172086	0.4041950614732105	0.4987573681321653	0.9284421725337854	0.2015653176735132	1.870356790615127	0.05362859169750015	0.05195954280548205	0.0005572558174660184	0.8027440986187032			1.261630773352211
3.472584172055309	6.692231040089577	5.402542301764194	1.646230570380339	0.710718580299558	1.041480569594809	0.6930474287856573	0.6778596945087697	0.374364277111712	0.2573583201095758	0.2824411203582953	0.331483826914314	0.4045678506358334	0.4998826810179839	0.930834920303951	0.2022116778153426	1.870537323758784	0.05362483310579483	0.05196877169887788	0.0005572543515218038	0.8026950474932313			1.261630762165456
3.480773952412656	6.870127203441075	5.909152889215061	1.794899887949224	0.7648572888697108	1.097154616259721	0.7000717051475562	0.6906288364461088	0.3787676861575922	0.2645983097011446	0.2879154067746618	0.3337315964119419	0.4057648066127927	0.5015511210472475	0.9336700821652151	0.2032986799184751	1.863354429653924	0.05362873216045047	0.05197742470627179	0.0005572569596784941	0.8026590180434229			1.261630738202008
3.488963732770002	6.801527935388082	6.043666512841139	1.88907079796209	0.7868096715162334	1.163401189923985	0.7007763420605718	0.6939434130567178	0.3770965092866397	0.2645868907700218	0.2859404900648784	0.3324660687559315	0.4058719039010489	0.5018526940598211	0.9340521759194484	0.2033276158414719	1.866128548131852	0.05363561408941241	0.05198188311762681	0.000557260012363877	0.8025563671606076			1.261630679183698
3.497153513127348	6.48013275307076	5.562501917218085	1.800250373513384	0.7026627451153118	1.095206526831328	0.6851046716580316	0.6866635861344562	0.3745491255184662	0.2620247005824229	0.282976520820779	0.3310768754791263	0.4051389326886808	0.5003884117228614	0.9306939777037604	0.2024022348187615	1.874350336681411	0.05363848909661558	0.05198757347617691	0.000557259055923833	0.8026083563180425			1.261630605557083
3.505343293484694	6.173646935321091	5.111280782941527	1.56195144131896	0.6394806612856671	0.9876886314055462	0.6617037065890012	0.6665697675314947	0.3651924476810804	0.257025880428927	0.278809638407637	0.3281077404676986	0.4029671076583385	0.4972569648746159	0.9272068949157443	0.2016718572123913	1.874924677071796	0.05363831366105793	0.05199172235963938	0.0005572564648143199	0.8026890662976813			1.261630574041532
3.51353307384204	6.387206099060974	5.382271098361578	1.63615997781297	0.6855923995281079	1.001186012279142	0.6639179420099151	0.664548004433312	0.3668626446227392	0.2562984939399964	0.2790122029952138	0.3283856198109118	0.4030310168695144	0.4978809863665489	0.9289416640910965	0.202177363180181	1.86027801819721	0.05363424191830011	0.05199026005804353	0.0005572580400818048	0.8026964206949483			1.261630553733211
3.521722854199386	6.435567855593528	5.475419890873039	1.609407616329021	0.6890818463775918	1.003652103489908	0.6664597563897959	0.6731684750112109	0.3698113433186457	0.2556526924054064	0.2796377571620284	0.3292461566549379	0.4038226049862202	0.4989144120067469	0.9293221836389721	0.2021842039423471	1.848910025755359	0.05362910284065952	0.05198920483532361	0.0005572623830389595	0.8026968113607676			1.261630485362515
3.529912634556732	6.453822539820883	5.487367079645462	1.622664243336204	0.7060810833489183	1.046142746894882	0.686101651293518	0.6803628388324353	0.375832817361257	0.2584251441672057	0.2856871864777114	0.3317630149334126	0.4042606362209551	0.4995575118934825	0.9294928424400477	0.2023241582601137	1.852525942732959	0.05362873871719142	0.05199177573914011	0.0005572636124203515	0.8026665064764958			1.261630393929877
3.538102414914078	6.536573308261636	5.394124445146963	1.708899813400715	0.6856515570153902	1.052346933019053	0.6758193614645135	0.6807822098765354	0.3686191193121041	0.2603838663883088	0.2824663029514066	0.330577831989206	0.4038945905655088	0.499370103303233	0.9294383160626545	0.2025038284944576	1.871552443162674	0.05363515365112917	0.05199579310985411	0.000557261332682599	0.8026842204734802			1.261630326984754
3.546292195271424	6.400879938094698	5.223327027786576	1.65466695066886	0.6613974415809698	1.028388568524466	0.669447778756333	0.6800998260921515	0.3664312378686942	0.2591943825448055	0.2798133351107276	0.3293708388417889	0.4036046604644672	0.498445225793929	0.9286968053316335	0.20230339229867	1.871855287030997	0.05364022941538392	0.05199992590819335	0.0005572605641875908	0.8026537386786914			1.261630275411703
3.55448197562877	6.377764216579151	5.177721927383407	1.599975393881005	0.6533077032788677	1.036479724227118	0.6852896785432337	0.6814800154727038	0.3724700956358369	0.2608211381562839	0.2793352512209851	0.3296231522623454	0.4052303100094729	0.4992092605263222	0.9301436482415607	0.2026489507090017	1.856809049810921	0.05364209140672192	0.05200152534751848	0.0005572632944701913	0.8025682407810099			1.26163020825716
3.562671755986116	6.634715747641953	5.463764028548608	1.673598441977169	0.6838389381457756	1.037347177682716	0.6951798181609983	0.6822958879972465	0.379642697811066	0.2606024699454687	0.282258615681023	0.3308086250163817	0.4063821790270956	0.5014069712944886	0.932145392359403	0.2031324436012326	1.856179883320902	0.05364214743169423	0.05200252081448226	0.0005572655759007019	0.8025744800094098			1.261630128521391
3.570861536343462	6.627191370530859	5.418809990634148	1.645223243202967	0.6946664710286234	1.027075900526658	0.6835349858116595	0.6810515899388407	0.3716930232001657	0.2582277040201345	0.2826801145032112	0.3324779342863174	0.4058551056161426	0.5015067286314271	0.9326019368233013	0.202721726481897	1.861429382882245	0.05363634954355283	0.05200201235116079	0.0005572638790481063	0.802611342863933			1.261630067058859
3.579051316700808	6.512510875440847	5.380282078634583	1.639670449826238	0.7107054191915577	1.040007131767809	0.6895317331370171	0.682660884177691	0.3696764215914803	0.2604959461399441	0.2834605752678024	0.3334189122452496	0.4057068669932867	0.5009704627548304	0.9320330017032616	0.2025774010544752	1.868746377415085	0.05363026491046916	0.05199809048948666	0.0005572609931414175	0.8025323116023664			1.261630034843141
3.587241097058155	6.690979139728257	5.645874229310511	1.758387840598982	0.7456043566741741	1.062944550587615	0.7003281372864987	0.6828720190402193	0.376913387737755	0.263354534097027	0.2862950330625765	0.3326631785009066	0.4057435317072874	0.501039488829328	0.9327312261590029	0.2029658589324002	1.855635970538199	0.05362793665527681	0.05199259448162873	0.000557262237464021	0.8024671007126432			1.261630006080444
3.595430877415501	6.478739280660006	5.563240870190365	1.711135802199754	0.7200899577910577	1.024834331513383	0.6895825506586486	0.6783209171668201	0.3735435533346197	0.2576154977277246	0.2828172217259593	0.3307321305115057	0.4049117442302845	0.4998558736630097	0.931446271065136	0.2023677707886806	1.842983214759851	0.05362862982300584	0.05199507754332967	0.0005572668067611095	0.8024719832647695			1.261629952856538
3.603620657772847	6.453840056268394	5.387303403516466	1.657930243142363	0.678265884447949	1.009012463608337	0.6790004375784328	0.6755688491291379	0.3702260567168047	0.2562551583351706	0.2821479502543869	0.3297544479650454	0.4043674846269333	0.4997372506632978	0.9298010889469653	0.2019716594831107	1.846488435950822	0.0536380512085915	0.05200615410709326	0.0005572685069577488	0.802508603730961			1.261629876673354
3.611810438130193	6.424516021423059	5.187849702975569	1.561481252628827	0.6527863570570337	0.9820515909306459	0.6767826991482042	0.6733851847116539	0.3689991416805468	0.2525204103123871	0.2791868285314247	0.329045168689888	0.4039749067836658	0.4994265419381315	0.929577604694323	0.2018985989576351	1.852137058787978	0.05364700170730731	0.05201899916773282	0.0005572658014392977	0.8025287848412137			1.26162981831133
3.620000218487539	6.650728665344282	5.448447785674964	1.653500549373305	0.6983243187166212	0.9988948283575509	0.68310410053631	0.6754805443657889	0.3710579912043096	0.2540396429858872	0.2793574405019702	0.3296119570551794	0.4042729321895721	0.499761617309421	0.9313807532074123	0.2025786551680522	1.850401362619889	0.05365061257149894	0.05203087251345613	0.000557264071383366	0.8024527113229526			1.261629803284954
3.628189998844885	6.835984080503447	5.554518681714374	1.746405456679322	0.715801179114517	1.05309143035862	0.6762164925400642	0.6764370688766725	0.3684712761125056	0.2581985672368127	0.2806700087275006	0.3302359854312023	0.4046174478783949	0.5004140122568025	0.9317393540056047	0.203176788109014	1.839208409009113	0.05365557953553875	0.05204427966734276	0.0005572676489566464	0.8023517079765347			1.261629759763497
3.636379779202231	6.695575213691379	5.429912190968304	1.699129898954397	0.6865941412604382	1.025004169468631	0.667627429732836	0.672096168008495	0.3666163709721528	0.2562787732955684	0.2793239420964935	0.3295087757204061	0.4041130948105077	0.4997316632747917	0.9307546714983658	0.2026595500582316	1.847688053437226	0.05365707675695975	0.05205794167895229	0.0005572696804606893	0.8023128397912433			1.261629701476412
3.644569559559577	6.585097071833246	5.424674203834976	1.626390466345874	0.6929839813996184	1.009814403261793	0.6819594349239282	0.6748985551382392	0.3698145705075478	0.2582176566759921	0.2811735723791424	0.3297367438533615	0.4042186508429302	0.4991893475086628	0.9313487464623392	0.2020278868226865	1.862399211981224	0.05365522380466114	0.0520632211251643	0.0005572669685066655	0.8023168438149091			1.261629638779512
3.652759339916923	6.495783640676295	5.308069553738568	1.576298532726968	0.6633517773353603	0.9958267455080581	0.6828877001440598	0.6698440894425922	0.3679497172694949	0.2564272521528712	0.2805489421340923	0.3291698338461109	0.403449142211276	0.4979149300220063	0.9294635088057132	0.2016520619755924	1.874355816512071	0.05365536175133275	0.05206324666873049	0.00055726553074645	0.8024123046728303			1.26162959046286
3.66094912027427	6.623272978281007	5.400133088588337	1.680951729202477	0.6737899312173289	1.032196242877622	0.6792826456079738	0.6731262102627861	0.3683035833232025	0.2578247396257544	0.282602898529564	0.3304675598350122	0.4040576996110076	0.4989041655363725	0.9298616871772528	0.2022364731169447	1.852750011062434	0.0536602186935484	0.05206800514953509	0.0005572690182463369	0.8024540355986163			1.261629530111132
3.669138900631616	6.506857446981837	5.532062641434525	1.661714615938829	0.7063884933292167	1.034209665941036	0.6824242094202191	0.6802849103381198	0.3716950976195587	0.2564805810958526	0.2829671407630464	0.3310580531100051	0.4052284854105883	0.500733645278405	0.9309820660117999	0.2028170316255413	1.844499882674201	0.05366658497409305	0.05207308157643117	0.0005572731718699977	0.8024463885751113			1.261629459288242
3.677328680988962	6.434288578666092	5.468180780794142	1.598590515129168	0.6850970039100993	0.9978575230748402	0.6748260595337192	0.6718302023962192	0.3684696976955764	0.2519984364420838	0.2793330883336219	0.3292706893550912	0.4038149529302968	0.4994853587891152	0.9296283401662729	0.2023710070273522	1.862404158404529	0.05366882557752441	0.05207821546671499	0.0005572726211423904	0.8023825546119941			1.261629402917123
3.685518461346308	6.728503681333525	5.545705683680898	1.68642647242757	0.6887300494565429	0.991512330086685	0.6769430217352163	0.6724601530776325	0.3714358450523144	0.255242354311047	0.2817775284475962	0.3305886525856733	0.4045407732020639	0.500311272337625	0.9316409163289304	0.2029822792711787	1.882894106139112	0.05366621533990227	0.05208380494166928	0.0005572692454669641	0.8022794406706681			1.261629361701915
3.693708241703654	6.560726722429646	5.485808537991987	1.634999982942401	0.6887886925455118	0.9827658335052323	0.6771006185549265	0.6727504315275339	0.3741367355100948	0.2547803838948483	0.2821793302956592	0.331154055204318	0.4052350841502416	0.5007017662635919	0.9324602971531847	0.2031341963222859	1.860969901064638	0.05366262698464239	0.05208122816244711	0.0005572688059948909	0.8023360093743478			1.261629326099964
3.701898022061	6.644650124830269	5.584943273325688	1.638970444537385	0.7061345414503215	1.001621266232004	0.6806922167956679	0.676029066435801	0.3669192969768127	0.2546232192142184	0.2787244873942558	0.3311191249118019	0.4053909987119187	0.5010334563185094	0.9336149228019838	0.2031918564728194	1.851706656598688	0.05365639033439131	0.05207556972371859	0.0005572720256566505	0.8023154834779888			1.261629279022614
3.710087802418346	6.884462886367636	5.67586922167964	1.732712128961482	0.7065849835398117	1.082042065713184	0.6889244972620296	0.6860953123996356	0.3690334480214821	0.2587365150426186	0.2822776984209459	0.3332986160113333	0.4072837392487885	0.5034071297145803	0.9356749135351876	0.2035830207011306	1.869091956510434	0.05364748719273901	0.05206783300979669	0.0005572740957026413	0.8022234057824819			1.261629198627522
3.718277582775692	6.573553970201242	5.332655576347981	1.61835845679986	0.6712550090009806	1.044265981370015	0.6869708360499801	0.6828520746524968	0.377494881626651	0.2607761565540173	0.2856233181592798	0.3330525781463067	0.4065799767067414	0.5026721946512902	0.9324435571000652	0.2029132513361534	1.883788100952458	0.05364332047769739	0.05205988331726614	0.0005572724931618315	0.8024000233878744			1.261629122701394
3.726467363133038	6.445113200614473	5.191261630632005	1.525250645752644	0.6686861307179732	0.9843624777943705	0.6828522924486752	0.6797461605581141	0.3728073196296092	0.2585856015890219	0.2804660232211864	0.3302244825333506	0.405048779137319	0.5002818170830193	0.9309871175579232	0.2024682133530607	1.892824373137722	0.05364373594767851	0.05205806502392672	0.000557269984311675	0.8024590507262908			1.261629109340975
3.734657143490384	6.51070190114549	5.348548833838879	1.627306166738848	0.714004062584336	1.040093312789127	0.7018593490079966	0.6900208885565674	0.3758342113509513	0.2642686284060216	0.2815994051342152	0.3312510078702037	0.4058425709660149	0.5010615562464398	0.9321796802380546	0.2029910041036027	1.877647449613541	0.05364528753890379	0.05206266823993532	0.0005572710909699219	0.8022924006939506			1.261629127572782
3.74284692384773	6.627811906016108	5.527101292287425	1.721402355703736	0.7146240435340581	1.080658000523173	0.7145913676156131	0.6876661390111204	0.3796893115179522	0.2594416057600144	0.283793503933873	0.3322651401224322	0.4059255556225506	0.5014156329680546	0.9321703796641566	0.2029626276887433	1.861379029649038	0.05365145070901396	0.05207186750587794	0.0005572748509796498	0.8022104309705627			1.261629102253054
3.751036704205077	6.44649425981696	5.28323655180844	1.611424466379083	0.668565225464519	1.037259346673849	0.6799683127144558	0.6804059250353757	0.371816188406251	0.2554259190286886	0.2794757471985939	0.3304308323146829	0.4044659310160554	0.4992039355850438	0.9296590041708014	0.2019221414437709	1.866396192302048	0.05365558496524304	0.05207844402959711	0.000557274015136784	0.8022300985590729			1.261629050792719
3.759226484562423	6.32489170157169	5.208823361155938	1.582221445870117	0.6581240120315562	1.012638089553759	0.6677300465706636	0.673684309605091	0.3693828133668913	0.2600265439666992	0.2786487633130925	0.3297093346043732	0.4045459015369645	0.4988355460458228	0.9297986699730248	0.2018412353794056	1.881440587981068	0.05365502220711282	0.05208274001008154	0.0005572698770465278	0.802268633987544			1.26162905557565
3.767416264919769	6.510915410237176	5.356943959095762	1.597745681160871	0.6634350574359282	1.015232797141329	0.6646589723895439	0.6739921177856376	0.36746732707576	0.2619177038388998	0.2799355423667432	0.3303404686244467	0.4058398209829086	0.5003318969342717	0.9328838756178498	0.202885291686724	1.878441675293741	0.05365616226158131	0.05207933682144644	0.000557269070644891	0.8021928610701067			1.261629086381384
3.775606045277115	6.768082914845384	5.560101376403757	1.648703750373675	0.6963249376881582	1.029458000960753	0.6798067910008011	0.6806376567725956	0.371367717124274	0.2580832271822719	0.2831229553255832	0.3318465147372739	0.4065412786352414	0.5017665723542454	0.9343312996543065	0.2035793198115154	1.857961895331564	0.05365546558620336	0.05207264870356419	0.0005572721402762929	0.8022027729093922			1.261629088595329
3.783795825634461	6.696647287663478	5.479285542520954	1.661557981351372	0.6986359050721961	1.048702893708387	0.6948353789421498	0.6852559589250702	0.372591557792023	0.2555291565556092	0.281672938004579	0.3317468815483563	0.4063628738182983	0.5014790498453162	0.9331221929599421	0.2031371671802822	1.856396105354177	0.05365298913994086	0.05207252740053327	0.0005572737449870878	0.8023179908639707			1.261629077012411
3.791985605991807	6.525970148103066	5.344760009320443	1.596328948890458	0.6918984641324931	1.032137505861082	0.6948950666098443	0.6839706261054573	0.3714279235350994	0.2547745151879669	0.2796331796134145	0.3304716941205317	0.4052500145894188	0.5004331480213937	0.9319730000810428	0.2026430232968656	1.861787265492308	0.05365734979150445	0.05207438503019371	0.0005572713160851826	0.8023528527510131			1.26162908585546
3.800175386349153	6.287081134802775	5.3149448507772	1.567707458806446	0.7032941307517731	0.9988352480054922	0.6841893149251753	0.6748503377719965	0.3668169547445606	0.2525102747699313	0.276359410024656	0.3291404150387439	0.4036792014774572	0.4983651188527859	0.9289869046185392	0.202207876364102	1.867556027594839	0.05366264666406563	0.05207721437477041	0.0005572685585219395	0.802414903767626			1.26162912583983
3.808365166706499	6.368436799855819	5.300848845316592	1.647886584681154	0.6810875701148175	1.018541984311775	0.6685537023429166	0.6714091857129395	0.3631913113373956	0.251556517685353	0.274744211941624	0.3283358460241335	0.4034285301402221	0.4986424176896489	0.9287454850543287	0.2023821382157519	1.858925665200788	0.05366217742377733	0.05207777696886721	0.0005572693935640168	0.8023931569683752			1.261629168304315
3.816554947063845	6.768398694089547	5.533766565012451	1.739977746146664	0.7111900883796304	1.079807336833402	0.6924473657084698	0.6821602936817249	0.3723853494570595	0.257982687341617	0.2822433208564429	0.3322801630359626	0.4058561625698444	0.5023957190718227	0.9337231739722182	0.2033457466147101	1.855666584530036	0.05366107919598972	0.05207192009555951	0.0005572717366977034	0.8022080812017308			1.261629189333907
3.824744727421191	6.490782394922203	5.284250632625447	1.555438549411613	0.6625793624579699	0.9931776721141874	0.6750309785913124	0.6761214506232123	0.3720606330575162	0.2578325875688752	0.2838390271109408	0.3311381769627644	0.4057083120875419	0.5008679512913842	0.931571878482274	0.2025812914167956	1.866152474884444	0.05365819976435725	0.05205907145188265	0.0005572708501090904	0.802236087131318			1.261629203402842
3.832934507778537	6.325423974216017	5.143106755691027	1.53862177143456	0.630081411566248	0.9826349652150224	0.6660438919819552	0.6723673653657235	0.3705313243097736	0.2560725781102334	0.2783272120339997	0.3283048291781444	0.4041509779999888	0.4987627894187723	0.9299617989178569	0.20219145329474	1.878170867256654	0.05365356500494953	0.05204196641446727	0.0005572673355939842	0.8023044231654078			1.261629235656081
3.841124288135883	6.762200061038089	5.543471006591996	1.742184331491325	0.690495674270688	1.047401211603304	0.6833380730711951	0.680261345638432	0.3698908458360641	0.258088443397002	0.2793188626662666	0.3302848217796396	0.4047530599202199	0.5004453391300815	0.9320832637972638	0.2030413265727708	1.881573164427242	0.05364947570737117	0.05203087326473073	0.0005572666876373763	0.8022948058003987			1.261629282044735
3.849314068493229	6.787847728783212	5.517126080882813	1.745224014361427	0.6935936004092211	1.068562205408135	0.6849721652841486	0.6846188936173876	0.369574339601373	0.2601153183036345	0.2832812847923843	0.3327148612773576	0.4058104551608664	0.5019435127141528	0.9321758248241609	0.2034080676891221	1.868880074656599	0.05364832813274754	0.05203134547391873	0.0005572702313704539	0.8023091686683803			1.261629309584732
3.857503848850576	6.629895396881558	5.49378502807354	1.67345085181015	0.7175024641066839	1.049799038737874	0.7084882459864629	0.6873779085966246	0.3829608650656436	0.263296388502275	0.2868383685425296	0.3344322728270914	0.4072254067057583	0.5028313547123964	0.9343060080959562	0.2034992521231463	1.867063372488882	0.05365229642470272	0.05204269631314086	0.0005572726996993868	0.802249657980309			1.261629302549155
3.865693629207922	6.741880771417544	5.758142756826416	1.709067416509824	0.7753068110905991	1.04025793034579	0.7335821589489632	0.6898841770416912	0.3914548038937123	0.2642908318745756	0.2885151906073734	0.33512562108409	0.4079620937769882	0.5035710408424255	0.9366365373741797	0.2037432410445426	1.873178550967739	0.05365389303696799	0.05205188228717837	0.000557269631205994	0.8022797444884219			1.261629308096808
3.873883409565268	6.717488026515003	5.776508905627155	1.674394266884642	0.7429345483154064	0.9941487878017022	0.6893654589045647	0.6839733390401275	0.3875803697832468	0.2636522584169007	0.2898355701310681	0.3339104504323975	0.4072737289609807	0.5016841077400999	0.9345461437063062	0.2034147047706371	1.883708342581496	0.05365424195451862	0.0520476565225925	0.0005572666789596611	0.8023534730072566			1.261629332219937
3.882073189922614	6.782845691762136	5.754324113368967	1.662135561805871	0.736431645270353	0.9948003384765334	0.6846382009485601	0.6771872182774903	0.3787422165908395	0.2593787052736188	0.2878305454035047	0.332057406952228	0.4055694093299672	0.5005821469193278	0.9336699422067655	0.2033282295379578	1.88401710302527	0.05364967812883822	0.05203787957912932	0.0005572693966565061	0.8023754223388064			1.261629344955239
3.89026297027996	7.056509967351873	5.924591802915546	1.774785727912799	0.7693508264168456	1.045403449456207	0.70523795292014	0.6768663890304952	0.3757876036913473	0.2597540949324542	0.2871975963606688	0.3315046252595741	0.4056561458760137	0.5009179913884317	0.9342210347728094	0.2031911482524301	1.882806746990365	0.05364155204260306	0.05202280327086874	0.0005572741400205115	0.8023877988923855			1.261629277318163
3.898452750637306	6.641860678982867	5.560409460890704	1.702268190381144	0.6977277416483926	1.058813106498174	0.6832965260060475	0.6802484612264114	0.3712230158635825	0.2616688277290053	0.2849918556848127	0.3316258706636394	0.4061541721051975	0.5003709695831196	0.9323265623692811	0.2024528547769512	1.892634153600049	0.05363943134587729	0.05201133854511514	0.0005572763355360327	0.8023719064909771			1.261629155426672
3.906642530994652	6.634081650385453	5.34578836182966	1.626379025593655	0.682736597478219	1.043189382307036	0.682275049411905	0.6804049825080727	0.3729800031496979	0.2592438811759307	0.2849698369761829	0.3325385670298731	0.4056791942418839	0.50068837674577	0.931484812320365	0.2025984597403137	1.896495668871339	0.05363582963987058	0.05201116923713942	0.0005572752015568887	0.8024555192898644			1.26162906586151
3.914832311351998	6.644700108151605	5.288134436374438	1.611810635128625	0.680604619428686	1.037900860518164	0.6753899356413656	0.6764075636668364	0.3692054908953873	0.2568905096713965	0.2836795200996608	0.3314937422977129	0.4045494889175884	0.4996113012908697	0.9304733525132155	0.2025678202302689	1.873693708606018	0.05363604310731523	0.05201804966377033	0.0005572752030684771	0.8025621809442067			1.261628995467717
3.923022091709344	6.583634397487137	5.473125663153024	1.628633652893526	0.6999869641797026	1.045898105235781	0.6731652675234443	0.676365589162169	0.3704159243744977	0.2568094410916919	0.28329174494947	0.3301098980169684	0.4038878439814017	0.4983411115123722	0.929871348698901	0.2022428459829969	1.858984720143661	0.05364335647032495	0.05202364118066814	0.0005572779813389307	0.8025336190853635			1.261628908686286
3.93121187206669	6.808774114684637	5.802323021485437	1.706016106193739	0.7331696363990583	1.05439758160045	0.6844999363612301	0.6787016629650605	0.3752371540511736	0.2593825560215572	0.2815244181179208	0.3291064380222895	0.4046766141409562	0.4984105598901116	0.9309950831774796	0.2023916540942753	1.862666287592575	0.05364707772511913	0.0520211714108723	0.0005572792753551373	0.8025031854291895			1.261628801740649
3.939401652424036	6.419861439209456	5.469114293585831	1.632145662315943	0.7082004735215245	1.024761855208699	0.6813120502040859	0.6747499359136214	0.3685967911883083	0.254684838197305	0.279539901397599	0.3298235289734983	0.4044720079738309	0.4987626005352546	0.9310452416642833	0.2022625496824432	1.876445626233333	0.05364769912557007	0.05202025357630652	0.0005572768550060117	0.8025519801534147			1.261628703898684
3.947591432781382	6.355365674905477	5.473711433423435	1.601214098361989	0.7228721251526359	1.014298132174176	0.6869965276047579	0.6768302315690371	0.3701762316195859	0.2552711833431478	0.2812254683365091	0.3315247169375094	0.4050354841100768	0.5000317933842801	0.931943884849002	0.2026539151517885	1.895705642861991	0.05364903148076881	0.05201724367379251	0.0005572751080033149	0.802503527968476			1.261628624792683
3.955781213138728	6.477389022760944	5.504140640967285	1.701920180683375	0.7123471842901105	1.05343655560531	0.6878732895340317	0.6832429951500942	0.372484730340839	0.2601105374390109	0.2834953470354787	0.3321226200066412	0.4058425528435806	0.5009751855755836	0.9323107773590243	0.2032561142152902	1.88299296316945	0.05364687286040103	0.05201327739021087	0.0005572778562895553	0.8024283380391892			1.261628545686643
3.963970993496075	6.494631931322409	5.582340213028371	1.739822373502553	0.7286601377967459	1.069322504227187	0.6944028234151497	0.6868011817287873	0.3735856839237318	0.2610825020147202	0.284816805489724	0.3331236243639163	0.4057943204647866	0.5013956733943419	0.9327422835577054	0.2033075568508932	1.874118905177237	0.05364517844271884	0.05201807162429922	0.0005572816181074774	0.802416061659979			1.261628479556089
3.972160773853421	6.850102161075672	5.876374996833303	1.802178140835379	0.7751365122948528	1.1047881312251	0.7184936511272197	0.7013528005565797	0.3861905068433754	0.2645834812614446	0.2896397118331426	0.3342827997998563	0.4069288286433151	0.5031938481385224	0.935549649895882	0.2039608669447873	1.875120574183407	0.05364685267783282	0.05202261379388277	0.0005572814100058907	0.8023666382644554			1.261628426825469
3.980350554210767	6.750265466527121	5.576304757094475	1.800411896185982	0.7340745774991495	1.146802862629053	0.7074196468739123	0.7048173196297076	0.3835735332083037	0.2670804089550393	0.2890951339404377	0.3342923646943313	0.4077242449013455	0.5031141638805049	0.9338117025348376	0.2040684004970866	1.881694124936005	0.05364893075306798	0.0520229079879267	0.0005572773137033462	0.8024609333230778			1.261628416425473
3.988540334568113	6.584254868447839	5.433362200007981	1.786329153512359	0.694239308522776	1.109471963948977	0.6811246447788297	0.688299402348114	0.3699947792382602	0.2616865361405011	0.2831420403815381	0.3324404336777581	0.4065421154021434	0.5016128912448911	0.9316412510037393	0.203407195793581	1.884185661866079	0.05365714093267013	0.0520203490853464	0.0005572764323895598	0.802522170922528			1.261628410290626
3.996730114925458	6.65061292596323	5.583421038602602	1.738257199695209	0.7191951624859908	1.061836485853062	0.6839292342468798	0.6785849940684552	0.3704659113862138	0.2571799350143986	0.2821661357535435	0.3310296272612575	0.4054266590548575	0.5005856904240413	0.9320869798811205	0.2029438406589859	1.883736947115458	0.05366300042861537	0.05201432519643134	0.0005572801226180551	0.8024578407164173			1.261628406465111
4.004919895282805	6.706954323395808	5.670265156785923	1.714514986418493	0.7257394459207183	1.059961257221396	0.6900450312020424	0.6806530434451857	0.3737827375548239	0.2601869236278543	0.2839458360911676	0.3318405797385726	0.4056871500360614	0.5008530327402442	0.9331996357440097	0.2028041620124849	1.891333557163211	0.05366067859533132	0.05200460546593105	0.0005572785229338229	0.8024189093651055			1.261628415695497
4.013109675640151	6.655338771223528	5.723849169632142	1.70184755030496	0.7145572907205605	1.053670905335721	0.6973025609809578	0.6859103606981861	0.374357803294368	0.2642141566544139	0.2851489894027348	0.3332199603462479	0.4058751021535399	0.5012073204800093	0.9330115429568604	0.2028980556906288	1.897806624286492	0.05365753460416559	0.05199670352792044	0.0005572723369564679	0.8023579828149504			1.261628480633644
4.021299455997497	6.575480067469631	5.436554394202274	1.659949401272354	0.6817508308779705	1.040369772023979	0.6862936229867584	0.6841918471796012	0.3737631769114054	0.2628168798657362	0.2836482355309053	0.3312241331990308	0.4045892455989356	0.5004791672335669	0.9304072106401836	0.2027883827871866	1.890824016542292	0.05365142707642245	0.05199280925175601	0.0005572684321774466	0.8024441328044911			1.261628608130088
4.029489236354843	6.442097431876254	5.307498853383414	1.628144162208914	0.6734123465317724	1.027621213954812	0.6774284855668889	0.6776396519287171	0.3676987764031487	0.2549549877057313	0.2782432395650347	0.3288670657474699	0.4038913466543067	0.4995652138008106	0.9298862996710892	0.2025730771141332	1.867941322091325	0.05364662661942943	0.05199060558964468	0.0005572695805681202	0.8024612431190549			1.26162873522575
4.03767901671219	6.531038022613595	5.429451877987116	1.603782487356834	0.69405659115986	1.011212220968791	0.6871516017676755	0.6722027683725644	0.3698337332084381	0.2544561099282459	0.2780783775348445	0.3288521100893611	0.4046317039756739	0.4994631681238443	0.9313729121321269	0.2025428706190951	1.865269767298554	0.05364635644490126	0.05199153567587152	0.0005572710694184869	0.8023535315535529			1.261628865364872
4.045868797069535	6.652750446994643	5.483080800467039	1.627322172042011	0.6934338263364463	1.027017871996425	0.6912580622596417	0.678485901775336	0.3789807886980724	0.2611529152271315	0.2857206819882661	0.3313820316683798	0.4056272974972402	0.5003672692750981	0.9320881083951287	0.2025857258558411	1.877475150590615	0.0536446143768068	0.05198830512782457	0.0005572690753014602	0.8024123455145129			1.261628987316249
4.054058577426882	6.70141511978451	5.491343187535345	1.687653821034667	0.7016399865106787	1.046834215964822	0.6925069336775149	0.6830979348028505	0.3806663692865196	0.2635242856523759	0.2882368115428726	0.3321485690797215	0.405414109974498	0.5002447815286571	0.9316866690981119	0.2027786710940501	1.888804698718304	0.05364257702151741	0.05198500665624743	0.0005572664815814564	0.8024100191941			1.261629115205344
4.062248357784227	6.825926841013428	5.616299201461644	1.760080293609606	0.7323685391774891	1.070174225791452	0.7000610121927946	0.6804521803430664	0.3822151872481095	0.2624830156533559	0.2884102811410296	0.3328605958565796	0.4050828930132729	0.5007996549418219	0.9324473882164408	0.20342355407648	1.881229933565149	0.05364366645765629	0.0519867391494148	0.000557267393174453	0.8022987177184949			1.261629245108345
4.070438138141574	7.159692097348391	5.76978104807433	1.877611977759361	0.7313552636734948	1.105754441302228	0.7073885380211717	0.6857079685881532	0.3836712931856724	0.266450774319747	0.289830246955549	0.3355076483305628	0.4076702730949049	0.5035211968035611	0.9356459299154702	0.2044900753692572	1.874289786370934	0.05364192257299688	0.05199003507819869	0.0005572706353266431	0.8022861892251573			1.261629326979815
4.07862791849892	6.733916954454314	5.324533241650117	1.731782152226767	0.6491079498383893	1.035929966826663	0.6727233004766558	0.6760836429996209	0.3669188590481768	0.2590923752652896	0.2804136737379622	0.3313910169262962	0.4060462048029378	0.5008587668294084	0.9313860292808396	0.2030433324888592	1.861669778068012	0.05364272693521994	0.05199752151913446	0.0005572717407655285	0.8023600645567701			1.261629344854118
4.086817698856266	6.487689186091424	5.139020089453476	1.591554213057668	0.6343847967063474	1.002475435967759	0.671243479460354	0.6710261565425162	0.363895284754762	0.2540329590531817	0.2777115310026744	0.3294575355533885	0.4041713217213093	0.4987504636502071	0.9290682507852497	0.2021368464065481	1.855859342397921	0.05364769819010386	0.05200447370275771	0.0005572693705839475	0.8024600418103348			1.261629344872688
4.095007479213612	6.601959843766626	5.335334596614485	1.629861710433731	0.6803214469041668	1.03022153533971	0.6959066044341481	0.6792525126427	0.3686496465854179	0.2571877881515699	0.2791257924290043	0.3298885665349278	0.405138777656232	0.499699862876145	0.9314500669446866	0.2026312343618072	1.868750815000576	0.05365089261862204	0.05200849899082088	0.0005572674235747327	0.8023842009048489			1.261629359978881
4.103197259570958	6.923920007926851	5.534979289234051	1.753765658145795	0.7241579357742411	1.08253646627207	0.6968943313327348	0.6831276952518558	0.3693679942983404	0.2587841932549	0.2812091665660835	0.3312999858055377	0.4060996665503093	0.5020288754786	0.9344770586518588	0.2035318415192778	1.854040798559214	0.05365490962576461	0.0520145407563778	0.0005572695986275909	0.80232519174922			1.261629369180622
4.111387039928304	6.829798110220146	5.643268159092425	1.765727906068999	0.7391828682348752	1.056775945161494	0.6806017881187014	0.6790400705393577	0.3711683178594053	0.2579840564925165	0.2843422352317538	0.3334542742944696	0.4064828349532557	0.5021186712093586	0.9342570640325613	0.2033531200149162	1.851493181950557	0.05366233480660587	0.05202362688706356	0.0005572721237249949	0.8023332928463774			1.261629338402264
4.11957682028565	6.696928745794186	5.46805791525468	1.659128906612519	0.7071990991464079	1.009542408660188	0.6810952123615053	0.6790115096099064	0.3728887633481524	0.2598147133893298	0.2840327230228791	0.3334342630787906	0.4062437042313158	0.5018080238525287	0.9335335973307597	0.2031423085394288	1.860915763957369	0.05366839116802326	0.05202585684401567	0.0005572711958794702	0.8023038967323068			1.261629271716316
4.127766600642996	6.674674765848259	5.260758577444994	1.644484454481825	0.6744929140369755	1.045975353737834	0.6872237214032368	0.6869786009894395	0.3730181729452853	0.2613510621484901	0.2826282089083643	0.3322696534241544	0.4060341183756854	0.5014582574839967	0.9328848046631479	0.2032159777226238	1.86861483448772	0.05366638834632875	0.05201628625248084	0.0005572691319634989	0.8023413273422886			1.261629261224945
4.135956381000343	6.611767398123268	5.324895473989369	1.701415155721214	0.6762012793371796	1.092986591656903	0.6917715381303072	0.6939043156952679	0.3732174161137107	0.2632674150897055	0.2837865477715239	0.3326646624529723	0.4066400372371021	0.5020575856656347	0.9332937273855253	0.2035385809996352	1.853295438113425	0.0536623746140239	0.05200587112446636	0.0005572695014254819	0.802343906397377			1.261629267495146
4.144146161357688	6.68544740569608	5.694369150154218	1.778533432802529	0.7387700165080809	1.094041404358425	0.7020656229715113	0.6934353326778685	0.3807810810130354	0.2687726008710959	0.2904187624798575	0.3375632618075357	0.4089129035411813	0.5053022097394096	0.9355861490912053	0.204556068386498	1.843497889299734	0.05365774029598588	0.0519974704320021	0.0005572716882033474	0.80234972776852			1.261629263036741
4.152335941715035	6.645639880388295	5.56194883079058	1.716280372278157	0.7013669622076397	1.050196034406257	0.6924144005736469	0.6877850347108391	0.3790570120165398	0.269197328344309	0.2879954003663759	0.3366827907280324	0.4073447264605561	0.5034431671275528	0.9328288032769402	0.203749653121228	1.852186795865717	0.05365472427922435	0.05199518913749277	0.000557271323716896	0.8024330517577392			1.261629251679522
4.16052572207238	6.571774534082122	5.512938035953581	1.657895272672778	0.6888439212863831	1.024897252884823	0.6816450244140637	0.681966092212832	0.3766371853955547	0.2649246040056759	0.2848880496829488	0.3326008127523388	0.4059066133558511	0.5010486012622655	0.9315276853262995	0.2028223870659053	1.863116321652881	0.05365840416804925	0.05200056717493221	0.0005572688216977286	0.8025314639868102			1.261629248495736
4.168715502429727	6.579197828715559	5.505575493792762	1.641104045547063	0.6977807559489296	1.01753601121724	0.6824017876813354	0.681937479278438	0.3760038583732329	0.2586192551650906	0.2816771763711282	0.3318250576374764	0.405054950946386	0.5009533515856868	0.9316314710577316	0.2029913910880494	1.866578797852384	0.05366211163702454	0.0520126609157636	0.000557268820430176	0.802452642506541			1.261629241298046
4.176905282787073	6.571459193555396	5.435655818897407	1.60934641141195	0.6892357205729495	1.002124305679736	0.6839933760419247	0.6784909912394322	0.3725304362214633	0.2538275167575754	0.2819914082776937	0.3318938478725023	0.4044952807161715	0.5006602340819928	0.9313545722317839	0.2030184618040596	1.85354956228973	0.05366434269197787	0.05202723871999539	0.0005572723625999542	0.802471652838069			1.261629205485933
4.185095063144419	6.388386400965626	5.068308543584794	1.544866847334863	0.6336332773109025	0.9679549501866804	0.6637381921249499	0.6721011403980903	0.3665608819887956	0.2502864653360355	0.2801093794571881	0.3295944959101009	0.4037011848809404	0.4988626176363147	0.9300384885062633	0.2025694123006223	1.85523862030803	0.0536681282913758	0.05203574283884869	0.0005572753147867961	0.8025420428681631			1.261629150724149
4.193284843501766	6.40692312202641	5.008062955642552	1.556429879165869	0.6177381618760051	0.9899067386058112	0.663599380284897	0.6780881202185477	0.3678664558620323	0.2537538236088551	0.2797978931407756	0.3300206230117595	0.4048895152703545	0.5001393591254588	0.9313617710120621	0.2027099480241459	1.863310617003286	0.05366400927078271	0.0520361029144793	0.0005572746420794883	0.8025490697168642			1.261629102902569
4.201474623859111	6.322632237966454	5.222907093662087	1.581082551526102	0.6559514762837773	0.9982062375137234	0.6663574982011357	0.671982841918111	0.3632429490125013	0.2526122624574694	0.2793847404111211	0.3314352133432536	0.404315743086961	0.5010007861385676	0.929573399462005	0.2024684233294195	1.869850605772696	0.0536529801068102	0.05202931774646338	0.0005572729645006799	0.8027371740495014			1.261629057976833
4.209664404216458	6.192452493863769	5.158935220771154	1.588749075704186	0.6481886527454674	1.004025512050909	0.6606112020043542	0.6707963456804497	0.3592863224274114	0.2507279415125263	0.2756914262067562	0.3291973265806523	0.4034003461947758	0.4994734784274753	0.927141990871473	0.2023392077028049	1.859565797973029	0.0536444761657186	0.05202491654807126	0.000557274774604936	0.8027820263718412			1.261628991783001
4.217854184573803	6.27591390262709	5.097835002909542	1.597648770230347	0.6287176163938036	1.022898094769044	0.6617825823524395	0.6777636053740669	0.3660002940531244	0.2561016502910095	0.277463607857929	0.3296372261416121	0.405238289434011	0.4999081994859992	0.9296505873705395	0.2026851573322755	1.85847800897255	0.05363904927663545	0.05202520282476601	0.0005572792391374758	0.8026298210693943			1.261628883342699
4.22604396493115	6.352134295859753	5.153670731880858	1.593389133562693	0.6374470310865028	0.9984401779554576	0.6594261452743899	0.6743962837424713	0.3706200194118565	0.2577798624153175	0.2823300265561883	0.3315252271231252	0.405816184977939	0.500260281906953	0.9309864296587391	0.2024846002385873	1.867410553094369	0.05364141513867554	0.05202352371109937	0.0005572804699521419	0.80264552824556			1.261628751168808
4.234233745288495	6.628277738809284	5.381446110164926	1.653150557164242	0.6721632399769815	1.009628137704491	0.6689900938147171	0.6827526309828604	0.3799468130363611	0.2609752412250664	0.2880502341172635	0.3338375734873587	0.4066765459458362	0.5022364320523137	0.9329449093704353	0.203261008348449	1.873004210925071	0.05364678786884391	0.05202617199688901	0.0005572780804902844	0.8026248298425028			1.261628631889207
4.242423525645842	6.725754000319866	5.497571289641419	1.663889330752042	0.7018529258105578	1.025945069105873	0.6860520828109488	0.6904834745854446	0.3835833978398883	0.2667678490962583	0.289689819049064	0.3346438674172468	0.4080425552009803	0.5034411566991969	0.9349219215157331	0.2038738867184005	1.874068450353912	0.05364766345273043	0.05203131609689039	0.0005572782662058511	0.8026000525445888			1.261628549678248
4.250613306003188	6.82207437167778	5.74403806268423	1.743194225486959	0.7754156024132359	1.057974343756847	0.7025219006654334	0.6902387804480279	0.3823031086418337	0.2650591432549633	0.290839415670524	0.3367893191952823	0.4084898505912479	0.5042171519323843	0.9363994076118819	0.2040428966188362	1.851959026711222	0.05364878152451872	0.05203475912269625	0.0005572837894215446	0.8026683806847613			1.261628407770593
4.258803086360534	6.707748894667803	5.885524027740776	1.814005322985679	0.75141165606904	1.088153080599534	0.6962831846648787	0.686400213898728	0.3799875965613432	0.2628710437671583	0.288926453417825	0.3360804278111136	0.4071831803062805	0.5033192217470523	0.9332694943395389	0.2036498493444428	1.849933537509548	0.05365113143625062	0.05204109124883494	0.0005572863228970309	0.8027014491411039			1.261628284045124
4.26699286671788	6.535446323126397	5.737116607828642	1.718089289006943	0.7246896539403488	1.071412455482731	0.6892786866654098	0.6877569944809488	0.3799428339674804	0.2696268903564097	0.2897763979471582	0.334982445788341	0.4068708899085742	0.5028422657183707	0.9323239824382253	0.2032264769746326	1.86536272915974	0.05365190236936002	0.05204595928185913	0.0005572829787246029	0.802689332304273			1.261628182820793
4.275182647075226	6.794460708796494	5.762834077384237	1.787285016151801	0.7259904219559923	1.05286599451924	0.6938957571667548	0.6885239690254936	0.3817363330101592	0.2685978020623963	0.2892110413170468	0.3348955937530409	0.4071127300802923	0.5036835592232698	0.9343633088371662	0.203798579508054	1.875752991455723	0.05365050969754136	0.05204636073575426	0.00055728143479727	0.8026872191699682			1.261628092558219
4.283372427432572	6.874200265348028	5.748757174367372	1.781906591748379	0.7341926709903374	1.049930848759466	0.7177097620288875	0.6853532147109459	0.3881107336102181	0.2634427491153026	0.2891599102732557	0.3345343832560704	0.4073767331557397	0.5039918022694976	0.9355481796681927	0.2041633549469413	1.856417465402717	0.05365094345649978	0.05204588164946113	0.0005572844294563763	0.8026260664117645			1.261628003399132
4.291562207789918	6.930318505480937	5.885867646375554	1.782777149593065	0.7881649712407426	1.090082840800933	0.736010191963261	0.691686218473415	0.3903099098113527	0.2683525781780836	0.2943513953017152	0.336385439930788	0.4096430594139243	0.5053389558156506	0.9385131703735836	0.2043779060188683	1.853659326944006	0.05365545309999789	0.05204941430890118	0.0005572882597061138	0.8025277183634593			1.26162789010635
4.299751988147264	6.544969951761208	5.409809703653791	1.667314313635794	0.6858605080949806	1.07107408155878	0.6769741642828704	0.6840441387759756	0.3752792845648358	0.269006368868229	0.2863281057485854	0.3343192352594572	0.4074872913252991	0.5025379338383309	0.9330047806164032	0.2029180896530263	1.867220362546103	0.05365878005079183	0.05205070422033376	0.0005572890016789724	0.8025761421753697			1.261627769376349
4.307941768504611	6.351935764448226	5.270645211100688	1.623947654302279	0.6562959827069329	1.032266349592348	0.6627995829519131	0.6799578659933623	0.3711973109849344	0.2645625844663551	0.2830186154807943	0.3335077488743751	0.4064316829350764	0.5019748694533211	0.93202902680322	0.2026564964899221	1.876871453828747	0.0536590859709568	0.05204410011110491	0.0005572871393530613	0.802559169505491			1.261627677304759
4.316131548861956	6.810012709086862	5.771546116963426	1.735765719251152	0.7555614570354604	1.058505031596098	0.6842618418657433	0.6820338899913803	0.3758520641315947	0.2634025734838707	0.2870008585604174	0.3359040063998796	0.4077663444508045	0.5048152635120372	0.9366491621706543	0.2040190301377376	1.879169631044149	0.05365528868869274	0.05203458110755217	0.0005572872038339947	0.8025416359033586			1.261627611802234
4.324321329219303	6.611027148282847	5.550461313313737	1.652107975793867	0.7113697179557128	1.018090241929483	0.6764219406821179	0.6779787886490254	0.3712809641554054	0.2609666043631901	0.2838505702862084	0.3334370240359696	0.4070145951956237	0.5021774294091543	0.934114365743947	0.203096792064146	1.863654901502433	0.05365383009900317	0.05202593014210178	0.0005572914681612641	0.802598568841709			1.261627524220849
4.332511109576648	6.394882447212558	5.255934604161856	1.579521705023752	0.6643038404836024	0.9934403770711617	0.6737819245799941	0.6775264326792595	0.3730543399220026	0.2598604985312868	0.2846052801735591	0.3322774104015424	0.4053804750419135	0.5005963660220376	0.9310806067195679	0.202249101630616	1.863934877817323	0.05365453999809552	0.0520210245642752	0.0005572949771849174	0.8026613587342671			1.26162738024218
4.340700889933995	6.240025608153372	5.144788196693959	1.510277409564066	0.6894324856355073	0.9785627040434296	0.6898719185649367	0.678574671357513	0.3772662372065805	0.257968612554056	0.2856436146297071	0.3335686061612311	0.4054419006432315	0.5016608807157676	0.9308814943223087	0.2023584991728712	1.877877296544245	0.0536523704532423	0.05201785327113465	0.0005572932974294642	0.8026983878689058			1.26162724477425
4.348890670291341	6.245284462031249	5.112828891593878	1.509712371835791	0.6790786570266802	0.9688566174925295	0.6746510902090247	0.6736710834638158	0.3736869111894905	0.2575800088054324	0.2834857598209324	0.3330590780698179	0.4056591202258409	0.5011652042413987	0.9308908314053815	0.2026130879655478	1.886710702940833	0.05365152002933921	0.05202058481430309	0.0005572911350994946	0.8026787566608931			1.261627158451838
4.357080450648687	6.43995826204594	5.229779623095373	1.577533455623936	0.6736853240967511	1.002340918112165	0.6778256847134084	0.6773185026970704	0.3768932769224579	0.2627350274950963	0.2879101298971559	0.3336031099671328	0.4069048481312776	0.5020908619348072	0.9325363541430527	0.2031634922049262	1.870781514652112	0.05365295114474952	0.05202964081668591	0.0005572936981730025	0.802636092879017			1.261627070122932
4.365270231006033	6.389344453898882	5.237016147654193	1.585571686513179	0.6571143624329016	0.998236640635412	0.681651957214232	0.6841362878326378	0.3829932842864382	0.2605577096069688	0.2914833684432934	0.3345049259257735	0.4073395380682554	0.5021968149355243	0.9331631820381932	0.2032904286022023	1.866142112915361	0.05365710971514472	0.05203926324662769	0.0005572975640837848	0.8026235767148865			1.261626966652096
4.373460011363379	6.556342530699808	5.323024855435582	1.688291717197096	0.6668319075920015	1.013141456227669	0.6865649510322351	0.6820877309397497	0.3833841353927554	0.2614219159614291	0.2914444500844876	0.3348307169291703	0.4072970427553312	0.5024643502253617	0.9334304235090719	0.2034480746680715	1.870731171833371	0.05365832001661452	0.05204542094065959	0.0005572969925683969	0.8026965919134703			1.261626859750681
4.381649791720725	6.581081607248096	5.390640333535164	1.69064895506603	0.707021592416451	1.023747450889364	0.6875779966440269	0.6781349778521274	0.3790425113626198	0.2611808257555238	0.2881365120375116	0.3348815494836689	0.4073913247196503	0.5037211660467993	0.9344497513831831	0.2036223502213203	1.878903356159353	0.05365873546961291	0.05204395276365808	0.0005572934063928257	0.8027607295806463			1.261626794911439
4.389839572078071	6.529209737653181	5.453269555840182	1.650873195298973	0.7013822916689151	1.011617388988066	0.6775643069705071	0.6750640491355053	0.3767750183323242	0.2583587256657588	0.286055319881571	0.3344778876295194	0.4071351328969429	0.5027186273629678	0.9337863145685187	0.2034447007689328	1.863491958220561	0.05365821287697655	0.0520399514780673	0.0005572938663310632	0.8026965585103517			1.261626747014641
4.398029352435417	6.660243601568462	5.563596823276934	1.693694977005362	0.6806061629014494	1.017600124210179	0.6775873219142188	0.6771320084949154	0.3736254978484991	0.2593386945733833	0.28359275439501	0.3324530003707655	0.4061766351225491	0.5018007035076671	0.9325501221924719	0.2034781129386049	1.84807139815645	0.05365415636008707	0.052032363652686	0.0005572985091389443	0.8026861175558816			1.261626677799936
4.406219132792764	6.664468699875758	5.49691744792299	1.683647875316554	0.6751114369787069	1.029963098273181	0.6780087175884878	0.6817872261005716	0.3713917581304307	0.2605354928178694	0.2813149249783642	0.331879806082127	0.405834287782456	0.5020214153836365	0.9323436037765523	0.2034230312747634	1.848482667950159	0.0536550781756754	0.05202588442952535	0.0005573005331592442	0.8027346602502985			1.261626593618006
4.414408913150109	6.714289388543085	5.655118145725797	1.688040440287628	0.7209910319583358	1.04741699862078	0.6943073199021164	0.6858603675013665	0.3808355028368924	0.2637710296489769	0.287645536910325	0.3344740984481933	0.4073576194578311	0.5036057895656763	0.9352027228339116	0.2034505508442842	1.854490655258995	0.05365540483080427	0.05202134838577233	0.0005572984687533879	0.8026751534624049			1.261626526392906
4.422598693507456	6.553661983709747	5.476744235613864	1.638938432264596	0.6746216565831988	1.00227571605406	0.674506663007189	0.6768292528002064	0.3786059300251484	0.2605420138520993	0.2861269701460953	0.3333076173487415	0.4074690510261003	0.502439399249286	0.9341206509838508	0.2030040397153526	1.856345258117382	0.0536542952171106	0.0520175317420059	0.0005572968120360328	0.8027362939287119			1.261626488079422
4.430788473864801	6.565515989027338	5.357321385534688	1.636711225911421	0.6619009325826284	0.9972669806201002	0.6687619631775554	0.6772116315968043	0.3737127718859262	0.2583052147045339	0.2836522572727873	0.3329614970236551	0.4069277396454739	0.5022862908780618	0.9329534638915191	0.2031361558791797	1.842205853988965	0.05365112079312884	0.05201229238338951	0.000557298505016492	0.8027609821853806			1.261626453160584
4.438978254222148	6.694794571919556	5.561403318520138	1.717862508333873	0.7201304905059944	1.053809860845031	0.6869147845744372	0.68178877078538	0.3751209561032799	0.2612165656078487	0.2860639966056298	0.3336458560080349	0.4067733128948639	0.5031308901745903	0.9331911988864494	0.2036570892704405	1.842934405805138	0.0536443685258076	0.05200803444855719	0.0005573011702074888	0.8026205316273219			1.261626395846882
4.447168034579494	6.75524371195501	5.717606123527649	1.718874871755279	0.7428080722604483	1.05905651210819	0.6924774763550503	0.6836083842298533	0.3780963638946924	0.2616828351391893	0.2867145212289801	0.3345478940881336	0.4067647626519947	0.5037349994874936	0.9343016408770231	0.2036757257399893	1.858001299802235	0.05364364766442913	0.05200577536500162	0.0005573010070920365	0.8025559688352268			1.261626322340912
4.45535781493684	6.720696272159189	5.667529812842637	1.698381463465689	0.7216694085969863	1.047200896696477	0.6933405241714936	0.6864756843291547	0.3799919356762127	0.2601596297667525	0.2894126227186167	0.33729753905661	0.4077224473775996	0.5050367934403092	0.935872524165006	0.2040275220927481	1.868769760562158	0.0536410000483925	0.05200478373149999	0.0005572980130382391	0.8025303813542723			1.261626277016252
4.463547595294186	6.527398802091042	5.508528582692858	1.663745681636701	0.7005652543565247	1.018118949921065	0.6801628121756073	0.6770958696138708	0.3740491711686674	0.2581362250088738	0.2894635933803957	0.3353276261170864	0.4076889050786658	0.5034515217312869	0.9352336768423037	0.2036061656116281	1.848317270779878	0.05363753844196369	0.05200714803296326	0.0005572958526735609	0.8025722733946343			1.2616263168447
4.471737375651532	6.28870103381248	5.192088589461958	1.534796402043338	0.6552769291167102	0.9712387111709325	0.6653984831841675	0.6713017163496923	0.3675976442805612	0.2567917119593429	0.2812779408971255	0.3321619253621072	0.4061818646810661	0.5012590486420264	0.9313485864153934	0.2026408229353241	1.836997822556599	0.05363973361847018	0.05200982644705584	0.0005572986690947719	0.8026461430007106			1.261626316289652
4.479927156008878	6.355188815499097	5.275058061641441	1.569106116120578	0.6785207893233951	1.004258915363537	0.6810158688981423	0.6774754464803935	0.3736543031735843	0.2593747518639058	0.2824471786289391	0.332960758847708	0.4062875502287687	0.5020308475467908	0.9310649350401902	0.2027160861190903	1.845810059945364	0.05364089779760075	0.05200958025795671	0.0005573012285610952	0.8026350875262309			1.26162629792182
4.488116936366224	6.759870442961499	5.568307514180838	1.760240239032104	0.7118439473859731	1.085958422555023	0.7034033681300251	0.6910581564077101	0.3821525359533781	0.2653994697619299	0.2877873245991929	0.3363488247677021	0.4085625933005526	0.5047565363863136	0.9357319869798636	0.2040644176766044	1.85987048783011	0.05364339054384878	0.05200683033729667	0.0005572979107915761	0.8025792392062111			1.261626292632115
4.49630671672357	6.624463482038246	5.382321554578263	1.709453571834817	0.673510193250602	1.037119561018978	0.6896444732383807	0.6857511110287795	0.3785882896316809	0.2650074887294795	0.2875658164046312	0.3356585943667526	0.4074622917176435	0.5035003380943268	0.9340886543765118	0.2038479561236524	1.865692572931221	0.05364495502528104	0.05200582107757804	0.0005572936239163328	0.8025748504292952			1.261626383473316
4.504496497080916	6.611923844764674	5.450473666188412	1.738261848347981	0.6741623954965733	1.043458628068535	0.6749825875998871	0.6806385031013181	0.3735118948468746	0.2630373059104781	0.286117196380637	0.3344721054485716	0.4066695659912769	0.5030659688268038	0.9328437024517903	0.2037894801136108	1.852968036881305	0.05364042565836787	0.05200381635089563	0.0005572947928366851	0.8025571023436924			1.261626429368547
4.512686277438262	6.679572050545939	5.55591659799237	1.742681501510746	0.6906184865311521	1.074045406353465	0.6878960787141303	0.6898032783954461	0.3777778416200745	0.2642910626588039	0.2856892777113623	0.3352395066949757	0.40793067783871	0.5034117565215673	0.9333268080502126	0.2037590527924829	1.851909332896097	0.05363780375227121	0.05200058605327354	0.0005572979739298287	0.8025545723909574			1.261626464275833
4.520876057795609	6.474387084668964	5.346259337668092	1.62047745644022	0.6671123912429423	1.002530284230249	0.6848659248331052	0.6728083961818732	0.3765687592706051	0.2596418802912023	0.2847034130049468	0.3329569490860763	0.4059549535882556	0.5013247966463974	0.9319762915155254	0.2025671027793916	1.862783731112776	0.05363625738788731	0.05199237433694552	0.0005572961117647636	0.8026038802811006			1.261626517265545
4.529065838152954	6.364268635734468	5.314361681965885	1.625840352464351	0.6440770951321357	1.009350446864876	0.6716322061975945	0.6693178552456074	0.3698562901962021	0.2627259305420611	0.2811054362846573	0.3312834078716765	0.4059191883973223	0.5004331541133455	0.9318888512588483	0.2022399363129514	1.871233593689351	0.05363349256306435	0.05198670543807458	0.0005572918273535432	0.8024876086476077			1.261626583743765
4.537255618510301	6.583759102890467	5.455620069805071	1.776624772059821	0.6653400087632563	1.087813112720852	0.6806534598695442	0.6857804276762689	0.3722013550169909	0.2690412156943229	0.2825843883743365	0.3323138948185815	0.4081693751424182	0.502413642991643	0.9342832758150782	0.2033087752576131	1.853700507470031	0.05363693592813706	0.05198744067275952	0.0005572911542289401	0.802368309878337			1.261626661327387
4.545445398867646	6.716853760886773	5.579632523483309	1.729387787846824	0.7243527709443163	1.07559185699486	0.6999773854160882	0.6829249878076243	0.373564081268241	0.2601343820021242	0.2835252862988566	0.33335957936303	0.4081478310431418	0.5036880607803345	0.9361072663512797	0.204100088037777	1.837978391966034	0.05364020981408042	0.05198588515449218	0.0005572947389966095	0.8024941861393008			1.261626705162064
4.553635179224993	6.4421492450498	5.454675440988645	1.593303500347267	0.718023187898149	1.013009179463137	0.6904163241472422	0.6748944720785608	0.3688433821912864	0.2580224171433726	0.2820825366450382	0.3318224907570311	0.4062332412110761	0.501316061202227	0.9331387461459957	0.2027836630849883	1.843067543569042	0.05363779382406212	0.05198160142566882	0.0005572964725318447	0.8026059747837307			1.26162673517835
4.561824959582339	6.257415106680653	5.145936303036035	1.543344164657228	0.6515960114019965	0.9844339089058548	0.6654837146611315	0.6699263349132162	0.3670193645523568	0.2589348730523091	0.2811593365100305	0.3305278587636845	0.4051828425302362	0.4997009424733809	0.9299821775694874	0.2019781842959703	1.856070219793671	0.05363786873274747	0.05197829937105439	0.0005572924247441946	0.8026055910175675			1.261626798313487
4.570014739939685	6.365037663078652	5.153149723669486	1.543734463513135	0.6292123268161813	0.9739334782045992	0.6607582037781373	0.6691605456819079	0.3691286767544804	0.2572454583346702	0.2821010152565882	0.3318556436672589	0.4059808443658769	0.5008708872701426	0.9309189447189662	0.2026313415890235	1.862414692532594	0.05363404116513373	0.05197338791782215	0.0005572876867564546	0.8025057953831408			1.261626882400364
4.578204520297031	6.690536483618335	5.313178001799579	1.612690090328895	0.6583365065111908	1.002896669549798	0.677643776522871	0.6726831923170039	0.3718663673318048	0.2605633063451426	0.2859214349361983	0.3347445475424493	0.4071387463880271	0.5028242091021108	0.9340237929583867	0.2036671752458214	1.858973853714937	0.05362578084335359	0.05196961240189539	0.000557288906518834	0.8023844201981466			1.261626970123862
4.586394300654377	6.587874743424869	5.377692672335434	1.679501520368795	0.6810703150508881	1.076876366551348	0.688410417884356	0.6831314764748436	0.3743666017608436	0.2660926887785575	0.2863929490398008	0.3352967393809888	0.4078341868921437	0.5035078343653561	0.9348488616275537	0.2034663473161941	1.852187816412707	0.05362974734597303	0.05197514545370598	0.0005572927297628965	0.8023908247811535			1.261627009658628
4.594584081011723	6.649656227081191	5.571916073142234	1.683770805108343	0.7284242136458449	1.083029127499806	0.6982690036342848	0.6958862943684068	0.3770321129253995	0.2672853410435782	0.2866993481082007	0.334382857201223	0.4075624429299497	0.5036056691024791	0.9348291328870608	0.2030306144330018	1.854350234249086	0.05363518460960058	0.05198593803314319	0.0005572912430462163	0.8024883001530715			1.261627046118911
4.602773861369069	6.801873517719666	5.737966160129617	1.689793232744822	0.7663590332342215	1.05861968021906	0.7123892211988684	0.6939808941159278	0.3791766553954321	0.2652159561443907	0.2872893934577926	0.3344058291374527	0.4068416737901984	0.5035135562948705	0.9347885444668986	0.2032091155457711	1.864020488724685	0.05363587253002015	0.05199529843928749	0.000557285731891032	0.8025404398463367			1.261627116342413
4.610963641726415	6.761661132106025	5.711754597451417	1.735421737583629	0.7444115840762057	1.0835233026243	0.7102647634629254	0.6901057684659457	0.3786497794250394	0.2618178508927874	0.287232381908837	0.3341986262818647	0.4068359129136312	0.503137481247216	0.9342228699565014	0.2035095277538167	1.849025192877083	0.05364012815201784	0.05199731950151799	0.0005572837284859146	0.8024659291022734			1.261627250670307
4.619153422083762	6.480777521309913	5.280560020356278	1.594404861846787	0.6735628891530753	1.01797026875373	0.6796899055721113	0.6777339163358402	0.3712817790215502	0.2568348629610547	0.2836669600090166	0.3320773393532488	0.4057348379144959	0.5012398728788973	0.9319444994948809	0.2030678386128414	1.834106059564254	0.05364354641222516	0.05199203851421219	0.0005572859042944378	0.8024336968513324			1.261627388805011
4.627343202441107	6.36460335255223	5.222844034556171	1.545044250752581	0.6566295054012936	1.001280084910814	0.6745401395013396	0.6746885650291751	0.3677212121464921	0.2545811682292538	0.2812141331272879	0.3314643646285376	0.4056432296300051	0.50116052726324	0.9313304331174136	0.2026569657746582	1.842772105882954	0.05364265049742811	0.05198574418330075	0.000557285422645588	0.8024372631512359			1.261627491364284
4.635532982798454	6.451462389141401	5.323123548873419	1.58610233677806	0.6761830986804812	1.014441622045929	0.6831650970928073	0.6775744019594068	0.3718942628134603	0.2558469729187053	0.284070723757271	0.3330889686015705	0.4063043396939624	0.5022437076933278	0.9321552649782898	0.2026436130145461	1.867010498544374	0.05363762782766573	0.05197957294693888	0.000557281031408618	0.8023982851998778			1.261627585698426
4.643722763155799	6.464109854275683	5.428404441954282	1.616003461849736	0.6962356799957363	1.012756882031135	0.6804119614944737	0.6727776374422423	0.3749357624216434	0.2584501421429122	0.2864275316480795	0.3338248438123001	0.4061859586006177	0.5014029957444236	0.932105954245805	0.2028456332356792	1.870598063249893	0.05363324452732069	0.05197458002784647	0.0005572789562550924	0.8023807162730334			1.261627703069015
4.651912543513146	6.481986128956384	5.502885511766294	1.657358520840731	0.7104181893661091	1.024919437274735	0.6802827066789923	0.6746344877177182	0.3746364763086288	0.2567484155276922	0.2848131220074882	0.3332457522855222	0.4060705651551144	0.5013878046168447	0.9321124110460406	0.203081177817798	1.859961546301037	0.05363336671072196	0.05197023245937996	0.0005572806283450587	0.8023736790997037			1.261627839395211
4.660102323870492	6.636948422542133	5.519292605982196	1.656826156849984	0.7115667516104111	0.9989504414049832	0.6943380503680703	0.674766856770696	0.3714823387708361	0.2552303984021682	0.2819204093818404	0.331887334093423	0.405478564838299	0.501126357707966	0.9333804219201851	0.2030509428594502	1.859291851184488	0.05363581513664575	0.05197287257739555	0.0005572813871169414	0.8023894570770089			1.261627966087242
4.668292104227838	6.614631561639859	5.458308498646108	1.672039751012121	0.7127443674264564	1.010179417529259	0.6959866276908464	0.674499554285178	0.3718977251806562	0.2592590115656973	0.2819848865497356	0.3314097443372792	0.4053943313958597	0.5004174574184691	0.9330363790427252	0.2026126825911849	1.864550768291712	0.05363786513903845	0.05198237957971208	0.0005572785419399309	0.8023662340128733			1.261628083944581
4.676481884585184	6.55570389073804	5.442874831020108	1.734122529030239	0.7128798189691522	1.071186931594947	0.6859813584582627	0.6829212674570155	0.3735464739156434	0.260886652613854	0.2825087677044077	0.3322259517211318	0.406293930241268	0.5013469648852529	0.9330045989505422	0.2029433748930223	1.86928300501837	0.05363894857559745	0.05199208960134455	0.0005572747673647138	0.8024094651199172			1.261628209616069
4.68467166494253	6.497390319193851	5.344510210362714	1.699431993726985	0.7031300855335754	1.043601273614242	0.6857691587097412	0.6803111422311062	0.3732660828883431	0.2565373051921439	0.2834002475210781	0.3324345826868915	0.4052697953347387	0.5010922833427219	0.9320351652329881	0.2029507610334635	1.854388536448576	0.05364079407966017	0.05199611922371962	0.0005572739017463393	0.8024514363066301			1.261628341772096
4.692861445299876	6.658035338470246	5.441879472450103	1.707947427739647	0.7170752357136383	1.042229418697007	0.6912599716352175	0.6771693274120149	0.3748936272647672	0.257907296554392	0.2846310383369433	0.3325609764584497	0.4057206588821495	0.5014807927023281	0.9324433344064097	0.2030193740914386	1.850542730401232	0.05364256979629881	0.05199517355321928	0.0005572753024004287	0.8023210784780282			1.261628463594921
4.701051225657222	6.986455718270542	5.848169050744007	1.858658082365912	0.7451194809112625	1.132732139948267	0.7102723506888062	0.6848107540017996	0.3771541158312627	0.264637505837694	0.2859928734378335	0.3343104700842789	0.4083317059845336	0.5045615155593596	0.9356549948591695	0.2039546836885112	1.869782561816454	0.0536368228575081	0.05199201476216466	0.0005572745207195674	0.8022901045926225			1.261628567189998
4.709241006014568	6.740347828164833	5.693269241525883	1.766156600038507	0.7053771165746652	1.093080894171736	0.6923620993144077	0.6807130765440284	0.3730461515538533	0.2608753415016889	0.2827440336357926	0.332882096849473	0.4066999101027347	0.502889196451349	0.9336773156331779	0.2033490568818362	1.883163380957015	0.05363395560957289	0.05198441493554715	0.0005572706989818202	0.8024007740872016			1.261628676137719
4.717430786371914	6.614719856560904	5.389240285990347	1.626910363105828	0.6785465056932518	1.012272524505882	0.6670687961272141	0.6700235003098992	0.3687264861654636	0.25460352981383	0.2797247433358589	0.3303868732496171	0.4047954711858675	0.5006493212222829	0.931337244104279	0.2027355027693842	1.877616216376717	0.05363941477137248	0.05197881600214991	0.0005572681450033123	0.8024138378550293			1.261628831247768
4.72562056672926	6.608493674350973	5.210534910863723	1.609653351378013	0.671690133815449	1.019830539373684	0.6658272935433054	0.6711566859902431	0.3695638292863611	0.2512683764946794	0.2814672509029069	0.3306429089996223	0.4045179829375308	0.5004640027889332	0.9313225540173723	0.2027137346630797	1.85736819857541	0.0536436986382153	0.05197241057792511	0.0005572700781197766	0.802364337107096			1.261628955110462
4.733810347086607	6.632080995921384	5.370795744789126	1.638216200928626	0.7001041382003435	1.037406347800925	0.6794352450018899	0.6771466261461504	0.3754368739028157	0.2581816925793802	0.2862004165156761	0.3336105058692596	0.405876824488981	0.500962559971955	0.9324022105736868	0.2029484071517036	1.859528877536423	0.05364928748353857	0.05196410922796287	0.0005572722386350827	0.8023773092635422			1.261629040248919
4.742000127443952	6.472847660943343	5.434396740644847	1.59703611089055	0.695149901093715	0.9923571890722791	0.6823050446260716	0.6763316051914898	0.3853074550832321	0.2601697009694328	0.2868903462164856	0.3332292961438244	0.4057828934346399	0.5006700844345887	0.9325125841851847	0.2026152789500159	1.871874550128903	0.05365442263212276	0.05196085467744352	0.0005572693310677518	0.8023837496610372			1.261629123367619
4.750189907801299	6.329157796311625	5.368485641022662	1.580240402013231	0.6979460175783345	1.009110231072074	0.6844657579414971	0.6788997893125336	0.3787222850683231	0.2578228702218618	0.2833918243333616	0.3315918105917118	0.4055224246534074	0.5006482626510002	0.9319421136299647	0.2026293715905706	1.874730181496245	0.05364986622870584	0.05195915589561637	0.0005572660328830043	0.8022835863558994			1.261629223728667
4.758379688158644	6.46589665832784	5.454047211903989	1.670750882010183	0.7009910987746121	1.03837061328671	0.6838108913901495	0.6785282110190751	0.3709267616951367	0.2593209457426502	0.2801002483549121	0.330567351568013	0.4057532559354526	0.5015117075549544	0.9329346605316172	0.2033120565224159	1.859851841949085	0.05364132400087714	0.05195836498906231	0.0005572669257748283	0.8022680765469298			1.261629312833959
4.766569468515991	6.515894590199821	5.407391969950731	1.686941801165054	0.6840086277210419	1.027464097437803	0.6778903981605146	0.6738816088235782	0.3665815576090666	0.2582331342318743	0.2795695380362295	0.3299532954014109	0.4048141936888985	0.5000663598041276	0.9316249790544689	0.2027176241380622	1.858178759856281	0.05363608796988314	0.05195955122368097	0.0005572696240111131	0.8023689158520673			1.261629358422512
4.774759248873337	6.507406624319783	5.476404799061161	1.676596699918074	0.7141562919937714	1.036488485062504	0.6938464004333275	0.6732415632511172	0.3727666744329115	0.2619627238706264	0.2836528982425788	0.3318282280233326	0.4052178163161883	0.4998828849611225	0.9310191621674264	0.2022537570624981	1.873785375585836	0.05363572463155956	0.05195997822114228	0.0005572694805632748	0.8024060442567206			1.261629386199032
4.782949029230683	6.296594913180255	5.321516098397145	1.575147166213404	0.6767641522288552	0.9860049938947064	0.6686769098057969	0.6634744443671394	0.3710168079700555	0.2525922865423564	0.2828729398201599	0.3291715197290047	0.4036360087857656	0.4972952343418822	0.9287890442613701	0.2016163415282423	1.881854125849548	0.05363575654056154	0.05196261296460194	0.0005572670678607914	0.8023773466028638			1.26162941321537
4.791138809588029	6.310976048193265	5.236604753057534	1.542177713242818	0.6300647756889945	0.9570819901504404	0.6450534394154603	0.6613541606239931	0.3623457855782699	0.2486794899623071	0.2775131594237925	0.3276222810084559	0.4029079206280876	0.4966485680826043	0.9276298996757989	0.2016296805209825	1.862068751548037	0.05363374470767934	0.05196172500791423	0.0005572662664524852	0.8023539276032721			1.261629452279659
4.799328589945375	6.592694908746998	5.329919618249982	1.598409424176215	0.6520085950197929	0.9728263517137892	0.6576764712487657	0.6737689486536652	0.3686970190813311	0.2564365235706457	0.2819833999601934	0.3304912398167978	0.4050275395354134	0.5000110369291629	0.9305838678605244	0.2028332468747185	1.854878358913787	0.05363571624016711	0.05195832744425993	0.0005572687370335567	0.802371248544801			1.261629467768645
4.807518370302721	6.575413190491934	5.408291004481781	1.630228861525957	0.6860932396392996	1.024416307912862	0.6722377893436886	0.6848204109487266	0.376954935475344	0.2598736901473019	0.2862315781462751	0.3320084865249195	0.4060307851047675	0.5018617172351278	0.9326164477058432	0.2030900140540087	1.8665896803707	0.05363511500330344	0.0519551546100256	0.00055727125899156	0.8023093527213755			1.261629441126146
4.815708150660067	6.549294532606854	5.339096019647011	1.720118273578744	0.6821491500570281	1.065620384809867	0.6847378163520803	0.682687074522966	0.3747770860274172	0.2625847166478452	0.2847309451180594	0.3320171350918213	0.4065282138839812	0.5013637872883551	0.9315588141761202	0.2026256013529479	1.879825846929666	0.05363155783929049	0.05194875710314997	0.0005572697842610154	0.8022894786437644			1.261629423040602
4.823897931017413	6.541863510484124	5.335472628815797	1.670967977223504	0.6840072644016391	1.045284511163434	0.6937099790813548	0.6794395606498205	0.3726309778188751	0.2590039266796126	0.2847582470077417	0.3318640131152769	0.4061886002113088	0.5010388205742786	0.9318644317934788	0.2026326720098406	1.875757565484223	0.05362836450259785	0.05193952233434848	0.0005572662991263807	0.8023591148450023			1.261629435360746
4.83208771137476	6.477981427736393	5.212027687924188	1.580930291197036	0.6701573889640162	1.010905378735979	0.6817710496924073	0.6765779706360938	0.3713394609000596	0.2536812761838102	0.2841590120806705	0.3327488729936052	0.4046445736017388	0.5013524944203714	0.931330362506424	0.2030158399176022	1.846005827683676	0.0536224642325944	0.05192865620640029	0.0005572670425770925	0.8023628571195347			1.26162944394488
4.840277491732105	6.551789266440013	5.366131071651892	1.613627776459449	0.7062512753658561	1.003413472234603	0.6890188898798983	0.6771401088464838	0.3767534294302747	0.2552331752176611	0.2844634781806784	0.3348113919044597	0.4053090768768416	0.5024957307312035	0.9324650072863644	0.2033214967486143	1.838587846057776	0.0536188416565498	0.05191954223977997	0.0005572705259907829	0.8023696566804689			1.261629430607438
4.848467272089452	6.783843558146805	5.81842015714333	1.803115179363681	0.7506321258611984	1.054082904909043	0.7060869299801397	0.6807499249189042	0.3796832416037564	0.2587753041749103	0.2866811774371499	0.3340747544871726	0.4060463155146577	0.5019207077042886	0.9330494334385732	0.2032320026045214	1.866011795771595	0.05362484725873418	0.05191716339428726	0.0005572707583136429	0.8024386573011938			1.261629393009276
4.856657052446797	6.596128833773641	5.421685632403352	1.698081473030999	0.6840594769014384	1.021511423087097	0.6714187775693142	0.6763711273704955	0.3721748824455514	0.2591637962902563	0.2833947288527318	0.3316064811132859	0.4056263608190017	0.5000661433135691	0.9306499896399384	0.2025424427966196	1.895353312767048	0.05363103003677713	0.05192499536682418	0.0005572676942127503	0.8025024368525523			1.261629386688194
4.864846832804144	6.434806989821046	5.157496584765388	1.570939631450474	0.6544886867608115	0.9640777237994098	0.6530308657607338	0.6669886479987619	0.3648349004098163	0.2535484529090945	0.2779917457224786	0.3290916020411808	0.4041622115036226	0.4980984560298923	0.9286648021091646	0.2017610831035911	1.865805992110414	0.05363045527508557	0.05193399236472546	0.0005572670547588891	0.8025592473720827			1.26162938845936
4.87303661316149	6.477565056715411	5.308759432128227	1.587403785702508	0.6856056920028555	0.9733425451095118	0.6688431115048421	0.6698213744117213	0.3645484396062501	0.2533337503922725	0.2793516046894856	0.3300552916587268	0.4049267563893085	0.4984764740444452	0.9303321279921342	0.2019438354830496	1.831408853642199	0.05362709548336585	0.05193352961398041	0.0005572704731918086	0.8024989131960064			1.261629388773727
4.881226393518836	6.703153230005134	5.571785524045068	1.695466702099202	0.7094394469544321	1.01531255772225	0.6825320084248748	0.6733497172063851	0.3725156712653923	0.2613177120241251	0.2856747718871745	0.3330253222904705	0.4072786808828918	0.5014102338740274	0.9335318082380643	0.2028466598851695	1.838505313191202	0.05362314227165816	0.05193094645850285	0.0005572728447612571	0.8025063003521979			1.261629347902927
4.889416173876182	6.52830053024298	5.294047558390936	1.585291867885241	0.6624392349868429	0.9974961604981736	0.6668500793537481	0.6692045898695507	0.3690056143654452	0.2604307820893239	0.2812870018069584	0.3311293473522476	0.4046399841172895	0.5001430473348787	0.9306430398842049	0.2021041799029042	1.862172271268532	0.05362034040372157	0.05193261536245192	0.0005572711268527168	0.802626961186012			1.261629302136545
4.897605954233528	6.532487910224479	5.184325520947509	1.540330110360289	0.6465035107511831	0.9868423333644106	0.6699301468385988	0.6679413875988505	0.3681724238459458	0.2594017243918967	0.2804624676231075	0.3311102620121555	0.4041644725912183	0.4999324855742193	0.9302710414730696	0.2020265482120167	1.861405704269074	0.05361882117482841	0.05193615364687278	0.0005572693589468526	0.8025879240835744			1.261629276677683
4.905795734590874	6.421060055497648	5.19945554416854	1.559348586805287	0.6571524182772928	0.9812942156516763	0.673884762697032	0.6678170035692631	0.3680555897021647	0.2561930541812357	0.2833383357023676	0.3315832675642728	0.4040479111602037	0.4993427513131784	0.9299586177895683	0.2024733280842529	1.844383271784749	0.05362044012433424	0.05194544587906204	0.0005572718823526139	0.8025918197571933			1.261629226708231
4.91398551494822	6.388114707991686	5.405042693911602	1.582123692075987	0.7037172557690224	0.9969600345854329	0.6788746966285745	0.6740320470973279	0.3701289167831382	0.2573869807686072	0.2848099053411025	0.3312868125416821	0.4043755302320404	0.4991914952389169	0.9303653629925738	0.2024416749145571	1.831658020913157	0.05362673678733318	0.05195764354713221	0.0005572758985884432	0.8025827967022021			1.261629144683018
4.922175295305566	6.552352354439998	5.536777107955663	1.625504062209784	0.7500921153144934	1.01730702900016	0.6993997207153376	0.6775975267924487	0.3758934001378145	0.2599495971747753	0.2855591041504272	0.3320841489645465	0.4049396785255356	0.5004492897056979	0.9314369723719615	0.2024829806315381	1.834472885780327	0.05363315203399861	0.05196197528090037	0.0005572762983533792	0.8025270860215798			1.261629060020375
4.930365075662912	6.554861102809193	5.437270612204405	1.66522591746214	0.6974965831536428	1.043552824769328	0.6868593968301508	0.6747664819826432	0.3706279514131317	0.2587563339904085	0.280167783932511	0.3309357171532196	0.4052256418828831	0.5012546566070711	0.9319364840240879	0.2029483606390429	1.856141183163608	0.05363937690342768	0.05195907468018108	0.0005572737663910131	0.8025434318663075			1.261628992839826
4.938554856020258	6.65247294661908	5.553101137278127	1.703432806488337	0.6987388667930071	1.059313376236106	0.6828766860504542	0.6771713915708792	0.3716627013270299	0.2585486957154147	0.2797543610464961	0.3312634149341518	0.4060036543242216	0.5019807471084591	0.9333751437516704	0.2035380880504446	1.861603247010757	0.05364344544465917	0.05195295119833913	0.0005572737151104744	0.8025073010485098			1.261628930689121
4.946744636377605	6.589769349662674	5.489226948366472	1.643062775530929	0.7069588326282059	1.035994775284427	0.6855049761804334	0.6760530970921934	0.3743434751749153	0.2574397012710562	0.281396346977087	0.3315289157800884	0.4058642648793843	0.5010682712622403	0.9334251677147727	0.2032589866548451	1.846761775085738	0.05363774321707814	0.05194734818105486	0.0005572780031042601	0.8024497419110842			1.261628837245008
4.95493441673495	6.42612379558688	5.249565141176307	1.568901738345149	0.6657980350548011	0.9980972487394313	0.6777286930458229	0.6658977348996753	0.370452517071953	0.2560261309217026	0.2799626210437547	0.3304491003346006	0.4051258793897806	0.4997015749277583	0.9306238909655191	0.2019148657400124	1.847980054793696	0.05362959791960616	0.05194307057806203	0.0005572816658281036	0.8024898245129753			1.261628714100673
4.963124197092297	6.34028437383409	5.149621389211194	1.547816706902818	0.6399209547510442	0.9753313788528162	0.6663608873793488	0.665583281577789	0.3677277412374588	0.2553758146370709	0.2799892962825518	0.3302131958116703	0.4040944180709258	0.4987085629741281	0.9280287364896651	0.2014930770378878	1.86559345458075	0.05362608374958098	0.05193798010798625	0.0005572800136682646	0.8025416379701824			1.261628598393467
4.971313977449642	6.661707295304481	5.499326975266632	1.734645796018021	0.6821675856887032	1.021698671308744	0.675944296285105	0.6704939022093032	0.3704288084227197	0.2571119228836402	0.2812453216780354	0.3302805148788913	0.4050656601158538	0.4996408051011098	0.9303007553663265	0.2024398782367449	1.881358836529894	0.05362541256945655	0.05193567531185424	0.0005572778008824442	0.8024007488949479			1.261628506748344
4.979503757806989	6.867366796265941	5.794817854593067	1.844025049257371	0.7096473905391074	1.059310322010801	0.6913821099403296	0.6758728481675198	0.3783783303487739	0.2590534727376225	0.2853367010678041	0.3321977895507188	0.4060615957172219	0.5012371760636313	0.932170114126867	0.2034289441058609	1.865087256485251	0.05362563431528702	0.05193366675170968	0.0005572803706844569	0.8023558804468668			1.261628448061939
4.987693538164335	6.596492720809904	5.355169670360134	1.64865912639451	0.6743621870540708	1.02748233111105	0.6818047934463602	0.6758464035539112	0.378246182821204	0.2582282346893037	0.2865832788196617	0.3326144126770828	0.4055252763076819	0.5007603723209973	0.9307070397866377	0.2027972006390996	1.86266374754781	0.05362323149397488	0.05192884876557381	0.0005572845269455269	0.8025138392250357			1.26162833250135
4.995883318521681	6.46411258867755	5.214181132017583	1.569620577378235	0.6709056487333414	0.9992616789489863	0.6770439075859204	0.671059222377292	0.3714403947649041	0.2547790181382331	0.2798993277564937	0.3294434851176168	0.4040568159785288	0.4992947733297605	0.9288492500480338	0.2021847050469598	1.869045987030479	0.0536207111802145	0.05192229803584569	0.000557284516097318	0.8026103132457337			1.26162821324809
5.004073098879027	6.414585503719574	5.149183600871257	1.612675717880663	0.6473422015900527	1.012977397902084	0.6667275909267181	0.672115145613183	0.3667969939832695	0.2539846440138597	0.2789899776013212	0.3294581986143282	0.4039488158535203	0.4998148421777377	0.9285519803955689	0.2023696274240162	1.875382295068835	0.05361830044886049	0.05191723948559148	0.0005572816592547627	0.802646459631208			1.261628122688806
5.012262879236373	6.629723287268128	5.290131795244825	1.66052598421575	0.6551605650914668	1.023728662616337	0.6712958040149707	0.6729624729448791	0.3663170499973561	0.2546605537289381	0.2806603986737828	0.3310364103985446	0.405079241560477	0.5011423219999955	0.9304846809493023	0.2030471341227662	1.869404129635381	0.05361800431874685	0.05191361719251722	0.0005572822857137553	0.8026011192254653			1.26162805485808
5.020452659593719	6.859531117769428	5.389184103145256	1.652579818743539	0.6797957265040687	1.023615312051483	0.6784993425846177	0.6756859337146832	0.3699813850900222	0.2560020968376711	0.281940252675517	0.3316345901596853	0.4058403217210869	0.501362259657338	0.9317256865779111	0.2032111465409938	1.858840957891727	0.05362149320518048	0.05191447347980822	0.0005572859229123709	0.8024745498180123			1.261627984555819
5.028642439951065	6.743637633353675	5.37476493888265	1.621300389711515	0.6884519838570403	0.9998142278391811	0.6799890070649177	0.6713309074098406	0.3721104177171528	0.2559194737332105	0.2832549962245416	0.3321372718323157	0.4050971036642078	0.5007623544664053	0.9314030672894794	0.2026587215173372	1.860822426376325	0.05362435686165824	0.05191661713573855	0.0005572877048153175	0.8024839820705923			1.261627890835978
5.036832220308411	6.599783359089241	5.316930365477383	1.598957112518363	0.6809288062658696	0.9795296111490719	0.6767327816586072	0.6672000016488572	0.3751595808546306	0.2579736054556165	0.2858273910671579	0.3325337745055898	0.4047460976759806	0.5002484662496632	0.9305503400185841	0.2020262402561736	1.868724373966304	0.05362997865869679	0.05192182253258985	0.0005572857637569836	0.802553936309375			1.261627819917893
5.045022000665758	6.303221183792404	5.135691222988116	1.552955810672113	0.653941498771114	0.9794942465130623	0.6675773773770812	0.6679479436619643	0.3693809878273028	0.2549722283965747	0.2828399674953141	0.3310083565851288	0.4046569881327157	0.4994943179442122	0.9279902547662424	0.2018849654985151	1.869735781151324	0.05363383323289867	0.05192920375561791	0.0005572835846667137	0.8026523016035355			1.261627785519241
5.053211781023103	6.334348174211215	5.127705868482213	1.551685241399137	0.6614065384709319	0.9835432194529943	0.6670492761419662	0.6683026505545504	0.3681650222763584	0.2539756209594615	0.2785557101969103	0.3303888766064293	0.4044158544655743	0.4992091739882012	0.9277958629080051	0.2021518368926859	1.854919114377082	0.05363680449991152	0.05193498758126437	0.000557285280319549	0.8027021530390395			1.261627744884156
5.06140156138045	6.6685583844122	5.484619734431181	1.69519098338489	0.7096744088822163	1.048875189139232	0.6909899855577466	0.6816381494915591	0.3792781326007111	0.2618375433019138	0.2831006543714675	0.332959898882022	0.4061242445248758	0.501737018747775	0.9319135330869868	0.2029484524746701	1.855054358222881	0.05363899764434787	0.05193698693339085	0.0005572890180911592	0.8025858091071132			1.261627680232478
5.069591341737795	6.422447370976718	5.546760058054209	1.675319007349878	0.7161694427277826	1.041611166238912	0.7070427435268658	0.6844188425915291	0.3800719772820725	0.2590186528887326	0.2840332983290905	0.3328754594652848	0.4059832945187329	0.5015550816558845	0.9319126334757487	0.2026855936907223	1.869357516798649	0.05363533846142877	0.05192998316178551	0.0005572888222657403	0.8025597738329339			1.261627618059865
5.077781122095142	6.450831952666583	5.283622388929373	1.631836681379323	0.672257440150544	1.000762025572692	0.6806293165989209	0.6793928682973619	0.3701144370916474	0.2571736502855972	0.2819658712305313	0.332021131265036	0.4051141719787716	0.4998358044148887	0.9300545880096065	0.2024474889900025	1.877988228164215	0.05362947523332971	0.05192632103154048	0.0005572856291508607	0.8026597021973877			1.261627576541805
5.085970902452488	6.565585291648791	5.215271722773256	1.629925012844642	0.6443581836609478	0.9907486197254292	0.6699510851806535	0.6716961833574296	0.3709859237869635	0.2593882537237894	0.2825625092288783	0.3320722907963337	0.4049917352928357	0.4995909662303005	0.9300327731227502	0.2026844267934193	1.866491139207729	0.05362487136275866	0.05192823049960789	0.0005572875419676773	0.8027380412618303			1.261627516960427
5.094160682809834	6.647852447015662	5.211965785362097	1.664948820414469	0.6465788650188931	0.9998612060323383	0.6674546696275857	0.6654923751193115	0.3686939249215698	0.2576261184761698	0.2814134882947593	0.3314838091833656	0.404322152892562	0.4997198607565813	0.9296767923835206	0.2028854631370372	1.85250401096542	0.05362576590532109	0.05192875096416556	0.0005572939586983832	0.8027124158771143			1.261627421217628
5.10235046316718	6.797816168650642	5.444438431923346	1.76334022675999	0.7066373319014444	1.044192111233702	0.6789681397430068	0.6719851996198469	0.3716230991295447	0.2592103516483523	0.2840521005520503	0.3324911714603092	0.4049954342516	0.5000503032191529	0.9306174733176911	0.202862508868231	1.85840340305345	0.05362589157520774	0.05193088082734103	0.0005572953795233237	0.8026750042948972			1.261627333480178
5.110540243524526	6.71634610609615	5.509382156804633	1.725750445243416	0.7374661033614666	1.049094992103117	0.6880530306178071	0.677906039238094	0.3729633633875876	0.2586193679692375	0.2862624006425341	0.3326735608256973	0.4059756072462827	0.5011322036614818	0.9319426792475786	0.2029250947462815	1.877696278029205	0.05362672852899049	0.05193314399478364	0.0005572908191184961	0.8026996621057032			1.261627263421125
5.118730023881872	6.877970707511116	5.66698021551774	1.789549787960558	0.7439976576969793	1.074152328837276	0.6964481253891901	0.6817436241425074	0.3755192112611191	0.2597729597970229	0.2859578722075705	0.3322989237557487	0.4058772898738329	0.5017266411425708	0.9316802902735247	0.203356849700969	1.878142437501686	0.05362705420580283	0.05193281225593733	0.0005572883838758873	0.8027520926041015			1.261627216405219
5.126919804239218	6.694815088213105	5.75189847925729	1.784062143979209	0.7477228145391853	1.055062728869651	0.6908054122250017	0.6779742817530235	0.3798556504097326	0.2591920417481582	0.2831699265883963	0.3313293283279432	0.4065158759125865	0.5000740466345769	0.9317655077489061	0.2031050954143828	1.856999383161314	0.05362296637033019	0.05193076002515985	0.0005572908277684743	0.8027363168812008			1.261627185713907
5.135109584596564	6.539549945541572	5.547320778681513	1.672049450890769	0.7282038252834521	1.017793607274346	0.6917679518778661	0.6792849314702293	0.3785811634435353	0.2556221401128976	0.2813806716887574	0.3308033104144735	0.4062499183760151	0.5000228225064143	0.9325493926055018	0.2026639780782873	1.855180841231965	0.05362288468580578	0.0519261225969613	0.0005572937468762951	0.8027456721497832			1.261627114680431
5.14329936495391	6.721926395796464	5.621114877045438	1.722908391608694	0.7383584650480701	1.04730333285298	0.6948651341696389	0.6869790087255611	0.3797583934675274	0.2589173285563869	0.2818864495155056	0.331694049202982	0.4057524910045547	0.5011564636074911	0.9320320281306195	0.2028637425967318	1.867553389672135	0.05362256173104459	0.05192376212896018	0.0005572937866712377	0.8028521607866902			1.261627014614353
5.151489145311256	6.464050856098885	5.458603597847616	1.637442327716894	0.6967614243934417	1.006337805634836	0.6734903739806987	0.6750200958081224	0.3681764454677309	0.2533911872999073	0.2783693243391148	0.3290599522778813	0.4033207507364996	0.498244401756347	0.9281425239028819	0.201960508315959	1.878783527268018	0.05362134769161994	0.05192315407271181	0.0005572923040544155	0.8029062469693049			1.261626968791281
5.159678925668603	6.193414629035018	5.007327513154614	1.496508192680216	0.617619425216813	0.9518119394810077	0.6489949233164845	0.662533518257703	0.3599302856844474	0.248721345339678	0.275096280655848	0.3269290931376718	0.4020708205056818	0.4959657796007128	0.9257586803621733	0.2014265270635588	1.870057369397066	0.05362280994926613	0.05192334892425372	0.0005572934533037802	0.802945519168332			1.261626951618681
5.167868706025948	6.229021444287887	4.950739126579318	1.48558480386016	0.6075588848731539	0.9488686513498431	0.6511687142526431	0.661748367964925	0.3599628485238248	0.249232055734568	0.27472552747277	0.3265693428650828	0.4023839574661746	0.4961035802915323	0.9258376952305658	0.2015755538040629	1.859989580843466	0.05362396991756258	0.05192052978939458	0.0005572965410855147	0.8029768173000226			1.261626919222717
5.176058486383295	6.419354444334094	5.170797305673805	1.575951233395365	0.6345409726997118	0.9932361633805751	0.6592501225126459	0.6683066667562327	0.3644976544050126	0.2537216750599711	0.2777318062967345	0.3278832612284628	0.4030670158016765	0.4975666977372055	0.9276942952273383	0.2017130776578681	1.866077024189774	0.05362278424207258	0.05191465658053878	0.0005572967353786849	0.8028476850341166			1.261626871572423
5.18424826674064	6.393975115231349	5.107995996617507	1.55871177547259	0.6318629576410961	0.9979070450897112	0.6599754353375459	0.6716023990479146	0.3644716931318503	0.2528801226769541	0.277311548488889	0.3282939477104764	0.4032733375076005	0.4980545938241495	0.9283552840759653	0.2015880618044541	1.876693799872224	0.05362412842048773	0.05191003319551993	0.0005572931199718078	0.8028187812458452			1.261626835382202
5.192438047097987	6.407646465784752	5.247320438673467	1.591945483846845	0.6485609755740963	0.9982551830044359	0.6667245044803238	0.6713038749213053	0.3651628328227949	0.2530028166159757	0.2747105557435436	0.3285988283245236	0.4037015177231402	0.4990485359974463	0.9290044015450137	0.2021764387667025	1.874158828685539	0.05362573355947506	0.051906327394642	0.0005572905084926218	0.8029268127630503			1.261626838618862
5.200627827455333	6.701812163228113	5.557699420245477	1.67684800985323	0.7038607240071473	1.046255748182661	0.6880766717674832	0.6764392746175447	0.371554627810126	0.2599618728240156	0.2792855871808246	0.3318025392835472	0.4055961388271839	0.5015036291367146	0.9317345232997896	0.2030452993011451	1.86201107526125	0.0536239054041948	0.05190839954400486	0.0005572923759497816	0.8028832099265679			1.26162682931234
5.208817607812679	6.727011354450957	5.356210892097356	1.648180498150559	0.6805967437499877	1.007542699566862	0.6709672330696781	0.6699998810533891	0.365308137599362	0.2564811392556051	0.2795536189633974	0.3298187023639628	0.4045533381090576	0.4987740665662998	0.9299663379051434	0.2022647459338771	1.86448774454994	0.05362521160846734	0.051912403121964	0.0005572965268520327	0.8029063164596424			1.261626785304529
5.217007388170025	6.605253867909597	5.325485906532336	1.701400256453363	0.6616728513773207	1.003319050456704	0.6561747754856366	0.6687358963469258	0.3626177656710427	0.2577826220622872	0.277833145784481	0.3283173771533235	0.4038972472479408	0.4973775076659384	0.9285866503348914	0.2017788258890993	1.875609030439209	0.05362953144242971	0.05191656121344456	0.0005572964197072773	0.8029346632337342			1.261626754234395
5.225197168527371	6.486347856160346	5.323349021103804	1.73016240837103	0.6621794887347321	1.06020344600333	0.6608690139643887	0.6720633183543249	0.3676916029855384	0.2565755166331146	0.2809782110990408	0.3297050282502248	0.4049370250947715	0.4993367672189025	0.9292562422769588	0.2024926227418503	1.88306001572965	0.05363523012568041	0.05192615197398963	0.0005572926764167992	0.8029403922544956			1.261626762048584
5.233386948884717	6.462237443100818	5.3974875088304	1.652154755243507	0.6876384714353106	1.050831507934739	0.6836140751413217	0.6743374522584018	0.3701638781574437	0.2543327111417647	0.2823740733141599	0.3308738179457953	0.4049819543069732	0.4996493725839151	0.9308751321140637	0.2025980281037842	1.867407439571265	0.05364069116254278	0.05192951836909695	0.0005572932937101271	0.8028620790586656			1.261626799212724
5.241576729242063	6.749419602857107	5.572406358878514	1.684625057941622	0.7137657458960904	1.048981190833074	0.7040528852898752	0.6788923072737744	0.3725322146070138	0.2599462101468248	0.2824938502835448	0.3307874656528524	0.4055777753326061	0.4999013574568038	0.9328168651924807	0.2025384541232718	1.852789688397581	0.05363945379496053	0.0519213069031938	0.0005572958867300469	0.8027045101125179			1.261626807681058
5.24976650959941	6.949930773498719	5.624351555971519	1.760546454789694	0.7299454771472816	1.086433937016554	0.7049919728218713	0.6892436331065602	0.3797766006975757	0.2649503543902617	0.2874767304986732	0.3326498128957848	0.4067536122687955	0.5015486598300121	0.933265647401552	0.203012407541597	1.866731478064812	0.05363438558296061	0.05191195824786083	0.0005572951367992649	0.8027317910010131			1.261626796893919
5.257956289956756	6.669316335881647	5.525885863817012	1.728941273337292	0.7381354401836768	1.086823945137839	0.6969391416366729	0.6911914507658965	0.378737105703447	0.2629675293883981	0.2855744240238933	0.3330048067016312	0.4071661204802805	0.5021959356190786	0.9319542999079047	0.2028434754049469	1.893517790312388	0.05362912788543246	0.05191296904867324	0.0005572912670576906	0.802844713472192			1.261626810410493
5.266146070314102	6.231438560893698	5.084629867827948	1.561521137507099	0.6373143071191484	1.003359013798829	0.6713722652614851	0.6748376051743049	0.3638030124778516	0.2557840285284214	0.2790882556931368	0.329908073778248	0.4045897235360398	0.4992890676002483	0.9276018120977111	0.2018768521879018	1.890583355589043	0.05362397123514691	0.05192190399845	0.0005572886753471119	0.8029635282117545			1.26162685917581
5.274335850671448	6.312255022352561	5.190256142434882	1.576926531985819	0.6442614452042131	1.015215072414077	0.6702471871837904	0.675256594293009	0.363828515091522	0.2566229959958926	0.2804226414453567	0.3299024977642386	0.4042397972321436	0.4991974132290432	0.9287669443317583	0.2021499702413917	1.865396573572024	0.05362468715861725	0.05192968642494834	0.0005572905470968198	0.8029014490719178			1.261626906990475
5.282525631028794	6.71088037621918	5.504864047087057	1.708368045341223	0.7080734825921523	1.076821698748575	0.6834057353319013	0.6884411341464395	0.3728539316472273	0.2628824021198923	0.2852659601484189	0.3322500515166479	0.4055032213489029	0.5010901339308563	0.9323905566231991	0.2030739116396326	1.871415258799714	0.05363192753032962	0.05193861729083808	0.0005572932776529849	0.8028071309765276			1.26162693542061
5.29071541138614	6.781821578821845	5.737265466299651	1.740668712288764	0.7446041750123642	1.059966347114586	0.7008655737378398	0.6928931165630826	0.3786658515647669	0.2633588891798394	0.2868863899650155	0.3329729395160162	0.4055216680772303	0.5015340793792473	0.9325008444808175	0.2029773033706667	1.889812994899329	0.05364168584544265	0.05194666836781416	0.0005572929463408727	0.8028954801713811			1.261626949178639
5.298905191743486	6.713212427799831	5.7411228425479	1.733517562088685	0.7520671966614377	1.053444378205342	0.7007973887455904	0.6819944895539826	0.374644308277134	0.2583276431644918	0.2838466573079463	0.3320802427544726	0.4054166483725674	0.5007861784083121	0.9320419106652508	0.2027510163893922	1.893823989118535	0.05364870413461716	0.05194817459046779	0.0005572912426114357	0.8029642295853311			1.261626975348641
5.307094972100832	6.316962163766815	5.243019352542376	1.609718033762273	0.6826714626328588	1.008729816298917	0.6624697376961625	0.6705835551547401	0.3661074627020161	0.2514385202048155	0.2771951430866955	0.3283826802967164	0.4032303420354226	0.4974839243075581	0.9277038986263171	0.2020175691152516	1.87237789550008	0.05364653106636068	0.05194599518125373	0.0005572921372172474	0.8029606056282548			1.261627003914313
5.315284752458179	6.372575366326941	5.276652781108501	1.609699853195842	0.6722047088081347	1.019408149152715	0.6772866781830057	0.6758469547123027	0.3686676163371616	0.2523041790850197	0.2784962686265298	0.3290881813022572	0.4038088798171324	0.4982072717023561	0.9283930790385665	0.2023201098751335	1.855928946518759	0.05364154774894311	0.05194130616507308	0.0005572955811217363	0.8028839408536513			1.261626977477578
5.323474532815524	6.329268497344744	5.401543287735568	1.579902499922476	0.6941405348106173	0.972102063534084	0.6793416897232326	0.6671408883463341	0.3708577748786815	0.2543468085658868	0.2800793633709968	0.3298297960808009	0.4043838890100993	0.4985301874781337	0.9294802222784763	0.201752685374315	1.860227477525513	0.05363355690521768	0.0519382183797362	0.0005572971834648505	0.8029164152875142			1.261626921254509
5.331664313172871	5.900559749507809	4.886704445944958	1.417768644087647	0.6109194199990619	0.9046527709829716	0.63974173906603	0.6548050727496771	0.3582828333661388	0.2467553516013051	0.2747121138241565	0.3270908830116567	0.4018499167085506	0.4953719435222265	0.9247407774023572	0.200415382301453	1.868945704303857	0.05362557936008359	0.0519381787929903	0.0005572943216600143	0.8030152875782356			1.261626864808088
5.339854093530216	6.077692524175169	4.842521394474004	1.436859909420303	0.6024241279344064	0.9316416348835067	0.6401043224625498	0.6591949155538979	0.3575571857373196	0.2478561544410241	0.275818946271313	0.3283417980239489	0.4022094903146199	0.4967842771121296	0.925339167646625	0.2009401664407617	1.867860981930671	0.05362341845279749	0.05193465838521131	0.0005572912018706294	0.8030079498569355			1.261626854483866
5.348043873887563	6.582029813090992	5.319171259867496	1.653781540990169	0.6759815532055017	1.005556368260806	0.6784664121314378	0.6751076663115745	0.3673948906561054	0.2552934565845257	0.2842179417454793	0.3319642531577683	0.4043535164813773	0.5002773835865693	0.9288173140754331	0.2024250555926012	1.845455402160169	0.05362402831962677	0.05192635932761746	0.0005572926553837954	0.8030118096054075			1.261626857353788
5.356233654244908	6.568965918600506	5.342844206752638	1.633723372244245	0.6799041606520838	0.9925170316758596	0.6754426329987234	0.6718137868650196	0.3699660097841233	0.2574268220996196	0.2834909665832634	0.3313171596018247	0.4052955786415025	0.4996693403619327	0.9297159906415032	0.2022975697429754	1.850712467857283	0.05362622551418775	0.0519177264892338	0.0005572968249788724	0.8029762480581496			1.261626782796726
5.364423434602255	6.786941587490108	5.686698261628458	1.702084112017271	0.7321043635261065	1.03933169795893	0.6947800614193607	0.676091285339224	0.3772115493692077	0.2626050370866528	0.2836090552502357	0.3321316588267023	0.4065309128998452	0.5011965484475347	0.9330981419482715	0.2026594663002008	1.878815854067209	0.05362668954761425	0.05190827515878638	0.0005572965953153474	0.8029226015256391			1.261626735103849
5.372613214959601	6.629530991234439	5.632246249349942	1.698018699487924	0.7204201549972279	1.037809590332843	0.6842778959224963	0.6773882266912435	0.3715458162154287	0.2583094312682513	0.2805054685049271	0.3317410168364663	0.405131561277342	0.5006078556830579	0.9315906367395651	0.2025440115504513	1.892843520168247	0.05362537817492603	0.05189752216609506	0.0005572923245300309	0.8029764449628917			1.261626759349004
5.380802995316947	6.470035343259342	5.297730256187815	1.617489279239293	0.64768260486524	0.9988279697776815	0.6625204926428353	0.6737800648222441	0.3639582293476222	0.2523149795427677	0.2769349263579503	0.3288601334306826	0.4035537873476258	0.498902677795993	0.9292721590283253	0.2022655838245872	1.867516135245167	0.05362504297507872	0.05189037717287343	0.0005572914110076566	0.803031737612648			1.261626801544543
5.388992775674293	6.34756087255505	5.116653223691287	1.55949638794167	0.6198780029008988	0.9726291276720139	0.6571963487901931	0.6690078478515853	0.3639108908624354	0.2526303983043522	0.2757485246862451	0.3276188240740103	0.4028463668657175	0.4979693320398866	0.9273202534361817	0.201882639462609	1.859347673060604	0.05362502919889504	0.05188913501596078	0.0005572938809473735	0.8030351242592247			1.261626827856447
5.397182556031639	6.383966845410474	5.155600985094019	1.587730979258325	0.6286182898561161	0.960837914203813	0.6523758158352009	0.6619196028792043	0.3652551772625389	0.2538658042334747	0.2757662742341409	0.3273956856565582	0.4025383847560411	0.4968028271692242	0.926922860775836	0.2014917163793198	1.866426267356476	0.05362428923439655	0.05189562957297006	0.0005572946797984587	0.8030522118518255			1.261626828965341
5.405372336388985	6.333028380421653	5.17158068789651	1.557002012582189	0.6226294735920639	0.94464504460484	0.6456293439428501	0.6596325809796055	0.3646548411441057	0.2522382237819012	0.2764227220627822	0.3269026121919733	0.4025395245778913	0.496280876525322	0.9273471933048778	0.2013835335979917	1.876056427536422	0.05362923754510563	0.05190975204295626	0.0005572928292270224	0.8030798485480272			1.261626825881851
5.413562116746331	6.31615601461943	5.159133404686763	1.527774254910561	0.6404218830672463	0.9506917786724042	0.6516316048192038	0.6624217152536193	0.3647015932544304	0.2509051980889174	0.2782628844739434	0.3279287445678736	0.4029577895153303	0.4970781456043006	0.9279513918069506	0.2016778668981167	1.866873814387907	0.05363515624213666	0.05192394039452912	0.0005572922593201184	0.8030444364735712			1.261626819225895
5.421751897103677	6.311117620850042	5.354478283440764	1.556393407363459	0.6571274289970722	0.9849321781009276	0.6583332429926252	0.6718372405848672	0.3675282494910684	0.2544623649393744	0.2764988481481423	0.328233210866362	0.4027486744767588	0.4967752113481916	0.9276730887996384	0.2018319798657915	1.853997930777711	0.05363484350483411	0.05193236508946578	0.0005572949554056724	0.8030218676589446			1.261626812133735
5.429941677461024	6.448480617714493	5.522553466551324	1.59927328237871	0.6900142948135004	1.008621734714394	0.6814340772603802	0.6794946586996644	0.3669800981118004	0.2561988670754261	0.2774070194048575	0.3291743286547985	0.4034275938924614	0.4975940670276966	0.9286233159385704	0.2019177853590404	1.862287466575566	0.05363185630675607	0.05193224224534108	0.0005572973514646574	0.8030492040714067			1.261626811303336
5.438131457818369	6.433384081604849	5.451465948500858	1.664175664812911	0.7114742611998083	1.011235920305616	0.6834998629464022	0.671732118729897	0.3668092087412662	0.2517445875434614	0.2777647607065535	0.3287882999571118	0.4030478014777076	0.4982756226399609	0.9284184769476663	0.2019248705346997	1.877766828117588	0.05362923665228275	0.05192641883294873	0.000557295753319313	0.8030877773204621			1.261626795557459
5.446321238175716	6.309732925824995	5.222387002000676	1.616899857484105	0.6609050133218938	0.9962148636115474	0.6638271419746095	0.6694741883055245	0.3660352122606336	0.2524301954189078	0.276063555417018	0.3271762955039709	0.4024096078515794	0.4974134768914665	0.9272977946826207	0.201787106278417	1.876751724165092	0.05362670806105962	0.05191995161102429	0.0005572924163097172	0.8030826119232849			1.261626782956558
5.454511018533061	6.578211102635121	5.400191459267771	1.657771666847025	0.6944468885791183	1.027551163925793	0.6838381472013744	0.6785411260189985	0.3707840976453124	0.2595791464465379	0.2801491883798733	0.3289984482195435	0.4035338489109916	0.4988762575968274	0.929372830198667	0.2025179705813774	1.870214853790631	0.05362524466647041	0.05191496431691268	0.0005572909929524133	0.8030434302036611			1.261626824003857
5.462700798890408	6.478179959091998	5.4378310730864	1.646026823900649	0.6874439500872177	1.026217113388039	0.6746872009831569	0.6767278830218353	0.3676834078879705	0.2592503899435944	0.2821200661508776	0.3300888481097594	0.40371672275898	0.4983294626898997	0.9284129601136223	0.2021768068261874	1.866718558222871	0.05362381502008857	0.0519157766831459	0.0005572929215830544	0.8030978838494387			1.261626832330575
5.470890579247754	6.432791433909555	5.307952585677542	1.628416049905842	0.6610466232590244	1.005866493744954	0.6617307892094165	0.6690741392784643	0.3618393747699826	0.2539242345906313	0.2786941809783119	0.3294350400053211	0.4034428707065853	0.4979653574338108	0.9280305339795205	0.201644178325147	1.868149883286173	0.05362453233937681	0.05192120860093581	0.0005572939905728759	0.8030913532212021			1.261626832115875
5.4790803596051	6.470045947210875	5.27401002224217	1.635041875460809	0.642993793589577	1.008515961618123	0.6620529456216501	0.6745827591996454	0.3637507112798883	0.2562292511043144	0.2793869629405372	0.329613692105284	0.4035359218323023	0.4988864060943622	0.9291604795735292	0.2018324942330716	1.863174718272155	0.05362759510032729	0.05192831171504318	0.000557290239601275	0.8030346213946881			1.261626868015736
5.487270139962446	6.524771113828229	5.41271332656805	1.645197460602055	0.6829019850753492	1.020103524768936	0.6774132816033421	0.6803430422578027	0.3693575013873752	0.2576668182222897	0.2826718643975157	0.330189508754505	0.4043418086598215	0.4993510189783422	0.930167205021576	0.2023555692388037	1.850606008775855	0.05363048312532576	0.0519319838045809	0.0005572878159431845	0.8029856383884932			1.261626965428184
5.495459920319792	6.332031362736846	5.405373133228314	1.529120938297396	0.7377481594215407	0.9576696936105362	0.6895673117419248	0.6654825953813092	0.3678533364549791	0.2499096808979041	0.2802104690709696	0.3287158233933125	0.4027081406492786	0.4979682460591083	0.9280592250523195	0.2017180676576297	1.843515671420819	0.05363298572069885	0.05192948032344484	0.0005572903396294245	0.8031070610340693			1.261627027359502
5.503649700677138	6.244112726910047	5.253735822158521	1.492711110499993	0.6802118612465961	0.9310930331607662	0.675464171510553	0.6624217864120027	0.3657629149497331	0.2482926522540279	0.2769945797349295	0.3278698075890761	0.4017170834184531	0.4968754686004287	0.9267209212889989	0.2011306469662649	1.854830535896093	0.05363483375920871	0.0519283278001664	0.0005572936753953863	0.8031966048429928			1.261627036681515
5.511839481034484	6.432882897595885	5.284960853631663	1.560570397828036	0.656756450972689	0.9847281063907952	0.6696772969692735	0.6705459014770588	0.3679651867009801	0.2549169798286466	0.2786061527717459	0.3290053465211514	0.4027234267957863	0.4977414009975119	0.9273618184022963	0.2011416896209212	1.873595361163085	0.05363334533495719	0.05192886843373432	0.0005572918758734295	0.8031897107298273			1.261627078477752
5.52002926139183	6.481142702228229	5.162504325543352	1.575965063528881	0.6296145607453374	0.9867739576163521	0.6538133524678531	0.6671066248773632	0.3616633226829635	0.2560400672572879	0.2767998160042414	0.3277070297651593	0.4025206543304562	0.4971914452989601	0.9272169224553091	0.2015430587741529	1.873570775965921	0.05363228479816311	0.05192530818878457	0.0005572880524012218	0.80320630957095			1.261627127954799
5.528219041749177	6.51806597982262	5.258277862012373	1.627420004191968	0.6407671852426294	1.010378595900867	0.6565247985154525	0.6723806460939089	0.3632322950442837	0.2584697145754293	0.2787554972648547	0.3288574331210634	0.403478449077284	0.4981301148743745	0.9284295730115952	0.2024335711802162	1.861560853336935	0.05363317909303915	0.05191897402070237	0.0005572883466712917	0.8031511051279874			1.261627160103955
5.536408822106522	6.691106151143487	5.842814942225492	1.737976141659594	0.7743233534997651	1.085736081611659	0.6979819580509155	0.6866589325490307	0.3724726563106959	0.2631973721426989	0.2872118125178941	0.3337086529264723	0.406529280961357	0.5011921986191783	0.9318803400838725	0.20326146609992	1.856703207860252	0.05363362399385478	0.05191448164758226	0.0005572917139447208	0.8031999114014063			1.261627164865931
5.544598602463869	6.692581273054606	5.651049292014268	1.794378502016875	0.7305459059058769	1.082558409865533	0.6982977435161534	0.6821746403298656	0.3737371477589437	0.26155085125628	0.2843256444943107	0.3317568428420601	0.405412855198285	0.4998470424192478	0.9297150427216008	0.2024116061050023	1.86624297358441	0.05363137039496799	0.05191032355610171	0.0005572919185081546	0.80336801618137			1.261627169017051
5.552788382821214	6.346206513193642	5.226035824448647	1.661877325614131	0.6474750386678191	1.014869401361193	0.6596518739595068	0.6710806021286426	0.3680195346951565	0.2566665011344875	0.2785300533810593	0.3283326048806259	0.4029169693307165	0.4966545080200954	0.9263657177825392	0.2015569866848322	1.887346289226878	0.05362609227418062	0.05189966019704458	0.0005572880341980765	0.8034537816234353			1.261627195033316
5.560978163178561	6.356815967358799	5.274301159966631	1.623187650300731	0.6839206815301853	1.014822726952623	0.6676758496428645	0.6735422296422935	0.3724571825013953	0.2558096020715566	0.2810590790939938	0.3293658211453608	0.4029721531590382	0.4973011939585159	0.9275053940995198	0.2021922159594529	1.87993667272956	0.05362050897336825	0.051889475173006	0.0005572864537220411	0.8032834014422814			1.261627215274768
5.569167943535906	6.512830823892174	5.248624728719599	1.626172445424414	0.6810483793561919	1.023866436122323	0.6819903756005181	0.6776282811949065	0.376159965035943	0.2565358413310393	0.2828508419041305	0.3304898009415381	0.4039677831661534	0.4996383018248196	0.9290155785835461	0.2028212427728807	1.864403067905471	0.05361409385048724	0.05188783360414174	0.0005572902565373878	0.8032750663115507			1.261627231708274
5.577357723893253	6.366624292641821	5.177325576208735	1.587412267803767	0.6559358166125244	0.9922077118285675	0.6656837782853802	0.668257148136139	0.3675153106431392	0.2519425054940061	0.2783336098679424	0.3283065629654171	0.402756583658436	0.4975720975918973	0.9265778233632341	0.2016114008502466	1.865750374188256	0.05360898268273582	0.0518924294036509	0.0005572937484427764	0.8034463920779763			1.261627221142144
5.585547504250599	6.210419830947092	5.192506847936052	1.530608704891876	0.666849029433107	0.9701634990676895	0.6633066362141291	0.6612309832205119	0.3631269238100654	0.2512369103889705	0.2776351540413065	0.3285315365020136	0.4031651591968337	0.4976373845997454	0.9275700302815545	0.201429570448112	1.872221165045071	0.05360788972441693	0.05189404059378736	0.0005572904175550835	0.8034271666814904			1.261627227686742
5.593737284607945	6.338080777178775	5.334497273219176	1.59321505632428	0.6796536805354374	0.9812896118275649	0.6672018082710452	0.6627048730008468	0.3643066259634748	0.2543373563473315	0.2804122688084111	0.3312467968083835	0.403981153872913	0.4988986873229828	0.928790621415127	0.2019533722945629	1.892829527361638	0.05361299407811673	0.05189899750917115	0.0005572847053114679	0.8033758668681583			1.261627265101878
5.601927064965291	6.463578737552444	5.345535175958056	1.606871784290421	0.6625430881092502	0.9865459293781362	0.6562976236433611	0.6640784698637637	0.3625386047846954	0.2561261721021822	0.2785176608876823	0.3301628572907173	0.4035571352703745	0.4984677437937473	0.9283016220171554	0.2023703583936331	1.888594319886858	0.05362324356405017	0.05190754121477035	0.0005572866214754879	0.8033998423148284			1.261627307303772
5.610116845322637	6.277298399059517	5.053763090780029	1.494482820586509	0.6328847831839882	0.9515853944162033	0.6551813435975086	0.6627743289896915	0.360278971867522	0.2559037223590112	0.2755283263492805	0.3275787979592035	0.4026159058029883	0.4962624529128888	0.9269897893946987	0.2012760567945985	1.880131822285112	0.05363037762593253	0.05191088539892391	0.0005572912420343973	0.8034591756021142			1.261627308727075
5.618306625679983	6.316030403739306	5.050276295330754	1.527462567733864	0.6359073005719657	0.9576789903457756	0.6523443957026717	0.6682736472767187	0.3616907733633952	0.256145241544637	0.2758214731203231	0.3267434320435664	0.4022453749447099	0.4960589012766639	0.9259313617791545	0.2010997847165565	1.880957642927585	0.05363328314571685	0.0519078994988823	0.0005572900582537444	0.8034224105556942			1.261627304405746
5.626496406037329	6.371883938697664	5.103036232116314	1.644270266455333	0.6385726112233617	1.017697543958477	0.6509980695126208	0.6763098815525119	0.3657672882857294	0.2586452230927528	0.2782128227112257	0.3280382708469287	0.403267985422569	0.4977629794772431	0.9268963759400008	0.2017224623714021	1.884663267857264	0.053635381061325	0.0518995090161356	0.0005572858607458779	0.8033778827659546			1.261627325032728
5.634686186394675	6.571476084025445	5.277015658775061	1.679706054584848	0.659804806176454	1.047963947884239	0.6744932394156703	0.6749095554129849	0.3703039549109141	0.2581350256384646	0.281036378780046	0.33045034274938	0.4049069128595546	0.5000410676940786	0.9304430782320184	0.2026045679974956	1.869044635111506	0.05363380769620588	0.05189145231417872	0.0005572855938133153	0.8033657116456882			1.261627367351001
5.642875966752022	6.731158965547011	5.530114599531395	1.696790810396634	0.6931016627898969	1.010367620740485	0.6843332018115224	0.6730723009512793	0.3717774864797039	0.2582934439203812	0.2814505229998483	0.3310716257516414	0.4046626764144216	0.500357986881742	0.9309865698573434	0.2030983693755238	1.859337533563249	0.0536259115044783	0.0518851436896627	0.000557287316216541	0.8033113211530519			1.261627447442117
5.651065747109367	6.606066251217445	5.607234320144415	1.724859742097494	0.719363835378067	1.011599611989954	0.6802656066510442	0.6741424235973884	0.3722524849807748	0.2601057914123348	0.2837306237623423	0.3312956645664036	0.4036819324801247	0.4993874586797287	0.9290105370447568	0.2025882535582229	1.86989534962626	0.05362053804507928	0.05188642876593365	0.0005572869127965365	0.8033585640160302			1.261627501455437
5.659255527466714	6.530500015248443	5.610587658217514	1.673389418553004	0.7342042070337063	0.9934113700390597	0.6833886079196901	0.6662647069154594	0.3733173921428221	0.2577088532692812	0.2854305193569293	0.3311992474782822	0.4038064666035149	0.498618303285781	0.9294150859769736	0.202382187877547	1.875196557126453	0.05362091521347662	0.05189474365822586	0.0005572839573428312	0.8034203575102116			1.261627536504214
5.667445307824059	6.438758447185944	5.620055632004942	1.625593606701959	0.7383163489308018	0.9901349552124893	0.6877245140369421	0.6658082373185625	0.3764136259312699	0.2554387641676661	0.2836365140382668	0.3300109736982609	0.4039561851206682	0.4982055006679934	0.9304788532956646	0.2022582044595369	1.875317024097777	0.05362789947277887	0.0519038157457319	0.0005572814385197432	0.8033570165909512			1.261627603446896
5.675635088181406	6.618123211836436	5.631454275420691	1.689355342684096	0.7240937010455002	1.044966342859685	0.6830971767805758	0.6749051581891973	0.3728542350445473	0.2578206709723835	0.2809907374275436	0.3298101174253772	0.4041871915799365	0.4991920493779062	0.9308381876453021	0.2027666597777875	1.868074877678164	0.05363615274294491	0.0519095004793012	0.0005572823009037806	0.8032611124623434			1.261627688861834
5.683824868538752	6.760878538761496	5.544129647728143	1.819484228051164	0.726622170825074	1.082036329637893	0.6921217061083326	0.6813033137890873	0.3707152391452647	0.2604748654106114	0.2813210923791462	0.3308197360139652	0.4050054650649311	0.5003173110026183	0.9304482633433518	0.2029683836264166	1.867964381303256	0.05363210207845884	0.05190988380612959	0.0005572852133957374	0.8033300205099065			1.261627747861868
5.692014648896098	6.613904341565351	5.331474517209822	1.673129545487701	0.6940274582242173	1.030819078298203	0.6765584631192892	0.6744392417946442	0.3660820027323684	0.2553117638068404	0.2810538843337899	0.3298431261701338	0.4033368135001028	0.4987196668489129	0.9275261579147487	0.2018958432181709	1.87610160776567	0.0536240187249033	0.05191250246446603	0.00055728465439961	0.8034347651974594			1.26162777869179
5.700204429253444	6.21804563110164	4.990279343464301	1.466105324443168	0.6122807851278389	0.9379002863317231	0.6429040859802211	0.6630718139058402	0.3568383053084835	0.2501219330290289	0.2758703686944668	0.3265227680274889	0.4020382725196654	0.4965238518535274	0.9254804774900521	0.2011389365245697	1.874532601391353	0.05362094077877634	0.05191494439832731	0.0005572800061856176	0.8033842739697424			1.261627866958255
5.70839420961079	6.32837278731744	5.087067653489163	1.533124681761474	0.6233863610551339	0.9684786119981096	0.6595238303779374	0.6720521908292653	0.3634866447914695	0.2536007342147268	0.2785599095560054	0.3287183839197574	0.4040148228376939	0.4989366234876309	0.92919691493803	0.202512525403814	1.867334172269824	0.05362186071717039	0.05191621389032477	0.0005572790537327018	0.8033043115725645			1.261627952319459
5.716583989968136	6.631327405718016	5.612078607660049	1.656511348673604	0.718117004169722	1.023062895160434	0.6914268133918307	0.6808927787103974	0.3778351357450229	0.2601173343106745	0.286935174978706	0.3333255315210236	0.4066428850618984	0.5020782084940797	0.9334922655150633	0.2037212833878642	1.867987363072212	0.0536189929956746	0.05191987347777655	0.0005572822449428179	0.803254978325363			1.261628005450834
5.724773770325482	6.523464631824841	5.418321868882195	1.596361035467907	0.7216553143190213	0.9970837111931331	0.6893218174641479	0.6734520042603002	0.3748283854969254	0.2570965474391618	0.284496612270925	0.3310941578524161	0.4056452014571426	0.4992528398808753	0.9308145296470305	0.2021827147980749	1.86646096956958	0.05361914394828935	0.0519268432876168	0.00055728256131694	0.803313189843174			1.261628031256583
5.732963550682828	6.423223462581518	5.164184181338095	1.570817044708475	0.6672559444672563	0.9791078739617836	0.6716161133982872	0.6677190612448131	0.3674169417312188	0.2532149442726448	0.2791827392193326	0.3294792863439123	0.4041229527506602	0.4980999809675561	0.9284390096697194	0.2016943657516968	1.865683217395208	0.05362011333510924	0.05193327117322022	0.0005572790009959517	0.8034380634796074			1.261628083046815
5.741153331040175	6.29874579015836	5.041433288977569	1.521262383612277	0.6227132070780161	0.9612449008426702	0.6514016536193218	0.6635904426245016	0.3650673282469314	0.2516537968573416	0.2777634853464069	0.3278527437074629	0.4027800883744023	0.4973643187445444	0.9270891255886607	0.2016029273618566	1.870785779871234	0.05361986741629166	0.0519317733687655	0.0005572754959346693	0.8033575748271156			1.261628172253176
5.74934311139752	6.661500285804483	5.508622737550262	1.708960750360947	0.6817999966722977	1.056609984520456	0.6650380869237529	0.6765905032763149	0.3744008743827313	0.2587204591296737	0.2843482610144409	0.329908515200224	0.4039952622333771	0.4994951036392489	0.9295527700936982	0.2027310664568614	1.861799304532856	0.05362070870169938	0.05192487327397408	0.000557276299856361	0.8032390170643725			1.261628272240166
5.757532891754867	6.516942257933803	5.501337610614257	1.674082070758997	0.7185863179447769	1.042246180905222	0.6818236481673857	0.6792656603403329	0.3729638054089429	0.262091938081206	0.2865901960496282	0.3322104964710483	0.4054268960731393	0.5002009543047277	0.9304707796284946	0.2028654146850045	1.85471078460282	0.05362205860379968	0.05191387613412714	0.0005572778953754368	0.8033209407323424			1.261628355118304
5.765722672112212	6.249707644806481	5.04081934439127	1.516207954726222	0.6453409250924466	0.9860998102133106	0.6692636111955528	0.6696842113025433	0.3648937928043501	0.2560245990144171	0.2765703668819906	0.328067199143718	0.403525118441795	0.4969213881933496	0.9274088524886239	0.2014864035589398	1.862068458789326	0.05362571343214417	0.05190324802750403	0.0005572758237802596	0.8034308887705592			1.261628427308791
5.773912452469559	6.387270538578336	5.110217187026053	1.563364019809901	0.6486304419653539	1.004026251844669	0.6658585699238895	0.6731872116432379	0.3654059455730992	0.2588704126073437	0.276337126627708	0.3275479812384377	0.4029957150939554	0.4972124570620235	0.926965629867556	0.201454868928176	1.870978610662506	0.05362423378113087	0.05190137202035198	0.0005572719415598452	0.8034593688852296			1.261628537991169
5.782102232826904	6.369852684570731	5.293216109272154	1.650788041452558	0.6808741825645297	1.015872677717934	0.6769888118937152	0.6737372493870093	0.3722936438027499	0.2590417178121281	0.2814907555646466	0.3298363724202905	0.4039231223219045	0.4986516290210109	0.9282817392372145	0.2020610571980927	1.847136541927481	0.05362317233055391	0.05190614250239279	0.0005572707738368643	0.8033925026422182			1.261628666111467
5.790292013184251	6.451745760983615	5.25261726310322	1.686030026990308	0.6767415121570459	1.020653718946014	0.6902325287143697	0.6757398335456077	0.375682458321409	0.2589090374141039	0.2816417975159518	0.3303151882969054	0.4047659044642702	0.498923156615145	0.9298181638514994	0.2024107925773453	1.838048216452315	0.05362619135494301	0.05190914090452033	0.0005572727903179845	0.8033049104163974			1.261628765018995
5.798481793541597	6.756803455975094	5.458854606398853	1.741514457653053	0.711038015502435	1.059810480254691	0.6950958451549729	0.6831736405243007	0.3783612884268632	0.2644121289541971	0.284441854283249	0.3315199376976303	0.4059529006878979	0.5005515978008378	0.9317764289624165	0.2028340234677016	1.849655406750216	0.05362988397047701	0.05190761118024404	0.0005572733688333259	0.8033126875362455			1.261628851250262
5.806671573898943	6.610922684870036	5.485625465851004	1.682902492727294	0.6926457369938435	1.041119813272352	0.6866019276560209	0.6786453537153249	0.3735515686424375	0.2597016083328328	0.2833130544322337	0.3314777938676547	0.4055868709227727	0.500207748303139	0.9307303602406701	0.2027237943917149	1.865797292573226	0.05362881731958932	0.05190403076628405	0.000557269594393961	0.8033515157707013			1.261628956687202
5.814861354256289	6.477919065623989	5.509696887466969	1.673077702824687	0.6829467129731224	1.027838764385249	0.6768296267197214	0.6781787862943039	0.3700794222204293	0.2555681711249196	0.2817227996629356	0.330630038752263	0.4045569308916418	0.4996988736609789	0.93053304888699	0.2029061523615472	1.859719584205892	0.0536244957744722	0.05190181356184274	0.0005572659708598529	0.8033523560828535			1.261629074084729
5.823051134613635	6.602811438996579	5.368552316964921	1.634467692794646	0.6799327887463119	1.044528790394562	0.6787325417494635	0.6783973770956088	0.3723016481659174	0.2576732983176809	0.285174620257538	0.3318367985693963	0.4047658491139196	0.5010561874727751	0.9311979937245684	0.2032343322414242	1.848367338248386	0.05362092066057511	0.0518976411767576	0.0005572667400233887	0.8033101773610887			1.261629206885053
5.831240914970981	6.503690749757496	5.239395258748445	1.58588834204962	0.6735888647301711	1.032895567749909	0.6820271086121819	0.6772178198411267	0.3803981758042864	0.2602798802174279	0.2906457371222848	0.3329803760937471	0.4050919892681345	0.5010291602956739	0.9309769254531635	0.2028731951764466	1.859242567552148	0.05361636706839971	0.05189473803324506	0.0005572684315770412	0.8033167972932538			1.261629303689409
5.839430695328327	6.522267456716588	5.197500174622247	1.650233170313003	0.6581753597017946	1.063953604635903	0.6800937337505035	0.6813459748521212	0.3778448067083049	0.2624622495494675	0.2857813509528976	0.3317329393361174	0.4050308334816859	0.5009034892287936	0.9306038340245592	0.2025249845240267	1.870366187869981	0.05361609994876971	0.05189844129132975	0.0005572659174550091	0.8033212261927115			1.261629403822749
5.847620475685673	6.698736520791196	5.264018420131511	1.747922720588595	0.6521982121697373	1.077288608847107	0.6752324912546218	0.6815270354389659	0.3709979158824395	0.261931644870202	0.2803088437137936	0.3308003722169757	0.405532087993582	0.5002564941524144	0.9308967490688724	0.2027388527267548	1.870356977348338	0.05361819745379865	0.05190641040159594	0.0005572605082965627	0.803319118519104			1.261629542151255
5.85581025604302	6.5297849263907	5.445240604088517	1.727635434798171	0.6736498829176402	1.032556052320194	0.6690760562891421	0.67643376666188	0.3686038352498984	0.2542195882708085	0.2792078694557257	0.3300058664420921	0.404713472734088	0.4993876381605016	0.9302952241668654	0.2027337650834002	1.858882167677304	0.05361781216225364	0.05191565154665283	0.0005572600170931332	0.803332039110312			1.261629682512677
5.864000036400365	6.506526106151744	5.362790872993501	1.657087824374678	0.6891746309567114	1.015778713383611	0.6713630956270721	0.6712729286765534	0.3670581882060627	0.253799153005842	0.2796680760127457	0.3302023821338229	0.4041920755488896	0.4990933073559636	0.9303409156286342	0.2023656633155307	1.853808942618425	0.05361610480971881	0.0519181534866951	0.0005572628144838155	0.8032802750417378			1.261629810515246
5.872189816757712	6.664939070841674	5.476220425813019	1.663753981493289	0.7099116552036612	1.006049268928366	0.6814567298478378	0.674128929052727	0.3737589522540313	0.2565282977354909	0.2899022541484591	0.3327375360018525	0.404679291381279	0.4991690110618691	0.9302452113603843	0.2021744695029134	1.869923978495201	0.05361451525025402	0.05191114229859032	0.0005572624438660507	0.8032715302513341			1.261629906617844
5.880379597115057	6.52373753039974	5.412440590196928	1.667545066546235	0.7118765362931629	1.003809607187185	0.6864165599335935	0.6781177840752172	0.3782892017913806	0.2585355904656177	0.2893637968534308	0.3323975568007291	0.4046499486243676	0.4996279669279443	0.9295513846933422	0.2020942568401088	1.878212004521515	0.0536139993578326	0.05189890887723642	0.0005572587277718369	0.8033149407429747			1.261630019378176
5.888569377472404	6.586560370833855	5.367116936289532	1.696740571283488	0.7139147411791597	1.049169158451904	0.6942202201746037	0.6839620429826671	0.3785357881339298	0.2623546369678456	0.2845034748249615	0.3311684524759811	0.404639854535091	0.5004801915368301	0.930570792836056	0.2025183191969153	1.865809724063268	0.05361469295080349	0.051895754959888	0.0005572564830577251	0.8033485467030876			1.261630144600408
5.89675915782975	6.73746864649528	5.393411429079853	1.725274289527967	0.6919126477612298	1.045553184001314	0.6870992885978247	0.685310788514638	0.3733568977592155	0.2603112061886415	0.2809645082184253	0.3303851880771621	0.4053011629992979	0.5007004942058199	0.9308621798310789	0.2030431974474468	1.852861677403669	0.05361720930953295	0.05190526604609155	0.000557258049433127	0.8033737736162699			1.261630248450772
5.904948938187096	6.415138866907416	5.197781994334507	1.622448249495125	0.6511000249952411	1.004192709443249	0.6747898786042333	0.6779095385123333	0.3690993096265124	0.2559420645580535	0.2812305687607378	0.3307900247094754	0.4050262956582645	0.5003285303370513	0.9290514193800143	0.2022269036972243	1.860471791097795	0.05361926466187894	0.05191359906545049	0.0005572600653192263	0.8033818364908667			1.261630314334549
5.913138718544442	6.593189866566184	5.330020505854156	1.750259772695911	0.6833584893744696	1.063696276923259	0.6836759957784007	0.6787943721402591	0.3691399550321701	0.2570133791352908	0.2839776050322922	0.3316804026077586	0.4047714975073592	0.5010075539396104	0.9299635628833323	0.2025506028759592	1.878924786238942	0.05361818500892231	0.05191925162877334	0.0005572583515303156	0.8034194608784671			1.261630370958277
5.921328498901788	6.694895297992298	5.504758010266237	1.816637568921474	0.7006815508288496	1.087950837477452	0.6901885917232313	0.6809938139085251	0.3739453725093513	0.2601125801157553	0.2841727942836587	0.3319872448503527	0.4052812181483823	0.5014311274481675	0.9308805309900401	0.2031318843387453	1.873371595048402	0.05361665949010511	0.05192423892288494	0.0005572542882749358	0.8034490021783367			1.261630457619733
5.929518279259134	6.367965011486969	5.205278049486266	1.589033480053753	0.6408230404279193	0.9930794158436371	0.6582085343821764	0.6709874401674684	0.3714917513404312	0.2570105302415109	0.279111928720669	0.3299253105980661	0.4041704229958529	0.4989239009603788	0.9282178576463389	0.2023108164928521	1.845168313453626	0.05361843368759915	0.05192317628366557	0.0005572530336799777	0.803430862673294			1.261630564984875
5.93770805961648	6.32342655709273	5.115422978670043	1.557382750018389	0.6414420547979149	0.9726126046583999	0.6495792579888099	0.6685676800141601	0.3625144982044636	0.2525442588136204	0.2744855063016322	0.3268134502361811	0.402275439298381	0.4971326135000467	0.9257312780708752	0.2015635134297353	1.835265846611953	0.05361695890813588	0.05191637144748915	0.0005572552663320289	0.8034611117176126			1.261630646006624
5.945897839973826	6.447843902143243	5.372057723737578	1.611857500620047	0.6831994934868518	1.009273887226186	0.6651875503768838	0.6713063344905592	0.3615249670821965	0.2549990311915178	0.2769149665239534	0.3278032764195116	0.4028850552209658	0.4977402411509461	0.9269286131533936	0.2014315684608903	1.854190124603842	0.0536143575754303	0.05190824503048345	0.0005572560036705311	0.8034500762424395			1.261630690003876
5.954087620331173	6.623063159510846	5.531907266376158	1.662573589234825	0.7199466877185932	1.035343221016541	0.6956277207605484	0.67414488840175	0.370754726051429	0.2581270518699597	0.2820344465526535	0.3308231417724825	0.4052323494949296	0.4998077702400209	0.9312635413252808	0.2021319920064769	1.877855183322861	0.05361685467672712	0.05190368115079587	0.0005572523123334006	0.8034144916291278			1.261630761798375
5.962277400688518	6.388079554888868	5.257624842451366	1.60091677171791	0.6971873299874497	1.006566272475957	0.6891374826375982	0.6708584591118743	0.3734350886848678	0.2564376956431485	0.2834722490399861	0.3313502563621449	0.4044523153957976	0.4993685651610153	0.9296747139488489	0.2022607662422666	1.872020576442919	0.05361990413790522	0.05190055582065661	0.0005572488657033402	0.8035154496574924			1.261630866918359
5.970467181045865	6.278350550125491	5.20495854794204	1.561331261375289	0.6826730386188364	0.9942959924993546	0.6830566426296908	0.6692815424397028	0.3682224992992035	0.2546060689098466	0.2816371628704188	0.3307083725801832	0.4037666657798063	0.4982428973052102	0.9282522919669772	0.2017534360298463	1.844268176264064	0.05362144611526287	0.05189946255228457	0.0005572514618120384	0.8036487393370479			1.261630956725945
5.97865696140321	6.493323058818723	5.431840302591789	1.644637167561178	0.7162686472558866	1.01940777040106	0.6941183132330502	0.6737218542736405	0.3736480064933183	0.2566479794292967	0.2827749764498058	0.3306576829838002	0.4041583272293255	0.498845752098732	0.9302043987594525	0.2016590430458997	1.840104112854544	0.05362485725212793	0.05190601532395621	0.0005572532468818332	0.8036299792816667			1.261631035196683
5.986846741760557	6.38320709688993	5.283636714147069	1.562486388006628	0.6726989850602267	0.9779278874084445	0.6615886004434818	0.6650289294668373	0.3633144907701215	0.2517955985679162	0.2774726086567122	0.3286475845567504	0.4025543517171428	0.4976464157714964	0.9280176521432707	0.2011400655900566	1.8519287598544	0.05362653714666242	0.05190848151071475	0.0005572499531297589	0.8036342813293638			1.26163110688061
5.995036522117902	6.40697732063037	5.218656419419439	1.510833199889861	0.6628227544179268	0.9378421457310873	0.6538237367949753	0.6620062159319102	0.3593039324839956	0.2481654416252349	0.276261263561776	0.3277025776583241	0.4020084985864572	0.4972364964009554	0.9271725663563889	0.2012743842161172	1.870356627509048	0.05362281839396339	0.05190282690544838	0.0005572466084067218	0.8036310409897087			1.261631191007527
6.003226302475249	6.524674463153491	5.394012933021451	1.563979791468028	0.710671406338555	0.9727503717709131	0.6670182532280117	0.6705284305820163	0.3673396788846365	0.2510930095789917	0.2802160676536656	0.3291394256166122	0.4033850851057926	0.4983983858182897	0.9283315429448952	0.2019687203407671	1.86064903816355	0.0536147109070477	0.05189866218728756	0.0005572476750767418	0.8036504908827498			1.261631261873355
6.011416082832595	6.596844300870096	5.525674656171922	1.645734067518155	0.7127713596885394	1.025353658676302	0.6807067616328759	0.6783948364635654	0.3753405109340369	0.2556726675036864	0.2845796870697268	0.3306600446137977	0.4044576611354993	0.4994734078057383	0.9294835182763865	0.2024842792310382	1.855802605508448	0.05360540533914893	0.05189859476460711	0.0005572507921298254	0.8036916418278277			1.261631310846859
6.019605863189941	6.65031823713354	5.503098345045967	1.717581440988841	0.6834754817432388	1.059946601889922	0.6819714257819341	0.6746481123620603	0.3744148035818107	0.2578571470801854	0.2835860231864413	0.3303271866619962	0.4046265372134045	0.4998062889983001	0.9303735136384655	0.2026294593270684	1.86625279867435	0.05360354403134747	0.05189676676239986	0.00055725128536612	0.8037096768406103			1.261631333048672
6.027795643547287	6.480469137646367	5.334150432174634	1.668928361589261	0.6696442559169258	1.033124517171551	0.6737672497239842	0.6716521116883866	0.3639601808379718	0.2544997413978842	0.2794329559872589	0.3290818328445092	0.4040586136639007	0.4988697470444767	0.9294116301083103	0.2021224685216355	1.877430598597472	0.05360938907979786	0.05189647869418648	0.0005572485697661567	0.803740301133817			1.261631362521399
6.035985423904633	6.225724136474146	4.987119575664917	1.549449575474623	0.6100838718912878	0.9779391517936188	0.6470459895284749	0.6691529543210125	0.3577571616484605	0.2516000019371039	0.2748116750559819	0.3266392560803243	0.4030122387732079	0.4964932604025615	0.9275706569022864	0.2014711067660774	1.871521208832881	0.05362042288597762	0.05189590843316536	0.0005572467525091981	0.8037255684701969			1.261631415065709
6.044175204261979	6.118600132367007	4.945673877039261	1.530029398226366	0.6045391052655713	0.9752554056048497	0.6446889968388888	0.6681970540071916	0.358749899636038	0.2519995132004039	0.2748759918037404	0.327295410156586	0.4028654156309919	0.4962683787454919	0.9257639693763053	0.2013391723543334	1.841770663141773	0.05362714824868443	0.05189603356965843	0.0005572484270944823	0.8037445328413917			1.261631454321382
6.052364984619325	6.210534313406295	5.073052358762835	1.555406696163472	0.635377953298858	0.9729235436253206	0.6559557204672283	0.6641349032325953	0.3607839029599	0.2536770603262025	0.2779348742422321	0.3284103191075419	0.4026811774952946	0.4974241439600904	0.9263623793772915	0.2015190661650077	1.844640370538777	0.05362646233061326	0.05189549547888376	0.0005572502212389432	0.8037692201590546			1.261631459603718
6.060554764976671	6.548389634895684	5.350862575056401	1.619411055143881	0.6637189533286869	0.9831018315255966	0.6674633965347395	0.6698927809723592	0.3697981222741736	0.2562317711880853	0.2787561468890237	0.3281235634392726	0.4028403172553803	0.4984502547385861	0.9287431059693514	0.2016776083761787	1.863740129131562	0.05362558510206197	0.0518898189130885	0.0005572479134662594	0.8037427398019841			1.261631465784327
6.068744545334018	6.662778361444023	5.493746708099962	1.687436493627063	0.6938260057290482	1.030182089574793	0.686797167193564	0.6865291776813549	0.3786498804112094	0.2626898294471119	0.2835732879530803	0.3309611385000744	0.4052999123619981	0.5008410912932102	0.932164666724063	0.2024849819487906	1.872814507056444	0.05362545052069626	0.0518873072641784	0.0005572443611690778	0.8036180078117078			1.261631506398965
6.076934325691363	6.514003612310317	5.337750560377017	1.590910905588425	0.6499983056427167	0.9895558558975724	0.6661764206977201	0.6733847582070303	0.367663666376191	0.2586413146469794	0.2808255523916254	0.3297930430646266	0.4047021290336045	0.4998851809530164	0.9312351751556298	0.2026772795345613	1.853872691473376	0.05362377316077002	0.05188965956440548	0.0005572452795578672	0.8036592572011707			1.261631553201421
6.08512410604871	6.531127560940098	5.497376015707293	1.599449665894913	0.6683964125408514	0.9984387621069785	0.6526957117334318	0.6663835857135419	0.3662843031971724	0.2569752749491973	0.2795128162816297	0.3287919962017183	0.4033569100503932	0.4977817487399171	0.9286669346878847	0.2020322017148947	1.835007017398788	0.05362056491554264	0.05189438024998284	0.0005572495288384931	0.8038129666850715			1.261631567189905
6.093313886406055	6.447413644034572	5.418599275117573	1.602225433000624	0.6872523446820988	1.033896642670759	0.6608255696766303	0.6709828845005246	0.3697739215157426	0.2593884888108439	0.2814321816495374	0.329402019668375	0.4038382928007683	0.4987418367380404	0.9284858625062736	0.2017537861646319	1.842185864282684	0.05362081417753423	0.05190111741305395	0.0005572493926134903	0.8037929458237519			1.261631580743677
6.101503666763402	6.504578317157109	5.380805682512114	1.629284152138602	0.6879635545689345	1.0414265098089	0.6725176385135303	0.6751328040626602	0.3725237910041684	0.2621115482851575	0.2826963675119901	0.3307233209431745	0.4051244182657408	0.5002088639182556	0.9303355444305006	0.2021547041690077	1.869669686256597	0.05362298970539837	0.05191236482588703	0.0005572450487660323	0.8036985371381445			1.2616316133742
6.109693447120748	6.845910535135525	5.624439010863921	1.793215267746172	0.7233085544353676	1.082072457295007	0.6871812525708967	0.6803951580582441	0.381102933157326	0.2643124008572193	0.2879677014980504	0.333019285736339	0.4063409228536551	0.5013291800217969	0.9327666983575724	0.2033478285106455	1.866624206083471	0.05362501932870688	0.05192429434432919	0.0005572440746261433	0.8037513921457489			1.261631655845479
6.117883227478094	6.882848909149784	5.457164026757227	1.795456177194152	0.6944081182586701	1.066660859243341	0.684226755670174	0.6783302947302216	0.3786254963071169	0.2626777816348022	0.2881745508012603	0.3319586880986953	0.4052586542234423	0.5005603060441824	0.9312053098052814	0.2031905408803188	1.853834452281251	0.05362766363629393	0.05192738621355309	0.0005572479109670318	0.8038591167646739			1.261631658374713
6.12607300783544	6.674820571653634	5.428779230282037	1.729927664078258	0.674350472747837	1.031854722594629	0.6690896485276846	0.6726328175878019	0.3682032464028321	0.2557650182723337	0.2811854815114694	0.3301696464696078	0.4035523670141102	0.4991688375013213	0.9288913575699072	0.2023427831992006	1.854457722513974	0.05362473456727188	0.05192492256958779	0.0005572501063758177	0.8038920529564572			1.261631633527065
6.134262788192786	6.321509332308616	5.127836710618485	1.621024957823921	0.6343820952827006	0.9931647518524551	0.659567751182934	0.6697067366556504	0.3633860651259257	0.2504716200362122	0.2803290080849041	0.3302204718970983	0.4036453975982805	0.498951274427224	0.9279692424111202	0.2015355572302515	1.856187814846991	0.05361637206104586	0.05192155488381157	0.0005572480640660389	0.8038140199221413			1.261631607601812
6.142452568550132	6.380218788813544	5.004883103647573	1.597487499847237	0.6089513901727637	0.9915181015840417	0.6552213357930269	0.6681567616437616	0.362392931710489	0.2523417179869445	0.2811079026364666	0.3305621490399772	0.4048061107132183	0.4996163968262715	0.9291610581156161	0.2018725742591327	1.862478801354512	0.05361218371837725	0.05191858431761857	0.0005572451996016287	0.8037210196252195			1.261631623064702
6.150642348907478	6.697226641667551	5.326384430400256	1.657444356748889	0.6431771828122069	1.024708247857215	0.6584087499823719	0.6724812465411953	0.3654891823873236	0.2599763240426241	0.2823998221487128	0.3310755278663126	0.4051417849397681	0.5000383257941973	0.930657259850644	0.2028049204299073	1.85299516093244	0.0536137025390308	0.05192010204065867	0.000557246017792918	0.8037315112844554			1.261631639846193
6.158832129264824	6.65939830569242	5.510726118539298	1.676784322953086	0.6881249665943339	1.056711476088019	0.671426853413615	0.67879062508405	0.3717954234292883	0.260397671470164	0.2835867769453978	0.3304817376561947	0.4047637657852188	0.5002375866022398	0.9299232112303405	0.2029361468319237	1.848587462348668	0.05361925648602035	0.05192572472610345	0.0005572494530124381	0.8037177540865704			1.261631617477597
6.167021909622171	6.842459437917872	5.508165027851371	1.708393052573133	0.696796160277465	1.059281683480632	0.6862811200435563	0.6815977790889819	0.3754845935436806	0.261349059333423	0.2836321892039959	0.3307012093615482	0.4055787898434202	0.5004991454908831	0.9306048182153008	0.2025869858488135	1.860735779684865	0.05362546068396386	0.05193134995434148	0.0005572500716174619	0.803777876897675			1.261631578805381
6.175211689979516	6.565617318568893	5.358018533473913	1.664777367770119	0.6681728272165607	1.009084479888783	0.6621555629255176	0.6673987603078152	0.3709526644053681	0.2571829050801973	0.2806284865392953	0.3290316143091559	0.4035048537377243	0.4973963425583738	0.9268681796301744	0.2013663752641941	1.869387094109006	0.05362872355867022	0.05192856069736041	0.0005572468437738981	0.8039253473740855			1.261631558550053
6.183401470336863	6.299668558036128	5.258224522528719	1.604683527889706	0.6627575391053826	0.9916080124979357	0.656627740452925	0.6680364143924422	0.3722615116007065	0.2564374537621411	0.2834380082963592	0.3291110647302168	0.4028452433020166	0.4964692063331433	0.9262506954504804	0.2011611205518555	1.858557416372708	0.05363154427858412	0.05192140599527095	0.0005572456324365294	0.8038291561980284			1.261631570690488
6.191591250694208	6.709375213096059	5.437601822789287	1.708188293126593	0.6884689961641731	1.050292747019826	0.6891756154509888	0.6830033784474391	0.3762697230403076	0.2614982027693721	0.2860269126295599	0.3309261887136823	0.4046667551640983	0.4989739584590711	0.9303379467465106	0.2022561550835943	1.842869531568464	0.05363198388045276	0.05191534406070379	0.0005572487696789341	0.8038206847730754			1.261631573698555
6.199781031051555	6.724591383097581	5.557699099863187	1.669332578950977	0.684850176846812	1.034026747188464	0.6813138681452743	0.6773686184564157	0.3679374101757215	0.2564125697712914	0.279861821925887	0.3300671163587148	0.4040511253851385	0.4989080021814478	0.9295324531152865	0.2022398720277361	1.845715008465757	0.05362937901071642	0.05191041064694266	0.0005572513508842994	0.8039000867087087			1.261631539015187
6.207970811408901	6.782110369954417	5.764731000663998	1.702292838352548	0.7368318865523754	1.012797720522835	0.6859303127281118	0.6699447474385273	0.3685036406805616	0.2530591847747242	0.2832505020636936	0.3315611393194596	0.4043062767997448	0.4993964036314842	0.9308306495256771	0.2023629327958043	1.864149174578616	0.0536292548268064	0.05190687594555909	0.0005572495086004212	0.803806939675567			1.261631500682183
6.216160591766247	6.453152317955475	5.415601165826621	1.613991312669062	0.6779265851215228	0.9866893534768763	0.6607160465719933	0.6668800522125844	0.3671393613170474	0.2529126083302321	0.2807760631523593	0.3294765421348955	0.4037347354391829	0.4986678387988125	0.9296687141255618	0.202164343340977	1.857897728671863	0.05363281103916596	0.05190612258380741	0.0005572467429368111	0.803869275973522			1.261631479312715
6.224350372123593	6.416767218234752	5.324041680527238	1.618586558695479	0.6410065035573718	1.001075874356502	0.654386236658421	0.673283618313945	0.3639060071219042	0.2546093906759283	0.2773843548422961	0.3280656751761176	0.4035762275173641	0.4987436359663355	0.929157608070153	0.2022403031346282	1.845502201609383	0.05363567565108651	0.05191072221677873	0.0005572476636915586	0.8039864013824911			1.261631504515859
6.232540152480939	6.611419903537128	5.595203140787537	1.709762715230226	0.7015180034906155	1.01933748886814	0.684489291581338	0.6785437382604619	0.3702639005805463	0.2561254661895286	0.2792962704061249	0.3290972245719111	0.4042279351146392	0.4992385717993307	0.9302135043173827	0.2021679542495138	1.851719321331861	0.05363167064652099	0.05191347417938228	0.0005572507985291888	0.8039836411775065			1.261631482205275
6.240729932838285	6.349059279904957	5.442075766792844	1.55510786038986	0.702858146940297	0.989686062507569	0.6803180154990276	0.6702063771049266	0.3669794196613054	0.251819667301092	0.2772260339996828	0.328764529901554	0.4037664880009086	0.4977324060372922	0.9295555249615659	0.2013232381115704	1.866528532315057	0.05362839255048592	0.05191265977120555	0.0005572501507189041	0.8040036500395019			1.261631459262289
6.248919713195631	6.27092956798518	5.326512063397658	1.518001640162779	0.6935309322073692	0.9728139307416918	0.6711229940097032	0.6648624238092258	0.3659874221840144	0.2494244434664061	0.278621505704799	0.3282598058885359	0.4028279491888337	0.4967122296369207	0.9282644957834569	0.2011460407164526	1.873299899972643	0.05362856069533724	0.05190847946877123	0.0005572466838034022	0.8040019125641398			1.261631462347144
6.257109493552977	6.421716306120443	5.378634310737756	1.609394949395953	0.6788123502951189	0.9765961113831146	0.6652655275506831	0.6656494662757489	0.3718091576026104	0.2511166109515042	0.2832006482046558	0.3294615172317495	0.40293952198588	0.4976530018972242	0.927860872098578	0.201865387967421	1.859798151752604	0.05362582495655129	0.05190372098796663	0.000557246834689204	0.8040158285919062			1.261631466427881
6.265299273910323	6.426157561486455	5.367140573586609	1.635836811742305	0.6745322134975515	0.9916048437952792	0.6736178541990402	0.6687604405532718	0.3719545303934744	0.2549434433153768	0.2824137189324777	0.3308620513712566	0.4038917548492444	0.4985208552408926	0.9283447079212888	0.2023119227299092	1.849409747034214	0.05362354335507239	0.05189873394427989	0.0005572504445725778	0.8039910483244586			1.261631451035527
6.273489054267669	6.432274250164236	5.274130537308891	1.617460366028269	0.6718240143472703	1.003271081903459	0.6807940012876256	0.6720349913464921	0.3712946181352063	0.2591883465791552	0.283307116194732	0.3311518779192398	0.4033764849803704	0.4985446620686685	0.9274195926248519	0.2018629064147205	1.855497692336814	0.05362440095469	0.05189577717084175	0.0005572524086529263	0.8039931790895453			1.261631418935048
6.281678834625016	6.586221881813421	5.14628387461606	1.619340444076286	0.6521488283809016	1.013367371590558	0.6661659953465665	0.6728136438484564	0.3678613921535732	0.2540540552447746	0.2817178828494385	0.3292484751038097	0.4027328179107076	0.4987888864984861	0.9274361891361331	0.201732616348763	1.849894151195104	0.05362532923858436	0.05189780589999656	0.0005572511800852566	0.8040174381227743			1.261631380980906
6.289868614982362	6.516218927746193	5.214376189724541	1.604275133082652	0.6700841907567732	0.9819519922948264	0.6622601206232466	0.6685684066201441	0.3654966789668878	0.2496171876772107	0.2784239845137451	0.3282437664063606	0.4021462917002634	0.4979151556706792	0.9271275145398474	0.2017080805924494	1.839070367756888	0.05362670577593163	0.05189693377800721	0.0005572500297881849	0.8040680017482562			1.261631346903806
6.298058395339708	6.443855950357897	5.33549633539847	1.570676934568813	0.6860037728638946	0.9751280637565793	0.668069073953801	0.6725507770744817	0.3660036343575921	0.2518099756947383	0.2771428992788075	0.328353510094373	0.4025228179151761	0.4976726332594622	0.9270206451085414	0.2018064430256933	1.833042530157491	0.05362470840609387	0.05189401121675902	0.0005572518244274492	0.8041423236153671			1.261631309919498
6.306248175697054	6.399261829957614	5.295820839143491	1.574579338679211	0.6827334058444228	1.004433867805456	0.6696673246455354	0.6757125984627784	0.3640770328989723	0.2531559173973576	0.2766698544891043	0.3287488440383851	0.4035367494990481	0.4985819261804571	0.9284248620466302	0.2020362359030883	1.838665266012535	0.05362076310797302	0.05188839669908828	0.0005572553707571971	0.804096235665153			1.26163124008597
6.3144379560544	6.397653127036004	5.35609131225151	1.600105933258787	0.6817261926222523	0.9818240146310255	0.6633896569358818	0.6675276675761406	0.3673893374102288	0.2568069865108056	0.27767588987016	0.3284777333154828	0.4035139032606301	0.4982567567761983	0.9284515775940556	0.2016057433729334	1.853966984044707	0.05362035054503127	0.0518783013086839	0.0005572560384258956	0.8040478288684467			1.261631137895711
6.322627736411746	6.32955743954863	5.312854435633054	1.590193006793692	0.6691680192073599	0.9769281199261439	0.665433668227861	0.6686278926434988	0.3644161565929418	0.2573985067182516	0.2782458633460688	0.3286796199655214	0.4032769853098034	0.4975010325730445	0.9281616753294673	0.2015991780760021	1.860232041599597	0.05362007145016223	0.05187288676668612	0.0005572533260261229	0.8040762126525756			1.261631053553611
6.330817516769092	6.396539609303347	5.263398501476246	1.606590570924323	0.6593082975856436	0.9901948155686533	0.6629139138194816	0.6758276026587504	0.3669683797478982	0.2596613422616188	0.2815045761154051	0.3295325250362333	0.4032603140008876	0.4979831191582804	0.9276636631120695	0.2021876488076581	1.860836430264173	0.05362547001228042	0.05187485140577291	0.0005572525236109153	0.8041721408816749			1.261631031400578
6.339007297126439	6.704467730700125	5.651081099743129	1.666223567180037	0.724165907999602	0.9936471523353794	0.6664129032514959	0.6760190105989958	0.3696222689406524	0.2618451767805512	0.2826378684501828	0.3302596328378211	0.403238126467634	0.4988435287653201	0.9284838080856881	0.2026451485518239	1.854490076168784	0.05363359994708186	0.05188367271944307	0.0005572557779975579	0.8041043364623528			1.261630972411043
6.347197077483784	6.561625914526807	5.628465264774565	1.635152443112573	0.7477246930491748	1.030354872525994	0.6829912708103537	0.6762041336613861	0.3717372011026613	0.2565040255060659	0.2847816336945734	0.3317497529191752	0.4043831531018973	0.5004325340780574	0.9300517555125767	0.2023614798952339	1.852826674259667	0.05364092941201342	0.05189698869860172	0.0005572581433363309	0.8040605235581397			1.261630883545121
6.355386857841131	6.585796496636397	5.436987919198484	1.663184287577636	0.7059029922856876	1.055266481606171	0.6909309571500036	0.6846784892859968	0.3753721461136204	0.2579342643480797	0.2874618119258283	0.3323956514277773	0.4054249324396704	0.5013621218101516	0.9314096880256788	0.2024758795352604	1.8567054745233	0.05364517565986501	0.05190710017412933	0.0005572564273860352	0.8040601637036998			1.26163082023431
6.363576638198476	6.814397560449173	5.539024970059204	1.667175049589453	0.6922048753811678	1.017142742903541	0.6788109135144265	0.674373617089268	0.3703861403328124	0.2547650189677023	0.2825471775908493	0.3302533367010845	0.4046148502190072	0.4992554046723512	0.9313388614549898	0.2025670182720146	1.859342560887816	0.05364206030022323	0.05191009653431336	0.0005572547843567034	0.8040361909214927			1.261630781850682
6.371766418555823	6.423887005904629	5.189226276279404	1.53638517031254	0.6548755942166964	0.9551506932849372	0.6600424209520869	0.6614226273115628	0.3617987696680767	0.2486792845230125	0.2766073715512345	0.3278990991913667	0.4023540704233839	0.4972602451728441	0.9269499180553133	0.2017518448285101	1.849553527057813	0.0536379912547668	0.05190901397650861	0.0005572568205399424	0.8040647778940432			1.261630746927045
6.379956198913169	6.387360892938732	5.186360152789788	1.540415550447249	0.6574814753820477	0.9571811309331943	0.6564621577641689	0.660395119696725	0.3619831166228296	0.2511903270856334	0.2779892029338447	0.3287340594748558	0.4024774844690908	0.4978490167294963	0.9273752646379009	0.2017482108832026	1.850791931752329	0.05362977801036203	0.05190321840005083	0.0005572603735097027	0.8041301990400603			1.261630672993443
6.388145979270515	6.602839449998068	5.230854149532597	1.616227835231033	0.6435719921542549	1.001339205801548	0.6554191720348015	0.666719580870713	0.3645389654028652	0.2577115107596506	0.2780788093195068	0.3290498825123831	0.4035890907253204	0.498650168377949	0.9285078764803243	0.2019885169688437	1.865339861872984	0.05362073664662957	0.0518973291060718	0.0005572613241376577	0.8041182872862466			1.261630583544219
6.396335759627861	6.801525756858666	5.296102422703348	1.626180631330267	0.650992424584603	1.008962802930663	0.6679692773777037	0.6694841499087656	0.3649441376238564	0.2556437976162027	0.2784175385632148	0.3292529391826245	0.4037009964829941	0.4992344548278811	0.9288892059130998	0.20212802769718	1.86893645027679	0.05361978833962294	0.05189605348824381	0.0005572600091865546	0.804096634423894			1.261630504073307
6.404525539985207	6.733379943097844	5.439528746152872	1.603364705163822	0.6747190244893108	1.011537106987439	0.6730485962725117	0.6701340736905363	0.3703329618383182	0.2578381715958371	0.2808652774412311	0.3302299975695098	0.4038973281582299	0.4988589662058155	0.9288353830862354	0.2023095550151757	1.845751236467278	0.05361859767426988	0.0518978649044781	0.00055726041865405	0.8041765016137393			1.26163042868614
6.412715320342553	6.49257069524806	5.379869758490594	1.6117574610333	0.6794885246393823	1.017746043822791	0.6818972648834337	0.6743523215517945	0.3696776308604341	0.2576435121747752	0.2785527128646353	0.3294080936199179	0.4038167021089493	0.4983182522208122	0.929536824921704	0.2020877541751249	1.828446070272573	0.05361771004622005	0.05190948593527175	0.0005572632864847212	0.8040759710592182			1.261630347872915
6.420905100699899	6.536756506658872	5.333010851460084	1.596150675970317	0.684054691063162	1.01522885101445	0.6802330114396157	0.6723640647113606	0.3660604933613597	0.2537535265910177	0.2779499514189205	0.3285621237189738	0.4040485704815577	0.4986317337536859	0.9300787943695937	0.2020583174584145	1.832637792810806	0.053617294165994	0.05191926796432143	0.0005572647753856882	0.8040143310286536			1.261630257880927
6.429094881057245	6.652848720170752	5.405215989709129	1.601811500569641	0.6797517815137735	0.9979959414299474	0.6790857757875399	0.6673278306812475	0.3680517063155612	0.2525213960245722	0.2797926175879228	0.3290394689248172	0.4039854082207207	0.4992410467906667	0.9297447732057271	0.2023728697740779	1.85077426254263	0.05361275829276706	0.05191537010511971	0.0005572631673997843	0.8041366697182232			1.261630165822273
6.437284661414592	6.827392463092163	5.629711097314811	1.642114252173313	0.7186792569594683	0.992041644817315	0.6749488241656059	0.669767137038578	0.3763158770309775	0.254343291299457	0.2838300913702925	0.3311064670079077	0.4039481107370486	0.4995007586647984	0.9293662720389553	0.2026643871369889	1.855181997540094	0.05360858338264372	0.05190729119220907	0.0005572614408243796	0.8041975839304163			1.261630105273351
6.445474441771937	6.520322284610697	5.371629054057267	1.572112710295453	0.6851399867115104	0.9627964882448282	0.6616673990480612	0.6679577358543148	0.3720621083137753	0.2562915816435064	0.2815107409257928	0.3303012795753307	0.4038762534298428	0.4978449637591445	0.9284136173521266	0.2022406143111089	1.838184424179067	0.05360634742628773	0.0519057612175079	0.0005572636999817624	0.8041139725399447			1.261630034497324
6.453664222129284	6.275289453729552	5.141101112415863	1.556938550097678	0.6584176412513505	0.9721692082039158	0.6634056331557928	0.665169416515746	0.3668633630032676	0.2559158621017221	0.2792283515940136	0.3287464548742295	0.4039042877607765	0.4977583687540421	0.9275915330051162	0.2018421655910216	1.82758681232111	0.05361024783757562	0.05190564604030752	0.0005572689147675123	0.8040757220231102			1.26162993242056
6.461854002486629	6.265129987733867	5.155877237028122	1.552468612920115	0.6629264756597846	0.9861635740476705	0.6663073922703013	0.6688946236655803	0.3654553988936471	0.253907970289794	0.2787750183066428	0.3284336905644974	0.4037823291169004	0.4982660482532101	0.9281438440880951	0.2016415538250358	1.833071768510001	0.05362008670651205	0.05190510744868312	0.0005572691000309397	0.8041348983100309			1.261629837150562
6.470043782843976	6.290393264627641	5.076841601824254	1.534137832417742	0.6208615703875687	0.9622259823613174	0.6466757620160838	0.6624599628594958	0.3576021834505911	0.2493795280808698	0.2727445207563371	0.3261667598047519	0.402593866990054	0.4966983918590262	0.9274122189721872	0.2015791948915963	1.853115883196899	0.05362763393039195	0.05190662950603511	0.0005572670429476953	0.8041234997986492			1.261629746804763
6.478233563201321	6.39470494334143	5.159574187522802	1.623888478798958	0.6299655287514	0.9882033770138474	0.6525982923387973	0.6655150796491395	0.3609649646048267	0.2556265094637115	0.2749739457440026	0.3269160105870786	0.4029462017078066	0.4968883061443152	0.9275702598038174	0.2020803168082369	1.837021158023494	0.0536339537044971	0.05190540776855758	0.0005572676752860933	0.8041611548364704			1.261629696273883
6.486423343558668	6.522543204910574	5.442972342563842	1.668369321133007	0.7048146720247978	1.023037697079437	0.6813292619383677	0.6742694565128139	0.3699550554314434	0.2582186691224456	0.2812265806402991	0.3295916677228201	0.4038299152898039	0.4980927541568643	0.9292922753594641	0.2022363436653949	1.831631406645103	0.0536359110531678	0.05190185314858863	0.0005572708700050211	0.8041792493831532			1.261629595010378
6.494613123916014	6.386931154982637	5.341713694046091	1.619193262634145	0.6953665972837936	1.018746580969125	0.6824052698532697	0.6718360756406828	0.3665382537231271	0.2527320273178718	0.2783312869483985	0.3294984714888152	0.4028717936219602	0.4979206027744749	0.9277303999875131	0.2013940705813168	1.845653925778218	0.05363263697873743	0.05190032138236882	0.000557272674656486	0.8042217949792145			1.261629484461619
6.50280290427336	6.291734627345566	5.321365172299225	1.583276357449983	0.6828453539377517	1.022327732496894	0.6851641472744656	0.6744063145327441	0.3662623735048327	0.2535074887076637	0.2778392095592659	0.3299901894885179	0.4030028201645832	0.4983572525741503	0.9278065309088108	0.2013880435625624	1.860449689583774	0.05362603863569534	0.05189770655749453	0.0005572707137990166	0.8042479697745318			1.261629389322796
6.510992684630706	6.372788990762037	5.243080181840741	1.54888180534389	0.6941338694844437	0.993575500115409	0.6809602516259453	0.6714725559011941	0.366968732581213	0.2538558740349443	0.2788002492700561	0.3303896945396346	0.4042681488936643	0.4991810134408156	0.9293695241721494	0.2021947104849958	1.863239651246703	0.05361721406713819	0.05189821093692898	0.0005572691789522576	0.8042519694344524			1.26162932193453
6.519182464988052	6.235698972623588	5.123668775758523	1.546443341067777	0.6737450563999431	0.9793045888195879	0.664224739325021	0.6689253860762967	0.3654455107982977	0.2538641154891542	0.2796451629726867	0.3289579518187917	0.4026624281598173	0.4971101128226774	0.9273150705660901	0.2017920590188241	1.843159123644994	0.05361270740800293	0.0519028126118438	0.0005572713743535697	0.8043752280018961			1.26162926368417
6.527372245345398	6.330816353705142	5.213208872820823	1.595903871577214	0.6675575213581176	1.000945797302943	0.6778098893344775	0.6753594347535088	0.372838189928318	0.2573254375141191	0.2805111795612787	0.3288602687678509	0.4027644470506284	0.4977083567985517	0.927286586290209	0.2016022918720876	1.841969805038895	0.05361409574867081	0.05190359789341707	0.000557274602529082	0.8043893801800083			1.261629185074688
6.535562025702744	6.397675832448103	5.190960159617895	1.550863818581969	0.6783209065695628	0.9783114750773741	0.6875022246241398	0.6696201532490683	0.3669134793825852	0.2539688154158797	0.2754584452950787	0.3278095485806165	0.4031959092994898	0.4982725838061181	0.928361026396163	0.2013894261443994	1.855764368970787	0.05361970217404432	0.05189721597081493	0.0005572741722838983	0.8043783439464285			1.261629120460274
6.54375180606009	6.41768170425003	5.162100057287818	1.576396580811795	0.6924133646648591	0.9803427053798929	0.6882360124704502	0.6664280007200585	0.3647370091425576	0.2547932788763518	0.2764694723964493	0.3283620186996351	0.4029976512952781	0.4975372391107927	0.9278451676653892	0.2013907564097111	1.871599194788351	0.05362066676268595	0.05189429903454754	0.0005572707596989097	0.8044860312939052			1.26162910492671
6.551941586417437	6.134566879222467	5.017196149620834	1.531585233621733	0.6425860984706369	0.9496344408250164	0.6588475164017699	0.6606626173586947	0.3667323508204817	0.2539085493817487	0.2800349070935421	0.3286847483710046	0.402078283026171	0.4959366437850827	0.9253029120075112	0.2014126920457799	1.852280349737665	0.05361611965849404	0.05189477403695366	0.0005572704559380332	0.8044861975443135			1.261629078818838
6.560131366774782	6.102634715211371	4.95399297958948	1.477766306758581	0.6201038318834904	0.9384156388113544	0.6476460943698271	0.6603152760108445	0.3637045866968208	0.2504356544953553	0.2794330334988798	0.3285678720527693	0.4020118208604686	0.4964576517271024	0.9254119873170211	0.2015764623799578	1.837795976653607	0.05361206006526902	0.05189470994688563	0.0005572748265588134	0.8044468517079489			1.261629035618137
6.568321147132129	6.479748169617407	5.219021708416126	1.569860569757067	0.6367239737765323	0.976093990859311	0.6600656304201964	0.6676245662270474	0.3649385623920264	0.2515897207353801	0.2787060013329936	0.329723862315195	0.402654394974024	0.4987336339700485	0.9273948867009215	0.2021093040524334	1.843635532247954	0.05360968057079398	0.05190374194679605	0.0005572768817740846	0.8044934091077504			1.261628976352693
6.576510927489474	6.356437361984238	5.271825213192181	1.513412452124363	0.66082964299074	0.9601313906220256	0.6624298702989624	0.6659798860098487	0.3659861470756127	0.2524865659876358	0.2792748105951992	0.3289464196300242	0.402760700288379	0.497931855749451	0.9271533346666553	0.2016519349653181	1.84914331637873	0.05360783530534866	0.05191614392485108	0.0005572731632447449	0.8044187058878833			1.261628945674974
6.584700707846821	6.575861954819717	5.4861250796193	1.598782355714501	0.7030418356378301	0.9959774461981402	0.6687048359485303	0.6687096168633745	0.3701630929379063	0.2592858505920991	0.2852996997070031	0.3322569789585681	0.4042816756822778	0.4991813727767331	0.9298901391840696	0.2023072253536176	1.839852536986658	0.05361320626176937	0.0519271750264631	0.0005572704809086182	0.8043232326706407			1.261628945664315
6.592890488204167	6.663604255174965	5.721044232331915	1.764985420240724	0.7312598913064203	1.05972727074918	0.6770073709151558	0.6755349016722697	0.3714636986630979	0.260161688292494	0.2814502793616404	0.3318670345170637	0.4040590190799837	0.4994959226103394	0.9294522898795117	0.2026094588682557	1.827871948009734	0.05362134768331465	0.05193600271638867	0.0005572740397832456	0.8043837772483263			1.2616289289557
6.601080268561513	6.401322939989541	5.408696598126858	1.634536844751396	0.7057462078278031	1.013687748902696	0.6756616365330474	0.6704091684174032	0.3692690864326383	0.2559751190334111	0.2791110161863812	0.3299591865162442	0.4031638562595888	0.4979138730547591	0.9276815003700511	0.2017968988856552	1.832384426743753	0.05362734944037584	0.05194158019010676	0.000557277088504864	0.8043758508804494			1.261628902692217
6.609270048918859	6.458972288753431	5.316455057338069	1.615296889352944	0.6921017586169191	0.9930593583558797	0.6719378164500954	0.6652756859888938	0.3677113224527864	0.2561217640274167	0.2786543891074479	0.3288424367481561	0.4033386761694533	0.4983672603625587	0.9279741419348482	0.2019668924182456	1.847894445444011	0.0536309648855746	0.05193879322549407	0.0005572752361332425	0.8043899051498394			1.261628858573077
6.617459829276205	6.435837485948589	5.353515207977781	1.606763691211969	0.6921564823700551	1.007622867638801	0.676350576977087	0.6677890282800509	0.369660928640916	0.254006735893291	0.2806035897658973	0.3293578560859795	0.4036403349188833	0.4989184037726156	0.928988880697372	0.2021908058371487	1.852420195898241	0.05362987485234716	0.05192738646397796	0.0005572718071800854	0.8044223754765611			1.261628857959365
6.625649609633551	6.328314559904385	5.282793710731545	1.5021158374738	0.6877882485555658	0.9740577797648714	0.6870096331540707	0.6718490943268225	0.3696762200811751	0.2536418092637386	0.2824164570279137	0.3310434665607342	0.4046390527349578	0.4995476368753576	0.9305066303227499	0.202237631709772	1.842747731130424	0.05362255959536803	0.05192140370290257	0.0005572718956988355	0.8043563863692524			1.261628880761571
6.633839389990897	6.369194983523695	5.25645991290285	1.562266708313151	0.6753752344862907	1.006983607548535	0.6754874609913257	0.6751463169496456	0.3651863768383297	0.257279055297109	0.2786413640811367	0.3309522353031062	0.4045520308622428	0.4992373176201725	0.9289139230699844	0.2021015954517263	1.839723004862907	0.05361393311443075	0.05192107988140545	0.0005572749468298859	0.8043761616672942			1.261628883083467
6.642029170348243	6.317732997941391	5.263964792658159	1.588830058322087	0.6709302844216596	1.01856645556549	0.6629964216325094	0.6759494471026166	0.3651941443992487	0.2586514229810883	0.2785959798407526	0.3294349795156107	0.4027503257181588	0.4975942875335694	0.9266124231248544	0.2014737865364682	1.848596879164001	0.05360927905856063	0.05192086511127817	0.0005572758183785338	0.8043642809108866			1.261628862616868
6.65021895070559	6.583754401871124	5.572985542278692	1.631057705227469	0.7240811687283953	1.027980817957068	0.6785075354695945	0.6842993595677505	0.3695756557357288	0.261054870339628	0.2829145785636601	0.3309626428319007	0.4035315612821498	0.4998263788469139	0.9293398133612412	0.2020979941868371	1.862094237655102	0.05361747613945726	0.05192453261607913	0.0005572730969926559	0.8043681360867317			1.261628856817331
6.658408731062935	7.181692788919149	6.120139334781175	1.889632574403854	0.7723351257771454	1.092421656933381	0.6936195906186073	0.6853358198344217	0.3727642069050603	0.2640066738806499	0.2817653702342706	0.3310101720586794	0.4057747617761923	0.502275125073401	0.9337508836598163	0.2036610155773866	1.859390951605278	0.05362862382153014	0.05193190975522018	0.000557270855220026	0.804334119111627			1.261628892705353
6.666598511420282	7.028118156289348	5.800084917533692	1.783962395989837	0.721541730192088	1.051008391362314	0.6920028701503537	0.6756656654213959	0.3724120228078768	0.2591238237471878	0.2816373682169898	0.3305132644082065	0.4055497770087275	0.5015335314140713	0.9325103656691127	0.2032956503024238	1.85161548070804	0.0536320728787616	0.05193880243351216	0.0005572720429349829	0.8042763593143111			1.261628940848906
6.674788291777627	6.798372305364122	5.577142836881045	1.645206330608395	0.7144050955510926	1.012920211962562	0.6894289633709635	0.6716619075990261	0.3750120037748376	0.2580880612775887	0.2848128432160946	0.3327172248775242	0.4053982016262211	0.5015918692569885	0.9321599404965909	0.2027897651084372	1.855928683749495	0.0536355392549991	0.05193970876769147	0.0005572738714367397	0.8042826241654236			1.261628961496172
6.682978072134974	6.606624391813045	5.647318060897012	1.633601635521342	0.7415181396453093	1.024583827442456	0.6899699498850701	0.6741755058194687	0.3730734277266549	0.2577946027415349	0.2846357346692827	0.33364797334907	0.405484620575443	0.5010157972339604	0.9324109686090837	0.2025272758125927	1.870345923931596	0.05363358871523632	0.05193420150987194	0.0005572714740810401	0.8042911906124379			1.261628999820918
6.691167852492319	6.560855565462989	5.484645202934913	1.634273956382527	0.6972970543801184	1.025943444691053	0.6721666994066789	0.6752967734982593	0.3676124181552253	0.2553800649418718	0.2806194603345647	0.3306992757728427	0.4039089480273889	0.4991248213913496	0.9300706176953026	0.2021697429801878	1.872370949447062	0.05363214115008163	0.05192395135552128	0.0005572665053441737	0.8043661406520409			1.261629068874646
6.699357632849666	6.618561014161402	5.457442029873882	1.677782557807068	0.7093869998341089	1.033586968725063	0.6761215925272409	0.6787298640235521	0.3692802810176534	0.2581947245137409	0.2824337413023685	0.3312056234551465	0.4042214443608801	0.4999734335070403	0.9302470171640526	0.2026110244850549	1.864253560127381	0.05363186478911903	0.0519143169243433	0.0005572664573354988	0.8043876722899611			1.261629152696379
6.707547413207012	6.474974969091429	5.524878619566477	1.69800979510848	0.7239466939682406	1.038898765966106	0.6855002339495311	0.6774664404143226	0.3670333246570379	0.2573173126396505	0.2784528139872531	0.330132134762789	0.4045102841828034	0.4997966440119513	0.9297785006453546	0.2023911867323419	1.864789280202481	0.05363009232452594	0.05190869986387932	0.0005572699227973224	0.8043462642253527			1.261629229649937
6.715737193564358	6.549461303782104	5.361392315882222	1.70698837860718	0.6913237262494276	1.039272560074127	0.6925568620701904	0.6763878137108209	0.3679657511587689	0.2541045434931034	0.2764897370234905	0.32881472977937	0.4040371496152691	0.4987948756636663	0.9296256810001842	0.2020148816974451	1.882018174701866	0.05362908408029001	0.05190850271996904	0.0005572691773244736	0.8043422552172449			1.26162929326723
6.723926973921704	6.64011773727279	5.475994713880675	1.731195385483397	0.7148457971679343	1.062147666024227	0.7024339319599838	0.6823643793036719	0.3734091917368985	0.258641388756765	0.2817549175203286	0.3306722474033984	0.4049589896287009	0.4997751216224751	0.930536676654495	0.2023694440029644	1.883843366832455	0.05362792006065111	0.05191498398507319	0.0005572640919468259	0.8044021219616179			1.261629407317534
6.73211675427905	6.541710355825683	5.504898997235774	1.65796363619924	0.7138825255394013	1.034515859326181	0.7054293235965331	0.679913225868781	0.376516612962802	0.2606278753811716	0.2842154257460846	0.3321739522409279	0.4054904542900075	0.5004495171781242	0.9306466483219885	0.2025933945902711	1.873281751687342	0.0536300551271216	0.05191785725070767	0.0005572621011809328	0.8044036035091343			1.261629513462817
6.740306534636396	6.674350556629596	5.371566298033631	1.645679831671743	0.7012733694425664	1.027482568483646	0.6959368753657965	0.6777929879020138	0.3774674368002048	0.2619315185521108	0.2850634517433389	0.3321326706798925	0.4050564450510185	0.5000443457705873	0.93022249894043	0.202585259193428	1.852363484821685	0.05362911760773572	0.05191718739675966	0.0005572648782564953	0.8043590708723265			1.261629608276954
6.748496314993742	6.409867859592998	5.331034457258161	1.57723320639434	0.6940859740518949	1.0133730482852	0.669930337790701	0.6754330295484325	0.3695656460830882	0.2602552606329794	0.281966395249679	0.3301278146750224	0.4043531164996719	0.4990684838808494	0.9289828659003494	0.2018528156561674	1.85158607692276	0.05362449232149304	0.05192087507057087	0.0005572658595554738	0.8043798666432194			1.261629686243411
6.756686095351088	6.394823014752848	5.286384173163907	1.593419942289678	0.6779246734806219	1.027034527458898	0.6631776239070044	0.6773012425737356	0.3679151425237806	0.258411496393107	0.280380039446068	0.3296375744775963	0.4043542561951695	0.4998175626568224	0.9296112553287065	0.2021124677374979	1.864074444935348	0.05362421626228541	0.05192159676292583	0.0005572625291800883	0.804340918567257			1.261629763924719
6.764875875708435	6.701075809532119	5.351611527642129	1.647618843539924	0.69011231794001	1.05387297731362	0.6740763919068961	0.6787762526788176	0.3728310406524264	0.2588187898707587	0.2813946263116547	0.3303955814573666	0.4043163570801126	0.5003563574235493	0.9302167403072127	0.2028617054971028	1.875875328393971	0.05362289211330345	0.05191484939013717	0.0005572583721806416	0.8042931652870688			1.26162988352402
6.77306565606578	6.571433702355104	5.349810168410928	1.631465295067528	0.705747098354208	1.035474867597996	0.6823884555644564	0.677225116338695	0.3768210129929057	0.2592844199531963	0.2831841211987006	0.3309762495461926	0.4050299101774763	0.5001668162904424	0.9309071923147256	0.2027994373245939	1.860405780577635	0.05362508378720751	0.05190914498840736	0.0005572576662063621	0.8043366008844777			1.261630017239169
6.781255436423127	6.497154502226475	5.248218368783138	1.631365644745887	0.6797476057603775	1.020209037848312	0.6673610498520418	0.6756613996755452	0.376384872454435	0.2643177514391906	0.2855975888256067	0.3320970015883618	0.4056363441234385	0.4999329879321781	0.9296968295092372	0.2027638553481275	1.852507114497028	0.05362820869265909	0.05190671684730093	0.0005572593647935231	0.804371806468678			1.261630127752645
6.789445216780472	6.638510936886283	5.408255638756745	1.659004285167605	0.675122583378057	1.019576922387514	0.6635191898242263	0.6711104180307897	0.3711940909548154	0.259279360537943	0.280358477122191	0.330553893474472	0.4043053806551132	0.4987741318511967	0.9291324938684661	0.20250353968356	1.85690396555213	0.05362556810744187	0.0519077102723212	0.0005572585022962095	0.8043742412448089			1.261630226919016
6.797634997137819	6.804993609819567	5.817299420041959	1.767240585820762	0.7272530668572401	1.05192098823643	0.6864090342523862	0.6720299936343039	0.3722439947369405	0.255098053268914	0.2799056605450916	0.3304238308077354	0.4042402815021611	0.4996641365874274	0.9312905393891984	0.2027505827990566	1.868292123288543	0.0536243130920995	0.05190766685211315	0.0005572541368330829	0.8043287758000487			1.261630335849899
6.805824777495165	6.259906613598084	5.257328140719653	1.613679185130115	0.6956365394935111	1.014834918219452	0.6881570891420716	0.6710602843094039	0.3653256531136547	0.2573390426551505	0.2786684610554263	0.3283045964908353	0.4029384210888097	0.4974215946802665	0.9266946953393431	0.2018786667792129	1.858878705963489	0.05362082569998308	0.05190361347769056	0.0005572509787025684	0.8043999508487943			1.261630513137433
6.814014557852511	6.070293468544411	4.995722526585933	1.487480044114873	0.6519824275558794	0.9552396204055394	0.6745663071047298	0.6658961297603254	0.3583824202691354	0.2526099740434001	0.2743073592373367	0.3253039257582276	0.4014060739510016	0.4949370422947052	0.9242980811573577	0.2010063208406501	1.846371284238781	0.05361172750151631	0.05190310476394422	0.000557252113441839	0.8044095283766856			1.261630671297808
6.822204338209857	6.668196032236839	5.462545218091061	1.662834048636183	0.6932717199748558	1.021973813191763	0.6937847730425569	0.6791880607710603	0.3720522705835093	0.2564499755223693	0.283317601771552	0.3293052957640619	0.4035813213656024	0.4985887483688881	0.9300320277758685	0.2022921673487116	1.85872772696737	0.05360991733189128	0.05190443580321646	0.0005572535033466835	0.804286483046709			1.261630798204141
6.830394118567203	6.86263247636489	5.7176844816768	1.723963289694165	0.7095654893973129	1.02420525001619	0.6876338818728025	0.6804372461777997	0.3788837745949366	0.2633605146242812	0.2887940969563797	0.3328843953848653	0.405569565343639	0.5013427762782453	0.9332171677126129	0.2031259430346503	1.872465863122171	0.0536164324002651	0.05190869348762391	0.0005572489629874376	0.804260401810154			1.261630944620765
6.838583898924549	6.574410770255217	5.606254898411158	1.655324061738958	0.7050020731856853	0.995205886861497	0.6661341400654271	0.6712332433541213	0.3696805982123968	0.2601466782378375	0.2805548181591674	0.3302835877657649	0.4045120377354985	0.4989634877836343	0.930551892908223	0.2023159852261791	1.88133354069444	0.05362534669945986	0.051914971983837	0.0005572445922534481	0.8042441008670217			1.261631097470655
6.846773679281895	6.643835458795873	5.655679953571021	1.6552534053165	0.723578209621892	1.012364273759282	0.6671341539840443	0.6681862326084846	0.3695616552706589	0.2531763887173031	0.2797923548338277	0.3294255081985002	0.4039457462317566	0.4983490240551243	0.9295239716286665	0.2024743191649929	1.863528714761525	0.05362823708365896	0.05192025705502981	0.0005572453714234694	0.804243245035692			1.261631265608084
6.854963459639241	6.701175055807209	5.472654656425895	1.588205029304319	0.7042166399798249	0.9997602351002262	0.6835395781914833	0.6672714446135516	0.3752917427026784	0.2545069710716585	0.2829488905670001	0.3299726833958816	0.4041470692744119	0.4991253553044506	0.9293887573986201	0.2025059650154668	1.857125175250222	0.05362512707155152	0.05192356548589964	0.0005572476426840737	0.804317400330031			1.261631387501724
6.863153239996588	6.595235707250943	5.287823466695596	1.579633959898531	0.6730636983055917	1.00351927661237	0.686859906234923	0.6705398752940646	0.3687594556215112	0.2556037432298734	0.2802728846315742	0.3294187687820385	0.4038716262228619	0.4986390756030122	0.9285984944489054	0.2017449684540644	1.871180072757895	0.05362422474271041	0.05192134623951482	0.0005572461405356932	0.8043956981418853			1.26163151031835
6.871343020353933	6.482318712497045	5.37072829356417	1.629912452051137	0.6767638736807483	1.051590040453747	0.6738568397118274	0.6778226488223226	0.3666836402761408	0.2534443323616051	0.2805225120228374	0.3294283281894217	0.4033227642897594	0.4985037514301984	0.9280988673752159	0.2015543931228537	1.885196377040105	0.05362755007175687	0.05191892601575757	0.0005572417398734371	0.80443749653094			1.261631645213833
6.87953280071128	6.531221666621214	5.360655260994747	1.601166061368243	0.6914236238423764	1.026791438401884	0.6781000985934437	0.6841519959386607	0.3707554534615625	0.2542878033371649	0.2805716319286412	0.3297524960690101	0.4034726994875782	0.4986708465500534	0.9286139502037349	0.2020881564698734	1.877511402059352	0.05362916218509597	0.05191996923724129	0.0005572395073728503	0.8043792645226006			1.261631799762485
6.887722581068625	6.415902185739697	5.296170180414334	1.543666059136069	0.6693433169186783	0.9977565708713865	0.6767783369506715	0.6767073672590223	0.3669076075427579	0.2554166127781671	0.2781459346688904	0.3289188603685406	0.4032960203754457	0.497616196608986	0.9282581751562254	0.2020042382158627	1.853167367505423	0.05362842099022268	0.05191901156550475	0.0005572404311524065	0.8043236782749947			1.261631944777332
6.895912361425972	6.482861787522962	5.372892742881331	1.570578695561834	0.6713110515909667	0.9926289063188578	0.6632023798357092	0.6714613241021707	0.3659793042703983	0.25452816278578	0.278435362036584	0.3283008278449024	0.4025736245898304	0.4975163712041511	0.9282595528411091	0.2019849292845469	1.851455041224861	0.05363016307402419	0.05191802018242799	0.0005572404897012654	0.8043827660618476			1.261632061243774
6.904102141783317	6.550000554361543	5.38343045537886	1.606598502874872	0.6625679791036194	0.9800711524936411	0.657661126455534	0.6679305235442498	0.3679961598858174	0.2536636866531433	0.2799504239156569	0.3286293938968103	0.4033419739238723	0.498183792843484	0.9289882857608205	0.2021728347039774	1.855662565625869	0.05363727665858458	0.05191649020772682	0.0005572370171266991	0.8044411377854218			1.261632185625501
6.912291922140664	6.22759678269914	5.195784113472596	1.507239617781793	0.6498659014957494	0.9591199099487004	0.6562884154616072	0.6658739503675927	0.3674167843367638	0.2517348660374482	0.2797041200004761	0.3289471850952905	0.4031744382418527	0.4971183649385171	0.9275169134625679	0.2014979846928644	1.865492130522282	0.05363875688117722	0.05191735824582916	0.0005572330894284054	0.8044303781492426			1.261632343295645
6.92048170249801	6.343957401919504	5.239537540743542	1.539713596086333	0.6529284027550537	0.9856571906456026	0.6612119804024584	0.6709916571907126	0.3677179871921797	0.2526961070639238	0.2785899024428087	0.3296278103021356	0.4033080469649197	0.4980643714947393	0.9279898065438095	0.2017899744659878	1.86423441851686	0.05363040473224799	0.05192142541300659	0.0005572334045242654	0.8043716412224157			1.261632494071503
6.928671482855356	6.515374247590408	5.120883808878979	1.606616553861476	0.6213460540262686	1.017852445959686	0.6607129809119084	0.6755872416889473	0.3679021892584259	0.257320234336879	0.278857964455249	0.3298481356608801	0.4038604127954104	0.499319884893357	0.9283942143760673	0.20225820627267	1.858254928714582	0.05362478405776024	0.05192394677078452	0.0005572360315365248	0.8043297178904623			1.261632621670512
6.936861263212702	6.125439105494028	4.949688291693046	1.507910668468506	0.6203875913936382	0.973260880119039	0.6485417769110575	0.6625585088989385	0.3619297428899603	0.2538237023697062	0.2767947397163349	0.3278957844359796	0.4025404264415722	0.4965802106209349	0.9256802641723169	0.2010834514547271	1.860261040033826	0.05362062571218087	0.0519256276759698	0.0005572335273901923	0.8043656512041103			1.261632763254723
6.945051043570048	6.148438406641481	5.049007698005241	1.487045428873519	0.6459222719124617	0.9577679591119297	0.6473533568713498	0.6600129036047891	0.3586142264369975	0.2503661976577773	0.2760923072130392	0.3276214637640189	0.402053378097385	0.4965881342916031	0.9255456933181718	0.2012569554006449	1.870008237958472	0.05362277365749396	0.05192631924002183	0.0005572273918867723	0.8044078196105326			1.261632920037538
6.953240823927394	6.411704159004834	5.198456309637584	1.559428164238692	0.6782867301368281	0.9990158213459261	0.6701187521485487	0.6757832656385089	0.3629732275851038	0.2546771785707532	0.2784406269426783	0.328978076454863	0.403280871720626	0.4984425441242607	0.9279657373013021	0.2022002162340227	1.851505589423263	0.05362640269373496	0.05192540907238037	0.0005572249565289044	0.8044228214327169			1.261633111996774
6.96143060428474	6.594999877846092	5.470297096804567	1.680132592477472	0.7263571430898188	1.03577825081071	0.6956745305089209	0.6846574976778473	0.3742191319272892	0.260615110136415	0.2834417655666476	0.3316934345710791	0.4053782471843739	0.5009906913298339	0.9314978301153253	0.202882513844368	1.82726193574971	0.05363031589518706	0.05192795214026232	0.0005572261999614867	0.8043836041899702			1.261633285475857
6.969620384642086	6.562099412885123	5.409286250458254	1.630355359707549	0.715420204492427	1.005492164564797	0.6988799928328551	0.6778877990417647	0.378716594103694	0.2616579827989258	0.2886926583766394	0.3349159747775791	0.406439286714285	0.5023856650549172	0.9314328961611174	0.2027233222636125	1.833850302722005	0.05363800693418613	0.05193135582974715	0.0005572259862162337	0.8042934516301645			1.261633434495434
6.977810164999433	6.4446096338226	5.238914896397435	1.576242502078492	0.6699609993265523	0.9987037000142434	0.6759450526955295	0.6756197597616773	0.3713400203826356	0.2611767970299423	0.2820147508311733	0.3321281863940014	0.4053123556725921	0.5009891498672289	0.9300074642452485	0.2023255321891289	1.856008045828339	0.05364311705247907	0.05193254360545958	0.0005572223502605284	0.8043170147398613			1.261633578362396
6.985999945356778	6.706344096826446	5.401829148586824	1.667279711510076	0.687516404470027	1.025482727045834	0.6768113806477398	0.6746985456018765	0.3721772001139915	0.2562749450075892	0.2840581841003268	0.3318834171266786	0.4040336145280028	0.5009348352849045	0.9298077173219155	0.2025977156488143	1.859628918818797	0.05364419324023303	0.05193929302019176	0.000557219164185858	0.8043802130429901			1.26163376259621
6.994189725714125	6.389722359766113	5.331588892196774	1.655018446871003	0.6849587355280349	1.023290169364452	0.6810910093463231	0.6722573140496022	0.3672516109709108	0.2553128309552321	0.2799062309357936	0.3296511812117207	0.4036541674074269	0.4990275885928871	0.9291878599101412	0.2025708423770446	1.841743798296191	0.05363788310096108	0.05194217266208163	0.0005572204226432497	0.80436770317331			1.261633933531651
7.00237950607147	6.398696520053138	5.287128290429542	1.666548446014165	0.7099238049921091	1.072143848596905	0.6908423399643144	0.6845932889313723	0.3715658911803407	0.2595907863054767	0.2792862098018933	0.3304064855084122	0.4050114117700672	0.5003621649072501	0.9306700206202756	0.2030872279629738	1.841971883689837	0.05363009548374444	0.05193421121873976	0.0005572231030229022	0.8043261851314386			1.261634045608978
7.010569286428817	6.817752025033076	5.41892520824448	1.678300072628319	0.729509962410386	1.048383445641436	0.6978386450686614	0.6805136832598816	0.3819230740482358	0.2635302778209305	0.2897571223636304	0.3352774616783583	0.4067165609302558	0.5028785119073025	0.9333512499127627	0.2033056620703287	1.853544502709611	0.05362718980601808	0.0519294325689249	0.0005572221077347555	0.8043537921734304			1.261634134955531
7.018759066786163	6.61395959937846	5.477213518798701	1.715528240832531	0.6899471932898776	1.022483494596422	0.6854810746586114	0.6759824047984827	0.3728503313981047	0.2603700002340627	0.2840272119869028	0.332167366432416	0.4047190702092841	0.4999419066855081	0.9296238630242095	0.202466274546178	1.856882326553963	0.05362555392288316	0.05192827646260918	0.0005572185895363319	0.8044563004561563			1.261634233496984
7.026948847143509	6.557595343377847	5.513095626083138	1.76616690309427	0.7048079804055419	1.050893711513112	0.6817773604330359	0.674523377093494	0.3695570937882771	0.2574624928095887	0.2798022733222399	0.3297512196677855	0.4036363701429544	0.4987856998856916	0.9282296687299747	0.2023656452816405	1.846153757550388	0.05362809360018837	0.05192412170374104	0.0005572177968748393	0.8045399839864223			1.261634318547929
7.035138627500855	6.528477619022996	5.396625957402452	1.572390288755769	0.6968117338862116	0.9881598981678182	0.6690676780217133	0.6720324780163286	0.3682335917715722	0.2533906170896725	0.2779497168933592	0.3280215948344749	0.4028033816738599	0.4981498504094136	0.9272246620899601	0.2017208912235235	1.829403808580731	0.0536298184260189	0.05192517642561122	0.0005572206900322146	0.8046060956743509			1.261634360899542
7.043328407858201	6.535435255507571	5.416391408847717	1.530009160144179	0.6844686625803846	0.9759427509790681	0.6675300917453142	0.674267892502005	0.3703087730575774	0.2517032612647795	0.278826214752982	0.3280508786429946	0.4033909140671395	0.4982621827859526	0.9278162339884398	0.2016666343676192	1.833753477818875	0.05363097304933304	0.05193051921061666	0.0005572224443396651	0.8045806303680901			1.261634370540222
7.051518188215547	6.350298712353918	5.308311884579641	1.558736279523586	0.6732597362418509	0.9990490060555157	0.6727643796424	0.6763892028770704	0.3787338826485455	0.2551522762133552	0.2837851254970045	0.3295705667657563	0.4046231684237739	0.4991185002798435	0.9278123400802146	0.2020177437699192	1.849002567747889	0.05363205282787465	0.05193267716015157	0.0005572197794325355	0.8045712775724625			1.261634385373085
7.059707968572893	6.070592704986558	5.041326471070775	1.475939884224108	0.6417919770671967	0.9774576170588302	0.6732548360406865	0.6761353855468891	0.3726348679212968	0.2565240168053316	0.2799172603268807	0.3298720984906836	0.4041129774442052	0.4989062248660422	0.9268316497913093	0.2019905313573641	1.847378069346969	0.0536292223608768	0.05192985419183028	0.0005572166198470879	0.8045980352741394			1.261634421971366
7.067897748930239	6.384856716557928	5.446710046440428	1.584239285887006	0.7495873796248447	1.004980930472363	0.7110247818540155	0.6798083909789807	0.3769678221254024	0.2612527893489875	0.2829773920452735	0.33185343485131	0.4054601404976035	0.5008429804940934	0.9314791573410387	0.2031400091384038	1.833612196219522	0.0536258567707792	0.05192130281930678	0.0005572192772441239	0.8044895296580751			1.261634442901352
7.076087529287586	7.168302797517454	6.188663378577604	1.885153576708612	0.8538694646838975	1.091672799332584	0.7645362278502565	0.6905795285715847	0.3945900778772219	0.2698520473815471	0.2930350161431022	0.3364918212941801	0.4091313155627273	0.5043585844970415	0.9382264385004295	0.2046127923872177	1.835709941257273	0.05362502890671537	0.051914193328944	0.0005572237182668186	0.8044142147812922			1.261634429582158
7.084277309644931	7.260977029840382	6.049092760734264	1.91236189778049	0.7825768991260855	1.110699575223391	0.7183157608874148	0.6942895181068898	0.3923704446507461	0.2694486944486648	0.2939055513460694	0.3359388586543904	0.4090781180174224	0.5044777614815752	0.9363064423137073	0.2042498101734709	1.852453772575037	0.05362337425889997	0.05191704413319985	0.0005572217044019574	0.8044752567402047			1.261634409596311
7.092467090002278	6.594170142180896	5.48803872772881	1.680038803487273	0.6914660554391676	1.06114161682503	0.6811654564246984	0.6836778636847806	0.3779652697419096	0.2607720528375406	0.2871042392121303	0.3327434052838678	0.4064038220866553	0.5024316589150312	0.9326356876813595	0.203142536092059	1.864006592987127	0.05362344223920975	0.05192597679060824	0.0005572182505949599	0.8045621663947822			1.261634404518327
7.100656870359623	6.633799455260712	5.54526353621005	1.686654805620804	0.7090352827700662	1.048982221126265	0.6831981615167295	0.6786647384158402	0.3738870269725239	0.2588880650360734	0.2848733623754134	0.3318443669773813	0.4059608817077652	0.5021320027941626	0.9328778901212842	0.2034400239338414	1.846673388592492	0.05362646467497709	0.0519387978487754	0.0005572184677521045	0.8046252395562762			1.261634425326627
7.10884665071697	6.895705491381902	5.974821301265528	1.798808697616358	0.774108416585088	1.070055000279174	0.7057926239847656	0.6852896627538084	0.3783023480019482	0.2608986533521678	0.2859061505033902	0.3328633205074296	0.4065422488635154	0.5022810389545276	0.933838922725897	0.2038609664275849	1.839156609648515	0.05362849480206418	0.05195271780029539	0.0005572213759238579	0.8046645578753129			1.261634423348648
7.117036431074315	6.54570497429419	5.590160193272049	1.683245763417951	0.7145882950079818	1.041632154401921	0.70177320304548	0.6823285619750633	0.3768432254695335	0.256898493619258	0.2832146222048384	0.332122285742818	0.406444355111733	0.5014062998387855	0.9317713863816989	0.2028822346089943	1.849557791312824	0.05362640809248344	0.05196361814043354	0.0005572225558172044	0.8046980709234257			1.261634392662505
7.125226211431662	6.617850692409148	5.446778520202948	1.627204671980738	0.7027742420229791	1.021103180048991	0.6923946731489808	0.6773397991607575	0.3727767753515139	0.2536962800609009	0.2791368156301852	0.3300017084249316	0.4052166509208544	0.5005589029974791	0.9313311791623127	0.2024324647539441	1.860647480283999	0.05362148131644819	0.05196612570545662	0.0005572201180581839	0.8047594821082551			1.261634372053335
7.133415991789008	6.683970917363635	5.454863741546489	1.617728429470302	0.7033135657501183	1.004740546956865	0.6872537157886168	0.6789367273814577	0.3752305824600553	0.2564261611162802	0.2813849985981459	0.3309358539203901	0.4053204356524334	0.5008545750324734	0.9314331734198831	0.2025935740123093	1.865841631676568	0.05361829986498241	0.05196650903228502	0.0005572184301791025	0.8047569483572012			1.261634380078459
7.141605772146354	6.541918783187795	5.461096252806442	1.632768291762058	0.7018775042160639	1.003256752034262	0.6777876961447123	0.6771750248471907	0.3773684001579595	0.2611369651234979	0.2859562637102473	0.3340134691830354	0.4070623998910525	0.5017728694331662	0.9327451164692374	0.2032085065027882	1.84701596817866	0.05361773447878872	0.05196980700301242	0.0005572209303574961	0.8047202956086715			1.261634380103466
7.1497955525037	6.226979969666296	5.149598661120487	1.521585055658993	0.6576418294033208	0.9684866777096898	0.6685638850706453	0.6723937203199767	0.3712227207952111	0.2548233159498738	0.2830513848349014	0.3326774848391094	0.4045730251690128	0.5004152998603553	0.9289773892376467	0.2024418730333465	1.84862736154425	0.05362531276561852	0.05197718593367211	0.00055722437315978	0.8047955088439115			1.261634339570981
7.157985332861046	6.252056653616162	5.215285782830127	1.53962089451222	0.6553279201091582	0.9905795461074941	0.675437129261831	0.6766522604390457	0.3729333152250958	0.2564929297740207	0.2840648077160956	0.3328366275155806	0.4047597232164968	0.5009011898908841	0.9286004595638362	0.2022254506065483	1.862289412922714	0.05363396067243454	0.05198693579247535	0.0005572241703158769	0.8048109859483134			1.261634283457783
7.166175113218392	6.559411178280927	5.46124464328309	1.615912212777308	0.678307273357831	1.010555471828467	0.6803664416847452	0.6792215836914378	0.3772254269321917	0.2609658360742637	0.2875879362839793	0.3341443963635108	0.406462642950611	0.5023578690524595	0.9321356488857652	0.2029544242592491	1.869187794090568	0.05364037703933942	0.05198962620780412	0.0005572220718238976	0.8047705187945611			1.261634242116934
7.174364893575738	6.586594106657172	5.415224133505432	1.603027256317543	0.6730808499436456	0.9878044215882641	0.6783423772945724	0.6754964616264951	0.3803976051932307	0.2595502670840226	0.2879138677935085	0.3342240288208222	0.4064478019588402	0.5016123384336962	0.9325228268263059	0.2031394839417883	1.842830427556835	0.05364269731748953	0.05198780253990876	0.0005572230789541694	0.8047805394443027			1.261634193794719
7.182554673933084	6.3592125056851	5.322236190200544	1.608568964452396	0.6722689479076878	0.9828992496241563	0.6733377824057275	0.6715587497938059	0.3756580259224504	0.2565939217250278	0.2826162764489296	0.3315693318599278	0.4050094629893782	0.4994650779148763	0.9299101641927826	0.2020343289302671	1.836332084016675	0.05363600494609506	0.05198156388086644	0.0005572267883672764	0.8048353227672517			1.261634137336687
7.190744454290431	6.201706456000381	5.104372643333725	1.524518361966374	0.6369234532395754	0.9672692892486907	0.6571027569529698	0.6678859251496362	0.3651610531061106	0.2531902505998531	0.2786738492463041	0.329888114966663	0.4045074921840761	0.4989671474510984	0.9293998262008454	0.2015538488225663	1.849946795307753	0.0536328485628243	0.05197570829822764	0.0005572286032040055	0.8048669849092912			1.261634041022452
7.198934234647776	6.171255543031816	5.078098131316347	1.488204885026053	0.6260520959188743	0.9734777194233295	0.6580634413129796	0.6712127198910871	0.3641891085579244	0.2514303724929933	0.2781324320599002	0.329806122822128	0.4048103790877365	0.4992803808216874	0.9294325218163018	0.2016611982976571	1.861055039389689	0.05363006728016389	0.05197616900702918	0.0005572260443317639	0.8048448949847706			1.261633953189215
7.207124015005123	6.228402271104126	5.130517666505763	1.517666902997568	0.6386962209739875	0.9755803363191561	0.6697822119380996	0.6752396191202626	0.3675995291065777	0.253167456586425	0.2797275591817063	0.3296594880326641	0.4047008504022604	0.499223401067339	0.9289326654500524	0.2020493693461054	1.854146703499799	0.05362763032853179	0.05198107637637439	0.0005572250652051105	0.8048491373586106			1.261633885232896
7.215313795362468	6.196336353552355	5.123919096463417	1.574010734317711	0.6600439101308867	0.9737778472433665	0.6794266194850621	0.6739050519519669	0.3723799118252253	0.2564857642306167	0.2841358466677827	0.3312200876277231	0.4052544166197871	0.4996810899969948	0.9296895241891714	0.202439243509101	1.827467294513353	0.05363161677209474	0.05198901765070602	0.000557229501090185	0.8048704609879397			1.261633800334448
7.223503575719815	6.268001547785109	5.39011717786427	1.611697620945902	0.7028399554420209	0.9870678182056085	0.6931156152695488	0.6762121082765238	0.3797136135687475	0.2587713128701433	0.2858341813710743	0.3327416582492255	0.4053773765446356	0.5005438506869336	0.9305661043657865	0.2026576466534894	1.829660949339839	0.05363929399869335	0.05199909312252503	0.0005572340472081983	0.8048199021954576			1.261633659270481
7.231693356077161	6.58020479090012	5.570575988931453	1.692471621722424	0.7293481008072907	1.036828510154249	0.700110926803889	0.6823928378731549	0.3842220695897816	0.2642334775751157	0.2862660528162972	0.3341064542826269	0.4062994889071918	0.5028885211684396	0.933416999722947	0.203269818228105	1.862857407928572	0.05364548044024474	0.05200660739939535	0.0005572350162569506	0.8047172315326074			1.2616335001837
7.239883136434507	6.741652145452484	5.534271527201051	1.710238423217848	0.7202098682077702	1.050650463337372	0.6923092301851189	0.686080134642971	0.3797911532316331	0.2656201184629678	0.2868441077733687	0.3348741444321692	0.4070193946157775	0.5038700604765376	0.9342996682532148	0.2034295789672498	1.867690793937838	0.05364347899270253	0.05201310066573571	0.0005572342750034624	0.8047793116533836			1.261633369511605
7.248072916791853	6.853086247150353	5.743371123907964	1.775460623381501	0.7531170320976969	1.089159627461018	0.705145135609072	0.6942458171698037	0.3799618078935754	0.2680973915340923	0.2898874661069106	0.3363285506177267	0.4083667991832239	0.504986690874569	0.9343841942168256	0.2041162772317296	1.849657390142948	0.05363853634612278	0.05201562994086281	0.0005572360966957485	0.804893776043069			1.261633231594112
7.256262697149199	6.770006931155237	5.667816079738505	1.752717041852488	0.7224143694984958	1.065132504148436	0.6931554081540676	0.6848490326198574	0.3801237017068018	0.2631832236455275	0.2884405592564307	0.3359614748548549	0.4076896990743638	0.5045645433550231	0.9335236531691561	0.2039145588876594	1.848282318381499	0.05363293375546816	0.05201852262423293	0.0005572399920800783	0.8048912271728745			1.261633068994294
7.264452477506545	6.707458800031529	5.54000371923385	1.757999804077867	0.697870350068148	1.053290801670979	0.6811088551567446	0.6803350322561158	0.3775224447458043	0.259700545018012	0.2882176446161668	0.335403051175428	0.4068576652285101	0.5033041275332488	0.9320618647503819	0.2032123670469211	1.859761295244144	0.05362946549891023	0.05202395275050419	0.0005572419543865414	0.8049372617428451			1.261632880439536
7.272642257863891	6.57611360979213	5.472088224122617	1.667582811868166	0.7056626606358729	1.071400354515772	0.6975306228021481	0.6875279257057191	0.3820988090881779	0.2625123190755563	0.2858745631778202	0.3336555411984805	0.4067110377768308	0.5028362318154747	0.9328079026093803	0.2030572303337541	1.863930736786442	0.05363361559950992	0.05202966456873345	0.0005572411587200529	0.8050010877796563			1.261632693075374
7.280832038221237	6.378898487560957	5.292522494831216	1.606220584831911	0.6752981129608039	1.056323580428026	0.6982271396746051	0.6898575195259139	0.3804015476521293	0.2629559388185324	0.2846245952269478	0.333527503335751	0.4071320831127708	0.5027457295714266	0.9324580478667688	0.2030112271381518	1.863558209982755	0.05364279998669211	0.05204098578050238	0.0005572414651932512	0.8049807738370955			1.261632529078399
7.289021818578584	6.327285465421977	5.077997168057639	1.608859968010782	0.6282694399664152	1.031904908901709	0.6656359073675615	0.6851442425910965	0.3725513415276268	0.2621320090619758	0.2841702685885812	0.3314284767241836	0.4058081772628798	0.5002153203692085	0.9283975659472827	0.2026367438977407	1.840510391738734	0.05364800163812923	0.052049328759154	0.0005572453306488585	0.8050048498827854			1.261632359850953
7.297211598935929	6.335444578734099	5.069932392818469	1.597286925344808	0.6238767037544478	1.021070334275704	0.6542948220534172	0.684050116366544	0.3715481712379982	0.2598864510144443	0.2818338157554571	0.3305771169720259	0.4043757691836202	0.4995902325877528	0.9272499964373718	0.2022803594239364	1.839301980478141	0.05365020077529203	0.05205449456925941	0.00055724946296653	0.8050137359085695			1.261632181586263
7.305401379293276	6.313836393636847	5.16361496470463	1.576684985918649	0.6509127570975846	1.038458369407944	0.6866664911987375	0.6820108101917853	0.3748030237479211	0.2586203828402622	0.2826412912281695	0.3329112917781816	0.404939757402192	0.5017417804965307	0.9293874178052198	0.2023213862132499	1.854623886673771	0.05364915900038371	0.05205771182540125	0.0005572500839279193	0.8049389493584929			1.261631992638597
7.313591159650621	6.418863068719856	5.220642803390562	1.602360891599114	0.6607453957001347	1.054183459392656	0.7085699354908634	0.6847529447950917	0.3818990710008359	0.2612309215767369	0.2874417860875955	0.3351545714835669	0.4067378032285482	0.5040905725719375	0.933145195951982	0.2033418784004506	1.86353607930368	0.05364359953872947	0.05205104821084113	0.0005572494726687766	0.8048213546640268			1.261631812659226
7.321780940007968	6.685209176934814	5.375384906076297	1.715989395410989	0.6890588354704394	1.050146484695443	0.702010490685001	0.6879180518755769	0.3841742894101194	0.2636550797559046	0.2922323110151765	0.3362200153782234	0.4079495060193969	0.5053506479047062	0.9356498715887658	0.2045866747468927	1.861045369310325	0.05363896468035505	0.0520403588073681	0.0005572524635474241	0.8047931542035902			1.26163163554295
7.329970720365314	6.751993983608413	5.526084988750669	1.739355362701202	0.7110977233334795	1.040539090986866	0.6932319671605098	0.6814054160198355	0.3789358700745248	0.2629206184808569	0.2887612387689691	0.3350843566803817	0.4081106209654731	0.5042362608348199	0.9353079448161871	0.2040430728337823	1.857468782739399	0.0536352320179361	0.05203320385485377	0.0005572579683418195	0.804796880296841			1.261631421873444
7.33816050072266	6.751094076247988	5.548203388073366	1.734744339384539	0.7008898152589053	1.046793058239737	0.67781768656264	0.6781219314593062	0.3758714390456834	0.2625245332475487	0.285478759802045	0.3337376794270318	0.4074162070858775	0.5033787199074345	0.9339343311489271	0.2035550819539528	1.865937812860604	0.05363551477974084	0.05203316351683328	0.0005572601428732633	0.8048324534827167			1.261631187500962
7.346350281080007	6.740175105106761	5.474476831102917	1.779381644850314	0.7007648747154397	1.068138955045249	0.6825834044196413	0.6831517589172469	0.3780442190686329	0.2653864169069987	0.2868915010211779	0.334035705524227	0.4075200177967748	0.5031958827201944	0.932692325220599	0.203265837775557	1.875571903464131	0.05363936031427337	0.05204366777763225	0.000557258650626038	0.8048997418322439			1.261630986671474
7.354540061437352	6.39221750562517	5.322743163123014	1.687664808504606	0.6948986641261012	1.033468004259885	0.6838545347996021	0.6816708324062497	0.3750273031520169	0.2621647363965473	0.286156334679795	0.3341999989106843	0.4069122578585256	0.5021663631917784	0.9310801938583499	0.2029692105454116	1.861054999387843	0.05364452711216849	0.052057818083553	0.0005572597208622712	0.8049222052578306			1.261630789093572
7.362729841794699	6.394272723685764	5.364719894174876	1.657623722272547	0.6555618035550399	1.03022550669974	0.665949543028363	0.6820149926174763	0.36905830406927	0.2575730258492814	0.2826700800451991	0.3326660301908942	0.4058286273073329	0.5013914429539358	0.9311030843707233	0.2029832987894024	1.840067787176686	0.0536448275187127	0.0520720301871734	0.0005572647933487954	0.8049319284261457			1.261630568065042
7.370919622152044	6.771941761854942	5.343236871295461	1.75514546514946	0.6609575974539009	1.086834609917056	0.674110783521046	0.6916885071847598	0.3718862859098194	0.2626985774978333	0.2830775881378448	0.3332585757846314	0.406265392695639	0.5026426947420759	0.931813121671101	0.2033316552297493	1.847184691851824	0.05364043204234378	0.05208233830576155	0.000557268712249305	0.8049374646213032			1.261630330779512
7.379109402509391	6.54514794977077	5.310137863038194	1.669512247177089	0.6837237406939659	1.032919249170163	0.6931405987862815	0.6828210721101233	0.3808356438940385	0.262641574154562	0.2868022800052868	0.3346313022206764	0.4057908462315487	0.5025303693948872	0.9307582541714235	0.2032736599478312	1.86327318550611	0.05364189677885876	0.05208628442033294	0.0005572691545729715	0.8050189852999424			1.261630100192478
7.387299182866736	6.221395659261241	5.085748094068039	1.556230096260277	0.6556100936382196	0.9908545018681619	0.6846818887951103	0.6758086214018649	0.3785790222238416	0.2595215984737857	0.2870010234957805	0.3349600543191479	0.4068763498834994	0.5026262712169476	0.9315938413579882	0.2033698484808908	1.858731262167503	0.0536454868410452	0.05208639372212765	0.0005572690324836524	0.8049216725104138			1.261629894352351
7.395488963224083	6.455614581517811	5.2214140162936	1.655288267962654	0.6742676897818167	1.020734590628979	0.6808374967529727	0.67729036979646	0.3734992209143181	0.2653577542532758	0.287613829548017	0.3347893786100999	0.408084721716134	0.5036570319346393	0.9339760279151764	0.2039277559922518	1.846235006750818	0.0536471623878278	0.05208563090193302	0.0005572720886729315	0.8048315934810478			1.261629686901116
7.403678743581429	6.456439586486463	5.400041894461246	1.632049042550926	0.7007979500034704	1.001080589984949	0.6905354270409509	0.6754678656980624	0.375573330819839	0.259877338193629	0.2850711223146892	0.3330271483909841	0.406300972267476	0.5024667058783882	0.931958582728958	0.2030890412306556	1.842021624580347	0.05364998227782728	0.0520828751058673	0.0005572778443053967	0.8050208496089462			1.261629437661739
7.411868523938775	6.286285336949741	5.105706400934532	1.54986996549431	0.6228798673556786	0.9893361089474516	0.6747932186378852	0.6793133283900249	0.3707920997736124	0.2570710435599799	0.2813467425952653	0.3319780573511614	0.4064279891812136	0.5021241865313611	0.9315528056543558	0.202622924495762	1.85927971957651	0.05365147633505702	0.05208167278612542	0.0005572813686434314	0.8050683612165579			1.261629165447383
7.420058304296121	6.561374139999122	5.123255594158461	1.621788707825781	0.6222151543022275	1.03984933193052	0.6750844840156723	0.6874916850934221	0.3692625034971284	0.259204483793981	0.2823582387507549	0.3325942808268076	0.4076893223902991	0.5032790500562671	0.9334408028512439	0.20339692997531	1.875939166235209	0.0536506072072197	0.05208566615436701	0.0005572801907593434	0.8049894714642702			1.261628920788152
7.428248084653467	6.682403010849534	5.387961800889609	1.702980450656627	0.7071085630504462	1.081961506532326	0.6948022231050649	0.6877410154512472	0.3758726483014081	0.2605205232902185	0.2874281430738254	0.3350482266970977	0.4089967164069118	0.5045792000414271	0.9363277156633648	0.2042493985538539	1.866942312801467	0.05365079109578018	0.05209277514388005	0.0005572804484433734	0.8049649763363678			1.261628705138024
7.436437865010813	6.577309995802393	5.586336159958705	1.703797851892878	0.7582722206024409	1.069321486242351	0.7086490008618179	0.6850926722290841	0.3851314126761329	0.2641664451691947	0.293623304605047	0.3384104280538501	0.4104666409538766	0.5064019438117456	0.9383032438887027	0.2046281111482303	1.845536231700039	0.05364905062771778	0.05209864247733018	0.0005572866151170284	0.8049999763219711			1.261628452619241
7.444627645368159	6.462504555491327	5.459344900596061	1.703566768570441	0.7040974182626054	1.080387805741836	0.6859987332383337	0.690388123751527	0.3814640083949353	0.2651345045792522	0.2889864608576103	0.3352862483095411	0.4077316793361516	0.5036446228601474	0.9338011337548047	0.2034754877851373	1.845008035236691	0.05364788693144497	0.05210194657388812	0.0005572926117815464	0.8050805883856287			1.261628152359656
7.452817425725505	6.523443135795726	5.338014267211088	1.711291629327481	0.6615535200468848	1.090598935109099	0.6730430839588505	0.6900158575652706	0.3750109123899661	0.2658100794784338	0.2854834410783024	0.3334448792340276	0.4070921192747962	0.5032028158356129	0.9336039317590548	0.2033424733670523	1.854552546915446	0.05365030913177896	0.05210512374243434	0.0005572927027264814	0.8050197250129946			1.261627872021091
7.461007206082852	6.726735965107673	5.41858040322458	1.686829718027142	0.6825963574304986	1.065659458883801	0.6915846792334734	0.6823096799800417	0.3758566263819099	0.2651984208159153	0.2883293341096668	0.33435492689128	0.4079986623242445	0.5039499954543857	0.9362424156202959	0.2037672524429381	1.866078030676907	0.05365255084785429	0.05210523100228555	0.0005572918643455227	0.8049660335924679			1.261627617471616
7.469196986440197	6.92787285711423	5.631342720284668	1.733988011192698	0.7094095774613934	1.086817960534232	0.7061338959915885	0.6857894941264731	0.37703536972326	0.2656101374785892	0.2873406841933052	0.3348214075033371	0.4085187476385028	0.5049042588150965	0.936888151142804	0.2043284379460523	1.865700043812839	0.05365719550439135	0.05210623822006066	0.0005572972682324323	0.8050342924980463			1.261627329102401
7.477386766797544	6.851261346682873	5.640311410362072	1.768673885856966	0.7242823949831999	1.105470785366388	0.7090354480913381	0.6948361748526446	0.3826873967378657	0.2663759286286949	0.2895734203727124	0.3368594880249766	0.4091749727841014	0.5066809138747984	0.9372322210288263	0.204592809629215	1.858507924649036	0.05366056718701406	0.0521100844912803	0.0005573049463759016	0.8049680864277343			1.261627014807873
7.485576547154889	6.703991396131169	5.614281092246183	1.689101825347913	0.7335595086854402	1.081475981960952	0.7035522206995918	0.6947201087657668	0.3827436742949967	0.2620566232701823	0.2914150810378942	0.337376732033669	0.409614811544406	0.5060385705558645	0.9371430930793596	0.2041836757947115	1.854978120426203	0.05366049786213331	0.0521187947116371	0.0005573081814545085	0.804926596835327			1.261626665694322
7.493766327512236	6.611591676233324	5.468985845436972	1.629542752257213	0.7109840140861058	1.026741945886379	0.6911535635268727	0.6825212403859515	0.3740478689433372	0.2584172967646332	0.2884951123205345	0.3363508305373201	0.4085221180771059	0.5055552509962538	0.9358407145160982	0.2041792311654322	1.857536174264364	0.053658488170085	0.05212808565315744	0.0005573079138641947	0.8049800801535822			1.261626338646701
7.501956107869582	6.652037960683071	5.234475489336253	1.582389502543881	0.6518021141335117	0.9798027316767075	0.6765390723284679	0.6771936667669275	0.3739528637945207	0.2592278090101878	0.286390678261815	0.3353220141909559	0.4072985619087917	0.50530169877704	0.9345835276815009	0.2041515283718657	1.840468420640154	0.05365414052618932	0.05212892252271279	0.000557309663805395	0.8050537564204028			1.261626032964825
7.510145888226928	6.667158063368653	5.237232071735587	1.610210830024418	0.6503934184357939	0.9921464367193121	0.6724517103263283	0.6781223186548467	0.3781574520369833	0.2600346032870763	0.2858866368497755	0.3345397202633852	0.4070550185188322	0.5049440458627329	0.9342183606571408	0.2038988574884755	1.834785432022912	0.05365428152014905	0.05212375058677685	0.0005573148535037157	0.8050361361932529			1.261625721448315
7.518335668584274	6.691232471621603	5.429364002427584	1.67108419469289	0.6990297153648835	1.056118228753424	0.6889874131283242	0.6885689783553128	0.381657425165939	0.2643800481642628	0.2879973152075223	0.3363059665624113	0.4085660000941014	0.5060641712753224	0.9358469768697536	0.2040521011568319	1.850296009954011	0.05365568284625567	0.05212237537602196	0.0005573194945561909	0.8049974342247262			1.261625385163474
7.52652544894162	6.713140235871297	5.464721335856437	1.71552786197117	0.6896633675113297	1.073374630596075	0.6957694411504242	0.6874723187350287	0.3768047631141862	0.2625731996437508	0.2851987137781821	0.3346614956416509	0.4085266956235167	0.5053769896270072	0.9356592346059073	0.2039589252148946	1.866782959070809	0.05365665999480654	0.05212546111941534	0.0005573208681749609	0.8050264908391557			1.261625032977486
7.534715229298966	6.696522896894171	5.451936777150617	1.757985858427088	0.6943438297427275	1.058697831952356	0.7019609400250469	0.6854424686342238	0.378336109941477	0.2610787149978255	0.2856132704578879	0.3348636112490232	0.4082914749964667	0.5048538274507203	0.9356466525730101	0.2039688707510172	1.861625387288363	0.0536611984163359	0.05212623389890266	0.0005573217131376759	0.8050046244241577			1.261624711125384
7.542905009656312	6.721076716585038	5.557208211942566	1.709147200165739	0.7252905114432355	1.057201938772934	0.7136421676710203	0.6917147782247541	0.3848473080117563	0.267271148309259	0.2896602269258779	0.3369046548930978	0.4089863545669752	0.50551553967198	0.9365835108363966	0.2042370215983989	1.837047215678962	0.05366306329612396	0.05212778787607623	0.0005573257606660129	0.804962802837862			1.261624427708239
7.551094790013658	6.771924059140876	5.547088318746233	1.731271854080987	0.7290991529123514	1.097694858026127	0.7033480980993281	0.692657613356116	0.3791621042718316	0.2664547237871269	0.2877196203935991	0.3353676289615061	0.4089055455431199	0.5056265660829364	0.9364337027497757	0.2040555056988552	1.842066251653369	0.05366136681519113	0.05212431905627932	0.0005573318046276247	0.8048789372317646			1.261624123187512
7.559284570371005	6.840544458861365	5.649701566460372	1.773450876283145	0.7549796099782314	1.112879116445382	0.7090530052356535	0.6967300497712927	0.3824612480848673	0.2684811635581679	0.2897228602716097	0.3369088456032521	0.4103055708358481	0.5070928351303822	0.9385625900684629	0.2042972255777693	1.870640339293812	0.05365778335521204	0.05211739087512847	0.0005573343032194495	0.8048986820293902			1.261623807288719
7.56747435072835	6.600395351021146	5.431529290726457	1.66738882678235	0.7413029575829863	1.049611768353732	0.7080996446506637	0.692557328691271	0.3841583503449745	0.269646764691728	0.2906456907380363	0.3376372657188939	0.4108879959034042	0.5068559537398631	0.9377132272171301	0.2040602490559412	1.872898304010812	0.05365344863973807	0.05211044302581711	0.0005573332980899871	0.8049948345203526			1.261623501715621
7.575664131085697	6.625909295117537	5.392306279999931	1.686264905120468	0.7298104098490222	1.075209460394122	0.7219974281539606	0.6980586689699575	0.3870474856964825	0.2696804611107514	0.2901626799674995	0.3370236562436314	0.4106981217131648	0.5069900740983516	0.938127223015903	0.2045602385391757	1.848504135494396	0.05365578151262741	0.05210220118118616	0.0005573360816915502	0.8049408648118241			1.26162321483339
7.583853911443042	6.762921401164791	5.542571629584311	1.742736054071563	0.7185659383102376	1.095678361624514	0.7014040436512549	0.6927944897761987	0.3858202352833545	0.2658541664997454	0.2902120214698273	0.3362969484082534	0.4091482526561205	0.5060908738314875	0.9366563527224001	0.2045017999950967	1.834275725199812	0.05365668659304069	0.05210127901230849	0.0005573437658551277	0.8049292693061783			1.261622871665089
7.592043691800389	6.453851168726342	5.312717343368419	1.59527192459735	0.6732071144572559	1.000482172441424	0.6691061783516841	0.6753013954931653	0.3747274115832221	0.2602776981030608	0.285660208749885	0.3337020761363886	0.406942161309033	0.5034856017786552	0.9329676249846659	0.2029255428416681	1.83762030495529	0.05365686156891956	0.05210563195533095	0.0005573479783182709	0.8049967618067962			1.261622546471521
7.600233472157734	6.59445086761882	5.489592503291379	1.630154439612345	0.7078063458946733	1.029100165342175	0.6863718822318007	0.6813611673174248	0.3791759412697354	0.2636234971336264	0.2900022664906967	0.3362947781803854	0.4084007731290332	0.5044861483139308	0.9356320786577343	0.203390475895274	1.85624762295517	0.05365847739128849	0.05211386946565002	0.0005573473359908885	0.8048993238982504			1.261622237615456
7.608423252515081	6.586413290887382	5.698418342255946	1.648374334757403	0.7372886539503575	1.049622701713937	0.701494123720111	0.6830964682876117	0.3795713346861268	0.2598392822950762	0.2875416097980994	0.3352752906194258	0.4078104686108209	0.503568552832617	0.9361069099260557	0.203694974746816	1.856837919490779	0.05365539553251126	0.05212061708886354	0.0005573477768078685	0.8049108107025988			1.261621957874453
7.616613032872427	6.464009561283597	5.412018187290974	1.595267567914201	0.6975951443172833	1.010400895871587	0.6789955526374238	0.6763783250080685	0.3729437759378035	0.2578080041092522	0.2829663139969618	0.3330151851743725	0.4071073420161197	0.5026720139812552	0.9337661868820902	0.2033258391873649	1.828213337510673	0.05365497995101529	0.0521219981750241	0.0005573520201574234	0.8049136377533631			1.261621677619004
7.624802813229773	6.471759625638186	5.281036496264864	1.613499881493245	0.6834150852116641	1.004702891684406	0.6831320918925172	0.6810455790173329	0.372985214000169	0.2623078677457117	0.2843549827629918	0.3349552570799577	0.4080200409465614	0.504097029680268	0.9339880711233246	0.2033503463027845	1.825852149479269	0.05365350042946389	0.05211939151792386	0.000557357539714752	0.804841201158191			1.261621364043314
7.632992593587119	6.529798430225885	5.252198193963042	1.591968849019607	0.6790312187523391	1.011482419930656	0.6947812417326374	0.688234127837396	0.378771017414947	0.2605551932713166	0.2858959462468905	0.334672092931214	0.4075204891872058	0.5043317264147926	0.9342472102804952	0.2033630430969152	1.839454097102014	0.0536479865576189	0.05211576539138744	0.0005573599464231865	0.8048967083053433			1.261621046389493
7.641182373944465	6.695373796717218	5.480580037067807	1.626695583540985	0.7110048041097461	1.029352930699393	0.6983834342778001	0.6888646342252427	0.3812898852680984	0.2610764646278335	0.2876639293960754	0.3350699481089919	0.4078960966172201	0.5051749947761641	0.9359904168629573	0.2039471149978495	1.85500427378572	0.05364527973683716	0.05211437255441555	0.0005573591949581764	0.8048561476128162			1.261620775090988
7.649372154301811	6.902515125419603	5.883085612507949	1.799777739941269	0.763793552962155	1.071844115532368	0.7073032008071595	0.6925979600301573	0.3874574019798344	0.2692927141140637	0.2969804922456174	0.3397643988834062	0.4103404943395633	0.507779083919029	0.9380853276399038	0.2051109797815065	1.8604398281059	0.05364603791365134	0.05211373282877047	0.0005573601477393873	0.8047877402774988			1.26162054925271
7.657561934659157	6.905330100307769	5.959452131092586	1.853229423157345	0.7843811562197274	1.093718222042593	0.7257854333399331	0.6910360913124209	0.3903346898434792	0.2689037498052154	0.2965143539848696	0.3400221111850641	0.4107319896839037	0.507928045758826	0.9390900466339581	0.2048934951739545	1.855287901015447	0.05364657945360238	0.05211253075945346	0.0005573647478872495	0.804694334106918			1.261620323552765
7.665751715016503	6.689107802199955	5.747681778997443	1.749351447547911	0.7736746997775483	1.083259726354742	0.7309729441752366	0.6928470833588423	0.3898021952271811	0.2685888864562049	0.2925082001540271	0.3382456055919209	0.4100501987939892	0.5073678773817367	0.9381838177982263	0.2041483035326478	1.858608437848887	0.05364603320829325	0.05211157512966044	0.0005573677568640303	0.8046156938493396			1.261620079832152
7.67394149537385	6.6636250755985	5.315933145987819	1.624335350414819	0.7086385723644563	1.033871981202451	0.7152057240778912	0.6844168464948466	0.3824348129087101	0.2670022592905119	0.2900239676824981	0.3370774416881308	0.4088598928312361	0.5057088009654438	0.9355064634486399	0.2037225953064219	1.863957428787733	0.05364161284568195	0.05210935000786995	0.000557366271942563	0.8047069807946359			1.261619863351225
7.682131275731195	6.637235263485841	5.272865551181086	1.60775902779435	0.681205323079512	1.012728389049254	0.6947761237201903	0.6771451171417872	0.3703360345625378	0.2589212686820451	0.2847172758782026	0.3353171948941937	0.4076909661291166	0.5042820706396354	0.9342727115458147	0.2035655009270022	1.862622296934384	0.05363719312788919	0.05210468091027468	0.000557365511701204	0.8047458643918464			1.261619678031308
7.690321056088542	6.492282833390764	5.449707176640571	1.609808424514906	0.6939003381991368	1.014811575221363	0.6822001990285828	0.6755043714442449	0.3703164605236767	0.258459589240864	0.2829539403888042	0.3340384679449799	0.4071379197375043	0.5033372050974535	0.9341455589591257	0.2036000531990961	1.849312042367199	0.05363475856516615	0.05210083413820531	0.0005573685558672345	0.8047408647494259			1.261619528940208
7.698510836445887	6.287685234783258	5.17563422106686	1.550742731744922	0.6594976937948359	1.009742719672256	0.6720026350401518	0.6768400242085859	0.3706867083567678	0.2600440762276528	0.281962560493089	0.3331731500280284	0.4072293872468818	0.5025839076879852	0.9332041642933656	0.2032028249190453	1.850434570322691	0.05363632722556363	0.05210136047816865	0.0005573731604891088	0.8047104016264615			1.261619357769751
7.706700616803234	6.396320479535977	5.145452900415971	1.614211397546827	0.6729323047509252	1.055739650178633	0.681185278984722	0.686479997246195	0.3730735348403116	0.2621991724983711	0.2842052500547367	0.3347829613101372	0.4088454539632546	0.5047872035858204	0.9348316134756395	0.2038023359431687	1.85905259548526	0.05363779659340237	0.05210477387652131	0.000557372737073293	0.8046093499933857			1.261619215990693
7.71489039716058	6.790550528046977	5.3766256246443	1.751838032687623	0.6880879993164173	1.088763371190838	0.6924742306608564	0.6888606010907361	0.3771387607545762	0.2659278687601166	0.2879424214477765	0.3372968392654277	0.4091866609511319	0.5072590317651541	0.9367585735246095	0.204886749244175	1.869750730276939	0.05363724582190223	0.05210874349271536	0.0005573694043520057	0.8046526166033587			1.261619106124344
7.723080177517926	6.37938063508085	5.125508320786068	1.604518536188629	0.6521084175056043	0.9998247521650874	0.6761083921067148	0.6800702934107887	0.373721499669571	0.2610553686026124	0.2845561918631998	0.3352473925011678	0.4074884769050076	0.5037337394854861	0.9343525745386005	0.2037625752338176	1.856277952080624	0.05364649596555075	0.05211336125275341	0.0005573699474797724	0.8046175515205779			1.261619035927018
7.731269957875272	6.390662372017198	5.198176537624009	1.601281271256776	0.6658290320430428	1.003474763802701	0.6800475518464228	0.6830777110817237	0.3759561660051747	0.2608174848810475	0.2862419405706822	0.3351933170691331	0.4078765101676682	0.5034226182466958	0.9345905759147924	0.2035520503388137	1.844925062659061	0.05365420149820808	0.05211308697729487	0.0005573738007968436	0.8045285649172839			1.261618935410748
7.739459738232618	6.415577527667738	5.161156179165818	1.586419577961163	0.6555036623040313	1.010876989832192	0.6751825874264581	0.6816170496732445	0.3730829174710455	0.2618063867761236	0.2878223800801646	0.335185572718425	0.4082679875542913	0.5029991436883827	0.9332127432288139	0.2029783037117357	1.844766141856509	0.05365221293308319	0.0521146544967984	0.0005573749978188934	0.804637115287994			1.26161884078421
7.747649518589964	6.298650009516888	5.126418341496754	1.565123117910015	0.6486570225551229	0.9786760502308393	0.6614783687264337	0.6739564767976907	0.3703062200839301	0.2619179124774725	0.2872692636206679	0.3347901176659888	0.4074090541479473	0.5016421375739497	0.932699055200487	0.2025239461812584	1.852042838978634	0.05364795767790556	0.05211612725853668	0.0005573720080455241	0.804595122269007			1.261618792158753
[truncated: 1,982 more rows]
