# Supplementary material for: Hallucination of closed repeat proteins containing central pockets
Source: Nat Struct Mol Biol. 2023 Sep 28;30(11):1755–60. doi: 10.1038/s41594-023-01112-6 (PMC10643118; doi:10.1038/s41594-023-01112-6)
Supplement: Supplementary file 5 — Chromatography raw data. [file 41594_2023_1112_MOESM5_ESM.tar › SEC_submit/H9(637737677918018085).csv]

Chrom.1		Chrom.1		Chrom.1		Chrom.1		Chrom.1		Chrom.1		Chrom.1
UV 1_280		Cond		Conc B		Injection		Run Log		Fraction		UV 1_280_CUT_TEMP@100,BASEM
ml	mAU	ml	mS/cm	ml	%	ml	Injection	ml	Logbook	ml	Fraction	ml	mAU
-0.15691	0.037485	-0.15691	10.259962	-0.15691	0	-0.000426		-0.15691	Method Settings	8.016641	4.B.1	0	0.153135
-0.155584	0.499153	-0.154257	10.250472	-0.143646	0			-0.156835	Set autosampler to inject	9.016781	4.B.2	0.001326	0.153135
-0.154257	0.552666	-0.151605	10.250195	-0.130382	0			-0.007765	Sample Application	10.016735	4.B.3	0.002652	0.153135
-0.152931	0.593851	-0.148953	10.249484	-0.117119	0			8.007868	Elution	11.016697	4.B.4	0.003978	0.153135
-0.151605	0.628616	-0.1463	10.248922	-0.103855	0			19.798298	Set autosampler to load next	12.016423	4.B.5	0.005305	0.153135
-0.150279	0.659452	-0.143648	10.248354	-0.090591	0			20.198382	Dump	13.016374	4.B.6	0.006631	0.153135
-0.148953	0.687639	-0.140995	10.248041	-0.077327	0					14.016336	4.B.7	0.007957	0.153135
-0.147627	0.713485	-0.138343	10.247861	-0.064064	0					15.01613	4.B.8	0.009283	0.153135
-0.146301	0.717278	-0.135691	10.247779	-0.0508	0					16.017323	4.B.9	0.010609	0.153135
-0.144974	0.73767	-0.133038	10.247759	-0.037536	0					17.017296	4.B.10	0.011935	0.153135
-0.143648	0.759214	-0.130386	10.247933	-0.024273	0					18.017243	4.B.11	0.013261	0.153135
-0.142322	0.78047	-0.127733	10.248267	-0.011009	0					19.016972	4.B.12	0.014587	0.153135
-0.140996	0.801708	-0.125081	10.248456	0.002255	0					19.796971	Waste(Frac)	0.015914	0.153135
-0.13967	0.822583	-0.122429	10.248317	0.015519	0					20.302948	Waste	0.01724	0.153135
-0.138344	0.843274	-0.119776	10.247548	0.028782	0							0.018566	0.153135
-0.137018	0.863954	-0.117124	10.245962	0.042046	0							0.019892	0.153135
-0.135692	0.884627	-0.114471	10.243764	0.05531	0							0.021218	0.153135
-0.134365	0.90521	-0.111819	10.241037	0.068573	0							0.022544	0.153135
-0.133039	0.925842	-0.109167	10.237823	0.081837	0							0.02387	0.153135
-0.131713	0.946419	-0.106514	10.234588	0.095101	0							0.025197	0.153135
-0.130387	0.967054	-0.103862	10.231298	0.108364	0							0.026523	0.153135
-0.129061	0.987667	-0.10121	10.228217	0.121628	0							0.027849	0.153135
-0.127735	1.008396	-0.098557	10.225106	0.134892	0							0.029175	0.153135
-0.126409	1.029268	-0.095905	10.222281	0.148156	0							0.030501	0.153135
-0.125082	1.050098	-0.093252	10.219743	0.161419	0							0.031827	0.153135
-0.123756	1.051158	-0.0906	10.217458	0.174683	0							0.033153	0.153135
-0.12243	1.050694	-0.087948	10.215294	0.187947	0							0.034479	0.153135
-0.121104	1.050228	-0.085295	10.213243	0.20121	0							0.035806	0.153135
-0.119778	1.049766	-0.082643	10.211508	0.214474	0							0.037132	0.153135
-0.118452	1.0493	-0.07999	10.209816	0.227738	0							0.038458	0.153135
-0.117126	1.048835	-0.077338	10.208319	0.241002	0							0.039784	0.153135
-0.1158	1.048135	-0.074686	10.207027	0.254265	0							0.04111	0.153135
-0.114473	1.047047	-0.072033	10.205784	0.267529	0							0.042436	0.153135
-0.113147	1.04591	-0.069381	10.204787	0.280793	0							0.043762	0.153135
-0.111821	1.044771	-0.066729	10.20387	0.294056	0							0.045089	0.153135
-0.110495	1.043637	-0.064076	10.202997	0.30732	0							0.046415	0.153135
-0.109169	1.042501	-0.061424	10.202195	0.320584	0							0.047741	0.153135
-0.107843	1.041622	-0.058771	10.201677	0.333847	0							0.049067	0.153135
-0.106517	1.041042	-0.056119	10.201151	0.347111	0							0.050393	0.153135
-0.10519	1.0405	-0.053467	10.200751	0.360375	0							0.051719	0.153135
-0.103864	1.039958	-0.050814	10.200423	0.373639	0							0.053045	0.153135
-0.102538	1.038939	-0.048162	10.200233	0.386902	0							0.054372	0.153135
-0.101212	1.037837	-0.045509	10.20015	0.400166	0							0.055698	0.153135
-0.099886	1.036736	-0.042857	10.200223	0.41343	0							0.057024	0.153135
-0.09856	1.035616	-0.040205	10.200274	0.426693	0							0.05835	0.153135
-0.097234	1.034447	-0.037552	10.200325	0.439957	0							0.059676	0.153135
-0.095907	1.033272	-0.0349	10.20041	0.453221	0							0.061002	0.153135
-0.094581	1.032093	-0.032247	10.200583	0.466485	0							0.062328	0.153135
-0.093255	1.03095	-0.029595	10.20085	0.479748	0							0.063654	0.153135
-0.091929	1.02979	-0.026943	10.201261	0.493012	0							0.064981	0.153135
-0.090603	1.028679	-0.02429	10.201719	0.506276	0							0.066307	0.153135
-0.089277	1.027588	-0.021638	10.202187	0.519539	0							0.067633	0.153135
-0.087951	1.026503	-0.018986	10.20272	0.532803	0							0.068959	0.153135
-0.086625	1.025414	-0.016333	10.203128	0.546067	0							0.070285	0.153135
-0.085298	1.024099	-0.013681	10.203482	0.55933	0							0.071611	0.153135
-0.083972	1.022653	-0.011028	10.203877	0.572594	0							0.072937	0.153135
-0.082646	1.021178	-0.008376	10.20437	0.585858	0							0.074264	0.153135
-0.08132	1.019706	-0.005724	10.206572	0.599122	0							0.07559	0.153135
-0.079994	1.018232	-0.003071	10.221901	0.612385	0							0.076916	0.153135
-0.078668	1.016576	-0.000419	10.226646	0.625649	0							0.078242	0.153135
-0.077342	1.014803	0.002234	10.230028	0.638913	0							0.079568	0.153135
-0.076015	1.013009	0.004886	10.232903	0.652176	0							0.080894	0.153135
-0.074689	1.011224	0.007538	10.23557	0.66544	0							0.08222	0.153135
-0.073363	1.009706	0.010191	10.238018	0.678704	0							0.083546	0.153135
-0.072037	1.008411	0.012843	10.240263	0.691968	0							0.084873	0.153135
-0.070711	1.007167	0.015495	10.242147	0.705231	0							0.086199	0.153135
-0.069385	1.005924	0.018148	10.243997	0.718495	0							0.087525	0.153135
-0.068059	1.00468	0.0208	10.245758	0.731759	0							0.088851	0.153135
-0.066733	1.004237	0.023453	10.247347	0.745022	0							0.090177	0.153135
-0.065406	1.004687	0.026105	10.248732	0.758286	0							0.091503	0.153135
-0.06408	1.005382	0.028757	10.249918	0.77155	0							0.092829	0.153135
-0.062754	1.006082	0.03141	10.250904	0.784814	0							0.094156	0.153135
-0.061428	1.006707	0.034062	10.25176	0.798077	0							0.095482	0.153135
-0.060102	1.007227	0.036715	10.252518	0.811341	0							0.096808	0.153135
-0.058776	1.007712	0.039367	10.253198	0.824605	0							0.098134	0.153135
-0.05745	1.008197	0.042019	10.253778	0.837868	0							0.09946	0.153135
-0.056123	1.00868	0.044672	10.254203	0.851132	0							0.100786	0.153135
-0.054797	1.008931	0.047324	10.254577	0.864396	0							0.102112	0.153135
-0.053471	1.008514	0.049977	10.254889	0.877659	0							0.103439	0.153135
-0.052145	1.007801	0.052629	10.255089	0.890923	0							0.104765	0.153135
-0.050819	1.007088	0.055281	10.255271	0.904187	0							0.106091	0.153135
-0.049493	1.006547	0.057934	10.25531	0.917451	0							0.107417	0.153135
-0.048167	1.006359	0.060586	10.255342	0.930714	0							0.108743	0.153135
-0.046841	1.006318	0.063238	10.2552	0.943978	0							0.110069	0.153135
-0.045514	1.006278	0.065891	10.255095	0.957242	0							0.111395	0.153135
-0.044188	1.006238	0.068543	10.254973	0.970505	0							0.112721	0.153135
-0.042862	1.006111	0.071196	10.254782	0.983769	0							0.114048	0.153135
-0.041536	1.005589	0.073848	10.254568	0.997033	0							0.115374	0.153135
-0.04021	1.004866	0.0765	10.254319	1.010296	0							0.1167	0.153135
-0.038884	1.004142	0.079153	10.254072	1.02356	0							0.118026	0.153135
-0.037558	1.003407	0.081805	10.253804	1.036824	0							0.119352	0.153135
-0.036231	1.002972	0.084458	10.253532	1.050088	0							0.120678	0.153135
-0.034905	1.002791	0.08711	10.25323	1.063351	0							0.122004	0.153135
-0.033579	1.00261	0.089762	10.252891	1.076615	0							0.123331	0.153135
-0.032253	1.00243	0.092415	10.252593	1.089879	0							0.124657	0.153135
-0.030927	1.002249	0.095067	10.252227	1.103142	0							0.125983	0.153135
-0.029601	1.0023	0.097719	10.251939	1.116406	0							0.127309	0.153135
-0.028275	1.002555	0.100372	10.2517	1.12967	0							0.128635	0.153135
-0.026948	1.00281	0.103024	10.251416	1.142934	0							0.129961	0.153135
-0.025622	1.003065	0.105677	10.251063	1.156197	0							0.131287	0.153135
-0.024296	1.003276	0.108329	10.250725	1.169461	0							0.132613	0.153135
-0.02297	1.003443	0.110981	10.250428	1.182725	0							0.13394	0.153135
-0.021644	1.003606	0.113634	10.250149	1.195988	0							0.135266	0.153135
-0.020318	1.003769	0.116286	10.249948	1.209252	0							0.136592	0.153135
-0.018992	1.003933	0.118939	10.249765	1.222516	0							0.137918	0.153135
-0.017666	1.003507	0.121591	10.249551	1.23578	0							0.139244	0.153135
-0.016339	1.002293	0.124243	10.249366	1.249043	0							0.14057	0.153135
-0.015013	1.000847	0.126896	10.249221	1.262307	0							0.141896	0.153135
-0.013687	0.999402	0.129548	10.249056	1.275571	0							0.143223	0.153135
-0.012361	0.998089	0.1322	10.248871	1.288834	0							0.144549	0.153135
-0.011035	0.996932	0.134853	10.248748	1.302098	0							0.145875	0.153135
-0.009709	0.995797	0.137505	10.248677	1.315362	0							0.147201	0.153135
-0.008383	0.994656	0.140158	10.248642	1.328625	0							0.148527	0.153135
-0.007056	0.993524	0.14281	10.248594	1.341889	0							0.149853	0.153135
-0.00573	0.983048	0.145462	10.248469	1.355153	0							0.151179	0.153135
-0.004404	0.945858	0.148115	10.248369	1.368417	0							0.152505	0.153135
-0.003078	0.94111	0.150767	10.248364	1.38168	0							0.153832	0.153135
-0.001752	0.938222	0.15342	10.248424	1.394944	0							0.155158	0.153135
-0.000426	0.936399	0.156072	10.248524	1.408208	0							0.156484	0.153135
0.0009	0.934785	0.158724	10.248649	1.421471	0							0.15781	0.153135
0.002226	0.933061	0.161377	10.248722	1.434735	0							0.159136	0.153135
0.003553	0.930598	0.164029	10.248798	1.447999	0							0.160462	0.153135
0.004879	0.928303	0.166682	10.248887	1.461263	0							0.161788	0.153135
0.006205	0.926156	0.169334	10.248863	1.474526	0							0.163115	0.153135
0.007531	0.923783	0.171986	10.248794	1.48779	0							0.164441	0.153135
0.008857	0.921334	0.174639	10.248705	1.501054	0							0.165767	0.153135
0.010183	0.918889	0.177291	10.248559	1.514317	0							0.167093	0.153135
0.011509	0.916454	0.179943	10.248276	1.527581	0							0.168419	0.153135
0.012836	0.914052	0.182596	10.247825	1.540845	0							0.169745	0.153135
0.014162	0.911809	0.185248	10.24728	1.554109	0							0.171071	0.153135
0.015488	0.90948	0.187901	10.246634	1.567372	0							0.172398	0.153135
0.016814	0.907027	0.190553	10.245891	1.580636	0							0.173724	0.153135
0.01814	0.90455	0.193205	10.24506	1.5939	0							0.17505	0.153135
0.019466	0.902719	0.195858	10.244189	1.607163	0							0.176376	0.153135
0.020792	0.901645	0.19851	10.243232	1.620427	0							0.177702	0.153135
0.022118	0.900777	0.201163	10.242225	1.633691	0							0.179028	0.153135
0.023445	0.89991	0.203815	10.241169	1.646954	0							0.180354	0.153135
0.024771	0.899042	0.206467	10.239991	1.660218	0							0.18168	0.153135
0.026097	0.898411	0.20912	10.238731	1.673482	0							0.183007	0.153135
0.027423	0.898022	0.211772	10.237466	1.686746	0							0.184333	0.153135
0.028749	0.897679	0.214425	10.236244	1.700009	0							0.185659	0.153135
0.030075	0.897337	0.217077	10.234967	1.713273	0							0.186985	0.153135
0.031401	0.896819	0.219729	10.233694	1.726537	0							0.188311	0.153135
0.032728	0.896047	0.222382	10.232498	1.7398	0							0.189637	0.153135
0.034054	0.895184	0.225034	10.23135	1.753064	0							0.190963	0.153135
0.03538	0.894321	0.227686	10.230257	1.766328	0							0.19229	0.153135
0.036706	0.893458	0.230339	10.229229	1.779592	0							0.193616	0.153135
0.038032	0.892175	0.232991	10.228251	1.792855	0							0.194942	0.153135
0.039358	0.890294	0.235644	10.227331	1.806119	0							0.196268	0.153135
0.040684	0.888192	0.238296	10.226402	1.819383	0							0.197594	0.153135
0.042011	0.886083	0.240948	10.225418	1.832646	0							0.19892	0.153135
0.043337	0.884379	0.243601	10.224526	1.84591	0							0.200246	0.153135
0.044663	0.883362	0.246253	10.223691	1.859174	0							0.201572	0.153135
0.045989	0.882662	0.248906	10.222882	1.872437	0							0.202899	0.153135
0.047315	0.881965	0.251558	10.222133	1.885701	0							0.204225	0.153135
0.048641	0.881268	0.25421	10.221431	1.898965	0							0.205551	0.153135
0.049967	0.880675	0.256863	10.220897	1.912229	0							0.206877	0.153135
0.051293	0.880269	0.259515	10.220402	1.925492	0							0.208203	0.153135
0.05262	0.879947	0.262167	10.219902	1.938756	0							0.209529	0.153135
0.053946	0.879625	0.26482	10.219525	1.95202	0							0.210855	0.153135
0.055272	0.879088	0.267472	10.219243	1.965283	0							0.212182	0.153135
0.056598	0.878056	0.270125	10.218995	1.978547	0							0.213508	0.153135
0.057924	0.876756	0.272777	10.218668	1.991811	0							0.214834	0.153135
0.05925	0.875456	0.275429	10.218389	2.005075	0							0.21616	0.153135
0.060576	0.874159	0.278082	10.218202	2.018338	0							0.217486	0.153135
0.061903	0.872897	0.280734	10.217997	2.031602	0							0.218812	0.153135
0.063229	0.87176	0.283387	10.217853	2.044866	0							0.220138	0.153135
0.064555	0.870703	0.286039	10.217694	2.058129	0							0.221464	0.153135
0.065881	0.86965	0.288691	10.217572	2.071393	0							0.222791	0.153135
0.067207	0.868656	0.291344	10.217517	2.084657	0							0.224117	0.153135
0.068533	0.868043	0.293996	10.217472	2.09792	0							0.225443	0.153135
0.069859	0.867911	0.296649	10.217485	2.111184	0							0.226769	0.153135
0.071185	0.867775	0.299301	10.217475	2.124448	0							0.228095	0.153135
0.072512	0.867639	0.301953	10.217472	2.137712	0							0.229421	0.153135
0.073838	0.867495	0.304606	10.217451	2.150975	0							0.230747	0.153135
0.075164	0.867254	0.307258	10.217541	2.164239	0							0.232074	0.153135
0.07649	0.866871	0.30991	10.217614	2.177503	0							0.2334	0.153135
0.077816	0.866487	0.312563	10.217716	2.190766	0							0.234726	0.153135
0.079142	0.866105	0.315215	10.217789	2.20403	0							0.236052	0.153135
0.080468	0.865733	0.317868	10.217893	2.217294	0							0.237378	0.153135
0.081795	0.865383	0.32052	10.218046	2.230558	0							0.238704	0.153135
0.083121	0.865034	0.323172	10.218197	2.243821	0							0.24003	0.153135
0.084447	0.864685	0.325825	10.218395	2.257085	0							0.241357	0.153135
0.085773	0.864336	0.328477	10.21862	2.270349	0							0.242683	0.153135
0.087099	0.864048	0.33113	10.218846	2.283612	0							0.244009	0.153135
0.088425	0.863888	0.333782	10.219029	2.296876	0							0.245335	0.153135
0.089751	0.863728	0.336434	10.219156	2.31014	0							0.246661	0.153135
0.091077	0.863567	0.339087	10.219337	2.323404	0							0.247987	0.153135
0.092404	0.863276	0.341739	10.219491	2.336667	0							0.249313	0.153135
0.09373	0.862665	0.344391	10.219531	2.349931	0							0.250639	0.153135
0.095056	0.861982	0.347044	10.219679	2.363195	0							0.251966	0.153135
0.096382	0.861299	0.349696	10.219848	2.376458	0							0.253292	0.153135
0.097708	0.860616	0.352349	10.219926	2.389722	0							0.254618	0.153135
0.099034	0.859931	0.355001	10.220058	2.402986	0							0.255944	0.153135
0.10036	0.859217	0.357653	10.220275	2.41625	0							0.25727	0.153135
0.101687	0.858494	0.360306	10.220461	2.429513	0							0.258596	0.153135
0.103013	0.857771	0.362958	10.220607	2.442777	0							0.259922	0.153135
0.104339	0.857239	0.365611	10.220845	2.456041	0							0.261249	0.153135
0.105665	0.857386	0.368263	10.221055	2.469304	0							0.262575	0.153135
0.106991	0.857903	0.370915	10.221304	2.482568	0							0.263901	0.153135
0.108317	0.858421	0.373568	10.221547	2.495832	0							0.265227	0.153135
0.109643	0.858939	0.37622	10.221971	2.509095	0							0.266553	0.153135
0.110969	0.859475	0.378873	10.222486	2.522359	0							0.267879	0.153135
0.112296	0.860088	0.381525	10.222935	2.535623	0							0.269205	0.153135
0.113622	0.860725	0.384177	10.223237	2.548887	0							0.270531	0.153135
0.114948	0.861366	0.38683	10.223448	2.56215	0							0.271858	0.153135
0.116274	0.861963	0.389482	10.223473	2.575414	0							0.273184	0.153135
0.1176	0.862374	0.392134	10.223491	2.588678	0							0.27451	0.153135
0.118926	0.862639	0.394787	10.223334	2.601941	0							0.275836	0.153135
0.120252	0.862901	0.397439	10.223236	2.615205	0							0.277162	0.153135
0.121579	0.863155	0.400092	10.223002	2.628469	0							0.278488	0.153135
0.122905	0.86338	0.402744	10.222842	2.641732	0							0.279814	0.153135
0.124231	0.863285	0.405396	10.222688	2.654996	0							0.281141	0.153135
0.125557	0.862645	0.408049	10.222528	2.66826	0							0.282467	0.153135
0.126883	0.862005	0.410701	10.222281	2.681524	0							0.283793	0.153135
0.128209	0.861357	0.413354	10.222123	2.694787	0							0.285119	0.153135
0.129535	0.860624	0.416006	10.222003	2.708051	0							0.286445	0.153135
0.130862	0.859744	0.418658	10.221822	2.721315	0							0.287771	0.153135
0.132188	0.858865	0.421311	10.221665	2.734578	0							0.289097	0.153135
0.133514	0.857986	0.423963	10.221622	2.747842	0							0.290424	0.153135
0.13484	0.857122	0.426615	10.221515	2.761106	0							0.29175	0.153135
0.136166	0.856449	0.429268	10.221346	2.774369	0							0.293076	0.153135
0.137492	0.856308	0.43192	10.221258	2.787633	0							0.294402	0.153135
0.138818	0.856166	0.434573	10.221103	2.800897	0							0.295728	0.153135
0.140144	0.856027	0.437225	10.220943	2.814161	0							0.297054	0.153135
0.141471	0.85593	0.439877	10.220728	2.827424	0							0.29838	0.153135
0.142797	0.856035	0.44253	10.220682	2.840688	0							0.299706	0.153135
0.144123	0.856141	0.445182	10.220551	2.853952	0							0.301033	0.153135
0.145449	0.856247	0.447835	10.220456	2.867215	0							0.302359	0.153135
0.146775	0.856352	0.450487	10.220344	2.880479	0							0.303685	0.153135
0.148101	0.856389	0.453139	10.220192	2.893743	0							0.305011	0.153135
0.149427	0.855423	0.455792	10.220072	2.907007	0							0.306337	0.153135
0.150754	0.854459	0.458444	10.219907	2.92027	0							0.307663	0.153135
0.15208	0.853492	0.461097	10.219926	2.933534	0							0.308989	0.153135
0.153406	0.852518	0.463749	10.21983	2.946798	0							0.310315	0.153135
0.154732	0.851371	0.466401	10.219892	2.960062	0							0.311642	0.153135
0.156058	0.850215	0.469054	10.21993	2.973325	0							0.312968	0.153135
0.157384	0.84906	0.471706	10.220004	2.986589	0							0.314294	0.153135
0.15871	0.847913	0.474358	10.220147	2.999853	0							0.31562	0.153135
0.160036	0.846773	0.477011	10.220305	3.013116	0							0.316946	0.153135
0.161363	0.846157	0.479663	10.22033	3.02638	0							0.318272	0.153135
0.162689	0.8456	0.482316	10.220327	3.039644	0							0.319598	0.153135
0.164015	0.845044	0.484968	10.22049	3.052907	0							0.320925	0.153135
0.165341	0.844488	0.48762	10.220667	3.066171	0							0.322251	0.153135
0.166667	0.843966	0.490273	10.220792	3.079435	0							0.323577	0.153135
0.167993	0.843445	0.492925	10.220896	3.092699	0							0.324903	0.153135
0.169319	0.842928	0.495578	10.221014	3.105962	0							0.326229	0.153135
0.170646	0.842409	0.49823	10.221221	3.119226	0							0.327555	0.153135
0.171972	0.841891	0.500882	10.221323	3.13249	0							0.328881	0.153135
0.173298	0.841651	0.503535	10.221329	3.145753	0							0.330208	0.153135
0.174624	0.841603	0.506187	10.221409	3.159017	0							0.331534	0.153135
0.17595	0.841555	0.508839	10.221491	3.172281	0							0.33286	0.153135
0.177276	0.841506	0.511492	10.221608	3.185544	0							0.334186	0.153135
0.178602	0.841378	0.514144	10.221633	3.198808	0							0.335512	0.153135
0.179929	0.841211	0.516797	10.221608	3.212072	0							0.336838	0.153135
0.181255	0.841041	0.519449	10.221557	3.225336	0							0.338164	0.153135
0.182581	0.840872	0.522101	10.221553	3.238599	0							0.33949	0.153135
0.183907	0.840701	0.524754	10.221533	3.251863	0							0.340817	0.153135
0.185233	0.8407	0.527406	10.221515	3.265127	0							0.342143	0.153135
0.186559	0.840883	0.530059	10.221491	3.27839	0							0.343469	0.153135
0.187885	0.841082	0.532711	10.221538	3.291654	0							0.344795	0.153135
0.189211	0.841281	0.535363	10.221588	3.304918	0							0.346121	0.153135
0.190538	0.841724	0.538016	10.221585	3.318182	0							0.347447	0.153135
0.191864	0.842759	0.540668	10.221562	3.331445	0							0.348773	0.153135
0.19319	0.843864	0.54332	10.22149	3.344709	0							0.3501	0.153135
0.194516	0.844966	0.545973	10.221376	3.357973	0							0.351426	0.153135
0.195842	0.84607	0.548625	10.22135	3.371236	0							0.352752	0.153135
0.197168	0.847096	0.551278	10.221307	3.3845	0							0.354078	0.153135
0.198494	0.847797	0.55393	10.221304	3.397764	0							0.355404	0.153135
0.199821	0.848449	0.556582	10.22134	3.411027	0							0.35673	0.153135
0.201147	0.849102	0.559235	10.221405	3.424291	0							0.358056	0.153135
0.202473	0.849628	0.561887	10.221457	3.437555	0							0.359382	0.153135
0.203799	0.849629	0.56454	10.221514	3.450819	0							0.360709	0.153135
0.205125	0.849543	0.567192	10.221549	3.464082	0							0.362035	0.153135
0.206451	0.849457	0.569844	10.221601	3.477346	0							0.363361	0.153135
0.207777	0.849372	0.572497	10.221678	3.49061	0							0.364687	0.153135
0.209103	0.849253	0.575149	10.221681	3.503873	0							0.366013	0.153135
0.21043	0.848827	0.577802	10.221846	3.517137	0							0.367339	0.153135
0.211756	0.848346	0.580454	10.222089	3.530401	0							0.368665	0.153135
0.213082	0.847865	0.583106	10.222335	3.543664	0							0.369992	0.153135
0.214408	0.847386	0.585759	10.222574	3.556928	0							0.371318	0.153135
0.215734	0.847789	0.588411	10.222809	3.570192	0							0.372644	0.153135
0.21706	0.848378	0.591063	10.222965	3.583456	0							0.37397	0.153135
0.218386	0.848967	0.593716	10.223098	3.59672	0							0.375296	0.153135
0.219713	0.849556	0.596368	10.223269	3.609983	0							0.376622	0.153135
0.221039	0.850144	0.599021	10.223408	3.623247	0							0.377948	0.153135
0.222365	0.851097	0.601673	10.223558	3.636511	0							0.379274	0.153135
0.223691	0.852227	0.604325	10.223696	3.649774	0							0.380601	0.153135
0.225017	0.85338	0.606978	10.223814	3.663038	0							0.381927	0.153135
0.226343	0.854532	0.60963	10.22391	3.676302	0							0.383253	0.153135
0.227669	0.855242	0.612283	10.224076	3.689565	0							0.384579	0.153135
0.228995	0.855803	0.614935	10.224196	3.702829	0							0.385905	0.153135
0.230322	0.856359	0.617587	10.22421	3.716093	0							0.387231	0.153135
0.231648	0.856916	0.62024	10.224188	3.729357	0							0.388557	0.153135
0.232974	0.857472	0.622892	10.224307	3.74262	0							0.389884	0.153135
0.2343	0.857402	0.625544	10.224376	3.755884	0							0.39121	0.153135
0.235626	0.85667	0.628197	10.224376	3.769148	0							0.392536	0.153135
0.236952	0.855766	0.630849	10.224372	3.782411	0							0.393862	0.153135
0.238278	0.854859	0.633502	10.224383	3.795675	0							0.395188	0.153135
0.239605	0.85376	0.636154	10.224453	3.808939	0							0.396514	0.153135
0.240931	0.852448	0.638806	10.224524	3.822202	0							0.39784	0.153135
0.242257	0.851071	0.641459	10.224525	3.835466	0							0.399167	0.153135
0.243583	0.849698	0.644111	10.224503	3.84873	0							0.400493	0.153135
0.244909	0.848321	0.646764	10.224571	3.861994	0							0.401819	0.153135
0.246235	0.847163	0.649416	10.224698	3.875257	0							0.403145	0.153135
0.247561	0.846424	0.652068	10.224823	3.888521	0							0.404471	0.153135
0.248888	0.845839	0.654721	10.224908	3.901785	0							0.405797	0.153135
0.250214	0.845253	0.657373	10.224842	3.915048	0							0.407123	0.153135
0.25154	0.844545	0.660026	10.224734	3.928312	0							0.408449	0.153135
0.252866	0.843657	0.662678	10.224723	3.941576	0							0.409776	0.153135
0.254192	0.842699	0.66533	10.224735	3.954839	0							0.411102	0.153135
0.255518	0.841742	0.667983	10.224735	3.968103	0							0.412428	0.153135
0.256844	0.84079	0.670635	10.224746	3.981367	0							0.413754	0.153135
0.25817	0.839836	0.673287	10.224743	3.994631	0							0.41508	0.153135
0.259497	0.838806	0.67594	10.224758	4.007895	0							0.416406	0.153135
0.260823	0.837734	0.678592	10.224812	4.021158	0							0.417732	0.153135
0.262149	0.836664	0.681245	10.224842	4.034422	0							0.419059	0.153135
0.263475	0.83565	0.683897	10.224777	4.047686	0							0.420385	0.153135
0.264801	0.834894	0.686549	10.224664	4.060949	0							0.421711	0.153135
0.266127	0.834274	0.689202	10.224554	4.074213	0							0.423037	0.153135
0.267453	0.833653	0.691854	10.224445	4.087477	0							0.424363	0.153135
0.26878	0.833033	0.694507	10.224352	4.10074	0							0.425689	0.153135
0.270106	0.832414	0.697159	10.2243	4.114004	0							0.427015	0.153135
0.271432	0.831778	0.699811	10.22423	4.127268	0							0.428342	0.153135
0.272758	0.831127	0.702464	10.224074	4.140532	0							0.429668	0.153135
0.274084	0.830474	0.705116	10.223904	4.153795	0							0.430994	0.153135
0.27541	0.829842	0.707768	10.223787	4.167059	0							0.43232	0.153135
0.276736	0.829435	0.710421	10.223698	4.180323	0							0.433646	0.153135
0.278062	0.829176	0.713073	10.223601	4.193586	0							0.434972	0.153135
0.279389	0.828918	0.715726	10.223474	4.20685	0							0.436298	0.153135
0.280715	0.828664	0.718378	10.22333	4.220114	0							0.437624	0.153135
0.282041	0.828411	0.72103	10.223245	4.233377	0							0.438951	0.153135
0.283367	0.827959	0.723683	10.223156	4.246641	0							0.440277	0.153135
0.284693	0.827239	0.726335	10.223035	4.259905	0							0.441603	0.153135
0.286019	0.826439	0.728988	10.222885	4.273169	0							0.442929	0.153135
0.287345	0.82564	0.73164	10.222809	4.286432	0							0.444255	0.153135
0.288672	0.824613	0.734292	10.222694	4.299696	0							0.445581	0.153135
0.289998	0.823303	0.736945	10.222629	4.31296	0							0.446907	0.153135
0.291324	0.821934	0.739597	10.222525	4.326223	0							0.448233	0.153135
0.29265	0.820568	0.74225	10.222395	4.339487	0							0.44956	0.153135
0.293976	0.819201	0.744902	10.222306	4.352751	0							0.450886	0.153135
0.295302	0.817925	0.747554	10.222297	4.366014	0							0.452212	0.153135
0.296628	0.816798	0.750207	10.222342	4.379278	0							0.453538	0.153135
0.297954	0.815732	0.752859	10.222373	4.392542	0							0.454864	0.153135
0.299281	0.814664	0.755511	10.222347	4.405806	0							0.45619	0.153135
0.300607	0.814027	0.758164	10.222357	4.419069	0							0.457516	0.153135
0.301933	0.814125	0.760816	10.222406	4.432333	0							0.458843	0.153135
0.303259	0.814523	0.763469	10.222451	4.445597	0							0.460169	0.153135
0.304585	0.814921	0.766121	10.222535	4.45886	0							0.461495	0.153135
0.305911	0.815318	0.768773	10.222595	4.472124	0							0.462821	0.153135
0.307237	0.81553	0.771426	10.222634	4.485388	0							0.464147	0.153135
0.308564	0.815358	0.774078	10.222631	4.498652	0							0.465473	0.153135
0.30989	0.814986	0.776731	10.222686	4.511915	0							0.466799	0.153135
0.311216	0.814613	0.779383	10.222771	4.525179	0							0.468126	0.153135
0.312542	0.814084	0.782035	10.222844	4.538443	0							0.469452	0.153135
0.313868	0.813164	0.784688	10.222852	4.551706	0							0.470778	0.153135
0.315194	0.812002	0.78734	10.222878	4.56497	0							0.472104	0.153135
0.31652	0.810839	0.789993	10.222958	4.578234	0							0.47343	0.153135
0.317847	0.809679	0.792645	10.223084	4.591497	0							0.474756	0.153135
0.319173	0.808568	0.795297	10.223164	4.604762	0							0.476082	0.153135
0.320499	0.807586	0.79795	10.223335	4.618025	0							0.477408	0.153135
0.321825	0.806685	0.800602	10.223449	4.631289	0							0.478735	0.153135
0.323151	0.805786	0.803254	10.223545	4.644553	0							0.480061	0.153135
0.324477	0.804888	0.805907	10.223581	4.657816	0							0.481387	0.153135
0.325803	0.804045	0.808559	10.223675	4.67108	0							0.482713	0.153135
0.327129	0.803263	0.811212	10.223837	4.684344	0							0.484039	0.153135
0.328456	0.80248	0.813864	10.223981	4.697608	0							0.485365	0.153135
0.329782	0.801697	0.816516	10.224067	4.710871	0							0.486691	0.153135
0.331108	0.800808	0.819169	10.224145	4.724135	0							0.488018	0.153135
0.332434	0.799564	0.821821	10.224251	4.737399	0							0.489344	0.153135
0.33376	0.798085	0.824474	10.224398	4.750662	0							0.49067	0.153135
0.335086	0.796679	0.827126	10.224442	4.763926	0							0.491996	0.153135
0.336412	0.795285	0.829778	10.224384	4.77719	0							0.493322	0.153135
0.337739	0.79379	0.832431	10.224295	4.790453	0							0.494648	0.153135
0.339065	0.79231	0.835083	10.224277	4.803717	0							0.495974	0.153135
0.340391	0.790832	0.837735	10.224389	4.816981	0							0.497301	0.153135
0.341717	0.789356	0.840388	10.224445	4.830245	0							0.498627	0.153135
0.343043	0.787873	0.84304	10.224363	4.843508	0							0.499953	0.153135
0.344369	0.786357	0.845693	10.224287	4.856772	0							0.501279	0.153135
0.345695	0.784794	0.848345	10.224268	4.870036	0							0.502605	0.153135
0.347021	0.783225	0.850997	10.224115	4.883299	0							0.503931	0.153135
0.348348	0.781653	0.85365	10.224039	4.896563	0							0.505257	0.153135
0.349674	0.780194	0.856302	10.224077	4.909827	0							0.506583	0.153135
0.351	0.77905	0.858955	10.224135	4.92309	0							0.50791	0.153135
0.352326	0.77802	0.861607	10.223973	4.936354	0							0.509236	0.153135
0.353652	0.776991	0.864259	10.223842	4.949618	0							0.510562	0.153135
0.354978	0.775964	0.866912	10.223747	4.962882	0							0.511888	0.153135
0.356304	0.774965	0.869564	10.223534	4.976145	0							0.513214	0.153135
0.357631	0.774036	0.872216	10.223437	4.989409	0							0.51454	0.153135
0.358957	0.773106	0.874869	10.223278	5.002673	0							0.515866	0.153135
0.360283	0.772172	0.877521	10.223057	5.015936	0							0.517192	0.153135
0.361609	0.771192	0.880174	10.22284	5.0292	0							0.518519	0.153135
0.362935	0.770052	0.882826	10.22265	5.042464	0							0.519845	0.153135
0.364261	0.768825	0.885478	10.222513	5.055727	0							0.521171	0.153135
0.365587	0.767591	0.888131	10.222446	5.068991	0							0.522497	0.153135
0.366913	0.766359	0.890783	10.222305	5.082255	0							0.523823	0.153135
0.36824	0.765099	0.893436	10.222221	5.095519	0							0.525149	0.153135
0.369566	0.763731	0.896088	10.22216	5.108782	0							0.526475	0.153135
0.370892	0.762321	0.89874	10.222051	5.122046	0							0.527802	0.153135
0.372218	0.76091	0.901393	10.222	5.13531	0							0.529128	0.153135
0.373544	0.759608	0.904045	10.222005	5.148573	0							0.530454	0.153135
0.37487	0.758689	0.906698	10.222112	5.161837	0							0.53178	0.153135
0.376196	0.75805	0.90935	10.222132	5.175101	0							0.533106	0.153135
0.377523	0.75741	0.912002	10.222097	5.188365	0							0.534432	0.153135
0.378849	0.756771	0.914655	10.222084	5.201628	0							0.535758	0.153135
0.380175	0.756136	0.917307	10.221963	5.214892	0							0.537085	0.153135
0.381501	0.755513	0.919959	10.221844	5.228156	0							0.538411	0.153135
0.382827	0.754894	0.922612	10.221702	5.241419	0							0.539737	0.153135
0.384153	0.754277	0.925264	10.221589	5.254683	0							0.541063	0.153135
0.385479	0.753635	0.927917	10.221543	5.267947	0							0.542389	0.153135
0.386806	0.752877	0.930569	10.221443	5.28121	0							0.543715	0.153135
0.388132	0.752042	0.933221	10.221428	5.294474	0							0.545041	0.153135
0.389458	0.751251	0.935874	10.221407	5.307738	0							0.546367	0.153135
0.390784	0.75038	0.938526	10.221343	5.321002	0							0.547694	0.153135
0.39211	0.749507	0.941179	10.221301	5.334265	0							0.54902	0.153135
0.393436	0.74873	0.943831	10.221342	5.347529	0							0.550346	0.153135
0.394762	0.748237	0.946483	10.221292	5.360793	0							0.551672	0.153135
0.396088	0.747746	0.949136	10.221313	5.374056	0							0.552998	0.153135
0.397415	0.747271	0.951788	10.221338	5.38732	0							0.554324	0.153135
0.398741	0.74704	0.95444	10.221451	5.400584	0							0.55565	0.153135
0.400067	0.747278	0.957093	10.221539	5.413847	0							0.556977	0.153135
0.401393	0.747516	0.959745	10.221605	5.427111	0							0.558303	0.153135
0.402719	0.747754	0.962398	10.221621	5.440375	0							0.559629	0.153135
0.404045	0.747984	0.96505	10.221745	5.453639	0							0.560955	0.153135
0.405371	0.748045	0.967702	10.221836	5.466902	0							0.562281	0.153135
0.406698	0.747216	0.970355	10.221927	5.480166	0							0.563607	0.153135
0.408024	0.746387	0.973007	10.222012	5.49343	0							0.564933	0.153135
0.40935	0.745559	0.97566	10.221972	5.506693	0							0.56626	0.153135
0.410676	0.744745	0.978312	10.221853	5.519957	0							0.567586	0.153135
0.412002	0.744005	0.980964	10.221816	5.533221	0							0.568912	0.153135
0.413328	0.743271	0.983617	10.22174	5.546484	0							0.570238	0.153135
0.414654	0.742533	0.986269	10.221689	5.559748	0							0.571564	0.153135
0.41598	0.741796	0.988922	10.221569	5.573012	0							0.57289	0.153135
0.417307	0.741055	0.991574	10.221615	5.586276	0							0.574216	0.153135
0.418633	0.740244	0.994226	10.221595	5.599539	0							0.575542	0.153135
0.419959	0.739429	0.996879	10.221628	5.612803	0							0.576869	0.153135
0.421285	0.738612	0.999531	10.221576	5.626067	0							0.578195	0.153135
0.422611	0.737792	1.002183	10.22165	5.63933	0							0.579521	0.153135
0.423937	0.736878	1.004836	10.221788	5.652594	0							0.580847	0.153135
0.425263	0.735967	1.007488	10.221832	5.665858	0							0.582173	0.153135
0.42659	0.735051	1.010141	10.221863	5.679121	0							0.583499	0.153135
0.427916	0.734141	1.012793	10.221817	5.692385	0							0.584825	0.153135
0.429242	0.733226	1.015445	10.221848	5.705649	0							0.586151	0.153135
0.430568	0.732329	1.018098	10.221914	5.718913	0							0.587478	0.153135
0.431894	0.731436	1.02075	10.22182	5.732176	0							0.588804	0.153135
0.43322	0.730543	1.023403	10.221749	5.74544	0							0.59013	0.153135
0.434546	0.729657	1.026055	10.221726	5.758704	0							0.591456	0.153135
0.435872	0.728889	1.028707	10.221708	5.771967	0							0.592782	0.153135
0.437199	0.728173	1.03136	10.221816	5.785231	0							0.594108	0.153135
0.438525	0.727456	1.034012	10.221885	5.798495	0							0.595434	0.153135
0.439851	0.726744	1.036664	10.22201	5.811759	0							0.596761	0.153135
0.441177	0.726052	1.039317	10.22212	5.825022	0							0.598087	0.153135
0.442503	0.725554	1.041969	10.222186	5.838286	0							0.599413	0.153135
0.443829	0.725098	1.044622	10.222246	5.85155	0							0.600739	0.153135
0.445155	0.724641	1.047274	10.22229	5.864813	0							0.602065	0.153135
0.446482	0.724183	1.049926	10.222263	5.878077	0							0.603391	0.153135
0.447808	0.723715	1.052579	10.222249	5.891341	0							0.604717	0.153135
0.449134	0.723237	1.055231	10.222368	5.904604	0							0.606044	0.153135
0.45046	0.722759	1.057884	10.222378	5.917868	0							0.60737	0.153135
0.451786	0.722277	1.060536	10.222361	5.931132	0							0.608696	0.153135
0.453112	0.721798	1.063188	10.222396	5.944396	0							0.610022	0.153135
0.454438	0.721081	1.065841	10.222249	5.95766	0							0.611348	0.153135
0.455765	0.720089	1.068493	10.222145	5.970923	0							0.612674	0.153135
0.457091	0.71906	1.071146	10.221983	5.984187	0							0.614	0.153135
0.458417	0.718027	1.073798	10.221874	5.997451	0							0.615326	0.153135
0.459743	0.716933	1.07645	10.221779	6.010715	0							0.616653	0.153135
0.461069	0.715558	1.079103	10.221758	6.023978	0							0.617979	0.153135
0.462395	0.714143	1.081755	10.221701	6.037242	0							0.619305	0.153135
0.463721	0.712724	1.084407	10.221705	6.050506	0							0.620631	0.153135
0.465047	0.711306	1.08706	10.221713	6.063769	0							0.621957	0.153135
0.466374	0.709868	1.089712	10.221691	6.077033	0							0.623283	0.153135
0.4677	0.708272	1.092365	10.221626	6.090297	0							0.624609	0.153135
0.469026	0.706639	1.095017	10.221584	6.10356	0							0.625936	0.153135
0.470352	0.70501	1.097669	10.221469	6.116824	0							0.627262	0.153135
0.471678	0.703475	1.100322	10.221284	6.130088	0							0.628588	0.153135
0.473004	0.702765	1.102974	10.221218	6.143352	0							0.629914	0.153135
0.47433	0.702205	1.105627	10.221301	6.156615	0							0.63124	0.153135
0.475657	0.701643	1.108279	10.221247	6.169879	0							0.632566	0.153135
0.476983	0.701082	1.110931	10.221128	6.183143	0							0.633892	0.153135
0.478309	0.700522	1.113584	10.221113	6.196406	0							0.635219	0.153135
0.479635	0.700149	1.116236	10.221178	6.20967	0							0.636545	0.153135
0.480961	0.699812	1.118888	10.221205	6.222934	0							0.637871	0.153135
0.482287	0.699475	1.121541	10.221214	6.236197	0							0.639197	0.153135
0.483613	0.699138	1.124193	10.221256	6.249461	0							0.640523	0.153135
0.484939	0.698861	1.126846	10.221223	6.262725	0							0.641849	0.153135
0.486266	0.698601	1.129498	10.221218	6.275989	0							0.643175	0.153135
0.487592	0.698343	1.13215	10.221159	6.289252	0							0.644501	0.153135
0.488918	0.698084	1.134803	10.221102	6.302516	0							0.645828	0.153135
0.490244	0.697826	1.137455	10.221072	6.31578	0							0.647154	0.153135
0.49157	0.697587	1.140108	10.22105	6.329043	0							0.64848	0.153135
0.492896	0.697359	1.14276	10.221066	6.342307	0							0.649806	0.153135
0.494222	0.697136	1.145412	10.221048	6.355571	0							0.651132	0.153135
0.495549	0.69693	1.148065	10.221046	6.368834	0							0.652458	0.153135
0.496875	0.696703	1.150717	10.221026	6.382098	0							0.653784	0.153135
0.498201	0.696459	1.15337	10.22105	6.395362	0							0.65511	0.153135
0.499527	0.696211	1.156022	10.2211	6.408626	0							0.656437	0.153135
0.500853	0.695963	1.158674	10.221197	6.421889	0							0.657763	0.153135
0.502179	0.695715	1.161327	10.221231	6.435153	0							0.659089	0.153135
0.503505	0.69529	1.163979	10.221189	6.448417	0							0.660415	0.153135
0.504831	0.694654	1.166631	10.221189	6.46168	0							0.661741	0.153135
0.506158	0.693955	1.169284	10.221192	6.474944	0							0.663067	0.153135
0.507484	0.693258	1.171936	10.221107	6.488208	0							0.664393	0.153135
0.50881	0.69246	1.174589	10.221013	6.501472	0							0.66572	0.153135
0.510136	0.69154	1.177241	10.220958	6.514735	0							0.667046	0.153135
0.511462	0.690584	1.179893	10.220921	6.527999	0							0.668372	0.153135
0.512788	0.689629	1.182546	10.220828	6.541263	0							0.669698	0.153135
0.514114	0.688675	1.185198	10.220778	6.554526	0							0.671024	0.153135
0.515441	0.687546	1.187851	10.220717	6.56779	0							0.67235	0.153135
0.516767	0.686144	1.190503	10.220668	6.581054	0							0.673676	0.153135
0.518093	0.684648	1.193155	10.220648	6.594317	0							0.675003	0.153135
0.519419	0.68315	1.195808	10.220604	6.607581	0							0.676329	0.153135
0.520745	0.681825	1.19846	10.220551	6.620845	0							0.677655	0.153135
0.522071	0.680778	1.201113	10.220469	6.634109	0							0.678981	0.153135
0.523397	0.67983	1.203765	10.220407	6.647372	0							0.680307	0.153135
0.524724	0.678883	1.206417	10.220346	6.660636	0							0.681633	0.153135
0.52605	0.677937	1.20907	10.220221	6.6739	0							0.682959	0.153135
0.527376	0.676878	1.211722	10.220057	6.687163	0							0.684285	0.153135
0.528702	0.675594	1.214374	10.220017	6.700427	0							0.685612	0.153135
0.530028	0.674213	1.217027	10.219995	6.713691	0							0.686938	0.153135
0.531354	0.672831	1.219679	10.219953	6.726954	0							0.688264	0.153135
0.53268	0.671461	1.222332	10.219975	6.740218	0							0.68959	0.153135
0.534006	0.67022	1.224984	10.219975	6.753482	0							0.690916	0.153135
0.535333	0.669049	1.227636	10.220016	6.766746	0							0.692242	0.153135
0.536659	0.667875	1.230289	10.220145	6.780009	0							0.693568	0.153135
0.537985	0.666702	1.232941	10.220294	6.793273	0							0.694895	0.153135
0.539311	0.665588	1.235594	10.220404	6.806537	0							0.696221	0.153135
0.540637	0.664645	1.238246	10.22046	6.8198	0							0.697547	0.153135
0.541963	0.663782	1.240898	10.220436	6.833064	0							0.698873	0.153135
0.543289	0.662919	1.243551	10.220424	6.846328	0							0.700199	0.153135
0.544616	0.662054	1.246203	10.220485	6.859591	0							0.701525	0.153135
0.545942	0.661052	1.248855	10.220543	6.872855	0							0.702851	0.153135
0.547268	0.659979	1.251508	10.220604	6.886119	0							0.704177	0.153135
0.548594	0.658975	1.25416	10.220715	6.899383	0							0.705504	0.153135
0.54992	0.657967	1.256813	10.220806	6.912646	0							0.70683	0.153135
0.551246	0.656879	1.259465	10.220951	6.92591	0							0.708156	0.153135
0.552572	0.655616	1.262117	10.221074	6.939174	0							0.709482	0.153135
0.553898	0.654176	1.26477	10.221154	6.952437	0							0.710808	0.153135
0.555225	0.652735	1.267422	10.221212	6.965701	0							0.712134	0.153135
0.556551	0.651292	1.270075	10.221226	6.978965	0							0.71346	0.153135
0.557877	0.64984	1.272727	10.221214	6.992229	0							0.714787	0.153135
0.559203	0.648371	1.275379	10.221239	7.005492	0							0.716113	0.153135
0.560529	0.646899	1.278032	10.221273	7.018756	0							0.717439	0.153135
0.561855	0.645431	1.280684	10.221288	7.03202	0							0.718765	0.153135
0.563181	0.643958	1.283337	10.221199	7.045283	0							0.720091	0.153135
0.564508	0.642437	1.285989	10.221107	7.058547	0							0.721417	0.153135
0.565834	0.640842	1.288641	10.221072	7.071811	0							0.722743	0.153135
0.56716	0.639235	1.291294	10.221157	7.085074	0							0.72407	0.153135
0.568486	0.637621	1.293946	10.22121	7.098338	0							0.725396	0.153135
0.569812	0.636123	1.296598	10.221208	7.111602	0							0.726722	0.153135
0.571138	0.634862	1.299251	10.221234	7.124866	0							0.728048	0.153135
0.572464	0.633701	1.301903	10.221322	7.138129	0							0.729374	0.153135
0.57379	0.632537	1.304556	10.221416	7.151393	0							0.7307	0.153135
0.575117	0.631376	1.307208	10.221411	7.164657	0							0.732026	0.153135
0.576443	0.630268	1.30986	10.221527	7.17792	0							0.733352	0.153135
0.577769	0.629256	1.312513	10.221627	7.191184	0							0.734679	0.153135
0.579095	0.62829	1.315165	10.22168	7.204448	0							0.736005	0.153135
0.580421	0.627326	1.317818	10.221707	7.217711	0							0.737331	0.153135
0.581747	0.626474	1.32047	10.22179	7.230975	0							0.738657	0.153135
0.583073	0.625894	1.323122	10.221871	7.244239	0							0.739983	0.153135
0.5844	0.625473	1.325775	10.221914	7.257503	0							0.741309	0.153135
0.585726	0.625051	1.328427	10.221912	7.270766	0							0.742635	0.153135
0.587052	0.62463	1.331079	10.221912	7.28403	0							0.743962	0.153135
0.588378	0.62409	1.333732	10.221886	7.297294	0							0.745288	0.153135
0.589704	0.623101	1.336384	10.221717	7.310557	0							0.746614	0.153135
0.59103	0.62171	1.339037	10.221656	7.323822	0							0.74794	0.153135
0.592356	0.620323	1.341689	10.22172	7.337085	0							0.749266	0.153135
0.593683	0.619006	1.344341	10.221725	7.350349	0							0.750592	0.153135
0.595009	0.6179	1.346994	10.221772	7.363613	0							0.751918	0.153135
0.596335	0.616945	1.349646	10.221642	7.376876	0							0.753244	0.153135
0.597661	0.615992	1.352299	10.221531	7.39014	0							0.754571	0.153135
0.598987	0.615038	1.354951	10.22143	7.403404	0							0.755897	0.153135
0.600313	0.614089	1.357603	10.221366	7.416667	0							0.757223	0.153135
0.601639	0.613108	1.360256	10.22137	7.429931	0							0.758549	0.153135
0.602965	0.612035	1.362908	10.22126	7.443195	0							0.759875	0.153135
0.604292	0.61088	1.365561	10.221155	7.456459	0							0.761201	0.153135
0.605618	0.609676	1.368213	10.221114	7.469722	0							0.762527	0.153135
0.606944	0.608353	1.370865	10.221118	7.482986	0							0.763854	0.153135
0.60827	0.606864	1.373518	10.221005	7.49625	0							0.76518	0.153135
0.609596	0.605376	1.37617	10.220874	7.509513	0							0.766506	0.153135
0.610922	0.603888	1.378822	10.220675	7.522777	0							0.767832	0.153135
0.612248	0.602394	1.381475	10.220541	7.536041	0							0.769158	0.153135
0.613575	0.601018	1.384127	10.220433	7.549304	0							0.770484	0.153135
0.614901	0.600026	1.38678	10.220329	7.562568	0							0.77181	0.153135
0.616227	0.59908	1.389432	10.220165	7.575832	0							0.773136	0.153135
0.617553	0.598137	1.392084	10.220059	7.589096	0							0.774463	0.153135
0.618879	0.597295	1.394737	10.219928	7.602359	0							0.775789	0.153135
0.620205	0.5967	1.397389	10.219872	7.615623	0							0.777115	0.153135
0.621531	0.596104	1.400042	10.219833	7.628887	0							0.778441	0.153135
0.622857	0.595509	1.402694	10.219825	7.64215	0							0.779767	0.153135
0.624184	0.594913	1.405346	10.219721	7.655414	0							0.781093	0.153135
0.62551	0.594202	1.407999	10.219665	7.668678	0							0.782419	0.153135
0.626836	0.593055	1.410651	10.219629	7.681942	0							0.783746	0.153135
0.628162	0.591806	1.413303	10.219561	7.695205	0							0.785072	0.153135
0.629488	0.590555	1.415956	10.219571	7.708469	0							0.786398	0.153135
0.630814	0.589331	1.418608	10.219605	7.721733	0							0.787724	0.153135
0.63214	0.588208	1.421261	10.219646	7.734996	0							0.78905	0.153135
0.633467	0.587098	1.423913	10.219695	7.74826	0							0.790376	0.153135
0.634793	0.585986	1.426565	10.219803	7.761524	0							0.791702	0.153135
0.636119	0.584874	1.429218	10.219917	7.774787	0							0.793029	0.153135
0.637445	0.583771	1.43187	10.21996	7.788051	0							0.794355	0.153135
0.638771	0.582701	1.434523	10.220006	7.801315	0							0.795681	0.153135
0.640097	0.581645	1.437175	10.220119	7.814579	0							0.797007	0.153135
0.641423	0.580588	1.439827	10.220186	7.827842	0							0.798333	0.153135
0.642749	0.57951	1.44248	10.220345	7.841106	0							0.799659	0.153135
0.644076	0.57832	1.445132	10.220508	7.85437	0							0.800985	0.153135
0.645402	0.577067	1.447785	10.220679	7.867633	0							0.802311	0.153135
0.646728	0.575816	1.450437	10.220724	7.880897	0							0.803638	0.153135
0.648054	0.574561	1.453089	10.2206	7.894161	0							0.804964	0.153135
0.64938	0.573309	1.455742	10.220632	7.907424	0							0.80629	0.153136
0.650706	0.572051	1.458394	10.220601	7.920688	0							0.807616	0.153136
0.652032	0.570794	1.461046	10.22063	7.933952	0							0.808942	0.153136
0.653359	0.569544	1.463699	10.220732	7.947216	0							0.810268	0.153136
0.654685	0.568366	1.466351	10.22083	7.960479	0							0.811594	0.153136
0.656011	0.567531	1.469004	10.221023	7.973743	0							0.812921	0.153136
0.657337	0.567249	1.471656	10.221074	7.987007	0							0.814247	0.153136
0.658663	0.566958	1.474308	10.221098	8.00027	0							0.815573	0.153136
0.659989	0.566665	1.476961	10.221101	8.013534	0							0.816899	0.153136
0.661315	0.566373	1.479613	10.221198	8.026797	0							0.818225	0.153136
0.662642	0.565938	1.482266	10.221169	8.040061	0							0.819551	0.153136
0.663968	0.56529	1.484918	10.221096	8.053325	0							0.820877	0.153136
0.665294	0.564641	1.48757	10.22106	8.066588	0							0.822203	0.153136
0.66662	0.563994	1.490223	10.221045	8.079852	0							0.82353	0.153136
0.667946	0.563342	1.492875	10.221036	8.093116	0							0.824856	0.153136
0.669272	0.56292	1.495528	10.220984	8.10638	0							0.826182	0.153136
0.670598	0.562498	1.49818	10.220968	8.119643	0							0.827508	0.153136
0.671924	0.562076	1.500832	10.220894	8.132907	0							0.828834	0.153136
0.673251	0.56165	1.503485	10.220905	8.146171	0							0.83016	0.153136
0.674577	0.561186	1.506137	10.220824	8.159434	0							0.831486	0.153136
0.675903	0.560623	1.508789	10.220682	8.172698	0							0.832813	0.153136
0.677229	0.560062	1.511442	10.220575	8.185962	0							0.834139	0.153136
0.678555	0.559498	1.514094	10.220572	8.199225	0							0.835465	0.153136
0.679881	0.558935	1.516747	10.220476	8.212489	0							0.836791	0.153136
0.681207	0.557889	1.519399	10.220417	8.225753	0							0.838117	0.153136
0.682534	0.556786	1.522051	10.220263	8.239017	0							0.839443	0.153136
0.68386	0.555687	1.524704	10.220141	8.25228	0							0.840769	0.153136
0.685186	0.55457	1.527356	10.220109	8.265544	0							0.842095	0.153136
0.686512	0.553462	1.530009	10.220056	8.278808	0							0.843422	0.153136
0.687838	0.552177	1.532661	10.220057	8.292071	0							0.844748	0.153136
0.689164	0.550896	1.535313	10.220099	8.305335	0							0.846074	0.153136
0.69049	0.549605	1.537966	10.220097	8.318599	0							0.8474	0.153136
0.691816	0.548319	1.540618	10.220043	8.331862	0							0.848726	0.153136
0.693143	0.547548	1.54327	10.219934	8.345126	0							0.850052	0.153136
0.694469	0.546913	1.545923	10.219973	8.35839	0							0.851378	0.153137
0.695795	0.546281	1.548575	10.219988	8.371654	0							0.852705	0.153137
0.697121	0.54565	1.551228	10.220057	8.384917	0							0.854031	0.153137
0.698447	0.545019	1.55388	10.220206	8.398181	0							0.855357	0.153137
0.699773	0.544083	1.556532	10.220202	8.411445	0							0.856683	0.153137
0.701099	0.543061	1.559185	10.220187	8.424708	0							0.858009	0.153137
0.702426	0.542038	1.561837	10.220146	8.437972	0							0.859335	0.153137
0.703752	0.541015	1.56449	10.220065	8.451236	0							0.860661	0.153137
0.705078	0.539955	1.567142	10.219978	8.464499	0							0.861987	0.153137
0.706404	0.538878	1.569794	10.220014	8.477763	0							0.863314	0.153137
0.70773	0.53781	1.572447	10.219957	8.491027	0							0.86464	0.153137
0.709056	0.536845	1.575099	10.219966	8.504291	0							0.865966	0.153137
0.710382	0.53582	1.577752	10.220087	8.517554	0							0.867292	0.153137
0.711708	0.534762	1.580404	10.220139	8.530818	0							0.868618	0.153137
0.713035	0.533704	1.583056	10.220252	8.544082	0							0.869944	0.153137
0.714361	0.532645	1.585709	10.220261	8.557345	0							0.87127	0.153137
0.715687	0.53159	1.588361	10.22029	8.570609	0							0.872597	0.153138
0.717013	0.530536	1.591013	10.220403	8.583873	0							0.873923	0.153138
0.718339	0.52948	1.593666	10.220509	8.597136	0							0.875249	0.153138
0.719665	0.528429	1.596318	10.220527	8.6104	0							0.876575	0.153138
0.720991	0.527378	1.598971	10.220556	8.623664	0							0.877901	0.153138
0.722318	0.526325	1.601623	10.220516	8.636928	0							0.879227	0.153138
0.723644	0.525191	1.604275	10.220536	8.650191	0							0.880553	0.153138
0.72497	0.523948	1.606928	10.220517	8.663455	0							0.88188	0.153138
0.726296	0.52268	1.60958	10.220478	8.676719	0							0.883206	0.153138
0.727622	0.521414	1.612233	10.220402	8.689982	0							0.884532	0.153138
0.728948	0.520257	1.614885	10.220329	8.703246	0							0.885858	0.153138
0.730274	0.519303	1.617537	10.220308	8.71651	0							0.887184	0.153138
0.731601	0.518391	1.62019	10.220278	8.729774	0							0.88851	0.153138
0.732927	0.517481	1.622842	10.220247	8.743037	0							0.889836	0.153138
0.734253	0.516571	1.625494	10.220167	8.756301	0							0.891163	0.153138
0.735579	0.515755	1.628147	10.220072	8.769565	0							0.892489	0.153138
0.736905	0.515186	1.630799	10.219959	8.782828	0							0.893815	0.153138
0.738231	0.514676	1.633452	10.219886	8.796092	0							0.895141	0.153138
0.739557	0.514164	1.636104	10.219878	8.809356	0							0.896467	0.153139
0.740883	0.513687	1.638756	10.219877	8.822619	0							0.897793	0.153139
0.74221	0.513298	1.641409	10.219856	8.835883	0							0.899119	0.153139
0.743536	0.51293	1.644061	10.219777	8.849147	0							0.900445	0.153139
0.744862	0.512563	1.646713	10.219671	8.862411	0							0.901772	0.153139
0.746188	0.512194	1.649366	10.219611	8.875674	0							0.903098	0.153139
0.747514	0.511782	1.652018	10.219581	8.888938	0							0.904424	0.153139
0.74884	0.51118	1.654671	10.219536	8.902202	0							0.90575	0.153139
0.750166	0.51053	1.657323	10.21958	8.915465	0							0.907076	0.153139
0.751493	0.509878	1.659976	10.219666	8.928729	0							0.908402	0.153139
0.752819	0.50924	1.662628	10.219736	8.941993	0							0.909728	0.153139
0.754145	0.508735	1.66528	10.219842	8.955256	0							0.911054	0.153139
0.755471	0.508267	1.667933	10.219915	8.96852	0							0.912381	0.153139
0.756797	0.5078	1.670585	10.220011	8.981784	0							0.913707	0.153139
0.758123	0.507331	1.673237	10.220075	8.995048	0							0.915033	0.153139
0.759449	0.506864	1.67589	10.220139	9.008311	0							0.916359	0.153139
0.760776	0.506562	1.678542	10.220258	9.021575	0							0.917685	0.15314
0.762102	0.506345	1.681195	10.22036	9.034839	0							0.919011	0.15314
0.763428	0.506131	1.683847	10.220482	9.048102	0							0.920337	0.15314
0.764754	0.505906	1.686499	10.220571	9.061366	0							0.921664	0.15314
0.76608	0.505861	1.689152	10.220537	9.07463	0							0.92299	0.15314
0.767406	0.50599	1.691804	10.220531	9.087893	0							0.924316	0.15314
0.768732	0.506152	1.694456	10.220512	9.101157	0							0.925642	0.15314
0.770058	0.506314	1.697109	10.220455	9.114421	0							0.926968	0.15314
0.771385	0.506476	1.699761	10.220444	9.127685	0							0.928294	0.15314
0.772711	0.506537	1.702414	10.220449	9.140948	0							0.92962	0.15314
0.774037	0.5065	1.705066	10.220453	9.154212	0							0.930946	0.15314
0.775363	0.506446	1.707718	10.2204	9.167476	0							0.932273	0.153141
0.776689	0.506391	1.710371	10.220335	9.180739	0							0.933599	0.153141
0.778015	0.506329	1.713023	10.220273	9.194003	0							0.934925	0.153141
0.779341	0.506256	1.715676	10.220148	9.207267	0							0.936251	0.153141
0.780667	0.50618	1.718328	10.220069	9.220531	0							0.937577	0.153141
0.781994	0.506103	1.72098	10.220037	9.233794	0							0.938903	0.153141
0.78332	0.506027	1.723633	10.219992	9.247058	0							0.940229	0.153141
0.784646	0.505854	1.726285	10.219968	9.260322	0							0.941556	0.153141
0.785972	0.505545	1.728938	10.219964	9.273585	0							0.942882	0.153141
0.787298	0.505188	1.73159	10.220006	9.286849	0							0.944208	0.153141
0.788624	0.504831	1.734242	10.220067	9.300113	0							0.945534	0.153141
0.78995	0.504535	1.736895	10.22012	9.313376	0							0.94686	0.153141
0.791277	0.504346	1.739547	10.220166	9.32664	0							0.948186	0.153141
0.792603	0.504205	1.7422	10.220242	9.339904	0							0.949512	0.153142
0.793929	0.504063	1.744852	10.220283	9.353168	0							0.950839	0.153142
0.795255	0.503921	1.747504	10.220383	9.366432	0							0.952165	0.153142
0.796581	0.503826	1.750157	10.220569	9.379696	0							0.953491	0.153142
0.797907	0.503814	1.752809	10.220815	9.39296	0							0.954817	0.153142
0.799233	0.503838	1.755461	10.220983	9.406223	0							0.956143	0.153142
0.80056	0.503862	1.758114	10.221081	9.419487	0							0.957469	0.153142
0.801886	0.503818	1.760766	10.221148	9.432751	0							0.958795	0.153142
0.803212	0.503565	1.763419	10.221248	9.446014	0							0.960122	0.153142
0.804538	0.503187	1.766071	10.221292	9.459278	0							0.961448	0.153142
0.805864	0.502809	1.768723	10.221324	9.472542	0							0.962774	0.153142
0.80719	0.502431	1.771376	10.221382	9.485806	0							0.9641	0.153143
0.808516	0.50197	1.774028	10.221427	9.499069	0							0.965426	0.153143
0.809842	0.501249	1.77668	10.221477	9.512333	0							0.966752	0.153143
0.811169	0.50037	1.779333	10.221433	9.525597	0							0.968078	0.153143
0.812495	0.499489	1.781985	10.221354	9.53886	0							0.969404	0.153143
0.813821	0.498646	1.784638	10.22133	9.552124	0							0.970731	0.153143
0.815147	0.497986	1.78729	10.221221	9.565388	0							0.972057	0.153143
0.816473	0.497439	1.789943	10.221155	9.578651	0							0.973383	0.153143
0.817799	0.496863	1.792595	10.221073	9.591915	0							0.974709	0.153143
0.819125	0.496269	1.795247	10.221015	9.605179	0							0.976035	0.153144
0.820452	0.495666	1.7979	10.220884	9.618443	0							0.977361	0.153144
0.821778	0.494972	1.800552	10.220783	9.631706	0							0.978687	0.153144
0.823104	0.494152	1.803204	10.22072	9.64497	0							0.980013	0.153144
0.82443	0.493332	1.805857	10.220626	9.658234	0							0.98134	0.153144
0.825756	0.492511	1.808509	10.220429	9.671497	0							0.982666	0.153144
0.827082	0.491612	1.811162	10.220276	9.684761	0							0.983992	0.153144
0.828408	0.490569	1.813814	10.220285	9.698025	0							0.985318	0.153144
0.829735	0.489513	1.816466	10.220204	9.711288	0							0.986644	0.153144
0.831061	0.488457	1.819119	10.220145	9.724552	0							0.98797	0.153145
0.832387	0.4874	1.821771	10.220202	9.737816	0							0.989296	0.153145
0.833713	0.486409	1.824423	10.220189	9.75108	0							0.990623	0.153145
0.835039	0.485533	1.827076	10.22019	9.764343	0							0.991949	0.153145
0.836365	0.484658	1.829728	10.220125	9.777607	0							0.993275	0.153145
0.837691	0.483783	1.832381	10.220114	9.790871	0							0.994601	0.153145
0.839017	0.482971	1.835033	10.220119	9.804134	0							0.995927	0.153145
0.840344	0.482284	1.837685	10.22007	9.817398	0							0.997253	0.153145
0.84167	0.481626	1.840338	10.220108	9.830662	0							0.998579	0.153145
0.842996	0.480969	1.84299	10.220099	9.843925	0							0.999905	0.153146
0.844322	0.48031	1.845643	10.220089	9.857189	0							1.001232	0.153146
0.845648	0.479713	1.848295	10.220086	9.870453	0							1.002558	0.153146
0.846974	0.479238	1.850947	10.220054	9.883717	0							1.003884	0.153146
0.8483	0.478789	1.8536	10.219994	9.89698	0							1.00521	0.153146
0.849627	0.478337	1.856252	10.219924	9.910244	0							1.006536	0.153146
0.850953	0.477946	1.858905	10.219863	9.923508	0							1.007862	0.153147
0.852279	0.477704	1.861557	10.219851	9.936771	0							1.009188	0.153147
0.853605	0.477534	1.864209	10.219856	9.950035	0							1.010515	0.153147
0.854931	0.477365	1.866862	10.219874	9.963299	0							1.011841	0.153147
0.856257	0.477196	1.869514	10.219825	9.976563	0							1.013167	0.153147
0.857583	0.476834	1.872166	10.219881	9.989826	0							1.014493	0.153147
0.858909	0.476013	1.874819	10.220096	10.00309	0							1.015819	0.153148
0.860236	0.475031	1.877471	10.220214	10.016354	0							1.017145	0.153148
0.861562	0.47405	1.880124	10.220381	10.029617	0							1.018471	0.153148
0.862888	0.473041	1.882776	10.220568	10.042881	0							1.019798	0.153148
0.864214	0.471948	1.885428	10.220719	10.056145	0							1.021124	0.153148
0.86554	0.470803	1.888081	10.220771	10.069408	0							1.02245	0.153148
0.866866	0.469658	1.890733	10.220871	10.082672	0							1.023776	0.153149
0.868192	0.468551	1.893386	10.220995	10.095936	0							1.025102	0.153149
0.869519	0.467509	1.896038	10.221146	10.1092	0							1.026428	0.153149
0.870845	0.466414	1.89869	10.221196	10.122463	0							1.027754	0.153149
0.872171	0.46526	1.901343	10.221345	10.135727	0							1.029081	0.153149
0.873497	0.464106	1.903995	10.221515	10.148991	0							1.030407	0.153149
0.874823	0.462978	1.906647	10.221673	10.162254	0							1.031733	0.153149
0.876149	0.462028	1.9093	10.221726	10.175518	0							1.033059	0.153149
0.877475	0.461378	1.911952	10.221745	10.188782	0							1.034385	0.153149
0.878801	0.460723	1.914605	10.22173	10.202045	0							1.035711	0.153149
0.880128	0.460069	1.917257	10.221733	10.215309	0							1.037037	0.15315
0.881454	0.459412	1.919909	10.221781	10.228573	0							1.038363	0.15315
0.88278	0.458703	1.922562	10.221798	10.241837	0							1.03969	0.15315
0.884106	0.45787	1.925214	10.221766	10.2551	0							1.041016	0.15315
0.885432	0.457037	1.927867	10.221701	10.268364	0							1.042342	0.15315
0.886758	0.456207	1.930519	10.221548	10.281628	0							1.043668	0.153151
0.888084	0.455427	1.933171	10.221552	10.294891	0							1.044994	0.153151
0.88941	0.454821	1.935824	10.221485	10.308155	0							1.04632	0.153151
0.890737	0.454212	1.938476	10.221344	10.321419	0							1.047646	0.153151
0.892063	0.453607	1.941128	10.22124	10.334682	0							1.048972	0.153151
0.893389	0.453003	1.943781	10.221239	10.347946	0							1.050299	0.153151
0.894715	0.452473	1.946433	10.221126	10.36121	0							1.051625	0.153152
0.896041	0.452217	1.949086	10.221033	10.374474	0							1.052951	0.153152
0.897367	0.451961	1.951738	10.220869	10.387737	0							1.054277	0.153152
0.898693	0.451705	1.954391	10.220784	10.401001	0							1.055603	0.153152
0.90002	0.451425	1.957043	10.220785	10.414265	0							1.056929	0.153152
0.901346	0.450987	1.959695	10.220752	10.427528	0							1.058255	0.153152
0.902672	0.450549	1.962348	10.220668	10.440792	0							1.059582	0.153152
0.903998	0.450111	1.965	10.220657	10.454056	0							1.060908	0.153152
0.905324	0.449671	1.967652	10.220614	10.467319	0							1.062234	0.153153
0.90665	0.449202	1.970305	10.220562	10.480583	0							1.06356	0.153153
0.907976	0.448504	1.972957	10.220574	10.493847	0							1.064886	0.153153
0.909303	0.447783	1.97561	10.220481	10.507111	0							1.066212	0.153153
0.910629	0.447063	1.978262	10.220378	10.520374	0							1.067538	0.153153
0.911955	0.446319	1.980914	10.220367	10.533638	0							1.068864	0.153154
0.913281	0.445428	1.983567	10.220365	10.546902	0							1.070191	0.153154
0.914607	0.444494	1.986219	10.220352	10.560165	0							1.071517	0.153154
0.915933	0.443566	1.988872	10.220527	10.573429	0							1.072843	0.153154
0.917259	0.442634	1.991524	10.220563	10.586693	0							1.074169	0.153155
0.918586	0.441692	1.994176	10.220635	10.599957	0							1.075495	0.153155
0.919912	0.440649	1.996829	10.220711	10.61322	0							1.076821	0.153155
0.921238	0.439605	1.999481	10.220823	10.626484	0							1.078147	0.153155
0.922564	0.438645	2.002133	10.220901	10.639748	0							1.079474	0.153155
0.92389	0.43765	2.004786	10.22091	10.653011	0							1.0808	0.153155
0.925216	0.437128	2.007438	10.220951	10.666275	0							1.082126	0.153155
0.926542	0.436865	2.010091	10.221003	10.679539	0							1.083452	0.153155
0.927868	0.436616	2.012743	10.221088	10.692802	0							1.084778	0.153155
0.929195	0.436367	2.015395	10.221192	10.706066	0							1.086104	0.153156
0.930521	0.436118	2.018048	10.221128	10.71933	0							1.08743	0.153156
0.931847	0.435747	2.0207	10.221079	10.732594	0							1.088757	0.153156
0.933173	0.435318	2.023353	10.221104	10.745857	0							1.090083	0.153156
0.934499	0.434886	2.026005	10.221019	10.759121	0							1.091409	0.153156
0.935825	0.434454	2.028657	10.220957	10.772385	0							1.092735	0.153157
0.937151	0.434025	2.03131	10.220881	10.785648	0							1.094061	0.153157
0.938478	0.433598	2.033962	10.220957	10.798912	0							1.095387	0.153157
0.939804	0.433172	2.036614	10.220933	10.812176	0							1.096713	0.153157
0.94113	0.432746	2.039267	10.220847	10.825439	0							1.09804	0.153158
0.942456	0.43232	2.041919	10.220668	10.838703	0							1.099366	0.153158
0.943782	0.432134	2.044572	10.22055	10.851967	0							1.100692	0.153158
0.945108	0.432128	2.047224	10.220376	10.865231	0							1.102018	0.153158
0.946434	0.432134	2.049876	10.220197	10.878494	0							1.103344	0.153158
0.94776	0.43214	2.052529	10.219976	10.891758	0							1.10467	0.153159
0.949087	0.43218	2.055181	10.219831	10.905022	0							1.105996	0.153159
0.950413	0.432354	2.057834	10.21966	10.918285	0							1.107322	0.153159
0.951739	0.432541	2.060486	10.219417	10.931549	0							1.108649	0.153159
0.953065	0.432726	2.063138	10.219263	10.944813	0							1.109975	0.153159
0.954391	0.432912	2.065791	10.219131	10.958076	0							1.111301	0.153159
0.955717	0.432925	2.068443	10.219046	10.97134	0							1.112627	0.153159
0.957043	0.432752	2.071095	10.218927	10.984604	0							1.113953	0.153159
0.958369	0.432564	2.073748	10.218846	10.997868	0							1.115279	0.15316
0.959696	0.432376	2.0764	10.218787	11.011131	0							1.116605	0.15316
0.961022	0.432156	2.079053	10.218683	11.024395	0							1.117931	0.15316
0.962348	0.431643	2.081705	10.218588	11.037659	0							1.119258	0.153161
0.963674	0.431102	2.084358	10.21855	11.050922	0							1.120584	0.153161
0.965	0.430564	2.08701	10.218567	11.064186	0							1.12191	0.153161
0.966326	0.430024	2.089662	10.218624	11.07745	0							1.123236	0.153161
0.967652	0.429501	2.092314	10.218709	11.090714	0							1.124562	0.153162
0.968979	0.429015	2.094967	10.218712	11.103977	0							1.125888	0.153162
0.970305	0.428534	2.097619	10.218777	11.117241	0							1.127214	0.153162
0.971631	0.428052	2.100272	10.218837	11.130505	0							1.128541	0.153162
0.972957	0.427573	2.102924	10.218895	11.143768	0							1.129867	0.153163
0.974283	0.427323	2.105577	10.218982	11.157032	0							1.131193	0.153163
0.975609	0.427139	2.108229	10.219098	11.170296	0							1.132519	0.153163
0.976935	0.426956	2.110881	10.219286	11.183559	0							1.133845	0.153163
0.978262	0.426762	2.113534	10.219419	11.196823	0							1.135171	0.153163
0.979588	0.42656	2.116186	10.219601	11.210087	0							1.136497	0.153163
0.980914	0.426338	2.118839	10.219804	11.223351	0							1.137824	0.153163
0.98224	0.42611	2.121491	10.220029	11.236614	0							1.13915	0.153163
0.983566	0.425881	2.124143	10.220215	11.249878	0							1.140476	0.153164
0.984892	0.425652	2.126796	10.220336	11.263142	0							1.141802	0.153164
0.986218	0.425499	2.129448	10.220546	11.276405	0							1.143128	0.153164
0.987545	0.425394	2.1321	10.22071	11.289669	0							1.144454	0.153165
0.988871	0.425296	2.134753	10.220846	11.302933	0							1.14578	0.153165
0.990197	0.425199	2.137405	10.221018	11.316196	0							1.147106	0.153165
0.991523	0.425072	2.140058	10.22108	11.32946	0							1.148433	0.153165
0.992849	0.42467	2.14271	10.22099	11.342724	0							1.149759	0.153166
0.994175	0.424166	2.145362	10.220957	11.355988	0							1.151085	0.153166
0.995501	0.423662	2.148015	10.220915	11.369251	0							1.152411	0.153166
0.996827	0.423157	2.150667	10.220863	11.382515	0							1.153737	0.153167
0.998154	0.422742	2.15332	10.220766	11.395779	0							1.155063	0.153167
0.99948	0.422406	2.155972	10.220572	11.409042	0							1.156389	0.153167
1.000806	0.422084	2.158624	10.220369	11.422306	0							1.157716	0.153167
1.002132	0.421762	2.161277	10.220208	11.43557	0							1.159042	0.153167
1.003458	0.42144	2.163929	10.220126	11.448833	0							1.160368	0.153167
1.004784	0.421182	2.166581	10.220062	11.462097	0							1.161694	0.153168
1.00611	0.420957	2.169234	10.21996	11.475361	0							1.16302	0.153168
1.007437	0.420734	2.171886	10.219866	11.488625	0							1.164346	0.153168
1.008763	0.420511	2.174539	10.219716	11.501888	0							1.165672	0.153168
1.010089	0.420107	2.177191	10.219551	11.515152	0							1.166999	0.153168
1.011415	0.419503	2.179843	10.219438	11.528416	0							1.168325	0.153168
1.012741	0.418846	2.182496	10.219294	11.541679	0							1.169651	0.153169
1.014067	0.41819	2.185148	10.219153	11.554943	0							1.170977	0.153169
1.015393	0.417537	2.1878	10.219066	11.568207	0							1.172303	0.153169
1.016719	0.417251	2.190453	10.218978	11.58147	0							1.173629	0.15317
1.018046	0.417283	2.193105	10.218944	11.594734	0							1.174955	0.15317
1.019372	0.417383	2.195758	10.218932	11.607998	0							1.176281	0.15317
1.020698	0.417483	2.19841	10.218895	11.621262	0							1.177608	0.153171
1.022024	0.417713	2.201062	10.218871	11.634525	0							1.178934	0.153171
1.02335	0.418129	2.203715	10.218873	11.647789	0							1.18026	0.153171
1.024676	0.418603	2.206367	10.218895	11.661053	0							1.181586	0.153172
1.026002	0.419078	2.20902	10.218934	11.674316	0							1.182912	0.153172
1.027328	0.419552	2.211672	10.218935	11.68758	0							1.184238	0.153172
1.028655	0.419776	2.214324	10.218934	11.700844	0							1.185564	0.153172
1.029981	0.419692	2.216977	10.218983	11.714108	0							1.18689	0.153172
1.031307	0.419469	2.219629	10.21909	11.727371	0							1.188217	0.153172
1.032633	0.419238	2.222281	10.2192	11.740635	0							1.189543	0.153173
1.033959	0.418998	2.224934	10.219203	11.753899	0							1.190869	0.153173
1.035285	0.418728	2.227586	10.219239	11.767162	0							1.192195	0.153173
1.036611	0.418439	2.230239	10.219305	11.780426	0							1.193521	0.153173
1.037938	0.418149	2.232891	10.219317	11.79369	0							1.194847	0.153173
1.039264	0.417859	2.235543	10.219304	11.806953	0							1.196173	0.153174
1.04059	0.417496	2.238196	10.21928	11.820217	0							1.1975	0.153174
1.041916	0.41695	2.240848	10.21924	11.833481	0							1.198826	0.153174
1.043242	0.416299	2.243501	10.219245	11.846745	0							1.200152	0.153175
1.044568	0.415647	2.246153	10.219314	11.860008	0							1.201478	0.153175
1.045894	0.414999	2.248806	10.219336	11.873272	0							1.202804	0.153176
1.047221	0.414368	2.251458	10.219305	11.886536	0							1.20413	0.153176
1.048547	0.413748	2.25411	10.219294	11.899799	0							1.205456	0.153176
1.049873	0.413127	2.256763	10.219246	11.913063	0							1.206783	0.153177
1.051199	0.412506	2.259415	10.219267	11.926327	0							1.208109	0.153177
1.052525	0.411932	2.262067	10.219278	11.93959	0							1.209435	0.153177
1.053851	0.411505	2.26472	10.219194	11.952854	0							1.210761	0.153178
1.055177	0.411184	2.267372	10.21918	11.966118	0							1.212087	0.153178
1.056504	0.410862	2.270025	10.219288	11.979382	0							1.213413	0.153178
1.05783	0.410561	2.272677	10.219362	11.992645	0							1.214739	0.153179
1.059156	0.410463	2.275329	10.219362	12.005909	0							1.216066	0.153179
1.060482	0.410549	2.277982	10.219329	12.019173	0							1.217392	0.15318
1.061808	0.410635	2.280634	10.219329	12.032436	0							1.218718	0.15318
1.063134	0.410721	2.283287	10.219325	12.0457	0							1.220044	0.15318
1.06446	0.410806	2.285939	10.219359	12.058964	0							1.22137	0.15318
1.065786	0.410869	2.288591	10.219434	12.072228	0							1.222696	0.153181
1.067113	0.41091	2.291244	10.219482	12.085492	0							1.224022	0.153181
1.068439	0.41095	2.293896	10.219473	12.098756	0							1.225348	0.153181
1.069765	0.410991	2.296548	10.219561	12.11202	0							1.226675	0.153181
1.071091	0.410987	2.299201	10.21966	12.125283	0							1.228001	0.153181
1.072417	0.410933	2.301853	10.219794	12.138547	0							1.229327	0.153182
1.073743	0.410875	2.304506	10.219934	12.151811	0							1.230653	0.153182
1.075069	0.410817	2.307158	10.220088	12.165074	0							1.231979	0.153182
1.076396	0.410758	2.30981	10.220221	12.178338	0							1.233305	0.153182
1.077722	0.410612	2.312463	10.220295	12.191602	0							1.234631	0.153183
1.079048	0.410366	2.315115	10.220263	12.204865	0							1.235958	0.153183
1.080374	0.410111	2.317767	10.220264	12.218129	0							1.237284	0.153183
1.0817	0.409864	2.32042	10.220322	12.231393	0							1.23861	0.153184
1.083026	0.409431	2.323072	10.22041	12.244657	0							1.239936	0.153184
1.084352	0.408622	2.325725	10.220538	12.25792	0							1.241262	0.153185
1.085678	0.407611	2.328377	10.220719	12.271184	0							1.242588	0.153185
1.087005	0.406602	2.331029	10.220856	12.284448	0							1.243914	0.153185
1.088331	0.40559	2.333682	10.221003	12.297711	0							1.24524	0.153186
1.089657	0.40448	2.336334	10.221161	12.310975	0							1.246567	0.153186
1.090983	0.403124	2.338987	10.221251	12.324239	0							1.247893	0.153186
1.092309	0.401718	2.341639	10.221344	12.337502	0							1.249219	0.153187
1.093635	0.400305	2.344291	10.221457	12.350766	0							1.250545	0.153187
1.094961	0.399001	2.346944	10.221588	12.36403	0							1.251871	0.153187
1.096288	0.398045	2.349596	10.221607	12.377294	0							1.253197	0.153187
1.097614	0.397339	2.352248	10.221634	12.390557	0							1.254523	0.153187
1.09894	0.396635	2.354901	10.221676	12.403821	0							1.255849	0.153188
1.100266	0.395929	2.357553	10.221574	12.417085	0							1.257176	0.153188
1.101592	0.395251	2.360206	10.221433	12.430348	0							1.258502	0.153188
1.102918	0.394658	2.362858	10.221285	12.443612	0							1.259828	0.153188
1.104244	0.394094	2.36551	10.221149	12.456876	0							1.261154	0.153189
1.10557	0.393531	2.368163	10.220983	12.47014	0							1.26248	0.153189
1.106897	0.393011	2.370815	10.220877	12.483403	0							1.263806	0.153189
1.108223	0.392656	2.373468	10.220647	12.496667	0							1.265132	0.15319
1.109549	0.392454	2.37612	10.220492	12.509931	0							1.266459	0.15319
1.110875	0.392253	2.378772	10.220418	12.523194	0							1.267785	0.153191
1.112201	0.392052	2.381425	10.220245	12.536458	0							1.269111	0.153191
1.113527	0.391858	2.384077	10.220088	12.549722	0							1.270437	0.153192
1.114853	0.391692	2.386729	10.219888	12.562985	0							1.271763	0.153192
1.11618	0.391553	2.389382	10.219778	12.576249	0							1.273089	0.153192
1.117506	0.391413	2.392034	10.219653	12.589513	0							1.274415	0.153193
1.118832	0.391248	2.394687	10.219408	12.602777	0							1.275742	0.153193
1.120158	0.39096	2.397339	10.219305	12.61604	0							1.277068	0.153193
1.121484	0.390523	2.399992	10.219201	12.629304	0							1.278394	0.153193
1.12281	0.390082	2.402644	10.219107	12.642568	0							1.27972	0.153193
1.124136	0.389645	2.405296	10.218961	12.655831	0							1.281046	0.153194
1.125463	0.38924	2.407949	10.218874	12.669095	0							1.282372	0.153194
1.126789	0.389	2.410601	10.218903	12.682359	0							1.283698	0.153194
1.128115	0.388961	2.413254	10.218725	12.695622	0							1.285025	0.153194
1.129441	0.388921	2.415906	10.218568	12.708886	0							1.286351	0.153195
1.130767	0.388882	2.418558	10.218514	12.72215	0							1.287677	0.153195
1.132093	0.388855	2.421211	10.218493	12.735414	0							1.289003	0.153195
1.133419	0.388861	2.423863	10.21847	12.748677	0							1.290329	0.153196
1.134745	0.388867	2.426515	10.218524	12.761941	0							1.291655	0.153196
1.136072	0.388872	2.429168	10.218382	12.775205	0							1.292981	0.153197
1.137398	0.388878	2.43182	10.21823	12.788468	0							1.294307	0.153197
1.138724	0.388867	2.434473	10.218206	12.801732	0							1.295634	0.153198
1.14005	0.38871	2.437125	10.218219	12.814996	0							1.29696	0.153198
1.141376	0.388553	2.439777	10.218215	12.828259	0							1.298286	0.153199
1.142702	0.388396	2.44243	10.218235	12.841523	0							1.299612	0.153199
1.144028	0.388256	2.445082	10.218151	12.854787	0							1.300938	0.153199
1.145355	0.388279	2.447734	10.218155	12.868051	0							1.302264	0.153199
1.146681	0.388319	2.450387	10.218225	12.881314	0							1.30359	0.1532
1.148007	0.388359	2.453039	10.218117	12.894578	0							1.304917	0.1532
1.149333	0.3884	2.455692	10.217975	12.907842	0							1.306243	0.1532
1.150659	0.388386	2.458344	10.217906	12.921105	0							1.307569	0.1532
1.151985	0.387826	2.460996	10.217873	12.934369	0							1.308895	0.153201
1.153311	0.387132	2.463649	10.217949	12.947633	0							1.310221	0.153201
1.154637	0.386437	2.466301	10.217878	12.960896	0							1.311547	0.153201
1.155964	0.385771	2.468954	10.217891	12.97416	0							1.312873	0.153201
1.15729	0.385404	2.471606	10.21787	12.987424	0							1.314199	0.153202
1.158616	0.38511	2.474258	10.217811	13.000688	0							1.315526	0.153202
1.159942	0.384816	2.476911	10.217836	13.013951	0							1.316852	0.153203
1.161268	0.384521	2.479563	10.217851	13.027215	0							1.318178	0.153203
1.162594	0.38425	2.482215	10.217748	13.040479	0							1.319504	0.153204
1.16392	0.384248	2.484868	10.217824	13.053742	0							1.32083	0.153204
1.165247	0.384356	2.48752	10.217785	13.067006	0							1.322156	0.153205
1.166573	0.384465	2.490173	10.217832	13.08027	0							1.323482	0.153205
1.167899	0.384565	2.492825	10.21798	13.093534	0							1.324808	0.153206
1.169225	0.38457	2.495477	10.217982	13.106797	0							1.326135	0.153206
1.170551	0.384536	2.49813	10.217978	13.120061	0							1.327461	0.153206
1.171877	0.384501	2.500782	10.217968	13.133325	0							1.328787	0.153207
1.173203	0.384467	2.503435	10.217999	13.146588	0							1.330113	0.153207
1.17453	0.38441	2.506087	10.217914	13.159852	0							1.331439	0.153207
1.175856	0.384075	2.508739	10.218049	13.173116	0							1.332765	0.153207
1.177182	0.38356	2.511392	10.21818	13.186379	0							1.334091	0.153208
1.178508	0.383046	2.514044	10.218212	13.199643	0							1.335418	0.153208
1.179834	0.382529	2.516696	10.218223	13.212907	0							1.336744	0.153208
1.18116	0.381986	2.519349	10.218135	13.226171	0							1.33807	0.153208
1.182486	0.38141	2.522001	10.218024	13.239434	0							1.339396	0.153209
1.183812	0.380834	2.524654	10.217926	13.252698	0							1.340722	0.153209
1.185139	0.380257	2.527306	10.217859	13.265962	0							1.342048	0.15321
1.186465	0.379701	2.529958	10.217847	13.279225	0							1.343374	0.15321
1.187791	0.379456	2.532611	10.217834	13.292489	0							1.344701	0.153211
1.189117	0.379625	2.535263	10.217843	13.305753	0							1.346027	0.153211
1.190443	0.379787	2.537916	10.217879	13.319016	0							1.347353	0.153212
1.191769	0.379964	2.540568	10.217822	13.33228	0							1.348679	0.153212
1.193095	0.380038	2.54322	10.217841	13.345544	0							1.350005	0.153213
1.194422	0.379852	2.545873	10.217901	13.358808	0							1.351331	0.153213
1.195748	0.379632	2.548525	10.218028	13.372071	0							1.352657	0.153214
1.197074	0.379413	2.551178	10.218142	13.385335	0							1.353984	0.153214
1.1984	0.379194	2.55383	10.218326	13.398599	0							1.35531	0.153215
1.199726	0.379026	2.556482	10.218364	13.411862	0							1.356636	0.153215
1.201052	0.378983	2.559135	10.218398	13.425126	0							1.357962	0.153216
1.202378	0.378957	2.561787	10.218425	13.43839	0							1.359288	0.153216
1.203704	0.378931	2.56444	10.218423	13.451653	0							1.360614	0.153217
1.205031	0.378905	2.567092	10.218424	13.464917	0							1.36194	0.153217
1.206357	0.379021	2.569744	10.218414	13.478181	0							1.363266	0.153218
1.207683	0.379158	2.572397	10.218299	13.491445	0							1.364593	0.153218
1.209009	0.379295	2.575049	10.218219	13.504708	0							1.365919	0.153219
1.210335	0.379432	2.577701	10.218182	13.517972	0							1.367245	0.153219
1.211661	0.379542	2.580354	10.218076	13.531236	0							1.368571	0.153219
1.212987	0.379539	2.583006	10.217971	13.544499	0							1.369897	0.15322
1.214314	0.37952	2.585659	10.217814	13.557763	0							1.371223	0.15322
1.21564	0.379501	2.588311	10.217617	13.571027	0							1.372549	0.15322
1.216966	0.379482	2.590963	10.217448	13.584291	0							1.373875	0.15322
1.218292	0.379972	2.593616	10.217398	13.597554	0							1.375202	0.153221
1.219618	0.380667	2.596268	10.217419	13.610818	0							1.376528	0.153221
1.220944	0.381382	2.598921	10.21734	13.624082	0							1.377854	0.153221
1.22227	0.382096	2.601573	10.217231	13.637345	0							1.37918	0.153221
1.223596	0.382815	2.604225	10.217118	13.650609	0							1.380506	0.153222
1.224923	0.3834	2.606878	10.217061	13.663873	0							1.381832	0.153223
1.226249	0.383951	2.60953	10.217012	13.677136	0							1.383158	0.153223
1.227575	0.384497	2.612182	10.216968	13.6904	0							1.384485	0.153224
1.228901	0.385047	2.614835	10.216944	13.703664	0							1.385811	0.153224
1.230227	0.385353	2.617487	10.216823	13.716928	0							1.387137	0.153225
1.231553	0.385516	2.62014	10.216742	13.730191	0							1.388463	0.153225
1.232879	0.385661	2.622792	10.216748	13.743455	0							1.389789	0.153226
1.234206	0.385806	2.625444	10.216731	13.756719	0							1.391115	0.153226
1.235532	0.385951	2.628097	10.216603	13.769982	0							1.392441	0.153227
1.236858	0.386299	2.630749	10.216516	13.783246	0							1.393767	0.153227
1.238184	0.386735	2.633402	10.216447	13.79651	0							1.395094	0.153227
1.23951	0.387179	2.636054	10.216311	13.809773	0							1.39642	0.153228
1.240836	0.387625	2.638706	10.216206	13.823037	0							1.397746	0.153228
1.242162	0.388279	2.641359	10.216258	13.836301	0							1.399072	0.153228
1.243489	0.389081	2.644011	10.216298	13.849565	0							1.400398	0.153229
1.244815	0.389973	2.646663	10.216266	13.862828	0							1.401724	0.153229
1.246141	0.390898	2.649316	10.216288	13.876092	0							1.40305	0.153229
1.247467	0.391823	2.651968	10.216415	13.889356	0							1.404377	0.153229
1.248793	0.392432	2.654621	10.21648	13.902619	0							1.405703	0.15323
1.250119	0.392754	2.657273	10.216526	13.915883	0							1.407029	0.15323
1.251445	0.39301	2.659925	10.216571	13.929147	0							1.408355	0.153231
1.252771	0.393266	2.662578	10.216599	13.94241	0							1.409681	0.153231
1.254098	0.393319	2.66523	10.216545	13.955674	0							1.411007	0.153232
1.255424	0.392969	2.667883	10.216483	13.968938	0							1.412333	0.153233
1.25675	0.392469	2.670535	10.21645	13.982202	0							1.41366	0.153233
1.258076	0.391968	2.673187	10.216462	13.995465	0							1.414986	0.153234
1.259402	0.391469	2.67584	10.216398	14.008729	0							1.416312	0.153234
1.260728	0.391188	2.678492	10.216353	14.021993	0							1.417638	0.153235
1.262054	0.391161	2.681144	10.216311	14.035256	0							1.418964	0.153235
1.263381	0.391209	2.683797	10.216267	14.04852	0							1.42029	0.153236
1.264707	0.391257	2.686449	10.216188	14.061784	0							1.421616	0.153236
1.266033	0.391266	2.689102	10.216084	14.075047	0							1.422943	0.153236
1.267359	0.391167	2.691754	10.215982	14.088311	0							1.424269	0.153237
1.268685	0.391022	2.694407	10.215942	14.101575	0							1.425595	0.153237
1.270011	0.390877	2.697059	10.21592	14.114839	0							1.426921	0.153237
1.271337	0.390731	2.699711	10.215874	14.128102	0							1.428247	0.153237
1.272663	0.3906	2.702364	10.215856	14.141366	0							1.429573	0.153238
1.27399	0.390499	2.705016	10.215762	14.15463	0							1.430899	0.153238
1.275316	0.39041	2.707668	10.215673	14.167893	0							1.432225	0.153238
1.276642	0.390321	2.710321	10.215716	14.181157	0							1.433552	0.153239
1.277968	0.390252	2.712973	10.215843	14.194421	0							1.434878	0.15324
1.279294	0.390275	2.715626	10.216072	14.207685	0							1.436204	0.15324
1.28062	0.390341	2.718278	10.216316	14.220948	0							1.43753	0.153241
1.281946	0.390408	2.72093	10.216548	14.234212	0							1.438856	0.153241
1.283273	0.390475	2.723583	10.216757	14.247476	0							1.440182	0.153242
1.284599	0.390496	2.726235	10.216873	14.260739	0							1.441508	0.153243
1.285925	0.390311	2.728888	10.217043	14.274003	0							1.442834	0.153243
1.287251	0.390026	2.73154	10.217237	14.287267	0							1.444161	0.153244
1.288577	0.389741	2.734192	10.217348	14.30053	0							1.445487	0.153244
1.289903	0.389457	2.736845	10.217491	14.313794	0							1.446813	0.153245
1.291229	0.38927	2.739497	10.217607	14.327058	0							1.448139	0.153245
1.292555	0.389147	2.742149	10.217632	14.340322	0							1.449465	0.153245
1.293882	0.38903	2.744802	10.217636	14.353585	0							1.450791	0.153246
1.295208	0.388917	2.747454	10.217592	14.366849	0							1.452117	0.153246
1.296534	0.388799	2.750107	10.217601	14.380113	0							1.453444	0.153246
1.29786	0.388584	2.752759	10.217635	14.393376	0							1.45477	0.153247
1.299186	0.388264	2.755411	10.217659	14.40664	0							1.456096	0.153247
1.300512	0.387943	2.758064	10.217686	14.419904	0							1.457422	0.153247
1.301838	0.387622	2.760716	10.217702	14.433167	0							1.458748	0.153247
1.303165	0.387191	2.763369	10.217632	14.446431	0							1.460074	0.153248
1.304491	0.386602	2.766021	10.217522	14.459695	0							1.4614	0.153249
1.305817	0.385982	2.768673	10.21738	14.472959	0							1.462726	0.153249
1.307143	0.385362	2.771326	10.217253	14.486222	0							1.464053	0.15325
1.308469	0.384743	2.773978	10.217163	14.499486	0							1.465379	0.153251
1.309795	0.384021	2.77663	10.217096	14.51275	0							1.466705	0.153251
1.311121	0.383162	2.779283	10.217009	14.526013	0							1.468031	0.153252
1.312448	0.38229	2.781935	10.216949	14.539277	0							1.469357	0.153252
1.313774	0.381419	2.784588	10.216891	14.552541	0							1.470683	0.153253
1.3151	0.380756	2.78724	10.216869	14.565804	0							1.472009	0.153254
1.316426	0.38044	2.789892	10.216924	14.579068	0							1.473336	0.153254
1.317752	0.380236	2.792545	10.216942	14.592332	0							1.474662	0.153255
1.319078	0.380033	2.795197	10.216888	14.605596	0							1.475988	0.153256
1.320404	0.379829	2.79785	10.216894	14.618859	0							1.477314	0.153256
1.32173	0.379712	2.800502	10.217006	14.632123	0							1.47864	0.153257
1.323057	0.379763	2.803154	10.21708	14.645387	0							1.479966	0.153258
1.324383	0.379887	2.805807	10.217179	14.65865	0							1.481292	0.153258
1.325709	0.380011	2.808459	10.217238	14.671914	0							1.482619	0.153259
1.327035	0.37999	2.811111	10.21725	14.685178	0							1.483945	0.15326
1.328361	0.37969	2.813764	10.217278	14.698442	0							1.485271	0.15326
1.329687	0.379267	2.816416	10.217344	14.711705	0							1.486597	0.153261
1.331013	0.378843	2.819069	10.217379	14.724969	0							1.487923	0.153261
1.33234	0.378418	2.821721	10.217525	14.738233	0							1.489249	0.153261
1.333666	0.378028	2.824373	10.217603	14.751496	0							1.490575	0.153261
1.334992	0.37773	2.827026	10.217657	14.76476	0							1.491902	0.153262
1.336318	0.377498	2.829678	10.217662	14.778024	0							1.493228	0.153262
1.337644	0.377265	2.832331	10.217677	14.791288	0							1.494554	0.153262
1.33897	0.377024	2.834983	10.217706	14.804552	0							1.49588	0.153263
1.340296	0.376755	2.837635	10.217801	14.817816	0							1.497206	0.153263
1.341622	0.376467	2.840288	10.217872	14.831079	0							1.498532	0.153263
1.342949	0.376179	2.84294	10.217831	14.844343	0							1.499858	0.153264
1.344275	0.37589	2.845592	10.217818	14.857607	0							1.501184	0.153265
1.345601	0.375524	2.848245	10.21788	14.870871	0							1.502511	0.153265
1.346927	0.374867	2.850897	10.217975	14.884134	0							1.503837	0.153266
1.348253	0.373978	2.85355	10.21806	14.897398	0							1.505163	0.153267
1.349579	0.373133	2.856202	10.218142	14.910662	0							1.506489	0.153268
1.350905	0.372319	2.858855	10.218288	14.923925	0							1.507815	0.153268
1.352232	0.371559	2.861507	10.218446	14.937189	0							1.509141	0.153269
1.353558	0.371006	2.864159	10.218632	14.950453	0							1.510467	0.15327
1.354884	0.370451	2.866812	10.218847	14.963717	0							1.511793	0.15327
1.35621	0.369897	2.869464	10.219002	14.97698	0							1.51312	0.153271
1.357536	0.36935	2.872116	10.219089	14.990244	0							1.514446	0.153271
1.358862	0.36888	2.874769	10.219122	15.003508	0							1.515772	0.153271
1.360188	0.368586	2.877421	10.219154	15.016771	0							1.517098	0.153272
1.361514	0.368293	2.880074	10.219187	15.030035	0							1.518424	0.153272
1.362841	0.368005	2.882726	10.219181	15.043299	0							1.51975	0.153272
1.364167	0.367777	2.885378	10.219276	15.056562	0							1.521076	0.153273
1.365493	0.367689	2.888031	10.219262	15.069826	0							1.522403	0.153273
1.366819	0.367601	2.890683	10.219195	15.08309	0							1.523729	0.153273
1.368145	0.367513	2.893336	10.219104	15.096354	0							1.525055	0.153274
1.369471	0.367425	2.895988	10.21904	15.109617	0							1.526381	0.153274
1.370797	0.367544	2.89864	10.219006	15.122881	0							1.527707	0.153275
1.372124	0.368351	2.901293	10.218885	15.136145	0							1.529033	0.153276
1.37345	0.369232	2.903945	10.218853	15.149408	0							1.530359	0.153276
1.374776	0.370115	2.906597	10.21894	15.162672	0							1.531685	0.153277
1.376102	0.37105	2.90925	10.219012	15.175936	0							1.533012	0.153278
1.377428	0.372164	2.911902	10.219092	15.189199	0							1.534338	0.153279
1.378754	0.373294	2.914555	10.219157	15.202463	0							1.535664	0.153279
1.38008	0.374418	2.917207	10.219133	15.215727	0							1.53699	0.15328
1.381407	0.375555	2.919859	10.219041	15.228991	0							1.538316	0.153281
1.382733	0.376508	2.922512	10.218956	15.242254	0							1.539642	0.153281
1.384059	0.376765	2.925164	10.218856	15.255518	0							1.540968	0.153282
1.385385	0.376859	2.927817	10.218727	15.268782	0							1.542295	0.153283
1.386711	0.376953	2.930469	10.218648	15.282045	0							1.543621	0.153283
1.388037	0.377006	2.933121	10.218609	15.295309	0							1.544947	0.153284
1.389363	0.376876	2.935774	10.218406	15.308573	0							1.546273	0.153285
1.390689	0.376642	2.938426	10.218323	15.321836	0							1.547599	0.153286
1.392016	0.376409	2.941078	10.218237	15.3351	0							1.548925	0.153286
1.393342	0.376175	2.943731	10.218085	15.348364	0							1.550251	0.153287
1.394668	0.37592	2.946383	10.218016	15.361628	0							1.551578	0.153288
1.395994	0.375574	2.949036	10.217902	15.374891	0							1.552904	0.153288
1.39732	0.375191	2.951688	10.217852	15.388155	0							1.55423	0.153288
1.398646	0.374808	2.95434	10.217823	15.401419	0							1.555556	0.153289
1.399972	0.374411	2.956993	10.217763	15.414682	0							1.556882	0.153289
1.401299	0.373934	2.959645	10.217787	15.427946	0							1.558208	0.15329
1.402625	0.373389	2.962298	10.217849	15.44121	0							1.559534	0.15329
1.403951	0.372876	2.96495	10.217825	15.454473	0							1.560861	0.15329
1.405277	0.372308	2.967602	10.21788	15.467737	0							1.562187	0.153291
1.406603	0.371737	2.970255	10.217955	15.481001	0							1.563513	0.153291
1.407929	0.371254	2.972907	10.218024	15.494265	0							1.564839	0.153291
1.409255	0.370903	2.975559	10.217988	15.507528	0							1.566165	0.153292
1.410581	0.370553	2.978212	10.218177	15.520792	0							1.567491	0.153293
1.411908	0.370204	2.980864	10.218332	15.534056	0							1.568817	0.153294
1.413234	0.370044	2.983517	10.21842	15.547319	0							1.570143	0.153294
1.41456	0.37031	2.986169	10.218532	15.560583	0							1.57147	0.153295
1.415886	0.370575	2.988822	10.218575	15.573847	0							1.572796	0.153296
1.417212	0.37084	2.991474	10.218499	15.587111	0							1.574122	0.153297
1.418538	0.371106	2.994126	10.218315	15.600374	0							1.575448	0.153297
1.419864	0.371437	2.996778	10.218289	15.613638	0							1.576774	0.153298
1.421191	0.371909	2.999431	10.218248	15.626902	0							1.5781	0.153299
1.422517	0.372384	3.002083	10.21816	15.640165	0							1.579426	0.153299
1.423843	0.372854	3.004736	10.218026	15.653429	0							1.580752	0.1533
1.425169	0.3733	3.007388	10.217765	15.666693	0							1.582079	0.1533
1.426495	0.373512	3.010041	10.217546	15.679956	0							1.583405	0.1533
1.427821	0.373723	3.012693	10.217355	15.69322	0							1.584731	0.153301
1.429147	0.373937	3.015345	10.217251	15.706484	0							1.586057	0.153301
1.430473	0.374148	3.017998	10.217191	15.719748	0							1.587383	0.153301
1.4318	0.374347	3.02065	10.217147	15.733011	0							1.588709	0.153302
1.433126	0.374495	3.023303	10.217009	15.746275	0							1.590035	0.153302
1.434452	0.374642	3.025955	10.216841	15.759539	0							1.591362	0.153303
1.435778	0.37479	3.028607	10.216651	15.772802	0							1.592688	0.153303
1.437104	0.374937	3.03126	10.216559	15.786066	0							1.594014	0.153304
1.43843	0.374212	3.033912	10.216499	15.79933	0							1.59534	0.153305
1.439756	0.373387	3.036564	10.21646	15.812593	0							1.596666	0.153306
1.441083	0.372565	3.039217	10.216372	15.825857	0							1.597992	0.153306
1.442409	0.371745	3.041869	10.216257	15.839121	0							1.599318	0.153307
1.443735	0.370921	3.044522	10.216201	15.852385	0							1.600644	0.153308
1.445061	0.370088	3.047174	10.216206	15.865648	0							1.601971	0.153309
1.446387	0.369257	3.049826	10.216159	15.878912	0							1.603297	0.153309
1.447713	0.368428	3.052479	10.216154	15.892176	0							1.604623	0.15331
1.449039	0.367595	3.055131	10.2162	15.905439	0							1.605949	0.153311
1.450366	0.367588	3.057784	10.216181	15.918703	0							1.607275	0.153312
1.451692	0.367794	3.060436	10.216043	15.931967	0							1.608601	0.153313
1.453018	0.368002	3.063088	10.216058	15.94523	0							1.609927	0.153313
1.454344	0.368211	3.065741	10.216093	15.958494	0							1.611254	0.153314
1.45567	0.368413	3.068393	10.216064	15.971758	0							1.61258	0.153315
1.456996	0.368303	3.071045	10.216179	15.985022	0							1.613906	0.153316
1.458322	0.368134	3.073698	10.216321	15.998285	0							1.615232	0.153317
1.459648	0.367955	3.07635	10.216443	16.011549	0							1.616558	0.153317
1.460975	0.367775	3.079003	10.21657	16.024813	0							1.617884	0.153318
1.462301	0.367679	3.081655	10.216762	16.038076	0							1.61921	0.153318
1.463627	0.36764	3.084307	10.216949	16.05134	0							1.620537	0.153319
1.464953	0.367609	3.08696	10.217111	16.064604	0							1.621863	0.153319
1.466279	0.367578	3.089612	10.2173	16.077868	0							1.623189	0.15332
1.467605	0.367547	3.092265	10.217528	16.091131	0							1.624515	0.15332
1.468931	0.367491	3.094917	10.217719	16.104395	0							1.625841	0.15332
1.470258	0.367417	3.097569	10.217871	16.117659	0							1.627167	0.153321
1.471584	0.367341	3.100222	10.217991	16.130922	0							1.628493	0.153321
1.47291	0.367265	3.102874	10.218126	16.144186	0							1.62982	0.153322
1.474236	0.367117	3.105526	10.218308	16.15745	0							1.631146	0.153322
1.475562	0.366845	3.108179	10.21851	16.170713	0							1.632472	0.153323
1.476888	0.366546	3.110831	10.218625	16.183977	0							1.633798	0.153324
1.478214	0.366247	3.113484	10.218711	16.197241	0							1.635124	0.153324
1.47954	0.365948	3.116136	10.218783	16.210505	0							1.63645	0.153325
1.480867	0.365554	3.118788	10.218875	16.223768	0							1.637776	0.153326
1.482193	0.365045	3.121441	10.218914	16.237032	0							1.639102	0.153327
1.483519	0.364511	3.124093	10.218948	16.250296	0							1.640429	0.153328
1.484845	0.363976	3.126745	10.218959	16.263559	0							1.641755	0.153329
1.486171	0.363386	3.129398	10.219017	16.276823	0							1.643081	0.153329
1.487497	0.362672	3.13205	10.219049	16.290087	0							1.644407	0.15333
1.488823	0.361929	3.134703	10.219007	16.30335	0							1.645733	0.153331
1.490149	0.361188	3.137355	10.218949	16.316614	0							1.647059	0.153332
1.491476	0.360446	3.140007	10.218872	16.329878	0							1.648385	0.153333
1.492802	0.359724	3.14266	10.218799	16.343142	0							1.649711	0.153333
1.494128	0.359049	3.145312	10.218725	16.356405	0							1.651038	0.153334
1.495454	0.358385	3.147965	10.218604	16.369669	0							1.652364	0.153335
1.49678	0.357722	3.150617	10.218476	16.382933	0							1.65369	0.153336
1.498106	0.357069	3.15327	10.218413	16.396196	0							1.655016	0.153337
1.499432	0.356458	3.155922	10.218333	16.40946	0							1.656342	0.153338
1.500759	0.355859	3.158574	10.218295	16.422724	0							1.657668	0.153338
1.502085	0.355261	3.161227	10.218287	16.435987	0							1.658994	0.153338
1.503411	0.354662	3.163879	10.218248	16.449251	0							1.660321	0.153338
1.504737	0.354086	3.166531	10.218215	16.462515	0							1.661647	0.153338
1.506063	0.353607	3.169184	10.218116	16.475779	0							1.662973	0.153338
1.507389	0.353154	3.171836	10.21807	16.489042	0							1.664299	0.153338
1.508715	0.35271	3.174489	10.218122	16.502306	0							1.665625	0.153338
1.510042	0.352299	3.177141	10.21813	16.51557	0							1.666951	0.153338
1.511368	0.351875	3.179793	10.218183	16.528833	0							1.668277	0.153338
1.512694	0.351433	3.182446	10.218214	16.542097	0							1.669603	0.153338
1.51402	0.350988	3.185098	10.21814	16.555361	0							1.67093	0.153338
1.515346	0.350542	3.187751	10.218045	16.568624	0							1.672256	0.153339
1.516672	0.350097	3.190403	10.218003	16.581888	0							1.673582	0.15334
1.517998	0.349911	3.193055	10.217965	16.595152	0							1.674908	0.153341
1.519325	0.349897	3.195708	10.217875	16.608416	0							1.676234	0.153342
1.520651	0.349883	3.19836	10.217844	16.621679	0							1.67756	0.153343
1.521977	0.349868	3.201012	10.217787	16.634943	0							1.678886	0.153343
1.523303	0.350063	3.203665	10.217716	16.648207	0							1.680213	0.153344
1.524629	0.350421	3.206317	10.21774	16.66147	0							1.681539	0.153345
1.525955	0.350795	3.20897	10.217772	16.674734	0							1.682865	0.153346
1.527281	0.351169	3.211622	10.21775	16.687998	0							1.684191	0.153347
1.528607	0.351543	3.214274	10.217653	16.701262	0							1.685517	0.153348
1.529934	0.351372	3.216927	10.217491	16.714525	0							1.686843	0.153349
1.53126	0.350761	3.219579	10.21732	16.727789	0							1.688169	0.153349
1.532586	0.35011	3.222231	10.217139	16.741053	0							1.689496	0.15335
1.533912	0.349457	3.224884	10.216906	16.754316	0							1.690822	0.153351
1.535238	0.348823	3.227536	10.216723	16.76758	0							1.692148	0.153352
1.536564	0.348213	3.230189	10.216638	16.780844	0							1.693474	0.153353
1.53789	0.347608	3.232841	10.216527	16.794107	0							1.6948	0.153354
1.539217	0.347002	3.235493	10.21645	16.807371	0							1.696126	0.153354
1.540543	0.346396	3.238146	10.216412	16.820635	0							1.697452	0.153355
1.541869	0.34606	3.240798	10.216377	16.833899	0							1.698779	0.153356
1.543195	0.345988	3.243451	10.216402	16.847162	0							1.700105	0.153357
1.544521	0.345964	3.246103	10.21637	16.860426	0							1.701431	0.153358
1.545847	0.34594	3.248755	10.216276	16.87369	0							1.702757	0.153359
1.547173	0.345985	3.251408	10.216189	16.886953	0							1.704083	0.15336
1.548499	0.346148	3.25406	10.216218	16.900217	0							1.705409	0.153361
1.549826	0.34636	3.256712	10.216295	16.913481	0							1.706735	0.153361
1.551152	0.346571	3.259365	10.216283	16.926744	0							1.708061	0.153362
1.552478	0.346783	3.262017	10.216337	16.940008	0							1.709388	0.153363
1.553804	0.34713	3.26467	10.216421	16.953272	0							1.710714	0.153364
1.55513	0.347714	3.267322	10.216453	16.966536	0							1.71204	0.153365
1.556456	0.348399	3.269974	10.216509	16.979799	0							1.713366	0.153366
1.557782	0.349083	3.272627	10.216618	16.993063	0							1.714692	0.153367
1.559108	0.349752	3.275279	10.216799	17.006327	0							1.716018	0.153368
1.560435	0.350381	3.277932	10.216922	17.01959	0							1.717344	0.153369
1.561761	0.350978	3.280584	10.217001	17.032854	0							1.71867	0.153369
1.563087	0.351539	3.283237	10.217196	17.046118	0							1.719997	0.15337
1.564413	0.352098	3.285889	10.217418	17.059381	0							1.721323	0.153371
1.565739	0.352665	3.288541	10.217588	17.072645	0							1.722649	0.153372
1.567065	0.353118	3.291193	10.217849	17.085909	0							1.723975	0.153373
1.568391	0.353459	3.293846	10.218163	17.099173	0							1.725301	0.153374
1.569718	0.353799	3.296498	10.218323	17.112436	0							1.726627	0.153375
1.571044	0.354129	3.299151	10.218403	17.1257	0							1.727953	0.153376
1.57237	0.354395	3.301803	10.218572	17.138964	0							1.72928	0.153377
1.573696	0.35459	3.304456	10.218692	17.152227	0							1.730606	0.153377
1.575022	0.354786	3.307108	10.218901	17.165491	0							1.731932	0.153378
1.576348	0.354981	3.30976	10.219114	17.178755	0							1.733258	0.153379
1.577674	0.3552	3.312413	10.219258	17.192019	0							1.734584	0.15338
1.579001	0.35555	3.315065	10.219329	17.205282	0							1.73591	0.153381
1.580327	0.356047	3.317718	10.219396	17.218546	0							1.737236	0.153382
1.581653	0.356544	3.32037	10.219596	17.23181	0							1.738563	0.153382
1.582979	0.357042	3.323022	10.219742	17.245073	0							1.739889	0.153382
1.584305	0.357375	3.325675	10.219829	17.258337	0							1.741215	0.153382
1.585631	0.357441	3.328327	10.219965	17.271601	0							1.742541	0.153382
1.586957	0.357508	3.330979	10.220151	17.284864	0							1.743867	0.153382
1.588284	0.357575	3.333632	10.220222	17.298128	0							1.745193	0.153382
1.58961	0.357651	3.336284	10.220174	17.311392	0							1.746519	0.153382
1.590936	0.357831	3.338937	10.220174	17.324656	0							1.747845	0.153382
1.592262	0.358155	3.341589	10.220201	17.337919	0							1.749172	0.153382
1.593588	0.358479	3.344241	10.220201	17.351183	0							1.750498	0.153382
1.594914	0.358802	3.346894	10.220254	17.364447	0							1.751824	0.153383
1.59624	0.359471	3.349546	10.220222	17.37771	0							1.75315	0.153384
1.597566	0.360758	3.352198	10.220158	17.390974	0							1.754476	0.153385
1.598893	0.362106	3.354851	10.220208	17.404238	0							1.755802	0.153386
1.600219	0.363452	3.357503	10.220256	17.417501	0							1.757128	0.153387
1.601545	0.364804	3.360156	10.220279	17.430765	0							1.758455	0.153388
1.602871	0.36602	3.362808	10.220277	17.444029	0							1.759781	0.153388
1.604197	0.366988	3.36546	10.220323	17.457293	0							1.761107	0.153389
1.605523	0.367928	3.368113	10.220331	17.470556	0							1.762433	0.15339
1.606849	0.36887	3.370765	10.220408	17.48382	0							1.763759	0.153391
1.608176	0.369643	3.373418	10.220441	17.497084	0							1.765085	0.153392
1.609502	0.370077	3.37607	10.220484	17.510347	0							1.766411	0.153393
1.610828	0.370436	3.378722	10.220476	17.523611	0							1.767738	0.153394
1.612154	0.370796	3.381375	10.220511	17.536875	0							1.769064	0.153395
1.61348	0.371155	3.384027	10.220566	17.550138	0							1.77039	0.153396
1.614806	0.371568	3.386679	10.220595	17.563402	0							1.771716	0.153397
1.616132	0.372081	3.389332	10.220579	17.576666	0							1.773042	0.153398
1.617458	0.372612	3.391984	10.220523	17.58993	0							1.774368	0.153399
1.618785	0.373187	3.394637	10.220532	17.603193	0							1.775694	0.1534
1.620111	0.373731	3.397289	10.220565	17.616457	0							1.77702	0.153401
1.621437	0.37404	3.399941	10.220648	17.629721	0							1.778347	0.153401
1.622763	0.374156	3.402594	10.220768	17.642984	0							1.779673	0.153402
1.624089	0.374271	3.405246	10.220708	17.656248	0							1.780999	0.153403
1.625415	0.374387	3.407899	10.22069	17.669512	0							1.782325	0.153404
1.626741	0.374489	3.410551	10.220665	17.682775	0							1.783651	0.153405
1.628067	0.374521	3.413203	10.220663	17.696039	0							1.784977	0.153406
1.629394	0.374512	3.415856	10.22069	17.709303	0							1.786303	0.153407
1.63072	0.374502	3.418508	10.220612	17.722567	0							1.787629	0.153408
1.632046	0.374506	3.42116	10.220589	17.73583	0							1.788956	0.153409
1.633372	0.374606	3.423813	10.220594	17.749094	0							1.790282	0.15341
1.634698	0.374862	3.426465	10.220499	17.762358	0							1.791608	0.153411
1.636024	0.375117	3.429118	10.220514	17.775621	0							1.792934	0.153412
1.63735	0.375371	3.43177	10.220441	17.788885	0							1.79426	0.153413
1.638677	0.375613	3.434422	10.220279	17.802149	0							1.795586	0.153414
1.640003	0.375753	3.437075	10.220369	17.815413	0							1.796912	0.153415
1.641329	0.37573	3.439727	10.220308	17.828676	0							1.798239	0.153416
1.642655	0.375707	3.44238	10.220296	17.84194	0							1.799565	0.153417
1.643981	0.375675	3.445032	10.220344	17.855204	0							1.800891	0.153418
1.645307	0.375553	3.447685	10.220265	17.868467	0							1.802217	0.153419
1.646633	0.375226	3.450337	10.220075	17.881731	0							1.803543	0.15342
1.64796	0.374903	3.452989	10.219975	17.894995	0							1.804869	0.153421
1.649286	0.374577	3.455642	10.219878	17.908258	0							1.806195	0.153422
1.650612	0.374248	3.458294	10.219594	17.921522	0							1.807522	0.153423
1.651938	0.373842	3.460946	10.219434	17.934786	0							1.808848	0.153424
1.653264	0.373176	3.463599	10.219334	17.94805	0							1.810174	0.153425
1.65459	0.372515	3.466251	10.21911	17.961313	0							1.8115	0.153426
1.655916	0.371846	3.468904	10.218951	17.974577	0							1.812826	0.153426
1.657243	0.371123	3.471556	10.218878	17.987841	0							1.814152	0.153427
1.658569	0.370202	3.474208	10.218702	18.001104	0							1.815478	0.153428
1.659895	0.369282	3.476861	10.218726	18.014368	0							1.816805	0.153429
1.661221	0.36836	3.479513	10.218679	18.027632	0							1.818131	0.153429
1.662547	0.367439	3.482165	10.218596	18.040895	0							1.819457	0.153429
1.663873	0.366591	3.484818	10.218659	18.054159	0							1.820783	0.153429
1.665199	0.366162	3.48747	10.218581	18.067423	0							1.822109	0.153429
1.666525	0.365778	3.490123	10.218535	18.080687	0							1.823435	0.153429
1.667852	0.365395	3.492775	10.218369	18.09395	0							1.824761	0.153429
1.669178	0.365064	3.495427	10.218427	18.107214	0							1.826087	0.153429
1.670504	0.365049	3.49808	10.218523	18.120478	0							1.827414	0.153429
1.67183	0.365072	3.500732	10.218589	18.133741	0							1.82874	0.153429
1.673156	0.365096	3.503385	10.218637	18.147005	0							1.830066	0.153429
1.674482	0.36512	3.506037	10.218702	18.160269	0							1.831392	0.15343
1.675808	0.365143	3.508689	10.218743	18.173532	0							1.832718	0.153431
1.677135	0.365047	3.511342	10.218878	18.186796	0							1.834044	0.153432
1.678461	0.364917	3.513994	10.218936	18.20006	0							1.83537	0.153433
1.679787	0.364786	3.516646	10.219093	18.213324	0							1.836697	0.153434
1.681113	0.364655	3.519299	10.219228	18.226587	0							1.838023	0.153435
1.682439	0.364371	3.521951	10.21934	18.239851	0							1.839349	0.153436
1.683765	0.364015	3.524604	10.219499	18.253115	0							1.840675	0.153437
1.685091	0.363656	3.527256	10.219551	18.266378	0							1.842001	0.153438
1.686417	0.363297	3.529908	10.219633	18.279642	0							1.843327	0.153439
1.687744	0.362939	3.532561	10.219605	18.292906	0							1.844653	0.15344
1.68907	0.36268	3.535213	10.219549	18.30617	0							1.845979	0.153441
1.690396	0.36247	3.537866	10.219481	18.319433	0							1.847306	0.153442
1.691722	0.36226	3.540518	10.219564	18.332697	0							1.848632	0.153443
1.693048	0.36205	3.54317	10.219614	18.345961	0							1.849958	0.153444
1.694374	0.361912	3.545823	10.219683	18.359224	0							1.851284	0.153445
1.6957	0.361826	3.548475	10.21973	18.372488	0							1.85261	0.153446
1.697027	0.361741	3.551127	10.219709	18.385752	0							1.853936	0.153447
1.698353	0.361657	3.55378	10.219669	18.399015	0							1.855262	0.153448
1.699679	0.361572	3.556432	10.219668	18.412279	0							1.856589	0.153449
1.701005	0.361502	3.559085	10.219707	18.425543	0							1.857915	0.15345
1.702331	0.361441	3.561737	10.219743	18.438807	0							1.859241	0.153451
1.703657	0.361382	3.564389	10.219701	18.45207	0							1.860567	0.153452
1.704983	0.361323	3.567042	10.21965	18.465334	0							1.861893	0.153453
1.706309	0.361342	3.569694	10.21955	18.478598	0							1.863219	0.153455
1.707636	0.361549	3.572347	10.219476	18.491861	0							1.864545	0.153456
1.708962	0.361766	3.574999	10.219523	18.505125	0							1.865871	0.153457
1.710288	0.361985	3.577651	10.219558	18.518389	0							1.867198	0.153458
1.711614	0.362203	3.580304	10.219607	18.531652	0							1.868524	0.153459
1.71294	0.362463	3.582956	10.219586	18.544916	0							1.86985	0.15346
1.714266	0.362789	3.585608	10.21944	18.55818	0							1.871176	0.153461
1.715592	0.363118	3.588261	10.219427	18.571444	0							1.872502	0.153462
1.716919	0.363449	3.590913	10.219386	18.584707	0							1.873828	0.153463
1.718245	0.363811	3.593566	10.219333	18.597971	0							1.875154	0.153464
1.719571	0.364459	3.596218	10.219188	18.611235	0							1.876481	0.153465
1.720897	0.365125	3.598871	10.219096	18.624498	0							1.877807	0.153466
1.722223	0.365786	3.601523	10.218938	18.637762	0							1.879133	0.153467
1.723549	0.366385	3.604175	10.218905	18.651026	0							1.880459	0.153468
1.724875	0.366962	3.606828	10.218904	18.664289	0							1.881785	0.153469
1.726202	0.367328	3.60948	10.218881	18.677553	0							1.883111	0.15347
1.727528	0.367625	3.612132	10.218757	18.690817	0							1.884437	0.153471
1.728854	0.367923	3.614785	10.218659	18.704081	0							1.885763	0.153472
1.73018	0.36822	3.617437	10.218531	18.717344	0							1.887089	0.153473
1.731506	0.368156	3.62009	10.218415	18.730608	0							1.888416	0.153474
1.732832	0.36793	3.622742	10.218263	18.743872	0							1.889742	0.153475
1.734158	0.367691	3.625394	10.218114	18.757135	0							1.891068	0.153476
1.735484	0.367451	3.628047	10.217999	18.770399	0							1.892394	0.153477
1.736811	0.36724	3.630699	10.217894	18.783663	0							1.89372	0.153478
1.738137	0.367286	3.633352	10.217828	18.796926	0							1.895046	0.153479
1.739463	0.367418	3.636004	10.217725	18.81019	0							1.896373	0.15348
1.740789	0.367551	3.638656	10.21764	18.823454	0							1.897699	0.153481
1.742115	0.367683	3.641309	10.217555	18.836718	0							1.899025	0.153483
1.743441	0.367907	3.643961	10.217397	18.849981	0							1.900351	0.153484
1.744767	0.368185	3.646613	10.21722	18.863247	0							1.901677	0.153485
1.746094	0.368472	3.649266	10.217039	18.876511	0							1.903003	0.153486
1.74742	0.36876	3.651918	10.217	18.889774	0							1.904329	0.153487
1.748746	0.369047	3.654571	10.216924	18.903038	0							1.905655	0.153488
1.750072	0.369169	3.657223	10.216878	18.916302	0							1.906982	0.153489
1.751398	0.369232	3.659875	10.21688	18.929565	0							1.908308	0.15349
1.752724	0.369295	3.662528	10.216812	18.942829	0							1.909634	0.153491
1.75405	0.369358	3.66518	10.216783	18.956093	0							1.91096	0.153492
1.755376	0.369345	3.667833	10.216752	18.969357	0							1.912286	0.153493
1.756703	0.369272	3.670485	10.216682	18.98262	0							1.913612	0.153494
1.758029	0.369186	3.673137	10.216617	18.995884	0							1.914938	0.153495
1.759355	0.3691	3.67579	10.216552	19.009148	0							1.916265	0.153496
1.760681	0.369014	3.678442	10.216497	19.022411	0							1.917591	0.153497
1.762007	0.368931	3.681094	10.216438	19.035675	0							1.918917	0.153499
1.763333	0.368848	3.683747	10.216363	19.048939	0							1.920243	0.1535
1.764659	0.368766	3.686399	10.216349	19.062202	0							1.921569	0.153501
1.765986	0.368684	3.689052	10.216318	19.075466	0							1.922895	0.153502
1.767312	0.368591	3.691704	10.2162	19.08873	0							1.924221	0.153502
1.768638	0.368487	3.694356	10.216126	19.101994	0							1.925548	0.153502
1.769964	0.36838	3.697009	10.216109	19.115257	0							1.926874	0.153502
1.77129	0.368272	3.699661	10.215975	19.128521	0							1.9282	0.153502
1.772616	0.368165	3.702314	10.215758	19.141785	0							1.929526	0.153502
1.773942	0.367958	3.704966	10.215639	19.155048	0							1.930852	0.153502
1.775269	0.36769	3.707618	10.215649	19.168312	0							1.932178	0.153502
1.776595	0.367433	3.710271	10.215655	19.181576	0							1.933504	0.153502
1.777921	0.367172	3.712923	10.215668	19.194839	0							1.93483	0.153502
1.779247	0.366873	3.715575	10.215676	19.208103	0							1.936157	0.153502
1.780573	0.366511	3.718228	10.215644	19.221367	0							1.937483	0.153503
1.781899	0.366119	3.72088	10.215631	19.234631	0							1.938809	0.153504
1.783225	0.365727	3.723533	10.215643	19.247894	0							1.940135	0.153505
1.784551	0.365335	3.726185	10.21572	19.261158	0							1.941461	0.153506
1.785878	0.365115	3.728837	10.21579	19.274422	0							1.942787	0.153507
1.787204	0.365115	3.73149	10.215858	19.287685	0							1.944113	0.153508
1.78853	0.365177	3.734142	10.216019	19.300949	0							1.94544	0.153509
1.789856	0.365238	3.736795	10.216181	19.314213	0							1.946766	0.15351
1.791182	0.36534	3.739447	10.216301	19.327477	0							1.948092	0.153512
1.792508	0.365635	3.742099	10.216448	19.34074	0							1.949418	0.153513
1.793834	0.366067	3.744752	10.216622	19.354004	0							1.950744	0.153514
1.795161	0.3665	3.747404	10.216756	19.367268	0							1.95207	0.153515
1.796487	0.366932	3.750057	10.216875	19.380531	0							1.953396	0.153516
1.797813	0.367348	3.752709	10.217017	19.393795	0							1.954722	0.153517
1.799139	0.367725	3.755361	10.21716	19.407059	0							1.956049	0.153518
1.800465	0.368081	3.758014	10.217296	19.420322	0							1.957375	0.153519
1.801791	0.368437	3.760666	10.217428	19.433586	0							1.958701	0.15352
1.803117	0.368774	3.763319	10.217585	19.44685	0							1.960027	0.153521
1.804443	0.368917	3.765971	10.217784	19.460114	0							1.961353	0.153522
1.80577	0.368901	3.768623	10.218005	19.473377	0							1.962679	0.153524
1.807096	0.368886	3.771276	10.218184	19.486641	0							1.964005	0.153525
1.808422	0.36887	3.773928	10.218242	19.499905	0							1.965332	0.153526
1.809748	0.368829	3.77658	10.218295	19.513168	0							1.966658	0.153527
1.811074	0.368705	3.779233	10.218337	19.526432	0							1.967984	0.153528
1.8124	0.368528	3.781885	10.218289	19.539696	0							1.96931	0.153529
1.813726	0.36835	3.784538	10.218247	19.552959	0							1.970636	0.15353
1.815053	0.368172	3.78719	10.218265	19.566223	0							1.971962	0.153531
1.816379	0.368113	3.789842	10.218225	19.579487	0							1.973288	0.153532
1.817705	0.368159	3.792495	10.218208	19.592751	0							1.974614	0.153534
1.819031	0.368206	3.795147	10.218203	19.606014	0							1.975941	0.153535
1.820357	0.368252	3.7978	10.218224	19.619278	0							1.977267	0.153536
1.821683	0.368313	3.800452	10.218252	19.632542	0							1.978593	0.153537
1.823009	0.368518	3.803104	10.218279	19.645805	0							1.979919	0.153538
1.824335	0.368842	3.805757	10.218336	19.659069	0							1.981245	0.153539
1.825662	0.369166	3.808409	10.2184	19.672333	0							1.982571	0.15354
1.826988	0.369489	3.811061	10.218451	19.685596	0							1.983897	0.153541
1.828314	0.36981	3.813714	10.21854	19.69886	0							1.985224	0.153543
1.82964	0.370112	3.816366	10.218615	19.712124	0							1.98655	0.153544
1.830966	0.370406	3.819019	10.218684	19.725388	0							1.987876	0.153545
1.832292	0.370716	3.821671	10.218812	19.738651	0							1.989202	0.153546
1.833618	0.371037	3.824323	10.218975	19.751915	0							1.990528	0.153547
1.834945	0.371127	3.826976	10.219054	19.765179	0							1.991854	0.153548
1.836271	0.370765	3.829628	10.219079	19.778442	0							1.99318	0.153549
1.837597	0.370403	3.832281	10.219118	19.791706	0							1.994507	0.15355
1.838923	0.370041	3.834933	10.219179	19.80497	0							1.995833	0.153552
1.840249	0.369725	3.837585	10.219249	19.818233	0							1.997159	0.153553
1.841575	0.369513	3.840238	10.219283	19.831497	0							1.998485	0.153554
1.842901	0.369324	3.84289	10.219331	19.844761	0							1.999811	0.153555
1.844228	0.369135	3.845543	10.219367	19.858025	0							2.001137	0.153556
1.845554	0.368945	3.848195	10.219367	19.871288	0							2.002463	0.153557
1.84688	0.36892	3.850847	10.21936	19.884552	0							2.003789	0.153558
1.848206	0.369275	3.8535	10.219436	19.897816	0							2.005116	0.15356
1.849532	0.369716	3.856152	10.219453	19.911079	0							2.006442	0.153561
1.850858	0.370156	3.858804	10.219407	19.924343	0							2.007768	0.153562
1.852184	0.370495	3.861457	10.219378	19.937607	0							2.009094	0.153563
1.85351	0.370574	3.864109	10.219299	19.950871	0							2.01042	0.153564
1.854836	0.370561	3.866761	10.219282	19.964134	0							2.011746	0.153565
1.856163	0.370548	3.869414	10.219167	19.977398	0							2.013072	0.153566
1.857489	0.370535	3.872066	10.219104	19.990662	0							2.014399	0.153568
1.858815	0.370556	3.874719	10.218898	20.003925	0							2.015725	0.153569
1.860141	0.370666	3.877371	10.218791	20.017189	0							2.017051	0.15357
1.861467	0.370808	3.880024	10.218687	20.030453	0							2.018377	0.153571
1.862793	0.37095	3.882676	10.218576	20.043716	0							2.019703	0.153572
1.86412	0.371102	3.885328	10.218529	20.05698	0							2.021029	0.153573
1.865446	0.371288	3.887981	10.218378	20.070244	0							2.022355	0.153574
1.866772	0.371505	3.890633	10.218249	20.083508	0							2.023681	0.153576
1.868098	0.371724	3.893286	10.218223	20.096771	0							2.025008	0.153577
1.869424	0.371941	3.895938	10.218047	20.110035	0							2.026334	0.153578
1.87075	0.372108	3.89859	10.217961	20.123299	0							2.02766	0.153579
1.872076	0.372124	3.901242	10.217884	20.136562	0							2.028986	0.15358
1.873402	0.372064	3.903895	10.21785	20.149826	0							2.030312	0.153581
1.874729	0.372003	3.906547	10.217812	20.16309	0							2.031638	0.153583
1.876055	0.371957	3.9092	10.217841	20.176353	0							2.032964	0.153584
1.877381	0.371979	3.911852	10.217816	20.189617	0							2.034291	0.153585
1.878707	0.372081	3.914505	10.217782	20.202881	0							2.035617	0.153586
1.880033	0.372182	3.917157	10.217592	20.216145	0							2.036943	0.153587
1.881359	0.372283	3.919809	10.217618	20.229408	0							2.038269	0.153588
1.882685	0.372352	3.922462	10.217595	20.242672	0							2.039595	0.15359
1.884012	0.372329	3.925114	10.217565	20.255936	0							2.040921	0.153591
1.885338	0.372222	3.927767	10.217626	20.269199	0							2.042247	0.153592
1.886664	0.37211	3.930419	10.217723	20.282463	0							2.043573	0.153593
1.88799	0.371995	3.933071	10.217741	20.295727	0							2.0449	0.153594
1.889316	0.371824	3.935724	10.217771	20.30899	0							2.046226	0.153595
1.890642	0.371434	3.938376	10.217747	20.322254	0							2.047552	0.153597
1.891968	0.371044	3.941028	10.217749	20.335518	0							2.048878	0.153598
1.893295	0.370654	3.943681	10.217772	20.348782	0							2.050204	0.153599
1.894621	0.370257	3.946333	10.217715	20.362045	0							2.05153	0.1536
1.895947	0.369793	3.948986	10.217755	20.375309	0							2.052856	0.153601
1.897273	0.369248	3.951638	10.217806	20.388573	0							2.054183	0.153603
1.898599	0.368703	3.95429	10.21789	20.401836	0							2.055509	0.153604
1.899925	0.368157	3.956943	10.218044	20.4151	0							2.056835	0.153605
1.901251	0.367693	3.959595	10.218173	20.428364	0							2.058161	0.153606
1.902577	0.36783	3.962248	10.218179	20.441628	0							2.059487	0.153607
1.903903	0.367967	3.9649	10.218267	20.454891	0							2.060813	0.153609
1.90523	0.368104	3.967552	10.21844	20.468155	0							2.062139	0.15361
1.906556	0.368265	3.970205	10.218402	20.481419	0							2.063466	0.153611
1.907882	0.368716	3.972857	10.218444	20.494682	0							2.064792	0.153612
1.909208	0.36993	3.975509	10.218419	20.507946	0							2.066118	0.153613
1.910534	0.371142	3.978162	10.218456	20.52121	0							2.067444	0.153614
1.91186	0.372358	3.980814	10.218466	20.534473	0							2.06877	0.153616
1.913187	0.373517	3.983466	10.21844	20.547737	0							2.070096	0.153616
1.914513	0.374214	3.986119	10.218365	20.561001	0							2.071422	0.153616
1.915839	0.374799	3.988771	10.218302	20.574265	0							2.072748	0.153616
1.917165	0.375384	3.991424	10.218199	20.587528	0							2.074075	0.153616
1.918491	0.375967	3.994076	10.218052	20.600792	0							2.075401	0.153616
1.919817	0.376494	3.996729	10.218038	20.614056	0							2.076727	0.153616
1.921143	0.376784	3.999381	10.217964	20.627319	0							2.078053	0.153616
1.922469	0.377074	4.002034	10.217834	20.640583	0							2.079379	0.153616
1.923795	0.377363	4.004686	10.217717	20.653847	0							2.080705	0.153616
1.925122	0.377642	4.007339	10.217563	20.66711	0							2.082031	0.153616
1.926448	0.377818	4.009991	10.217514	20.680374	0							2.083358	0.153617
1.927774	0.377952	4.012643	10.217453	20.693638	0							2.084684	0.153618
1.9291	0.378087	4.015296	10.217398	20.706902	0							2.08601	0.153619
1.930426	0.378222	4.017948	10.217266	20.720165	0							2.087336	0.15362
1.931752	0.378364	4.0206	10.217169	20.733429	0							2.088662	0.153622
1.933079	0.378581	4.023252	10.217144	20.746693	0							2.089988	0.153623
1.934405	0.378805	4.025905	10.216999	20.759956	0							2.091314	0.153624
1.935731	0.379028	4.028557	10.217078	20.77322	0							2.09264	0.153625
1.937057	0.379231	4.03121	10.21696	20.786484	0							2.093967	0.153626
1.938383	0.379597	4.033862	10.216982	20.799747	0							2.095293	0.153628
1.939709	0.380089	4.036515	10.216862	20.813011	0							2.096619	0.153629
1.941035	0.380591	4.039167	10.216879	20.826275	0							2.097945	0.15363
1.942361	0.381096	4.04182	10.216916	20.839539	0							2.099271	0.153631
1.943688	0.3816	4.044472	10.216975	20.852802	0							2.100597	0.153632
1.945014	0.382187	4.047124	10.216866	20.866066	0							2.101923	0.153634
1.94634	0.382804	4.049777	10.216865	20.87933	0							2.10325	0.153635
1.947666	0.383422	4.052429	10.216847	20.892593	0							2.104576	0.153636
1.948992	0.384043	4.055081	10.216939	20.905857	0							2.105902	0.153637
1.950318	0.384758	4.057734	10.216989	20.919121	0							2.107228	0.153639
1.951644	0.385581	4.060386	10.216972	20.932384	0							2.108554	0.15364
1.952971	0.386414	4.063038	10.217076	20.945648	0							2.10988	0.153641
1.954297	0.387242	4.065691	10.217142	20.958912	0							2.111206	0.153642
1.955623	0.388076	4.068343	10.217159	20.972176	0							2.112533	0.153643
1.956949	0.388584	4.070996	10.217147	20.985439	0							2.113859	0.153645
1.958275	0.388837	4.073648	10.217224	20.998703	0							2.115185	0.153646
1.959601	0.389065	4.076301	10.217235	21.011967	0							2.116511	0.153647
1.960927	0.389295	4.078953	10.217215	21.02523	0							2.117837	0.153648
1.962254	0.389579	4.081605	10.217252	21.038494	0							2.119163	0.153649
1.96358	0.389953	4.084258	10.217238	21.051758	0							2.120489	0.153651
1.964906	0.390338	4.08691	10.217225	21.065022	0							2.121815	0.153652
1.966232	0.390724	4.089562	10.217245	21.078285	0							2.123142	0.153653
1.967558	0.391108	4.092215	10.217312	21.091549	0							2.124468	0.153654
1.968884	0.391511	4.094867	10.2173	21.104813	0							2.125794	0.153656
1.97021	0.391935	4.097519	10.217461	21.118076	0							2.12712	0.153657
1.971536	0.392362	4.100172	10.21759	21.13134	0							2.128446	0.153658
1.972862	0.39279	4.102824	10.217687	21.144604	0							2.129772	0.153659
1.974189	0.393023	4.105477	10.217817	21.157867	0							2.131098	0.153661
1.975515	0.392471	4.108129	10.217976	21.171131	0							2.132425	0.153662
1.976841	0.391821	4.110782	10.218	21.184395	0							2.133751	0.153663
1.978167	0.391168	4.113434	10.217971	21.197659	0							2.135077	0.153664
1.979493	0.390518	4.116086	10.217952	21.210922	0							2.136403	0.153665
1.980819	0.389894	4.118739	10.217969	21.224186	0							2.137729	0.153667
1.982146	0.389347	4.121391	10.217891	21.23745	0							2.139055	0.153668
1.983472	0.388808	4.124043	10.217779	21.250713	0							2.140381	0.153669
1.984798	0.388268	4.126696	10.217745	21.263977	0							2.141707	0.15367
1.986124	0.387754	4.129348	10.21775	21.277241	0							2.143034	0.153672
1.98745	0.387477	4.132	10.217695	21.290504	0							2.14436	0.153673
1.988776	0.387233	4.134653	10.217627	21.303768	0							2.145686	0.153674
1.990102	0.387008	4.137305	10.217606	21.317032	0							2.147012	0.153675
1.991428	0.386781	4.139958	10.217595	21.330296	0							2.148338	0.153677
1.992755	0.386574	4.14261	10.217607	21.343559	0							2.149664	0.153678
1.994081	0.386669	4.145262	10.217645	21.356823	0							2.15099	0.153679
1.995407	0.38689	4.147915	10.217654	21.370087	0							2.152317	0.15368
1.996733	0.38711	4.150567	10.217587	21.38335	0							2.153643	0.153682
1.998059	0.387331	4.15322	10.217515	21.396614	0							2.154969	0.153683
1.999385	0.387495	4.155872	10.217487	21.409878	0							2.156295	0.153684
2.000711	0.387627	4.158525	10.217491	21.423141	0							2.157621	0.153685
2.002038	0.387757	4.161177	10.217402	21.436405	0							2.158947	0.153687
2.003364	0.387886	4.163829	10.21734	21.449669	0							2.160273	0.153688
2.00469	0.388016	4.166481	10.217442	21.462933	0							2.161599	0.153689
2.006016	0.388116	4.169134	10.217525	21.476196	0							2.162926	0.15369
2.007342	0.388203	4.171786	10.217476	21.48946	0							2.164252	0.153692
2.008668	0.38829	4.174439	10.217492	21.502724	0							2.165578	0.153693
2.009994	0.388377	4.177091	10.217484	21.515987	0							2.166904	0.153694
2.01132	0.3884	4.179743	10.217312	21.529251	0							2.16823	0.153695
2.012647	0.388379	4.182396	10.217198	21.542515	0							2.169556	0.153697
2.013973	0.38835	4.185048	10.217144	21.555779	0							2.170882	0.153698
2.015299	0.388322	4.187701	10.21713	21.569042	0							2.172209	0.153699
2.016625	0.388293	4.190353	10.217094	21.582306	0							2.173535	0.1537
2.017951	0.388102	4.193006	10.216941	21.59557	0							2.174861	0.153702
2.019277	0.387816	4.195658	10.216802	21.608833	0							2.176187	0.153703
2.020603	0.387523	4.19831	10.216638	21.622097	0							2.177513	0.153704
2.02193	0.38723	4.200963	10.216478	21.635361	0							2.178839	0.153705
2.023256	0.387179	4.203615	10.216416	21.648624	0							2.180165	0.153707
2.024582	0.387409	4.206267	10.216361	21.661888	0							2.181492	0.153708
2.025908	0.387718	4.20892	10.216298	21.675152	0							2.182818	0.153709
2.027234	0.388028	4.211572	10.216284	21.688416	0							2.184144	0.153711
2.02856	0.388337	4.214224	10.216288	21.701679	0							2.18547	0.153712
2.029886	0.388781	4.216877	10.216321	21.714943	0							2.186796	0.153713
2.031213	0.389351	4.219529	10.216359	21.728207	0							2.188122	0.153714
2.032539	0.389951	4.222182	10.216369	21.74147	0							2.189448	0.153716
2.033865	0.390549	4.224834	10.2164	21.754734	0							2.190774	0.153717
2.035191	0.391135	4.227487	10.216435	21.767998	0							2.192101	0.153718
2.036517	0.391699	4.230139	10.216502	21.781261	0							2.193427	0.153719
2.037843	0.392257	4.232791	10.216613	21.794525	0							2.194753	0.153721
2.039169	0.392815	4.235444	10.216651	21.807789	0							2.196079	0.153722
2.040495	0.393371	4.238096	10.216654	21.821053	0							2.197405	0.153723
2.041821	0.393764	4.240748	10.216784	21.834316	0							2.198731	0.153725
2.043148	0.393954	4.243401	10.216918	21.84758	0							2.200058	0.153726
2.044474	0.394083	4.246053	10.21698	21.860844	0							2.201384	0.153727
2.0458	0.394219	4.248705	10.21708	21.874107	0							2.20271	0.153728
2.047126	0.394343	4.251358	10.217171	21.887371	0							2.204036	0.15373
2.048452	0.394413	4.25401	10.217179	21.900635	0							2.205362	0.153731
2.049778	0.394442	4.256663	10.217227	21.913898	0							2.206688	0.153732
2.051105	0.39447	4.259315	10.21728	21.927162	0							2.208014	0.153734
2.052431	0.394499	4.261968	10.217368	21.940426	0							2.20934	0.153735
2.053757	0.394656	4.26462	10.217602	21.95369	0							2.210666	0.153736
2.055083	0.395258	4.267272	10.217699	21.966953	0							2.211993	0.153737
2.056409	0.396201	4.269925	10.217761	21.980217	0							2.213319	0.153739
2.057735	0.397141	4.272577	10.217906	21.993481	0							2.214645	0.15374
2.059061	0.398062	4.275229	10.218021	22.006744	0							2.215971	0.153741
2.060387	0.398764	4.277882	10.218122	22.020008	0							2.217297	0.153743
2.061714	0.399241	4.280534	10.218185	22.033272	0							2.218623	0.153744
2.06304	0.399719	4.283186	10.218213	22.046535	0							2.219949	0.153745
2.064366	0.400197	4.285839	10.218163	22.059799	0							2.221276	0.153746
2.065692	0.400585	4.288491	10.218158	22.073063	0							2.222602	0.153748
2.067018	0.400517	4.291144	10.218187	22.086327	0							2.223928	0.153749
2.068344	0.400029	4.293796	10.218091	22.09959	0							2.225254	0.15375
2.06967	0.399544	4.296449	10.217993	22.112854	0							2.22658	0.153752
2.070997	0.399059	4.299101	10.217876	22.126118	0							2.227906	0.153753
2.072323	0.398592	4.301754	10.217842	22.139381	0							2.229232	0.153754
2.073649	0.398149	4.304406	10.217805	22.152645	0							2.230558	0.153755
2.074975	0.397706	4.307058	10.217815	22.165909	0							2.231885	0.153757
2.076301	0.397263	4.309711	10.217723	22.179173	0							2.233211	0.153758
2.077627	0.396838	4.312363	10.217685	22.192436	0							2.234537	0.153759
2.078953	0.396588	4.315015	10.217682	22.2057	0							2.235863	0.153761
2.080279	0.396529	4.317667	10.217674	22.218964	0							2.237189	0.153762
2.081606	0.396469	4.32032	10.21755	22.232227	0							2.238515	0.153763
2.082932	0.396409	4.322972	10.217415	22.245491	0							2.239841	0.153765
2.084258	0.396457	4.325625	10.217309	22.258755	0							2.241168	0.153766
2.085584	0.396649	4.328277	10.217242	22.272018	0							2.242494	0.153767
2.08691	0.396854	4.33093	10.217133	22.285282	0							2.24382	0.153768
2.088236	0.39706	4.333582	10.21703	22.298546	0							2.245146	0.15377
2.089562	0.397266	4.336235	10.216968	22.31181	0							2.246472	0.153771
2.090889	0.397414	4.338887	10.216957	22.325073	0							2.247798	0.153772
2.092215	0.397483	4.341539	10.216858	22.338337	0							2.249124	0.153774
2.093541	0.397544	4.344192	10.216826	22.351601	0							2.250451	0.153775
2.094867	0.397605	4.346844	10.216754	22.364864	0							2.251777	0.153776
2.096193	0.397582	4.349496	10.216723	22.378128	0							2.253103	0.153778
2.097519	0.397423	4.352149	10.216688	22.391392	0							2.254429	0.153779
2.098845	0.397208	4.354801	10.216635	22.404655	0							2.255755	0.15378
2.100172	0.396979	4.357453	10.216542	22.417919	0							2.257081	0.153782
2.101498	0.39675	4.360106	10.216585	22.431183	0							2.258407	0.153783
2.102824	0.396581	4.362758	10.216506	22.444447	0							2.259733	0.153784
2.10415	0.396595	4.365411	10.216378	22.45771	0							2.26106	0.153785
2.105476	0.396651	4.368063	10.216292	22.470974	0							2.262386	0.153787
2.106802	0.396707	4.370715	10.216228	22.484238	0							2.263712	0.153788
2.108128	0.396829	4.373368	10.216288	22.497501	0							2.265038	0.153789
2.109454	0.397178	4.37602	10.216227	22.510765	0							2.266364	0.153791
2.11078	0.39765	4.378673	10.216121	22.524029	0							2.26769	0.153792
2.112107	0.398123	4.381325	10.216036	22.537292	0							2.269017	0.153793
2.113433	0.398597	4.383977	10.215967	22.550556	0							2.270343	0.153795
2.114759	0.399053	4.38663	10.215916	22.56382	0							2.271669	0.153796
2.116085	0.399457	4.389282	10.215916	22.577084	0							2.272995	0.153797
2.117411	0.399842	4.391934	10.215876	22.590347	0							2.274321	0.153799
2.118737	0.400227	4.394587	10.215838	22.603611	0							2.275647	0.1538
2.120064	0.400542	4.397239	10.215921	22.616875	0							2.276973	0.153801
2.12139	0.400493	4.399892	10.215938	22.630138	0							2.278299	0.153803
2.122716	0.399964	4.402544	10.215989	22.643402	0							2.279625	0.153804
2.124042	0.399436	4.405196	10.215974	22.656666	0							2.280951	0.153805
2.125368	0.398908	4.407849	10.216037	22.66993	0							2.282278	0.153807
2.126694	0.3985	4.410501	10.21622	22.683193	0							2.283604	0.153808
2.12802	0.398547	4.413154	10.21638	22.696457	0							2.28493	0.153809
2.129346	0.398843	4.415806	10.216496	22.709721	0							2.286256	0.153811
2.130673	0.39914	4.418458	10.216551	22.722984	0							2.287582	0.153812
2.131999	0.399483	4.421111	10.216694	22.736248	0							2.288908	0.153813
2.133325	0.400158	4.423763	10.216724	22.749512	0							2.290235	0.153815
2.134651	0.40142	4.426415	10.21682	22.762775	0							2.291561	0.153816
2.135977	0.402679	4.429068	10.21685	22.776039	0							2.292887	0.153817
2.137303	0.403938	4.43172	10.217061	22.789303	0							2.294213	0.153819
2.138629	0.405157	4.434373	10.217161	22.802567	0							2.295539	0.15382
2.139956	0.406209	4.437025	10.217351	22.81583	0							2.296865	0.153821
2.141282	0.407131	4.439677	10.217489	22.829094	0							2.298191	0.153823
2.142608	0.408054	4.44233	10.217595	22.842358	0							2.299517	0.153824
2.143934	0.408965	4.444982	10.217704	22.855621	0							2.300844	0.153825
2.14526	0.40977	4.447635	10.217731	22.868885	0							2.30217	0.153827
2.146586	0.410307	4.450287	10.217714	22.882149	0							2.303496	0.153828
2.147912	0.410844	4.45294	10.217805	22.895412	0							2.304822	0.153829
2.149239	0.411373	4.455592	10.217864	22.908676	0							2.306148	0.153831
2.150565	0.411867	4.458244	10.218102	22.92194	0							2.307474	0.153832
2.151891	0.412332	4.460896	10.218185	22.935204	0							2.3088	0.153833
2.153217	0.412795	4.463549	10.21836	22.948467	0							2.310127	0.153835
2.154543	0.413258	4.466201	10.218394	22.961731	0							2.311453	0.153836
2.155869	0.413721	4.468853	10.218463	22.974995	0							2.312779	0.153837
2.157195	0.414191	4.471506	10.21853	22.988258	0							2.314105	0.153839
2.158521	0.414784	4.474158	10.218606	23.001522	0							2.315431	0.15384
2.159847	0.415395	4.476811	10.218691	23.014786	0							2.316757	0.153841
2.161174	0.416001	4.479463	10.218775	23.028049	0							2.318083	0.153843
2.1625	0.41661	4.482116	10.21881	23.041313	0							2.31941	0.153844
2.163826	0.417187	4.484768	10.218809	23.054577	0							2.320736	0.153845
2.165152	0.417697	4.487421	10.2189	23.067841	0							2.322062	0.153847
2.166478	0.41821	4.490073	10.218964	23.081104	0							2.323388	0.153848
2.167804	0.418721	4.492725	10.218959	23.094368	0							2.324714	0.153849
2.169131	0.419225	4.495378	10.218946	23.107632	0							2.32604	0.153851
2.170457	0.419508	4.49803	10.218962	23.120895	0							2.327366	0.153852
2.171783	0.419735	4.500682	10.218898	23.134159	0							2.328692	0.153853
2.173109	0.419963	4.503335	10.218951	23.147423	0							2.330019	0.153855
2.174435	0.420189	4.505987	10.218939	23.160686	0							2.331345	0.153856
2.175761	0.420336	4.508639	10.218931	23.17395	0							2.332671	0.153858
2.177087	0.42021	4.511292	10.218896	23.187214	0							2.333997	0.153859
2.178413	0.420084	4.513944	10.218966	23.200478	0							2.335323	0.15386
2.179739	0.419957	4.516597	10.21882	23.213741	0							2.336649	0.153862
2.181066	0.419833	4.519249	10.218645	23.227005	0							2.337976	0.153863
2.182392	0.419769	4.521902	10.218558	23.240269	0							2.339302	0.153864
2.183718	0.419731	4.524554	10.218499	23.253532	0							2.340628	0.153866
2.185044	0.419693	4.527206	10.218399	23.266796	0							2.341954	0.153867
2.18637	0.419657	4.529859	10.218362	23.28006	0							2.34328	0.153868
2.187696	0.419733	4.532511	10.218331	23.293324	0							2.344606	0.15387
2.189023	0.420653	4.535163	10.218203	23.306587	0							2.345932	0.153871
2.190349	0.421568	4.537816	10.218079	23.319851	0							2.347258	0.153872
2.191675	0.422486	4.540468	10.217916	23.333115	0							2.348584	0.153874
2.193001	0.423394	4.54312	10.217915	23.346378	0							2.34991	0.153875
2.194327	0.423809	4.545773	10.217803	23.359642	0							2.351237	0.153876
2.195653	0.4239	4.548425	10.217585	23.372906	0							2.352563	0.153878
2.196979	0.423992	4.551078	10.21738	23.386169	0							2.353889	0.153879
2.198305	0.424084	4.55373	10.217168	23.399433	0							2.355215	0.153881
2.199632	0.424173	4.556383	10.216969	23.412697	0							2.356541	0.153882
2.200958	0.424069	4.559035	10.21681	23.425961	0							2.357867	0.153883
2.202284	0.423965	4.561687	10.216768	23.439224	0							2.359194	0.153885
2.20361	0.423869	4.56434	10.216707	23.452488	0							2.36052	0.153886
2.204936	0.423774	4.566992	10.216705	23.465752	0							2.361846	0.153887
2.206262	0.423814	4.569644	10.216663	23.479015	0							2.363172	0.153889
2.207588	0.424022	4.572297	10.216758	23.492279	0							2.364498	0.15389
2.208915	0.424257	4.574949	10.216846	23.505543	0							2.365824	0.153892
2.210241	0.424491	4.577601	10.216911	23.518806	0							2.36715	0.153893
2.211567	0.424726	4.580254	10.216978	23.53207	0							2.368476	0.153894
2.212893	0.424874	4.582906	10.217028	23.545334	0							2.369803	0.153896
2.214219	0.424995	4.585559	10.216977	23.558598	0							2.371129	0.153897
2.215545	0.425114	4.588211	10.217038	23.571861	0							2.372455	0.153898
2.216871	0.425233	4.590864	10.217111	23.585125	0							2.373781	0.1539
2.218198	0.425377	4.593516	10.217192	23.598389	0							2.375107	0.153901
2.219524	0.425563	4.596168	10.217232	23.611652	0							2.376433	0.153902
2.22085	0.425757	4.598821	10.217257	23.624916	0							2.377759	0.153904
2.222176	0.425952	4.601473	10.217239	23.63818	0							2.379086	0.153905
2.223502	0.426146	4.604125	10.217183	23.651443	0							2.380412	0.153907
2.224828	0.426447	4.606778	10.217108	23.664707	0							2.381738	0.153908
2.226154	0.426797	4.60943	10.217168	23.677971	0							2.383064	0.153909
2.22748	0.427153	4.612082	10.217196	23.691235	0							2.38439	0.153911
2.228806	0.427509	4.614735	10.21716	23.704498	0							2.385716	0.153912
2.230133	0.42789	4.617387	10.217211	23.717762	0							2.387042	0.153913
2.231459	0.42833	4.62004	10.217259	23.731026	0							2.388369	0.153916
2.232785	0.428782	4.622692	10.217357	23.744289	0							2.389695	0.153919
2.234111	0.429234	4.625345	10.217537	23.757553	0							2.391021	0.153922
2.235437	0.429686	4.627997	10.217669	23.770817	0							2.392347	0.153925
2.236763	0.430313	4.630649	10.217731	23.784081	0							2.393673	0.153927
2.23809	0.431152	4.633302	10.217815	23.797344	0							2.394999	0.15393
2.239416	0.432028	4.635954	10.217913	23.810608	0							2.396325	0.153933
2.240742	0.432905	4.638607	10.217926	23.823872	0							2.397651	0.153936
2.242068	0.433837	4.641259	10.217911	23.837135	0							2.398978	0.153938
2.243394	0.435016	4.643911	10.217959	23.850399	0							2.400304	0.153941
2.24472	0.436247	4.646564	10.218031	23.863663	0							2.40163	0.153943
2.246046	0.437477	4.649216	10.218088	23.876926	0							2.402956	0.153944
2.247372	0.438706	4.651868	10.218055	23.89019	0							2.404282	0.153945
2.248698	0.439742	4.654521	10.218051	23.903454	0							2.405608	0.153947
2.250025	0.440272	4.657173	10.218008	23.916718	0							2.406934	0.153948
2.251351	0.440692	4.659826	10.217966	23.929981	0							2.408261	0.153949
2.252677	0.441114	4.662478	10.217847	23.943245	0							2.409587	0.153951
2.254003	0.441459	4.66513	10.217813	23.956509	0							2.410913	0.153952
2.255329	0.441094	4.667783	10.217823	23.969772	0							2.412239	0.153954
2.256655	0.440586	4.670435	10.2178	23.983036	0							2.413565	0.153955
2.257982	0.440099	4.673088	10.217816	23.9963	0							2.414891	0.153956
2.259308	0.439586	4.67574	10.21779	24.009563	0							2.416217	0.153958
2.260634	0.43904	4.678392	10.217787	24.022827	0							2.417543	0.153959
2.26196	0.438372	4.681045	10.217776	24.036091	0							2.418869	0.153961
2.263286	0.437634	4.683697	10.21779	24.049355	0							2.420196	0.153962
2.264612	0.436895	4.686349	10.217841	24.062618	0							2.421522	0.153963
2.265938	0.436158	4.689002	10.217864	24.075882	0							2.422848	0.153965
2.267264	0.435539	4.691654	10.217829	24.089146	0							2.424174	0.153966
2.268591	0.434996	4.694306	10.217745	24.102409	0							2.4255	0.153968
2.269917	0.434454	4.696959	10.217694	24.115673	0							2.426826	0.153969
2.271243	0.433911	4.699611	10.217652	24.128937	0							2.428153	0.15397
2.272569	0.433367	4.702264	10.217542	24.1422	0							2.429479	0.153972
2.273895	0.433306	4.704916	10.217402	24.155464	0							2.430805	0.153973
2.275221	0.433671	4.707569	10.217315	24.168728	0							2.432131	0.153975
2.276547	0.434111	4.710221	10.217196	24.181992	0							2.433457	0.153976
2.277874	0.434552	4.712873	10.217065	24.195255	0							2.434783	0.153977
2.2792	0.435057	4.715526	10.216923	24.208519	0							2.436109	0.153979
2.280526	0.435607	4.718178	10.216766	24.221783	0							2.437435	0.15398
2.281852	0.436164	4.72083	10.216641	24.235046	0							2.438762	0.153982
2.283178	0.43672	4.723483	10.216531	24.24831	0							2.440088	0.153983
2.284504	0.437276	4.726135	10.21642	24.261574	0							2.441414	0.153984
2.28583	0.437446	4.728787	10.216313	24.274837	0							2.44274	0.153986
2.287157	0.437196	4.73144	10.216218	24.288101	0							2.444066	0.153987
2.288483	0.436837	4.734092	10.216145	24.301367	0							2.445392	0.153989
2.289809	0.436479	4.736745	10.216078	24.314631	0							2.446718	0.15399
2.291135	0.436042	4.739397	10.216079	24.327894	0							2.448045	0.153991
2.292461	0.435534	4.74205	10.216043	24.341158	0							2.449371	0.153993
2.293787	0.435015	4.744702	10.215978	24.354422	0							2.450697	0.153994
2.295113	0.434495	4.747355	10.215967	24.367685	0							2.452023	0.153996
2.296439	0.433974	4.750007	10.215958	24.380949	0							2.453349	0.153997
2.297765	0.433523	4.752659	10.216008	24.394213	0							2.454675	0.153998
2.299092	0.433222	4.755311	10.216021	24.407476	0							2.456001	0.154
2.300418	0.432993	4.757964	10.215973	24.42074	0							2.457328	0.154001
2.301744	0.432763	4.760616	10.215961	24.434004	0							2.458654	0.154003
2.30307	0.432407	4.763268	10.215992	24.447268	0							2.45998	0.154004
2.304396	0.43184	4.765921	10.216021	24.460531	0							2.461306	0.154005
2.305722	0.431186	4.768573	10.216085	24.473795	0							2.462632	0.154007
2.307049	0.430533	4.771226	10.216212	24.487059	0							2.463958	0.154008
2.308375	0.429879	4.773878	10.216344	24.500322	0							2.465284	0.15401
2.309701	0.429322	4.776531	10.216431	24.513586	0							2.46661	0.154011
2.311027	0.428999	4.779183	10.216543	24.52685	0							2.467937	0.154012
2.312353	0.428815	4.781836	10.216732	24.540113	0							2.469263	0.154014
2.313679	0.42862	4.784488	10.216925	24.553377	0							2.470589	0.154015
2.315005	0.428525	4.78714	10.217109	24.566641	0							2.471915	0.154017
2.316331	0.428805	4.789793	10.217302	24.579905	0							2.473241	0.154018
2.317657	0.429419	4.792445	10.217542	24.593168	0							2.474567	0.15402
2.318984	0.430033	4.795097	10.217767	24.606432	0							2.475893	0.154021
2.32031	0.430647	4.79775	10.217959	24.619696	0							2.47722	0.154022
2.321636	0.431263	4.800402	10.218077	24.632959	0							2.478546	0.154024
2.322962	0.43191	4.803054	10.218131	24.646223	0							2.479872	0.154025
2.324288	0.432594	4.805707	10.218213	24.659487	0							2.481198	0.154027
2.325614	0.433279	4.808359	10.218321	24.67275	0							2.482524	0.154028
2.326941	0.433971	4.811012	10.218389	24.686014	0							2.48385	0.154029
2.328267	0.434751	4.813664	10.218396	24.699278	0							2.485176	0.154031
2.329593	0.43564	4.816317	10.218297	24.712542	0							2.486502	0.154032
2.330919	0.436531	4.818969	10.218217	24.725805	0							2.487828	0.154034
2.332245	0.43742	4.821621	10.218123	24.739069	0							2.489155	0.154035
2.333571	0.438309	4.824274	10.218069	24.752333	0							2.490481	0.154036
2.334897	0.43907	4.826926	10.218	24.765596	0							2.491807	0.154038
2.336223	0.439637	4.829578	10.217969	24.77886	0							2.493133	0.154039
2.33755	0.440204	4.832231	10.217936	24.792124	0							2.494459	0.154041
2.338876	0.44077	4.834883	10.217923	24.805387	0							2.495785	0.154042
2.340202	0.441027	4.837535	10.217869	24.818651	0							2.497112	0.154044
2.341528	0.440729	4.840188	10.217914	24.831915	0							2.498438	0.154045
2.342854	0.440313	4.84284	10.217936	24.845179	0							2.499764	0.154046
2.34418	0.439897	4.845493	10.217855	24.858442	0							2.50109	0.154048
2.345506	0.43948	4.848145	10.217699	24.871706	0							2.502416	0.154049
2.346833	0.4392	4.850798	10.217639	24.88497	0							2.503742	0.154051
2.348159	0.439172	4.85345	10.217606	24.898233	0							2.505068	0.154052
2.349485	0.439199	4.856102	10.217694	24.911497	0							2.506394	0.154053
2.350811	0.439225	4.858755	10.217675	24.924761	0							2.507721	0.154056
2.352137	0.439497	4.861407	10.217607	24.938025	0							2.509047	0.154059
2.353463	0.44027	4.864059	10.217522	24.951288	0							2.510373	0.154062
2.354789	0.441211	4.866712	10.217379	24.964552	0							2.511699	0.154065
2.356116	0.442151	4.869364	10.217245	24.977816	0							2.513025	0.154068
2.357442	0.443091	4.872016	10.217082	24.991079	0							2.514351	0.154071
2.358768	0.443927	4.874669	10.216962	25.004343	0							2.515677	0.154073
2.360094	0.444522	4.877321	10.21685	25.017607	0							2.517004	0.154076
2.36142	0.445002	4.879974	10.216774	25.03087	0							2.51833	0.154079
2.362746	0.445472	4.882626	10.216742	25.044134	0							2.519656	0.154082
2.364072	0.445887	4.885279	10.216688	25.057398	0							2.520982	0.154083
2.365398	0.446184	4.887931	10.216645	25.070662	0							2.522308	0.154085
2.366724	0.446372	4.890583	10.216686	25.083925	0							2.523634	0.154086
2.368051	0.446562	4.893236	10.216704	25.097189	0							2.52496	0.154088
2.369377	0.446751	4.895888	10.216639	25.110453	0							2.526287	0.154089
2.370703	0.446975	4.89854	10.216627	25.123716	0							2.527613	0.154091
2.372029	0.447376	4.901193	10.216703	25.13698	0							2.528939	0.154092
2.373355	0.447921	4.903845	10.216785	25.150244	0							2.530265	0.154093
2.374681	0.448463	4.906497	10.21681	25.163507	0							2.531591	0.154095
2.376008	0.448983	4.90915	10.216787	25.176771	0							2.532917	0.154096
2.377334	0.449328	4.911802	10.216835	25.190035	0							2.534243	0.154098
2.37866	0.449414	4.914455	10.21692	25.203299	0							2.535569	0.154099
2.379986	0.449499	4.917107	10.216897	25.216562	0							2.536896	0.154101
2.381312	0.449585	4.919759	10.216843	25.229826	0							2.538222	0.154102
2.382638	0.449654	4.922412	10.216859	25.24309	0							2.539548	0.154103
2.383964	0.449604	4.925064	10.216905	25.256353	0							2.540874	0.154105
2.38529	0.449371	4.927717	10.21685	25.269617	0							2.5422	0.154106
2.386616	0.449138	4.930369	10.216752	25.282881	0							2.543526	0.154108
2.387943	0.448905	4.933022	10.216775	25.296144	0							2.544852	0.154109
2.389269	0.448654	4.935674	10.216773	25.309408	0							2.546179	0.154111
2.390595	0.448351	4.938326	10.216751	25.322672	0							2.547505	0.154112
2.391921	0.448047	4.940979	10.216744	25.335936	0							2.548831	0.154114
2.393247	0.447742	4.943631	10.216679	25.349199	0							2.550157	0.154115
2.394573	0.447439	4.946283	10.216615	25.362463	0							2.551483	0.154116
2.3959	0.447201	4.948936	10.216514	25.375727	0							2.552809	0.154118
2.397226	0.447271	4.951588	10.216463	25.38899	0							2.554135	0.154119
2.398552	0.447342	4.95424	10.216336	25.402254	0							2.555461	0.154121
2.399878	0.447412	4.956893	10.21629	25.415518	0							2.556788	0.154122
2.401204	0.447538	4.959545	10.216351	25.428782	0							2.558114	0.154124
2.40253	0.447931	4.962198	10.216357	25.442045	0							2.55944	0.154125
2.403856	0.448324	4.96485	10.216336	25.455309	0							2.560766	0.154126
2.405182	0.448717	4.967503	10.216294	25.468573	0							2.562092	0.154128
2.406509	0.449109	4.970155	10.216252	25.481836	0							2.563418	0.154129
2.407835	0.449515	4.972807	10.216232	25.4951	0							2.564744	0.154131
2.409161	0.449979	4.97546	10.216203	25.508364	0							2.566071	0.154132
2.410487	0.450448	4.978112	10.216211	25.521627	0							2.567397	0.154134
2.411813	0.450919	4.980764	10.216113	25.534891	0							2.568723	0.154135
2.413139	0.451332	4.983417	10.216174	25.548155	0							2.570049	0.154136
2.414465	0.451433	4.986069	10.216155	25.561419	0							2.571375	0.154138
2.415792	0.451461	4.988721	10.216202	25.574682	0							2.572701	0.154139
2.417118	0.451487	4.991374	10.21626	25.587946	0							2.574027	0.154141
2.418444	0.451511	4.994026	10.216292	25.60121	0							2.575353	0.154142
2.41977	0.451538	4.996679	10.216321	25.614473	0							2.57668	0.154144
2.421096	0.451309	4.999331	10.216434	25.627737	0							2.578006	0.154145
2.422422	0.451012	5.001984	10.216525	25.641001	0							2.579332	0.154147
2.423748	0.450714	5.004636	10.216675	25.654264	0							2.580658	0.154148
2.425075	0.450416	5.007288	10.216849	25.667528	0							2.581984	0.154149
2.426401	0.450391	5.009941	10.217025	25.680792	0							2.58331	0.154151
2.427727	0.450551	5.012593	10.2171	25.694056	0							2.584636	0.154152
2.429053	0.450714	5.015245	10.217341	25.707319	0							2.585963	0.154154
2.430379	0.450877	5.017898	10.217444	25.720583	0							2.587289	0.154157
2.431705	0.45104	5.02055	10.217601	25.733847	0							2.588615	0.15416
2.433031	0.451379	5.023202	10.217628	25.74711	0							2.589941	0.154162
2.434357	0.451795	5.025855	10.217666	25.760374	0							2.591267	0.154165
2.435683	0.452212	5.028507	10.217741	25.773638	0							2.592593	0.154168
2.43701	0.452631	5.03116	10.217715	25.786901	0							2.593919	0.154171
2.438336	0.452875	5.033812	10.217778	25.800165	0							2.595246	0.154174
2.439662	0.452943	5.036465	10.217777	25.813429	0							2.596572	0.154177
2.440988	0.453006	5.039117	10.217768	25.826693	0							2.597898	0.15418
2.442314	0.453069	5.04177	10.217805	25.839956	0							2.599224	0.154183
2.44364	0.453132	5.044422	10.217778	25.85322	0							2.60055	0.154184
2.444967	0.453316	5.047074	10.21781	25.866484	0							2.601876	0.154186
2.446293	0.453585	5.049726	10.217876	25.879747	0							2.603202	0.154187
2.447619	0.453857	5.052379	10.217896	25.893011	0							2.604528	0.154188
2.448945	0.454129	5.055031	10.217909	25.906275	0							2.605855	0.15419
2.450271	0.454493	5.057683	10.217955	25.919538	0							2.607181	0.154191
2.451597	0.455074	5.060336	10.217965	25.932802	0							2.608507	0.154193
2.452923	0.455665	5.062988	10.217987	25.946066	0							2.609833	0.154194
2.454249	0.456254	5.065641	10.218033	25.95933	0							2.611159	0.154196
2.455575	0.456843	5.068293	10.218084	25.972593	0							2.612485	0.154197
2.456902	0.457388	5.070946	10.218198	25.985857	0							2.613811	0.154199
2.458228	0.457867	5.073598	10.2182	25.999121	0							2.615138	0.1542
2.459554	0.458345	5.076251	10.218299	26.012384	0							2.616464	0.154201
2.46088	0.45882	5.078903	10.218458	26.025648	0							2.61779	0.154203
2.462206	0.459298	5.081555	10.218553	26.038912	0							2.619116	0.154204
2.463532	0.459416	5.084208	10.218622	26.052176	0							2.620442	0.154206
2.464859	0.459518	5.08686	10.218758	26.065439	0							2.621768	0.154207
2.466185	0.459621	5.089512	10.218888	26.078703	0							2.623094	0.154209
2.467511	0.459723	5.092165	10.218959	26.091967	0							2.62442	0.15421
2.468837	0.459841	5.094817	10.218906	26.10523	0							2.625747	0.154212
2.470163	0.460095	5.097469	10.219031	26.118494	0							2.627073	0.154213
2.471489	0.460337	5.100122	10.219012	26.131758	0							2.628399	0.154215
2.472815	0.460598	5.102774	10.219051	26.145021	0							2.629725	0.154216
2.474141	0.460868	5.105427	10.219161	26.158285	0							2.631051	0.154217
2.475468	0.461084	5.108079	10.219408	26.171549	0							2.632377	0.154219
2.476794	0.461279	5.110732	10.21965	26.184813	0							2.633703	0.15422
2.47812	0.461472	5.113384	10.219711	26.198076	0							2.63503	0.154222
2.479446	0.461664	5.116036	10.219715	26.21134	0							2.636356	0.154223
2.480772	0.461857	5.118689	10.219694	26.224604	0							2.637682	0.154225
2.482098	0.462061	5.121341	10.219611	26.237867	0							2.639008	0.154226
2.483424	0.462268	5.123993	10.219436	26.251131	0							2.640334	0.154228
2.484751	0.462475	5.126646	10.219302	26.264395	0							2.64166	0.154229
2.486077	0.462683	5.129298	10.219178	26.277658	0							2.642986	0.15423
2.487403	0.463089	5.13195	10.218939	26.290922	0							2.644312	0.154232
2.488729	0.463604	5.134603	10.218695	26.304186	0							2.645639	0.154233
2.490055	0.464136	5.137255	10.218459	26.31745	0							2.646965	0.154235
[truncated: 20,462 more rows]
