# Supplementary material for: Hallucination of closed repeat proteins containing central pockets
Source: Nat Struct Mol Biol. 2023 Sep 28;30(11):1755–60. doi: 10.1038/s41594-023-01112-6 (PMC10643118; doi:10.1038/s41594-023-01112-6)
Supplement: Supplementary file 5 — Chromatography raw data. [file 41594_2023_1112_MOESM5_ESM.tar › SEC_submit/A9.csv]

Chrom.1		Chrom.1		Chrom.1		Chrom.1		Chrom.1		Chrom.1		Chrom.1
UV 1_280		Cond		Conc B		Injection		Run Log		Fraction		UV 1_280_CUT_TEMP@100,BASEM
ml	mAU	ml	mS/cm	ml	%	ml	Injection	ml	Logbook	ml	Fraction	ml	mAU
-0.164547	0.021736	-0.164547	11.220669	-0.164547	0	0.000305		-0.164547	Method Settings	8.010751	1.D.1	0	-0.133957
-0.163218	0.37472	-0.161888	11.236092	-0.15125	0			-0.164476	Set autosampler to inject	9.009937	1.D.2	0.001329	-0.133957
-0.161888	0.403431	-0.159229	11.236319	-0.137953	0			-0.015377	Sample Application	10.009902	1.D.3	0.002659	-0.133957
-0.160559	0.425416	-0.15657	11.236124	-0.124657	0			7.989177	Elution	11.011184	1.D.4	0.003988	-0.133957
-0.159229	0.443931	-0.153911	11.235717	-0.11136	0			19.790209	Set autosampler to load next	12.010913	1.D.5	0.005318	-0.133957
-0.1579	0.459928	-0.151252	11.235248	-0.098063	0			20.190271	Dump	13.010887	1.D.6	0.006647	-0.133957
-0.15657	0.466392	-0.148593	11.234825	-0.084766	0					14.01084	1.D.7	0.007977	-0.133957
-0.155241	0.476987	-0.145934	11.234582	-0.071469	0					15.010614	1.D.8	0.009306	-0.133957
-0.153912	0.489436	-0.143275	11.234511	-0.058172	0					16.010528	1.D.9	0.010636	-0.133957
-0.152582	0.50113	-0.140616	11.234611	-0.044875	0					17.010498	1.D.10	0.011965	-0.133957
-0.151253	0.512231	-0.137957	11.234772	-0.031578	0					18.01177	1.D.11	0.013295	-0.133957
-0.149923	0.523165	-0.135298	11.235155	-0.018281	0					19.011505	1.D.12	0.014624	-0.133957
-0.148594	0.533822	-0.132639	11.235611	-0.004985	0					19.788866	Waste(Frac)	0.015953	-0.133957
-0.147264	0.544061	-0.12998	11.236027	0.008312	0					20.372675	Waste	0.017283	-0.133957
-0.145935	0.553091	-0.127321	11.235898	0.021609	0							0.018612	-0.133957
-0.144605	0.553384	-0.124662	11.234542	0.034906	0							0.019942	-0.133957
-0.143276	0.552729	-0.122003	11.231972	0.048203	0							0.021271	-0.133957
-0.141947	0.551913	-0.119344	11.228323	0.0615	0							0.022601	-0.133957
-0.140617	0.55127	-0.116685	11.224034	0.074797	0							0.02393	-0.133957
-0.139288	0.550671	-0.114026	11.219427	0.088094	0							0.02526	-0.133957
-0.137958	0.550075	-0.111367	11.214516	0.101391	0							0.026589	-0.133957
-0.136629	0.54971	-0.108708	11.209926	0.114687	0							0.027918	-0.133957
-0.135299	0.549497	-0.106049	11.205506	0.127984	0							0.029248	-0.133957
-0.13397	0.549284	-0.10339	11.201476	0.141281	0							0.030577	-0.133957
-0.13264	0.549071	-0.100731	11.197692	0.154578	0							0.031907	-0.133957
-0.131311	0.548858	-0.098072	11.194263	0.167875	0							0.033236	-0.133957
-0.129981	0.548645	-0.095413	11.191161	0.181172	0							0.034566	-0.133957
-0.128652	0.548432	-0.092754	11.188411	0.194469	0							0.035895	-0.133957
-0.127323	0.548219	-0.090095	11.185999	0.207766	0							0.037225	-0.133957
-0.125993	0.548006	-0.087436	11.183812	0.221062	0							0.038554	-0.133957
-0.124664	0.547606	-0.084777	11.18183	0.234359	0							0.039883	-0.133957
-0.123334	0.547018	-0.082118	11.180181	0.247656	0							0.041213	-0.133957
-0.122005	0.54643	-0.079459	11.178909	0.260953	0							0.042542	-0.133957
-0.120675	0.545845	-0.0768	11.177939	0.27425	0							0.043872	-0.133957
-0.119346	0.545256	-0.074141	11.177166	0.287547	0							0.045201	-0.133957
-0.118016	0.54467	-0.071481	11.176534	0.300844	0							0.046531	-0.133957
-0.116687	0.544087	-0.068822	11.176081	0.314141	0							0.04786	-0.133957
-0.115358	0.5435	-0.066163	11.175488	0.327438	0							0.04919	-0.133957
-0.114028	0.542913	-0.063504	11.174716	0.340734	0							0.050519	-0.133957
-0.112699	0.542096	-0.060845	11.173741	0.354031	0							0.051849	-0.133957
-0.111369	0.540925	-0.058186	11.172569	0.367328	0							0.053178	-0.133957
-0.11004	0.539749	-0.055527	11.171379	0.380625	0							0.054507	-0.133957
-0.10871	0.538569	-0.052868	11.170259	0.393922	0							0.055837	-0.133957
-0.107381	0.537391	-0.050209	11.169313	0.407219	0							0.057166	-0.133957
-0.106051	0.536211	-0.04755	11.168468	0.420516	0							0.058496	-0.133957
-0.104722	0.535035	-0.044891	11.167781	0.433813	0							0.059825	-0.133957
-0.103392	0.533856	-0.042232	11.167169	0.447109	0							0.061155	-0.133957
-0.102063	0.532674	-0.039573	11.166594	0.460406	0							0.062484	-0.133957
-0.100734	0.544069	-0.036914	11.166148	0.473703	0							0.063814	-0.133957
-0.099404	0.585146	-0.034255	11.165803	0.487	0							0.065143	-0.133957
-0.098075	0.627567	-0.031596	11.165525	0.500297	0							0.066473	-0.133957
-0.096745	0.66994	-0.028937	11.165239	0.513594	0							0.067802	-0.133957
-0.095416	0.712139	-0.026278	11.165057	0.526891	0							0.069131	-0.133957
-0.094086	0.754371	-0.023619	11.164901	0.540188	0							0.070461	-0.133957
-0.092757	0.79515	-0.02096	11.164877	0.553485	0							0.07179	-0.133957
-0.091427	0.837376	-0.018301	11.164897	0.566781	0							0.07312	-0.133957
-0.090098	0.879799	-0.015642	11.164895	0.580078	0							0.074449	-0.133957
-0.088769	0.925994	-0.012983	11.164979	0.593375	0							0.075779	-0.133957
-0.087439	0.986965	-0.010324	11.165154	0.606672	0							0.077108	-0.133957
-0.08611	1.049816	-0.007665	11.165348	0.619969	0							0.078438	-0.133957
-0.08478	1.112724	-0.005006	11.165494	0.633266	0							0.079767	-0.133957
-0.083451	1.1758	-0.002347	11.165755	0.646563	0							0.081096	-0.133957
-0.082121	1.239134	0.000312	11.166037	0.65986	0							0.082426	-0.133957
-0.080792	1.302522	0.002971	11.16673	0.673156	0							0.083755	-0.133957
-0.079462	1.366131	0.00563	11.168524	0.686453	0							0.085085	-0.133957
-0.078133	1.429579	0.008289	11.171514	0.69975	0							0.086414	-0.133957
-0.076803	1.489283	0.010948	11.175364	0.713047	0							0.087744	-0.133957
-0.075474	1.513968	0.013607	11.179383	0.726344	0							0.089073	-0.133957
-0.074145	1.53485	0.016266	11.183127	0.739641	0							0.090403	-0.133957
-0.072815	1.555641	0.018925	11.186506	0.752938	0							0.091732	-0.133957
-0.071486	1.576481	0.021584	11.189217	0.766235	0							0.093062	-0.133957
-0.070156	1.597072	0.024243	11.191039	0.779532	0							0.094391	-0.133957
-0.068827	1.617515	0.026902	11.192164	0.792828	0							0.09572	-0.133957
-0.067497	1.637931	0.029561	11.192926	0.806125	0							0.09705	-0.133957
-0.066168	1.658291	0.03222	11.193294	0.819422	0							0.098379	-0.133957
-0.064838	1.678733	0.034879	11.193421	0.832719	0							0.099709	-0.133957
-0.063509	1.710832	0.037538	11.193374	0.846016	0							0.101038	-0.133957
-0.06218	1.744056	0.040197	11.193293	0.859313	0							0.102368	-0.133957
-0.06085	1.777502	0.042856	11.193063	0.87261	0							0.103697	-0.133957
-0.059521	1.810519	0.045515	11.192803	0.885907	0							0.105027	-0.133957
-0.058191	1.844042	0.048174	11.192464	0.899204	0							0.106356	-0.133957
-0.056862	1.877804	0.050833	11.192071	0.9125	0							0.107685	-0.133957
-0.055532	1.911393	0.053492	11.191683	0.925797	0							0.109015	-0.133957
-0.054203	1.944887	0.056151	11.191293	0.939094	0							0.110344	-0.133957
-0.052873	1.978552	0.05881	11.190907	0.952391	0							0.111674	-0.133957
-0.051544	1.999847	0.06147	11.190641	0.965688	0							0.113003	-0.133957
-0.050214	2.018734	0.064129	11.190393	0.978985	0							0.114333	-0.133957
-0.048885	2.03741	0.066788	11.190229	0.992282	0							0.115662	-0.133957
-0.047556	2.056174	0.069447	11.190077	1.005579	0							0.116992	-0.133957
-0.046226	2.075135	0.072106	11.189995	1.018875	0							0.118321	-0.133957
-0.044897	2.094415	0.074765	11.190011	1.032172	0							0.11965	-0.133957
-0.043567	2.113712	0.077424	11.190123	1.045469	0							0.12098	-0.133957
-0.042238	2.133031	0.080083	11.190231	1.058766	0							0.122309	-0.133957
-0.040908	2.152245	0.082742	11.190404	1.072063	0							0.123639	-0.133957
-0.039579	2.211575	0.085401	11.190575	1.08536	0							0.124968	-0.133957
-0.038249	2.28687	0.08806	11.190697	1.098657	0							0.126298	-0.133957
-0.03692	2.368152	0.090719	11.190825	1.111954	0							0.127627	-0.133957
-0.035591	2.450238	0.093378	11.191054	1.12525	0							0.128957	-0.133957
-0.034261	2.522162	0.096037	11.191217	1.138547	0							0.130286	-0.133957
-0.032932	2.567465	0.098696	11.191396	1.151844	0							0.131616	-0.133957
-0.031602	2.605904	0.101355	11.191735	1.165141	0							0.132945	-0.133957
-0.030273	2.644378	0.104014	11.191912	1.178438	0							0.134274	-0.133957
-0.028943	2.682809	0.106673	11.192066	1.191735	0							0.135604	-0.133957
-0.027614	2.73252	0.109332	11.192356	1.205032	0							0.136933	-0.133957
-0.026284	2.792642	0.111991	11.192616	1.218329	0							0.138263	-0.133957
-0.024955	2.85493	0.11465	11.192967	1.231626	0							0.139592	-0.133957
-0.023625	2.91735	0.117309	11.193337	1.244922	0							0.140922	-0.133957
-0.022296	2.976381	0.119968	11.193682	1.258219	0							0.142251	-0.133957
-0.020967	3.021513	0.122627	11.193975	1.271516	0							0.143581	-0.133957
-0.019637	3.063335	0.125286	11.19428	1.284813	0							0.14491	-0.133957
-0.018308	3.105286	0.127945	11.194613	1.29811	0							0.146239	-0.133957
-0.016978	3.14718	0.130604	11.194912	1.311407	0							0.147569	-0.133957
-0.015649	3.170204	0.133263	11.195197	1.324704	0							0.148898	-0.133957
-0.014319	3.16974	0.135922	11.195462	1.338001	0							0.150228	-0.133957
-0.01299	3.164497	0.138581	11.195752	1.351297	0							0.151557	-0.133957
-0.01166	3.159263	0.14124	11.196069	1.364594	0							0.152887	-0.133957
-0.010331	3.157423	0.143899	11.196435	1.377891	0							0.154216	-0.133957
-0.009002	3.18761	0.146558	11.196788	1.391188	0							0.155546	-0.133957
-0.007672	3.226073	0.149217	11.197186	1.404485	0							0.156875	-0.133957
-0.006343	3.265869	0.151876	11.197556	1.417782	0							0.158205	-0.133957
-0.005013	3.305742	0.154535	11.1979	1.431079	0							0.159534	-0.133957
-0.003684	3.334922	0.157194	11.19825	1.444376	0							0.160863	-0.133957
-0.002354	3.348716	0.159853	11.19858	1.457673	0							0.162193	-0.133957
-0.001025	3.36255	0.162512	11.19892	1.470969	0							0.163522	-0.133957
0.000305	3.376367	0.165171	11.199115	1.484266	0							0.164852	-0.133957
0.001634	3.386161	0.16783	11.19931	1.497563	0							0.166181	-0.133957
0.002964	3.386277	0.170489	11.199524	1.51086	0							0.167511	-0.133957
0.004293	3.386389	0.173148	11.19976	1.524157	0							0.16884	-0.133957
0.005622	3.386502	0.175807	11.199928	1.537454	0							0.17017	-0.133957
0.006952	3.385185	0.178466	11.200095	1.550751	0							0.171499	-0.133957
0.008281	3.377886	0.181125	11.200289	1.564048	0							0.172828	-0.133957
0.009611	3.364525	0.183784	11.200348	1.577345	0							0.174158	-0.133957
0.01094	3.351169	0.186443	11.200483	1.590641	0							0.175487	-0.133957
0.01227	3.338021	0.189102	11.200648	1.603938	0							0.176817	-0.133957
0.013599	3.329298	0.191761	11.200748	1.617235	0							0.178146	-0.133957
0.014929	3.329648	0.19442	11.200867	1.630532	0							0.179476	-0.133957
0.016258	3.33119	0.19708	11.201072	1.643829	0							0.180805	-0.133957
0.017587	3.332742	0.199739	11.201329	1.657126	0							0.182135	-0.133957
0.018917	3.333844	0.202398	11.201543	1.670423	0							0.183464	-0.133957
0.020246	3.331186	0.205057	11.201741	1.68372	0							0.184794	-0.133957
0.021576	3.320868	0.207716	11.201851	1.697016	0							0.186123	-0.133957
0.022905	3.310554	0.210375	11.202012	1.710313	0							0.187452	-0.133957
0.024235	3.300223	0.213034	11.202134	1.72361	0							0.188782	-0.133957
0.025564	3.279917	0.215693	11.202189	1.736907	0							0.190111	-0.133957
0.026894	3.216873	0.218352	11.202305	1.750204	0							0.191441	-0.133957
0.028223	3.143929	0.221011	11.202403	1.763501	0							0.19277	-0.133957
0.029553	3.070891	0.22367	11.202458	1.776798	0							0.1941	-0.133957
0.030882	2.997774	0.226329	11.202495	1.790095	0							0.195429	-0.133957
0.032211	2.92675	0.228988	11.202514	1.803392	0							0.196759	-0.133957
0.033541	2.860517	0.231647	11.202596	1.816688	0							0.198088	-0.133957
0.03487	2.794138	0.234306	11.202702	1.829985	0							0.199418	-0.133957
0.0362	2.72813	0.236965	11.202765	1.843282	0							0.200747	-0.133957
0.037529	2.658707	0.239624	11.20291	1.856579	0							0.202076	-0.133957
0.038859	2.576072	0.242283	11.202985	1.869876	0							0.203406	-0.133957
0.040188	2.485921	0.244942	11.203115	1.883173	0							0.204735	-0.133957
0.041518	2.395887	0.247601	11.203325	1.89647	0							0.206065	-0.133957
0.042847	2.305738	0.25026	11.203481	1.909767	0							0.207394	-0.133957
0.044176	2.21466	0.252919	11.203647	1.923064	0							0.208724	-0.133957
0.045506	2.121032	0.255578	11.203753	1.93636	0							0.210053	-0.133957
0.046835	2.027246	0.258237	11.203876	1.949657	0							0.211383	-0.133957
0.048165	1.933775	0.260896	11.204047	1.962954	0							0.212712	-0.133957
0.049494	1.845467	0.263555	11.20421	1.976251	0							0.214041	-0.133957
0.050824	1.78043	0.266214	11.204351	1.989548	0							0.215371	-0.133957
0.052153	1.73378	0.268873	11.204501	2.002845	0							0.2167	-0.133957
0.053483	1.687319	0.271532	11.204625	2.016142	0							0.21803	-0.133957
0.054812	1.640741	0.274191	11.204661	2.029438	0							0.219359	-0.133957
0.056142	1.594239	0.27685	11.204667	2.042736	0							0.220689	-0.133957
0.057471	1.548283	0.279509	11.204636	2.056032	0							0.222018	-0.133957
0.0588	1.502353	0.282168	11.204632	2.069329	0							0.223348	-0.133957
0.06013	1.456477	0.284827	11.20456	2.082626	0							0.224677	-0.133957
0.061459	1.413044	0.287486	11.204585	2.095923	0							0.226006	-0.133957
0.062789	1.380438	0.290145	11.204591	2.10922	0							0.227336	-0.133957
0.064118	1.35906	0.292804	11.204633	2.122517	0							0.228665	-0.133957
0.065448	1.337834	0.295463	11.204674	2.135814	0							0.229995	-0.133957
0.066777	1.31751	0.298122	11.2047	2.149111	0							0.231324	-0.133957
0.068107	1.298008	0.300781	11.204709	2.162407	0							0.232654	-0.133957
0.069436	1.273697	0.30344	11.204816	2.175704	0							0.233983	-0.133957
0.070765	1.248385	0.306099	11.204873	2.189001	0							0.235313	-0.133957
0.072095	1.223019	0.308758	11.20492	2.202298	0							0.236642	-0.133957
0.073424	1.198023	0.311417	11.205047	2.215595	0							0.237972	-0.133957
0.074754	1.177504	0.314076	11.205198	2.228892	0							0.239301	-0.133957
0.076083	1.16565	0.316735	11.205266	2.242189	0							0.24063	-0.133957
0.077413	1.153759	0.319394	11.205405	2.255486	0							0.24196	-0.133957
0.078742	1.141926	0.322053	11.205484	2.268782	0							0.243289	-0.133957
0.080072	1.130656	0.324712	11.20567	2.282079	0							0.244619	-0.133957
0.081401	1.125553	0.327371	11.205806	2.295376	0							0.245948	-0.133957
0.082731	1.122961	0.330031	11.206008	2.308673	0							0.247278	-0.133957
0.08406	1.120377	0.33269	11.206244	2.32197	0							0.248607	-0.133957
0.085389	1.118019	0.335349	11.206444	2.335267	0							0.249937	-0.133957
0.086719	1.118753	0.338008	11.20661	2.348564	0							0.251266	-0.133957
0.088048	1.128054	0.340667	11.206868	2.361861	0							0.252595	-0.133957
0.089378	1.137318	0.343326	11.207064	2.375158	0							0.253925	-0.133957
0.090707	1.146611	0.345985	11.207295	2.388454	0							0.255254	-0.133957
0.092037	1.155235	0.348644	11.207612	2.401751	0							0.256584	-0.133957
0.093366	1.157436	0.351303	11.20797	2.415048	0							0.257913	-0.133957
0.094696	1.155683	0.353962	11.208329	2.428345	0							0.259243	-0.133957
0.096025	1.153931	0.356621	11.208672	2.441642	0							0.260572	-0.133957
0.097354	1.152128	0.35928	11.209001	2.454939	0							0.261902	-0.133957
0.098684	1.149084	0.361939	11.209318	2.468236	0							0.263231	-0.133957
0.100013	1.140498	0.364598	11.209625	2.481533	0							0.264561	-0.133957
0.101343	1.13194	0.367257	11.209888	2.494829	0							0.26589	-0.133957
0.102672	1.123354	0.369916	11.210225	2.508126	0							0.267219	-0.133957
0.104002	1.114469	0.372575	11.210508	2.521423	0							0.268549	-0.133957
0.105331	1.102944	0.375234	11.210727	2.53472	0							0.269878	-0.133957
0.106661	1.088997	0.377893	11.210954	2.548017	0							0.271208	-0.133957
0.10799	1.075075	0.380552	11.211105	2.561314	0							0.272537	-0.133957
0.10932	1.061128	0.383211	11.211235	2.574611	0							0.273867	-0.133957
0.110649	1.047607	0.38587	11.211386	2.587908	0							0.275196	-0.133957
0.111978	1.037227	0.388529	11.211481	2.601205	0							0.276526	-0.133957
0.113308	1.026846	0.391188	11.211642	2.614501	0							0.277855	-0.133957
0.114637	1.01645	0.393847	11.21175	2.627798	0							0.279184	-0.133957
0.115967	1.005956	0.396506	11.211951	2.641095	0							0.280514	-0.133957
0.117296	0.994548	0.399165	11.212202	2.654392	0							0.281843	-0.133957
0.118626	0.982059	0.401824	11.212374	2.667689	0							0.283173	-0.133957
0.119955	0.969981	0.404483	11.212536	2.680986	0							0.284502	-0.133957
0.121285	0.958824	0.407142	11.212634	2.694283	0							0.285832	-0.133957
0.122614	0.9465	0.409801	11.212808	2.70758	0							0.287161	-0.133957
0.123943	0.933352	0.41246	11.21296	2.720876	0							0.288491	-0.133957
0.125273	0.920044	0.415119	11.213078	2.734173	0							0.28982	-0.133957
0.126602	0.906773	0.417778	11.213214	2.74747	0							0.29115	-0.133957
0.127932	0.893509	0.420437	11.213311	2.760767	0							0.292479	-0.133957
0.129261	0.880371	0.423096	11.213408	2.774064	0							0.293808	-0.133957
0.130591	0.86763	0.425755	11.213437	2.787361	0							0.295138	-0.133957
0.13192	0.854906	0.428414	11.213429	2.800658	0							0.296467	-0.133957
0.13325	0.842182	0.431073	11.2134	2.813955	0							0.297797	-0.133957
0.134579	0.829408	0.433732	11.213391	2.827252	0							0.299126	-0.133957
0.135909	0.81974	0.436391	11.213426	2.840549	0							0.300456	-0.133957
0.137238	0.810942	0.43905	11.213436	2.853845	0							0.301785	-0.133957
0.138567	0.802184	0.441709	11.213386	2.867142	0							0.303115	-0.133957
0.139897	0.793391	0.444368	11.213287	2.880439	0							0.304444	-0.133957
0.141226	0.784967	0.447027	11.213231	2.893736	0							0.305773	-0.133957
0.142556	0.778085	0.449686	11.213141	2.907033	0							0.307103	-0.133957
0.143885	0.771191	0.452345	11.212996	2.92033	0							0.308432	-0.133957
0.145215	0.764347	0.455004	11.212934	2.933627	0							0.309762	-0.133957
0.146544	0.757472	0.457663	11.212874	2.946923	0							0.311091	-0.133957
0.147874	0.744255	0.460322	11.21278	2.96022	0							0.312421	-0.133957
0.149203	0.728169	0.462981	11.212666	2.973517	0							0.31375	-0.133957
0.150532	0.712058	0.465641	11.212617	2.986814	0							0.31508	-0.133957
0.151862	0.69594	0.4683	11.212593	3.000111	0							0.316409	-0.133957
0.153191	0.67943	0.470959	11.212525	3.013408	0							0.317739	-0.133957
0.154521	0.659898	0.473618	11.212519	3.026705	0							0.319068	-0.133957
0.15585	0.640259	0.476277	11.212559	3.040002	0							0.320397	-0.133957
0.15718	0.620687	0.478936	11.212633	3.053299	0							0.321727	-0.133957
0.158509	0.600938	0.481595	11.212729	3.066596	0							0.323056	-0.133957
0.159839	0.587917	0.484254	11.212831	3.079892	0							0.324386	-0.133957
0.161168	0.579357	0.486913	11.212968	3.093189	0							0.325715	-0.133957
0.162498	0.570828	0.489572	11.213114	3.106486	0							0.327045	-0.133957
0.163827	0.562239	0.492231	11.213246	3.119783	0							0.328374	-0.133957
0.165156	0.553683	0.49489	11.213344	3.13308	0							0.329704	-0.133957
0.166486	0.545089	0.497549	11.213457	3.146377	0							0.331033	-0.133957
0.167815	0.536518	0.500208	11.213528	3.159674	0							0.332362	-0.133957
0.169145	0.527957	0.502867	11.213538	3.172971	0							0.333692	-0.133957
0.170474	0.519395	0.505526	11.213571	3.186267	0							0.335021	-0.133957
0.171804	0.513513	0.508185	11.213599	3.199564	0							0.336351	-0.133957
0.173133	0.510393	0.510844	11.213635	3.212861	0							0.33768	-0.133957
0.174463	0.50754	0.513503	11.213683	3.226158	0							0.33901	-0.133957
0.175792	0.504423	0.516162	11.213767	3.239455	0							0.340339	-0.133957
0.177121	0.501224	0.518821	11.213871	3.252752	0							0.341669	-0.133957
0.178451	0.498699	0.52148	11.213922	3.266049	0							0.342998	-0.133957
0.17978	0.496469	0.524139	11.213942	3.279346	0							0.344328	-0.133957
0.18111	0.494277	0.526798	11.213967	3.292643	0							0.345657	-0.133957
0.182439	0.492079	0.529457	11.214005	3.305939	0							0.346986	-0.133957
0.183769	0.490624	0.532116	11.214047	3.319236	0							0.348316	-0.133957
0.185098	0.490428	0.534775	11.214086	3.332533	0							0.349645	-0.133957
0.186428	0.490421	0.537434	11.214136	3.34583	0							0.350975	-0.133957
0.187757	0.490415	0.540093	11.214193	3.359127	0							0.352304	-0.133957
0.189086	0.490408	0.542752	11.214193	3.372424	0							0.353634	-0.133957
0.190416	0.488917	0.545411	11.214169	3.385721	0							0.354963	-0.133957
0.191745	0.486548	0.54807	11.214172	3.399018	0							0.356293	-0.133957
0.193075	0.484078	0.550729	11.214195	3.412314	0							0.357622	-0.133957
0.194404	0.481598	0.553388	11.214236	3.425611	0							0.358951	-0.133957
0.195734	0.478987	0.556047	11.214291	3.438908	0							0.360281	-0.133957
0.197063	0.476015	0.558706	11.214311	3.452205	0							0.36161	-0.133957
0.198393	0.472986	0.561365	11.214299	3.465502	0							0.36294	-0.133957
0.199722	0.469969	0.564024	11.214305	3.478799	0							0.364269	-0.133957
0.201052	0.466947	0.566683	11.214282	3.492096	0							0.365599	-0.133957
0.202381	0.4641	0.569342	11.214265	3.505393	0							0.366928	-0.133957
0.20371	0.461404	0.572001	11.214256	3.51869	0							0.368258	-0.133957
0.20504	0.458724	0.57466	11.214253	3.531986	0							0.369587	-0.133957
0.206369	0.456038	0.577319	11.214275	3.545283	0							0.370917	-0.133957
0.207699	0.453012	0.579978	11.21429	3.55858	0							0.372246	-0.133957
0.209028	0.448611	0.582637	11.214283	3.571877	0							0.373575	-0.133957
0.210358	0.444004	0.585296	11.214283	3.585174	0							0.374905	-0.133957
0.211687	0.439396	0.587955	11.214271	3.598471	0							0.376234	-0.133957
0.213017	0.434796	0.590614	11.214211	3.611768	0							0.377564	-0.133957
0.214346	0.429923	0.593274	11.214188	3.625065	0							0.378893	-0.133957
0.215676	0.4247	0.595932	11.214195	3.638361	0							0.380223	-0.133957
0.217005	0.419465	0.598591	11.214219	3.651658	0							0.381552	-0.133957
0.218334	0.414214	0.601251	11.214262	3.664955	0							0.382882	-0.133957
0.219664	0.409273	0.603909	11.214316	3.678252	0							0.384211	-0.133957
0.220993	0.407164	0.606569	11.214387	3.691549	0							0.38554	-0.133957
0.222323	0.405399	0.609228	11.214474	3.704846	0							0.38687	-0.133957
0.223652	0.403629	0.611887	11.214588	3.718143	0							0.388199	-0.133957
0.224982	0.401866	0.614546	11.214698	3.73144	0							0.389529	-0.133957
0.226311	0.400031	0.617205	11.214775	3.744737	0							0.390858	-0.133957
0.227641	0.398192	0.619864	11.214856	3.758034	0							0.392188	-0.133957
0.22897	0.396215	0.622523	11.214963	3.77133	0							0.393517	-0.133957
0.230299	0.394158	0.625182	11.215084	3.784627	0							0.394847	-0.133957
0.231629	0.392079	0.627841	11.215226	3.797924	0							0.396176	-0.133957
0.232958	0.390013	0.6305	11.215378	3.811221	0							0.397506	-0.133957
0.234288	0.387948	0.633159	11.215473	3.824518	0							0.398835	-0.133957
0.235617	0.385884	0.635818	11.215537	3.837815	0							0.400164	-0.133957
0.236947	0.383818	0.638477	11.215656	3.851112	0							0.401494	-0.133957
0.238276	0.381803	0.641136	11.215842	3.864409	0							0.402823	-0.133957
0.239606	0.379938	0.643795	11.216021	3.877705	0							0.404153	-0.133957
0.240935	0.378122	0.646454	11.216187	3.891002	0							0.405482	-0.133957
0.242265	0.376307	0.649113	11.216329	3.904299	0							0.406812	-0.133957
0.243594	0.374488	0.651772	11.216409	3.917596	0							0.408141	-0.133957
0.244923	0.372077	0.654431	11.216448	3.930893	0							0.409471	-0.133957
0.246253	0.369294	0.65709	11.216515	3.94419	0							0.4108	-0.133957
0.247582	0.366462	0.659749	11.216645	3.957487	0							0.412129	-0.133957
0.248912	0.363626	0.662408	11.216751	3.970783	0							0.413459	-0.133957
0.250241	0.360784	0.665067	11.216829	3.984081	0							0.414788	-0.133957
0.251571	0.357866	0.667726	11.216876	3.997377	0							0.416118	-0.133957
0.2529	0.354923	0.670385	11.216874	4.010674	0							0.417447	-0.133957
0.25423	0.351997	0.673044	11.216895	4.023972	0							0.418777	-0.133957
0.255559	0.349064	0.675703	11.216949	4.037268	0							0.420106	-0.133957
0.256888	0.347426	0.678362	11.217006	4.050565	0							0.421436	-0.133957
0.258218	0.346779	0.681021	11.217104	4.063862	0							0.422765	-0.133957
0.259547	0.346313	0.68368	11.217216	4.077159	0							0.424095	-0.133957
0.260877	0.345845	0.686339	11.21736	4.090456	0							0.425424	-0.133957
0.262206	0.345341	0.688998	11.217503	4.103753	0							0.426753	-0.133957
0.263536	0.344477	0.691657	11.217592	4.11705	0							0.428083	-0.133957
0.264865	0.343505	0.694316	11.217679	4.130346	0							0.429412	-0.133957
0.266195	0.342535	0.696975	11.2178	4.143643	0							0.430742	-0.133957
0.267524	0.341565	0.699634	11.217949	4.15694	0							0.432071	-0.133957
0.268854	0.34044	0.702293	11.218097	4.170237	0							0.433401	-0.133957
0.270183	0.339161	0.704952	11.218262	4.183534	0							0.43473	-0.133957
0.271512	0.337851	0.707611	11.218441	4.196831	0							0.43606	-0.133957
0.272842	0.336542	0.71027	11.218629	4.210128	0							0.437389	-0.133957
0.274171	0.335229	0.712929	11.218774	4.223424	0							0.438718	-0.133957
0.275501	0.334246	0.715588	11.21892	4.236722	0							0.440048	-0.133957
0.27683	0.333358	0.718247	11.219024	4.250019	0							0.441377	-0.133957
0.27816	0.33247	0.720906	11.219071	4.263315	0							0.442707	-0.133957
0.279489	0.331595	0.723565	11.219159	4.276612	0							0.444036	-0.133957
0.280819	0.331007	0.726224	11.219224	4.289909	0							0.445366	-0.133957
0.282148	0.330676	0.728884	11.219256	4.303206	0							0.446695	-0.133957
0.283477	0.330436	0.731542	11.219307	4.316503	0							0.448025	-0.133957
0.284807	0.330195	0.734202	11.219339	4.3298	0							0.449354	-0.133957
0.286136	0.329953	0.736861	11.219363	4.343097	0							0.450684	-0.133957
0.287466	0.329296	0.73952	11.219335	4.356393	0							0.452013	-0.133957
0.288795	0.328339	0.742179	11.219241	4.36969	0							0.453342	-0.133957
0.290125	0.327353	0.744838	11.219201	4.382987	0							0.454672	-0.133957
0.291454	0.326369	0.747497	11.219191	4.396284	0							0.456001	-0.133957
0.292784	0.325463	0.750156	11.21919	4.409581	0							0.457331	-0.133957
0.294113	0.324717	0.752815	11.21921	4.422878	0							0.45866	-0.133957
0.295442	0.324041	0.755474	11.219255	4.436175	0							0.45999	-0.133957
0.296772	0.323364	0.758133	11.219297	4.449471	0							0.461319	-0.133957
0.298101	0.32269	0.760792	11.219334	4.462769	0							0.462649	-0.133957
0.299431	0.322381	0.763451	11.219277	4.476065	0							0.463978	-0.133957
0.30076	0.322376	0.76611	11.219167	4.489362	0							0.465308	-0.133957
0.30209	0.322424	0.768769	11.219071	4.502659	0							0.466637	-0.133957
0.303419	0.322472	0.771428	11.218959	4.515956	0							0.467966	-0.133957
0.304749	0.322472	0.774087	11.218846	4.529253	0							0.469296	-0.133957
0.306078	0.322332	0.776746	11.218769	4.54255	0							0.470625	-0.133957
0.307408	0.32213	0.779405	11.218654	4.555847	0							0.471955	-0.133957
0.308737	0.321929	0.782064	11.218575	4.569144	0							0.473284	-0.133957
0.310066	0.321726	0.784723	11.218509	4.58244	0							0.474614	-0.133957
0.311396	0.321922	0.787382	11.218429	4.595737	0							0.475943	-0.133957
0.312725	0.322497	0.790041	11.218341	4.609034	0							0.477273	-0.133957
0.314055	0.323159	0.7927	11.218211	4.622331	0							0.478602	-0.133957
0.315384	0.323821	0.795359	11.218122	4.635628	0							0.479931	-0.133957
0.316714	0.324499	0.798018	11.218048	4.648925	0							0.481261	-0.133957
0.318043	0.325238	0.800677	11.217982	4.662222	0							0.48259	-0.133957
0.319373	0.326005	0.803336	11.217894	4.675519	0							0.48392	-0.133957
0.320702	0.326772	0.805995	11.217758	4.688816	0							0.485249	-0.133957
0.322031	0.327539	0.808654	11.217669	4.702112	0							0.486579	-0.133957
0.323361	0.32826	0.811313	11.217554	4.715409	0							0.487908	-0.133957
0.32469	0.328928	0.813972	11.217407	4.728706	0							0.489238	-0.133957
0.32602	0.329583	0.816631	11.217329	4.742003	0							0.490567	-0.133957
0.327349	0.330238	0.81929	11.217294	4.7553	0							0.491896	-0.133957
0.328679	0.330927	0.821949	11.217234	4.768597	0							0.493226	-0.133957
0.330008	0.331939	0.824608	11.217117	4.781894	0							0.494555	-0.133957
0.331338	0.333095	0.827267	11.217047	4.795191	0							0.495885	-0.133957
0.332667	0.334241	0.829926	11.217005	4.808487	0							0.497214	-0.133957
0.333997	0.335305	0.832585	11.216953	4.821784	0							0.498544	-0.133957
0.335326	0.336445	0.835244	11.21695	4.835081	0							0.499873	-0.133957
0.336655	0.337761	0.837903	11.216929	4.848378	0							0.501203	-0.133957
0.337985	0.339154	0.840562	11.216884	4.861675	0							0.502532	-0.133957
0.339314	0.340549	0.843221	11.216815	4.874972	0							0.503862	-0.133957
0.340644	0.341942	0.84588	11.216681	4.888269	0							0.505191	-0.133957
0.341973	0.343115	0.848539	11.216491	4.901566	0							0.50652	-0.133957
0.343303	0.344084	0.851198	11.216404	4.914863	0							0.50785	-0.133957
0.344632	0.345057	0.853857	11.21633	4.928159	0							0.509179	-0.133957
0.345962	0.346028	0.856516	11.216248	4.941456	0							0.510509	-0.133957
0.347291	0.347246	0.859175	11.216191	4.954753	0							0.511838	-0.133957
0.348621	0.349075	0.861834	11.216207	4.96805	0							0.513168	-0.133957
0.34995	0.351254	0.864493	11.216255	4.981347	0							0.514497	-0.133957
0.351279	0.353434	0.867152	11.216304	4.994644	0							0.515827	-0.133957
0.352609	0.35561	0.869812	11.216364	5.007941	0							0.517156	-0.133957
0.353938	0.358136	0.87247	11.216423	5.021238	0							0.518485	-0.133957
0.355268	0.361021	0.87513	11.21644	5.034534	0							0.519815	-0.133957
0.356597	0.363936	0.877789	11.216458	5.047832	0							0.521144	-0.133957
0.357927	0.366858	0.880448	11.216419	5.061128	0							0.522474	-0.133957
0.359256	0.369981	0.883107	11.21641	5.074425	0							0.523803	-0.133957
0.360586	0.373733	0.885766	11.216388	5.087722	0							0.525133	-0.133957
0.361915	0.377898	0.888425	11.216314	5.101019	0							0.526462	-0.133957
0.363244	0.382056	0.891084	11.216238	5.114316	0							0.527792	-0.133957
0.364574	0.386233	0.893743	11.216162	5.127613	0							0.529121	-0.133957
0.365903	0.39011	0.896402	11.216149	5.14091	0							0.530451	-0.133957
0.367233	0.393629	0.899061	11.216145	5.154206	0							0.53178	-0.133957
0.368562	0.397077	0.90172	11.216174	5.167503	0							0.533109	-0.133957
0.369892	0.400524	0.904379	11.216172	5.1808	0							0.534439	-0.133957
0.371221	0.40388	0.907038	11.216204	5.194097	0							0.535768	-0.133957
0.372551	0.406795	0.909697	11.216231	5.207394	0							0.537098	-0.133957
0.37388	0.409422	0.912356	11.216242	5.220691	0							0.538427	-0.133957
0.375209	0.41205	0.915015	11.216258	5.233988	0							0.539757	-0.133957
0.376539	0.414671	0.917674	11.216305	5.247284	0							0.541086	-0.133957
0.377868	0.416958	0.920333	11.216271	5.260581	0							0.542416	-0.133957
0.379198	0.418833	0.922992	11.216294	5.273879	0							0.543745	-0.133957
0.380527	0.420598	0.925651	11.216312	5.287175	0							0.545074	-0.133957
0.381857	0.422357	0.92831	11.21624	5.300472	0							0.546404	-0.133957
0.383186	0.424117	0.930969	11.216213	5.313769	0							0.547733	-0.133957
0.384516	0.426189	0.933628	11.216127	5.327066	0							0.549063	-0.133957
0.385845	0.42848	0.936287	11.216158	5.340363	0							0.550392	-0.133957
0.387175	0.430627	0.938946	11.216145	5.35366	0							0.551722	-0.133957
0.388504	0.432751	0.941605	11.216215	5.366957	0							0.553051	-0.133957
0.389833	0.435039	0.944264	11.216314	5.380253	0							0.554381	-0.133957
0.391163	0.43743	0.946923	11.21638	5.39355	0							0.55571	-0.133957
0.392492	0.439848	0.949582	11.216424	5.406847	0							0.557039	-0.133957
0.393822	0.442266	0.952241	11.216466	5.420144	0							0.558369	-0.133957
0.395151	0.444683	0.9549	11.216494	5.433441	0							0.559698	-0.133957
0.396481	0.447214	0.957559	11.216475	5.446738	0							0.561028	-0.133957
0.39781	0.449918	0.960218	11.216373	5.460035	0							0.562357	-0.133957
0.39914	0.452639	0.962877	11.216302	5.473331	0							0.563687	-0.133957
0.400469	0.455358	0.965536	11.216201	5.486629	0							0.565016	-0.133957
0.401799	0.458028	0.968195	11.216104	5.499926	0							0.566346	-0.133957
0.403128	0.460577	0.970854	11.215977	5.513222	0							0.567675	-0.133957
0.404457	0.463064	0.973513	11.215839	5.526519	0							0.569005	-0.133957
0.405787	0.465545	0.976172	11.215747	5.539816	0							0.570334	-0.133957
0.407116	0.468028	0.978831	11.215577	5.553113	0							0.571663	-0.133957
0.408446	0.470522	0.98149	11.215366	5.56641	0							0.572993	-0.133957
0.409775	0.473026	0.984149	11.215247	5.579707	0							0.574322	-0.133957
0.411105	0.475532	0.986808	11.215075	5.593004	0							0.575652	-0.133957
0.412434	0.478039	0.989467	11.214926	5.6063	0							0.576981	-0.133957
0.413764	0.480342	0.992126	11.214792	5.619597	0							0.578311	-0.133957
0.415093	0.482061	0.994785	11.214726	5.632894	0							0.57964	-0.133957
0.416422	0.483358	0.997444	11.214746	5.646191	0							0.58097	-0.133957
0.417752	0.484652	1.000103	11.214722	5.659488	0							0.582299	-0.133957
0.419081	0.485955	1.002762	11.214671	5.672785	0							0.583629	-0.133957
0.420411	0.487285	1.005422	11.21463	5.686082	0							0.584958	-0.133957
0.42174	0.488664	1.00808	11.214606	5.699378	0							0.586287	-0.133957
0.42307	0.490064	1.01074	11.214578	5.712676	0							0.587617	-0.133957
0.424399	0.491465	1.013399	11.21459	5.725973	0							0.588946	-0.133957
0.425729	0.492704	1.016058	11.214579	5.739269	0							0.590276	-0.133957
0.427058	0.493351	1.018717	11.214598	5.752566	0							0.591605	-0.133957
0.428387	0.4935	1.021376	11.214544	5.765863	0							0.592935	-0.133957
0.429717	0.49365	1.024035	11.214561	5.77916	0							0.594264	-0.133957
0.431046	0.493799	1.026694	11.214633	5.792457	0							0.595594	-0.133957
0.432376	0.494004	1.029353	11.214741	5.805754	0							0.596923	-0.133957
0.433705	0.494335	1.032012	11.214838	5.819051	0							0.598252	-0.133957
0.435035	0.494738	1.034671	11.21497	5.832347	0							0.599582	-0.133957
0.436364	0.495141	1.03733	11.215073	5.845644	0							0.600911	-0.133957
0.437694	0.495615	1.039989	11.215179	5.858941	0							0.602241	-0.133957
0.439023	0.496468	1.042648	11.215336	5.872238	0							0.60357	-0.133957
0.440353	0.497626	1.045307	11.215532	5.885535	0							0.6049	-0.133957
0.441682	0.498742	1.047966	11.215662	5.898832	0							0.606229	-0.133957
0.443011	0.499933	1.050625	11.215775	5.912129	0							0.607559	-0.133957
0.444341	0.501119	1.053284	11.215817	5.925426	0							0.608888	-0.133957
0.44567	0.502143	1.055943	11.215905	5.938723	0							0.610218	-0.133957
0.447	0.503017	1.058602	11.216028	5.95202	0							0.611547	-0.133957
0.448329	0.503889	1.061261	11.215967	5.965316	0							0.612876	-0.133957
0.449659	0.504762	1.06392	11.215881	5.978613	0							0.614206	-0.133957
0.450988	0.505482	1.066579	11.215772	5.99191	0							0.615535	-0.133957
0.452318	0.50581	1.069238	11.215726	6.005207	0							0.616865	-0.133957
0.453647	0.506137	1.071897	11.215664	6.018504	0							0.618194	-0.133957
0.454976	0.506465	1.074556	11.215618	6.031801	0							0.619524	-0.133957
0.456306	0.506838	1.077215	11.215561	6.045098	0							0.620853	-0.133957
0.457635	0.507431	1.079874	11.21555	6.058394	0							0.622183	-0.133957
0.458965	0.50829	1.082533	11.215498	6.071692	0							0.623512	-0.133957
0.460294	0.509149	1.085192	11.215498	6.084988	0							0.624841	-0.133957
0.461624	0.51001	1.087851	11.215549	6.098285	0							0.626171	-0.133957
0.462953	0.510789	1.09051	11.215592	6.111582	0							0.6275	-0.133957
0.464283	0.511366	1.093169	11.215693	6.124879	0							0.62883	-0.133957
0.465612	0.511925	1.095828	11.21573	6.138176	0							0.630159	-0.133957
0.466942	0.51248	1.098487	11.215797	6.151473	0							0.631489	-0.133957
0.468271	0.513068	1.101146	11.215853	6.16477	0							0.632818	-0.133957
0.4696	0.513867	1.103805	11.215879	6.178066	0							0.634148	-0.133957
0.47093	0.514969	1.106464	11.215934	6.191363	0							0.635477	-0.133957
0.472259	0.516073	1.109123	11.215862	6.20466	0							0.636806	-0.133957
0.473589	0.517179	1.111782	11.215805	6.217957	0							0.638136	-0.133957
0.474918	0.51828	1.114441	11.215727	6.231254	0							0.639465	-0.133957
0.476248	0.519367	1.1171	11.215695	6.244551	0							0.640795	-0.133957
0.477577	0.520445	1.119759	11.215532	6.257848	0							0.642124	-0.133957
0.478907	0.521523	1.122418	11.215391	6.271145	0							0.643454	-0.133957
0.480236	0.522584	1.125077	11.215294	6.284441	0							0.644783	-0.133957
0.481566	0.523429	1.127736	11.215217	6.297739	0							0.646113	-0.133957
0.482895	0.5239	1.130395	11.215117	6.311035	0							0.647442	-0.133957
0.484224	0.524371	1.133054	11.214952	6.324332	0							0.648772	-0.133957
0.485554	0.524843	1.135713	11.214797	6.337629	0							0.650101	-0.133957
0.486883	0.525296	1.138373	11.214741	6.350926	0							0.65143	-0.133957
0.488213	0.525695	1.141032	11.214657	6.364223	0							0.65276	-0.133957
0.489542	0.52607	1.143691	11.214691	6.37752	0							0.654089	-0.133957
0.490872	0.526443	1.14635	11.214658	6.390817	0							0.655419	-0.133957
0.492201	0.526816	1.149009	11.21455	6.404113	0							0.656748	-0.133957
0.493531	0.52704	1.151668	11.214544	6.41741	0							0.658078	-0.133957
0.49486	0.526957	1.154327	11.214603	6.430707	0							0.659407	-0.133957
0.496189	0.526868	1.156986	11.214636	6.444004	0							0.660737	-0.133957
0.497519	0.526776	1.159645	11.214672	6.457301	0							0.662066	-0.133957
0.498848	0.526663	1.162304	11.214716	6.470598	0							0.663396	-0.133957
0.500178	0.526424	1.164963	11.214787	6.483895	0							0.664725	-0.133957
0.501507	0.526078	1.167622	11.214889	6.497192	0							0.666054	-0.133957
0.502837	0.525733	1.170281	11.215027	6.510489	0							0.667384	-0.133957
0.504166	0.525387	1.17294	11.215159	6.523786	0							0.668713	-0.133957
0.505496	0.525059	1.175599	11.215307	6.537082	0							0.670043	-0.133957
0.506825	0.52481	1.178258	11.215459	6.550379	0							0.671372	-0.133957
0.508155	0.524579	1.180917	11.215534	6.563676	0							0.672702	-0.133957
0.509484	0.524348	1.183576	11.215598	6.576973	0							0.674031	-0.133957
0.510813	0.524144	1.186235	11.215693	6.59027	0							0.675361	-0.133957
0.512143	0.524093	1.188894	11.215787	6.603567	0							0.67669	-0.133957
0.513472	0.524213	1.191553	11.215897	6.616864	0							0.67802	-0.133957
0.514802	0.524334	1.194212	11.21613	6.63016	0							0.679349	-0.133957
0.516131	0.524454	1.196871	11.216279	6.643457	0							0.680678	-0.133957
0.517461	0.52458	1.19953	11.216396	6.656754	0							0.682008	-0.133957
0.51879	0.524725	1.202189	11.216441	6.670051	0							0.683337	-0.133957
0.52012	0.524879	1.204848	11.216549	6.683348	0							0.684667	-0.133957
0.521449	0.525033	1.207507	11.216534	6.696645	0							0.685996	-0.133957
0.522778	0.525156	1.210166	11.216563	6.709942	0							0.687326	-0.133957
0.524108	0.525078	1.212825	11.216577	6.723239	0							0.688655	-0.133957
0.525437	0.524698	1.215484	11.216584	6.736536	0							0.689985	-0.133957
0.526767	0.524321	1.218143	11.216576	6.749833	0							0.691314	-0.133957
0.528096	0.523943	1.220802	11.216583	6.763129	0							0.692643	-0.133957
0.529426	0.523573	1.223461	11.216584	6.776426	0							0.693973	-0.133957
0.530755	0.523232	1.22612	11.216558	6.789723	0							0.695302	-0.133957
0.532085	0.52291	1.228779	11.216553	6.80302	0							0.696632	-0.133957
0.533414	0.522587	1.231438	11.216537	6.816317	0							0.697961	-0.133957
0.534744	0.52224	1.234097	11.216403	6.829614	0							0.699291	-0.133957
0.536073	0.521711	1.236756	11.216316	6.842911	0							0.70062	-0.133957
0.537402	0.520842	1.239415	11.21617	6.856207	0							0.70195	-0.133957
0.538732	0.51997	1.242074	11.216011	6.869504	0							0.703279	-0.133957
0.540061	0.519098	1.244733	11.215872	6.882802	0							0.704608	-0.133957
0.541391	0.518196	1.247392	11.215736	6.896098	0							0.705938	-0.133957
0.54272	0.517156	1.250051	11.215653	6.909395	0							0.707267	-0.133957
0.54405	0.516014	1.25271	11.215489	6.922692	0							0.708597	-0.133957
0.545379	0.514872	1.255369	11.215312	6.935989	0							0.709926	-0.133957
0.546709	0.513771	1.258028	11.215125	6.949286	0							0.711256	-0.133957
0.548038	0.512852	1.260687	11.214956	6.962583	0							0.712585	-0.133957
0.549367	0.51234	1.263346	11.214758	6.97588	0							0.713915	-0.133957
0.550697	0.511804	1.266005	11.214616	6.989176	0							0.715244	-0.133957
0.552026	0.511267	1.268664	11.214487	7.002473	0							0.716573	-0.133957
0.553356	0.510724	1.271323	11.214359	7.01577	0							0.717903	-0.133957
0.554685	0.510075	1.273983	11.214247	7.029067	0							0.719232	-0.133957
0.556015	0.509282	1.276641	11.214139	7.042364	0							0.720562	-0.133957
0.557344	0.508491	1.279301	11.213941	7.055661	0							0.721891	-0.133957
0.558674	0.5077	1.28196	11.213795	7.068958	0							0.723221	-0.133957
0.560003	0.506937	1.284619	11.213621	7.082254	0							0.72455	-0.133957
0.561332	0.50661	1.287278	11.213512	7.095551	0							0.72588	-0.133957
0.562662	0.506283	1.289937	11.213498	7.108849	0							0.727209	-0.133957
0.563991	0.505955	1.292596	11.213455	7.122145	0							0.728539	-0.133957
0.565321	0.505641	1.295255	11.213408	7.135442	0							0.729868	-0.133957
0.56665	0.505499	1.297914	11.213449	7.148739	0							0.731197	-0.133957
0.56798	0.5057	1.300573	11.21347	7.162036	0							0.732527	-0.133957
0.569309	0.505901	1.303232	11.213427	7.175333	0							0.733856	-0.133957
0.570639	0.506102	1.305891	11.213398	7.18863	0							0.735186	-0.133957
0.571968	0.506294	1.30855	11.213384	7.201927	0							0.736515	-0.133957
0.573298	0.506401	1.311209	11.213367	7.215223	0							0.737845	-0.133957
0.574627	0.506487	1.313868	11.213467	7.22852	0							0.739174	-0.133957
0.575956	0.506573	1.316527	11.213605	7.241817	0							0.740504	-0.133957
0.577286	0.506663	1.319186	11.213751	7.255114	0							0.741833	-0.133957
0.578615	0.506811	1.321845	11.213854	7.268411	0							0.743163	-0.133957
0.579945	0.507121	1.324504	11.213923	7.281708	0							0.744492	-0.133957
0.581274	0.507434	1.327163	11.214028	7.295005	0							0.745821	-0.133957
0.582604	0.507745	1.329822	11.214211	7.308301	0							0.747151	-0.133957
0.583933	0.508056	1.332481	11.214298	7.321599	0							0.74848	-0.133957
0.585263	0.508342	1.33514	11.214308	7.334895	0							0.74981	-0.133957
0.586592	0.50862	1.337799	11.214275	7.348192	0							0.751139	-0.133957
0.587922	0.508898	1.340458	11.214188	7.361489	0							0.752469	-0.133957
0.589251	0.509164	1.343117	11.214062	7.374786	0							0.753798	-0.133957
0.59058	0.5092	1.345776	11.213928	7.388083	0							0.755128	-0.133957
0.59191	0.508228	1.348435	11.213741	7.40138	0							0.756457	-0.133957
0.593239	0.507254	1.351094	11.213517	7.414677	0							0.757787	-0.133957
0.594569	0.50628	1.353753	11.213318	7.427974	0							0.759116	-0.133957
0.595898	0.505306	1.356412	11.213136	7.44127	0							0.760445	-0.133957
0.597228	0.504297	1.359071	11.212932	7.454567	0							0.761775	-0.133957
0.598557	0.503271	1.36173	11.212712	7.467864	0							0.763104	-0.133957
0.599887	0.502255	1.364389	11.21251	7.481161	0							0.764434	-0.133957
0.601216	0.501335	1.367048	11.212289	7.494458	0							0.765763	-0.133957
0.602545	0.500361	1.369707	11.211991	7.507755	0							0.767093	-0.133957
0.603875	0.50051	1.372366	11.211731	7.521052	0							0.768422	-0.133957
0.605204	0.500724	1.375025	11.211502	7.534348	0							0.769752	-0.133957
0.606534	0.500938	1.377684	11.211276	7.547646	0							0.771081	-0.133957
0.607863	0.501152	1.380343	11.211027	7.560942	0							0.77241	-0.133957
0.609193	0.501496	1.383002	11.210788	7.574239	0							0.77374	-0.133957
0.610522	0.501978	1.385661	11.210573	7.587536	0							0.775069	-0.133957
0.611852	0.502464	1.38832	11.210344	7.600833	0							0.776399	-0.133957
0.613181	0.502952	1.390979	11.210154	7.61413	0							0.777728	-0.133957
0.614511	0.503438	1.393638	11.210049	7.627427	0							0.779058	-0.133957
0.61584	0.5032	1.396297	11.209915	7.640724	0							0.780387	-0.133957
0.617169	0.502852	1.398956	11.209709	7.654021	0							0.781717	-0.133957
0.618499	0.502501	1.401616	11.209626	7.667317	0							0.783046	-0.133957
0.619828	0.502149	1.404274	11.209538	7.680614	0							0.784375	-0.133957
0.621158	0.501898	1.406933	11.209354	7.693911	0							0.785705	-0.133957
0.622487	0.501798	1.409593	11.209258	7.707208	0							0.787034	-0.133957
0.623817	0.501703	1.412251	11.209252	7.720505	0							0.788364	-0.133957
0.625146	0.501608	1.414911	11.209115	7.733802	0							0.789693	-0.133957
0.626476	0.501513	1.41757	11.208942	7.747099	0							0.791023	-0.133957
0.627805	0.501295	1.420229	11.20882	7.760396	0							0.792352	-0.133957
0.629134	0.501043	1.422888	11.208729	7.773693	0							0.793682	-0.133957
0.630464	0.50079	1.425547	11.208615	7.786989	0							0.795011	-0.133957
0.631793	0.500539	1.428206	11.208523	7.800286	0							0.79634	-0.133957
0.633123	0.500132	1.430865	11.20851	7.813583	0							0.79767	-0.133957
0.634452	0.49936	1.433524	11.208421	7.82688	0							0.798999	-0.133957
0.635782	0.498581	1.436183	11.208252	7.840177	0							0.800329	-0.133957
0.637111	0.497802	1.438842	11.208203	7.853474	0							0.801658	-0.133957
0.638441	0.49702	1.441501	11.2082	7.866771	0							0.802988	-0.133957
0.63977	0.496492	1.44416	11.208074	7.880068	0							0.804317	-0.133957
0.641099	0.496075	1.446819	11.20802	7.893365	0							0.805647	-0.133957
0.642429	0.495663	1.449478	11.207942	7.906661	0							0.806976	-0.133957
0.643758	0.495251	1.452137	11.207828	7.919958	0							0.808306	-0.133957
0.645088	0.494795	1.454796	11.207762	7.933255	0							0.809635	-0.133957
0.646417	0.494157	1.457455	11.207693	7.946552	0							0.810964	-0.133957
0.647747	0.493521	1.460114	11.207613	7.959849	0							0.812294	-0.133957
0.649076	0.492882	1.462773	11.207526	7.973145	0							0.813623	-0.133957
0.650406	0.492242	1.465432	11.207427	7.986443	0							0.814953	-0.133957
0.651735	0.491726	1.468091	11.207334	7.99974	0							0.816282	-0.133957
0.653064	0.491289	1.47075	11.20725	8.013037	0							0.817612	-0.133957
0.654394	0.490894	1.473409	11.207176	8.026333	0							0.818941	-0.133957
0.655723	0.490482	1.476068	11.207086	8.03963	0							0.820271	-0.133957
0.657053	0.490152	1.478727	11.207057	8.052927	0							0.8216	-0.133957
0.658382	0.490767	1.481386	11.207116	8.066224	0							0.82293	-0.133957
0.659712	0.491578	1.484045	11.207224	8.079521	0							0.824259	-0.133957
0.661041	0.492392	1.486704	11.207252	8.092817	0							0.825588	-0.133957
0.662371	0.493205	1.489363	11.207221	8.106114	0							0.826918	-0.133957
0.6637	0.493761	1.492022	11.207217	8.119411	0							0.828247	-0.133957
0.66503	0.494006	1.494681	11.20717	8.132709	0							0.829577	-0.133957
0.666359	0.494199	1.49734	11.207111	8.146006	0							0.830906	-0.133957
0.667688	0.494391	1.499999	11.207044	8.159302	0							0.832236	-0.133957
0.669018	0.494584	1.502658	11.206977	8.172599	0							0.833565	-0.133957
0.670347	0.49374	1.505317	11.20689	8.185896	0							0.834895	-0.133957
0.671677	0.492691	1.507976	11.206822	8.199193	0							0.836224	-0.133957
0.673006	0.491644	1.510635	11.206719	8.21249	0							0.837553	-0.133957
0.674336	0.490595	1.513294	11.206598	8.225786	0							0.838883	-0.133957
0.675665	0.489592	1.515953	11.206513	8.239083	0							0.840212	-0.133957
0.676995	0.488661	1.518612	11.206513	8.25238	0							0.841542	-0.133957
0.678324	0.487746	1.521271	11.206558	8.265677	0							0.842871	-0.133957
0.679654	0.486828	1.52393	11.206576	8.278975	0							0.844201	-0.133957
0.680983	0.485909	1.526589	11.206633	8.292271	0							0.84553	-0.133957
0.682312	0.485632	1.529248	11.206692	8.305568	0							0.84686	-0.133957
0.683642	0.48554	1.531907	11.206767	8.318865	0							0.848189	-0.133957
0.684971	0.48546	1.534566	11.206847	8.332162	0							0.849519	-0.133957
0.686301	0.485381	1.537225	11.206878	8.345459	0							0.850848	-0.133957
0.68763	0.485474	1.539884	11.206882	8.358755	0							0.852177	-0.133957
0.68896	0.486	1.542544	11.206859	8.372052	0							0.853507	-0.133957
0.690289	0.486591	1.545202	11.206815	8.385349	0							0.854836	-0.133957
0.691619	0.487184	1.547862	11.206779	8.398646	0							0.856166	-0.133957
0.692948	0.487775	1.550521	11.206689	8.411942	0							0.857495	-0.133957
0.694278	0.488478	1.55318	11.206599	8.42524	0							0.858825	-0.133957
0.695607	0.489223	1.555839	11.206578	8.438537	0							0.860154	-0.133957
0.696936	0.489973	1.558498	11.206594	8.451834	0							0.861484	-0.133957
0.698266	0.490724	1.561157	11.206619	8.465131	0							0.862813	-0.133957
0.699595	0.491276	1.563816	11.206665	8.478427	0							0.864142	-0.133957
0.700925	0.491	1.566475	11.206696	8.491724	0							0.865472	-0.133957
0.702254	0.490606	1.569134	11.206738	8.505021	0							0.866801	-0.133957
0.703584	0.490212	1.571793	11.206784	8.518318	0							0.868131	-0.133957
0.704913	0.489817	1.574452	11.206783	8.531615	0							0.86946	-0.133957
0.706243	0.4892	1.577111	11.206752	8.544911	0							0.87079	-0.133957
0.707572	0.488515	1.57977	11.206737	8.558208	0							0.872119	-0.133957
0.708901	0.487803	1.582429	11.206696	8.571506	0							0.873449	-0.133957
0.710231	0.487054	1.585088	11.206576	8.584803	0							0.874778	-0.133957
0.71156	0.486361	1.587747	11.206531	8.5981	0							0.876107	-0.133957
0.71289	0.486329	1.590406	11.206479	8.611396	0							0.877437	-0.133957
0.714219	0.486549	1.593065	11.206369	8.624693	0							0.878766	-0.133957
0.715549	0.486768	1.595724	11.206234	8.63799	0							0.880096	-0.133957
0.716878	0.486988	1.598383	11.2061	8.651287	0							0.881425	-0.133957
0.718208	0.487121	1.601042	11.205963	8.664584	0							0.882755	-0.133957
0.719537	0.487163	1.603701	11.205848	8.67788	0							0.884084	-0.133957
0.720866	0.487183	1.60636	11.205748	8.691177	0							0.885414	-0.133957
0.722196	0.487202	1.609019	11.205644	8.704474	0							0.886743	-0.133957
0.723525	0.487222	1.611678	11.205567	8.717772	0							0.888072	-0.133957
0.724855	0.486869	1.614337	11.205482	8.731068	0							0.889402	-0.133957
0.726184	0.486378	1.616996	11.205432	8.744365	0							0.890731	-0.133957
0.727514	0.485886	1.619655	11.205394	8.757662	0							0.892061	-0.133957
0.728843	0.485395	1.622314	11.205336	8.770959	0							0.89339	-0.133957
0.730173	0.485132	1.624973	11.205334	8.784256	0							0.89472	-0.133957
0.731502	0.485179	1.627632	11.205334	8.797552	0							0.896049	-0.133957
0.732831	0.485308	1.630291	11.205298	8.810849	0							0.897379	-0.133957
0.734161	0.485437	1.63295	11.205292	8.824146	0							0.898708	-0.133957
0.73549	0.485566	1.635609	11.205265	8.837443	0							0.900038	-0.133957
0.73682	0.485648	1.638268	11.205188	8.85074	0							0.901367	-0.133957
0.738149	0.485709	1.640927	11.205109	8.864037	0							0.902696	-0.133957
0.739479	0.485767	1.643586	11.205051	8.877334	0							0.904026	-0.133957
0.740808	0.485826	1.646245	11.204985	8.890631	0							0.905355	-0.133957
0.742138	0.485845	1.648904	11.2049	8.903928	0							0.906685	-0.133957
0.743467	0.485791	1.651563	11.204802	8.917225	0							0.908014	-0.133957
0.744797	0.485719	1.654222	11.204714	8.930521	0							0.909344	-0.133957
0.746126	0.485647	1.656881	11.204672	8.943818	0							0.910673	-0.133957
0.747455	0.485575	1.65954	11.204665	8.957115	0							0.912003	-0.133957
0.748785	0.487086	1.662199	11.204678	8.970412	0							0.913332	-0.133957
0.750114	0.489487	1.664858	11.204728	8.983709	0							0.914662	-0.133957
0.751444	0.492004	1.667517	11.204775	8.997005	0							0.915991	-0.133957
0.752773	0.494519	1.670176	11.204825	9.010303	0							0.91732	-0.133957
0.754103	0.49688	1.672835	11.204921	9.0236	0							0.91865	-0.133957
0.755432	0.498833	1.675494	11.204987	9.036897	0							0.919979	-0.133957
0.756762	0.500683	1.678154	11.205053	9.050194	0							0.921309	-0.133957
0.758091	0.502525	1.680812	11.2051	9.06349	0							0.922638	-0.133957
0.759421	0.504367	1.683472	11.205144	9.076787	0							0.923968	-0.133957
0.76075	0.504561	1.686131	11.205229	9.090084	0							0.925297	-0.133957
0.762079	0.503693	1.68879	11.205247	9.103381	0							0.926627	-0.133957
0.763409	0.502496	1.691449	11.205223	9.116677	0							0.927956	-0.133957
0.764738	0.501263	1.694108	11.205188	9.129974	0							0.929286	-0.133957
0.766068	0.500172	1.696767	11.205207	9.143271	0							0.930615	-0.133957
0.767397	0.499728	1.699426	11.20523	9.156569	0							0.931944	-0.133957
0.768727	0.499641	1.702085	11.205181	9.169866	0							0.933274	-0.133957
0.770056	0.499554	1.704744	11.20511	9.183162	0							0.934603	-0.133957
0.771386	0.499466	1.707403	11.205037	9.196459	0							0.935933	-0.133957
0.772715	0.499327	1.710062	11.204975	9.209756	0							0.937262	-0.133957
0.774045	0.499121	1.712721	11.204904	9.223053	0							0.938592	-0.133957
0.775374	0.498893	1.71538	11.204862	9.23635	0							0.939921	-0.133957
0.776703	0.498665	1.718039	11.20486	9.249646	0							0.941251	-0.133957
0.778033	0.498376	1.720698	11.204849	9.262943	0							0.94258	-0.133957
0.779362	0.4975	1.723357	11.204792	9.27624	0							0.943909	-0.133957
0.780692	0.496288	1.726016	11.204749	9.289537	0							0.945239	-0.133957
0.782021	0.495079	1.728675	11.204745	9.302835	0							0.946568	-0.133957
0.783351	0.493869	1.731334	11.204689	9.316131	0							0.947898	-0.133957
0.78468	0.492774	1.733993	11.20461	9.329428	0							0.949227	-0.133957
0.78601	0.491918	1.736652	11.204578	9.342725	0							0.950557	-0.133957
0.787339	0.491161	1.739311	11.204587	9.356022	0							0.951886	-0.133957
0.788668	0.490407	1.74197	11.204694	9.369319	0							0.953216	-0.133957
0.789998	0.489654	1.744629	11.204803	9.382615	0							0.954545	-0.133956
0.791327	0.489225	1.747288	11.204916	9.395912	0							0.955874	-0.133956
0.792657	0.488982	1.749947	11.20502	9.409209	0							0.957204	-0.133956
0.793986	0.488738	1.752606	11.205136	9.422506	0							0.958533	-0.133956
0.795316	0.488495	1.755265	11.205236	9.435803	0							0.959863	-0.133956
0.796645	0.488146	1.757924	11.205368	9.4491	0							0.961192	-0.133956
0.797975	0.487497	1.760583	11.205482	9.462397	0							0.962522	-0.133956
0.799304	0.486713	1.763242	11.205598	9.475694	0							0.963851	-0.133956
0.800633	0.485924	1.765901	11.205686	9.488991	0							0.965181	-0.133956
0.801963	0.485136	1.76856	11.205768	9.502287	0							0.96651	-0.133956
0.803292	0.484394	1.771219	11.205822	9.515584	0							0.967839	-0.133956
0.804622	0.483676	1.773878	11.205828	9.528881	0							0.969169	-0.133956
0.805951	0.48296	1.776537	11.205826	9.542178	0							0.970498	-0.133956
0.807281	0.482247	1.779196	11.205853	9.555475	0							0.971828	-0.133956
0.80861	0.481552	1.781855	11.205803	9.568771	0							0.973157	-0.133956
0.80994	0.480943	1.784514	11.205693	9.582068	0							0.974487	-0.133956
0.811269	0.480375	1.787173	11.205723	9.595366	0							0.975816	-0.133956
0.812599	0.479807	1.789832	11.20577	9.608663	0							0.977146	-0.133956
0.813928	0.479272	1.792491	11.205718	9.62196	0							0.978475	-0.133956
0.815257	0.477654	1.79515	11.205615	9.635256	0							0.979805	-0.133956
0.816587	0.474854	1.797809	11.205544	9.648553	0							0.981134	-0.133956
0.817916	0.471693	1.800468	11.205474	9.66185	0							0.982463	-0.133956
0.819246	0.468534	1.803127	11.205373	9.675147	0							0.983793	-0.133956
0.820575	0.465355	1.805786	11.205274	9.688444	0							0.985122	-0.133956
0.821905	0.461944	1.808445	11.205201	9.70174	0							0.986452	-0.133956
0.823234	0.458326	1.811105	11.205175	9.715037	0							0.987781	-0.133956
0.824564	0.454713	1.813763	11.205082	9.728334	0							0.989111	-0.133956
0.825893	0.451102	1.816423	11.204979	9.741632	0							0.99044	-0.133956
0.827222	0.44859	1.819082	11.204915	9.754929	0							0.99177	-0.133956
0.828552	0.447606	1.821741	11.204843	9.768225	0							0.993099	-0.133956
0.829881	0.447072	1.8244	11.204799	9.781522	0							0.994429	-0.133956
0.831211	0.446537	1.827059	11.204737	9.794819	0							0.995758	-0.133956
0.83254	0.446003	1.829718	11.204681	9.808116	0							0.997087	-0.133956
0.83387	0.445876	1.832377	11.204706	9.821413	0							0.998417	-0.133956
0.835199	0.446132	1.835036	11.204777	9.834709	0							0.999746	-0.133956
0.836529	0.446388	1.837695	11.204773	9.848006	0							1.001076	-0.133956
0.837858	0.446643	1.840354	11.204784	9.861303	0							1.002405	-0.133956
0.839188	0.446942	1.843013	11.204867	9.8746	0							1.003735	-0.133956
0.840517	0.447312	1.845672	11.204926	9.887897	0							1.005064	-0.133956
0.841846	0.447708	1.848331	11.204923	9.901194	0							1.006394	-0.133956
0.843176	0.448105	1.85099	11.204924	9.914491	0							1.007723	-0.133956
0.844505	0.448499	1.853649	11.204963	9.927788	0							1.009053	-0.133956
0.845835	0.448578	1.856308	11.204991	9.941085	0							1.010382	-0.133956
0.847164	0.44833	1.858967	11.205017	9.954381	0							1.011711	-0.133956
0.848494	0.44805	1.861626	11.20505	9.967678	0							1.013041	-0.133956
0.849823	0.44777	1.864285	11.205098	9.980975	0							1.01437	-0.133956
0.851153	0.447394	1.866944	11.205167	9.994272	0							1.0157	-0.133956
0.852482	0.446788	1.869603	11.205232	10.007569	0							1.017029	-0.133956
0.853812	0.446052	1.872262	11.205312	10.020865	0							1.018359	-0.133956
0.855141	0.445317	1.874921	11.205403	10.034163	0							1.019688	-0.133956
0.85647	0.444582	1.87758	11.205442	10.04746	0							1.021018	-0.133956
0.8578	0.443832	1.880239	11.205517	10.060757	0							1.022347	-0.133956
0.859129	0.443066	1.882898	11.205565	10.074054	0							1.023676	-0.133956
0.860459	0.442295	1.885557	11.205548	10.08735	0							1.025006	-0.133956
0.861788	0.441524	1.888216	11.205648	10.100647	0							1.026335	-0.133956
0.863118	0.44084	1.890875	11.205666	10.113944	0							1.027665	-0.133956
0.864447	0.440437	1.893534	11.205625	10.127241	0							1.028994	-0.133956
0.865777	0.440209	1.896193	11.205496	10.140538	0							1.030324	-0.133956
0.867106	0.43999	1.898852	11.205391	10.153834	0							1.031653	-0.133956
0.868435	0.43978	1.901511	11.205267	10.167131	0							1.032983	-0.133956
0.869765	0.439542	1.90417	11.205111	10.180429	0							1.034312	-0.133956
0.871094	0.439249	1.906829	11.205035	10.193726	0							1.035641	-0.133956
0.872424	0.43894	1.909488	11.20492	10.207023	0							1.036971	-0.133956
0.873753	0.438631	1.912147	11.204779	10.220319	0							1.0383	-0.133956
0.875083	0.438312	1.914806	11.204692	10.233616	0							1.03963	-0.133956
0.876412	0.437929	1.917465	11.204656	10.246913	0							1.040959	-0.133956
0.877742	0.437472	1.920124	11.204675	10.26021	0							1.042289	-0.133956
0.879071	0.437017	1.922783	11.204656	10.273506	0							1.043618	-0.133956
0.8804	0.436562	1.925442	11.204665	10.286803	0							1.044948	-0.133956
0.88173	0.436087	1.928101	11.204627	10.3001	0							1.046277	-0.133955
0.883059	0.435565	1.93076	11.204519	10.313397	0							1.047606	-0.133955
0.884389	0.435021	1.933419	11.204487	10.326694	0							1.048936	-0.133955
0.885718	0.434478	1.936078	11.204451	10.339991	0							1.050265	-0.133955
0.887048	0.433955	1.938737	11.204459	10.353288	0							1.051595	-0.133955
0.888377	0.433616	1.941396	11.204568	10.366585	0							1.052924	-0.133955
0.889707	0.433528	1.944056	11.204589	10.379882	0							1.054254	-0.133955
0.891036	0.433439	1.946714	11.204654	10.393179	0							1.055583	-0.133955
0.892365	0.433351	1.949373	11.204678	10.406475	0							1.056913	-0.133955
0.893695	0.433235	1.952033	11.204776	10.419772	0							1.058242	-0.133955
0.895024	0.433048	1.954692	11.204823	10.433069	0							1.059572	-0.133955
0.896354	0.432817	1.95735	11.204899	10.446366	0							1.060901	-0.133955
0.897683	0.432588	1.96001	11.20505	10.459663	0							1.06223	-0.133955
0.899013	0.432358	1.962669	11.205213	10.47296	0							1.06356	-0.133955
0.900342	0.431812	1.965328	11.205322	10.486257	0							1.064889	-0.133955
0.901672	0.430792	1.967987	11.205477	10.499554	0							1.066219	-0.133955
0.903001	0.429772	1.970646	11.205607	10.512851	0							1.067548	-0.133955
0.90433	0.42875	1.973305	11.205614	10.526148	0							1.068878	-0.133955
0.90566	0.427704	1.975964	11.205677	10.539444	0							1.070207	-0.133955
0.906989	0.426582	1.978623	11.20566	10.552741	0							1.071537	-0.133955
0.908319	0.425398	1.981282	11.205643	10.566038	0							1.072866	-0.133955
0.909648	0.424214	1.983941	11.205662	10.579335	0							1.074196	-0.133955
0.910978	0.42303	1.9866	11.205685	10.592632	0							1.075525	-0.133955
0.912307	0.422102	1.989259	11.205679	10.605928	0							1.076854	-0.133955
0.913637	0.421558	1.991918	11.20555	10.619226	0							1.078184	-0.133955
0.914966	0.42105	1.994577	11.205512	10.632523	0							1.079513	-0.133955
0.916296	0.420545	1.997236	11.205414	10.64582	0							1.080843	-0.133955
0.917625	0.420101	1.999895	11.205353	10.659116	0							1.082172	-0.133955
0.918954	0.419887	2.002554	11.205242	10.672413	0							1.083502	-0.133955
0.920284	0.41987	2.005213	11.205122	10.68571	0							1.084831	-0.133955
0.921613	0.419854	2.007872	11.205068	10.699007	0							1.086161	-0.133955
0.922943	0.419838	2.010531	11.204982	10.712304	0							1.08749	-0.133955
0.924272	0.419828	2.01319	11.204794	10.7256	0							1.08882	-0.133955
0.925602	0.41984	2.015849	11.204673	10.738897	0							1.090149	-0.133955
0.926931	0.419858	2.018508	11.204576	10.752194	0							1.091478	-0.133955
0.928261	0.419876	2.021167	11.204405	10.765491	0							1.092808	-0.133955
0.92959	0.419927	2.023826	11.204261	10.778789	0							1.094137	-0.133955
0.93092	0.420199	2.026485	11.20407	10.792085	0							1.095467	-0.133955
0.932249	0.420824	2.029144	11.203933	10.805382	0							1.096796	-0.133955
0.933578	0.42145	2.031803	11.203778	10.818679	0							1.098126	-0.133955
0.934908	0.422075	2.034462	11.20365	10.831976	0							1.099455	-0.133955
0.936237	0.422715	2.037121	11.203592	10.845273	0							1.100785	-0.133955
0.937567	0.423402	2.03978	11.203555	10.858569	0							1.102114	-0.133955
0.938896	0.424108	2.042439	11.203523	10.871866	0							1.103443	-0.133955
0.940226	0.424815	2.045098	11.203491	10.885163	0							1.104773	-0.133955
0.941555	0.425491	2.047757	11.203505	10.89846	0							1.106102	-0.133955
0.942885	0.425834	2.050416	11.20356	10.911757	0							1.107432	-0.133955
0.944214	0.425517	2.053075	11.203604	10.925054	0							1.108761	-0.133955
0.945544	0.425201	2.055734	11.203611	10.938351	0							1.110091	-0.133955
0.946873	0.424886	2.058393	11.203579	10.951648	0							1.11142	-0.133955
0.948202	0.424584	2.061052	11.203577	10.964945	0							1.11275	-0.133955
0.949532	0.424329	2.063711	11.203482	10.978242	0							1.114079	-0.133955
0.950861	0.4241	2.06637	11.203394	10.991538	0							1.115408	-0.133954
0.952191	0.42387	2.069029	11.203279	11.004835	0							1.116738	-0.133954
0.95352	0.42364	2.071688	11.203208	11.018132	0							1.118067	-0.133954
0.95485	0.423339	2.074347	11.203065	11.031429	0							1.119397	-0.133954
0.956179	0.422865	2.077007	11.202909	11.044725	0							1.120726	-0.133954
0.957509	0.42239	2.079665	11.202852	11.058022	0							1.122056	-0.133954
0.958838	0.421916	2.082325	11.202786	11.07132	0							1.123385	-0.133954
0.960167	0.421463	2.084984	11.202676	11.084617	0							1.124715	-0.133954
0.961497	0.421082	2.087642	11.202581	11.097914	0							1.126044	-0.133954
0.962826	0.420749	2.090302	11.202458	11.11121	0							1.127373	-0.133954
0.964156	0.420417	2.092961	11.202316	11.124507	0							1.128703	-0.133954
0.965485	0.420084	2.09562	11.202225	11.137804	0							1.130032	-0.133954
0.966815	0.419722	2.098279	11.202185	11.151101	0							1.131362	-0.133954
0.968144	0.41929	2.100938	11.202024	11.164398	0							1.132691	-0.133954
0.969474	0.418851	2.103597	11.201978	11.177694	0							1.134021	-0.133954
0.970803	0.418413	2.106256	11.201813	11.190991	0							1.13535	-0.133954
0.972132	0.417995	2.108915	11.201739	11.204288	0							1.13668	-0.133954
0.973462	0.417659	2.111574	11.201627	11.217586	0							1.138009	-0.133954
0.974791	0.417404	2.114233	11.201504	11.230883	0							1.139339	-0.133954
0.976121	0.417149	2.116892	11.201411	11.244179	0							1.140668	-0.133954
0.97745	0.416873	2.119551	11.201329	11.257476	0							1.141997	-0.133954
0.97878	0.41662	2.12221	11.201271	11.270773	0							1.143327	-0.133954
0.980109	0.416501	2.124869	11.201293	11.28407	0							1.144656	-0.133954
0.981439	0.416415	2.127528	11.201222	11.297367	0							1.145986	-0.133954
0.982768	0.416328	2.130187	11.201207	11.310663	0							1.147315	-0.133954
0.984097	0.416219	2.132846	11.201192	11.32396	0							1.148645	-0.133954
0.985427	0.415933	2.135505	11.201226	11.337257	0							1.149974	-0.133954
0.986756	0.41536	2.138164	11.201156	11.350554	0							1.151304	-0.133954
0.988086	0.414783	2.140823	11.201161	11.363852	0							1.152633	-0.133954
0.989415	0.414207	2.143482	11.201206	11.377148	0							1.153962	-0.133954
0.990745	0.41362	2.146141	11.201318	11.390445	0							1.155292	-0.133954
0.992074	0.412954	2.1488	11.201422	11.403742	0							1.156621	-0.133954
0.993404	0.412256	2.151459	11.201468	11.417039	0							1.157951	-0.133954
0.994733	0.411562	2.154118	11.201544	11.430335	0							1.15928	-0.133954
0.996063	0.410847	2.156777	11.201591	11.443632	0							1.16061	-0.133954
0.997392	0.409949	2.159436	11.201658	11.456929	0							1.161939	-0.133954
0.998721	0.408647	2.162095	11.201776	11.470226	0							1.163269	-0.133954
1.000051	0.407345	2.164754	11.201867	11.483523	0							1.164598	-0.133954
1.00138	0.406038	2.167413	11.201898	11.496819	0							1.165928	-0.133954
1.00271	0.40471	2.170072	11.201899	11.510117	0							1.167257	-0.133953
1.004039	0.40323	2.172731	11.201977	11.523414	0							1.168586	-0.133953
1.005369	0.401661	2.17539	11.202153	11.536711	0							1.169916	-0.133953
1.006698	0.4001	2.178049	11.202151	11.550008	0							1.171245	-0.133953
1.008028	0.398547	2.180708	11.202246	11.563304	0							1.172575	-0.133953
1.009357	0.39725	2.183367	11.202267	11.576601	0							1.173904	-0.133953
1.010687	0.396707	2.186026	11.202226	11.589898	0							1.175234	-0.133953
1.012016	0.39616	2.188685	11.2022	11.603195	0							1.176563	-0.133953
1.013345	0.395616	2.191344	11.202058	11.616492	0							1.177893	-0.133953
1.014675	0.395064	2.194003	11.201933	11.629788	0							1.179222	-0.133953
1.016004	0.394463	2.196662	11.201851	11.643085	0							1.180552	-0.133953
1.017334	0.393819	2.199321	11.201767	11.656383	0							1.181881	-0.133953
1.018663	0.39318	2.20198	11.201715	11.66968	0							1.18321	-0.133953
1.019993	0.392538	2.204639	11.201658	11.682977	0							1.18454	-0.133953
1.021322	0.391944	2.207299	11.201626	11.696273	0							1.185869	-0.133953
1.022652	0.391547	2.209957	11.201559	11.70957	0							1.187199	-0.133953
1.023981	0.39115	2.212616	11.201489	11.722867	0							1.188528	-0.133953
1.025311	0.390752	2.215276	11.201372	11.736164	0							1.189858	-0.133953
1.02664	0.390388	2.217935	11.201286	11.74946	0							1.191187	-0.133953
1.027969	0.390181	2.220593	11.201177	11.762757	0							1.192517	-0.133953
1.029299	0.390151	2.223253	11.201023	11.776054	0							1.193846	-0.133953
1.030628	0.390119	2.225912	11.200862	11.789351	0							1.195175	-0.133953
1.031958	0.390086	2.228571	11.200735	11.802649	0							1.196505	-0.133953
1.033287	0.390056	2.23123	11.200636	11.815945	0							1.197834	-0.133953
1.034617	0.39012	2.233889	11.20059	11.829242	0							1.199164	-0.133953
1.035946	0.390193	2.236548	11.200438	11.842539	0							1.200493	-0.133953
1.037276	0.390267	2.239207	11.200302	11.855836	0							1.201823	-0.133953
1.038605	0.390341	2.241866	11.20023	11.869133	0							1.203152	-0.133953
1.039934	0.390423	2.244525	11.200204	11.882429	0							1.204482	-0.133953
1.041264	0.390523	2.247184	11.200162	11.895726	0							1.205811	-0.133953
1.042593	0.390623	2.249843	11.200169	11.909023	0							1.207141	-0.133953
1.043923	0.390724	2.252502	11.200146	11.92232	0							1.20847	-0.133953
1.045252	0.390816	2.255161	11.200149	11.935617	0							1.209799	-0.133953
1.046582	0.390763	2.25782	11.200208	11.948914	0							1.211129	-0.133953
1.047911	0.390674	2.260479	11.200279	11.962211	0							1.212458	-0.133953
1.049241	0.390585	2.263138	11.20033	11.975508	0							1.213788	-0.133952
1.05057	0.390485	2.265797	11.20037	11.988805	0							1.215117	-0.133952
1.051899	0.390142	2.268456	11.200494	12.002102	0							1.216447	-0.133952
1.053229	0.389026	2.271115	11.20066	12.015398	0							1.217776	-0.133952
1.054558	0.387909	2.273774	11.200825	12.028695	0							1.219106	-0.133952
1.055888	0.386788	2.276433	11.201077	12.041992	0							1.220435	-0.133952
1.057217	0.385676	2.279092	11.201315	12.055289	0							1.221764	-0.133952
1.058547	0.384637	2.281751	11.20153	12.068586	0							1.223094	-0.133952
1.059876	0.38364	2.28441	11.201802	12.081882	0							1.224423	-0.133952
1.061206	0.382639	2.287069	11.202017	12.09518	0							1.225753	-0.133952
1.062535	0.381645	2.289728	11.202236	12.108477	0							1.227082	-0.133952
1.063865	0.380624	2.292387	11.202414	12.121774	0							1.228412	-0.133952
1.065194	0.379516	2.295046	11.202562	12.13507	0							1.229741	-0.133952
1.066523	0.378403	2.297705	11.202765	12.148367	0							1.231071	-0.133952
1.067853	0.377291	2.300364	11.202888	12.161664	0							1.2324	-0.133952
1.069182	0.376197	2.303023	11.20296	12.174961	0							1.233729	-0.133952
1.070512	0.37525	2.305682	11.203087	12.188258	0							1.235059	-0.133952
1.071841	0.374403	2.308341	11.203218	12.201554	0							1.236388	-0.133952
1.073171	0.373557	2.311	11.203389	12.214851	0							1.237718	-0.133952
1.0745	0.372709	2.313659	11.203533	12.228148	0							1.239047	-0.133952
1.07583	0.371887	2.316318	11.203633	12.241446	0							1.240377	-0.133952
1.077159	0.371312	2.318977	11.203693	12.254743	0							1.241706	-0.133952
1.078488	0.370736	2.321636	11.20373	12.268039	0							1.243036	-0.133952
1.079818	0.370167	2.324295	11.203793	12.281336	0							1.244365	-0.133952
1.081147	0.369629	2.326954	11.203888	12.294633	0							1.245695	-0.133952
1.082477	0.369154	2.329613	11.203904	12.30793	0							1.247024	-0.133952
1.083806	0.368677	2.332272	11.203905	12.321227	0							1.248353	-0.133952
1.085136	0.368199	2.334931	11.203942	12.334523	0							1.249683	-0.133952
1.086465	0.367722	2.33759	11.203995	12.34782	0							1.251012	-0.133952
1.087795	0.367243	2.34025	11.204044	12.361117	0							1.252342	-0.133952
1.089124	0.366965	2.342908	11.204078	12.374414	0							1.253671	-0.133952
1.090454	0.366723	2.345567	11.2041	12.387712	0							1.255001	-0.133952
1.091783	0.366482	2.348227	11.204046	12.401008	0							1.25633	-0.133951
1.093112	0.366241	2.350885	11.204039	12.414305	0							1.25766	-0.133951
1.094442	0.365863	2.353544	11.204	12.427602	0							1.258989	-0.133951
1.095771	0.365272	2.356204	11.20397	12.440899	0							1.260319	-0.133951
1.097101	0.364669	2.358863	11.203952	12.454196	0							1.261648	-0.133951
1.09843	0.364063	2.361521	11.203952	12.467492	0							1.262977	-0.133951
1.09976	0.363459	2.364181	11.203965	12.480789	0							1.264307	-0.133951
1.101089	0.36234	2.36684	11.203971	12.494086	0							1.265636	-0.133951
1.102419	0.36106	2.369499	11.203989	12.507383	0							1.266966	-0.133951
1.103748	0.359778	2.372158	11.204036	12.520679	0							1.268295	-0.133951
1.105078	0.358485	2.374817	11.204077	12.533977	0							1.269625	-0.133951
1.106407	0.357193	2.377476	11.204099	12.547274	0							1.270954	-0.133951
1.107736	0.355881	2.380135	11.204113	12.560571	0							1.272284	-0.133951
1.109066	0.35457	2.382794	11.204157	12.573868	0							1.273613	-0.133951
1.110395	0.353258	2.385453	11.204272	12.587164	0							1.274943	-0.133951
1.111725	0.351948	2.388112	11.204426	12.600461	0							1.276272	-0.133951
1.113054	0.350505	2.390771	11.204521	12.613758	0							1.277601	-0.133951
1.114384	0.349011	2.39343	11.204621	12.627055	0							1.278931	-0.133951
1.115713	0.347513	2.396089	11.204761	12.640352	0							1.28026	-0.133951
1.117043	0.346016	2.398748	11.204916	12.653648	0							1.28159	-0.133951
1.118372	0.344714	2.401407	11.205039	12.666945	0							1.282919	-0.133951
1.119701	0.344217	2.404066	11.205153	12.680243	0							1.284249	-0.133951
1.121031	0.343749	2.406725	11.205282	12.69354	0							1.285578	-0.133951
1.12236	0.343279	2.409384	11.205378	12.706837	0							1.286908	-0.133951
1.12369	0.342808	2.412043	11.205518	12.720133	0							1.288237	-0.133951
1.125019	0.342383	2.414702	11.205674	12.73343	0							1.289566	-0.133951
1.126349	0.341987	2.417361	11.205787	12.746727	0							1.290896	-0.133951
1.127678	0.341593	2.42002	11.2059	12.760024	0							1.292225	-0.133951
1.129008	0.341199	2.422679	11.206004	12.773321	0							1.293555	-0.133951
1.130337	0.340814	2.425338	11.206126	12.786617	0							1.294884	-0.133951
1.131667	0.340532	2.427997	11.206193	12.799914	0							1.296214	-0.133951
1.132996	0.34025	2.430656	11.206224	12.813211	0							1.297543	-0.13395
1.134325	0.339984	2.433315	11.206237	12.826509	0							1.298873	-0.13395
1.135655	0.339729	2.435974	11.206264	12.839806	0							1.300202	-0.13395
1.136984	0.33955	2.438633	11.206319	12.853102	0							1.301531	-0.13395
1.138314	0.339482	2.441292	11.206367	12.866399	0							1.302861	-0.13395
1.139643	0.339434	2.443951	11.206387	12.879696	0							1.30419	-0.13395
1.140973	0.339387	2.44661	11.206391	12.892993	0							1.30552	-0.13395
1.142302	0.33934	2.449269	11.206347	12.906289	0							1.306849	-0.13395
1.143632	0.339067	2.451928	11.206269	12.919586	0							1.308179	-0.13395
1.144961	0.338747	2.454587	11.206183	12.932883	0							1.309508	-0.13395
1.14629	0.338427	2.457246	11.206123	12.94618	0							1.310838	-0.13395
1.14762	0.338107	2.459905	11.206086	12.959477	0							1.312167	-0.13395
1.148949	0.337635	2.462564	11.206058	12.972774	0							1.313496	-0.13395
1.150279	0.336905	2.465223	11.206029	12.986071	0							1.314826	-0.13395
1.151608	0.33613	2.467882	11.205985	12.999368	0							1.316155	-0.13395
1.152938	0.335354	2.470541	11.205924	13.012665	0							1.317485	-0.13395
1.154267	0.334578	2.4732	11.205883	13.025962	0							1.318814	-0.13395
1.155597	0.33362	2.475859	11.205864	13.039258	0							1.320144	-0.13395
1.156926	0.332612	2.478518	11.205839	13.052555	0							1.321473	-0.13395
1.158255	0.331597	2.481178	11.205795	13.065852	0							1.322803	-0.13395
1.159585	0.330584	2.483836	11.205734	13.079149	0							1.324132	-0.13395
1.160914	0.329687	2.486495	11.205711	13.092446	0							1.325462	-0.13395
1.162244	0.329084	2.489155	11.20575	13.105742	0							1.326791	-0.13395
1.163573	0.32853	2.491814	11.205757	13.11904	0							1.32812	-0.13395
1.164903	0.327981	2.494473	11.205762	13.132337	0							1.32945	-0.13395
1.166232	0.327427	2.497132	11.205767	13.145634	0							1.330779	-0.13395
1.167562	0.327331	2.499791	11.205773	13.158931	0							1.332109	-0.13395
1.168891	0.327436	2.50245	11.205792	13.172227	0							1.333438	-0.133949
1.17022	0.327562	2.505109	11.205811	13.185524	0							1.334768	-0.133949
1.17155	0.327689	2.507768	11.205842	13.198821	0							1.336097	-0.133949
1.172879	0.327757	2.510427	11.205905	13.212118	0							1.337427	-0.133949
1.174209	0.327582	2.513086	11.206016	13.225415	0							1.338756	-0.133949
1.175538	0.327365	2.515745	11.206141	13.238711	0							1.340086	-0.133949
1.176868	0.327149	2.518404	11.206267	13.252008	0							1.341415	-0.133949
1.178197	0.326932	2.521063	11.206411	13.265306	0							1.342744	-0.133949
1.179527	0.326826	2.523722	11.20661	13.278603	0							1.344074	-0.133949
1.180856	0.326787	2.526381	11.206857	13.291899	0							1.345403	-0.133949
1.182186	0.326756	2.52904	11.207103	13.305196	0							1.346733	-0.133949
1.183515	0.326725	2.531699	11.207307	13.318493	0							1.348062	-0.133949
1.184844	0.326683	2.534358	11.207498	13.33179	0							1.349392	-0.133949
1.186174	0.326541	2.537017	11.207709	13.345087	0							1.350721	-0.133949
1.187503	0.326391	2.539676	11.207936	13.358383	0							1.352051	-0.133949
1.188833	0.326248	2.542335	11.208179	13.37168	0							1.35338	-0.133949
1.190162	0.326096	2.544994	11.208426	13.384977	0							1.35471	-0.133949
1.191492	0.325908	2.547653	11.208643	13.398274	0							1.356039	-0.133949
1.192821	0.325684	2.550312	11.208818	13.411572	0							1.357368	-0.133949
1.194151	0.325451	2.552971	11.208941	13.424868	0							1.358698	-0.133949
1.19548	0.325218	2.55563	11.208974	13.438165	0							1.360027	-0.133949
1.19681	0.324986	2.558289	11.208946	13.451462	0							1.361357	-0.133949
1.198139	0.324201	2.560948	11.20886	13.464759	0							1.362686	-0.133948
1.199468	0.32318	2.563607	11.208712	13.478056	0							1.364016	-0.133948
1.200798	0.322156	2.566266	11.208552	13.491352	0							1.365345	-0.133948
1.202127	0.321132	2.568925	11.20838	13.504649	0							1.366675	-0.133948
1.203457	0.320026	2.571584	11.208169	13.517946	0							1.368004	-0.133948
1.204786	0.318804	2.574243	11.207952	13.531243	0							1.369333	-0.133948
1.206116	0.317546	2.576902	11.207768	13.54454	0							1.370663	-0.133948
1.207445	0.316289	2.579561	11.207595	13.557837	0							1.371992	-0.133948
1.208775	0.315034	2.58222	11.207382	13.571134	0							1.373322	-0.133948
1.210104	0.314023	2.584879	11.207147	13.584431	0							1.374651	-0.133948
1.211434	0.313134	2.587538	11.206957	13.597728	0							1.375981	-0.133948
1.212763	0.312256	2.590197	11.20683	13.611025	0							1.37731	-0.133948
1.214092	0.311378	2.592856	11.206738	13.624321	0							1.37864	-0.133948
1.215422	0.310632	2.595515	11.206664	13.637618	0							1.379969	-0.133948
1.216751	0.310135	2.598174	11.206572	13.650915	0							1.381298	-0.133948
1.218081	0.309712	2.600833	11.206495	13.664212	0							1.382628	-0.133948
1.21941	0.309291	2.603492	11.206482	13.677508	0							1.383957	-0.133948
1.22074	0.30887	2.606151	11.206481	13.690805	0							1.385287	-0.133948
1.222069	0.3084	2.60881	11.206443	13.704103	0							1.386616	-0.133948
1.223399	0.3079	2.61147	11.206387	13.7174	0							1.387946	-0.133948
1.224728	0.307394	2.614128	11.206348	13.730697	0							1.389275	-0.133948
1.226057	0.306888	2.616787	11.206341	13.743993	0							1.390605	-0.133948
1.227387	0.30628	2.619447	11.206309	13.75729	0							1.391934	-0.133947
1.228716	0.305401	2.622106	11.206327	13.770587	0							1.393263	-0.133947
1.230046	0.304439	2.624764	11.206365	13.783884	0							1.394593	-0.133947
1.231375	0.303472	2.627424	11.206392	13.797181	0							1.395922	-0.133947
1.232705	0.302507	2.630083	11.206417	13.810477	0							1.397252	-0.133947
1.234034	0.30133	2.632742	11.206442	13.823774	0							1.398581	-0.133947
1.235364	0.299986	2.635401	11.206461	13.837071	0							1.399911	-0.133947
1.236693	0.298609	2.63806	11.2065	13.850368	0							1.40124	-0.133947
1.238022	0.297232	2.640719	11.206565	13.863666	0							1.40257	-0.133947
1.239352	0.295906	2.643378	11.206701	13.876962	0							1.403899	-0.133947
1.240681	0.294839	2.646037	11.206825	13.890259	0							1.405228	-0.133947
1.242011	0.293895	2.648696	11.206934	13.903556	0							1.406558	-0.133947
1.24334	0.29291	2.651355	11.207019	13.916853	0							1.407887	-0.133947
1.24467	0.29188	2.654014	11.207135	13.93015	0							1.409217	-0.133947
1.245999	0.291057	2.656673	11.20728	13.943446	0							1.410546	-0.133947
1.247329	0.290527	2.659332	11.207393	13.956743	0							1.411876	-0.133947
1.248658	0.290096	2.661991	11.207499	13.97004	0							1.413205	-0.133947
1.249987	0.289666	2.66465	11.207596	13.983337	0							1.414535	-0.133947
1.251317	0.289243	2.667309	11.207694	13.996634	0							1.415864	-0.133947
1.252646	0.288892	2.669968	11.207789	14.009931	0							1.417194	-0.133947
1.253976	0.288588	2.672627	11.207849	14.023228	0							1.418523	-0.133947
1.255305	0.288285	2.675286	11.207891	14.036525	0							1.419852	-0.133947
1.256635	0.287981	2.677945	11.207942	14.049822	0							1.421182	-0.133947
1.257964	0.287423	2.680604	11.207994	14.063118	0							1.422511	-0.133946
1.259294	0.286441	2.683263	11.20804	14.076415	0							1.423841	-0.133946
1.260623	0.285291	2.685922	11.208126	14.089712	0							1.42517	-0.133946
1.261953	0.284143	2.688581	11.208193	14.103009	0							1.4265	-0.133946
1.263282	0.282994	2.69124	11.208213	14.116306	0							1.427829	-0.133946
1.264611	0.282321	2.693899	11.208201	14.129602	0							1.429159	-0.133946
1.265941	0.28196	2.696558	11.208216	14.1429	0							1.430488	-0.133946
1.26727	0.281599	2.699217	11.208204	14.156197	0							1.431818	-0.133946
1.2686	0.281239	2.701876	11.208232	14.169494	0							1.433147	-0.133946
1.269929	0.280866	2.704535	11.208163	14.182791	0							1.434476	-0.133946
1.271259	0.280468	2.707194	11.208088	14.196087	0							1.435806	-0.133946
1.272588	0.280058	2.709853	11.208059	14.209384	0							1.437135	-0.133946
1.273918	0.279648	2.712512	11.20804	14.222681	0							1.438465	-0.133946
1.275247	0.279237	2.715171	11.208038	14.235978	0							1.439794	-0.133946
1.276577	0.278615	2.71783	11.207989	14.249275	0							1.441124	-0.133946
1.277906	0.277842	2.720489	11.207924	14.262571	0							1.442453	-0.133946
1.279235	0.277052	2.723148	11.207848	14.275868	0							1.443783	-0.133946
1.280565	0.276262	2.725807	11.207752	14.289165	0							1.445112	-0.133946
1.281894	0.275555	2.728466	11.207639	14.302463	0							1.446442	-0.133946
1.283224	0.275091	2.731125	11.207435	14.31576	0							1.447771	-0.133946
1.284553	0.274741	2.733784	11.207257	14.329056	0							1.4491	-0.133946
1.285883	0.274392	2.736443	11.207078	14.342353	0							1.45043	-0.133946
1.287212	0.274042	2.739102	11.206941	14.35565	0							1.451759	-0.133945
1.288542	0.273735	2.741761	11.206774	14.368947	0							1.453089	-0.133945
1.289871	0.273463	2.744421	11.206646	14.382244	0							1.454418	-0.133945
1.291201	0.273197	2.747079	11.206549	14.39554	0							1.455748	-0.133945
1.29253	0.272932	2.749738	11.206394	14.408837	0							1.457077	-0.133945
1.293859	0.272597	2.752398	11.206295	14.422134	0							1.458407	-0.133945
1.295189	0.271973	2.755057	11.206203	14.435431	0							1.459736	-0.133945
1.296518	0.271136	2.757715	11.206101	14.448728	0							1.461065	-0.133945
1.297848	0.270249	2.760375	11.206038	14.462025	0							1.462395	-0.133945
1.299177	0.269358	2.763034	11.205945	14.475322	0							1.463724	-0.133945
1.300507	0.268603	2.765693	11.205887	14.488619	0							1.465054	-0.133945
1.301836	0.268059	2.768352	11.205789	14.501916	0							1.466383	-0.133945
1.303166	0.267579	2.771011	11.205689	14.515212	0							1.467713	-0.133945
1.304495	0.2671	2.77367	11.205592	14.528509	0							1.469042	-0.133945
1.305824	0.266626	2.776329	11.20548	14.541806	0							1.470372	-0.133945
1.307154	0.266205	2.778988	11.205377	14.555103	0							1.471701	-0.133945
1.308483	0.265836	2.781647	11.205303	14.5684	0							1.47303	-0.133945
1.309813	0.265465	2.784306	11.205154	14.581697	0							1.47436	-0.133944
1.311142	0.265096	2.786965	11.20507	14.594994	0							1.475689	-0.133944
1.312472	0.264551	2.789624	11.205075	14.608291	0							1.477019	-0.133944
1.313801	0.263701	2.792283	11.205062	14.621588	0							1.478348	-0.133944
1.315131	0.262732	2.794942	11.205023	14.634885	0							1.479678	-0.133944
1.31646	0.261761	2.797601	11.205036	14.648181	0							1.481007	-0.133944
1.317789	0.260787	2.80026	11.205058	14.661478	0							1.482337	-0.133944
1.319119	0.259937	2.802919	11.205091	14.674775	0							1.483666	-0.133944
1.320448	0.259214	2.805578	11.205088	14.688072	0							1.484996	-0.133944
1.321778	0.258491	2.808237	11.205108	14.701369	0							1.486325	-0.133944
1.323107	0.257768	2.810896	11.205186	14.714665	0							1.487654	-0.133944
1.324437	0.257255	2.813555	11.205235	14.727962	0							1.488984	-0.133944
1.325766	0.257165	2.816214	11.205305	14.74126	0							1.490313	-0.133944
1.327096	0.257289	2.818873	11.20536	14.754557	0							1.491643	-0.133944
1.328425	0.257413	2.821532	11.205432	14.767854	0							1.492972	-0.133944
1.329754	0.257536	2.824191	11.205535	14.78115	0							1.494302	-0.133944
1.331084	0.257289	2.82685	11.205577	14.794447	0							1.495631	-0.133944
1.332413	0.256635	2.829509	11.205616	14.807744	0							1.496961	-0.133944
1.333743	0.25594	2.832168	11.205623	14.821041	0							1.49829	-0.133944
1.335072	0.255245	2.834827	11.205627	14.834337	0							1.499619	-0.133944
1.336402	0.254562	2.837486	11.205651	14.847634	0							1.500949	-0.133944
1.337731	0.253902	2.840145	11.205585	14.860931	0							1.502278	-0.133943
1.339061	0.253255	2.842804	11.205508	14.874228	0							1.503608	-0.133943
1.34039	0.252608	2.845463	11.205464	14.887526	0							1.504937	-0.133943
1.34172	0.251964	2.848122	11.205347	14.900822	0							1.506267	-0.133943
1.343049	0.251265	2.850781	11.205263	14.914119	0							1.507596	-0.133943
1.344378	0.250502	2.85344	11.205166	14.927416	0							1.508926	-0.133943
1.345708	0.249725	2.856099	11.205054	14.940713	0							1.510255	-0.133943
1.347037	0.248961	2.858758	11.205007	14.95401	0							1.511585	-0.133943
1.348367	0.248184	2.861417	11.204897	14.967306	0							1.512914	-0.133943
1.349696	0.247231	2.864076	11.20487	14.980603	0							1.514243	-0.133943
1.351026	0.246024	2.866735	11.204836	14.9939	0							1.515573	-0.133943
1.352355	0.244807	2.869394	11.204757	15.007197	0							1.516902	-0.133943
1.353685	0.243591	2.872053	11.204686	15.020494	0							1.518232	-0.133943
1.355014	0.242374	2.874712	11.204554	15.033791	0							1.519561	-0.133943
1.356344	0.241156	2.877371	11.204501	15.047088	0							1.520891	-0.133943
1.357673	0.239937	2.88003	11.204436	15.060385	0							1.52222	-0.133943
1.359002	0.238719	2.882689	11.204407	15.073682	0							1.52355	-0.133943
1.360332	0.237549	2.885349	11.204352	15.086979	0							1.524879	-0.133943
1.361661	0.236642	2.888007	11.204246	15.100275	0							1.526209	-0.133943
1.362991	0.236051	2.890666	11.204188	15.113572	0							1.527538	-0.133943
1.36432	0.235461	2.893326	11.20415	15.126869	0							1.528867	-0.133942
1.36565	0.234869	2.895985	11.204104	15.140166	0							1.530197	-0.133942
1.366979	0.234376	2.898643	11.204074	15.153463	0							1.531526	-0.133942
1.368309	0.23411	2.901303	11.20406	15.166759	0							1.532856	-0.133942
1.369638	0.233953	2.903962	11.204	15.180057	0							1.534185	-0.133942
1.370968	0.233796	2.906621	11.204009	15.193354	0							1.535515	-0.133942
1.372297	0.233635	2.90928	11.203995	15.206651	0							1.536844	-0.133942
1.373626	0.233429	2.911939	11.204074	15.219947	0							1.538174	-0.133942
1.374956	0.233162	2.914598	11.204111	15.233244	0							1.539503	-0.133942
1.376285	0.232896	2.917257	11.20423	15.246541	0							1.540832	-0.133942
1.377615	0.232629	2.919916	11.20431	15.259838	0							1.542162	-0.133942
1.378944	0.232268	2.922575	11.204373	15.273135	0							1.543491	-0.133942
1.380274	0.231663	2.925234	11.204466	15.286431	0							1.544821	-0.133942
1.381603	0.230909	2.927893	11.204601	15.299728	0							1.54615	-0.133942
1.382933	0.230156	2.930552	11.204742	15.313025	0							1.54748	-0.133942
1.384262	0.229402	2.933211	11.20484	15.326323	0							1.548809	-0.133941
1.385591	0.228552	2.93587	11.204901	15.33962	0							1.550139	-0.133941
1.386921	0.227549	2.938529	11.20494	15.352916	0							1.551468	-0.133941
1.38825	0.226545	2.941188	11.205014	15.366213	0							1.552798	-0.133941
1.38958	0.225541	2.943847	11.205003	15.37951	0							1.554127	-0.133941
1.390909	0.224518	2.946506	11.204968	15.392807	0							1.555456	-0.133941
1.392239	0.223438	2.949165	11.204988	15.406104	0							1.556786	-0.133941
1.393568	0.222316	2.951824	11.205002	15.4194	0							1.558115	-0.133941
1.394898	0.221192	2.954483	11.204946	15.432697	0							1.559445	-0.133941
1.396227	0.220069	2.957142	11.204957	15.445994	0							1.560774	-0.133941
1.397556	0.219249	2.959801	11.204928	15.459291	0							1.562104	-0.133941
1.398886	0.218897	2.96246	11.205006	15.472589	0							1.563433	-0.133941
1.400215	0.218597	2.965119	11.20512	15.485885	0							1.564763	-0.133941
1.401545	0.218312	2.967778	11.205162	15.499182	0							1.566092	-0.133941
1.402874	0.218028	2.970437	11.205245	15.512479	0							1.567421	-0.133941
1.404204	0.217689	2.973096	11.205253	15.525776	0							1.568751	-0.13394
1.405533	0.217304	2.975755	11.205224	15.539072	0							1.57008	-0.13394
1.406863	0.21692	2.978414	11.205182	15.552369	0							1.57141	-0.13394
1.408192	0.216535	2.981073	11.205102	15.565666	0							1.572739	-0.13394
1.409522	0.216175	2.983732	11.205048	15.578963	0							1.574069	-0.13394
1.410851	0.215902	2.986391	11.204986	15.59226	0							1.575398	-0.13394
1.41218	0.215649	2.98905	11.204982	15.605556	0							1.576728	-0.13394
1.41351	0.215395	2.991709	11.205042	15.618854	0							1.578057	-0.13394
1.414839	0.215133	2.994368	11.205129	15.632151	0							1.579386	-0.13394
1.416169	0.214811	2.997027	11.205147	15.645448	0							1.580716	-0.13394
1.417498	0.214387	2.999686	11.205331	15.658745	0							1.582045	-0.13394
1.418828	0.213964	3.002345	11.205487	15.672041	0							1.583375	-0.13394
1.420157	0.213543	3.005004	11.205596	15.685338	0							1.584704	-0.13394
1.421487	0.21312	3.007663	11.205627	15.698635	0							1.586034	-0.13394
1.422816	0.212698	3.010322	11.205649	15.711932	0							1.587363	-0.13394
1.424145	0.212277	3.012981	11.205757	15.725229	0							1.588693	-0.13394
1.425475	0.211857	3.01564	11.205763	15.738525	0							1.590022	-0.13394
1.426804	0.211432	3.0183	11.205848	15.751822	0							1.591352	-0.13394
1.428134	0.210986	3.020958	11.205932	15.76512	0							1.592681	-0.13394
1.429463	0.210492	3.023618	11.206048	15.778417	0							1.59401	-0.13394
1.430793	0.21	3.026277	11.206104	15.791714	0							1.59534	-0.13394
1.432122	0.209507	3.028936	11.206207	15.80501	0							1.596669	-0.13394
1.433452	0.208943	3.031595	11.206332	15.818307	0							1.597999	-0.13394
1.434781	0.208139	3.034254	11.206434	15.831604	0							1.599328	-0.13394
1.43611	0.207208	3.036913	11.206568	15.8449	0							1.600658	-0.133939
1.43744	0.206279	3.039572	11.206635	15.858198	0							1.601987	-0.133939
1.438769	0.205353	3.042231	11.206764	15.871494	0							1.603317	-0.133939
1.440099	0.204426	3.04489	11.206822	15.884792	0							1.604646	-0.133939
1.441428	0.203498	3.047549	11.20686	15.898088	0							1.605976	-0.133939
1.442758	0.202573	3.050208	11.206828	15.911385	0							1.607305	-0.133939
1.444087	0.201647	3.052867	11.206774	15.924683	0							1.608634	-0.133939
1.445417	0.200788	3.055526	11.206738	15.937979	0							1.609964	-0.133939
1.446746	0.200174	3.058185	11.206697	15.951277	0							1.611293	-0.133939
1.448076	0.199733	3.060844	11.206665	15.964573	0							1.612623	-0.133939
1.449405	0.199293	3.063503	11.206649	15.977869	0							1.613952	-0.133939
1.450734	0.198852	3.066162	11.206553	15.991167	0							1.615282	-0.133939
1.452064	0.198196	3.068821	11.20662	16.004463	0							1.616611	-0.133939
1.453393	0.197015	3.07148	11.206667	16.017761	0							1.617941	-0.133938
1.454723	0.195831	3.074139	11.206661	16.031057	0							1.61927	-0.133938
1.456052	0.194706	3.076798	11.206647	16.044353	0							1.620599	-0.133938
1.457382	0.193479	3.079457	11.206682	16.057652	0							1.621929	-0.133938
1.458711	0.19229	3.082116	11.206738	16.070948	0							1.623258	-0.133938
1.460041	0.19116	3.084775	11.206733	16.084246	0							1.624588	-0.133938
1.46137	0.190031	3.087434	11.206664	16.097542	0							1.625917	-0.133938
1.4627	0.188903	3.090093	11.20666	16.110838	0							1.627247	-0.133938
1.464029	0.18777	3.092752	11.20666	16.124136	0							1.628576	-0.133938
1.465358	0.186619	3.095411	11.206573	16.137432	0							1.629906	-0.133938
1.466688	0.185463	3.09807	11.206546	16.150728	0							1.631235	-0.133938
1.468017	0.184307	3.100729	11.206396	16.164026	0							1.632565	-0.133938
1.469347	0.183155	3.103388	11.20622	16.177322	0							1.633894	-0.133938
1.470676	0.182032	3.106047	11.206055	16.19062	0							1.635223	-0.133938
1.472006	0.180957	3.108706	11.205865	16.203917	0							1.636553	-0.133937
1.473335	0.17988	3.111365	11.205654	16.217213	0							1.637882	-0.133937
1.474665	0.178803	3.114024	11.205393	16.230511	0							1.639212	-0.133937
1.475994	0.177723	3.116683	11.205121	16.243807	0							1.640541	-0.133937
1.477323	0.176598	3.119342	11.204867	16.257105	0							1.641871	-0.133937
1.478653	0.17546	3.122001	11.204644	16.270401	0							1.6432	-0.133937
1.479982	0.174323	3.12466	11.204385	16.283697	0							1.64453	-0.133937
1.481312	0.173188	3.127319	11.204169	16.296995	0							1.645859	-0.133937
1.482641	0.172104	3.129978	11.203938	16.310291	0							1.647188	-0.133937
1.483971	0.171133	3.132637	11.203784	16.323589	0							1.648518	-0.133937
1.4853	0.170156	3.135296	11.203576	16.336885	0							1.649847	-0.133937
1.48663	0.169187	3.137955	11.203447	16.350182	0							1.651177	-0.133937
1.487959	0.1682	3.140614	11.203336	16.36348	0							1.652506	-0.133936
1.489289	0.167133	3.143273	11.203255	16.376776	0							1.653836	-0.133936
1.490618	0.166014	3.145932	11.20317	16.390074	0							1.655165	-0.133936
1.491947	0.164895	3.148592	11.203011	16.40337	0							1.656495	-0.133936
1.493277	0.163781	3.15125	11.20283	16.416666	0							1.657824	-0.133936
1.494606	0.162682	3.153909	11.202744	16.429964	0							1.659153	-0.133936
1.495936	0.161635	3.156569	11.202646	16.44326	0							1.660483	-0.133936
1.497265	0.16059	3.159228	11.20258	16.456558	0							1.661812	-0.133936
1.498595	0.159546	3.161886	11.202572	16.469854	0							1.663142	-0.133936
1.499924	0.158499	3.164546	11.202459	16.48315	0							1.664471	-0.133936
1.501254	0.157451	3.167205	11.202369	16.496449	0							1.665801	-0.133936
1.502583	0.156398	3.169864	11.202317	16.509745	0							1.66713	-0.133936
1.503912	0.155348	3.172523	11.20219	16.523043	0							1.66846	-0.133936
1.505242	0.154295	3.175182	11.202054	16.536339	0							1.669789	-0.133935
1.506571	0.153252	3.177841	11.201998	16.549635	0							1.671118	-0.133935
1.507901	0.152241	3.1805	11.201915	16.562933	0							1.672448	-0.133935
1.50923	0.151307	3.183159	11.2019	16.576229	0							1.673777	-0.133935
1.51056	0.150271	3.185818	11.201854	16.589527	0							1.675107	-0.133935
1.511889	0.149223	3.188477	11.20182	16.602823	0							1.676436	-0.133935
1.513219	0.148229	3.191136	11.201785	16.616119	0							1.677766	-0.133935
1.514548	0.147318	3.193795	11.201752	16.629417	0							1.679095	-0.133935
1.515877	0.146406	3.196454	11.201749	16.642714	0							1.680425	-0.133935
1.517207	0.145496	3.199113	11.201654	16.656012	0							1.681754	-0.133935
1.518536	0.144607	3.201772	11.201615	16.669308	0							1.683084	-0.133935
1.519866	0.144425	3.204431	11.201555	16.682604	0							1.684413	-0.133935
1.521195	0.144321	3.20709	11.201556	16.695902	0							1.685742	-0.133935
1.522525	0.144218	3.209749	11.201444	16.709198	0							1.687072	-0.133935
1.523854	0.144111	3.212408	11.20136	16.722496	0							1.688401	-0.133935
1.525184	0.143929	3.215067	11.201293	16.735792	0							1.689731	-0.133935
1.526513	0.143584	3.217726	11.201258	16.749088	0							1.69106	-0.133935
1.527843	0.14324	3.220385	11.201194	16.762386	0							1.69239	-0.133935
1.529172	0.142896	3.223044	11.201114	16.775682	0							1.693719	-0.133935
1.530501	0.142552	3.225703	11.201005	16.78898	0							1.695049	-0.133935
1.531831	0.14223	3.228362	11.200898	16.802277	0							1.696378	-0.133935
1.53316	0.141913	3.231021	11.200796	16.815573	0							1.697708	-0.133935
1.53449	0.141596	3.23368	11.200796	16.828871	0							1.699037	-0.133935
1.535819	0.141278	3.236339	11.200795	16.842167	0							1.700366	-0.133934
1.537149	0.140897	3.238998	11.200813	16.855465	0							1.701696	-0.133934
1.538478	0.140315	3.241657	11.200931	16.868761	0							1.703025	-0.133934
1.539808	0.139731	3.244316	11.201033	16.882057	0							1.704355	-0.133934
1.541137	0.13915	3.246975	11.201126	16.895355	0							1.705684	-0.133934
1.542467	0.138571	3.249634	11.20124	16.908651	0							1.707014	-0.133934
1.543796	0.138031	3.252293	11.201384	16.921947	0							1.708343	-0.133934
1.545125	0.137513	3.254952	11.201528	16.935246	0							1.709673	-0.133934
1.546455	0.136993	3.257611	11.201665	16.948542	0							1.711002	-0.133934
1.547784	0.136472	3.26027	11.201829	16.96184	0							1.712332	-0.133934
1.549114	0.135905	3.262929	11.201966	16.975136	0							1.713661	-0.133934
1.550443	0.135092	3.265588	11.202142	16.988432	0							1.71499	-0.133934
1.551773	0.134284	3.268247	11.202318	17.00173	0							1.71632	-0.133933
1.553102	0.133475	3.270906	11.202451	17.015026	0							1.717649	-0.133933
1.554432	0.132671	3.273565	11.202628	17.028324	0							1.718979	-0.133933
1.555761	0.131952	3.276224	11.202744	17.04162	0							1.720308	-0.133933
1.557091	0.131287	3.278883	11.202876	17.054916	0							1.721638	-0.133933
1.55842	0.130624	3.281543	11.203021	17.068214	0							1.722967	-0.133933
1.559749	0.129961	3.284201	11.203115	17.081511	0							1.724297	-0.133933
1.561079	0.129319	3.28686	11.20324	17.094809	0							1.725626	-0.133933
1.562408	0.128782	3.28952	11.203404	17.108105	0							1.726955	-0.133933
1.563738	0.128192	3.292178	11.203539	17.121401	0							1.728285	-0.133933
1.565067	0.127587	3.294837	11.20361	17.134699	0							1.729614	-0.133933
1.566397	0.126981	3.297497	11.203684	17.147995	0							1.730944	-0.133933
1.567726	0.126376	3.300156	11.203759	17.161293	0							1.732273	-0.133932
1.569056	0.125776	3.302814	11.203798	17.174589	0							1.733603	-0.133932
1.570385	0.125174	3.305474	11.203856	17.187885	0							1.734932	-0.133932
1.571714	0.124573	3.308133	11.203941	17.201183	0							1.736262	-0.133932
1.573044	0.123973	3.310792	11.204	17.214479	0							1.737591	-0.133932
1.574373	0.123318	3.313451	11.203982	17.227777	0							1.73892	-0.133932
1.575703	0.122653	3.31611	11.204034	17.241074	0							1.74025	-0.133932
1.577032	0.121989	3.318769	11.204137	17.25437	0							1.741579	-0.133932
1.578362	0.121325	3.321428	11.20424	17.267668	0							1.742909	-0.133932
1.579691	0.120608	3.324087	11.204348	17.280964	0							1.744238	-0.133932
1.581021	0.119808	3.326746	11.204441	17.294262	0							1.745568	-0.133932
1.58235	0.119003	3.329405	11.204579	17.307558	0							1.746897	-0.133932
1.583679	0.118195	3.332064	11.204739	17.320854	0							1.748227	-0.133931
1.585009	0.117388	3.334723	11.204868	17.334152	0							1.749556	-0.133931
1.586338	0.116277	3.337382	11.204967	17.347448	0							1.750885	-0.133931
1.587668	0.115071	3.340041	11.205121	17.360746	0							1.752215	-0.133931
1.588997	0.113857	3.3427	11.205314	17.374043	0							1.753544	-0.133931
1.590327	0.112642	3.345359	11.205523	17.387339	0							1.754874	-0.133931
1.591656	0.111509	3.348018	11.205708	17.400637	0							1.756203	-0.133931
1.592986	0.110522	3.350677	11.205889	17.413933	0							1.757533	-0.133931
1.594315	0.109552	3.353336	11.206038	17.427231	0							1.758862	-0.133931
1.595644	0.108577	3.355995	11.206134	17.440527	0							1.760192	-0.133931
1.596974	0.107604	3.358654	11.206208	17.453823	0							1.761521	-0.133931
1.598303	0.107009	3.361313	11.206258	17.467121	0							1.762851	-0.133931
1.599633	0.106596	3.363972	11.20631	17.480417	0							1.76418	-0.13393
1.600962	0.106194	3.366631	11.206392	17.493715	0							1.765509	-0.13393
1.602292	0.10579	3.36929	11.206458	17.507011	0							1.766839	-0.13393
1.603621	0.105437	3.371949	11.206547	17.520308	0							1.768168	-0.13393
1.604951	0.10529	3.374608	11.206562	17.533606	0							1.769498	-0.13393
1.60628	0.105153	3.377267	11.206571	17.546902	0							1.770827	-0.13393
1.60761	0.105017	3.379926	11.206583	17.5602	0							1.772157	-0.13393
1.608939	0.10488	3.382585	11.206564	17.573496	0							1.773486	-0.13393
1.610268	0.104626	3.385244	11.206548	17.586792	0							1.774816	-0.13393
1.611598	0.104288	3.387903	11.206532	17.60009	0							1.776145	-0.13393
1.612927	0.103948	3.390562	11.206455	17.613386	0							1.777475	-0.13393
1.614257	0.103614	3.393221	11.206372	17.626682	0							1.778804	-0.133929
1.615586	0.103334	3.39588	11.206359	17.63998	0							1.780133	-0.133929
1.616916	0.103244	3.398539	11.206346	17.653276	0							1.781463	-0.133929
1.618245	0.103194	3.401198	11.206299	17.666574	0							1.782792	-0.133929
1.619575	0.103145	3.403857	11.206234	17.679871	0							1.784122	-0.133929
1.620904	0.103095	3.406516	11.206111	17.693167	0							1.785451	-0.133929
1.622234	0.102921	3.409175	11.206001	17.706465	0							1.786781	-0.133929
1.623563	0.102592	3.411834	11.205934	17.719761	0							1.78811	-0.133929
1.624892	0.102229	3.414493	11.205832	17.733059	0							1.78944	-0.133929
1.626222	0.101867	3.417152	11.205737	17.746355	0							1.790769	-0.133929
1.627551	0.101504	3.419811	11.205605	17.759651	0							1.792099	-0.133929
1.628881	0.101096	3.422471	11.205483	17.772949	0							1.793428	-0.133928
1.63021	0.100679	3.425129	11.205353	17.786245	0							1.794757	-0.133928
1.63154	0.100259	3.427788	11.205244	17.799543	0							1.796087	-0.133928
1.632869	0.099839	3.430448	11.205172	17.81284	0							1.797416	-0.133928
1.634199	0.099286	3.433107	11.205089	17.826136	0							1.798746	-0.133928
1.635528	0.098501	3.435766	11.205006	17.839434	0							1.800075	-0.133928
1.636858	0.097668	3.438425	11.204956	17.85273	0							1.801405	-0.133928
1.638187	0.096837	3.441084	11.2049	17.866028	0							1.802734	-0.133928
1.639516	0.096003	3.443743	11.204826	17.879324	0							1.804064	-0.133928
1.640846	0.095217	3.446402	11.204723	17.89262	0							1.805393	-0.133928
1.642175	0.094447	3.449061	11.204585	17.905918	0							1.806722	-0.133928
1.643505	0.093678	3.45172	11.204461	17.919214	0							1.808052	-0.133927
1.644834	0.09291	3.454379	11.204364	17.932512	0							1.809381	-0.133927
1.646164	0.092257	3.457038	11.204225	17.945808	0							1.810711	-0.133927
1.647493	0.091908	3.459697	11.204067	17.959105	0							1.81204	-0.133927
1.648823	0.09162	3.462356	11.203935	17.972403	0							1.81337	-0.133927
1.650152	0.091332	3.465015	11.203791	17.985699	0							1.814699	-0.133927
1.651481	0.091043	3.467674	11.203729	17.998997	0							1.816029	-0.133927
1.652811	0.091025	3.470333	11.203682	18.012293	0							1.817358	-0.133927
1.65414	0.09113	3.472992	11.20357	18.025589	0							1.818687	-0.133927
1.65547	0.09125	3.475651	11.203443	18.038887	0							1.820017	-0.133927
1.656799	0.091369	3.47831	11.203332	18.052183	0							1.821346	-0.133927
1.658129	0.091526	3.480969	11.203258	18.065481	0							1.822676	-0.133927
1.659458	0.091841	3.483628	11.203194	18.078777	0							1.824005	-0.133927
1.660788	0.092185	3.486287	11.203161	18.092073	0							1.825335	-0.133927
1.662117	0.09253	3.488946	11.203213	18.105371	0							1.826664	-0.133927
1.663446	0.092874	3.491605	11.203292	18.118668	0							1.827994	-0.133927
1.664776	0.092883	3.494264	11.203324	18.131966	0							1.829323	-0.133927
1.666105	0.092684	3.496923	11.20339	18.145262	0							1.830652	-0.133927
1.667435	0.092462	3.499582	11.203474	18.158558	0							1.831982	-0.133927
1.668764	0.092258	3.502241	11.203459	18.171856	0							1.833311	-0.133927
1.670094	0.092013	3.5049	11.203469	18.185152	0							1.834641	-0.133927
1.671423	0.091467	3.507559	11.203525	18.19845	0							1.83597	-0.133926
1.672753	0.090787	3.510218	11.203561	18.211746	0							1.8373	-0.133926
1.674082	0.090106	3.512877	11.203574	18.225042	0							1.838629	-0.133926
1.675411	0.089426	3.515536	11.203557	18.23834	0							1.839959	-0.133926
1.676741	0.08883	3.518195	11.203542	18.251637	0							1.841288	-0.133926
1.67807	0.088328	3.520854	11.203508	18.264935	0							1.842618	-0.133926
1.6794	0.087851	3.523513	11.203508	18.278231	0							1.843947	-0.133926
1.680729	0.087376	3.526172	11.203548	18.291527	0							1.845277	-0.133926
1.682059	0.086901	3.528831	11.203588	18.304825	0							1.846606	-0.133926
1.683388	0.086223	3.53149	11.203664	18.318121	0							1.847935	-0.133926
1.684718	0.085459	3.534149	11.20378	18.331419	0							1.849265	-0.133926
1.686047	0.084694	3.536808	11.203893	18.344715	0							1.850594	-0.133925
1.687376	0.08393	3.539467	11.204032	18.358011	0							1.851924	-0.133925
1.688706	0.083274	3.542126	11.204173	18.371309	0							1.853253	-0.133925
1.690035	0.082775	3.544785	11.204247	18.384605	0							1.854583	-0.133925
1.691365	0.082322	3.547444	11.204353	18.397902	0							1.855912	-0.133925
1.692694	0.081869	3.550103	11.204508	18.4112	0							1.857242	-0.133925
1.694024	0.081417	3.552763	11.20466	18.424496	0							1.858571	-0.133925
1.695353	0.081732	3.555421	11.204817	18.437794	0							1.8599	-0.133925
1.696683	0.082454	3.55808	11.204934	18.45109	0							1.86123	-0.133925
1.698012	0.08321	3.56074	11.205025	18.464386	0							1.862559	-0.133925
1.699342	0.083969	3.563399	11.205099	18.477684	0							1.863889	-0.133925
1.700671	0.084842	3.566057	11.205183	18.49098	0							1.865218	-0.133924
1.702	0.085942	3.568717	11.205235	18.504278	0							1.866548	-0.133924
1.70333	0.087114	3.571376	11.205253	18.517574	0							1.867877	-0.133924
1.704659	0.088285	3.574035	11.205256	18.53087	0							1.869207	-0.133924
1.705989	0.089456	3.576694	11.205275	18.544168	0							1.870536	-0.133924
1.707318	0.089961	3.579353	11.205279	18.557465	0							1.871866	-0.133924
1.708648	0.090037	3.582012	11.205311	18.570763	0							1.873195	-0.133924
1.709977	0.090049	3.584671	11.205367	18.584059	0							1.874524	-0.133924
1.711307	0.090061	3.58733	11.205359	18.597355	0							1.875854	-0.133924
1.712636	0.089968	3.589989	11.205325	18.610653	0							1.877183	-0.133924
1.713966	0.089592	3.592648	11.205328	18.623949	0							1.878513	-0.133924
1.715295	0.089123	3.595307	11.205344	18.637247	0							1.879842	-0.133923
1.716624	0.088654	3.597966	11.205271	18.650543	0							1.881172	-0.133923
1.717954	0.088186	3.600625	11.205211	18.663839	0							1.882501	-0.133923
1.719283	0.08755	3.603284	11.205166	18.677137	0							1.883831	-0.133923
1.720613	0.08679	3.605943	11.205089	18.690434	0							1.88516	-0.133923
1.721942	0.086062	3.608602	11.205065	18.703732	0							1.886489	-0.133923
1.723272	0.085317	3.611261	11.205043	18.717028	0							1.887819	-0.133923
1.724601	0.08451	3.61392	11.205031	18.730324	0							1.889148	-0.133923
1.725931	0.08357	3.616579	11.20498	18.743622	0							1.890478	-0.133923
1.72726	0.08255	3.619238	11.205006	18.756918	0							1.891807	-0.133923
1.72859	0.081531	3.621897	11.205094	18.770216	0							1.893137	-0.133922
1.729919	0.08051	3.624556	11.205153	18.783512	0							1.894466	-0.133922
1.731248	0.079635	3.627215	11.205235	18.796808	0							1.895796	-0.133922
1.732578	0.078965	3.629874	11.205301	18.810106	0							1.897125	-0.133922
1.733907	0.078367	3.632533	11.20534	18.823402	0							1.898454	-0.133922
1.735237	0.077772	3.635192	11.205417	18.8367	0							1.899784	-0.133922
1.736566	0.077201	3.637851	11.205467	18.849997	0							1.901113	-0.133922
1.737896	0.076886	3.64051	11.205474	18.863293	0							1.902443	-0.133922
1.739225	0.076744	3.643169	11.205482	18.876591	0							1.903772	-0.133922
1.740555	0.076602	3.645828	11.205474	18.889887	0							1.905102	-0.133922
1.741884	0.07646	3.648487	11.205462	18.903185	0							1.906431	-0.133921
1.743213	0.076209	3.651146	11.205426	18.916481	0							1.907761	-0.133921
1.744543	0.075772	3.653805	11.205331	18.929777	0							1.90909	-0.133921
1.745872	0.075257	3.656464	11.205247	18.943075	0							1.910419	-0.133921
1.747202	0.074743	3.659123	11.205175	18.956371	0							1.911749	-0.133921
1.748531	0.07423	3.661782	11.205133	18.969669	0							1.913079	-0.133921
1.749861	0.073885	3.664441	11.205044	18.982965	0							1.914408	-0.133921
1.75119	0.07366	3.6671	11.204951	18.996262	0							1.915737	-0.133921
1.75252	0.073434	3.669759	11.204904	19.00956	0							1.917067	-0.133921
1.753849	0.073209	3.672418	11.204842	19.022856	0							1.918396	-0.133921
1.755178	0.072984	3.675077	11.20473	19.036154	0							1.919726	-0.133921
1.756508	0.072758	3.677736	11.204638	19.04945	0							1.921055	-0.13392
1.757837	0.072532	3.680395	11.204581	19.062746	0							1.922385	-0.13392
1.759167	0.072306	3.683054	11.20456	19.076044	0							1.923714	-0.13392
1.760496	0.07208	3.685714	11.204535	19.08934	0							1.925044	-0.13392
1.761826	0.071195	3.688372	11.204503	19.102638	0							1.926373	-0.13392
1.763155	0.069806	3.691031	11.204417	19.115934	0							1.927702	-0.13392
1.764485	0.06837	3.693691	11.204326	19.12923	0							1.929032	-0.13392
1.765814	0.066934	3.69635	11.204259	19.142529	0							1.930361	-0.13392
1.767144	0.065433	3.699008	11.204184	19.155825	0							1.931691	-0.13392
1.768473	0.063732	3.701668	11.204062	19.169121	0							1.93302	-0.13392
1.769802	0.061934	3.704327	11.203909	19.182419	0							1.93435	-0.133919
1.771132	0.060133	3.706986	11.203722	19.195715	0							1.935679	-0.133919
1.772461	0.058332	3.709645	11.20351	19.209013	0							1.937009	-0.133919
1.773791	0.05711	3.712304	11.203305	19.222309	0							1.938338	-0.133919
1.77512	0.056423	3.714963	11.20315	19.235605	0							1.939667	-0.133919
1.77645	0.055829	3.717622	11.20304	19.248903	0							1.940997	-0.133919
1.777779	0.055202	3.720281	11.20303	19.262199	0							1.942326	-0.133919
1.779109	0.054552	3.72294	11.202945	19.275497	0							1.943656	-0.133919
1.780438	0.053858	3.725599	11.20284	19.288794	0							1.944985	-0.133919
1.781767	0.053122	3.728258	11.202712	19.30209	0							1.946315	-0.133919
1.783097	0.052387	3.730917	11.202614	19.315388	0							1.947644	-0.133918
1.784426	0.051651	3.733576	11.202551	19.328684	0							1.948974	-0.133918
1.785756	0.051022	3.736235	11.202429	19.341982	0							1.950303	-0.133918
1.787085	0.050562	3.738894	11.202335	19.355278	0							1.951632	-0.133918
1.788415	0.050153	3.741553	11.202257	19.368574	0							1.952962	-0.133918
1.789744	0.049745	3.744212	11.202156	19.381872	0							1.954291	-0.133918
1.791074	0.049353	3.746871	11.202066	19.395168	0							1.955621	-0.133918
1.792403	0.049128	3.74953	11.202011	19.408466	0							1.95695	-0.133918
1.793733	0.04907	3.752189	11.201969	19.421762	0							1.95828	-0.133918
1.795062	0.049012	3.754848	11.201878	19.435059	0							1.959609	-0.133918
1.796391	0.048953	3.757507	11.201802	19.448357	0							1.960939	-0.133917
1.797721	0.048774	3.760166	11.201755	19.461653	0							1.962268	-0.133917
1.79905	0.048381	3.762825	11.20172	19.474951	0							1.963598	-0.133917
1.80038	0.047898	3.765484	11.201712	19.488247	0							1.964927	-0.133917
1.801709	0.047415	3.768143	11.201652	19.501543	0							1.966256	-0.133917
1.803039	0.046934	3.770802	11.201715	19.514841	0							1.967586	-0.133917
1.804368	0.046452	3.773461	11.201822	19.528137	0							1.968915	-0.133917
1.805698	0.045968	3.77612	11.201924	19.541435	0							1.970245	-0.133917
1.807027	0.045484	3.778779	11.202018	19.554731	0							1.971574	-0.133917
1.808357	0.045002	3.781438	11.202216	19.568027	0							1.972904	-0.133916
1.809686	0.044613	3.784097	11.202354	19.581326	0							1.974233	-0.133916
1.811015	0.04441	3.786756	11.202457	19.594622	0							1.975563	-0.133916
1.812345	0.044301	3.789415	11.202515	19.60792	0							1.976892	-0.133916
1.813674	0.044191	3.792074	11.202538	19.621216	0							1.978221	-0.133916
1.815004	0.044082	3.794733	11.202636	19.634512	0							1.979551	-0.133916
1.816333	0.044144	3.797392	11.202735	19.64781	0							1.98088	-0.133916
1.817663	0.044394	3.800051	11.202815	19.661106	0							1.98221	-0.133916
1.818992	0.044661	3.80271	11.20284	19.674404	0							1.983539	-0.133916
1.820322	0.044928	3.805369	11.202917	19.6877	0							1.984869	-0.133916
1.821651	0.045196	3.808028	11.202988	19.700996	0							1.986198	-0.133915
1.82298	0.045465	3.810687	11.203096	19.714294	0							1.987528	-0.133915
1.82431	0.045733	3.813346	11.203186	19.727591	0							1.988857	-0.133915
1.825639	0.046002	3.816005	11.203265	19.740889	0							1.990186	-0.133915
1.826969	0.046269	3.818664	11.203438	19.754185	0							1.991516	-0.133915
1.828298	0.04639	3.821323	11.203594	19.767481	0							1.992846	-0.133915
1.829628	0.046346	3.823982	11.203695	19.780779	0							1.994175	-0.133915
1.830957	0.046257	3.826642	11.203779	19.794075	0							1.995504	-0.133915
1.832287	0.046166	3.8293	11.203825	19.807373	0							1.996834	-0.133915
1.833616	0.046113	3.831959	11.203812	19.820669	0							1.998163	-0.133915
1.834945	0.04622	3.834619	11.203835	19.833965	0							1.999493	-0.133914
1.836275	0.046493	3.837278	11.203845	19.847263	0							2.000822	-0.133914
1.837604	0.046767	3.839936	11.203715	19.860559	0							2.002151	-0.133914
1.838934	0.04704	3.842596	11.203584	19.873857	0							2.003481	-0.133914
1.840263	0.047335	3.845255	11.203444	19.887154	0							2.004811	-0.133914
1.841593	0.047675	3.847914	11.203328	19.90045	0							2.00614	-0.133914
1.842922	0.048032	3.850573	11.203238	19.913748	0							2.007469	-0.133914
1.844252	0.048389	3.853232	11.203069	19.927044	0							2.008799	-0.133914
1.845581	0.048753	3.855891	11.202929	19.94034	0							2.010128	-0.133914
1.84691	0.049155	3.85855	11.202788	19.953638	0							2.011458	-0.133914
1.84824	0.049606	3.861209	11.202683	19.966934	0							2.012787	-0.133913
1.84957	0.050057	3.863868	11.202521	19.980232	0							2.014117	-0.133913
1.850899	0.050508	3.866527	11.202425	19.993528	0							2.015446	-0.133913
1.852228	0.050988	3.869186	11.202328	20.006824	0							2.016776	-0.133913
1.853558	0.051535	3.871845	11.202319	20.020123	0							2.018105	-0.133913
1.854887	0.052115	3.874504	11.202425	20.033419	0							2.019434	-0.133913
1.856217	0.052695	3.877163	11.202422	20.046717	0							2.020764	-0.133913
1.857546	0.05326	3.879822	11.202377	20.060013	0							2.022093	-0.133913
1.858876	0.053686	3.882481	11.202302	20.073309	0							2.023423	-0.133913
1.860205	0.053916	3.88514	11.202261	20.086607	0							2.024752	-0.133912
1.861535	0.054146	3.887799	11.20224	20.099903	0							2.026082	-0.133912
1.862864	0.054376	3.890458	11.202206	20.113201	0							2.027411	-0.133912
1.864193	0.054511	3.893117	11.202238	20.126497	0							2.028741	-0.133912
1.865523	0.0544	3.895776	11.202233	20.139793	0							2.03007	-0.133912
1.866852	0.054137	3.898435	11.202091	20.153091	0							2.031399	-0.133912
1.868182	0.053873	3.901094	11.202113	20.166388	0							2.032729	-0.133912
1.869511	0.053609	3.903753	11.202168	20.179686	0							2.034058	-0.133912
1.870841	0.053346	3.906412	11.202164	20.192982	0							2.035388	-0.133912
1.87217	0.053083	3.909071	11.202216	20.206278	0							2.036717	-0.133912
1.8735	0.052819	3.91173	11.20227	20.219576	0							2.038047	-0.133911
1.874829	0.052555	3.914389	11.202309	20.232872	0							2.039376	-0.133911
1.876158	0.052286	3.917048	11.202371	20.24617	0							2.040706	-0.133911
1.877488	0.052003	3.919707	11.202402	20.259466	0							2.042035	-0.133911
1.878817	0.05171	3.922366	11.202424	20.272762	0							2.043365	-0.133911
1.880147	0.051418	3.925025	11.202571	20.28606	0							2.044694	-0.133911
1.881476	0.051138	3.927684	11.202715	20.299356	0							2.046023	-0.133911
1.882806	0.050779	3.930343	11.202868	20.312654	0							2.047353	-0.133911
1.884135	0.050161	3.933002	11.20302	20.325951	0							2.048682	-0.133911
1.885465	0.049491	3.935661	11.203164	20.339247	0							2.050012	-0.13391
1.886794	0.04882	3.93832	11.203321	20.352545	0							2.051341	-0.13391
1.888124	0.048138	3.940979	11.203493	20.365841	0							2.052671	-0.13391
1.889453	0.047381	3.943639	11.203673	20.379139	0							2.054	-0.13391
1.890782	0.046527	3.946297	11.203754	20.392435	0							2.05533	-0.13391
1.892112	0.045673	3.948956	11.203875	20.405731	0							2.056659	-0.13391
1.893441	0.044821	3.951616	11.203983	20.419029	0							2.057988	-0.13391
1.894771	0.044041	3.954274	11.204144	20.432325	0							2.059318	-0.13391
1.8961	0.043494	3.956933	11.204321	20.445623	0							2.060647	-0.13391
1.89743	0.043	3.959593	11.204497	20.45892	0							2.061977	-0.133909
1.898759	0.042506	3.962251	11.204617	20.472216	0							2.063306	-0.133909
1.900089	0.041995	3.964911	11.204823	20.485514	0							2.064636	-0.133909
1.901418	0.041351	3.96757	11.204941	20.49881	0							2.065965	-0.133909
1.902747	0.040481	3.970228	11.205025	20.512108	0							2.067295	-0.133909
1.904077	0.039614	3.972888	11.205102	20.525404	0							2.068624	-0.133909
1.905406	0.038746	3.975547	11.205134	20.5387	0							2.069953	-0.133909
1.906736	0.037862	3.978205	11.205172	20.551998	0							2.071283	-0.133909
1.908065	0.03693	3.980865	11.205119	20.565294	0							2.072613	-0.133909
1.909395	0.03598	3.983524	11.205081	20.578592	0							2.073942	-0.133909
1.910724	0.035028	3.986182	11.205142	20.591888	0							2.075271	-0.133908
1.912054	0.03409	3.988842	11.205166	20.605185	0							2.076601	-0.133908
1.913383	0.033274	3.991501	11.205056	20.618483	0							2.07793	-0.133908
1.914712	0.032706	3.99416	11.205051	20.631779	0							2.07926	-0.133908
1.916042	0.032138	3.996819	11.204953	20.645075	0							2.080589	-0.133908
1.917372	0.03157	3.999478	11.204873	20.658373	0							2.081918	-0.133908
1.918701	0.030983	4.002137	11.204777	20.671669	0							2.083248	-0.133908
1.92003	0.030327	4.004796	11.2047	20.684967	0							2.084578	-0.133908
1.92136	0.029631	4.007455	11.204624	20.698263	0							2.085907	-0.133908
1.922689	0.028935	4.010114	11.204624	20.711559	0							2.087236	-0.133907
1.924019	0.028238	4.012773	11.204573	20.724857	0							2.088566	-0.133907
1.925348	0.027421	4.015432	11.204523	20.738153	0							2.089895	-0.133907
1.926677	0.026289	4.018091	11.20451	20.751451	0							2.091225	-0.133907
1.928007	0.025156	4.02075	11.204576	20.764748	0							2.092554	-0.133907
1.929337	0.024024	4.023409	11.204694	20.778044	0							2.093884	-0.133907
1.930666	0.02296	4.026068	11.20481	20.791342	0							2.095213	-0.133907
1.931995	0.022144	4.028727	11.204995	20.804638	0							2.096543	-0.133907
1.933325	0.021507	4.031386	11.205178	20.817936	0							2.097872	-0.133907
1.934654	0.020888	4.034045	11.205338	20.831232	0							2.099201	-0.133906
1.935984	0.020309	4.036704	11.205501	20.844528	0							2.100531	-0.133906
1.937313	0.019738	4.039363	11.205626	20.857826	0							2.10186	-0.133906
1.938643	0.01945	4.042022	11.205746	20.871122	0							2.10319	-0.133906
1.939972	0.019196	4.044682	11.205826	20.88442	0							2.104519	-0.133906
1.941302	0.018943	4.04734	11.205936	20.897717	0							2.105849	-0.133906
1.942631	0.018691	4.049999	11.205964	20.911013	0							2.107178	-0.133906
1.94396	0.018451	4.052659	11.206048	20.924311	0							2.108508	-0.133906
1.94529	0.018226	4.055317	11.206078	20.937607	0							2.109837	-0.133906
1.946619	0.018002	4.057976	11.20607	20.950905	0							2.111166	-0.133905
1.947949	0.017777	4.060636	11.205945	20.964201	0							2.112496	-0.133905
1.949278	0.017523	4.063294	11.205933	20.977497	0							2.113825	-0.133905
1.950608	0.017042	4.065954	11.205894	20.990795	0							2.115155	-0.133905
1.951937	0.016471	4.068613	11.205871	21.004091	0							2.116484	-0.133905
1.953267	0.015899	4.071271	11.205863	21.017389	0							2.117814	-0.133905
1.954596	0.015333	4.073931	11.205859	21.030685	0							2.119143	-0.133905
1.955925	0.014833	4.07659	11.205829	21.043982	0							2.120473	-0.133905
1.957255	0.014445	4.079248	11.205783	21.05728	0							2.121802	-0.133905
1.958584	0.014057	4.081908	11.205677	21.070576	0							2.123132	-0.133904
1.959914	0.013669	4.084567	11.205654	21.083874	0							2.124461	-0.133904
1.961243	0.01331	4.087225	11.205709	21.09717	0							2.12579	-0.133904
1.962573	0.013169	4.089885	11.20575	21.110466	0							2.12712	-0.133904
1.963902	0.013157	4.092544	11.205766	21.123764	0							2.128449	-0.133904
1.965232	0.013146	4.095203	11.205728	21.13706	0							2.129779	-0.133904
1.966561	0.013145	4.097862	11.205714	21.150358	0							2.131108	-0.133904
1.967891	0.013251	4.100521	11.205645	21.163654	0							2.132438	-0.133904
1.96922	0.013615	4.10318	11.205617	21.17695	0							2.133767	-0.133904
1.970549	0.01398	4.105839	11.205565	21.190248	0							2.135097	-0.133903
1.971879	0.014343	4.108498	11.205535	21.203545	0							2.136426	-0.133903
1.973208	0.014698	4.111157	11.205395	21.216843	0							2.137755	-0.133903
1.974538	0.014994	4.113816	11.205319	21.230139	0							2.139085	-0.133903
1.975867	0.015242	4.116475	11.205246	21.243435	0							2.140414	-0.133903
1.977197	0.015491	4.119134	11.205161	21.256733	0							2.141744	-0.133903
1.978526	0.015732	4.121793	11.205209	21.270029	0							2.143073	-0.133903
1.979856	0.015886	4.124452	11.205243	21.283327	0							2.144403	-0.133903
1.981185	0.01575	4.127111	11.205343	21.296623	0							2.145732	-0.133903
1.982514	0.015613	4.12977	11.205488	21.309919	0							2.147062	-0.133902
1.983844	0.015476	4.132429	11.205691	21.323217	0							2.148391	-0.133902
1.985173	0.015335	4.135088	11.205852	21.336514	0							2.14972	-0.133902
1.986503	0.015161	4.137747	11.205902	21.349812	0							2.15105	-0.133902
1.987832	0.014952	4.140406	11.205915	21.363108	0							2.15238	-0.133902
1.989162	0.014761	4.143065	11.205975	21.376404	0							2.153709	-0.133902
1.990491	0.014561	4.145724	11.205984	21.389702	0							2.155038	-0.133902
1.991821	0.01435	4.148383	11.205949	21.402998	0							2.156368	-0.133902
1.99315	0.014574	4.151042	11.205883	21.416294	0							2.157697	-0.133902
1.994479	0.014799	4.153701	11.205829	21.429592	0							2.159027	-0.133901
1.995809	0.015023	4.15636	11.205841	21.442888	0							2.160356	-0.133901
1.997139	0.015248	4.159019	11.20579	21.456186	0							2.161685	-0.133901
1.998468	0.015525	4.161678	11.205766	21.469482	0							2.163015	-0.133901
1.999797	0.015916	4.164337	11.20568	21.482779	0							2.164345	-0.133901
2.001127	0.016308	4.166996	11.205617	21.496077	0							2.165674	-0.133901
2.002456	0.0167	4.169655	11.205592	21.509373	0							2.167003	-0.133901
2.003786	0.017085	4.172314	11.205452	21.522671	0							2.168333	-0.133901
2.005115	0.017128	4.174973	11.205337	21.535967	0							2.169662	-0.133901
2.006444	0.017134	4.177632	11.205278	21.549263	0							2.170992	-0.1339
2.007774	0.01714	4.180291	11.205126	21.562561	0							2.172321	-0.1339
2.009104	0.017146	4.18295	11.204945	21.575857	0							2.173651	-0.1339
2.010433	0.017147	4.185609	11.204847	21.589155	0							2.17498	-0.1339
2.011762	0.017129	4.188268	11.204757	21.602451	0							2.17631	-0.1339
2.013092	0.017111	4.190928	11.204652	21.615747	0							2.177639	-0.1339
2.014421	0.017093	4.193586	11.204591	21.629045	0							2.178968	-0.1339
2.015751	0.017082	4.196246	11.204505	21.642342	0							2.180298	-0.1339
2.01708	0.017311	4.198905	11.204427	21.65564	0							2.181627	-0.133899
2.018409	0.01764	4.201563	11.204252	21.668936	0							2.182957	-0.133899
2.019739	0.017972	4.204223	11.204185	21.682232	0							2.184286	-0.133899
2.021069	0.018301	4.206882	11.204107	21.69553	0							2.185616	-0.133899
2.022398	0.0186	4.20954	11.204019	21.708826	0							2.186945	-0.133898
2.023727	0.018708	4.2122	11.204037	21.722124	0							2.188275	-0.133898
2.025057	0.018816	4.214859	11.203996	21.73542	0							2.189604	-0.133898
2.026386	0.018924	4.217518	11.203982	21.748716	0							2.190933	-0.133898
2.027716	0.01902	4.220177	11.204031	21.762014	0							2.192263	-0.133898
2.029045	0.018894	4.222836	11.204004	21.775311	0							2.193592	-0.133897
2.030375	0.018625	4.225495	11.203959	21.788609	0							2.194922	-0.133897
2.031704	0.018355	4.228154	11.203936	21.801905	0							2.196251	-0.133897
2.033034	0.018086	4.230813	11.203871	21.815201	0							2.197581	-0.133897
2.034363	0.017831	4.233472	11.203824	21.828499	0							2.19891	-0.133897
2.035692	0.017808	4.236131	11.203777	21.841795	0							2.20024	-0.133897
2.037022	0.017785	4.23879	11.203722	21.855093	0							2.201569	-0.133897
2.038351	0.017762	4.241449	11.203646	21.868389	0							2.202899	-0.133897
2.039681	0.017742	4.244108	11.203577	21.881685	0							2.204228	-0.133896
2.04101	0.01778	4.246767	11.203536	21.894983	0							2.205557	-0.133896
2.04234	0.017863	4.249426	11.203522	21.908279	0							2.206887	-0.133896
2.043669	0.01795	4.252085	11.203465	21.921577	0							2.208216	-0.133896
2.044999	0.018042	4.254744	11.203462	21.934874	0							2.209546	-0.133896
2.046328	0.018135	4.257403	11.203485	21.94817	0							2.210875	-0.133896
2.047657	0.018442	4.260062	11.203492	21.961468	0							2.212205	-0.133896
2.048987	0.018796	4.262721	11.203427	21.974764	0							2.213534	-0.133896
2.050316	0.019153	4.26538	11.203319	21.988062	0							2.214864	-0.133896
2.051646	0.01951	4.268039	11.203355	22.001358	0							2.216193	-0.133895
2.052975	0.019895	4.270698	11.203348	22.014654	0							2.217522	-0.133895
2.054305	0.020324	4.273357	11.203279	22.027952	0							2.218852	-0.133895
2.055634	0.020756	4.276016	11.203262	22.041248	0							2.220181	-0.133895
2.056964	0.021189	4.278675	11.20321	22.054546	0							2.221511	-0.133895
2.058293	0.021621	4.281334	11.203155	22.067842	0							2.22284	-0.133895
2.059623	0.021964	4.283993	11.20307	22.081139	0							2.22417	-0.133895
2.060952	0.022275	4.286652	11.203013	22.094437	0							2.225499	-0.133895
2.062281	0.022584	4.289311	11.202965	22.107733	0							2.226829	-0.133894
2.063611	0.022891	4.29197	11.202878	22.121031	0							2.228158	-0.133894
2.06494	0.023156	4.294629	11.202807	22.134327	0							2.229487	-0.133894
2.06627	0.023307	4.297288	11.202828	22.147623	0							2.230817	-0.133894
2.067599	0.023448	4.299947	11.202879	22.160921	0							2.232147	-0.133894
2.068929	0.023589	4.302606	11.202903	22.174217	0							2.233476	-0.133894
2.070258	0.023731	4.305265	11.202954	22.187513	0							2.234805	-0.133894
2.071588	0.023633	4.307924	11.203024	22.200811	0							2.236135	-0.133894
2.072917	0.023413	4.310583	11.203084	22.214108	0							2.237464	-0.133894
2.074246	0.023184	4.313242	11.203156	22.227406	0							2.238794	-0.133893
2.075576	0.022956	4.315901	11.203247	22.240702	0							2.240123	-0.133893
2.076905	0.022732	4.318561	11.203369	22.253998	0							2.241452	-0.133893
2.078235	0.022525	4.321219	11.20356	22.267296	0							2.242782	-0.133893
2.079564	0.022321	4.323878	11.203699	22.280592	0							2.244112	-0.133893
2.080894	0.022116	4.326538	11.203816	22.29389	0							2.245441	-0.133893
2.082223	0.021912	4.329196	11.203915	22.307186	0							2.24677	-0.133893
2.083553	0.021852	4.331855	11.204028	22.320482	0							2.2481	-0.133893
2.084882	0.0219	4.334515	11.204154	22.33378	0							2.249429	-0.133892
2.086211	0.021954	4.337173	11.20426	22.347076	0							2.250759	-0.133892
2.087541	0.022009	4.339832	11.204345	22.360374	0							2.252088	-0.133892
2.088871	0.022084	4.342492	11.204402	22.373671	0							2.253418	-0.133892
2.0902	0.022348	4.34515	11.204428	22.386967	0							2.254747	-0.133892
2.091529	0.022625	4.34781	11.204458	22.400265	0							2.256077	-0.133892
2.092859	0.0229	4.350469	11.204511	22.413561	0							2.257406	-0.133892
2.094188	0.023176	4.353127	11.204599	22.426859	0							2.258735	-0.133892
2.095518	0.023498	4.355787	11.204663	22.440155	0							2.260065	-0.133892
2.096847	0.023895	4.358446	11.204657	22.453451	0							2.261394	-0.133891
2.098176	0.024328	4.361104	11.20466	22.466749	0							2.262724	-0.133891
2.099506	0.024767	4.363764	11.204679	22.480045	0							2.264053	-0.133891
2.100836	0.025206	4.366423	11.204648	22.493343	0							2.265383	-0.133891
2.102165	0.025451	4.369082	11.204566	22.506639	0							2.266712	-0.133891
2.103494	0.025644	4.371741	11.204477	22.519936	0							2.268042	-0.133891
2.104824	0.025837	4.3744	11.204361	22.533234	0							2.269371	-0.133891
2.106153	0.02603	4.377059	11.204209	22.54653	0							2.2707	-0.133891
2.107483	0.026238	4.379718	11.204082	22.559828	0							2.27203	-0.13389
2.108812	0.026471	4.382377	11.203996	22.573124	0							2.273359	-0.13389
2.110142	0.02671	4.385036	11.203959	22.58642	0							2.274689	-0.13389
2.111471	0.026949	4.387695	11.203938	22.599718	0							2.276018	-0.13389
2.112801	0.027189	4.390354	11.20391	22.613014	0							2.277348	-0.13389
2.11413	0.027237	4.393013	11.203896	22.626312	0							2.278677	-0.13389
2.115459	0.027216	4.395672	11.203902	22.639608	0							2.280007	-0.13389
2.116789	0.027191	4.398331	11.203944	22.652905	0							2.281336	-0.13389
2.118118	0.027165	4.40099	11.203968	22.666203	0							2.282665	-0.13389
2.119448	0.027102	4.403649	11.203984	22.679499	0							2.283995	-0.133889
2.120777	0.026943	4.406308	11.203992	22.692797	0							2.285324	-0.133889
2.122107	0.026764	4.408967	11.203908	22.706093	0							2.286654	-0.133889
2.123436	0.026585	4.411626	11.203806	22.719389	0							2.287983	-0.133889
2.124766	0.026406	4.414285	11.203706	22.732687	0							2.289313	-0.133889
2.126095	0.026309	4.416944	11.203558	22.745983	0							2.290642	-0.133889
2.127424	0.026249	4.419603	11.203397	22.759281	0							2.291972	-0.133889
2.128754	0.026194	4.422262	11.203215	22.772577	0							2.293301	-0.133889
2.130083	0.026139	4.424921	11.202982	22.785873	0							2.294631	-0.133888
2.131413	0.026024	4.42758	11.202752	22.799171	0							2.29596	-0.133888
2.132742	0.025653	4.430239	11.20252	22.812468	0							2.297289	-0.133888
2.134072	0.025229	4.432898	11.202277	22.825766	0							2.298619	-0.133888
2.135401	0.024803	4.435557	11.202037	22.839062	0							2.299948	-0.133888
2.136731	0.024377	4.438216	11.201771	22.852358	0							2.301278	-0.133888
2.13806	0.024164	4.440876	11.201577	22.865656	0							2.302607	-0.133888
2.13939	0.024088	4.443534	11.201368	22.878952	0							2.303937	-0.133887
2.140719	0.024033	4.446193	11.20112	22.89225	0							2.305266	-0.133887
2.142048	0.023977	4.448853	11.200961	22.905546	0							2.306596	-0.133887
2.143378	0.023948	4.451511	11.200863	22.918842	0							2.307925	-0.133887
2.144707	0.024159	4.45417	11.200774	22.93214	0							2.309254	-0.133886
2.146037	0.024418	4.45683	11.200683	22.945436	0							2.310584	-0.133886
2.147366	0.024677	4.459488	11.200599	22.958733	0							2.311913	-0.133886
2.148696	0.024918	4.462147	11.20057	22.972031	0							2.313243	-0.133886
2.150025	0.025052	4.464807	11.200566	22.985327	0							2.314572	-0.133886
2.151355	0.025085	4.467465	11.20056	22.998625	0							2.315902	-0.133885
2.152684	0.025086	4.470125	11.20055	23.011921	0							2.317231	-0.133885
2.154013	0.025086	4.472784	11.200561	23.025217	0							2.318561	-0.133885
2.155343	0.025087	4.475442	11.200583	23.038515	0							2.31989	-0.133885
2.156672	0.025024	4.478102	11.200595	23.051811	0							2.321219	-0.133885
2.158002	0.024927	4.480761	11.200613	23.065109	0							2.322549	-0.133885
2.159331	0.024831	4.483419	11.200613	23.078405	0							2.323879	-0.133885
2.160661	0.024735	4.486079	11.200636	23.091702	0							2.325208	-0.133885
2.16199	0.024584	4.488738	11.200667	23.105	0							2.326537	-0.133884
2.16332	0.024352	4.491397	11.200709	23.118296	0							2.327867	-0.133884
2.164649	0.024094	4.494056	11.200782	23.131594	0							2.329196	-0.133884
2.165978	0.023834	4.496715	11.200851	23.14489	0							2.330526	-0.133884
2.167308	0.023575	4.499374	11.20091	23.158186	0							2.331855	-0.133884
2.168638	0.023496	4.502033	11.200929	23.171484	0							2.333185	-0.133884
2.169967	0.023523	4.504692	11.200951	23.18478	0							2.334514	-0.133884
2.171296	0.023559	4.507351	11.200991	23.198078	0							2.335844	-0.133884
2.172626	0.023596	4.51001	11.201019	23.211374	0							2.337173	-0.133883
2.173955	0.023619	4.512669	11.201076	23.22467	0							2.338502	-0.133883
2.175285	0.023618	4.515328	11.201131	23.237968	0							2.339832	-0.133883
2.176614	0.023608	4.517987	11.201158	23.251265	0							2.341161	-0.133883
2.177943	0.023598	4.520646	11.201209	23.264563	0							2.342491	-0.133883
2.179273	0.023588	4.523305	11.201337	23.277859	0							2.34382	-0.133883
2.180603	0.023442	4.525964	11.201458	23.291155	0							2.34515	-0.133883
2.181932	0.023203	4.528623	11.201503	23.304453	0							2.346479	-0.133883
2.183261	0.022948	4.531282	11.201518	23.317749	0							2.347809	-0.133883
2.184591	0.022693	4.533941	11.201571	23.331047	0							2.349138	-0.133882
2.18592	0.02247	4.5366	11.201617	23.344343	0							2.350467	-0.133882
2.18725	0.022336	4.539259	11.201622	23.357639	0							2.351797	-0.133882
2.188579	0.022234	4.541918	11.201622	23.370937	0							2.353126	-0.133882
2.189909	0.022133	4.544577	11.201616	23.384233	0							2.354456	-0.133882
2.191238	0.022031	4.547236	11.201627	23.397532	0							2.355785	-0.133882
2.192568	0.021792	4.549895	11.201646	23.410828	0							2.357115	-0.133882
2.193897	0.021437	4.552554	11.201676	23.424124	0							2.358444	-0.133882
2.195226	0.021056	4.555213	11.201749	23.437422	0							2.359774	-0.133881
2.196556	0.020676	4.557872	11.201836	23.450718	0							2.361103	-0.133881
2.197885	0.020349	4.560531	11.201884	23.464016	0							2.362432	-0.133881
2.199215	0.020254	4.56319	11.201995	23.477312	0							2.363762	-0.133881
2.200544	0.020244	4.565849	11.202112	23.490608	0							2.365091	-0.133881
2.201874	0.020235	4.568508	11.202191	23.503906	0							2.366421	-0.133881
2.203203	0.020226	4.571167	11.2023	23.517202	0							2.36775	-0.133881
2.204533	0.020315	4.573826	11.202374	23.5305	0							2.36908	-0.133881
2.205862	0.02055	4.576485	11.202408	23.543797	0							2.370409	-0.13388
2.207191	0.020838	4.579144	11.20241	23.557093	0							2.371739	-0.13388
2.208521	0.021127	4.581803	11.202375	23.570391	0							2.373068	-0.13388
2.20985	0.021398	4.584462	11.202345	23.583687	0							2.374398	-0.13388
2.21118	0.021496	4.587121	11.202315	23.596985	0							2.375727	-0.13388
2.212509	0.02147	4.58978	11.202299	23.610281	0							2.377056	-0.13388
2.213839	0.021443	4.59244	11.202267	23.623577	0							2.378386	-0.13388
2.215168	0.021416	4.595098	11.202201	23.636875	0							2.379715	-0.13388
2.216498	0.021422	4.597757	11.202186	23.650171	0							2.381045	-0.133879
2.217827	0.021485	4.600417	11.202146	23.663467	0							2.382374	-0.133879
2.219157	0.021574	4.603076	11.202054	23.676765	0							2.383704	-0.133879
2.220486	0.021663	4.605734	11.202029	23.690062	0							2.385033	-0.133879
2.221815	0.021752	4.608394	11.202064	23.70336	0							2.386363	-0.133878
2.223145	0.021896	4.611053	11.202116	23.716656	0							2.387692	-0.133878
2.224474	0.022082	4.613711	11.202156	23.729952	0							2.389021	-0.133878
2.225804	0.022267	4.616371	11.202185	23.74325	0							2.390351	-0.133878
2.227133	0.022453	4.61903	11.20225	23.756546	0							2.39168	-0.133877
2.228463	0.022556	4.621689	11.202344	23.769844	0							2.39301	-0.133877
2.229792	0.022475	4.624348	11.202392	23.78314	0							2.394339	-0.133877
2.231122	0.022302	4.627007	11.202438	23.796436	0							2.395669	-0.133877
2.232451	0.022129	4.629666	11.202497	23.809734	0							2.396998	-0.133877
2.23378	0.021956	4.632325	11.202613	23.82303	0							2.398328	-0.133877
2.23511	0.021626	4.634984	11.202694	23.836329	0							2.399657	-0.133877
2.236439	0.02117	4.637643	11.202759	23.849625	0							2.400987	-0.133876
2.237769	0.020701	4.640302	11.202832	23.862921	0							2.402316	-0.133876
2.239098	0.020233	4.642961	11.202836	23.876219	0							2.403646	-0.133876
2.240428	0.019795	4.64562	11.202822	23.889515	0							2.404975	-0.133876
2.241757	0.019443	4.648279	11.202805	23.902813	0							2.406304	-0.133876
2.243087	0.019136	4.650938	11.202775	23.916109	0							2.407634	-0.133876
2.244416	0.01883	4.653597	11.202773	23.929405	0							2.408963	-0.133876
2.245745	0.018524	4.656256	11.202795	23.942703	0							2.410293	-0.133876
2.247075	0.018336	4.658915	11.202868	23.955999	0							2.411622	-0.133875
2.248405	0.018256	4.661574	11.202924	23.969297	0							2.412952	-0.133875
2.249734	0.018194	4.664233	11.20294	23.982594	0							2.414281	-0.133875
2.251063	0.018133	4.666892	11.202928	23.99589	0							2.415611	-0.133875
2.252393	0.01807	4.669551	11.202939	24.009188	0							2.41694	-0.133875
2.253722	0.017992	4.67221	11.202903	24.022484	0							2.418269	-0.133875
2.255052	0.017909	4.674869	11.202857	24.035782	0							2.419599	-0.133875
2.256381	0.017829	4.677528	11.202819	24.049078	0							2.420928	-0.133875
2.257711	0.017745	4.680187	11.20279	24.062374	0							2.422258	-0.133875
2.25904	0.017745	4.682846	11.202722	24.075672	0							2.423587	-0.133874
2.26037	0.01789	4.685505	11.202685	24.088968	0							2.424917	-0.133874
2.261699	0.018082	4.688164	11.202652	24.102266	0							2.426246	-0.133874
2.263028	0.018273	4.690823	11.202617	24.115562	0							2.427576	-0.133874
2.264358	0.018465	4.693482	11.202575	24.128859	0							2.428905	-0.133874
2.265687	0.018825	4.696141	11.202582	24.142157	0							2.430234	-0.133874
2.267017	0.019385	4.6988	11.202599	24.155453	0							2.431564	-0.133874
2.268346	0.019947	4.701459	11.202599	24.168751	0							2.432893	-0.133874
2.269676	0.020511	4.704118	11.20267	24.182047	0							2.434223	-0.133873
2.271005	0.020992	4.706777	11.202788	24.195343	0							2.435552	-0.133873
2.272335	0.02132	4.709436	11.2029	24.208641	0							2.436882	-0.133873
2.273664	0.021584	4.712095	11.20301	24.221937	0							2.438211	-0.133873
2.274993	0.021849	4.714754	11.203155	24.235235	0							2.439541	-0.133872
2.276323	0.022113	4.717413	11.203303	24.248531	0							2.44087	-0.133872
2.277652	0.022186	4.720072	11.203493	24.261827	0							2.442199	-0.133872
2.278982	0.022016	4.722732	11.203606	24.275126	0							2.443529	-0.133872
2.280311	0.021822	4.72539	11.203682	24.288422	0							2.444858	-0.133871
2.281641	0.021627	4.728049	11.203749	24.30172	0							2.446188	-0.133871
2.28297	0.021405	4.730709	11.203901	24.315016	0							2.447517	-0.133871
2.2843	0.021125	4.733367	11.204092	24.328312	0							2.448847	-0.133871
2.285629	0.020815	4.736026	11.204297	24.34161	0							2.450176	-0.133871
2.286958	0.020504	4.738686	11.204453	24.354906	0							2.451506	-0.133871
2.288288	0.020193	4.741344	11.204576	24.368204	0							2.452835	-0.13387
2.289617	0.020109	4.744004	11.204628	24.3815	0							2.454165	-0.13387
2.290947	0.020326	4.746663	11.204576	24.394796	0							2.455494	-0.13387
2.292276	0.020606	4.749321	11.204498	24.408094	0							2.456823	-0.13387
2.293606	0.020886	4.751981	11.204375	24.421391	0							2.458153	-0.13387
2.294935	0.021234	4.75464	11.204218	24.434687	0							2.459482	-0.13387
2.296265	0.021762	4.757298	11.204034	24.447985	0							2.460812	-0.13387
2.297594	0.0224	4.759958	11.203831	24.461281	0							2.462141	-0.13387
2.298923	0.023037	4.762617	11.203659	24.474579	0							2.463471	-0.133869
2.300253	0.023675	4.765275	11.203471	24.487875	0							2.4648	-0.133869
2.301582	0.024353	4.767935	11.20336	24.501171	0							2.46613	-0.133869
2.302912	0.025093	4.770594	11.203189	24.514469	0							2.467459	-0.133869
2.304241	0.025849	4.773253	11.203055	24.527765	0							2.468788	-0.133869
2.305571	0.026603	4.775912	11.202909	24.541063	0							2.470118	-0.133869
2.3069	0.027336	4.778571	11.202784	24.554359	0							2.471447	-0.133869
2.30823	0.027967	4.78123	11.202681	24.567656	0							2.472777	-0.133869
2.309559	0.028515	4.783889	11.202663	24.580954	0							2.474106	-0.133868
2.310889	0.029074	4.786548	11.202628	24.59425	0							2.475436	-0.133868
2.312218	0.029669	4.789207	11.202558	24.607548	0							2.476765	-0.133868
2.313547	0.030179	4.791866	11.202569	24.620844	0							2.478095	-0.133868
2.314877	0.030431	4.794525	11.20255	24.63414	0							2.479424	-0.133868
2.316206	0.030514	4.797184	11.202556	24.647438	0							2.480754	-0.133868
2.317536	0.030597	4.799843	11.202574	24.660734	0							2.482083	-0.133868
2.318865	0.030681	4.802502	11.202562	24.674032	0							2.483413	-0.133868
2.320195	0.030775	4.805161	11.202588	24.687328	0							2.484742	-0.133867
2.321524	0.030883	4.80782	11.20259	24.700624	0							2.486071	-0.133867
2.322854	0.030992	4.810479	11.2026	24.713923	0							2.487401	-0.133867
2.324183	0.031101	4.813138	11.202611	24.727219	0							2.48873	-0.133867
2.325512	0.03123	4.815797	11.202643	24.740517	0							2.49006	-0.133867
2.326842	0.031428	4.818456	11.202616	24.753813	0							2.491389	-0.133866
2.328171	0.031684	4.821115	11.202641	24.767109	0							2.492719	-0.133866
2.329501	0.031941	4.823774	11.202647	24.780407	0							2.494048	-0.133866
2.33083	0.032197	4.826433	11.202587	24.793703	0							2.495378	-0.133866
2.33216	0.03232	4.829092	11.202578	24.807001	0							2.496707	-0.133865
2.333489	0.032206	4.831751	11.202573	24.820297	0							2.498036	-0.133865
2.334819	0.032091	4.83441	11.20252	24.833593	0							2.499366	-0.133865
2.336148	0.031976	4.837069	11.202492	24.846891	0							2.500695	-0.133865
2.337478	0.031926	4.839728	11.202415	24.860188	0							2.502025	-0.133865
2.338807	0.032137	4.842387	11.202433	24.873486	0							2.503354	-0.133865
2.340137	0.032609	4.845047	11.202374	24.886782	0							2.504684	-0.133864
2.341466	0.033083	4.847705	11.202334	24.900078	0							2.506013	-0.133864
2.342795	0.033556	4.850364	11.202314	24.913376	0							2.507343	-0.133864
2.344125	0.03418	4.853024	11.20233	24.926672	0							2.508672	-0.133864
2.345454	0.035083	4.855682	11.202309	24.93997	0							2.510001	-0.133864
2.346784	0.036016	4.858341	11.202215	24.953266	0							2.511331	-0.133864
2.348113	0.036948	4.861001	11.202211	24.966562	0							2.51266	-0.133864
2.349443	0.037835	4.863659	11.202176	24.97986	0							2.51399	-0.133864
2.350772	0.03846	4.866318	11.202126	24.993156	0							2.515319	-0.133863
2.352102	0.038785	4.868978	11.202085	25.006454	0							2.516649	-0.133863
2.353431	0.039109	4.871636	11.202076	25.019751	0							2.517978	-0.133863
2.35476	0.039433	4.874296	11.202037	25.033047	0							2.519308	-0.133863
2.35609	0.039576	4.876955	11.201965	25.046345	0							2.520637	-0.133863
2.357419	0.039383	4.879613	11.201885	25.059641	0							2.521966	-0.133863
2.358749	0.039117	4.882273	11.201869	25.072939	0							2.523296	-0.133863
2.360078	0.038852	4.884932	11.201813	25.086235	0							2.524625	-0.133863
2.361408	0.038605	4.88759	11.201842	25.099531	0							2.525955	-0.133862
2.362737	0.03847	4.89025	11.201886	25.112829	0							2.527284	-0.133862
2.364067	0.038517	4.892909	11.201884	25.126125	0							2.528614	-0.133862
2.365396	0.038567	4.895568	11.201813	25.139423	0							2.529943	-0.133862
2.366725	0.038617	4.898227	11.201754	25.152719	0							2.531273	-0.133861
2.368055	0.038649	4.900886	11.201762	25.166016	0							2.532602	-0.133861
2.369384	0.038608	4.903545	11.201748	25.179314	0							2.533931	-0.133861
2.370714	0.038539	4.906204	11.201756	25.19261	0							2.535261	-0.133861
2.372043	0.038471	4.908863	11.20175	25.205906	0							2.53659	-0.13386
2.373373	0.038402	4.911522	11.201685	25.219204	0							2.53792	-0.13386
2.374702	0.038338	4.914181	11.201498	25.2325	0							2.539249	-0.13386
2.376032	0.03829	4.91684	11.201454	25.245798	0							2.540579	-0.13386
2.377361	0.038243	4.919499	11.201485	25.259094	0							2.541908	-0.13386
2.37869	0.038195	4.922158	11.201477	25.27239	0							2.543238	-0.13386
2.38002	0.038207	4.924817	11.201503	25.285688	0							2.544567	-0.133859
2.381349	0.038475	4.927476	11.201543	25.298985	0							2.545897	-0.133859
2.382679	0.038938	4.930135	11.201557	25.312283	0							2.547226	-0.133859
2.384008	0.039403	4.932794	11.201561	25.325579	0							2.548556	-0.133859
2.385338	0.039868	4.935453	11.201705	25.338875	0							2.549885	-0.133859
2.386667	0.040313	4.938112	11.201805	25.352173	0							2.551214	-0.133859
2.387997	0.040704	4.940771	11.20188	25.365469	0							2.552544	-0.133859
2.389326	0.04109	4.94343	11.20202	25.378767	0							2.553873	-0.133859
2.390656	0.041476	4.946089	11.202236	25.392063	0							2.555203	-0.133858
2.391985	0.041847	4.948748	11.202343	25.405359	0							2.556532	-0.133858
2.393314	0.042151	4.951407	11.202559	25.418657	0							2.557862	-0.133858
2.394644	0.04239	4.954066	11.202817	25.431953	0							2.559191	-0.133858
2.395973	0.042628	4.956725	11.202894	25.445251	0							2.560521	-0.133858
2.397303	0.042867	4.959384	11.203022	25.458548	0							2.56185	-0.133858
2.398632	0.043026	4.962043	11.203075	25.471844	0							2.563179	-0.133858
2.399962	0.042937	4.964702	11.203099	25.485142	0							2.564509	-0.133858
2.401291	0.04279	4.967361	11.203114	25.498438	0							2.565838	-0.133857
2.402621	0.042643	4.97002	11.203074	25.511736	0							2.567168	-0.133857
2.40395	0.04245	4.972679	11.203015	25.525032	0							2.568497	-0.133857
2.40528	0.042019	4.975338	11.202937	25.538328	0							2.569827	-0.133857
2.406609	0.041284	4.977997	11.20291	25.551626	0							2.571156	-0.133856
2.407938	0.040549	4.980656	11.20288	25.564922	0							2.572486	-0.133856
2.409268	0.039817	4.983315	11.202843	25.57822	0							2.573815	-0.133856
2.410597	0.039085	4.985974	11.202899	25.591516	0							2.575145	-0.133856
2.411927	0.038361	4.988633	11.202877	25.604813	0							2.576474	-0.133855
2.413256	0.037641	4.991292	11.202838	25.618111	0							2.577803	-0.133855
2.414586	0.03693	4.993951	11.202886	25.631407	0							2.579133	-0.133855
2.415915	0.036282	4.996611	11.202978	25.644705	0							2.580462	-0.133855
2.417245	0.035784	4.999269	11.203061	25.658001	0							2.581792	-0.133855
2.418574	0.035671	5.001928	11.203203	25.671297	0							2.583121	-0.133855
2.419904	0.035558	5.004588	11.203279	25.684595	0							2.584451	-0.133854
2.421233	0.035444	5.007246	11.203401	25.697891	0							2.58578	-0.133854
2.422562	0.035405	5.009905	11.203468	25.711189	0							2.58711	-0.133854
2.423892	0.036	5.012565	11.203629	25.724485	0							2.588439	-0.133854
2.425221	0.036988	5.015224	11.203782	25.737782	0							2.589768	-0.133854
2.426551	0.03797	5.017883	11.203958	25.75108	0							2.591098	-0.133854
2.42788	0.038952	5.020542	11.204127	25.764376	0							2.592427	-0.133854
2.42921	0.039867	5.023201	11.204278	25.777674	0							2.593757	-0.133854
2.430539	0.040534	5.02586	11.204539	25.79097	0							2.595086	-0.133853
2.431869	0.041202	5.028519	11.204732	25.804266	0							2.596416	-0.133853
2.433198	0.041869	5.031178	11.204909	25.817564	0							2.597745	-0.133853
2.434527	0.042457	5.033837	11.205041	25.83086	0							2.599075	-0.133853
2.435857	0.042405	5.036496	11.205137	25.844158	0							2.600404	-0.133853
2.437186	0.041798	5.039155	11.205236	25.857454	0							2.601733	-0.133853
2.438516	0.041192	5.041814	11.20534	25.87075	0							2.603063	-0.133853
2.439845	0.040585	5.044473	11.205425	25.884048	0							2.604392	-0.133853
2.441175	0.039975	5.047132	11.205492	25.897345	0							2.605722	-0.133852
2.442504	0.039348	5.049791	11.20556	25.910643	0							2.607051	-0.133852
2.443834	0.03872	5.05245	11.20564	25.923939	0							2.608381	-0.133852
2.445163	0.038091	5.055109	11.20573	25.937235	0							2.60971	-0.133852
2.446492	0.037517	5.057768	11.20583	25.950533	0							2.61104	-0.133851
2.447822	0.037331	5.060427	11.205909	25.963829	0							2.612369	-0.133851
2.449151	0.037627	5.063086	11.205903	25.977125	0							2.613698	-0.133851
2.450481	0.037923	5.065745	11.205941	25.990423	0							2.615028	-0.133851
2.45181	0.038219	5.068404	11.205894	26.003719	0							2.616358	-0.13385
2.45314	0.038525	5.071063	11.205872	26.017017	0							2.617687	-0.13385
2.454469	0.038893	5.073722	11.205829	26.030313	0							2.619016	-0.13385
2.455799	0.039268	5.076381	11.205716	26.04361	0							2.620346	-0.13385
2.457128	0.039641	5.07904	11.205569	26.056908	0							2.621675	-0.13385
2.458457	0.040016	5.081699	11.205435	26.070204	0							2.623005	-0.13385
2.459787	0.040389	5.084358	11.205352	26.083502	0							2.624334	-0.133849
2.461116	0.040761	5.087017	11.205221	26.096798	0							2.625664	-0.133849
2.462446	0.041132	5.089676	11.205112	26.110094	0							2.626993	-0.133849
2.463775	0.041503	5.092335	11.205038	26.123392	0							2.628323	-0.133849
2.465105	0.041922	5.094994	11.204924	26.136688	0							2.629652	-0.133849
2.466434	0.042613	5.097653	11.204797	26.149986	0							2.630981	-0.133849
2.467764	0.043361	5.100312	11.204675	26.163282	0							2.632311	-0.133849
2.469093	0.044071	5.102971	11.204597	26.176579	0							2.63364	-0.133848
2.470423	0.044752	5.10563	11.204507	26.189877	0							2.63497	-0.133848
2.471752	0.045325	5.108289	11.204438	26.203173	0							2.636299	-0.133848
2.473081	0.045183	5.110948	11.204357	26.216471	0							2.637629	-0.133848
2.474411	0.045028	5.113607	11.204343	26.229767	0							2.638958	-0.133847
2.47574	0.044872	5.116266	11.204359	26.243063	0							2.640288	-0.133847
2.47707	0.044717	5.118926	11.204356	26.256361	0							2.641617	-0.133847
2.478399	0.044553	5.121584	11.204363	26.269657	0							2.642946	-0.133847
2.479729	0.044385	5.124243	11.204412	26.282955	0							2.644276	-0.133846
2.481058	0.044216	5.126903	11.204369	26.296251	0							2.645605	-0.133846
2.482388	0.044048	5.129561	11.204293	26.309547	0							2.646935	-0.133846
2.483717	0.043932	5.13222	11.204247	26.322845	0							2.648264	-0.133846
2.485047	0.044292	5.13488	11.204105	26.336142	0							2.649594	-0.133846
2.486376	0.044653	5.137538	11.204028	26.34944	0							2.650923	-0.133846
2.487705	0.045015	5.140197	11.203994	26.362736	0							2.652253	-0.133846
2.489035	0.045375	5.142857	11.204021	26.376032	0							2.653582	-0.133845
[truncated: 20,406 more rows]
