# Supplementary material for: Hallucination of closed repeat proteins containing central pockets
Source: Nat Struct Mol Biol. 2023 Sep 28;30(11):1755–60. doi: 10.1038/s41594-023-01112-6 (PMC10643118; doi:10.1038/s41594-023-01112-6)
Supplement: Supplementary file 5 — Chromatography raw data. [file 41594_2023_1112_MOESM5_ESM.tar › SEC_submit/C9[20220202].csv]

time (min)	raw light scattering data: detector voltage (V) detector 2	raw light scattering data: detector voltage (V) detector 3	raw light scattering data: detector voltage (V) detector 4	raw light scattering data: detector voltage (V) detector 5	raw light scattering data: detector voltage (V) detector 6	raw light scattering data: detector voltage (V) detector 7	raw light scattering data: detector voltage (V) detector 8	raw light scattering data: detector voltage (V) detector 9	raw light scattering data: detector voltage (V) detector 10	raw light scattering data: detector voltage (V) detector 11	raw light scattering data: detector voltage (V) detector 13	raw light scattering data: detector voltage (V) detector 14	raw light scattering data: detector voltage (V) detector 15	raw light scattering data: detector voltage (V) detector 16	raw light scattering data: detector voltage (V) detector 17	raw light scattering data: detector voltage (V) detector 18	raw UV absorbance data: detector voltage (V) channel 1	raw UV absorbance data: detector voltage (V) channel 2	differential refractive index data: differential refractive index (RIU)	Forward Laser Monitor: Forward Laser Monitor (V)	Auto-inject Signal: Auto-inject Signal	Auto-inject Signal: Auto-inject Signal	absolute refractive index data: absolute refractive index (RIU)
-0.01127247981677453	6.230956090706385	5.138065959731407	1.497133523721855	0.6389755548702334	0.9504259429643349	0.6740453894990102	0.6714217757421092	0.3680896243962087	0.2540219776508261	0.2759509250902903	0.3260305216658541	0.4019011711059106	0.496258040490894	0.9260704331079332	0.2007198129502155	1.874701532061049			0.000556917776574293	0.8068529559384259			1.261666573330225
-0.003082693769204253	6.373609264159474	5.334130732370751	1.563570161805508	0.6729301266801601	0.969373684729149	0.676219150565878	0.6737935919861596	0.3719986989133359	0.2550116373641053	0.2783958772141211	0.3272518861116952	0.4019948404539713	0.4969983134136584	0.9265294918715091	0.2007551362990132	1.915506517716034			0.0005569138210199262	0.8069187366508684			1.261665888434448
0.00510709227836602	6.208652726037245	5.198220544634765	1.561770478965403	0.6461925521898838	0.9725762128423876	0.6614700463560085	0.6723303873929295	0.370881172938358	0.2549882246485398	0.2771893197491484	0.3269525041995782	0.401790279553477	0.4968262237178606	0.9251703556990384	0.2005432915057165	1.948469738530772	0.05365559188865143	0.05188954896076124	0.000556910633926997	0.8068454668849776			1.261665729269821
0.0132968783259363	6.188332029567923	5.107775891903747	1.492032959673961	0.6215974050549256	0.9423181419955989	0.6562052196303613	0.667840291544203	0.3688513215839502	0.2548812748493282	0.2773458262896672	0.3272826565828203	0.4019860310285526	0.4971125508676219	0.9251863952216348	0.2008905641324265	1.878664125741795	0.05365601861370602	0.05188183371443285	0.0005569109682084792	0.8066507339556863			1.261665797742501
0.02148666437350657	6.461043996427715	5.32039896604065	1.50984204040576	0.6763491784708997	0.9628216835875042	0.6689662490107758	0.6736651787924114	0.3714082495547047	0.2540132573512001	0.2768944787659847	0.3276711875678487	0.40242878058035	0.4978193837308151	0.927103149057673	0.2014505631623853	1.864213062500215	0.05365529650130716	0.05187996588007984	0.0005569108010405231	0.8064628952394908			1.261665944364014
0.02967645042107684	6.292242790643028	5.309931105599228	1.520005600306429	0.6740264313179752	0.9704768666744933	0.668062778147732	0.6754944082671864	0.3739285676505931	0.2544579214211437	0.2787753136714785	0.3282846698397772	0.4036252119307582	0.4980796829114963	0.9280103087024356	0.2014007933068007	1.872034780982396	0.05365581016923424	0.05188285832357758	0.0005569074763200378	0.8063182571625831			1.261666102574671
0.03786623646864712	6.079631637876955	5.063404149776568	1.468415650690625	0.6302371151407585	0.9464282884712825	0.6642020663081621	0.6695317268724388	0.3701862987052858	0.2531563201178413	0.2786604762765457	0.3283508768611308	0.4032860139380097	0.4975270226842115	0.9272596422957574	0.2010833372012083	1.864452907871334	0.05366029677109824	0.05189314806856849	0.0005569033245178633	0.8062874904781027			1.261666282462142
0.04605602251621739	6.209055651185039	5.119668696636582	1.540527406360438	0.6556978125332746	0.9878578916868649	0.6713630001605196	0.6691100262774586	0.3643387828485946	0.2515327848018177	0.275931635700893	0.3275497267646212	0.401881511268555	0.4977682059739524	0.9267381773946503	0.2008143752613375	1.867981944133407	0.05366377810879188	0.05190349625741604	0.0005569015532042132	0.8063963456610446			1.261666478831633
0.05424580856378766	6.318714508419835	5.195375126677077	1.574266504888137	0.6829226240032954	0.9645493557722356	0.6796573990003983	0.6693054638926135	0.367392528424759	0.2521740694845114	0.2768088659717187	0.3274826256341116	0.4020968013745542	0.4980949496672615	0.9266677548838748	0.2008414086182999	1.8753510184146	0.05366619787972039	0.05190151169208077	0.0005569015561353794	0.8065185522062015			1.26166667348489
0.06243559461135793	6.354212955876503	5.157543481802472	1.598449705328571	0.6686383922595373	0.9851188661227097	0.685840238489009	0.671942050619853	0.3674389246758734	0.2527998529594322	0.2774436624305034	0.3284791641484099	0.4029111801987281	0.4987805941976114	0.9270279008684859	0.2013314414633048	1.88026058552899	0.05366685342147851	0.05189464710077633	0.0005569000560753063	0.8064780646368341			1.261666862979211
0.07062538065892821	6.49672567771611	5.385542910431627	1.688226657832645	0.6850981005442083	1.053797147864387	0.6836051100769658	0.6795788852971005	0.3711637304956567	0.2596677408284638	0.2830622460255973	0.3308875064180821	0.4043283181405382	0.4999892390773437	0.9292424446253249	0.2019874303484362	1.877684515116429	0.0536630906196951	0.05188799319370216	0.0005568957113478677	0.8065047371853157			1.261667077267223
0.07881516670649848	6.416047199464422	5.214907793710712	1.57894373254533	0.635565043143856	0.9924078863570165	0.6644815253739516	0.6721407929994692	0.3711059987690161	0.2556487846179127	0.2807940701731207	0.3289816028514082	0.4031746533459707	0.4978552334753754	0.9277840072662707	0.2008433586142337	1.877406557552262	0.05366093448605382	0.05188196268878495	0.0005568913008416594	0.8065983153665275			1.261667331416769
0.08700495275406876	6.334814655411301	5.025240195350636	1.508920655447777	0.6102380747410523	0.9689092976892848	0.6566887994632066	0.6746288994528626	0.3647739301254621	0.2555968073559369	0.2756040566692949	0.3268638301294655	0.4025413020120965	0.4970097811514731	0.9269033705319716	0.2004499552175595	1.877307778216844	0.05365966174256447	0.05188409026826016	0.0005568902065532603	0.8066166970174139			1.261667577269392
0.09519473880163903	6.189906130234668	4.958633083367293	1.527716963069359	0.6197422879270649	0.9578195214775556	0.652719665646503	0.6679469206395344	0.3605389975278964	0.2561658520592155	0.2740585311605177	0.3261394271880682	0.4018409758379158	0.4965437883126281	0.9254601513732418	0.2003621565346167	1.865601671571046	0.05365850660705318	0.05189301885007277	0.0005568907100596992	0.8067100134793337			1.26166779034114
0.1033845248492093	6.009493265924251	4.866480668310444	1.465362749904679	0.6137181088921619	0.9191150028922958	0.652421206952955	0.6588256161380536	0.3606914480044814	0.2514554381649062	0.2733503961354485	0.3260877367354781	0.4011547523212938	0.4951787387411583	0.92374990415084	0.2000625938827374	1.862237830474449	0.05366186809530089	0.05190893307943897	0.0005568877947767973	0.8067306974787797			1.261668006591401
0.1115743108967796	6.121398714484017	4.934641830154848	1.483501257828014	0.6237392566395222	0.9280337596613772	0.6661145147801578	0.6632402432475083	0.3630858574064084	0.2514958558580588	0.2744957634231804	0.3263966426531093	0.4014357845264606	0.4953849281324163	0.9241919601576153	0.2001743713562642	1.873715124304872	0.0536671093486524	0.05193192895016841	0.0005568817965677043	0.8067726738986646			1.261668273363312
0.1197640969443498	6.225091660502404	4.953438786098139	1.50196965611133	0.6279500661781071	0.9448988006759524	0.6780705132675213	0.6682829949819956	0.3671174972623382	0.2514103135871281	0.2753371395346775	0.3273047296763043	0.4018946023475035	0.4970411312722636	0.9259232632621007	0.2005679817469616	1.898865936759822	0.05367455680287626	0.05195355190263696	0.0005568786243950844	0.8068133768453846			1.261668558676933
0.1279538829919201	6.164608901667554	4.883674806202064	1.497673727967268	0.6091093022122669	0.9571619898528646	0.6678673714471228	0.6702451864602282	0.3665084681765253	0.2518279605790897	0.2747051924295775	0.3274003173229581	0.4022733285390638	0.4976713711108575	0.926667245300284	0.200749287144293	1.878669056424425	0.0536793489295847	0.0519742588146965	0.0005568796575413174	0.8067713188977277			1.26166880165143
0.1361436690394904	6.355375099090207	5.144530430545432	1.606858234967165	0.6291470712602191	1.006206636751098	0.6690754359953978	0.675531783078102	0.3724434164995024	0.2569616144406862	0.2781001742045691	0.3289167668320184	0.4027529190027841	0.4987470861636994	0.9279502661577387	0.2013849438255682	1.868975738542903	0.05368046595945413	0.05199552806879486	0.0005568787681998323	0.8068284570098075			1.261669027427985
0.1443334550870607	6.392200533104385	5.206582749865592	1.638317563519786	0.6367420098585626	1.005383834050597	0.6671622658502249	0.6721382819311129	0.374165223398761	0.25771804702225	0.2805160684195875	0.3304554075365443	0.4032477914499329	0.4990634273963711	0.9280432627867138	0.2014433298774178	1.868333455718857	0.05368322704147755	0.05201445930333137	0.000556873518677988	0.8068817054292876			1.261669276765866
0.1525232411346309	6.432887429745731	5.110602340664078	1.558600841712888	0.6365669587158221	0.9684265654838324	0.6604798827166202	0.6644612615656342	0.3680441477173421	0.2517843726616668	0.2789900633412049	0.3288270729018868	0.4024901409854373	0.4976078786308917	0.9270458546703965	0.2010115754906847	1.880295148285663	0.05368650043405991	0.05202178558604183	0.0005568695206474541	0.8068779017906118			1.261669536108519
0.1607130271822012	6.477877327705689	5.283003930997233	1.562305556062817	0.670773367999731	0.9570205423681819	0.6708726116463313	0.6645802757636575	0.3701544663649711	0.2525376514751934	0.2801281023576922	0.3292723317140742	0.4027791504051667	0.497859748642868	0.9278628922352118	0.2011992768291356	1.875312468386997	0.05368788597593373	0.05201594633631301	0.0005568698752625456	0.8068477266972596			1.26166977715765
0.1689028132297715	6.473356868356364	5.380260747861894	1.571809844050774	0.6870873501444998	0.9757192098200119	0.6840177135484574	0.6697160001104774	0.3728117000000937	0.2561512985927444	0.2800246172518943	0.3299183113421461	0.4039443705891662	0.4997115833299821	0.9298524257316167	0.201646912687393	1.869571614226812	0.05368658416217628	0.05200727006980693	0.0005568704524042769	0.8067846222876366			1.261669992869367
0.1770925992773418	6.445285267586919	5.367060137768707	1.538829510209412	0.6768577518498238	0.9849688036115496	0.6742517348476909	0.6680117661650216	0.3719174247814447	0.2560454336007453	0.2800626503538481	0.3291799010367856	0.4042030234816998	0.499419910894685	0.9303792900533644	0.2014526249834001	1.864824994556995	0.05368283776573555	0.05199262125395303	0.0005568674941613555	0.8067382128394233			1.26167019951178
0.185282385324912	6.715186284840534	5.499510209027302	1.632897618493645	0.6845955494061678	1.000457288465919	0.6790131659142551	0.6732064361874397	0.3733979706512237	0.2584111570701671	0.2814900526206123	0.3311050374340211	0.404795817050586	0.5011358320267545	0.931874421561827	0.2021201104307779	1.869299777932796	0.0536760688839818	0.0519743759465534	0.0005568627636617498	0.8067228252398326			1.261670418794653
0.1934721713724823	6.740807680816067	5.411334818415535	1.628454388754343	0.6677346118955464	0.9903979088279499	0.6838257667841123	0.6797364084225475	0.3756213540321384	0.2582307833556439	0.2830106794708121	0.331486511661515	0.404112696708614	0.500229771750393	0.9293215780833024	0.2019849442808198	1.878803761235664	0.0536677105232479	0.05195833380682223	0.0005568607038921914	0.8069073504589527			1.261670640821648
0.2016619574200526	6.431694840059047	5.214539220556676	1.551774155063898	0.6348559848616809	0.9563281018175896	0.6606691979469125	0.6676749099429581	0.3674467010331097	0.2517628429871007	0.2791085523467842	0.3281497485372374	0.4023291847491212	0.4980466437429896	0.9267858026015587	0.2013991463268976	1.871694850280438	0.05366182483296537	0.05194807753066103	0.0005568615589290092	0.8070166620347243			1.261670845596603
0.2098517434676228	6.307129840878162	5.182435128340177	1.558854561185424	0.6278889044354938	0.957323890870196	0.6513452073665045	0.6664677585259368	0.3682722605271596	0.2515473718357835	0.2793917792751948	0.3284470466332916	0.4022965632608224	0.4980375379029788	0.9262716140860308	0.2011528927757831	1.869538130084098	0.0536614889086089	0.05194091083072724	0.0005568602877644564	0.8069486216628181			1.261671042247307
0.2180415295151931	6.237618593637205	5.11979117978957	1.552713832436968	0.624721799992164	0.9693355378039255	0.6503502853563485	0.6676732527857012	0.3667416402957927	0.253061817103464	0.2782295831181275	0.3282771011215161	0.4025298839227108	0.4980035879687025	0.9264117961986382	0.2008625863358366	1.872488731266722	0.05366243609479317	0.05193665877632558	0.0005568550067542167	0.8069128698591318			1.261671239089616
0.2262313155627634	6.179208326483418	5.042297077134754	1.472057541418335	0.6190453349109346	0.9345261609024098	0.6512921589952391	0.6619647421963383	0.361960899299258	0.2498756723199755	0.2740479715503208	0.3264437178216373	0.4020789443522066	0.496987233567299	0.9265480710565902	0.2006222069308456	1.886625707842233	0.05366332328242165	0.05193502178767559	0.0005568498496968881	0.8068549659377546			1.261671502161111
0.2344211016103337	6.40222416716895	5.136264379929253	1.555174338463319	0.6437169178616448	0.9798004626425092	0.6732521283818726	0.6714766816934575	0.3719089444964286	0.2588159256261564	0.2791585748452285	0.3285639597868125	0.403715654712326	0.4988600066144931	0.9290105577490596	0.2014581316093524	1.875932835637437	0.05366341689979809	0.05193014812753497	0.0005568494103309365	0.8067060854651221			1.261671749270515
0.242610887657904	6.520640160652581	5.288917329157955	1.63159281933028	0.6764549841624238	1.020665136213753	0.6932836934638019	0.6866953182056023	0.3836604895332136	0.2649415884591484	0.2884905779296578	0.3341089414794816	0.4060533514052158	0.5022899240745075	0.9323126082558809	0.2024306012815958	1.873496483559151	0.05366517686074228	0.05192326386304504	0.0005568513410741186	0.8066542280171043			1.261671954544413
0.2508006737054742	6.249063046955176	5.082467666601039	1.511538852825332	0.6264974817851116	0.9522935836198956	0.6651721817030745	0.6702718639182066	0.3739414864732198	0.2553397747683496	0.2825092068613387	0.33258149271908	0.4037864822064862	0.4989875954527464	0.9276817400165502	0.2012399065834456	1.881794420771621	0.05366035274926612	0.05191297411805412	0.0005568489000026392	0.8067397226007204			1.261672137286247
0.2589904597530445	6.29641370287606	4.993084894621949	1.508060417920386	0.6131670129593021	0.9683293000157429	0.6655763267878599	0.671346786414418	0.3682704159436989	0.2522014014356924	0.2785579371795213	0.3291898105010906	0.4025780206067462	0.4982734207727704	0.9266058031058696	0.2008748316589026	1.892892504405778	0.05364850245545846	0.05190099914336477	0.0005568449384922707	0.8067289101299175			1.261672337784626
0.2671802458006148	6.462871640145388	5.096920090713629	1.595260882098613	0.6571236408766826	1.015616214199625	0.6819323459631846	0.6768123229177186	0.3732149938025279	0.2580992534184546	0.2817444543475992	0.3293421328726794	0.4026603049596351	0.4991003591727923	0.9265728562965049	0.2013254476626121	1.892719466413383	0.05364593206507849	0.05189337148445584	0.0005568443127681807	0.8068105929255062			1.261672547388818
0.275370031848185	6.372109531560587	5.186332933950242	1.598310581188599	0.6424960106754838	0.9973094422397369	0.66558445356397	0.6691827339959506	0.3689744246370687	0.2551520613738459	0.2796651440520818	0.3287184042527439	0.4024544529343115	0.4982774064793327	0.925980792636045	0.2012513356567144	1.875841577371232	0.05364659237824779	0.05188842811366326	0.0005568461664121361	0.8068203808183054			1.261672706234936
0.2835598178957553	6.472162831969181	5.352213145507063	1.611915955530443	0.6606406526940894	1.015185090398693	0.67190063523378	0.6725015182718053	0.3670923200530539	0.2542033212914764	0.2780118693967996	0.328895734465225	0.403477019083739	0.4986930500304849	0.9287938386360075	0.2012985551083629	1.876585732387215	0.05364596383455256	0.05188480811195238	0.0005568453729686745	0.8066906366067691			1.261672844126946
0.2917496039433256	6.430819860139565	5.399853863537934	1.614856566091338	0.6988627739104787	1.063340658814728	0.6929778928346387	0.6865337119459571	0.3724419068309625	0.2593686553521533	0.2795085198430762	0.3297840047556762	0.4053627871665399	0.5003607552213144	0.9313869767318557	0.201718257232968	1.882152646611573	0.05364863059390073	0.05187989282073549	0.0005568418911012677	0.8066982206916702			1.261672960058481
0.2999393899908959	6.113796455031985	5.150410364683964	1.504112905921585	0.6621354234904754	0.9955799743457432	0.6802395576143268	0.6751832030093455	0.3689974013548023	0.2533255445333263	0.2773449243091933	0.3278762356471258	0.4031731458958905	0.4980132874267562	0.9275454785886679	0.2010250337077854	1.890384521203839	0.05365242597110077	0.05187392182366204	0.0005568398832702123	0.806770307565321			1.261673075433443
0.3081291760384661	6.279933148906545	5.144242955009118	1.583795456700568	0.6456920628836501	0.9813587881777837	0.6700189047244781	0.6712862604398979	0.3699612281913685	0.2554738911690609	0.2770727574215921	0.3275259481689458	0.4024767117249401	0.4978340710390248	0.9269656695461305	0.2011841204841976	1.878783210989846	0.05365526058262965	0.05187689801759958	0.0005568410882688308	0.8067086537316899			1.261673181189245
0.3163189620860364	6.676057836996236	5.371710865618334	1.688649761181567	0.6657558118898997	1.026852431033964	0.6804559359756945	0.6775826539130639	0.378536707719506	0.260644007303295	0.2806274543452066	0.3283503955716866	0.4040529530845322	0.4994482700360687	0.9301683729422372	0.2022895062990394	1.874045002799222	0.05365732286650182	0.05187971789004021	0.0005568424405135338	0.8066396537609222			1.261673261787024
0.3245087481336067	6.340432799898892	5.36582853357792	1.577871782412327	0.6711687939502534	1.001528002414895	0.6734063833809245	0.6764916401926997	0.3781041378435282	0.2585803369486075	0.2832667996716935	0.3287699676971063	0.4029879922280899	0.4982120707840855	0.9280847357568494	0.2013128565402414	1.88159104167624	0.05365804407651733	0.05187378313478901	0.0005568405999377879	0.8066733048379473			1.261673341357265
0.332698534181177	6.097108497926722	5.172599848651503	1.506876202582133	0.6458409599711673	0.9598376033671462	0.6576707109035983	0.6738089601942302	0.3738201643936657	0.2545091592993579	0.2800628925965429	0.3283081264479517	0.4019750087255037	0.496941132876577	0.926179416291396	0.200615756190688	1.890352564048051	0.05365524905317789	0.05186893706593682	0.0005568372608078764	0.8067257816663107			1.261673431309663
0.3408883202287472	6.097776665286597	5.039722396429282	1.504388678197482	0.6360598658656508	0.9736264872360783	0.6659596621218969	0.6743003586176023	0.3720206249942926	0.255014373020646	0.2787005768142888	0.3292260263909947	0.4037022328731918	0.4984058905104795	0.9275216676549818	0.2012005772742381	1.882120790839035	0.05365388433386804	0.05186709706701587	0.0005568370737870222	0.8067585319073679			1.26167352793507
0.3490781062763175	6.434522010812561	5.08180839738148	1.637280574733913	0.6374851018368938	1.023605083911924	0.6689733698181293	0.6775232530624639	0.3691496593316139	0.2584726953596974	0.2788296628034437	0.3304286877513402	0.4057741962064045	0.5006905348671773	0.9294420697536342	0.202138646174917	1.873020904966611	0.05365935110591231	0.0518702099092648	0.0005568388477811134	0.8067816582420418			1.261673618703963
0.3572678923238878	6.838204540421032	5.440063284822475	1.761954527968331	0.6809021236083227	1.066362698996174	0.6733116301995785	0.6839321470371421	0.3729688516655681	0.2597478637278083	0.2827581911138804	0.3307459816150433	0.4051402714832917	0.5009780031853579	0.9310101596027273	0.2025734972292305	1.878925939523035	0.05366397491706854	0.05188329708051833	0.0005568377678101521	0.8068043472817101			1.261673682976604
0.365457678371458	6.702389126110414	5.551771170168112	1.696040201612672	0.707568821552612	1.054160366303127	0.7006440756267347	0.6842334140736536	0.3799151822005217	0.2615830525240107	0.2865513843773275	0.3316168760550244	0.4044228090304094	0.5000799493013312	0.9305859251399525	0.2021181928029109	1.891633829322666	0.05366725667779949	0.0518993152217971	0.0005568335184309945	0.8068453546420721			1.26167377761404
0.3736474644190283	6.57923619335819	5.296421672549182	1.598653670034177	0.6895893440377816	0.9988308977682632	0.6870365101014194	0.6726134280497544	0.3747680372246277	0.259842268263242	0.2823196625000758	0.3301637627174998	0.4036583988563384	0.4986815551905743	0.9284246703047787	0.2015114779291315	1.888921971627301	0.05367308237394864	0.05191088515251904	0.0005568311630698411	0.8068887393305763			1.261673895635517
0.3818372504665986	6.469787739732991	5.215604604046389	1.614153036581111	0.652294136933087	1.014306291066924	0.6700362862061064	0.6785828692362135	0.3713073161259037	0.2599152702715605	0.2802933555249854	0.3299655039153026	0.4040812596904306	0.4995846910812262	0.9279843979709341	0.2017083853511704	1.874689418225468	0.05367406824727555	0.05191143622776253	0.0005568327168265074	0.806873934032308			1.261674009713266
0.3900270365141689	6.622266280325215	5.401294363264314	1.824943003988758	0.6808804494847687	1.124929427357619	0.6910639482770216	0.6973749844881385	0.3765188904875253	0.2633842290662428	0.283416385406084	0.3313699315267152	0.4058139751740573	0.5015526850765527	0.9302781828913416	0.2024369148504492	1.873436573488436	0.05366495116674366	0.05189883197337492	0.0005568341163337153	0.8067928415808959			1.261674086071869
0.3982168225617391	6.513783331408725	5.248883713842734	1.709692352436154	0.6738688651733531	1.052007394222472	0.688211514462519	0.6877805067642135	0.3798678314635904	0.2599464654176579	0.2822497598961634	0.3303884751893702	0.4054003011882075	0.5003539509374684	0.9301001598098102	0.2018106217637645	1.878155772773293	0.05365275096813252	0.05188154817444023	0.0005568318669100136	0.8068349037226438			1.261674171318621
0.4064066086093094	6.317074162861602	5.143162999515324	1.56755854800424	0.6614362259176492	0.9891689348340017	0.6813894796130764	0.6828579697919804	0.378314057157714	0.2583018085357077	0.2826637954964129	0.3302856914588211	0.4045474532691952	0.4993320172208918	0.9296194438296052	0.2012904996038475	1.8846946832925	0.05364744580382445	0.05186842476136446	0.0005568288946014299	0.8068924776468934			1.26167428368659
0.4145963946568797	6.100992941752563	4.997134397726171	1.467459119779168	0.6432160949135415	0.9617125306446993	0.6777662131833678	0.6814833563848453	0.3763468488197363	0.2593880747663209	0.2817954880218415	0.329566217965433	0.4033937962895767	0.4988632429325324	0.9279957553073026	0.2012894860629493	1.87596182573514	0.05364382310215343	0.05186062217176025	0.0005568290745295499	0.8068801600384091			1.261674388166667
0.42278618070445	6.020276855444977	4.992698000280139	1.460002332071638	0.619373193148523	0.9446650889983221	0.6618602163164453	0.6660679914994038	0.3651370320296556	0.2552900508330315	0.2763367556954268	0.3272702421416632	0.4020846700648859	0.4959817173124341	0.9257461775725077	0.2006390189039593	1.863324368319207	0.05363964232669795	0.05185815012014852	0.0005568307258282282	0.806877007266063			1.261674465231962
0.4309759667520202	6.042995323163215	5.069913630079115	1.512955811078911	0.6018249238438816	0.931194935305402	0.6497397909148732	0.6591986713640343	0.3619330431806518	0.2518082033485649	0.274352370986461	0.3264777064120375	0.4015145824207682	0.4950890567361593	0.9237032562963602	0.200074004861092	1.868837110540764	0.05364309429690908	0.05186305749326248	0.0005568296027874928	0.8069001520896053			1.261674538004053
0.4391657527995905	6.240779429726561	5.102756976404008	1.56900094905112	0.6128957972942666	0.9561989531883136	0.6576373608135015	0.6628120502884894	0.3681024861636732	0.2572391669983441	0.2768213923445726	0.327977451027395	0.4025947403419216	0.4966010852877864	0.9257280308594229	0.200536290108917	1.880984280745179	0.05364989984342378	0.05186896082024561	0.0005568256455303318	0.8068629870138132			1.261674632179256
0.4473555388471608	6.43626040994292	5.288893620112393	1.621727741740924	0.6571942960402795	1.013153176786958	0.6752800557548611	0.6760573839405125	0.3736901987245431	0.2660197058644242	0.2799860810956787	0.3307153270894722	0.4042559932882036	0.4998031146812303	0.9287768694435932	0.2016644898085108	1.894602957606689	0.0536534928181502	0.05186839056010387	0.0005568232829279033	0.8068938041444816			1.261674740575245
0.455545324894731	6.322805318013172	5.205993026936591	1.612098052221713	0.6538825542600418	1.018038808021068	0.6724834428632194	0.683053076874174	0.3726372680367232	0.2617449932357604	0.279624604488122	0.3310664162882758	0.404179749860995	0.5000071289018485	0.928342207051142	0.2018171180993946	1.8686202371336	0.05365466820441611	0.05186828329949891	0.0005568247244346525	0.8069058030240006			1.26167483970909
0.4637351109423013	6.549549092234216	5.254689604337022	1.645996439303172	0.6637941728972073	1.0398869021749	0.6695057896277072	0.6842649053441492	0.3702093086244925	0.2598099385178221	0.2794341906788036	0.3297820655854383	0.4037010642101616	0.4998583854638137	0.9289507871181314	0.2019395197131662	1.861875720034173	0.05365090573578286	0.05186665039197219	0.0005568261461473165	0.8068573072853166			1.261674922279873
0.4719248969898716	6.797031197991162	5.485055788281591	1.715324308636738	0.6963933359399374	1.071500444332874	0.6911120030273261	0.6810136555333036	0.3725972739319275	0.2592318589889884	0.2799679726367654	0.3293164934716758	0.4035161556504146	0.4991651423198585	0.9293174896396531	0.201533128415915	1.866087674425335	0.05364853706656737	0.05186006007386506	0.0005568236675885227	0.8068794136844509			1.26167500333506
0.4801146830374419	6.840318951965068	5.834086729341353	1.764946170320274	0.7398302030835984	1.068848776900835	0.7067264986230689	0.6827752682219599	0.3778062290580706	0.260173731552518	0.2830821281456741	0.331256067926432	0.4044692080451822	0.50005558439924	0.9310376024476767	0.2016207366119402	1.884006560195126	0.05364993039001646	0.05185342967695604	0.0005568185433079926	0.8068247984871032			1.261675154217249
0.4883044690850121	6.655640180521341	5.574249925257172	1.703392026452598	0.7266410768008698	1.040530495506033	0.7039996526362227	0.6822810095740012	0.3814485842965644	0.2636741832404392	0.284123873636946	0.3315477961802447	0.4049623448089134	0.5014999464243595	0.9313936466358018	0.2023369923892168	1.883184482034023	0.05365012383167857	0.05185253330973253	0.0005568180774425713	0.8068545571468619			1.261675288832833
0.4964942551325824	6.497727675409492	5.32895240269071	1.674405051752855	0.6833890855206566	1.040333534346514	0.6980290219573461	0.6823742982852703	0.3794398504859283	0.2626739155288076	0.282202692552768	0.3318728094419179	0.4060690739460242	0.5021505702007902	0.9306823968390092	0.2026442351165802	1.875822487222854	0.05365350127225672	0.05185748231392277	0.0005568213769559259	0.8068636488167188			1.261675389468161
0.5046840411801528	6.556200874262817	5.501285858035241	1.704742834256792	0.6880989875089538	1.051430509646135	0.6891383001841241	0.6810975284513989	0.3801679936270728	0.2588731892441274	0.2819155528895844	0.3318421592832392	0.4047013407340909	0.5003368516366828	0.9300984470019211	0.2018283469087858	1.883671916641316	0.05365859222180219	0.05186636950880272	0.0005568200290826152	0.8068970817148863			1.261675473752148
0.512873827227723	6.325817525656492	5.042276541309761	1.54924767258764	0.6167894266500049	0.9699574428037175	0.6504641072943951	0.6680257807058316	0.3676201450913975	0.2554690378943533	0.2755815394609409	0.3274984277799554	0.4021965924728306	0.4971776606704295	0.9262539200024431	0.2004316677170118	1.893746340613115	0.05366031096490513	0.05187345702770724	0.0005568159081575819	0.8070093170168221			1.261675580100768
0.5210636132752933	6.409146757456189	4.978575872115964	1.518594290345691	0.6062892825210735	0.9468486539038544	0.647209614241214	0.6666840714776969	0.3656723057639275	0.2566202292924312	0.2737573115643228	0.3267824415459423	0.4028670323232958	0.4977382520222647	0.9267591897605564	0.2005825464456832	1.894515146241978	0.05365727379388831	0.05187242017519269	0.0005568145927823611	0.8069830628857053			1.261675698503537
0.5292533993228635	6.663555865094612	5.464626432260598	1.653181358494802	0.6871218533269048	0.9974849389561189	0.6781395451351672	0.6809719083858354	0.3796665746359759	0.2624134800749775	0.2817729917315884	0.3306480602384033	0.4052336467765626	0.5012393383883967	0.9307092064134228	0.2022919287726804	1.875724687195448	0.05364957070858339	0.05186603262321289	0.0005568162483586729	0.8068672604768158			1.261675807847738
0.5374431853704338	6.981162747503416	5.871516353993757	1.832512247343254	0.7079762952360011	1.086067359917279	0.6830047926286119	0.6953083562377423	0.3813588984938121	0.2666634601757499	0.2858327333281211	0.3314596304419308	0.4058853591710084	0.5032291790303607	0.9319521796916113	0.2033938648068496	1.877796588587051	0.05364785914579317	0.05185795576041137	0.0005568166289337982	0.806874330092155			1.261675903571154
0.5456329714180042	6.819397283713057	5.712420514072103	1.731196944729575	0.7173329354883438	1.086122449972489	0.6884295606783709	0.6862242315308005	0.376269437418865	0.2617714799767502	0.2814037605545395	0.3290824145257578	0.403958228245458	0.5008186067088087	0.9299029787065438	0.2023513020521794	1.889178531054785	0.05365224698993557	0.05185576410368186	0.000556814208342809	0.806950105289141			1.261675976963265
0.5538227574655744	6.418949943900362	5.447152894748253	1.608845894015328	0.7077691088519523	1.030003546504974	0.6903024953822042	0.677670934062048	0.3737045442365607	0.2596215245888466	0.2811564137175512	0.3294363492533197	0.4028581624909782	0.4995030660372142	0.9280497715780904	0.2015984753947169	1.896311786390522	0.05365846591490029	0.0518564753374019	0.00055681220777576	0.8069931240902019			1.261676048802519
0.5620125435131447	6.465507737230083	5.588784961310092	1.64280961397312	0.7128183049990183	1.015850568738837	0.6830119844908401	0.6764460845996327	0.3748315926206446	0.260267845313515	0.2821705226033435	0.3295207670489273	0.4027636896309195	0.4987729642722486	0.9279881189640627	0.2015043549344682	1.886429346598229	0.05366521650991531	0.05185873621649612	0.0005568134115392466	0.8070263800616163			1.26167612435884
0.5702023295607149	6.686775663595324	5.659153084915312	1.61355175588892	0.7177766493006134	0.9957155299953038	0.6842618470565853	0.672797561882629	0.3748822724969876	0.2559336557479047	0.2829557558417243	0.3303214561602564	0.4038544831927058	0.4990940290115676	0.9298357414252404	0.2016488555147936	1.878422247923855	0.05366617240571027	0.05186331797081557	0.0005568158403092736	0.8069630910000182			1.261676171303596
0.5783921156082852	6.937767853783969	5.785311636539279	1.744478383206433	0.7074217613081594	1.044593489664728	0.6923397481248537	0.6804754719583943	0.3784063120656537	0.2619536827932195	0.2853796236713085	0.3330895373650246	0.405641714194402	0.5014147275806082	0.9324717450950973	0.2022569312225967	1.887974790730885	0.05366320335325704	0.0518648622269357	0.0005568155495077594	0.8068569861823085			1.261676191710897
0.5865819016558554	6.738818607464752	5.660498058264782	1.732977206556876	0.7076168340219986	1.067625068383748	0.6891442550102469	0.6835750294760854	0.3771959092440603	0.2601664073716897	0.2815166218762775	0.3304429907674654	0.4049451952564753	0.5000521239456399	0.9317981532275791	0.2017204119489468	1.900205780183823	0.05366002551503323	0.0518596126663905	0.0005568125508982712	0.8068675092388568			1.261676226222167
0.5947716877034257	6.73860531260497	5.662688077927969	1.648477398973914	0.7109601311122595	1.047919278026327	0.691643257509312	0.6820282381303991	0.3768293658442176	0.2554815723290806	0.2823827163927057	0.3305063267085773	0.4045231472860691	0.5004047427106284	0.9320110634105908	0.2020558042290896	1.90634647260348	0.05365775676576397	0.0518597536399688	0.0005568111295190742	0.8068256124746568			1.261676282577044
0.6029614737509961	6.526023310780762	5.466759517403691	1.620064935772704	0.6772047247996951	0.9967051728826296	0.6725906403620729	0.6712652340317686	0.3703824024872442	0.2536065973316328	0.2775282917523027	0.3286020667080944	0.4025266263453971	0.4980107988743318	0.9271076533633626	0.2013344141894705	1.885411099134691	0.05365530535746618	0.05186074526857105	0.0005568136062108555	0.8068493794076445			1.261676308734306
0.6111512597985663	6.311182849904303	5.350201610345962	1.613626926989306	0.6714635809324155	1.011290732837834	0.6676719518553296	0.6700407515006076	0.3698268128582685	0.2554852473029375	0.2775892630580368	0.3282774957160774	0.4024223482660144	0.4976004340366549	0.926798910327767	0.2010073816511975	1.880224690880147	0.05365170053985206	0.05185973960018096	0.0005568152035180012	0.806916207800932			1.261676304717809
0.6193410458461366	6.24052648326441	5.07877342147517	1.571180954930896	0.6326713958176389	1.019279825999547	0.6612232219922977	0.6745611199283544	0.3684064419800753	0.2558481744854362	0.2774988335687312	0.3272365418046936	0.4031337616902597	0.4978833739094551	0.9280733284064284	0.2009990869005542	1.886407650636651	0.05365011750291179	0.05186407491673516	0.0005568124730199936	0.8069208636344852			1.261676310783022
0.6275308318937068	6.058128458720341	4.880143754908952	1.479398773034709	0.5936954816116611	0.9486464763621505	0.6418856364156268	0.6670981325891766	0.3609531153697988	0.2518225495999873	0.2723474504060239	0.3252811513471993	0.4017947516198113	0.4959793534780751	0.9248236564454356	0.2001694621307092	1.902775700446907	0.05365652101295749	0.05186817579475033	0.0005568104471524544	0.8070398724476537			1.261676347892314
0.6357206179412771	6.169373416773869	4.997283574805051	1.516571014885903	0.6050848554162036	0.9719208078175476	0.6508988374082094	0.6738044096634725	0.3639358164003501	0.2554837922422327	0.2745574891387874	0.3280531025309369	0.4023090153214843	0.4974359169935426	0.9252569461254616	0.2006246195654158	1.886026217527661	0.05366332276958491	0.05187141450680259	0.0005568120848181101	0.8070480158186575			1.261676380396484
0.6439104039888474	6.313485364639343	5.106830255418223	1.553713113639921	0.6362567355880612	0.9987974560511805	0.6678542040645254	0.6740322436676365	0.3647726892841122	0.2536714631154689	0.2756770075562014	0.3282977539442443	0.4021198813960687	0.4978872280865425	0.9267550559515897	0.2009817143253311	1.866905342274526	0.05366564474218553	0.05187169082056153	0.0005568141571103111	0.806970538212802			1.261676394408309
0.6521001900364176	6.325483102469356	5.175693399181598	1.555348712729594	0.664000904435135	1.003219634193716	0.6719385630362381	0.669107386727617	0.366063454371261	0.2518316680396909	0.2764042457775003	0.3274237077061188	0.4021263865993226	0.4975663349475486	0.927156081932297	0.2010753263438815	1.871105616005156	0.05366313149440911	0.05187028394518366	0.000556813137438263	0.8068160874212182			1.261676402054175
0.660289976083988	6.329832066271801	5.223351135390013	1.546865298038995	0.6667664639203303	0.9913521748243885	0.6723474539259606	0.6687282912928163	0.3678990520417103	0.2532449735010639	0.2770092111987346	0.3277264239798554	0.4029104023912239	0.4977367858768208	0.9281109186555718	0.2011801221459907	1.891851215887192	0.0536605198623893	0.05187172249297323	0.0005568101040623441	0.8068339765489081			1.261676434031642
0.6684797621315582	6.325602928315069	5.139924678602484	1.517671915804227	0.6265025386579627	0.9562903472229587	0.6540878894560753	0.6699275747015832	0.3688759718053546	0.2555006673958997	0.2780460346934641	0.327946732365154	0.4033960886043386	0.4977811070553432	0.9276857107750196	0.2011189852075277	1.893550053608779	0.05365755823360217	0.05187150209422204	0.0005568096289233434	0.806908416145576			1.261676467893216
0.6766695481791285	6.339805393867866	5.048492253456816	1.484161493139516	0.5913421411579742	0.920286817317709	0.6374481072234514	0.660980012169589	0.3654173596527296	0.2526337942790027	0.2749233616554441	0.3266402868890169	0.4027693986896063	0.4974094738616694	0.9271840554349328	0.2011094503667646	1.879771277693226	0.05365283857407782	0.05186882980533187	0.0005568122668019478	0.806888433324314			1.261676479740192
0.6848593342266988	6.516835539621095	5.285727662520975	1.521975947970406	0.6319076016083499	0.9359842397772903	0.6474490444079479	0.6629652651772031	0.3679616260009735	0.2557841366329756	0.2767109037922147	0.3274025192218149	0.4029065885213429	0.4982525265337764	0.9277657161557369	0.2012913042306303	1.88227413143401	0.05365513565568387	0.05186592895544396	0.0005568135492391939	0.8068899102168512			1.261676477801071
0.693049120274269	6.706290820018759	5.604348895222711	1.760726496790255	0.7201820755074106	1.075842352567727	0.6890759102117893	0.6899742693594484	0.3791498619518138	0.2659409987017759	0.2835876792746921	0.3308240585933853	0.4055571513219175	0.5013983991414137	0.9306509625882922	0.2020407420814077	1.891822884280741	0.05366185827627484	0.05186539804167322	0.0005568112623662526	0.8068729226469232			1.261676487509281
0.7012389063218393	6.486978938454114	5.371703690758168	1.705703617952981	0.6808659270287564	1.049682589321271	0.6832291191864028	0.684226173526186	0.3727469064354114	0.2631179328913085	0.2801747749335622	0.3293845041462486	0.4042397396828586	0.5005601186585227	0.9294261722714687	0.2019124426058127	1.902598744737531	0.05366975369419145	0.0518710429316649	0.0005568091682563908	0.8070139452647208			1.261676519691278
0.7094286923694095	6.326242043189728	5.119970743386814	1.581970152811944	0.6268964093514463	0.9822381542784954	0.6459553684363032	0.6612803307946942	0.3597199704584489	0.2504930128722159	0.2737429866966712	0.325189860440644	0.4007567000635883	0.4961408720076854	0.9246213723394361	0.2007840831385682	1.893719296653086	0.05367610960567934	0.05187154984698322	0.0005568108921404244	0.8071107658580432			1.261676537238844
0.7176184784169799	6.209905857266287	4.957291020252719	1.500398557168007	0.5979807580427949	0.944880726310091	0.6333949924313024	0.6583915247208917	0.356591364152409	0.248494343758226	0.2713739635989681	0.3241362383196382	0.4001991750349364	0.4948850409088649	0.9240705374376904	0.2003815985016519	1.889827296237312	0.05367579260251591	0.05186850573881174	0.0005568141159331411	0.8070403744701603			1.261676524876562
0.7258082644645502	6.430119101868963	5.24606977712566	1.545355539312292	0.6428099562672435	0.9618556357665109	0.6601490971760565	0.6712069706106458	0.3694084487757487	0.2543001794074384	0.2770403422142791	0.3274584385339432	0.4028658480200161	0.4977207243256542	0.928377216110281	0.2011140365892732	1.896313382508555	0.053671202486765	0.05186898277813638	0.0005568137161831022	0.8069382555584365			1.261676496109828
0.7339980505121204	6.671927799328924	5.509363655890139	1.621973908064284	0.6962700784459339	0.997879370622648	0.6845775083548165	0.6817217494511163	0.3824577193646028	0.2620245541503038	0.2854894545201266	0.3308449132648104	0.4046579492674965	0.5002336076663265	0.9309825962702311	0.2016972146937877	1.905063868520018	0.05366393349994251	0.05186616543454464	0.0005568099889272693	0.8069413906819558			1.261676493510595
0.7421878365596907	6.58093914886788	5.385892677909979	1.609214357797496	0.6871599743166713	1.008973411759065	0.6925042143155248	0.6814595061661852	0.3844254338947938	0.2642481127036428	0.2880908915773769	0.3321782326068149	0.4051329147338477	0.5005896941288485	0.9308667504480419	0.2019938036997885	1.889244601214014	0.05365647497941148	0.05186377509281107	0.0005568097678007388	0.8069750487850273			1.261676516015391
0.7503776226072609	6.452326087456393	5.18961633767901	1.599565673085009	0.6450721429990131	1.009343887327368	0.6761188240544764	0.6763695334917966	0.3724485477623753	0.2609998209195805	0.2814202954799017	0.3303846999230829	0.4048508100278985	0.4998882283517138	0.9302492000647592	0.2021060796295612	1.869799408884989	0.05365593899304772	0.05186403736678216	0.0005568138684341713	0.8069487509531591			1.261676490718163
0.7585674086548312	6.446238141811302	5.268839390374829	1.668595732718256	0.6605651486603153	1.053098069320024	0.676682961629111	0.6789110786667384	0.3700932372138596	0.2617589469974321	0.2792586378600811	0.3295165965619308	0.4041021252104356	0.4995884144530562	0.9288352782133157	0.201736986403291	1.875531613960428	0.05366018837573406	0.0518652986991712	0.0005568149772533249	0.8069748123145561			1.261676456833607
0.7667571947024014	6.442810863749344	5.342492295191414	1.679301492348847	0.6639082198128026	1.043981654330838	0.6819746333472524	0.6810306096557385	0.3770330399085956	0.2625819985504767	0.2817110821704747	0.3300814122914826	0.4032723856099821	0.4988333261373777	0.9273389370032186	0.201070078976306	1.889260675818286	0.05366439797974638	0.05187173016693253	0.0005568119349294957	0.8070642531396093			1.261676440481846
0.7749469807499718	6.244715720760209	5.20978342359369	1.550013893170201	0.6480519233205051	0.9597294536013737	0.6666624589822203	0.6687168839771289	0.374026850076471	0.2583496456441892	0.2816328552393201	0.3288793812170273	0.40179638054927	0.4966496006649865	0.9251750648934521	0.2005875653923609	1.901478877718437	0.05366787150212472	0.05187651876850259	0.0005568104907154178	0.8071053216101398			1.261676441192584
0.7831367667975421	6.331556918227517	5.211980424763171	1.535617764389977	0.637613544805245	0.9402394069229881	0.6543208985924923	0.6612926861732402	0.363657934786889	0.2540340229724927	0.2766087958460102	0.3273994423883718	0.4010768629254561	0.4963410478008912	0.9248500329279262	0.2009937767894342	1.893148893677015	0.0536663523147744	0.05187486414722874	0.000556812867755563	0.807063001413607			1.261676432774787
0.7913265528451123	6.530474064356531	5.349599836412068	1.618039550261005	0.6625909122286855	1.008055858331973	0.6771671951069476	0.6725272262648206	0.3704446551419421	0.2578059535067794	0.2797847240593361	0.329261792549118	0.4032319156381863	0.499345936417727	0.9285046776501183	0.2020417131200734	1.882923359210395	0.05365963344826322	0.05186483487979091	0.0005568152102277135	0.8069495821256983			1.261676410204939
0.7995163388926826	6.17474114319824	5.048702900021012	1.456262212585306	0.6382445343242996	0.9668987409665037	0.6687504362276412	0.6686188485799079	0.3689352851111742	0.2556223046701857	0.2772976830347157	0.3292631435827043	0.4034476036998784	0.4992155093948392	0.9280485784784495	0.2011665379266467	1.887338195225858	0.05364923943455756	0.05185054898854088	0.0005568144092342761	0.8069732253484665			1.261676375886374
0.8077061249402528	6.025765194065414	4.91396610279948	1.444363289225874	0.6219321463885222	0.9605481853711444	0.6587661148191903	0.6674548673752725	0.3656949307189309	0.2508921462314432	0.2738546694511329	0.3275954435742173	0.4019071643032023	0.497714700548027	0.9261668560083138	0.2007508850334192	1.89466717997202	0.05364389434149255	0.05184486426389094	0.0005568124614907901	0.8069928302644062			1.26167634734262
0.8158959109878231	6.265050481467516	5.085561127362493	1.563112579112702	0.651417477160552	1.003858525905	0.668710608146258	0.6803315187298846	0.3692130387288065	0.2541529318714339	0.2771757118459576	0.3281730783200464	0.4022605588860688	0.4978881044747147	0.9265258826351955	0.2012958685284063	1.889515535423352	0.05364653539281795	0.05184453456397315	0.0005568130221991402	0.8069655769527287			1.26167633791955
0.8240856970353934	6.353430336770818	5.083896786853356	1.574001880819244	0.6272736839067969	0.9710514114702025	0.6569358395008219	0.6712456515464519	0.3665768114473746	0.2551862206058321	0.2786776736448286	0.3276996480069833	0.4026970579691924	0.4964356886610227	0.9262059795479533	0.2009840581713295	1.876654581634285	0.05364987864985449	0.05184314352480115	0.000556815717851837	0.8069936186987517			1.261676322363726
0.8322754830829636	6.382617917280798	5.163724490582459	1.563991706986856	0.6406677392273418	0.9611372089317335	0.6580660797770743	0.6699701172526501	0.3685605922632678	0.2548319732757553	0.2776313737623829	0.3268630324394871	0.4019575224431264	0.4965397968883938	0.9258917039768866	0.2008151192681715	1.879314683712117	0.05365291584353724	0.05184614755417075	0.0005568162883000433	0.8069935709369461			1.261676286199832
0.840465269130534	6.376475476910503	5.365558857232218	1.536003010791768	0.6832188777191445	0.9511749137645586	0.6671681396726697	0.6698542552102746	0.369556040050052	0.2557958203162131	0.2761422806581472	0.3266393843544063	0.4020152893261579	0.4975753504794615	0.9270570081527666	0.2007611515000759	1.893484266618667	0.05365486888247123	0.05184979563545732	0.0005568132703947413	0.8069771071816986			1.261676261098031
0.8486550551781042	6.424755326493922	5.345594038366877	1.533570731771041	0.6777483420456807	0.9804102112573145	0.6712975768570995	0.6734097522273286	0.3705713318817401	0.2557449654675201	0.2764303505900307	0.3267032116178246	0.4031639205738021	0.4982250762277092	0.9282714632044363	0.2010259675690194	1.905075458156454	0.05365394277363472	0.05184908848286054	0.0005568109135132167	0.8069690427358086			1.261676283283339
0.8568448412256745	6.373521301247	5.209344803569468	1.534623446417755	0.6579377838844948	0.9737205746370207	0.6664427046234362	0.6746439802227364	0.3672645020925501	0.2550373477525641	0.2756897298280061	0.3266188245049942	0.4029410280323296	0.4979150313127967	0.9277845049359515	0.201236840354302	1.899143396187216	0.05364915806993045	0.05184541485084718	0.0005568135145966411	0.8070124320838939			1.261676285284307
0.8650346272732448	6.422838753921321	5.510348421413942	1.606244757566603	0.7414517353232173	0.9793895200421531	0.6920996639126951	0.6771749959018746	0.3781809629319544	0.2614418059183934	0.2822054866257228	0.3302045816926084	0.4048001902238471	0.499601529744795	0.9302661190270946	0.2016499620145857	1.897204082107747	0.05364593076112065	0.05184156016645363	0.0005568169424907466	0.8069418484267321			1.261676248827791
0.873224413320815	6.321940864516407	5.19444112529731	1.52690911086538	0.659094633000845	0.9688565134159861	0.6693102490007605	0.6694266299280038	0.3719449779442656	0.2538456986060963	0.2795341978277688	0.3286015958068372	0.4033244301256839	0.4986211399536851	0.928918087424243	0.2010643764989053	1.897251853505083	0.05364289492538694	0.05184099986497646	0.0005568148081530368	0.8069157461888669			1.261676244096847
0.8814141993683853	6.101046337829096	4.861673470892018	1.463452066220081	0.5870404080280825	0.9317729560349853	0.6455526518692264	0.657610939894714	0.3596833625128995	0.2463310613818367	0.2714786886340531	0.3240055033893325	0.4001601085339265	0.494354604839391	0.9232532431482369	0.2000010635007974	1.901412181958858	0.05364460020623396	0.05184126393536556	0.0005568111365812837	0.8070885572119199			1.261676278999512
0.8896039854159555	6.288447272161537	5.142568297511557	1.555045995503217	0.6245356256464344	0.9464153635629127	0.6649391952779428	0.6621680235972006	0.3630364399370352	0.2497736997012581	0.2753151082087008	0.3265469529620237	0.4016911981943801	0.4955364121982637	0.925385969434858	0.2007903765092653	1.898913252432218	0.0536493342714778	0.0518446673753049	0.0005568120148212411	0.8071124566135623			1.261676305426555
0.8977937714635259	6.290106623339705	5.2876235065014	1.580861487138242	0.6658074233165601	0.9628035068513505	0.6750657747265116	0.6681754913658483	0.3657502044848153	0.2526721863060357	0.2773655931607757	0.3292292620675196	0.4030235556646188	0.4974933906197435	0.9272262560647303	0.201356168396645	1.888997663474934	0.05364985011049166	0.05184810477236122	0.0005568155249784497	0.8070581049443836			1.261676295107635
0.9059835575110962	6.444886315999555	5.439622132967966	1.667002972099525	0.6866983895436288	1.008816624219456	0.6852304462916138	0.6767932558829611	0.3724542315901645	0.2567650235442682	0.2805495801739215	0.3306371396855011	0.4037044522441821	0.4990956314830725	0.9280898143026732	0.2017150475055118	1.893264050297981	0.05365499838708263	0.05184881216910161	0.0005568162796924644	0.807042287364511			1.261676268469011
0.9141733435586664	6.508120578901164	5.483424675108045	1.608586541434173	0.6776274354513456	1.001814667072697	0.6801743617502385	0.6790298731357868	0.3802493201302539	0.2632729977166948	0.2851840779870391	0.3322779709266733	0.4042294024670198	0.4999149518801518	0.9296732811409434	0.2018563718400606	1.894064482975556	0.05366226117551341	0.05184868091004424	0.000556813787498943	0.8070909626111605			1.261676255141962
0.9223631296062367	6.090058831952112	4.920838836671291	1.42513012231455	0.5957346671605552	0.9119094230123498	0.653725376203901	0.6590971792520618	0.3641473387825976	0.2489631853071053	0.2728755282741649	0.3255317084271379	0.4003594854029579	0.4950745637274359	0.9234670948820416	0.2000772782817083	1.895685898132698	0.05366771570887399	0.05185045323887488	0.0005568119636327823	0.8071692462945594			1.26167627433074
0.9305529156538069	6.072386221096484	4.919885300592019	1.416627342348	0.6005573737525332	0.9192795162573131	0.6524946701741967	0.6595837497873738	0.3628347930958324	0.2476971792064222	0.2729259756925773	0.3255629862661448	0.400096937141429	0.4952092291898728	0.9230711546977552	0.200190686102079	1.887113265851659	0.0536658659756685	0.0518509977041462	0.0005568131939751525	0.8072169585000615			1.26167630166077
0.9387427017013772	6.150523001163832	5.016893712289229	1.453735324977891	0.6230386211282792	0.9453815115247101	0.6520619580887309	0.6638599274136856	0.3638838280751096	0.2506579945668361	0.2737929570588015	0.3255274315620266	0.4013066507152683	0.4958334979910919	0.9254201936644892	0.2005333838249255	1.883158149442103	0.05366091925861562	0.05185142062488111	0.0005568151597957706	0.8072071319071625			1.261676297527518
0.9469324877489474	6.203463992461926	5.179308424761651	1.504641535955568	0.6352761445168303	0.9476935275669335	0.6521226096736974	0.6642353698615354	0.3670591436185359	0.2521644657131243	0.2747830996142477	0.3263500147276161	0.4027742650840838	0.4965816795803619	0.927205294768755	0.2006882003635373	1.888149271599956	0.05366147402092331	0.05185621894097209	0.0005568140655973207	0.8070899018550572			1.261676281291136
0.9551222737965178	6.170987644390841	5.231875685212645	1.565191617001099	0.648727874161697	0.9595364784481761	0.6598404360929861	0.6661354671330928	0.366961197240617	0.2537116855224368	0.2754325666915399	0.3278679428617013	0.4029641423938799	0.4970999429707404	0.9266360270352675	0.2007704626877742	1.894836174575774	0.05366001324004475	0.05185913383064786	0.0005568105897801371	0.8071656251801567			1.261676306018804
0.9633120598440881	6.203257064699594	5.04144647760313	1.568434481399108	0.6549457329774004	0.9867056285541458	0.6683690984345423	0.6693777639856294	0.3657219646092042	0.2534435224531573	0.2751709381819799	0.3275738130480761	0.4022465796128636	0.4973742560594854	0.9258334919583543	0.201016416408323	1.88773010823035	0.05365847693768084	0.05185835517098112	0.0005568100627036356	0.8071468399420253			1.261676360434841
0.9715018458916583	6.250154969573111	5.315860072555419	1.57588579837718	0.7005636764122328	1.001747589431556	0.6774263261820224	0.6719354147099286	0.3700144665266064	0.2535091954452667	0.2788582435070481	0.327411253463844	0.4022786406419384	0.4971217134765874	0.9269345173521862	0.2009862322892461	1.874966106674649	0.05365750543453532	0.05185433779926213	0.0005568131139219606	0.8070219256415281			1.261676395605017
0.9796916319392286	6.189272840785237	5.300187412367407	1.527462738524705	0.6851979427321274	0.9829124926942227	0.6755109683325939	0.6711666045189004	0.3689885673844631	0.25430972158314	0.2767435155113687	0.3269371255898685	0.402419543941439	0.4964147527159429	0.9270165308154255	0.2006548958831525	1.88314439116384	0.05365307200933781	0.05185063404711144	0.0005568132462286509	0.807048257725967			1.261676421279151
0.9878814179867988	6.257878055572095	5.15855279776248	1.522932243825018	0.6500874410136455	0.9717279157151122	0.6649074949590228	0.6694145105358837	0.3696824485304245	0.2542412650525476	0.2772367119897577	0.3278094760957443	0.4020527449765778	0.4964302532140416	0.9262041487255145	0.200657513923637	1.897215687725724	0.05364446716444742	0.05185109704664823	0.0005568092193059326	0.8070775502273141			1.261676469466227
0.9960712040343691	6.216757040521378	5.120758853612034	1.572934839252438	0.6476825202826817	1.001470070715214	0.6696585811173023	0.6767827377000747	0.3710155970448775	0.2563403313895481	0.27852887306879	0.3291688556449237	0.4020835292658463	0.4971285547108771	0.926070689403534	0.2008651494478662	1.895133977289919	0.05363575460169652	0.05184942838558652	0.0005568078152258135	0.8071237613556241			1.261676523780362
1.004260990081939	6.322875090853024	5.289432155439796	1.712272130239689	0.6887432475129203	1.077576365536866	0.6968110876931961	0.6923814645411785	0.3762637199924986	0.2630621182013015	0.2821740629459121	0.3304525845692302	0.4047626004468044	0.4997296592833351	0.9287569046309223	0.2019774958263937	1.878468592777276	0.05363251945583562	0.05184308630166264	0.0005568104640179976	0.8070106944871702			1.261676566200947
1.01245077612951	6.702965890820659	5.654138209148098	1.828211866259156	0.7098214568827871	1.088511349035455	0.6844430572164986	0.6833008900853937	0.3743449877930379	0.2616705225539069	0.2845527032316646	0.3312394123994509	0.4054790800272325	0.5005615621525961	0.9300963413709266	0.202579966326837	1.880081175749822	0.05363216771829511	0.05183847263078786	0.0005568123583636408	0.8068660534861946			1.261676589281952
1.02064056217708	6.948374064256665	5.638659404478498	1.786790559395172	0.6699704136255197	1.063891142397825	0.677146355249342	0.6820455621249712	0.374575088941241	0.2618479443540562	0.2823492297105439	0.331087827297638	0.4051427776496322	0.5009296018432996	0.9304408510815939	0.2023100994089539	1.889394947317225	0.05363889101009819	0.05183758442581091	0.0005568103857100408	0.8068671159660352			1.261676609698518
1.02883034822465	6.550771479122656	5.374373296738694	1.655882788473256	0.6502073517109312	1.022096990783627	0.6784850069097136	0.6781511548822625	0.3743583460992922	0.2601937388553026	0.2811575804676563	0.3294799356712665	0.404199803957167	0.4993305958279529	0.9289606182791603	0.2014619332502853	1.892677272710239	0.05364900615937906	0.0518379738777161	0.0005568075374785742	0.8069443983400429			1.261676652444172
1.037020134272221	6.206764067762857	5.128384737889811	1.573613949448571	0.6371764620215775	0.9958089595781	0.6764126881498059	0.6754078187533349	0.3753238943459004	0.2572643169007461	0.2807100504223883	0.3286367483203013	0.4025987464550265	0.497264336166838	0.9264605944496168	0.2009657704387312	1.87796166707064	0.05365402366232014	0.05183876837358868	0.0005568076282696186	0.8069474552718783			1.261676705699914
1.045209920319791	6.197996028105142	5.020214603743543	1.579727501827499	0.611520160444043	0.9862585666835755	0.6563113686739294	0.6688927200768108	0.3679615831152305	0.2535205354766939	0.2747765236511349	0.3262141779681851	0.4008632210989591	0.4956406943542137	0.9248818359991186	0.2006267696739087	1.869510740769446	0.05365582731903885	0.05184352889558305	0.0005568094516985379	0.8068918224902529			1.261676740451753
1.053399706367361	6.185162828407999	4.940737695918875	1.495256941001388	0.6058573892007859	0.9499040377767392	0.6544267709102293	0.6625253563171198	0.3604804128422249	0.2489496415819489	0.2717998688807548	0.3245794601006482	0.4004586708211914	0.494964152398909	0.9244942064014784	0.2003142247679846	1.881211435901991	0.05365362863113848	0.05184731795044793	0.0005568091013719009	0.8069152184713357			1.261676760327152
1.061589492414931	6.456016685841058	5.214115509703112	1.575462172584392	0.6634155239292516	0.9823958344642595	0.6668750711412418	0.6673737978851458	0.3632011830517554	0.2519950540516464	0.2757526493207537	0.3266576756944889	0.4016044297853216	0.4965200118981462	0.9268286679326986	0.2006934230568186	1.893777099402046	0.05364782563933135	0.05184946161027262	0.0005568058643102537	0.8069682650254923			1.261676805798492
1.069779278462502	6.379848663191402	5.282059035149351	1.616200877878777	0.6805437300720635	0.9838754453375183	0.6613493298082515	0.6670940355698941	0.3657332756148595	0.2538414634392631	0.2760059145642975	0.3269152839568872	0.4022315307938817	0.4965184391891027	0.9268940075306031	0.2008749439714321	1.894689943921821	0.05364596152853458	0.05185414858463538	0.0005568038082504034	0.8069626375955482			1.261676880227521
1.077969064510072	6.252313067137548	5.076573776249266	1.548444229862817	0.6308239760091544	0.9851072111165291	0.6536406419344198	0.6735668950823894	0.3694368728320245	0.2561935367875938	0.2780551510053194	0.3281228307579341	0.4031006310928824	0.4981004201535378	0.9266213188580408	0.2013977458565946	1.869293021282739	0.05365057954683423	0.05185814832373051	0.0005568064191450693	0.8070037098472241			1.261676924487521
1.086158850557642	6.452751321751445	5.267274339307937	1.635172656365439	0.658777870040681	1.018968501000212	0.6727002697567379	0.6771205260181468	0.3739504793444728	0.2588579691015951	0.2800240018801758	0.3297506248844466	0.4034060377683567	0.4993955726699417	0.9277565858839438	0.2018274422446418	1.864413756811873	0.0536560386066177	0.05185776907463353	0.0005568091957973041	0.8070167323009183			1.261676953348823
1.094348636605212	6.239272881029711	5.035007428020678	1.550233576427111	0.6232396297626419	0.9490711907118242	0.6515539048534646	0.6630685909806117	0.3651386115894278	0.250479705326319	0.2761314282528017	0.3272463972213324	0.4019366879100514	0.4958790220914642	0.9258031583330553	0.2005941921880114	1.87384211521386	0.05366453432982946	0.05185314772979944	0.000556807111486431	0.8070669287535605			1.261676968543218
1.102538422652783	6.21139054585961	4.989556821377435	1.515811310090689	0.6136140110089945	0.9380125041146431	0.6408408733252554	0.6617159055540724	0.3586471718580053	0.2488345758389999	0.2728258224479043	0.3257023520497186	0.4015960773997395	0.495509645337911	0.9252720081561037	0.2003271732092115	1.886715158770714	0.05367338397123293	0.05184795792124162	0.0005568036259596863	0.8071240118957538			1.261677024473074
1.110728208700353	6.494443963613911	5.401678370199846	1.633629843313909	0.6738087065356146	0.9750852999732756	0.6621148389433651	0.6697315505699394	0.3648672237206306	0.2515360966849505	0.2754541478376226	0.3270319331805823	0.4025549937944542	0.4977925327487668	0.9275805133239741	0.2013349217615229	1.882896588841879	0.05367554114518614	0.05184542864649139	0.0005568042610502434	0.8071283243504189			1.261677073419442
1.118917994747923	6.603055305485819	5.493797259484582	1.678376014090584	0.6888694584065527	1.008506364794411	0.668940602822839	0.6739766665741763	0.3717450497032995	0.2580164685740838	0.2790167528227395	0.3284497112476228	0.4029916842857078	0.4982054619139052	0.9281345987015599	0.2015903318623268	1.869274625633598	0.0536727940725022	0.05184248232854756	0.0005568078858292235	0.807123393205244			1.26167707446142
1.127107780795493	6.671153513605235	5.511312146598811	1.771106173124601	0.7054026792730888	1.049915545725344	0.6851512457885446	0.6821366836273449	0.376386768113703	0.2647009463589652	0.2825003644076792	0.3304510899339664	0.4043910385184573	0.499810680730358	0.929398132675202	0.2019686932827134	1.870895763979339	0.05366419460931374	0.05183734410973058	0.0005568076700491172	0.8070585483610452			1.261677071190129
1.135297566843064	6.523678001529986	5.220272107370771	1.638860236038847	0.6643773586374345	1.021732017766859	0.6703794498998875	0.6855912887303665	0.3722649107440227	0.2596250047868112	0.2794503906818037	0.3292535736029271	0.4034068263570463	0.49901059857242	0.9274071095454292	0.2012707518767271	1.87738741675955	0.05365529459923651	0.05183693653691428	0.0005568046671983134	0.8071401519819584			1.261677063078034
1.143487352890634	6.50340334043098	5.206841062082013	1.66024724971646	0.642287567977423	1.02929573596823	0.6637159214034467	0.6790091322820082	0.3706343854870868	0.257956527341927	0.2781420387699432	0.3289651904689609	0.4028248523848056	0.4987747158455449	0.9270626282979499	0.2014973924419133	1.880641341312878	0.05365733201673299	0.05184047327647262	0.000556804180476645	0.8071579983935594			1.261677088047374
1.151677138938204	6.517056669060367	5.416615430336416	1.755460608995602	0.6698397555694812	1.050660257207998	0.6696036612918718	0.6755303344588774	0.368639115047974	0.256156475021483	0.2792290621877703	0.330187218165538	0.4038041218917069	0.5003029413414798	0.9291819174187015	0.2023108781974436	1.870255187729648	0.05366328540639939	0.05184247775913702	0.0005568069439144045	0.8071217268749288			1.261677090751525
1.159866924985775	6.515858405161832	5.466506179211004	1.740359593368822	0.6882531300758202	1.034400931785275	0.6747650987443438	0.6777304381204167	0.3665609846072396	0.2561746987731867	0.2800190550674641	0.3301806168330409	0.4047213962435405	0.4995158135604558	0.9295464513144465	0.201796829895758	1.872075042829201	0.0536688748235701	0.05184904815991503	0.0005568090355788743	0.8071094232464041			1.261677064784863
1.168056711033345	6.588863264780914	5.43213101060931	1.732708260261634	0.6792131324653152	1.020814244624555	0.6923947429429839	0.6800089066760057	0.3806212396314289	0.2609369386701778	0.2872073454259316	0.3319420384901628	0.4064195704633202	0.5006466664709041	0.9312948275013384	0.2023358526903374	1.874217475823656	0.05367212712264809	0.05185593699381549	0.0005568078214852447	0.8071462646223905			1.261677035844503
1.176246497080915	6.493286782665415	5.356742210198001	1.675278933059739	0.6894650672638227	1.013730952864347	0.719382114789897	0.6844127777972179	0.3912432158663954	0.2646007273495535	0.2873913566632824	0.3304416118595606	0.4048450443029538	0.500837367159812	0.9308789096527252	0.2022544448366314	1.875091750481026	0.0536722741166671	0.05185521988255416	0.000556805873706971	0.8072444095353311			1.261677018573576
1.184436283128485	6.259190833550051	5.209420146257655	1.61925739647777	0.6482055973170349	1.002156121014699	0.6867739223140045	0.6783550291850411	0.377233355111811	0.2609238309387608	0.2793020436693967	0.3282972386638436	0.4033794981162849	0.4987139323040527	0.9283738841375807	0.2015854075708993	1.863762995079939	0.05367015764288541	0.05185160396196656	0.0005568073992500924	0.8072868533467858			1.261676995639154
1.192626069176056	6.231644109907777	5.147761602135525	1.573223085966757	0.6517614680869176	0.9945872046903429	0.6806085623773791	0.6719383705055056	0.3724687693046392	0.2552753700178958	0.2789553898707851	0.3285776788763848	0.4030579428571006	0.4978360797607838	0.9273289816799656	0.2013961672414794	1.85966781406747	0.05366304016953134	0.05184482899864321	0.0005568113402431499	0.8072315705810617			1.26167693770962
1.200815855223626	6.507516119652668	5.224913804361551	1.644541985342813	0.6912196595732717	1.018194216180585	0.6933188319868175	0.6789203613412335	0.3767878797720635	0.2574286329955577	0.2827222256450643	0.3300645811008626	0.4037281019498647	0.499135232989424	0.9286334562445602	0.2017284675518265	1.874323907516773	0.05365715705625675	0.05183588588875551	0.0005568118896753635	0.8071371064209598			1.261676869154184
1.209005641271196	6.422823910580944	5.195673199952852	1.63022045010517	0.6570144680599715	0.9943887574630178	0.6704094985325907	0.6744754243757702	0.375142194959842	0.2550779861055497	0.2815025277966789	0.3298913584706733	0.4035607984590425	0.4984487984800361	0.9279893425931315	0.2010762690598776	1.887189672455387	0.05365501411093251	0.05183387863309859	0.0005568084111537066	0.8071925896383715			1.261676829012776
1.217195427318767	6.344980564096965	5.225451183524206	1.593260013636672	0.6262581860482187	0.9723445333730822	0.667959744984162	0.6709944027191339	0.3741953322886976	0.2548001672505337	0.2801354422847526	0.3292296716194196	0.4035211259698362	0.4981324270963576	0.9281099344809892	0.200928390368141	1.880128676346204	0.05365520019471457	0.05184127952742779	0.000556807219860452	0.8072626903845197			1.261676811674944
1.225385213366337	6.445286779390231	5.208852778375092	1.617034738401968	0.6304910796543324	0.9898425570482207	0.6761404707247284	0.6735090438540579	0.3689397130420244	0.2567422176327444	0.276580145709259	0.3292988129663899	0.4043817265097139	0.4995934050246099	0.9283178455683896	0.201682546712617	1.868862660064738	0.05365253019043808	0.05185059192774791	0.0005568110999894697	0.8072399511030296			1.261676766399494
1.233574999413907	6.45607073939644	5.180485180977606	1.580256311326552	0.6313359554524913	0.9798691593984324	0.6623853102171142	0.6734133038898721	0.3662225410255388	0.2554237322170224	0.2764452944802445	0.3286208755942885	0.4034856915566061	0.4986680534420055	0.9273915705240739	0.2011787811405586	1.873522796437014	0.05365068248245054	0.05185928043762381	0.0005568135558391598	0.8072316272733754			1.261676708602039
1.241764785461477	6.27087394879389	5.125397358004123	1.484695617899188	0.6426621989708595	0.9618585975215117	0.6581862401797397	0.6758187645599008	0.3659544451382223	0.2547072616833583	0.2781685461871521	0.3286065847128017	0.4025540141668865	0.4974597485719296	0.9270806705722502	0.2006745825101338	1.880801183569252	0.05365427519166908	0.05186529330991715	0.0005568108568708032	0.8072481247459216			1.261676659496168
1.249954571509048	6.20186909017775	5.089016359323225	1.456887917341155	0.6357488228393802	0.9434667749160778	0.6532878631964077	0.6702906862706871	0.3636900050443501	0.2525916907784967	0.276077441263714	0.3278080687587243	0.4018157183992757	0.4969341214880288	0.9258467133346329	0.2005088721243368	1.881746819730596	0.05365555943022181	0.05185917211303173	0.0005568084812065036	0.8073202091826575			1.261676645479435
1.258144357556618	6.374606856254048	5.225576853141138	1.611506539002098	0.6514957565374925	0.9881892240138054	0.6639877078919714	0.6718044136064486	0.3705930081973544	0.2560935887634914	0.2799715782291212	0.3299300915279427	0.4027388339908275	0.4984107328149412	0.9269733431900966	0.2012623081101935	1.868346415219362	0.05365095034100861	0.05184894163174095	0.0005568100271201655	0.8072908314952173			1.261676652338647
1.266334143604188	6.490177154284464	5.519576313239035	1.707596977351922	0.7014972755601077	1.050374989810428	0.6861868799737697	0.6774646445017396	0.3816001848692914	0.2603106332351077	0.2856190320869153	0.3331801372462647	0.403893126235041	0.4999263887933673	0.9289404958488441	0.2021127541140854	1.860809171085827	0.05365161068765077	0.05184185256056205	0.0005568130636340878	0.8072321053809965			1.261676622156345
1.274523929651759	6.372464632228941	5.358408102105962	1.51923670051457	0.6765563782789247	0.9659965809780323	0.6696949172620208	0.6694669894206935	0.3703852788085358	0.2527216343631836	0.2784723305951728	0.3280791965944709	0.4014567175421843	0.4967330342241258	0.9258103285780419	0.2009004942947864	1.868765916671551	0.05365658626168428	0.05183451117407661	0.0005568131717381236	0.8073774259124571			1.261676575360936
1.282713715699329	6.182384961753233	4.99977621747899	1.489828434642168	0.6282518581671387	0.9466720613582181	0.6565152368564218	0.6647854719521182	0.3658211881965178	0.2521433702602565	0.2768596134822682	0.3269593368403409	0.4011571472903283	0.4961477341986834	0.9246654494133945	0.2003368632847405	1.878752147693944	0.05366081216658463	0.05182756691345566	0.0005568111308702168	0.8074926048260916			1.2616765403782
1.290903501746899	6.27480359020482	5.117075796851743	1.534111749059049	0.637691263309777	0.9720415148419906	0.6543228852119632	0.66601653684343	0.3701957155444111	0.2545498853603389	0.2823409574275798	0.3279897295697538	0.4018292907450902	0.4966273111951145	0.9256081667403863	0.2004447150553569	1.874401546028461	0.05366342585393825	0.05182623717854543	0.0005568115249285136	0.8074687741860248			1.261676514442853
1.299093287794469	6.417159641121128	5.224505622915875	1.553353242984379	0.6526632344746872	0.9753732865379765	0.6572650064207702	0.6690980476821703	0.3665768470839876	0.2522804301348271	0.2772184531271978	0.327739197429402	0.4015723303424878	0.4969337405005707	0.9256491416380709	0.2007520688344157	1.855055283986984	0.05366570869259555	0.05183342967334963	0.0005568147764505167	0.8074744691753658			1.261676476664484
1.30728307384204	6.279093985124127	5.234057639357157	1.584101578565287	0.6719917297013661	0.9912159138865891	0.6740916829297531	0.6731402040392175	0.3650139435333425	0.2522789974333668	0.2764152448078115	0.3284067435890792	0.4018794520060978	0.4978149198203443	0.9257783987763929	0.2007589463018674	1.854511005917954	0.05366608273316206	0.05183768784943622	0.000556816496409721	0.8074796556275843			1.261676417325462
1.31547285988961	6.170155572943309	5.018775232380094	1.526257686183159	0.6251532323536216	0.9585687426306597	0.6691295591945043	0.665705833962693	0.3678411288476467	0.2521794026757512	0.2769590768495884	0.3266088416352376	0.4014596594534044	0.4965887739205543	0.9257357940326175	0.2000610498626677	1.871545099319651	0.05365760008866236	0.05183524820266708	0.0005568147712938199	0.8074527538327184			1.261676355558073
1.32366264593718	6.320978495958283	5.207355673125775	1.621374850521972	0.6576919994307771	0.9957907819918121	0.6809848488170955	0.6747565222574314	0.3735458269136037	0.2579328732675666	0.2802590106792434	0.3285071482927135	0.402850095550141	0.4984920483931894	0.9285278146774848	0.2007802719434493	1.888603292570779	0.05364934477803647	0.05183042384756203	0.0005568130467122068	0.8073512303316025			1.261676312546984
1.33185243198475	6.538496407686543	5.461015684962497	1.710398268738022	0.6898594924152049	1.045479444565144	0.6918918585762058	0.6875327790920385	0.3743225049732072	0.2611715769984201	0.2818829251489128	0.3321610600310619	0.4053927100229859	0.5010559729674083	0.9312845152181179	0.2022749860478948	1.880126755928584	0.05364576227429792	0.05183118258989964	0.0005568151473881736	0.8072910355277358			1.261676260595866
1.340042218032321	6.35496589574325	5.199601803949056	1.558392548866191	0.6545389756624391	0.9865614137785332	0.6691590123182073	0.6754597458496883	0.3719246425402377	0.2580810535311892	0.2793448007813369	0.3293982035862858	0.4039092175369559	0.4988094436706084	0.9293618322470156	0.2014211730359421	1.87384960644011	0.05364707856930197	0.05183513661679522	0.0005568197274952209	0.8073664087635171			1.261676172887203
1.348232004079891	6.2960230701061	5.208558622849261	1.546620564252224	0.659635916275941	0.9599065622600312	0.6621355381458428	0.6725468125358334	0.3724209799996263	0.2596139437715216	0.2806381019137166	0.3293595232612224	0.4033046110425164	0.4981706309399482	0.9275210334652826	0.2011527127124551	1.872979350573774	0.05365578044078601	0.05183586776784439	0.0005568202524595713	0.8074767355487686			1.261676073089972
1.356421790127461	6.202905420536231	5.084798334565919	1.547876501751395	0.6444206149862259	0.9654243240496715	0.6627277517330916	0.6751299562933216	0.3703286393101455	0.2609596498426052	0.2803841014075637	0.3292255365844529	0.403093236644794	0.4989530304686148	0.9264159994260591	0.2011950577482491	1.878705044127202	0.05366196890778092	0.0518370836321775	0.0005568173301515864	0.8074916880875713			1.26167599999235
1.364611576175031	6.255537150449782	5.135279060362191	1.494944964696164	0.6398795828951745	0.9665415106473336	0.6597702675805627	0.6703109169369766	0.3711286283762916	0.2599222871978245	0.2792378091199548	0.3284989731247159	0.4023713327278138	0.4979303057379448	0.9275329584256123	0.2010903199637261	1.873832407437349	0.05366556031189997	0.05183939046761489	0.000556818110505923	0.807452647296085			1.261675951275112
1.372801362222602	6.343453825741809	5.408983560022938	1.503375295937623	0.6904566464650004	0.9748544708001665	0.6666225554769728	0.6705120791009851	0.3733209754573243	0.25596872142038	0.2805689847619325	0.3285781563456278	0.4027159226523943	0.4973532853251886	0.9288644134948455	0.2011936788451531	1.862805827620768	0.05366741497892708	0.05183991501555708	0.0005568222053425807	0.8074320034601645			1.261675857861641
1.380991148270172	6.37284965246226	5.558017327223167	1.622554677318277	0.762218159172773	1.009549394956044	0.7076230240201772	0.6890476101153835	0.3846452099457509	0.2605167535690995	0.2873045313481921	0.3319643039701569	0.4051379425256205	0.5000201784914045	0.9309973474113679	0.2018523340421134	1.866796566204791	0.0536604790661627	0.05183882657330169	0.0005568239792451742	0.8074315574002258			1.26167575045286
1.389180934317742	6.297526331537213	5.307351715410832	1.662819054192844	0.686688807211371	1.022961376402507	0.6822633285629706	0.6940995569869606	0.3763565238106394	0.2631368641279172	0.2840872056002489	0.3313260505440957	0.4043549068638023	0.4993457187275784	0.9287307152334205	0.2015689098597815	1.869158496850294	0.05365200943317198	0.05183113965069261	0.0005568221135909325	0.8074598681435089			1.261675652992817
1.397370720365313	6.185320015852986	5.199943522031915	1.586521621334469	0.6607532778560722	1.003949449123677	0.6585953255771052	0.673258075164786	0.3661520387064838	0.2576192107946021	0.2772010152047594	0.3273809445945933	0.4010661560098655	0.4961177434583717	0.9254177669214176	0.2006920331320626	1.87311678097821	0.05364814640874968	0.05182123886931962	0.0005568207145318578	0.8074784961513223			1.261675585916328
1.405560506412883	6.342644203049529	5.33897605486285	1.584812955490084	0.7027846508475185	1.020090533634321	0.6794967850403045	0.6737692613012727	0.3696041301830636	0.2588013373608559	0.2793095287869416	0.3284780282109502	0.402221231020307	0.4971971502598658	0.9272081277599707	0.201110796125025	1.862898131784589	0.05365140302680291	0.05181677433426969	0.000556822646130895	0.8074068996787035			1.261675527989408
1.413750292460453	6.499952067966544	5.460610189541406	1.639160397960079	0.7145749708564061	1.05021428010709	0.703707091527664	0.6808559085658874	0.3790153001061646	0.2610078524369354	0.2833204769821649	0.3301748735778523	0.4043036455193272	0.4991629972147072	0.9298507317946229	0.2015950091852994	1.854925740552877	0.0536540128508254	0.05181473156922141	0.0005568250809133926	0.8073526576120295			1.26167546198933
1.421940078508023	6.162194686120069	4.984106929150171	1.488740989660362	0.6168833781066027	0.9497279041160277	0.6536943649864239	0.6661287878602777	0.3642994236901528	0.2523751243712652	0.2757716701323574	0.3268755269828567	0.4018678810365318	0.495730350573586	0.9260004873568917	0.2000472814477066	1.858221723273766	0.05365862165994172	0.05181769984505602	0.0005568241275322266	0.8073850342908764			1.261675404431813
1.430129864555594	6.168674439059524	4.903883110218196	1.457246213681343	0.5929096413556457	0.9433395084925115	0.6468491466731735	0.6648665467410404	0.3624347219392008	0.2532650867350865	0.276100211777411	0.3277467912276477	0.4019667381508782	0.496176262085934	0.9265669930895323	0.2001558066542255	1.873644943743501	0.05366379215847451	0.05182188218880572	0.0005568211943505555	0.8073166626287555			1.2616753778847
1.438319650603164	6.343913688247266	5.092261583067821	1.497142971419111	0.6290768714715295	0.9676114256646664	0.6648714255301542	0.6672665831167689	0.3668868079100043	0.2530240594418058	0.2783855900390464	0.3280739205215191	0.4022185324785197	0.497476843443329	0.9275535993239561	0.2010852008736374	1.872938416857811	0.05366026376655982	0.05182513877762547	0.0005568211735458277	0.807366876796981			1.261675370235911
1.446509436650734	6.091082434417697	5.070092650201235	1.477386809457172	0.6490730586392822	0.9505583034662591	0.6662773670650363	0.6654656250253072	0.3646891141092961	0.2512336571310153	0.2755333260565674	0.3263764405781567	0.4015325760726708	0.4961027867246665	0.9255132698618713	0.2007364498158963	1.850940774478791	0.05365608577693856	0.05182521052883907	0.0005568246317009298	0.8074329400306666			1.261675345529705
1.454699222698304	6.211784661293348	5.065012542967317	1.541788617250044	0.6455835595473978	0.9795737883819214	0.6675159081356279	0.6784940592735877	0.3662524071776196	0.2562322164404693	0.277260492217083	0.3278369003718493	0.4024784312064982	0.4973533172094515	0.926525864376667	0.2010564182690409	1.855259701606126	0.05365218226390174	0.05182255383201113	0.0005568262364585526	0.8074320958520466			1.261675310371843
1.462889008745875	6.403574476747646	5.127784038807992	1.596950878592719	0.6510279078229021	0.9873507612937681	0.6657221800630408	0.6730108833092175	0.3626301464225158	0.2538349683977743	0.2757353733599907	0.3272956143213953	0.4026943364977087	0.4976220090055192	0.9265795271549174	0.2010214694537266	1.873695790898998	0.05364740739745927	0.05182480883356405	0.0005568231644991694	0.8075045842343126			1.261675296425548
1.471078794793445	6.349825548043266	5.299664014520489	1.631362062602007	0.6755921536215366	0.9716888279080174	0.663852944739391	0.6685241088703953	0.3655902678988019	0.2551328501632293	0.2748641356808594	0.3269017905679584	0.4028674961175799	0.4976596111471843	0.9261074838236107	0.2009094054857322	1.877796725231367	0.05364207603464335	0.05182937630395203	0.0005568201725109159	0.8074525778059548			1.261675322300575
1.479268580841015	6.516161527948813	5.444477042889175	1.639517040494093	0.6789386284651852	1.002891727483477	0.6734422026497071	0.6744344964821688	0.3757139344097284	0.2589621281883025	0.2773095165224972	0.3277638986553997	0.4035714795545098	0.4992556335379598	0.9284298995301252	0.201526591579848	1.863220134765714	0.05364194609185621	0.05183903832151907	0.0005568219888764717	0.8073260440208826			1.261675353113303
1.487458366888585	6.66878613104095	5.469339622086983	1.633682394007673	0.6904054549159792	1.028023551067415	0.6898893189282205	0.6743038103791554	0.3760605269932173	0.2577845783540766	0.2825945503650767	0.3304772097566946	0.4042049592437789	0.4996632355552652	0.9311428619324974	0.202105214910396	1.857352877455256	0.05364830421927005	0.05184834100731826	0.000556825368276168	0.807276727571371			1.261675324886705
1.495648152936156	6.68285015149592	5.592425542408176	1.694979890168255	0.7296273019505546	1.043322120398116	0.7038705912903118	0.6837771603472614	0.3802090019635802	0.2590436855107734	0.2842471954421004	0.3308510845731329	0.4047007640312499	0.5007298056562984	0.9310722654939962	0.2024248862187014	1.85757275893712	0.05365285146733259	0.05185313932340926	0.0005568244885408343	0.8073449091333956			1.261675298284877
1.503837938983726	6.622951533462038	5.58809665133971	1.697963904502797	0.7166426393046597	1.039224400832132	0.6955234181166383	0.6841933232741972	0.3777687828333998	0.2602855658217039	0.2831809754726957	0.3306196843033409	0.4038723381973251	0.5006300320275434	0.9300553459697094	0.2021831939834455	1.862196832588608	0.05365212909648657	0.05185578606157263	0.0005568210836958773	0.8074488088944294			1.261675313747662
1.512027725031296	6.621528464762341	5.48969820803928	1.708477298171413	0.6959571525699362	1.019856058811068	0.6858398264028248	0.6776624210486268	0.375350077458313	0.2606381501391424	0.2821609506683757	0.3306603631978425	0.403513922137746	0.4999959118909047	0.9292181331426833	0.2019923034096259	1.867924358381432	0.05364729316711594	0.05185219438358106	0.0005568205366648028	0.8074394480559685			1.261675360032333
1.520217511078867	6.519040076339836	5.415698560864857	1.705867371248973	0.6826913065745166	1.008684840725101	0.6760368998306959	0.6713369719976976	0.3746997468401813	0.2570095989144507	0.2809266789860203	0.3301853611054716	0.4042370888213473	0.4995648594648083	0.9292509920220782	0.2018433095119527	1.860341544007826	0.053647694906401	0.05184037238169621	0.0005568227188153178	0.8074045346329195			1.261675387175275
1.528407297126437	6.406676042034471	5.295708223789421	1.552786416133143	0.6536105808998953	0.9861948558000073	0.6751442265951907	0.672408911560376	0.3768335231650052	0.2576676450502793	0.2823481047465177	0.3298064976240702	0.4039726300540877	0.4989546586816758	0.9287115220853621	0.2015440930029757	1.865441770894179	0.05364998009526235	0.05183323147663284	0.0005568234889131402	0.8073606515996864			1.261675389068146
1.536597083174007	6.501980690084352	5.373018088707017	1.574408922410635	0.6613923812902933	1.011223837875277	0.6801113312729494	0.6782313839735137	0.3796291928586744	0.2594045937374784	0.283191678301078	0.329595602415154	0.4038911672249971	0.4997017936927271	0.9294107941105443	0.2019377366050947	1.874751500062832	0.05364939077123779	0.05182886040654365	0.00055682168278066	0.8073581940442873			1.261675389236014
1.544786869221577	6.301533214149742	5.197388863329193	1.503853852589168	0.632419280493705	0.9479927991597197	0.6503252668799863	0.6593805722576943	0.3653621592637669	0.2535322896505615	0.2768857902745568	0.3263437117957012	0.4023029780135655	0.4961859271089157	0.9267648434326419	0.2009133598657895	1.876173412543456	0.05365393235431137	0.05182692057683341	0.0005568205546576843	0.807465356501113			1.261675400352767
1.552976655269148	6.276776049700366	5.052573583662022	1.459859745118338	0.6201923913336845	0.9213786198891841	0.6545603436896241	0.6564460320676292	0.3646403592932746	0.2514724437331251	0.276360106379505	0.3263963627051124	0.4017761593573431	0.4953908787928898	0.9259377643370666	0.2006569781256408	1.855684751607749	0.0536559916806502	0.05183584556581	0.0005568222725368535	0.8075127981353271			1.261675417425755
1.561166441316718	6.440243853758541	5.196663668461009	1.548083808412638	0.6325074201314866	0.9592961470994156	0.6713985235979693	0.6747006568902738	0.3694326772461306	0.2574220233202651	0.2787854016724049	0.3280965286979012	0.4032797182111386	0.4972685367102417	0.9277748156385978	0.2010756526475587	1.854232507169868	0.05365411180636874	0.05184318515587742	0.0005568241551659419	0.8074521168730255			1.261675428407422
1.569356227364288	6.33212168311292	5.31626637698194	1.560232243766094	0.6483366424171209	0.9822671659937994	0.6575065415866437	0.6734281873732392	0.3684225848392462	0.2563517244556344	0.279357232197096	0.3280754120970852	0.4032832771663598	0.4976611211356014	0.927424372689503	0.2007273100454639	1.863426790132047	0.05365495458447562	0.05184680744229358	0.0005568227684887243	0.8074570842823817			1.26167542839916
1.577546013411859	6.415423767111748	5.433920845929591	1.592187394719066	0.6906594731892665	0.9915203165258427	0.6610068617098517	0.6684036219789502	0.3706091240169924	0.2529439667863043	0.2805917130797353	0.3286691690049445	0.4026084527336416	0.4977992352817558	0.9277594225795286	0.2007549777138346	1.870058578858333	0.05365272764046944	0.05184575450942954	0.0005568197254161292	0.8074846031865041			1.261675439909595
1.585735799459429	6.385311131882751	5.248536131347191	1.552560778250526	0.6675691067027811	0.9519560683040623	0.659423800755688	0.6652419919081394	0.3650062415849822	0.2518248286056514	0.2750077282393304	0.3266797583942905	0.4018937264044197	0.4971280973326289	0.9267928148914818	0.200777820109396	1.866712810628306	0.0536467049037253	0.05184335829015468	0.0005568189287577027	0.8075031136388487			1.261675481911382
1.593925585506999	6.334442623902611	5.182689379483937	1.587184027592297	0.6515449042363877	0.9955196883982863	0.6658673761289519	0.6735245464907437	0.3668692674441966	0.2580584144143676	0.2773473616871225	0.3277777211875133	0.4029257739167472	0.4984141170586615	0.9280368600207797	0.201316786584449	1.857389098278055	0.05364521753644619	0.05184163983577016	0.0005568211424574681	0.8074633640931523			1.261675504940441
1.602115371554569	6.339872701178393	5.28729124547303	1.646796787586967	0.6551841450646283	1.047615906781463	0.677331744240028	0.6853464945856413	0.3778106840989941	0.2645825126239367	0.2871585415821594	0.3324980702979027	0.4054931549072455	0.5009926889543895	0.9305287694009333	0.2021964388669938	1.866316504647591	0.05364517190242964	0.05183683768269951	0.0005568219150003874	0.8074671473373133			1.261675509873463
1.61030515760214	6.235246485381159	5.045441976074459	1.511448023194137	0.6390938613663221	0.9805311533247374	0.6785593382666489	0.6774583265361306	0.3772143605298321	0.2598770033030525	0.28646688217437	0.3310673739752374	0.4042129222793833	0.4992626236343897	0.9278862762521043	0.2011488921890204	1.880604540884656	0.05364640564425353	0.05183176305284957	0.0005568179431013351	0.8075821495646385			1.261675567372773
1.61849494364971	6.277854556242473	5.147462744679951	1.539687424753808	0.6616997514408757	1.006867974195593	0.6970499438488776	0.6819403555579462	0.3765543758006089	0.2584116360108958	0.2821242064627027	0.3305619011736531	0.4036477708046091	0.4988924611508139	0.9281218980247543	0.20105470692209	1.876131141948736	0.05365221648022191	0.05183172093348605	0.0005568151250841958	0.807619629837909			1.26167565901397
1.62668472969728	6.349237136570593	5.390253804084449	1.57194315978401	0.7128667939969022	1.008859407999502	0.6977072908941715	0.6780812677745676	0.3761571099196704	0.254203932669517	0.2799886121320393	0.3294815635276281	0.4035415435319931	0.4990448416478496	0.9292998395479478	0.2014415856383549	1.857651862230432	0.05365736896121027	0.05183861719720219	0.0005568164265347859	0.8076261448040887			1.261675743414886
1.634874515744851	6.276880228950809	5.266791378247507	1.528211100287898	0.7011163523657317	0.9690223234347561	0.683515931914373	0.6679800388157375	0.3756417696279785	0.2560490899699673	0.2803816205609006	0.3296518865674271	0.4033814252650849	0.4981352635307381	0.9274322825288192	0.2011202842874538	1.851280710379238	0.05366149062687195	0.05184461219272804	0.0005568175469796746	0.807682166327256			1.261675807275021
1.643064301792421	6.013925110734749	4.990408985131475	1.476584825798856	0.6226730004487134	0.9426511812976713	0.6626841970603452	0.6656017656401247	0.3705758750661434	0.2535102745900809	0.2795603472768737	0.3287979602751362	0.401760711095374	0.4962319902275164	0.9239165724847418	0.2001344988468483	1.86339027673588	0.05365989836105317	0.05183914247757526	0.0005568150602229199	0.8077869875318033			1.261675892335689
1.651254087839991	6.153680351780353	5.01213149904639	1.507477908057424	0.6225850108859364	0.954071953325218	0.6581470968586974	0.6705740120177075	0.3689772317454	0.2515048084591716	0.2770998980472049	0.3276708820920971	0.4009553564245361	0.4963548094571734	0.9241291501924344	0.2001060228212986	1.875322419073989	0.05365236601787074	0.05183271688735521	0.000556811838114998	0.807783475959837			1.261675990037787
1.659443873887561	6.390523462661236	5.082343368025031	1.613325543629512	0.636513830976795	0.9886907404764608	0.6568692649108817	0.6713104662433244	0.3681008900523162	0.2554559236547075	0.2764768880096528	0.3282173678434928	0.4021114879443429	0.4979721737283073	0.9257519479491473	0.2013079661614971	1.864181165946973	0.05364749408321826	0.05182787106264666	0.000556811841217549	0.8077294746421502			1.261676085925843
1.667633659935132	6.375294001161473	5.134797155946939	1.586615355889867	0.6331193331878324	0.9818480571726486	0.6545103456666105	0.6671957453856171	0.3693401141467209	0.2568356406544435	0.2772395641274651	0.3280430496320313	0.4035204196908479	0.4981222204676743	0.9266879025321507	0.2016983404469436	1.853551144976226	0.0536468573008373	0.05182245857063238	0.0005568137298981836	0.8076984831988583			1.261676175769868
1.675823445982702	6.54909352326459	5.290528005028159	1.606816193307687	0.6582129334129921	0.9937940495561272	0.6660027079098425	0.6758877900058522	0.3720364447297094	0.2604236928119013	0.2801703044122678	0.3293393160529264	0.4040665897160374	0.498721954932713	0.9283499320290406	0.2015710902899526	1.860519144250262	0.05365054308643545	0.05182281406542059	0.0005568131111352623	0.8076657163589054			1.261676258665299
1.684013232030272	6.766399162559705	5.520845226018272	1.679188040361711	0.748173448414545	1.028737890098211	0.698940311418026	0.6833440392767166	0.3784346117988598	0.2605994232535543	0.2841251479916037	0.3302294780834815	0.4041796000000079	0.4998892962207863	0.9308531032484544	0.2017463348776045	1.875091687408649	0.05365947308076691	0.0518261061636317	0.0005568092787607109	0.8076727221738681			1.261676353005914
1.692203018077842	6.507450480533629	5.344591547690112	1.599003921219891	0.7114177886559171	1.009061182149331	0.6761855360409696	0.6757090721546887	0.3712408015524568	0.2566002673401553	0.277967656997984	0.3281647533626443	0.4039761438890011	0.4981018847334882	0.9287585720385795	0.2010106858421634	1.881199148325342	0.05366436664266283	0.05183216581211172	0.0005568065055776227	0.8076965012356053			1.261676469978839
1.700392804125413	6.340822324222827	5.020298587663005	1.554409635599471	0.6138967846898566	0.965309770197558	0.651288996995847	0.6716383159505414	0.3640849843073449	0.2579593815531085	0.2745617117186799	0.3269572693611231	0.4029553898717417	0.4969218799002335	0.9263611070674218	0.2008373535386032	1.862688281852291	0.05366490469268555	0.05184092223622157	0.0005568083668474063	0.8076622126072409			1.26167656130364
1.708582590172983	6.37487654698163	5.133677407641349	1.57121562683284	0.6457926740218405	0.9731670109948837	0.6656528774580448	0.6738393965902734	0.3679409657845449	0.2571037327590842	0.2774941344185967	0.3278279498745099	0.4029756928487442	0.4979378754516294	0.9274136456113815	0.2012846535679836	1.856945866575491	0.05366311696459597	0.05184210079474531	0.0005568112368085811	0.8076455394350746			1.261676614328778
1.716772376220553	6.298312207492065	5.135063524226478	1.522140000881367	0.6457370511071809	0.9778398421736156	0.6657190833679237	0.6754180467595309	0.3656083371130906	0.2554076720603976	0.2777954685507483	0.3279706934484686	0.402845457677765	0.4978104723456578	0.9270447077540659	0.200673878564353	1.867907433382119	0.05365827610884292	0.05183870886574492	0.0005568091547306188	0.8076886570812036			1.261676661394969
1.724962162268123	6.386222120749847	5.241982801679111	1.593632468584033	0.6618588269897632	1.00096935383403	0.671133081040224	0.678967230286776	0.3690385593664545	0.2584120224438937	0.279402932005149	0.3293746640688266	0.4032688111035506	0.4981629380643485	0.9273486208439009	0.2006911415095143	1.876500111293708	0.05365409768643067	0.05184110712558141	0.0005568047477578507	0.8077063817764132			1.261676760793735
1.733151948315694	6.405415110878892	5.405957902447215	1.63330183967271	0.696553541837148	1.014442132958215	0.6775488447271171	0.6739516054193736	0.370287902698748	0.2537860450643649	0.2782351870402371	0.3280305084559856	0.4026039355337834	0.4978987236530584	0.9280866357341182	0.2009530274492082	1.873174594426208	0.05365117760436564	0.05184064437018825	0.0005568060965224315	0.8076786227606623			1.261676827916775
1.741341734363264	6.134219350023166	5.265397175799358	1.556286382637256	0.6578895734142165	0.9615170047099179	0.6539765331940645	0.661968518301275	0.3610949861488215	0.2493787717233794	0.2757358451957918	0.3268715442954072	0.4013401000406804	0.4963308001076162	0.9258425343517044	0.2003031936968132	1.863025192343115	0.05365238330976411	0.0518380969745269	0.000556809779755729	0.8077141770870471			1.261676862737716
1.749531520410834	6.198177259858644	5.25029975732212	1.523084273656807	0.6448743908047754	0.9466828219606254	0.6544995114777954	0.6612481014407462	0.3631422251673668	0.2517995845876526	0.2764364116363019	0.3270969692501629	0.4007841855523866	0.4957309767655055	0.9244477023632025	0.2001318027726891	1.864947904417052	0.0536549956381407	0.05184069751220347	0.0005568093948974614	0.8077131016080936			1.261676873365532
1.757721306458405	6.299785617049404	5.164686108700396	1.460433037477916	0.6542563666518425	0.9385051687359576	0.6781353843740617	0.6650638176718531	0.3691725076672162	0.2509569614393347	0.2789399469395089	0.3280380252402076	0.401118754763551	0.4969238987161103	0.9254689676565629	0.2003249004910075	1.878203140318708	0.05365995749931812	0.05184661259426917	0.0005568060116007729	0.8077302384822839			1.261676896518991
1.765911092505975	6.414807862645256	5.281203833233469	1.561264973322869	0.683795016949536	0.990651168320217	0.692195439982025	0.6733432354835328	0.3742867735016847	0.2547945840489945	0.2817169257975426	0.3304175612346928	0.4024164737802047	0.4991844536533128	0.9279141425889516	0.201078329327145	1.885051264799613	0.05366575912270798	0.05184785857873959	0.0005568046507826636	0.8077169485991914			1.261676937560643
1.774100878553545	6.630972303995823	5.25534605370422	1.707567387809266	0.6551439440456962	1.060058382528547	0.6645271175428139	0.6825434631143824	0.3682476200656417	0.2558528479780733	0.2771554419781504	0.3292099302551714	0.402760080871737	0.4990710018918906	0.9279414248709315	0.2016899901549502	1.868424669454355	0.05366641678527091	0.05184561533226925	0.0005568065017259924	0.8076654043559139			1.261676978348257
1.782290664601115	6.520339423407512	5.153308919157521	1.617618345662204	0.6293097743052549	1.005202855429436	0.6536326691553995	0.6768506198409693	0.3618076258779625	0.2532776879279234	0.2750373786684127	0.3270712234795439	0.4022107914824024	0.4973052016849138	0.9265858597187809	0.2011188746888796	1.863315326980519	0.05366209687599819	0.05184518808626744	0.0005568075577896137	0.8076668629941923			1.261677003326342
1.790480450648686	6.620896622270871	5.431895281478572	1.67932713562248	0.6525644146695259	1.024408696507405	0.6662668083654866	0.6758996769890897	0.3688147397500739	0.2586806563993765	0.2787408615930388	0.3287220869018281	0.403391024509274	0.4990337547890977	0.9282769750299252	0.2016665417106252	1.875587908275196	0.05365217601810263	0.05184614371719109	0.0005568048823512223	0.8076499829768153			1.261677034300272
1.798670236696256	6.885690777113288	5.599348906672474	1.83430421071192	0.6693815283133846	1.105366591812472	0.677493555268574	0.6786748126969643	0.3727999281724439	0.2585381082108429	0.2794090351508614	0.329584840487445	0.4040031753388819	0.5001851923104944	0.929322591914988	0.20241459265711	1.885434377578644	0.05364205783077802	0.05184768952558561	0.000556801136052921	0.8076399871987332			1.261677105469118
1.806860022743826	6.683328461661959	5.467327035501182	1.755430385780978	0.6672248955341926	1.069679386080324	0.6675166649711644	0.6724257305089179	0.3670296013201486	0.2542587391370911	0.2780605207945259	0.3281115787095175	0.4031512315601499	0.4986413209537094	0.9277913845112656	0.2022021975822442	1.877375126216009	0.05364056162591238	0.05184833333335896	0.0005568010624149534	0.8075810963307488			1.261677193737829
1.815049808791396	6.528036469614066	5.345363305069384	1.620297378171973	0.6785290129137641	0.9993210466098261	0.6708461188336895	0.6720367689561543	0.368080987828478	0.2551657322739017	0.2804400804723024	0.3289979172597127	0.4037836092476131	0.4990029180958998	0.9286401081349489	0.2018285084147906	1.866045356517493	0.05364492597515372	0.05184815840266369	0.000556804180628198	0.8075410591052706			1.261677245085713
1.823239594838967	6.545443811151766	5.36974944546949	1.615766471311584	0.700956925660197	1.007593062369777	0.6968036626631329	0.6766383862210911	0.3768023753213725	0.26063678662255	0.286332500710941	0.3324881139061049	0.4051253056019343	0.5008757233042507	0.9305767798802538	0.2019788896539957	1.870218007929081	0.05364894153498433	0.05184898505923524	0.0005568042331341081	0.8076013044818049			1.261677291542474
1.831429380886537	6.206210097045578	5.133463161332332	1.512725691304458	0.6501577961503116	0.971972588953504	0.6746879413969722	0.6680348890729086	0.3678746150074492	0.2536933307092776	0.2774540065981456	0.3272123713835814	0.4022626016829113	0.4966054988017965	0.9267008319510949	0.2003272271752554	1.884821412278967	0.05365194893119635	0.05184713942691663	0.0005567999074186123	0.8076685407686813			1.261677361759992
1.839619166934107	6.097016763859344	4.891432526740663	1.473821458402879	0.6016573803392974	0.9643034022582997	0.6584806295109523	0.6660509965263228	0.3630758262139005	0.2498845722438607	0.2747118225841273	0.3262595586629763	0.4015520325909983	0.4964865297846501	0.925149090935546	0.2003564373563071	1.883526227071098	0.0536568446191388	0.05184110581745065	0.0005567974511664426	0.807675183805688			1.261677469815355
1.847808952981677	6.458938168431347	5.147094415494132	1.631581683878633	0.6321513360983988	1.033103630898709	0.6654931475104088	0.678680740351604	0.369704054578716	0.2585625855861576	0.2800071952332528	0.3287719069860846	0.4026807724993686	0.4996855998892645	0.9271058799932389	0.2019388553733088	1.863397424509854	0.05365578913980851	0.05182771041588285	0.0005568014470516466	0.8076598712386451			1.26167751263118
1.855998739029248	6.755926348950611	5.661719493577717	1.771801022613636	0.7367343395812727	1.062194526031415	0.686935345445547	0.6877454085552838	0.3885384127127429	0.2676174123448171	0.2885991365263084	0.3325757328290265	0.4050535826631493	0.5004596319286432	0.9304540553226573	0.202404924839397	1.860266522249767	0.05364838355929817	0.05181665123745888	0.0005568042374403482	0.8075874265970867			1.261677533533189
1.864188525076818	6.471364253868384	5.327668502368907	1.626940346732086	0.6731023268277521	1.010682663678524	0.6744409310042582	0.675105122972333	0.3795223836621099	0.2598941788328094	0.2874686693553903	0.3320276236180371	0.4030798127680866	0.4988127618876832	0.9275612844247424	0.2015096176733734	1.872014957759106	0.05364464483919992	0.05181248064879176	0.0005568006901019053	0.8076374228451219			1.261677559757536
1.872378311124388	6.35252205840041	5.02007395030964	1.475596368484813	0.5964787728599711	0.957076254104001	0.6523785950961509	0.6650308822469418	0.365987026893579	0.2541824026563001	0.2776230619680345	0.3285793486439795	0.4020214965862283	0.4975803232034593	0.9261802061869693	0.201024975343435	1.883102788825087	0.05364317555427595	0.051813793326778	0.000556797765888648	0.807648876252151			1.261677596845394
1.880568097171959	6.586227855430561	5.116474772388918	1.505588143316637	0.6136501659757632	0.9611783499549102	0.6611773504822583	0.6673202515019403	0.3652062898768661	0.2551284702613639	0.2764779530289885	0.3277841979988614	0.4027370991964973	0.4974719509660726	0.9275371590061569	0.2013376340420207	1.866709374835016	0.05364608641503568	0.05182568659158919	0.0005567996225795435	0.807608841183137			1.261677635268214
1.888757883219529	6.490254906629653	5.122393999996559	1.58617615542771	0.6324810948641342	0.9797964358287774	0.6551857730721871	0.6661910467272707	0.3639602854871155	0.2537595962663748	0.2757258986060425	0.3271326164182199	0.4015506185532421	0.4968568927560041	0.9258176102853871	0.2009628560040374	1.856236469783201	0.05365391806520751	0.05183756606075617	0.0005568024439770825	0.8076647715311698			1.261677647352509
1.896947669267099	6.243705201971157	4.940874527874554	1.531743290463628	0.619965681437569	0.9842145289672641	0.6561839634449994	0.6725743577258714	0.3664140287424871	0.2558416789941457	0.2758207786628367	0.3269483113125329	0.4016531216139749	0.4969650709075291	0.9255348732054444	0.2009464294038323	1.86523723038839	0.05366001565359364	0.05184746863854717	0.0005568016229916791	0.8076812779548503			1.261677646898377
1.905137455314669	6.251151405197651	5.066891265433526	1.5560045426443	0.6510198090713341	1.020926080739914	0.6885215614408751	0.6842917400980931	0.3750058810073632	0.2602547833093801	0.2806946823213641	0.3290056715649422	0.4035631702000979	0.4986890517143794	0.9280346052827834	0.2014783149540693	1.880493391522947	0.05366202458474251	0.05185464733770716	0.0005567988741227367	0.8076501849854132			1.261677644249843
1.91332724136224	6.135914826512074	5.154175941735862	1.535540351432076	0.6568695470017815	0.9842750850832463	0.6806247811205955	0.6731139746665955	0.3716208952615174	0.2564238993765805	0.2796660941788456	0.329289720622458	0.4022108992602474	0.4975771598543011	0.9259643868619142	0.2010648447711034	1.882038214147257	0.05365943368448046	0.05185750067897751	0.0005567988292437732	0.8076080287209688			1.261677655802216
1.92151702740981	6.212459953803643	5.184169407020596	1.561324944341768	0.6553777660606828	0.9870752798606078	0.6746621442185204	0.6724635826697348	0.3686981857185649	0.2595194992126166	0.2772562652400117	0.3281701382328792	0.4018152879622173	0.497242753772087	0.925736860749628	0.2009146618196801	1.867622862923694	0.05365078693717228	0.05185508707122242	0.0005568019532262183	0.8075615042709825			1.261677663490933
1.92970681345738	6.439882557295116	5.389681382194033	1.651082582180126	0.7024348194216485	1.027957385682318	0.6888784585778295	0.6782821287443763	0.3742211152097903	0.2664519528232868	0.2788539077958371	0.3277834358441116	0.4040781059795366	0.4977115330773491	0.9286129915702727	0.2014502318139774	1.876670637270882	0.0536466976534308	0.05184512318916965	0.000556804128062704	0.8074668545867698			1.261677626183502
1.937896599504951	6.628470893117816	5.549354845195281	1.712554570856445	0.7067919471520722	1.069736542407215	0.6968925847670289	0.6869972199364388	0.3822094221800525	0.2673882556814745	0.2821455270332409	0.3299793250930434	0.4052097734751201	0.5004691653329275	0.931379218072775	0.2023048369835458	1.898581347278565	0.05364713022431015	0.05183316609124779	0.0005568026870140344	0.8074463275237106			1.261677578771189
1.946086385552521	6.843050859991282	5.561139686058949	1.703558381826155	0.6817341430347035	1.054621082198753	0.6868258029053481	0.6919992923002064	0.3825898570826279	0.2693988916874611	0.2849234371077782	0.3320308078681846	0.4056460771643295	0.5023148591882001	0.9318684522497095	0.2027247004281907	1.901316541438921	0.05364804747466573	0.05182653161321549	0.0005568003202534209	0.8074749539798458			1.261677567324328
1.954276171600091	6.667896768319043	5.578023914547171	1.745459192572631	0.6692236755940609	1.032810652949862	0.6746271086146834	0.6833527552757317	0.3792462555275202	0.2650249972977445	0.2845662669217001	0.3309640300612371	0.4049955155477568	0.4999430618697651	0.9292170069486876	0.202156683088879	1.884116403157566	0.05365087515368638	0.05182638655851391	0.0005568019735570611	0.807435106166013			1.261677555174936
1.962465957647661	6.346546169508513	5.382177090481648	1.670665453287298	0.6652265845400994	1.020856444503805	0.6666542683165193	0.6828869307594404	0.3692087965270149	0.2593380851262131	0.2785371549996306	0.3291199975802069	0.403595684080494	0.49890370313189	0.9278403072208691	0.2015136212398916	1.878305334159286	0.05365511731602184	0.05182639651717848	0.0005568060962330338	0.8074899446057399			1.261677497221084
1.970655743695232	6.396308653584071	5.290675490921281	1.648859719400677	0.6544544805824765	1.017949280264159	0.6641567584244119	0.6777473895967716	0.3650795957847646	0.2589979161273883	0.2762234973060332	0.3281486081168754	0.4028868025239942	0.498614787043465	0.9272344575786525	0.201374445819818	1.884431573907893	0.05365558310059395	0.05182617791484529	0.000556806172201922	0.80753189860754			1.261677410867858
1.978845529742802	6.569126428382637	5.262805408354575	1.682162143779109	0.6355527716347664	1.015342503629687	0.6665903384199775	0.6723313897902443	0.3678029007986749	0.2587019463670053	0.2764131286134674	0.3278638415976325	0.403366448542703	0.4986860084996008	0.9278584436655565	0.2013402707820602	1.891880945586184	0.05365225899611425	0.05182634492743764	0.000556802570108641	0.8074428553277804			1.261677383401167
1.987035315790372	6.501349174225854	5.21387938534166	1.6606129711411	0.6376404155454554	0.9980184893449323	0.6674542213434508	0.6724703008994363	0.3669395077222175	0.2550964657654268	0.2755546120556074	0.3270323690522313	0.4028008971010605	0.4978534084223347	0.9272315378523731	0.2012489728663939	1.879362284770909	0.05365150004912801	0.05182570087552066	0.0005568022647120565	0.8074673060923959			1.26167736590917
1.995225101837942	6.479102941922577	5.317938699113678	1.616638794417487	0.663091638256101	0.9965637343475403	0.6789789688804224	0.6715960147133456	0.3688327065981293	0.2537457256341454	0.2771689541062955	0.3273307212006855	0.4021524805311899	0.4976350993299903	0.9267821879773885	0.2013391764951505	1.866541730179684	0.05365284846778553	0.05183057453566128	0.0005568067139021705	0.8074653888946831			1.261677304555436
2.003414887885512	6.551090554217559	5.427620187182392	1.622797170341238	0.677625166318765	0.9924590333842123	0.6775786341881703	0.6668079638166294	0.3717012547333305	0.2546104368730375	0.2810943579806348	0.3294794974745017	0.4026971130401921	0.498304572255054	0.9274384835443779	0.2015151765724985	1.872654536056829	0.05365309672597704	0.05183593927491436	0.0005568090795096116	0.8074211369126855			1.261677231221518
2.011604673933083	6.465462425958449	5.286561760908229	1.658901856422164	0.6445063107197764	0.9788984380507962	0.657996772593396	0.6638784292307534	0.3633843424898388	0.252160462828968	0.2768531789169599	0.328560821650262	0.4025851152907133	0.4978931602134016	0.9269354322404055	0.2009895963296847	1.882001272424348	0.0536564510619372	0.05183746312541811	0.0005568073064511814	0.8074241996930954			1.261677160345466
2.019794459980653	6.205680603356455	5.0799840014514	1.528384361686852	0.6213283128806874	0.9385336738779774	0.6465164329921138	0.6631942205020793	0.3597808472896774	0.2505025907236443	0.27365925720141	0.3260332921527488	0.4019251009294717	0.49565199180914	0.9260654618403266	0.200270147524298	1.889676326161193	0.05366324035461897	0.05184058233349558	0.0005568063480550806	0.8074582767593308			1.261677101235695
2.027984246028224	6.230394846367144	5.041458762368703	1.489723988534768	0.6150927827288757	0.9470478508743222	0.6486011305378244	0.6655302251355042	0.3628666581189193	0.2519431422554694	0.2751829919038029	0.3270343291426847	0.4019538170162053	0.4959380519841463	0.9255054224763476	0.2005858556399206	1.876310615554818	0.05366316335012076	0.05184573434795678	0.000556809168586625	0.8074656990563102			1.261677032374894
2.036174032075794	6.520177550832459	5.2793407833179	1.563834562975168	0.6418391161311421	0.9934801748516295	0.6708546428827865	0.6742474474154553	0.3717598339897489	0.2539748776442684	0.2771048068151223	0.3289677095084622	0.4030801182336314	0.4983550377101617	0.9274853328850876	0.2013492291391978	1.870286578327166	0.05366239801217032	0.05184792216770664	0.0005568126794428481	0.8073667502730678			1.261676939870724
2.044363818123364	6.628569200263425	5.638295268618346	1.723355885347416	0.7074504517777283	1.038928957671151	0.6845401066817292	0.6784347822980787	0.3741109196567518	0.2586136950479979	0.2798995499262533	0.3295563044039788	0.4038860280593549	0.4993772437227388	0.9296056150249076	0.2017363950364615	1.879509908927254	0.05366283837400814	0.05184583777158208	0.0005568127411392358	0.8072878821249256			1.26167683665634
2.052553604170934	6.497652282129181	5.450506262088555	1.704449220274586	0.6768113064893704	1.044402896234908	0.6613411853481336	0.6756968551749098	0.3689494605023055	0.2571191861614835	0.2798545627096535	0.329810675587943	0.4029498091362785	0.4987100209912291	0.9287069502944115	0.2013470600262706	1.892921245281602	0.05365572032573397	0.0518475741027341	0.0005568105301505147	0.8073236349926988			1.261676740267601
2.060743390218505	6.719431706446926	5.519123340845754	1.755204476767305	0.7087389686662695	1.075902084488981	0.6778314477427989	0.6814045007151008	0.3719952567132674	0.2586545590484184	0.280107245344595	0.3312624342026958	0.4040849398846157	0.4999993660288222	0.9305510898164814	0.2018915345528827	1.891191519536953	0.0536500092712894	0.05185147449932721	0.0005568110137227218	0.8073167610657163			1.261676661600825
2.068933176266075	6.827988272836827	5.707534337753077	1.789412159794202	0.7452763879647502	1.085185799185094	0.7211005765858423	0.6852458619110481	0.3795363984892968	0.2602816412740601	0.280671071884445	0.3312540736384715	0.4052053756801068	0.5018485394954282	0.9327825606964525	0.2026675221579391	1.872347072177148	0.05365221890231774	0.05185201488347525	0.0005568145593656164	0.8072857845534792			1.26167659074039
2.077122962313645	6.766238597509041	5.470508443321711	1.688319094680187	0.6877430852547933	1.029868130745107	0.6941997707633898	0.6795645360546723	0.3745492391745276	0.2542075138445087	0.278268921936294	0.3289559327232986	0.4035987056955077	0.5001701407632941	0.9305719048105634	0.202125042742111	1.875186084352818	0.05365442529109867	0.0518538505571293	0.0005568160594152181	0.8073028984366341			1.261676492953958
2.085312748361215	6.616603401234958	5.356448201289777	1.611858247684263	0.6799108194597761	0.9988174102604973	0.6916519980993409	0.6777305665018315	0.3756024063311804	0.2531950169576393	0.2782343884306529	0.328578992182318	0.402884391721183	0.4980555814709168	0.9282579897305707	0.2011798794880378	1.886709173944496	0.05365602922225753	0.05185743913057211	0.0005568142856915186	0.8073479873331361			1.261676392818786
2.093502534408786	6.335610742775942	5.215752026214175	1.567825433426046	0.6698385249944365	0.9960335906958211	0.684790115418712	0.675623217822833	0.3742462376868232	0.2559518974738209	0.2805314436959053	0.3288544072314987	0.4030630570614572	0.4975199797480772	0.9269427574864767	0.2008340557924713	1.887065722994982	0.05365864814490227	0.05185552582816317	0.0005568133001027031	0.807426399310971			1.26167633374452
2.101692320456356	6.36471141593403	5.206407008505684	1.565884940684848	0.6413388426614079	1.012605361794859	0.668263600723363	0.6724587526789864	0.3708575459716136	0.2571757223593337	0.281824250615786	0.3297650596293319	0.4033580059880983	0.4981358185136421	0.9278256030959746	0.2013732592262189	1.862772810384231	0.05366028680171115	0.05185339980096234	0.0005568164077286478	0.8072895336791609			1.26167627235995
2.109882106503926	6.567129682736386	5.253060232112611	1.577858724040161	0.6481352974013922	0.9939247468846761	0.6756114448699265	0.6730276690732958	0.3746918076325038	0.2575747456993162	0.2816605992401635	0.3297734863768054	0.4038740119234008	0.4991562667793359	0.9294937815733607	0.2014261563568214	1.857958045462979	0.053656159876902	0.05185188411270514	0.0005568198640889173	0.8071859222619998			1.261676179864007
2.118071892551496	6.473972415864365	5.225948856317659	1.610652066675032	0.6548776564433826	0.9998636697381075	0.68790984180341	0.6779572892778155	0.3750729155689502	0.2593373336155289	0.2819197863060458	0.3308375899352918	0.4038648233456221	0.4990088898026752	0.9288066416844825	0.201142584270702	1.869830682511458	0.05365003966535572	0.05184683323716399	0.0005568197565845326	0.8072717674836418			1.261676067519554
2.126261678599067	6.181652354790976	5.21982345003838	1.561930373440365	0.6629018173525192	0.9788412688328482	0.6794083335482467	0.6766777974066519	0.3719513197406987	0.2609930233225787	0.2797779617546212	0.3302449284819539	0.4030722217152837	0.4980850055905885	0.9279652296988008	0.2007652450947652	1.880335145130842	0.05364650985136296	0.05184640419474418	0.0005568181085822403	0.8073659094662502			1.26167599053759
2.134451464646637	6.177583781948422	5.211969213745559	1.559109449902276	0.6520728605828809	0.9739698705590929	0.6725914266463128	0.6744541512570073	0.3695203794730657	0.2595554993889538	0.2781874615407084	0.3287663301421854	0.4027449368186458	0.4978548044594875	0.9269949614323181	0.2009417777997425	1.871133805323164	0.05364509191748379	0.05184446689388283	0.0005568187547974959	0.8074327981837782			1.261675928006921
2.142641250694207	6.438893792477849	5.267701089663582	1.659543591410642	0.6469842500331847	1.010920078535335	0.6660706965880877	0.6770237475007886	0.3663111421119153	0.2584734761672008	0.2773404891908193	0.3281796674629729	0.4029122893309497	0.4986001088285003	0.927683942913774	0.2016052965072646	1.864164834751383	0.05365108661745422	0.05184562096566691	0.0005568218417051706	0.8073656579725635			1.261675833373927
2.150831036741777	6.519821328162841	5.443256614242067	1.639769367680161	0.7048717827217248	0.9948939194462368	0.6837763962005405	0.6742253655231175	0.3715942034552667	0.2558284378202873	0.2799749768519893	0.3292679341748684	0.4032632441003938	0.4987813848611796	0.928329062099803	0.2015971536898448	1.871238768402752	0.05365925440527896	0.05185099158246129	0.0005568236223319252	0.8073326867209557			1.26167572166465
2.159020822789348	6.136141703444896	5.328911730557733	1.506983744570122	0.7183620427960562	0.9665484164681328	0.6825000113799294	0.6685147005646407	0.3700086522663291	0.2497277784326671	0.278989759712876	0.3287148398228052	0.4024675602470624	0.4966698676067127	0.9260495493586668	0.2006570461123535	1.878547970548083	0.05366116082338839	0.05185294088254883	0.0005568226020328717	0.8074303515617516			1.261675624453394
2.167210608836918	6.198190427090876	5.25876064194442	1.513895355452895	0.6814411761758453	0.9687979138896008	0.674451969007463	0.6672796406677295	0.3695619856018679	0.2496468860357443	0.2796482012055943	0.3279688033564158	0.4018004672504998	0.4968421722208388	0.9256424921617422	0.2007477978209342	1.884705727424817	0.05365845696704502	0.05185047748147091	0.0005568218554239681	0.8074015767348058			1.261675549496681
2.175400394884488	6.367299021959487	5.15927272630532	1.599376684459419	0.6604016306868702	1.002851829483809	0.6775422006849319	0.6734613547193944	0.3729615341897154	0.2532827788730769	0.2808876949305814	0.329705596504786	0.4025874784748084	0.4981405492047025	0.9268598763493369	0.2013233363185323	1.870915777614145	0.05365639274252996	0.05184264346359862	0.0005568239289480829	0.8073851477293822			1.261675480794286
2.183590180932058	6.136460809999077	4.946799116599037	1.468286719633227	0.6119353986594753	0.9417981571856646	0.6466584754617962	0.6701581048226812	0.3656404062618848	0.2551501193753761	0.2780213959909178	0.328536272590836	0.402129202118668	0.4965901767815922	0.925340118201132	0.2006382103342836	1.865115552629189	0.05365867027751216	0.0518330389133137	0.0005568265792884963	0.8074546483431282			1.261675394772597
2.191779966979629	6.160102745396643	5.008689103748933	1.443736680515149	0.6140459141676956	0.9233530290979139	0.6449301767006146	0.6632332362660047	0.3660711774062272	0.2552264115377772	0.2795969886026842	0.3287414833213258	0.4024825771906377	0.4973166143734278	0.92606034714713	0.2010265176328672	1.871996888271987	0.05365499425127653	0.05182621187196226	0.0005568263550009463	0.8074539420528691			1.261675308336312
2.199969753027199	6.150713567553481	5.014338501719123	1.442456440254075	0.6013060948767635	0.9147274053779128	0.6500050667815789	0.6600379273257502	0.3647574075798637	0.2507020374347104	0.2776073622356151	0.3270866504510498	0.4018094540258035	0.496506501747003	0.9254367902658908	0.2008450573545361	1.884616277325185	0.05365074761831636	0.05182461602610129	0.0005568241947721097	0.8075463793124564			1.261675241055735
2.208159539074769	6.107926811467118	4.85003545705222	1.437327589435547	0.5937820142710122	0.936032840389986	0.6554390085962638	0.6667021487086049	0.3692087740277599	0.2523386767089674	0.2785561194311791	0.3278671007452759	0.4023012308962119	0.4970067489336685	0.9256632086685055	0.2009418480658777	1.882249916656003	0.05365476316670491	0.05183105108669865	0.0005568248043164205	0.8075614425404021			1.26167518490683
2.21634932512234	6.360530003078916	5.204760485811105	1.661511227405509	0.6605558013016249	1.015922253454137	0.6693011127788916	0.6756744592898601	0.3747981899845177	0.2576057061925585	0.2799041420606143	0.3290306197153879	0.4033632269786853	0.4984085531429379	0.9271285635625037	0.2017523967412218	1.874923774817206	0.05366066297760245	0.0518423048690034	0.0005568288355089808	0.8074701726395541			1.261675112268609
2.22453911116991	6.568069154150102	5.569124894282194	1.80691037841625	0.7004903665914946	1.069569218633614	0.6823551139695528	0.6793659404328952	0.3734240834844113	0.2601754893377496	0.2788964489414097	0.328646215998761	0.4035089244143322	0.4990101518875124	0.9279593019425846	0.2016133123023932	1.878274607733954	0.05366488521079238	0.05184876621275843	0.0005568299088549909	0.807388412853748			1.261675031927819
2.23272889721748	6.732837144457675	5.511332404293642	1.735751068719933	0.6930422177732645	1.059922885327524	0.6869844194335009	0.6794344766784002	0.3785331802838846	0.2635725562610301	0.2832782114022408	0.3311535278038354	0.4047463137560408	0.5011749992733874	0.930258918099773	0.2018539305240036	1.883488058745158	0.05366450082738022	0.0518531850356088	0.000556827467535383	0.8074048683267795			1.261674973007799
2.240918683265051	6.27246071052788	5.044949143538996	1.474510898262567	0.6299606766039	0.9425254303994899	0.6531620427538214	0.6611851584336785	0.371163228152136	0.2498494284034437	0.2781019150342948	0.3262990741181661	0.4011327481240396	0.4963153485711513	0.9253565822936973	0.2002986886693395	1.881487979163803	0.05366261583659545	0.05185628457050078	0.0005568259683486267	0.8075193430479609			1.261674952711306
2.249108469312621	6.161174610545551	4.995997308877186	1.464479030643915	0.6146277508653653	0.9378248305003037	0.6532218802047363	0.6605724634798977	0.3634940132000713	0.2481986818432571	0.2736590860601448	0.3250331596893463	0.4005275794330502	0.4953707048988841	0.9242358371608518	0.2001199407983628	1.865678929377445	0.05365901196388471	0.05185699629250808	0.0005568285634040896	0.8075249394053837			1.261674900242681
2.257298255360191	6.2483543024349	5.128562513190142	1.524975086151219	0.6367498850206177	0.9657762825401858	0.6658076060478366	0.6652497298926943	0.3675138464795883	0.2522715486237511	0.2772971430025388	0.3285299048370057	0.4019937657362678	0.4965891806706759	0.9256544701612148	0.200604323233501	1.862580053818927	0.05365152468068424	0.05185018149452647	0.0005568314513635436	0.8074505498379879			1.261674832353848
2.265488041407761	6.432347065457951	5.253277271579474	1.557228836924963	0.6619450750371895	0.9754231272461522	0.6699276402222442	0.6705700359680428	0.3707697129345813	0.2554641284366131	0.2811081435712278	0.3299296110677932	0.4031800887979743	0.4986474720138036	0.9274080211486859	0.2013145356448797	1.875355996046613	0.05364462584239794	0.05184382896365077	0.0005568309503179294	0.8074000140689579			1.261674763151274
2.273677827455332	6.616333512928096	5.379270596142677	1.630604770951342	0.6704971382534678	1.006760611078033	0.6742193869990509	0.6767326865166834	0.3711394926926122	0.257672784261776	0.2792029165992947	0.3288469612071626	0.4041857805196112	0.4993788897963781	0.9287083861681676	0.2017556849201443	1.890364413775354	0.05364602319867662	0.051847347582298	0.000556829528792457	0.8074090558692331			1.261674709688501
2.281867613502902	6.351283653943137	5.13837101718023	1.49975746091258	0.6387495675549243	0.9817078554843569	0.6606206914020442	0.6714350174590933	0.3670678925069744	0.2529383816441555	0.2775335994084157	0.3279526498349748	0.4027157342191006	0.4980194163744975	0.9272286458961724	0.2010751738549447	1.880003125007752	0.05365854763309451	0.05185173473273666	0.0005568306677360523	0.8073519274300041			1.261674666676718
2.290057399550472	6.554689704956576	5.242515927016679	1.59161149528369	0.6574388465624963	1.032037418400418	0.6720455251196834	0.6781931698554939	0.3693174089570898	0.2560038030798317	0.2808833666882861	0.3298630883650632	0.4033075677064312	0.4995033300753042	0.9280711822768558	0.2014783993099747	1.864209633649322	0.05366624086082666	0.05185186419537601	0.0005568334693850275	0.8072442818392649			1.261674609104282
2.298247185598042	6.39110849001165	5.26118931779141	1.605717184004157	0.6671468473150777	0.9968163510026932	0.6787466416765039	0.6736970644990056	0.3730382311094225	0.2562399502981366	0.2799128384509537	0.3283486039651836	0.4027933894090934	0.4982135687293293	0.9270317220382115	0.2010125210726224	1.868496449764229	0.05366553215700823	0.05184805701960002	0.0005568344480871382	0.8072921854442349			1.26167453451169
2.306436971645613	6.350647043701681	5.288741767293853	1.613763513792227	0.6632328404139003	0.9934362735787738	0.674838259818731	0.6755655815649106	0.3741599164737674	0.2592944479058758	0.2785256974146273	0.3278872773525729	0.4027785378153869	0.4980513418297331	0.9273251683017386	0.2009582949977098	1.882455628707505	0.05366293277861716	0.0518501552113688	0.0005568328897914196	0.8074070765908758			1.261674459642022
2.314626757693183	6.50239170167475	5.352490532475844	1.615867774708487	0.6870880728444582	1.014992587610918	0.6869015306143834	0.6795294119728045	0.3773446377370418	0.2623402796728288	0.2799686888315321	0.3293330204622142	0.4037051284809436	0.4986350328594024	0.9286359422953689	0.2014371192951068	1.892618508760266	0.05366052102165911	0.05184985946856798	0.0005568326691349572	0.8074081877222452			1.261674383719618
2.322816543740753	6.339067102955816	5.250547097456109	1.552530643268913	0.6798985968823897	0.9904346491144806	0.6791575397686933	0.6774625478845737	0.3804311257230534	0.2611918558251426	0.2821730061310772	0.3306446676904816	0.4043856462656354	0.4989271172184848	0.9290123011035806	0.2013307231616361	1.87551054577488	0.05365873619458045	0.05184591719675498	0.000556836188771502	0.8073697522645337			1.261674312198203
2.331006329788324	6.173364416285361	5.167174668753685	1.539107058530065	0.6474672466772325	0.9577941550300759	0.6609532010757669	0.6679266251331946	0.3762453205812792	0.252876053714673	0.2788511702557365	0.3280399563940178	0.4025097648085981	0.497412644864659	0.9266769140712938	0.2005779915075735	1.875180950947566	0.05365489140325509	0.05184768160748268	0.0005568387511038752	0.8074047667165885			1.261674226868976
2.339196115835894	6.185334045054429	5.136040825013446	1.533324915428133	0.6282552186812903	0.9422752576818647	0.6535235620662478	0.6646053418081422	0.3647909376593976	0.2498206239867278	0.2754851845739309	0.3265868948750737	0.4010063234691711	0.4959632903775331	0.9250942392750549	0.2002359487552407	1.885525273563551	0.05365418451023358	0.05184760422287143	0.0005568369825610581	0.8074726336395782			1.261674142595925
2.347385901883464	6.24294106950709	5.200679568153057	1.52221717032635	0.6441978424251974	0.9412189354951989	0.6631519165427391	0.6722040229909367	0.3657765170082579	0.2527253694841425	0.2771509579786766	0.3269463944141774	0.4008959744157217	0.4953499680321129	0.9241405019427755	0.2001027982703915	1.896177858812593	0.0536559055888706	0.05184578030429995	0.0005568342897440785	0.80749666214317			1.261674108778122
2.355575687931034	6.04623357033171	4.868163928042069	1.487737389292964	0.6224837970052254	0.9616427696922245	0.6643402951398971	0.6800509341093799	0.3655518864687273	0.2523913452104928	0.2760383264455321	0.3263885363488274	0.4012424401793453	0.4954319900585812	0.92335706568988	0.2000809230622076	1.887331428334321	0.05366245593051731	0.05184393646839935	0.0005568350634741212	0.8074380670520308			1.261674075974523
2.363765473978605	6.212983886511282	5.056040635785374	1.600762004685861	0.6562604672750175	1.020050922830066	0.6831188620845293	0.6868061760946543	0.3743692731382672	0.2599610973704843	0.2801987051830398	0.3303914613133677	0.4047935631139966	0.4990662480318129	0.9282146224193992	0.2015075766333289	1.879974644446615	0.05366597263505558	0.0518423331927227	0.000556838582625848	0.807231147683907			1.261674007590697
2.371955260026175	6.435828392124239	5.475324202586923	1.652157917499064	0.6744505250956556	1.011110145562056	0.6829902307437041	0.6765640373918016	0.3734033367726587	0.2628092998076663	0.2823993747018724	0.330624596013494	0.404278157244322	0.4991693413998165	0.9293330292829008	0.2015890440340709	1.880530655976648	0.0536624335145305	0.05183865956070934	0.0005568386604586937	0.807277919447817			1.261673953013626
2.380145046073745	6.468849261083856	5.367596918682911	1.661002138586578	0.6605553893203211	1.0013428159953	0.6705719741652869	0.6667196675513822	0.364550289667563	0.2557342254156461	0.2770710591118608	0.3279042087128595	0.4028836036297176	0.4982373624197851	0.9275700259357855	0.2012187869818791	1.883323166917785	0.05366093443101723	0.05183392891470866	0.0005568354973589789	0.8073457410150022			1.261673938333556
2.388334832121315	6.311989619965474	5.218349348450029	1.554231968543953	0.6676409524952714	0.98742920220366	0.6731214565966546	0.669322845434455	0.3671403646150248	0.2548641397425241	0.2777919317519187	0.3280730443330147	0.402612067360747	0.49815300952324	0.9277016635186224	0.2010780187534612	1.876913104739826	0.05365966157397221	0.05182921590133186	0.0005568346661714244	0.8073157459784797			1.261673948686498
2.396524618168886	6.258017786544881	5.232509349137615	1.523735001690529	0.678302546400444	0.9844541669037621	0.6776315898456521	0.6757068422200694	0.3690005440356478	0.257838926014026	0.279802748748767	0.3282860270576696	0.4023390654504965	0.4973873319599235	0.9270750202465936	0.2009780321012831	1.847591828771346	0.05365812892716013	0.0518300339073696	0.0005568371497964902	0.8073650922961229			1.261673944676859
2.404714404216456	6.384790508855703	5.50386729200878	1.632620750249641	0.7392651539792101	1.015023747678735	0.6963327524394627	0.6818700982220746	0.3723352121285106	0.2589647333755432	0.2792934995750164	0.3290749524311801	0.4031799554396669	0.4982230017747429	0.9281068838727745	0.2014873422441936	1.850682988320582	0.05365980042799037	0.05184017884180257	0.0005568387237415815	0.8073514584434333			1.261673927403631
2.412904190264026	6.418330467088829	5.468916588684375	1.640432870931531	0.7254034635245126	1.031263714621448	0.7000653484775711	0.6811028017890638	0.3766746273792155	0.2578731428536962	0.2777397543790298	0.3292861181339546	0.4029849958822526	0.4983043406904899	0.9273279675661137	0.2011218091730299	1.869998303998016	0.05366406727138503	0.05184839463762074	0.0005568372896054418	0.8074052158823094			1.261673910103597
2.421093976311596	6.437666762611879	5.328723243074954	1.616252644698188	0.6940047178578337	1.016436044287924	0.6928323166429062	0.6802034338370817	0.3794314073393486	0.2577734243529313	0.2795601000625226	0.3284039451566866	0.4026228509478712	0.4969680637905332	0.9271350355335143	0.2008137565174089	1.878224551430229	0.05366448127691707	0.05185347310445032	0.000556835838629972	0.8074245858091993			1.261673892997266
2.429283762359167	6.265502514465018	5.167504376347082	1.533325883646592	0.6571117751895561	0.963415834200233	0.6737264958529541	0.6725886034897289	0.3719110487666995	0.2550181333468657	0.2791600698874667	0.3280352376033674	0.40266174063304	0.4962947638296872	0.9267960205080181	0.2008883135888756	1.869019604518616	0.05365764327997443	0.05185649729529267	0.0005568373571899426	0.8074216610614495			1.261673886587495
2.437473548406737	6.459030961197242	5.375553200320573	1.60922485507523	0.6581568730607322	1.001789707273723	0.6795730937151809	0.6744858079128051	0.3697898297336621	0.2560397681134313	0.2805149215522236	0.3299221054641964	0.404131033490969	0.4989776576469547	0.9284870348085436	0.2016825860037061	1.861766824571551	0.05365058547268901	0.05185547423842234	0.0005568401653745204	0.8073306690382783			1.26167387147071
2.445663334454308	6.9825600186197	5.841609720379808	1.867080406309287	0.7314231820230329	1.091763371603303	0.6977820966238826	0.6843597763306899	0.3758759009812259	0.2640270494476459	0.286622025857491	0.3317075735956049	0.4051271411275977	0.5017593574151941	0.93126989542665	0.2026392893367829	1.871723625628315	0.05364495023484225	0.05185077754953864	0.0005568404555779317	0.8073158643748808			1.261673819180448
2.453853120501877	6.627684800449874	5.573635660034682	1.778961843906739	0.7020164770662695	1.057086947486807	0.676998290155749	0.6765100801563558	0.3744996966626731	0.2615105633338773	0.2838433547220964	0.3296986038987009	0.4040971640025869	0.499376617663094	0.9296273863991059	0.2016092768520429	1.884187946080556	0.0536422745109573	0.05184283398635611	0.0005568376439227601	0.80736874326522			1.261673786277545
2.462042906549448	6.628980476189501	5.448964208125314	1.750825700891951	0.6846348303651274	1.050081620113725	0.6755207607512166	0.6732403764393	0.3730405484044504	0.2573417538363256	0.2805179073086014	0.3283299980083521	0.4027536504587336	0.498488222779705	0.9276400858166797	0.2014253676242996	1.897140997077573	0.05364287245307989	0.05183817256272015	0.0005568366430147435	0.8073697520178928			1.261673785751037
2.470232692597018	6.762055484938001	5.537159536783578	1.810610074158824	0.7118566292370129	1.082844175194107	0.6944642047491133	0.6816849307649442	0.3752418450860745	0.2587928459798703	0.2810369039224465	0.3280731489344472	0.4024674713551802	0.4982790811964551	0.9272965372654458	0.2016940947683766	1.886309048378908	0.05364691320573053	0.05183927096364011	0.0005568402427605125	0.8073809156331757			1.261673749539959
2.478422478644589	6.502216988058408	5.290868294013529	1.68101526440929	0.6706796042920876	1.0469917045037	0.6826456118351018	0.6801335768456044	0.3711355370605108	0.2606266864284399	0.2799580471785386	0.3286759466712228	0.4031244054930999	0.4983264059077264	0.9276432767016064	0.2012175689435921	1.883292962618042	0.05365683869941346	0.05184639962533365	0.0005568424799419336	0.807255096580059			1.261673682400195
2.486612264692158	6.38666226786438	5.254476822067935	1.611813194595595	0.668246741228862	1.023970271372674	0.6759874689126613	0.6794675641504301	0.3730829434662779	0.260548178067051	0.2806286350300607	0.328850517250487	0.4032042237621186	0.4987806004775087	0.9274978915913457	0.2009259825485734	1.891057802360735	0.05366847804648293	0.05185395422489823	0.0005568409948459519	0.8072756278261869			1.261673629944098
2.494802050739729	6.46597502133996	5.257288021531414	1.604377047713765	0.6490862617461979	0.9853939708802973	0.6709303337545065	0.6710115251779362	0.3724711343684394	0.2554235880294676	0.2781525134512263	0.3267069801988619	0.401356658529941	0.4967833835735277	0.9253490585859817	0.2006456523532316	1.896880975918168	0.05367500823579808	0.05185090856445237	0.0005568397585940647	0.8073689614238366			1.261673600849158
2.502991836787299	6.382890113626184	5.171359912803391	1.577134808417967	0.6252599021328095	0.9725322617677489	0.6629656734442113	0.672010829551334	0.368441377638635	0.2554858113338407	0.2750262752278817	0.3266137107694168	0.4011978434438911	0.4964647889363737	0.9249515782869652	0.2009508088754346	1.886454192254814	0.05367752927006666	0.05184563524959838	0.0005568416418870374	0.8073197416158947			1.261673563365808
2.51118162283487	6.40110400891321	5.207929154382406	1.542296862278766	0.6483611163983638	0.996317545602213	0.6655719149695672	0.6806427127553949	0.370823448831784	0.2613102416153678	0.2776471155026202	0.3289815937824321	0.4039830041775943	0.4988236318641467	0.9283249121418353	0.2016328536400115	1.883313661056556	0.05367599655566115	0.05184310621899178	0.000556844504369392	0.8072245807844973			1.26167350083051
2.51937140888244	6.352475372649751	5.044006301119382	1.496386719073163	0.6186518987455965	0.9723133150318839	0.6422521075977732	0.6717419076914195	0.3672612234840272	0.2546236029291124	0.2780057186970589	0.3288036916037048	0.4035781107490416	0.498249901867269	0.9275627619183692	0.2009959219631778	1.888837440726815	0.05367065113882252	0.0518377851513766	0.000556844872268761	0.8071734125116286			1.261673423422762
2.52756119493001	6.368000690437531	5.025423534098648	1.507795057188633	0.6070879703058283	0.948728005719761	0.6398650338620856	0.6691982932640992	0.3711093756947024	0.2526903420726476	0.2795878791149838	0.3284156245604997	0.4020843042264736	0.4975448934290742	0.9260407274438072	0.2007534542769728	1.895522725697203	0.05367004842257588	0.05183858348422885	0.0005568430309979289	0.8072955429297106			1.261673361434238
2.53575098097758	6.271280943323045	5.139121813265422	1.558494678587528	0.6266536491360596	0.9585699014058514	0.6633781368916543	0.6745600939746398	0.3731320926187081	0.2559237594977271	0.2794566794050575	0.3278924517102092	0.4019549043641151	0.4973470686214133	0.9258005427385573	0.2009301005599763	1.895630165715951	0.05367229285626783	0.05184578977467727	0.0005568429865208504	0.8073556744064923			1.261673310385349
2.543940767025151	6.109388035750998	5.087401551661808	1.533906391451318	0.6132383114380893	0.9558259531141206	0.6573527982021599	0.6754505902645218	0.3658571180885707	0.25486615867792	0.2757683408467397	0.3263547104285374	0.4012918633388584	0.495891845895098	0.9246055742613485	0.2006456733082495	1.874873542961918	0.05367509505208665	0.05185279354314198	0.000556846104633488	0.8072971124216002			1.261673243328303
2.552130553072721	6.167619028216696	4.942726176156444	1.484939832966819	0.5955338285115753	0.9279056996925207	0.6313641131844432	0.6593396484456114	0.3573831341589225	0.2518680597780141	0.2723482137007869	0.3252023121911139	0.4004828410762855	0.494709769731186	0.9233994580148608	0.2003935531104336	1.876405944767429	0.05367675838071068	0.05185615175916903	0.0005568480095552444	0.8073033065410462			1.261673170184625
2.560320339120291	6.099048920209415	4.880795795733322	1.437684207188383	0.5891476028911715	0.9278359050331518	0.6413887070059464	0.6584527345954747	0.3605635089453034	0.2526478343888943	0.2738979519078345	0.3258044759171295	0.4014325653648767	0.4957004560845941	0.9250744766663824	0.2003982493459523	1.888766558899458	0.0536755669352833	0.05185155237222572	0.000556845837363139	0.8072563006851395			1.261673111433425
2.568510125167861	6.187968601133027	5.062197506726703	1.480694236903526	0.6234674704936259	0.9414825163791438	0.6752016997167672	0.6703026127770965	0.3737543188830496	0.2558967794897936	0.2798920674282697	0.3286383800442445	0.4031408748098543	0.4977500639827192	0.9284388104018843	0.2009111464499143	1.890501496395579	0.05366720522258717	0.05184433408255109	0.000556843561110844	0.8072072239527259			1.261673084953095
2.576699911215432	6.445035280782286	5.316115913944144	1.611432716373663	0.6719758471831819	0.9883181125573923	0.6829380848667966	0.6783805951404324	0.3783932496246822	0.2596775251822667	0.2837889095755211	0.3307013273788956	0.4041575563245194	0.4994262950644739	0.9302409621870819	0.2018829584101999	1.880298856513925	0.05365531542038621	0.05183862176661272	0.0005568460949516153	0.8072133642157975			1.261673033775777
2.584889697263002	6.573928796330693	5.17942511179946	1.597895236246354	0.6575833701955758	0.98948402822485	0.672325619894838	0.6764989384496294	0.3686199429580972	0.2574899578718459	0.278374021284651	0.328660793272035	0.4022711259257739	0.4988633657088888	0.9274759178239902	0.2015329573075081	1.870159130128259	0.05364619615165356	0.0518345170516179	0.000556850923851252	0.8072977197625316			1.261672956476916
2.593079483310572	6.414874166944117	5.248824496157172	1.563205559957653	0.6500986295642843	0.9768828122246795	0.6701354897436639	0.6689786949290125	0.3629139101571825	0.2540407801123509	0.2756646861892991	0.3278845302137611	0.4016641473292677	0.4973463114252164	0.9258883977440858	0.2009735421117799	1.872286112254201	0.0536466203355092	0.05182917222969394	0.0005568498884825092	0.8073432225962471			1.261672896511236
2.601269269358142	6.481509612668945	5.487645622108004	1.623961157480925	0.6713470117955083	0.9932686672428261	0.6718884337108856	0.667654820545201	0.3699697997262599	0.2562297346366529	0.280726520780194	0.3297282832987337	0.4031146168529094	0.4984488160185536	0.9280371872713273	0.2013720103511335	1.886423705924533	0.05365491486899426	0.0518291239886455	0.0005568470181224421	0.8073349444897303			1.261672840175436
2.609459055405713	6.372672792882901	5.362819483419319	1.570472802105526	0.658953632697817	0.9990951187733313	0.6744525705325376	0.6742562131153984	0.3754432900816864	0.2581707011383693	0.2825395052596873	0.3300566476182152	0.4045187103436255	0.4992918701247659	0.9288497584475435	0.2017860664703279	1.894576194047537	0.05366363987706824	0.05183900640496374	0.0005568482833038141	0.807351458450605			1.261672801840862
2.617648841453283	6.294477710100429	5.319299726264415	1.555521114280643	0.676911726616035	0.9962634482864363	0.679620928016308	0.6810351160782391	0.3718048454646296	0.2560385345508793	0.2784029338909823	0.3288912718878004	0.4036926007069759	0.49858520082775	0.9279135403956549	0.2017321941710941	1.876201213952013	0.05367222045683969	0.05185126740793297	0.0005568523501376295	0.8072680859639291			1.261672724604933
2.625838627500853	6.341877009619549	5.269802251225946	1.546980632940764	0.6665730375097991	0.9771370508369294	0.6648377293234462	0.6735551087747866	0.3653601262253391	0.2518200632196363	0.2749878798473808	0.3265956036193732	0.4020075443584487	0.4967128437152331	0.9258827551789997	0.200818083497108	1.876916416066637	0.0536757840343635	0.05185959070849973	0.0005568545970335898	0.8072202734826683			1.261672615337355
2.634028413548424	6.279051945443829	5.073187158794336	1.486362403053514	0.6287786826453281	0.9545245316048454	0.6573618967831446	0.664767794394871	0.3640066009604678	0.2527717625310025	0.2750505280957424	0.3267362002687695	0.4018566868259499	0.4958812127468231	0.9245006219787878	0.2001848484616433	1.886725579227416	0.05367627898916383	0.05186094191301347	0.0005568534744071658	0.8073041684734862			1.261672507516331
2.642218199595994	6.394001189334944	5.162890096748821	1.546701472529777	0.6583729904961577	0.991686378293966	0.6798721181595432	0.6691918477317165	0.3709404309677448	0.2564924076744107	0.2803199797658975	0.3292428337731163	0.4031310129141362	0.4977881092091203	0.9268021984737886	0.2008703942146164	1.895529860118717	0.05367643587864328	0.05185847263439427	0.0005568523267955178	0.8072507560482184			1.261672432787819
2.650407985643564	6.543147716379167	5.273996969475659	1.637545831738603	0.6969530397501197	1.033441961482169	0.6971881932261424	0.6834665483354986	0.3745097037197577	0.26103451384956	0.2832157123894205	0.3303076531492914	0.4046557739369135	0.4999593679710061	0.9291027883811378	0.2019998226494535	1.884893500381059	0.05367058100038988	0.05184994501542579	0.0005568542862102171	0.8071547080825375			1.261672364696767
2.658597771691134	6.359292035110613	5.083236814849194	1.541339911247516	0.6594260888719143	0.988818245133023	0.6764775360933593	0.6731343501636587	0.3720824749291349	0.2564394043474951	0.2826598644127807	0.3296174565871561	0.403724356741738	0.4982689603485229	0.9268423443093997	0.2011819059192235	1.869455752515938	0.05366490454306908	0.05184362848222871	0.0005568572607374502	0.807194148348929			1.261672266592752
2.666787557738705	6.280342005076381	5.072808100278934	1.485960626241591	0.6288557729255005	0.9475829610556309	0.647264410120484	0.6590775048194181	0.362291446428397	0.2507302727749394	0.2754602629073655	0.3263319928150731	0.4011186037031226	0.495742264550686	0.9241692954128266	0.2002689296188176	1.868851225777957	0.0536682451796487	0.05184316548269192	0.0005568569924548609	0.8072568105778515			1.26167216396519
2.674977343786275	6.326575600698934	5.131556571163938	1.528509714795423	0.6261271700312874	0.9695708590037884	0.6466347838491656	0.6615504265994117	0.3605850032505112	0.2516191060291832	0.2729036434293973	0.3258036280224034	0.4008607035435215	0.4957777089326422	0.9239753840745025	0.200293825699995	1.874792840648636	0.05367139926050207	0.05184499503466105	0.0005568545185077432	0.8072468585973901			1.261672092878253
2.683167129833845	6.166784893710871	5.135146640195596	1.522214789533101	0.6365514850535369	0.9801817900902664	0.6595091888889506	0.6728938721910913	0.3649146011528767	0.253956444598726	0.2740866703242537	0.3268606128037428	0.4017434044677684	0.4960680553238691	0.925204904864835	0.2006411600641557	1.864588496055515	0.05367282395983953	0.0518526423667555	0.0005568554881284302	0.8071724970069961			1.261672025309671
2.691356915881415	6.239207965417333	5.21599446534223	1.535448973233988	0.6533501429047568	0.9854597007619672	0.6671319584633043	0.6785061120324128	0.3678753856332262	0.2553623735492947	0.2759941890353281	0.3271428056281642	0.4027447643422878	0.4966054002900396	0.926844946691581	0.2010691024686216	1.850622247575416	0.05367570234396596	0.05186181150879206	0.0005568598668330941	0.8070148019638661			1.261671948288855
2.699546701928986	6.853887213992095	5.546506709798471	1.711260432903032	0.7180475684887273	1.055019725500867	0.6944158521320767	0.686927726397917	0.3759273409524625	0.2620986464639785	0.2800784415543642	0.3293108784102505	0.4055222867926028	0.5008679043121104	0.9329854058151589	0.2025207725006373	1.852845022465646	0.05367142480873626	0.0518717940000432	0.0005568621756241169	0.8068277345153287			1.261671847804676
2.707736487976556	7.17814276103043	5.845294357904502	1.846004210958257	0.7718420348296241	1.089348601546456	0.7170751381820765	0.6842376999754876	0.3814516518675757	0.2649418062983978	0.2850477209564736	0.3322943914914482	0.4064286223776928	0.5024320033968789	0.9351437506305678	0.2028392406290959	1.872106049792217	0.05366428231731413	0.05187145254504284	0.0005568601202535551	0.8069051851590376			1.261671763810969
2.715926274024126	6.411029240656989	5.093497200900833	1.604672288095758	0.6296645450578449	1.001152183743045	0.6712965387647254	0.6767863677799851	0.3703681557879833	0.2606763933451349	0.2795159894893056	0.3291003834947244	0.4039923627910165	0.4980720832564397	0.9278274619161527	0.2010619287073959	1.882641276148828	0.05366146765412503	0.0518662788168345	0.0005568574804896653	0.8071177130383123			1.261671727074406
2.724116060071696	6.022946212460712	4.784967879132688	1.429968944010285	0.5944118243590372	0.923967780085768	0.6528870344496648	0.6698619852339138	0.3625293115062106	0.2536677226565778	0.2730019811991866	0.3264007983233285	0.4021740166033267	0.4961039950210072	0.9250015072157598	0.2005935082468547	1.870275249547757	0.05366259065877566	0.05186000848412423	0.0005568592744085941	0.8071434198164321			1.261671692722185
2.732305846119267	6.198776991025491	4.994130931043745	1.490644546011752	0.6387366318149781	0.9487122876410667	0.6641016509888754	0.6697050743097904	0.3644847338550437	0.2540128633046982	0.2760366473826983	0.3277164210829297	0.4026183080774056	0.4977538868231958	0.9265879643691244	0.2012801585373023	1.865636543504122	0.05366754247007267	0.05185200516895432	0.0005568624499971024	0.8069970109989341			1.261671614590982
2.740495632166837	6.373900886927595	5.242740537663224	1.605400322277733	0.6673370998173715	0.99181618621032	0.672887527942123	0.6782849386131667	0.3702732011719632	0.261252780843755	0.2826875529337932	0.3292832832901159	0.4034219748991293	0.4987850156193095	0.9274101905443664	0.201281936404076	1.870743585274889	0.05367049437967991	0.05184929892294718	0.0005568621518179023	0.8070054481765927			1.261671526599207
2.748685418214408	6.167302525979376	5.157875288697042	1.56043592355171	0.6314827114467464	0.9597076237936311	0.6596098835219064	0.6711026279455647	0.3668817083732676	0.2603662933471034	0.2747176003190452	0.3267907372597812	0.4020982325515636	0.4964658288711239	0.9252311005071517	0.2003667684440022	1.88165997963108	0.05367272003551775	0.05184962862286496	0.0005568596106577058	0.8070489857093371			1.261671495646263
2.756875204261978	6.333134300741938	5.277171625320521	1.574585488376336	0.6333780954328034	0.9606468449775366	0.6589271704188996	0.6684279552760114	0.3687902323177077	0.2563078940473655	0.2751385170467618	0.3272150958977051	0.4019074808974314	0.4965822743341362	0.9255871473835789	0.2007334568597221	1.876896083329029	0.05367337136522222	0.05185109116910694	0.0005568595147689251	0.8070781239363511			1.261671487190328
2.765064990309548	6.487431328155543	5.368982612973036	1.600936806815586	0.6777648576467332	0.9775907775751801	0.6724955447316621	0.672712679261561	0.3732649492850078	0.2549832170196532	0.2804147118398295	0.328298517208835	0.4021069101363035	0.4972267695220497	0.9271783343327417	0.2012123860520416	1.861349336022912	0.05367028479418255	0.0518486096471179	0.0005568618494968329	0.8070924500055932			1.261671474683185
2.773254776357118	6.296086334999476	5.191383590894701	1.537905224079591	0.6584507777743978	0.9630660665891864	0.6646030094638544	0.6683401441852861	0.367686313560312	0.2530269899159461	0.2778034854453419	0.3275374737890826	0.4020443380449341	0.4972087328662412	0.9269981811066089	0.2010278491340067	1.861563482278566	0.05366829726110398	0.05184550015356137	0.0005568625123622739	0.8070381370537129			1.261671456945951
2.781444562404689	6.156718740546885	4.990621091068957	1.457782189395315	0.636981423624228	0.9390092955061127	0.6648220157644315	0.6650902947522694	0.3627281093016758	0.2511205280250405	0.2739866994506691	0.325474129355229	0.4016169859198812	0.496395971650918	0.9255079006442954	0.2004233968337842	1.868591825376305	0.05366975526558126	0.05184366627632533	0.0005568600523229745	0.8071516846981869			1.261671449235583
2.789634348452259	6.269829079672334	5.01157925717361	1.467307571520686	0.6243735715026093	0.9394213286540206	0.6588350032651468	0.667246689779433	0.3639757862754683	0.2501401538152565	0.2731524972014516	0.3248201982639594	0.4009789215918184	0.495748587138565	0.924841887359519	0.2002114904635157	1.880831275536407	0.05367222304394227	0.05184300638820249	0.0005568582757603559	0.8072421966847528			1.261671453854747
2.797824134499829	6.122552692286733	4.996411046785783	1.44445765912191	0.621372506797373	0.9287469608393591	0.6560513958720915	0.6650193746881286	0.3676209757113374	0.2505439024094915	0.2759637736842804	0.3272461951751828	0.4013443171824834	0.4959896262211994	0.9248440488495455	0.2004771987428736	1.867422656500378	0.0536738751361796	0.05184753018695257	0.0005568606382973466	0.8071958936269409			1.261671445405901
2.806013920547399	6.148867287160896	5.081006883645988	1.51049765965981	0.6524555833138239	0.9724142646864909	0.6715599530444131	0.6722495278951596	0.3689331141952811	0.2532564197658277	0.2788561940476794	0.3295360110590906	0.402832487155115	0.4981881364436715	0.926882305097483	0.2011730080055389	1.863600818422434	0.05367663230664479	0.05185517392621099	0.0005568640531754289	0.8070834486054822			1.261671424718782
2.81420370659497	6.740735300918836	5.674839208916225	1.798179239815355	0.7294093366456378	1.074171086790619	0.6934475134411126	0.687300087517428	0.3775048370434491	0.2597112201172433	0.2832228165538613	0.3317301588085013	0.4057810793830179	0.5021419429686432	0.932430001245222	0.2026143232415055	1.877788616446801	0.05368074529394085	0.05185650137641595	0.000556863069131834	0.8070193365968492			1.261671403539351
2.82239349264254	6.66731557934664	5.602900096836124	1.728289023754122	0.7308258116563195	1.054867277734185	0.7045536232102279	0.684424340543742	0.3809306766474698	0.2613419510911791	0.2843374173392338	0.3323805200110445	0.4057896690947505	0.500663374533233	0.930733088730231	0.201816718592259	1.887996813756124	0.05368290568237007	0.051853328538036	0.0005568596060993189	0.8071454405947973			1.261671402857105
2.83058327869011	6.491624329615314	5.227097430788351	1.594182246708169	0.6512689701515155	1.007987655576177	0.6862196226460952	0.6774326060658986	0.3685995374446915	0.2583233054647744	0.27974073176353	0.3298580147864002	0.4034565728726974	0.4987984263346548	0.927807554625702	0.2014637489633891	1.879317174518278	0.0536821383456588	0.05184673438294922	0.0005568594805042184	0.8071742698208771			1.26167142224268
2.83877306473768	6.379420592065021	5.119095622056887	1.523425300888094	0.622715254256642	0.9653569791938948	0.6702003700068111	0.671349684713212	0.3677272359240113	0.2552635700015654	0.2772843913666509	0.3281560090787627	0.402858444776458	0.4979009846821553	0.9278774440528498	0.2012727236134775	1.864916414851387	0.05367417320922017	0.05183676437921153	0.000556863589634717	0.8070816626468557			1.261671389237989
2.846962850785251	6.155143736341159	4.884883364598398	1.503427553300964	0.5926720417617976	0.9560467576842419	0.6437393387765005	0.6677899431131462	0.3642737157455075	0.2524309907018549	0.2748927270555874	0.3271149092744063	0.4024184885072647	0.4970146353151048	0.9245647189843308	0.2009537674487806	1.872379648263141	0.05366499506377973	0.05182784706419424	0.0005568649794490064	0.807105370981886			1.26167133799825
2.855152636832821	6.111359987982904	4.888149352171571	1.534936607298925	0.5957474173814719	0.9605120301106873	0.6415965744745312	0.6635677915396671	0.3610602441868696	0.2521448469713423	0.2738933998595891	0.3271563643792688	0.4025390498018144	0.4967145139072708	0.923941933702997	0.2006739848369934	1.896608381557718	0.0536616735393769	0.05182595319082719	0.0005568621961809384	0.8071286601717048			1.261671298875455
2.863342422880391	6.401242861746546	5.193722868122244	1.651321590522015	0.6652685067271438	1.017963630869601	0.6740356967123311	0.6757355746190442	0.3674247544896622	0.2579142810453983	0.27905377768071	0.328560660603424	0.4043523821485911	0.4989432359671833	0.9279671029794461	0.2011864495485849	1.895581616057222	0.05366294659096746	0.05183080309665902	0.0005568608587227305	0.8070893844229929			1.261671295947156
2.871532208927961	6.495351378480728	5.258100297109417	1.683315122696092	0.7091730279332762	1.047575000937264	0.7003609968457335	0.6891737120723613	0.3776395434393939	0.2632052880634905	0.285052766411114	0.3307602008925709	0.405237936116724	0.499908952051507	0.930481697478026	0.2017965170143677	1.869527612966283	0.05367145412245426	0.05183546427615137	0.0005568629499037829	0.8070374431482786			1.26167129438148
2.879721994975532	6.74292246905608	5.632495334136461	1.742330830358902	0.701742626379172	1.041957719886584	0.6892664070115805	0.6855358163651172	0.3743635576564325	0.2627734530857632	0.2805929687181602	0.3301381183626078	0.403926274337726	0.4989481155041227	0.9293968822611243	0.2016348942851365	1.866298422796407	0.05367906672964751	0.05184004782688883	0.0005568649367713926	0.8070763798287874			1.261671266408109
2.887911781023102	6.709694888805103	5.554640206238946	1.692075618069673	0.685818484984962	1.035461796412311	0.6810546645644632	0.6795073910979692	0.3751300726799269	0.2633977016927276	0.2800810549437144	0.3299021057899727	0.4041012086135022	0.4995845641619749	0.9287141146771769	0.2016113083254597	1.880565806776755	0.05368074921650732	0.05184605817033328	0.0005568634917570675	0.8071074696884267			1.261671242886793
2.896101567070672	6.587913487072711	5.346932961586558	1.629556796910288	0.6856079153806875	1.011758007032383	0.6831007808290839	0.6764953108587343	0.3789704541840574	0.2620882217131386	0.2834038233182189	0.3311686402822417	0.4049233563641351	0.4997149594317076	0.9291888214381653	0.2015413404345862	1.895747151134478	0.05368044158094136	0.05184874474315491	0.0005568606264551727	0.8070547721868629			1.261671244460248
2.904291353118243	6.357332517448641	5.202129207992672	1.501723596874099	0.6568224651459484	0.9675617248207096	0.6808308462284897	0.6695405665575956	0.3717833187467768	0.2550510643505349	0.2802408947946783	0.3299616458682976	0.4031754558622981	0.4981045902703298	0.9273312093674051	0.2014184833127924	1.892840256540269	0.05367679116988897	0.05184513674067023	0.0005568609722819564	0.8070640465479535			1.26167125150589
2.912481139165813	6.360536997918706	5.25649908082627	1.516597524944307	0.6579196084163736	0.9705217917186526	0.6776382106640328	0.6703391539911496	0.3719252294304761	0.2539959975133692	0.2793598014877585	0.3293672796242715	0.4034450369099037	0.4980985957823109	0.9283859931775669	0.2016276924921177	1.875828074313214	0.05367028840277575	0.0518400741100465	0.0005568644867743558	0.8069317430170172			1.261671237873273
2.920670925213383	6.617429111326778	5.523159625291868	1.705664350878511	0.6825145147522996	1.025352376587379	0.6824550044185694	0.6813220872805005	0.3749528266779028	0.2617235765508306	0.2824292054836606	0.3300235792449787	0.4052341049214011	0.4996957968407228	0.93132318441425	0.2022666528568441	1.8708943981932	0.05366344079531044	0.05183745341089718	0.0005568658289358302	0.8069038617308257			1.261671208553147
2.928860711260953	6.546211620212313	5.354835156836483	1.730289429775334	0.6501230579468869	1.022735944621759	0.672486318245175	0.6749177550982984	0.3694412272185677	0.2595963899917527	0.2811933608971749	0.3288441299842804	0.4036774100828928	0.4983216578686996	0.9283994396996461	0.201473218513448	1.875511202012208	0.05366224617416383	0.05183531562861377	0.0005568631344480089	0.8070115912501304			1.261671195416355
2.937050497308524	6.278668134174492	5.223481392539214	1.594124800651118	0.668300835900019	0.9968831340784734	0.6743215131040344	0.6762750105853073	0.3721343846077818	0.2544024830866373	0.2786985849444323	0.3272268349946641	0.4026677599395218	0.4964186848997707	0.9265765133870332	0.2006877043127286	1.887454690619451	0.05366919166327538	0.05183201944927938	0.000556861927004861	0.8071062036945416			1.261671189751881
2.945240283356094	6.331603056091334	5.28911950395612	1.550235456724972	0.6804812912343985	0.9834689299181558	0.7005497020635616	0.675609176891295	0.3823184062844247	0.2550750432872634	0.2781005904680754	0.3275287940442976	0.402897273983868	0.4970836708367388	0.9273561985956159	0.2012316900588921	1.875061655154432	0.05367088073733781	0.05182885632542037	0.0005568650696453552	0.8071420957562649			1.261671173596869
2.953430069403664	6.573615794731008	5.347777407865907	1.604824607725048	0.6789073068847901	0.9849781790449468	0.698749058688801	0.6750319491977274	0.3807538549721687	0.2585542117888659	0.2810797761896818	0.329719199207728	0.4038379474704907	0.49913076376111	0.9291037602447924	0.2019188290638585	1.875341387810354	0.05366784196652366	0.05182695681865565	0.0005568679004407812	0.8070628563482015			1.261671129401808
2.961619855451235	6.559482032235008	5.264201798908466	1.6487758297723	0.6679750586010672	0.9921868680930895	0.6675875123904308	0.674672658619269	0.3693739299472935	0.2582818145431415	0.2794847280938071	0.3281590756441526	0.4036036284656672	0.4990655261360261	0.9285400600155188	0.2016824046509004	1.884311715840001	0.05366781467522135	0.05182555630910633	0.000556865931789189	0.8070874213951327			1.261671076259384
2.969809641498805	6.514040248027641	5.131373291357034	1.611324405143899	0.6417993830703782	0.9800924436492611	0.6629965032074372	0.6710670130095633	0.3669268216245183	0.2565302193245027	0.2772593999057167	0.326951830584622	0.4027000325106444	0.49798737619899	0.9268941914857726	0.2011327937862464	1.887280427976114	0.05366577304107081	0.05182122278897014	0.0005568626635162013	0.8071948344277609			1.261671058363568
2.977999427546375	6.476578933709411	5.221701573938247	1.600564973448485	0.6554510299065578	0.9837262509429349	0.6760315574602375	0.6684547220587339	0.3701410663830205	0.2569687775038385	0.2789376476557261	0.327203294767887	0.4029896941813506	0.4973856554167195	0.9272738888283198	0.2013352178785589	1.873164909959643	0.05366236611880361	0.05182160587504678	0.0005568630978734123	0.8072046478017523			1.261671070891453
2.986189213593945	6.629274541335576	5.485434344250472	1.627604121937228	0.700642700953703	1.009033771402149	0.6863559816667586	0.672039475268067	0.3731229236750421	0.2580770558924064	0.2793623298882918	0.3278853981712873	0.4037081444482243	0.4980908511758383	0.9292717496695383	0.201698015254769	1.870901591255757	0.0536639815642858	0.05182885175600984	0.0005568658399377094	0.8071110496866295			1.261671059721805
2.994378999641516	6.51879595306404	5.350457216956066	1.580421563923873	0.6759378481851877	0.9963203845580315	0.6744101393709697	0.6750972163443663	0.3697380203546581	0.2570937417063031	0.2784107681459377	0.3292111567264277	0.4033750195131764	0.4985838042118481	0.9278934453550849	0.2011963577294809	1.884594043965396	0.05366421795467847	0.05183862511530511	0.0005568665706266809	0.8071405917611941			1.261671017113326
3.002568785689086	6.421927892342217	5.3826393907436	1.599701054849109	0.6683242221711397	0.9893972617920406	0.664056215903673	0.676469868829693	0.3685522516706684	0.2561340931567913	0.2781968685531557	0.3284238703997766	0.4033895511284867	0.498236295999847	0.9282236586953945	0.2013693586391181	1.900646098363447	0.05366390074882168	0.05184695021228989	0.0005568645641719527	0.8071499309531928			1.261671003751495
3.010758571736656	6.603769779320744	5.721542708467831	1.724464766703023	0.7150588830601502	1.027504762559605	0.6772615999099491	0.6765820888646306	0.3706436996306343	0.2578087244862324	0.2797829145722624	0.3289585728874956	0.40449927324263	0.4992217303999123	0.9307333896731407	0.201982315358628	1.894328335154629	0.05366468302402342	0.05185176640514837	0.0005568635949439263	0.807116860971858			1.261671016661848
3.018948357784227	6.306309268418853	5.295053153756283	1.603278752601504	0.6632238881773437	0.9991420155344096	0.6727479687124884	0.6735371970255043	0.3691898608964736	0.2577319025914542	0.2798747217551169	0.3290504726496066	0.404044721612232	0.4988397167628272	0.9281816736968774	0.2015532757625397	1.867245304522484	0.0536670352798802	0.05185474488379117	0.0005568656801577448	0.8071306960393353			1.26167101856321
3.027138143831797	6.303016617190359	5.118957311217655	1.574842438525972	0.6387816915206609	0.9833142976473832	0.6607179022110993	0.6723986864975529	0.3659899393242716	0.2560223316374317	0.2773883608316609	0.3280369088794801	0.4026819111242866	0.4981636163779579	0.9266343879548365	0.2013191208234474	1.862778901520502	0.0536686660917569	0.05185302667355027	0.0005568676269348484	0.8070922189549065			1.261670999371786
3.035327929879367	6.63357603520297	5.434351431275845	1.666731544691366	0.6884134553513425	1.018427465416782	0.680580601806999	0.6807387038776214	0.3723221016471874	0.2597586689695923	0.2790075290121054	0.3288538468745707	0.4032987082271092	0.4990301978965655	0.9285602528446386	0.2018693719886402	1.875781263694172	0.05366126273146159	0.05184515257687609	0.0005568661964323524	0.807072481352056			1.261670978520744
3.043517715926937	6.708081168970859	5.661680420273361	1.711738498232609	0.7297746641654286	1.053985701950907	0.7043830990814502	0.6883497804916552	0.3863718688183009	0.2615398777969067	0.2846245394683067	0.3315494601095625	0.4052533735211223	0.5011386735680272	0.9316920117317663	0.2025492812442598	1.892984727114842	0.05365540013916347	0.05184294459565347	0.0005568637300623477	0.8071085583195401			1.261670971760937
3.051707501974508	6.478670998948956	5.198399779261549	1.587672719452038	0.6379455004760415	1.028211447900811	0.6599754213020533	0.6804996515780611	0.3685191695873726	0.253189684648568	0.2777671766755954	0.3274987106799666	0.402311184915883	0.4979968665256385	0.9269698571592151	0.2017591363198678	1.881333954689839	0.05365985663612779	0.05185100513396187	0.0005568645608198242	0.8071282148324844			1.261670966056262
3.059897288022078	6.418820939627173	5.096447493506492	1.572082946945736	0.6249102317980345	0.9854902678589862	0.6502827520164398	0.6725647237551876	0.3651788248094356	0.2543678939747017	0.2759821286200813	0.3257088289268121	0.40136681082965	0.4963615810384114	0.9254303077009621	0.2013575090145198	1.871926848813038	0.05366355851803982	0.05186063547911721	0.0005568678278650977	0.8071416694924839			1.261670942927355
3.068087074069648	6.297647527571426	5.237139457672564	1.61514271304113	0.6809574660576996	0.993025528685642	0.6766402735626054	0.6771496248061262	0.3723589971313884	0.2593227945657355	0.2785824966967204	0.3282438539636114	0.4029509472722414	0.4981412432887436	0.9272314053988452	0.2013543876050873	1.88177487959285	0.05366681176988915	0.05186873789264552	0.0005568686088384036	0.8071182277401489			1.261670908357491
3.076276860117218	6.185472642545186	5.170520632716277	1.5338285013341	0.6602064917972068	0.9711705793973919	0.6752653758572067	0.672292408394323	0.3707543111855077	0.2542819372693715	0.2780530983921708	0.327368839656258	0.4030083959389049	0.497155615946254	0.9269343363801276	0.2005725693441834	1.893332066492013	0.05367289835891666	0.05187538412576039	0.000556864598327461	0.8071523178231578			1.261670915282894
3.084466646164789	6.197954949349232	5.083451298301974	1.505103875285253	0.6340197195450676	0.9608122005892225	0.6601906320411924	0.6669392328107889	0.3654792363982973	0.2523634904112913	0.2780369619924814	0.3264211437829194	0.4011894341977553	0.4955235605277721	0.9246121134565242	0.2003068875806859	1.887179822714355	0.05367521656873178	0.05187657672407197	0.0005568627856975067	0.8072013347367765			1.261670936651056
3.092656432212359	6.303292686059994	5.149253041951961	1.561578744041963	0.6314628132041978	1.005158587214994	0.6592627073423066	0.6720413402300062	0.366577514746694	0.2562354940799115	0.277289405124317	0.3264588084145665	0.4008914772687264	0.4960207696589414	0.9245862448076184	0.2007362974193142	1.867888565832011	0.05367292028345221	0.05186853226611304	0.0005568662263490273	0.8071161301720436			1.261670940518393
3.100846218259929	6.511329400504846	5.273630181807079	1.627395856992063	0.6514192832892886	1.037686839851641	0.674415713615634	0.6792164979180187	0.368619762260647	0.2564663123084116	0.2768204848632511	0.32721895166819	0.4019614719738902	0.497630766537602	0.9260254571500451	0.2012147445891444	1.868031160244951	0.05366504039619374	0.0518552860003701	0.0005568684182274235	0.8070998902523112			1.261670910576194
3.109036004307499	6.603334811763276	5.420743858828095	1.630033124901943	0.7021087177892308	1.015850748056258	0.6909040187190717	0.6764700926243499	0.3727585413956477	0.2563548462593374	0.2790213211447445	0.3289134834291578	0.4029330343308137	0.4989675119933067	0.928480163983921	0.201480940467012	1.885696478471546	0.05365651084474955	0.05184257171238502	0.0005568660733501233	0.8070982295378496			1.261670904382777
3.11722579035507	6.545265565181176	5.406949332027188	1.624329666453032	0.6621118869461515	0.9881623628697886	0.6717783826035509	0.6766179316290487	0.3743001218036517	0.2597888136918805	0.2803034668832573	0.3288495419743639	0.403674916001902	0.4989328271233924	0.9299474857975077	0.2014494696747396	1.900384410024714	0.05365744152874804	0.05183939610101255	0.0005568634622171538	0.8071148647346453			1.261670922716141
3.12541557640264	6.53996076222457	5.353841424584335	1.629304251333839	0.6518968349933105	1.019458874756755	0.6753731391994893	0.6849282769105139	0.377114395921328	0.2655452445722096	0.2819276404730018	0.329509870906181	0.4045576565201851	0.4996076197754204	0.9302751749550088	0.2016894838065068	1.887486223101904	0.05366368805190292	0.05184591515619334	0.0005568642304731021	0.8070678776196144			1.26167095304922
3.13360536245021	6.530746747857695	5.420079911213557	1.586343155629061	0.7110299076438584	1.039096856950929	0.6929640897906335	0.6857179164263199	0.3805114837567365	0.2628096197625114	0.2843790102202214	0.3313207081226161	0.4046814874053124	0.5003048765216291	0.9308865690413679	0.2019332373521112	1.869047696492787	0.05366920147504233	0.05184868295060588	0.0005568659993537132	0.8069744592762124			1.261670979547468
3.14179514849778	6.46104480166499	5.205130266919132	1.567856577303969	0.6720590273181525	1.034349478236884	0.6753812402544048	0.6793070254301248	0.3731922371106175	0.255529601883646	0.2804365404738253	0.3295093384678249	0.4034055047737751	0.4992386393964638	0.9283773635720758	0.2016245442466665	1.871808579015434	0.05367629714524102	0.05185038148766128	0.0005568651947826315	0.807165864786943			1.261670991477577
3.149984934545351	6.379088275635717	4.993039437356306	1.573581658363396	0.6314270779208804	1.021962659916591	0.6705526688630535	0.6771730788138985	0.3707355981502834	0.2575410491587843	0.2801008068096927	0.3291625710400976	0.4028186715216341	0.4986021629398336	0.9265689342355149	0.201045161966165	1.884273891138378	0.0536765135328006	0.05185551358479334	0.0005568621690690621	0.8072690749299091			1.26167101889324
3.158174720592921	6.291530599885705	4.949662279449718	1.543524964091249	0.6328458717598996	0.9714149658493048	0.6731567878296182	0.6702267484716903	0.3708999993047475	0.2560263864683975	0.2787282733816918	0.3278121757100485	0.4024278317786381	0.4975404990513296	0.9262342343636049	0.200843588630088	1.892780672698535	0.0536728691811016	0.05185881792637428	0.0005568610052373411	0.8072120744831537			1.261671070077165
3.166364506640492	6.30158821054666	5.092542350883433	1.539482652286018	0.6492134847224825	0.9632390522383167	0.6692380367007313	0.6712477106849731	0.3738502701960754	0.255457880133755	0.2773944564891279	0.3277665475338174	0.4032822935492434	0.4979684972535502	0.9266772220389704	0.2013124294680458	1.88580778904859	0.05366657650521662	0.05185701033229592	0.0005568635451421122	0.8072414657111271			1.261671107659752
3.174554292688061	6.422170076175782	5.149467008511938	1.587284078137869	0.6301435241030235	0.9900454058219591	0.6589852369951432	0.6770252027728464	0.3747679558552366	0.2539821848005044	0.2783466248157509	0.3287611991921569	0.4029616141694861	0.4994535772254514	0.9263430681909012	0.2017959201612586	1.881749609579622	0.05365469229881258	0.05184847863220417	0.0005568651776216492	0.8072715851047166			1.261671138337669
3.182744078735632	6.586276907459252	5.313359284596964	1.708307054815684	0.6588607142137179	1.064404083544538	0.6711429293539231	0.6875240193633817	0.3765697330937596	0.2592106235917906	0.2806942087181721	0.3309272083382129	0.4036381770040813	0.5013480227953416	0.9280919665424853	0.2022067385316808	1.880736799439097	0.05364842408607159	0.05184373574283366	0.0005568626866105195	0.8072416660806622			1.261671156026542
3.190933864783202	6.581444334184646	5.588477706696502	1.71338314697825	0.6974090801831742	1.070755837567983	0.6924995219503124	0.690443412743907	0.3773321084669777	0.2625096894488923	0.2831497224470432	0.3320787435355009	0.405475998918303	0.5015121251362481	0.9303734425820832	0.2020458450706083	1.884666195364225	0.05364968326954115	0.05184290345286445	0.000556859806951875	0.8072933645550089			1.261671215964579
3.199123650830773	6.618664838660595	5.790954453162927	1.666640707826239	0.7456831479574306	1.046277385609506	0.703791554755461	0.684211299793608	0.3807124627683938	0.2604814708827825	0.286905049613861	0.3335487107495186	0.4061204296511611	0.5010307242964764	0.933620195748543	0.202220909893426	1.87084443682196	0.05365857324754472	0.05183910647989665	0.0005568611595131145	0.8073105867161601			1.261671252464875
3.207313436878343	6.728805362794492	5.891432982589992	1.679007226506637	0.7716477736452465	1.056316256034795	0.7148363015670347	0.6890834882261033	0.3836737883001704	0.26653233769999	0.2864458561882361	0.3333698535650449	0.4067658148682404	0.5021896311251799	0.9351563789843089	0.2027582391818105	1.86172593921262	0.05367478806532941	0.05183802138633365	0.0005568651181434546	0.8072156075972078			1.261671246671374
3.215503222925913	6.647240148392866	5.540453327151836	1.609957453325753	0.7041669900706837	1.030116650488018	0.6959592099506902	0.6875335252128406	0.3778018727400108	0.2611603450661353	0.283277997014137	0.3309839912994943	0.4056959973101166	0.5013858129386289	0.9320798125300941	0.202321073428087	1.871015572670234	0.05368397400989806	0.05184074754966993	0.0005568635021912431	0.8072065239626116			1.261671259762283
3.223693008973483	6.552486933057077	5.339396546956706	1.602844993868678	0.6698805838393208	1.001704076207093	0.6780753183357462	0.6760492483798365	0.3717735322400939	0.2570933118784339	0.2809039654074634	0.328873320999862	0.4042431451617941	0.4988683548574627	0.929932542932201	0.2015491077035606	1.881143970354184	0.05368217278897053	0.05183973037034087	0.0005568595695069193	0.8072682992815834			1.261671278139817
3.231882795021054	6.449763436691681	5.341835823733017	1.642604756473578	0.6538376791333504	0.9881454224594098	0.6640630242964474	0.6678987380611678	0.3641203192001493	0.2573167410680205	0.2757388991349798	0.3273510459957035	0.4031967898707661	0.4972929671190773	0.9273392575899644	0.2011874557786021	1.877422393268141	0.05367700108299406	0.05183810489262983	0.0005568597732155901	0.8073068709767764			1.26167131640631
3.240072581068624	6.186013359784397	5.050358858449619	1.559340721791191	0.6373703933528853	0.9719471527894735	0.6595154960464459	0.6690430623248229	0.3648869531490443	0.2560070484553382	0.2747551567395941	0.327828989978901	0.4025675012449955	0.4968317363897067	0.9262217353062406	0.2009731392503891	1.865942394747506	0.05367226528177244	0.05184089031966624	0.0005568633155773882	0.8072954455850506			1.261671312428277
3.248262367116194	6.247133059941859	4.988468171483525	1.555646933273261	0.6254780525685312	0.9919252226682177	0.6644207631736196	0.6748655952205713	0.3639719112170222	0.2552480817472022	0.2757799983241369	0.328148368733041	0.4024639571809087	0.4974575218784082	0.9262151919829237	0.2010895814868556	1.8692847062594	0.05367221504978108	0.0518452953468724	0.0005568641736519826	0.807281410834184			1.261671309977192
3.256452153163764	6.548973271259862	5.433361829792275	1.592559318338444	0.686849234191662	1.006547056304318	0.6752412051818237	0.6745209338347014	0.364422071084096	0.2556937792523956	0.2777693112608606	0.3282914938000663	0.4028797376470363	0.4984885047498876	0.9283707469565134	0.201217875041511	1.888855363418147	0.05367384295423141	0.05184611408534102	0.0005568607482306749	0.8073021314587103			1.261671329038553
3.264641939211335	6.405140156895397	5.391931617270554	1.563189261354578	0.6985462816450693	0.9722123019258263	0.6804180856283538	0.6720015274981824	0.3686276770873456	0.2547139645994941	0.2789184560978756	0.328663640331873	0.4027872140268904	0.4981783847122005	0.9277586464252372	0.2009601731433677	1.900960225880872	0.05367409409217211	0.05184572030816894	0.0005568580563830454	0.8073085598569686			1.261671368681845
3.272831725258905	6.274331244491272	5.288157395482224	1.579429837641793	0.6745954996211186	0.9979286837104134	0.6910734763410931	0.6750016112122341	0.3718483139794175	0.2558227318958383	0.2813570523980767	0.3303550704768013	0.403189842959557	0.4991472576587412	0.9271799747194632	0.2016368745737998	1.877680074800829	0.05367573374552155	0.05185171661182554	0.0005568597354343955	0.807303172267413			1.261671405898628
3.281021511306475	6.162241887964668	5.19245212655322	1.541030779865964	0.6516260928459221	1.001334884315833	0.6715206067623095	0.6741313194223875	0.3688251628728782	0.2552083033399962	0.2810811948981464	0.3302470245034638	0.4032150566950834	0.4986837498313592	0.9270396378622709	0.2016775020053738	1.868061408544822	0.05367772976279986	0.05185608817020199	0.000556862800788383	0.8072815123119745			1.261671408167605
3.289211297354045	6.150383969388832	5.082330249332998	1.521497113855802	0.6345199345139078	0.9909238747456011	0.6608678526263785	0.6745809451537794	0.3657999608108247	0.2546504707911283	0.2780988826685172	0.3282595448269225	0.4027222603135834	0.4978564497181909	0.9263529836939076	0.2011784732423647	1.872956612851864	0.05367576767723797	0.05185122267230793	0.0005568623369986214	0.807208208544737			1.261671393771265
3.297401083401616	6.329710210664508	5.182871670104475	1.557706449290131	0.6494094185153721	0.9929973351734471	0.6669501691948435	0.6751296877599822	0.3672535165521559	0.2581255018648133	0.2769556839075067	0.3273612058315096	0.4020920541740564	0.4977094412430368	0.9260649132973514	0.2008693604604487	1.880144950219426	0.05367173446459274	0.05184244249388929	0.0005568589252042881	0.8072814975513352			1.261671414717356
3.305590869449186	6.500454211757835	5.333606208624352	1.574340217525011	0.6737638473594548	0.9805416862773598	0.6727970368663226	0.6741904772024078	0.3716880069904976	0.2596067446490456	0.278846177478606	0.3281649453593676	0.4021549623053681	0.4982882103775452	0.9267616901549998	0.2012430977403807	1.876252691128428	0.05366605331680053	0.05184016708671998	0.0005568583988496071	0.8072604755583086			1.26167145446168
3.313780655496756	6.240871740444335	5.307657610284018	1.496798386159585	0.6846678785060932	0.9544022255205997	0.6732476686245108	0.66970695061838	0.3666730028615643	0.2539023389763353	0.2774921957676275	0.3278861517976883	0.4023815044034939	0.4972661106414201	0.9255576020825866	0.2008683543209758	1.859904748129898	0.05366199443315504	0.05184634599503117	0.0005568621820329721	0.8072357834065088			1.261671474144809
3.321970441544327	5.850414625950561	4.82718033783719	1.406344172258772	0.5904790805334824	0.9086002971006824	0.6338618037672031	0.6582129516912661	0.3568983920354419	0.2481023334312424	0.2708706682862106	0.3244105375452376	0.4001206153847245	0.4931292419882209	0.9212361861224561	0.1993193129665575	1.866885216506969	0.05366616183942474	0.0518558729165612	0.000556863874285905	0.8073014183833398			1.261671446081823
3.330160227591897	6.14753813674908	5.051542929814549	1.501867110860526	0.6150128005515326	0.9337127108195628	0.6453592850035328	0.6632409553138768	0.3633252961107	0.2519720685255271	0.2749915720457827	0.3265053374186078	0.401259809584465	0.4949797473021783	0.9241642136697986	0.2000771977969675	1.886739087221031	0.05367227267189222	0.05186564627585647	0.0005568600127540614	0.8072094139345033			1.261671437023788
3.338350013639467	6.352319964087167	5.204561578069899	1.554250488526895	0.6591073356919707	0.975024372167955	0.6724535271504219	0.6676225681799128	0.3707301506968971	0.2558437949454297	0.2831827799014541	0.3301659027956967	0.4035869309658406	0.4982258166060491	0.9278480676937061	0.2010339272359002	1.895873344786047	0.05367641924911853	0.05187470432030843	0.0005568573280099698	0.8071923402080204			1.261671464221857
3.346539799687037	6.551827769709165	5.255301894969086	1.628976979203148	0.6540188117342244	1.026329238750802	0.6763780352245362	0.6788087135651728	0.3722996729715455	0.260979161732138	0.2832004874604875	0.3306972242138012	0.4041069983743106	0.5002526986736078	0.9290892048938232	0.201891373924669	1.882617978329137	0.05367796456919788	0.05188216341435064	0.0005568599654404675	0.8071291251883865			1.261671479554133
3.354729585734608	6.939624501371521	5.535407628287341	1.748464030293136	0.6878081818663501	1.082328754350314	0.6939146068921657	0.6870774045659106	0.37744200743679	0.267301293295905	0.2842935638001171	0.3311043880327971	0.4047267802885167	0.5016850990807993	0.9318349089736421	0.2025017725475634	1.878808897035074	0.0536755927063397	0.05187994465461995	0.0005568629095323784	0.8070714808040016			1.261671469178223
3.362919371782178	6.279121816062817	5.264003806929383	1.586881624038277	0.6603535604132379	0.9933993355891662	0.6825229392788589	0.673380780938899	0.3752621695576461	0.260604260239227	0.2812278253537384	0.3296267314586327	0.4037205723714691	0.4989404934241157	0.9283576164447611	0.2013406543131716	1.880732573536617	0.05366863204383668	0.05186887780223669	0.0005568617345589583	0.8071699257280059			1.261671448485869
3.371109157829748	6.140017546457423	5.123368962658105	1.548412357552672	0.6436916406768158	0.9634428186283912	0.6737040051939359	0.6676258985916592	0.3707578823321125	0.2553512049515551	0.279383594542661	0.3296377980903834	0.4030358218184505	0.4988902217239812	0.9277360939024221	0.2012476931921295	1.885290382843	0.0536619654781128	0.05186035197968623	0.0005568587628595803	0.807253594992862			1.261671460212759
3.379298943877318	6.281940387633695	5.096311025295319	1.585049450806112	0.6358635644277352	0.9787745660334446	0.6648315890333483	0.6718806248398698	0.3648051022629852	0.2545733411033531	0.2745436207991208	0.327392164613648	0.4020763085182839	0.498445296858987	0.9265975732345951	0.201262062586606	1.889360626737047	0.05365976451673364	0.05185614180050447	0.0005568581460564323	0.8072266880943717			1.261671502395553
3.387488729924889	6.327887688325373	5.040239675909081	1.565536730469038	0.6291530051028489	0.9853832639911541	0.6605343105068089	0.6742346621063319	0.3617606180195996	0.2536090234630323	0.2731197288816578	0.3259236616915264	0.4012745884139214	0.496903430279747	0.9254894036248951	0.2010017431248902	1.881116432479017	0.05366231685944596	0.0518533977604007	0.0005568603113258658	0.807182012983558			1.261671524298394
3.395678515972459	6.486462645784307	5.176375875187198	1.596197981735362	0.6559734032327393	1.013429326464419	0.68163811467749	0.6749203674490527	0.3747021357615857	0.2569848811884092	0.2804385637459366	0.3285461486443202	0.4023518191142582	0.4981123892757536	0.9270032031484776	0.201457650035951	1.88326150296774	0.05366853100924706	0.05185415470632029	0.0005568614155043564	0.8071440090223978			1.261671515608464
3.403868302020029	6.46129012496259	5.169075564703561	1.589715940368292	0.6655441375020635	1.000791409055222	0.6833161892621719	0.674265159891728	0.3767835783998388	0.2600307703696961	0.2829731211526733	0.3294226955948238	0.4038031235150178	0.4984974321754537	0.9284686727099198	0.2010746606015288	1.890959999778479	0.05367536365837705	0.05185585936506061	0.0005568592133000814	0.8071621749736266			1.261671514898562
3.412058088067599	6.348034507693404	5.104931931585782	1.566169699597195	0.6389923465167621	0.9778170337126695	0.6634033778088234	0.6698868090515121	0.3695352245545555	0.2556726646193885	0.2790284737188592	0.3287219210734152	0.4034553732168612	0.4977675332529211	0.9275815939778901	0.2006652107154869	1.891835304361663	0.05368114248398688	0.05185782654191565	0.0005568571420670237	0.8071732301315772			1.261671540702311
3.42024787411517	6.304235436376995	5.261426711525382	1.539257782798198	0.65804917475519	0.9563867292105341	0.6647427245936929	0.6682691973700907	0.3732626646748201	0.2524959762443064	0.2795354535741206	0.329457467877725	0.4027534690342373	0.4980452942889385	0.9281537522211382	0.2011947173774342	1.878047148415179	0.05368339306323975	0.05185592727929456	0.0005568590525810238	0.8071371437348533			1.261671569840913
3.42843766016274	6.368712531177338	5.401444944280773	1.591457065916236	0.6942107482906587	0.9831619122250617	0.6761714489887535	0.6741739790112379	0.3730072052578461	0.2537093505438674	0.2792081378274961	0.3291851559632972	0.4026623867209485	0.4986332367006449	0.9290000167229163	0.201739967956296	1.872849038661174	0.05367908810796535	0.05185295647461106	0.0005568619729760011	0.8071616769270715			1.261671567455831
3.436627446210311	6.466616188588836	5.332813329309457	1.687151783606264	0.6810802901175226	1.049690696165415	0.6775623908723246	0.685348658567705	0.370219814949971	0.258777099870717	0.2797315913427272	0.330009529713897	0.4035995482463451	0.5004556493983251	0.9290912071868288	0.2019993414759097	1.878075301686761	0.05367307240284315	0.05185806457329071	0.0005568600683706379	0.8071657387213932			1.261671582954281
3.444817232257881	6.447066262854769	5.284856838675465	1.630004754425654	0.6727613991092487	1.040673910382895	0.6833581020072518	0.6863482462174852	0.3720278039121703	0.2606732820177943	0.2798320368265467	0.3304443116869131	0.4041386773186102	0.4998640419386536	0.9291033611440803	0.2014062056911483	1.886116723948049	0.05366952495136959	0.05186388031285438	0.0005568550394058832	0.8071889122948783			1.261671629209919
3.453007018305451	6.280062618313423	5.237203336006765	1.589944359250058	0.6744147204300593	1.018522538150817	0.6828330392989583	0.6796290719094534	0.3740549728728644	0.2568811452999828	0.2811163155734328	0.3299919918810368	0.4033510276818565	0.4985037852654521	0.9281397604383996	0.2011461964457454	1.878727072159754	0.05366259253415787	0.05186729730429431	0.0005568562265895554	0.8071786109540978			1.261671639822511
3.461196804353021	6.125666394963978	5.048099174666477	1.512530924842503	0.6430736904966159	0.9765526196728829	0.6656421607253461	0.6729203019031759	0.3648844974742821	0.2526718237484223	0.277991630775491	0.3281228647650855	0.4020006329316644	0.4968947085620433	0.9257446028628485	0.2007330570756612	1.868338819216483	0.05366036770618114	0.05187839354438402	0.0005568613094742918	0.8071358808572601			1.261671632276908
3.469386590400592	6.267751557339943	5.033866184625881	1.532177371972209	0.6403965377922664	0.9899880435229911	0.6603518737706751	0.6752096020970538	0.3636886238672887	0.2567892875449791	0.2774328708892946	0.328332634944828	0.403056082021347	0.4977659059849964	0.9267260121113833	0.2008690575858157	1.873138294095629	0.05366830168948643	0.05189408786328628	0.0005568623926815282	0.8071407782577222			1.261671597872551
3.477576376448162	6.470538445247051	5.153311758999817	1.664189965582417	0.6398094447145332	1.047499452930947	0.6623606029557152	0.6810055091339006	0.3703060579492621	0.2603869851388957	0.2805660446954902	0.3286823575895106	0.4043412943765005	0.4990563324456803	0.9288597384394026	0.2013392492342151	1.886546331643925	0.05367320980347156	0.05190392350341785	0.0005568593099028176	0.8071075052440806			1.261671591209477
3.485766162495732	6.543535158388739	5.326984809901174	1.690913080817299	0.6462521701225791	1.050403153483572	0.6754317764073956	0.6776793580152259	0.3727186689289908	0.2561438105065263	0.2795312325318345	0.3285389875237453	0.4035485421677196	0.499111511849155	0.9296728123032048	0.2014554462754552	1.893486854509365	0.05367467111502414	0.05190014489550479	0.000556857120716893	0.8071216283777529			1.261671618594876
3.493955948543302	6.472025736191565	5.252123817611103	1.656870882024603	0.645116644585578	1.030857030967177	0.6780823069027102	0.6794652534155218	0.3738634819982335	0.2567271639694834	0.278827352179266	0.3295645015868204	0.4036781373252215	0.4994567294417844	0.9287420885398562	0.2015948829210482	1.879328834432954	0.05367585606292608	0.05189074490776522	0.0005568586187958492	0.8071460892791591			1.261671644639681
3.502145734590873	6.299139572531223	5.12643076849429	1.600060367470413	0.6335219392266093	1.010840506643405	0.6750387611260033	0.6775564288863164	0.3771621793942372	0.255285766096768	0.2777401302360338	0.3286677024485642	0.4031425864660044	0.4979862103374328	0.927011720963728	0.2011668883698945	1.87369776776387	0.05367658659384372	0.05188434535655921	0.0005568601128291945	0.8071258244542205			1.261671643951523
3.510335520638443	6.314056882471712	5.041057271891869	1.546484384767897	0.6257398209744375	0.9914093770392961	0.6688928349992341	0.6749751784850321	0.3718209982857945	0.2533208142545509	0.2769269107326783	0.3283903959368009	0.4028486193087247	0.4977553836134424	0.9265421683373445	0.2009140138880459	1.875712512676767	0.05367685553748607	0.05187666610790943	0.0005568578084974426	0.8071633573820058			1.261671642485393
3.518525306686013	6.288326045067359	4.9933953903937	1.5612195831931	0.6077468891879806	0.9711551122635201	0.6602137833339015	0.6717987102128754	0.3687556772169158	0.2558571360635602	0.2778650646712428	0.3295336989684656	0.403672771598639	0.498820072948444	0.9268605576595336	0.2011981475103067	1.884500901321053	0.05367538129477137	0.0518706021341625	0.0005568539446779823	0.8071476430246547			1.261671687584713
3.526715092733583	6.342823005511463	5.284133458646326	1.623959962506189	0.6617718466622264	0.9901441457851778	0.6688274244859513	0.6724010241843836	0.3719754084670897	0.2572406837683748	0.2780427057423379	0.3289707466350945	0.4040639168919649	0.4984560058360155	0.9291522862788867	0.201641831335629	1.884291297542461	0.05367979412533544	0.05186838623483696	0.0005568534910869396	0.8070008152279781			1.261671765088916
3.534904878781154	6.587402082423055	5.542969285680883	1.677860707239105	0.7076158661281795	1.026758179255895	0.6883229135169164	0.6786001476788861	0.3808384939168735	0.2631058076153691	0.2831191427395554	0.3303771902233916	0.4055432620646806	0.4993078668822343	0.9315389535233903	0.2021816724893038	1.867909385872148	0.05368725302709636	0.05187766623031449	0.000556856535943864	0.8068756115819135			1.261671818632075
3.543094664828724	6.623007086175816	5.383997215665707	1.66010738715548	0.6795660603100266	1.025439636140469	0.6901128424596326	0.6791515672277724	0.3832921603333982	0.2634251201425067	0.2841238777033673	0.3310765156232555	0.4065131511576374	0.500726723183096	0.9313549073384197	0.2023735784583227	1.870982571340844	0.05369049947083301	0.05189417365428772	0.0005568577755660429	0.8069168068111996			1.261671853184854
3.551284450876294	6.363020679804271	5.151061746899675	1.545470898104996	0.6524445399270924	0.9710204211625837	0.6881942093720617	0.6733569321616675	0.3770605663739002	0.2550851613936645	0.2792170320108691	0.3297242727266833	0.4043873872815632	0.4989508395322143	0.9288774185531324	0.2013791091489549	1.887061000542536	0.05368998972067975	0.05189825894024067	0.0005568545003579986	0.8070723064890184			1.261671904689931
3.559474236923864	6.413738197777085	5.217035333936216	1.552521521053109	0.6661723951991697	0.979499144984415	0.6903553577081836	0.6737391792764179	0.3745074717900002	0.2555093027783059	0.2799733948222482	0.3314480687630775	0.4037699726570174	0.4992263432709904	0.9285515180078996	0.2014092714073598	1.886698957189914	0.05368491130526012	0.05189823673820627	0.0005568512295890628	0.8071300159101175			1.26167199285105
3.567664022971435	6.756076952360657	5.552901891976262	1.66046101232047	0.723731204131132	1.062219443158767	0.6939552343528036	0.6839996802888982	0.3779426293136251	0.263286172452631	0.2840268721721462	0.3326120362263545	0.4045994981725686	0.5008293854581513	0.9307381350124968	0.2022410248475818	1.86525306825883	0.05367778529191197	0.05190317627201919	0.0005568527426793986	0.8069893508964048			1.261672075207565
3.575853809019005	6.516119164241601	5.475606251044463	1.62299288957069	0.7176376815188142	1.059514650146232	0.697215640128422	0.6820768004901606	0.3772596641862564	0.2626284756773906	0.2817772914508813	0.3313775571062258	0.4054191169459375	0.5011993282216677	0.9319018209555715	0.2021284603564946	1.865032837360192	0.05367047857224505	0.05190477954769584	0.0005568547073466189	0.8068994789460512			1.261672125075304
3.584043595066575	6.234866128946097	5.180468236817573	1.521175083892474	0.6636319038954149	0.9764681408451285	0.6815467744838964	0.6742674418988638	0.3734055111340965	0.2563420297302637	0.2794926184957067	0.3291755909189159	0.4038194742831961	0.4982073779353275	0.9278579258377507	0.2009965526022824	1.879172166114719	0.05366750358207669	0.05190898948273397	0.0005568512185222715	0.8070314354070013			1.261672180779798
3.592233381114145	6.148631290967449	5.065879151327145	1.496897511791386	0.6309306079841083	0.9505035762655583	0.6600674127572136	0.6707510532517679	0.3691378356619632	0.2527448709085778	0.2757601821853393	0.3264987245790887	0.4010679385304254	0.4963907826606235	0.9247058646849902	0.2004316168746128	1.887413225470453	0.05367078379681913	0.05191602108663074	0.0005568472710744636	0.807212710826268			1.261672259377031
3.600423167161716	6.203455869069153	5.063583070745536	1.499172674482884	0.6281593687118735	0.9441640116405968	0.6518847134740815	0.668937749417218	0.3641653227615273	0.252127260792781	0.2742124195745509	0.3260821904596082	0.4010361567683482	0.4963745277274106	0.925437017116568	0.2009557575584535	1.872143286342285	0.05367396956115512	0.05192128011755327	0.0005568481016911202	0.8070758109402926			1.261672347663377
3.608612953209286	6.226468877487555	5.183442167118873	1.543159375325937	0.6833165909737928	0.9741056371171968	0.6685970421455708	0.674727669044766	0.3676301715471177	0.2551344542873677	0.2765026566026287	0.3276992631077189	0.4028673908213287	0.4978440616868778	0.9286655531414879	0.2014587220570411	1.856843591224038	0.05367882070475547	0.0519274398409662	0.0005568509166148463	0.8069672069243179			1.261672421950653
3.616802739256856	6.198243961490386	5.143620199829406	1.54913794042822	0.677570456861982	0.9784176697701313	0.6742396400751858	0.6703613237161392	0.3680751168534886	0.2575649671635764	0.2798087732188301	0.328786451731249	0.4026933469470192	0.4981654256827302	0.9267321959828966	0.2009866017103368	1.858232800095279	0.05368369518022271	0.05192443401517859	0.0005568505355697589	0.8070678260133985			1.261672486236059
3.624992525304427	6.160565994913891	5.050856223547243	1.502605625775296	0.6261911232789327	0.9500538976832817	0.6640600163992023	0.6642296036859685	0.3657153777514925	0.2555761540677881	0.2791215146055209	0.3281422290960431	0.4023626602751802	0.4977611120351993	0.9260086754618929	0.2005781511165736	1.870098766162831	0.05368247216872257	0.05191764272736214	0.0005568476678133406	0.807060687098616			1.261672546116494
3.633182311351997	6.277735483945379	5.099134045311069	1.546113987018117	0.6367448063667634	0.9690467102546523	0.6689950571071342	0.6692477126484859	0.3697527087769321	0.2551106507090508	0.2803242502422824	0.3287706796426697	0.4027727188439903	0.4979333174153941	0.9267912425929387	0.2009347404666569	1.873122480383056	0.0536805290380892	0.0519144400129885	0.0005568461168882009	0.8069971418419251			1.261672625830208
3.641372097399567	6.422388274885081	5.142068627919308	1.555752876763146	0.6571612304720605	0.9835245415081932	0.6739542682864988	0.6771974267761804	0.373134072618671	0.258280675901118	0.2838929389385466	0.3300640387533889	0.4034203485963925	0.497951750537213	0.9277204006066007	0.2013956813177416	1.854958614721231	0.05368062978613244	0.05190998543660313	0.000556846584089125	0.8069491785666609			1.261672718261283
3.649561883447138	6.301622395366874	4.991950332596177	1.480846150618035	0.6207120584483944	0.9574510107764402	0.652631435483045	0.6673281862179586	0.3639638422006348	0.2531233993517528	0.2775814858055419	0.3280433338950767	0.4017437132228401	0.4967960542168019	0.9256725743168286	0.2008503439721046	1.854482063163812	0.05368360076349697	0.05190758105508173	0.0005568462464678005	0.8069825265434326			1.261672794668521
3.657751669494708	6.380197513614731	5.090488146878207	1.524715300885987	0.6347656516995764	0.9757989269878874	0.6581415643840629	0.6702200399969575	0.3680697144038483	0.2533857437503642	0.2791248884151992	0.3283537526347289	0.4019682911034881	0.497629302291586	0.9265524452835998	0.2008936416213296	1.865183581682198	0.05368929916239371	0.05191113722368194	0.0005568431335448247	0.8069386302454592			1.261672870961407
3.665941455542278	6.694253138103461	5.724243972352217	1.683610656261328	0.7236574264821882	1.030844640113978	0.6887555818188147	0.6852712723991599	0.38107160565689	0.2597548596439012	0.2863362407012633	0.3313008244000899	0.4049128819912315	0.500171884961038	0.9314436367797468	0.2018563266011217	1.883633486712164	0.05369509084063274	0.0519194383222143	0.0005568394404248583	0.8068739302737357			1.2616729806264
3.674131241589848	6.556229121816744	5.617662890496585	1.703488784282571	0.7324821083978958	1.046506951013719	0.6990518671987256	0.6875821881563627	0.377078284148759	0.2605257652300002	0.2830443963250765	0.3315094805939838	0.4053851970093667	0.5002765719084856	0.9314258228569549	0.2022540634320656	1.88612318807426	0.05369910203236117	0.05192639050093818	0.0005568399001789492	0.8069606621839311			1.26167309386257
3.682321027637419	6.31245531678337	5.27979026632918	1.539932249474307	0.6727048293683747	0.9840463927887939	0.6673849564687742	0.6742638829717722	0.3684698274260164	0.2576527246893521	0.278034105376913	0.3280261292464338	0.4033306407582556	0.4976725905146409	0.9280220515277787	0.2013893858189275	1.878625170553546	0.05369643638981891	0.05192925380087311	0.0005568436927514038	0.8069387517206632			1.261673170425838
3.690510813684989	6.254493662803084	5.184994806538476	1.49306470131176	0.6469499293956434	0.9557354804991989	0.6639671681199421	0.6666129359436076	0.3649900965718483	0.253420486532396	0.2763121995603778	0.327194470903465	0.4026389555624815	0.4969775291536202	0.9271423007193345	0.2009163853929336	1.881526304973846	0.05369230603650525	0.05192821262309164	0.0005568433021237804	0.8068873269755018			1.261673244990168
3.698700599732559	6.464640049740005	5.44934532343973	1.640403008948797	0.6889223613934993	0.9978933929363978	0.685508509728624	0.6747288776313864	0.3675540696440455	0.2544428776440605	0.2799179651038359	0.3298643886456947	0.4039963380229379	0.4987918923007758	0.9290379384598935	0.2013934857786832	1.890497702829754	0.05368377758067953	0.05192899128275838	0.000556838454884535	0.8069328195163169			1.261673359573188
3.706890385780129	6.263561112630905	5.269038425443973	1.559406628873211	0.6587645325822832	0.97039954167732	0.67682002113325	0.6735308804038085	0.3767327310281061	0.2576207473456902	0.2867225201737747	0.3313919594544485	0.404081747146495	0.4988072772029772	0.9276060351379339	0.201474739024726	1.894763904631694	0.05367833184592045	0.05193302653124487	0.0005568364077476885	0.8070129887507002			1.261673484154867
3.7150801718277	6.100361547467894	5.004450334422569	1.509111387215452	0.6139052092781971	0.9662693107379007	0.6645139957949894	0.6707704795075237	0.3771203270512977	0.2563695441647076	0.2817182055356717	0.3299321373822701	0.4033421975699314	0.4987994314062739	0.9263838419924311	0.2015444149529637	1.869590487733545	0.05367885987728518	0.0519379379854821	0.0005568375500107606	0.8070358449969902			1.261673586438224
3.72326995787527	6.335866161796131	5.203210247808809	1.61515234791908	0.6617158878894356	1.010194290013795	0.6788568403760269	0.6771383343787378	0.3782966909518823	0.256048649505243	0.2796672921053146	0.3299100152161866	0.4040531530826714	0.5000494614325306	0.9282762540166165	0.2018936367319828	1.867142694535939	0.05368276944120768	0.0519440017150854	0.0005568384271228196	0.8069282556911422			1.261673641915188
3.73145974392284	6.453315518521358	5.345693556568891	1.609033374442317	0.701551058398754	1.019961031438297	0.6978588363710041	0.6824163838070237	0.3742817752841973	0.2541305438983872	0.2791715693257653	0.3294597593376382	0.4036559006644841	0.4993211923559545	0.9297248454411098	0.2014487411705054	1.874190951522985	0.05369195515267235	0.05195245374586063	0.0005568356633311321	0.8068452276430931			1.261673711566363
3.739649529970411	6.329464964963492	5.201767969691005	1.541426001570025	0.6517632931062206	0.9748389937096991	0.6752673693058173	0.6737559801446372	0.3704665305720227	0.2508062729760925	0.2776753224644063	0.3283536485296134	0.4023535802328647	0.4978011395521285	0.9278628153535188	0.2010853980922297	1.880468615087445	0.05369461423317979	0.051960375595296	0.0005568321460549363	0.8068781471616517			1.261673819639656
3.747839316017981	6.32193946077465	5.094912394672297	1.548925061350543	0.6287329061088006	0.9579776567186209	0.6655587812582867	0.6717077667709387	0.3740063750205223	0.2520661342619985	0.2802455574519294	0.3296729352114426	0.4030601494246429	0.497993482170597	0.9283336951468738	0.2015611519959307	1.867928390973885	0.05369436692104908	0.05196324273221058	0.0005568329210879065	0.8069015623145357			1.261673927696988
3.756029102065551	6.336861772554981	5.086424060668472	1.558533832126374	0.636074532291337	0.9770187001095137	0.6691823130245551	0.6725955756539341	0.3788132327118459	0.2564791456200023	0.2821314567005209	0.3316216071897729	0.4042689323043731	0.4996159723368924	0.9285581998850579	0.2019706827254181	1.862019824676366	0.05369884611315835	0.05196368197743859	0.0005568363471531651	0.8068372793932505			1.261673988762942
3.764218888113121	6.452352446158551	5.250357290109883	1.594772270729775	0.661514654328089	1.009836129409986	0.6816881672959459	0.6739438475248635	0.3756604112777425	0.2562929665209979	0.281800376919864	0.3306280012479815	0.4037647518977502	0.4997246543012694	0.9285893494871783	0.2017259291426322	1.86933414413958	0.05369615373085569	0.05196104160510375	0.0005568367712254919	0.8067966662718788			1.261674028091283
3.772408674160692	6.127251891967079	5.062369306002313	1.493485247750123	0.6448255038779619	0.9565425159997903	0.6695051229556771	0.6733216414046931	0.3682446845137048	0.2548055300467255	0.279179514354234	0.3290403549387379	0.4034203811615574	0.4972998727652837	0.927333284686527	0.2005519963282546	1.87359663719609	0.05369040706492832	0.05195609031620825	0.0005568334252817046	0.806848414496992			1.261674089872292
3.780598460208262	6.065825450637699	5.038488219708436	1.45313400144644	0.6377123630469467	0.934666291008557	0.6692865503142227	0.6699131197023294	0.3684544057404622	0.255669661361468	0.2790412474450271	0.3293399246580381	0.4036750051639232	0.4973319012985623	0.9279852165103627	0.2006588301493896	1.877589651858778	0.05368987316771531	0.0519515803131024	0.0005568311727358067	0.8068294486994185			1.261674162639937
3.788788246255832	6.317556321580647	5.173138794674093	1.530080022355955	0.6537571455536593	0.9863010673729337	0.6791792466314924	0.6743976326860076	0.3726939169667436	0.256572180270021	0.2823414327866322	0.3298386387445664	0.4039043020682199	0.4987289308194696	0.9289754689844028	0.2015126760205543	1.868388468465517	0.05369087432758284	0.05194582408138249	0.0005568323420810778	0.8067751471474019			1.26167422487311
3.796978032303402	6.362421906806332	5.124703580641307	1.570489472263259	0.6418941832510667	1.000344299601622	0.6692270080440906	0.6815687547416336	0.3747127245466824	0.258647017113373	0.2820224675237339	0.3291852048076123	0.4033337120105233	0.4986675187277445	0.9277454434413138	0.2012937179653029	1.864664221773529	0.0536962346245189	0.05194729585385815	0.0005568330974418025	0.8068342774157174			1.261674277399288
3.805167818350973	6.448514044781806	5.197503174512307	1.582952163185996	0.6568950490863834	0.9949573866606287	0.6739842796173037	0.6827679459505273	0.3712426015321026	0.2609523610099451	0.2800735060419473	0.3297572634708938	0.4040652249673294	0.4993431441210775	0.9283658603611739	0.2011631004679638	1.863721356796908	0.0537042608742172	0.05195640369163294	0.0005568303560306698	0.8067782568803076			1.261674311445739
3.813357604398543	6.642787101969689	5.39489384939112	1.602557853280127	0.7037565313143114	1.013134908835342	0.6928627697221441	0.684952466011951	0.3718127314243611	0.2592014365540993	0.2805626641706972	0.3312790787700911	0.4051900913852081	0.5004891756092459	0.9300314555592025	0.2015308307555287	1.869371859391093	0.05370906988008743	0.05196285915784668	0.0005568271840851066	0.8067742523924432			1.261674370364847
3.821547390446113	6.940489311221266	5.759919884424164	1.784695513252226	0.7439113267112728	1.064517619456229	0.7066314161902764	0.6851886035024467	0.37693803725325	0.2583125606200674	0.2831045941788457	0.3320665666876592	0.4048103865766879	0.5015618770647567	0.9309977760652749	0.2024777465064973	1.86542566929883	0.05370973082018673	0.05196551177355134	0.0005568291510061403	0.8067278034961287			1.261674439523988
3.829737176493683	6.887280415560959	5.626618571911401	1.76381638987193	0.7234024712709105	1.079877531015934	0.7041443381395992	0.6818941999790061	0.3792312972501182	0.2609679173590823	0.2851018801691302	0.3324538410228167	0.4059685169807978	0.5030581644943101	0.9324882958976763	0.2032111207066256	1.860156320690984	0.05370792472654923	0.05196425835926524	0.0005568338531654749	0.8066360143191958			1.261674463920229
3.837926962541254	6.457948183812795	5.296099524092234	1.583529815111192	0.6672836280793927	1.000402370617105	0.6815442715733474	0.6737723314543449	0.3743754089692307	0.2550484067623499	0.2799979349942325	0.330673517663675	0.4046878792532256	0.5001431891433697	0.9299275574365268	0.2021640070378619	1.870653726636763	0.05369968972805784	0.05195751914947688	0.0005568338188585468	0.806719958341482			1.261674472056125
3.846116748588824	6.17030069767285	5.021506752648876	1.488325080863969	0.6129181081563618	0.9563676417425041	0.6609445597372863	0.6678655542291203	0.3675876548501572	0.2514361159360852	0.2758567985580065	0.3282925705235565	0.4028798064404943	0.4981972216260747	0.9273762883728602	0.2007625850436197	1.885203161541487	0.053692653890132	0.05194972219327033	0.0005568297430614568	0.806760562070144			1.261674513128096
3.854306534636394	6.262082379456464	5.043488624371202	1.521511983717297	0.6155174046506215	0.9748048880785677	0.6555917275274916	0.6708653328073241	0.3648729990825428	0.2544520191496225	0.2757879244788414	0.3278179228500249	0.4027475245799084	0.4982463149553714	0.9279949284260662	0.2009735773339509	1.879296277498318	0.05369156908487017	0.05195233856715275	0.0005568284972965564	0.8067736047507066			1.261674551793711
3.862496320683964	6.638565579101021	5.40614517755149	1.667669628553509	0.6876783163549961	1.034516186217646	0.6731263299246433	0.6786122734566364	0.3715377180355844	0.2571694470805183	0.2797915239732356	0.330444564008563	0.4040377877560455	0.5003084581659274	0.9302339170837093	0.2023347512439028	1.873835118858255	0.05369257732972421	0.05195942584191365	0.0005568311877826797	0.8067282251633664			1.261674552673081
3.870686106731535	6.62061092158183	5.515305222458073	1.673079829722531	0.7180238186220979	1.054335641318156	0.6957187999343789	0.685697141977238	0.3749437062904419	0.2559603922746843	0.279961616205498	0.3296921636115738	0.4039797061851314	0.4995055059186935	0.9301558152369934	0.2018099138638884	1.874737187058233	0.05369492177876056	0.0519626765531921	0.0005568322060284344	0.8067198825591296			1.261674540057833
3.878875892779105	6.422953507517842	5.245153672482173	1.575812371321369	0.6600127749258852	1.00129348374944	0.6805402629182838	0.6817328544809731	0.3739661328270571	0.2560512465274074	0.2803538872310605	0.3282584634498661	0.4029531033149605	0.4985570359982466	0.9280629577006434	0.2011081301827002	1.877065203624594	0.05369839551404029	0.0519614290164473	0.0005568296192708737	0.8068134506451873			1.261674536308498
3.887065678826676	6.29846136579275	5.009355649097676	1.491262536750164	0.6119265293586293	0.9521511950497403	0.6639637617703721	0.6731697081941215	0.3704403562727237	0.2546318541034712	0.2797135898945454	0.3286852574116874	0.403158182845705	0.4992537751652112	0.9283674766832384	0.2013355121691195	1.888354490169916	0.05369806737683398	0.05195613423198979	0.0005568279629226906	0.8067425402937274			1.261674543343098
3.895255464874246	6.43621404616048	5.197591474125038	1.527033018405277	0.6460332893996692	0.9681082331473092	0.6713217059474459	0.6710373683607833	0.372449280651692	0.2549543350776475	0.2812231208846507	0.3301893808671492	0.4042360464691988	0.500651706653312	0.9307623915479014	0.2021197411831142	1.869495431789981	0.05369085539180811	0.0519483814357084	0.0005568309087696719	0.8065940515509132			1.261674541452744
3.903445250921816	6.554121868445532	5.412447772221236	1.604078614818238	0.6940491095637911	1.017712608662652	0.6816923905011036	0.6778986720182835	0.3771992530095867	0.2593320427304169	0.2835323840729084	0.3307236654160674	0.4050550503876462	0.5005687199777887	0.9313216723619295	0.2023245844890116	1.858164478179846	0.05368436255229723	0.05194431582294097	0.0005568354779039103	0.8065725916808351			1.261674507603224
3.911635036969386	6.291020603848196	5.251752093180025	1.542636613053594	0.666772554989902	0.9819417351744328	0.6792717248641109	0.6766871654717812	0.3699970379993435	0.2561340759536125	0.27890965090257	0.3283645981537091	0.4037097239458918	0.4980852691420825	0.9283957378880322	0.2011595609224729	1.867375805358249	0.05368133019935456	0.05194924311338406	0.0005568360914042865	0.8066690223548612			1.261674451706834
3.919824823016957	6.238607759643707	5.061026818756494	1.491284571373097	0.6406012779168648	0.9453090458319833	0.6670261840335234	0.6704243382359587	0.3671334869409041	0.2535645013117011	0.276600704399936	0.3275464831818436	0.4023100511743662	0.4971278134647338	0.926316152289721	0.2003825271776554	1.87902490879191	0.05368490581312579	0.05195558519730794	0.0005568333027452395	0.8067316603649821			1.261674392792878
3.928014609064527	6.394146070629971	5.052553820046829	1.557139358644853	0.6206756372725555	0.9658686340811997	0.6562301526573487	0.6720993498523882	0.3717523525520664	0.2574994729407585	0.2795938291852963	0.3287881701600787	0.403398114347412	0.4979526799245905	0.9271236406373358	0.2008126041778302	1.874409366991502	0.05369907841812152	0.05196127147423226	0.0005568341839829186	0.8067469169390422			1.261674324485451
3.936204395112097	6.593598747480001	5.312611730676805	1.645832292455718	0.6533111922661297	1.003593955591814	0.6721199247679462	0.6787658140706416	0.381826391095515	0.2623554257213984	0.2879516563740278	0.3324567736194456	0.4060604057760139	0.5004260823091284	0.9308079759322719	0.2023067655509101	1.859708608425539	0.05371213805215769	0.05196778057074848	0.0005568394086469344	0.8067684649952263			1.261674229158069
3.944394181159667	6.499631158641388	5.409722508270386	1.646502362938699	0.6828613251126664	1.013386429902675	0.6805909756428736	0.685212000215541	0.3792063872510421	0.2601140667527871	0.2842381418154204	0.3306095459831238	0.4045919403774922	0.4994063344145331	0.9292985120287219	0.2019281434510841	1.863739934907908	0.05371579140089591	0.05196983737558461	0.0005568424166937892	0.8067597969837134			1.261674064230716
3.952583967207238	6.312687162217417	5.1754665475003	1.54556369078873	0.6558103784528735	0.9868379514235988	0.6791550094206134	0.674193406632313	0.3690149074375348	0.2534042434654387	0.278372589682461	0.3274874943678448	0.4024396710591331	0.4973572110798494	0.9272339565475208	0.2009522127114535	1.877971759036912	0.05371631884788151	0.05196513048389272	0.0005568402878169123	0.8067839935603851			1.261673925577779
3.960773753254808	6.508444989834115	5.225757826295952	1.571189858223376	0.6617309263190067	0.9902317129271389	0.6764389887014903	0.6713831627561915	0.3693604533363398	0.2538023449753392	0.2794144335525605	0.3280351648111497	0.4027226688265672	0.498420809270653	0.9283936184177851	0.2012846677722149	1.892207673187157	0.05371230482127613	0.05196144281209151	0.0005568389326530982	0.8068563511070407			1.261673816859534
3.968963539302378	6.560109802981191	5.32885529058424	1.638834788752384	0.682334444612107	0.9994225022983547	0.6839816147942651	0.6728554729027791	0.3727380445027607	0.2579103645319432	0.2815332070879381	0.3298868496456276	0.4032651341117374	0.4989293049550327	0.9282745485624272	0.2018439371681888	1.875581307209251	0.05370500041244264	0.0519591837294153	0.0005568432224115017	0.8068828942543905			1.261673692443784
3.977153325349948	6.642612831844403	5.591838196793389	1.694977957083934	0.7294352750277108	1.03633808944816	0.7056646264717771	0.680092203608886	0.3794882286525427	0.2603259668959052	0.2842374038764575	0.331357406358365	0.4042406536485366	0.5000672977470613	0.9300377291112815	0.2022159021878018	1.870574085061458	0.05370517874810361	0.05195858538969788	0.0005568480242580209	0.8067802549026934			1.26167353117904
3.985343111397519	6.74585350057405	5.648335714971152	1.664732535671874	0.726679753851576	1.06550303766734	0.7028223535982759	0.691919953182734	0.3867855182618072	0.2634428671499748	0.2886761284487178	0.3322234160946423	0.4062185884292322	0.5018200776880211	0.9326949806981236	0.2027119061124877	1.892447903738776	0.05370923411982816	0.05196270618504217	0.000556848189425936	0.8067885244556103			1.261673360152789
3.993532897445089	6.550807160329755	5.242934230172008	1.563789081739848	0.676555229570718	1.007965116824182	0.6826699384712634	0.6766752209799808	0.380139521610573	0.2585273668380147	0.287729163655107	0.3308987147033012	0.4047662024851921	0.4995782663754317	0.9296588433963312	0.2017248001996703	1.908397600800833	0.05371012013099785	0.05196488200556584	0.0005568459930789213	0.8068724236327872			1.26167323206746
4.001722683492659	6.34998211506243	5.18913313496018	1.52871040238109	0.6619851096115242	0.9913302319428261	0.6828158446018999	0.675154636506358	0.3762544216587801	0.2551744851536767	0.2827867053264211	0.3308049537373465	0.4048381866685089	0.49999057871423	0.9299978622103074	0.2016934040193848	1.894557313309482	0.05370909238325165	0.05196419632257258	0.0005568467999200663	0.8069021080041899			1.261673118516565
4.00991246954023	6.343303109757427	5.206405076958638	1.567435025149411	0.6447867255152325	1.004990330342263	0.6866838686612295	0.6781527221470089	0.377575457142835	0.25891745718801	0.2832672532533226	0.3320498504135355	0.4055879172847652	0.5014441974868521	0.9307623969506177	0.2022526191702912	1.869333303941449	0.05370765132554367	0.05196717659763339	0.0005568510337874144	0.8069516765052847			1.261672980309962
4.0181022555878	6.601048291946836	5.329844792706849	1.63901780594502	0.6490330403963126	1.027878871131996	0.6932091488944074	0.682297126186776	0.3805873242617071	0.2610541976000678	0.2834510456494697	0.3319295225043729	0.4050716631538535	0.5007082064404714	0.9300841337344454	0.2023640384661791	1.871411122430952	0.05370460330636791	0.05196838707271247	0.0005568536051696708	0.8070025986049769			1.261672826356914
4.02629204163537	6.431836829389184	5.27651060496797	1.570130029492582	0.6676169156058707	1.004442625611184	0.7084521352161873	0.6844738798726823	0.3827643851109683	0.259887845419994	0.2818020890702002	0.3305442224980711	0.4044905466592099	0.4994861102948974	0.9300284142468629	0.2018622073183709	1.8857910014042	0.05369945482686673	0.05196217600370232	0.0005568518559255555	0.8070871154626474			1.261672687741751
4.03448182768294	6.232492716234239	5.168480209326077	1.516197573901195	0.6588898285361107	0.9934522327068405	0.6939624010444848	0.6887364388191526	0.3828888674839882	0.2631030517712477	0.284229434404685	0.331084785909549	0.4048854250563745	0.5005776060723894	0.9302528577824765	0.2018257521224014	1.88884616268925	0.05369466126078466	0.05195977366274256	0.0005568504494976833	0.8071055931331824			1.261672582296762
4.04267161373051	6.395609329443825	5.260903259404484	1.614749921318318	0.6657937792432935	1.036957788816234	0.6886795297376884	0.694139528309303	0.3786547642731434	0.2647600099439459	0.2809793214885025	0.3304326292341191	0.4049781212693399	0.5015326238830365	0.9311761289753377	0.2024356782474305	1.861564171141061	0.05369201053546693	0.05196148828014743	0.0005568541304284584	0.8070346687970168			1.261672478538449
4.050861399778081	6.515514719032028	5.322791937692539	1.740663096154823	0.663475938090802	1.069280713134496	0.6972577254694019	0.6975520337212049	0.3781995009911499	0.2653344599064649	0.2798526227684416	0.3301622989994749	0.4056106381576465	0.5008732341261602	0.9317730890631731	0.2024739546856712	1.855538647901331	0.05369440120009811	0.05196523905262843	0.0005568592645212954	0.8069401787481011			1.261672337903882
4.059051185825651	6.425638762271171	5.223944301156265	1.71299740380703	0.6385515607885602	1.054464125332349	0.6867165554471423	0.6951495388114914	0.3767948035444707	0.2645120324697545	0.2804485795405588	0.3308900781653946	0.4063733587746592	0.5009163859777286	0.9307117249156369	0.202190602216002	1.874007068307493	0.05370042406820469	0.05197524097292145	0.0005568594062753272	0.8069190353497998			1.261672188173333
4.067240971873222	6.519005510149786	5.224306193860053	1.657435558648309	0.6516887054896507	1.027963209994436	0.6803051845656386	0.6890602517392546	0.3758284368815764	0.2632916670315688	0.2815580734273609	0.3318309117073256	0.4061729273613721	0.5016936081304557	0.9311837747185943	0.2021910969935452	1.894040444443176	0.05370551950724097	0.05198155366913888	0.0005568565603484388	0.8069980420485001			1.261672059976633
4.075430757920792	6.602635787087492	5.431356320755909	1.656015061656453	0.7077129404405397	1.023092824559696	0.6958709588894698	0.6863718809561645	0.3763555914819071	0.2589683213738073	0.2812988072752683	0.3305720194270635	0.4050619156081884	0.5006568465018562	0.9318799119974128	0.2020526010987069	1.880663013789599	0.05370673223230712	0.05197966028405909	0.0005568579058102575	0.8070106139960834			1.261671961260665
4.083620543968362	6.478517970983405	5.604642443694797	1.71101300072926	0.7294492096986613	1.054217019866772	0.7069450371440721	0.6886654047027543	0.375659131444197	0.2588213977102586	0.2811291776758977	0.3307960379321528	0.4049467413670419	0.500901375772718	0.9311825675618403	0.2023278161867673	1.860682498551647	0.05370641582665308	0.05197663225623708	0.0005568627235709872	0.8070189925664809			1.261671833262868
4.091810330015933	6.25676740491866	5.297472626662463	1.607630153261364	0.6603051153126269	0.9970241251460213	0.6903917536025741	0.6812724833102722	0.3742202251978025	0.257852907868231	0.2807858817643042	0.330811584917398	0.404473485000499	0.4997326267275848	0.9298175837800164	0.2019766802652303	1.867441796644497	0.05370641165978621	0.05197492351637349	0.000556864217486576	0.8070238469142518			1.261671689155668
4.100000116063502	6.25185601193574	5.255490387635732	1.561950139294866	0.6617878231111169	0.9946450290097009	0.6902806395654781	0.6775757729799674	0.3738244352111439	0.2568736990353643	0.2799195133437388	0.330443423878864	0.4043797218703701	0.499319042014994	0.9301911038778842	0.2017291235709866	1.884230484684058	0.05370387865501881	0.05197408306415773	0.0005568609237663525	0.8070289444390083			1.261671584680208
4.108189902111072	6.396535876058027	5.264899646487016	1.607169423206092	0.6498327551919855	1.007427662720127	0.6694697046743388	0.6731987037381382	0.3688338302598025	0.2557026420187857	0.2788082932761368	0.329283087854821	0.4033913390511022	0.4992867945955394	0.9287917793168088	0.2017992871664921	1.89531531720308	0.05370047045957668	0.05197443447782266	0.0005568589328955064	0.8070787848187584			1.261671526891392
4.116379688158643	6.392844224685758	5.18115248835657	1.610247970594011	0.620602079613834	0.9756398906339752	0.653802087862835	0.6699136320109245	0.3649766811454115	0.2538219450949303	0.2773315384246993	0.3276710639217297	0.4027835182472743	0.4981158493365384	0.9273659584713172	0.2015013200720882	1.870090838757047	0.05369935889789135	0.0519787102865331	0.0005568606901214031	0.8071030825192956			1.261671492833423
4.124569474206213	6.34135874957172	5.317627911361746	1.602474113550203	0.6543561403835324	0.9739595500665861	0.6650639851726059	0.6735770245163115	0.3690296838042794	0.2534640135861801	0.2778062573046952	0.3285124959344215	0.4035883583397252	0.4985496193527153	0.9282996912077842	0.2015200438462801	1.860464687355499	0.05370366655269283	0.05198058603898904	0.0005568625089628527	0.8070327166108892			1.261671452500251
4.132759260253784	6.408806779436961	5.354239522213317	1.61192330047212	0.6852900487007934	0.9993385419189749	0.675134929520061	0.6754794160711169	0.3713326262410238	0.2547174072199898	0.2777228125004852	0.3291368113877218	0.4041293348832642	0.499318615004697	0.9288684946031398	0.2017816844618567	1.881370766523514	0.05371024415692458	0.05197981709384324	0.0005568609336991452	0.8069812884240907			1.261671425872766
4.140949046301354	6.698425583964212	5.464942352160444	1.676808777306557	0.6988994017214437	1.068527571842911	0.6799932438422248	0.6874475829689145	0.3730925133402642	0.2600643590506094	0.2811923879413651	0.3308435090978351	0.4058061898842043	0.5022869280089275	0.9317024446333	0.2027191675671169	1.900145640593662	0.05371519628007893	0.05198002957449151	0.0005568574222471992	0.80696941268386			1.261671450857751
4.149138832348924	6.64953665134283	5.441568208889295	1.689926975281814	0.6886642818812253	1.040383274046457	0.6766528989293862	0.6836354476805828	0.3763357501435976	0.2618139034184034	0.281423921764438	0.3307889850322652	0.4055622841233841	0.5012207505440656	0.9311271266660179	0.2024368877149126	1.885931561393162	0.05371481390566598	0.05198334926399104	0.0005568565214741291	0.8070136104509453			1.261671510166357
4.157328618396495	6.65857858545945	5.335177635424508	1.687473925788573	0.670895878228338	1.026879133742448	0.6854139548104372	0.6826880662377279	0.3798449400918198	0.2637754250493377	0.2824905547829423	0.3316154210947677	0.4058091270472249	0.5010192369214871	0.9310412884545322	0.2025748634756907	1.865829152710002	0.05370733011565909	0.05199170015584623	0.0005568593470766606	0.8069957973197661			1.261671556339739
4.165518404444065	6.482597561803509	5.203231010962904	1.621972088446335	0.6464934953392523	0.9985502879424546	0.6731085328835846	0.6743889052211626	0.3707495467554325	0.2575043814721	0.2789815550617508	0.3298466831489895	0.4041494110804759	0.4996620646130394	0.9300614711312799	0.2023310583387556	1.868177784897375	0.05370342844143024	0.0519963615794822	0.0005568600844646726	0.8069180984842347			1.261671591265625
4.173708190491635	6.391502021953292	5.145797775244103	1.536815126159526	0.6443544073857231	0.9596980260167913	0.6645875494866614	0.6683311216618503	0.3650776456896551	0.252215292981834	0.2754568164450166	0.3279237984455901	0.4030798198378677	0.4983975520281552	0.9284953825478209	0.2016422229598171	1.883397646540974	0.05370402600348582	0.05199587098865699	0.0005568555539105246	0.80699943990626			1.261671651329903
4.181897976539205	6.258992907897378	5.012470924303983	1.530856560835579	0.6271392713418202	0.9579762171947012	0.6644960758236051	0.6728604074054005	0.3680708673533605	0.2558491161965735	0.2765444045554146	0.3278738371470312	0.403738494583642	0.4985029246726044	0.928094344963485	0.2013773513120484	1.885861252878623	0.05370335325084913	0.05199319257808191	0.0005568514955841071	0.8070199392599651			1.261671771894078
4.190087762586775	6.228926248168658	4.972315610451987	1.527841205938668	0.6008477816594243	0.9628858351893549	0.661131628679293	0.6724173088751056	0.3690235194832929	0.2562141311689136	0.2777110368343637	0.327707379059579	0.403558072450324	0.4985981037203565	0.9277019596839077	0.2015249701977782	1.876896753302346	0.05370559329792252	0.05199274157777133	0.0005568531353618366	0.8069880321415001			1.261671867158791
4.198277548634346	6.71281765752316	5.467128798672694	1.679726049681431	0.6864488093786126	1.041798492047139	0.6763861483011259	0.6800608529495344	0.3752422188401748	0.2618222200112327	0.2840602378427576	0.3306132069034517	0.4049870197569003	0.5009194047801186	0.9312745745066946	0.2026248495072553	1.878357825837624	0.05370990982750613	0.05199192104288469	0.0005568541736460645	0.8068940417878318			1.26167197691633
4.206467334681916	6.788624524098094	5.945183611261601	1.782359067730471	0.7945242337824499	1.077729432675094	0.7110046687329269	0.693447874996944	0.3867814004311687	0.2653043116274501	0.285926791498394	0.3324768911328736	0.4064484652676164	0.5026992086828168	0.9340858504172668	0.2030376252840954	1.883262529334215	0.05371157388203471	0.0519907805226012	0.0005568504394263791	0.8068664599275157			1.261672080615973
4.214657120729487	6.530867454070185	5.627758446038679	1.649896661868683	0.7324685731263331	1.009117551298966	0.710305667240738	0.686094510551037	0.3844912264440725	0.2600232479626736	0.2833074527769703	0.3310244651961108	0.4054053155097974	0.5011789696394038	0.9315531863932773	0.2022574554536156	1.889650584603803	0.0537097408730476	0.05199002969836652	0.0005568472638229907	0.8069415273757559			1.261672190295593
4.222846906777057	6.419196385562718	5.185149130488153	1.605465428771376	0.6692944030561974	1.004789143847112	0.7063981641178315	0.6847760565397448	0.3859409318996623	0.2621170483391688	0.2847396176073026	0.3319118493645398	0.4061491337035873	0.5015519141394603	0.931887098527423	0.2023017227653592	1.886762336863079	0.05370447670572438	0.05198610758802628	0.0005568478093255067	0.8069865099136523			1.261672324957732
4.231036692824627	6.564541698492889	5.288817485146968	1.631290698196928	0.68283898860854	1.028226484643947	0.7078591576697009	0.6855549325088848	0.3859360324085097	0.2641824108819522	0.2874000138411083	0.3328757798631193	0.4067995532148856	0.5031950776046579	0.9327861744951403	0.2025930093427086	1.872730250647665	0.05369699828395565	0.0519826824343398	0.0005568497819485188	0.8070194429218935			1.261672443250113
4.239226478872197	6.693373814488644	5.534512646615129	1.638896537543354	0.6900252053254236	1.026583383451659	0.6866541089552085	0.6867685726475166	0.3812362770415083	0.2635800746771129	0.2879401529451746	0.3322234039913577	0.4056407105216049	0.5021077489416226	0.9316525429726625	0.2024448002476922	1.873016206995364	0.05369097742516751	0.05197662841925744	0.0005568493250967427	0.8069637361213461			1.261672531431789
4.247416264919767	6.337121025270918	5.191364190205107	1.554896339237302	0.6594563313690712	1.008282423123955	0.6811968316913795	0.6847692509377838	0.3732731268706239	0.260431455671547	0.2809369508497108	0.3292252753868319	0.4046272083166408	0.4996183328449998	0.9292359931046791	0.2014664095186203	1.878243355252719	0.05369137871864568	0.05197272802266433	0.0005568462068678831	0.8069878581191084			1.261672620150141
4.255606050967338	6.090468745780822	4.926293737820184	1.51439676279434	0.6150330757619517	1.006841581331256	0.6731454054818521	0.6754484147075644	0.3661505664261538	0.2533173343652746	0.27620497995823	0.3285009341111126	0.4035372843372259	0.4988300171866739	0.9276231475997798	0.2008788138554912	1.880794947526128	0.05369760844290569	0.05197320661426335	0.0005568438412382053	0.8070843693924621			1.261672736032484
4.263795837014908	6.242022202185394	5.040698315776731	1.553011859019729	0.6389037965417866	1.02577964530209	0.6776134372612114	0.6820669654577378	0.3693339964985112	0.255456863582371	0.2789305460483066	0.3303139066210116	0.4047170578855782	0.5006984498978889	0.9292322519244032	0.2015235752034986	1.882281194435771	0.05370278327555885	0.05197917867532392	0.0005568443191368055	0.8070426641713757			1.261672845064286
4.271985623062478	6.451373811349323	5.447846216271601	1.611831625569466	0.7398213060893545	1.050650711654884	0.7223733335127485	0.696853531965021	0.3857154998095637	0.2624620222139412	0.2877336817754388	0.3329155451883319	0.4066779024599018	0.5021623850515803	0.9325963959205148	0.2021627201415105	1.87979881435717	0.05370541101696655	0.05199049220961605	0.0005568453137228795	0.8070479145843801			1.261672910686384
4.280175409110049	6.363174657585729	5.247037900396341	1.592063575048564	0.6866450486138138	1.044167227988326	0.7028165906599418	0.6946460926474961	0.3799820719464742	0.264515037997268	0.2846507339702593	0.332808683824795	0.4066182356527726	0.5014727279798069	0.9317475067789712	0.2017906428145892	1.872757134925979	0.05370595900379832	0.05199342522020294	0.0005568434626995655	0.807064786913835			1.261672976267041
4.288365195157619	6.567547719795576	5.269404158816127	1.659917832113746	0.6884288765983144	1.054385918650673	0.6882191401270296	0.6902872910785417	0.3751896497763041	0.2653175211894428	0.2823455273812023	0.3323202321032088	0.4066016856724063	0.5018966951525752	0.9326738820166569	0.2019450858563531	1.878229789829266	0.05370371971610947	0.05198935217761982	0.0005568401098136835	0.8070437435520499			1.261673078155924
4.296554981205189	6.644762502540061	5.489414080465489	1.667062352032904	0.7256295304933948	1.064269455682666	0.6935845278654942	0.6874200770111212	0.3731510957524489	0.2636688120277404	0.2833561548666168	0.3322981800692678	0.4058364779510913	0.5017347437853502	0.9328882189753801	0.2023101025404335	1.876765691996117	0.05369857641944548	0.05198638749462123	0.0005568406381247322	0.8071023172390573			1.261673165753438
4.304744767252759	6.494894341733513	5.433826532653567	1.584287073911945	0.6811077614892408	1.034958641460347	0.6905343413436001	0.6824859220363488	0.3732785179295111	0.260092470882931	0.2824990702193901	0.331876897908859	0.4055797293113051	0.5010878113949218	0.9316873965075071	0.2020457699017192	1.866591813222736	0.05369669000629711	0.05198884909928114	0.0005568446423380288	0.8070975751376323			1.261673214972113
4.312934553300329	6.671860313095219	5.441102950519263	1.737450213532816	0.6740711898958731	1.072770574879135	0.6895570993325195	0.6876528616737527	0.3809659972755966	0.26202531754754	0.2856158464835136	0.3326961339821077	0.406134630803455	0.5022279831705616	0.9320545871446485	0.2024473533837865	1.873268571034401	0.05369906762439677	0.05199248518134151	0.0005568444300305575	0.8070917622712843			1.261673261822137
4.3211243393479	6.709682194261876	5.425143474054959	1.734068995152611	0.6800714108376488	1.048753726628109	0.6785606679576558	0.680783192968722	0.3744587927761339	0.2595237735224701	0.2843812521232018	0.3318791753480452	0.4056180095877088	0.5020335388943333	0.9316110590061196	0.2021002033185676	1.889292123402015	0.05370247143328609	0.05199410633378565	0.000556839549343515	0.8072052438861385			1.261673335031191
4.32931412539547	6.748543242741594	5.521150229229247	1.754079132874565	0.6926559853429278	1.060088599879585	0.6882359063007534	0.6807895160536177	0.374703744920018	0.2608058393226153	0.2832981910889166	0.3322644240376604	0.4066987667980711	0.5022380871456206	0.9323185963523808	0.2022475755439042	1.889333710227103	0.05370638773126486	0.0519961095083193	0.0005568380796346832	0.8071784323125476			1.261673396835733
4.33750391144304	6.780492998034768	5.541257874859566	1.814706296605684	0.6911814359038012	1.083281947641361	0.6965303704114334	0.6847701862720827	0.3805489524460018	0.2660115186440768	0.2871880871236607	0.3346039724053041	0.4076523399747523	0.5038396068253467	0.9337021076619839	0.2032414861647329	1.877954555267447	0.05370883357038596	0.05198915602146467	0.0005568404320736692	0.8070851064733128			1.261673447183481
4.345693697490611	6.587313971679769	5.345937083591248	1.659613643514836	0.6583870872882176	1.01837226698648	0.677689910885561	0.6800906912674072	0.3771846673266804	0.264611744875894	0.2855467326670119	0.3328234642356435	0.4071094646614618	0.5020948088874975	0.9324155787985418	0.2029599506605588	1.879757029541926	0.05370490970026932	0.05197400233085408	0.0005568412015255204	0.8070984190551107			1.261673483094378
4.353883483538181	6.418919546044302	5.338568188072021	1.576749254983782	0.6722629613426575	0.9766273932115869	0.6759946412958214	0.6782977435913153	0.3798843576992677	0.26294375447882	0.2859498455501122	0.332245292836896	0.4060727141180031	0.5004947907917603	0.9304698589317194	0.2018848989183072	1.885935189216293	0.05369764809465828	0.05195828246122502	0.0005568385544374732	0.8071400128297945			1.261673520289348
4.362073269585752	6.371886346745169	5.110069092310246	1.608113596815316	0.6572281257892241	1.006361523923039	0.6791740739472523	0.6817958258625193	0.3782430427072225	0.2630416525898229	0.2850830602708986	0.3323129186190044	0.4057995356374407	0.5008042059063148	0.9291288239590857	0.2016710093476162	1.887806178400901	0.0536912548925797	0.05194254422654121	0.0005568361402968925	0.8072179234969957			1.261673580661145
4.370263055633322	6.367280068482744	5.135066941761592	1.642143765103486	0.6514118604853367	1.038379420364142	0.6820265578107665	0.6848014525311356	0.3759508161695348	0.2642488158053463	0.2831722982173687	0.3320452708092154	0.4057111545091874	0.5020136680550004	0.9298902321305521	0.2022711531417721	1.88674625923401	0.05368775536325845	0.05193606835471108	0.0005568374122630916	0.8071349968946089			1.261673645177188
4.378452841680891	6.545686415521099	5.332902834860377	1.63648103306885	0.663741597577868	1.016633731448491	0.6843938840669748	0.685002280562053	0.3795035593059584	0.2647734379066384	0.2846674014078633	0.3319690479637407	0.4057206051140988	0.501861234229903	0.9315537095203974	0.2024246024264574	1.87840615471356	0.05368809065931698	0.05194153423288421	0.0005568401498601753	0.8069770579830657			1.261673683782979
4.386642627728462	6.722712077950829	5.557359496496806	1.703322545388672	0.6960662907943223	1.051961616247442	0.6978761009382245	0.6992303965184374	0.3833645290433422	0.2691170160567312	0.2881647771604802	0.3342087501734282	0.4074568452778738	0.5037182342815303	0.9335153812575724	0.2026212853810884	1.875179668172883	0.05369051426771707	0.0519455319314177	0.000556839772316558	0.8069747169924442			1.261673703757907
4.394832413776032	6.53947706136213	5.348676273446694	1.683446337522205	0.6732375303526995	1.061055097329354	0.6852692831574103	0.6966778951750594	0.3807525809814766	0.268332635043785	0.2864800539763357	0.3336550179882917	0.4073335177608799	0.5034820701397194	0.9325697521508142	0.2022500185747952	1.879464145184049	0.05369555611983363	0.05194774505775072	0.000556836596448467	0.8070865930829545			1.261673736134926
4.403022199823603	6.45334105510745	5.208536173057242	1.599102232159417	0.6467424536092606	1.001480754230706	0.676187371217592	0.682281662247184	0.3774138955859745	0.2639869570519238	0.2830575173133867	0.3314170154617769	0.4061110985811447	0.5017169299414672	0.931247156120827	0.2018655781429653	1.890457919438861	0.05370029402130941	0.05195286539980021	0.0005568359161660994	0.8071506164797797			1.261673772975852
4.411211985871173	6.329448446405564	5.111722291009373	1.577883893413101	0.6311784491185209	1.000564976183395	0.6817014426998922	0.6856199046112593	0.3753428146770082	0.2628784506405531	0.281735056881072	0.3314087044441154	0.4058464380074879	0.5015603710137164	0.9305353585406574	0.2019076388570019	1.87563793977302	0.05369859395156164	0.05195385294727919	0.0005568397985362844	0.807112777571048			1.261673763393692
4.419401771918743	6.458099296608052	5.129190337889366	1.65998914447294	0.6325286211037117	1.059760890139888	0.6787783789153843	0.693856655718901	0.3737124460889226	0.2643981752864161	0.2807683667792409	0.3322604988432484	0.4063454519080628	0.5024760479964203	0.9314048429207513	0.2024918799795517	1.873078860366726	0.05369118026964742	0.05195315167222372	0.0005568428333734568	0.8070695210218334			1.261673719000257
4.427591557966314	6.69271937055285	5.375525629518192	1.804760271039639	0.6467011370168567	1.098657366087004	0.6784171684296812	0.6928075167212633	0.3760917594133752	0.26263182501238	0.2823541380838631	0.3332134452949077	0.4065452686192744	0.5032830441043725	0.9325390677125018	0.2029572083156156	1.881249685744597	0.05368608782927264	0.051950225271609	0.0005568410629859116	0.8070149112121868			1.261673665741875
4.435781344013884	6.612098945591142	5.364017267395321	1.644397329293942	0.6529461334225611	1.027443366760521	0.6813341031929319	0.6863158331803725	0.3809496549492365	0.2621412191866823	0.2863858210056417	0.3335994191840028	0.4061568358770056	0.5017726595691957	0.932152467279377	0.2024367215354188	1.888066857739291	0.05368735439197631	0.0519452576582204	0.0005568381506175596	0.8070092615164003			1.261673657406517
4.443971130061454	6.493891922232335	5.343607223154124	1.596926986853294	0.67423481046446	1.011437517445368	0.6780412761894508	0.6814817686010749	0.3759631220925575	0.2574987670776381	0.2842738717037949	0.3320297105615826	0.4055127496367248	0.5008287416897349	0.9311282892622783	0.2020959133082958	1.879940932324961	0.05369161984321637	0.05194967011524224	0.0005568396190023642	0.8070393260095854			1.261673653146927
4.452160916109024	6.487410388137748	5.364981389358027	1.604062737142025	0.686546012309314	1.006257811676299	0.6838526859426596	0.6787798164307751	0.3724563545474372	0.2532624244031583	0.280556345824963	0.330625833951498	0.4048252348227026	0.5007347789914157	0.9308074562854969	0.2019420971900383	1.876050995407474	0.05369808418609701	0.05195913165138721	0.0005568429317359598	0.8070052097723719			1.261673607979141
4.460350702156594	6.5693920129086	5.421277322245015	1.607706223190864	0.6890459460908139	1.000844642716804	0.6962478026872082	0.6817766496310115	0.3811206389602818	0.2568770105754477	0.2812636020408108	0.3307519230738009	0.4054596999090956	0.5013409262589653	0.932810710006087	0.2021444250209909	1.884645159630651	0.05370521641079486	0.05196532484362986	0.0005568423953377636	0.8069642146765883			1.261673546475528
4.468540488204165	6.6818241400314	5.54256634305828	1.656301309193722	0.6968866969488282	1.026137769107351	0.7002444480287003	0.6843943134722736	0.3851615888714353	0.2601262635511987	0.2850190111008769	0.3320153733114904	0.4062701075404297	0.5025119594744138	0.9342341914052726	0.2022940655943685	1.892695727687191	0.05370670364501824	0.05196734181380773	0.0005568394577027611	0.8069597275135697			1.261673514348283
4.476730274251735	6.76532235412915	5.847695330666374	1.770259668857578	0.7201028579160287	1.069474547343257	0.6960402242935596	0.6880051154959332	0.3892396471071544	0.2629797692756437	0.2895589897931097	0.3344096048264649	0.407469860585811	0.5039804459626762	0.9351605144421237	0.2030048843653604	1.896403171344135	0.0537062488664593	0.05196381323649595	0.0005568403761814887	0.8069780881924745			1.261673484176957
4.484920060299306	6.617553952055529	5.835330638165005	1.812797914870249	0.7025182576802259	1.077647245564247	0.6926968349220536	0.6895345054066976	0.3851575009046901	0.263892098551306	0.2842933856876929	0.3332615643630854	0.4063422762394254	0.5037020365361702	0.9338014576711742	0.2034216648979312	1.879482679668991	0.05369866593107694	0.05195948379748302	0.0005568458209545307	0.807019678045343			1.261673404242946
4.493109846346876	6.741498214159532	5.713487172553173	1.782096854789652	0.7207049835881493	1.085283143253634	0.7142406110298782	0.6924349213879248	0.3845076057624789	0.2634510402046605	0.2843193658138042	0.3329433641759396	0.4061925154652741	0.5040369213425112	0.9336157378451021	0.203334531028821	1.880570703934122	0.05369003603543914	0.05195641617914639	0.0005568501867994957	0.8070423535524474			1.261673280695181
4.501299632394446	6.88170388711077	5.78677057762957	1.802328654777068	0.7707912377229548	1.077118078997218	0.7230568858626746	0.6937964896668393	0.3911204079275358	0.2697895955547839	0.2924424829531541	0.3361873542933713	0.4085531340954969	0.5053473610800576	0.9352190444136915	0.2033106758919219	1.889189704464266	0.0536881498390983	0.05195217024642965	0.0005568502410821408	0.807072987644233			1.261673150633549
4.509489418442016	6.542549031142325	5.391254404980833	1.731968727836647	0.6780021860993114	1.052530261353627	0.696961359630516	0.6872691164040571	0.3809655673225413	0.267023003490573	0.2879947362052712	0.3345136796547755	0.407420089558567	0.5037674288712538	0.9327254534069638	0.2025197751029918	1.890161108695515	0.05368888002035787	0.05194899512334443	0.0005568492471326559	0.8070716998302886			1.261673029784877
4.517679204489586	6.646875372652137	5.290419490201649	1.731884599314151	0.664641259234395	1.072117092125058	0.6968927647606806	0.6880581539054572	0.3799868393107241	0.2669663472987371	0.2863401220190154	0.3337969345758561	0.4066616422623827	0.5039237583027452	0.93217866164429	0.2029174241383318	1.883540199576231	0.05369296662582294	0.05194890549536334	0.0005568511262601477	0.8070108609412665			1.261672906237959
4.525868990537156	6.625626149626364	5.382307287910341	1.608492345738322	0.6948228067624435	1.027472223435584	0.6965015285256804	0.6850357016551646	0.3818896025257047	0.2655795436428883	0.2888777422016132	0.3349820926945407	0.4064811735190925	0.5039634133954322	0.9324086867083132	0.2030231186815715	1.885183324673886	0.05369680214682744	0.05195194552241154	0.0005568542259867392	0.8070574647698663			1.261672760084066
4.534058776584727	6.430474938979859	5.356859676037562	1.64284534310999	0.6918380474581572	1.022542929810234	0.6937495645766502	0.6824086405167317	0.3797232185082258	0.2611307481923158	0.2868674800655545	0.3343183326798067	0.4056542122318695	0.5028337598694482	0.9311814994415337	0.2024161384724915	1.901103505546381	0.05369901723857378	0.05195095054511689	0.0005568543937118415	0.8071551613231249			1.261672590578649
4.542248562632297	6.42487759441264	5.323389658651821	1.695438155326094	0.6878936948372483	1.050940962584768	0.7000565814853634	0.6849808522586219	0.3788832808344541	0.2583420680885872	0.2831496385715921	0.3329084371686495	0.4055666232628912	0.5023057607186244	0.9310554672808843	0.202207375872103	1.914257252403098	0.05370058126692678	0.05194274087098363	0.0005568518478128928	0.8072216884910161			1.261672449380845
4.550438348679868	6.305192810255135	5.163410635476213	1.565549476640882	0.6645362325641562	0.9950972719030232	0.6941394698571378	0.6813723461677423	0.3771435063846094	0.2588987917977205	0.2830227444708902	0.3325512398749252	0.4063997932922999	0.5020210685352205	0.9306705272416691	0.2023245605630453	1.905360267848671	0.05369975404049818	0.05193506954043677	0.0005568511830402802	0.8071851298634362			1.261672371118606
4.558628134727438	6.357575890266146	5.145414460650419	1.58201308883561	0.6545071986711921	1.00458455406254	0.6928688098256502	0.6822998060123738	0.3767828113203777	0.2599634633366273	0.2847944767405867	0.3335625455750043	0.4069880726587546	0.5028961335569127	0.9319513465867733	0.2027324383286179	1.873471930695786	0.0536948542511922	0.05192842967315044	0.000556854187633826	0.8070752794833045			1.261672323475764
4.566817920775008	6.369391599031397	5.228162443644731	1.607238819294575	0.6706926549013236	0.9963114722676409	0.6891422007865698	0.6793214102174069	0.377601409998807	0.2620719014082741	0.2859295701333779	0.3344591635401236	0.4066829265477385	0.5033435151451175	0.9323877968457865	0.2030020829039125	1.874975728910584	0.05369162528333384	0.05191856897057935	0.0005568557115421343	0.8070631050562765			1.261672263673793
4.575007706822579	6.112911365563902	4.961043497529774	1.477726563480515	0.6150900969814147	0.9222006011575994	0.6603136711629352	0.6693988177213962	0.3759787119976046	0.2589252529715207	0.2840545631916366	0.3323482715670152	0.4045389045470473	0.5004280466431292	0.9284193878605875	0.2017963150929464	1.898144783779453	0.05369287608302745	0.05190910335331109	0.0005568534659446794	0.8071558540360563			1.261672221839418
4.583197492870148	6.278156276452878	5.047050976696789	1.504660232816216	0.619982036053932	0.9465138150035799	0.6552958265576985	0.6707421855674354	0.3769312369742687	0.2589265730033359	0.2837397665083433	0.3315823740783737	0.4046215878571262	0.5001481559349971	0.9286756743524907	0.2016822349437734	1.894248231625492	0.05369543282812268	0.05190435866752258	0.000556852034657674	0.8071897049925085			1.261672209080419
4.591387278917719	6.636029069118872	5.581473673244934	1.711022262628499	0.7144754069552509	1.034550019491641	0.693252715160726	0.6858926828907748	0.3873305346518147	0.2650217227260243	0.2873450803924272	0.3343212596176505	0.4077228333607955	0.5030603653525302	0.9336815328870625	0.2030731799921758	1.871901578969979	0.05370011551950252	0.05190192057302782	0.0005568552442620047	0.8071053847240459			1.261672165222525
4.599577064965289	6.641569879337582	5.62879291565473	1.728091374854391	0.7303884995363795	1.04720730289633	0.699821690184684	0.6857357663162299	0.3865810157721521	0.2628770672397702	0.2886089475220829	0.3345660409473732	0.4073387173697861	0.5032555284267253	0.9343979387966174	0.2035366234583534	1.863389301221057	0.05370224034946803	0.05190381191754598	0.0005568600988635189	0.8070572344668214			1.26167206950319
4.607766851012859	6.527087482963886	5.616992503880949	1.659395590929025	0.7025988317707571	1.019674646252111	0.6843021869616981	0.672417183454274	0.3771049581867104	0.2582827445433645	0.2837707623321103	0.3316080036973848	0.4051576293046911	0.5013777122908768	0.9313438915963529	0.2027303355706987	1.875489241607389	0.05370272219484341	0.05190832396121348	0.0005568616416427374	0.8070535146689677			1.26167195507571
4.61595663706043	6.525375376905081	5.433104103548558	1.646608149319677	0.6666991913393656	1.011675721751237	0.6779015926028925	0.6691074367242842	0.3735108119422686	0.2570837117327248	0.2813632477530222	0.3299616025277506	0.4041413386636847	0.4997551032659236	0.9299069238832938	0.201757223523701	1.893462633773151	0.05370210219840105	0.05191436597706964	0.0005568603603258164	0.8071422336911699			1.261671855962134
4.624146423108	6.685300939658243	5.486314565859253	1.66213306838101	0.6820560164968263	1.024828164292846	0.6780537044444445	0.6727344938345415	0.3761479230401172	0.2589675017063988	0.2836303074588394	0.3318781976155048	0.4048192476527542	0.500708629306134	0.9309746075312338	0.2021118722023892	1.898795149888681	0.05369684233445902	0.05192002262214389	0.0005568613889298632	0.8071498499947773			1.261671741897514
4.632336209155571	6.773379212121005	5.607775591200056	1.725841724260345	0.7117939461410203	1.030837620612715	0.6877050222698693	0.6790806767723313	0.3818495608887057	0.2639762372428648	0.2874606727626802	0.334236428239577	0.4063653637332096	0.5031348569614065	0.9331586766347438	0.2033124507610878	1.881460365676569	0.0536933794325152	0.05192406195175365	0.0005568662299399149	0.807048364870372			1.261671575173454
4.640525995203141	6.623142525423226	5.281772582330704	1.715681590570361	0.6723974179022933	1.040915987103954	0.7045710951846242	0.6882846267120422	0.3860910384044359	0.267366397770643	0.2873392552546526	0.3332676326929079	0.40665184760054	0.5028181755433183	0.9327583343875586	0.2033876774116786	1.884642947294471	0.053698449166749	0.05192632715611477	0.0005568699019571499	0.8070903151707889			1.261671376071714
4.64871578125071	6.373951779576204	5.145553103841739	1.671036507446571	0.6406862061764396	1.049867280252086	0.6717870518252864	0.6843931247185426	0.3736386273422972	0.2610741762956144	0.282425178151711	0.3301648035531828	0.4043471108605014	0.49983953949226	0.9291303193407731	0.2021113221446202	1.896161686065367	0.05370313092370131	0.05192436838564991	0.0005568690641205672	0.8071891441196964			1.261671182832858
4.656905567298281	6.422947628100133	5.190608444305491	1.634892623252736	0.6330258113193046	1.033358074294808	0.6587910108368122	0.6766304737590492	0.3677975012492939	0.2576733443688015	0.2794437387941683	0.3291363591207752	0.4036433110550733	0.4989867630400444	0.9289171506959334	0.2018659686507018	1.899044331570004	0.05370074169849775	0.0519184216311725	0.0005568683377920259	0.8071811432532436			1.261671001456764
4.665095353345851	6.464706618816682	5.237784342445693	1.581599018787203	0.6733460581428187	1.019839367062274	0.6825521659144109	0.6812425852335995	0.3743109030790662	0.2595365245455113	0.2809669928937423	0.3305735569854981	0.4057613004364587	0.5011543744013079	0.9311874918986581	0.2027438816187483	1.866785897769656	0.05370314661298264	0.05191581448352377	0.0005568719859065287	0.8071240556420805			1.261670829288808
4.673285139393422	6.632771538068778	5.353710908508067	1.675477252597479	0.6917279917780048	1.027304782952202	0.6972229119906328	0.6899954890733034	0.3826026524906717	0.2675575826576644	0.2856700759018962	0.332582869005946	0.4071382941320931	0.5028374203585863	0.9322202977837599	0.2032497488250329	1.85415918446212	0.05370582369402867	0.05191949423722204	0.0005568768434758541	0.807051505304238			1.26167063980708
4.681474925440992	6.568029637724176	5.348406351883362	1.711485622179167	0.692524891658992	1.039240934304467	0.6955486646990433	0.6952969497316194	0.3850065257305476	0.2665311462485835	0.2847507516914735	0.3325384253804299	0.4064713176137105	0.5016851002656192	0.9306335956019982	0.2027552295544854	1.868587386234436	0.05370229434618198	0.05192073818113083	0.0005568770133461277	0.8070536240373974			1.261670455754313
4.689664711488562	6.258991134215354	5.166723280694564	1.542457447933702	0.6739355216314735	1.015418330645433	0.6948062047336604	0.6839167496477095	0.3807159329641187	0.2611716532681884	0.2826383540535377	0.3315788957308801	0.4053206681740951	0.5003454295934825	0.9301382875067545	0.2019852254664306	1.886055622773257	0.05369540062432213	0.05191917449596882	0.0005568734122242088	0.8071229845213245			1.261670308658943
4.697854497536133	6.379047197682979	5.107297740240987	1.542572031174452	0.6298635072839119	0.9799441399222051	0.6644409905442643	0.6693140582173205	0.370908320262696	0.2560477567614726	0.2785369236958303	0.3294602833416356	0.4038611094309316	0.4991841485646591	0.9284209137798306	0.2019781988186337	1.880780732684411	0.05368990219668469	0.05191868162043833	0.0005568749219154914	0.8071814768949847			1.261670178037617
4.706044283583703	6.379933629978779	5.079730916489702	1.552173812763292	0.6420637811467436	0.9807486152689905	0.6674033276177097	0.6684012001723331	0.3699803572681197	0.2539873871199682	0.2781703819887478	0.3290318578891314	0.4031815131960598	0.4987729136299984	0.927994882185654	0.201910820689251	1.856581355992552	0.05369032717623013	0.05192050553900981	0.0005568797192573692	0.807177466884813			1.261670048041128
4.714234069631273	6.698138508735375	5.515982518888576	1.702092220267621	0.7134919495667826	1.042005773787518	0.6988294548897543	0.6780493250208779	0.3760870428340426	0.2568804931510829	0.2817363518471093	0.3311330157853675	0.40412265712182	0.5008568160801186	0.9305660171947758	0.2027994907977661	1.859536012244723	0.0536934424730679	0.05192188457895561	0.0005568807844770236	0.8070951575353756			1.261669911267642
4.722423855678843	6.879315423348098	5.891369948827658	1.789018384742305	0.774929708429171	1.039847261797034	0.703315536868268	0.6787641628893192	0.3776741255561212	0.2605791717127687	0.282215491397057	0.331353381724686	0.4044197545197431	0.5005471362853814	0.9303950790879885	0.2027100686857401	1.879311502707828	0.05369581023550449	0.05192085131927707	0.0005568785396875941	0.8070848018453984			1.261669801985785
4.730613641726413	7.005651612463266	5.901306222695156	1.859506050899224	0.7284609813109242	1.064692526703545	0.6889272787781558	0.685876029771802	0.3772029729070099	0.2648762750484624	0.2852227059738422	0.3322638598194805	0.4055539905277143	0.5014548855568324	0.9317191756854341	0.2031632161066028	1.8906583608461	0.05369857535004326	0.05192082168742701	0.0005568774178579843	0.8070370391010291			1.261669734648338
4.738803427773984	6.713057891261865	5.399472663215379	1.769302030855212	0.6476332194700478	1.062777043467051	0.668792419356949	0.6824249464482468	0.3708710187291535	0.2637796991917454	0.2838238429656385	0.3334146548246814	0.4062627765003705	0.5023348963766496	0.9309380297283991	0.2031109961610777	1.868078068216045	0.05370243507512851	0.05191722568416853	0.0005568792019998701	0.80703322643426			1.261669687861182
4.746993213821554	6.322879461800396	5.109137808801903	1.539393609648029	0.637155226328084	0.9862413702256061	0.6607155344603564	0.6766614297742976	0.3711392916581173	0.2599654846750207	0.2822534532443949	0.3313518758730349	0.4044023346254472	0.5000430916905639	0.9278694196320325	0.2019879424501143	1.857018015552307	0.05370053199719704	0.05191099673839089	0.0005568813385120341	0.80708610836099			1.261669627860798
4.755182999869124	6.154299036382797	5.000047921660949	1.440621712129138	0.6132760137135512	0.9260495970867544	0.6498668298501952	0.666264516483387	0.3673680144906493	0.2537258993454136	0.278773488323699	0.3288218532636159	0.4028903294041206	0.4989434971171471	0.9267055520482903	0.2013852672363548	1.867289636232656	0.05369518930071254	0.05190727943473962	0.0005568807457555911	0.8070693047430277			1.261669557888398
4.763372785916695	6.241843370650456	4.929019662411388	1.457988493615282	0.6006206832776518	0.9435818589231545	0.6547408844906287	0.6680817142489837	0.3653231035341384	0.2529589095780794	0.2765343647234853	0.3289937636352971	0.4034669453100778	0.4999952449930181	0.9280891910613789	0.2015379648347055	1.883109708965135	0.05368952849662261	0.05190297962757677	0.0005568784943042603	0.8069680853471644			1.261669518695755
4.771562571964265	6.381747371709348	5.006042427414626	1.539574400559927	0.6318405348997266	0.9886087049308819	0.6695382634664402	0.678698990745036	0.3717997947954713	0.2569459512947978	0.2826833366475881	0.3307847270055215	0.4048645319270034	0.5010249815687924	0.9291816207040177	0.2021915141502319	1.873405464522144	0.05368763660840374	0.05190427671350079	0.0005568786224729456	0.8070167430602423			1.261669517552483
4.779752358011836	6.355645895506686	5.107262608976856	1.53340780837814	0.6494655148344212	0.9751819081109693	0.6658827389273163	0.6746926070664621	0.3725579179986645	0.2586445638490733	0.2850168682236273	0.3307398279441714	0.4036546479054263	0.4995326400670675	0.9284952373955947	0.2020073061065685	1.8539562786644	0.05369133663764238	0.05191024542586896	0.0005568816858544808	0.8071154570609071			1.26166949642627
4.787942144059405	6.472622302123249	5.320374925532064	1.579081925763435	0.651739668881831	0.9892741739479531	0.6604065316288733	0.6739833616066888	0.3698012614803647	0.2569567549982708	0.2802569857396622	0.3296206130372105	0.4034587015904768	0.4991341478891306	0.9285380056686636	0.2021209377702505	1.85801870241858	0.05369050021932766	0.05191191457521792	0.0005568835551425217	0.8070919914284018			1.261669434894291
4.796131930106975	6.37879511879022	5.288543439845454	1.554402127915073	0.6524322022920853	0.9805588514466802	0.6631475711999435	0.6764503012031932	0.3717855711476495	0.257673357361781	0.2818357282756057	0.3307978541239347	0.404320951565435	0.4996378375153682	0.9292017305420009	0.2020303460249341	1.873529611664698	0.05369433162351383	0.05190969940832325	0.0005568808270488145	0.8071011560599709			1.2616694188079
4.804321716154546	6.44978307828061	5.226684574072958	1.582981777742831	0.639732390457084	0.990193013050354	0.6700608257479954	0.6836686177712411	0.3733695947222112	0.2635751505120305	0.2826206535827763	0.3308297132766692	0.4047320959989989	0.499743528172423	0.9298777298866492	0.2018458732127598	1.875941923807839	0.05370061742579005	0.05190298827811058	0.0005568780512230237	0.8070644466668014			1.26166942124136
4.812511502202116	6.37271180645564	5.153874760319089	1.621555469837782	0.6305907215516122	1.005118137711046	0.6624045610355239	0.6812153913623558	0.3673923735628326	0.2612702677966513	0.2781405810484542	0.328168377759762	0.4036382436732713	0.4987933963938875	0.9284780348975112	0.2018567786068458	1.855511643101467	0.05369194292994215	0.05188844264173836	0.0005568813978418538	0.8069325407104351			1.261669398073817
4.820701288249687	6.307855705381217	5.255129223584748	1.582914081806265	0.6470421061706038	0.9966925665136883	0.661975697932114	0.6763003662837281	0.3690288262627964	0.2556577389497587	0.2789998692253973	0.3287967779354443	0.4034945479220198	0.4995069469438915	0.9286726303578655	0.2019654723864661	1.857592787917961	0.05368419008747098	0.05187327874831957	0.0005568843495480955	0.8068996828370686			1.261669356228074
4.828891074297257	6.38005581217393	5.356460044726767	1.609584657214968	0.6739391981874711	1.000848023030125	0.6735336193308957	0.67626108685752	0.3747191110323513	0.256257653935016	0.2791503821421174	0.3292235065645418	0.4043319129181328	0.4992060651613346	0.9288442305854312	0.2016930576938823	1.876732412991791	0.05368336658799417	0.0518637275841935	0.0005568824553202137	0.8069621953718336			1.261669325179617
4.837080860344827	6.301548724344102	5.169367072328728	1.61451445781084	0.6314397411195553	1.012268681911141	0.6602267590580608	0.6737391665142533	0.368996720257367	0.256342395602197	0.2766883342933898	0.3278209578543308	0.4030943786771385	0.497452658183559	0.9268534350656975	0.20129622159096	1.882439785750214	0.05368199519307337	0.05186098558465138	0.0005568791752493409	0.8070643178989616			1.261669332561638
4.845270646392398	6.494977221061868	5.186599089871999	1.654575432780097	0.6186763760532862	1.060014219817492	0.6638056171579623	0.6831720682782593	0.3712147223003612	0.2573873312295681	0.2795459415479465	0.3289345453724513	0.4037893831017471	0.4990579439774257	0.9278965123985182	0.202027855556104	1.872527128333148	0.05368536182702996	0.051861402627845	0.0005568793962471453	0.8070513078045083			1.261669344647198
4.853460432439967	6.546028841240227	5.302159625941105	1.653506988020585	0.6524006557582244	1.02740259962822	0.67211654950102	0.6818880650236794	0.3758714469849234	0.258932907270104	0.2800793028354637	0.3304579511722394	0.4045884662683568	0.5005634354612432	0.9294499824546248	0.2026783216755526	1.857665905650478	0.05369130774766984	0.05186624029030699	0.000556882097936578	0.8069720220092346			1.261669349032213
4.861650218487538	6.545281823606468	5.304998815988892	1.607926912324145	0.6666040080670597	0.978502416686172	0.6778883630042519	0.6744324349111886	0.373314282850961	0.2582602390346572	0.2791552518772243	0.3304904452606367	0.4033488798797195	0.499618808127431	0.9285431185881594	0.2025127721129629	1.868096771993951	0.05369697287957612	0.05187637322551376	0.0005568825030144345	0.8070280601002786			1.261669340044424
4.869840004535108	6.586659698454211	5.262488785425905	1.606784528294371	0.652024906431545	0.9771257644408876	0.6768403742916476	0.6757700177091587	0.3727047369908008	0.2577487491488326	0.2792816069944524	0.3286265623053052	0.4030401909429157	0.4991157492691943	0.9286901509254468	0.2020377564158327	1.88296042528733	0.05370320966654897	0.05188536204760101	0.0005568800655975469	0.8070358032661347			1.261669337281207
4.878029790582678	6.449123355847555	5.358298355295267	1.646679232476117	0.6644917399752789	0.9994371506235592	0.6723711877132185	0.6791569033768156	0.3744699418077	0.2594581334253253	0.2830474029537231	0.3294955365288117	0.4035158114328837	0.4993613834992995	0.928906314502878	0.2019108381609845	1.885553447604664	0.0537064907248874	0.05188890466470064	0.0005568788479581263	0.8070007850101619			1.261669358977718
4.886219576630249	6.519049722813578	5.467037912710233	1.702517893052055	0.6843370607632099	1.008233303937283	0.67597986325745	0.6779039063869423	0.3797699895980909	0.2605998489541202	0.2867906931523363	0.3308799010888992	0.4040571177820458	0.4997697175908354	0.9283011344132498	0.2021698424604333	1.87488896851241	0.0537035745295379	0.05189174576260117	0.0005568808265922563	0.8070496500815741			1.26166938364374
4.894409362677819	6.498281380191785	5.349062158060646	1.681377732704542	0.6748779951725995	1.009922740674838	0.6829460144892946	0.6743676416487282	0.3796352584371709	0.2629896810645491	0.2853333969445458	0.3294365854820629	0.4035666260638735	0.4985175313600957	0.9274138119536538	0.2019687297066919	1.873161826445778	0.05370390863520717	0.05189607316105244	0.0005568827372684293	0.8070729609583054			1.261669385655372
4.90259914872539	6.223040344009938	5.03382597839796	1.512130556022304	0.6200278561034281	0.9524956324076113	0.6764637401394369	0.6662016881037528	0.3737811177724089	0.2577275271497897	0.2822397746711425	0.3294319596969182	0.4029529775630902	0.4979188326013643	0.9267018581908781	0.2011379676901226	1.881298056091884	0.05370677654888463	0.05189896225585778	0.0005568811107982507	0.8070406752264434			1.261669383594821
4.91078893477296	6.311251096732385	5.134837618844025	1.554266415767753	0.6232355675253388	0.9511303732538747	0.6701956662169731	0.6651572504338522	0.3708898684291649	0.2543561424197013	0.279098924714413	0.3289647788814064	0.4031037757670673	0.4979737210515969	0.9274070978903817	0.2010616578899725	1.887573001653446	0.05370618143435261	0.05189815959773864	0.0005568781265642928	0.8069213622475416			1.261669394854055
4.91897872082053	6.550726849523203	5.397479852772074	1.670413892517613	0.6609155114336853	1.012231906481051	0.6786156713414254	0.6762155393053642	0.3721540549864601	0.2573335500077452	0.280226767410962	0.3293077473006706	0.4037927150673994	0.4992994066041223	0.9294435818664958	0.2019852303621767	1.883033619766435	0.05370574659218985	0.05189783349065687	0.0005568784510157298	0.8068113413399209			1.26166942873654
4.9271685068681	6.386801327860656	5.181904427900568	1.587971131518868	0.6413538698557473	0.9906200266890829	0.6733269072373379	0.6767908346355306	0.3718453566422956	0.2573950399511218	0.2813140559399382	0.3296677494347032	0.4042323557658026	0.4990976449440713	0.9278911188388511	0.2016908177940454	1.877338485624997	0.05370177697777818	0.0519013881069827	0.0005568817866451334	0.8069595610733591			1.261669432946735
4.93535829291567	6.379127267598011	5.211139315430206	1.561052802522426	0.6580895897224442	0.9815845529134597	0.6759788358837409	0.6732518703057431	0.3766036447551372	0.2601049720330427	0.2835148544794787	0.3296700050422059	0.4036085362778002	0.4981076643817153	0.9266287892657278	0.2013613739372636	1.882833133795935	0.05369672943196373	0.05190168637863241	0.0005568809195537957	0.807060961144403			1.26166944818462
4.943548078963241	6.559364070993069	5.34905910455379	1.638866059079006	0.6929042273963454	1.012872909421022	0.6840010046400561	0.6734753134668831	0.3784010651182144	0.2631697918591038	0.2827406387660358	0.3297568400994446	0.403620425524393	0.4989272237444161	0.9279568657174412	0.2015321972420388	1.892421420799936	0.05369107039237022	0.05189753595143804	0.0005568770749806273	0.8070510697760922			1.261669474228947
4.951737865010811	6.413757845590385	5.403692166400481	1.654837054037614	0.7041325139777739	1.013582019235359	0.6851201311680056	0.6742229807099994	0.37506657194552	0.259944105382525	0.2814382595713016	0.329822758977088	0.4038220991958764	0.4989258682736689	0.9291913301901049	0.2015163286699029	1.893361460977381	0.05368792345014394	0.05189169262058594	0.0005568764034367287	0.8070112406197614			1.261669523452656
4.959927651058381	6.285706832686451	5.315409568527668	1.636566907464308	0.6702513765618806	1.021872397052775	0.6894988241887252	0.6763632783487623	0.373058369815876	0.2581952952609872	0.281651601487221	0.3294996058253736	0.4032711050771108	0.4983331971434582	0.9283421009351738	0.20148208274618	1.888332103258924	0.05369213519358357	0.05188612739991078	0.0005568797826589432	0.8070108144424981			1.261669532317373
4.968117437105952	6.295391826664108	5.072750897470552	1.58478081619966	0.614584880662854	1.009259627302742	0.6623755574333245	0.671409170846925	0.3679327226243134	0.2535868925255968	0.2765542555268461	0.3278620477775732	0.402146862447703	0.4966532180956862	0.9249895201348775	0.2008612744063832	1.884450630218087	0.05369561157702525	0.05188228063362016	0.0005568824358084208	0.8070742943596341			1.261669511604504
4.976307223153522	6.386459784774238	5.072342131896617	1.58719549886545	0.6089696163627817	0.9891706889166597	0.660746908312187	0.6681878978025563	0.3662903900550969	0.2520948854022304	0.2761860265751792	0.3278484704883581	0.4018176585363645	0.4965448102092707	0.9248124156538898	0.2010007509875677	1.880736527724545	0.05369678800815744	0.05188277122444538	0.0005568809904818944	0.8070775561422374			1.261669496565637
4.984497009201092	6.480969471009857	5.32811671987652	1.598315015350278	0.6681649403989162	0.9877063967986874	0.6759536190670535	0.67082867482159	0.3675571524305875	0.2541103838155737	0.2803146138747206	0.3291306252387234	0.4029692653149279	0.4979085179758849	0.9278209196766249	0.201414325808331	1.883542282307556	0.05369854082859346	0.05188684402288486	0.0005568787964373811	0.8071177685320504			1.261669498922826
4.992686795248662	6.562221120338464	5.450762260526453	1.593328659023524	0.6964478718793642	1.002888836699953	0.6849751106611883	0.6758437614863824	0.3669571980822609	0.2539180161605864	0.2809351328900249	0.3299538804783828	0.4038831958056089	0.4987637377691144	0.9293724992841239	0.2016078478510416	1.881261414164811	0.05370287892206132	0.05189348845958172	0.0005568800198271034	0.8071501431613082			1.26166949476211
5.000876581296232	6.503707488284134	5.299175527404544	1.598764416038066	0.6752633874686111	0.9968644584155136	0.6753322967487385	0.6775927542255824	0.3695017900900942	0.2557524149321241	0.2809640367521	0.3308013471971782	0.4041700701297795	0.4999732320113472	0.92958099974311	0.2019581721643222	1.876324953869988	0.05370411873935309	0.05189196689378324	0.0005568834528261893	0.807145644396565			1.26166944486818
5.009066367343803	6.4007252085374	5.170207334722857	1.586607302369246	0.6457689500119336	0.9875621333183845	0.6690497963701302	0.6722472689744697	0.3708412748194331	0.2548605277906033	0.2809465803527552	0.3296751971740565	0.403187178981081	0.4987572078586527	0.9274875119246002	0.2016754034155903	1.879552806603349	0.05369956119838504	0.05188395206767438	0.0005568845254325543	0.8071119469137173			1.261669364494732
5.017256153391373	6.470777109395941	5.256701468183933	1.624611153160927	0.6504661564400849	1.022850739834534	0.6743069191268167	0.676184191886016	0.3742593477005505	0.2582403045821842	0.2831979074814496	0.3310654547905428	0.4036886324343325	0.4995140653123845	0.9281840222612155	0.2015229123462441	1.890150503042512	0.05369223770327226	0.05187440906579487	0.0005568822813902601	0.8071117347293066			1.261669308671384
5.025445939438943	6.558838557174788	5.379240567028793	1.69775903103041	0.6548495330602219	1.056069969501825	0.6723264368391273	0.6883145176919114	0.3774899249756762	0.2625113385144336	0.2831976589077992	0.3318504862521842	0.4041952657637704	0.5004386467984712	0.9287653769371729	0.2019371011959826	1.894269701649407	0.05368441702418992	0.05186946724727668	0.0005568814349975205	0.807104252110126			1.261669268119157
5.033635725486514	6.732330273009863	5.568690201317408	1.685236422648441	0.7035969798969751	1.03631721555183	0.6983385073490943	0.681125498097245	0.3820027217905677	0.2610515185618179	0.2846791912850305	0.3319509394377455	0.4048427082361118	0.5011958889030577	0.9307646343128569	0.2029315544999528	1.874132666258644	0.05367591253259338	0.051872562945189	0.0005568849383633556	0.8069861456017599			1.261669220152867
5.041825511534084	6.75021611426329	5.628299720782244	1.658047367195452	0.7265406881700514	1.0348071292235	0.7075936678237721	0.683114717009127	0.3852274205261247	0.2598384419566609	0.2861467778158837	0.3322887962492355	0.4058493057577757	0.5025779688591817	0.9329903799708119	0.2030498431003137	1.870004221496564	0.05366949102578902	0.05187263445225897	0.0005568880980131463	0.8069642200499043			1.261669139301551
5.050015297581655	6.459022925573707	5.45804723783094	1.64333764926366	0.7258180116756675	1.035059026342216	0.7091173213068008	0.6810144710691837	0.3842857282933865	0.2596447927606929	0.2862379055151378	0.331157885204437	0.4047013455777992	0.501395992863414	0.930310042266285	0.2021777320697069	1.872877490545425	0.05367055530897896	0.05187287093135964	0.0005568867804322135	0.8071304938053528			1.261669046410585
5.058205083629224	6.209216625448964	5.057495263992964	1.529660793850591	0.6663446223952936	0.9866806531115331	0.7050285561369273	0.6735877659161026	0.3786075104711552	0.2538132294224336	0.286064495396358	0.3297728439862047	0.4032470808288544	0.4986660028088019	0.9286257121057989	0.2012170080470287	1.881961833934936	0.05367614143553939	0.05187117647542752	0.0005568841673030053	0.8071665062643018			1.261668997776406
5.066394869676794	6.30336458402782	4.980486957628806	1.523799245236479	0.6364312633916425	1.001298742804051	0.6951699307073516	0.678574314519378	0.377260719334264	0.2535338100248316	0.2847813115243947	0.3300137664745708	0.403378093489802	0.4984725972850884	0.9287701248111547	0.201303892610425	1.872591794832339	0.05368099066223162	0.05186348751225681	0.0005568853872093888	0.8070623225571657			1.261668962334576
5.074584655724365	6.515989816656651	5.253675372862795	1.611535977412567	0.6572806000896541	1.025141653297085	0.6719433280064686	0.6739440031592361	0.3710886046749973	0.2577507720137419	0.2823876357736747	0.330917460293517	0.4035312761285738	0.4997893129897825	0.9288649103894301	0.2020684721139826	1.862068911974833	0.05368003118443884	0.05185398026391228	0.0005568883565389235	0.8070541462772679			1.261668912218608
5.082774441771935	6.281657316267059	5.082258836043764	1.516990712812558	0.6216870900921214	0.954788142583861	0.6456510771496062	0.6636980951869812	0.3636790123514188	0.2532625754205646	0.2762217959524514	0.3276592548747482	0.4020167096531208	0.4971822119817658	0.9259908691517093	0.2011071183839985	1.865214387828338	0.05368040125178295	0.05184853993646594	0.0005568885702211099	0.8070352000605201			1.261668837443971
5.090964227819506	6.130841045014333	5.026318499937294	1.502734953465496	0.622320620256365	0.9476093331202133	0.6509169531165054	0.6660633641343719	0.3665298455165384	0.2517171385645375	0.2748652783023408	0.3261924167629688	0.4016408691947346	0.4958161609729449	0.9250130359633622	0.2005043127293525	1.877488172782264	0.05368412895805923	0.05184901469108531	0.0005568868540716924	0.8070996832175815			1.261668778265341
5.099154013867076	6.299463588068516	5.170016078811919	1.573413386418001	0.658279022760484	0.9902796816441941	0.6727278593641185	0.6707632955666217	0.3685725501506365	0.2517283811877819	0.2760049354453888	0.3275750593118903	0.4025439960409596	0.4969363344685035	0.9260443958019463	0.2009113902995101	1.883468345647306	0.05368738886030693	0.05185227283217944	0.0005568867138649275	0.8071110476396364			1.261668751616549
5.107343799914646	6.449020036732993	5.399788423238195	1.544818672625929	0.6847838700882372	0.9842236188298873	0.6841165648451339	0.6728566745380212	0.3714155262956902	0.2528259478545857	0.2798504344162025	0.3298141808297111	0.4037071382805809	0.498235579302815	0.9280799447621866	0.201444398270407	1.866176906322091	0.05369160059054582	0.05186091946683545	0.0005568890531353904	0.8069570454338023			1.261668719182687
5.115533585962217	6.463587494938446	5.464201911820863	1.544969616863205	0.68561773681535	0.9736958592383801	0.6832109339437223	0.6744509176892423	0.3724392339428877	0.2547424802217674	0.2823053016273406	0.3302687861135243	0.4040621160294989	0.4988314619298057	0.9287705940891002	0.2015642184093163	1.866461313098649	0.053696613770549	0.051871686251151	0.0005568908646452789	0.8069692252808679			1.261668667876381
5.123723372009787	6.60080452634777	5.53441219873735	1.632349385897877	0.7037577099677946	1.012306592269878	0.6935680649937036	0.6754252197108331	0.3719972115298011	0.258219906997915	0.2813518532008684	0.3305566218765186	0.4041317807565912	0.5004463555058981	0.9298693557932584	0.2019822127705929	1.870705737440582	0.05370054603912022	0.05188027182568885	0.0005568894882998321	0.8070120199366313			1.261668626912196
5.131913158057357	6.645024152581281	5.712416021540177	1.715430215888451	0.7222227479689116	1.065322539976441	0.7054465101822364	0.6856703180778672	0.3780263557676156	0.2604537416281291	0.2849995295142886	0.3329425219255902	0.4049334768510237	0.5014591329887741	0.9307191725079371	0.20209684370404	1.882156002461068	0.05369589758767304	0.05188136483735478	0.0005568872310753464	0.8070312090016164			1.261668607157386
5.140102944104927	6.442788068914571	5.495074608930724	1.612084734918378	0.6899917878383798	1.018276355163519	0.7019972490936058	0.6826545942477242	0.3775078529085446	0.2562358291047611	0.2824364466125225	0.3302386641121994	0.4041877326686671	0.4995917478955525	0.9298436838199496	0.2017960394414953	1.872815046461894	0.05368850506176645	0.05187842031582894	0.0005568884133743564	0.8070551234700047			1.261668581739913
5.148292730152497	6.381162372228087	5.425542849702045	1.584444306841579	0.6794854903209937	0.9925922103262567	0.6816188559563463	0.67343353194456	0.3747077437184884	0.2551379889697718	0.2813794655738553	0.3294822470745107	0.403890393581162	0.4986607983413057	0.928966919886366	0.2016462013341473	1.864472549647069	0.05368304426739654	0.05187528119042234	0.0005568917043817031	0.8070593287753789			1.261668536659892
5.156482516200068	6.377032865352652	5.268334963058913	1.595585137498917	0.6643228224551095	1.002537780639633	0.6670925622606946	0.6754576000625171	0.3662281597576267	0.2545144682626152	0.2777201594460993	0.3284096648241499	0.4034413332010779	0.4983243879878489	0.9281334776509649	0.2014411483834419	1.866058809974936	0.05367994021681789	0.05187097754627984	0.0005568917413481185	0.8070874432543668			1.261668493796879
5.164672302247638	6.291980425966334	4.902733280554463	1.536504104979295	0.6128814571921989	0.9742242280342824	0.653975466480584	0.6668364563914235	0.3593742235489442	0.2473841929680612	0.2724395469261187	0.3254978421814602	0.400975460562801	0.4967603922293087	0.9250116398045113	0.200798388963409	1.87046548724739	0.0536817455217446	0.05186916742335259	0.0005568888267419461	0.8071081532522959			1.261668475637407
5.172862088295209	6.233580423109666	4.935241248711442	1.504141771509547	0.6129152525801239	0.9577357945015166	0.6607341433806844	0.6646723802019457	0.3602006422045437	0.2472060202164383	0.2734729976386077	0.3258837174107247	0.400738213000579	0.4961199066930979	0.9244287751558538	0.2007885209207841	1.871124743830645	0.05368619932495511	0.05187019431720257	0.0005568884720865791	0.8071535203945062			1.261668462328007
5.181051874342779	6.365199921892086	5.136522432788124	1.547833570371478	0.6308380015077474	0.99338079342749	0.680562259941731	0.677457263981335	0.3700139306224382	0.2560846185635394	0.2787938475264224	0.3297197946795347	0.4040078538494425	0.4983992636383571	0.9274318960477328	0.2016420207066524	1.866921403348512	0.05369160573748311	0.05187638930586324	0.0005568921490598848	0.8070476651694556			1.261668435211245
5.189241660390349	6.748319866137037	5.469604130697379	1.718092270160076	0.6835623420939275	1.072670015362806	0.7111135064398481	0.6899047167193887	0.3844838151837736	0.2693508668837002	0.285969934535098	0.3328511693828352	0.4057998863191303	0.5014748891581662	0.9298085511621119	0.2025680643304866	1.871579473834165	0.05369452555997817	0.05188061989066138	0.0005568933426728812	0.806916275370077			1.261668404592724
5.197431446437919	6.88456261421694	5.879077640876459	1.811017628223563	0.7514648590396721	1.077443980399483	0.7183732088843471	0.6906823474397572	0.386338963261854	0.2682490652294335	0.2862170817016538	0.3339787389280031	0.4061430203161162	0.5027435807462723	0.933355833982498	0.2028045172271655	1.878849894047278	0.05369358669379819	0.05187508454597993	0.0005568904889849174	0.8069989927182489			1.26166837376478
5.205621232485489	6.300038397097675	5.222371256444893	1.650787816372469	0.6717054833103124	1.011574375938027	0.6685845623792881	0.6768329528132478	0.3703337311879998	0.2585411925381573	0.2818237945874708	0.3310485326107303	0.4041921510839198	0.4993908405777982	0.9293068115978678	0.2015069053777935	1.890186287611236	0.05369287294098933	0.05187059984945724	0.0005568882054266407	0.8070829293156757			1.261668382959136
5.213811018533059	6.164515707724726	5.047109734724649	1.48114696989987	0.6444735473439137	0.9516299852114485	0.6703097418852827	0.6678013659484389	0.3669593546712754	0.2524349238045752	0.2782077297754667	0.3280694712276134	0.402667012146215	0.4968992886968017	0.9280845834953063	0.2008786429752476	1.873791193189968	0.0536910965926191	0.05187296007105348	0.0005568893093057111	0.8070080372720816			1.261668400483433
5.22200080458063	6.479424944713463	5.426783162379031	1.586715467088253	0.7102086388911794	1.014029649514574	0.7054293069761559	0.6818006869657262	0.3785402709497013	0.2570539263459948	0.2802217866196832	0.3288044639706548	0.4037079730010532	0.4985850614662983	0.9302767720706023	0.201593540630578	1.863544645221887	0.05368566283772237	0.05187751603050251	0.000556891430177623	0.8069917105015849			1.261668394501307
5.2301905906282	6.428970860281758	5.350046880459701	1.693889457354707	0.6902444733440698	1.055727587343377	0.6909837821937367	0.680370532174542	0.3769287983734406	0.2614486666276066	0.2809903117787829	0.3292222087798064	0.4039794620803885	0.5000279462189403	0.9283401890061675	0.2014143443767308	1.871197643110754	0.05368504183768735	0.05188211109217892	0.0005568905734684058	0.8070313254465423			1.261668393039258
5.238380376675771	6.199827954204039	5.201719309686021	1.614942227758262	0.6758258361062957	0.9950743829704479	0.6818367736316756	0.6761695345138448	0.3713332562783022	0.2568888521816462	0.2785375567860091	0.329255341495895	0.4033226981331153	0.4996584181595648	0.9274866470711387	0.2011307789178075	1.885333630453291	0.05368938095399538	0.0518952978500781	0.0005568878196062645	0.8070158662746219			1.261668418248469
5.246570162723341	6.419820114200677	5.324566688076349	1.622858568161728	0.6878346225316537	1.014427168884617	0.6803183849052128	0.6755003425909692	0.3729623124247037	0.2562517564713109	0.2794847584021207	0.3291422786132012	0.4033196662132897	0.5002321255816425	0.9282729328502687	0.2017837899513454	1.879857281379262	0.05369394419138487	0.05190564399836401	0.0005568878667384022	0.8070271885474406			1.261668448195228
5.254759948770911	6.626755078657705	5.480684203456508	1.664816256288664	0.6917823526841151	1.037141819842901	0.681733197695586	0.6791479188136775	0.3778765556946172	0.2645095534601241	0.2829893471416288	0.330046257000668	0.4045509092084023	0.5005289067491853	0.9290279700547832	0.2020762452357342	1.868089254674471	0.05369742420095318	0.0519054294771541	0.0005568909565401248	0.8069669331772864			1.2616684587328
5.262949734818481	6.806521045920173	5.634164155335183	1.761080093589282	0.7066891468737885	1.060670489404677	0.6982963752553677	0.6875766216245183	0.384769492748137	0.2696796093199493	0.2873869838229786	0.3326946956022923	0.4052091170449156	0.5010102862093772	0.9303689774822884	0.2024299015405158	1.876426931024807	0.0536971516261923	0.05190318263784773	0.0005568920644627777	0.8068171775314409			1.261668454948946
5.271139520866051	6.734803079684529	5.342686303751199	1.646676851857743	0.6703924019183138	1.007846882192427	0.6828224176576362	0.6802373099539589	0.3777410846845798	0.2624340284851943	0.2850545910244984	0.3315766842458895	0.4043796926129438	0.5003020399979325	0.9297067607037055	0.2017901008801816	1.889406787047598	0.05369102445441303	0.05189646897878616	0.0005568895475822279	0.8067868804217182			1.261668453902586
5.279329306913622	6.444180329444058	5.118134010523044	1.522006908555294	0.631585451255169	0.9614246857836676	0.6592805187537347	0.6704776833220555	0.366601294952394	0.2578645351806216	0.2784171718461438	0.3281045246989431	0.403093584600725	0.4974306693146961	0.9277006554423937	0.2007372158143468	1.901942939545662	0.05368114784363062	0.05189069535858602	0.000556887345099326	0.8068528065506014			1.261668473905505
5.287519092961192	6.207664876223568	4.963496007850498	1.463985699187198	0.6140928804188324	0.9531882481362062	0.6538655272477172	0.6687615544651261	0.3644908186415809	0.2549747042684672	0.2766262948322456	0.3275614997995772	0.4026923387987661	0.4965289210322363	0.926715645483014	0.2006718556429546	1.881496452422184	0.0536742745965826	0.05188132957210704	0.0005568884884250229	0.8068686610182039			1.261668496667726
5.295708879008762	6.209957051139959	5.085616189042587	1.509799142860652	0.6533832663034	0.9852607304266456	0.6753750323056146	0.6764901559077529	0.3711281461760436	0.2555300479584066	0.2810111477724455	0.3307915467076608	0.4040630650519373	0.4986415686287791	0.9277243238709505	0.2013828261813234	1.8732089812785	0.053668958601617	0.05187066547898592	0.0005568906862338636	0.8068627305587163			1.261668509751962
5.303898665056333	6.308208152434654	5.183215802577809	1.557170861795956	0.6810500671694909	0.9767362303409357	0.6783585836558723	0.6764672626701521	0.3762040190767282	0.259372507170283	0.2823629833811329	0.3309474717833079	0.4040005738793185	0.4991716187344844	0.9276431605300418	0.2013820788900495	1.883537117201102	0.0536705928511352	0.05187255657936046	0.0005568885620507897	0.8068360220355513			1.26166851413018
5.312088451103903	6.272793642775429	4.978750917756134	1.518831796269242	0.6389214252853973	0.9679736073350398	0.6771691984436025	0.6729256937189012	0.3809178507147537	0.2608815746681521	0.2812631493504527	0.3294132535062845	0.4030551942439038	0.4981375749661899	0.9269451900358167	0.2010389938112987	1.891975813962251	0.05368028554338383	0.05187980090804913	0.0005568841696837651	0.8068410444079975			1.261668572634507
5.320278237151474	6.441429160731268	5.24284552550716	1.651997974872766	0.6902336330098976	1.030962323545355	0.7020984706736759	0.6865511595905642	0.3859452437376885	0.2625604419516964	0.28457306248721	0.3313509232247998	0.4044337744500617	0.4994651666123951	0.9291203399857745	0.2017383956115851	1.88115648728476	0.05369009902768072	0.05188352000811842	0.0005568841440276485	0.8068547911781488			1.261668646478358
5.328468023199044	6.637955563233239	5.549496435934203	1.676394271521588	0.7293279218075202	1.050387568946688	0.6970436041038627	0.689830879297806	0.3786712995012805	0.2629010227792615	0.285158436906926	0.3318212068069605	0.405446727118383	0.5010280827022111	0.9322670887885707	0.2023068010726135	1.874560506349038	0.05369567760380711	0.05189058760969381	0.0005568872811582748	0.8067689906408853			1.261668688301269
5.336657809246613	6.47242115215708	5.40108000490288	1.568617741393897	0.6843013398199321	0.982455227739211	0.6713523087345027	0.6711030275413511	0.3682937489047035	0.2580220083742127	0.2799687278253505	0.3300712102023242	0.4037159621702883	0.4991832820619021	0.9292208231007925	0.2015208545629632	1.880882521827457	0.05369357894534795	0.05188843268307379	0.0005568874651543163	0.8067174374443996			1.261668727416222
5.344847595294184	6.564817726619091	5.499575202063191	1.645978309229922	0.7170525565432427	1.001822626414079	0.6759802061622238	0.6767564322670651	0.3710447794322815	0.259934019700476	0.281390228120144	0.3308053131456977	0.4043495610629149	0.500526141389426	0.9295928630117454	0.201971659922695	1.899773373234882	0.0536867009406156	0.05187394426984007	0.0005568836003604538	0.806780978562422			1.261668805125613
5.353037381341754	6.555722942681237	5.462067319305084	1.707047831406438	0.7005823569405066	1.044675211522178	0.685110575260938	0.6827157477019064	0.3745514118361724	0.2611682559455004	0.2841164548915125	0.331661362007816	0.405097884651565	0.5012712058283922	0.9302311972009711	0.2020884305892033	1.904710823256079	0.05367826811316203	0.05186554358466205	0.0005568805908970956	0.8068650383049271			1.26166890706149
5.361227167389325	6.325974417012763	5.30071989228992	1.562333726137946	0.663977744197074	0.9901318607047792	0.6770197930959667	0.6757413769873268	0.3737568618340312	0.2564833354416115	0.282720836938317	0.3285887539119463	0.4032797053097347	0.4981786733244211	0.9280559571843737	0.201149637132111	1.881256238245371	0.0536772135543627	0.05186163551410965	0.0005568812320606134	0.8069437328392597			1.261669004060188
5.369416953436895	6.184576381749667	5.206433878316663	1.532958216092611	0.6565547995544203	0.9663405939047156	0.6699534928492674	0.670807413897757	0.3714412620773153	0.2552717576079379	0.2780998944502641	0.3265866250704813	0.4023982418153222	0.4957373726442058	0.9259394520475129	0.2006260410083028	1.87750327481474	0.05368329634850857	0.05185856332636248	0.0005568820946805384	0.8069724667451664			1.261669089747948
5.377606739484465	6.028089218708652	4.92438926285225	1.473846909270433	0.5955652209675442	0.9460202377744054	0.6499430862666067	0.6648802372574238	0.364225442054625	0.2550540195992303	0.2754118620672455	0.3262193497094862	0.4021679594365274	0.4954047292042832	0.9245148973278707	0.2003358944787616	1.895915469373834	0.0536913988425121	0.05186498459131563	0.000556879404814581	0.806960038770831			1.261669180289233
5.385796525532036	6.116209034508204	4.961329234965652	1.486936658471237	0.6106124168605122	0.959897184097135	0.6517390490556477	0.6700580164115615	0.3656611045499713	0.2553100179003237	0.2763811364080089	0.3272132150963927	0.4025656569682387	0.4966692216732241	0.9259402544720947	0.2005185645958721	1.897657751712739	0.05369436240439589	0.05187368942568464	0.0005568748490390731	0.8069028221254221			1.261669309123083
5.393986311579606	6.354464155243224	5.288608309476212	1.571746578850347	0.6607666343502293	0.9908743422308524	0.6678810131746989	0.6777367047371698	0.3712577186568876	0.258871554017353	0.2780685340947004	0.3283457021385134	0.4026976011646131	0.4977260870837675	0.9279758806901984	0.2011877093554511	1.867118655858014	0.05369056538463515	0.05187505238528096	0.0005568727271537389	0.8068760193296864			1.26166948547311
5.402176097627176	6.403067447817667	5.402029043747928	1.592226722033062	0.6935592246761888	1.001889470983839	0.6867413811609994	0.6767123492729472	0.3722269364577602	0.2567806061385758	0.2789502667928248	0.3288473276707763	0.4026225518135975	0.4980959120331077	0.9280644353068421	0.2012313546502313	1.852376191982859	0.05368376543080853	0.05187670545428044	0.0005568742279884782	0.8069489936522405			1.261669639903631
5.410365883674746	6.521484414321798	5.490380439006522	1.663131465864037	0.7285974222947001	1.032120119933253	0.692497713789749	0.6810474081678206	0.3744078689444691	0.2552412875939175	0.2806886106582704	0.3295224128476886	0.4033044317960449	0.4985538915615124	0.9281052527142113	0.2014174833950541	1.863902476785464	0.05368185654207454	0.05187717661606379	0.0005568743966430271	0.8070150813657782			1.261669777212637
5.418555669722316	6.442203757003611	5.354580467472122	1.66356004092671	0.7011992509156475	1.004160301285278	0.6811539107665159	0.6728015028987004	0.3684253953969643	0.2550730781187344	0.2774801075509903	0.3283775230665696	0.4027156173350427	0.4969524289702044	0.9271852194490405	0.2007356794290844	1.880669475303154	0.05368619181269636	0.05187336176632849	0.0005568702880369159	0.8070236502918389			1.261669907468213
5.426745455769887	6.260142054698461	5.072352335770754	1.523419517860456	0.6548233826600909	0.9622708655930636	0.6760170075135028	0.6669352580995543	0.3622252820640579	0.2513942686427751	0.2748918439304556	0.3275893788309349	0.4027974043745499	0.4963959849055916	0.9272331573685919	0.2002331041158095	1.883084891206202	0.05368868127962322	0.05187137287572631	0.0005568672054507667	0.8069941137298781			1.261670086642244
5.434935241817457	6.302067482196851	5.087885295294809	1.504704496973039	0.6524135610498343	0.9861087188120689	0.6779902079131496	0.6761742262856504	0.3655597012604628	0.2552391375651692	0.2768306164963661	0.3287915810406424	0.4041612132873977	0.4991425814354271	0.9296191350610915	0.2011913311245297	1.869962402335635	0.05369230653233671	0.05187087004153126	0.0005568675138585912	0.8069485060078828			1.261670269864122
5.443125027865027	6.469861823102931	5.144100392598626	1.586210081790819	0.6473031963092806	1.043088983276888	0.667808486618627	0.6827721993904101	0.3665551841634266	0.2605039515346807	0.2774611192710563	0.3290820760547604	0.4040583833160564	0.5001114814544804	0.9292836474511349	0.2016787512973805	1.865422193375431	0.05369847050606126	0.05187321646748329	0.0005568681409056712	0.8069544919878243			1.261670407612824
5.451314813912598	6.593368287349677	5.154818201556444	1.613309053372098	0.6501753450715346	1.052531048759023	0.6723514376906414	0.6903948351644095	0.372430089602842	0.2612990100309596	0.2808994709664616	0.3298356918924768	0.4040086105389828	0.500089405033471	0.9289368275446845	0.2017629930532145	1.876247738220813	0.05370167585166782	0.05187559889111393	0.000556865733717899	0.806970662459091			1.261670539205672
5.459504599960168	6.561519634333333	5.296908416333778	1.681648889416419	0.6652928864065519	1.029041060874683	0.6775187622568244	0.6878733706760436	0.3745848741086042	0.2611920933286329	0.281466072430861	0.3297984605017768	0.4043302347695739	0.4999469536866077	0.929240996512406	0.2018055510815715	1.893304222164657	0.0536988094153004	0.05187489353493517	0.0005568618204628983	0.80698772509567			1.261670687511181
5.467694386007738	6.369829055754244	5.206183318109353	1.64304982101075	0.6371336151075734	0.991185457366714	0.6617778251520754	0.6736514734341265	0.3678264369743927	0.2585626171887899	0.2782955355773615	0.3294484385834069	0.4033557917744622	0.4987568433044222	0.9272390060125127	0.2014874539564398	1.879456695918459	0.05369221651746088	0.05187472064480154	0.0005568607937724109	0.8070476648879064			1.261670846703781
5.475884172055308	6.190260830306706	5.003106470812304	1.464169099925847	0.6161409399531386	0.9494812212109707	0.6567189648233552	0.6668123704129487	0.3668706009837099	0.2539382113865679	0.2792568108462278	0.3293325283720203	0.4021251460336012	0.4972451101088787	0.9261279561461093	0.2008972161117573	1.870304600275885	0.0536853893850303	0.051875457673392	0.0005568621564545066	0.8070604402162831			1.261670983815523
5.484073958102878	6.112275217049556	4.968552665379719	1.459196645999719	0.6081165792594492	0.9427355040107253	0.6455009044601129	0.66912437401519	0.3677470367059569	0.2540420473942624	0.2783514537654224	0.3285008681398406	0.402488039344312	0.4966392954692567	0.9259996867872938	0.2007686813718763	1.878338678380714	0.05368016131732205	0.0518775637832637	0.0005568617976855765	0.8070561216591565			1.261671102236402
5.492263744150449	6.116554594491324	4.97900215699383	1.538669373156123	0.6110173558402708	0.9716849053789482	0.6474318782931409	0.6720829429224946	0.366206872353428	0.2528334164283733	0.2763624088803711	0.328572884960413	0.4032876384094256	0.4977034922175059	0.9269965491517962	0.2009601723845511	1.891605728019143	0.05367452823337042	0.05187899824992999	0.0005568586545438357	0.8069996647798834			1.261671232077401
5.500453530198019	6.263246373874813	5.146014176104774	1.543388784408216	0.6635596241756343	0.9773161129456144	0.6666676806269162	0.6706103153723246	0.364593643801832	0.2508667977962165	0.2751120302038083	0.3276820665530936	0.4029212114781308	0.4964919842529635	0.9276783393060056	0.2007047888954422	1.89728981149868	0.05367615309390238	0.05188140622428742	0.0005568560044954802	0.8068819951175329			1.261671375516352
5.50864331624559	6.437898995370917	5.454048286975493	1.547959858106585	0.7145906751358032	0.9837944380189504	0.6813576944431687	0.678197359112573	0.3679967821495206	0.2547044201872807	0.2778514071451859	0.3287195993537402	0.4040125597721324	0.4976351760629728	0.9291605067935232	0.2013155914403258	1.877848792387428	0.0536860703349947	0.05188604928286864	0.0005568566065592308	0.8067673799480917			1.261671498923315
5.51683310229316	6.570668679695542	5.541850194993595	1.620334045071312	0.7199643384294409	1.046621710025576	0.6925730305766696	0.6887248354615223	0.374915765904236	0.2589216329252296	0.2847055361784029	0.3320926586315749	0.4055796221609001	0.5014034345555151	0.9308405950554609	0.2021608034212888	1.869834956970947	0.05369758358166143	0.05189432050540731	0.0005568584525031039	0.8066895473340626			1.261671588693489
5.52502288834073	6.329152396350349	5.198765746173523	1.603029019651303	0.6504459956281446	1.025724361412877	0.6678993914571476	0.6784765251667438	0.3666343321469323	0.2550819571860776	0.2779304936541306	0.3291127033335757	0.4034769444203338	0.4983608615983851	0.9277316708998076	0.2010761181693796	1.877038891027412	0.05370644039734279	0.05190090951538368	0.0005568563793099911	0.8067740867479003			1.261671687978104
5.533212674388301	6.406059566984097	5.164309336504851	1.626869810412754	0.6284818727209435	0.9947119261856853	0.6621314077598267	0.6775081830188697	0.3676520698684482	0.2560517664943365	0.2786372301752189	0.3298727414847798	0.4033886069875767	0.499267501864829	0.9275150236622167	0.2014853695833711	1.894342359980582	0.05370648880394811	0.05189610760645667	0.0005568513842983334	0.8068265482026745			1.261671810031387
5.54140246043587	6.696792475166199	5.505942628721122	1.672209891943904	0.6836487604871467	1.022479696475559	0.6836644429080853	0.6850418122137057	0.3832067677813621	0.2619747178761176	0.2858495568509419	0.3323862270501605	0.4049643930959659	0.5015639621018753	0.9305632163828124	0.2024995797677226	1.883913772609312	0.05370068266487771	0.05188642363099885	0.0005568509890990938	0.8067973055522782			1.261671930002914
5.549592246483441	6.503702549960235	5.238587677851064	1.554726799184256	0.6423262104347551	0.983195128047327	0.6719338731116116	0.6735035556754577	0.3731808762316836	0.2578879247961678	0.2800559512146176	0.3289986850809673	0.4028537859158979	0.4978237716463577	0.9277036623356589	0.2010928220537671	1.868512860371693	0.05369172470012541	0.05187737962633474	0.0005568538311730749	0.8067982091882371			1.261672028761503
5.557782032531011	6.33937776868002	5.03838341262927	1.50628027262811	0.6239596807074531	0.9796852298915394	0.6663996426509887	0.6747038177578861	0.3687499113998721	0.2577487744554928	0.2784112963423799	0.3283896164648871	0.4027446497406219	0.4970464848558962	0.9269152321428681	0.2005115872971845	1.869815269434703	0.05368263988651208	0.05186675177503586	0.0005568525777429864	0.806775832092628			1.261672124654328
5.565971818578581	6.19594246176595	4.970637763473695	1.478830958245311	0.6184911331227758	0.9593758812041304	0.6550311454263574	0.6730570794906287	0.3665159396398177	0.2558574677453903	0.2792037603453166	0.3280123880424858	0.4030753700646939	0.4969374366479429	0.9272119262475171	0.2004073615362108	1.884858600955019	0.05367879691087395	0.05186108876413306	0.0005568479788408885	0.8068039844733138			1.261672244833755
5.574161604626152	6.291401165132756	5.080213280819534	1.498181578375853	0.6363616151623064	0.9478307697218485	0.6609611316080733	0.6686107032607058	0.3674677145764602	0.2550875362814463	0.2793137970997933	0.3288366559178239	0.4032469703339562	0.4982080745680247	0.9277732780134074	0.2008703395854047	1.89248135696747	0.05368204666602529	0.05186328629840386	0.0005568448117041595	0.806800925856998			1.261672394506114
5.582351390673722	6.439002379017727	5.348355027328564	1.602512233365736	0.6901815472866701	1.007421982091297	0.6876498327190362	0.6812577601997162	0.3743360978939019	0.2622965578955365	0.2817982102707042	0.3320219928603323	0.4046933811661537	0.5008040638753628	0.9307136657383841	0.2020326346478465	1.878797644194577	0.05368744329999145	0.0518641803809221	0.0005568457494652852	0.8067111770400747			1.261672539118311
5.590541176721293	6.532454095609085	5.435829405264967	1.681436504735967	0.7140783973216264	1.071327714447314	0.6886810983708039	0.6912755726626816	0.3768632860093321	0.2663855024877526	0.2831778042610049	0.3321504687992521	0.4057347204530473	0.5015585717085587	0.9325999688526974	0.2025662396716163	1.875158690371409	0.05368995620862996	0.05186453816041558	0.0005568465078155671	0.8066078446645583			1.261672665173153
5.598730962768863	6.503407824674522	5.495021236724885	1.667580286478052	0.7148420864773997	1.051929920661246	0.6917383677315196	0.6893014330067486	0.3802820094399535	0.2641832824363653	0.284488965656286	0.3312543505195771	0.4055626044271431	0.5005600514754677	0.9320913577536162	0.2021870473990955	1.882612552505474	0.05368839192983084	0.05186159388303337	0.0005568434344621753	0.8066913280902828			1.261672791415636
5.606920748816433	6.327855670260623	5.300383633036304	1.644549449177365	0.6932401184367665	1.034746009368057	0.6939342167424059	0.681377827956787	0.3757465855684221	0.2552303547999762	0.281318643966916	0.3312903734504669	0.4051652438470595	0.500013665342109	0.9299583827884002	0.2018084846784347	1.892311683784985	0.05368481005037562	0.05185550795139568	0.0005568394724134371	0.8068088434130672			1.261672949555597
5.615110534864003	6.365908158727765	5.227712656918416	1.617048620391188	0.675200843827642	0.9945774682958547	0.6815651814484042	0.6705453825530839	0.3677570288262205	0.2522865666244605	0.2773495736226951	0.3295002467706204	0.403657311105749	0.498962714743506	0.9278456732153861	0.2018913268354638	1.880686906276265	0.05368364792351196	0.05185305018371542	0.0005568389369123158	0.8067653733276224			1.261673114755109
5.623300320911573	6.568542066184921	5.506325572806634	1.65714086258216	0.6941576365616382	1.011429132071773	0.6870660387896717	0.6747814993989275	0.3746563299846093	0.2565603349144349	0.283283659315174	0.3306712981210128	0.4041542551224335	0.4998529114509747	0.9300585123899574	0.2024630417133483	1.873017365254791	0.05368167509923061	0.05185134144385183	0.0005568404124780342	0.8066835856247019			1.261673257871568
5.631490106959143	6.597478118306321	5.587616828252541	1.698952175941329	0.7191583560275404	1.041685151807177	0.6988243965414577	0.6775470315946764	0.3779514944692288	0.2580491831704255	0.2819993058676488	0.3301653676940349	0.4042245911607286	0.5001666015759505	0.9314464012446418	0.2025179554544928	1.882740999408419	0.05368180625390256	0.05185101941789334	0.0005568389514352626	0.8066751209037945			1.261673399728011
5.639679893006714	6.300842409359528	5.136995474402973	1.571962239228431	0.6461143098374655	0.9735306828710348	0.675539858388074	0.663862235495706	0.3666127221822091	0.2523358794149931	0.2763083748385403	0.3274111679947636	0.4023952532176442	0.4977473394862003	0.9280216805790529	0.2011734955740182	1.894315967288809	0.05368308651623863	0.05185353669341736	0.0005568342205750135	0.8067914476146361			1.261673551485469
5.647869679054284	6.121446796979559	5.050613056917131	1.483963033307985	0.6305545046727161	0.9343515328063732	0.6656864186443833	0.6654124100494353	0.3647159572479894	0.2541325607703085	0.2761732190831435	0.326851588131544	0.4017174740272212	0.4962947764583955	0.9253274130992291	0.2005027817055007	1.891444154841155	0.05368550872689053	0.0518574526820727	0.000556831567994749	0.8069407280152099			1.261673711842473
5.656059465101855	6.103666369140871	5.093534666528402	1.51378840476459	0.6340174629290211	0.9707661443702799	0.66896754713851	0.6745220277695846	0.370665282543352	0.2573151235482187	0.2793965276288354	0.3290344705326265	0.402079414107102	0.4970019773874626	0.9253493814131893	0.2007861949760349	1.871612320934674	0.05368991229200575	0.05186248747726437	0.0005568333863362071	0.8068607206382765			1.261673865748931
5.664249251149425	6.277012758017053	5.044972665891097	1.534344270739217	0.6236041444909272	0.9774195916957179	0.6749158880605052	0.6753826402106475	0.3763661798862385	0.254702658969379	0.2792898538583587	0.3296048816678331	0.4032008392868472	0.4983895073383272	0.9277536600844155	0.2011399844385205	1.868100949785955	0.0536876075361896	0.0518651201756399	0.0005568350474685174	0.8067839915868968			1.261673980488279
5.672439037196995	6.3853088564203	5.080788368052153	1.498557051508558	0.6359418760889738	0.9528406566787246	0.6799937810665198	0.6666684345613617	0.3797928731494745	0.2548843880887758	0.2785140149094711	0.3272311287749118	0.402785020026974	0.4974985971212919	0.9272715209543974	0.2008959054311998	1.877493171948824	0.05368420644379151	0.05186634191751429	0.0005568317437702456	0.8068285225393329			1.261674092194055
5.680628823244565	6.500338153671572	5.42403105449158	1.581460776765571	0.701355841316012	0.9876071371796497	0.694478761711671	0.670913261738651	0.3841017263225364	0.2582370997930449	0.2823740139592101	0.3284604911005529	0.4032267459208645	0.4979587359488231	0.9284876039730717	0.2010383779951572	1.899624873319664	0.05368669459002655	0.05187077249544725	0.0005568273973247299	0.8067091533377624			1.261674242548128
5.688818609292135	6.713511601563654	5.651471085066826	1.656804374765259	0.7302559840406617	1.011273307104962	0.6938210540978779	0.6819812734520365	0.3768332816765871	0.2575557971536226	0.2821238961490928	0.3296020342653803	0.4038725215748172	0.4991964885750296	0.9299367788021176	0.2015823623028605	1.890514381663577	0.05369033793713456	0.05187745807493313	0.0005568276331226743	0.8067047838892868			1.26167439281421
5.697008395339706	6.279641049906409	5.017742906023242	1.446216699881874	0.635993733254117	0.9330234125354263	0.6722014468726561	0.6650360485190696	0.3644588654884668	0.2520761749855159	0.2762287738202298	0.327533939725501	0.401827599837612	0.4958573479530795	0.9258728934234388	0.2006177025895142	1.873798126070218	0.05369794119848739	0.05188713796926767	0.0005568293501623173	0.8067973245450263			1.261674508963963
5.705198181387276	6.067217179429007	4.873332514337117	1.398951263230664	0.6120051015869572	0.907792804431437	0.6561175458739797	0.659867708950917	0.3613393115193973	0.2503600995938947	0.2751885645249897	0.3262991870172789	0.4015320766448651	0.494959093712074	0.9242195657656607	0.200218411728854	1.877734697931329	0.05370876083612153	0.051896253969289	0.0005568279301578685	0.806856178388759			1.261674598634222
5.713387967434846	6.220704811308874	5.023872940107897	1.45184817587417	0.64082306519444	0.9353615371950506	0.6618031086202563	0.663245033709196	0.3663835122783122	0.2507379844992151	0.2772241162752989	0.3269503617665353	0.4022582872813803	0.4969983997324077	0.9257962651466277	0.200620547521774	1.889948203099809	0.05371273760085982	0.05189891858421987	0.0005568246729481261	0.8068508753931659			1.261674699177962
5.721577753482417	6.409720796315932	5.252124525043159	1.564817247403242	0.6780201227589943	0.9926852277986672	0.6827658012362815	0.6698153510873041	0.3719289395830788	0.251284894137653	0.2808154607106723	0.328464410508897	0.4028599275997363	0.4984424564349195	0.9274260129177412	0.2011088746575836	1.888304628556908	0.05370796838545377	0.05189628433356995	0.0005568234362082423	0.8067983091942778			1.261674816447377
5.729767539529987	6.30825905203737	5.121658479966326	1.557434470311046	0.6504504903482383	0.9923889152357578	0.6849353795604378	0.6717874408245225	0.3707938935340159	0.2541603539651897	0.2790646737346918	0.3287570306842723	0.4034892703398095	0.4986292169972087	0.9273542051682271	0.201347742554108	1.874693234094674	0.05370223546235459	0.05188734579309279	0.0005568245545319514	0.8067113840605379			1.261674931804567
5.737957325577558	6.164373301955687	4.994970021971095	1.507834982255537	0.6096369383760369	0.9677303537281561	0.6561888551791148	0.6666605681319095	0.364039862870755	0.2529540475019431	0.2758911906479164	0.3274940887175887	0.402719912970822	0.497574561028006	0.9260738008934072	0.2009679742568503	1.878004762153554	0.05369397561632913	0.05187400989936875	0.000556824514302011	0.8067155357939174			1.261675033650939
5.746147111625127	6.188558747231157	5.095892915890096	1.531741055809565	0.6184549097402036	0.9819916316890364	0.6510472594997291	0.6707198003515333	0.36318299202069	0.2543058559227931	0.2776402938311518	0.3285680005509933	0.403165449811185	0.4980976830459963	0.9266738183920727	0.2010384873970867	1.889597866694951	0.05368558553081284	0.05186408536368698	0.0005568211805450362	0.8067835510309933			1.261675140676736
5.754336897672697	6.285771313952653	5.150545688993337	1.533748402183547	0.631174704453574	0.979219134202995	0.6644536178439679	0.672172598874748	0.3681799241660693	0.2565221221596904	0.2782594742171128	0.329349836741828	0.4037206293922207	0.4990084547507993	0.928236684963781	0.2011315886152512	1.892485759104249	0.05368600699345476	0.05185879213150386	0.0005568173955467651	0.8067403537127833			1.261675272586518
5.762526683720268	6.146034752068299	5.163584902731454	1.526142511224269	0.6364554554743571	0.9618454887444259	0.666835760862949	0.6710716533455567	0.368170828705847	0.2562555413897994	0.2790949199219322	0.3288958161687758	0.4033066314733401	0.4981593796209796	0.9280587811172663	0.2010850101790914	1.876188312660463	0.05369022331890622	0.05185941757422247	0.0005568171876532596	0.8067917059204329			1.261675407771424
5.770716469767838	6.086895866241816	5.038008815756822	1.486900724479686	0.612736662273059	0.9546362853050616	0.6565080820240181	0.670219275239308	0.3626805635561361	0.2536420201340423	0.2761362267395938	0.3274888710489534	0.4029615626304462	0.4972720994327505	0.9263892323383696	0.2008365835945694	1.871093654036186	0.05369185973750452	0.05186594862862946	0.000556818977043522	0.8068128525164869			1.261675520066022
5.778906255815409	6.237967941837366	5.077372882800825	1.522645400906919	0.6248956913905427	0.9742369988226418	0.6551466617397836	0.6710992062299542	0.3626165285087529	0.2522090691430757	0.2760059003396387	0.3280324154509237	0.4032755301940258	0.4975936638075251	0.9268881481443871	0.2008396348130292	1.878219734716334	0.05369112825606006	0.05186663839274599	0.0005568179618630546	0.8067791820418936			1.261675616942261
5.787096041862979	6.406223962935941	5.308925894820436	1.577205553697524	0.667633185553562	0.9882889638949794	0.666487450652445	0.6754818075088052	0.3703635543843448	0.2556197988786914	0.2822195305784924	0.3301181385751796	0.4040876464391504	0.4986099808059035	0.9286022282608862	0.2011233629062963	1.885194733571772	0.05369082446976104	0.05186228111830101	0.0005568145766935373	0.8068341985664588			1.261675730762591
5.795285827910549	6.527389540952737	5.463540947790841	1.673802458342005	0.666599007813813	1.015547763243194	0.6706259415962232	0.6821602510051806	0.3777925111174097	0.2590357529249903	0.2840988615419931	0.3299655214960928	0.4032125475682095	0.4992587009310074	0.9274870983702734	0.2014477905385135	1.884842476539763	0.05368892186090803	0.05186042324261257	0.0005568122257118054	0.8068645144561744			1.26167589359533
5.80347561395812	6.8725371083258	5.715048016235837	1.740398332760825	0.7012441837859261	1.035524406518665	0.6834383922734671	0.6891793911716693	0.3827684418046023	0.2650917143636651	0.2877034363854344	0.3314544447442689	0.4041171665691404	0.5004965371772528	0.9297612269869499	0.2022937363856509	1.87557473860861	0.05368648726868924	0.05186168481914522	0.0005568139549445148	0.8067919709809497			1.261676006232616
5.81166540000569	6.608689809629154	5.557254741834766	1.704109555889631	0.7042875112617345	1.003333259164924	0.672713266383637	0.67766473106743	0.3780514339819271	0.2641125173592419	0.2845182339544719	0.3309294828796938	0.4046875264772677	0.4995536434268234	0.9299099407320451	0.201939444013548	1.877867758586751	0.0536869480984894	0.05186432927260333	0.000556814852611512	0.806840374308038			1.261676095229247
5.81985518605326	6.095119016116398	4.892353273353262	1.552113670349474	0.6097437358757676	0.9889811859317396	0.6520649743071421	0.6717949102991594	0.3626674838441793	0.2545593180118519	0.27450360259947	0.3282503425672911	0.4029884361492083	0.4979571333633667	0.9255344969696778	0.2007884782041003	1.882157099159157	0.05369045994023715	0.05186860075604686	0.0005568115392020412	0.8069899496335879			1.261676182318298
5.82804497210083	6.165428152159754	4.942306785039682	1.563704059304568	0.6223383145618991	1.017963350773918	0.6556169831108847	0.6742872546868168	0.3617813818929945	0.2553181037096355	0.2751370987709692	0.3272849528315021	0.4019576406005236	0.4975036128259084	0.9249121879723974	0.2007095927379006	1.882863806314376	0.05369006386059753	0.05187683826561219	0.0005568083927225371	0.8070288575718502			1.261676302763603
5.8362347581484	6.37213389644899	5.110890811830061	1.606152568575783	0.6236802107617202	0.9973686018109548	0.652591362504081	0.6702078678702089	0.3612639342429625	0.2573996060378491	0.2758875532286025	0.3266588613727246	0.4014657055435731	0.4971647188960084	0.9252221350544202	0.2010598725467231	1.866787995321502	0.05369122140382498	0.05188446184339784	0.0005568082675871884	0.8069854217512265			1.261676425788696
5.844424544195971	6.426944370839274	5.125085200937385	1.62936878824252	0.6125358059334377	0.9924595759657349	0.6612749768444771	0.6733784704763538	0.3650097746642219	0.2590435705922487	0.2779392885965707	0.3281222628660024	0.4024122461552438	0.4987525438234555	0.9262012061446951	0.2015317942291711	1.863711600130054	0.05369826809865814	0.05189080009034208	0.0005568089930155614	0.8069370002753352			1.261676533491894
5.852614330243541	6.54893333832334	5.203595376997992	1.663627920504695	0.6331706280039967	1.016712543342808	0.6763905044139383	0.6777705762109391	0.3730743980804047	0.2611503918712192	0.2810210168992224	0.329630118328872	0.403225103408118	0.4999701119941987	0.9272930099500176	0.2017334935521407	1.879641019915423	0.05369896261419677	0.05189350429578758	0.0005568072097266385	0.8068810335410777			1.261676647740227
5.860804116291111	6.389271829778032	5.050054594248159	1.56509948874919	0.614864906309038	0.9761700976618388	0.6630893534742458	0.6681188268027045	0.3657978728740854	0.2576255830941407	0.2771124296943133	0.3280370152083374	0.4021765405567012	0.4979881871689094	0.9265910015780295	0.2008390423250817	1.891968331180518	0.05369537432672011	0.05189406867838803	0.0005568039639792405	0.8068635743734389			1.261676766447139
5.868993902338682	6.350630753843124	5.114649658902773	1.541230105775748	0.6286535605521776	0.9694344854334717	0.6611672806421602	0.6693351005014967	0.3641978032567788	0.253593710481019	0.2755479228159656	0.326965483239926	0.4024731024995027	0.4973302808462687	0.9272276676216107	0.2007433432506857	1.880591559416391	0.05369027347024968	0.05189099746721538	0.0005568031248513969	0.8068477253814145			1.261676881723229
5.877183688386252	6.299192414045289	5.186341170920912	1.602963134537456	0.6575411768812096	1.012913149327379	0.6742201549277145	0.6784279686183422	0.3675273459575585	0.2541813661209626	0.2767934512527255	0.3279369949197264	0.4031318686941524	0.4980171854422634	0.9276620042792236	0.201290209040197	1.868286815751341	0.05368324037771878	0.05188048299820636	0.0005568050886480641	0.8067387790780409			1.26167699078879
5.885373474433822	6.196845193218841	5.192050058539489	1.548727199476764	0.6833330024104365	1.007766164159005	0.6878915623891285	0.6777822520288626	0.3713760241149079	0.2587627298725079	0.2821074830585988	0.329779314962651	0.4032118551089442	0.4984323919639818	0.9274550879144338	0.2012037230129304	1.872897275328165	0.05367926396413482	0.05187171481901393	0.0005568056327219664	0.8067083385715097			1.261677077575205
5.893563260481392	5.99985126794726	5.009884274210839	1.444175179180761	0.6760151040945855	0.9512100743731302	0.683456366355207	0.6667121224649133	0.3656948530102004	0.252589426168973	0.2778671345270736	0.3276668133961764	0.4023795425900312	0.4972231117059747	0.9266239232880743	0.2003128226938558	1.887063145618625	0.05367930960224273	0.05186689658559381	0.0005568023820124912	0.8067705214303235			1.26167717518003
5.901753046528962	6.104259537537217	5.095968915324284	1.496567865464201	0.6735090333657527	0.9524504191449397	0.6663104208089429	0.6682250539791896	0.3662138149877747	0.2515138697620893	0.2774182481833684	0.3272534357099028	0.4027502246222556	0.497186503890864	0.9275287313969871	0.2005010190610293	1.892469018139747	0.05368370026681819	0.05186527698542405	0.0005567993996480699	0.8067459157455374			1.26167727594729
5.909942832576533	6.661829447518977	5.498113419685564	1.67106447214915	0.7169024176291099	1.013800218988654	0.6925524501205119	0.6857474751123116	0.3829296087313373	0.2598906742988976	0.2853348569865409	0.3308273279802516	0.4052761264903803	0.4998482460285344	0.9319324422405211	0.201883649151948	1.880193269128609	0.05369017069624624	0.05186809457315942	0.0005567996782208377	0.806739228348252			1.261677394220216
5.918132618624103	6.772575850653576	5.258593950250401	1.713347668805533	0.6672074973936134	1.010315409999793	0.6803742635640305	0.6803723682363413	0.3777944771166569	0.2618906696368321	0.2812099722185867	0.3304472376187822	0.4041807627178354	0.4997472492941183	0.9287712488142631	0.2020558386917189	1.875719744918342	0.05369424135106924	0.05186560741777272	0.0005568016206142867	0.8067974737358364			1.261677454649342
5.926322404671674	6.729150096802888	5.28595498277211	1.744725494913903	0.6551837577751171	1.011333704569653	0.6714213622910293	0.6796487297056266	0.3798380437067764	0.2612993769402618	0.2824039480112983	0.3309696423964025	0.4037495741134155	0.4994147451117761	0.9281189613041573	0.2019074361849314	1.888982823452843	0.05369263768265064	0.05185644415327745	0.0005568012391883978	0.8067772822146387			1.261677492599421
5.934512190719244	6.374436530196547	5.162444654517862	1.547968224485866	0.6533727738812596	1.009673225094931	0.6766680860050884	0.683264956026165	0.3793790595797377	0.2570801428608552	0.2822433586990288	0.3312586990922975	0.4036385862610903	0.4993892499159676	0.9283575871990625	0.2012082663603022	1.896438260748974	0.05368754285415579	0.05184602902677046	0.0005567973599597822	0.8068145307879019			1.261677585636004
5.942701976766814	6.413581925354141	5.171129882105293	1.53048421939866	0.6658223960296387	1.012181011035483	0.6830289680614232	0.685393862021775	0.3734416456938998	0.255257843499328	0.2798081627611759	0.3301835418712138	0.4042909457842888	0.499470591310549	0.9283990429131554	0.2012607032877389	1.884375415821645	0.0536816669125133	0.0518370384082652	0.0005567960207680382	0.8068128444619612			1.261677692616269
5.950891762814384	6.523157271640756	5.39639787108314	1.597893044466347	0.6930331338218034	1.000760661696851	0.6926663268599145	0.6778175242503836	0.376171372405339	0.2554929314924269	0.280949747346203	0.3290251868920049	0.4042126660426591	0.4993087211657479	0.9279065487991252	0.2015375104967849	1.877076563264698	0.05367784514889377	0.05183165758866263	0.0005567985085072211	0.8067231883920328			1.261677761778802
5.959081548861954	6.42121227283971	5.29176080287427	1.625498755018138	0.6625344127157148	1.008546812428145	0.6856076409924333	0.6763629123267626	0.3747937590455007	0.2580360436698802	0.2804007383468867	0.3288054344060344	0.4033607686369644	0.4988339815377513	0.92726031463109	0.2013845441357892	1.888706464608322	0.05367775195062038	0.05183491164863349	0.0005567995158931796	0.8067181805456189			1.261677799035308
5.967271334909525	6.227216010837517	5.245849715752901	1.577874113476343	0.6492889916487239	0.9945007928125342	0.6715069914777605	0.6778930326291845	0.3734139095877603	0.2557937856980942	0.2784473395367128	0.3274731258735337	0.4022300612781171	0.4971952337663938	0.9260763703799013	0.20074146052076	1.904937234859341	0.05368007752618012	0.05184434534934641	0.00055679661649359	0.8068029537709041			1.261677864357607
5.975461120957095	6.194963779343031	5.189465853892013	1.500396119537469	0.6506132338938589	0.9786040201880372	0.6697657911354209	0.6723483228333128	0.3737099517616351	0.253596800262909	0.2767870730758112	0.3263704148399003	0.4021526887349706	0.4966465034396467	0.9261147902907355	0.2004380215123869	1.902850320902513	0.05368753353155221	0.05185096170646759	0.0005567940316393503	0.8068980669822436			1.261677935407783
5.983650907004665	6.297746440852059	5.310338735300643	1.545483976673853	0.6743056167970901	0.9894486609659394	0.6735134326425691	0.6728070275248799	0.3729971035771001	0.2565408345801811	0.2784993339911013	0.3274659299990913	0.4026679596295383	0.4969255344051572	0.927360695469047	0.2009023554945432	1.874978937083969	0.05369526662663707	0.05185527710569266	0.0005567951600304684	0.8067819762691453			1.26167798981911
5.991840693052236	6.237302969672451	5.113305855607163	1.579243086361971	0.6429033319700292	1.001894889612762	0.6672986863846624	0.678070377537749	0.3698182673663449	0.25838072004257	0.277367394928664	0.3285346949935164	0.4031588525136329	0.4983263604117661	0.9277985908155235	0.2012361301034305	1.865030763415306	0.05369549111771542	0.05185988669544417	0.0005567973586846441	0.8066715436113461			1.261678033752219
6.000030479099806	6.464713359352702	5.086192831510085	1.583078795129551	0.6270464510514131	0.9937682299163871	0.6570864298808804	0.6737461256289787	0.3659729393295025	0.2593717976525566	0.2761578680471778	0.3282639546772023	0.4034673387652354	0.498547747777764	0.9280417036451066	0.2013066731262987	1.868866169414563	0.05369391290401227	0.0518621340230378	0.0005567964792404841	0.8067434563779392			1.261678067413527
6.008220265147377	6.589732045480327	5.307516043365531	1.598407269251335	0.644839579588395	0.9759221114841496	0.6553954817619312	0.6664839900759998	0.3675795676162469	0.2566511569551553	0.2783289097414678	0.3282802691213231	0.403037285050698	0.4980935894806294	0.9277678076157146	0.2014136086323654	1.875155225202816	0.05368689269606961	0.05186132728379538	0.0005567935753631191	0.8067902755990679			1.261678103193277
6.016410051194947	6.326714525833652	5.02862688301041	1.545386605879374	0.6175678783810933	0.973686690321063	0.65911050070598	0.6670476874995215	0.3670214886000694	0.25441347477865	0.2756050215112029	0.3275518779504398	0.4028005266349133	0.4980292661342277	0.9268445465519538	0.2011377887070217	1.868587773481957	0.05367794571642248	0.05186236029933028	0.0005567934635327575	0.806760669281786			1.261678141288651
6.024599837242516	6.203669737472695	4.959681609268062	1.501662397193597	0.6000940615554856	0.9623457260539822	0.6528927381898995	0.6692608103965773	0.3640791281652412	0.2562664269892359	0.2748545258106118	0.326979560864302	0.4024061670597987	0.4975207803514646	0.9264196471477172	0.2009594675161099	1.863621405886471	0.05368187567533843	0.05186748194951053	0.0005567967057184883	0.806760270432457			1.261678171623733
6.032789623290087	6.220078453721976	5.029732117746848	1.489723178943725	0.6150368809793297	0.9408818674111624	0.6453929501676723	0.6607625276978896	0.3659566420456385	0.2513206917600854	0.2761308853275837	0.3261623913650318	0.4011334472400512	0.4962761041609833	0.9252434340341483	0.2006379446372964	1.874547421864333	0.05369246841444145	0.05188054536645527	0.0005567980355444029	0.8068195633093384			1.261678167342094
6.040979409337657	6.259233211189737	5.194952570869297	1.494805625578293	0.6614719776160974	0.9408642986157387	0.6653908525482121	0.6621360785305771	0.3743549770235001	0.2510191878513951	0.2785039151374329	0.327215382848986	0.4018664910987257	0.4966724426068813	0.9263015518109955	0.2006359300647549	1.886333741561506	0.05369782021067638	0.05189383987324666	0.0005567943391512994	0.8067709182380819			1.261678178971479
6.049169195385228	6.379789359596062	5.423448706630539	1.620168242674161	0.714582521206236	1.005481238540431	0.6895028108535896	0.6788602559874579	0.3781943640169842	0.2618873736454719	0.2804790570332104	0.3285991580443043	0.40400207594201	0.4987726154945625	0.9292025585147375	0.201232215174256	1.884454877657945	0.05369908631414012	0.05189831640752279	0.0005567919865347018	0.8067453036105562			1.261678209599198
6.057358981432798	6.504813124778186	5.462892322752264	1.64867633575601	0.7120070318865466	1.037947364399194	0.681380496951868	0.6855996929213731	0.3748002956693421	0.2645941775878984	0.279952580294778	0.3286188246347213	0.4033449479070608	0.499319119993915	0.9291828114001652	0.2016221679321557	1.870015052801172	0.0537016060964657	0.05189921073418466	0.0005567949228363351	0.806738756109145			1.261678220801033
6.065548767480368	6.57458853673185	5.593250596629106	1.660705913788877	0.7182411255239178	1.022423058674417	0.693005473040866	0.6767467812314442	0.376171549361025	0.260020236252027	0.2819022375476765	0.3307116837260465	0.4042388105570187	0.4994860217776508	0.9297178416827331	0.2019480424598881	1.865945833697914	0.05369968049036097	0.05189422622060307	0.0005567974025125815	0.8066390507990222			1.261678209485799
6.073738553527939	6.493548523055193	5.486283518336968	1.722155359793018	0.7039899139779402	1.054620963720247	0.7068829829529719	0.684928780424701	0.3795610652264609	0.2668127199735759	0.2831331940751263	0.330918357098721	0.4058249390971638	0.4999020616199928	0.9304087405412919	0.2019259323167937	1.876165159300383	0.05369600650565898	0.05188181812237062	0.0005567958446801639	0.8066856108717596			1.26167819584951
6.081928339575509	6.249312319544775	5.186930746678912	1.604673589175256	0.6626596971365251	1.027439287173378	0.6889029397679712	0.6844326719735008	0.3763048603758974	0.2623221273266494	0.2810183357161818	0.328170712970857	0.403551177119516	0.4986004002850322	0.9278629107359485	0.2012026727148262	1.888520403529618	0.05369554526704668	0.05187337988723961	0.0005567928190452344	0.8068374836436097			1.26167822031458
6.090118125623079	6.072383657880494	4.910432038165329	1.478502333982837	0.5924367038437122	0.9628282517878256	0.6538813988399934	0.6757901815276536	0.3665704177226135	0.2543746044142338	0.2770625041062664	0.3267752260963876	0.4020091589950188	0.4969190318415815	0.926097336453135	0.2006430584141829	1.880458238788636	0.05369535407769892	0.0518672382847378	0.000556792887040715	0.8068945012399361			1.261678251162993
6.098307911670649	6.158561164054613	5.021018802742015	1.455876990190678	0.6053503983528632	0.9453757460619205	0.6532014318842019	0.667099447587152	0.3712480096031319	0.2533093905170329	0.278634230933801	0.32812385569672	0.4022137544471237	0.4970927618230718	0.9269343315651465	0.2009072990149438	1.868598653212163	0.05369591979146228	0.05186662794579417	0.0005567958448834349	0.8068129870798736			1.261678254485678
6.106497697718219	6.204971968847919	5.068186435896914	1.502881282874445	0.6225529945720437	0.9597129249507378	0.6594251875601237	0.6665432563389234	0.3712743606113136	0.2525880891581653	0.2753706520342797	0.3269619031294516	0.4021505346598295	0.4970094390875996	0.9265612943015651	0.2008874752099488	1.870023978459535	0.05369854609059087	0.05187229046840972	0.0005567971131105041	0.8068394695461334			1.261678230314743
6.11468748376579	6.365250763873705	5.188478719127123	1.591037416749207	0.6520469713838364	1.000213183166099	0.6724627589991885	0.6805640775426118	0.3707926654812774	0.2549678471329886	0.2773956392236968	0.3279437000690892	0.4026244067060453	0.4979192639096754	0.9273656225431526	0.2010418589308342	1.877948145748489	0.05370476918789377	0.05187843566374754	0.000556795233004561	0.8068777015262664			1.261678206992255
6.12287726981336	6.611934514419208	5.550081999093669	1.673695246649002	0.7024551319153336	1.024887679258296	0.688241222883497	0.6811900194962364	0.372104900029694	0.2548282620839018	0.2807627538629676	0.3297135322970351	0.4030636144181733	0.4984424583557037	0.9286586873288318	0.2014267237332534	1.873201162874151	0.05370912671038458	0.05188627988442803	0.0005567942434866612	0.8068372624769534			1.261678202175835
6.13106705586093	6.429297660528943	5.222971130530899	1.638151099188944	0.6410047287951245	1.000666734964009	0.6673401907343234	0.6717107846536619	0.3646384184872813	0.2526306491103837	0.2775335834701178	0.3281759990827143	0.4025029511798076	0.497633996510508	0.9263691832817708	0.2012462399838588	1.852820058833283	0.05370870236606523	0.05189069895142204	0.0005567966446147382	0.8068332882322362			1.261678193951892
6.139256841908501	6.520302400860819	5.120621293318584	1.643584973245525	0.6174369851567113	1.009868630823736	0.6559986686060426	0.6736268735233871	0.3685333653768145	0.2581537560722375	0.2796432506768587	0.3291694977083484	0.4030015009543366	0.499093948405963	0.9268608999713888	0.2015190967716596	1.850951955645316	0.05370274870226713	0.05188931427807858	0.000556799016591644	0.8068207028109545			1.261678160659375
6.147446627956071	6.377737505927536	5.353266619499296	1.622677392287217	0.6724714879396982	1.017100409417429	0.6690896111800561	0.6754266290020686	0.3749833686737862	0.2568817500576456	0.2816819386918885	0.3310421322192313	0.4032589920378705	0.499391386814266	0.9282719488170641	0.2011997626853153	1.869321468811768	0.05369636531112312	0.05188534849610042	0.0005567983145210594	0.8068761914139034			1.261678102306183
6.155636414003641	6.254073050717931	5.314031185552619	1.611470686062194	0.6669622367748849	1.022338422750078	0.6746301302344636	0.6796476314413576	0.3735290523625395	0.2589916541316371	0.2794325038263016	0.3303862759775259	0.4037784115157819	0.4992102549554941	0.9290066755888217	0.2010557778400808	1.886708650598647	0.05369680237618021	0.05188210390650687	0.0005567957969619656	0.8068541789686338			1.261678064984897
6.163826200051211	6.320597503428963	5.218608941830748	1.609189014698242	0.6608163320169073	1.004097268982965	0.6787307779905607	0.6766020294934261	0.3687922482741402	0.2567277665748694	0.2758409526547873	0.328107436957608	0.4030756420375929	0.4983781271830696	0.9278591381858481	0.2012818682189931	1.869684328066337	0.05370046579217085	0.05188175967851399	0.0005567952452205923	0.8068718970822254			1.26167806973872
6.172015986098781	6.425045430064313	5.439990769997479	1.574823077993379	0.6957644716751913	0.9984998968880883	0.6989527703819826	0.677692718330381	0.3750199106057353	0.2564643922483244	0.2799567529451908	0.3293457479099873	0.4040975197626296	0.4989756272609283	0.9294032512090056	0.2015412388998634	1.852881734968719	0.05370541029928305	0.05188925224138592	0.0005567982980308884	0.8068991452249942			1.261678046371556
6.180205772146352	6.29211818395424	5.308657876347926	1.519783594919968	0.6679226693582031	0.984657134184074	0.6886948732609287	0.6822750567222499	0.375962166333754	0.2595028261594813	0.2841489229354803	0.3304734872526449	0.4049484538628864	0.4991104263752075	0.9293983997199634	0.2011090199703009	1.858017854425411	0.05370961938025723	0.05189225292206311	0.0005567995589137335	0.8068938782589943			1.261677990775135
6.188395558193922	6.067678684705867	5.009404747807534	1.482846714423719	0.63801653415	0.9419817906549661	0.6562246929511117	0.6669085382431129	0.360875664645387	0.2506201132169103	0.2741523975811464	0.3260099414069137	0.4015346183330294	0.4958715397111929	0.9251595055219614	0.1999735093408534	1.866240920573452	0.05370989975750892	0.05188638175577896	0.0005567971986926331	0.8070240178141569			1.261677970036079
6.196585344241493	6.169264797144382	5.054537421074481	1.473953699972552	0.6305390650188283	0.9421794644910673	0.6474704495313236	0.6651727101975006	0.3622059250182865	0.2506237691324321	0.2745917788389866	0.3264261184985411	0.4008360612918198	0.4957787265156664	0.9242201185541793	0.2000349895414023	1.870763685223671	0.05370508103383625	0.05188022072423527	0.0005567961437983067	0.8070511656549344			1.2616779740698
6.204775130289063	6.036378283527749	5.016554482468687	1.449131333270941	0.628550012095029	0.9383630155209859	0.6482591110635159	0.6676550115120896	0.3684789316009242	0.2506024304156754	0.2792845509872805	0.328125448821155	0.4013926237669386	0.4957151388195105	0.9243673449408547	0.2001899553033558	1.856681143101204	0.0536965306399576	0.05187120431085959	0.0005567991785766509	0.806996055869675			1.261677940706471
6.212964916336633	6.043112956140697	5.073847530014726	1.49562326801849	0.6450157827348226	0.9391865239561478	0.6576288468679821	0.6659180337823495	0.3649051058772535	0.2497689155076388	0.2765812179794664	0.3271194210298858	0.4019933204621033	0.4960166628640999	0.9253206135518447	0.2003910020172011	1.858264989774331	0.05369171150367313	0.05186433359787024	0.0005568021970492171	0.8070462821478169			1.261677886196672
6.221154702384204	6.385538946209736	5.38176295450544	1.651060447276492	0.6813225017460097	0.997855175738238	0.6745017617068104	0.6726044220123519	0.3708111707302355	0.2566421557328317	0.2803162301555562	0.3300583393314222	0.404317383136873	0.4991387750427146	0.9275767085373082	0.2013691673223315	1.878655040727009	0.05369249942905229	0.05186136303733036	0.0005568015506068454	0.8071138329007989			1.26167783546771
6.229344488431773	6.197150374078773	5.246625201525207	1.543180859199474	0.6678696304421461	0.9941959915020584	0.6694213813517507	0.6710018275423517	0.3689520034703409	0.2557767794504399	0.2773613749611374	0.329325212487571	0.4025280003134108	0.4970005520967783	0.9250622564604848	0.2003490842991276	1.875611101455253	0.05369870102150304	0.05186320254796406	0.0005567994078334193	0.8071582024046745			1.261677795074293
6.237534274479344	6.068177521125256	4.991709819880613	1.47194641113837	0.6178402817500991	0.9613411820112892	0.6658547497620958	0.6688177121825577	0.3592469699458229	0.2511288765944598	0.271034531795077	0.325993944238369	0.4008098270881476	0.4953793530741965	0.9236913267844286	0.2000928917820739	1.858585249254906	0.05370974959176949	0.05187054189388786	0.0005568001353675208	0.8070883089745001			1.261677749208877
6.245724060526914	6.326680720770216	5.235790474353322	1.5734091864931	0.6580411169402611	1.003855716267878	0.6905470424220705	0.6803274769931874	0.3693414863010563	0.2558948652965731	0.2766091600032646	0.3283718882142924	0.4028082734347003	0.4983650205780846	0.9280021551640162	0.2013944445555917	1.856724309623073	0.05371343172084308	0.05187787968753727	0.0005568035619417174	0.806879724704063			1.261677680897444
6.253913846574484	6.502001941071793	5.532613261679567	1.601706940472401	0.7176540372062978	1.027063813204247	0.7055253053636198	0.6796946856563125	0.3802178080299629	0.2559419755752085	0.2831883506658652	0.3305838092878022	0.4039474257731184	0.4994553541105241	0.9303669743947315	0.2014444227699254	1.87013676952618	0.05370953718635832	0.05187937774317061	0.0005568048176571589	0.8068542632059855			1.261677605835795
6.262103632622055	6.507071216785556	5.496987303550483	1.610638846141151	0.6938551742106942	1.034134054054274	0.6864049600660189	0.676944273494581	0.3739236521472104	0.2554238472915276	0.282030041002424	0.3305926295518191	0.4040430769565393	0.4992519325457295	0.9298267384739194	0.2012491241695243	1.883405983831269	0.05370454737049791	0.05188143610028111	0.0005568020865444606	0.8069118477212611			1.261677546018885
6.270293418669625	6.56785725181408	5.529685054248537	1.661546135810991	0.6891338578648103	1.014348863470201	0.6725382505802221	0.6753932786771012	0.3726361499246689	0.2560697299506426	0.2801718907493124	0.329708261119787	0.4041546016576222	0.4990133213195815	0.9294820390918274	0.2014322500161612	1.871568632803192	0.05370153936993918	0.05188310524963007	0.0005568010294246941	0.8069403692111052			1.261677500613834
6.278483204717196	6.521505250770706	5.470058715367474	1.613033051217861	0.6642519482515236	0.9942452545041899	0.6745567252615388	0.6738140154262586	0.3720629078168003	0.2544600049113789	0.2782179937562938	0.3286102913340654	0.4033071393912114	0.4982189967336664	0.9284252177673091	0.2016262856050866	1.846948303863591	0.05369940829647647	0.05188185542818	0.0005568043775048095	0.8069067248785385			1.26167746537854
6.286672990764766	6.327476295512911	5.197556102676709	1.544798357635006	0.6488368774765773	1.003492501826127	0.6918271205764047	0.6771808146592991	0.3717806126999576	0.2558810139456301	0.2774156176662119	0.3280352786244218	0.4032811877227373	0.4973921574309736	0.9276868612890369	0.2012953677272021	1.84935633346403	0.05369573271433296	0.05188217133245356	0.0005568068881275424	0.8068521933287299			1.261677408190109
6.294862776812336	6.449697005447566	5.376434485769338	1.583016453832345	0.6993917438155907	1.003568662915588	0.6948227454161214	0.6728585377161378	0.3791036683150772	0.2550219682173992	0.2800715318677466	0.3287007000607143	0.403165739718729	0.4977422160013403	0.9282830816877781	0.2012514971737502	1.870268530151997	0.05369265011561746	0.05188301562164898	0.0005568046380539457	0.8068467130106107			1.261677360591433
6.303052562859906	6.655772141059821	5.454354808269192	1.739781549968783	0.6719938665149024	1.034506060199458	0.6728989280070187	0.6687103063843556	0.3711171970440423	0.2558592075594949	0.2804509710392025	0.3286973467865168	0.4027523327091398	0.498141201981427	0.9265922077298573	0.2015204499032559	1.883829393090505	0.05369253487388503	0.05188591443097526	0.0005568024630091618	0.8069519559938871			1.261677321888772
6.311242348907476	6.278560083499136	5.144191344512194	1.579489397162816	0.6313395905414114	0.9891139782217027	0.6637323219112559	0.6646592072877086	0.3639171439763506	0.2540661075148415	0.2765807122597653	0.328703814533957	0.4024036229373597	0.49801787496628	0.9252765281366079	0.2013676995929232	1.868920467491775	0.05369345859173965	0.05188878744543111	0.0005568038539930359	0.8070140860970421			1.261677312963443
6.319432134955046	6.305688120022091	5.223629392964678	1.578314221464381	0.6707069631950366	1.004901112092985	0.6784069910888997	0.6694737191320907	0.3678903591565842	0.2548894319913052	0.2763464880559665	0.3293108148571556	0.4030798244920039	0.499097815671854	0.9270579745525086	0.201341808114387	1.860171425072707	0.05369242812146458	0.05189076049982744	0.0005568066883935422	0.8069266346978204			1.261677278421672
6.327621921002617	6.481842844536792	5.456844683689449	1.617564933863315	0.7195264392524411	1.028255504803465	0.7005311774627266	0.6822789432505947	0.3760672324112381	0.2588429185450034	0.2805611182254009	0.3307847148216084	0.4045868543262908	0.5004687880277171	0.9302753030621268	0.2016032751672417	1.869694394294367	0.05368732710382951	0.05189023415546724	0.0005568070213418889	0.8068849245605267			1.261677223564576
6.335811707050187	6.398945240692941	5.242241858968954	1.525728006956076	0.6603524103765721	0.9788017370683799	0.6710281356276757	0.6787412529440082	0.372001944404811	0.2554410168195205	0.2801403217468085	0.3298193477951085	0.4038582781927488	0.4990058053905368	0.9284484459772235	0.2011573584906021	1.884857667163701	0.05367924907073213	0.05188682075686334	0.0005568047139050625	0.8069151107787863			1.261677197730104
6.344001493097758	6.423169286149628	5.196997617053831	1.591504872075231	0.6488072775168623	1.035034828894582	0.6680841464105536	0.6832893339869334	0.3730820819504795	0.2569149000959088	0.2804879557173034	0.3294624534721876	0.4036296659751799	0.4993518736715256	0.92698289873983	0.2012920913395261	1.880108815889385	0.05367382179011594	0.05188354833183773	0.0005568036528256483	0.806936164745141			1.26167720235497
6.352191279145328	6.277905953030176	5.065783204047592	1.617107310910727	0.6402334449373986	1.040437452015719	0.6755750030132498	0.6870768637505077	0.3753098493739586	0.2603482146333974	0.2807113906414178	0.3300575865320383	0.4041384958305685	0.4992350324712333	0.9268234780465725	0.2017771569178275	1.867443436623487	0.05367390883053498	0.05188225075762647	0.0005568059199966081	0.8068612588074956			1.261677186844021
6.360381065192898	6.218563513281661	4.996634491622508	1.52624162638377	0.625083238804587	0.9585344806941578	0.6632692160557301	0.6754501455890396	0.3705338286813465	0.2571633846475199	0.2778655241234496	0.3289886225033682	0.4034606807200755	0.4979020770688578	0.9263855971680979	0.2013161371946295	1.868977690651575	0.05367797411065887	0.05188374881325979	0.0005568082127164436	0.8069150227380694			1.261677142093658
6.368570851240468	6.139623754932375	5.0163732794126	1.470902808832155	0.6097775483496044	0.9133944405582609	0.6504063159442508	0.665886534760577	0.3700602074633776	0.2527162773169896	0.2762092700800824	0.327715504749812	0.4020307761822277	0.4965096382430259	0.9249488464956462	0.2004414507104362	1.877178789631564	0.05368381744867427	0.05188534237441551	0.0005568067426878282	0.8069716646824587			1.261677114678856
6.376760637288038	6.206771543134681	4.991172703949601	1.445887609692178	0.6109067952682268	0.9145786301402219	0.6568845027251653	0.6653412763374608	0.3742234558663215	0.2522712770016584	0.2772067532388784	0.3275751192563231	0.4019113150139446	0.4966082313011635	0.9250227368936518	0.2004749022648692	1.885633649299474	0.05368905587539732	0.05188451800254922	0.0005568039292668039	0.8069023583853498			1.261677116688624
6.384950423335609	6.687130675677392	5.410262214880836	1.624408764200946	0.6906638690428827	1.004781329089058	0.6946668290677034	0.6807792537555185	0.3805851013406694	0.2617840591124922	0.2862768751793348	0.3312277911403534	0.4039834547805319	0.5002597009757297	0.9303545873346798	0.2022166103444786	1.863769900476157	0.05369169238513196	0.05188044904108939	0.0005568051839601677	0.8068689366305021			1.261677107897046
6.393140209383179	6.736889182710232	5.659411470998643	1.738887596186964	0.7437911422389514	1.065111531655993	0.6983082676448079	0.6878837241056623	0.3789948979761028	0.2666123867787685	0.285701768935288	0.3323274942012187	0.4051967833803903	0.500890084351446	0.9316379885287297	0.2023399337348208	1.856049665587431	0.05369327323241675	0.0518748023546797	0.000556809046610643	0.8068564668604238			1.261677076788261
6.401329995430749	6.346911046150959	5.20443425186437	1.547139126683695	0.6588621356628394	0.9819093453773494	0.6669358644668286	0.6714237396829114	0.369521678606851	0.2540650213263451	0.2760213492060182	0.3273567074504941	0.4023451076876377	0.4974248556891557	0.9262284916195148	0.2009134801759528	1.872904877293154	0.053693918168689	0.05186975784496709	0.0005568091657680512	0.8069099246319736			1.261677043911034
6.40951978147832	6.171820340113999	5.073017112047278	1.516261134775335	0.6145071417762633	0.9382378744030244	0.6575379265489707	0.6640796003369208	0.3700748553648654	0.2516868897034923	0.276561561631304	0.3272249201425303	0.4020468700667439	0.4969084578460929	0.9252085575348978	0.2005084264532721	1.887640986087279	0.05368833355516137	0.05186298467806175	0.0005568055937155557	0.8069824250639358			1.261677023673812
6.41770956752589	6.009756282750608	4.914770131347284	1.496473767887567	0.5957259435028204	0.9467790662534169	0.6472272963816641	0.6664031615907293	0.3661383960424692	0.2516225504015515	0.2763998622188373	0.3264063079592507	0.4015838071281752	0.49596375172137	0.9243101597250499	0.2003688800267209	1.876237400391942	0.05368383509346539	0.0518572741585414	0.0005568051866069142	0.80693124723048			1.261677014631884
6.425899353573461	6.082412460868067	4.884165911009637	1.479786147087947	0.598310976015227	0.9499314950845746	0.6546552117138797	0.6663650266547465	0.3647057727797833	0.250337981251929	0.2738444233528631	0.3254485528078774	0.4012107790898334	0.4957226963129011	0.9250460796751971	0.2005820862823781	1.861550001973267	0.05368751943752874	0.05185713498138111	0.0005568078561477705	0.8068939663897169			1.261677021233411
6.43408913962103	6.348579798282512	5.078829151784261	1.544795985881694	0.6441769079073947	0.9744974884839426	0.6827879333558241	0.6729455956718732	0.3726445095745551	0.2554885245465746	0.2790332348393242	0.3289959433024197	0.4035484118150639	0.4991790672655974	0.928089396345928	0.2015708089779604	1.866846055785272	0.05369345865655908	0.05185835696739913	0.0005568087224095806	0.8068933389878769			1.26167700204077
6.4422789256686	6.316317249075668	5.193319941446545	1.53652209015863	0.6666775025100569	0.9814601487597374	0.6853457545259471	0.6758378341336407	0.3751957579216699	0.258676611897046	0.283510701281441	0.3311754458944614	0.4045029521653328	0.5003748869290157	0.9286668437298802	0.2017687971727461	1.882667983918626	0.05369640668775021	0.05185898265426136	0.0005568062534953128	0.8068327137585353			1.261676987563001
6.450468711716171	6.437699075199616	5.190714201461361	1.525737440229426	0.6755751301982124	0.9837385475337177	0.6961682329214126	0.6758171153752633	0.3743623942167372	0.258113512889194	0.2814949333652108	0.3295266770629475	0.4039541344700205	0.4994597821019788	0.9296507878848993	0.2014924108352855	1.883764364632674	0.05369643849038706	0.05186237025799485	0.0005568038887386372	0.8068692894021607			1.26167701129213
6.458658497763741	6.715573185336184	5.393378821017745	1.673085746131729	0.6941755686655565	1.039926498321287	0.7015738544741746	0.686034534690202	0.3752654205166215	0.2578583167893035	0.2788525282716958	0.3282242233546773	0.4038591700548294	0.498846450124012	0.9298695943871299	0.2018127090366556	1.857548823755213	0.05369558668001546	0.05186426005023863	0.0005568048542089358	0.8068871159779291			1.261677046815658
6.466848283811312	6.369249906272276	5.364003904918753	1.648439250815005	0.6703043436902123	1.068468796548903	0.6906606865488483	0.6956610923967265	0.3749872465811075	0.2591270181149198	0.2768224150728569	0.3276848733802873	0.4036022666454581	0.4986600120670204	0.9284675375222708	0.2017005690259168	1.850373750213005	0.05369249818635549	0.05186100166500086	0.0005568073840746245	0.806945998073385			1.261677052903796
6.475038069858882	6.207796932710919	5.174618033496638	1.566649972422333	0.6409472341781155	0.9916900097552868	0.676727443529934	0.6779245815116831	0.3675593390970937	0.2568501448140055	0.2751517857609541	0.3270085145790365	0.4022885463434431	0.4968968542408492	0.9262854488338581	0.2009198398679242	1.867268086972905	0.05369033319559068	0.05185796547493231	0.0005568070643063602	0.8070610606504693			1.261677056452055
6.483227855906452	6.189177523212623	5.158150513471561	1.501682317326491	0.6472545905311061	0.9556860316259262	0.6640432577911298	0.6671140890478692	0.3645133833419782	0.2540637373992321	0.2767224535428522	0.3268917898819539	0.4012490006980465	0.4958268646068131	0.9245989399907947	0.2002955164665101	1.884251375562652	0.05368667737555333	0.05185992244897916	0.0005568038763904986	0.8070206338306339			1.261677094475167
6.491417641954023	6.28717075265531	5.309367666482011	1.5403906041666	0.6801046797296257	0.9895282313827918	0.6768693983983386	0.6720356379378489	0.3710173683376307	0.2552652967950214	0.2813379467193775	0.3292775735317854	0.4026613007746128	0.4979072883178459	0.9264899922692176	0.2009321544085812	1.88157225711015	0.05368517153909167	0.05186329805348644	0.0005568026096179332	0.8069516218387131			1.26167714553223
6.499607428001593	6.556829924489515	5.711239820795555	1.721069557098686	0.782011674298342	1.064768129496653	0.717962959875862	0.6840698156916518	0.383027752087631	0.2604702642114137	0.2861498705662878	0.3317218667674424	0.4049682430260219	0.4999584750370783	0.9309008253731206	0.2022035076193519	1.867332747485492	0.05368877537440344	0.05186740889016617	0.0005568051506645966	0.8068043846266313			1.261677170583904
6.507797214049162	6.833573145379565	6.046540459229818	1.725266614677171	0.8729761945641042	1.081636725267877	0.7554148462734714	0.6919432954947268	0.3906354241519664	0.264934311457435	0.2906942907443507	0.3356944942444272	0.4064445159644687	0.5023412757757022	0.9346200886233093	0.2025040294125821	1.869566064991043	0.05369196137346941	0.05187062564432766	0.0005568071180251326	0.806833553006981			1.261677166425286
6.515987000096733	6.757864894575493	5.561227034974364	1.69686385246119	0.8004253717938811	1.069200130379866	0.7291601864886518	0.6888193077625833	0.3838072757532855	0.2638250834162929	0.2847224878262611	0.3337221845469943	0.4057839618979612	0.5016322661343842	0.932408782688254	0.2019217484764212	1.878613465451533	0.0536986533442787	0.05187335948162323	0.0005568051948153225	0.8069565343363647			1.261677166589238
6.524176786144303	6.632816193302091	5.308441405205839	1.707881157230331	0.7055826742287531	1.07452408893747	0.694535206755945	0.6792628955004177	0.3728879114437693	0.2607279112287686	0.2805602096938479	0.330315179766333	0.4044842936992553	0.5004437007409853	0.9302651551588775	0.2017128827241594	1.884330323365343	0.05370207242927612	0.05187619698668773	0.0005568023024360623	0.8069576916025661			1.261677194207797
6.532366572191874	6.485714012527903	5.132607665197328	1.644482413381923	0.6511198422077615	1.043434685423095	0.6758074874915526	0.6745452223905084	0.3675899896928262	0.2554605392706801	0.2779752207343927	0.327730826411458	0.4031047414632006	0.4984381381961246	0.9277815273073958	0.2014093074789348	1.871756184958902	0.05369361807090349	0.05187350502461206	0.000556803760372849	0.8069857053645713			1.261677220176176
6.540556358239444	6.467073924184777	5.328610036588085	1.676282200241431	0.6974338300787277	1.050435840569536	0.6837400130753117	0.6835241163648211	0.3787990670803434	0.2568482177196619	0.2837772090043403	0.3298082637377069	0.4040534432646389	0.4991841726053857	0.9291454674737217	0.2015026853355135	1.868069455878524	0.05368489556723765	0.05186779066811205	0.0005568070647737841	0.8068797480811173			1.261677225831306
6.548746144287014	6.464949678877817	5.569483300380009	1.693430134029604	0.7330596858775279	1.047792383573922	0.6979554536395445	0.6900170489655435	0.3880806270693237	0.2637219604564591	0.2903163626088143	0.332752426179333	0.405989386348564	0.5001300805858906	0.9315329608467876	0.2015926160567231	1.872087862777313	0.0536819335345484	0.05186563476491752	0.0005568056050598755	0.806901416137685			1.261677219377694
6.556935930334585	6.282455636435256	5.383372390999851	1.595595672942714	0.6871078486993799	1.014080004297196	0.6836359893371233	0.6785971785977829	0.371764731654475	0.2592275659041241	0.2804964824201609	0.3294671049316014	0.4031896046818052	0.4981336657615642	0.9277472612637356	0.2006818430158223	1.879239836696022	0.05368062363448778	0.0518661156412218	0.0005568021455201041	0.8070394410516557			1.26167723336426
6.565125716382155	6.379028318228202	5.174113917018559	1.554515064565765	0.6453264249867073	0.9855050069780652	0.6639463593829832	0.6722825147090643	0.3678868668826591	0.2547519453080158	0.2782778584663479	0.3287921014990099	0.4023608182116428	0.4983147896846073	0.9262484429654005	0.2008978088202899	1.874550230201629	0.0536834115841777	0.05186583344992158	0.0005568017841814384	0.8070764104712169			1.261677268184427
6.573315502429725	6.417821641997121	5.122215355215065	1.572285895409921	0.6366835054093894	0.9853197682580163	0.6712592693098369	0.6785763817886815	0.3730893534279715	0.2580566203573576	0.2819234995425486	0.3307701645028603	0.4038102105248107	0.4997067647093921	0.9277092406370802	0.2016357179353086	1.866768862675692	0.05369139927907002	0.05186776234439273	0.0005568050106715374	0.8070189426467012			1.261677267404796
6.581505288477295	6.495082961244296	5.304929266131717	1.608144651917449	0.6659231597974941	1.013002798268894	0.6905372761809271	0.6800192830529248	0.377474955519951	0.2599828866509887	0.2830884516837809	0.331922365962778	0.4054675239739417	0.5004966696596473	0.930250064899007	0.2019545451847758	1.874618177064849	0.05370141746482723	0.05187490120889447	0.0005568069370113231	0.8069756794850105			1.261677248194829
6.589695074524865	6.5213643963196	5.382649535671454	1.617478214943839	0.6689205312999548	1.01775254480199	0.682778186024623	0.6772340485101457	0.3779899967292493	0.2620330514201129	0.2821634440810766	0.3311682940895971	0.4062622282589927	0.5007713115851609	0.9311783073736789	0.2019834085124821	1.890147525607873	0.05370625578370126	0.05187934403019726	0.0005568048871161951	0.8070041871630975			1.261677241905995
6.597884860572436	6.519457103356878	5.364476530369606	1.624452580740861	0.6793814452351892	1.014279496101991	0.677068658008703	0.6776655190932489	0.3765280090839949	0.2623023078474488	0.2802516744244988	0.329815433860476	0.4051761303094669	0.5000502076710651	0.9310390621683713	0.2016388712002667	1.885135252833336	0.05370658647696209	0.05188064723780619	0.0005568031001003083	0.8070021945404898			1.261677246731481
6.606074646620006	6.55190563364513	5.305386592091567	1.588502521630221	0.7106229032833871	1.015809987144764	0.6897639638838218	0.6770869837128232	0.3750245730934948	0.2557016942777331	0.2799642880071164	0.3294897636887417	0.4049421758049297	0.4996238260397217	0.9306064378279092	0.2016445510388107	1.855898868820451	0.05370674814095327	0.05188373705817722	0.0005568054016721841	0.8070415751910315			1.261677235668954
6.614264432667577	6.442424769015371	5.142094311866984	1.549777002102194	0.6649666381864093	1.009565824143948	0.6759460405337164	0.6768260376164364	0.3727534589212357	0.2533800356838383	0.2792869861790135	0.3282477103226035	0.4036186078548195	0.4985475143487256	0.928379574116209	0.2012499413523261	1.854422080851993	0.05370333991937623	0.05188248927728878	0.0005568087686272246	0.8070582674831155			1.261677191235717
6.622454218715147	6.298497262223452	5.038044658664075	1.530853329939876	0.6204590765646714	0.9958794340263704	0.6645782757908459	0.6796044743145353	0.375813218014686	0.2551311081142477	0.2799949682643713	0.3280413620080426	0.4033086145426939	0.4985715235849359	0.927585862302613	0.2010230790981527	1.877661272762199	0.05369919041224764	0.05188171445460169	0.0005568082703858468	0.8070839194180145			1.261677137097057
6.630644004762717	6.407060333923696	5.130181444470131	1.585646453519274	0.6369609038722799	1.022107348297853	0.6826772181070901	0.6851679795772206	0.3805201639911337	0.2594162716904876	0.2807938285834764	0.3293494889996146	0.4049112365037187	0.4999835293423652	0.9297033536823237	0.2012345051772559	1.884180316821874	0.05369701031731065	0.05188023223517421	0.0005568049729308865	0.8070401697695966			1.261677110222157
6.638833790810287	6.447134793784131	5.261171923356091	1.606243919802907	0.6530425589855463	1.013760868244818	0.6803965234871708	0.6826519685438373	0.3794080936049324	0.2570117722074612	0.2816108451067272	0.3303388732682474	0.4047200407351502	0.4993940838121569	0.928626170587291	0.201437526359557	1.873432535360629	0.05369787471585767	0.05188136614548553	0.0005568048075360538	0.8071420214031614			1.261677083168509
6.647023576857857	6.173329580780032	5.019588988593937	1.509534702952727	0.6055188245191354	0.9435816855779143	0.6559983964047102	0.6684626464170556	0.3684107628305805	0.2532768269650029	0.2775959319426343	0.3281270349465443	0.4023455784251621	0.496903481241157	0.9251300397620206	0.2007409600439099	1.862074225615851	0.05370151249949801	0.05189174755901917	0.0005568087795950546	0.8072384466099468			1.261677057626573
6.655213362905428	6.346696985115243	5.171959367392084	1.536991153487721	0.629500342494302	0.9561942822767557	0.6642570467684936	0.6728435846335967	0.3693293459737141	0.2548611228486953	0.2759758828957513	0.3275577716260731	0.4025800709590283	0.4978707382874267	0.9265018088809558	0.2009653315778375	1.862972867175464	0.05370063110753108	0.0518981080079978	0.0005568103879556787	0.8071525099819098			1.261677004063891
6.663403148952998	6.554927207391542	5.525907204385589	1.589368286305258	0.6883607039009259	0.9990810857319929	0.679119093998854	0.6812189306410454	0.3755499950330446	0.2583282829624758	0.2813312392907617	0.3299826857414441	0.40412297880687	0.5003903815432031	0.9298846383844007	0.2016003140044557	1.868226884094843	0.05369458967114912	0.05189513973216318	0.0005568085708567472	0.807143593001128			1.261676923434737
6.671592935000568	6.461598042204264	5.432014788891287	1.598916766612692	0.6907034216286378	0.9992711878486867	0.6861292161935104	0.6765696846168673	0.373908794158167	0.2582011651777634	0.2826841263204053	0.3308293932945762	0.4039158923319632	0.4997120227616371	0.9286652064344612	0.2013415925923568	1.873309292981449	0.0536901824664262	0.05189197636416055	0.0005568081158344639	0.8071203212566811			1.261676887598634
6.679782721048139	6.269211726507581	5.123229562063536	1.574340421641714	0.661176875864272	1.008896760556602	0.6712891070704474	0.6764488921416664	0.3674197259823626	0.2563096729722454	0.2762348044978661	0.3283683451263236	0.4038991948939034	0.4986082055409543	0.9278316059119192	0.2009623837484382	1.86683854926213	0.05368909683572806	0.05189522250602848	0.0005568113511942645	0.8071289397701901			1.261676834385648
6.687972507095709	6.305357134374839	5.141918244608701	1.563083716657259	0.6547140161015242	1.006871559338898	0.663926033575695	0.6727576319041648	0.3675552950782895	0.2574405964126353	0.2761145553813628	0.328297391922297	0.4040147589094245	0.4988184481655695	0.928550247590351	0.201147404766599	1.864596713573181	0.05368980422475007	0.05190473155079102	0.0005568146546268965	0.8070750064492209			1.261676750741666
6.69616229314328	6.428840298579954	5.285728562493464	1.59009260630531	0.6716916806144914	1.003217928850829	0.6614083308846267	0.6709411357607615	0.3695394497307338	0.2553194875932884	0.2791427504175729	0.328898775171349	0.403547568044208	0.4989581431924181	0.9285894422094044	0.201247703222601	1.875037838319458	0.0536931704123283	0.05191336871506971	0.000556814402401017	0.8070285923890369			1.261676640368641
6.70435207919085	6.286338376607398	5.108566483948393	1.556731410089607	0.6465546759760155	0.9905060965880064	0.6608411807900167	0.6701542490099728	0.364545341492419	0.2529497455355181	0.279187820915843	0.3284682029075666	0.4028672379936437	0.4982418452026194	0.9266668574833602	0.2008026079927678	1.881524193290544	0.0536997129279765	0.05191663705897204	0.00055681223660916	0.8070973222656255			1.261676566387034
6.712541865238419	6.523279810790088	5.177798182203232	1.594139788236595	0.6562798753963093	1.031563696322918	0.6730979827463581	0.6758792142140081	0.3700067543977573	0.2569330429325373	0.27988056779929	0.3294184790855512	0.4035212365744794	0.4993978223424977	0.9281061508823145	0.2013771812157142	1.871902548917592	0.05370334847945551	0.05191952615377738	0.0005568129236116383	0.8070728185320712			1.261676494297371
6.72073165128599	6.810855590098008	5.592722965619757	1.701183424001536	0.7165869326111238	1.063680476184597	0.7011876149830586	0.6870814804873207	0.3840715437007944	0.2662280204310238	0.2883876613635555	0.3342642076759173	0.4057877322540067	0.5022633826740657	0.9335248170225114	0.2025848810464209	1.863298822152337	0.05370189934906223	0.05191784753405111	0.0005568167282406655	0.8069243156326404			1.261676386671997
6.72892143733356	6.661872530529416	5.58208316762998	1.733578662425058	0.7338616479257742	1.066244576958085	0.7054154844153484	0.6868327488873387	0.3802646379567213	0.2654589546096726	0.2873581695135608	0.3335727888971238	0.4060179421772626	0.5022897288600925	0.9330327861990427	0.2025023689358778	1.866755428127567	0.05369819572844541	0.05191220672518271	0.0005568189326904755	0.8069353488942097			1.261676266438044
6.73711122338113	6.779571697393609	5.635223672387371	1.783690887044546	0.7569984522943789	1.089932884459663	0.7064683114721452	0.6877540139973127	0.3788355590016331	0.2628759963129075	0.2858764903120256	0.332011938778565	0.4055023197101437	0.501877679229252	0.9321288275419496	0.2023931730663192	1.874250602909548	0.05369198557493268	0.05190933958826814	0.0005568176724053508	0.8070697676553421			1.261676163753333
6.745301009428701	6.826739226718099	5.619890169012506	1.745477942789551	0.6961098064249145	1.052384060593556	0.6871399798104136	0.6835763151832679	0.3700252859582003	0.257029043413998	0.2801287853027399	0.3302839229799645	0.4039080195749596	0.5002246069361314	0.9295382928340424	0.2019819173876223	1.880267317597775	0.05368852637612506	0.05190863219152775	0.0005568171066379476	0.8070616297053947			1.26167607821678
6.753490795476271	6.420472008204717	5.212637847576095	1.604283399203541	0.642288575315209	1.00234630714951	0.6634391872921587	0.6756425874621467	0.3649967413357163	0.2526189758964965	0.2775053570253436	0.328739087821046	0.4025584773609532	0.498018586796354	0.9272729231690625	0.2012397439650329	1.868648125708879	0.05369057346114421	0.05191008633137954	0.0005568201979337316	0.8070646500891057			1.261675986745921
6.761680581523842	6.372800750291193	5.266854459245158	1.579526480833774	0.655752214574007	1.006849096938534	0.6738851410909632	0.6718089591181456	0.3699563035895226	0.2559492779944491	0.2829605772488805	0.3302116372908009	0.402532661383284	0.4977184682245854	0.9273050385102155	0.2008289882197052	1.870189206881876	0.05369244129722564	0.0519157011012339	0.0005568240592801687	0.8070744460082506			1.261675864369739
6.769870367571412	6.294990678577169	5.211444222807381	1.551882051786571	0.64141592707089	0.9978295031158889	0.6670788638417435	0.6735890218907241	0.3693465088347922	0.2572314813030276	0.2808290256296638	0.3285137366189393	0.4021107709317648	0.4975245345725515	0.9257848855626352	0.2006234027114172	1.880485138491036	0.05369506892773662	0.05192125864794975	0.0005568242724885829	0.8070455148183513			1.261675730238207
6.778060153618982	6.201257257562794	5.081515330782137	1.5227827894932	0.6283286231197796	0.9770113442542444	0.6551907993111218	0.6780977113096452	0.3678160109744895	0.2573727361639725	0.2787318767317368	0.3278453695043093	0.4028907640531011	0.4978965902594329	0.9262456234640953	0.2008755066619683	1.887517032627265	0.05370085762503447	0.0519210719621719	0.0005568221938256665	0.8069752329230433			1.261675600797736
6.786249939666552	6.453498873270094	5.192861840917671	1.552975164710471	0.644492514307422	0.9905682553837433	0.6698326872518346	0.6831291393495206	0.3755847121655355	0.2622100527510528	0.2801918669438651	0.3299848441970375	0.4046558764787971	0.5005340716806415	0.929513155495888	0.2017531352355303	1.884181204739723	0.05370241289295451	0.05191951031757153	0.0005568237920545731	0.8069273500913988			1.261675502330743
6.794439725714122	6.5297907508285	5.399692537357956	1.606103213104232	0.688300206629373	1.007036848853333	0.6850288494785864	0.6797078693260011	0.383409080174194	0.2612306927527109	0.2833087903783336	0.331902713271012	0.4047426499643053	0.5011573277352499	0.9310739446846559	0.2021502913553015	1.869304649711258	0.05369907526666531	0.05191751554942806	0.0005568284551657353	0.806853789106001			1.261675367850714
6.802629511761693	6.459190912001396	5.571550282402828	1.625494422194826	0.7566868831232058	1.021023393611191	0.7032058530282504	0.6816937638321814	0.3835776554925825	0.2588558789796606	0.2859806934791288	0.3321125876477153	0.4044395878460387	0.5006676224175168	0.9318705723008704	0.2019177933572739	1.876022688562024	0.05369930723476032	0.05191530013838976	0.0005568298774391358	0.8067910267306309			1.261675224592449
6.810819297809263	6.444653297088013	5.584390982340378	1.659631582161795	0.7287257301569697	1.020137608770828	0.6988799838921999	0.6890341768866473	0.3761197021752939	0.2597047598996863	0.2825459836446719	0.3304786008486989	0.4043222977727493	0.5000562711291491	0.9298916438344345	0.2016062903840831	1.890893798273765	0.05370034806562773	0.05191391342448466	0.0005568279466694151	0.8068689822674575			1.261675101220428
6.819009083856833	6.082993136068832	5.147816769835694	1.465261239695442	0.6422118533077317	0.9447406696731813	0.6626230638022386	0.669524724356869	0.3648253033090501	0.2529478954376853	0.2775692849876658	0.3286360512056317	0.4018758943858803	0.4973530817102202	0.9245419031945923	0.2005489022647941	1.892369788582008	0.05370101784666142	0.05191214672905169	0.0005568276132037463	0.8069713041269543			1.261675004327759
6.827198869904404	6.081965673161915	5.013155208610232	1.451879981471348	0.6339500990725589	0.9523313190621069	0.6503735139374806	0.6680660935220316	0.3624805408062998	0.2532024448814996	0.2771474156667037	0.3282476458199098	0.4014580025922947	0.4970110924810261	0.9235491397196632	0.2004757202275832	1.870898713440164	0.05370549006185851	0.05191758452764914	0.0005568308394478206	0.806993320708724			1.261674893569163
6.835388655951974	6.304941158441363	5.04156579783741	1.500372922294791	0.6249910260773343	1.001853708215072	0.6598730303912239	0.6792870723568092	0.3701225066095415	0.2581315037212518	0.2796848969451375	0.3289754290057584	0.4037351103079703	0.4985456754853632	0.9277343755853568	0.2011048659808101	1.865095279936211	0.05371111986405643	0.05192579240536439	0.000556833500028305	0.8069527941223789			1.261674778244587
6.843578441999544	6.327273437308362	5.07969798505906	1.528004988153823	0.6335080466929947	1.022569429502769	0.6816110043055571	0.6856558133927104	0.3776373381002104	0.2597879806213725	0.2821409902099643	0.3307254430474245	0.404984705880321	0.4998514394519572	0.9295649100192602	0.20133888028594	1.873034266235473	0.0537149530863573	0.05192960545868166	0.0005568326345892192	0.8069278513746611			1.261674671976666
6.851768228047114	6.303379162734635	5.161560000098372	1.578359743604419	0.6332779176884239	1.018607423243214	0.6794631481399348	0.6808238806136253	0.3730125398602466	0.2595927476899285	0.2787043115912216	0.3282002135302657	0.4027115021285051	0.4977792838130349	0.9269051728331555	0.2009755749954946	1.878585695094138	0.05371495437026055	0.051927181892262	0.0005568309049001167	0.8069487900856114			1.261674587258334
6.859958014094684	6.307802101766179	5.062444016396724	1.497754489509753	0.6135527357064844	0.9460970745919516	0.660373342693423	0.6680649619197929	0.3696433140503984	0.2545195996628774	0.2766525823846926	0.3271936820087643	0.4016158975412343	0.4963580993347786	0.9256302701701269	0.2007740830241689	1.872972737176379	0.05371183071354072	0.05191752599637987	0.0005568322791353015	0.8069994625919311			1.261674516665653
6.868147800142255	6.558566380522181	5.200959729348352	1.533158236986587	0.6387219098984658	0.9625250232768141	0.6707021369269702	0.6740240700910295	0.3756114883146599	0.2557127847458535	0.2830225717417323	0.3300108156150539	0.4037667300338949	0.4986515674985172	0.9277818399655186	0.2015124447122374	1.870788382480538	0.05370373975275405	0.05190539804888602	0.0005568362540866432	0.8069843082649809			1.261674418735148
6.876337586189825	6.779463388470317	5.501393069956188	1.633341385315925	0.6890276831908735	1.027163990260806	0.6971058472399495	0.6847467115884828	0.3837818029762176	0.2648580991649411	0.289729137243642	0.3320619819988286	0.4060499707259874	0.501339989992532	0.9303641465673972	0.2020898102862666	1.879372488589734	0.05369241018342579	0.05189703336138662	0.0005568385110016041	0.8069881056138688			1.261674295615418
6.884527372237396	6.449516439990844	5.326067824944963	1.594286314459681	0.6935242149795351	1.032353156296037	0.6972591714560312	0.6855730430950586	0.3828359851091254	0.2615828651521859	0.2879259551196814	0.3322593750179425	0.4044345287391533	0.5012347876904281	0.9291637825136057	0.2018461550266266	1.892953753618923	0.05369121387158121	0.05188926881002266	0.0005568366359180411	0.8070137546362068			1.261674196524974
6.892717158284966	6.090742815455897	4.968940940949327	1.482293841348437	0.63675932122378	0.9712227195510432	0.6759292471061478	0.6750655150527807	0.371394571129056	0.2564122648498998	0.275911986990594	0.3286848886404797	0.4025746424012518	0.4978694712951978	0.9260910864335287	0.2007805777619805	1.8932069215766	0.05369450103032041	0.05188167078296378	0.0005568352109910249	0.8070693642062885			1.26167412987816
6.900906944332536	6.159328843248866	5.040460580082919	1.496258847356181	0.6544296667664189	0.9566895541088336	0.6739932277129328	0.6723384170666705	0.3708832508778322	0.2584597645809723	0.2751925602519189	0.328052411039944	0.4026736824673218	0.497593864159241	0.9259496049231097	0.200858028340047	1.872231415049461	0.05369604227171255	0.05188084184168697	0.0005568388822699365	0.8070535556461523			1.261674049071108
6.909096730380107	6.274490670211724	5.159987074072695	1.495613622039907	0.6488538094969382	0.9611130693230736	0.6762539398878892	0.6722769165021105	0.3694200094370237	0.2557855650582513	0.2771448080606737	0.3280660634388176	0.4028085199071136	0.4983052543762479	0.9270297478557477	0.2010208304650532	1.872267627708267	0.05369929354412702	0.0518872613102221	0.0005568425576614107	0.8070171138242581			1.26167392091087
6.917286516427676	6.362561164011577	5.200150675423179	1.544583242381096	0.6365599409633032	0.9807354574443224	0.6787566147708146	0.6746393183318555	0.3701174176706988	0.2574157547377883	0.2789626197087542	0.3290040579644574	0.4032686177824776	0.4989854102135826	0.9276103253368362	0.2011448255722559	1.883901599467406	0.05370079867648841	0.05189276930775875	0.0005568408357416827	0.8069994839219203			1.261673817736423
6.925476302475247	6.4171646846769	5.35228670973614	1.644406000999963	0.6975718750875404	1.026061578062894	0.6916594247688507	0.680953278763952	0.3814339917394693	0.2655337794198815	0.2861753437535763	0.3326854907173336	0.405742915694246	0.5005164182348719	0.9308493276478381	0.2019560544149135	1.886012851056361	0.05370080139031749	0.05189006738701852	0.0005568381894809328	0.8069480673895926			1.261673748394128
6.933666088522817	6.480855046241375	5.468287006063735	1.69189360618687	0.7165950193275966	1.035283539692642	0.7007358807051289	0.6858050706170107	0.3836626972295557	0.2675322493982599	0.2874900893484815	0.3333602250237475	0.4066751284713365	0.501128923274946	0.9321481077703948	0.2027265954103991	1.875582406131147	0.05369924686995564	0.05188498279850402	0.0005568406786665448	0.8070178022730008			1.261673662316646
6.941855874570387	6.171003006446974	5.083242643118497	1.549847458303449	0.6364552450794526	0.9741147880853108	0.6597912485130236	0.6699558762887617	0.3691983863317504	0.256902762783947	0.2788819335320268	0.3286383228304765	0.403475730163485	0.4974931717081044	0.9272292725296606	0.2012433694515888	1.86554086334441	0.05369521387069936	0.051884408457239	0.0005568451945478376	0.8070680743135473			1.261673565634011
6.950045660617958	6.027239842827112	4.849023782659462	1.422208314161587	0.6045404560575282	0.9375088590849989	0.6453171789949461	0.6676651398862262	0.3661271381424261	0.2548793201253929	0.2771141533023284	0.3278393816470296	0.4025350413369898	0.4968458074497117	0.9254460983955467	0.2007118386008158	1.865988848228076	0.05369475101154311	0.05188610723843803	0.0005568456052442542	0.807155087651942			1.261673471754263
6.958235446665528	6.102427096995772	5.0336477625826	1.445192177376459	0.6500542042460186	0.9543650532457144	0.669444505027739	0.6750711333209852	0.3728055676145706	0.2582964868118224	0.2803063423360094	0.3293292201463899	0.4037553742953972	0.4991023791438268	0.9277307728285098	0.2009121790988012	1.870911363548097	0.05369955924342709	0.05188897184650371	0.0005568428216821998	0.8071788367467215			1.261673399265176
6.966425232713098	6.219893719318184	5.221104639510278	1.523864589706555	0.6842763588366396	0.9764350496737717	0.6809638881222354	0.6723953595616687	0.3739946630924978	0.255658601520745	0.2797293695484487	0.3291967373941151	0.403704974651479	0.499346154918607	0.9284347197259073	0.2010585964350564	1.868536421103041	0.05370470295813145	0.05189973838667562	0.0005568420018529319	0.8071648856261014			1.261673350586569
6.974615018760669	6.077553490918675	5.186898352411625	1.466091811411554	0.6584287843610696	0.9501236271232181	0.66861099289711	0.6705657385667513	0.3715580277960276	0.2549994276428301	0.2779051913544942	0.3286865119233983	0.4027166413262382	0.4971315951269738	0.9254296752109517	0.2002528274099822	1.857249456924544	0.05370791048797529	0.05191289755328637	0.0005568448794074444	0.8071789047068102			1.261673293975235
6.982804804808239	6.063894258150978	5.25829607400575	1.470900199539017	0.6700899429846715	0.9606714017922241	0.6737862891206957	0.6731738631500328	0.3741837378639031	0.257809256883707	0.2788213778285499	0.3292034811439879	0.4037589636315045	0.4973834827500383	0.9266467019365326	0.2003231192053936	1.857476529390254	0.05370777436684474	0.05192038040163736	0.0005568475565563073	0.8070710493054331			1.261673212988569
6.990994590855809	6.287160713576259	5.297921311132471	1.621744965916327	0.6843178229967877	1.001688544417051	0.6864922868493732	0.6794443780281129	0.3783485474711922	0.2643651533272778	0.2823708591213429	0.3312362877722778	0.4048910204993378	0.4995389717822771	0.9281070303044114	0.2012343255524697	1.869064323832817	0.05370168019424629	0.05192140370265132	0.0005568461447884576	0.8071287990127496			1.261673140410609
6.999184376903379	6.282313904289838	5.275812967608097	1.612594118640098	0.681125642890542	1.010054960013735	0.6767452551883824	0.6813002167454582	0.3736159969147075	0.2633416685239602	0.282581067853843	0.3313955875968953	0.4037925888289969	0.5000094450106671	0.928112671635146	0.2013707580233028	1.877368973643153	0.05369558301258118	0.05192163406006709	0.0005568431983367168	0.807160175019648			1.261673104660257
7.007374162950949	6.509699568973371	5.502681080925951	1.614716214583075	0.7002075906141495	1.015556256382764	0.6785423780180001	0.6828901443028297	0.3729169667653611	0.2593359283569465	0.2821652957567162	0.3317658872920361	0.4038970986259731	0.5008133710369179	0.929686481447612	0.2019586273104021	1.865431869789268	0.05369712511592709	0.05192339055269186	0.0005568445569227604	0.8070079842218417			1.261673093180463
7.01556394899852	6.575966853614367	5.591156758200235	1.608351288215445	0.6952795557292498	1.011076348794956	0.6871801822858615	0.6836735478082321	0.3774940818334307	0.2634122148073555	0.2842815621080895	0.3330646678355156	0.4059532194627863	0.5009797302700855	0.9315895069249893	0.2020636653419657	1.861826788265586	0.05370119426686586	0.05192367454041011	0.0005568489307640793	0.8068865553276332			1.261673047124932
7.02375373504609	6.561367810782333	5.454866633485824	1.660290752332874	0.6658629656935947	1.019626158303117	0.6931458906189206	0.6875008029918921	0.3832508526766788	0.2669328680783473	0.2874689613636459	0.3339345112790703	0.4064334474037248	0.5016673400009504	0.9319478409875601	0.2020346458457616	1.877444507954122	0.05370589331907879	0.05192715920194035	0.0005568503615192845	0.8069296789179943			1.261672955044949
7.031943521093661	6.594888255500741	5.519724019138389	1.713841646083205	0.670843615718638	1.034978898556572	0.6910473317852851	0.6881028601618484	0.3837044287698095	0.2660451025374783	0.2893989664521971	0.3344597983315627	0.4060924806303187	0.5025144808465637	0.9310805810885369	0.2019329482943709	1.884997569867209	0.0537130241927199	0.05193456238097482	0.0005568475158548141	0.8069243445336096			1.261672898452973
7.040133307141231	6.538390052985745	5.572160942245529	1.657411608958153	0.7016804153983804	1.058582592545605	0.6966323232432191	0.6876366315625109	0.3800184788213652	0.2618916124209319	0.2860477619381692	0.3326572610505258	0.4055896909633256	0.501928928275738	0.9306620367785055	0.2018558498654406	1.877329278678466	0.05371711650370065	0.05193765628246913	0.0005568461875885891	0.8068688272791049			1.261672877800745
7.048323093188801	6.558669037727192	5.497584203960151	1.641599466913598	0.7093782785658143	1.051612069414803	0.6981182130710978	0.6855567113814952	0.3812518246161798	0.2600696273177108	0.2824420538971362	0.3313752036737997	0.405086246894944	0.5012807031490634	0.9307372722739493	0.2019973455301181	1.864646640524291	0.05371565076284169	0.0519339410193795	0.0005568488615122453	0.8068253878196726			1.261672853163937
7.056512879236371	6.461743682291263	5.297160047537109	1.606501037747383	0.6863084739699974	1.023722418767027	0.6906965068878504	0.6800309827319966	0.3788497103417504	0.2593555488724479	0.2818599512935819	0.3319355060271712	0.4054384580125327	0.5012123167609084	0.9308566289176325	0.2020147926506173	1.864362615023093	0.05371283216207143	0.05192867562262844	0.0005568506365600561	0.8067392103103911			1.261672798036852
7.064702665283941	6.499274459231476	5.239009140296488	1.618373840192922	0.6600733858786304	1.016673064404797	0.6887604096759076	0.680247975628418	0.3778681241757844	0.260959566233239	0.2814534658971693	0.3317229413631424	0.4056631175729875	0.5012956097338517	0.9305574055132708	0.2017938216012344	1.86911258007271	0.05370710185987539	0.05192764440351154	0.0005568487174318625	0.8067768094858815			1.26167274543758
7.072892451331512	6.59656655383497	5.386773208238227	1.673766486195566	0.6857457518898507	1.049720576700524	0.6957367374655975	0.6883341319545427	0.3794409429542973	0.2623184882554408	0.2846505996295968	0.3317310176117877	0.4058873073643807	0.5014183697757127	0.9308954917271887	0.2018566240595543	1.876444129804156	0.05370016376564373	0.0519277217881228	0.0005568465442648451	0.8068238081109459			1.261672728758161
7.081082237379082	6.60255057144294	5.459193924756098	1.695489803417853	0.7213501138750393	1.059590484346357	0.7025265598677449	0.6891398252197634	0.3780664285390402	0.2638247656047762	0.2864019383557794	0.3323801962689936	0.4063307439135175	0.5021897049092686	0.9321184723009038	0.2024503823112415	1.870075757212633	0.05369888604969865	0.05193074345011626	0.000556848505632243	0.8068139189606429			1.261672702393132
7.089272023426652	6.707474843917405	5.542147143488169	1.719368999752064	0.7260543422065689	1.051245320188466	0.7009418903061289	0.6882745493314423	0.3821396464427056	0.2678290028048725	0.2886350612435402	0.3344471722942877	0.4074189877433122	0.5035053341011494	0.9339546194745407	0.2028872535301567	1.861013820767828	0.05370449786623658	0.05194031583970221	0.0005568519173332467	0.806699944578273			1.261672668689183
7.097461809474223	6.678365094630317	5.63820509585028	1.746189245257158	0.7237551702002851	1.052781824677432	0.691141689597915	0.685662983779284	0.3834182787027271	0.2652732930393114	0.2884127384063847	0.3349114027192943	0.4064486622701275	0.5036438651757531	0.9323508220424096	0.2028290484210544	1.862930026870816	0.05371053205747172	0.05195439259899635	0.0005568518273266933	0.8067255883296617			1.261672639401527
7.105651595521793	6.373761451129227	5.270490763357923	1.606593123181098	0.6647781793739889	0.9963727108185689	0.6769276091775874	0.6772568436097131	0.3746619053204295	0.2600933606099329	0.2838774142367632	0.3334267532300952	0.4054285027116217	0.5022605021470322	0.9295062374088601	0.2022896516821266	1.876297900430826	0.05371690753452912	0.05196727798069706	0.0005568493016358345	0.806806138852066			1.261672610114518
7.113841381569364	6.168936241681132	5.143310709868794	1.499544639415114	0.6583399569642906	0.9697619165898661	0.674399263297733	0.6750124885020387	0.3707755392146779	0.2581753086196367	0.2822634730375471	0.3323789184432803	0.405561670174302	0.5011479757860844	0.930079048227639	0.2020690416264709	1.875764089751246	0.05371983245824098	0.05196827164986095	0.0005568493011033428	0.8066889842694739			1.26167258591574
7.122031167616933	6.076388400331464	5.063357872350967	1.470567326746307	0.6596778897680381	0.9594014311204624	0.6772432080408566	0.6745143424371376	0.3687678231871249	0.2535039868851348	0.2781659740442572	0.3301999596622021	0.403887026358519	0.4989680549202458	0.9284881767688647	0.2013254759017404	1.856892628613237	0.05371707139511344	0.05196553169088047	0.000556852496064382	0.8066759813145656			1.261672543965569
7.130220953664503	6.225684353971789	5.125446641599821	1.490381884341662	0.6577842227229508	0.9746056929247233	0.6858359098408358	0.6783092744413144	0.3716055385365457	0.254606191414954	0.2789652878083754	0.330471694892303	0.4040597022577828	0.49931629831155	0.9287287421291599	0.2013413443779011	1.863405966925079	0.05371388841278271	0.0519642144434837	0.0005568544393025956	0.8066021858376825			1.26167248977312
7.138410739712074	6.503632264326456	5.549320473089191	1.599742258248017	0.7083437682917423	1.027074076058401	0.6977807471687557	0.6886492996227223	0.3811149959766209	0.2634330136102747	0.286082616289297	0.3338008562562189	0.4066522466496864	0.5024023664503698	0.9333640406270203	0.2022562822529635	1.887677766383617	0.05370878779669413	0.05196229118241021	0.0005568515307478863	0.8065430293140807			1.261672448092912
7.146600525759644	6.525759852646504	5.487755791109111	1.668118355029235	0.6863666403660369	1.020242831333997	0.6761947583020588	0.6808898758833256	0.3764998130263054	0.2662942529365093	0.2849353925045481	0.3339127543459753	0.4067721133985543	0.5025050175365863	0.9322808918082041	0.2024041847927025	1.879040089010758	0.05370627101191743	0.05196054464844999	0.0005568488313009813	0.8066558628262898			1.261672421848159
7.154790311807215	6.544295960414096	5.543082076138452	1.711086096765928	0.7092782978202343	1.016398335874152	0.6797259107832637	0.6754709486216519	0.3749594052356151	0.2621993789964643	0.2853249900197247	0.3325543547766991	0.4057975721196418	0.5012144745387435	0.9304508274205202	0.202151793740152	1.857963211357234	0.05370824490906264	0.05196095377354067	0.0005568505331993039	0.806619311525563			1.261672450244982
7.162980097854785	6.605840908967637	5.493737584030464	1.635539638102896	0.709375235381054	1.0193788420527	0.6929458212642916	0.6869698325967102	0.3783657693511437	0.2642240275098623	0.2864858107617384	0.3330768971459914	0.4060554760000523	0.5014372554565262	0.9320824768781557	0.2023334986740814	1.857273593867256	0.05371096631751345	0.0519644545154204	0.0005568534747893444	0.8065158638312347			1.261672411286753
7.171169883902355	6.70987046659698	5.325902180815654	1.647285496476101	0.7061138622911997	1.048385553177778	0.7093406712724931	0.6961634585548818	0.3856383249104703	0.2679363921240918	0.290266725843184	0.3356408683662837	0.4072614756901388	0.5044313642660605	0.9338236130381675	0.2031584996765251	1.877895015776838	0.05371502409289736	0.05196933225668429	0.0005568531433908817	0.8065667623390589			1.26167237705172
7.179359669949926	6.567777697916499	5.369407840139859	1.631387190378932	0.7141071741641065	1.040722961524829	0.7234844451283091	0.6896175624435956	0.3893139674426503	0.26819118080391	0.2913558725027812	0.3351104188693996	0.407041695529449	0.5038194864781429	0.9329030633717151	0.2026795243891417	1.885752307482506	0.05371662130314293	0.05197403506725291	0.0005568503839094254	0.80661165108016			1.261672373201893
7.187549455997496	6.609841052032066	5.309987563674214	1.595950824472612	0.6632528864805606	1.00272383593231	0.6973709789223546	0.6828426837086417	0.379371817006602	0.263146723493779	0.283081067073721	0.3323857073822712	0.4063950330483231	0.5026822574753026	0.9331117969533836	0.2024312736977064	1.8673698399706	0.05371187150341381	0.05197961816469555	0.0005568496412641989	0.8064778627253383			1.261672409536698
7.195739242045065	6.522045846036147	5.158690491897032	1.583390881381673	0.6439774869447998	0.9870422166780137	0.6798958897667571	0.6822728795384486	0.3750480622909161	0.2602600859791612	0.2811541033788254	0.3314177299873432	0.4060103555899557	0.501536174772429	0.9321030742935519	0.202246437720453	1.849217436619677	0.05370948764697618	0.05198370728762815	0.0005568518108462785	0.8064764618867789			1.26167242272044
7.203929028092636	6.369015847362877	5.252663187797248	1.582829444522982	0.6854679198570083	1.018163224052775	0.6874538265277105	0.6903600481679282	0.3815977899876102	0.2621815283720664	0.2872103363656728	0.3333597776410754	0.4068406566019371	0.5021488847594525	0.9317412816988081	0.2022883370499363	1.857829925099901	0.05370913796486652	0.05198618448435028	0.0005568534188313942	0.8064472586578801			1.261672396573531
7.212118814140206	6.5611129724659	5.379034390839323	1.648314450161887	0.6904804724384679	1.047920154721394	0.6873686767026783	0.6933357793298693	0.3837919021213178	0.2632282818097872	0.2883982869128255	0.3336163675528279	0.4073430179405769	0.5035590442832265	0.9330426671285754	0.2026990418831945	1.876769598298577	0.0537089176529285	0.05199563785824871	0.0005568518617483605	0.8063857813818455			1.261672383715824
7.220308600187777	6.654360775603849	5.39232908404904	1.684062969780982	0.6702928650057933	1.036240729770928	0.6804924796218217	0.6859693538888572	0.381503487338182	0.2636493255662476	0.2855572378747535	0.3321242880625823	0.4066322836500247	0.5022873287346757	0.9328987187901835	0.2025943047304371	1.881381808399072	0.05371399682696298	0.0520063906027764	0.000556849814916657	0.8064928312835627			1.261672396051567
7.228498386235347	6.691466030839909	5.558381243635608	1.742287432399551	0.6967329514736075	1.066754094398501	0.6894363386586713	0.6893617270252022	0.3823403574953687	0.2664653469313786	0.2870351977727005	0.3332575810797566	0.4075141752693148	0.5028020101158287	0.9342657276408733	0.202870869008395	1.862629131753183	0.05371576703633745	0.05201830582547837	0.0005568514441751172	0.8064283976141626			1.261672390296786
7.236688172282917	6.982591058590922	5.818556700971872	1.840658135105278	0.7484364388781849	1.102531287103683	0.7166117124853693	0.6973426129442238	0.3884504429451653	0.2691190739042738	0.2913875254969099	0.3361116174088046	0.4091682774496189	0.505908493271546	0.9382007142895084	0.2038713504570155	1.859867285613935	0.05371313550075475	0.05202642276708177	0.0005568551823504589	0.8062429261573184			1.261672353266471
7.244877958330488	6.643716137636104	5.643004345333149	1.699218801759998	0.7445205773264673	1.03298710733378	0.7238954272032671	0.6873148858601176	0.3928148489393185	0.2631022869339761	0.2924973576980401	0.3358694417010292	0.4083702057428159	0.5040500061346166	0.9359274573715913	0.2030258239037198	1.884730019140233	0.0537134502983935	0.05202314854563815	0.0005568550194862581	0.8063454267084411			1.261672322949325
7.253067744378058	6.324606082504474	5.301778939883333	1.566395290962791	0.6643829050631349	0.9982917207707445	0.6937081818620147	0.6770545395024862	0.3807025030746811	0.2559747311345812	0.2811256294166694	0.3304243611730923	0.4053172396196343	0.4999915520248298	0.9304999350827349	0.2015654181932855	1.899015867056342	0.05371275739294804	0.05201906530024685	0.0005568507895902222	0.8064782856834798			1.261672327711248
7.261257530425628	6.398827915004564	5.40485493081311	1.627367787265532	0.6797142026933067	1.017389863212292	0.6805428801217467	0.6798430073534034	0.3813857675691023	0.2590869948731943	0.2814453256620679	0.3312729935761289	0.4056934264599274	0.5002864795227712	0.9312963611086966	0.2019357653860362	1.889280016456791	0.053707560853661	0.05201980232883732	0.0005568503153294386	0.806450160180109			1.261672313527121
7.269447316473198	6.770500461914549	5.520685373028007	1.699690543941069	0.696913450742203	1.066716888298515	0.6921290000817688	0.6929283466882638	0.3896546006173759	0.2692643552437824	0.286964155127117	0.3345846496757319	0.4080271309847011	0.5033635531259729	0.9348023583656806	0.2032972830482717	1.87675241268164	0.0537051989048925	0.05202276652354865	0.0005568541375495326	0.8064342480945152			1.261672303338264
7.277637102520768	6.459474668301769	5.280478576524829	1.610073363880894	0.6782532075994876	1.062728628488314	0.6977552199261491	0.7006979804051181	0.3909406291462171	0.271283697276047	0.2884718102625243	0.3352625135364107	0.4076469820820262	0.5035207354503001	0.932594239225173	0.202831458360608	1.881684000890439	0.05370626787045756	0.05202954148687199	0.0005568558993283393	0.8064937800576535			1.26167225708144
7.285826888568339	6.223764136508036	5.090955128871701	1.531468849141735	0.6476028040038776	1.020385259658309	0.6708260509233277	0.6889299786280819	0.3762684479522624	0.2628618076109639	0.2812396512661585	0.3312248907051666	0.4047317652087715	0.5003893573430142	0.9292666130461097	0.2014501391118789	1.891523406173951	0.05370836756403249	0.05203982535432162	0.0005568530077779692	0.8065869751640198			1.261672237786686
7.294016674615909	6.370373542681264	5.147651850687235	1.52088706875691	0.6546700210744132	0.9981991171544293	0.672053198003985	0.6836714361144763	0.3783838974121094	0.2615911537576397	0.2834323321388025	0.3313823093891859	0.4050312483463921	0.5011338318317031	0.9305554573349403	0.2015479893627274	1.896420022652235	0.05371193035393063	0.0520515357703346	0.0005568511490208997	0.8065824218570714			1.261672225258165
7.30220646066348	6.535733986255809	5.305007359685075	1.646759852416031	0.6960059619954444	1.048597008437909	0.697234999450195	0.6933907868220013	0.3837538414869162	0.2693266847608888	0.2891239596722727	0.3347073279586126	0.4076075451713111	0.5043376598169597	0.9337451039842802	0.203085366530425	1.871804097445646	0.05371788868357746	0.05206394182800541	0.0005568537933094807	0.8065990874330716			1.261672233445392
7.31039624671105	6.522287790098331	5.335950141175996	1.765320077504064	0.6982001360671504	1.084629083401694	0.7082615448390748	0.6980896817489122	0.3830557162296871	0.2701078487672572	0.2888533221188523	0.3349813542111998	0.4072652540347343	0.5042700657683479	0.9329545681294151	0.2031517079937995	1.864895477249842	0.05372439724765744	0.05207261270525745	0.0005568561295179269	0.8066074900167897			1.261672217516313
7.31858603275862	6.62548335508423	5.363898213347022	1.705520053099947	0.6882977997926771	1.061056624695333	0.7003714091850282	0.6881054684039664	0.3863118817758363	0.2641351645894273	0.2882585373179674	0.3340808402732311	0.4066317209494501	0.5040427692730337	0.9326047366524616	0.2026079935285318	1.875915658495219	0.05372924449390101	0.05207629449951737	0.0005568551592165232	0.8066173398517028			1.261672173643495
7.32677581880619	6.637485057078162	5.369935390953675	1.662031982471271	0.6891656055862161	1.052753489753663	0.6951495018451069	0.6850905048130429	0.3818805474584012	0.263553115377714	0.2871202349486927	0.3339461825872267	0.4070311456462553	0.5037248405061207	0.9328507476792554	0.2022716474096586	1.881884385422569	0.05373233834916586	0.05207583990637075	0.0005568531899515729	0.8067167067898292			1.261672148815609
7.33496560485376	6.75866472914959	5.525295938585414	1.794873835292753	0.7145442330704215	1.087175249745545	0.701190671205091	0.6904017224513399	0.3861499778040346	0.2666914815667015	0.288245863913162	0.3345767681511055	0.4078958048664901	0.5042866497225027	0.934335688103016	0.2029591655240485	1.874109526056385	0.05372985906585862	0.05206783912004974	0.0005568541048883421	0.8067169830282527			1.261672126624944
7.343155390901331	6.82994888501981	5.531280232669953	1.753835562341418	0.7174423758823026	1.070948041373318	0.7023857224502796	0.6879512646538002	0.3843041765085487	0.2637955643499175	0.2854702202381063	0.3332769835111201	0.4072536099053279	0.5041720348300285	0.9349463697435703	0.203340050911772	1.861976569048025	0.05372689168260673	0.05205609270635814	0.0005568573441918164	0.8066309536713006			1.261672086700235
7.351345176948901	6.60312362932068	5.426302932137396	1.678100639410907	0.7013311763154926	1.045288678588354	0.6932831601908656	0.6862052100568576	0.3760081107991095	0.2613819665318262	0.2847385222420784	0.3342753322731562	0.4075364562887119	0.5044598777377529	0.9342435498694935	0.202945286578669	1.8670315188641	0.05372622829301629	0.05204857998201345	0.0005568586266056722	0.8066085216535267			1.261672032498796
7.359534962996471	6.520501873946698	5.361719129588018	1.617156044082483	0.7029088602244046	1.020456091419102	0.6936401088798105	0.6860348515585704	0.3735289931552757	0.2590829897267515	0.2843862864780415	0.3345633038994211	0.407019406358427	0.5033724890158973	0.9329174809620954	0.2022899872917428	1.881024030958952	0.05372826868256757	0.05204794433648666	0.000556856584481267	0.8066992540846746			1.261671977754453
7.367724749044042	6.742527920963531	5.482491606234065	1.654119194932208	0.7228832245953016	1.026878441748607	0.7152373988040662	0.6887398179824297	0.3804370602215743	0.2587034382876496	0.2862149863441699	0.333962500124623	0.4066646721351769	0.5036699118438878	0.9335749734759152	0.2026701048013702	1.879833418444963	0.05373374999373232	0.05204388149671174	0.0005568548876057567	0.8067809901523426			1.261671960973418
7.375914535091612	6.968299692866095	5.73908241996017	1.841123369119048	0.7368029617964585	1.129347452127556	0.7181564771042186	0.6996003055507131	0.3837375936530628	0.264225406397849	0.2900760883079471	0.3357853054529074	0.4084946040144105	0.505444909694352	0.9354255336920645	0.2037065784693112	1.864230519978949	0.05373911129557009	0.05203644640112194	0.0005568560774884455	0.8066247219527826			1.261671954542437
7.384104321139182	6.425763632377907	5.123078627820007	1.573880037251807	0.6567771816188687	1.010054117890967	0.6799066780849319	0.6757128515546955	0.3772293395397557	0.2617635646160255	0.2848211502752686	0.3328109819268833	0.4058592618486298	0.5010726161870662	0.930246623947827	0.201813309800282	1.860143229647202	0.05374245989113442	0.05203413368814325	0.000556858118713401	0.8066354656710202			1.261671919349438
7.392294107186753	6.136823939019749	4.966336977825904	1.470990014918556	0.6323355689235606	0.9496769214630482	0.6612920698924353	0.6678720586497159	0.3696706191534891	0.2576666259835685	0.2801368990971087	0.330803675888596	0.4041802750286406	0.4997515317676107	0.928031258599721	0.2012325795600612	1.87087140065047	0.05373903194608453	0.05203246861991757	0.000556856956141327	0.8067594116772747			1.261671887608804
7.400483893234322	6.354130226599637	5.440639697874715	1.592456870815373	0.6811948860598047	1.01270086648865	0.6776135494379341	0.6786800600214721	0.3744708659512507	0.2614755226707327	0.283172949579926	0.3332023835807253	0.4056545925866046	0.5020573289492704	0.9305732149197483	0.2019858990591505	1.891383956253379	0.05372900213881297	0.05203368219954542	0.0005568524860351918	0.8066501823350866			1.261671923353895
7.408673679281893	6.526475217389414	5.524479884332156	1.670739191004806	0.69432441406402	1.039155730241622	0.6877993517931009	0.683147203663748	0.3837274167185714	0.2653980327725685	0.2880711040782169	0.3343373166566466	0.4069614081439522	0.5032253642758546	0.9329539388715463	0.2030558189888784	1.869739919244621	0.05372466089058409	0.05204222541057612	0.0005568515935644589	0.8066209961097385			1.261671990992203
7.416863465329463	6.416736927735575	5.312818625819718	1.579743090090377	0.6785573407791231	1.000604554574865	0.6795518713920591	0.6814595381873106	0.3771459830439423	0.2613849486972218	0.2838314910463336	0.3310380437887812	0.405842195724044	0.5015704009676826	0.9322021454668185	0.2024947954293294	1.848017664864542	0.0537286487118982	0.05205518156691591	0.0005568544167428143	0.8066569849637347			1.261672029732803
7.425053251377033	6.460448661148213	5.271738025840699	1.548878484544667	0.6793656297805499	1.001354101687793	0.678353399223725	0.6827109591581217	0.381639667374367	0.261437368959745	0.2873557156587886	0.3324173368741873	0.4062342661892624	0.5024714995453621	0.932280829588062	0.2023721403496861	1.856777063864013	0.05373688430446334	0.05206931016009452	0.0005568540992163543	0.8066386519876587			1.261672077816454
7.433243037424604	6.433993555637919	5.245691907962147	1.574271435902469	0.6688787827149854	1.036922339514779	0.6808043362664282	0.6889175277040337	0.386717612083505	0.2653466714149745	0.2901907695379292	0.3352539645338268	0.4076233640394279	0.5043863560099309	0.9334207441748734	0.2027317006497071	1.877805596352284	0.05374404593959291	0.0520803335849835	0.0005568493588781588	0.8066572313181207			1.26167218253208
7.441432823472174	6.365318534462411	5.197564869164255	1.537766881208208	0.6529501782618751	1.024224442277261	0.6854193721506738	0.6903736201709777	0.3803108040008882	0.2639812789987281	0.2852849389298207	0.3336565474494416	0.4076666725832858	0.5038757811715761	0.9339902282290369	0.2026825409071079	1.879343447498327	0.05374433569252865	0.05208364404824935	0.0005568460439186028	0.8066591370116784			1.261672308937105
7.449622609519745	6.345345049711656	5.209659177059342	1.533546198189939	0.6598735173667917	1.005269575322742	0.6784166810567291	0.6824491990072484	0.3769519357042536	0.2598175484994684	0.2828642529212079	0.3332997269838857	0.406489371289324	0.5028289025692484	0.9325358566699198	0.2025045706586375	1.868833065919843	0.05374297710003361	0.05208067373185311	0.0005568472294392221	0.8066807957927705			1.261672419741
7.457812395567315	6.410583736137903	5.183654162065854	1.556949361163561	0.6704407912872096	1.01089315291449	0.6933704523160852	0.6800395507657919	0.381325969878173	0.2574405228005152	0.284248991694929	0.3337210621869272	0.4062344624826027	0.5025918378414231	0.9327763118125036	0.2025333322441181	1.869208970505652	0.05373586377257775	0.05207692067466685	0.0005568489638101138	0.8066504951842574			1.261672514774663
7.466002181614884	6.880687647290573	5.530816430194491	1.73690821387296	0.7051825562188538	1.055556333104881	0.7126004649449993	0.6910906543181047	0.3909410204179436	0.264332073166382	0.2893711651343651	0.3352715673822547	0.407522883702866	0.5043605013404988	0.9350797905158648	0.2032579638861184	1.878654036388923	0.05372742599666486	0.05207147471382285	0.0005568465758295528	0.8065973223206594			1.261672623293651
7.474191967662455	6.596425322644997	5.702320236099609	1.783834441939501	0.6928399362722811	1.066158495063608	0.6964014762629036	0.694850416076696	0.3817929240108967	0.2664700925762203	0.2877086617954261	0.3346024988147873	0.4075304157832967	0.503221377047774	0.9329952380968046	0.2027576188384572	1.887104574738881	0.05372351139069704	0.05206780851162517	0.0005568416340602521	0.8066335976236525			1.261672769384505
7.482381753710025	6.36981720448238	5.486090892034705	1.741300381351799	0.6752808291319448	1.059164988676732	0.6859971131674383	0.6786637691006441	0.3772588860843639	0.2624345977832042	0.285365643887918	0.3335254803768471	0.40717391495757	0.5026664720581198	0.9320224788493433	0.2026200994865915	1.874233899480509	0.05372440491918392	0.05207324018853769	0.0005568394549222309	0.8066188307149933			1.261672942510518
7.490571539757596	6.38848853065002	5.38889175254408	1.655571093776397	0.6739426804224857	1.060020277281899	0.6842132972192557	0.6788396127811258	0.3788032747437859	0.2648558896013666	0.285317389406049	0.334221236667119	0.407914629833348	0.5034177342139722	0.9337667971546664	0.2029591020948495	1.866248236689707	0.05372881615406992	0.05208457723299498	0.0005568406671446835	0.8065413089786642			1.261673107012826
7.498761325805166	6.508321794225212	5.469292142697901	1.677384874159825	0.6929895584414286	1.084041900241979	0.7031596916949789	0.6965956353904083	0.3816911460972556	0.2673443448021156	0.2871529793087343	0.3350579078010616	0.4079986225795445	0.5043813712970083	0.9340472020283896	0.2029945375604728	1.881510503362313	0.053731202689508	0.0520927873954155	0.0005568401569605543	0.8065376106612525			1.26167324237248
7.506951111852736	6.662575874627341	5.593366847239519	1.756746489591359	0.7202192026521123	1.124865782401156	0.7089323202275183	0.7056993923689976	0.3836081594338249	0.2667622745878729	0.2906949598030206	0.3360265026104531	0.4085266777270077	0.5054587552152737	0.9352058744505821	0.2029657599883136	1.89712304420611	0.05373535315037972	0.05209227688726115	0.0005568361328965581	0.8066130762422627			1.261673372680186
7.515140897900307	6.51925531825488	5.416171505397024	1.648104740393576	0.6929886349675014	1.057459812546013	0.6919175018699942	0.6941102251430565	0.3833774826447582	0.2652730413528235	0.2898942798035428	0.3352851943450426	0.4077268627116037	0.5051057470444927	0.9341295503454228	0.2027708927522144	1.893695013607254	0.05373578646589492	0.05208928485711776	0.0005568317842628705	0.8066723548894545			1.261673574627287
7.523330683947877	6.38588255973693	5.280639360983276	1.60165526345427	0.6631725077279296	0.9978389401670836	0.6784106566038247	0.6864819480437284	0.3800387000943224	0.2644909441672125	0.2855292269309243	0.3331567419075089	0.4067916919213704	0.5026891319694101	0.9324687708364433	0.2026731981742446	1.875070158630056	0.05373058402123522	0.05208314757988285	0.0005568311266306495	0.8066983289277747			1.261673798479757
7.531520469995447	6.300510195313283	5.144813628988156	1.630413137246006	0.6531090606667663	1.014053109826586	0.683355568154958	0.6867559656298579	0.3762803355689897	0.2641241301299995	0.28206626014912	0.3322517541637406	0.4070991265673344	0.5019916327188355	0.9317380385410496	0.2023887938191932	1.876032953587934	0.05372823692173861	0.05207576431817752	0.0005568309509303345	0.8067098098885002			1.261674013495192
7.539710256043017	6.318766508777213	5.100210994881049	1.628002688902427	0.653674631756257	1.032461981348086	0.687101554468978	0.6873729344272158	0.3763281098875226	0.2658312190199023	0.2850795327417355	0.3336046661707689	0.4072982608166159	0.5026117550021332	0.9312290802460012	0.2020389673845705	1.885870027115077	0.05372772807889292	0.05207007012315026	0.0005568263421706506	0.8067098196106688			1.261674225781637
7.547900042090587	6.471227997784671	5.269804844966731	1.625506673769467	0.6610237092570096	1.027222231439225	0.6719841456159361	0.681163543921626	0.3745515265093037	0.2663665392831415	0.2877161172255597	0.3349850521410512	0.4071664590071479	0.5029293063952641	0.9315642351090703	0.2022006871396739	1.894748896099081	0.05372900383811965	0.05206320732826384	0.0005568210342655329	0.80672391004135			1.261674470161262
7.556089828138158	6.603095279823349	5.361684069196738	1.690514607287972	0.6852645089516133	1.059625298652972	0.6898844875369032	0.6857128298437523	0.376710303577079	0.2640950592434078	0.2864576347738003	0.335346151874967	0.4077240535298496	0.5038336421321828	0.9332288344271665	0.2031729857505974	1.88487959414484	0.05373237302605129	0.05206007203983688	0.0005568187634337462	0.8066099645071824			1.26167474575613
7.564279614185728	6.548993409844302	5.317020792265953	1.623637905328214	0.6805270657137754	1.028097672686361	0.6942627441313877	0.6856906795823799	0.3772246780239947	0.2609363655690169	0.2853755217181024	0.3343675715922294	0.4070700619342443	0.5032684698000599	0.9328980736432855	0.2031180269553545	1.87540364175333	0.05373528697368234	0.05205649799446917	0.0005568184051587924	0.8065595383160461			1.261675010572968
7.572469400233299	6.443235462822806	5.309580132349713	1.574826864156194	0.6676537217928111	0.9938185419087401	0.6806060074768564	0.6787820381143498	0.3755127401525864	0.2588370138299863	0.2837698832753141	0.333210620431752	0.4061579644943217	0.5021453876013009	0.9311962070697662	0.2024772884184335	1.872833945990752	0.05373754587576952	0.05204911652918185	0.0005568156778238454	0.8065886160189574			1.261675292101115
7.580659186280869	6.64126123034433	5.624136545692765	1.760085074373482	0.7107163029002986	1.05028403168604	0.6938752038018909	0.6863724835696512	0.3791195247238514	0.2651562320582932	0.2869887895565159	0.3350798823444885	0.4086713382545658	0.5039045110916434	0.93382166178093	0.203109667335106	1.875544745323733	0.05373523501590843	0.05204713759724424	0.0005568098719814815	0.8065036993802899			1.261675600858046
7.588848972328439	6.695718700018792	5.681822624717256	1.740806769124137	0.7324383732806163	1.065948558523566	0.7137259675371059	0.6894427731646304	0.382593872478967	0.2657960025803425	0.2893126390140706	0.3358034615473265	0.4097882025963886	0.5049782413616257	0.9354540938613637	0.2032853140400544	1.883300880065685	0.05372986004029988	0.05204577259708627	0.0005568051148170381	0.8065517092299297			1.261675929365209
7.59703875837601	6.479757920162108	5.531125090669784	1.645020972627465	0.737340342705241	1.061557710466134	0.7384034292101666	0.688984004269754	0.3870627093101237	0.2642106483904447	0.2881252462477257	0.3356482458195596	0.4076030458337568	0.5044371667646921	0.9338404274857198	0.2029128707799196	1.876219488610201	0.05372805324541968	0.05204640799846945	0.0005568041672072572	0.8066138933511156			1.261676247971725
7.605228544423579	6.599485762059929	5.548043829155858	1.70742737793755	0.7157234104888446	1.07691008864341	0.7163055244368246	0.6962224071313934	0.3851172331972104	0.2675783547894358	0.2854684987154573	0.335467918863367	0.4081787436636226	0.504881429469144	0.9350309617859617	0.2031344622365616	1.879100631011773	0.05372930723861029	0.05205304223235812	0.0005568040309211777	0.8065409748526007			1.261676531164479
7.613418330471149	6.737284733312448	5.539136670825887	1.724210147049219	0.6933275350755711	1.059492888808598	0.6941606134400364	0.6943386606859517	0.3800969573160626	0.2691940066671003	0.2868309448163084	0.3358712613948189	0.4080414082977364	0.5044468817423973	0.9351143964957682	0.2028567016389175	1.891524462288453	0.05373430999830867	0.05205661676601308	0.0005568000763562346	0.8065734760733281			1.261676825517331
7.62160811651872	6.732482954810298	5.617185358823992	1.718717963339558	0.701878552743444	1.026003043577435	0.6946687160289602	0.6865067486991512	0.3833614500600016	0.2671433204966165	0.2899852359898633	0.3363540743081354	0.4079569886459904	0.5040388065709376	0.9353526540557262	0.2026918860878971	1.895749463765174	0.05373733326040969	0.05205755043904596	0.0005567933989988791	0.8066398536195217			1.261677163546408
7.62979790256629	6.410640224151563	5.352295793087078	1.609821246867096	0.6678009477970057	0.9952311870407003	0.6796475918712925	0.6790104557055873	0.3766170036060264	0.2598637029694475	0.2829553457786915	0.3322584437103872	0.4062487788689577	0.5012404954931819	0.9332588803812667	0.2020988314774138	1.874674610183659	0.05373492161715053	0.05206024876695017	0.0005567910304832899	0.8066629920797171			1.26167748162326
7.637987688613861	6.375939538531565	5.234590453928907	1.645444878998356	0.6453009795321283	1.02178160209165	0.6732486974467695	0.6838181019344971	0.3735749351308751	0.2605412643347888	0.2805087706580484	0.3314907415194439	0.4052873434655551	0.5009500681586639	0.9311645580146634	0.2019566848070319	1.859417605533661	0.05373394189249978	0.05205881454442751	0.0005567921695394511	0.8066611882340083			1.261677790138806
7.646177474661431	6.592441127632689	5.486160965933707	1.736061589764518	0.6733933391604093	1.082174880869689	0.685270422954905	0.6975861181958833	0.3825379940302538	0.2683631969644266	0.2851544816306452	0.334534007399659	0.4078087319711696	0.5045111590789078	0.9343512970284381	0.202903873212724	1.872277223418735	0.0537335486186603	0.0520531916123266	0.0005567888490811792	0.8065387320746014			1.261678078428348
7.654367260709001	6.639488420279076	5.552070961312889	1.689229976695932	0.6846661447032142	1.079713027317353	0.6892720047619324	0.6936976652980203	0.3819407674478776	0.2700047943304121	0.2869142095224208	0.3350055830846071	0.4084122593119696	0.5043167759986462	0.9355318290628434	0.2027275359618897	1.89096105779767	0.05373064934896623	0.05205051320175152	0.0005567817943563777	0.8065741965485733			1.261678393322407
7.662557046756572	6.621832122537314	5.364735312223082	1.733742369436656	0.6816610238827556	1.077007105988892	0.6913621580356805	0.6874708705626575	0.3813550095677852	0.2733527442691794	0.2881751299039254	0.3359328106956224	0.4076216845316047	0.5041734756002486	0.9337961316666901	0.2028114165603618	1.881148359974166	0.05372588310260172	0.0520503661064883	0.000556778412492271	0.8067454031456501			1.261678700065605
7.670746832804141	6.591873579883269	5.420764574227701	1.726472659994577	0.6970991227861633	1.086982999767443	0.7011541681294176	0.6937000809038174	0.3875320272122083	0.2758937957552189	0.2916916823882441	0.3372804543097225	0.4084441794393659	0.5056133360419834	0.934900612567677	0.2032757200743746	1.866811827498803	0.05372761396539669	0.05205137740827607	0.0005567795739028802	0.8067450458156395			1.261678994451023
7.678936618851712	6.685977250917003	5.483019369380581	1.647273912584631	0.6770371648990584	1.057355586205146	0.6993651373814828	0.689545431944818	0.3875697441622696	0.2643032441747086	0.2874022543928163	0.3342885782117648	0.4077502276606672	0.5046333417220824	0.9349709761876431	0.2029702894409722	1.872377920881658	0.05372960584004206	0.05205257743640332	0.0005567793805950646	0.8066593982385943			1.261679261069375
7.687126404899282	6.554922354151118	5.441729928564625	1.648538461210867	0.6767145146906278	1.043109480890767	0.6945266574282202	0.688118604965532	0.3818857562269183	0.2605389959524235	0.2835816239236359	0.3328274667620285	0.4068441022905878	0.5033643273234671	0.9344459679730071	0.2025869328974702	1.884703554223936	0.05373030605175658	0.0520544450266127	0.0005567748000229738	0.8066979058261382			1.26167952034986
7.695316190946852	6.380005903920983	5.197603230800286	1.608990406991378	0.6541616119523199	1.043497145869615	0.6876480066740002	0.691101874136171	0.3770840903709211	0.2612104854096099	0.2819164784318102	0.3313957227205634	0.4061796786468532	0.5023702207644501	0.9322279593098117	0.20206015167058	1.882937129312702	0.0537328366550446	0.05205637644993275	0.0005567691748574325	0.806789857293186			1.261679816851538
7.703505976994423	6.59455109600323	5.24376342197599	1.616479231215759	0.6620166921689499	1.02053134125678	0.6890731057039702	0.684240910652078	0.3790156462081773	0.2617463004412034	0.2832225337192644	0.3320545335866772	0.4065443194101152	0.5028756336379305	0.9323425769444096	0.2025108120574643	1.859437218815493	0.05373372813450865	0.05205461816088996	0.0005567669400456697	0.8067361643320798			1.261680118735192
7.711695763041993	6.681863400757563	5.544919906843215	1.66343212722905	0.7273684452834468	1.034190823934252	0.7072470141330457	0.6865617124672735	0.3816704472693799	0.2637045751180109	0.2842673328391748	0.3344302661735108	0.4076339547061598	0.5038973450411901	0.9344463255421872	0.2031498773198768	1.847513854414804	0.05373549647243637	0.05205140548785175	0.0005567671696136879	0.8066428964970271			1.261680378607257
7.719885549089564	6.493730412405101	5.435019360327894	1.671881772373754	0.7258099561577221	1.050533367982582	0.7025582747422215	0.6915292251773781	0.381330058829046	0.268577005046878	0.2832729343743923	0.3338982734770463	0.4073986573484963	0.5041424662839097	0.9335228277790437	0.2029042195553926	1.855878555457705	0.05373300921740313	0.05204611478451752	0.0005567654712682222	0.8067172878053978			1.26168060354314
7.728075335137134	6.536606267869259	5.339590826097518	1.685748208041769	0.7150340385733015	1.065083931668234	0.7036973020514846	0.6924103513723271	0.3865357396471384	0.2702880880040313	0.2865746094552944	0.33475163866354	0.4074412353522416	0.504565673783397	0.9341668736342484	0.2029712481662771	1.870124740572215	0.05373102885399001	0.05203655594643216	0.0005567610953426477	0.8067932636350379			1.261680835366955
7.736265121184704	6.408511384806599	5.32123688750099	1.596525525379913	0.7128283474382335	1.031887589527035	0.6980627544527418	0.6832615627141257	0.3801909810175244	0.2622741296735538	0.2857457646613624	0.3336866879822636	0.4068206759277165	0.5024014054122161	0.933792922789784	0.202453074020317	1.866354897556439	0.05373251918200279	0.05203079947056862	0.0005567580670817288	0.806690876948608			1.261681097054006
7.744454907232274	6.659400143778148	5.551589732735474	1.660819640806058	0.7427161347406118	1.062397547409095	0.7050550264693408	0.6926951896352541	0.3808271239907117	0.2671110996720883	0.2871803574293418	0.3346072314946919	0.4080774644783032	0.5037064564276839	0.9351199885579479	0.2030951164413944	1.855335015519437	0.05373001004126767	0.05203486051392553	0.0005567583421379504	0.8065387269380563			1.261681353917471
[truncated: 1,982 more rows]
