# Supplementary material for: Hallucination of closed repeat proteins containing central pockets
Source: Nat Struct Mol Biol. 2023 Sep 28;30(11):1755–60. doi: 10.1038/s41594-023-01112-6 (PMC10643118; doi:10.1038/s41594-023-01112-6)
Supplement: Supplementary file 5 — Chromatography raw data. [file 41594_2023_1112_MOESM5_ESM.tar › SEC_submit/E12.csv]

Chrom.1		Chrom.1		Chrom.1		Chrom.1		Chrom.1		Chrom.1		Chrom.1
UV 1_280		Cond		Conc B		Injection		Run Log		Fraction		UV 1_280_CUT_TEMP@100,BASEM
ml	mAU	ml	mS/cm	ml	%	ml	Injection	ml	Logbook	ml	Fraction	ml	mAU
-0.156912	0.192091	-0.156912	12.380339	-0.156912	0	-0.000411		-0.156912	Method Settings	8.016881	3.H.1	0	0.825548
-0.155585	16.02655	-0.154259	12.365045	-0.143644	0			-0.15684	Set autosampler to inject	9.015969	3.H.2	0.001326	0.825548
-0.154259	17.452662	-0.151606	12.364838	-0.130377	0			-0.007765	Sample Application	10.015933	3.H.3	0.002653	0.825548
-0.152933	18.548662	-0.148954	12.364379	-0.117109	0			8.007865	Elution	11.016975	3.H.4	0.003979	0.825548
-0.151607	19.48138	-0.146301	12.363864	-0.103842	0			19.797518	Set autosampler to load next	12.016939	3.H.5	0.005305	0.825549
-0.15028	20.290174	-0.143648	12.363241	-0.090574	0			20.197355	Dump	13.016891	3.H.6	0.006631	0.825549
-0.148954	21.030262	-0.140996	12.362522	-0.077307	0					14.016775	3.H.7	0.007958	0.825549
-0.147628	21.712881	-0.138343	12.361884	-0.064039	0					15.016585	3.H.8	0.009284	0.825549
-0.146301	22.344934	-0.13569	12.361375	-0.050772	0					16.016533	3.H.9	0.01061	0.82555
-0.144975	22.92569	-0.133038	12.360911	-0.037504	0					17.016495	3.H.10	0.011937	0.82555
-0.143649	23.408215	-0.130385	12.36045	-0.024237	0					18.017553	3.H.11	0.013263	0.82555
-0.142323	23.969543	-0.127732	12.360025	-0.010969	0					19.017502	3.H.12	0.014589	0.82555
-0.140996	24.53301	-0.12508	12.359599	0.002299	0					19.79619	Waste(Frac)	0.015915	0.825551
-0.13967	25.096325	-0.122427	12.359097	0.015566	0					20.279474	Waste	0.017242	0.825551
-0.138344	25.661697	-0.119774	12.358413	0.028834	0							0.018568	0.825551
-0.137018	26.225012	-0.117122	12.357393	0.042101	0							0.019894	0.825552
-0.135691	26.78776	-0.114469	12.355934	0.055369	0							0.02122	0.825552
-0.134365	27.344547	-0.111816	12.353955	0.068636	0							0.022547	0.825552
-0.133039	27.78454	-0.109164	12.351548	0.081904	0							0.023873	0.825552
-0.131712	27.805243	-0.106511	12.348794	0.095171	0							0.025199	0.825553
-0.130386	27.824261	-0.103858	12.345832	0.108439	0							0.026526	0.825553
-0.12906	27.840813	-0.101205	12.342643	0.121706	0							0.027852	0.825553
-0.127734	27.860676	-0.098553	12.339247	0.134974	0							0.029178	0.825553
-0.126407	27.881439	-0.0959	12.335783	0.148241	0							0.030504	0.825554
-0.125081	27.902254	-0.093247	12.33237	0.161509	0							0.031831	0.825554
-0.123755	27.923103	-0.090595	12.328972	0.174776	0							0.033157	0.825554
-0.122428	27.95014	-0.087942	12.325646	0.188044	0							0.034483	0.825554
-0.121102	27.979927	-0.085289	12.322353	0.201311	0							0.03581	0.825555
-0.119776	28.009916	-0.082637	12.319212	0.214579	0							0.037136	0.825555
-0.11845	28.039825	-0.079984	12.316102	0.227846	0							0.038462	0.825555
-0.117123	28.069736	-0.077331	12.313271	0.241114	0							0.039788	0.825555
-0.115797	28.099648	-0.074679	12.310572	0.254381	0							0.041115	0.825556
-0.114471	28.129549	-0.072026	12.308015	0.267649	0							0.042441	0.825556
-0.113144	28.163994	-0.069373	12.305513	0.280916	0							0.043767	0.825556
-0.111818	28.203159	-0.066721	12.303092	0.294184	0							0.045094	0.825557
-0.110492	28.242584	-0.064068	12.300808	0.307452	0							0.04642	0.825557
-0.109166	28.282183	-0.061415	12.298714	0.320719	0							0.047746	0.825557
-0.107839	28.321615	-0.058763	12.296959	0.333987	0							0.049072	0.825557
-0.106513	28.361156	-0.05611	12.295281	0.347254	0							0.050399	0.825558
-0.105187	28.397259	-0.053457	12.29245	0.360522	0							0.051725	0.825558
-0.103861	28.427774	-0.050805	12.286118	0.373789	0							0.053051	0.825558
-0.102534	28.45661	-0.048152	12.274381	0.387057	0							0.054377	0.825558
-0.101208	28.48522	-0.045499	12.257201	0.400324	0							0.055704	0.825558
-0.099882	28.513899	-0.042847	12.236992	0.413592	0							0.05703	0.825559
-0.098555	28.542604	-0.040194	12.216388	0.426859	0							0.058356	0.825559
-0.097229	28.57127	-0.037541	12.197521	0.440127	0							0.059683	0.825559
-0.095903	28.600042	-0.034889	12.18118	0.453394	0							0.061009	0.825559
-0.094577	28.629627	-0.032236	12.167401	0.466662	0							0.062335	0.82556
-0.09325	28.646976	-0.029583	12.155878	0.479929	0							0.063661	0.82556
-0.091924	28.661339	-0.026931	12.145946	0.493197	0							0.064988	0.82556
-0.090598	28.675499	-0.024278	12.137256	0.506464	0							0.066314	0.82556
-0.089271	28.689688	-0.021625	12.129755	0.519732	0							0.06764	0.825561
-0.087945	28.703854	-0.018972	12.122395	0.532999	0							0.068967	0.825561
-0.086619	28.718002	-0.01632	12.115366	0.546267	0							0.070293	0.825561
-0.085293	28.731266	-0.013667	12.108713	0.559534	0							0.071619	0.825561
-0.083966	28.747929	-0.011014	12.102363	0.572802	0							0.072945	0.825562
-0.08264	28.771179	-0.008362	12.096424	0.586069	0							0.074272	0.825562
-0.081314	28.795376	-0.005709	12.078479	0.599337	0							0.075598	0.825562
-0.079988	28.819626	-0.003056	12.073223	0.612605	0							0.076924	0.825563
-0.078661	28.843805	-0.000404	12.077034	0.625872	0							0.078251	0.825563
-0.077335	28.867683	0.002249	12.079805	0.63914	0							0.079577	0.825563
-0.076009	28.889881	0.004902	12.081938	0.652407	0							0.080903	0.825563
-0.074682	28.912289	0.007554	12.083629	0.665675	0							0.082229	0.825564
-0.073356	28.946508	0.010207	12.085215	0.678942	0							0.083556	0.825564
-0.07203	28.984098	0.01286	12.086662	0.69221	0							0.084882	0.825564
-0.070704	29.021727	0.015512	12.087915	0.705477	0							0.086208	0.825565
-0.069377	29.059366	0.018165	12.088982	0.718745	0							0.087534	0.825565
-0.068051	29.097013	0.020818	12.089965	0.732012	0							0.088861	0.825565
-0.066725	29.134274	0.02347	12.090808	0.74528	0							0.090187	0.825565
-0.065398	29.167301	0.026123	12.091481	0.758547	0							0.091513	0.825566
-0.064072	29.196383	0.028776	12.092161	0.771815	0							0.09284	0.825566
-0.062746	29.224508	0.031428	12.092997	0.785082	0							0.094166	0.825566
-0.06142	29.252665	0.034081	12.094207	0.79835	0							0.095492	0.825566
-0.060093	29.280651	0.036734	12.095709	0.811617	0							0.096818	0.825566
-0.058767	29.308706	0.039386	12.097512	0.824885	0							0.098145	0.825567
-0.057441	29.336891	0.042039	12.099583	0.838152	0							0.099471	0.825567
-0.056114	29.360323	0.044692	12.101757	0.85142	0							0.100797	0.825567
-0.054788	29.389654	0.047344	12.103979	0.864687	0							0.102124	0.825567
-0.053462	29.422842	0.049997	12.106168	0.877955	0							0.10345	0.825568
-0.052136	29.456272	0.05265	12.10829	0.891222	0							0.104776	0.825568
-0.050809	29.489754	0.055303	12.110416	0.90449	0							0.106102	0.825568
-0.049483	29.523216	0.057955	12.112467	0.917758	0							0.107429	0.825568
-0.048157	29.556547	0.060608	12.114502	0.931025	0							0.108755	0.825569
-0.046831	29.586468	0.063261	12.116585	0.944293	0							0.110081	0.825569
-0.045504	29.614004	0.065913	12.118824	0.95756	0							0.111408	0.825569
-0.044178	29.643644	0.068566	12.12119	0.970828	0							0.112734	0.82557
-0.042852	29.67408	0.071219	12.123593	0.984095	0							0.11406	0.82557
-0.041525	29.70466	0.073871	12.126055	0.997363	0							0.115386	0.82557
-0.040199	29.735113	0.076524	12.128539	1.01063	0							0.116713	0.82557
-0.038873	29.765593	0.079177	12.131012	1.023898	0							0.118039	0.825571
-0.037547	29.796318	0.081829	12.133536	1.037165	0							0.119365	0.825571
-0.03622	29.831158	0.084482	12.135827	1.050433	0							0.120691	0.825571
-0.034894	29.87921	0.087135	12.138271	1.0637	0							0.122018	0.825571
-0.033568	29.931641	0.089787	12.140758	1.076968	0							0.123344	0.825572
-0.032241	29.984097	0.09244	12.143355	1.090235	0							0.12467	0.825572
-0.030915	30.036512	0.095093	12.145992	1.103503	0							0.125997	0.825572
-0.029589	30.089081	0.097745	12.148641	1.11677	0							0.127323	0.825572
-0.028263	30.141609	0.100398	12.151278	1.130038	0							0.128649	0.825573
-0.026936	30.204172	0.103051	12.153798	1.143305	0							0.129975	0.825573
-0.02561	30.271351	0.105703	12.156285	1.156573	0							0.131302	0.825573
-0.024284	30.337719	0.108356	12.158753	1.16984	0							0.132628	0.825573
-0.022957	30.399124	0.111009	12.161249	1.183108	0							0.133954	0.825574
-0.021631	30.462065	0.113661	12.163747	1.196375	0							0.135281	0.825574
-0.020305	30.528433	0.116314	12.166193	1.209643	0							0.136607	0.825574
-0.018979	30.595673	0.118967	12.168571	1.222911	0							0.137933	0.825574
-0.017652	30.660381	0.121619	12.170918	1.236178	0							0.139259	0.825575
-0.016326	30.721279	0.124272	12.173322	1.249446	0							0.140586	0.825575
-0.015	30.784126	0.126925	12.175697	1.262713	0							0.141912	0.825575
-0.013674	30.84967	0.129577	12.17799	1.275981	0							0.143238	0.825575
-0.012347	30.915096	0.13223	12.180185	1.289248	0							0.144565	0.825576
-0.011021	30.980614	0.134883	12.182324	1.302516	0							0.145891	0.825576
-0.009695	31.046091	0.137536	12.184258	1.315783	0							0.147217	0.825576
-0.008368	31.109426	0.140188	12.186198	1.329051	0							0.148543	0.825576
-0.007042	31.166227	0.142841	12.188208	1.342318	0							0.14987	0.825577
-0.005716	31.651449	0.145494	12.190231	1.355586	0							0.151196	0.825577
-0.00439	32.526234	0.148146	12.192159	1.368853	0							0.152522	0.825577
-0.003063	32.702568	0.150799	12.193971	1.382121	0							0.153848	0.825577
-0.001737	32.81073	0.153452	12.195694	1.395388	0							0.155175	0.825578
-0.000411	32.9002	0.156104	12.197313	1.408656	0							0.156501	0.825578
0.000916	32.979694	0.158757	12.198926	1.421923	0							0.157827	0.825578
0.002242	33.039806	0.16141	12.200488	1.435191	0							0.159154	0.825578
0.003568	33.082378	0.164062	12.201918	1.448458	0							0.16048	0.825579
0.004894	33.124966	0.166715	12.203326	1.461726	0							0.161806	0.825579
0.006221	33.165302	0.169368	12.204699	1.474993	0							0.163132	0.825579
0.007547	33.203339	0.17202	12.205958	1.488261	0							0.164459	0.825579
0.008873	33.240936	0.174673	12.207172	1.501529	0							0.165785	0.82558
0.0102	33.278542	0.177326	12.208332	1.514796	0							0.167111	0.82558
0.011526	33.316681	0.179978	12.20944	1.528064	0							0.168438	0.82558
0.012852	33.356239	0.182631	12.210463	1.541331	0							0.169764	0.82558
0.014178	33.398716	0.185284	12.211491	1.554599	0							0.17109	0.825581
0.015505	33.44175	0.187936	12.212506	1.567866	0							0.172416	0.825581
0.016831	33.484867	0.190589	12.213387	1.581134	0							0.173743	0.825581
0.018157	33.528049	0.193242	12.214191	1.594401	0							0.175069	0.825582
0.019483	33.571247	0.195894	12.214942	1.607669	0							0.176395	0.825582
0.02081	33.611351	0.198547	12.21564	1.620936	0							0.177722	0.825582
0.022136	33.646141	0.2012	12.216335	1.634204	0							0.179048	0.825582
0.023462	33.681259	0.203852	12.21701	1.647471	0							0.180374	0.825583
0.024789	33.716854	0.206505	12.217637	1.660739	0							0.1817	0.825583
0.026115	33.752544	0.209158	12.218219	1.674006	0							0.183027	0.825583
0.027441	33.788128	0.21181	12.218781	1.687274	0							0.184353	0.825583
0.028767	33.823727	0.214463	12.219331	1.700541	0							0.185679	0.825584
0.030094	33.852581	0.217116	12.219836	1.713809	0							0.187005	0.825584
0.03142	33.864876	0.219769	12.220297	1.727076	0							0.188332	0.825584
0.032746	33.87112	0.222421	12.220764	1.740344	0							0.189658	0.825585
0.034073	33.879738	0.225074	12.22123	1.753611	0							0.190984	0.825585
0.035399	33.888977	0.227727	12.221649	1.766879	0							0.192311	0.825585
0.036725	33.89822	0.230379	12.222057	1.780146	0							0.193637	0.825585
0.038051	33.907455	0.233032	12.222425	1.793414	0							0.194963	0.825586
0.039378	33.916676	0.235685	12.222759	1.806682	0							0.196289	0.825586
0.040704	33.935658	0.238337	12.223107	1.819949	0							0.197616	0.825586
0.04203	33.964966	0.24099	12.223469	1.833217	0							0.198942	0.825586
0.043357	33.997372	0.243643	12.223791	1.846484	0							0.200268	0.825587
0.044683	34.030567	0.246295	12.224076	1.859752	0							0.201595	0.825587
0.046009	34.063828	0.248948	12.22442	1.873019	0							0.202921	0.825587
0.047335	34.097149	0.251601	12.224786	1.886287	0							0.204247	0.825587
0.048662	34.130428	0.254253	12.225122	1.899554	0							0.205573	0.825587
0.049988	34.155952	0.256906	12.225463	1.912822	0							0.2069	0.825588
0.051314	34.169933	0.259559	12.225813	1.926089	0							0.208226	0.825588
0.05264	34.177876	0.262211	12.226114	1.939357	0							0.209552	0.825588
0.053967	34.184399	0.264864	12.226416	1.952624	0							0.210878	0.825588
0.055293	34.190937	0.267517	12.226693	1.965892	0							0.212205	0.825588
0.056619	34.197472	0.270169	12.227006	1.979159	0							0.213531	0.825589
0.057946	34.203999	0.272822	12.227321	1.992427	0							0.214857	0.825589
0.059272	34.212971	0.275475	12.227602	2.005694	0							0.216184	0.825589
0.060598	34.227631	0.278127	12.227893	2.018962	0							0.21751	0.82559
0.061924	34.245148	0.28078	12.228142	2.032229	0							0.218836	0.82559
0.063251	34.26244	0.283433	12.228382	2.045497	0							0.220162	0.82559
0.064577	34.279694	0.286085	12.228532	2.058764	0							0.221489	0.82559
0.065903	34.296963	0.288738	12.228652	2.072032	0							0.222815	0.825591
0.06723	34.314209	0.291391	12.228816	2.085299	0							0.224141	0.825591
0.068556	34.331459	0.294044	12.229012	2.098567	0							0.225468	0.825591
0.069882	34.346729	0.296696	12.229224	2.111835	0							0.226794	0.825592
0.071208	34.360275	0.299349	12.229466	2.125102	0							0.22812	0.825592
0.072535	34.374176	0.302002	12.229735	2.13837	0							0.229446	0.825592
0.073861	34.388367	0.304654	12.229993	2.151637	0							0.230773	0.825592
0.075187	34.402515	0.307307	12.230163	2.164905	0							0.232099	0.825593
0.076514	34.416695	0.30996	12.230307	2.178172	0							0.233425	0.825593
0.07784	34.430874	0.312612	12.230502	2.19144	0							0.234752	0.825593
0.079166	34.444336	0.315265	12.23065	2.204707	0							0.236078	0.825594
0.080492	34.456024	0.317918	12.230809	2.217975	0							0.237404	0.825594
0.081819	34.468052	0.32057	12.230968	2.231242	0							0.23873	0.825594
0.083145	34.480606	0.323223	12.231116	2.24451	0							0.240057	0.825594
0.084471	34.492722	0.325876	12.231266	2.257777	0							0.241383	0.825595
0.085797	34.505314	0.328528	12.231396	2.271045	0							0.242709	0.825595
0.087124	34.518528	0.331181	12.231554	2.284312	0							0.244035	0.825595
0.08845	34.531635	0.333834	12.231678	2.29758	0							0.245362	0.825595
0.089776	34.543549	0.336486	12.231764	2.310847	0							0.246688	0.825595
0.091103	34.551899	0.339139	12.231841	2.324115	0							0.248014	0.825596
0.092429	34.557102	0.341792	12.231953	2.337382	0							0.249341	0.825596
0.093755	34.562309	0.344444	12.232153	2.35065	0							0.250667	0.825596
0.095081	34.567501	0.347097	12.23227	2.363917	0							0.251993	0.825596
0.096408	34.572693	0.34975	12.23242	2.377185	0							0.253319	0.825597
0.097734	34.577888	0.352402	12.232539	2.390452	0							0.254646	0.825597
0.09906	34.58189	0.355055	12.232751	2.40372	0							0.255972	0.825597
0.100387	34.583439	0.357708	12.232926	2.416987	0							0.257298	0.825597
0.101713	34.58456	0.36036	12.233021	2.430255	0							0.258625	0.825598
0.103039	34.585857	0.363013	12.23311	2.443522	0							0.259951	0.825598
0.104365	34.587154	0.365666	12.233272	2.45679	0							0.261277	0.825598
0.105692	34.588451	0.368318	12.233454	2.470057	0							0.262603	0.825599
0.107018	34.589748	0.370971	12.233598	2.483325	0							0.26393	0.825599
0.108344	34.590034	0.373624	12.233708	2.496593	0							0.265256	0.825599
0.109671	34.587776	0.376277	12.233833	2.50986	0							0.266582	0.825599
0.110997	34.584312	0.378929	12.233965	2.523128	0							0.267909	0.8256
0.112323	34.580914	0.381582	12.234057	2.536395	0							0.269235	0.8256
0.113649	34.577496	0.384235	12.234193	2.549663	0							0.270561	0.8256
0.114976	34.574059	0.386887	12.234313	2.56293	0							0.271887	0.825601
0.116302	34.570652	0.38954	12.234468	2.576198	0							0.273214	0.825601
0.117628	34.567368	0.392193	12.234632	2.589465	0							0.27454	0.825601
0.118954	34.565132	0.394845	12.234738	2.602733	0							0.275866	0.825601
0.120281	34.563721	0.397498	12.234808	2.616	0							0.277192	0.825602
0.121607	34.561043	0.400151	12.234902	2.629268	0							0.278519	0.825602
0.122933	34.558361	0.402803	12.235023	2.642535	0							0.279845	0.825602
0.12426	34.555679	0.405456	12.235148	2.655803	0							0.281171	0.825602
0.125586	34.552994	0.408109	12.235261	2.66907	0							0.282498	0.825603
0.126912	34.550312	0.410761	12.235444	2.682338	0							0.283824	0.825603
0.128238	34.547733	0.413414	12.235654	2.695605	0							0.28515	0.825603
0.129565	34.545139	0.416067	12.235853	2.708873	0							0.286476	0.825603
0.130891	34.542168	0.418719	12.236085	2.72214	0							0.287803	0.825604
0.132217	34.539143	0.421372	12.236356	2.735408	0							0.289129	0.825604
0.133544	34.536118	0.424025	12.2365	2.748675	0							0.290455	0.825604
0.13487	34.533096	0.426677	12.23679	2.761943	0							0.291782	0.825604
0.136196	34.530148	0.42933	12.237072	2.77521	0							0.293108	0.825604
0.137522	34.527203	0.431983	12.237343	2.788478	0							0.294434	0.825605
0.138849	34.523552	0.434635	12.23757	2.801745	0							0.29576	0.825605
0.140175	34.518719	0.437288	12.237888	2.815013	0							0.297087	0.825605
0.141501	34.513451	0.439941	12.238114	2.82828	0							0.298413	0.825606
0.142828	34.508183	0.442593	12.238246	2.841548	0							0.299739	0.825606
0.144154	34.502926	0.445246	12.23849	2.854815	0							0.301066	0.825606
0.14548	34.497662	0.447899	12.238743	2.868083	0							0.302392	0.825607
0.146806	34.492222	0.450552	12.238873	2.881351	0							0.303718	0.825607
0.148133	34.485596	0.453204	12.238978	2.894618	0							0.305044	0.825607
0.149459	34.477581	0.455857	12.239138	2.907886	0							0.306371	0.825607
0.150785	34.471256	0.45851	12.239257	2.921154	0							0.307697	0.825608
0.152111	34.464939	0.461162	12.239344	2.934421	0							0.309023	0.825608
0.153438	34.458614	0.463815	12.239496	2.947689	0							0.310349	0.825608
0.154764	34.452335	0.466468	12.239667	2.960956	0							0.311676	0.825608
0.15609	34.446091	0.46912	12.239867	2.974224	0							0.313002	0.825608
0.157417	34.441059	0.471773	12.239987	2.987491	0							0.314328	0.825609
0.158743	34.4394	0.474426	12.240127	3.000759	0							0.315655	0.825609
0.160069	34.432793	0.477078	12.240326	3.014026	0							0.316981	0.825609
0.161395	34.425678	0.479731	12.240479	3.027294	0							0.318307	0.825609
0.162722	34.418545	0.482384	12.240587	3.040561	0							0.319633	0.82561
0.164048	34.41143	0.485036	12.240747	3.053829	0							0.32096	0.82561
0.165374	34.404327	0.487689	12.240917	3.067096	0							0.322286	0.82561
0.166701	34.397121	0.490342	12.241077	3.080364	0							0.323612	0.82561
0.168027	34.389244	0.492994	12.241319	3.093631	0							0.324939	0.825611
0.169353	34.380676	0.495647	12.24158	3.106899	0							0.326265	0.825611
0.170679	34.371922	0.4983	12.24181	3.120166	0							0.327591	0.825611
0.172006	34.363152	0.500952	12.242042	3.133434	0							0.328917	0.825612
0.173332	34.354389	0.503605	12.242231	3.146701	0							0.330244	0.825612
0.174658	34.345638	0.506258	12.242449	3.159969	0							0.33157	0.825612
0.175985	34.336845	0.50891	12.24261	3.173236	0							0.332896	0.825612
0.177311	34.327969	0.511563	12.242814	3.186504	0							0.334223	0.825613
0.178637	34.318459	0.514216	12.243043	3.199771	0							0.335549	0.825613
0.179963	34.307827	0.516868	12.243236	3.213039	0							0.336875	0.825613
0.18129	34.297264	0.519521	12.243441	3.226306	0							0.338201	0.825613
0.182616	34.286709	0.522174	12.243678	3.239574	0							0.339528	0.825613
0.183942	34.276123	0.524827	12.243948	3.252841	0							0.340854	0.825614
0.185268	34.265663	0.527479	12.244192	3.266109	0							0.34218	0.825614
0.186595	34.25618	0.530132	12.244422	3.279377	0							0.343506	0.825614
0.187921	34.248188	0.532785	12.244604	3.292644	0							0.344833	0.825614
0.189247	34.238705	0.535437	12.244789	3.305912	0							0.346159	0.825615
0.190574	34.2299	0.53809	12.245104	3.319179	0							0.347485	0.825615
0.1919	34.22118	0.540743	12.245385	3.332447	0							0.348812	0.825615
0.193226	34.211662	0.543395	12.24558	3.345714	0							0.350138	0.825616
0.194552	34.202122	0.546048	12.245807	3.358982	0							0.351464	0.825616
0.195879	34.192596	0.548701	12.246072	3.372249	0							0.35279	0.825616
0.197205	34.183701	0.551353	12.24634	3.385517	0							0.354117	0.825616
0.198531	34.174587	0.554006	12.246625	3.398784	0							0.355443	0.825617
0.199858	34.165359	0.556659	12.246838	3.412052	0							0.356769	0.825617
0.201184	34.156136	0.559311	12.247068	3.425319	0							0.358096	0.825617
0.20251	34.146931	0.561964	12.247287	3.438587	0							0.359422	0.825618
0.203836	34.137737	0.564617	12.247514	3.451854	0							0.360748	0.825618
0.205163	34.128506	0.567269	12.247731	3.465122	0							0.362074	0.825618
0.206489	34.119633	0.569922	12.247984	3.478389	0							0.363401	0.825618
0.207815	34.110649	0.572575	12.248287	3.491657	0							0.364727	0.825619
0.209141	34.100792	0.575227	12.248581	3.504924	0							0.366053	0.825619
0.210468	34.09087	0.57788	12.248778	3.518192	0							0.367379	0.825619
0.211794	34.080971	0.580533	12.24897	3.531459	0							0.368706	0.82562
0.21312	34.071064	0.583185	12.249197	3.544727	0							0.370032	0.82562
0.214447	34.061157	0.585838	12.249471	3.557994	0							0.371358	0.82562
0.215773	34.050797	0.588491	12.249708	3.571262	0							0.372685	0.82562
0.217099	34.038216	0.591143	12.249919	3.584529	0							0.374011	0.82562
0.218425	34.024666	0.593796	12.250127	3.597797	0							0.375337	0.825621
0.219752	34.01104	0.596449	12.250378	3.611064	0							0.376663	0.825621
0.221078	33.997368	0.599101	12.250634	3.624332	0							0.37799	0.825621
0.222404	33.98373	0.601754	12.250841	3.637599	0							0.379316	0.825621
0.223731	33.970112	0.604407	12.25104	3.650867	0							0.380642	0.825621
0.225057	33.956474	0.60706	12.251278	3.664135	0							0.381969	0.825621
0.226383	33.948139	0.609712	12.251532	3.677402	0							0.383295	0.825621
0.227709	33.940899	0.612365	12.251834	3.69067	0							0.384621	0.825622
0.229036	33.933731	0.615018	12.252075	3.703937	0							0.385947	0.825622
0.230362	33.926594	0.61767	12.252336	3.717205	0							0.387274	0.825622
0.231688	33.919437	0.620323	12.252611	3.730472	0							0.3886	0.825622
0.233015	33.912312	0.622976	12.252863	3.74374	0							0.389926	0.825623
0.234341	33.905159	0.625628	12.253115	3.757007	0							0.391253	0.825623
0.235667	33.898495	0.628281	12.25344	3.770275	0							0.392579	0.825623
0.236993	33.891258	0.630934	12.253729	3.783542	0							0.393905	0.825624
0.23832	33.883213	0.633586	12.253963	3.79681	0							0.395231	0.825624
0.239646	33.875076	0.636239	12.254272	3.810077	0							0.396558	0.825624
0.240972	33.866947	0.638892	12.254608	3.823345	0							0.397884	0.825624
0.242298	33.858829	0.641544	12.254916	3.836612	0							0.39921	0.825625
0.243625	33.851208	0.644197	12.255297	3.84988	0							0.400537	0.825625
0.244951	33.844181	0.64685	12.255656	3.863147	0							0.401863	0.825625
0.246277	33.837551	0.649502	12.255976	3.876415	0							0.403189	0.825626
0.247604	33.830807	0.652155	12.256258	3.889682	0							0.404515	0.825626
0.24893	33.823994	0.654808	12.256534	3.90295	0							0.405842	0.825626
0.250256	33.8172	0.65746	12.256822	3.916217	0							0.407168	0.825626
0.251582	33.810383	0.660113	12.257133	3.929485	0							0.408494	0.825627
0.252909	33.803566	0.662766	12.257449	3.942752	0							0.40982	0.825627
0.254235	33.796783	0.665418	12.257723	3.95602	0							0.411147	0.825627
0.255561	33.791214	0.668071	12.257992	3.969287	0							0.412473	0.825628
0.256888	33.785748	0.670724	12.258249	3.982555	0							0.413799	0.825628
0.258214	33.780178	0.673376	12.258496	3.995822	0							0.415126	0.825628
0.25954	33.774582	0.676029	12.258716	4.00909	0							0.416452	0.825628
0.260866	33.76899	0.678682	12.258921	4.022357	0							0.417778	0.825629
0.262193	33.763393	0.681334	12.25921	4.035625	0							0.419104	0.825629
0.263519	33.757813	0.683987	12.259536	4.048892	0							0.420431	0.825629
0.264845	33.75248	0.68664	12.259843	4.06216	0							0.421757	0.82563
0.266172	33.747124	0.689293	12.260168	4.075428	0							0.423083	0.82563
0.267498	33.741619	0.691945	12.260467	4.088695	0							0.42441	0.82563
0.268824	33.736076	0.694598	12.26075	4.101963	0							0.425736	0.82563
0.27015	33.730515	0.697251	12.26104	4.11523	0							0.427062	0.825631
0.271477	33.724972	0.699903	12.261315	4.128498	0							0.428388	0.825631
0.272803	33.719429	0.702556	12.261583	4.141765	0							0.429715	0.825631
0.274129	33.714333	0.705209	12.261865	4.155033	0							0.431041	0.825631
0.275456	33.709858	0.707861	12.262142	4.1683	0							0.432367	0.825632
0.276782	33.705364	0.710514	12.262462	4.181568	0							0.433694	0.825632
0.278108	33.700771	0.713167	12.262763	4.194835	0							0.43502	0.825632
0.279434	33.69619	0.715819	12.263011	4.208103	0							0.436346	0.825633
0.280761	33.691608	0.718472	12.263304	4.22137	0							0.437672	0.825633
0.282087	33.687019	0.721125	12.263625	4.234638	0							0.438999	0.825633
0.283413	33.682621	0.723777	12.263885	4.247905	0							0.440325	0.825633
0.284739	33.678822	0.72643	12.264122	4.261173	0							0.441651	0.825634
0.286066	33.67482	0.729083	12.264426	4.27444	0							0.442977	0.825634
0.287392	33.670658	0.731735	12.264729	4.287708	0							0.444304	0.825634
0.288718	33.666485	0.734388	12.264984	4.300975	0							0.44563	0.825635
0.290045	33.662319	0.737041	12.265262	4.314243	0							0.446956	0.825635
0.291371	33.658176	0.739693	12.265579	4.32751	0							0.448283	0.825635
0.292697	33.654018	0.742346	12.265923	4.340778	0							0.449609	0.825635
0.294023	33.649776	0.744999	12.266254	4.354045	0							0.450935	0.825636
0.29535	33.645763	0.747651	12.266531	4.367313	0							0.452261	0.825636
0.296676	33.642029	0.750304	12.266773	4.38058	0							0.453588	0.825636
0.298002	33.638454	0.752957	12.267054	4.393848	0							0.454914	0.825636
0.299329	33.634727	0.755609	12.267303	4.407115	0							0.45624	0.825636
0.300655	33.630821	0.758262	12.267549	4.420383	0							0.457567	0.825636
0.301981	33.626911	0.760915	12.267815	4.43365	0							0.458893	0.825637
0.303307	33.623463	0.763568	12.268065	4.446918	0							0.460219	0.825637
0.304634	33.620716	0.76622	12.268287	4.460186	0							0.461545	0.825637
0.30596	33.618187	0.768873	12.268504	4.473453	0							0.462872	0.825637
0.307286	33.615612	0.771526	12.268805	4.486721	0							0.464198	0.825637
0.308612	33.613049	0.774178	12.26913	4.499988	0							0.465524	0.825637
0.309939	33.610485	0.776831	12.269425	4.513256	0							0.466851	0.825638
0.311265	33.607918	0.779484	12.269778	4.526523	0							0.468177	0.825638
0.312591	33.605408	0.782136	12.270132	4.539791	0							0.469503	0.825638
0.313918	33.60318	0.784789	12.270497	4.553058	0							0.470829	0.825638
0.315244	33.601219	0.787442	12.270854	4.566326	0							0.472156	0.825639
0.31657	33.599312	0.790094	12.271177	4.579593	0							0.473482	0.825639
0.317896	33.597404	0.792747	12.271546	4.592861	0							0.474808	0.825639
0.319223	33.595497	0.7954	12.271964	4.606129	0							0.476134	0.825639
0.320549	33.59359	0.798052	12.272277	4.619396	0							0.477461	0.82564
0.321875	33.591709	0.800705	12.272588	4.632664	0							0.478787	0.82564
0.323202	33.590141	0.803358	12.272901	4.645931	0							0.480113	0.82564
0.324528	33.588913	0.80601	12.273196	4.659199	0							0.48144	0.825641
0.325854	33.587757	0.808663	12.273521	4.672466	0							0.482766	0.825641
0.32718	33.586597	0.811316	12.273837	4.685734	0							0.484092	0.825641
0.328507	33.585434	0.813968	12.274175	4.699001	0							0.485418	0.825641
0.329833	33.584278	0.816621	12.274552	4.712269	0							0.486745	0.825642
0.331159	33.583122	0.819274	12.274908	4.725536	0							0.488071	0.825642
0.332486	33.582085	0.821926	12.275208	4.738804	0							0.489397	0.825642
0.333812	33.581394	0.824579	12.275556	4.752071	0							0.490724	0.825642
0.335138	33.580936	0.827232	12.275925	4.765339	0							0.49205	0.825643
0.336464	33.580502	0.829884	12.276247	4.778606	0							0.493376	0.825643
0.337791	33.580063	0.832537	12.276533	4.791874	0							0.494702	0.825643
0.339117	33.579628	0.83519	12.276824	4.805141	0							0.496029	0.825644
0.340443	33.579189	0.837843	12.277112	4.818409	0							0.497355	0.825644
0.341769	33.578892	0.840495	12.27749	4.831676	0							0.498681	0.825644
0.343096	33.579117	0.843148	12.27793	4.844944	0							0.500008	0.825644
0.344422	33.57996	0.845801	12.278336	4.858212	0							0.501334	0.825645
0.345748	33.581028	0.848453	12.27868	4.871479	0							0.50266	0.825645
0.347075	33.5821	0.851106	12.278997	4.884747	0							0.503986	0.825645
0.348401	33.583176	0.853759	12.27931	4.898014	0							0.505313	0.825645
0.349727	33.584217	0.856411	12.279662	4.911282	0							0.506639	0.825646
0.351053	33.5853	0.859064	12.280032	4.924549	0							0.507965	0.825646
0.35238	33.586681	0.861717	12.280507	4.937817	0							0.509291	0.825646
0.353706	33.588428	0.864369	12.280838	4.951084	0							0.510618	0.825646
0.355032	33.590054	0.867022	12.281176	4.964352	0							0.511944	0.825647
0.356359	33.591671	0.869675	12.281525	4.977619	0							0.51327	0.825647
0.357685	33.593292	0.872327	12.281858	4.990887	0							0.514597	0.825647
0.359011	33.59491	0.87498	12.282098	5.004154	0							0.515923	0.825647
0.360337	33.596519	0.877633	12.28237	5.017422	0							0.517249	0.825648
0.361664	33.597969	0.880285	12.282707	5.030689	0							0.518575	0.825648
0.36299	33.599209	0.882938	12.282999	5.043957	0							0.519902	0.825648
0.364316	33.600601	0.885591	12.283257	5.057224	0							0.521228	0.825648
0.365643	33.602001	0.888243	12.283549	5.070492	0							0.522554	0.825649
0.366969	33.603394	0.890896	12.283845	5.083759	0							0.523881	0.825649
0.368295	33.604786	0.893549	12.284124	5.097027	0							0.525207	0.825649
0.369621	33.606182	0.896201	12.284428	5.110294	0							0.526533	0.825649
0.370948	33.607666	0.898854	12.284781	5.123562	0							0.527859	0.82565
0.372274	33.609497	0.901507	12.285071	5.136829	0							0.529186	0.82565
0.3736	33.611679	0.904159	12.28546	5.150097	0							0.530512	0.82565
0.374927	33.614017	0.906812	12.285764	5.163364	0							0.531838	0.825651
0.376253	33.616356	0.909465	12.286084	5.176632	0							0.533165	0.825651
0.377579	33.618687	0.912117	12.286358	5.189899	0							0.534491	0.825651
0.378905	33.621017	0.91477	12.28677	5.203167	0							0.535817	0.825651
0.380232	33.623299	0.917423	12.287092	5.216434	0							0.537143	0.825652
0.381558	33.62542	0.920076	12.287441	5.229702	0							0.53847	0.825652
0.382884	33.627678	0.922728	12.2877	5.24297	0							0.539796	0.825652
0.38421	33.630489	0.925381	12.287984	5.256237	0							0.541122	0.825652
0.385537	33.63335	0.928034	12.288276	5.269505	0							0.542448	0.825653
0.386863	33.636211	0.930686	12.288589	5.282772	0							0.543775	0.825653
0.388189	33.63908	0.933339	12.288817	5.29604	0							0.545101	0.825653
0.389516	33.641914	0.935992	12.289075	5.309307	0							0.546427	0.825653
0.390842	33.644661	0.938644	12.289347	5.322575	0							0.547754	0.825654
0.392168	33.647469	0.941297	12.289598	5.335842	0							0.54908	0.825654
0.393494	33.650826	0.94395	12.289843	5.34911	0							0.550406	0.825654
0.394821	33.65456	0.946602	12.290063	5.362377	0							0.551732	0.825654
0.396147	33.658287	0.949255	12.290318	5.375645	0							0.553059	0.825655
0.397473	33.662029	0.951908	12.290634	5.388912	0							0.554385	0.825655
0.3988	33.665756	0.95456	12.290869	5.40218	0							0.555711	0.825655
0.400126	33.669399	0.957213	12.29111	5.415447	0							0.557038	0.825655
0.401452	33.672829	0.959866	12.291323	5.428715	0							0.558364	0.825656
0.402778	33.676247	0.962518	12.291542	5.441982	0							0.55969	0.825656
0.404105	33.6796	0.965171	12.291783	5.45525	0							0.561016	0.825656
0.405431	33.682858	0.967824	12.292025	5.468517	0							0.562343	0.825656
0.406757	33.686428	0.970476	12.292227	5.481785	0							0.563669	0.825657
0.408083	33.69001	0.973129	12.292409	5.495052	0							0.564995	0.825657
0.40941	33.693539	0.975782	12.292587	5.50832	0							0.566321	0.825657
0.410736	33.696583	0.978434	12.292665	5.521587	0							0.567648	0.825657
0.412062	33.699196	0.981087	12.29285	5.534855	0							0.568974	0.825658
0.413389	33.701653	0.98374	12.293041	5.548122	0							0.5703	0.825658
0.414715	33.704063	0.986392	12.293272	5.56139	0							0.571627	0.825658
0.416041	33.706482	0.989045	12.293447	5.574657	0							0.572953	0.825659
0.417367	33.708897	0.991698	12.293615	5.587925	0							0.574279	0.825659
0.418694	33.711319	0.994351	12.293749	5.601192	0							0.575605	0.825659
0.42002	33.713799	0.997003	12.293993	5.61446	0							0.576932	0.82566
0.421346	33.716476	0.999656	12.294264	5.627728	0							0.578258	0.82566
0.422673	33.71957	1.002308	12.294487	5.640995	0							0.579584	0.82566
0.423999	33.723747	1.004961	12.29467	5.654263	0							0.580911	0.825661
0.425325	33.727917	1.007614	12.29495	5.66753	0							0.582237	0.825661
0.426651	33.732101	1.010267	12.295278	5.680798	0							0.583563	0.825661
0.427978	33.736271	1.012919	12.295568	5.694065	0							0.584889	0.825662
0.429304	33.740414	1.015572	12.295804	5.707333	0							0.586216	0.825662
0.43063	33.74437	1.018225	12.296033	5.7206	0							0.587542	0.825662
0.431957	33.748363	1.020877	12.296234	5.733868	0							0.588868	0.825662
0.433283	33.752811	1.02353	12.296495	5.747135	0							0.590195	0.825663
0.434609	33.757378	1.026183	12.296721	5.760403	0							0.591521	0.825663
0.435935	33.761929	1.028835	12.296808	5.77367	0							0.592847	0.825663
0.437262	33.766476	1.031488	12.296891	5.786938	0							0.594173	0.825663
0.438588	33.771008	1.034141	12.29704	5.800205	0							0.5955	0.825664
0.439914	33.775204	1.036793	12.29726	5.813473	0							0.596826	0.825664
0.44124	33.779205	1.039446	12.297412	5.82674	0							0.598152	0.825664
0.442567	33.783184	1.042099	12.297701	5.840008	0							0.599478	0.825664
0.443893	33.787148	1.044751	12.298065	5.853275	0							0.600805	0.825665
0.445219	33.791103	1.047404	12.298295	5.866543	0							0.602131	0.825665
0.446546	33.795074	1.050057	12.298595	5.87981	0							0.603457	0.825665
0.447872	33.799038	1.052709	12.298839	5.893078	0							0.604784	0.825665
0.449198	33.80294	1.055362	12.299045	5.906345	0							0.60611	0.825665
0.450524	33.806179	1.058015	12.299288	5.919613	0							0.607436	0.825666
0.451851	33.8097	1.060667	12.2996	5.93288	0							0.608762	0.825666
0.453177	33.814877	1.06332	12.299873	5.946148	0							0.610089	0.825666
0.454503	33.820053	1.065973	12.300045	5.959416	0							0.611415	0.825666
0.45583	33.825199	1.068625	12.30031	5.972683	0							0.612741	0.825667
0.457156	33.830132	1.071278	12.300471	5.985951	0							0.614068	0.825667
0.458482	33.834755	1.073931	12.300663	5.999218	0							0.615394	0.825667
0.459808	33.839359	1.076584	12.300926	6.012486	0							0.61672	0.825667
0.461135	33.843494	1.079236	12.301162	6.025753	0							0.618046	0.825668
0.462461	33.847351	1.081889	12.301346	6.039021	0							0.619373	0.825668
0.463787	33.851025	1.084542	12.301629	6.052289	0							0.620699	0.825668
0.465114	33.854675	1.087194	12.301939	6.065556	0							0.622025	0.825668
0.46644	33.858345	1.089847	12.302183	6.078824	0							0.623352	0.825668
0.467766	33.861988	1.0925	12.302407	6.092091	0							0.624678	0.825669
0.469092	33.86565	1.095152	12.302606	6.105359	0							0.626004	0.825669
0.470419	33.869137	1.097805	12.302752	6.118626	0							0.62733	0.825669
0.471745	33.872761	1.100458	12.302949	6.131894	0							0.628657	0.82567
0.473071	33.876781	1.10311	12.303164	6.145161	0							0.629983	0.82567
0.474397	33.880848	1.105763	12.303362	6.158429	0							0.631309	0.82567
0.475724	33.884914	1.108416	12.303542	6.171696	0							0.632635	0.825671
0.47705	33.888966	1.111068	12.303793	6.184964	0							0.633962	0.825671
0.478376	33.89304	1.113721	12.304064	6.198231	0							0.635288	0.825671
0.479703	33.897232	1.116374	12.304379	6.211499	0							0.636614	0.825672
0.481029	33.901508	1.119026	12.304654	6.224766	0							0.637941	0.825672
0.482355	33.906025	1.121679	12.304869	6.238034	0							0.639267	0.825672
0.483681	33.910683	1.124332	12.305109	6.251301	0							0.640593	0.825672
0.485008	33.915325	1.126984	12.305361	6.264569	0							0.641919	0.825673
0.486334	33.919968	1.129637	12.305656	6.277836	0							0.643246	0.825673
0.48766	33.924625	1.13229	12.305949	6.291104	0							0.644572	0.825673
0.488987	33.928993	1.134942	12.30616	6.304371	0							0.645898	0.825673
0.490313	33.932243	1.137595	12.306355	6.317639	0							0.647225	0.825674
0.491639	33.935707	1.140248	12.306626	6.330906	0							0.648551	0.825674
0.492965	33.939384	1.1429	12.306926	6.344174	0							0.649877	0.825674
0.494292	33.943077	1.145553	12.307238	6.357441	0							0.651203	0.825674
0.495618	33.946766	1.148206	12.307634	6.370709	0							0.65253	0.825674
0.496944	33.950451	1.150859	12.308061	6.383976	0							0.653856	0.825675
0.498271	33.954151	1.153511	12.308487	6.397244	0							0.655182	0.825675
0.499597	33.957417	1.156164	12.308923	6.410511	0							0.656509	0.825675
0.500923	33.960663	1.158817	12.30937	6.423779	0							0.657835	0.825675
0.502249	33.964012	1.161469	12.30982	6.437047	0							0.659161	0.825675
0.503576	33.967422	1.164122	12.310316	6.450314	0							0.660487	0.825676
0.504902	33.970821	1.166775	12.310817	6.463582	0							0.661814	0.825676
0.506228	33.974205	1.169427	12.311267	6.476849	0							0.66314	0.825676
0.507554	33.977619	1.17208	12.311592	6.490117	0							0.664466	0.825676
0.508881	33.981033	1.174733	12.311947	6.503384	0							0.665792	0.825676
0.510207	33.984383	1.177385	12.312333	6.516652	0							0.667119	0.825677
0.511533	33.987949	1.180038	12.312648	6.529919	0							0.668445	0.825677
0.51286	33.991852	1.182691	12.312919	6.543187	0							0.669771	0.825677
0.514186	33.995903	1.185343	12.313191	6.556454	0							0.671098	0.825677
0.515512	33.999966	1.187996	12.313446	6.569722	0							0.672424	0.825678
0.516838	34.004013	1.190649	12.313715	6.582989	0							0.67375	0.825678
0.518165	34.007927	1.193301	12.313979	6.596257	0							0.675076	0.825678
0.519491	34.010498	1.195954	12.31426	6.609524	0							0.676403	0.825678
0.520817	34.012428	1.198607	12.314554	6.622792	0							0.677729	0.825679
0.522144	34.014263	1.201259	12.314854	6.636059	0							0.679055	0.825679
0.52347	34.016075	1.203912	12.315126	6.649327	0							0.680382	0.825679
0.524796	34.017883	1.206565	12.315382	6.662594	0							0.681708	0.82568
0.526122	34.019691	1.209217	12.315633	6.675862	0							0.683034	0.82568
0.527449	34.021507	1.21187	12.315861	6.689129	0							0.68436	0.825681
0.528775	34.023491	1.214523	12.316078	6.702397	0							0.685687	0.825681
0.530101	34.025932	1.217175	12.316317	6.715664	0							0.687013	0.825681
0.531428	34.02879	1.219828	12.316565	6.728932	0							0.688339	0.825682
0.532754	34.031757	1.222481	12.31676	6.742199	0							0.689665	0.825682
0.53408	34.034737	1.225133	12.316972	6.755467	0							0.690992	0.825682
0.535406	34.037701	1.227786	12.31726	6.768734	0							0.692318	0.825683
0.536733	34.040672	1.230439	12.317572	6.782002	0							0.693644	0.825683
0.538059	34.043522	1.233091	12.317867	6.795269	0							0.694971	0.825683
0.539385	34.04615	1.235744	12.318084	6.808537	0							0.696297	0.825683
0.540711	34.049164	1.238397	12.318273	6.821805	0							0.697623	0.825683
0.542038	34.052376	1.24105	12.318509	6.835072	0							0.698949	0.825684
0.543364	34.055573	1.243702	12.318781	6.84834	0							0.700276	0.825684
0.54469	34.058788	1.246355	12.319052	6.861607	0							0.701602	0.825684
0.546017	34.061993	1.249008	12.319344	6.874875	0							0.702928	0.825684
0.547343	34.065201	1.25166	12.319647	6.888142	0							0.704255	0.825684
0.548669	34.068214	1.254313	12.319919	6.90141	0							0.705581	0.825684
0.549995	34.070648	1.256966	12.32013	6.914677	0							0.706907	0.825685
0.551322	34.072803	1.259618	12.320308	6.927945	0							0.708233	0.825685
0.552648	34.074932	1.262271	12.320542	6.941212	0							0.70956	0.825685
0.553974	34.077068	1.264924	12.320799	6.95448	0							0.710886	0.825685
0.555301	34.079205	1.267576	12.321031	6.967747	0							0.712212	0.825685
0.556627	34.081341	1.270229	12.321297	6.981015	0							0.713539	0.825686
0.557953	34.083206	1.272882	12.321551	6.994282	0							0.714865	0.825686
0.559279	34.085003	1.275534	12.321746	7.00755	0							0.716191	0.825686
0.560606	34.087006	1.278187	12.321943	7.020817	0							0.717517	0.825686
0.561932	34.089088	1.28084	12.322177	7.034085	0							0.718844	0.825687
0.563258	34.091125	1.283492	12.322405	7.047352	0							0.72017	0.825687
0.564584	34.093037	1.286145	12.322617	7.06062	0							0.721496	0.825688
0.565911	34.094997	1.288798	12.322883	7.073887	0							0.722822	0.825688
0.567237	34.096996	1.29145	12.323172	7.087155	0							0.724149	0.825688
0.568563	34.098858	1.294103	12.323433	7.100422	0							0.725475	0.825689
0.56989	34.101032	1.296756	12.323674	7.11369	0							0.726801	0.825689
0.571216	34.103611	1.299408	12.323874	7.126957	0							0.728128	0.825689
0.572542	34.106186	1.302061	12.324067	7.140225	0							0.729454	0.82569
0.573868	34.108757	1.304714	12.324319	7.153492	0							0.73078	0.82569
0.575195	34.111332	1.307366	12.32456	7.16676	0							0.732106	0.82569
0.576521	34.11388	1.310019	12.324764	7.180027	0							0.733433	0.82569
0.577847	34.116127	1.312672	12.324976	7.193295	0							0.734759	0.825691
0.579174	34.117962	1.315325	12.325185	7.206563	0							0.736085	0.825691
0.5805	34.119648	1.317977	12.325426	7.21983	0							0.737412	0.825691
0.581826	34.121323	1.32063	12.325655	7.233098	0							0.738738	0.825691
0.583152	34.123001	1.323283	12.325938	7.246365	0							0.740064	0.825691
0.584479	34.124676	1.325935	12.326271	7.259633	0							0.74139	0.825691
0.585805	34.126347	1.328588	12.326608	7.2729	0							0.742717	0.825692
0.587131	34.128078	1.331241	12.326955	7.286168	0							0.744043	0.825692
0.588458	34.129951	1.333893	12.327274	7.299435	0							0.745369	0.825692
0.589784	34.131924	1.336546	12.327583	7.312703	0							0.746696	0.825693
0.59111	34.133923	1.339199	12.327845	7.325971	0							0.748022	0.825693
0.592436	34.135918	1.341851	12.328165	7.339238	0							0.749348	0.825693
0.593763	34.137913	1.344504	12.32847	7.352506	0							0.750674	0.825694
0.595089	34.139904	1.347157	12.328816	7.365773	0							0.752001	0.825694
0.596415	34.141724	1.349809	12.329159	7.379041	0							0.753327	0.825694
0.597741	34.143181	1.352462	12.329413	7.392308	0							0.754653	0.825695
0.599068	34.144321	1.355115	12.32973	7.405576	0							0.755979	0.825695
0.600394	34.145313	1.357767	12.330056	7.418843	0							0.757306	0.825695
0.60172	34.146305	1.36042	12.330376	7.432111	0							0.758632	0.825695
0.603047	34.147301	1.363073	12.330671	7.445378	0							0.759958	0.825696
0.604373	34.148293	1.365725	12.331041	7.458646	0							0.761285	0.825696
0.605699	34.149212	1.368378	12.331389	7.471913	0							0.762611	0.825696
0.607025	34.149734	1.371031	12.331704	7.485181	0							0.763937	0.825696
0.608352	34.149784	1.373683	12.332021	7.498448	0							0.765263	0.825696
0.609678	34.149624	1.376336	12.332307	7.511716	0							0.76659	0.825696
0.611004	34.149403	1.378989	12.332614	7.524983	0							0.767916	0.825696
0.612331	34.149185	1.381642	12.33286	7.538251	0							0.769242	0.825697
0.613657	34.148964	1.384294	12.333056	7.551518	0							0.770569	0.825697
0.614983	34.148743	1.386947	12.333185	7.564786	0							0.771895	0.825697
0.616309	34.148808	1.3896	12.333416	7.578053	0							0.773221	0.825698
0.617636	34.149323	1.392252	12.333585	7.591321	0							0.774547	0.825698
0.618962	34.150089	1.394905	12.33374	7.604589	0							0.775874	0.825698
0.620288	34.151096	1.397557	12.33381	7.617856	0							0.7772	0.825699
0.621615	34.152111	1.40021	12.333854	7.631124	0							0.778526	0.825699
0.622941	34.15313	1.402863	12.333932	7.644391	0							0.779853	0.825699
0.624267	34.154148	1.405516	12.333956	7.657659	0							0.781179	0.8257
0.625593	34.155087	1.408168	12.333993	7.670926	0							0.782505	0.8257
0.62692	34.155762	1.410821	12.333961	7.684194	0							0.783831	0.8257
0.628246	34.156212	1.413474	12.334023	7.697461	0							0.785158	0.8257
0.629572	34.156593	1.416126	12.334031	7.710729	0							0.786484	0.8257
0.630898	34.156971	1.418779	12.33401	7.723996	0							0.78781	0.8257
0.632225	34.157349	1.421432	12.334022	7.737264	0							0.789137	0.825701
0.633551	34.15773	1.424084	12.334082	7.750531	0							0.790463	0.825701
0.634877	34.158108	1.426737	12.334101	7.763799	0							0.791789	0.825701
0.636204	34.158268	1.42939	12.334134	7.777066	0							0.793115	0.825701
0.63753	34.1577	1.432042	12.334255	7.790334	0							0.794442	0.825701
0.638856	34.156662	1.434695	12.334387	7.803601	0							0.795768	0.825701
0.640182	34.155525	1.437348	12.334519	7.816869	0							0.797094	0.825702
0.641509	34.154388	1.44	12.334639	7.830136	0							0.79842	0.825702
0.642835	34.153252	1.442653	12.334694	7.843404	0							0.799747	0.825702
0.644161	34.152119	1.445306	12.334712	7.856671	0							0.801073	0.825703
0.645488	34.151051	1.447958	12.334755	7.869939	0							0.802399	0.825703
0.646814	34.150215	1.450611	12.334848	7.883206	0							0.803726	0.825703
0.64814	34.149551	1.453264	12.335074	7.896474	0							0.805052	0.825704
0.649466	34.148964	1.455916	12.335261	7.909741	0							0.806378	0.825704
0.650793	34.148376	1.458569	12.335493	7.923009	0							0.807704	0.825704
0.652119	34.147789	1.461222	12.335667	7.936276	0							0.809031	0.825704
0.653445	34.147202	1.463874	12.335789	7.949544	0							0.810357	0.825705
0.654772	34.146599	1.466527	12.335863	7.962811	0							0.811683	0.825705
0.656098	34.145847	1.46918	12.336048	7.976079	0							0.81301	0.825705
0.657424	34.144661	1.471833	12.336122	7.989347	0							0.814336	0.825706
0.65875	34.143085	1.474485	12.336256	8.002614	0							0.815662	0.825706
0.660077	34.141518	1.477138	12.336492	8.015882	0							0.816988	0.825706
0.661403	34.139942	1.479791	12.336655	8.029149	0							0.818315	0.825706
0.662729	34.138371	1.482443	12.33677	8.042417	0							0.819641	0.825707
0.664055	34.136799	1.485096	12.336921	8.055684	0							0.820967	0.825707
0.665382	34.135296	1.487749	12.337173	8.068952	0							0.822294	0.825707
0.666708	34.134007	1.490401	12.337427	8.082219	0							0.82362	0.825708
0.668034	34.132725	1.493054	12.337685	8.095487	0							0.824946	0.825708
0.669361	34.131458	1.495707	12.33794	8.108754	0							0.826272	0.825708
0.670687	34.130241	1.498359	12.338093	8.122022	0							0.827599	0.825708
0.672013	34.129093	1.501012	12.338243	8.135289	0							0.828925	0.825709
0.673339	34.127834	1.503665	12.338428	8.148557	0							0.830251	0.825709
0.674666	34.126575	1.506317	12.338607	8.161824	0							0.831577	0.825709
0.675992	34.125557	1.50897	12.338778	8.175092	0							0.832904	0.825709
0.677318	34.124371	1.511623	12.338877	8.188359	0							0.83423	0.82571
0.678645	34.122997	1.514275	12.339001	8.201627	0							0.835556	0.82571
0.679971	34.121628	1.516928	12.339223	8.214894	0							0.836883	0.82571
0.681297	34.120258	1.519581	12.33938	8.228162	0							0.838209	0.82571
0.682623	34.118889	1.522233	12.339471	8.241429	0							0.839535	0.825711
0.68395	34.117496	1.524886	12.339665	8.254697	0							0.840861	0.825711
0.685276	34.115826	1.527539	12.339767	8.267964	0							0.842188	0.825711
0.686602	34.113777	1.530191	12.339833	8.281232	0							0.843514	0.825711
0.687928	34.111233	1.532844	12.340012	8.294499	0							0.84484	0.825712
0.689255	34.108685	1.535497	12.340293	8.307767	0							0.846166	0.825712
0.690581	34.106148	1.538149	12.340597	8.321034	0							0.847493	0.825712
0.691907	34.1036	1.540802	12.340861	8.334302	0							0.848819	0.825713
0.693234	34.101051	1.543455	12.341048	8.347569	0							0.850145	0.825713
0.69456	34.098522	1.546108	12.341269	8.360837	0							0.851472	0.825713
0.695886	34.096035	1.54876	12.341434	8.374104	0							0.852798	0.825713
0.697212	34.092777	1.551413	12.341634	8.387372	0							0.854124	0.825713
0.698539	34.08952	1.554066	12.341821	8.40064	0							0.855451	0.825714
0.699865	34.086235	1.556718	12.342041	8.413907	0							0.856777	0.825714
0.701191	34.08297	1.559371	12.342243	8.427175	0							0.858103	0.825714
0.702518	34.0797	1.562024	12.342447	8.440442	0							0.859429	0.825714
0.703844	34.076447	1.564676	12.342607	8.45371	0							0.860756	0.825715
0.70517	34.073753	1.567329	12.342708	8.466977	0							0.862082	0.825715
0.706496	34.070705	1.569982	12.342801	8.480245	0							0.863408	0.825715
0.707823	34.067459	1.572634	12.342903	8.493512	0							0.864734	0.825715
0.709149	34.064205	1.575287	12.342978	8.50678	0							0.866061	0.825716
0.710475	34.06094	1.57794	12.343045	8.520047	0							0.867387	0.825716
0.711802	34.057701	1.580592	12.343101	8.533315	0							0.868713	0.825716
0.713128	34.054447	1.583245	12.343217	8.546582	0							0.87004	0.825716
0.714454	34.051025	1.585898	12.343354	8.55985	0							0.871366	0.825716
0.71578	34.047264	1.58855	12.343443	8.573117	0							0.872692	0.825717
0.717107	34.043186	1.591203	12.343531	8.586385	0							0.874018	0.825717
0.718433	34.039116	1.593856	12.343566	8.599652	0							0.875345	0.825717
0.719759	34.035053	1.596508	12.343628	8.61292	0							0.876671	0.825717
0.721085	34.030987	1.599161	12.343683	8.626187	0							0.877997	0.825718
0.722412	34.026924	1.601814	12.343746	8.639455	0							0.879323	0.825718
0.723738	34.0233	1.604466	12.343785	8.652722	0							0.88065	0.825718
0.725064	34.020363	1.607119	12.34384	8.66599	0							0.881976	0.825718
0.726391	34.016369	1.609772	12.34384	8.679257	0							0.883302	0.825719
0.727717	34.012157	1.612424	12.343837	8.692525	0							0.884629	0.825719
0.729043	34.007938	1.615077	12.343964	8.705792	0							0.885955	0.825719
0.730369	34.003716	1.61773	12.344102	8.71906	0							0.887281	0.825719
0.731696	33.9995	1.620383	12.344109	8.732327	0							0.888608	0.825719
0.733022	33.995277	1.623035	12.344095	8.745595	0							0.889934	0.82572
0.734348	33.991028	1.625688	12.344109	8.758862	0							0.89126	0.82572
0.735675	33.985764	1.62834	12.344121	8.77213	0							0.892586	0.825721
0.737001	33.980209	1.630993	12.344235	8.785398	0							0.893913	0.825721
0.738327	33.974648	1.633646	12.344287	8.798665	0							0.895239	0.825721
0.739653	33.969097	1.636299	12.344398	8.811933	0							0.896565	0.825722
0.74098	33.963531	1.638951	12.344491	8.8252	0							0.897891	0.825722
0.742306	33.957973	1.641604	12.344611	8.838468	0							0.899218	0.825723
0.743632	33.952667	1.644257	12.344757	8.851735	0							0.900544	0.825723
0.744959	33.947464	1.646909	12.344977	8.865003	0							0.90187	0.825723
0.746285	33.942257	1.649562	12.345171	8.87827	0							0.903197	0.825724
0.747611	33.937031	1.652215	12.345406	8.891538	0							0.904523	0.825724
0.748937	33.931793	1.654867	12.345643	8.904805	0							0.905849	0.825724
0.750264	33.926579	1.65752	12.345832	8.918073	0							0.907175	0.825724
0.75159	33.921356	1.660173	12.346026	8.93134	0							0.908502	0.825724
0.752916	33.916241	1.662825	12.346246	8.944608	0							0.909828	0.825725
0.754243	33.91098	1.665478	12.346519	8.957875	0							0.911154	0.825725
0.755569	33.905056	1.668131	12.346725	8.971143	0							0.91248	0.825725
0.756895	33.899048	1.670783	12.346928	8.98441	0							0.913807	0.825725
0.758221	33.893021	1.673436	12.347162	8.997678	0							0.915133	0.825725
0.759548	33.886997	1.676089	12.347444	9.010945	0							0.916459	0.825726
0.760874	33.880997	1.678741	12.347642	9.024213	0							0.917786	0.825726
0.7622	33.874977	1.681394	12.347835	9.03748	0							0.919112	0.825726
0.763526	33.869595	1.684047	12.348045	9.050748	0							0.920438	0.825727
0.764853	33.863632	1.686699	12.34831	9.064015	0							0.921764	0.825727
0.766179	33.857559	1.689352	12.348659	9.077283	0							0.923091	0.825727
0.767505	33.851475	1.692005	12.348947	9.09055	0							0.924417	0.825728
0.768832	33.84539	1.694657	12.34913	9.103818	0							0.925743	0.825728
0.770158	33.839314	1.69731	12.349355	9.117085	0							0.92707	0.825728
0.771484	33.833229	1.699963	12.349678	9.130353	0							0.928396	0.825729
0.77281	33.827564	1.702615	12.349964	9.14362	0							0.929722	0.825729
0.774137	33.821663	1.705268	12.350184	9.156888	0							0.931048	0.825729
0.775463	33.815605	1.707921	12.350413	9.170156	0							0.932375	0.825729
0.776789	33.80962	1.710574	12.350598	9.183423	0							0.933701	0.825729
0.778116	33.804119	1.713226	12.350792	9.196691	0							0.935027	0.825729
0.779442	33.798344	1.715879	12.35104	9.209958	0							0.936354	0.82573
0.780768	33.792297	1.718532	12.351283	9.223226	0							0.93768	0.82573
0.782094	33.786346	1.721184	12.351533	9.236493	0							0.939006	0.82573
0.783421	33.780392	1.723837	12.351842	9.249761	0							0.940332	0.82573
0.784747	33.773705	1.72649	12.352151	9.263028	0							0.941659	0.82573
0.786073	33.766659	1.729142	12.352406	9.276296	0							0.942985	0.825731
0.7874	33.759617	1.731795	12.352582	9.289563	0							0.944311	0.825731
0.788726	33.752571	1.734448	12.352704	9.302831	0							0.945637	0.825731
0.790052	33.745518	1.7371	12.352805	9.316098	0							0.946964	0.825731
0.791378	33.738529	1.739753	12.352877	9.329366	0							0.94829	0.825732
0.792705	33.732185	1.742406	12.352917	9.342633	0							0.949616	0.825732
0.794031	33.725155	1.745058	12.353005	9.355902	0							0.950943	0.825732
0.795357	33.717476	1.747711	12.353125	9.369169	0							0.952269	0.825733
0.796683	33.709751	1.750364	12.35321	9.382437	0							0.953595	0.825733
0.79801	33.702023	1.753016	12.353331	9.395704	0							0.954921	0.825733
0.799336	33.694305	1.755669	12.353493	9.408972	0							0.956248	0.825733
0.800662	33.686573	1.758322	12.353672	9.422239	0							0.957574	0.825734
0.801989	33.679611	1.760974	12.353848	9.435507	0							0.9589	0.825734
0.803315	33.672924	1.763627	12.353984	9.448774	0							0.960227	0.825734
0.804641	33.665634	1.76628	12.354093	9.462042	0							0.961553	0.825734
0.805967	33.658058	1.768932	12.35419	9.475309	0							0.962879	0.825735
0.807294	33.65049	1.771585	12.35428	9.488577	0							0.964205	0.825735
0.80862	33.642925	1.774238	12.354434	9.501844	0							0.965532	0.825735
0.809946	33.635345	1.776891	12.354599	9.515112	0							0.966858	0.825735
0.811273	33.627842	1.779543	12.354727	9.528379	0							0.968184	0.825736
0.812599	33.620403	1.782196	12.354839	9.541647	0							0.969511	0.825736
0.813925	33.61195	1.784849	12.354918	9.554914	0							0.970837	0.825736
0.815251	33.602737	1.787501	12.354978	9.568182	0							0.972163	0.825736
0.816578	33.593464	1.790154	12.355048	9.58145	0							0.973489	0.825737
0.817904	33.584206	1.792807	12.355164	9.594717	0							0.974816	0.825737
0.81923	33.574955	1.795459	12.355319	9.607985	0							0.976142	0.825737
0.820557	33.566128	1.798112	12.355416	9.621252	0							0.977468	0.825737
0.821883	33.558002	1.800765	12.355446	9.63452	0							0.978795	0.825737
0.823209	33.549911	1.803417	12.355493	9.647787	0							0.980121	0.825738
0.824535	33.541454	1.80607	12.355533	9.661055	0							0.981447	0.825738
0.825862	33.532875	1.808723	12.355551	9.674322	0							0.982773	0.825738
0.827188	33.524323	1.811375	12.355662	9.68759	0							0.9841	0.825738
0.828514	33.515732	1.814028	12.355811	9.700857	0							0.985426	0.825738
0.82984	33.507305	1.816681	12.355881	9.714125	0							0.986752	0.825739
0.831167	33.499893	1.819333	12.355902	9.727392	0							0.988078	0.825739
0.832493	33.492516	1.821986	12.355942	9.74066	0							0.989405	0.825739
0.833819	33.483906	1.824639	12.355942	9.753927	0							0.990731	0.825739
0.835146	33.474518	1.827291	12.355998	9.767195	0							0.992057	0.825739
0.836472	33.465134	1.829944	12.356071	9.780462	0							0.993384	0.82574
0.837798	33.455734	1.832597	12.356157	9.79373	0							0.99471	0.82574
0.839124	33.44635	1.835249	12.35626	9.806997	0							0.996036	0.82574
0.840451	33.43721	1.837902	12.356346	9.820265	0							0.997362	0.825741
0.841777	33.428436	1.840555	12.356394	9.833532	0							0.998689	0.825741
0.843103	33.419075	1.843207	12.35643	9.8468	0							1.000015	0.825741
0.844429	33.408733	1.84586	12.356491	9.860067	0							1.001341	0.825742
0.845756	33.398159	1.848513	12.356551	9.873335	0							1.002668	0.825742
0.847082	33.387581	1.851165	12.356557	9.886602	0							1.003994	0.825742
0.848408	33.376999	1.853818	12.356593	9.89987	0							1.00532	0.825743
0.849735	33.366611	1.856471	12.35665	9.913137	0							1.006646	0.825743
0.851061	33.356953	1.859124	12.356758	9.926405	0							1.007973	0.825743
0.852387	33.347504	1.861776	12.3569	9.939672	0							1.009299	0.825744
0.853714	33.337204	1.864429	12.357006	9.95294	0							1.010625	0.825744
0.85504	33.326401	1.867082	12.357105	9.966208	0							1.011952	0.825744
0.856366	33.315582	1.869734	12.357206	9.979475	0							1.013278	0.825744
0.857692	33.304787	1.872387	12.357424	9.992743	0							1.014604	0.825745
0.859019	33.293976	1.875039	12.357555	10.00601	0							1.01593	0.825745
0.860345	33.283836	1.877692	12.357669	10.019278	0							1.017257	0.825745
0.861671	33.274509	1.880345	12.357738	10.032545	0							1.018583	0.825745
0.862997	33.264515	1.882998	12.3578	10.045813	0							1.019909	0.825746
0.864324	33.253777	1.88565	12.357853	10.05908	0							1.021235	0.825746
0.86565	33.243034	1.888303	12.35795	10.072348	0							1.022562	0.825746
0.866976	33.232277	1.890956	12.358145	10.085615	0							1.023888	0.825746
0.868303	33.221539	1.893608	12.358321	10.098883	0							1.025214	0.825747
0.869629	33.210926	1.896261	12.358535	10.11215	0							1.026541	0.825747
0.870955	33.200901	1.898914	12.358747	10.125418	0							1.027867	0.825747
0.872281	33.190819	1.901566	12.358963	10.138685	0							1.029193	0.825747
0.873608	33.179993	1.904219	12.359118	10.151953	0							1.030519	0.825747
0.874934	33.169098	1.906872	12.359246	10.16522	0							1.031846	0.825748
0.87626	33.15818	1.909524	12.359298	10.178488	0							1.033172	0.825748
0.877586	33.147274	1.912177	12.35941	10.191755	0							1.034498	0.825748
0.878913	33.136372	1.91483	12.359542	10.205023	0							1.035825	0.825748
0.880239	33.126163	1.917482	12.359677	10.21829	0							1.037151	0.825749
0.881565	33.11644	1.920135	12.35978	10.231558	0							1.038477	0.825749
0.882892	33.105984	1.922788	12.359866	10.244825	0							1.039803	0.825749
0.884218	33.09584	1.92544	12.360054	10.258093	0							1.04113	0.82575
0.885544	33.086063	1.928093	12.360184	10.27136	0							1.042456	0.82575
0.886871	33.075577	1.930746	12.360321	10.284628	0							1.043782	0.82575
0.888197	33.064857	1.933399	12.360455	10.297895	0							1.045109	0.82575
0.889523	33.054234	1.936051	12.360517	10.311163	0							1.046435	0.825751
0.890849	33.04377	1.938704	12.360663	10.32443	0							1.047761	0.825751
0.892176	33.032513	1.941357	12.360763	10.337698	0							1.049087	0.825751
0.893502	33.020405	1.944009	12.360867	10.350965	0							1.050414	0.825752
0.894828	33.00835	1.946662	12.36095	10.364233	0							1.05174	0.825752
0.896154	32.996246	1.949314	12.361073	10.377501	0							1.053066	0.825752
0.897481	32.98415	1.951967	12.361133	10.390768	0							1.054392	0.825752
0.898807	32.972202	1.95462	12.36124	10.404036	0							1.055719	0.825753
0.900133	32.960735	1.957273	12.361447	10.417303	0							1.057045	0.825753
0.90146	32.949493	1.959925	12.361652	10.430571	0							1.058371	0.825753
0.902786	32.937069	1.962578	12.361709	10.443838	0							1.059698	0.825754
0.904112	32.924664	1.965231	12.361868	10.457106	0							1.061024	0.825754
0.905438	32.9123	1.967883	12.362022	10.470373	0							1.06235	0.825754
0.906765	32.899895	1.970536	12.362088	10.483641	0							1.063676	0.825755
0.908091	32.887478	1.973189	12.362198	10.496908	0							1.065003	0.825755
0.909417	32.875378	1.975841	12.36226	10.510176	0							1.066329	0.825755
0.910743	32.864029	1.978494	12.362378	10.523443	0							1.067655	0.825755
0.91207	32.851799	1.981147	12.362432	10.536711	0							1.068982	0.825756
0.913396	32.83963	1.983799	12.36242	10.549978	0							1.070308	0.825756
0.914722	32.827469	1.986452	12.362339	10.563246	0							1.071634	0.825756
0.916049	32.815098	1.989105	12.362382	10.576513	0							1.07296	0.825756
0.917375	32.802856	1.991758	12.362427	10.589781	0							1.074287	0.825756
0.918701	32.790844	1.99441	12.362397	10.603048	0							1.075613	0.825757
0.920027	32.779484	1.997063	12.362385	10.616316	0							1.076939	0.825757
0.921354	32.767982	1.999715	12.362349	10.629583	0							1.078266	0.825757
0.92268	32.755928	2.002368	12.362288	10.642851	0							1.079592	0.825757
0.924006	32.743816	2.005021	12.362236	10.656118	0							1.080918	0.825758
0.925333	32.731735	2.007673	12.362286	10.669386	0							1.082244	0.825758
0.926659	32.719646	2.010326	12.362264	10.682653	0							1.083571	0.825758
0.927985	32.70763	2.012979	12.362363	10.695921	0							1.084897	0.825758
0.929311	32.696011	2.015632	12.362432	10.709188	0							1.086223	0.825759
0.930638	32.684818	2.018284	12.362412	10.722456	0							1.087549	0.825759
0.931964	32.67234	2.020937	12.362491	10.735723	0							1.088876	0.825759
0.93329	32.659897	2.02359	12.362526	10.748991	0							1.090202	0.825759
0.934617	32.647446	2.026242	12.362552	10.762259	0							1.091528	0.82576
0.935943	32.635025	2.028895	12.362648	10.775526	0							1.092855	0.82576
0.937269	32.622921	2.031548	12.362668	10.788794	0							1.094181	0.82576
0.938595	32.611862	2.0342	12.362766	10.802061	0							1.095507	0.82576
0.939922	32.600906	2.036853	12.362818	10.815329	0							1.096833	0.825761
0.941248	32.587917	2.039505	12.362851	10.828596	0							1.09816	0.825761
0.942574	32.57476	2.042158	12.362921	10.841864	0							1.099486	0.825761
0.943901	32.561623	2.044811	12.362975	10.855131	0							1.100812	0.825761
0.945227	32.548435	2.047463	12.363104	10.868399	0							1.102139	0.825762
0.946553	32.535301	2.050117	12.363162	10.881666	0							1.103465	0.825762
0.947879	32.522133	2.052769	12.36324	10.894934	0							1.104791	0.825762
0.949206	32.510284	2.055422	12.363324	10.908201	0							1.106117	0.825762
0.950532	32.496967	2.058074	12.363489	10.921469	0							1.107444	0.825763
0.951858	32.482948	2.060727	12.363695	10.934736	0							1.10877	0.825763
0.953184	32.468918	2.06338	12.363851	10.948004	0							1.110096	0.825763
0.954511	32.45491	2.066032	12.363897	10.961271	0							1.111423	0.825763
0.955837	32.44088	2.068685	12.363888	10.974539	0							1.112749	0.825764
0.957163	32.426838	2.071338	12.363931	10.987806	0							1.114075	0.825764
0.95849	32.413895	2.07399	12.364005	11.001074	0							1.115401	0.825764
0.959816	32.401173	2.076643	12.364038	11.014341	0							1.116728	0.825764
0.961142	32.387672	2.079296	12.364001	11.027609	0							1.118054	0.825765
0.962469	32.374226	2.081948	12.363902	11.040876	0							1.11938	0.825765
0.963795	32.360786	2.084601	12.363845	11.054144	0							1.120706	0.825765
0.965121	32.347382	2.087254	12.363803	11.067411	0							1.122033	0.825765
0.966447	32.33392	2.089907	12.363715	11.080679	0							1.123359	0.825766
0.967774	32.321045	2.092559	12.363708	11.093946	0							1.124685	0.825766
0.9691	32.308823	2.095212	12.363665	11.107214	0							1.126012	0.825766
0.970426	32.294773	2.097865	12.363643	11.120481	0							1.127338	0.825767
0.971752	32.280781	2.100517	12.363603	11.133749	0							1.128664	0.825767
0.973079	32.266747	2.10317	12.363555	11.147017	0							1.12999	0.825767
0.974405	32.252644	2.105823	12.363613	11.160284	0							1.131317	0.825767
0.975731	32.238625	2.108475	12.363628	11.173552	0							1.132643	0.825768
0.977058	32.224758	2.111128	12.363657	11.186819	0							1.133969	0.825768
0.978384	32.212475	2.11378	12.363639	11.200087	0							1.135296	0.825768
0.97971	32.198406	2.116433	12.363554	11.213354	0							1.136622	0.825768
0.981036	32.184025	2.119086	12.363506	11.226622	0							1.137948	0.825769
0.982363	32.169525	2.121738	12.363521	11.239889	0							1.139274	0.825769
0.983689	32.155067	2.124391	12.363565	11.253157	0							1.140601	0.825769
0.985015	32.140629	2.127044	12.363634	11.266424	0							1.141927	0.825769
0.986341	32.126198	2.129697	12.363671	11.279692	0							1.143253	0.82577
0.987668	32.112549	2.132349	12.363669	11.292959	0							1.14458	0.82577
0.988994	32.099064	2.135002	12.363734	11.306227	0							1.145906	0.82577
0.99032	32.084049	2.137655	12.363785	11.319494	0							1.147232	0.82577
0.991647	32.070587	2.140307	12.363824	11.332762	0							1.148558	0.825771
0.992973	32.056194	2.14296	12.363838	11.346029	0							1.149885	0.825771
0.994299	32.041157	2.145613	12.363901	11.359297	0							1.151211	0.825771
0.995625	32.026058	2.148265	12.363922	11.372564	0							1.152537	0.825772
0.996952	32.011246	2.150918	12.363926	11.385832	0							1.153863	0.825772
0.998278	31.997684	2.153571	12.36399	11.399099	0							1.15519	0.825772
0.999604	31.983315	2.156223	12.364032	11.412367	0							1.156516	0.825772
1.000931	31.968729	2.158876	12.364058	11.425634	0							1.157842	0.825773
1.002257	31.954109	2.161529	12.364124	11.438902	0							1.159169	0.825773
1.003583	31.939493	2.164181	12.364202	11.452169	0							1.160495	0.825773
1.004909	31.924873	2.166834	12.364332	11.465437	0							1.161821	0.825773
1.006236	31.91024	2.169487	12.364461	11.478704	0							1.163147	0.825774
1.007562	31.897114	2.17214	12.364584	11.491972	0							1.164474	0.825774
1.008888	31.88228	2.174792	12.364703	11.505239	0							1.1658	0.825774
1.010215	31.866638	2.177445	12.364874	11.518507	0							1.167126	0.825775
1.011541	31.85099	2.180098	12.365047	11.531775	0							1.168453	0.825775
1.012867	31.835312	2.18275	12.365103	11.545042	0							1.169779	0.825775
1.014193	31.819654	2.185403	12.365088	11.55831	0							1.171105	0.825775
1.01552	31.803991	2.188056	12.365131	11.571577	0							1.172431	0.825776
1.016846	31.789764	2.190708	12.365181	11.584845	0							1.173758	0.825776
1.018172	31.775541	2.193361	12.365181	11.598112	0							1.175084	0.825776
1.019498	31.760609	2.196013	12.365158	11.61138	0							1.17641	0.825777
1.020825	31.745556	2.198666	12.365155	11.624647	0							1.177737	0.825777
1.022151	31.730511	2.201319	12.365166	11.637915	0							1.179063	0.825777
1.023477	31.715435	2.203972	12.365188	11.651182	0							1.180389	0.825777
1.024804	31.700352	2.206625	12.36528	11.66445	0							1.181715	0.825778
1.02613	31.6859	2.209277	12.365323	11.677717	0							1.183042	0.825778
1.027456	31.672205	2.21193	12.365315	11.690985	0							1.184368	0.825778
1.028782	31.656929	2.214582	12.365386	11.704252	0							1.185694	0.825779
1.030109	31.64131	2.217235	12.365529	11.71752	0							1.18702	0.825779
1.031435	31.625635	2.219888	12.365624	11.730787	0							1.188347	0.825779
1.032761	31.609934	2.22254	12.365656	11.744055	0							1.189673	0.825779
1.034088	31.594275	2.225193	12.36572	11.757322	0							1.190999	0.82578
1.035414	31.579256	2.227846	12.365838	11.77059	0							1.192326	0.82578
1.03674	31.565798	2.230498	12.365932	11.783857	0							1.193652	0.82578
1.038066	31.551926	2.233151	12.36599	11.797125	0							1.194978	0.825781
1.039393	31.536985	2.235804	12.366031	11.810392	0							1.196304	0.825781
1.040719	31.521824	2.238456	12.366063	11.82366	0							1.197631	0.825781
1.042045	31.506676	2.241109	12.366101	11.836927	0							1.198957	0.825781
1.043372	31.491581	2.243762	12.366141	11.850195	0							1.200283	0.825782
1.044698	31.47772	2.246415	12.366151	11.863462	0							1.201609	0.825782
1.046024	31.464638	2.249067	12.366137	11.87673	0							1.202936	0.825782
1.04735	31.451195	2.25172	12.366087	11.889997	0							1.204262	0.825783
1.048677	31.436224	2.254373	12.366055	11.903265	0							1.205588	0.825783
1.050003	31.420511	2.257025	12.366036	11.916533	0							1.206915	0.825783
1.051329	31.404789	2.259678	12.365952	11.9298	0							1.208241	0.825784
1.052655	31.389088	2.262331	12.365835	11.943068	0							1.209567	0.825784
1.053982	31.373375	2.264983	12.365746	11.956335	0							1.210894	0.825784
1.055308	31.358074	2.267636	12.365653	11.969603	0							1.21222	0.825785
1.056634	31.344076	2.270288	12.365561	11.98287	0							1.213546	0.825785
1.057961	31.328995	2.272941	12.365496	11.996138	0							1.214872	0.825785
1.059287	31.312841	2.275594	12.365445	12.009405	0							1.216199	0.825786
1.060613	31.296736	2.278246	12.365377	12.022673	0							1.217525	0.825786
1.061939	31.280596	2.2809	12.365324	12.03594	0							1.218851	0.825786
1.063266	31.264444	2.283552	12.365281	12.049208	0							1.220177	0.825786
1.064592	31.248402	2.286205	12.365181	12.062475	0							1.221504	0.825787
1.065918	31.233244	2.288857	12.365148	12.075744	0							1.22283	0.825787
1.067245	31.217913	2.29151	12.365141	12.089011	0							1.224156	0.825787
1.068571	31.201637	2.294163	12.365112	12.102279	0							1.225483	0.825788
1.069897	31.185061	2.296815	12.365148	12.115546	0							1.226809	0.825788
1.071223	31.168467	2.299468	12.365221	12.128814	0							1.228135	0.825788
1.07255	31.151861	2.302121	12.365264	12.142081	0							1.229461	0.825789
1.073876	31.135284	2.304773	12.365208	12.155349	0							1.230788	0.825789
1.075202	31.120382	2.307426	12.365129	12.168616	0							1.232114	0.825789
1.076529	31.10618	2.310079	12.365088	12.181884	0							1.23344	0.82579
1.077855	31.090836	2.312731	12.365106	12.195151	0							1.234766	0.82579
1.079181	31.074923	2.315384	12.365151	12.208419	0							1.236093	0.82579
1.080507	31.059021	2.318037	12.365215	12.221686	0							1.237419	0.825791
1.081834	31.043085	2.32069	12.365229	12.234954	0							1.238745	0.825791
1.08316	31.027149	2.323342	12.365219	12.248221	0							1.240072	0.825791
1.084486	31.011913	2.325995	12.365223	12.261489	0							1.241398	0.825792
1.085812	30.997314	2.328648	12.365262	12.274756	0							1.242724	0.825792
1.087139	30.981718	2.3313	12.365348	12.288024	0							1.244051	0.825792
1.088465	30.965328	2.333953	12.365395	12.301291	0							1.245377	0.825793
1.089791	30.948906	2.336606	12.365423	12.314559	0							1.246703	0.825793
1.091118	30.932495	2.339258	12.365441	12.327826	0							1.248029	0.825793
1.092444	30.91608	2.341911	12.365469	12.341094	0							1.249356	0.825794
1.09377	30.89966	2.344563	12.365497	12.354362	0							1.250682	0.825794
1.095096	30.884533	2.347216	12.365583	12.367629	0							1.252008	0.825794
1.096423	30.868965	2.349869	12.365604	12.380897	0							1.253334	0.825795
1.097749	30.853401	2.352521	12.365642	12.394164	0							1.254661	0.825795
1.099075	30.838118	2.355174	12.365743	12.407432	0							1.255987	0.825795
1.100402	30.821981	2.357827	12.365875	12.420699	0							1.257313	0.825796
1.101728	30.805365	2.36048	12.365929	12.433967	0							1.25864	0.825796
1.103054	30.788744	2.363132	12.36596	12.447234	0							1.259966	0.825797
1.10438	30.77256	2.365785	12.365932	12.460502	0							1.261292	0.825797
1.105707	30.756716	2.368438	12.365897	12.473769	0							1.262618	0.825797
1.107033	30.740084	2.37109	12.365922	12.487037	0							1.263945	0.825798
1.108359	30.72298	2.373743	12.365928	12.500304	0							1.265271	0.825798
1.109686	30.705883	2.376396	12.365919	12.513572	0							1.266597	0.825798
1.111012	30.688797	2.379048	12.365854	12.526839	0							1.267923	0.825799
1.112338	30.671675	2.381701	12.365738	12.540107	0							1.26925	0.825799
1.113664	30.654861	2.384354	12.365705	12.553374	0							1.270576	0.825799
1.114991	30.639059	2.387006	12.365593	12.566642	0							1.271902	0.8258
1.116317	30.623425	2.389659	12.365424	12.579909	0							1.273229	0.8258
1.117643	30.6068	2.392312	12.365247	12.593177	0							1.274555	0.825801
1.118969	30.590248	2.394964	12.365133	12.606444	0							1.275881	0.825801
1.120296	30.573698	2.397617	12.365122	12.619712	0							1.277207	0.825801
1.121622	30.557121	2.40027	12.365104	12.632979	0							1.278534	0.825802
1.122948	30.540545	2.402923	12.365048	12.646247	0							1.27986	0.825802
1.124275	30.525026	2.405575	12.365069	12.659514	0							1.281186	0.825802
1.125601	30.510124	2.408228	12.365011	12.672782	0							1.282513	0.825803
1.126927	30.493582	2.410881	12.365002	12.686049	0							1.283839	0.825803
1.128253	30.476986	2.413533	12.365026	12.699317	0							1.285165	0.825804
1.12958	30.460361	2.416186	12.365124	12.712584	0							1.286491	0.825804
1.130906	30.443798	2.418839	12.365244	12.725852	0							1.287818	0.825804
1.132232	30.427238	2.421491	12.365303	12.73912	0							1.289144	0.825805
1.133559	30.411072	2.424144	12.36528	12.752387	0							1.29047	0.825805
1.134885	30.395241	2.426796	12.365266	12.765655	0							1.291797	0.825805
1.136211	30.378572	2.429449	12.365266	12.778922	0							1.293123	0.825806
1.137537	30.36162	2.432102	12.365232	12.79219	0							1.294449	0.825806
1.138864	30.344664	2.434755	12.36515	12.805457	0							1.295775	0.825807
1.14019	30.327765	2.437407	12.365063	12.818725	0							1.297102	0.825807
1.141516	30.310818	2.44006	12.365054	12.831992	0							1.298428	0.825807
1.142843	30.294228	2.442713	12.365074	12.84526	0							1.299754	0.825808
1.144169	30.278261	2.445365	12.364956	12.858527	0							1.30108	0.825808
1.145495	30.261877	2.448018	12.364947	12.871795	0							1.302407	0.825809
1.146821	30.244602	2.450671	12.36487	12.885062	0							1.303733	0.825809
1.148148	30.227329	2.453323	12.364798	12.89833	0							1.305059	0.825809
1.149474	30.210094	2.455976	12.364808	12.911597	0							1.306386	0.82581
1.1508	30.193499	2.458629	12.364888	12.924865	0							1.307712	0.82581
1.152126	30.177898	2.461281	12.364898	12.938132	0							1.309038	0.825811
1.153453	30.162165	2.463934	12.364934	12.9514	0							1.310364	0.825811
1.154779	30.146727	2.466587	12.365022	12.964667	0							1.311691	0.825811
1.156105	30.129835	2.469239	12.365038	12.977935	0							1.313017	0.825812
1.157432	30.112986	2.471892	12.364923	12.991202	0							1.314343	0.825812
1.158758	30.096115	2.474545	12.364886	13.00447	0							1.31567	0.825813
1.160084	30.079245	2.477198	12.36492	13.017737	0							1.316996	0.825813
1.16141	30.062323	2.47985	12.365005	13.031005	0							1.318322	0.825814
1.162737	30.04591	2.482503	12.365036	13.044272	0							1.319648	0.825814
1.164063	30.031055	2.485156	12.365041	13.05754	0							1.320975	0.825814
1.165389	30.014566	2.487808	12.364996	13.070807	0							1.322301	0.825815
1.166716	29.997416	2.490461	12.365051	13.084075	0							1.323627	0.825815
1.168042	29.98032	2.493114	12.365068	13.097342	0							1.324954	0.825816
1.169368	29.963261	2.495766	12.365136	13.11061	0							1.32628	0.825816
1.170694	29.946133	2.498419	12.365299	13.123878	0							1.327606	0.825817
1.172021	29.929403	2.501071	12.365422	13.137145	0							1.328932	0.825817
1.173347	29.913925	2.503724	12.365567	13.150413	0							1.330259	0.825817
1.174673	29.897585	2.506377	12.365616	13.16368	0							1.331585	0.825818
1.176	29.880037	2.509029	12.365817	13.176948	0							1.332911	0.825818
1.177326	29.862431	2.511683	12.36599	13.190215	0							1.334237	0.825819
1.178652	29.844816	2.514335	12.366129	13.203483	0							1.335564	0.825819
1.179978	29.827272	2.516988	12.36616	13.21675	0							1.33689	0.82582
1.181305	29.809801	2.51964	12.366221	13.230018	0							1.338216	0.82582
1.182631	29.793056	2.522293	12.366358	13.243285	0							1.339543	0.825821
1.183957	29.777218	2.524946	12.366381	13.256553	0							1.340869	0.825821
1.185283	29.760025	2.527598	12.36641	13.26982	0							1.342195	0.825821
1.18661	29.742815	2.530251	12.366352	13.283088	0							1.343521	0.825822
1.187936	29.72566	2.532904	12.366261	13.296355	0							1.344848	0.825822
1.189262	29.708456	2.535556	12.366268	13.309623	0							1.346174	0.825823
1.190589	29.691238	2.538209	12.366247	13.32289	0							1.3475	0.825823
1.191915	29.674555	2.540862	12.366302	13.336158	0							1.348827	0.825824
1.193241	29.659754	2.543514	12.366331	13.349425	0							1.350153	0.825824
1.194567	29.643072	2.546167	12.366312	13.362693	0							1.351479	0.825825
1.195894	29.626169	2.54882	12.366371	13.37596	0							1.352805	0.825825
1.19722	29.60931	2.551473	12.36647	13.389228	0							1.354132	0.825826
1.198546	29.592428	2.554125	12.366544	13.402495	0							1.355458	0.825826
1.199872	29.575533	2.556778	12.366577	13.415763	0							1.356784	0.825826
1.201199	29.558935	2.559431	12.366621	13.42903	0							1.358111	0.825827
1.202525	29.543703	2.562083	12.366653	13.442298	0							1.359437	0.825827
1.203851	29.52758	2.564736	12.366661	13.455565	0							1.360763	0.825828
1.205178	29.512211	2.567389	12.366756	13.468833	0							1.362089	0.825828
1.206504	29.49618	2.570041	12.366876	13.4821	0							1.363416	0.825829
1.20783	29.479179	2.572694	12.366987	13.495368	0							1.364742	0.825829
1.209157	29.462147	2.575346	12.367091	13.508636	0							1.366068	0.82583
1.210483	29.445141	2.577999	12.367132	13.521903	0							1.367394	0.82583
1.211809	29.429438	2.580652	12.367155	13.535171	0							1.368721	0.825831
1.213135	29.414856	2.583304	12.367176	13.548438	0							1.370047	0.825831
1.214462	29.397738	2.585957	12.367247	13.561706	0							1.371373	0.825832
1.215788	29.380548	2.58861	12.367311	13.574973	0							1.3727	0.825832
1.217114	29.363367	2.591263	12.367317	13.588241	0							1.374026	0.825833
1.21844	29.346157	2.593915	12.367393	13.601508	0							1.375352	0.825833
1.219767	29.328955	2.596568	12.367364	13.614776	0							1.376678	0.825834
1.221093	29.312008	2.599221	12.367346	13.628043	0							1.378005	0.825834
1.222419	29.296768	2.601873	12.367376	13.641311	0							1.379331	0.825835
1.223746	29.280371	2.604526	12.367375	13.654578	0							1.380657	0.825835
1.225072	29.263264	2.607179	12.367364	13.667846	0							1.381984	0.825836
1.226398	29.246017	2.609831	12.367356	13.681113	0							1.38331	0.825836
1.227724	29.228895	2.612484	12.36735	13.694381	0							1.384636	0.825837
1.229051	29.211689	2.615137	12.36738	13.707648	0							1.385962	0.825837
1.230377	29.19458	2.617789	12.36738	13.720916	0							1.387289	0.825838
1.231703	29.17911	2.620442	12.367383	13.734183	0							1.388615	0.825838
1.233029	29.164259	2.623095	12.367488	13.747451	0							1.389941	0.825839
1.234356	29.146971	2.625747	12.367581	13.760718	0							1.391268	0.825839
1.235682	29.12969	2.6284	12.367689	13.773986	0							1.392594	0.82584
1.237008	29.112293	2.631053	12.367825	13.787253	0							1.39392	0.82584
1.238335	29.095062	2.633706	12.367919	13.800521	0							1.395246	0.825841
1.239661	29.077803	2.636358	12.368032	13.813788	0							1.396573	0.825841
1.240987	29.061947	2.639011	12.368049	13.827056	0							1.397899	0.825842
1.242314	29.047657	2.641664	12.368134	13.840323	0							1.399225	0.825842
1.24364	29.031931	2.644316	12.368161	13.853591	0							1.400552	0.825843
1.244966	29.015684	2.646969	12.368164	13.866858	0							1.401878	0.825843
1.246292	28.999489	2.649621	12.368188	13.880126	0							1.403204	0.825844
1.247619	28.983219	2.652274	12.368168	13.893394	0							1.40453	0.825845
1.248945	28.966984	2.654927	12.368125	13.906661	0							1.405857	0.825845
1.250271	28.950916	2.657579	12.36803	13.919929	0							1.407183	0.825846
1.251597	28.936398	2.660232	12.367896	13.933196	0							1.408509	0.825846
1.252924	28.920523	2.662885	12.36778	13.946464	0							1.409835	0.825847
1.25425	28.903631	2.665538	12.367673	13.959731	0							1.411162	0.825847
1.255576	28.886627	2.66819	12.367614	13.972999	0							1.412488	0.825848
1.256903	28.869761	2.670843	12.367543	13.986266	0							1.413814	0.825848
1.258229	28.854282	2.673496	12.367386	13.999534	0							1.415141	0.825849
1.259555	28.838463	2.676148	12.367251	14.012801	0							1.416467	0.825849
1.260881	28.823439	2.678801	12.367162	14.026069	0							1.417793	0.82585
1.262208	28.80831	2.681454	12.367033	14.039336	0							1.419119	0.825851
1.263534	28.791649	2.684106	12.366922	14.052604	0							1.420446	0.825851
1.26486	28.774603	2.686759	12.36676	14.065871	0							1.421772	0.825852
1.266186	28.757536	2.689412	12.366665	14.079139	0							1.423098	0.825852
1.267513	28.740442	2.692064	12.366661	14.092406	0							1.424425	0.825853
1.268839	28.723375	2.694717	12.366636	14.105674	0							1.425751	0.825853
1.270165	28.707657	2.69737	12.366624	14.118941	0							1.427077	0.825854
1.271492	28.692663	2.700022	12.366592	14.132209	0							1.428403	0.825855
1.272818	28.675943	2.702675	12.366548	14.145476	0							1.42973	0.825855
1.274144	28.658695	2.705328	12.366456	14.158744	0							1.431056	0.825856
1.27547	28.641392	2.707981	12.366405	14.172011	0							1.432382	0.825856
1.276797	28.624109	2.710633	12.366457	14.185279	0							1.433709	0.825857
1.278123	28.606865	2.713286	12.366564	14.198546	0							1.435035	0.825857
1.279449	28.589821	2.715939	12.366623	14.211814	0							1.436361	0.825858
1.280776	28.57489	2.718591	12.366678	14.225081	0							1.437687	0.825859
1.282102	28.559319	2.721244	12.366741	14.238349	0							1.439014	0.825859
1.283428	28.542583	2.723897	12.366843	14.251616	0							1.44034	0.82586
1.284754	28.525654	2.726549	12.366988	14.264884	0							1.441666	0.82586
1.286081	28.508684	2.729202	12.367123	14.278152	0							1.442992	0.825861
1.287407	28.491735	2.731854	12.367238	14.291419	0							1.444319	0.825862
1.288733	28.474808	2.734507	12.367272	14.304687	0							1.445645	0.825862
1.29006	28.458769	2.73716	12.367346	14.317954	0							1.446971	0.825863
1.291386	28.443155	2.739812	12.367466	14.331222	0							1.448298	0.825863
1.292712	28.426464	2.742465	12.367615	14.344489	0							1.449624	0.825864
1.294038	28.409477	2.745118	12.367714	14.357757	0							1.45095	0.825865
1.295365	28.392471	2.747771	12.367766	14.371024	0							1.452276	0.825865
1.296691	28.375441	2.750423	12.367859	14.384292	0							1.453603	0.825866
1.298017	28.358395	2.753076	12.367968	14.397559	0							1.454929	0.825866
1.299343	28.341614	2.755729	12.368017	14.410827	0							1.456255	0.825867
1.30067	28.326691	2.758381	12.368071	14.424094	0							1.457582	0.825868
1.301996	28.310865	2.761034	12.368109	14.437362	0							1.458908	0.825868
1.303322	28.29418	2.763687	12.368045	14.450629	0							1.460234	0.825869
1.304649	28.277311	2.766339	12.367994	14.463897	0							1.46156	0.82587
1.305975	28.260479	2.768992	12.367968	14.477164	0							1.462887	0.82587
1.307301	28.243664	2.771645	12.367977	14.490432	0							1.464213	0.825871
1.308627	28.226885	2.774297	12.368042	14.503699	0							1.465539	0.825871
1.309954	28.21126	2.77695	12.368105	14.516967	0							1.466866	0.825872
1.31128	28.197155	2.779603	12.368115	14.530234	0							1.468192	0.825873
1.312606	28.181831	2.782256	12.368086	14.543502	0							1.469518	0.825873
1.313933	28.164951	2.784908	12.368083	14.556769	0							1.470844	0.825874
1.315259	28.147539	2.787561	12.368139	14.570037	0							1.472171	0.825875
1.316585	28.130138	2.790214	12.368188	14.583304	0							1.473497	0.825875
1.317911	28.112768	2.792866	12.368198	14.596572	0							1.474823	0.825876
1.319238	28.096195	2.795519	12.368256	14.609839	0							1.476149	0.825877
1.320564	28.080782	2.798172	12.368344	14.623107	0							1.477476	0.825877
1.32189	28.064219	2.800824	12.368357	14.636374	0							1.478802	0.825878
1.323217	28.046474	2.803477	12.368324	14.649642	0							1.480128	0.825879
1.324543	28.028744	2.806129	12.368352	14.66291	0							1.481455	0.825879
1.325869	28.01099	2.808782	12.36838	14.676177	0							1.482781	0.82588
1.327195	27.993217	2.811435	12.368349	14.689445	0							1.484107	0.82588
1.328522	27.975878	2.814087	12.368301	14.702712	0							1.485433	0.825881
1.329848	27.959864	2.81674	12.368187	14.71598	0							1.48676	0.825882
1.331174	27.943827	2.819393	12.368032	14.729247	0							1.488086	0.825882
1.332501	27.926577	2.822046	12.367918	14.742515	0							1.489412	0.825883
1.333827	27.908855	2.824698	12.367802	14.755782	0							1.490739	0.825884
1.335153	27.891163	2.827351	12.367663	14.76905	0							1.492065	0.825885
1.336479	27.873472	2.830004	12.367517	14.782317	0							1.493391	0.825885
1.337806	27.855932	2.832656	12.367304	14.795586	0							1.494717	0.825886
1.339132	27.839848	2.835309	12.36709	14.808853	0							1.496044	0.825887
1.340458	27.824783	2.837962	12.366958	14.822121	0							1.49737	0.825887
1.341784	27.808514	2.840614	12.366849	14.835388	0							1.498696	0.825888
1.343111	27.791101	2.843267	12.366727	14.848656	0							1.500023	0.825889
1.344437	27.773579	2.84592	12.366691	14.861923	0							1.501349	0.825889
1.345763	27.756081	2.848572	12.366656	14.875191	0							1.502675	0.82589
1.34709	27.738657	2.851225	12.36657	14.888458	0							1.504001	0.825891
1.348416	27.722044	2.853878	12.366482	14.901726	0							1.505328	0.825891
1.349742	27.706644	2.85653	12.366386	14.914993	0							1.506654	0.825892
1.351068	27.691034	2.859183	12.366275	14.928261	0							1.50798	0.825893
1.352395	27.674128	2.861836	12.366221	14.941528	0							1.509306	0.825894
1.353721	27.656668	2.864489	12.366199	14.954796	0							1.510633	0.825894
1.355047	27.639191	2.867141	12.366118	14.968063	0							1.511959	0.825895
1.356374	27.621672	2.869794	12.366	14.981331	0							1.513285	0.825896
1.3577	27.604525	2.872447	12.365955	14.994598	0							1.514612	0.825896
1.359026	27.588444	2.875099	12.365999	15.007866	0							1.515938	0.825897
1.360352	27.572895	2.877752	12.366088	15.021133	0							1.517264	0.825898
1.361679	27.556252	2.880404	12.366111	15.034401	0							1.51859	0.825899
1.363005	27.538725	2.883057	12.366145	15.047668	0							1.519917	0.825899
1.364331	27.522003	2.88571	12.36622	15.060936	0							1.521243	0.8259
1.365658	27.50589	2.888362	12.366294	15.074203	0							1.522569	0.825901
1.366984	27.489193	2.891015	12.366357	15.087471	0							1.523896	0.825901
1.36831	27.472404	2.893668	12.366425	15.100739	0							1.525222	0.825902
1.369636	27.457066	2.89632	12.366493	15.114006	0							1.526548	0.825903
1.370963	27.441442	2.898973	12.366619	15.127274	0							1.527874	0.825904
1.372289	27.424355	2.901626	12.366754	15.140541	0							1.529201	0.825904
1.373615	27.406559	2.904279	12.366878	15.153809	0							1.530527	0.825905
1.374941	27.388752	2.906931	12.366948	15.167076	0							1.531853	0.825906
1.376268	27.370966	2.909584	12.367042	15.180344	0							1.53318	0.825907
1.377594	27.353268	2.912237	12.367135	15.193611	0							1.534506	0.825907
1.37892	27.336584	2.914889	12.367165	15.206879	0							1.535832	0.825908
1.380247	27.321171	2.917542	12.367237	15.220146	0							1.537158	0.825909
1.381573	27.304726	2.920195	12.367373	15.233414	0							1.538485	0.82591
1.382899	27.287224	2.922847	12.367535	15.246681	0							1.539811	0.82591
1.384225	27.269745	2.9255	12.367709	15.259949	0							1.541137	0.825911
1.385552	27.252234	2.928153	12.367867	15.273216	0							1.542463	0.825912
1.386878	27.234715	2.930805	12.36799	15.286484	0							1.54379	0.825913
1.388204	27.218191	2.933458	12.368021	15.299751	0							1.545116	0.825913
1.389531	27.203495	2.936111	12.368097	15.313019	0							1.546442	0.825914
1.390857	27.188082	2.938764	12.368173	15.326286	0							1.547769	0.825915
1.392183	27.171194	2.941416	12.368204	15.339554	0							1.549095	0.825916
1.393509	27.154278	2.944069	12.36832	15.352821	0							1.550421	0.825917
1.394836	27.137402	2.946722	12.368347	15.366089	0							1.551747	0.825917
1.396162	27.120525	2.949374	12.368327	15.379356	0							1.553074	0.825918
1.397488	27.104141	2.952027	12.368352	15.392624	0							1.5544	0.825919
1.398815	27.089066	2.954679	12.368312	15.405891	0							1.555726	0.82592
1.400141	27.073973	2.957332	12.36836	15.419159	0							1.557052	0.82592
1.401467	27.057426	2.959985	12.368473	15.432426	0							1.558379	0.825921
1.402793	27.040581	2.962637	12.368508	15.445694	0							1.559705	0.825922
1.40412	27.0238	2.96529	12.36861	15.458961	0							1.561031	0.825923
1.405446	27.006968	2.967943	12.368703	15.472229	0							1.562358	0.825924
1.406772	26.99012	2.970595	12.368817	15.485497	0							1.563684	0.825924
1.408098	26.973984	2.973248	12.368908	15.498764	0							1.56501	0.825925
1.409425	26.959024	2.975901	12.369014	15.512032	0							1.566337	0.825926
1.410751	26.942862	2.978554	12.369104	15.525299	0							1.567663	0.825927
1.412077	26.925535	2.981206	12.369273	15.538567	0							1.568989	0.825928
1.413404	26.908209	2.983859	12.369404	15.551834	0							1.570315	0.825929
1.41473	26.890867	2.986512	12.369534	15.565102	0							1.571642	0.825929
1.416056	26.873545	2.989164	12.369649	15.578369	0							1.572968	0.82593
1.417382	26.857067	2.991817	12.369761	15.591637	0							1.574294	0.825931
1.418709	26.842545	2.99447	12.369856	15.604904	0							1.57562	0.825932
1.420035	26.828217	2.997122	12.369967	15.618172	0							1.576947	0.825933
1.421361	26.811016	2.999775	12.370008	15.631439	0							1.578273	0.825933
1.422688	26.793777	3.002428	12.37	15.644707	0							1.579599	0.825934
1.424014	26.77652	3.00508	12.369964	15.657974	0							1.580926	0.825935
1.42534	26.759327	3.007733	12.370028	15.671242	0							1.582252	0.825936
1.426666	26.742157	3.010386	12.370054	15.684509	0							1.583578	0.825937
1.427993	26.72533	3.013039	12.370014	15.697777	0							1.584904	0.825938
1.429319	26.710001	3.015691	12.370025	15.711044	0							1.586231	0.825939
1.430645	26.693459	3.018344	12.370018	15.724312	0							1.587557	0.825939
1.431972	26.676428	3.020997	12.370023	15.737579	0							1.588883	0.82594
1.433298	26.659342	3.023649	12.37	15.750847	0							1.590209	0.825941
1.434624	26.642366	3.026302	12.370057	15.764114	0							1.591536	0.825942
1.43595	26.625294	3.028955	12.370082	15.777382	0							1.592862	0.825943
1.437277	26.608496	3.031607	12.369971	15.790649	0							1.594188	0.825944
1.438603	26.593254	3.03426	12.369968	15.803917	0							1.595515	0.825945
1.439929	26.578592	3.036912	12.36997	15.817184	0							1.596841	0.825945
1.441255	26.561743	3.039565	12.369972	15.830452	0							1.598167	0.825946
1.442582	26.544897	3.042218	12.369944	15.843719	0							1.599494	0.825947
1.443908	26.528063	3.04487	12.370021	15.856987	0							1.60082	0.825948
1.445234	26.511152	3.047523	12.370044	15.870255	0							1.602146	0.825949
1.446561	26.494413	3.050176	12.370001	15.883522	0							1.603472	0.82595
1.447887	26.478458	3.052829	12.369924	15.89679	0							1.604799	0.825951
1.449213	26.463604	3.055481	12.369853	15.910057	0							1.606125	0.825952
1.450539	26.447052	3.058134	12.36986	15.923325	0							1.607451	0.825952
1.451866	26.429937	3.060787	12.369786	15.936592	0							1.608777	0.825953
1.453192	26.412878	3.063439	12.369742	15.94986	0							1.610104	0.825954
1.454518	26.395884	3.066092	12.369686	15.963127	0							1.61143	0.825955
1.455845	26.378775	3.068745	12.369768	15.976395	0							1.612756	0.825956
1.457171	26.361961	3.071397	12.369803	15.989662	0							1.614083	0.825957
1.458497	26.347057	3.07405	12.369825	16.00293	0							1.615409	0.825958
1.459823	26.331001	3.076703	12.369782	16.016197	0							1.616735	0.825959
1.46115	26.314098	3.079355	12.369757	16.029465	0							1.618061	0.82596
1.462476	26.297186	3.082008	12.3697	16.042732	0							1.619388	0.82596
1.463802	26.280285	3.084661	12.369735	16.056	0							1.620714	0.825961
1.465129	26.263376	3.087313	12.369847	16.069267	0							1.62204	0.825962
1.466455	26.246618	3.089966	12.369845	16.082535	0							1.623366	0.825963
1.467781	26.231663	3.092619	12.369759	16.095802	0							1.624693	0.825964
1.469107	26.216867	3.095272	12.369692	16.10907	0							1.626019	0.825965
1.470434	26.199635	3.097924	12.369674	16.122337	0							1.627345	0.825966
1.47176	26.183655	3.100577	12.369656	16.135605	0							1.628672	0.825967
1.473086	26.167831	3.10323	12.36961	16.148872	0							1.629998	0.825968
1.474412	26.150595	3.105882	12.369532	16.16214	0							1.631324	0.825969
1.475739	26.133261	3.108535	12.369441	16.175407	0							1.63265	0.82597
1.477065	26.117081	3.111187	12.369339	16.188675	0							1.633977	0.825971
1.478391	26.102615	3.11384	12.369362	16.201942	0							1.635303	0.825972
1.479718	26.086927	3.116493	12.369284	16.21521	0							1.636629	0.825973
1.481044	26.07058	3.119145	12.369227	16.228477	0							1.637956	0.825974
1.48237	26.054214	3.121798	12.369192	16.241745	0							1.639282	0.825974
1.483696	26.037874	3.124451	12.369177	16.255013	0							1.640608	0.825975
1.485023	26.0215	3.127103	12.369183	16.26828	0							1.641934	0.825976
1.486349	26.005342	3.129756	12.369187	16.281548	0							1.643261	0.825977
1.487675	25.991385	3.132409	12.369108	16.294815	0							1.644587	0.825978
1.489002	25.976007	3.135062	12.36892	16.308083	0							1.645913	0.825979
1.490328	25.959431	3.137714	12.368795	16.32135	0							1.64724	0.82598
1.491654	25.94289	3.140367	12.368628	16.334618	0							1.648566	0.825981
1.49298	25.926332	3.14302	12.368487	16.347885	0							1.649892	0.825982
1.494307	25.90976	3.145672	12.368402	16.361153	0							1.651218	0.825983
1.495633	25.893187	3.148325	12.368288	16.37442	0							1.652545	0.825984
1.496959	25.877808	3.150978	12.368103	16.387688	0							1.653871	0.825985
1.498286	25.862486	3.15363	12.367964	16.400955	0							1.655197	0.825986
1.499612	25.845747	3.156283	12.367834	16.414223	0							1.656523	0.825987
1.500938	25.82888	3.158936	12.367721	16.42749	0							1.65785	0.825988
1.502264	25.811951	3.161588	12.367576	16.440758	0							1.659176	0.825989
1.503591	25.795067	3.164241	12.367435	16.454025	0							1.660502	0.82599
1.504917	25.778204	3.166894	12.367369	16.467293	0							1.661829	0.825991
1.506243	25.761316	3.169547	12.36735	16.48056	0							1.663155	0.825992
1.507569	25.746607	3.172199	12.367279	16.493828	0							1.664481	0.825993
1.508896	25.730082	3.174852	12.367236	16.507095	0							1.665807	0.825994
1.510222	25.713385	3.177505	12.367207	16.520363	0							1.667134	0.825995
1.511548	25.696615	3.180157	12.367225	16.53363	0							1.66846	0.825996
1.512875	25.679924	3.18281	12.367251	16.546898	0							1.669786	0.825997
1.514201	25.663183	3.185462	12.367281	16.560165	0							1.671113	0.825998
1.515527	25.646425	3.188115	12.367331	16.573433	0							1.672439	0.825999
1.516853	25.63158	3.190768	12.36732	16.5867	0							1.673765	0.826
1.51818	25.615845	3.19342	12.367318	16.599968	0							1.675091	0.826001
1.519506	25.599493	3.196073	12.367344	16.613235	0							1.676418	0.826002
1.520832	25.583029	3.198726	12.367386	16.626503	0							1.677744	0.826003
1.522159	25.566618	3.201378	12.367393	16.639771	0							1.67907	0.826004
1.523485	25.550224	3.204031	12.367391	16.653038	0							1.680397	0.826005
1.524811	25.5348	3.206684	12.367438	16.666306	0							1.681723	0.826006
1.526137	25.52058	3.209337	12.367434	16.679573	0							1.683049	0.826007
1.527464	25.505503	3.211989	12.36746	16.692841	0							1.684375	0.826008
1.52879	25.489223	3.214642	12.367458	16.706108	0							1.685702	0.826009
1.530116	25.472599	3.217295	12.367462	16.719376	0							1.687028	0.82601
1.531443	25.456015	3.219947	12.367506	16.732643	0							1.688354	0.826011
1.532769	25.439465	3.2226	12.367437	16.745911	0							1.68968	0.826012
1.534095	25.422781	3.225253	12.367388	16.759178	0							1.691007	0.826014
1.535421	25.406185	3.227905	12.367341	16.772446	0							1.692333	0.826015
1.536748	25.391291	3.230558	12.367296	16.785713	0							1.693659	0.826016
1.538074	25.375725	3.233211	12.367242	16.798981	0							1.694986	0.826017
1.5394	25.359676	3.235863	12.367211	16.812248	0							1.696312	0.826018
1.540726	25.343643	3.238516	12.367183	16.825516	0							1.697638	0.826019
1.542053	25.327589	3.241168	12.367092	16.838783	0							1.698964	0.82602
1.543379	25.311518	3.243822	12.366945	16.852051	0							1.700291	0.826021
1.544705	25.295424	3.246474	12.366837	16.865318	0							1.701617	0.826022
1.546032	25.280375	3.249127	12.366723	16.878586	0							1.702943	0.826023
1.547358	25.264444	3.25178	12.366587	16.891853	0							1.70427	0.826024
1.548684	25.247654	3.254432	12.366472	16.905121	0							1.705596	0.826025
1.55001	25.230629	3.257085	12.366396	16.918388	0							1.706922	0.826026
1.551337	25.213614	3.259737	12.366316	16.931656	0							1.708248	0.826027
1.552663	25.196632	3.26239	12.36621	16.944923	0							1.709575	0.826029
1.553989	25.179579	3.265043	12.36613	16.958191	0							1.710901	0.82603
1.555315	25.163734	3.267695	12.366101	16.971458	0							1.712227	0.826031
1.556642	25.1483	3.270348	12.366116	16.984726	0							1.713554	0.826032
1.557968	25.132015	3.273001	12.36617	16.997993	0							1.71488	0.826033
1.559294	25.115383	3.275653	12.366228	17.011261	0							1.716206	0.826034
1.560621	25.098747	3.278306	12.366285	17.024529	0							1.717532	0.826035
1.561947	25.082088	3.280959	12.366301	17.037796	0							1.718859	0.826036
1.563273	25.065411	3.283612	12.36628	17.051064	0							1.720185	0.826037
1.5646	25.049259	3.286264	12.366244	17.064331	0							1.721511	0.826038
1.565926	25.034252	3.288917	12.366252	17.077599	0							1.722837	0.82604
1.567252	25.01857	3.29157	12.366353	17.090866	0							1.724164	0.826041
1.568578	25.002405	3.294222	12.366447	17.104134	0							1.72549	0.826042
1.569905	24.986187	3.296875	12.36652	17.117401	0							1.726816	0.826043
1.571231	24.970018	3.299528	12.366625	17.130669	0							1.728143	0.826044
1.572557	24.953857	3.30218	12.3667	17.143936	0							1.729469	0.826045
1.573883	24.937859	3.304833	12.366723	17.157204	0							1.730795	0.826046
1.57521	24.92342	3.307486	12.366759	17.170471	0							1.732121	0.826048
1.576536	24.908537	3.310138	12.366799	17.183739	0							1.733448	0.826049
1.577862	24.893137	3.312791	12.366796	17.197006	0							1.734774	0.82605
1.579189	24.878044	3.315444	12.366781	17.210274	0							1.7361	0.826051
1.580515	24.862324	3.318096	12.366775	17.223541	0							1.737427	0.826052
1.581841	24.845856	3.320749	12.366772	17.236809	0							1.738753	0.826053
1.583167	24.829395	3.323402	12.366736	17.250076	0							1.740079	0.826054
1.584494	24.813734	3.326055	12.366675	17.263344	0							1.741405	0.826056
1.58582	24.799025	3.328707	12.366608	17.276611	0							1.742732	0.826057
1.587146	24.783392	3.33136	12.366522	17.289879	0							1.744058	0.826058
1.588472	24.766788	3.334013	12.36645	17.303146	0							1.745384	0.826059
1.589799	24.750208	3.336665	12.366381	17.316414	0							1.746711	0.82606
1.591125	24.733589	3.339318	12.366317	17.329681	0							1.748037	0.826061
1.592451	24.716997	3.34197	12.366273	17.342949	0							1.749363	0.826063
1.593778	24.701006	3.344623	12.366205	17.356216	0							1.750689	0.826064
1.595104	24.686108	3.347276	12.366148	17.369484	0							1.752016	0.826065
1.59643	24.671165	3.349928	12.366089	17.382751	0							1.753342	0.826066
1.597757	24.655283	3.352581	12.366109	17.396019	0							1.754668	0.826067
1.599083	24.639008	3.355234	12.366241	17.409286	0							1.755994	0.826069
1.600409	24.622711	3.357886	12.366357	17.422554	0							1.757321	0.82607
1.601735	24.606413	3.360539	12.366448	17.435822	0							1.758647	0.826071
1.603062	24.590366	3.363192	12.366595	17.449089	0							1.759973	0.826072
1.604388	24.575462	3.365845	12.366755	17.462357	0							1.7613	0.826073
1.605714	24.56127	3.368497	12.366937	17.475624	0							1.762626	0.826074
1.60704	24.545424	3.37115	12.367129	17.488892	0							1.763952	0.826076
1.608367	24.528173	3.373803	12.367297	17.502159	0							1.765278	0.826077
1.609693	24.510963	3.376455	12.367453	17.515427	0							1.766605	0.826078
1.611019	24.493752	3.379108	12.367632	17.528694	0							1.767931	0.826079
1.612346	24.476536	3.381761	12.36779	17.541962	0							1.769257	0.826081
1.613672	24.460508	3.384413	12.367908	17.555229	0							1.770584	0.826082
1.614998	24.44594	3.387066	12.368055	17.568497	0							1.77191	0.826083
1.616324	24.431307	3.389719	12.368162	17.581764	0							1.773236	0.826084
1.617651	24.415592	3.392371	12.368237	17.595032	0							1.774562	0.826085
1.618977	24.39912	3.395024	12.36831	17.608299	0							1.775889	0.826087
1.620303	24.382589	3.397677	12.368412	17.621567	0							1.777215	0.826088
1.621629	24.36607	3.40033	12.368567	17.634834	0							1.778541	0.826089
1.622956	24.350183	3.402982	12.368738	17.648102	0							1.779868	0.82609
1.624282	24.335457	3.405635	12.368933	17.661369	0							1.781194	0.826092
1.625608	24.321163	3.408288	12.36911	17.674637	0							1.78252	0.826093
1.626935	24.305597	3.41094	12.369242	17.687904	0							1.783846	0.826094
1.628261	24.288874	3.413593	12.369343	17.701172	0							1.785173	0.826095
1.629587	24.272177	3.416245	12.36953	17.714439	0							1.786499	0.826097
1.630913	24.255972	3.418898	12.369697	17.727707	0							1.787825	0.826098
1.63224	24.24058	3.421551	12.369838	17.740974	0							1.789152	0.826099
1.633566	24.225657	3.424203	12.369989	17.754242	0							1.790478	0.8261
1.634892	24.210739	3.426856	12.370125	17.767509	0							1.791804	0.826102
1.636219	24.195292	3.429509	12.370281	17.780777	0							1.79313	0.826103
1.637545	24.178791	3.432161	12.370399	17.794044	0							1.794457	0.826104
1.638871	24.162146	3.434814	12.370397	17.807312	0							1.795783	0.826106
1.640197	24.145498	3.437467	12.370377	17.82058	0							1.797109	0.826107
1.641524	24.128788	3.44012	12.370377	17.833847	0							1.798435	0.826108
1.64285	24.112585	3.442772	12.370369	17.847115	0							1.799762	0.826109
1.644176	24.097919	3.445425	12.370378	17.860382	0							1.801088	0.826111
1.645503	24.083317	3.448078	12.370371	17.87365	0							1.802414	0.826112
1.646829	24.067179	3.45073	12.370447	17.886917	0							1.803741	0.826113
1.648155	24.050621	3.453383	12.370469	17.900185	0							1.805067	0.826114
1.649481	24.034067	3.456036	12.37043	17.913452	0							1.806393	0.826116
1.650808	24.017477	3.458688	12.370407	17.92672	0							1.807719	0.826117
1.652134	24.000994	3.461341	12.370353	17.939987	0							1.809046	0.826118
1.65346	23.985294	3.463994	12.370238	17.953255	0							1.810372	0.82612
1.654786	23.971018	3.466646	12.37012	17.966522	0							1.811698	0.826121
1.656113	23.955997	3.469299	12.369987	17.97979	0							1.813025	0.826122
1.657439	23.939495	3.471951	12.369828	17.993057	0							1.814351	0.826124
1.658765	23.922968	3.474605	12.369615	18.006325	0							1.815677	0.826125
1.660092	23.90642	3.477257	12.369474	18.019592	0							1.817003	0.826126
1.661418	23.889919	3.47991	12.369344	18.03286	0							1.81833	0.826128
1.662744	23.873772	3.482563	12.369213	18.046127	0							1.819656	0.826129
1.66407	23.858664	3.485215	12.369104	18.059395	0							1.820982	0.82613
1.665397	23.843517	3.487868	12.369024	18.072662	0							1.822309	0.826132
1.666723	23.826784	3.49052	12.368986	18.08593	0							1.823635	0.826133
1.668049	23.809668	3.493173	12.368888	18.099197	0							1.824961	0.826134
1.669376	23.792513	3.495826	12.368818	18.112465	0							1.826287	0.826136
1.670702	23.775448	3.498478	12.368795	18.125732	0							1.827614	0.826137
1.672028	23.758432	3.501131	12.368825	18.139	0							1.82894	0.826138
1.673354	23.742474	3.503784	12.368799	18.152267	0							1.830266	0.82614
1.674681	23.728128	3.506436	12.368773	18.165535	0							1.831592	0.826141
1.676007	23.712473	3.509089	12.368764	18.178802	0							1.832919	0.826142
1.677333	23.695913	3.511742	12.368726	18.19207	0							1.834245	0.826144
1.67866	23.679298	3.514395	12.368783	18.205338	0							1.835571	0.826145
1.679986	23.662725	3.517047	12.368761	18.218605	0							1.836898	0.826146
1.681312	23.646149	3.5197	12.368819	18.231873	0							1.838224	0.826148
1.682638	23.629709	3.522353	12.368834	18.24514	0							1.83955	0.826149
1.683965	23.614298	3.525005	12.368878	18.258408	0							1.840876	0.826151
1.685291	23.600273	3.527658	12.368921	18.271675	0							1.842203	0.826152
1.686617	23.585951	3.530311	12.368917	18.284943	0							1.843529	0.826153
1.687943	23.570229	3.532963	12.36885	18.29821	0							1.844855	0.826155
1.68927	23.554489	3.535616	12.368895	18.311478	0							1.846182	0.826156
1.690596	23.538733	3.538269	12.368906	18.324745	0							1.847508	0.826157
1.691922	23.523016	3.540921	12.368944	18.338013	0							1.848834	0.826159
1.693249	23.507734	3.543574	12.368932	18.35128	0							1.85016	0.82616
1.694575	23.494164	3.546227	12.368884	18.364548	0							1.851487	0.826162
1.695901	23.477926	3.548879	12.368787	18.377815	0							1.852813	0.826163
1.697227	23.461714	3.551532	12.368711	18.391083	0							1.854139	0.826164
1.698554	23.445498	3.554185	12.368702	18.40435	0							1.855466	0.826166
1.69988	23.429249	3.556838	12.368636	18.417618	0							1.856792	0.826167
1.701206	23.413033	3.55949	12.368664	18.430885	0							1.858118	0.826169
1.702533	23.396948	3.562143	12.368602	18.444153	0							1.859444	0.82617
1.703859	23.382187	3.564795	12.368623	18.45742	0							1.860771	0.826172
1.705185	23.366741	3.567448	12.368701	18.470688	0							1.862097	0.826173
1.706511	23.349813	3.570101	12.368885	18.483955	0							1.863423	0.826174
1.707838	23.332813	3.572753	12.369061	18.497223	0							1.86475	0.826176
1.709164	23.315893	3.575406	12.369099	18.51049	0							1.866076	0.826177
1.71049	23.298933	3.578059	12.369205	18.523758	0							1.867402	0.826179
1.711817	23.282152	3.580711	12.369297	18.537025	0							1.868728	0.82618
1.713143	23.267277	3.583364	12.369339	18.550293	0							1.870055	0.826181
1.714469	23.25275	3.586017	12.369483	18.56356	0							1.871381	0.826183
1.715795	23.236549	3.588669	12.36956	18.576828	0							1.872707	0.826184
1.717122	23.220142	3.591322	12.369618	18.590096	0							1.874033	0.826186
1.718448	23.203751	3.593975	12.369574	18.603363	0							1.87536	0.826187
1.719774	23.187271	3.596628	12.369629	18.616631	0							1.876686	0.826189
1.721101	23.1709	3.59928	12.369624	18.629898	0							1.878012	0.82619
1.722427	23.15489	3.601933	12.369647	18.643166	0							1.879339	0.826192
1.723753	23.140728	3.604586	12.369686	18.656433	0							1.880665	0.826193
1.725079	23.125988	3.607238	12.369818	18.669701	0							1.881991	0.826195
1.726406	23.109539	3.609891	12.369966	18.682968	0							1.883317	0.826196
1.727732	23.093046	3.612544	12.370153	18.696236	0							1.884644	0.826198
1.729058	23.076561	3.615196	12.370353	18.709503	0							1.88597	0.826199
1.730384	23.06011	3.617849	12.370525	18.722771	0							1.887296	0.8262
1.731711	23.043804	3.620502	12.370609	18.736038	0							1.888622	0.826202
1.733037	23.029377	3.623154	12.370693	18.749306	0							1.889949	0.826203
1.734363	23.015045	3.625807	12.370768	18.762573	0							1.891275	0.826205
1.73569	22.999037	3.628459	12.370843	18.775841	0							1.892601	0.826206
1.737016	22.983065	3.631113	12.37086	18.789108	0							1.893928	0.826208
1.738342	22.967844	3.633765	12.370838	18.802376	0							1.895254	0.826209
1.739668	22.953491	3.636418	12.370792	18.815643	0							1.89658	0.826211
1.740995	22.937702	3.639071	12.370657	18.828911	0							1.897906	0.826212
1.742321	22.922853	3.641723	12.370537	18.842178	0							1.899233	0.826214
1.743647	22.909384	3.644376	12.370399	18.855446	0							1.900559	0.826215
1.744974	22.894203	3.647028	12.370254	18.868715	0							1.901885	0.826217
1.7463	22.878387	3.649681	12.370121	18.881983	0							1.903211	0.826218
1.747626	22.862406	3.652334	12.369967	18.89525	0							1.904538	0.82622
1.748952	22.846546	3.654986	12.369898	18.908518	0							1.905864	0.826221
1.750279	22.830694	3.657639	12.369782	18.921785	0							1.90719	0.826223
1.751605	22.81517	3.660292	12.369678	18.935053	0							1.908517	0.826225
1.752931	22.80057	3.662944	12.369518	18.94832	0							1.909843	0.826226
1.754258	22.785635	3.665597	12.369375	18.961588	0							1.911169	0.826228
1.755584	22.769201	3.66825	12.369248	18.974855	0							1.912495	0.826229
1.75691	22.752661	3.670903	12.369092	18.988123	0							1.913822	0.826231
1.758236	22.736053	3.673555	12.368966	19.00139	0							1.915148	0.826232
1.759563	22.71949	3.676208	12.368805	19.014658	0							1.916474	0.826234
1.760889	22.702932	3.678861	12.368721	19.027925	0							1.917801	0.826235
1.762215	22.689001	3.681513	12.36869	19.041193	0							1.919127	0.826237
1.763541	22.675444	3.684166	12.368659	19.054461	0							1.920453	0.826238
1.764868	22.659985	3.686819	12.368632	19.067728	0							1.92178	0.82624
1.766194	22.64382	3.689471	12.368562	19.080996	0							1.923106	0.826241
1.76752	22.627584	3.692124	12.368487	19.094263	0							1.924432	0.826243
1.768847	22.611296	3.694777	12.368406	19.107531	0							1.925758	0.826245
1.770173	22.595057	3.697429	12.3683	19.120798	0							1.927085	0.826246
1.771499	22.579487	3.700082	12.368241	19.134066	0							1.928411	0.826248
1.772825	22.565483	3.702734	12.368187	19.147333	0							1.929737	0.826249
1.774152	22.55061	3.705387	12.368204	19.160601	0							1.931064	0.826251
1.775478	22.534481	3.70804	12.368253	19.173868	0							1.93239	0.826252
1.776804	22.518188	3.710693	12.368288	19.187136	0							1.933716	0.826254
1.778131	22.501911	3.713346	12.368393	19.200403	0							1.935042	0.826256
1.779457	22.485592	3.715998	12.368392	19.213671	0							1.936369	0.826257
1.780783	22.469294	3.718651	12.36841	19.226938	0							1.937695	0.826259
1.782109	22.454618	3.721303	12.36849	19.240206	0							1.939021	0.82626
1.783436	22.440344	3.723956	12.368478	19.253473	0							1.940347	0.826262
1.784762	22.424778	3.726609	12.368469	19.266741	0							1.941674	0.826264
1.786088	22.408636	3.729261	12.36851	19.280008	0							1.943	0.826265
1.787415	22.392466	3.731914	12.368489	19.293276	0							1.944326	0.826267
1.788741	22.37628	3.734567	12.36846	19.306543	0							1.945653	0.826268
1.790067	22.360115	3.737219	12.368591	19.319811	0							1.946979	0.82627
1.791393	22.344952	3.739872	12.368727	19.333078	0							1.948305	0.826272
1.79272	22.332142	3.742525	12.368775	19.346346	0							1.949631	0.826273
1.794046	22.318048	3.745178	12.368821	19.359613	0							1.950958	0.826275
1.795372	22.30197	3.74783	12.368873	19.372881	0							1.952284	0.826276
1.796698	22.285343	3.750483	12.368865	19.386148	0							1.95361	0.826278
1.798025	22.268736	3.753136	12.368783	19.399416	0							1.954936	0.82628
1.799351	22.252121	3.755788	12.368617	19.412683	0							1.956263	0.826281
1.800677	22.235659	3.758441	12.368506	19.425951	0							1.957589	0.826283
1.802004	22.220518	3.761094	12.368469	19.439219	0							1.958915	0.826285
1.80333	22.205664	3.763746	12.368357	19.452486	0							1.960242	0.826286
1.804656	22.189442	3.766399	12.368217	19.465754	0							1.961568	0.826288
1.805982	22.172688	3.769052	12.368101	19.479021	0							1.962894	0.826289
1.807309	22.155891	3.771704	12.367997	19.492289	0							1.96422	0.826291
1.808635	22.139105	3.774357	12.367918	19.505556	0							1.965547	0.826293
1.809961	22.122295	3.777009	12.367841	19.518824	0							1.966873	0.826294
1.811288	22.106895	3.779662	12.367771	19.532091	0							1.968199	0.826296
1.812614	22.092495	3.782315	12.367751	19.545359	0							1.969525	0.826298
1.81394	22.077112	3.784968	12.367756	19.558626	0							1.970852	0.826299
1.815266	22.061136	3.787621	12.367743	19.571894	0							1.972178	0.826301
1.816593	22.045107	3.790273	12.367728	19.585161	0							1.973504	0.826303
1.817919	22.029062	3.792926	12.367728	19.598429	0							1.974831	0.826304
1.819245	22.013035	3.795578	12.367733	19.611696	0							1.976157	0.826306
1.820572	21.997288	3.798231	12.367713	19.624964	0							1.977483	0.826308
1.821898	21.982807	3.800884	12.367803	19.638231	0							1.978809	0.82631
1.823224	21.968304	3.803536	12.367914	19.651499	0							1.980136	0.826311
1.82455	21.952183	3.806189	12.367934	19.664766	0							1.981462	0.826313
1.825877	21.935452	3.808842	12.367943	19.678034	0							1.982788	0.826315
1.827203	21.918756	3.811494	12.368028	19.691301	0							1.984115	0.826316
1.828529	21.902044	3.814147	12.368138	19.704569	0							1.985441	0.826318
1.829855	21.885269	3.8168	12.368172	19.717836	0							1.986767	0.82632
1.831182	21.869974	3.819452	12.368179	19.731104	0							1.988093	0.826321
1.832508	21.855755	3.822105	12.368198	19.744371	0							1.98942	0.826323
1.833834	21.839958	3.824758	12.368223	19.757639	0							1.990746	0.826325
1.835161	21.823311	3.827411	12.368231	19.770906	0							1.992072	0.826326
1.836487	21.806658	3.830063	12.368228	19.784174	0							1.993399	0.826328
1.837813	21.789986	3.832716	12.3683	19.797441	0							1.994725	0.82633
1.839139	21.773279	3.835369	12.368403	19.810709	0							1.996051	0.826332
1.840466	21.75742	3.838021	12.368462	19.823977	0							1.997378	0.826333
1.841792	21.742836	3.840674	12.368562	19.837244	0							1.998704	0.826335
1.843118	21.727686	3.843327	12.368701	19.850512	0							2.00003	0.826337
1.844445	21.712212	3.845979	12.368756	19.863779	0							2.001356	0.826338
1.845771	21.697475	3.848632	12.368786	19.877047	0							2.002683	0.82634
1.847097	21.682371	3.851285	12.368855	19.890314	0							2.004009	0.826342
1.848423	21.666418	3.853937	12.368939	19.903582	0							2.005335	0.826344
1.84975	21.650387	3.85659	12.369055	19.916849	0							2.006661	0.826345
1.851076	21.635073	3.859242	12.36912	19.930117	0							2.007987	0.826347
1.852402	21.620184	3.861895	12.369175	19.943384	0							2.009314	0.826349
1.853728	21.604324	3.864548	12.369259	19.956652	0							2.01064	0.826351
1.855055	21.587898	3.8672	12.369297	19.969919	0							2.011967	0.826352
1.856381	21.571474	3.869853	12.369372	19.983187	0							2.013293	0.826354
1.857707	21.554985	3.872506	12.369449	19.996454	0							2.014619	0.826356
1.859034	21.538561	3.875159	12.36948	20.009722	0							2.015945	0.826358
1.86036	21.522659	3.877811	12.369492	20.022989	0							2.017272	0.82636
1.861686	21.507891	3.880464	12.369526	20.036257	0							2.018598	0.826361
1.863012	21.492962	3.883117	12.369535	20.049524	0							2.019924	0.826363
1.864339	21.477114	3.885769	12.369551	20.062792	0							2.02125	0.826365
1.865665	21.461292	3.888422	12.369522	20.076059	0							2.022577	0.826367
1.866991	21.445467	3.891075	12.369467	20.089327	0							2.023903	0.826368
1.868317	21.429653	3.893727	12.369382	20.102594	0							2.025229	0.82637
1.869644	21.414042	3.89638	12.369192	20.115862	0							2.026556	0.826372
1.87097	21.39953	3.899033	12.368947	20.129129	0							2.027882	0.826374
1.872296	21.384792	3.901685	12.368745	20.142397	0							2.029208	0.826376
1.873623	21.368473	3.904338	12.368608	20.155664	0							2.030534	0.826377
1.874949	21.352085	3.906991	12.368538	20.168932	0							2.031861	0.826379
1.876275	21.335751	3.909644	12.368418	20.182199	0							2.033187	0.826381
1.877602	21.319344	3.912296	12.368277	20.195467	0							2.034513	0.826383
1.878928	21.302937	3.914949	12.368114	20.208735	0							2.03584	0.826385
1.880254	21.28727	3.917602	12.367962	20.222002	0							2.037166	0.826386
1.88158	21.272181	3.920254	12.367782	20.23527	0							2.038492	0.826388
1.882907	21.256443	3.922907	12.367672	20.248537	0							2.039818	0.82639
1.884233	21.240257	3.92556	12.367701	20.261805	0							2.041145	0.826392
1.885559	21.224054	3.928212	12.367716	20.275072	0							2.042471	0.826394
1.886886	21.207882	3.930865	12.367684	20.28834	0							2.043797	0.826396
1.888212	21.191704	3.933517	12.367723	20.301607	0							2.045124	0.826397
1.889538	21.1759	3.93617	12.367761	20.314875	0							2.04645	0.826399
1.890864	21.161213	3.938823	12.367735	20.328142	0							2.047776	0.826401
1.892191	21.146341	3.941475	12.367844	20.34141	0							2.049102	0.826403
1.893517	21.130302	3.944128	12.367909	20.354677	0							2.050428	0.826405
1.894843	21.11429	3.946781	12.367931	20.367945	0							2.051755	0.826407
1.89617	21.098267	3.949434	12.36792	20.381212	0							2.053081	0.826408
1.897496	21.0825	3.952086	12.36799	20.39448	0							2.054408	0.82641
1.898822	21.067583	3.954739	12.368068	20.407747	0							2.055734	0.826412
1.900148	21.053627	3.957392	12.368086	20.421015	0							2.05706	0.826414
1.901475	21.039768	3.960044	12.36806	20.434282	0							2.058386	0.826416
1.902801	21.024202	3.962697	12.368011	20.44755	0							2.059712	0.826418
1.904127	21.008438	3.96535	12.367871	20.460817	0							2.061039	0.82642
1.905453	20.992708	3.968002	12.367745	20.474085	0							2.062365	0.826421
1.90678	20.97698	3.970655	12.367641	20.487352	0							2.063692	0.826423
1.908106	20.96125	3.973308	12.367589	20.50062	0							2.065018	0.826425
1.909432	20.94591	3.97596	12.367537	20.513887	0							2.066344	0.826427
1.910759	20.931417	3.978613	12.367436	20.527155	0							2.06767	0.826429
1.912085	20.915981	3.981266	12.36729	20.540422	0							2.068996	0.826431
1.913411	20.899567	3.983918	12.367131	20.55369	0							2.070323	0.826433
1.914737	20.883146	3.986571	12.367067	20.566957	0							2.071649	0.826435
1.916064	20.866745	3.989224	12.366926	20.580225	0							2.072975	0.826437
1.91739	20.850393	3.991877	12.366802	20.593493	0							2.074302	0.826438
1.918716	20.834295	3.994529	12.366719	20.60676	0							2.075628	0.82644
1.920042	20.81929	3.997182	12.366676	20.620028	0							2.076954	0.826442
1.921369	20.804249	3.999835	12.366663	20.633295	0							2.07828	0.826444
1.922695	20.787277	4.002487	12.366634	20.646563	0							2.079607	0.826446
1.924021	20.770273	4.00514	12.366664	20.65983	0							2.080933	0.826448
1.925348	20.753279	4.007792	12.36664	20.673098	0							2.082259	0.82645
1.926674	20.736309	4.010445	12.366624	20.686365	0							2.083586	0.826452
1.928	20.71945	4.013098	12.366518	20.699633	0							2.084912	0.826454
1.929326	20.703379	4.01575	12.366478	20.7129	0							2.086238	0.826456
1.930653	20.688255	4.018403	12.366439	20.726168	0							2.087564	0.826458
1.931979	20.672132	4.021056	12.366438	20.739435	0							2.088891	0.82646
1.933305	20.655939	4.023709	12.36639	20.752703	0							2.090217	0.826461
1.934631	20.639721	4.026361	12.366324	20.76597	0							2.091543	0.826463
1.935958	20.623539	4.029014	12.36627	20.779238	0							2.09287	0.826465
1.937284	20.607347	4.031667	12.366252	20.792505	0							2.094196	0.826467
1.93861	20.591761	4.034319	12.36637	20.805773	0							2.095522	0.826469
1.939937	20.578007	4.036972	12.366477	20.81904	0							2.096848	0.826471
1.941263	20.563511	4.039625	12.36656	20.832308	0							2.098175	0.826473
1.942589	20.547806	4.042277	12.366613	20.845575	0							2.099501	0.826475
1.943915	20.532104	4.04493	12.366691	20.858843	0							2.100827	0.826477
1.945242	20.516428	4.047583	12.366785	20.87211	0							2.102153	0.826479
1.946568	20.500696	4.050235	12.366838	20.885378	0							2.10348	0.826481
1.947894	20.485193	4.052888	12.366999	20.898645	0							2.104806	0.826483
1.949221	20.470463	4.055541	12.367115	20.911913	0							2.106133	0.826485
1.950547	20.455807	4.058193	12.367135	20.92518	0							2.107459	0.826487
1.951873	20.439678	4.060846	12.367162	20.938448	0							2.108785	0.826489
1.9532	20.424486	4.063499	12.367263	20.951715	0							2.110111	0.826489
1.954526	20.407753	4.066152	12.36727	20.964983	0							2.111437	0.826489
1.955852	20.390854	4.068804	12.367355	20.978251	0							2.112764	0.826489
1.957178	20.373947	4.071457	12.367474	20.991518	0							2.11409	0.826489
1.958505	20.357683	4.07411	12.367522	21.004786	0							2.115417	0.826489
1.959831	20.343266	4.076762	12.367486	21.018053	0							2.116743	0.826489
1.961157	20.327761	4.079415	12.367632	21.031321	0							2.118069	0.826489
1.962484	20.310719	4.082067	12.367794	21.044588	0							2.119395	0.826489
1.96381	20.293674	4.08472	12.367841	21.057856	0							2.120721	0.826489
1.965136	20.276731	4.087373	12.367868	21.071123	0							2.122048	0.826489
1.966462	20.2596	4.090025	12.367846	21.084391	0							2.123374	0.826491
1.967789	20.242712	4.092678	12.367764	21.097658	0							2.1247	0.826493
1.969115	20.227768	4.095331	12.367777	21.110926	0							2.126027	0.826495
1.970441	20.213058	4.097983	12.367743	21.124193	0							2.127353	0.826497
1.971767	20.197121	4.100636	12.3677	21.137461	0							2.128679	0.826499
1.973094	20.180483	4.103289	12.367651	21.150728	0							2.130005	0.826501
1.97442	20.163773	4.105942	12.367681	21.163996	0							2.131332	0.826503
1.975746	20.147013	4.108594	12.367691	21.177263	0							2.132658	0.826505
1.977073	20.130432	4.111247	12.367705	21.190531	0							2.133984	0.826507
1.978399	20.115055	4.1139	12.36769	21.203798	0							2.135311	0.826509
1.979725	20.100946	4.116552	12.367622	21.217066	0							2.136637	0.826511
1.981051	20.086056	4.119205	12.367535	21.230333	0							2.137963	0.826513
1.982378	20.069107	4.121858	12.367543	21.243601	0							2.139289	0.826515
1.983704	20.052151	4.12451	12.367525	21.256868	0							2.140615	0.826517
1.98503	20.035145	4.127163	12.367508	21.270136	0							2.141942	0.826519
1.986356	20.018219	4.129816	12.367479	21.283403	0							2.143268	0.826521
1.987683	20.001623	4.132468	12.367476	21.296671	0							2.144595	0.826523
1.989009	19.987534	4.135121	12.367429	21.309938	0							2.145921	0.826525
1.990335	19.973434	4.137774	12.367419	21.323206	0							2.147247	0.826527
1.991662	19.957411	4.140427	12.367449	21.336473	0							2.148573	0.826529
1.992988	19.941065	4.143079	12.367497	21.349741	0							2.149899	0.826531
1.994314	19.924761	4.145732	12.367521	21.363008	0							2.151226	0.826533
1.99564	19.90848	4.148385	12.3675	21.376276	0							2.152552	0.826535
1.996967	19.892231	4.151037	12.367461	21.389544	0							2.153878	0.826537
1.998293	19.877211	4.15369	12.367491	21.402811	0							2.155205	0.826539
1.999619	19.862249	4.156343	12.367574	21.416079	0							2.156531	0.826541
2.000946	19.84565	4.158995	12.367612	21.429346	0							2.157857	0.826543
2.002272	19.828318	4.161648	12.367534	21.442614	0							2.159184	0.826545
2.003598	19.811007	4.1643	12.36753	21.455881	0							2.16051	0.826548
2.004924	19.794201	4.166953	12.367496	21.469149	0							2.161836	0.82655
2.006251	19.778872	4.169606	12.367503	21.482416	0							2.163162	0.826552
2.007577	19.762684	4.172258	12.367504	21.495684	0							2.164489	0.826554
2.008903	19.747536	4.174911	12.367524	21.508951	0							2.165815	0.826556
2.01023	19.731668	4.177564	12.367485	21.522219	0							2.167141	0.826558
2.011556	19.71483	4.180217	12.367465	21.535486	0							2.168468	0.82656
2.012882	19.697874	4.182869	12.367507	21.548754	0							2.169794	0.826562
2.014208	19.680904	4.185522	12.367511	21.562021	0							2.17112	0.826564
2.015534	19.66387	4.188175	12.367612	21.575289	0							2.172446	0.826566
2.016861	19.646923	4.190827	12.367682	21.588556	0							2.173773	0.826568
2.018187	19.632341	4.19348	12.36771	21.601824	0							2.175099	0.82657
2.019514	19.618162	4.196133	12.367715	21.615091	0							2.176425	0.826572
2.02084	19.603991	4.198785	12.367712	21.628359	0							2.177752	0.826575
2.022166	19.589571	4.201438	12.36767	21.641626	0							2.179078	0.826577
2.023492	19.572878	4.204091	12.367665	21.654894	0							2.180404	0.826579
2.024818	19.555796	4.206743	12.367649	21.668161	0							2.18173	0.826581
2.026145	19.538654	4.209396	12.367609	21.681429	0							2.183057	0.826583
2.027471	19.522413	4.212049	12.36756	21.694696	0							2.184383	0.826585
2.028798	19.507727	4.214701	12.367613	21.707964	0							2.185709	0.826587
2.030124	19.493328	4.217354	12.367675	21.721231	0							2.187036	0.826589
2.03145	19.478878	4.220007	12.367704	21.734499	0							2.188362	0.826591
2.032776	19.464443	4.22266	12.367751	21.747766	0							2.189688	0.826594
2.034102	19.450068	4.225312	12.367811	21.761034	0							2.191014	0.826596
2.035429	19.433201	4.227965	12.367818	21.774302	0							2.19234	0.826598
2.036755	19.415915	4.230618	12.367791	21.787569	0							2.193667	0.8266
2.038081	19.399611	4.23327	12.367828	21.800837	0							2.194993	0.826602
2.039408	19.384216	4.235923	12.367843	21.814104	0							2.19632	0.826604
2.040734	19.368919	4.238575	12.367873	21.827372	0							2.197646	0.826607
2.04206	19.353659	4.241228	12.367893	21.840639	0							2.198972	0.826609
2.043386	19.338352	4.243881	12.367894	21.853907	0							2.200298	0.826611
2.044713	19.323057	4.246533	12.367905	21.867174	0							2.201624	0.826613
2.046039	19.307741	4.249186	12.367903	21.880442	0							2.202951	0.826615
2.047365	19.291328	4.251839	12.367857	21.893709	0							2.204277	0.826617
2.048692	19.275541	4.254491	12.367871	21.906977	0							2.205603	0.826619
2.050018	19.259865	4.257144	12.367893	21.920244	0							2.20693	0.826622
2.051344	19.244238	4.259797	12.368001	21.933512	0							2.208256	0.826624
2.05267	19.228561	4.26245	12.368168	21.946779	0							2.209582	0.826626
2.053997	19.212891	4.265102	12.368228	21.960047	0							2.210908	0.826628
2.055323	19.197252	4.267755	12.368237	21.973314	0							2.212235	0.82663
2.056649	19.181633	4.270408	12.368279	21.986582	0							2.213561	0.826632
2.057976	19.167921	4.27306	12.368303	21.999849	0							2.214887	0.826635
2.059302	19.154848	4.275713	12.368312	22.013117	0							2.216214	0.826637
2.060628	19.139612	4.278366	12.368285	22.026384	0							2.21754	0.826639
2.061954	19.123081	4.281018	12.368277	22.039652	0							2.218866	0.826641
2.063281	19.106424	4.283671	12.368304	22.052919	0							2.220192	0.826643
2.064607	19.089779	4.286324	12.36832	22.066187	0							2.221519	0.826646
2.065933	19.073126	4.288976	12.36835	22.079454	0							2.222845	0.826648
2.067259	19.05756	4.291629	12.368378	22.092722	0							2.224171	0.82665
2.068586	19.043108	4.294282	12.368364	22.105989	0							2.225498	0.826652
2.069912	19.02883	4.296935	12.368361	22.119257	0							2.226824	0.826654
2.071239	19.014595	4.299587	12.368391	22.132524	0							2.22815	0.826657
2.072565	18.998999	4.30224	12.368441	22.145792	0							2.229476	0.826659
2.073891	18.982264	4.304893	12.36855	22.15906	0							2.230803	0.826661
2.075217	18.965397	4.307545	12.368635	22.172327	0							2.232129	0.826663
2.076543	18.949163	4.310198	12.368659	22.185595	0							2.233455	0.826666
2.07787	18.933878	4.31285	12.368714	22.198862	0							2.234782	0.826668
2.079196	18.918983	4.315503	12.368787	22.21213	0							2.236108	0.82667
2.080523	18.904076	4.318156	12.368832	22.225397	0							2.237434	0.826672
2.081849	18.889204	4.320808	12.368845	22.238665	0							2.23876	0.826675
2.083175	18.87431	4.323461	12.368791	22.251932	0							2.240087	0.826677
2.084501	18.858646	4.326114	12.368745	22.2652	0							2.241413	0.826679
2.085827	18.841311	4.328766	12.368778	22.278467	0							2.242739	0.826681
2.087154	18.823282	4.331419	12.368801	22.291735	0							2.244065	0.826684
2.08848	18.805546	4.334072	12.368796	22.305002	0							2.245392	0.826686
2.089806	18.789516	4.336725	12.368808	22.31827	0							2.246718	0.826688
2.091133	18.774441	4.339377	12.368844	22.331537	0							2.248044	0.82669
2.092459	18.759417	4.34203	12.36887	22.344805	0							2.249371	0.826693
2.093785	18.744383	4.344683	12.368821	22.358072	0							2.250697	0.826695
2.095111	18.729324	4.347335	12.368739	22.37134	0							2.252023	0.826697
2.096438	18.714308	4.349988	12.36868	22.384607	0							2.253349	0.826699
2.097764	18.697456	4.352641	12.368677	22.397875	0							2.254676	0.826702
2.09909	18.679338	4.355293	12.368723	22.411142	0							2.256002	0.826704
2.100417	18.661072	4.357946	12.368742	22.42441	0							2.257329	0.826706
2.101743	18.644606	4.360599	12.368735	22.437677	0							2.258655	0.826709
2.103069	18.629185	4.363251	12.368766	22.450945	0							2.259981	0.826711
2.104395	18.613802	4.365904	12.368779	22.464212	0							2.261307	0.826713
2.105721	18.598391	4.368556	12.368724	22.47748	0							2.262633	0.826715
2.107048	18.583019	4.37121	12.368635	22.490747	0							2.26396	0.826718
2.108374	18.567663	4.373862	12.368592	22.504015	0							2.265286	0.82672
2.109701	18.551741	4.376515	12.368607	22.517282	0							2.266612	0.826722
2.111027	18.534601	4.379168	12.368564	22.53055	0							2.267939	0.826725
2.112353	18.517841	4.38182	12.368507	22.543818	0							2.269265	0.826727
2.113679	18.501871	4.384473	12.368451	22.557085	0							2.270591	0.826729
2.115005	18.48645	4.387125	12.368385	22.570353	0							2.271917	0.826732
2.116332	18.471518	4.389778	12.368293	22.58362	0							2.273243	0.826734
2.117658	18.456587	4.392431	12.368196	22.596888	0							2.27457	0.826736
2.118984	18.441648	4.395083	12.368111	22.610155	0							2.275896	0.826738
2.120311	18.426718	4.397736	12.368051	22.623423	0							2.277223	0.826741
2.121637	18.411779	4.400389	12.367979	22.63669	0							2.278549	0.826743
2.122963	18.395599	4.403041	12.367895	22.649958	0							2.279875	0.826745
2.12429	18.377562	4.405694	12.367873	22.663225	0							2.281201	0.826748
2.125616	18.359694	4.408347	12.367906	22.676493	0							2.282527	0.82675
2.126942	18.343391	4.411	12.367897	22.68976	0							2.283854	0.826752
2.128268	18.32818	4.413652	12.367895	22.703028	0							2.28518	0.826755
2.129595	18.312983	4.416305	12.367926	22.716295	0							2.286507	0.826757
2.130921	18.297785	4.418958	12.367957	22.729563	0							2.287833	0.82676
2.132247	18.282555	4.42161	12.367955	22.74283	0							2.289159	0.826762
2.133574	18.267368	4.424263	12.36797	22.756098	0							2.290485	0.826764
2.1349	18.251324	4.426916	12.368039	22.769365	0							2.291811	0.826767
2.136226	18.233585	4.429568	12.368122	22.782633	0							2.293138	0.826769
2.137552	18.215134	4.432221	12.368136	22.7959	0							2.294464	0.826771
2.138879	18.197561	4.434874	12.368105	22.809168	0							2.29579	0.826774
2.140205	18.181412	4.437526	12.368071	22.822435	0							2.297117	0.826776
2.141531	18.16555	4.440179	12.368079	22.835703	0							2.298443	0.826778
2.142858	18.149694	4.442832	12.368165	22.84897	0							2.299769	0.826781
2.144184	18.133892	4.445484	12.368196	22.862238	0							2.301095	0.826783
2.14551	18.118073	4.448137	12.368211	22.875505	0							2.302422	0.826786
2.146836	18.101879	4.45079	12.368256	22.888773	0							2.303748	0.826788
2.148163	18.084427	4.453443	12.368289	22.90204	0							2.305074	0.82679
2.149489	18.065907	4.456095	12.368221	22.915308	0							2.306401	0.826793
2.150815	18.047897	4.458748	12.368247	22.928576	0							2.307727	0.826795
2.152142	18.031334	4.461401	12.36827	22.941843	0							2.309053	0.826797
2.153468	18.015896	4.464053	12.368219	22.955111	0							2.31038	0.8268
2.154794	18.000473	4.466706	12.368218	22.968378	0							2.311706	0.826802
2.15612	17.985035	4.469358	12.368211	22.981646	0							2.313032	0.826805
2.157446	17.969576	4.472011	12.368194	22.994913	0							2.314358	0.826807
2.158773	17.953962	4.474664	12.368176	23.008181	0							2.315685	0.82681
2.160099	17.937021	4.477316	12.368199	23.021448	0							2.317011	0.826812
2.161426	17.918463	4.479969	12.368194	23.034716	0							2.318337	0.826814
2.162752	17.899931	4.482622	12.368104	23.047983	0							2.319664	0.826817
2.164078	17.882683	4.485274	12.367972	23.061251	0							2.32099	0.826819
2.165404	17.867962	4.487927	12.367867	23.074518	0							2.322316	0.826822
2.16673	17.854002	4.49058	12.367808	23.087786	0							2.323642	0.826824
2.168057	17.838989	4.493233	12.367723	23.101053	0							2.324968	0.826827
2.169383	17.823645	4.495885	12.36768	23.114321	0							2.326295	0.826829
2.17071	17.808266	4.498538	12.367586	23.127588	0							2.327621	0.826831
2.172036	17.79249	4.501191	12.367504	23.140856	0							2.328948	0.826834
2.173362	17.775003	4.503843	12.36745	23.154123	0							2.330274	0.826836
2.174688	17.756884	4.506496	12.367461	23.167391	0							2.3316	0.826839
2.176014	17.738934	4.509149	12.367476	23.180658	0							2.332926	0.826841
2.177341	17.722006	4.511801	12.367479	23.193926	0							2.334252	0.826844
2.178667	17.706581	4.514454	12.367535	23.207193	0							2.335579	0.826846
2.179993	17.691128	4.517107	12.367587	23.220461	0							2.336905	0.826849
2.18132	17.675703	4.519759	12.367754	23.233728	0							2.338232	0.826851
2.182646	17.660297	4.522412	12.367732	23.246996	0							2.339558	0.826854
2.183972	17.644838	4.525065	12.367662	23.260263	0							2.340884	0.826856
2.185298	17.628443	4.527718	12.367606	23.273531	0							2.34221	0.826858
2.186625	17.609734	4.53037	12.367633	23.286798	0							2.343536	0.826861
2.187951	17.591019	4.533023	12.367653	23.300066	0							2.344863	0.826863
2.189277	17.572884	4.535676	12.367635	23.313334	0							2.346189	0.826866
2.190604	17.557144	4.538328	12.367595	23.326601	0							2.347515	0.826868
2.19193	17.54191	4.540981	12.367633	23.339869	0							2.348842	0.826871
2.193256	17.526728	4.543633	12.367683	23.353136	0							2.350168	0.826873
2.194582	17.511539	4.546286	12.367751	23.366404	0							2.351494	0.826876
2.195909	17.496225	4.548939	12.36785	23.379671	0							2.35282	0.826878
2.197235	17.480682	4.551591	12.36794	23.392939	0							2.354146	0.826881
2.198561	17.463055	4.554244	12.368042	23.406206	0							2.355473	0.826883
2.199888	17.444891	4.556897	12.368039	23.419474	0							2.356799	0.826886
2.201214	17.427147	4.559549	12.368019	23.432741	0							2.358126	0.826888
2.20254	17.411201	4.562202	12.367933	23.446009	0							2.359452	0.826891
2.203866	17.396399	4.564855	12.367889	23.459276	0							2.360778	0.826893
2.205193	17.381533	4.567508	12.367742	23.472544	0							2.362104	0.826898
2.206519	17.366741	4.57016	12.367631	23.485811	0							2.363431	0.826904
2.207845	17.351887	4.572813	12.367565	23.499079	0							2.364757	0.826909
2.209171	17.336636	4.575466	12.367543	23.512346	0							2.366083	0.826914
2.210498	17.319517	4.578118	12.367544	23.525614	0							2.36741	0.826919
2.211824	17.301714	4.580771	12.367554	23.538881	0							2.368736	0.826924
2.213151	17.284084	4.583424	12.36758	23.552149	0							2.370062	0.826929
2.214477	17.267517	4.586076	12.367516	23.565416	0							2.371388	0.826934
2.215803	17.252439	4.588729	12.367349	23.578684	0							2.372715	0.826939
2.217129	17.237406	4.591382	12.367234	23.591951	0							2.374041	0.826944
2.218455	17.222794	4.594034	12.367153	23.605219	0							2.375367	0.826947
2.219782	17.209318	4.596687	12.367044	23.618486	0							2.376693	0.826949
2.221108	17.194693	4.599339	12.367046	23.631754	0							2.37802	0.826952
2.222435	17.179544	4.601993	12.367043	23.645021	0							2.379346	0.826955
2.223761	17.162109	4.604645	12.366943	23.658289	0							2.380672	0.826957
2.225087	17.143719	4.607298	12.366841	23.671556	0							2.381999	0.82696
2.226413	17.125685	4.609951	12.366764	23.684824	0							2.383325	0.826962
2.227739	17.11043	4.612603	12.366659	23.698092	0							2.384651	0.826965
2.229066	17.095118	4.615256	12.366595	23.711359	0							2.385977	0.826968
2.230392	17.07987	4.617908	12.366564	23.724627	0							2.387304	0.82697
2.231718	17.064558	4.620561	12.366539	23.737894	0							2.38863	0.826973
2.233045	17.049282	4.623214	12.366474	23.751162	0							2.389956	0.826975
2.234371	17.034025	4.625866	12.366407	23.764429	0							2.391283	0.826978
2.235697	17.018219	4.628519	12.366333	23.777697	0							2.392609	0.826981
2.237023	17.000542	4.631172	12.366262	23.790964	0							2.393935	0.826983
2.238349	16.982843	4.633824	12.366188	23.804232	0							2.395261	0.826986
2.239676	16.967155	4.636477	12.366113	23.817499	0							2.396588	0.826988
2.241002	16.952236	4.63913	12.366054	23.830767	0							2.397914	0.826991
2.242329	16.937281	4.641783	12.365952	23.844034	0							2.39924	0.826994
2.243655	16.922373	4.644435	12.365835	23.857302	0							2.400567	0.826996
2.244981	16.907473	4.647088	12.36582	23.870569	0							2.401893	0.826999
2.246307	16.892538	4.649741	12.365868	23.883837	0							2.403219	0.827002
2.247633	16.877588	4.652393	12.365921	23.897104	0							2.404545	0.827004
2.24896	16.860579	4.655046	12.365905	23.910372	0							2.405871	0.827007
2.250286	16.842163	4.657699	12.365964	23.923639	0							2.407198	0.827009
2.251613	16.824039	4.660351	12.366068	23.936907	0							2.408524	0.827012
2.252939	16.808878	4.663004	12.366123	23.950174	0							2.409851	0.827015
2.254265	16.793743	4.665657	12.366154	23.963442	0							2.411177	0.827017
2.255591	16.778597	4.668309	12.366288	23.976709	0							2.412503	0.82702
2.256917	16.763464	4.670962	12.366456	23.989977	0							2.413829	0.827023
2.258244	16.748363	4.673615	12.36655	24.003244	0							2.415155	0.827025
2.25957	16.733175	4.676267	12.36659	24.016512	0							2.416482	0.827028
2.260896	16.71744	4.67892	12.366713	24.029779	0							2.417808	0.827031
2.262223	16.699369	4.681573	12.366814	24.043047	0							2.419135	0.827033
2.263549	16.681232	4.684226	12.366944	24.056314	0							2.420461	0.827036
2.264875	16.665396	4.686878	12.367124	24.069582	0							2.421787	0.827039
2.266201	16.65024	4.689531	12.367241	24.08285	0							2.423113	0.827041
2.267528	16.63508	4.692183	12.367365	24.096117	0							2.424439	0.827044
2.268854	16.619844	4.694836	12.367489	24.109385	0							2.425766	0.827047
2.27018	16.604691	4.697489	12.367579	24.122652	0							2.427092	0.827049
2.271507	16.589731	4.700141	12.367654	24.13592	0							2.428418	0.827052
2.272833	16.576193	4.702794	12.367722	24.149187	0							2.429745	0.827055
2.274159	16.559151	4.705447	12.367765	24.162455	0							2.431071	0.827057
2.275486	16.540682	4.708099	12.367764	24.175722	0							2.432397	0.82706
2.276812	16.523705	4.710752	12.367792	24.18899	0							2.433723	0.827063
2.278138	16.50782	4.713405	12.367889	24.202257	0							2.43505	0.827066
2.279464	16.492117	4.716057	12.368021	24.215525	0							2.436376	0.827068
2.280791	16.476397	4.71871	12.368104	24.228792	0							2.437702	0.827071
2.282117	16.460684	4.721363	12.368234	24.24206	0							2.439029	0.827074
2.283443	16.445002	4.724016	12.368368	24.255327	0							2.440355	0.827076
2.28477	16.429283	4.726668	12.368538	24.268595	0							2.441681	0.827079
2.286096	16.412165	4.729321	12.368685	24.281862	0							2.443007	0.827082
2.287422	16.393679	4.731974	12.368773	24.29513	0							2.444334	0.827085
2.288748	16.37496	4.734626	12.36881	24.308399	0							2.44566	0.827087
2.290074	16.358156	4.737279	12.36885	24.321667	0							2.446986	0.82709
2.291401	16.342627	4.739932	12.36888	24.334934	0							2.448313	0.827093
2.292727	16.327251	4.742584	12.368902	24.348202	0							2.449639	0.827096
2.294054	16.311935	4.745237	12.368921	24.361469	0							2.450965	0.827098
2.29538	16.296551	4.74789	12.368909	24.374737	0							2.452291	0.827101
2.296706	16.28125	4.750542	12.368917	24.388004	0							2.453618	0.827104
2.298032	16.265438	4.753195	12.368999	24.401272	0							2.454944	0.827106
2.299358	16.247829	4.755848	12.369074	24.414539	0							2.45627	0.827109
2.300685	16.229792	4.758501	12.369163	24.427807	0							2.457596	0.827112
2.302011	16.212173	4.761153	12.369215	24.441074	0							2.458923	0.827115
2.303338	16.196201	4.763806	12.369216	24.454342	0							2.460249	0.827117
2.304664	16.180607	4.766459	12.369207	24.467609	0							2.461576	0.82712
2.30599	16.164999	4.769111	12.369119	24.480877	0							2.462902	0.827123
2.307316	16.149416	4.771764	12.369081	24.494144	0							2.464228	0.827126
2.308642	16.133831	4.774416	12.36909	24.507412	0							2.465554	0.827129
2.309969	16.118256	4.777069	12.36911	24.520679	0							2.46688	0.827131
2.311295	16.100796	4.779722	12.369055	24.533947	0							2.468207	0.827134
2.312621	16.082008	4.782374	12.368987	24.547215	0							2.469533	0.827137
2.313948	16.063051	4.785027	12.368891	24.560482	0							2.47086	0.82714
2.315274	16.045795	4.78768	12.368834	24.57375	0							2.472186	0.827142
2.3166	16.030056	4.790332	12.368832	24.587017	0							2.473512	0.827145
2.317926	16.014587	4.792985	12.368837	24.600285	0							2.474838	0.827148
2.319252	15.999129	4.795638	12.368801	24.613552	0							2.476164	0.827151
2.320579	15.983674	4.798291	12.368745	24.62682	0							2.477491	0.827154
2.321905	15.968213	4.800943	12.368705	24.640087	0							2.478817	0.827156
2.323232	15.952104	4.803596	12.368717	24.653355	0							2.480143	0.827159
2.324558	15.934497	4.806249	12.368703	24.666622	0							2.48147	0.827162
2.325884	15.917862	4.808901	12.368594	24.67989	0							2.482796	0.827165
2.32721	15.901171	4.811554	12.368476	24.693157	0							2.484122	0.827168
2.328537	15.885276	4.814207	12.368428	24.706425	0							2.485448	0.82717
2.329863	15.870054	4.816859	12.368411	24.719692	0							2.486775	0.827173
2.331189	15.854831	4.819512	12.368348	24.73296	0							2.488101	0.827176
2.332516	15.839599	4.822165	12.368282	24.746227	0							2.489427	0.827179
2.333842	15.824376	4.824817	12.36825	24.759495	0							2.490754	0.827182
2.335168	15.808913	4.82747	12.368239	24.772762	0							2.49208	0.827184
2.336494	15.791443	4.830122	12.368274	24.78603	0							2.493406	0.827187
2.337821	15.772746	4.832776	12.36828	24.799297	0							2.494732	0.82719
2.339147	15.754025	4.835428	12.3682	24.812565	0							2.496058	0.827193
2.340473	15.737169	4.838081	12.368105	24.825832	0							2.497385	0.827196
2.341799	15.721826	4.840734	12.368054	24.8391	0							2.498711	0.827199
2.343126	15.706608	4.843386	12.368022	24.852367	0							2.500038	0.827201
2.344452	15.691332	4.846039	12.368062	24.865635	0							2.501364	0.827204
2.345778	15.676087	4.848691	12.368149	24.878902	0							2.50269	0.827207
2.347105	15.660847	4.851344	12.368196	24.89217	0							2.504016	0.82721
2.348431	15.644507	4.853997	12.368274	24.905437	0							2.505342	0.827213
2.349757	15.626948	4.856649	12.368376	24.918705	0							2.506669	0.827216
2.351083	15.609066	4.859302	12.368444	24.931973	0							2.507995	0.827218
2.35241	15.592214	4.861955	12.368533	24.94524	0							2.509321	0.827221
2.353736	15.576819	4.864607	12.368654	24.958508	0							2.510648	0.827224
2.355062	15.561876	4.86726	12.368706	24.971775	0							2.511974	0.827227
2.356389	15.546933	4.869913	12.368673	24.985043	0							2.5133	0.82723
2.357715	15.531997	4.872566	12.368647	24.99831	0							2.514627	0.827233
2.359041	15.517087	4.875218	12.368651	25.011578	0							2.515953	0.827236
2.360367	15.501018	4.877871	12.368668	25.024845	0							2.517279	0.827239
2.361694	15.483012	4.880524	12.368728	25.038113	0							2.518605	0.827241
2.36302	15.464252	4.883176	12.368828	25.05138	0							2.519932	0.827244
2.364346	15.44579	4.885829	12.368918	25.064648	0							2.521258	0.827247
2.365673	15.428757	4.888482	12.368916	25.077915	0							2.522584	0.82725
2.366999	15.412642	4.891134	12.368862	25.091183	0							2.523911	0.827253
2.368325	15.396534	4.893787	12.368886	25.10445	0							2.525237	0.827256
2.369651	15.380393	4.89644	12.368917	25.117718	0							2.526563	0.827259
2.370977	15.36426	4.899092	12.368902	25.130985	0							2.527889	0.827262
2.372304	15.348148	4.901745	12.368925	25.144253	0							2.529216	0.827265
2.37363	15.330945	4.904397	12.368976	25.15752	0							2.530542	0.827267
2.374957	15.312461	4.90705	12.369035	25.170788	0							2.531868	0.82727
2.376283	15.29368	4.909703	12.369079	25.184055	0							2.533195	0.827273
2.377609	15.27633	4.912356	12.369116	25.197323	0							2.534521	0.827276
2.378935	15.261461	4.915009	12.369148	25.21059	0							2.535847	0.827279
2.380261	15.247263	4.917661	12.369133	25.223858	0							2.537173	0.827282
2.381588	15.232243	4.920314	12.36916	25.237125	0							2.5385	0.827285
2.382914	15.216819	4.922966	12.369148	25.250393	0							2.539826	0.827288
2.384241	15.201409	4.925619	12.369133	25.26366	0							2.541152	0.827291
2.385567	15.185497	4.928272	12.369153	25.276928	0							2.542479	0.827294
2.386893	15.16806	4.930924	12.369123	25.290195	0							2.543805	0.827297
2.388219	15.149494	4.933577	12.369077	25.303463	0							2.545131	0.8273
2.389545	15.13127	4.93623	12.369008	25.31673	0							2.546457	0.827302
2.390872	15.114282	4.938882	12.368957	25.329998	0							2.547783	0.827305
2.392198	15.098493	4.941535	12.368951	25.343266	0							2.54911	0.827308
2.393524	15.08268	4.944188	12.368912	25.356533	0							2.550436	0.827311
2.394851	15.06683	4.94684	12.368896	25.369801	0							2.551763	0.827314
2.396177	15.050995	4.949493	12.368937	25.383068	0							2.553089	0.827317
2.397503	15.03516	4.952146	12.369	25.396336	0							2.554415	0.82732
2.398829	15.017977	4.954799	12.369056	25.409603	0							2.555741	0.827323
2.400156	14.998489	4.957451	12.369118	25.422871	0							2.557067	0.827326
2.401482	14.979043	4.960104	12.369174	25.436138	0							2.558394	0.827329
2.402808	14.961083	4.962757	12.369189	25.449406	0							2.55972	0.827332
2.404135	14.945071	4.965409	12.36918	25.462673	0							2.561046	0.827335
2.405461	14.929086	4.968062	12.369205	25.475941	0							2.562373	0.827338
2.406787	14.913097	4.970715	12.369238	25.489208	0							2.563699	0.827341
2.408113	14.897084	4.973367	12.369256	25.502476	0							2.565025	0.827344
2.40944	14.881065	4.97602	12.369206	25.515743	0							2.566351	0.827347
2.410766	14.864673	4.978673	12.369131	25.529011	0							2.567678	0.82735
2.412092	14.846938	4.981325	12.369091	25.542278	0							2.569004	0.827353
2.413419	14.827887	4.983978	12.369004	25.555546	0							2.57033	0.827356
2.414745	14.809552	4.98663	12.368899	25.568813	0							2.571657	0.827359
2.416071	14.79268	4.989284	12.368677	25.582081	0							2.572983	0.827362
2.417397	14.776302	4.991936	12.368462	25.595348	0							2.574309	0.827365
2.418724	14.75987	4.994589	12.368305	25.608616	0							2.575635	0.827368
2.42005	14.743429	4.997241	12.368099	25.621883	0							2.576962	0.827371
2.421376	14.727069	4.999894	12.367941	25.635151	0							2.578288	0.827374
2.422702	14.710552	5.002547	12.367872	25.648418	0							2.579614	0.827377
2.424029	14.692589	5.005199	12.367821	25.661686	0							2.580941	0.82738
2.425355	14.672572	5.007852	12.367786	25.674953	0							2.582267	0.827383
2.426682	14.653295	5.010505	12.367751	25.688221	0							2.583593	0.827386
2.428008	14.635957	5.013157	12.367739	25.701488	0							2.584919	0.827389
2.429334	14.619852	5.01581	12.367759	25.714756	0							2.586246	0.827392
2.43066	14.603752	5.018463	12.367771	25.728024	0							2.587572	0.827392
2.431986	14.588232	5.021115	12.367721	25.741291	0							2.588898	0.827392
2.433313	14.573581	5.023768	12.367649	25.754559	0							2.590225	0.827392
2.434639	14.558069	5.026421	12.367675	25.767826	0							2.591551	0.827392
2.435966	14.541424	5.029074	12.367665	25.781094	0							2.592877	0.827392
2.437292	14.52247	5.031726	12.367642	25.794361	0							2.594203	0.827392
2.438618	14.503312	5.034379	12.367593	25.807629	0							2.59553	0.827392
2.439944	14.48447	5.037032	12.367681	25.820896	0							2.596856	0.827392
2.44127	14.467319	5.039684	12.367659	25.834164	0							2.598182	0.827392
2.442597	14.450806	5.042337	12.367665	25.847431	0							2.599508	0.827392
2.443923	14.434325	5.04499	12.367663	25.860699	0							2.600835	0.827398
2.445249	14.417876	5.047642	12.367678	25.873966	0							2.602161	0.827404
2.446576	14.401379	5.050295	12.367609	25.887234	0							2.603487	0.82741
2.447902	14.384619	5.052948	12.36756	25.900501	0							2.604814	0.827416
2.449228	14.366413	5.0556	12.367644	25.913769	0							2.60614	0.827422
2.450554	14.346943	5.058253	12.367729	25.927036	0							2.607466	0.827428
2.451881	14.327787	5.060905	12.367858	25.940304	0							2.608792	0.827434
2.453207	14.309941	5.063558	12.367958	25.953571	0							2.610119	0.827441
2.454533	14.293614	5.066211	12.368005	25.966839	0							2.611445	0.827447
2.45586	14.27732	5.068864	12.368066	25.980106	0							2.612771	0.827453
2.457186	14.261021	5.071517	12.368234	25.993374	0							2.614098	0.827453
2.458512	14.244737	5.074169	12.36831	26.006641	0							2.615424	0.827453
2.459838	14.228318	5.076822	12.368453	26.019909	0							2.61675	0.827453
2.461164	14.210629	5.079474	12.368493	26.033176	0							2.618076	0.827453
2.462491	14.191067	5.082127	12.368515	26.046444	0							2.619403	0.827453
2.463817	14.171499	5.08478	12.368578	26.059711	0							2.620729	0.827453
2.465144	14.152518	5.087432	12.368672	26.072979	0							2.622055	0.827453
2.46647	14.13662	5.090085	12.368754	26.086246	0							2.623382	0.827453
2.467796	14.120742	5.092738	12.368744	26.099514	0							2.624708	0.827453
2.469122	14.104807	5.09539	12.368863	26.112782	0							2.626034	0.827453
2.470448	14.08894	5.098043	12.368894	26.126049	0							2.62736	0.827459
2.471775	14.073008	5.100696	12.368812	26.139317	0							2.628686	0.827465
2.473101	14.056753	5.103349	12.368692	26.152584	0							2.630013	0.827471
2.474427	14.038244	5.106001	12.368593	26.165852	0							2.631339	0.827478
2.475754	14.019726	5.108654	12.368586	26.179119	0							2.632666	0.827484
2.47708	14.001376	5.111307	12.368628	26.192387	0							2.633992	0.82749
2.478406	13.984125	5.113959	12.368617	26.205654	0							2.635318	0.827496
2.479733	13.968681	5.116612	12.368699	26.218922	0							2.636644	0.827502
2.481059	13.95321	5.119265	12.368835	26.232189	0							2.63797	0.827509
2.482385	13.93773	5.121917	12.368875	26.245457	0							2.639297	0.827515
2.483711	13.922331	5.12457	12.368861	26.258724	0							2.640623	0.827515
2.485038	13.906805	5.127223	12.368792	26.271992	0							2.64195	0.827515
2.486364	13.890446	5.129875	12.368739	26.285259	0							2.643276	0.827515
2.48769	13.872558	5.132528	12.368709	26.298527	0							2.644602	0.827515
2.489017	13.85373	5.13518	12.368709	26.311794	0							2.645928	0.827515
2.490343	13.835249	5.137833	12.368717	26.325062	0							2.647254	0.827515
[truncated: 20,459 more rows]
