# Supplementary material for: Hallucination of closed repeat proteins containing central pockets
Source: Nat Struct Mol Biol. 2023 Sep 28;30(11):1755–60. doi: 10.1038/s41594-023-01112-6 (PMC10643118; doi:10.1038/s41594-023-01112-6)
Supplement: Supplementary file 5 — Chromatography raw data. [file 41594_2023_1112_MOESM5_ESM.tar › SEC_submit/E8[20220202].csv]

time (min)	raw light scattering data: detector voltage (V) detector 2	raw light scattering data: detector voltage (V) detector 3	raw light scattering data: detector voltage (V) detector 4	raw light scattering data: detector voltage (V) detector 5	raw light scattering data: detector voltage (V) detector 6	raw light scattering data: detector voltage (V) detector 7	raw light scattering data: detector voltage (V) detector 8	raw light scattering data: detector voltage (V) detector 9	raw light scattering data: detector voltage (V) detector 10	raw light scattering data: detector voltage (V) detector 11	raw light scattering data: detector voltage (V) detector 13	raw light scattering data: detector voltage (V) detector 14	raw light scattering data: detector voltage (V) detector 15	raw light scattering data: detector voltage (V) detector 16	raw light scattering data: detector voltage (V) detector 17	raw light scattering data: detector voltage (V) detector 18	raw UV absorbance data: detector voltage (V) channel 1	raw UV absorbance data: detector voltage (V) channel 2	differential refractive index data: differential refractive index (RIU)	Forward Laser Monitor: Forward Laser Monitor (V)	Auto-inject Signal: Auto-inject Signal	Auto-inject Signal: Auto-inject Signal	absolute refractive index data: absolute refractive index (RIU)
-0.01308914648344119	7.744695253999815	6.296045220453498	2.02530516501254	0.8088481117597842	1.217821582036275	0.770870851485152	0.7277926298673664	0.4048922032457853	0.2863983456201685	0.3036344264719346	0.3443594696791619	0.4168100492938177	0.5176679254394507	0.9510966270557847	0.206942358071914	1.81621415405209			0.0005570589689749289	0.8155106160501502			1.261651900684071
-0.004899362638162468	7.744858860134939	6.399843131489694	2.075848102157389	0.8158668215495313	1.213449352806018	0.7710071898740124	0.7299219018395464	0.4105988208526577	0.2865358927793071	0.3067132628517439	0.3453946318503194	0.4177989857693951	0.5174498435292061	0.9510498482026315	0.2069721816628047	1.831909357181543			0.0005570596645906588	0.8155551876290209			1.261651242471536
0.003290421207116258	7.639867593826286	6.364629432782931	1.985959125724973	0.8246738120683439	1.213943844859749	0.7791524908410533	0.7286093622800748	0.4120620421049181	0.2857129177689236	0.3057791313267603	0.3455140990220563	0.4171102105725472	0.5168100234112954	0.9496422407116871	0.2067951196128829	1.852164666344828	0.05359370621342891	0.05195164341242081	0.0005570559855990689	0.8155294018272077			1.261651011548261
0.01148020505239498	7.735774511550119	6.376465769441553	2.019265610939106	0.8449445640949467	1.243753424883218	0.79618481654089	0.7342759660926201	0.4179977599654867	0.2876795734902199	0.3050583330528207	0.3456403336286317	0.4174061706719592	0.5177537664717236	0.9504221179439821	0.2072111615498712	1.817676699525458	0.053594115176235	0.05195456801622854	0.0005570507947040453	0.8152712887518321			1.261651069134371
0.01966998889767371	7.734181105530139	6.366089666392467	1.983697480780194	0.839910576422784	1.183771979140427	0.7800005383467391	0.7281019235601568	0.4182626452856651	0.2862947924153154	0.305973680334647	0.3458779637537495	0.4166170344883216	0.5177805283724307	0.9496535052884162	0.2070732899227201	1.810602537677214	0.05359302519027013	0.05195700023629372	0.0005570496299588944	0.8150994967859643			1.261651235120467
0.02785977274295244	7.756123874230873	6.535009662995829	2.025285350611103	0.8808694395875973	1.18866760061886	0.7965632208124765	0.7212587274146035	0.4084365206271272	0.280070484882404	0.3015185029951609	0.3442949987911745	0.41514917983037	0.5170914405242568	0.9492291425526257	0.2071178881322517	1.820329960351693	0.05359084138812537	0.0519535035774821	0.0005570508870546615	0.8149661744274653			1.261651414974375
0.03604955658823116	7.633426563540413	6.386961069965087	2.07099971401027	0.8830196424474552	1.203874323119276	0.8005298920565588	0.7209756220021974	0.4036866786469703	0.2803514880208638	0.3006093537240469	0.3433970378122893	0.4160969317312824	0.5160748463066794	0.9493568760859475	0.2072342086229215	1.832514213316305	0.05358844388784014	0.0519476063698501	0.0005570493608995	0.814958870750002			1.261651577993798
0.04423934043350989	7.503198084939062	6.10440484075006	1.953616908946619	0.7960376712831684	1.154171049863367	0.7572915102784826	0.7190882546965214	0.403093330580672	0.2829772109932374	0.3046112441601748	0.3447534026464492	0.4160107429189708	0.515724564566457	0.9473996485652203	0.2066018983232081	1.830811746913157	0.05359017451574303	0.05194495808121131	0.0005570449130249305	0.8150741430873222			1.261651753356932
0.05242912427878862	7.537069103933796	6.216672628280925	1.933540258367812	0.7790333505047633	1.177052521681704	0.7600807964309464	0.7232971175816388	0.4053855404158498	0.2852367946306361	0.3041433337241542	0.3444240501401797	0.4150397142362611	0.5166795126065296	0.9469191375386552	0.2062084034086478	1.836693643951955	0.05359683035657711	0.05193984973688079	0.0005570422240406816	0.8150960038540713			1.26165195665619
0.06061890812406735	7.4103249158288	6.071085462837338	1.892081108595222	0.7798048567367246	1.220022150288478	0.768429216808546	0.7359780662066747	0.4007534980548272	0.2811537556129189	0.2988827009318294	0.3425118847062956	0.4161848839401839	0.5161089161840484	0.9485179677763	0.2058767224695287	1.82907447589339	0.05360405118819953	0.05193724895510921	0.000557043503576163	0.8151652619015961			1.26165213442997
0.06880869196934607	7.525306416504579	6.13287067118849	1.904823439813049	0.8007608470049929	1.213889232606346	0.7546449103708189	0.7361786463658914	0.399596970496812	0.2806387790944163	0.299897879548134	0.3433322777101508	0.4166981445217276	0.5150826307959594	0.9498800830026194	0.2061343713174799	1.82568127036219	0.05360897490234615	0.05193370862504864	0.0005570450281484077	0.8151900638618023			1.261652287587201
0.07699847581462479	7.635258246759003	6.220692810664009	1.938920640566856	0.7835187135382045	1.176207453341353	0.7295601021666177	0.7214650742141947	0.3955006954999233	0.2775302812972508	0.2989708666161796	0.3424051732125885	0.4154414461595868	0.5146142376528081	0.9491058829668405	0.206165203994131	1.820389401683935	0.05360847199977898	0.05192750930771763	0.000557042530930089	0.8152543484926436			1.261652400790215
0.08518825965990351	7.249877436179044	6.138865632672339	1.85998458637626	0.794307953487819	1.120839963164347	0.7368474618541586	0.7139326760757818	0.3924796130647329	0.2741825593755938	0.2962351518584768	0.3399094598456657	0.4135030922516126	0.5127772985333543	0.9446992353456578	0.2046143255636924	1.823851122767973	0.05360073124079014	0.05192742375974155	0.0005570382820323374	0.8155030224658448			1.261652541294617
0.09337804350518224	7.244433139949167	6.277692567931719	1.903515846177831	0.8431932774162736	1.136935025358472	0.7560855413086858	0.7159325771722748	0.399953259551028	0.2804987883037227	0.3004205011681688	0.3421593982914442	0.4140099319168716	0.5131819576302232	0.9447891437966421	0.2046543036726346	1.837985840227377	0.05359403569635064	0.05192958733587434	0.0005570377491142948	0.8155844374969673			1.261652705703342
0.101567827350461	7.155273439971196	6.157464035276586	1.911580359263964	0.805754986637652	1.157444217921153	0.758339311004911	0.718567392776675	0.4009194420933587	0.2780285145619618	0.3000855419464884	0.3417933121118958	0.4141360192563616	0.5136448511106225	0.946000843104995	0.2050609585217169	1.825015631133725	0.05359265068566055	0.05193464155689893	0.0005570400106061544	0.8155763200582404			1.26165281157896
0.1097576111957397	7.303016811882991	6.13442400169989	2.023049601141787	0.7671885351740001	1.201228312646944	0.7500079504243867	0.7209323278945812	0.3998700241755889	0.2776891338386496	0.2981401347436335	0.3415731120866668	0.414178139335421	0.5137964998489113	0.9465550188793491	0.2053826587154962	1.821784825799726	0.05359590607547644	0.0519456803280534	0.0005570386155170404	0.8155891999538744			1.261652909067874
0.1179473950410184	7.546409718785688	6.331802500870248	2.091753116994628	0.7500562148011173	1.192809221742396	0.727840695451185	0.7188689792866506	0.3957053525304325	0.2772729696415966	0.2975341166723648	0.3431358758842634	0.415334470595507	0.5144666206538294	0.9472800230459555	0.2054780891781758	1.828271528663003	0.05361018703960913	0.05196168777225638	0.0005570334559411735	0.8156212516711914			1.261653043774417
0.1261371788862971	7.366596442643102	6.13531317131678	1.898717284420861	0.736011565994967	1.13196726366831	0.7199240647802657	0.7135455060224688	0.3919956367266905	0.2762365146857163	0.2944474129598471	0.3409866012281562	0.4142082710593671	0.5133018147820916	0.9456691342302194	0.2049209809850261	1.834773267720021	0.05362336234655767	0.05198819817919701	0.0005570309585655673	0.8157327248317493			1.261653196005004
0.1343269627315759	7.507529619978656	6.273628494472002	1.90948021926583	0.8245365732939077	1.146856241138025	0.7508890808456424	0.7162913960614902	0.4067598022896419	0.2841724651837725	0.3020458908202578	0.3426901725022383	0.4155754824216211	0.5158151948743926	0.9487366652561923	0.2059463800855695	1.829496676958476	0.0536247977276033	0.0520152813808655	0.0005570333407216674	0.8157180854299357			1.261653310968744
0.1425167465768546	7.954532823739504	6.499773026129033	2.044186727333614	0.8437785642241228	1.171848460638073	0.7585024153511102	0.7211870508776828	0.4076798255063859	0.2834920249413552	0.3030473796312778	0.3440378837221795	0.4161333112072495	0.5164563060778385	0.9512688423573552	0.2068407289624619	1.826646847976521	0.05362099481003888	0.05203337804500615	0.0005570350913545567	0.8157081748389517			1.261653404531957
0.1507065304221333	7.711794041935862	5.985782355520633	1.97887904118298	0.767264355658381	1.155289129467292	0.741854479207942	0.7199136379998913	0.3998940936824218	0.2804492995857196	0.2955808472856314	0.3421135236022567	0.4142441777006846	0.5145182005925322	0.9472204147329353	0.2057967211818832	1.827036763433158	0.05361944588976345	0.05204248229490421	0.0005570322237602114	0.8157371366872826			1.261653514482095
0.158896314267412	7.745008990302272	6.129792923519688	1.957766167004162	0.7891772826816389	1.180750753504774	0.7619790951696088	0.7228867168406558	0.4079855384141566	0.2860624284134609	0.3017908918887524	0.3447388096707522	0.4159826784252171	0.516786779900527	0.9488250353393768	0.2062805800666958	1.83422958611228	0.05361828277938766	0.05204252621272782	0.0005570280110191367	0.8157226990963486			1.261653650145538
0.1670860981126908	7.685777399299281	6.374229542935073	1.956162907068195	0.8546273357708232	1.174516566671274	0.7725320456591459	0.7218807799543026	0.4094965821689985	0.2833996470368858	0.304760392966912	0.345768008082403	0.4169921871866722	0.5172784274848671	0.951365161791574	0.2063094839684278	1.831450965190721	0.05361725962538261	0.05203882678671921	0.0005570276915841066	0.8157778668190649			1.261653779132254
0.1752758819579695	7.351457708137104	6.205856334585997	1.844964955928508	0.8332747856719265	1.12560086853785	0.7539336579911842	0.7175430219810618	0.403888228954509	0.2794653271231159	0.3007079847669109	0.3438531538196462	0.4153039227590058	0.515093017861887	0.9477625034789698	0.2050979727735161	1.823977722032374	0.05362206647087012	0.05203265988035699	0.0005570299640488313	0.8158442762952325			1.261653879503687
0.1834656658032482	7.559982203018799	6.401168470719345	1.939930380103629	0.8279781669261937	1.162761956772836	0.7557765474146424	0.718837197311577	0.4075065883831889	0.2816215511841584	0.3024475342214397	0.3447615901845092	0.4161590567654085	0.5161979087482658	0.9497549450828983	0.2059122535318323	1.826603410565597	0.05362447390596423	0.05202144821872853	0.000557028441209638	0.815752808891531			1.261653980672067
0.191655449648527	7.450060699528783	6.121848918014456	1.971309677506464	0.770952779306695	1.198398002956119	0.7531227279255517	0.7198465941883424	0.403202144255457	0.2812966911474671	0.3026101428962371	0.3428985268855611	0.4155308453752886	0.5164996207237731	0.9485999440034643	0.2060643814761546	1.831820138046389	0.05362307930624947	0.05200778670689067	0.0005570230093966993	0.815733292245119			1.261654089290402
0.1998452334938057	7.319287360314953	6.017215786915136	1.925951508279367	0.7731014242403591	1.197381417563084	0.7708223309136863	0.726574175241545	0.4047682006811121	0.2819187218432841	0.3032783808121852	0.3439035934712549	0.4158777232272739	0.5173335501533682	0.9476645261668708	0.2057982928077886	1.837027395214098	0.05361952729304525	0.05199192994767521	0.000557020308454384	0.8158373426226073			1.261654240980805
0.2080350173390844	7.553506258534633	6.303331623717995	2.005655219796502	0.827059484956389	1.237964781963214	0.7827043635614019	0.7304132702406209	0.4098286929298852	0.2815656201388214	0.3027037674263192	0.3438559293674891	0.4163136959029952	0.5167219532422423	0.9493215717661191	0.2061514560820923	1.837678348433672	0.05361258796960144	0.05197183876225748	0.0005570227819807202	0.8157720546777564			1.261654382510487
0.2162248011843631	7.526226436423692	6.261249358573476	2.075067378654464	0.8004117956350965	1.252780956101684	0.7495391815801035	0.7232092863516263	0.4047396086235258	0.2792905283756717	0.297518063969139	0.3413712831249109	0.4142987576381209	0.5146022108132075	0.9473337023084724	0.2059063833194932	1.837912252697851	0.05360603709390521	0.05195571311253497	0.0005570257949733417	0.8156461963014618			1.26165446144924
0.2244145850296419	7.621377226778769	6.090745884521363	2.118050989262102	0.7699045014531656	1.240370359326662	0.7410148959409154	0.7289536636993407	0.3997378817651275	0.2828412935679669	0.2984361611942746	0.3445172968812215	0.4143625231779217	0.5162608055212784	0.9457929707600693	0.2064452933680119	1.837850811777272	0.05359995917001652	0.05194674420515133	0.0005570227168233087	0.8157195697731968			1.261654547804489
0.2326043688749206	7.5723618864066	6.227100873143693	2.069061630093962	0.792226464284002	1.201275008232278	0.7375489160095897	0.724197414149425	0.3974293029323176	0.2843592471178746	0.2982725667114017	0.3447121213650859	0.4142531515146803	0.5158154359676254	0.9458900687701466	0.2064392963387185	1.835092427880251	0.05359916296554185	0.05194299677912619	0.0005570186820081429	0.8158405521717953			1.261654660843613
0.2407941527201993	7.255327278191131	6.098929165663117	1.954623322622603	0.7904180812630902	1.13113975781904	0.7346056946281808	0.7087016039476585	0.3972777299112729	0.2799438925361719	0.2999517512939409	0.342831894226212	0.41415261790977	0.5135644842297651	0.9455863156185347	0.2058561505364309	1.820617317367102	0.05360507007585683	0.05194358671084895	0.0005570204485385317	0.8158432555352579			1.261654759721512
0.248983936565478	7.204315872945024	5.871485789044811	1.83072682181414	0.7525124937790056	1.096483790759951	0.7297000534592509	0.7065241504535794	0.3995630343456145	0.2776130373970119	0.3001469682564043	0.3423927736681333	0.4142116806539536	0.5136324596697768	0.945115003468969	0.2054746952173369	1.816914987667294	0.05361274067907729	0.05194598905419113	0.0005570233060130038	0.8158508029909683			1.261654814801603
0.2571737204107568	7.350545488295364	6.057653953369504	1.841047711579628	0.7859185003280752	1.14124004825161	0.7448179068136532	0.7176956559666218	0.4017005856518702	0.2809846212103279	0.2992817412829618	0.3429166053231007	0.4153113903396106	0.5152036786942867	0.9473326094039732	0.2056188435793772	1.822177386677003	0.05360959130456118	0.05194255827211491	0.0005570212859937206	0.8158442417660334			1.261654865160444
0.2653635042560355	7.541623706573281	6.261209689937358	1.961853321511042	0.7949959607722268	1.189148823216138	0.7603005907885929	0.7256186569085499	0.4011962922810814	0.283499299397436	0.3005556388137226	0.3438279143824565	0.4161918156575778	0.5163878747738403	0.9490470037883635	0.2061949692332863	1.830574784989714	0.05359996803039976	0.0519309867884379	0.0005570173161806444	0.8158479707627426			1.261654918879978
0.2735532881013142	7.798113740758762	6.460733669205255	2.203035576622781	0.8308025358882414	1.238215516679765	0.7722225635538574	0.7315876091183406	0.4077528082246885	0.2884310261227005	0.305825784727228	0.3478615987650411	0.4175315291651445	0.5182759109811726	0.9509461225927017	0.2068988709145316	1.840440378422878	0.05359115507309697	0.05192089548338362	0.000557017046839548	0.8158072778964069			1.261654968799216
0.281743071946593	7.720128106213247	6.455220765508185	2.107438533433354	0.8090544698174473	1.209481616676649	0.7533012217160736	0.7312059902480645	0.4107435714098027	0.2882648579393539	0.3069949322218481	0.3472198656919328	0.4163299567839587	0.5169241838195481	0.9484655512141873	0.2064243668208417	1.833531609694095	0.05358273170146786	0.05191278106946221	0.0005570207786230513	0.8157517429997111			1.261654996474864
0.2899328557918717	7.573790028947831	6.297822995284019	1.965050575789388	0.8022813418444393	1.184305276797212	0.7574968571843591	0.725203018764176	0.4066880319748225	0.2801058539010918	0.3008827928479	0.3422099342988897	0.4156180125433657	0.5151382869640743	0.9476674625648006	0.2058149908175473	1.826113781680505	0.05358126548375342	0.05190808772528401	0.0005570233917392356	0.8156921498863297			1.261654993255498
0.2981226396371504	7.805263898720865	6.411256424882675	2.045374097134433	0.8466829115016317	1.27202559940627	0.7997782426982553	0.7425344997641814	0.4091916129322304	0.2837565522890397	0.301055274983587	0.3443990045856924	0.4182048784009509	0.5185868900349346	0.95173898824239	0.2071361389953958	1.824443510594409	0.05358710649112321	0.05191066450704732	0.0005570214213493271	0.8155709372765744			1.261654985474805
0.3063124234824292	7.859544442541408	6.709228319394053	2.052228829761739	0.8510575781523404	1.266785171779392	0.7871193008045886	0.7423115152926238	0.4178863752319038	0.2897797460367092	0.3084780946974373	0.3482327835660584	0.418191403682343	0.5207844065102673	0.9538801669680151	0.2076959406559826	1.8333088098121	0.05359667566203023	0.05191605479668685	0.0005570185435881477	0.8155899133040106			1.261654999858688
0.3145022073277079	7.511173903976029	6.329218865693912	1.946138598952145	0.7795303880561407	1.183382484005373	0.7530074599224841	0.7270020795750544	0.4105277236379402	0.2872112653142116	0.3051215944393401	0.3449128898628746	0.4165972580184559	0.5177966866497498	0.9504295889133321	0.2066578349353325	1.827861754691613	0.05360424331712327	0.05192130027805361	0.0005570206490454156	0.8155466141994212			1.261655011527265
0.3226919911729866	7.517978385332523	6.120806555482764	1.970558410566162	0.7918711029117372	1.187561712856843	0.7559278270893562	0.7247654269034388	0.4084815333158585	0.2821435364491253	0.3042705549289327	0.3459747879825411	0.4167936279861751	0.5177586674939738	0.9497424207309479	0.2062704429651036	1.815392779941364	0.05360647687664351	0.05192210726464862	0.0005570254076992183	0.8153836072865188			1.261654953037908
0.3308817750182653	7.578891262337513	6.218986073305971	1.996010808603805	0.8408446598014674	1.206467649437128	0.7681427838723996	0.7165422097611351	0.4121531111649511	0.2801321328398126	0.3052909156299565	0.3466112413778895	0.4158857044306846	0.5166854420216476	0.9491165430055625	0.2063442244558209	1.809997143036294	0.05360006445765573	0.05191689394767599	0.0005570253822520218	0.8154413318399151			1.261654866369801
0.3390715588635441	7.627092375739574	6.167024605648109	2.052418763761225	0.7815568148191567	1.189834055979364	0.7446780378076443	0.7178419342355224	0.4028906448898024	0.27895271763157	0.3000019810946657	0.3421471688383684	0.4146968655710686	0.5144960893195717	0.9474232023129908	0.2057752202051224	1.815304229979035	0.05359316584182067	0.05190894450641736	0.0005570217502626047	0.815686861181815			1.261654808584386
0.3472613427088228	7.536554722073764	6.265368397691478	2.107364598903707	0.7920979354198496	1.23219577376388	0.7532052426180282	0.730439308698116	0.4044443188556041	0.2830941191786278	0.3009817231839605	0.3423195270342548	0.4160677100026801	0.5156553517960299	0.9476603233436345	0.2057520423733584	1.825785507821304	0.05358987000816845	0.05190274927127928	0.0005570225355448532	0.8157753864678509			1.261654766789637
0.3554511265541015	7.42354005637897	6.299202101665173	1.986002527964395	0.8257536243488507	1.195634923013087	0.7588775410257523	0.721538644200697	0.4016431132541194	0.2814290954722671	0.2993905330150319	0.3430236183459721	0.4152593558144332	0.5151989309776492	0.9471901327507219	0.2054606032003631	1.820675936456943	0.0535906725496928	0.05190139398311399	0.0005570268226000046	0.815687007083127			1.261654715105228
0.3636409103993802	7.344234826521645	6.234399407397797	1.984552938806867	0.788678382154723	1.180852189148782	0.7478936313086729	0.7160958951162396	0.4016324467789005	0.277424325384653	0.2996528458348648	0.3448334231051042	0.4149190845136453	0.5156774031461674	0.9479442015523077	0.2057014838474142	1.816496107930671	0.05359530243998266	0.05190327381941596	0.0005570290424713495	0.8156476668872654			1.261654617611167
0.371830694244659	7.435331785305687	6.462486586715979	2.038057134355894	0.8419910887815405	1.224008264991321	0.7701071443877685	0.7229490930558403	0.4085638943543219	0.2793154753364726	0.3023713980949123	0.3465746187861661	0.4158978675559147	0.5175062116155174	0.9494522692562827	0.2063251210964065	1.818760010709781	0.05359489174475783	0.05190000164013846	0.0005570271964405999	0.8156728128816818			1.261654525967937
0.3800204780899377	7.752462610982615	6.439661630278913	1.969497439594716	0.8521614594094289	1.218591336760961	0.7782250251848468	0.7275500403270465	0.410368774166808	0.2808498306715513	0.3031973851212241	0.3459065570848403	0.4157463086744925	0.5179044423088359	0.949744736191213	0.2062586318350436	1.827685369098196	0.05358627119637616	0.05189447013126976	0.0005570263354552246	0.815665179770935			1.26165444758922
0.3882102619352164	8.000462777588099	6.630107914402377	2.035786478767941	0.8611884275691087	1.235278444577375	0.7794810396599988	0.7366777529640562	0.4138365406589263	0.2845341337673505	0.3054634614668425	0.3451389347219856	0.4162049105345741	0.5182889299894113	0.9513912791510746	0.2068855098295447	1.826834603737258	0.05357692442734492	0.05189157311651391	0.0005570303395557263	0.815644508693241			1.261654347776625
0.3964000457804951	7.938759203479884	7.0990991910235	2.146691526759555	0.9676570244844781	1.240707124235258	0.7865291359170509	0.7423786223243358	0.4163677313040953	0.2828714725932021	0.3063826429807336	0.3450302291623434	0.4164373565813936	0.516762745933783	0.9522868995896296	0.206904375241563	1.82446440134826	0.05357559517589035	0.05189241536339734	0.0005570347805704362	0.8156000794517686			1.261654218058659
0.4045898296257739	7.530697401643071	6.624390443962749	2.022875469320175	0.8932830094939055	1.224063317412431	0.78632922529319	0.7369131069762872	0.4189323964866147	0.2832559941434	0.3049608331167618	0.3451415559679618	0.4164293641049931	0.5164903440937756	0.950413489454789	0.2065186577352822	1.822780848645151	0.0535806263817387	0.0518964227758197	0.000557034087508662	0.8155794518556787			1.261654099599343
0.4127796134710526	7.579442217075083	6.609225886983356	2.034882234726823	0.8510110479535262	1.220579850064362	0.7935479770940258	0.7341701781717693	0.4219147110105215	0.2897553318186487	0.3075374097408721	0.3457034751907613	0.4174606765190633	0.5176749970770985	0.950970332722905	0.2065826488324425	1.827389400539164	0.05358876524280239	0.05190229369577232	0.0005570306517580846	0.8155425107857653			1.261654015254066
0.4209693973163313	7.631024808996396	6.388042665894753	2.008676385987766	0.8223141921935608	1.168177620273338	0.7678551474671559	0.7240939694597839	0.4080672867085158	0.2835775858512964	0.3069075045084195	0.3464113613433996	0.4158481788150994	0.5173494255850452	0.9498596514369053	0.2061030653866452	1.831682847664223	0.0535966744443344	0.05191088310986671	0.0005570315715556456	0.8156151281618534			1.261653921924424
0.4291591811616101	7.259291621010758	6.069120393902083	1.888884989318496	0.7765248200591485	1.136910334261179	0.7454672419434735	0.7144210236247883	0.4009647326243169	0.2755940510918167	0.302704265763764	0.3451221955168148	0.4136061131989995	0.5146075558209902	0.9459092676761661	0.2052216327642168	1.820583185546833	0.05360060024737517	0.05191388559041398	0.0005570373025220787	0.815672011295388			1.261653787787156
0.4373489650068888	7.248865032217217	6.157791712845345	1.917007105882621	0.7798173161934178	1.158630679495311	0.7423180188992994	0.7171292523533789	0.4000244153860644	0.2777477881402286	0.2996663715172076	0.3449450121687868	0.4143242725115899	0.5149900216438382	0.9463504337612708	0.2053742789470059	1.815132871193653	0.05359809475237391	0.051910299548008	0.0005570398164217906	0.8155531746875893			1.261653660190491
0.4455387488521675	7.319788760652561	6.302076325344581	1.987103987790041	0.8176160393569135	1.189272165221675	0.7463662191910064	0.7224141202960928	0.4027517029306668	0.2798610828955523	0.2997137704474849	0.3451414589746467	0.4156630851655678	0.5162654326615769	0.9481610946152594	0.2056780875310319	1.81885409331309	0.05358970862442691	0.05190272576442034	0.0005570368056916668	0.8156815858640623			1.261653534143948
0.4537285326974462	7.253425967097114	6.309064050390632	1.914244976376331	0.8270946122005244	1.147351899806888	0.7449437538636418	0.7116999479915881	0.3973854944062328	0.2717161299108875	0.2981569383015867	0.3425775237213874	0.4130203415458073	0.5146750285094045	0.9452798569784516	0.2050612596402783	1.828494319611859	0.05358093479322846	0.0518954375151853	0.0005570347834848621	0.8157913700058128			1.261653470051887
0.461918316542725	7.394694743107589	6.304540232440443	1.900770048444411	0.8329642507551088	1.163968404142256	0.7564581260399816	0.7149799459568179	0.3965247711760507	0.2726726658678429	0.2986267636876082	0.3416244809655415	0.413143637761164	0.5147128455190199	0.945459947968	0.2049132978232566	1.823332966168912	0.05357826573196318	0.05189817085865086	0.000557037340009624	0.8156125125913016			1.261653436823988
0.4701081003880037	7.489928507901771	6.366321604772743	1.936475090589424	0.8460845955160203	1.204623958761573	0.7758755763807169	0.7262833233300763	0.4065591398744188	0.2801015822094151	0.3030846626571251	0.345121284903107	0.4159494488147131	0.5169081827170506	0.9498755148532958	0.2060561221914284	1.818715028385371	0.05358017046998027	0.0519106560960868	0.0005570412366715944	0.815566828920956			1.261653341891944
0.4782978842332824	7.347633651776587	6.102677715078886	1.867226199736474	0.801400817352203	1.154128242057735	0.7514013546381577	0.7176812667399814	0.4017143842733384	0.2748579246681438	0.2999395932084069	0.3437048305398981	0.414869963084448	0.5150938942204284	0.9483163693738244	0.2059941093139818	1.817933549248739	0.05358641172640388	0.05192506279997719	0.0005570397499629478	0.8155891125898093			1.261653245142857
0.4864876680785611	7.481899779273107	6.073731022279397	1.951168702830362	0.7756302705186541	1.198758769495539	0.7393660676170869	0.7188075358832563	0.4004850657726416	0.2771897219569361	0.2985441135916818	0.3410335516051568	0.4138940587390516	0.5142726072200485	0.9469697706379735	0.2058122592294438	1.820778737371296	0.05359385147346594	0.05193821584587543	0.000557035736641819	0.8156376432975569			1.261653205173946
0.4946774519238398	7.293051944526624	6.092990295923752	1.963460354729926	0.7863734416006896	1.186919225762679	0.7654066458604399	0.716789828364473	0.4025293603200416	0.2741165917756659	0.2941048440065601	0.3399229873522512	0.4134794287971858	0.5135256031238076	0.9449953576421583	0.2053933681853718	1.822672376908679	0.05360250255060429	0.0519475764931271	0.0005570359396349568	0.8156945680451742			1.261653217467637
0.5028672357691186	7.113542873919464	6.139076426409341	1.863777452799778	0.8201557799567663	1.158514834459732	0.7792895482221426	0.718246588324759	0.4023110601393035	0.2708359865752081	0.2941148481334033	0.3397083365889046	0.4137774909777338	0.5131731169069069	0.9452389887572483	0.2050261787263662	1.809954642313019	0.05360661625729336	0.05194475580716364	0.0005570396889534179	0.8155203398145409			1.261653189856449
0.5110570196143973	7.514991510059435	6.682531585260171	2.02924385301391	0.92874156360701	1.246942624050509	0.7927979328162852	0.7345062927789145	0.4163531009781298	0.2830227427286709	0.3073212949571196	0.3447937517778887	0.4158238098223084	0.5160996303972647	0.9488870949184455	0.2061032252293235	1.809143021582476	0.05360261623727072	0.05193091552813707	0.0005570410103597166	0.8155667127157846			1.261653148515691
0.519246803459676	7.402404131679304	6.520176527460393	2.03287092358405	0.92349915069905	1.236380978322448	0.7685645611294355	0.7304008152397421	0.4156424073080012	0.2876208484195087	0.309712634639988	0.347391225120525	0.4153949174834817	0.5164535771061977	0.9480966428108962	0.2061989531359117	1.811043214634916	0.05359949326290441	0.05191585301578851	0.0005570383969522449	0.8157470899789792			1.261653131418317
0.5274365873049548	7.305471000034387	6.277307040065783	1.871945130148091	0.8460019716218209	1.151063149013524	0.7647171663500785	0.7204250730455063	0.4134796737122881	0.2862747885830029	0.3051852646575104	0.3449933410621652	0.4152798884560973	0.5160138593063124	0.9483353671839448	0.2058934132393978	1.818339140263002	0.05359511516909547	0.05190511382008725	0.000557036658032357	0.8155699798727534			1.261653133559851
0.5356263711502335	7.48089555706414	6.370310968645486	1.900334324563239	0.8427128764817947	1.152119768191788	0.7698424176800888	0.7178114240875703	0.4154201628929638	0.2858012902159276	0.3025205408162964	0.3439552623944706	0.4158475249396975	0.5163449085616151	0.9496573907388194	0.2059943887819778	1.8194756430845	0.05359342844782276	0.05189921277683698	0.0005570390044557461	0.8154842237219345			1.261653131584784
0.5438161549955122	7.314314341593789	6.153525757270937	1.907128925560161	0.827283337969035	1.180026636731662	0.7572795979939462	0.7264263544856834	0.4099540610170695	0.2872037931910985	0.3026889902627069	0.3446111264385698	0.4156810584644125	0.516088024831907	0.9487364022142614	0.2060530123072432	1.817908336770113	0.05359680623763774	0.05189490529581207	0.0005570419762559446	0.8155449747148668			1.261653105788704
0.552005938840791	7.258543512735884	6.018305395270513	1.873333238139666	0.764807363859987	1.167699965119656	0.7480246162504766	0.7280096732744352	0.4093151680844632	0.2860788541646933	0.3019497064812635	0.3439807755563533	0.415709331629953	0.5173520339681995	0.9481105631671181	0.2064689243120557	1.821250823126625	0.05359366452895522	0.0518912929657267	0.0005570407059741425	0.8154706059877338			1.261653070267248
0.5601957226860697	7.469131718481626	6.133896918186894	1.910018455544879	0.7497093511088386	1.154673512339932	0.7415046982894713	0.7205105440118698	0.4016909448245121	0.2853383171789143	0.3009640646118711	0.3436811922928671	0.415053839830071	0.5164716460649612	0.9475589104672657	0.2060923584532804	1.828455282926292	0.05358750358859977	0.05189227030854991	0.0005570366154506834	0.8155035223782141			1.261653070617839
0.5683855065313485	7.558522098205687	6.326840157128506	2.051960223209678	0.7895097680177919	1.192116214831066	0.7660999576318521	0.7270616943972074	0.4030560111721175	0.285883278282011	0.3030159603845084	0.3454040175869677	0.416001225743942	0.5167350242959026	0.9498455054658371	0.2059437135911563	1.831923253162471	0.05358061764717786	0.05189514561096861	0.0005570364651086774	0.8155751917408298			1.261653084867868
0.5765752903766271	7.42272108790177	6.187700846687792	2.040730553105788	0.7928638271153284	1.184725603575817	0.7715872783756725	0.7264591595154447	0.4037675584333209	0.2789289575420903	0.2996541738225984	0.3426127286482591	0.4147617878368181	0.5147945252224218	0.9465419034248133	0.2052140540572266	1.824129584128167	0.05357270861077917	0.05189318839107641	0.0005570403367156833	0.8155307202120937			1.261653097416744
0.5847650742219058	7.222606869185903	5.877416072709635	1.900643821303429	0.7702067692235107	1.140691849674537	0.7429214177616107	0.7109315777353146	0.4002044760526176	0.2732332468543527	0.2966126162720893	0.3395344921407504	0.4132088201082997	0.512725825136726	0.9439863238258578	0.2046832267014692	1.825535428429066	0.05357632427040542	0.05189463665187968	0.0005570414427789501	0.8155165706174806			1.261653063000191
0.5929548580671846	7.345405182753372	6.086205218934865	1.959674287477446	0.795213959745716	1.169050089808821	0.7545975503157912	0.7172820160171758	0.4027839257241719	0.2764897469050062	0.3017793014818924	0.3427884146476233	0.4146572728379649	0.5147639961178689	0.9461551205736465	0.2054433345572814	1.833886831888402	0.05358336032659466	0.05189818131070785	0.0005570373253797824	0.8155375046650136			1.261653079219129
0.6011446419124633	7.524098773411856	6.400668456390211	2.090439929376481	0.8499121575502002	1.233160808646666	0.7734873027253097	0.7337124984314487	0.412109186754183	0.2826755153775956	0.3058452767697669	0.3456236903734585	0.4159525219076246	0.5171081667631008	0.9492760489914748	0.2062185722704784	1.838165506618615	0.05358733067077281	0.0519004501060574	0.000557035500244616	0.81553013113091			1.261653108095724
0.609334425757742	7.271926130077799	6.320147594798606	1.925926612653142	0.8259462381599207	1.139927896894521	0.7636634781480862	0.7189708117853749	0.4101304015971046	0.2793873902785959	0.3019814182144241	0.3419551661712082	0.4147058344841175	0.514003301201359	0.9471410551847464	0.2054749385105926	1.830684688687602	0.05359305060884582	0.05190520679272523	0.000557039811199214	0.8155036217154332			1.261653105289516
0.6175242096030208	7.232023057246643	6.214511441982681	1.869873585944308	0.7975504680263533	1.123226501276668	0.7551145334158516	0.7155078967729451	0.4045571844853288	0.2784584105935428	0.3017125937128197	0.3428682239076783	0.414663916410606	0.5138568633476182	0.9466682360374785	0.2054598847099212	1.831147934363185	0.05359313152131674	0.05190758693058095	0.0005570433053218908	0.8154546302000716			1.261653069661504
0.6257139934482995	7.442240826569538	6.383166405171091	1.984324436164018	0.822526477388693	1.193906028654081	0.7562812160631945	0.7276513994213689	0.4071001391768715	0.2852601870768978	0.3026263490176453	0.3466693666740305	0.4158401170254609	0.5160037862102086	0.9483379289357354	0.2061319236309467	1.832859429887344	0.05358705815335679	0.0519127604119229	0.0005570423296573983	0.8154215951005396			1.261653010490317
0.6339037772935782	7.892536977192503	6.843058250825509	2.138425588135101	0.8844654745509136	1.243565961686017	0.7821414337765056	0.7365058841733787	0.4133520170480363	0.2863107531486658	0.3048026178094685	0.3466249683720941	0.4160253935763982	0.5160450956236854	0.9502057682549969	0.2064354576256556	1.842779061109773	0.05358299193632825	0.05192124460680053	0.0005570400108088902	0.8155121617585965			1.26165298049067
0.642093561138857	7.700467841455148	6.493920734473877	2.044125963040571	0.8208002458300067	1.188567828842091	0.7492238596184063	0.7163103495102072	0.4045401693818262	0.28084533302228	0.298962942219039	0.3420067460857155	0.4146569601654764	0.5143251221669884	0.9478835853515486	0.2061113140101593	1.841330960902661	0.05358277586547892	0.05192323962122693	0.0005570405168769304	0.8155447902064047			1.261652960052385
0.6502833449841356	7.475595865909576	6.11454975784502	1.926818282653615	0.7620113960020596	1.162861143192071	0.7294062531935473	0.7116271782365691	0.403861115844396	0.2784121338966629	0.2994587881990987	0.3410847226251263	0.4143489609488153	0.5139781553516506	0.946658442104471	0.205728164731044	1.836692590093172	0.0535853323129528	0.05192181103166434	0.0005570435440616722	0.8154340087990789			1.261652911255633
0.6584731288294143	7.629063212528679	6.254944998804125	2.019139324739918	0.7933177986176426	1.22410955113402	0.7485492946325309	0.7330994368470126	0.4113972893250675	0.2827978349725045	0.304030490902683	0.3433708226728603	0.4163148594965533	0.5163204450479234	0.9498550213195547	0.2064582876527256	1.825922280476893	0.05358637312837763	0.05192109775743128	0.0005570444446216867	0.815415218500288			1.261652843174948
0.6666629126746931	7.489968441917978	6.296321139114449	2.010174581601434	0.8334598510169705	1.19568738764245	0.7629947663549458	0.7318434068823938	0.4121143929505169	0.2859411069907703	0.3029412865564306	0.3446203854055706	0.4168609882792519	0.5173820963703557	0.9502554625605586	0.206692239521997	1.826277931214994	0.05358670247660918	0.05191989185288102	0.0005570409912358455	0.8154702013476784			1.261652802658913
0.6748526965199718	7.076862297107631	5.894882388444755	1.797122126249227	0.769387140649286	1.096150011239488	0.74287968499204	0.709898410510346	0.3968499274700567	0.2736962798333661	0.296398278259569	0.342395388289119	0.4140374399595962	0.5143038063607154	0.9457527029094434	0.2052920579645824	1.82728883815193	0.05358418330526219	0.05191529271421409	0.0005570379535138112	0.815508572761891			1.261652820330212
0.6830424803652506	7.071296753791485	5.879429561340051	1.834680268710269	0.7429911620626526	1.113030377768709	0.7303835907959103	0.7104001700042879	0.3977371139582685	0.2733232898362883	0.2975064612871935	0.3428887082240831	0.4142274136356056	0.5138997883702254	0.9453286588338645	0.2053193681903043	1.814724911928256	0.05357975174649049	0.05190355446335249	0.0005570398352141445	0.8153861317226951			1.261652848189518
0.6912322642105293	7.250454831784197	6.345936773561703	1.999093929905952	0.8223787570692797	1.210732605300702	0.7474030391403759	0.72649028838213	0.4119436469539688	0.2841538395334762	0.3071046100134801	0.3457173645592956	0.4169707675542815	0.5159526134151166	0.9486564928165011	0.2063394494378121	1.812166271884813	0.05358212189160039	0.05189164307544225	0.0005570421265800992	0.8153088146528921			1.261652860287932
0.699422048055808	6.867302887262435	5.967311784925167	1.808517000524094	0.817810729488925	1.124089467104325	0.7558475831202746	0.7159351092137211	0.4028996186735276	0.2806000404232413	0.300237434249731	0.341784350973397	0.4144172906215984	0.512390941066116	0.9447438700635159	0.2048649178585252	1.814999781184137	0.05358551306052821	0.05188466689481389	0.0005570391247886566	0.8154749371752716			1.261652900504436
0.7076118319010868	6.837536370514834	5.861058131498658	1.796435565717799	0.7914530499544299	1.114566941064455	0.7607399103694726	0.714983516384864	0.4017029643105113	0.2785920098586241	0.2970665118372805	0.3408273048849085	0.4135304063077057	0.5115761645661746	0.9438120132833989	0.2042516809992108	1.827888870609805	0.0535882088536976	0.05188522670323899	0.0005570340068795338	0.8154756430574626			1.261652986900412
0.7158016157463655	7.465875822693179	6.627286340717463	1.960745479965633	0.855374021522362	1.157204310313025	0.7628352712407065	0.7155093027185706	0.4076033525742443	0.278776116883058	0.3031396197697692	0.3444039573344113	0.4149914759327887	0.5137996026567266	0.9480067285304794	0.2047718533438772	1.827566557410725	0.05359364958647928	0.05189364502138123	0.0005570341805242971	0.8154322078646022			1.261653085270354
0.7239913995916442	7.664215356767861	6.608568757307109	1.967073890288109	0.8476579118227828	1.176675644434904	0.7593655265447304	0.719354317345828	0.4100592265522782	0.2792521558364282	0.3046478808379977	0.3446994544764772	0.4161445310429654	0.5154092640889656	0.9504733689886148	0.2054632485993839	1.82398405233908	0.05359896357359242	0.05190111766794506	0.0005570375069375996	0.8153632133876733			1.261653168524734
0.732181183436923	7.515322010303578	6.427155628162072	1.973818008874418	0.8281280490255765	1.206339288390067	0.7608196067118449	0.7306688385330101	0.4144794409655476	0.2855432950974162	0.3070616715348615	0.344671520517563	0.4153976189872078	0.5150334892027489	0.947787872561787	0.205858609997553	1.83134332125876	0.05360327886010618	0.05190675439603052	0.0005570370907435322	0.8154194541147594			1.261653229339114
0.7403709672822016	7.278827205350108	6.169205586514989	1.942765705915962	0.82707901075557	1.165430798148003	0.7579687530874275	0.7189407317088937	0.4035119248229203	0.2780126133891009	0.3022107871480679	0.3445545584658906	0.4129434298600228	0.5133872486506988	0.9445912719889221	0.2047846931528814	1.833378583419164	0.0536026344791407	0.05190960415049381	0.0005570326507088192	0.8155135835332631			1.261653319384984
0.7485607511274803	7.416079057978588	6.106125094267581	1.90677982143287	0.811991745989357	1.127237800133596	0.7550928346474078	0.7132614350136275	0.4042052436401345	0.2763241512821217	0.301793364993539	0.3439792050616208	0.4143014200919538	0.5154986696942022	0.9481501446021582	0.2052546563593689	1.837209431448177	0.05359578987316781	0.05190124379127579	0.0005570308798652901	0.8153079915435202			1.261653421327126
0.7567505349727591	7.501213727044822	6.252231731710512	1.974545902201561	0.8011332323296629	1.161003286958198	0.761597638329559	0.7231828611692706	0.4080608814639685	0.2803992988697635	0.2999241011718699	0.3417345712796706	0.4145229919804079	0.5150545886063835	0.9476219419709443	0.2058727801730405	1.823519288065201	0.05359350770812783	0.05188936995132511	0.0005570342147161314	0.8153996982906043			1.261653483480689
0.7649403188180378	7.225081357421193	5.973048873253835	1.906320146181109	0.7736593730547636	1.168596766864187	0.7572079815202751	0.7265781571953798	0.3993148250334231	0.2794507294471363	0.2957050213728848	0.3409708198399113	0.4137183871845312	0.5136136013786278	0.9441263951231468	0.2052941101256647	1.811647395643877	0.05359455997560855	0.05188571778560905	0.0005570364429587883	0.8154755872800119			1.261653521076946
0.7731301026633165	7.227705650688885	5.896631602902299	1.826091698080532	0.7399680138145615	1.13112827751876	0.7393520794099712	0.7129883351481375	0.3942599279226344	0.2757874403249781	0.2948245999508138	0.3417625645041383	0.414036336755318	0.5143389087524342	0.9443638860363193	0.205333568146544	1.812476723611479	0.05359168311744114	0.0518868902243927	0.0005570339047735506	0.8153692745054995			1.261653555721533
0.7813198865085953	7.273877436046505	6.192940559640656	1.878951973926361	0.7699742510329494	1.122523239755392	0.7293403047573861	0.7081315230332786	0.3911434595967743	0.2732388577399513	0.2912390767634337	0.3392023050455782	0.4134360925659384	0.5134616482922009	0.9446668400396149	0.2047213676411975	1.825972399788524	0.0535861430668521	0.05188423197684623	0.0005570310929624364	0.8154506890824775			1.261653591279933
0.789509670353874	7.312170308131422	6.199411382279892	1.902323689492621	0.8012126610833034	1.13434734036832	0.7551018238264404	0.7154327495088408	0.4019385416839488	0.2806509283914889	0.2965653133932473	0.3407367558480642	0.4151179615145058	0.5145464529754218	0.947361592506196	0.2051057255726705	1.833163810406835	0.05358046275893599	0.05187950312580495	0.000557033070488942	0.8154100124094965			1.26165361230698
0.7976994541991528	7.375113234743621	6.17791881233567	1.918149715768192	0.8191860866876362	1.164331886166204	0.7730988185421462	0.7195438728256885	0.407324033028763	0.2844911718886774	0.299932389574133	0.3436081248564138	0.4160793135549098	0.5161811029296877	0.9497916649964305	0.2059997206803894	1.822335068847206	0.05357427786435282	0.05187703948106961	0.0005570378655893913	0.8154334790587633			1.261653583010077
0.8058892380444315	7.038369634840066	6.081641846133601	1.889599794917647	0.8182136021904055	1.172386062649098	0.7593188766284774	0.7205267871534816	0.40332572024738	0.2817636910968307	0.2989143218376262	0.3431729500885948	0.4142715166508401	0.515524136479765	0.9455100362769404	0.2055207891579089	1.814527389176758	0.0535705932242809	0.05187374330178385	0.0005570393318220144	0.8155649319607696			1.261653522123776
0.8140790218897102	7.011171440626599	5.892213103405222	1.782333066792045	0.7670862501605533	1.10278914789363	0.7347603047883232	0.7068415275811613	0.3953293553054116	0.2717683986635453	0.2954374749635861	0.339593473718534	0.4120549203051445	0.5124868072803084	0.9438780505208272	0.2040986935037563	1.819614201903308	0.0535683287914447	0.0518705086704659	0.0005570356459392412	0.8154744920436329			1.26165347163784
0.822268805734989	7.193654217666878	5.891550085893851	1.778784138586266	0.7487244303039424	1.095698751609909	0.7399520609858187	0.70464555231963	0.3951977557078399	0.2702494900801566	0.2953201069288292	0.3401167152138473	0.412442512923335	0.5125746779741296	0.9448389229265711	0.2042876384024921	1.834626757662863	0.05356611119270811	0.05186790788869433	0.0005570329059102807	0.8153683190243032			1.261653484671191
0.8304585895802676	7.381266703398293	6.113566342979296	1.945649289286561	0.8036358771318624	1.207822372203255	0.7773746274074094	0.7325918569200844	0.4097150604202152	0.2806347090762454	0.3026898021872353	0.3475364911473842	0.416025587826581	0.5184433961951441	0.9477097607046313	0.2061261927821445	1.826620225078169	0.05357294604595246	0.05186640550458513	0.0005570360247358743	0.8153845428453075			1.261653484430315
0.8386483734255463	7.39375552524209	6.060268208118456	1.944979173202171	0.7930762065674013	1.204645542113519	0.7631991844932339	0.7347675702338773	0.4077268096795835	0.2804267706060133	0.3011840083230096	0.3452845887033382	0.4148276646223363	0.5171150729206591	0.9467392751685493	0.2058524367666291	1.825528769767528	0.05358409867866368	0.05187088767060582	0.0005570384731908148	0.815375008744738			1.261653427400173
0.8468381572708251	7.411651544492265	6.103100824105406	1.962758902677027	0.7831196922399954	1.138668851196147	0.7448297521426843	0.7182038154789669	0.4002662911255299	0.2787875337989695	0.297605203330787	0.3409911639198952	0.4132833800571273	0.513564625495145	0.9448340222785194	0.2053032912745789	1.828966265886876	0.05359116676590646	0.05187788939918959	0.0005570352029064002	0.8153920246505012			1.261653396760394
0.8550279411161038	7.728598956813868	6.652022257401899	2.086696294456655	0.8246708482401861	1.196061425352936	0.7561940556646817	0.7240429834476424	0.4065139484960075	0.2855189158688048	0.3039770971525887	0.3436386751800258	0.4150994487949741	0.5149968269312255	0.947695094352716	0.2060225468238875	1.833705777104664	0.05359024191041587	0.05188301766133546	0.0005570323066112694	0.8152146411595389			1.261653405783135
0.8632177249613825	7.732937590638701	6.605984032277836	2.068087944150901	0.8249303373593195	1.220772783612606	0.757026718036362	0.7231937557861893	0.4071133778507759	0.2907521377031119	0.3051110701670302	0.3465179152692767	0.4166023834525319	0.5172130191311427	0.9502854015705651	0.2062192766258481	1.829901469243895	0.05358395602773099	0.05188409075761707	0.0005570333741156308	0.8150979293234895			1.261653454503455
0.8714075088066613	7.391089153498457	6.28981766725888	1.968888949962354	0.8030826042885723	1.194368251600362	0.760174066101041	0.7200570122350798	0.4043540625195797	0.2857733020333165	0.3005535780015166	0.343264784257183	0.4144610169228283	0.5145267004681848	0.9462821327180545	0.2052109311185764	1.823749220294663	0.05358115621546155	0.05188186946913473	0.0005570364592224188	0.8152185366893174			1.261653470538924
0.87959729265194	7.492818513656662	6.114782677271269	1.84918014491704	0.7918547789855697	1.168764253159893	0.7600760749547676	0.7272313819017115	0.4091817770387319	0.2841849568474916	0.3040791195799425	0.3439883927085658	0.4152116520224627	0.5157144438435843	0.94803362399507	0.2058076741419933	1.821386299700773	0.05358045242650377	0.05187887744064444	0.0005570373455131523	0.815199529681443			1.261653455505473
0.8877870764972188	7.646657393877197	6.197122517158409	1.870228508083017	0.7776598201305047	1.147093625292983	0.7438171616684945	0.7204625981684146	0.4037433002373217	0.2829137920463851	0.3030517320707225	0.3439609789212367	0.415536603306979	0.5161948649903684	0.9490933300689613	0.2060334297212813	1.826183030079198	0.05357963699410072	0.05187447420616113	0.000557035032279341	0.8152307909251253			1.261653452261596
0.8959768603424975	7.421256785999889	6.065244152600656	1.874474768129888	0.7728276207633584	1.136796557397466	0.7389059569423282	0.7185493653693257	0.4009571069860993	0.282090820379064	0.3009020741871239	0.3430525416639091	0.4151227314284474	0.5144814169531038	0.9471969239396075	0.2055361215928787	1.832150602873768	0.05358056645551816	0.05187608360400889	0.0005570342628261429	0.8153464763317827			1.261653458452677
0.9041666441877761	7.40679307385384	6.111961803430582	1.913522632709606	0.7976572530498487	1.205305344693551	0.7500213355891	0.7336967508505644	0.4064716541514304	0.2836233444182891	0.302841879509034	0.3440089124857841	0.4163329868361039	0.51555418546334	0.9472184994059923	0.2060045046755772	1.8298719417932	0.05358113983488585	0.05187580574089281	0.0005570374952391714	0.8154323031426518			1.261653440020847
0.9123564280330549	7.553814227435443	6.412116305427708	2.092769704010295	0.81971101446414	1.277768930167965	0.7592020905758419	0.7316390990830288	0.4060665627935762	0.2809554021987435	0.3031592672331511	0.3456401719262509	0.4156732190188994	0.5169829630095034	0.9479200095681783	0.2066516501841074	1.828256061514752	0.05357971021942145	0.05187024664297222	0.0005570399236691713	0.815351883293573			1.261653392507958
0.9205462118783336	7.691245750051167	6.470128390652795	2.119180064584396	0.8544806306041001	1.266564742739168	0.7657060877302306	0.7305647232826765	0.4069491073007252	0.2828745738572165	0.3056780144324284	0.346679794129592	0.4162105310680267	0.5186522627843876	0.949907295807179	0.2071682873495011	1.828528179571135	0.05357992675232259	0.05186191207828428	0.0005570374958669557	0.8152559035016121			1.261653352632097
0.9287359957236123	7.315743881541334	6.347635322018831	1.919458109790655	0.873257365465968	1.165981552765513	0.7717518736277328	0.7172980665424386	0.4052379151814076	0.2760445160013448	0.2972063915869382	0.3411745299127175	0.414593953899409	0.5153475123639676	0.9479583041682559	0.2054615942744817	1.833062918724811	0.053579938431753	0.05185074155365899	0.0005570344569773046	0.8153977480493453			1.26165334016728
0.9369257795688911	7.170027269767596	6.36334828663859	1.905965649781746	0.8579299593592028	1.15122242542499	0.7719235800471108	0.7074288556007127	0.4055615921874113	0.2736107778341607	0.2954371548025181	0.3405586850922954	0.4144630025374397	0.5137945559852337	0.9478185346380125	0.2049210556572051	1.831307102680496	0.05357870085630143	0.0518480669773408	0.0005570368972707176	0.8153718609519305			1.261653291060525
0.9451155634141698	7.445251384557495	6.295357565078732	1.952316953428955	0.8006486631900281	1.177640652169941	0.7547332053031295	0.7168304901208657	0.4055387578124925	0.2834673892733736	0.2984121284103203	0.3417967283428177	0.4160314652589687	0.51409095300482	0.9484237673070373	0.2057186470765864	1.824683641786359	0.0535789593903145	0.05185113434832485	0.0005570420170444205	0.8152718868001134			1.261653235793924
0.9533053472594485	6.966875191504793	5.753103937369233	1.740860170135654	0.7106815793449411	1.103791388208662	0.7149669168208306	0.7090895819518822	0.3983349295715342	0.2754498817806743	0.2959855403734052	0.3389489085315661	0.4129275600918395	0.5114308360320881	0.9432953225117189	0.2046638101739084	1.821329474120929	0.05358541861151808	0.05186031140647088	0.0005570410590344279	0.8153212359153951			1.261653196361692
0.9614951311047273	7.097540863481832	5.973525189520952	1.847743592377162	0.765193558701076	1.122643627016309	0.7382776799734859	0.7137853051736681	0.4054642042157461	0.2739952266518619	0.3008048732954223	0.3414863611440487	0.413232865459962	0.5127264761955469	0.9447237488635901	0.2049750296616388	1.826572334093769	0.05359299979595866	0.05187197047922045	0.0005570366063111561	0.815368311336973			1.261653161700532
0.969684914950006	7.279015005771613	6.150996390838052	1.919998878917893	0.795251308138208	1.14379066998728	0.753733114815457	0.7208728455402563	0.4091485496165453	0.2826341951055713	0.3056830876327185	0.345657838631506	0.4147880891286462	0.5149908756095589	0.9464993626194922	0.2054726072242379	1.830947242503736	0.05359472819083808	0.05187971919437856	0.0005570372113155837	0.8154450314283772			1.261653150846292
0.9778746987952847	7.255504632699005	6.088398269208108	1.910912022538441	0.7800471242415993	1.160902465599099	0.7508317903995855	0.7204160058071722	0.4063182482035999	0.2803661220134778	0.3040362282930793	0.3440712592352539	0.4141595007227907	0.5147846924052201	0.9453686872891017	0.2052640993873772	1.820763204371805	0.05359307566334348	0.05188548359374191	0.0005570425014793291	0.8153520129104294			1.261653089059625
0.9860644826405635	7.495338693185431	6.081741376840502	1.913655509803659	0.7782859338677438	1.153210546878115	0.7539671931450209	0.7134893917637226	0.4084442319238787	0.2775142081563278	0.30429472332622	0.3438624586454948	0.4141429039270385	0.5149076244504567	0.9468675572730032	0.205335819018096	1.820359454511381	0.05358776153496838	0.05188125782507482	0.0005570449266746636	0.8152743607974972			1.261653004130482
0.9942542664858421	7.447579198174482	6.223961772368441	1.870375554085006	0.7775439993415908	1.132282429882149	0.7312237457530373	0.7090571649290479	0.4063578252620261	0.2803055069049095	0.3042011894772718	0.3429600911803815	0.4137639147730097	0.5140261075482688	0.9458907963118899	0.205185622080158	1.82373019509001	0.05358293195399602	0.05187351882224972	0.000557042739602442	0.8154136900714614			1.261652916091211
1.002444050331121	7.680308105550709	6.632566424159333	2.010664327243523	0.8294798019752732	1.180031252371242	0.7429434779603611	0.7217242911123797	0.4055243918523088	0.2827917002613881	0.3021453587519062	0.3433293535479937	0.4146974915497579	0.5153205220104791	0.947303637073596	0.2057430529317731	1.825385893837428	0.05357620923964315	0.05186958879341759	0.0005570405082012294	0.8154551353064775			1.261652882740204
1.010633834176399	7.900856558256645	6.729187931209961	2.190814196862141	0.8811935298415469	1.262190064664262	0.779692574638064	0.7399000665621691	0.4101395347321571	0.2914172975120323	0.3030789499161958	0.3451710847330632	0.4166108199995561	0.5179803527782493	0.950125888261439	0.2066394341785869	1.825677198482571	0.05357753491498224	0.05186704343632443	0.000557041393360576	0.8153390858668429			1.261652874028782
1.018823618021678	7.511112948997065	6.377091418105442	1.991433187926394	0.85844670859153	1.177618711766633	0.7667591384210483	0.7154686460195415	0.4152670811139577	0.2832532740520621	0.3049466001974298	0.344190380756811	0.4149937052662935	0.5167579235983617	0.9477489743033115	0.2057430102711147	1.81868335998987	0.05359104538046147	0.05186866050540875	0.000557043681911733	0.8153223380050992			1.261652829521304
1.027013401866957	7.264660391768149	6.096075774023475	1.897771652542863	0.7986303663827057	1.114605003258489	0.7394359733879311	0.7038929455407857	0.4031818543744519	0.2778054185161551	0.3039221881786816	0.3444827528645943	0.4140815630746307	0.5157459813689584	0.9462216615961098	0.205241806066979	1.813658827090191	0.05359781820272524	0.05187330993176334	0.0005570435627493939	0.8153685351202052			1.261652762525286
1.035203185712236	7.507483928787273	6.297618180130938	2.078404256922363	0.8122834327808788	1.187609012272029	0.7482355795704317	0.7216586774112044	0.4012703653316855	0.2856302542285313	0.3002661082298571	0.3440068122468045	0.4159198389429484	0.5167309715795091	0.9487243965211558	0.2058038981269757	1.820953733682798	0.0535957950108467	0.05187418230194443	0.0005570410345541281	0.8152936680942661			1.261652726484692
1.043392969557514	7.589789764839814	6.325410297880469	2.038327154901347	0.8247662336910777	1.214198348328296	0.7555620115328849	0.7239953483889431	0.3994424192011541	0.28323786064145	0.2966214154908902	0.341946212569799	0.4158302050560787	0.5160274367427673	0.9492011564255858	0.2060749802419883	1.824756812064291	0.05359089509129988	0.0518737826442652	0.0005570410662443258	0.8152340226827733			1.261652718637571
1.051582753402793	7.703498962238134	6.468710174457748	2.137422924049186	0.8474692728207288	1.223308140108917	0.7526672896479347	0.7221207728483244	0.4043149028084745	0.2854623434159803	0.3029259071716009	0.3440574213262777	0.4156856454748116	0.5167454522526229	0.94879476908447	0.2063919053421552	1.820197740350546	0.05358897404949775	0.05187881719404912	0.0005570459177254222	0.8152783037273242			1.261652680808826
1.059772537248072	7.630284976565286	6.409738719266661	2.115444455905029	0.8195353768420379	1.207684226563116	0.750549085686846	0.7157191408167866	0.4028402038854548	0.2825154496461932	0.2997663448351982	0.3425336782393956	0.4134263070072843	0.5142927341205057	0.9455950738368329	0.2056035310671197	1.813722772475671	0.05359129849297715	0.05188568382669312	0.0005570498181180158	0.8154045616092255			1.261652593458469
1.067962321093351	7.154637641865168	5.939099979403847	1.892379017652469	0.7833612165367729	1.141286910620951	0.7594112440336773	0.7080462314275976	0.3928835191258386	0.2727106471348359	0.2928712990659773	0.3395688443525773	0.4119413253889598	0.5123415384496895	0.9422881507442622	0.2046322739203838	1.811924035511757	0.0535951560541466	0.05189140789727648	0.000557047211449416	0.81554475228946			1.26165254172697
1.076152104938629	7.276399158423307	6.126374017606449	1.913771340901841	0.8274759376008224	1.170205163059278	0.7851215339292562	0.7234727907784989	0.4062138552895645	0.2792753259909086	0.2967547838129315	0.3427600393687383	0.4145431071114204	0.5152508357329411	0.9471294081914479	0.2052438782010958	1.822864985810196	0.05359840898988507	0.05189697132396465	0.0005570432141853818	0.8154626373236857			1.26165251604463
1.084341888783908	7.522968011498637	6.173469498404861	1.975887221887634	0.8165219987968372	1.238070313473765	0.7607600309663711	0.7376467803559783	0.4034472228032434	0.2839768679413531	0.3013081747159237	0.3440755282116132	0.4146992237203203	0.5169313432290709	0.9467590755410413	0.2054827243035112	1.829988191948392	0.0535993402097349	0.05189738885836275	0.0005570460767365638	0.815462676090063			1.261652456292788
1.092531672629187	7.343491336664988	6.084036760051402	1.906783732441007	0.797240035654299	1.184107379341347	0.749101859509825	0.7210155149740032	0.3957301923139669	0.2797742751595258	0.3026196119320162	0.3436909611222725	0.4142064464704647	0.5154177407772123	0.945370359913158	0.2049781698206213	1.823506055113463	0.05359966228873535	0.05189143467810518	0.0005570514167210194	0.8154040896560651			1.261652341644065
1.100721456474465	7.504347218087164	6.331618917756873	1.954359107741853	0.8084680263484902	1.161905219286732	0.7515477566085728	0.7168220125735764	0.4023144089956358	0.2800739390075965	0.3056307123556404	0.3439651781367352	0.4160170889026803	0.5156974032982764	0.9490536859596331	0.2055491972948734	1.824792967244689	0.05359625383275475	0.05187820041299844	0.0005570508522523486	0.8153572685173661			1.261652244819469
1.108911240319744	7.69258877322772	6.305040619521214	1.985400562592094	0.8003609644124764	1.168860382711736	0.7524878761698452	0.7179532545345216	0.401713766649428	0.2791254900318117	0.3015533268185966	0.3435642611369953	0.41633888249658	0.5159615714501022	0.9496689324165657	0.2056551175205184	1.832715341611415	0.05359171059576482	0.05186387288722009	0.0005570466902350629	0.815505400640349			1.261652192544071
1.117101024165023	7.47755830769542	6.177784768537096	1.874256995019652	0.8300451516203917	1.137818660711845	0.7705008298109302	0.7182801701478975	0.4034155501050136	0.2810566548257912	0.3004040654343429	0.344748004185383	0.4155716728432465	0.5163179674357031	0.9480318167986576	0.2055807469586854	1.827345860533747	0.05358627549510196	0.05185599087064401	0.0005570468984193802	0.8154713461941959			1.261652161510788
1.125290808010302	7.173957117580993	6.049920728833645	1.851612732941684	0.8027359276403253	1.130241156106214	0.7637383820284044	0.7181351358773495	0.4071764178782247	0.2843086828543203	0.303969107935227	0.3445481824144732	0.4146275695297114	0.5156955936104182	0.9461855580461636	0.2055237242545818	1.821596648276392	0.05357969211728048	0.05185115884148243	0.0005570508114925776	0.8153698654370033			1.261652126947914
1.13348059185558	7.26808757581655	6.240122431116753	1.975545976854311	0.8149240079207587	1.192198835582355	0.7589471724830157	0.7240793169193613	0.4023720157032786	0.2837580117537702	0.3027337585810239	0.3444063971437959	0.4154303215736486	0.5160896908812325	0.9477513919373592	0.2058984286116446	1.817326357389945	0.05357968396795619	0.05184675789467023	0.0005570522299409538	0.8153286658614716			1.261652075363744
1.141670375700859	7.066999802515669	6.047866484336764	1.883831593918013	0.7735691987400792	1.15276779402624	0.7463745357678994	0.719273842136042	0.3978864906547774	0.2777175387337879	0.2975999804520443	0.3419805473898018	0.4139315172791919	0.5129343775359688	0.9439008886233141	0.204963846342047	1.816422472573444	0.05357947378956257	0.05184388283882618	0.0005570496609353567	0.8154240585508978			1.261652024933574
1.149860159546138	6.998927343072808	5.968201218627828	1.917094005453612	0.762767532270458	1.189260409335848	0.7486931124707715	0.7252718940029343	0.4025899031500575	0.2774177705593431	0.2988192940185629	0.3412741966736965	0.4137725820217577	0.5128579252725923	0.9429147295159618	0.2047127861858481	1.82533160241697	0.05358042332850201	0.05184140948175784	0.0005570482712108845	0.8153596932752041			1.261651985084681
1.158049943391417	7.843894617208615	6.601962203616996	2.194874492897867	0.836609033800029	1.271536875357772	0.7518587458585387	0.7332540519740909	0.412876146136538	0.2849583805382068	0.305683244802662	0.3454247919703726	0.4165906240879265	0.5176140133235959	0.9485533262525535	0.2062199993227869	1.821846354228024	0.05357972013545414	0.0518335974241101	0.0005570518512265285	0.8152129127559294			1.261651938224323
1.166239727236695	7.60500690249098	6.532055307114065	2.053680018157864	0.8235304513856242	1.189936206703034	0.7613607372375534	0.7132318623601653	0.4044605999193959	0.2832270054064503	0.3089968345291215	0.346661457926229	0.4163036788455675	0.5164437567395447	0.9490112874437168	0.2059127166059728	1.816002324367257	0.05357431238687516	0.05182318000934854	0.0005570565290894161	0.8151431123607203			1.261651868187963
1.174429511081974	7.470400527475038	6.648461140470914	2.020179194210018	0.8533953649377329	1.23384647468981	0.7928268836230116	0.7237970334586857	0.4046852663932042	0.2835066771061427	0.3097618042590952	0.3481705591885224	0.41728227913992	0.5180936712767663	0.9513832635176145	0.2066197402962671	1.813491810278061	0.05356864448223041	0.0518200503506727	0.0005570562723533644	0.8151379820217077			1.261651771046143
1.182619294927253	7.399183510706663	6.473028439636994	2.015527221977756	0.8492338090350556	1.211067984266785	0.7711237604380163	0.7290385520589956	0.4070253490467881	0.2824014102200672	0.3075315127473726	0.3479026190965349	0.4162936322899636	0.51693552362422	0.94835103491775	0.2058645914922469	1.818620011746499	0.05356606119632529	0.0518239244616771	0.0005570532053640569	0.8152667955773021			1.261651686314946
1.190809078772531	7.109255461803304	6.154546435595227	1.961856180631669	0.8115890315039103	1.169091116218761	0.7502187673399374	0.7241704635916829	0.4068248631173215	0.2791813790248724	0.3059478519139828	0.3458792281144957	0.4142848536329616	0.5142379618806778	0.9451937571836921	0.2050293854150489	1.818909389120526	0.05356946255136941	0.0518323545332488	0.0005570535052670109	0.8152582611421819			1.261651643896766
1.19899886261781	7.233094555980782	6.027464688768108	1.924451668216942	0.7852825885200986	1.149592461769393	0.743110133967098	0.7198121139919511	0.4108773839030989	0.2791448806280776	0.3058974561956903	0.3451283582272887	0.4137487775754097	0.5145123682145901	0.9445924237006998	0.2053346032520558	1.813369316650703	0.05357430815704026	0.05184253726299391	0.0005570577002742418	0.8151386690833461			1.26165156837323
1.207188646463089	7.397833543869317	5.996907319153312	1.902686664727641	0.7609202612013483	1.121710239135479	0.7393014440228848	0.7113379950079615	0.4042566999129693	0.2761754583301537	0.2965317705842398	0.3410995749204671	0.4134509761175352	0.5132965999772702	0.9447222539477752	0.2050637030074544	1.816337765345922	0.05358298970664507	0.05185089786878658	0.0005570588043068778	0.8151428051401631			1.26165146956695
1.215378430308368	7.4624068365132	6.363087622802304	1.972666448916499	0.801749277056279	1.16764638282594	0.7584734389284357	0.7180132662447261	0.402689212491712	0.2802910021272634	0.2966807544945713	0.3415035071510411	0.4144614614497766	0.5137804589251765	0.9474140068714834	0.2054454361967311	1.818983959167592	0.0535887562683521	0.05185914558412595	0.000557055637102148	0.8151229794575816			1.261651381010313
1.223568214153646	7.732599324643916	6.54344313054196	2.065419143131723	0.8577406298869237	1.1964082884101	0.7746403663471615	0.7343236306406857	0.4028558436876311	0.2874055233879096	0.3049540194357351	0.3455777056606332	0.4166822922962239	0.5160023808297898	0.9498787668045409	0.2061061648710222	1.825583681390681	0.05358419471145039	0.05186140491371716	0.0005570546121079111	0.815079633066539			1.261651343417315
1.231757997998925	7.355060474530402	6.20454905470185	1.960347426964279	0.8239038822614896	1.144006860266451	0.7596237560634259	0.7259833753124205	0.4008467540857673	0.2818661410678133	0.299044071402186	0.3414723615067868	0.4148512649744788	0.5136444609063565	0.9463326096007257	0.205153336039014	1.824880167500292	0.05357912177024579	0.05185834137835139	0.0005570583959741399	0.8150686159994872			1.26165129466461
1.239947781844204	7.347535290795181	5.962213785867656	1.888028922990825	0.7643127713774304	1.146126925572194	0.7576964706646401	0.7196233300919389	0.4025058146941988	0.2802756918971836	0.3008045414523495	0.341326359902992	0.413944691730381	0.5142170775332362	0.9457418307478023	0.2052718095331851	1.82038008825479	0.05357946862907671	0.05185194974588037	0.0005570619545249495	0.8150218118072876			1.261651214976704
1.248137565689483	7.340348766617631	5.913962084362299	1.883402137834828	0.7469087770515338	1.151553526138837	0.7417151641423583	0.7167859773668773	0.3979779967353558	0.2791273756734625	0.2999481262565466	0.3426199672256995	0.4136591100959512	0.5155083769035391	0.9450193317427066	0.205457654652993	1.815310780700859	0.05357864010417657	0.05184592919573808	0.0005570607498624267	0.8150894166969566			1.261651147302057
1.256327349534761	7.25549178645196	6.071838608304081	1.847450135298058	0.7808773486023112	1.121976643943384	0.7406971895028474	0.7156383549181756	0.4028357943663804	0.2770537471931674	0.2965078874018723	0.3423015315310437	0.4147552352032889	0.51597335340631	0.9459378896977502	0.2052159721408214	1.821271925915776	0.05358238130963422	0.05184571083949335	0.0005570584314885441	0.8151594213789956			1.261651093132658
1.26451713338004	7.277963082469477	6.139641957193084	1.900476199819808	0.7942262418198338	1.154318232613009	0.7478584543138779	0.721437717611507	0.402491175617774	0.275975228942345	0.2975503969668247	0.3415518707353019	0.4140901528713885	0.5144742013567504	0.9442421709668825	0.2052337026759756	1.827862224437717	0.05358759289483248	0.05184230535879789	0.0005570603475972628	0.8152314907188153			1.261651025472207
1.272706917225319	7.38528895210082	6.219193012577373	2.032249356828458	0.7827899437028595	1.169794143919393	0.7351108408906952	0.7134591772189663	0.3973644899342724	0.2759006181332733	0.2978842279280842	0.3396823608755203	0.4128597073142561	0.5124204186760007	0.944174800461419	0.2051340406716578	1.824971364004587	0.05358495048130071	0.0518408346459335	0.0005570647699316944	0.8150755351468867			1.261650930839643
1.280896701070597	7.63046801301854	6.306709986474277	2.049524962698046	0.7882310278639775	1.164756290739328	0.7209358373751483	0.7060317711572702	0.3981512804245285	0.2754490792146929	0.2950195560186237	0.3381971953718966	0.4130750197165016	0.5111560360715788	0.9444514769221343	0.2050085635746308	1.825614744772142	0.05357844543971104	0.05184653496308325	0.0005570657319974653	0.81514288010168			1.261650828235392
1.289086484915876	7.514526091154948	6.194297790472988	1.928013960829494	0.7913133935973972	1.137739494100668	0.723013200399344	0.7117155468150678	0.3999603985491932	0.2738825269188309	0.2921521137151971	0.3374192555250501	0.4127799245748153	0.5109233169772051	0.943849226192084	0.2048270586658607	1.827127020104715	0.05357258624876703	0.05185078701942974	0.0005570627340858214	0.8153935911723341			1.26165074633739
1.297276268761155	7.246507420275773	5.93636336151997	1.816700242651675	0.7500197856018744	1.108172941126625	0.7297313800081775	0.7197140351090665	0.397507791577537	0.2710994244986175	0.2924977194512186	0.3383878149254702	0.4125789377071264	0.5117349174230504	0.9449897580220126	0.2046320231532492	1.833350410000536	0.05356860032972291	0.05185242400632939	0.0005570619076986985	0.8153368202815077			1.26165067730826
1.305466052606434	7.458561893706158	6.215032660378832	1.910662546975935	0.7644906196763246	1.147424549650504	0.7498919339861825	0.7222875099475575	0.3967339368877272	0.2751316194259577	0.2957866197100253	0.3419091090168478	0.4136369991639118	0.5132676032190552	0.9469968648750122	0.2051068674518358	1.828036903846958	0.05356572445009924	0.05185636807626212	0.0005570660763375043	0.8153923174334095			1.261650606041762
1.313655836451712	7.481694063329278	6.294423864628274	2.015718689250146	0.8045027511006451	1.231197925128971	0.7608904608717947	0.7323823561982196	0.4026271791010261	0.2839723594727144	0.2991010279135464	0.3436704972295697	0.4156294214688959	0.5159898595193128	0.9486990113770297	0.2058383779780869	1.823413516065341	0.05356712876037655	0.05185658488455971	0.0005570693535203409	0.8154105200609572			1.261650516916689
1.321845620296991	7.192364478497404	5.838321942341757	1.882586327337114	0.7448384681212447	1.186788234699484	0.7343891127130664	0.7352985555739575	0.4012103274643861	0.2845254918219287	0.2979451349210461	0.3420747353287936	0.4148543347621211	0.515051218386556	0.9462515206609127	0.2052945754345513	1.821090094588468	0.05357371281544902	0.0518544366509	0.0005570678103232336	0.8153704483919934			1.26165039774069
1.33003540414227	7.334360758166373	5.83324377448393	1.829568362828984	0.7328228213310117	1.132177741910382	0.7385128486552329	0.7284333354785192	0.3993527772321082	0.2768138516835501	0.2951027576584205	0.3409525677070669	0.4141434784693309	0.5143611252144543	0.9471033651541555	0.2052207304651296	1.826346031997697	0.05358021486480188	0.05185938002256775	0.0005570641846971719	0.8153609359257675			1.261650367695729
1.338225187987549	7.756093263640188	6.295766026955281	1.933406551383886	0.8109104377218939	1.176724289818033	0.7662195575858776	0.7261550885871952	0.4047974890014318	0.2779867545027639	0.2970472513643093	0.3415135721510424	0.4151185627614482	0.5154435504389391	0.9492834364917597	0.2056606223045369	1.831757393976342	0.0535829361040917	0.0518621598181027	0.000557066081886578	0.8153431797305463			1.26165032462691
1.346414971832827	7.937588998177642	6.739636738951684	2.166885744061527	0.8830725750078113	1.313829453006477	0.7822862843199709	0.7333405139727459	0.4092213957938682	0.2863747188073841	0.3066612101648694	0.3454475753942436	0.4167289479673085	0.5183301733310965	0.950509327614016	0.2064732231334671	1.826740306304538	0.0535816897884853	0.05186278142107028	0.0005570711267982855	0.8153334678398412			1.261650245545894
1.354604755678106	7.863305606149186	6.510229513279433	2.063946308424998	0.8561384071606768	1.259847155786233	0.7587544278228076	0.7262287223617101	0.3997367678596285	0.281271758401305	0.2986627883380177	0.3420424284899132	0.4154884792051962	0.5159180356286859	0.9499607136736092	0.2057137063962961	1.819023868517812	0.05358048742195288	0.05186818958742868	0.0005570717730650839	0.8153732437456692			1.261650138585211
1.362794539523385	7.295664938557048	6.056506755323872	1.883960487902826	0.7659568542457663	1.152229704971382	0.7286967057588359	0.7157880928721845	0.3896071069646835	0.2737326043033989	0.2903878017610739	0.3385950957234038	0.4133979734017406	0.5124952470571597	0.9462078421943175	0.2044448149761161	1.820539111622123	0.05358098009628855	0.05187403495942587	0.0005570694774399961	0.8155133368238879			1.261650058848786
1.370984323368663	7.240625867875795	6.060977920513141	2.007827376767372	0.7456400089589348	1.186389483569923	0.7375071618378112	0.7302202943956012	0.3956632349327824	0.2797319050050033	0.2941156581676863	0.3418237627415133	0.4157180119073567	0.5150197430630736	0.9473504444643783	0.2052227391955474	1.83605078001852	0.05358340581422963	0.05187883123514971	0.0005570700826962093	0.8154579167283822			1.26164999122181
1.379174107213942	7.762479195103474	6.611380480937481	2.204800901942003	0.8727908155242484	1.260886266062681	0.8039520781518206	0.750147923187834	0.4173799311379929	0.2924946345406994	0.3055491140023731	0.3468532491694059	0.4188765475975871	0.5192791852268784	0.9518179243707614	0.2065293955054915	1.832301777162744	0.05358682646528005	0.0518822469213275	0.0005570743176111399	0.8153905180776243			1.261649896853602
1.387363891059221	7.767294229642117	6.530128226222868	2.024751776796876	0.8504152210895692	1.18365601070659	0.7802318005332635	0.7315108064241918	0.4057011901956274	0.2810364225800711	0.2982738762181076	0.343033730544469	0.4158459207144209	0.5156970398999442	0.950242007079826	0.2059708990952138	1.823479069860714	0.05359102471602336	0.05187981927660457	0.0005570775054244024	0.8154330069956826			1.261649773856789
1.3955536749045	7.900211690413403	6.401016720539848	2.010521419251493	0.8112276835303246	1.169908394717431	0.761189196701209	0.7257879803943199	0.4042140962520727	0.2791956677439469	0.2997614152685761	0.3436294287029251	0.4153165760635438	0.5157235668459424	0.9499207557334736	0.2063101401783259	1.819930989417886	0.05359032483919263	0.05187288113708508	0.0005570764890712372	0.8154195147547786			1.261649649074501
1.403743458749778	7.823604450390138	6.522557357411531	2.090559269896639	0.8660460601069712	1.215576432035847	0.7835697253829256	0.7291775101006259	0.4126454490001373	0.2839090309063365	0.305576203203524	0.3469906580222724	0.4156367473031377	0.5163169433970637	0.9491426984499931	0.2063300091554768	1.826250321937706	0.05358377246203326	0.05186647366899166	0.0005570736564774217	0.815435514921549			1.261649563867317
1.411933242595057	7.554855471094688	6.527657174070696	2.004137642321935	0.8654713777490231	1.199458821295766	0.7791160457402101	0.723819186420566	0.4127329303007181	0.2862576247248236	0.3031369406176351	0.3444630019019093	0.4157424198830283	0.5150586257548255	0.9474489556860273	0.2056808203642383	1.823589319031554	0.05358036275793032	0.05185858373460438	0.0005570738125224297	0.8154317499143129			1.261649515981112
1.420123026440336	7.278967139433146	6.194757905896381	1.896665180203874	0.7828585994583226	1.147079224769196	0.7468591482562653	0.7171879767531207	0.4050043111796538	0.2798887161188559	0.3005651523538228	0.34243625715537	0.4142682343802815	0.5137250186205327	0.9456865475485591	0.205249312117484	1.814793394486006	0.05358139306078846	0.0518556325965426	0.0005570776603506273	0.8154364604371436			1.261649426166554
1.428312810285615	7.071639384231497	5.909657028855599	1.850878901247323	0.7379181574909276	1.133303595993419	0.727089639388606	0.710874660561405	0.3944156571651053	0.2745773713868203	0.2983229769973199	0.3408586379692564	0.4120949413627872	0.5116576751990271	0.9430118390876496	0.2045187325026938	1.807580073997635	0.0535849068520526	0.05186410838045971	0.0005570791712454011	0.8155137739503234			1.261649321156084
1.436502594130893	7.283356627158645	6.014327093085494	1.995105498033437	0.7584763998276455	1.177908044695149	0.7279541878249448	0.7111674339531232	0.39775107853022	0.2749358124719792	0.300064223147737	0.3423571249839137	0.4127613815993802	0.51262215411962	0.9432187008739827	0.2048863790760914	1.809257099947431	0.05358848946474914	0.05187284105487974	0.0005570759702023069	0.8155691863698236			1.261649253399076
1.444692377976172	7.699285422768678	6.614143788292138	2.152610607025762	0.8412509845568048	1.183410886548771	0.7514747630341557	0.7209043285123519	0.4074610782825092	0.2815752874794143	0.3035908123438515	0.3457418476790635	0.4150412074588263	0.5153428171312059	0.9466494153661009	0.2061049613698439	1.819383303425421	0.05359104420702789	0.05187317304130176	0.0005570748144219636	0.8154962929680905			1.261649238212426
1.452882161821451	7.717166005178198	6.70236643330945	2.021067344312731	0.8699011345476125	1.202672928330794	0.7754702795036792	0.7349846299337772	0.4105192588561143	0.2872749005302081	0.3044260348723976	0.3462920160206207	0.4162146994049811	0.5170491259907194	0.9498540136786963	0.2064226960825199	1.816554872849909	0.05358999586480485	0.05187159915031708	0.0005570791452035815	0.8154015856227005			1.261649195642543
1.461071945666729	7.527833788381126	6.317635387735883	1.930854523415461	0.8077963028512125	1.189582301551632	0.751577503195991	0.7218146905515817	0.4033748824791929	0.2783598925631687	0.2991598142413615	0.342587449468952	0.4147351736112417	0.5149678568144993	0.9466963724967647	0.2057584933174932	1.814783669484128	0.05358538305181502	0.05187436106913315	0.00055708185627747	0.8154063086004603			1.261649139142741
1.469261729512008	7.487489654474133	6.136417983762959	1.969637282356239	0.7766076162455458	1.170622944775292	0.7280236731377007	0.7134147344644681	0.3963393397696848	0.2754711950036947	0.2957964789593207	0.3410777388050308	0.4127390465598051	0.5129940247542881	0.9440664907160118	0.2055295983158708	1.812862153934216	0.05358085009064172	0.05187297052067943	0.0005570796573485971	0.815356784451971			1.261649080504196
1.477451513357287	7.736490304281123	6.327006189551054	2.075257431237364	0.7960316097466243	1.202070282931968	0.7507953036894557	0.7255776668781285	0.4051140627168218	0.2816480392000797	0.3030961059119052	0.343595266827756	0.4138416259556429	0.5145175295678481	0.9474358958334558	0.2060708639422439	1.825298183776271	0.05358028492793439	0.05186832901213605	0.0005570769667482674	0.8153437118786121			1.261649044721371
1.485641297202566	7.753855783088949	6.499105965241807	2.004870639512745	0.8358853161144751	1.196270386317345	0.7950521721964772	0.7308581916875118	0.4102586103198415	0.2874465887213741	0.3060657710295917	0.3450556448577976	0.417487864512805	0.5172023513969511	0.9519360295527413	0.2064004565117601	1.817094947735323	0.05358353640741067	0.05186845390259349	0.0005570790319694372	0.8153299391688827			1.261649001761072
1.493831081047844	7.519175154117219	6.278810006253594	2.013124138837329	0.8231758121758898	1.208818446262775	0.7823705813032452	0.7255642521082785	0.4048061531774234	0.287908848483006	0.3037418325612754	0.3443221815160928	0.4179373788658203	0.5167655385090859	0.9503925337658092	0.206346171458779	1.808903739195984	0.05359165449317783	0.05187402679504002	0.0005570833588398732	0.8151823456478867			1.261648928692511
1.502020864893123	7.36710786169121	6.024784684858533	2.02206849988987	0.7640991516980805	1.168413606538028	0.7454000663834871	0.7140833838016036	0.3938063954567841	0.2773238221914334	0.2946535267907693	0.3408464661559263	0.415020797901473	0.5124981715064597	0.9438414173887029	0.2052453917510438	1.807918020007042	0.05360089288527945	0.05188283660647561	0.0005570841278160783	0.8153150122110702			1.261648843313584
1.510210648738402	7.122401278142329	5.936235741760085	1.919542228811239	0.7512707327250285	1.132853171536186	0.7264442307236005	0.7068782024889456	0.3879446095365667	0.26932309953358	0.2902366997150478	0.3377192954137174	0.4122806014249604	0.5108052012431408	0.9417141924658391	0.2043978749617729	1.813116872909939	0.0536044302463287	0.05188649130643744	0.0005570816624118067	0.8155110085520498			1.261648780845471
1.518400432583681	7.243988268657072	6.303773613777946	1.98334660382723	0.8427983519127475	1.173920524151668	0.7526478202070477	0.7142131841793707	0.3963825808882365	0.2751755924282547	0.296666400327936	0.3413800083840349	0.413802061892546	0.5137643121824447	0.9464207203049493	0.2054237180702337	1.823730473459928	0.05360046918059565	0.05187463404183314	0.0005570807154354003	0.8154492094711048			1.261648751480793
1.526590216428959	7.553568103447127	6.648443579458082	2.098734226832085	0.90619147607498	1.24153771190599	0.7907246454022679	0.7277258974337603	0.4071622093603668	0.2885052639288508	0.3047860848002961	0.3465655990026945	0.4176889931271666	0.518412955658887	0.9523023064786	0.2070951217913278	1.818635627586696	0.05358814797620839	0.05185848692634814	0.0005570829393032281	0.8152374630925028			1.261648720617626
1.534780000274238	7.387735375783176	6.187120229035909	2.051602393335113	0.7867070647295339	1.239156351760033	0.7668756006788191	0.7296073927807548	0.4043271167947461	0.2904314411389984	0.3060734353112002	0.3456072811755982	0.4170274454102779	0.5165769447168167	0.9491132237307083	0.2068043538984738	1.813741697756162	0.05357820657730341	0.05184172000241737	0.0005570848732492772	0.8152412410329063			1.26164866210176
1.542969784119517	7.407640584351972	6.212233409404477	1.970995303225096	0.7822253023500305	1.170129057290797	0.7577371118611111	0.7218287573618354	0.4055732241687002	0.2836646875752786	0.3045295496617941	0.3442325726420929	0.4152187120125977	0.5148796115661255	0.9471381786503084	0.2060707669971437	1.81417425369016	0.05357583567913809	0.05182581654455786	0.0005570827908957798	0.8153502048846164			1.261648617564097
1.551159567964795	7.518048307673904	6.303138085064719	2.026211717058643	0.8162306488312915	1.203778825934438	0.7631130794239765	0.7202998967465453	0.4129629463021836	0.2803549084222989	0.3046633094688808	0.3437387288036907	0.4145803483230112	0.5155862317090515	0.9476490077884465	0.2060022719830036	1.830367360571194	0.05357841299970028	0.0518253803937169	0.000557078820564916	0.8153368518299379			1.261648619342514
1.559349351810074	7.493673221836618	6.219690177509273	2.030609160721826	0.8065744620360161	1.229758962537084	0.7660653970092854	0.7260506507088801	0.4130104325561368	0.2834607611880571	0.3022491437333445	0.3434012761640908	0.4150121047005442	0.5161487219554421	0.9482697195421862	0.2060367561035587	1.825136407236357	0.05358697415075887	0.0518433113454708	0.0005570798469695813	0.8153012797891074			1.261648641326648
1.567539135655353	7.308104393486979	6.13699940534426	1.968571055777315	0.774041194038557	1.166876415111601	0.7355415658727638	0.7193170123766242	0.408623274749689	0.2828510796172862	0.3004038425151406	0.3420998955048185	0.4142920505338297	0.5144781081911077	0.9457544376826008	0.205718275481783	1.810808279205112	0.053595350247147	0.0518649209971948	0.0005570849946181728	0.8153007050878079			1.261648621919928
1.575728919500632	7.066570370387973	5.943955703536473	1.846646963428807	0.7587460211847712	1.131650344896071	0.7279872290224246	0.7084863366372086	0.3991887449197783	0.2758459417970878	0.2982190704418625	0.3405389400314774	0.4126271061579443	0.5124276079252862	0.9428631812517072	0.2051207439265374	1.810777645392843	0.05359982636532732	0.05187427143896414	0.0005570853672179927	0.815377086444125			1.261648587861372
1.58391870334591	7.199553256605017	6.006333236703688	1.922828707641135	0.7868814756898965	1.178836410885059	0.7614065356476938	0.7227292207425402	0.4047235669754828	0.2804641949181446	0.30151169082602	0.3427892087950966	0.4146824297502686	0.5142258800250842	0.9453561349536355	0.2055654109108104	1.819174394624837	0.05360118280805361	0.05187690438512985	0.0005570815646247094	0.8153203199204259			1.261648594537661
1.592108487191189	7.092753048786763	6.138811202046298	2.003661267252664	0.8097549629193287	1.218704593594698	0.7567200730265232	0.7251089068217078	0.4076392191792436	0.2834054076717196	0.3006797186056698	0.3425302277888783	0.4150933446500104	0.5139398648730339	0.9454704134894782	0.2053735458443219	1.821594086466061	0.05359511882184049	0.05187274808224177	0.0005570810175650602	0.8152905013808973			1.261648602656078
1.600298271036468	7.124591064578476	6.207716249212338	2.045201729139863	0.8141238594217315	1.256127226246005	0.7491324757962378	0.7246851857051207	0.3999084215384845	0.285450556256556	0.2975538601167856	0.3413827552630479	0.4152939895750844	0.514144089438865	0.9459007005140424	0.2053775779438062	1.819508087193823	0.05358393396880719	0.05186613964147318	0.0005570843017873514	0.8152058368246713			1.26164859480185
1.608488054881747	7.300637043599685	6.183955539467272	1.993782391538993	0.8188477346658304	1.205484687414693	0.7585657098129274	0.7180045453058667	0.3943994781725383	0.2762402370117089	0.2957314761748681	0.3410080970440387	0.4137981547473868	0.5138893303374211	0.9455603448935971	0.2051827194840214	1.817136922251029	0.05358070096218123	0.05186294664030771	0.0005570868218374966	0.8152208214717829			1.261648537124173
1.616677838727025	7.380714509708757	6.331030349516467	1.93602257653943	0.8445324907032193	1.158826803001897	0.769401449066521	0.7182850374298677	0.3997525780874283	0.2731500583569344	0.2953286776451748	0.341232836548024	0.4138187318540339	0.5135117116478508	0.9463762821636706	0.2052168185497651	1.820343717226525	0.05358785495966435	0.05186290068138764	0.0005570853079088821	0.8152860840115387			1.261648477940092
1.624867622572304	7.442389319447429	6.594209380290866	1.954371819769579	0.8834028727651055	1.141605686525188	0.7967633456071931	0.7222394929603847	0.4147287387320488	0.2795284905341658	0.302012417902947	0.3441499673610127	0.4155305288253676	0.514687764856028	0.9494690370462455	0.2059460140741196	1.830876908429869	0.0535935533716544	0.05186694001162947	0.0005570830269498358	0.815357362214813			1.261648446375246
1.633057406417583	7.021987944899622	6.104117421010133	1.828929798148068	0.7711279842129031	1.088854358784039	0.7441295138237373	0.7038387898207763	0.3976929962252487	0.2744100946094188	0.2961591771354885	0.3409292011860074	0.411133820635289	0.5111470881352602	0.9431818502656123	0.204507686146803	1.825026706493139	0.05359603787247508	0.05186823987511634	0.0005570845298280749	0.8153590848504921			1.261648422616984
1.641247190262861	7.131023582029868	5.911285069014322	1.867168092521394	0.7393328460676011	1.139004483256549	0.7386310548077978	0.7095937521153317	0.38800140454334	0.2736338687747014	0.2884104429416713	0.3375782135477571	0.4105324445882805	0.5105662279346823	0.9415470531350294	0.2041698513863968	1.814459349938285	0.05359437453635633	0.05186043394075801	0.0005570874995205118	0.8152255607797464			1.261648388563019
1.64943697410814	7.443423614803989	6.217639918762633	1.947208408705543	0.8277231219685364	1.194174576779555	0.762537378836125	0.7176749430547636	0.3921818538357539	0.2716442187774296	0.2905066381486738	0.3386334719185088	0.4117319014455824	0.5114055432677566	0.9450629162480062	0.2046927853714685	1.810245630190445	0.05358844558823368	0.05184565386686778	0.0005570869331287645	0.815253555439978			1.2616483478344
1.657626757953419	7.689682556811785	6.721414311386969	2.011898665789988	0.8969700766301049	1.204131959503554	0.7677757949049883	0.7165749854310396	0.4061904501262284	0.2771505705485764	0.300307844500917	0.3426554129096673	0.4151370447232107	0.5141614846715453	0.9497596040892624	0.2054670543356805	1.81893788718189	0.05358302535207519	0.05183062890247877	0.0005570838344241315	0.8152866165573446			1.261648322205461
1.665816541798698	7.93815077826561	6.66186754585896	2.157205243088191	0.8814694977478937	1.225359947652649	0.782577100694988	0.7281932654017459	0.416239037719857	0.287050895980018	0.3101463020167388	0.3468945336194743	0.4171846592762517	0.5185194657446515	0.9521381801454991	0.2068369083383003	1.825920052215527	0.0535780474414031	0.05182405392747679	0.0005570826870337397	0.8153836633232201			1.261648335189381
1.674006325643976	8.023031722579498	6.597389807346542	2.231320053404536	0.8681548736618651	1.217167743824551	0.7746553301016962	0.7284223128554638	0.4089331270026511	0.2863917872696159	0.3065007523086153	0.3454601904914164	0.4166175622115524	0.517570776181617	0.9508608152963394	0.2068693570852309	1.819159090081742	0.05357615578238492	0.05182563344860155	0.0005570844531990716	0.8153815696185942			1.261648353248863
1.682196109489255	7.657768119797056	6.31042722507413	2.086385765469724	0.7994782099261984	1.199010663424884	0.7448021975459782	0.7191649045487508	0.4040969998152344	0.2844566719653968	0.3000185882239789	0.3421292788266218	0.4144381610455605	0.5140947261759866	0.9470740679814228	0.2059665996573014	1.813882121987417	0.05357414225549085	0.05182745940817225	0.0005570853647165779	0.8152057162435112			1.261648379726948
1.690385893334534	7.269203898165915	5.950730448776888	1.850111613961946	0.7632676376112419	1.133270907149759	0.7314790341137504	0.7070033088702941	0.40280388103058	0.2753750226688004	0.2955515096840084	0.3390854747538952	0.411907218712076	0.511343543118	0.9438783896501144	0.2047042530660542	1.813391214700315	0.05357181188936681	0.05182753320271886	0.0005570822957482328	0.8152083461234496			1.261648391087604
1.698575677179813	7.343803463000867	6.043595821848442	1.883464121942201	0.778197406187832	1.135675698331219	0.7405919866538954	0.710952355000353	0.4054747811897559	0.2785290172322276	0.2970679711558378	0.3411103790225101	0.4127277091382076	0.5125258764569699	0.9448357462280773	0.204907761641256	1.826826014984065	0.05356958215046369	0.05182206961168203	0.0005570788861038311	0.8153249114536164			1.261648466679888
1.706765461025091	7.243218844551828	6.198498802692769	1.970840464831831	0.7639627132056248	1.162284976731422	0.7241828161677847	0.7123486035170933	0.3918392697951404	0.2802315206133601	0.294565436252327	0.3414060627714786	0.4132401616389199	0.5121542817970536	0.9434242039747686	0.2045712293170708	1.822101317715816	0.05356374284425357	0.05181403437587265	0.000557080956701064	0.8153478112154608			1.261648528979643
1.71495524487037	6.97397157455909	5.859386287895762	1.830212812893255	0.7405185831817482	1.112385507227335	0.7113521689365812	0.7090583120417095	0.3885445627688792	0.2770084607997101	0.2930826910043874	0.3405665489269005	0.4125248789432763	0.5115801708095944	0.9414255098283379	0.2043487943600255	1.815703236607221	0.05356465890859556	0.05181434391023355	0.000557084653522757	0.8153399864202391			1.26164854282644
1.723145028715649	7.129548831379215	5.850988596291886	1.819956599412115	0.7603411786419882	1.094033291943118	0.73442772831304	0.7138582795532955	0.3993164464078142	0.2828600162106415	0.29850943888908	0.3428852009731769	0.41469321721232	0.5142517449240901	0.9442226645434737	0.2053732965277086	1.813412305646633	0.05357247156858122	0.05182208650210227	0.000557083266430421	0.8152604063315386			1.26164857519559
1.731334812560927	7.454372971449906	6.189196375653624	1.971256629296073	0.8021937133661462	1.128568926496005	0.7642377795264603	0.720488746482995	0.4163015123049608	0.2895585295138003	0.3062171124404599	0.3441968458247303	0.4186483468089806	0.5172113926403088	0.949897426349535	0.2061666291715746	1.818300779859291	0.05357650930157756	0.05183344705419644	0.0005570803666964836	0.8152581166384284			1.261648608323877
1.739524596406206	7.532419026535239	6.376909048161616	1.982632256691051	0.8285057304411733	1.213854733193992	0.7759668749764681	0.7287553388702303	0.4167883631037437	0.2886629490948199	0.3054165529859592	0.3442558018221395	0.4175601873762125	0.5164368458694021	0.9496962886852756	0.2057170361116502	1.83792130252809	0.05358279546547006	0.05184856115560516	0.0005570815685100837	0.8152991432617318			1.261648619135554
1.747714380251485	7.636564271650421	6.50539474636953	2.044414421444976	0.8513977606396288	1.290949252644201	0.7778825621938591	0.7408013724520015	0.4126300473206747	0.2880851929218534	0.305235629220445	0.3457232061039382	0.4168081233141415	0.5178712824782513	0.9495483508763788	0.2064267704069789	1.832733612916315	0.05358820049521174	0.05186027794070427	0.0005570856962197127	0.8152148581493013			1.261648586355058
1.755904164096764	7.895972816208857	6.784041126803992	2.263284858086148	0.8723344171559788	1.316610727536224	0.7723193621237273	0.7492233249741388	0.4166924508534331	0.2910143676943922	0.3055392419672404	0.3475773130506197	0.4168725989351731	0.5191415721312068	0.9502028872906239	0.2074245918299041	1.820728694017076	0.05358518532187274	0.05186539240832418	0.0005570881806332358	0.8152535618747819			1.261648512538988
1.764093947942042	7.638035603388285	6.723867008245549	2.147248004340826	0.8838156364474832	1.263553800538245	0.7846150634787991	0.7361978476312424	0.4119340725881294	0.2865740629807845	0.3015345863739428	0.3449062788853834	0.4157526058303722	0.5162308376098245	0.9488411514360546	0.2065766990192507	1.816799687800691	0.05357355523006236	0.05186425621612759	0.0005570871334312142	0.8153981288034031			1.261648431805313
1.772283731787321	7.57140905170581	6.329520934569742	2.114385958670135	0.8222651051488553	1.252276678993126	0.7819667833861659	0.7297843600860586	0.4023080324507446	0.2775363827077294	0.2957226855929382	0.3408543147781199	0.4143373549267537	0.5143408110349512	0.9462696052189188	0.205798483602042	1.814463246913269	0.05356232340810084	0.05185873466616656	0.0005570855187215871	0.8155245255642897			1.261648373149658
1.7804735156326	7.360148465222116	5.886410104894225	1.931672867279267	0.748237532884387	1.15441674046656	0.7263693072764499	0.7169755307599484	0.3955235236260238	0.274747248979715	0.294304967261184	0.3395994744521865	0.41205207675961	0.5122197333403752	0.943385395535887	0.2050991897688124	1.807216858026463	0.05355978028662789	0.05185594082953101	0.0005570868991800146	0.8154967239617813			1.261648326806978
1.788663299477879	7.359661174575562	5.912435255735671	1.865678487825022	0.7524135152074377	1.132655688693175	0.733379974082437	0.7193148626361703	0.4089833125156561	0.285371027834851	0.3004352192141379	0.3419355080355052	0.4134267960723919	0.5142915589018126	0.9459203869240966	0.2060240597342951	1.797630619124771	0.05356107344851226	0.05185913154302535	0.0005570891720441373	0.8153672799750559			1.261648265891166
1.796853083323157	7.588276180291539	6.244281838347625	2.022375460828878	0.8160937529839668	1.192841751610056	0.7762002253779228	0.7219455595906892	0.4171764640063909	0.2886940956114002	0.3041804396474957	0.3443684878795101	0.4153235911085604	0.5171941337963908	0.948779232064038	0.206861317673838	1.793325377688852	0.05356739814595915	0.0518648239423639	0.0005570872994350966	0.8154538364389268			1.261648200001836
1.805042867168436	7.538746671301419	6.381262013985862	2.089654068887877	0.8505369712022466	1.196968547470111	0.767057398762413	0.718260176507397	0.4085020189289884	0.2816897524843513	0.3018577606032982	0.344039101889864	0.415046247496789	0.5154544778088949	0.9485206878358866	0.2061263324201661	1.803380812998521	0.05357735996499336	0.05186961613589481	0.000557083062434964	0.8154738802463196			1.261648189449317
1.813232651013715	7.446921123873909	6.352736721036414	1.989682495717975	0.8678990541449279	1.192451635322232	0.7734262948729974	0.7304731350659059	0.4127097475504016	0.2812624799828095	0.3056217763721972	0.3447601486040969	0.415781625991372	0.5159966412848622	0.9491209313494104	0.2060237529505824	1.813694192356801	0.05358268509017569	0.0518744266992939	0.0005570832111760546	0.8152698911521267			1.261648197323795
1.821422434858993	7.364220784755381	6.16538479473699	1.935091759161651	0.8139940965002801	1.182364434718011	0.7678274987122755	0.734354993069215	0.4053713438584506	0.2818311055099831	0.3005710806059103	0.3438065159915029	0.4148972444911299	0.5162555822052797	0.9467690642998425	0.2057494073797433	1.806140214148487	0.05358185182903922	0.05187008216345877	0.0005570883591017903	0.8153351194699531			1.261648172555238
1.829612218704272	7.173363022322286	5.796319291543029	1.820961657662024	0.7267270799214146	1.144744000605944	0.7333419564238374	0.7189250730843061	0.3942532364474452	0.2730405323344772	0.2927928023562831	0.3400166335913463	0.4119348730307061	0.5129240449359163	0.9434687634822151	0.2050745396468591	1.800912254441275	0.0535770394590718	0.05185483884282503	0.0005570902453234775	0.8155212805092319			1.261648148927155
1.837802002549551	6.956010421263003	5.713666704351676	1.744535639348739	0.7165257587587524	1.096253761693726	0.7126694685260018	0.7086381557603336	0.3919692023846366	0.2708017108003737	0.2937457008957942	0.3388735907667366	0.4111127784059995	0.5104926063984723	0.941736022588493	0.2040384517786099	1.798044718226682	0.05357602539659494	0.05184437571571805	0.0005570872939181841	0.8154682261917502			1.261648139698238
1.84599178639483	7.106178654252568	5.968228855752105	1.863967853699294	0.7362341406709778	1.137771390553997	0.7149884975152376	0.7122590966761914	0.3943504292534104	0.2791193970101595	0.2987035693760833	0.3412881161931811	0.4129464875617978	0.5116423006656025	0.9422544392739989	0.2043175183944548	1.816526476994399	0.05357647081236427	0.05184008611141201	0.0005570861982044039	0.8154573632423228			1.261648140150746
1.854181570240108	7.52902857886169	6.504526034842224	2.11110013552183	0.8046686294609856	1.211354789044594	0.7434076203858699	0.7245411019316992	0.4031325841534674	0.2853411905435598	0.3029708618213391	0.34411673301352	0.416029756948572	0.5159960946631813	0.9472357824232955	0.2058597498564144	1.822670259012369	0.05357706618819139	0.05183603682226251	0.0005570895990092768	0.8153682620892014			1.261648108874698
1.862371354085387	7.45823960979269	6.552649853230103	2.014358570112945	0.8448719024831753	1.179763431457369	0.7501554421964997	0.718626869083175	0.4048351520059559	0.284006646572055	0.3033293914560798	0.3437427180160168	0.4153617798798038	0.5153496510971807	0.9492051038984128	0.2059850165623001	1.808194312328915	0.05358330218441724	0.05183493768487616	0.0005570930950547141	0.815364649411061			1.261648024123032
1.870561137930666	7.307600628320058	6.215253706898356	1.871052663484954	0.8036519323744088	1.152153646333708	0.742539780026389	0.7171593271202809	0.3995947268751798	0.2817213473282039	0.300328499862854	0.3424010886931334	0.414016859496994	0.5141177215346906	0.9466567589943941	0.2055703285550305	1.802113887644109	0.05358758530815982	0.05184090411171252	0.0005570921684276767	0.8154320577867127			1.261647937516763
1.878750921775945	7.388905265514058	6.284017288940941	1.931692181826353	0.8265692991314145	1.179446016643539	0.7699331901431539	0.7220070073760747	0.3995197227632995	0.2763918738383532	0.3006618970103841	0.3435396295214789	0.4133055374348683	0.5147218623943305	0.9466395313139803	0.2057328572520145	1.811148502690956	0.05358740465669751	0.05184648566169423	0.0005570886875314152	0.8155632262486627			1.261647894512588
1.886940705621223	7.394466988052383	6.315979204182268	1.967719341574865	0.8425328801173457	1.184458502329168	0.7705106023063667	0.7215453091596614	0.4056361970239242	0.2812805296132496	0.3021744473217438	0.345231810416283	0.4144321231555719	0.5149644790914342	0.9473508912222589	0.2058683587706467	1.8249899043695	0.05358637537203481	0.05184373394836048	0.0005570881711596534	0.8155859608902724			1.261647877420223
1.895130489466502	7.557006509743461	6.63725197976638	2.024660494772798	0.906025889872953	1.216332756411397	0.7970539709592772	0.7339760260368927	0.417188990083835	0.2932474035472971	0.3055681150410199	0.3475578658255583	0.4182426359121336	0.5179085694685954	0.9521590829765368	0.2064517895166444	1.818377604456846	0.05358182520164574	0.0518393133303076	0.0005570910807851831	0.8154054933871808			1.261647849895375
1.903320273311781	7.834261172000978	6.924849238477601	2.144062075724075	0.9237474258018264	1.242614700291476	0.8002939428466945	0.7310565137084267	0.4192695176852665	0.2953645276341119	0.3104755587736309	0.3504987023774997	0.4184135024381841	0.5203661888077591	0.954733557375429	0.2075040117985167	1.808360063350496	0.05358192982509839	0.0518329454512702	0.0005570922923673043	0.8154710919389128			1.261647803845862
1.911510057157059	7.281772084870062	6.141222337683561	1.947645060354827	0.7945235632806469	1.187439356528092	0.7445741208885028	0.7199518340522887	0.407320809908465	0.2844796960258827	0.3009032159995128	0.3433278374703714	0.415008278123577	0.5152106460774841	0.9480906210728332	0.2057033036870463	1.810738598364934	0.05358854756353201	0.0518291837375698	0.0005570900607618649	0.8155460122047047			1.261647763735511
1.919699841002338	7.351000377521379	6.13408786369247	1.968910612532693	0.7867057325332972	1.20111460298909	0.7425344045794483	0.7288655427165818	0.4089165974157936	0.2865857108713933	0.3009766331554922	0.343061040138644	0.4149906259502339	0.5153319673163792	0.9483522881336613	0.2056025591941936	1.822195441464421	0.0535951411911759	0.05183520991785217	0.0005570883176075916	0.815522133687025			1.261647775061015
1.927889624847617	7.762750968057587	6.660026574144731	2.061165440269639	0.8716571253342712	1.211457187469486	0.756679988578792	0.7309079396438454	0.4126778129367774	0.2902105418024639	0.3060414737220593	0.3451303051528264	0.4156718847058731	0.5164694628580405	0.9501516601950838	0.2063003425184314	1.815568025416256	0.05359802049362324	0.05183924745357219	0.0005570914400009346	0.8154691729850947			1.261647762116449
1.936079408692896	7.165287709168822	6.064798935750065	1.883520252991223	0.7879177486370985	1.152853092195282	0.7440819679938128	0.7177783030736719	0.400614552578326	0.2847706370614405	0.3004542214299284	0.3431926529869854	0.4146364131451155	0.513838634355096	0.9459180335780554	0.2055854251718525	1.8139006849104	0.05359827554131994	0.05183981746747962	0.0005570953097480557	0.8155108811554226			1.26164774696498
1.944269192538174	7.114808720762534	5.953605367045856	1.906061362093191	0.7667736701150474	1.18943001931061	0.7509851317840823	0.7168233468806072	0.4008188238201027	0.2846967042016485	0.3002509570541373	0.3425496388009793	0.4142280612434968	0.5144040911402847	0.9446461548113042	0.2057488756034539	1.813086890077169	0.05359164705007582	0.05184381900318724	0.0005570928980297137	0.8154927169194131			1.261647706532165
1.952458976383453	7.305622988909576	6.38404149630671	1.988147964031538	0.8222601049576822	1.209508081895471	0.7526569943545985	0.7234542867109058	0.4044678270670808	0.284460618255885	0.2981034453266401	0.3418820202083553	0.4140679606506271	0.514161938895232	0.9461381301162954	0.205748081084786	1.821773686605333	0.0535806221717058	0.05184708351122819	0.0005570902222150752	0.8153466602600613			1.261647671586793
1.960648760228732	7.266335421534405	6.213607110008203	2.000420706629831	0.8212754107533398	1.182699291035817	0.7458935039857549	0.7215710600296797	0.401331437467056	0.2827538299786339	0.2972155400218533	0.3421054856230383	0.4144428671438224	0.5145809300428422	0.946688738855113	0.2060658602240283	1.828604773353087	0.05357660090187247	0.05184884971735288	0.0005570926209048369	0.8153943694369051			1.261647631346156
1.96883854407401	7.342248916902319	6.075818334783867	2.015121954128383	0.8089617222362863	1.190365885737162	0.7543841248725803	0.7206607751490555	0.4011021146534472	0.2773848600768359	0.2964941524212094	0.3407536486223716	0.41407237893762	0.5140683332273761	0.9469986372359842	0.2059626483998431	1.819312867825299	0.05357629163343037	0.05185154012929347	0.0005570964792658094	0.8153604399741055			1.261647567508444
1.977028327919289	7.525480466182286	6.256447497594494	1.954175307955954	0.8304013792960614	1.16942962049526	0.773371056967414	0.7196728943188022	0.3999794326154466	0.2765886688389801	0.2963045457398982	0.3415676782512849	0.4140449573712629	0.5138228840382091	0.947865167709255	0.2057183300817308	1.815216266252497	0.05358010720310956	0.05185023488224118	0.0005570961704950468	0.8153255105896944			1.261647514250696
1.985218111764568	7.71212443545967	6.324565788561198	1.959145811414214	0.815706890743408	1.150875335224665	0.7558453636835231	0.7162104213623084	0.399210546084364	0.2827679395031664	0.3007476852671244	0.3438590220316224	0.4145523096428914	0.5146097681977377	0.9476207669618242	0.2057164850939147	1.819422452852187	0.05358627038471171	0.05184669838779888	0.0005570935023142656	0.8154365755978882			1.261647458433418
1.993407895609847	7.947766383894047	6.510933649219943	2.050643579403277	0.8342468350845419	1.196240218091077	0.7664513653054749	0.7262003052267572	0.4040954247344701	0.2880214009505371	0.3032939949835934	0.3451089265122811	0.4153095055376336	0.516067604962166	0.9494796145383887	0.2062718918636004	1.827196715830052	0.05359173170638833	0.05184206887925963	0.0005570935864098718	0.8153034872649895			1.261647418883309
2.001597679455125	7.856151998230606	6.61312780501861	2.134260507430424	0.8800467731725369	1.27065381363532	0.7955302211889457	0.7388620477172863	0.4157057349552476	0.2896798352226894	0.3066765044099468	0.3471857565248566	0.4182500989012424	0.5186095604023941	0.9531223458083393	0.2072348507348766	1.815089865397224	0.05359505329635861	0.05183974033046405	0.0005570971749542298	0.8151649700625765			1.26164736420761
2.009787463300404	7.549622003247582	6.38082217225893	2.066440543916421	0.8333142487247208	1.247068603378646	0.7689240934763227	0.733863742418049	0.4087654949484583	0.2838521677045986	0.3014072278512264	0.3448818848017735	0.4160592335019273	0.5170900060480568	0.9492639740002805	0.2063077846072286	1.804889705606702	0.05359454286201251	0.05183786841197329	0.0005571003763643042	0.8153143464967336			1.261647265291352
2.017977247145683	7.684669120677044	6.494320844057577	2.090802946049471	0.8487797280491606	1.241620052855237	0.7732273087388725	0.7321487169337439	0.4103312911000918	0.2848711915237567	0.3005644440709562	0.3437277477236227	0.4155471750390031	0.5170283133558915	0.9492054875894632	0.2064810849857963	1.803112590607025	0.05359244469915427	0.05184153004344769	0.0005570996232503508	0.8153942842312544			1.261647172725871
2.026167030990961	7.822082267173598	6.568836297893903	2.112643410109982	0.867874483224565	1.230733570646105	0.7865511573207271	0.7273580013715835	0.4091181259445826	0.2836765278443398	0.2993731394845741	0.3422073262435415	0.4159890384381202	0.5158174691964341	0.9502933849842051	0.2065353139833456	1.815833954107388	0.05359199033926036	0.05184633652465385	0.0005570966289611628	0.8154242257137923			1.261647134478211
2.03435681483624	7.289622384839526	6.216047239273395	1.939666749222511	0.8365143758385029	1.170549312944229	0.7677065222532735	0.7244136560847583	0.3997073489245129	0.277931579252134	0.2965075465338278	0.3407616682409083	0.4136220750954441	0.5129981286988753	0.9453362417784903	0.2048730785575415	1.809240798134201	0.05359320778268058	0.05184758789497487	0.0005570971221804637	0.8155005075655923			1.261647103678533
2.042546598681519	7.138462225759296	5.950071331955568	1.928357342138636	0.773218420900278	1.183046424937749	0.747345155098503	0.7306362132920627	0.3971401422924962	0.2780021537283066	0.2944201574048032	0.3408993846895385	0.4133826576773281	0.5134179637978107	0.9441198246705055	0.204869002041844	1.803396619140692	0.05359492488844066	0.05185316536276365	0.000557101553112538	0.8154501876947396			1.261647024903517
2.050736382526798	7.60130636323114	6.208696536785332	2.099206835612849	0.8000152122814532	1.236164804125674	0.759251234435354	0.7235762126041053	0.3991701013120675	0.2768908649402249	0.2957709132089925	0.3418023319629837	0.4148363562764152	0.5164067371844577	0.9477456769821407	0.2062665351999953	1.809652225413179	0.05359574207977168	0.05185239845837397	0.0005571035316981168	0.8153598388302385			1.261646900076799
2.058926166372077	7.916723047825328	6.63421864329792	2.161105470434869	0.8796363176365884	1.24073319370808	0.7689157480720274	0.7235330905169862	0.4050918093967898	0.2816905526673399	0.3023438401977124	0.343742150310015	0.4149670092850053	0.5164955666548979	0.9482336407607752	0.2063600311253657	1.82017528170257	0.05359363279404662	0.05185200288288767	0.0005571000914342414	0.8154264826603018			1.261646844098276
2.067115950217355	7.925514757900646	6.799819177822268	2.258887381314137	0.865111555376919	1.279808000581418	0.7638173375686318	0.7287899483335921	0.4105970157064123	0.2906016773267411	0.3053703236313122	0.3454451396528485	0.4156592871487074	0.5162805195263732	0.9489004299926644	0.2064135003735358	1.827130967108296	0.05359070328848248	0.05185383700684423	0.0005570976204287419	0.8154586110863588			1.26164683140106
2.075305734062634	7.473490531250757	6.429668118413256	2.03449184066405	0.8251911023348856	1.188423240497144	0.762050337541443	0.7159479087542213	0.4090623709739155	0.2877451922235284	0.3027132415500192	0.3449400695429612	0.4161888772974651	0.516228516470999	0.9497314459975925	0.2059732461375947	1.822809493767798	0.05359018185621055	0.05185205063632955	0.0005571001766014937	0.815313359249471			1.261646827268922
2.083495517907913	7.358153365926059	6.184224091964734	1.938257755370517	0.8097671369639515	1.15339727738343	0.7624609474023234	0.7167033438526017	0.4114382888886716	0.285259108175456	0.3060228456511145	0.3454786243644608	0.4154392830101099	0.5158627568908443	0.9487863473923011	0.2058606584997049	1.820962383118061	0.05358740774116389	0.05185342355463906	0.0005571023507360725	0.81524164994982			1.261646796597145
2.091685301753191	7.358977663178923	6.144188812854841	1.941230925950262	0.7754606867606044	1.186314502652411	0.7534700124465267	0.7229816059928551	0.4089026424576039	0.2798124755283402	0.3008136189942044	0.3426456796428925	0.4143713905221921	0.5147066528579717	0.9462412201446323	0.2055935480595659	1.817152626965261	0.05358644786485686	0.0518554121992014	0.0005570995092060903	0.8152799775305145			1.261646786801198
2.09987508559847	7.131139111865227	6.023468677791572	1.841341055249987	0.7573966638089806	1.13118344986994	0.7357415853251946	0.7122038393244192	0.3969010017870241	0.2754849956701771	0.2945414047335538	0.340321963084135	0.413103437547737	0.5132780135327404	0.9449370178475552	0.2047306964074828	1.824640910646315	0.05359043894352406	0.05185959478976887	0.0005570954477153145	0.8154328636167464			1.261646821565203
2.108064869443749	7.37956873479646	6.173677315499179	1.916446992501176	0.7988636777866233	1.143113024687021	0.7474992529119407	0.7186081371162631	0.3966748676417081	0.2783381670306961	0.2983845048612373	0.3434095695398252	0.4143882034703328	0.5150586410307249	0.9483690973993408	0.2052517914042897	1.823372214164457	0.0535884149372213	0.05185806326866064	0.000557096206867619	0.8153778762074809			1.26164686459982
2.116254653289027	7.344928716615995	6.229167648769567	1.978090080152854	0.8558134013953392	1.181766133370118	0.7811348114380751	0.7202159645158956	0.3985897707513072	0.2794766784512313	0.3001660811693382	0.3428135931725402	0.4137001980302749	0.513726798080043	0.9467953644297074	0.2052557039340756	1.819462002572815	0.05358173425681619	0.05185107149898453	0.0005570989743329712	0.8152232670572684			1.261646910253459
2.124444437134306	7.01682820049154	5.907363385065091	1.860401746364666	0.7835589397552847	1.106606870164729	0.741537305436839	0.703766864669788	0.3965887989984382	0.2757819854737006	0.2981830925684528	0.3412435694251924	0.4123264148466063	0.5120950336579083	0.943289155741046	0.2045817243313151	1.815366126074815	0.05357748436868465	0.05184404422244535	0.0005570980167328318	0.8152647536455716			1.261646962276627
2.132634220979585	7.14479559299645	6.009425679102234	1.859299954012981	0.7632246901086441	1.111284924644774	0.7257385879665696	0.7088836088889748	0.400674959000256	0.2780261932575823	0.2990653147550739	0.3423438001523232	0.4135320358526245	0.5141196010446932	0.9455682940446238	0.2049480056685443	1.81538678429548	0.05357433007139079	0.0518350155616157	0.0005570938357942518	0.8153182061239689			1.261647037063974
2.140824004824864	7.419071891915541	6.197974983126341	1.926165089004341	0.7850818417239002	1.147905432667918	0.7469786695818753	0.7163829548813805	0.4001555792196749	0.2841557868463485	0.2994021796668717	0.342730311889004	0.4146358687992186	0.514684422269637	0.9473779638292065	0.2053619109853926	1.826259094456736	0.05357040942968991	0.05183370598579582	0.0005570918763043364	0.8153388211794353			1.261647127996344
2.149013788670143	7.610010848399948	6.249093320642758	1.915132979291961	0.8199371296568913	1.150234349032852	0.772043371590713	0.7185460672455708	0.4057607397097619	0.2820480198930547	0.3016392152659872	0.3448576990053769	0.4155179087614226	0.5161473000989097	0.9493839139673689	0.2057482684457572	1.813783905234296	0.05357207923308969	0.05183649549366378	0.0005570941173938019	0.8152075313069682			1.261647204382112
2.157203572515421	7.419003811659524	6.21408558411267	1.88093240547155	0.8315562082966164	1.137389865647873	0.7807202122286037	0.7149350577316537	0.4117699956703397	0.2771522139202685	0.301002144626582	0.3431419724123738	0.4142511379980475	0.5138073068507665	0.9483229445598957	0.2052702559238962	1.806375973136613	0.05357930742638236	0.051840703385612	0.0005570960560224636	0.815212458218521			1.261647263082373
2.1653933563607	7.372416638085699	6.096442430247963	1.926002710793591	0.7955772167196987	1.119097878050958	0.7445079041133942	0.7110768843306985	0.4046303142784943	0.2794052953455028	0.299668698931032	0.3415564144256433	0.4134056920496051	0.5128528060135784	0.9453027048702366	0.2054365723938142	1.807249458554039	0.05358335118458411	0.051847377703116	0.0005570935822276804	0.8152605154244639			1.261647302907144
2.173583140205979	7.6300825716184	6.537246334553678	1.973039502541965	0.8972838140841261	1.162619524995585	0.7678757180364341	0.7242564762039831	0.4075856000162579	0.2861153998271075	0.3045349110933069	0.3455211654578603	0.416256067795088	0.5167142390367278	0.9514571233316629	0.2062815538120568	1.824712609560911	0.05357718984158969	0.05184412772932497	0.0005570895371642352	0.8151061456618744			1.261647385642264
2.181772924051257	7.89192091155443	6.721371507392075	2.018465058297473	0.9251002050796892	1.21912619631955	0.794744568246704	0.7321367888468094	0.4114539141910093	0.2879312951563315	0.3059840427772079	0.3475467856421661	0.4181356684076906	0.5188950548676369	0.9546867692846878	0.2066652022118961	1.82750132720474	0.05357194241173458	0.05183217291674044	0.0005570908605416456	0.8151905355360447			1.261647462337957
2.189962707896536	7.649516580511608	6.408855708082913	1.98515522926132	0.86873937701029	1.19510206314094	0.7718078434950641	0.7202022378102134	0.4069795213603757	0.2827595635047723	0.3066804890471033	0.3460263999411715	0.4174692769575835	0.5174725857056456	0.9498601459410533	0.2061719863576893	1.821121577040565	0.05357268655734328	0.0518203567891393	0.0005570948201222896	0.8154156225553407			1.261647510096036
2.198152491741815	7.145699486710711	6.210811106048676	1.81530379488743	0.8425935920847321	1.144213320758004	0.7639498432937682	0.7179898208655929	0.4051547719054122	0.2784465042821831	0.3035678417929701	0.343691699827208	0.4156848072615273	0.5144106678154179	0.9470705857656027	0.2051490222795415	1.813555964112069	0.05357166479282939	0.05181496421182864	0.0005570940537929725	0.8154376295221623			1.26164750994134
2.206342275587093	7.222143488729152	6.198211895000209	1.884563427092873	0.8326098259721669	1.188352847526813	0.7628891134502284	0.7293570822111271	0.403455017111325	0.2851233105594405	0.3011972797563865	0.3453022936100423	0.416007095691961	0.5148372125657248	0.9473739274843658	0.2053587691517149	1.814288068746027	0.05357302451035719	0.05181459647196888	0.0005570896428030371	0.8153842919916603			1.261647562766804
2.214532059432372	7.14875183786002	5.979654525296866	1.971156571748278	0.7644698214843098	1.237302346328692	0.7439261171982462	0.7327404127549334	0.3947789173042146	0.2804742299944105	0.2952627683335158	0.342103075475019	0.4152658189548618	0.5149672738394552	0.9452697612499449	0.2051161244912214	1.820451094107115	0.0535799242938252	0.05181865318578027	0.0005570878150110839	0.8154405085592537			1.261647634425629
2.222721843277651	7.210675711767857	6.066844542334383	2.006899173497826	0.7799669170403933	1.211718804224992	0.7540525194105604	0.7299056502222319	0.397873390693231	0.2784777334056711	0.2954118840671527	0.3403191895852926	0.414710911658852	0.5155990109986421	0.9459789571793077	0.2053421357663857	1.815067849053643	0.05358695551927177	0.05182978950491497	0.0005570902683391329	0.8153593996700923			1.261647689642081
2.23091162712293	7.437990886514633	6.259228301439213	1.99668532747918	0.8235335098160911	1.193003595824865	0.7686856701182889	0.7273071344107852	0.4086540827197103	0.2855723241434994	0.2991699207605412	0.3416710939300279	0.4144293730262735	0.5163306080898977	0.9477470527969679	0.2057240712400157	1.809474976685886	0.05358823196016634	0.05183957102903369	0.0005570924101750036	0.8153638240701409			1.261647695694545
2.239101410968209	7.419739087487645	6.226018455186023	1.949434495734048	0.8313361653259292	1.205659611945084	0.7635058265246004	0.7300265266881248	0.4052999764712378	0.280396491907889	0.2964164606319563	0.3408326568639475	0.4138151107588813	0.5153288687546997	0.9460064644337405	0.2053971183708466	1.810704763784572	0.05358301262547173	0.05184444493492241	0.0005570910163828063	0.8154412147173475			1.261647696653803
2.247291194813487	7.291182236939274	6.224366991845471	1.909198419447526	0.8635702850397216	1.177150359082973	0.7712828977548983	0.7235534184779288	0.4011006221522262	0.276756601498199	0.2996029688504926	0.3418403405173627	0.4137753338279966	0.5145975227045169	0.9449481920834645	0.2050410307752606	1.823455609819384	0.05357240522983119	0.05184693437418782	0.0005570886560494011	0.8153657471851332			1.261647733941113
2.255480978658766	7.166797432718879	6.316589845799195	1.874242427402708	0.8735261695129258	1.134853769803493	0.7775570315482155	0.7152065369958192	0.4045838947103897	0.2788178946067983	0.3049056373811712	0.3436570928523764	0.4141450735205937	0.5141793664953832	0.9462354824319856	0.2049279662573463	1.827630731989293	0.0535686993030195	0.0518501651698875	0.0005570901440027581	0.8152792850974713			1.261647757660103
2.263670762504045	7.064394955321915	6.062492763558597	1.820827093591034	0.7892689857563142	1.115644337055932	0.7445592566060371	0.7090667935566889	0.3978251264364643	0.2763735002742705	0.2954650652760568	0.3406145099773645	0.4136526381369709	0.512639586538109	0.9450675471556205	0.204677619640611	1.824993444753668	0.05357103765523297	0.05184992689582743	0.0005570937643639323	0.815224485987851			1.261647746391165
2.271860546349323	7.283639189570786	6.050762808313381	1.881424008917393	0.7779595127082898	1.156176374632743	0.7417246396422852	0.7153948379293474	0.4014255435252532	0.2801497815712236	0.2942738486239055	0.3409332158319234	0.4138156975564028	0.5133701187452488	0.9447006220394821	0.2049563236378248	1.818861422869682	0.05357326392241148	0.05184647594936122	0.0005570933880131701	0.8153128689054305			1.261647734174616
2.280050330194602	7.579239744265893	6.198770647024356	2.034383211854629	0.8142620466100147	1.236627784015775	0.7705073403747779	0.7342416156375264	0.4103164456377663	0.2859402611005494	0.3004634878438068	0.3432988003984625	0.4141645119520612	0.5153308208625569	0.9468196376138159	0.2055959599551749	1.821202154196756	0.05357778556064994	0.05183950409750045	0.0005570901007265539	0.8153841983643225			1.261647705190289
2.288240114039881	7.546167031007955	6.330094756452597	2.002193248593903	0.8538980639965561	1.192504363418367	0.7727061402471133	0.7280917957910729	0.406130023747057	0.282765804679141	0.3002567781734909	0.3429831091695669	0.4142144992372491	0.5151460251552545	0.9482067531804426	0.2058043263229517	1.833624745273033	0.05358139455716792	0.05183207536876023	0.0005570906462071392	0.8152593301347246			1.26164767580433
2.296429897885159	7.65379559557177	6.37989574858906	1.999101342623249	0.8322956448432371	1.185616799132103	0.7581063389208551	0.7230142179579853	0.4030518845752659	0.2836305291146713	0.301585546803244	0.3458308657003102	0.4159145863237856	0.5170219298987759	0.9494019890246423	0.2063334488696618	1.826932840018241	0.05358334970753731	0.05182307887232471	0.0005570962123809696	0.8151857304690632			1.261647588457095
2.304619681730438	7.683817554408034	6.34507200897385	2.101254679776538	0.7986909865001802	1.25662080400339	0.7493824585622565	0.7311040278504798	0.4028334057669886	0.2845653619063577	0.3018045464662108	0.3454441802263249	0.4165022006707393	0.5174520972563144	0.9489518726419515	0.206536474913248	1.81890359509841	0.05358250920756973	0.05181616423966418	0.0005570997898377865	0.8151554001602498			1.261647509047282
2.312809465575717	7.740381856386235	6.263259201847646	2.101960107106632	0.7947000722873899	1.256474246100727	0.745658152860046	0.7356790636223817	0.402731830833905	0.2810533564839464	0.3007547069733619	0.3435710152868841	0.4152099839200688	0.5162385906280906	0.9482702552049029	0.2062067058119378	1.817932021661468	0.05357744711137768	0.05181565960934283	0.0005570958325941263	0.8151502471530669			1.261647440582228
2.320999249420996	7.712716240511114	6.17300629495183	2.043702006079733	0.7781310482738532	1.201609143899612	0.7456096193571164	0.7279391719638105	0.4055017515982127	0.2816635137447562	0.3027613492240214	0.3427808958994059	0.4146661018703806	0.5147409400321475	0.9467024455375503	0.2054351275994639	1.821383587216125	0.05357222541199079	0.05181536337635856	0.0005570919501734674	0.8153026081253486			1.261647416676392
2.329189033266275	7.153837310963785	5.945440197180461	1.896428009820795	0.7816486164724817	1.163435531462995	0.7420780427431517	0.7213970409358672	0.405090020715654	0.2788539999804085	0.3008372513454008	0.3433132078708969	0.4141938403335514	0.5132032385641658	0.9441382992244847	0.2047660424577078	1.817501763692047	0.05357522763742344	0.05181920965173641	0.0005570942307950161	0.8153835892781583			1.261647400995092
2.337378817111553	7.256171460796345	6.044820801778197	1.90091653093721	0.805535836518829	1.150937521748964	0.7537516031355701	0.7167261352801237	0.4073276528123455	0.279103621664718	0.2993494584242556	0.3433090576876767	0.4144641186655121	0.5143740363939465	0.9461553051503415	0.205476432741528	1.817919255057473	0.05358108945724503	0.05182668638049318	0.0005570970846193057	0.8151808710493078			1.261647350817948
2.345568600956832	7.529765609128188	6.437720825066672	1.953041850723621	0.8331581427450877	1.181220066638824	0.7643848313390161	0.7185021529767222	0.4126075563824813	0.2826174349169115	0.3008313729504409	0.3427738627602441	0.4154341330048577	0.5149411509847297	0.9491777354781608	0.2058865106371499	1.820618275312584	0.05358310801014086	0.05183010590228924	0.0005570959657195144	0.8151238463138407			1.261647290105816
2.353758384802111	7.454122430981776	6.398540189595983	1.967225305457752	0.7902990804357297	1.171499874703148	0.7370306225515978	0.7160845983750075	0.4046535008642359	0.2821349316595707	0.3008260954291793	0.3437938777896685	0.4153355161617731	0.5145200787020834	0.9475271271754482	0.2056264889732024	1.824281881881992	0.05358416588477145	0.05183001676526954	0.0005570929297864494	0.8153208010690894			1.261647278976853
2.361948168647389	7.585026163305771	6.341787087473356	2.050485653283467	0.7894694841667753	1.176543228249132	0.7384963404264896	0.7160705003779607	0.4032943902814952	0.2825389914594525	0.3053883543940052	0.345042066918832	0.4150233078980188	0.5159019894610695	0.9478387288756607	0.2057816599465762	1.821056845064222	0.05357569424752497	0.05182453529751384	0.0005570922829145201	0.8153066025590637			1.261647320872426
2.370137952492668	7.532962315451337	6.222026600389006	2.104201893277874	0.7982090218124134	1.216662579376431	0.756914919563823	0.7246474014624603	0.4092596778398986	0.2824963695544759	0.3041196895819796	0.3430478206041628	0.4144088630236525	0.5152864606020954	0.9477027995599111	0.2062275690582334	1.809932086676896	0.05356691394791881	0.05181475606106624	0.0005570943630116838	0.8151881551361083			1.261647368390115
2.378327736337947	7.593637144633206	6.276776848538298	2.142426547400943	0.7985061051025691	1.206761876465994	0.750065648033912	0.7185900685636909	0.4105054839007413	0.2825374455501796	0.3018700176821417	0.3426926304354311	0.4152018870941035	0.5152075423996115	0.9483962600567045	0.2065468150405364	1.807983957804846	0.05356308431610139	0.0518051474274215	0.0005570951955715538	0.81512723967956			1.261647386644084
2.386517520183225	7.641139101608636	6.415454997927283	2.115732313311195	0.8187323050353179	1.198294928800317	0.7514764695604108	0.7202401356104754	0.4130501826577923	0.2807914879253061	0.3042173579415185	0.344224188830575	0.4158940839184218	0.5157868268265663	0.9492121918932164	0.2065906657376256	1.811223850269933	0.05355946266517522	0.05179976889121143	0.0005570925936538217	0.815113294358721			1.261647403454028
2.394707304028504	7.861274358013485	6.587391844922742	2.168035332663531	0.8310256302837948	1.279577834286725	0.7545502973783891	0.7292338630692597	0.4073484598200083	0.2840861637061192	0.3019916716787476	0.3437261797072953	0.4162677735229443	0.515963459961294	0.9493063382284366	0.2064245565813743	1.823998743893678	0.05356344593642735	0.05179751952052789	0.0005570899085452071	0.8151115840944781			1.261647454941839
2.402897087873783	7.80930043239899	6.570225278500429	2.176216006890375	0.7943025395226269	1.311225816070584	0.7393344778569125	0.7354905317987822	0.3986869758705593	0.2844869291578003	0.2977173799989375	0.3414209717183001	0.4153923890532408	0.5155272853959152	0.9475233043119491	0.2062996068769221	1.818750493448639	0.0535739017022191	0.05180063260385735	0.0005570914127007041	0.8151286440754572			1.261647501671248
2.411086871719062	7.406923120597014	5.972665706012622	2.018156795324689	0.757038205618807	1.184966977018762	0.7406626228312252	0.7224956386618373	0.3949267785951275	0.2776401680844008	0.2943586670144795	0.3406339320382676	0.4129186799908606	0.5136411026020631	0.9444026974261652	0.2054380120107533	1.808947116070041	0.05358095445134548	0.05180714398979504	0.0005570952207451777	0.8152312375554669			1.261647499836901
2.419276655564341	7.201978872221979	5.779101909978936	1.88961039051765	0.7605697189977514	1.121897974300339	0.7512305274391525	0.7113470687884224	0.3945596656496642	0.2738952976777378	0.2959086539895048	0.3411923429192287	0.412294386020721	0.5119705252696847	0.9428613171520944	0.2046225234721661	1.807201709072295	0.05357991445709522	0.05180544929054585	0.0005570945471674286	0.8152975796205748			1.261647509529284
2.427466439409619	7.292622306883565	6.050165227282576	1.88108412069978	0.7871729769877347	1.150856552578408	0.747769124579189	0.7186548090975319	0.395888536529293	0.2744456791693599	0.2954666322683076	0.341048864598532	0.4127486827067095	0.5128735215541689	0.9443177524243054	0.2049537052949625	1.817464259768361	0.05357764208908236	0.0518029417279869	0.0005570908318626055	0.8153029753140847			1.261647520801784
2.435656223254898	7.441257410203898	6.2001570797553	1.99732920376284	0.8238506513363273	1.219646897751933	0.7712318657727393	0.7301571322630608	0.4031905877856464	0.2811551648455554	0.2988391467708024	0.3435323438708809	0.4151349425012043	0.5159664736633839	0.9480752272724461	0.2060560238869038	1.823083508733819	0.05357924530199269	0.05180347011174185	0.0005570903777602001	0.8152791814094629			1.261647568736734
2.443846007100177	7.707194552123046	6.512251482892214	2.16862256847276	0.8865977951391506	1.32137867994974	0.805557511112073	0.7421622736943276	0.4158275859871023	0.2901613553540752	0.3070947843079963	0.347401232635189	0.4197490011397359	0.5187290413555434	0.9532181086404578	0.2074039449111126	1.814413677936196	0.05358190063053912	0.05180700840070596	0.0005570936719528342	0.8152095234636951			1.26164756824267
2.452035790945455	7.811655253134846	6.77902546179893	2.221104336225584	0.9084881634212604	1.288382102497409	0.8025902746663242	0.7308557130071287	0.4175783063477723	0.2884129245872035	0.3081721113011557	0.346841006079294	0.4192375468539848	0.5182091168663259	0.9530235699060915	0.2076011207297752	1.807812093806573	0.05358427024358114	0.05181576433541028	0.0005570950788138524	0.8152002685987877			1.261647548001187
2.460225574790734	7.475364278959403	6.376015443072976	2.033672601757517	0.8511520033356246	1.187367483825534	0.7656523457010906	0.7258313328165779	0.4093813872245113	0.2823308979996609	0.3043992414277606	0.344546907168198	0.4151115916888841	0.51500555190568	0.9478201093822683	0.2057606803626144	1.809633700222068	0.05358424959505857	0.05182551802390246	0.0005570915486925999	0.8153357042157702			1.261647548703794
2.468415358636013	7.00858057904399	5.871588359114191	1.793181897179316	0.7794462649633338	1.10866183196117	0.7447512955771618	0.7082095630896784	0.3957575982236401	0.27530736447185	0.2947939099530865	0.3398182817488581	0.4128267316942301	0.5113845036190244	0.943512904484243	0.2040826429895497	1.823811344136421	0.05358606190147015	0.05183018940916886	0.0005570887743096768	0.8154207756044468			1.261647584384271
2.476605142481291	7.124774933548268	5.965312473847512	1.885697770815583	0.7698298202238357	1.139994589906641	0.7573318009467512	0.7130722516869704	0.40207021977165	0.2795109131382527	0.2948487261840209	0.3404552061561646	0.4140133694970141	0.5129458639118331	0.9454878281731834	0.2049144528675337	1.822149904688828	0.05358757087761912	0.05182915843618904	0.0005570911166864553	0.8152482564123723			1.261647608420723
2.48479492632657	7.261735021882678	5.820820673389108	1.916927396794535	0.7130056195153172	1.176578222884464	0.7399684088569197	0.7245049932252893	0.4046784292162073	0.2777590832373993	0.2950418429979908	0.3408013888268657	0.4133092189163628	0.5139014272435858	0.9453804349112982	0.2055351946999643	1.81569203201907	0.05358512320102179	0.05182473373594323	0.0005570943210859424	0.8151451221503402			1.261647598406235
2.492984710171849	7.205869701945397	5.834385538987201	1.876919905071861	0.7229074876341319	1.142518408000976	0.7371606726370266	0.713213002878578	0.4027835510868755	0.2727477586271431	0.2982469502370801	0.3407371974432865	0.4132132149859846	0.5131876733763877	0.9448156641254369	0.2052940068369695	1.8166301779706	0.05358239371141486	0.05182042217272539	0.0005570933569561372	0.8151534317916496			1.26164759386814
2.501174494017128	7.492186076532006	6.190456357791882	2.029334252527286	0.8098478608862152	1.181961565372124	0.7645577632958811	0.7197042604721005	0.406371145173529	0.2819699741606416	0.305554252628623	0.3451312142529342	0.415611653274528	0.5150711082371944	0.9474187023811146	0.2059274222608282	1.824891018227971	0.05357905569979776	0.05181836561033117	0.000557090074081901	0.815170830646699			1.261647616415299
2.509364277862407	7.463657663894983	6.137663124426692	1.965823475014945	0.8088264120184999	1.170590523220097	0.7648719329904948	0.7178187829722513	0.4009886921873365	0.2807477632583156	0.300952494795872	0.3448517758210746	0.4149412393527962	0.5153210125820751	0.9466536254973351	0.2060874307023236	1.825910791530573	0.05358298858720483	0.05182008993972872	0.0005570900120211898	0.815180645895407			1.261647636849407
2.517554061707685	7.340905598656132	6.12859703006296	1.953413071248438	0.7978301997531213	1.176749283810973	0.7626424694943055	0.71751449796314	0.4022985094711991	0.2824987598164738	0.3016320769166416	0.3444098442836876	0.4154372631340094	0.5151169600660805	0.9469266667615005	0.2060020291281069	1.819134916692082	0.05358924199497361	0.05182621138032019	0.0005570939201512041	0.8151658635095109			1.261647623922418
2.525743845552964	7.308786939406574	6.074778945196674	1.962310684044115	0.7765845870156725	1.19431575845229	0.7584440135783107	0.7258140156956656	0.4020804607603995	0.2824722012030793	0.30131125488244	0.343564908692943	0.4139359203804996	0.5147143117036077	0.9459961074058126	0.2060703678119965	1.819810346733376	0.05359039263035013	0.05183204703998437	0.0005570962769893197	0.8152069671826246			1.261647580357546
2.533933629398243	7.599375771441499	6.440255201282975	2.05702389571929	0.8083132025499066	1.229102489591308	0.7647945027029942	0.731127457331572	0.4050933332088462	0.2807762694409215	0.3022099851841705	0.3437015211557264	0.4144092081028457	0.5163182811873311	0.9481879084953874	0.2065784920163758	1.828448635567996	0.05359054925036311	0.05183234531406511	0.0005570936961884957	0.8151579360145106			1.26164753589348
2.542123413243521	7.66290423110664	6.482705385273225	2.080498681174486	0.8302601298231046	1.212601769872484	0.7672895351313564	0.7303567900403862	0.4079330824202559	0.2832713889184584	0.301008771243707	0.343213987620753	0.415868723202804	0.5156613599451038	0.9508927527560355	0.2062049090216955	1.838030379966919	0.05358853269766471	0.05182812338101628	0.0005570912662679382	0.815134345930128			1.261647519573323
2.5503131970888	7.626227974916893	6.381506403622854	2.082784308279207	0.8289926891059248	1.213915126726585	0.7776756236929968	0.7323571912397733	0.4107369512476372	0.2834855691551089	0.2999266371410946	0.3435326350492444	0.4167610045154412	0.5163161305070136	0.9514680851341274	0.2062569569156498	1.827407381491211	0.053583735007779	0.05182232959807925	0.0005570949822029153	0.8151111925608178			1.261647484522375
2.558502980934079	7.461691582843719	6.196507045013654	1.946562630428188	0.844477769864769	1.170706685831381	0.7860269304593824	0.7208959769037858	0.4087334870941175	0.280127379035811	0.3020806293950995	0.3419767404218321	0.4172357955944088	0.5153650845066623	0.9491125675687646	0.2055962535651518	1.823085494718509	0.05357969821817654	0.0518207633783311	0.0005571004180318452	0.8151303784291626			1.26164739427816
2.566692764779357	7.366260061834886	6.117024302671926	1.919872714621595	0.8412239926914666	1.161193453930225	0.778161573354146	0.7199151160672038	0.4050196345031644	0.2799681951437775	0.3040632248096596	0.3413824827238252	0.4163008558949735	0.5144281299748327	0.9474537854570894	0.2056209512667032	1.824216245955398	0.05357837901035044	0.05182950731303129	0.0005570992646345839	0.815195620560581			1.261647297950032
2.574882548624636	7.674538149039799	6.338330824982877	2.086952183158299	0.80081093483538	1.197675507497381	0.748756469264703	0.7226499445474721	0.4025998310981277	0.2827297048118996	0.3013491273113242	0.342206632067077	0.4156447877799267	0.5159312577036607	0.9477695141369736	0.2061620309132847	1.833961585829494	0.05358091990204207	0.05184223286562376	0.0005570954706456045	0.815262522162869			1.261647237609408
2.583072332469915	7.529883073287504	6.274258939349747	2.065514233778155	0.8017544252615645	1.188338059404592	0.757625982334317	0.7197425443660298	0.4067415840968222	0.2850143297309576	0.3031723970632615	0.343859478086599	0.4144734194399093	0.5157418459340161	0.9459970527549959	0.2056474797863296	1.826699483307624	0.05358507560521372	0.05185751602188819	0.0005570970227080417	0.8153161358486933			1.261647173452328
2.591262116315194	7.447035676311025	6.342778352077445	2.06720834594407	0.8719852832133392	1.22049335492109	0.8061473492746676	0.7313283282200203	0.4150748536743661	0.2886985671269929	0.3049223452380029	0.3459629478708666	0.4157835995332059	0.5170045633823765	0.947338456715323	0.2059227198894124	1.822345076682751	0.05358882781476691	0.05186497740817186	0.000557101440153632	0.8152983538736204			1.261647097322023
2.599451900160473	7.623302798822516	6.507581452615636	2.110714365004204	0.8686345353933925	1.267292401909629	0.7953179246231903	0.7398226564702818	0.4154841733772153	0.2890961608358731	0.3032351841270038	0.3460353872497114	0.4175467761860985	0.5175294605152888	0.9503279137270023	0.2065141769992797	1.824406791443453	0.05358989472193505	0.05185906077587384	0.0005571024756976027	0.8153012524171633			1.261646996185865
2.607641684005751	7.640114832716898	6.489014537591619	2.117443536719428	0.8374478777603168	1.259865464523307	0.7710613307601124	0.7322179604407014	0.4044380429376029	0.2850077202002202	0.2998429198760452	0.3434466179567833	0.4157534228096695	0.5156352145050325	0.9490696457845454	0.2058594589818688	1.826847199627083	0.05358494212097682	0.05184965107380781	0.0005571007578133059	0.8153260661761634			1.261646890210688
2.61583146785103	7.57154858841427	6.303471510904616	2.020008913385394	0.810127901717178	1.200690009126786	0.7657854182409037	0.7267275886017559	0.4036562060427708	0.2828688025168755	0.2997633516052335	0.3436613813040312	0.4152738101833823	0.516725586755913	0.9488413621800841	0.2060905082446521	1.835878003964577	0.0535786834787696	0.05184002276892239	0.000557100419718401	0.8154021260915915			1.261646816367775
2.624021251696309	7.520760120078257	6.318567358828692	1.95491825944404	0.8140622437250018	1.178539097948733	0.7898261144781955	0.7260315550934964	0.41266616691306	0.2833362057502868	0.304716669542925	0.3465757047296822	0.4163895167365945	0.5184872660789013	0.9504059165136493	0.2064435565345788	1.828910627477055	0.05357669685056415	0.0518314553137398	0.000557103258552321	0.8153633205543926			1.261646752023296
2.632211035541587	7.240049418329331	6.089344121391369	1.88594023998012	0.7440199304911925	1.127624461377478	0.7251927002414583	0.7073528192021813	0.3956384876303929	0.2749194140132922	0.2966734679457739	0.3399636613835219	0.4128731335024	0.5131186940651367	0.9446767765175069	0.2049100199712602	1.82682518475	0.05357580024763643	0.05182694277784678	0.0005571064383359971	0.815370233322982			1.261646657460527
2.640400819386866	7.137734134066003	5.861299547866378	1.770226963108626	0.716107639652985	1.071567089298124	0.7046172736893941	0.7029959212421669	0.3926088586622014	0.2739386090913388	0.2957254446791843	0.3381562593610025	0.4122065166885376	0.5114510508565829	0.9428550659620586	0.2045329721374351	1.825518666295844	0.05357572873383599	0.05182831390163448	0.0005571064230909952	0.8154643328099855			1.261646540430254
2.648590603232145	7.510167620707328	6.090039343025562	1.90136455857622	0.7720295674634516	1.143450991366555	0.7409117762816552	0.715935425983289	0.4023281713895086	0.2810783975379063	0.3033499384229063	0.3427802110493038	0.4146940061926903	0.5145564871739954	0.9461509568099484	0.2055379550942966	1.8295879100897	0.05357484875841886	0.05182454933861444	0.0005571047368817739	0.8154901693420974			1.261646436801404
2.656780387077423	7.786138329027589	6.363557361862301	2.08566651031362	0.8167695528174518	1.223194700742012	0.7606588283680398	0.7261193309449417	0.4052879769993462	0.28645506407161	0.3068887753550805	0.3459411277587928	0.4161737861760254	0.5177802792090356	0.9487355867773798	0.2064685620004562	1.818037123472582	0.05357237732301685	0.05181196271758001	0.0005571062320130506	0.8154363658722057			1.26164636112417
2.664970170922702	7.703052770019716	6.446939183367913	2.061226237943671	0.8430118134958973	1.195836015704602	0.7628533244452559	0.7205690406311408	0.4083810903184055	0.2836302923183529	0.3107630149643386	0.3465405144132536	0.4163426887201854	0.5178941121340878	0.94973801474234	0.2066737196606079	1.812572067396834	0.05357283594405066	0.05180026356262511	0.0005571111614886943	0.8153410758119491			1.261646231825675
2.673159954767981	7.793096020687609	6.208608340187324	2.022130726135014	0.7894439172242883	1.15971400458803	0.743114246282761	0.7065287821794078	0.3958283162032316	0.2747030171903597	0.3003368589818792	0.3429858198341957	0.4137602786530398	0.5161100850160775	0.9467077908557082	0.2061366896959893	1.814092693120592	0.05357386721114604	0.05180001867212632	0.0005571135389273052	0.8154190726345368			1.26164608418565
2.68134973861326	7.487012346923664	5.827022106282906	1.924499716920763	0.7042198421156782	1.124615612620044	0.7092764956176044	0.6995414864591087	0.3858492223263804	0.2702550416604778	0.2892294256755844	0.3377422318002277	0.4113541248711075	0.5124168223696721	0.9425448808160724	0.2044507028529764	1.822322382960225	0.0535741113336337	0.05180925523714371	0.0005571098900639098	0.8155372882999057			1.261645991397478
2.689539522458539	7.225705869799675	5.895423240056259	1.874894076988853	0.7280150554700106	1.132580730662314	0.7124831770188287	0.7062874689484639	0.3891168526632156	0.273147128880075	0.2925092689681252	0.3383232945002932	0.4120079066052642	0.5118475960782766	0.943154131059991	0.2042874808236402	1.831095266840198	0.05357457701418353	0.05182385450274876	0.0005571085197765568	0.8154775358314733			1.26164590772913
2.697729306303817	7.362776993234564	6.352390590171894	2.031793401880762	0.838455984821923	1.218325296126519	0.7609300699527749	0.7253338793602563	0.3987018565568232	0.281401084412607	0.3003719929090339	0.3431354020463394	0.4149349091523737	0.5150229204317587	0.94712785565939	0.2054703163995983	1.818994387843501	0.05357773364306446	0.0518391912891698	0.0005571129737486399	0.8153425804209017			1.261645804408546
2.705919090149096	7.32622937075468	6.08152088129072	1.94368201057227	0.8054830878458336	1.19581146466651	0.7621320836764082	0.7184677980695612	0.3948609308339861	0.2809024474332741	0.2965528941225937	0.3412335848233596	0.4135917623194931	0.5136759675149176	0.9445057547679527	0.2047614072029781	1.806114243593363	0.0535825242612074	0.05184861323781462	0.0005571169435836159	0.8154346531192288			1.261645663274646
2.714108873994375	7.193757344468518	5.883926568116527	1.849757661963946	0.7623955380102835	1.161950982297302	0.7451166422529205	0.7102287616022013	0.3908970334140434	0.278318236958525	0.293833299775348	0.3400004071013583	0.41226969354622	0.5127305985125542	0.9430147968488676	0.2044940437349847	1.803085717632855	0.05358172692421855	0.05185133964976761	0.0005571164646001377	0.8155705001343986			1.261645532564052
2.722298657839653	7.239835558890362	5.96503717024361	1.816501681096923	0.7819392717271061	1.14779982399004	0.7556077468501224	0.7151446519451811	0.3949582225791938	0.274864044818095	0.2950304950527312	0.3411539800889838	0.413476501041617	0.5139316419932054	0.9449877703301002	0.2047848508541374	1.81871886254859	0.05357527774624508	0.05184589189435319	0.0005571149011864002	0.8155050620770417			1.261645428624957
2.730488441684932	7.545596442024578	6.320828294758708	1.890976900232976	0.8682817531213286	1.166771860150368	0.7882487603651495	0.7200656975989301	0.4038683117480356	0.2781191201152819	0.3005063141138888	0.3429955447543927	0.4145562380402829	0.5148368321077819	0.9480491832589809	0.2052965793502965	1.822614221669163	0.05356774458147328	0.05183636521964092	0.0005571170485772704	0.8154199334579632			1.261645330254422
2.738678225530211	7.493212582100459	6.305718345963591	1.948386853382777	0.8570898199759514	1.169350616088489	0.7810260981055308	0.7163235388082532	0.4116033394028773	0.2804395732256328	0.3010614750951614	0.3426043831982374	0.4142886293586849	0.5136122985666381	0.9458894790968128	0.2049934155582714	1.814092834044316	0.05356184908260634	0.05182357354373838	0.00055712078974112	0.8154434345167164			1.261645224511163
2.746868009375489	7.165622804611503	6.009461041475099	1.811459603575801	0.7833315369562129	1.093045587307057	0.7396036078258943	0.7079690386036298	0.4052009030197122	0.2762371385401888	0.2972020080619356	0.3404410972364326	0.4130508561690327	0.5117313025557503	0.9424241547511114	0.2044090541379741	1.809589698491784	0.05356809231546763	0.05181830585688516	0.0005571215511953539	0.8155109267357594			1.261645097555279
2.755057793220768	7.314785804878164	6.413512688596597	1.902639075733575	0.8582549807521669	1.11785153694478	0.756588331576114	0.7168229865469407	0.4154348287537827	0.2826954970316689	0.3054436130477918	0.3445685586608037	0.414712372286695	0.5140167279612439	0.9460072498551387	0.2052233352319436	1.815368725193052	0.05357744714631611	0.05182181272117912	0.0005571194958665755	0.8154118187115402			1.261644977030541
2.763247577066047	7.666881377877496	6.76895241196405	2.130744294099035	0.9958176710503628	1.229260646033209	0.8083637137658554	0.7334104846958008	0.4235263932372495	0.2877733819985154	0.311899136204186	0.3476480073248325	0.4168545754822219	0.5181710991029664	0.9515688999950785	0.2063108461839801	1.827248008006867	0.05357981085952149	0.0518232395162199	0.0005571192038739005	0.8152785220402774			1.261644884466251
2.771437360911326	7.724108107509608	6.429321786107595	2.169873136886134	0.8701849952953412	1.239155898208757	0.7839969604543769	0.7320174114075605	0.4173491759112454	0.2833956518748852	0.307714689348458	0.3456022371905044	0.4169043727217686	0.5177830178365901	0.9506585321040087	0.20652120352052	1.824365716941254	0.05357875671610364	0.05182014814522758	0.0005571232704243694	0.815261686224417			1.261644770911839
2.779627144756605	7.795408428883253	6.421486992508929	2.109639755774078	0.8174101307119024	1.200047186855991	0.7513626275927876	0.724589031559163	0.4033833539246842	0.2816748082147782	0.3014181581902203	0.3435992596858248	0.4156404561106771	0.5165133616197811	0.9487830328944948	0.2064214998191603	1.814859278761935	0.05357703975427362	0.05181333947150778	0.0005571278706697106	0.8152865042881319			1.261644630794755
2.787816928601883	7.656461373874032	6.491576921730769	1.998113048395251	0.8633452515922235	1.173567906088592	0.7594684529560961	0.7182556631270923	0.4027748220798856	0.2761792535568446	0.3012450437002561	0.3423700668294464	0.4137044692370979	0.5145466697796645	0.9479796949718925	0.205503948952896	1.809671790346391	0.05357459568992294	0.05180251701550157	0.0005571273657546019	0.815348199063372			1.261644491440832
2.796006712447162	7.274036190307295	6.156385199397367	1.94754177408523	0.8090348183885849	1.175254257369836	0.7363240359492665	0.7151813860381218	0.3957222323884786	0.2717903719883305	0.2964593809913474	0.3402432151206036	0.4126246704587551	0.5123402912707188	0.9445324292394084	0.2043236506472224	1.816767169497058	0.05356755832089016	0.0517940269439092	0.0005571245129720278	0.8154522586084705			1.261644396352737
2.804196496292441	7.34586878174702	6.126428645763153	2.002128209121835	0.8084477294079507	1.190439951122187	0.7351922527324833	0.7228437544926872	0.3943926212132478	0.2756556901289229	0.2969912075915406	0.3425742858795926	0.4140450921458968	0.5146417170162799	0.9457849939096327	0.2050817879515285	1.825922655915487	0.05356301893341656	0.05179006907945053	0.0005571255901715205	0.8153386190428962			1.26164433321794
2.812386280137719	7.681226072432254	6.420642850705566	2.053609199840257	0.882457972943135	1.197159522512372	0.7794509767342537	0.7231298088938508	0.4064134720093637	0.2812995839459463	0.3017120082109901	0.3449423984110742	0.4150911756439007	0.5167586990623705	0.9492583677726849	0.2063008785066585	1.82432995065906	0.05356704599305107	0.05178910887362222	0.0005571297147679506	0.8153187439340206			1.261644215038608
2.820576063982998	7.224274835999148	6.033829611509051	1.863818328986923	0.7753661017003201	1.125732523949244	0.742371913356196	0.7088399308865574	0.3983761888222003	0.2734404897216929	0.2966208725440326	0.3414051356041671	0.4131283160642178	0.5137471194643344	0.9457008101227764	0.2052860916503197	1.824375496783383	0.05357899894310724	0.05179851628801712	0.0005571297376228085	0.8154403012042601			1.261644109853946
2.828765847828277	7.228055288220037	6.007681922675483	1.863229832174016	0.7531518788059742	1.134893737905382	0.7407608810818195	0.715130068342852	0.3978320195092679	0.2746832682569154	0.295738219053582	0.3409045495646394	0.4131175978890364	0.5138111831097739	0.9455923462323904	0.2050630741800032	1.829753966007527	0.05359157106038676	0.05181289719737744	0.0005571266529221087	0.8154121114815512			1.261644022599242
2.836955631673555	7.544361539649685	6.297813779652495	2.052945058646062	0.8083319936110113	1.216613180143125	0.7569987346011486	0.7292999453490377	0.4023144482341436	0.2791710030551782	0.2979528049428629	0.340447652110777	0.413361948991213	0.5130724744435554	0.9456016871752143	0.2052391597766787	1.828822119332837	0.0535965992346437	0.05182536480466916	0.000557126984931958	0.8153644342185355			1.261643962028443
2.845145415518834	7.604365074733727	6.612515239722336	2.092011146819285	0.8426442522703254	1.19849334431644	0.7624009184805726	0.7223574053917953	0.4063718679003206	0.283143008236117	0.3025937334166635	0.3421410990458504	0.4143958889911314	0.5139462435210856	0.9462873104513171	0.2055089669539316	1.81597453142945	0.05359348507363228	0.05183545610972344	0.0005571306932639522	0.8152151017771089			1.261643907840823
2.853335199364113	7.577708667303208	6.835182508435486	2.020420293184765	0.8924674813387165	1.17106975374212	0.7849347809706569	0.7218896046294248	0.413938555235336	0.284750123070018	0.3015990460492281	0.3432635829296256	0.4158128180874666	0.5147867939312643	0.9481855162259917	0.2059014522010761	1.81036985692074	0.05358526550742651	0.05184289120832773	0.0005571321737131538	0.8151616198972021			1.261643857668873
2.861524983209392	7.272321088623128	6.603790304830468	1.950770192815634	0.8642747412564182	1.154574868796605	0.7793949935085515	0.7229887884631323	0.4128879247219335	0.2840856610796568	0.3023974439140866	0.3435973225879086	0.4153706077721435	0.5134229638321558	0.9463620052165926	0.2051910335614493	1.811510275092187	0.05357781241061317	0.05184477488024797	0.0005571296856732282	0.8153370752657704			1.261643821275268
2.869714767054671	6.932534767440077	5.967279961895034	1.874788692046215	0.7816831022655586	1.149244488028452	0.7523995013461118	0.7207832943578154	0.4065136985536778	0.2827604698747229	0.2977117400522619	0.3419947406434866	0.4144646132168769	0.5121131103426571	0.9439863264696474	0.2045894921954007	1.824113847644849	0.053574256384284	0.05184387696211145	0.0005571273532276586	0.8154237176078841			1.261643803280771
2.877904550899949	6.98542387663164	5.805290542383305	1.822286551756084	0.750966570208675	1.16945507799425	0.7431181700589672	0.7172163594294144	0.404028751736517	0.2757855343344365	0.2958782004815361	0.3403666307994055	0.4145545158064642	0.5117556897193382	0.9441032886945698	0.2042765027018185	1.821717117521668	0.0535753892767756	0.0518410019062674	0.0005571285335580116	0.8153126229723977			1.26164379474258
2.886094334745228	7.460763561499997	6.411828159002281	1.962450391056423	0.8228924730953923	1.193065814281587	0.7757856189139664	0.7216741825771041	0.4111634044359357	0.2809383067860839	0.302037913814766	0.3429758968635073	0.4168979840073225	0.5138063026358465	0.9472878741021331	0.2051769079143065	1.817318851820922	0.05358287824702931	0.05184060224858817	0.000557131423770734	0.8152149434640968			1.261643765918814
2.894284118590507	7.32960817263264	6.423818558555539	2.005088199102067	0.8421523894934949	1.21358070033597	0.7632405529083814	0.7288976255970827	0.4108975166626337	0.2833618264851138	0.3025130020308419	0.3426978825044529	0.415900597844827	0.5139292711121952	0.9473309954908053	0.2054443260440214	1.815672128590998	0.05358835790882831	0.05184424241430009	0.0005571317015830599	0.8152735968014648			1.261643718362167
2.902473902435785	7.313169778890756	6.107233062688302	1.922295451258158	0.7929893448365383	1.177032151852671	0.7433023417620573	0.7265445469634437	0.4032181107992788	0.2822898426232845	0.299510506123935	0.3416913871637658	0.4139218219813759	0.514103259967744	0.9463835367169959	0.2053146247812082	1.823171481425275	0.05358811719772989	0.05184291341381418	0.0005571276744094845	0.8153704458526559			1.261643736108865
2.910663686281064	7.317994731320502	6.089638917506595	1.901481272305166	0.7797978245298581	1.155790080003587	0.748681493713206	0.7223408541672766	0.4020285712495379	0.2813776928448155	0.2983581053933546	0.3422315492035481	0.4144453709365223	0.5155861453975077	0.9467960597588881	0.2056503120134313	1.835495311580563	0.05358738253318405	0.05183810130246794	0.0005571239373080615	0.8153879355587522			1.261643824662279
2.918853470126343	7.45280622626298	6.42922741163298	2.00227002355434	0.853255653738124	1.214639188721489	0.7738188160352989	0.7295135368736746	0.4094614300936297	0.2805391664929901	0.3044658457911976	0.3450458316039616	0.4153533204011023	0.516933400648024	0.947636760745001	0.2059456155999882	1.826850135390248	0.05358393982958692	0.05183397821877182	0.0005571259927386309	0.8153170258947323			1.261643887111718
2.927043253971621	7.551842505008609	6.39595884612742	2.161729479898004	0.8726212227121516	1.258419387850729	0.7886918009060804	0.7413342343021193	0.4084172967970832	0.2858507222898103	0.3051425976333063	0.3464383242192783	0.414783565981002	0.5166299309675695	0.9467991601314051	0.2059702126137376	1.820316864436819	0.05358505890983125	0.05183746671319759	0.0005571282274531225	0.8153563984153592			1.261643913131812
2.9352330378169	7.256338821257863	6.056629603821822	1.96686887848388	0.8150356678239201	1.163150315540126	0.7566606554120703	0.7264546346627661	0.3968020648930275	0.2846852500147981	0.2971656698717849	0.342105330249361	0.4133569360337813	0.5140814494230236	0.9448960945603276	0.2051338929956232	1.81728755790741	0.05359329413103339	0.05184719052496677	0.0005571249356972379	0.8153395908931247			1.261643956731944
2.943422821662179	7.221968083424833	6.032070368368683	1.873103452348253	0.7571992340867659	1.146729435079461	0.7339654849585527	0.7171421092914146	0.3948914099309469	0.2833348671404612	0.2952373366356251	0.3408924640226766	0.413609886912163	0.5126494707986684	0.9444084203708772	0.2046689607653289	1.822134396295607	0.05359752647362365	0.05185494895245789	0.000557120776580091	0.8153139468187408			1.261644073684981
2.951612605507458	7.276750925175604	6.087469259199201	1.939776206130212	0.7626796222345528	1.192942286911253	0.7389234349311419	0.7261852063804104	0.4028128040559742	0.2843779804619841	0.3006314810910202	0.3434090351051134	0.4145682762760307	0.5140096056485375	0.9451099845887516	0.2049445706835213	1.818592732109515	0.05359810349649236	0.0518648538190869	0.0005571208611147002	0.8153816361448253			1.26164418634411
2.959802389352737	7.342813095531912	6.16921830527232	1.944134137700305	0.8034376901287267	1.205775404344588	0.7649173612339039	0.73486054023002	0.4070143635607003	0.2833527776006378	0.3010735207351166	0.3428752457170145	0.4147436237242056	0.5151974728748876	0.9470593529576641	0.2055967400266808	1.816741879181133	0.05359802673160528	0.05186536710694342	0.0005571233136808988	0.8152754187211475			1.261644286177325
2.967992173198015	7.418313122384657	6.134838108072905	2.002091899520734	0.8007508224704444	1.223819962942528	0.7697737101316358	0.7314349304965098	0.4089721535191641	0.2843948761950091	0.3010716790380032	0.3426442635391419	0.4147352328204903	0.5150698887347767	0.9471208971523175	0.2060692074694204	1.819070588666689	0.05359062959794243	0.05185358339031107	0.0005571223700945253	0.815360216552382			1.261644368141722
2.976181957043294	7.729515130154827	6.427183225137833	2.156968323642272	0.8495356103863146	1.248195123892874	0.7548255718838758	0.7337260323270079	0.4073703321298998	0.2899015766026907	0.3050263620847746	0.3450215126589735	0.4155518968838017	0.5159945143969621	0.9475226489236408	0.2061110699876414	1.825484913075933	0.05358062952884598	0.05183651052106302	0.000557117876127212	0.8153687900050083			1.261644473045369
2.984371740888573	7.397984541141208	6.268823530865751	1.98381014718768	0.8070245461338869	1.172097148419792	0.7398031054656411	0.7231897085379221	0.3979395434359064	0.2845196491550169	0.2985668553634747	0.340890710720634	0.4129784229386938	0.5128501356797529	0.9448224570647711	0.204790563947058	1.83176676331171	0.05357300910977997	0.05182009835068924	0.000557115584885981	0.8153504850193806			1.261644595287299
2.992561524733851	7.200823625711088	6.179904581837255	1.897459453086202	0.7708732230446208	1.151248525518952	0.7442393617318379	0.7176696366219332	0.4020536681639822	0.2839619063000766	0.2998264041769705	0.3413079729287023	0.4131731314258034	0.5124164768482323	0.9447584691454947	0.2048587900757637	1.815792955805887	0.05357073887940991	0.05181883015844718	0.0005571168107627745	0.8154342887653182			1.26164471725271
3.00075130857913	7.374550281512004	6.510066719822204	1.951870644118697	0.8816937992359013	1.189113037283331	0.7688461920583911	0.7230946664862603	0.4058815390397644	0.2855920285367134	0.3025247684692083	0.3455268656291522	0.4153356185362507	0.5148517381689298	0.9488565793802186	0.2059559016691785	1.810404657721927	0.05357408987315616	0.05182726431221181	0.0005571164183935563	0.8154195451260142			1.261644845771052
3.008941092424409	7.206594387517191	6.173667238870028	1.934576219693828	0.8171302575970327	1.192835348830946	0.7509721488100027	0.7238767696243535	0.4038913333636081	0.2831515829213062	0.2992300589465719	0.3440711045944289	0.4151079047808465	0.5152515125061283	0.9470369441693643	0.2055509882312796	1.812692931183582	0.05358008759260566	0.05183505106847879	0.0005571119101336282	0.8154826162655617			1.261644990493013
3.017130876269687	7.421482658898833	6.196363631071371	2.080536518784768	0.7921245562785483	1.249913303807854	0.7449524275288418	0.7359041876993786	0.4079183511043342	0.2916954297678672	0.3028761887041264	0.3443232101193778	0.4170813831856018	0.5173084698602634	0.9473497302715201	0.2058715917928052	1.822207401612461	0.05358506598002978	0.0518372090144715	0.0005571078879098018	0.8154036219252367			1.261645148217667
3.025320660114966	7.836901782501268	6.617151768783348	2.180362937557117	0.8850422999924176	1.294256924902215	0.7958205870197995	0.736162297085033	0.4194347284953486	0.2887415604245723	0.3086097676492862	0.3465469060340567	0.4172056190816243	0.519556063343671	0.9502148980194247	0.2068187192457541	1.821718123237826	0.05358482986074357	0.05183506535615404	0.000557108685664916	0.8154197695981282			1.261645302570749
3.033510443960245	7.43955866893278	6.346464756875314	1.964551296674092	0.8689510425853381	1.220439564454367	0.7900510328162953	0.7271131905260136	0.4074341577406022	0.2803266931888848	0.3010408796595918	0.3436537723674972	0.4148519263385633	0.5170278766399933	0.948312745387946	0.2058052197465009	1.813797974280972	0.0535851476037429	0.05183068228606072	0.000557112173680531	0.815525527026146			1.261645424380006
3.041700227805524	7.499885557854097	6.369339670565789	1.929790907248387	0.855414517507859	1.183221525645251	0.7789079497588107	0.7239717967329756	0.3995605054092857	0.2794260318812826	0.2968339810920009	0.34118687541717	0.4147730053306615	0.5154943242348402	0.9487339709468017	0.2057248135545113	1.813356903527747	0.05358461561694394	0.05182874677850567	0.0005571107620519901	0.8154906321820888			1.261645550920064
3.049890011650803	7.572422636635666	6.476522262974279	1.982000321069147	0.8662676559352187	1.199177559597343	0.7749793099429937	0.7238541800928784	0.4039295455923784	0.2810282076919832	0.2994573306762127	0.3414618554255911	0.4141444374030901	0.5158704364190317	0.9482332080529362	0.206016560493017	1.825256900760279	0.05358463536329601	0.05183234686201225	0.0005571041841049789	0.8155490182012062			1.261645697069001
3.058079795496081	7.201298137475711	6.144318001419105	1.897803442114005	0.8100159945049792	1.166150209035244	0.7500626495739903	0.717427284046867	0.4019806754521253	0.2800347860056124	0.3004185410209464	0.3410208538117066	0.4133764881957876	0.5136234535357285	0.9460230372989176	0.2050502597449074	1.829035178180037	0.05358786089584004	0.05183814627508937	0.0005571020757583096	0.8155094796381763			1.26164588206913
3.06626957934136	7.177354110929685	5.983392632397931	1.811214397766938	0.7552569098241065	1.106845105009887	0.7379764206472921	0.7068574432436504	0.3950530028545372	0.2773097651236147	0.2968996338031304	0.3410162196026063	0.4134960162885363	0.5122518455943044	0.9458598065229058	0.2048045511921505	1.822225773331403	0.05359078449353382	0.05184683886730407	0.000557104936652102	0.8154642925718188			1.26164600721608
3.074459363186639	7.316127116704508	6.073220708223475	1.889988875476666	0.781113330064314	1.128743899709743	0.7476376755324176	0.7105239514269794	0.4001166082502788	0.2793662816815085	0.3006494817498601	0.3434392804123105	0.4144225031651502	0.5143167626061903	0.9464270308678007	0.2054563765552959	1.815030870106089	0.0535927885151353	0.05185159988273948	0.0005571046624892232	0.8154595078932325			1.261646115053689
3.082649147031917	7.445966805575039	6.190221700998618	2.0126309692678	0.8001602718060786	1.195355377949499	0.7526942795592739	0.7253076423124082	0.4129772649807399	0.2853638166632547	0.3079057598257179	0.3443742701380634	0.414787093819	0.5151995424565328	0.9458013874940068	0.2055308758108768	1.819628503050307	0.05359064233723591	0.05184663504530926	0.000557099250966555	0.8155438219165538			1.2616462543267
3.090838930877196	7.366271017223693	6.138038890836334	1.989485234711604	0.7842804893046488	1.178801814579882	0.7493650579230421	0.7228107996846921	0.4082734497070294	0.2813140514291004	0.3006532215526065	0.3416608164428946	0.4140096804641302	0.514125625751806	0.94496085082061	0.2048957514812893	1.831780292707801	0.05358386742167244	0.05183686168557639	0.0005570948577712437	0.8155881926699229			1.26164643434258
3.099028714722475	7.602824643937487	6.188116152960061	1.989775291513411	0.7981381179151246	1.169524407955315	0.7485998349330515	0.7236441099667508	0.4059502766983442	0.283585796388065	0.2978667892876111	0.3419143116878498	0.4150355244329436	0.5150463050296135	0.9473920088754192	0.20538674494083	1.824214787711802	0.05357871026980501	0.05182944829930926	0.0005570945500385448	0.8154910354780232			1.261646644427254
3.107218498567753	7.851359643318952	6.553789498501239	1.990935867721839	0.8580911654281325	1.174573329734428	0.7394347684812115	0.721636928364536	0.4105023536104259	0.2864459691232153	0.3034050588413315	0.3428121157360841	0.4147546653179319	0.5147065115060886	0.9472919146501246	0.2056114470737399	1.81704919483416	0.05357811539241966	0.05183034213525285	0.0005570948377399952	0.8155649817999563			1.261646842189903
3.115408282413032	7.128512473675956	6.04130376345092	1.81291483626974	0.7957780728831716	1.115129503686744	0.7350694403151266	0.7063230922800583	0.4039610570678454	0.2781045896238774	0.3002936889319268	0.3406356427952352	0.4127062412939449	0.5115541781357945	0.9430425577922106	0.2046049263417093	1.815694609881028	0.0535811623107636	0.05183455843816159	0.0005570917781173313	0.8155462160450928			1.261647029210338
3.123598066258311	7.224909966942905	5.962659460546298	1.860870754580695	0.7707571831062786	1.132032081198424	0.7510295640550032	0.7169364397437079	0.4065854147008811	0.2780180697555513	0.3007624670138911	0.3417110719884574	0.4130204419747008	0.5128343919259849	0.9437626846930925	0.2050917174563596	1.822731650270173	0.05358193273258042	0.05183554982208539	0.000557086693227955	0.815512781030665			1.261647243787561
3.131787850103589	7.786928260291892	6.563384294419965	2.05259132617037	0.8418309760550808	1.210167374531422	0.7641949125770257	0.7290144349791189	0.4120686335324715	0.2811470388755018	0.3031484817882229	0.342966330506311	0.4153112666993851	0.5162569847614922	0.9487720014031039	0.2060211999460549	1.825106776370392	0.05358084401418044	0.05183663287727468	0.0005570840520335562	0.8155238876250372			1.261647492556579
3.139977633948869	7.424892950120933	6.545603020248887	2.055768934703434	0.8478419639561343	1.224209852316395	0.7571342502067535	0.7229739570257688	0.4053767309169603	0.2806720277967012	0.3012275044063717	0.3421987315712263	0.4150241562934768	0.5146395780210435	0.9475944974928767	0.2052515266822282	1.814835510650479	0.05357681758390932	0.05183278072518208	0.0005570845214436481	0.8156419126617116			1.261647740412623
3.148167417794147	7.201570689488503	6.295191817144986	1.957638059204136	0.8411648185605132	1.157282259252153	0.7412316595622823	0.7148002920954772	0.399725538518185	0.2741579949240306	0.2997853793506789	0.3418707660479723	0.4122088693105666	0.5121294158306277	0.9435040770777708	0.2046040829422221	1.812166576078867	0.05356773058324145	0.05182391320139694	0.0005570832726782307	0.8157799938182134			1.261647964776201
3.156357201639426	7.45313717681916	6.215116739773366	1.990258569109241	0.7713270687497344	1.167505274107806	0.7249850212026371	0.7168680257164221	0.3976874742915694	0.2789836989095292	0.2978225500101195	0.3421218374050968	0.4124582123729457	0.5131842854039877	0.9442366031906554	0.2051752008433302	1.819011048639473	0.05356062267054178	0.05181983583004624	0.000557077821438065	0.8157188903159238			1.26164819901945
3.164546985484705	7.598646142180532	6.309963927339767	2.052034785316318	0.7633770525958236	1.228209979361673	0.7417181422819255	0.7257281179930255	0.4023532771197185	0.2857768798885035	0.2986614279893644	0.3430664408169077	0.4149811125770679	0.5156279929505234	0.9481752972592499	0.2058770859066545	1.829676690059474	0.05356077567422011	0.05182223180352436	0.0005570731064639541	0.8157271097647812			1.261648463309042
3.172736769329983	7.444167136641439	6.269435308482492	2.087298269892144	0.7905477799947265	1.199994152591366	0.740488807560395	0.7159272554071686	0.4026494185294759	0.2829809058560178	0.2996845250551268	0.342100208402039	0.4148207389285974	0.5142552753055161	0.9474566640785995	0.2056333069840087	1.82260380460485	0.05356633167826401	0.05182766576441285	0.0005570734259829665	0.815811866412959			1.261648721332329
3.180926553175262	7.396987772047455	6.164910902625452	2.054536189458425	0.8007047234816976	1.185783230622854	0.7363187822752101	0.7140491996528092	0.401303182860466	0.2822054091679077	0.3000531741198482	0.3417821675416725	0.4142132935281324	0.5137083334040027	0.9452850929614458	0.2052963744168708	1.814372832623167	0.0535726119627431	0.05183389267079574	0.0005570741419130082	0.8157913312340682			1.261648953170491
3.189116337020541	7.305836804568725	6.145487282264783	1.947857063450267	0.7977465887262969	1.18779417943573	0.7522819323541873	0.7184079280157526	0.3973957690356371	0.2786661036990115	0.2948542832652931	0.3399759785604052	0.4133902560768912	0.5131199275896682	0.9444487760398542	0.2049930400726576	1.808868813771143	0.05357740926848209	0.05183623371274476	0.0005570695128511104	0.8157382908131914			1.2616491970642
3.197306120865819	7.276184664554719	6.274191660734447	1.968040098531359	0.8120067913471813	1.159952874618416	0.7469449166671758	0.7115436883774224	0.3943634694712844	0.2740349830505613	0.2931721833307385	0.33939534740366	0.4132133952188234	0.5123093191556691	0.9449481320519724	0.2047710497379794	1.815585370069936	0.05357862815225017	0.05182839994275988	0.0005570637151067218	0.815682139547954			1.261649461888977
3.205495904711098	7.576015386273532	6.545994227245474	2.045858839733838	0.8604166574730657	1.183330738099643	0.761902616046468	0.7158493372135389	0.4002524260573087	0.2770318523683405	0.2970106253551583	0.3412354152281113	0.4145886009150755	0.5138215244602347	0.9478841275857989	0.205082864473499	1.827704016396202	0.05357591202436904	0.05181436481434753	0.0005570627204821579	0.8156717934204594			1.261649719668963
3.213685688556377	7.760868307339955	6.526750242844317	2.14223394137139	0.8708628242899796	1.282699590804543	0.7995184572101155	0.7322760771213788	0.4114316097926909	0.2898118373800274	0.3031595958606482	0.3432118421166623	0.4161065373966603	0.5166471112978982	0.949418055150034	0.2059359909737613	1.81193824821768	0.05356733931482551	0.05180194267282656	0.0005570648837837449	0.8156715117670977			1.261649929040136
3.221875472401655	7.331906029306782	6.23936536618796	1.974208065893006	0.8547668500358175	1.207113513537392	0.7996214020376088	0.7239308375762883	0.4105247946545744	0.2821780216275653	0.2990215213239599	0.3413795620696168	0.4130888995190446	0.5136182590816175	0.9444680560080368	0.2053119902447948	1.803712875602322	0.05356027441103715	0.05179595812269666	0.0005570644150544547	0.8157082835851835			1.261650107971663
3.230065256246935	7.032843828946791	5.800908286120847	1.776949051910801	0.7595809141344264	1.097750035454599	0.7498661871682679	0.7058824156604864	0.3996365843436143	0.2735146196718056	0.292405613672962	0.3377356200885356	0.4114407507975728	0.5098734358165554	0.9412580856236334	0.2038781709651185	1.806741438347255	0.05355764067842606	0.05179290225856743	0.0005570595045783532	0.8157940934331929			1.26165031679787
3.238255040092213	7.244698371161621	6.066302813299102	1.868258002962214	0.7971624414266697	1.130028112625894	0.7638157133392892	0.7110076032550848	0.4059034836647936	0.2792858909868861	0.2971409293462842	0.3400109858572516	0.4133552513160245	0.5121399155021349	0.9453966239092824	0.2044116994226411	1.819354832319738	0.05355981328340404	0.05179252839541827	0.0005570554194281519	0.8158024037134438			1.261650542746027
3.246444823937492	7.600244250584306	6.420637038254254	2.031412713147267	0.8552785406279827	1.203438727560161	0.7821916850838272	0.7316970670402837	0.4176858954808129	0.2879191527539015	0.3063013141623939	0.346241333911706	0.4153449928177803	0.5161962006949823	0.9484022986099138	0.2056906020641145	1.815223889902143	0.05356636303018744	0.05179901708272019	0.0005570564738091765	0.8157651446300244			1.261650727895808
3.254634607782771	7.324937305519799	6.124133145395259	1.874306560791028	0.7698990262228745	1.147627735837605	0.7429898864630243	0.7202397808156469	0.4051646504663743	0.2809421801954862	0.3016174727495917	0.3435899302323195	0.4138505577616312	0.5143322902611038	0.9475788158971344	0.2052319310382909	1.807345611901048	0.05357279248159439	0.05181108732000381	0.0005570595553332718	0.8156400067667607			1.261650841867779
3.262824391628049	7.263634718625815	6.001601881058397	1.848227514804155	0.7543569951565637	1.120319979570664	0.7350476702645042	0.7168363742326388	0.3957343540181109	0.2762925338789503	0.2937797738566481	0.3417717577351532	0.4136902649223216	0.5136601263905402	0.946727510903448	0.2050109170514199	1.808309347182437	0.0535801367096588	0.05181963714504219	0.0005570587913861012	0.8157275449851217			1.261650921067388
3.271014175473328	7.454111098866092	6.210678544616732	1.885002112937239	0.7821651658156732	1.144346163365702	0.7458910040021748	0.7242712721398609	0.3989937669755934	0.2777930146081236	0.2957596072179702	0.3430826472351453	0.4143002130568278	0.5151473827084929	0.9471771626465032	0.2054171795871282	1.81733297252574	0.05358250523506753	0.05182194373492596	0.0005570542135931595	0.815798981496423			1.261651047956844
3.279203959318607	7.331414156190779	6.301869672641984	1.842125597333409	0.8082693713533886	1.143490845395513	0.7426838226329416	0.7190222080121128	0.4018668990071599	0.2799457342664696	0.3008847010700518	0.3429756019793838	0.414921328316516	0.5144907688680954	0.9471194087636464	0.2051146173806482	1.819489428876792	0.05357891448331494	0.051825111188136	0.0005570524181436751	0.8156676357293441			1.261651182330927
3.287393743163885	7.156018985918814	6.212087289777649	1.949918892028893	0.8466241526285565	1.183540188470093	0.7483884059375944	0.725075561552844	0.3998399853678518	0.2866498905535064	0.3003530713353729	0.3429016983238111	0.4155880343323144	0.5147750129369688	0.9453334832599566	0.2048723868451344	1.818078170703986	0.05357534488908029	0.05182129250181003	0.0005570556802374068	0.8156368664890986			1.261651286855336
3.295583527009164	7.357750672278558	6.41370861438949	2.018647972888458	0.8574739004833111	1.240186490020586	0.764318966727398	0.7358765794675575	0.4045688042240091	0.2877203639773701	0.3001953046138292	0.344002156913008	0.4161435447833143	0.5155469124634351	0.9475718215229895	0.2054666384386113	1.812107474925469	0.05357221459121093	0.05181937846001747	0.0005570570013885575	0.8156705621818228			1.261651331227376
3.303773310854443	7.470866400770006	6.364013339697879	1.999688670350177	0.819845993917405	1.2372104688778	0.7622270046105639	0.7313499240042602	0.4056543115024447	0.280308377921308	0.3013134615248169	0.3442186682056255	0.4147970811170019	0.5143637251868366	0.9464252887835108	0.2051853593502714	1.815302831242369	0.05357006910646912	0.05182796991520833	0.0005570528160063455	0.8157698567212601			1.261651372987295
3.311963094699721	7.540645700651349	6.170817008150151	2.048829690084785	0.8499621551281497	1.211957697752031	0.7737530103661825	0.7281948138143666	0.4011220654530875	0.2789266621909321	0.3002530871022915	0.3435562558324006	0.4141027488860837	0.5150173914773026	0.946357280509061	0.2054590417419205	1.829784258622829	0.05357361864141115	0.05182968502542218	0.0005570500439239813	0.8157945963418157			1.261651447717163
3.320152878545001	7.483835193129336	6.142247203115454	2.001834814063578	0.8221095813629085	1.191471556842706	0.7570016707817853	0.7279563583016249	0.4031394697639787	0.2816064901431797	0.3000993436273843	0.3425573468283229	0.4149647426253795	0.5140807953287755	0.946495169101052	0.2052458174452336	1.819050231815855	0.05357584438661214	0.0518240025849913	0.000557053037842327	0.815830707099317			1.261651502733192
3.328342662390279	7.324957962346759	6.181955867913614	2.060099445434167	0.8034531913603605	1.197540196223491	0.7441000671237306	0.7254148909475652	0.4063340888835987	0.2831856465682028	0.3026333536776158	0.3434290903970867	0.4146870226859017	0.5146285322337968	0.9449684535959865	0.2055997108346013	1.81831434087497	0.05357084939327	0.05181809795269741	0.0005570553403617637	0.8158614102833647			1.261651556946366
3.336532446235558	7.513455373548102	6.214700117552687	2.120415061608899	0.7865293099080515	1.214232796661962	0.7511700728812872	0.7270872358100912	0.404519009573885	0.2864872956714734	0.3041546158286622	0.345956845734917	0.4158076108209466	0.517516435942599	0.9468327600565668	0.2066115074728788	1.818031759428508	0.05356845413276892	0.05180896994936574	0.0005570532009092634	0.8157459706902959			1.261651582616724
3.344722230080837	7.886990918251812	6.441962775851192	2.143681911042786	0.8024938601113268	1.242187197856457	0.7693513385502836	0.7323980885353034	0.4088794133713914	0.2905008186447847	0.3068317062981051	0.3472928600463597	0.4172076728017521	0.5191106332981935	0.9509655369189666	0.2069416911743124	1.820537749364841	0.05357223616452043	0.05180888390824034	0.0005570506821928887	0.8157668279625847			1.261651609823804
3.352912013926115	7.746770734679888	6.668187345814527	2.102912674295684	0.8762194929139553	1.231685229939984	0.7913129313394951	0.7336360460767219	0.4210133660988114	0.2858031130370945	0.3085317626753404	0.3470678730292404	0.4162389700850844	0.5181834576419928	0.9507106374427761	0.2064507597275136	1.821281137718797	0.05357636693835922	0.05181892541875627	0.0005570524713901363	0.8158691551233167			1.261651617255078
3.361101797771394	7.31567770399488	6.316273661269213	1.982446997867039	0.8134134952709677	1.181457824014063	0.763018482716462	0.7242046501521474	0.4057484680605525	0.2804754350854589	0.298789963285386	0.3415576642883174	0.4141937238839727	0.5141706576941341	0.946079983022292	0.2053402329990115	1.81702402061971	0.05358435656746573	0.05182993839538068	0.000557056925143962	0.815835033549773			1.261651588182757
3.369291581616673	7.472911776492314	6.39493972048749	2.046319241295314	0.8132932246387496	1.197319803825204	0.7425482058068714	0.7252842337632992	0.3972140549807559	0.2781570883995181	0.2956007492941668	0.3405613415755201	0.413914122964511	0.5137408124435665	0.9458791106384637	0.2055990036173879	1.81349992018957	0.05359344633501659	0.05184388389362402	0.0005570584494978099	0.8157496149059922			1.261651535036682
3.377481365461951	7.800738934345507	6.831517270212658	2.16146500346155	0.8881446009319345	1.224801485779987	0.7689256325591725	0.7314200117508316	0.4087206338027247	0.2818213395840628	0.3035087252233803	0.3449451522690524	0.4168065203125229	0.5168249225426849	0.9493457098775674	0.2060946397543094	1.816401491159717	0.0535972482705708	0.05186002537896894	0.0005570559392778358	0.815752165603409			1.261651482004117
3.38567114930723	7.386933594308473	6.27481862815893	1.990416120283984	0.817757772899081	1.16761205126039	0.7616045492980652	0.721311293772098	0.402181424348895	0.281709123600329	0.2986297497968982	0.3429900315589567	0.4152381292557214	0.515098007765348	0.946528958004442	0.2051927961027368	1.821188071997649	0.05359493586121331	0.05186880784792731	0.0005570550423738196	0.8158536939551656			1.261651435762968
3.393860933152509	6.996015284339729	5.830785460629377	1.756083622387242	0.765124567490161	1.086223326617269	0.7245173089508514	0.7021144284745406	0.3916098996708494	0.2731491181328334	0.2942774369373479	0.3401057434408143	0.4119498536826108	0.5108290446348018	0.9426833837880517	0.2039508137411077	1.813487766178152	0.05358462299833278	0.05186695634040119	0.000557059338425618	0.8159097504678126			1.261651356458337
3.402050716997787	7.062644864872291	5.941616273635247	1.772001739982504	0.7842126465646091	1.093773307329845	0.7248526023815957	0.7046820078315493	0.3962730625534071	0.2717449113014446	0.296510800732363	0.3400709710902997	0.4120023264995888	0.5104517277042386	0.9427440827062276	0.2042273620170301	1.80884188391719	0.05357543782622048	0.05186069392715522	0.000557063407957872	0.815864432737162			1.261651236149409
3.410240500843067	7.417509653417372	6.328110684746805	1.969198255877741	0.792365040699054	1.193107525337511	0.7406041626707219	0.7281314844743872	0.4034162437372641	0.2795408028769678	0.2986305332993537	0.3417152632820309	0.4138212130074304	0.5134084673471369	0.9451490884623701	0.2055169598181901	1.808801347469359	0.05357476542640222	0.0518534733491774	0.000557062119872746	0.8157530756577173			1.261651106697441
3.418430284688345	7.843799901940884	6.636255735409199	2.183338287574385	0.8600285403707011	1.279970074430624	0.7718184596789366	0.7397960506066787	0.4120774733827893	0.2921414398922798	0.303944651991657	0.3449078024649605	0.4168147560291412	0.5164966833202669	0.9493560466643537	0.2062923186184621	1.818619339374044	0.05357343272412534	0.0518537828835383	0.0005570601552545777	0.8156936621736508			1.261650991811617
3.426620068533624	7.649534615171262	6.287029428204471	2.066982558379456	0.8830033903452765	1.266313499057718	0.8021716985231505	0.7388570981087074	0.41838827096021	0.2941404095864717	0.3088226828505389	0.3480271839755701	0.4186591206023004	0.5184387182334664	0.9505657876335779	0.2063201695539411	1.817586603962191	0.05357660786693529	0.05186091766696537	0.0005570641705567302	0.8157010787255018			1.261650871754437
3.434809852378903	7.608935292514335	6.197134709303734	2.038589238320084	0.8327516615238471	1.237503046808149	0.7868441034312582	0.736578089707406	0.4176809010389796	0.291870598862133	0.3069191647330984	0.346508224001326	0.4175185842307164	0.517843127656495	0.9490864564553485	0.2063646412281167	1.815646823266367	0.05358686028813171	0.05186623694287874	0.0005570703708282007	0.8157510516212133			1.261650711485657
3.442999636224181	7.493018089263527	6.385388292167434	2.070825062603042	0.8425026475809337	1.221239334509318	0.7644463953360974	0.7252898119293151	0.4034027222760679	0.2821520287533599	0.2959586448096538	0.3408780268339949	0.4141024695886036	0.513839287337829	0.9450802193687204	0.2054822181167696	1.812664780297464	0.05358595210514894	0.05186390431189024	0.0005570724721398928	0.815877018731648			1.261650503081077
3.45118942006946	7.344297390989663	6.119601633559222	1.990823461976989	0.8033924359694302	1.173589997423337	0.7429612874650332	0.7121835515816508	0.3938305995006472	0.2701249549118344	0.2920440402094049	0.3382737902767393	0.4122318783235194	0.5116519311279304	0.9426195509207459	0.2045057032817412	1.814842884239453	0.05357635011191475	0.05186256918811494	0.0005570706944689233	0.8158564546444822			1.261650320847492
3.459379203914739	7.761314647569597	6.377306613135181	2.122594226954031	0.8572593235797672	1.198296290373627	0.7606791166840566	0.717631515793156	0.4062099903336263	0.2789532437222382	0.3029035980568452	0.3427134116351421	0.4151402080494732	0.5152962281090778	0.9486764994830333	0.2053565098382238	1.823340189098116	0.05357381042813317	0.05185933096775338	0.0005570705906986931	0.8157041870032179			1.261650178312315
3.467568987760017	7.700138996445155	6.555225752397792	2.026184897300796	0.8864608998617282	1.184362882729105	0.7713546178531699	0.7235289114071026	0.4122036542273709	0.2854922543295044	0.3095243090984811	0.3466327503300722	0.4176448979894197	0.5159743400700597	0.9516730071199405	0.2058673427792752	1.818209830329788	0.0535765840188108	0.05185171301976745	0.0005570749180659547	0.815630485247716			1.261650000401997
3.475758771605296	7.423217783782288	6.3179816384513	1.906885979879983	0.8433283650832574	1.147864178122231	0.7656787183473772	0.7164761144276058	0.4040214985302771	0.2767030480844034	0.305756827261922	0.3455375587445599	0.4159800163727481	0.5149716231816887	0.9488529848219336	0.2053232363509647	1.817174445459974	0.05358270936410529	0.05185160730740137	0.0005570790436569994	0.8155950798228446			1.261649780469491
3.483948555450575	7.875932928352023	6.525051483691651	2.065380081552739	0.8562955876218054	1.191590500261324	0.7852347851905195	0.7258056247849702	0.4099154756957994	0.2765353626182074	0.3037171438351852	0.345133685518927	0.4148516249340031	0.5159322316095788	0.947209702882604	0.2057026242002058	1.816978926248602	0.0535904283450203	0.05185813811800508	0.0005570793501288345	0.8157045732099375			1.261649562412704
3.492138339295853	7.749151142274387	6.294436854743012	2.082235857777003	0.8091451410234284	1.22255133120168	0.7588748167113499	0.7274859829002942	0.4041177207558908	0.2787101543666035	0.3015073263642991	0.3440494037058485	0.4138851958346611	0.5152313261649526	0.9456045270411624	0.2056280544948347	1.820481885672578	0.05359104789047675	0.05186299031155666	0.00055707911251543	0.8158481245117916			1.261649369828235
3.500328123141133	7.169915989638247	6.164633465048314	1.909907952564476	0.817485171811822	1.153851997411609	0.7554671573875769	0.7195853769379047	0.3984117031539852	0.2793715406385094	0.2999147189302882	0.3423639271938028	0.4141194339345318	0.5128771680539213	0.9452240396860599	0.2044090933941501	1.81001878130132	0.05358876111818929	0.05186120059857302	0.0005570830615206018	0.8158666933503812			1.261649171757718
3.508517906986411	7.046817854995533	6.040434374238818	1.838201344079429	0.8052949900373633	1.121631682028949	0.7557041395985494	0.7173715648634005	0.3993698378403724	0.2773254631925113	0.2965031565925479	0.3410819606813191	0.4141512944924589	0.5124289002489145	0.9446729480153488	0.2040300870077231	1.805812548185451	0.05358603081642152	0.05185133810182047	0.0005570895479917506	0.8158479809535215			1.261648933366013
3.51670769083169	7.147466600551395	5.961788913000818	1.863560020026124	0.7967847366478545	1.1353501468883	0.757848298403423	0.7176589817057828	0.3987619408588564	0.275970705121518	0.2953408641010491	0.341223574843641	0.4137114838518102	0.5138685962348145	0.9449628414567161	0.2045798677029017	1.811020790108911	0.0535760440481054	0.0518384611245165	0.0005570925859509109	0.8157994507416493			1.261648678817311
3.524897474676969	7.376598696894069	6.204710011041686	1.980753388604386	0.7983135182787189	1.149186716748336	0.7638754012237665	0.7234180934430586	0.4049236928540486	0.281809117899558	0.2992243213518732	0.3422792375816732	0.4145136547536243	0.5148757472364602	0.9467351172341103	0.205465561752128	1.82194389289255	0.05356311564064977	0.05183067616277132	0.00055709147858479	0.8158127474848768			1.261648419229185
3.533087258522247	7.426252461240431	6.290357963357825	1.977412765167165	0.8227744680060121	1.177264532137156	0.7968036836974249	0.7266808234328644	0.4142044678066572	0.2830739884621723	0.3029741883254379	0.3431999260716471	0.4145300392129668	0.5150394181161597	0.9476121670140102	0.2053467349670983	1.833895202774768	0.05356312814997503	0.05183246587575496	0.0005570924041066855	0.8158413393395995			1.261648175368378
3.541277042367526	7.172098552407999	6.054938049187212	1.864097797488227	0.8115402626493231	1.128256616615595	0.7760290295249161	0.7120884552772633	0.4032816858229034	0.2761271370961986	0.2983883000509062	0.3401624462104339	0.4120368756198582	0.512502213169432	0.9447756467437002	0.204405990678103	1.821754655405485	0.0535748957772111	0.05184159542703378	0.0005570981419528719	0.815748071266667			1.261647922099221
3.549466826212805	7.193070038057786	6.053981127439256	1.913234850962875	0.7737645275753466	1.134841259162957	0.7318968954762621	0.7135651278900441	0.3987871686736059	0.2762772631882747	0.2965328752222169	0.3402096935708087	0.4128329028015875	0.5133205741737076	0.9441654905591721	0.2050762676624008	1.813920781249067	0.05358533603582172	0.051850488745349	0.0005571032016941399	0.8156904099243985			1.261647618608026
3.557656610058083	7.415467159195262	6.321471863460063	2.080281469399907	0.8168923560551601	1.212496650412682	0.7448711384894812	0.7193445430589653	0.4010252729965755	0.2794847050203333	0.2988594691864057	0.343479390397834	0.4154714108094286	0.516205357958006	0.9479691095812153	0.2060650205265133	1.81252248749193	0.05358963695184605	0.05185641354203288	0.0005571020913862822	0.8157208786446846			1.261647351162781
3.565846393903362	7.516062824220684	6.378565523098693	2.049600120103776	0.857106807305358	1.216521179264291	0.7646557472284172	0.7173309717016	0.3979725006378824	0.2797375271931316	0.2977137734455995	0.3430789755667134	0.4150806647817305	0.5150575478565562	0.9492193550503687	0.2053619761355526	1.822881570192136	0.05358777047621317	0.0518616391055843	0.0005571010758438109	0.8157055948701778			1.261647116574839
3.574036177748641	7.360938754701312	6.191212128569029	2.004334801751614	0.792921536249491	1.184619003956095	0.7499485204162618	0.71969246913133	0.3969990574705722	0.2797462178058461	0.2964501862066511	0.3424811629149694	0.4141953167136066	0.5152190219177651	0.9461406076436305	0.2053577907030124	1.822133342101522	0.05358426930565607	0.05186297268141245	0.0005571047844078155	0.8156512057648695			1.261646911478695
3.582225961593919	7.395548474045978	6.041005892298958	2.059789730650842	0.7469859024125857	1.18535213511086	0.7339402913753149	0.7217185374408921	0.398899307485585	0.2844150570617314	0.2989581886875842	0.3451989065837044	0.4146377635544768	0.5168151468761849	0.9461321438460067	0.2060197030086112	1.815925928180966	0.05358191133024266	0.05185901252928264	0.0005571100075629794	0.8156550884709335			1.261646671082424
3.590415745439199	7.360175592012055	5.949479226263649	1.953161040814554	0.755301596811537	1.174642390636612	0.7442672723664373	0.7271260360833631	0.4057128067759239	0.2875427264789314	0.3052214040358998	0.348241495167675	0.4160661157157813	0.5169272343753474	0.9477300479781946	0.2059735625604463	1.809572403577897	0.05358351525972323	0.05186182170839129	0.0005571118905465252	0.8156414721293402			1.26164642669669
3.598605529284477	7.451641357951555	6.194365672058544	1.925500821317853	0.8209513814510657	1.155556704824328	0.7554307663550474	0.7285164293364054	0.4075200366194714	0.286637231661006	0.3063225814627302	0.3459571093599551	0.4170826612357288	0.5166222953467768	0.9495831710588475	0.2058305508591119	1.816137959714671	0.05358549089953534	0.05186700180617195	0.0005571109763954317	0.815588358519781			1.261646209956223
3.606795313129756	7.590860709712987	6.315202818342656	1.940579477995045	0.8353575697675992	1.173203144520528	0.7510630552486133	0.7302898167997879	0.4103005604226869	0.2858195313579577	0.305600160843746	0.3447217614901452	0.4165710954897664	0.5161679284567958	0.9506512712462224	0.2058315249521126	1.830028180772595	0.05358466060892692	0.05186655260052903	0.0005571119247764648	0.8156359854799459			1.261646021850414
3.614985096975035	7.502475943125772	6.325687884136363	1.932507329615161	0.8080491736524225	1.140398615355634	0.7388956250244667	0.7204169162955256	0.4084771739258816	0.2810271286893161	0.3027395617858767	0.3438754298240923	0.4150203314288336	0.5155192141796797	0.9486233236771106	0.2055941575815109	1.820113466847321	0.05358329264708682	0.05186883951917212	0.0005571164663356829	0.815657125484923			1.261645822818392
3.623174880820313	7.554624879804789	6.513516280751433	1.982785990975541	0.8704555489114226	1.141509059854587	0.7535806707254943	0.7173251142164975	0.4059783036511973	0.2779590149738596	0.3001048206428745	0.3427081080430335	0.414709334074652	0.515162150946251	0.948573770756551	0.2056683572456716	1.811409158653492	0.05357983542541348	0.05186867503965866	0.0005571210088485726	0.8155941700454685			1.261645580606564
3.631364664665592	7.486857544164871	6.339128610020222	1.951767190994431	0.838102612481548	1.177597331579466	0.7555677610404764	0.7189554007912842	0.4017922050624282	0.2759396858972968	0.2982970900754489	0.3430146354406285	0.4143800084339254	0.5140366055873425	0.9474367009002138	0.205136515864263	1.810279818803879	0.0535740044829939	0.05186294255811479	0.000557121855093469	0.8156002650268198			1.261645333925606
3.639554448510871	7.550378968205348	6.407346923614628	1.929768760492931	0.8328906397724212	1.16612498625507	0.7564960541779986	0.7215068912294682	0.4045405920156583	0.281135742506191	0.2997761472718617	0.3442743084597595	0.4151562884252673	0.5149052003035641	0.9478646308325821	0.2054126583344008	1.822438614923469	0.05356615643043187	0.05186681617596986	0.0005571210401117515	0.8156918883291275			1.261645128897976
3.647744232356149	7.734776778775754	6.330066119556271	2.007670898739637	0.7922495952902165	1.223655372727003	0.7580866484198746	0.7289534508130868	0.402683199241975	0.2876271831286769	0.2985372716948987	0.3428104938367411	0.4160614216649277	0.5167167788678698	0.9491911153669393	0.20638753211598	1.829366017620296	0.05356574607598609	0.05188378562052296	0.0005571244004092169	0.8156567362575068			1.261644913153096
3.655934016201428	7.306283551379704	6.175684833180488	1.928781483985894	0.7417869638450684	1.199015038516902	0.7485875136379238	0.7277963221775404	0.4022388052384614	0.2832426757705873	0.2983221307458929	0.3418920128484114	0.4144652743251432	0.5146985157103295	0.9465836322377801	0.2056095725464618	1.822107270018034	0.05357843561597441	0.05190530106673569	0.0005571302473027026	0.815595453659232			1.261644684641128
3.664123800046707	7.100376389437606	5.857938842620719	1.84381022437558	0.7464243218220119	1.14847914182914	0.7469229986043047	0.7194442487404605	0.4011197939777911	0.2731515692988217	0.2988924436775013	0.342286563616196	0.4131550796919552	0.5137780812254321	0.9433643633260754	0.2051440032628789	1.817951838930261	0.05358859281477111	0.05192866263690911	0.000557131545990632	0.8157386965177891			1.261644439402901
3.672313583891985	7.309484904355918	5.833515841677229	1.853644637494933	0.759594635254174	1.162364227160203	0.7463339505024953	0.7175631853506433	0.4002133860761226	0.27459100681634	0.3012536903963399	0.3448036392629333	0.4138590799247865	0.5158352846107312	0.944648265205393	0.2056366205007453	1.821596173465869	0.05359503936866455	0.05194610398574091	0.0005571287296329351	0.8158294821845939			1.2616442430336
3.680503367737264	7.439731023575866	6.017060186211542	1.907905651038021	0.7619099382601126	1.151645725522262	0.7352214502833943	0.7161353527046964	0.4010899762934431	0.2815559948442561	0.3024187849449168	0.3461188864533357	0.4153223197386202	0.5172125131393306	0.9481877024600728	0.2059807531169967	1.824792463294844	0.05359733492307464	0.05194892182238472	0.0005571297543316954	0.8156892258829023			1.261644050723339
3.688693151582543	7.550115972614662	5.993416011888022	1.992305795086849	0.7392114742585597	1.141878073164934	0.7223147742826321	0.7144499912915132	0.3947801222534959	0.282301623656588	0.2982396862133866	0.3425552827772117	0.4142234665773749	0.5141117717763148	0.9460081929236626	0.2051562069619201	1.819242673901796	0.05359413154591859	0.05194334484774527	0.0005571355294136081	0.8155193675118226			1.261643847059771
3.696882935427822	7.796620654691458	6.304037616775795	2.084200651255527	0.7783895847664941	1.20903774892096	0.7405966432866652	0.7216885574239302	0.4061300130632576	0.2862137921559172	0.3035071597287174	0.343727157928738	0.4158456686035558	0.5159111091253328	0.9475361816965584	0.205946630469848	1.816362495146922	0.05359451865415703	0.05193580477649888	0.0005571392874141693	0.8154834134331136			1.261643630085129
3.705072719273101	7.752897486045243	6.447720194143393	2.153722225440098	0.8315596542140188	1.233389571326119	0.7635362301775015	0.7268831557364155	0.4172370325881276	0.2874403093197294	0.3055575831370311	0.3446943056726314	0.4180038575583557	0.5182812745524363	0.9513300275735527	0.2067646827629504	1.821663155419863	0.05359500959981631	0.05192923388368983	0.0005571388511184236	0.8155703668873561			1.261643416970483
3.713262503118379	7.35343460712255	6.052544973105235	1.931163989108066	0.8323466476796054	1.158005837156536	0.7522693266670228	0.7246852875724973	0.4044750584284266	0.283760328512945	0.29868265633396	0.3417272459442641	0.4160737876245643	0.5152786410625101	0.9487126594168611	0.2055378489833976	1.830266087400806	0.05359425863869522	0.0519304196238501	0.0005571383346471002	0.8156634994762041			1.261643246655977
3.721452286963658	7.272746752510227	5.73524511850012	1.857215990370959	0.732186929314435	1.126789225761996	0.7230109194922555	0.7198611845210149	0.3957929637307185	0.2744113511749411	0.2956218651682631	0.3393992910880845	0.4131964299008925	0.5134227362155622	0.9443349774932404	0.2047040282315151	1.825909108226954	0.05359485677143269	0.05193858154463873	0.0005571422162565	0.8157295306827055			1.261643058034626
3.729642070808937	7.33963477329635	5.683238093635984	1.87643022477983	0.7191468445711715	1.15151836862441	0.739228072769055	0.7218778467690059	0.3998235020698972	0.2756790578508848	0.2956146947354197	0.3395484789641906	0.4141139941642488	0.5143479174136946	0.944899268964696	0.204976389549655	1.823089972050928	0.05359913157572657	0.051946916602476	0.0005571475689855381	0.8157144589368216			1.261642837264494
3.737831854654215	7.711879739297625	6.478879099800891	2.060795907121354	0.8547782963222789	1.230015912257556	0.7757376071492941	0.7351769991803986	0.4082457716316182	0.2832976643757487	0.3027389800623142	0.3447860187490621	0.4176578529692082	0.5173347221429173	0.9499490004880937	0.2064904037748144	1.818791263127749	0.05360316213960999	0.05194906508271036	0.0005571488921545014	0.8156325911900897			1.261642610451849
3.746021638499494	7.677500158620474	6.49653405912549	2.068577377915911	0.8817919414238576	1.204088317458292	0.7764232896130827	0.7299706591662399	0.4076711595264349	0.28246403307367	0.3091496540914458	0.3472001657194964	0.4180263775648808	0.5166402833957801	0.9511388749916291	0.2063204754838325	1.822993471244469	0.05359554006356181	0.05193818948969685	0.0005571470931564437	0.8156234516746019			1.261642404958396
3.754211422344773	7.526546917426733	6.316026941804329	2.019107948100354	0.8456274629643873	1.178469681007269	0.765001527356338	0.7226935577983711	0.4079331468269148	0.283757171271496	0.3074256506378123	0.3460010481608199	0.4174132251390679	0.5160034738702393	0.9502253695254408	0.2061666322804095	1.829532955599668	0.05358852493443768	0.05192141619590202	0.0005571476444439921	0.8156293600040248			1.261642236890854
3.762401206190051	7.4811715551747	6.253521553568015	2.02237281557996	0.8168114619035748	1.20512527206594	0.7567681319089402	0.7278354233559978	0.4084363039166123	0.2874976381648731	0.3062013643466422	0.3458678139546193	0.4168329875366605	0.5170672993933921	0.9483991285712392	0.2063752062978406	1.820813233399794	0.05358797511146252	0.05191082001395175	0.0005571517365437624	0.8156011556169296			1.261642062442915
3.77059099003533	7.491127790797882	6.275688597522196	1.982141374203688	0.8341632367437967	1.197449545459371	0.7646651646845207	0.7274784474622263	0.4131625113361809	0.28550750671322	0.309781367368835	0.3473719118802739	0.4160990114504451	0.5174397983978097	0.9482206358075169	0.2063242711816472	1.81436711225908	0.0535878245414328	0.05190651816306692	0.0005571553831880189	0.8155868340651308			1.261641859014533
3.778780773880609	7.817415595602841	6.834776912562329	2.147394436901475	0.9393887011310946	1.241620013324522	0.8004110891266042	0.731061169114305	0.4208618026376658	0.289330640625089	0.3133724604629441	0.3500911022245807	0.4178204327867986	0.5192512617849548	0.9529736730467208	0.2070340014824938	1.817855389305858	0.05359100139398214	0.05190976405466502	0.0005571535786909038	0.8155714950067877			1.261641698462155
3.786970557725888	7.611855576612143	6.529027933338582	2.038097513331644	0.8736996651057021	1.192951290298659	0.7925497547864075	0.7247339945480161	0.411596865551152	0.2839061904318833	0.3058385099679634	0.3448726462508172	0.4171866073615461	0.5174521944738576	0.9507821132749658	0.2061765740433003	1.825335669427666	0.05359708978604336	0.05192429360791639	0.000557150181552969	0.8156772235749786			1.261641582672152
3.795160341571167	7.399613150279395	6.204808159420367	1.994666331193064	0.7897852250555909	1.16998468092753	0.76512966519359	0.7206507688688242	0.4027146727514669	0.2788417001278242	0.2994969363687725	0.3416202885816868	0.4144217273860689	0.5148835548486487	0.9466465258511535	0.2053121619727518	1.816546073150449	0.05360685076015709	0.05194237623095643	0.0005571532689338295	0.8156865664599715			1.261641504056565
3.803350125416445	7.529468407031446	6.341731216918504	2.00886445824896	0.8188384702817323	1.219362528138462	0.7706129774993553	0.7317114164241783	0.4090485963561319	0.2798784585725187	0.3010321612773101	0.3439631397151108	0.4159073408340996	0.5171109401540059	0.9504478300346281	0.2060680040312332	1.81666662604554	0.05360876560854459	0.05195414868730863	0.0005571588572225872	0.8156030994288436			1.261641355991352
3.811539909261724	7.80721098289599	6.625753914234762	2.09349004379895	0.8798883559053953	1.241853622677665	0.7876069281070697	0.7404787182020156	0.4194922194457608	0.2846223567580634	0.3060752999653035	0.3462570202706334	0.4178970401695087	0.5197365857478151	0.9550168314227908	0.2074312763033887	1.816946366805853	0.05360565833075306	0.05195850620944654	0.0005571590480903065	0.8156577184960412			1.261641227701114
3.819729693107003	7.729087863383462	6.423338455298915	2.118255834647477	0.8468038003493823	1.234189873650159	0.7713178913798853	0.739195333702602	0.4150507736673922	0.2880117164936835	0.3103388213299385	0.3484960651280605	0.4177789303230237	0.5202133328006706	0.9525754894707109	0.2073185486933372	1.82670537718575	0.05360369844638721	0.05195673796222539	0.0005571558557961244	0.8156969216116555			1.261641140985975
3.827919476952281	7.522641775644281	6.325504987722956	2.060096009847323	0.8176664177274974	1.223301451034854	0.7564000497289283	0.7299546884099415	0.4048436733698363	0.2869889203478416	0.304215966480996	0.34509842966345	0.4162827373084968	0.5173847485792133	0.9500010513419631	0.2062695078389553	1.828022223457533	0.05360134440233444	0.05195487012592755	0.0005571575454186806	0.8158023178798414			1.261641033800566
3.83610926079756	7.705944173545713	6.405227577483815	2.093217987011644	0.8249479128489199	1.215108246621744	0.7585685584843874	0.7239433490772484	0.4015550635703187	0.2835492952990868	0.30109984184351	0.3440924267970573	0.4152726356417359	0.5159615032213015	0.9487608631340982	0.2061493644604821	1.819220177200087	0.05359930488711952	0.05195584975642189	0.000557162770893786	0.8158417263173862			1.261640920318211
3.844299044642839	7.459273251567273	6.158626678267899	1.969407251140914	0.7932052160184879	1.189062311789517	0.7654363701350869	0.7275284687752591	0.4077337262623387	0.2790689279078588	0.3042999937013388	0.345936322818027	0.4147049546093679	0.5163396027024487	0.94787229887977	0.2059860169527863	1.81622076080624	0.05360021598709344	0.05195450875593185	0.0005571645255448667	0.815792673227856			1.261640797097479
3.852488828488117	7.416755964384011	6.272284097655207	1.975432935494972	0.8383830834506281	1.209326182332647	0.7759124253603523	0.7303730592798898	0.4081712800536181	0.2818957323474905	0.3048712176970624	0.3462148199427631	0.4161274053032779	0.5176804888005563	0.9494703957173865	0.206292701482632	1.8177383434684	0.05360069162088365	0.05195216796055749	0.0005571617729332915	0.8158832741245412			1.261640685299671
3.860678612333396	7.586334315950919	6.313272225973967	2.00357485475589	0.8560503298326898	1.208055191838096	0.7733682570579828	0.7254276295136874	0.4088239446240754	0.2809826397315817	0.3043559420570068	0.3429176980382863	0.4164415695134393	0.5154037287695651	0.9481157339599799	0.2057693873205795	1.823256723422143	0.05359926935594938	0.05195448067373064	0.0005571599840494472	0.8158868315672393			1.261640597468888
3.868868396178675	7.880647637569735	6.580278875416862	2.134027542048762	0.8680870706119076	1.266283517088127	0.7829201392660773	0.7386389993625054	0.4174307175081383	0.2876742286403363	0.3089521794731591	0.3448850743965007	0.4172866567691341	0.5166921696897354	0.9496778542850834	0.2062470380422738	1.816710192905181	0.05359957077600715	0.05195600272908053	0.000557162500729279	0.8157645086646487			1.261640521386044
3.877058180023954	7.61342492855832	6.302882979271497	2.083816533781473	0.8228172553934537	1.24104745470617	0.7715067921604017	0.728163878811141	0.412962661182323	0.284815882516106	0.3064521494014505	0.3464134769900111	0.416089417291634	0.5174547608406144	0.9487993328757425	0.2063743500279578	1.808253347775403	0.05359806283297484	0.0519561396195421	0.0005571655081117675	0.8158266201325318			1.261640449891894
3.885247963869233	7.26881612353633	5.98902124598638	1.891929810156808	0.7719762777028568	1.171293865047439	0.7499683016829698	0.7187392874493883	0.4059977712362308	0.2765716346807708	0.2999777452805559	0.3431506083688055	0.415393159314518	0.5148110089698996	0.9464753175223459	0.20539026492159	1.802108022235108	0.05359645487636775	0.05195824009975993	0.0005571638628145366	0.8158273771195013			1.261640380891307
3.893437747714511	7.658608522594007	6.379002869793178	2.071206016641659	0.835376724533494	1.270302705889202	0.7731671949696347	0.7433277129898249	0.4084494324660169	0.2851219928745908	0.3027629422795458	0.3443120360843742	0.4173198993092453	0.5168939025127135	0.9498770882805547	0.2060551194592062	1.814539710234816	0.053595876590955	0.05195256607028957	0.0005571602816338787	0.81587581723462			1.26164033728164
3.90162753155979	7.834418417827524	6.607651510258607	2.304814755250348	0.8858060379799358	1.327697571600792	0.8111205549449123	0.7500274687140904	0.41302432823077	0.2902471724378716	0.3056718748975369	0.3469209670128165	0.417759424973659	0.5186017758903575	0.9508288460128346	0.2064922556801747	1.823922224660246	0.05360065104121801	0.05194015617534739	0.0005571609110021023	0.8159362812797449			1.261640348519428
3.909817315405069	7.450710396167323	6.282602057161133	2.025635897897923	0.8346599053710403	1.197083840662059	0.7834862478691015	0.7331988471190932	0.4078916612666131	0.2860913506631635	0.3007647694751846	0.3443993683811179	0.4154833279371188	0.5156509047913963	0.948108927851628	0.2056394179868744	1.812538655442449	0.05360544585990974	0.05192839596557399	0.0005571661734653686	0.8158801260030393			1.261640308038386
3.918007099250347	7.368672922272702	6.247699179463363	1.896198292989118	0.8244942961416276	1.16069470183099	0.7647075268609941	0.7275148017235531	0.4066150439758136	0.2817736030880349	0.2991862943184554	0.3418345364880928	0.4148527496428665	0.5147876990958179	0.9478493656983498	0.2055187299178614	1.806561254807383	0.05360343235264951	0.05191770860550755	0.000557167757404975	0.8159941238437878			1.261640256833557
3.926196883095626	7.424793581873126	6.287925671717965	1.944085707090754	0.7858512009861733	1.177715162103138	0.7535005136864071	0.7310446051220099	0.4078807670498035	0.2810725938621488	0.3016526759240262	0.3428574599353384	0.415753268475973	0.5159015505649216	0.9489604147925113	0.2059392223941353	1.808215426219309	0.05359798953573332	0.05190957019157787	0.0005571635186775268	0.8159227156533708			1.261640222132519
3.934386666940905	7.526618774881527	6.297269193178643	1.984856820902773	0.7686726516601173	1.192400106802023	0.7465699876616554	0.7324178144013889	0.4073493899892947	0.2852350072892418	0.3044852711918623	0.3432404980441241	0.4163206866731405	0.516385227169362	0.9496812379184026	0.2060053684875488	1.825353861866373	0.05359032611788	0.05190683406729187	0.0005571624720790266	0.8159043224236374			1.261640212108881
3.942576450786183	7.444940507246734	6.182482907494949	1.918886040287276	0.7676115661108383	1.17153174808486	0.7522206548243863	0.7282671286880604	0.4011070575633344	0.2879069519012388	0.2998957765935535	0.3428366541767349	0.4155686580859739	0.5160986669970347	0.9476447616686997	0.205379375253761	1.820898313520206	0.05358475608360713	0.05190905306810309	0.0005571664890749779	0.8159660499049473			1.261640177136025
3.950766234631462	7.515642909837423	6.102046082290125	2.00709293649287	0.7770204818465438	1.183771151285344	0.7590952153011076	0.7288569827811098	0.4028545798869386	0.2915978578303939	0.3020250719837862	0.3457045460203231	0.4161011825670862	0.5173813066548765	0.9483721344230819	0.2057631034814695	1.813298675260251	0.05358152086703235	0.05191627927622099	0.0005571697855674582	0.8159340732765188			1.26164009452823
3.958956018476741	7.736360780519775	6.344253630936874	2.281423389443001	0.8287748360865048	1.31505867060369	0.7839335882444532	0.7400583913000196	0.4168654849246825	0.2960043030185964	0.3114079171397945	0.3501392995886267	0.4198884727922248	0.5203851653247629	0.952259235626278	0.2073712740229215	1.810480975949403	0.05358181429321621	0.05192309611432664	0.000557168776081016	0.8160366220962811			1.261640008025419
3.96714580232202	7.142220524434721	5.823179114307562	2.021914953023725	0.7447134473419537	1.20694199335379	0.7435449808882353	0.7226732812300128	0.395574163300245	0.2805474418963563	0.3008114956876737	0.3445671448836786	0.4152856461205112	0.5145929431035319	0.9459680953011672	0.2051574171902869	1.817177634784217	0.05358686573719276	0.05193187963808284	0.0005571663979346083	0.8161113086168535			1.261639951496779
3.975335586167299	7.179772694542529	5.896385215660703	1.982339775187869	0.7565173836190499	1.189895688833369	0.7381275518244993	0.7203396440603181	0.3943405925607185	0.2762785449526485	0.3011047691382	0.3438593397160929	0.4150321997696351	0.5145250867984523	0.9464186593804957	0.2051506299505738	1.81769876119338	0.05359147116983373	0.05194408546445555	0.0005571669520109367	0.8160689445785925			1.261639923810627
3.983525370012577	7.564229741040483	6.346718416766204	2.072777448592163	0.8538429780402125	1.257305239107481	0.7870583084539595	0.7361397431456722	0.4128280725816907	0.2875706430586836	0.3086555303721348	0.3471478665783241	0.4182613561956659	0.5193270214583975	0.9519331565132672	0.2067983152456594	1.812550852752957	0.05359809662275458	0.05194534141011882	0.0005571698881713198	0.8158850030905617			1.261639879090815
3.991715153857855	7.700704710376138	6.278118360200917	2.046020480255039	0.8021832644206642	1.230140341574584	0.7786553162697734	0.7394564185467611	0.4147150664855961	0.2883029802254632	0.3041160732003322	0.3472629803247858	0.4177073129714857	0.5189186052168738	0.9500482171533589	0.2069233326566659	1.812409482850933	0.05360176050056396	0.05194289743662416	0.0005571706932919269	0.8158985197550008			1.261639806802823
3.999904937703135	7.411537462930562	6.116131093872026	2.019275554042839	0.8081356639058555	1.209113046925383	0.7695568493300267	0.73469440039669	0.409253952287793	0.2784778169932481	0.301998374953806	0.3458002934764557	0.4164256519316685	0.5169743653637254	0.9477890004448249	0.2059412110923585	1.819718956453193	0.05360056657348937	0.05194225387474478	0.0005571675445013355	0.8160537219287671			1.261639768439543
4.008094721548414	7.246909315194771	6.282357436958542	1.943423760184858	0.8441056641428528	1.171753207394739	0.7625632464389734	0.7272648476757475	0.4064955117229977	0.2780806233637117	0.3002588705044574	0.345207823151543	0.4168029297953038	0.5167859825006097	0.9482225159019008	0.2054376083692792	1.826725604128658	0.05359807261829336	0.05193883843514165	0.0005571648388898858	0.8160406373091887			1.26163978478683
4.016284505393692	7.423318372130757	6.202205286697606	1.895919610522236	0.816975219735497	1.1403425041512	0.757336691258723	0.7198245652634475	0.4022951131021757	0.2809657998045399	0.2986904366507504	0.3434675795637512	0.4162448056731953	0.5157522735760141	0.9488263872540028	0.2055050701599064	1.818600921561497	0.05359741853982517	0.05193572714633399	0.0005571672630424962	0.8159249751687966			1.261639791052891
4.024474289238971	7.378274249455836	6.160747778773195	1.951118608601619	0.7951434654591626	1.177175188040398	0.7598825503007615	0.7266255102284142	0.400144393636774	0.2799641437767689	0.2971870791451536	0.3426381517096558	0.415822744069657	0.5154790924263536	0.9484719549281442	0.2056204491257802	1.814205585559334	0.05360324276986968	0.0519309288295137	0.0005571706116382503	0.8157799470217378			1.26163977670905
4.032664073084249	7.221127628220342	6.509614834549791	2.024376943528096	0.8270719383192577	1.235129286446543	0.7617593053141071	0.7338446005555314	0.404853304126375	0.2830295392033294	0.2992160672044807	0.3447072169009084	0.4159197602626563	0.5156820174057736	0.9474909028510438	0.2057673309144049	1.808399636650175	0.05360813658025628	0.0519274240063162	0.0005571685481513486	0.8159489444520113			1.261639768737018
4.040853856929528	7.167978712468936	6.214949050227915	1.949608892544932	0.8200298402360396	1.195482981253471	0.7651273753869455	0.7285163803045663	0.411247349954485	0.2824204551272197	0.3020576117675361	0.3434544496350367	0.4147763180201721	0.5147088190275696	0.9463811526169197	0.2050027008396322	1.819495498549229	0.05360889981881531	0.05192403052562488	0.0005571641371428146	0.8160445622703548			1.261639813029294
4.049043640774807	7.286508577120281	6.152133349572654	1.949714531222859	0.7998411898435852	1.17638134249088	0.7569305779191092	0.7228201880524212	0.407142997001037	0.2759149966759252	0.2998310402078045	0.3416739681636254	0.4145373510246062	0.514407345677391	0.9469169399383898	0.204832077111902	1.827539890887546	0.05360593766021486	0.05191976671584892	0.0005571645579359061	0.8158793444621105			1.261639861732563
4.057233424620086	7.721103204490741	6.87774482094256	2.142808793165501	0.864939355204608	1.199742512683686	0.7675388318405784	0.7272096742598251	0.4086022319961494	0.2820931132165881	0.3021842831480746	0.3430424132969868	0.4154420713769356	0.5160743214985236	0.9501179225701371	0.2057572741602683	1.821717029086647	0.05359913332375112	0.05191667101608902	0.0005571690875072058	0.815789780936823			1.261639860871866
4.065423208465364	8.010091084170918	7.151076049774989	2.190069665960377	0.9403417218507841	1.226109430769839	0.7913320224165841	0.733586560332263	0.4117003671462673	0.2887628642630424	0.3055001092893156	0.3466693333114024	0.4174177994386546	0.519086104089833	0.9540599546317472	0.2074217185500595	1.817876925796537	0.05359409609978555	0.05191956704454623	0.000557169938894911	0.8156469328252727			1.261639845413913
4.073612992310643	7.82212029464769	6.295019951337788	1.994533039000408	0.8107556561237208	1.21825569452938	0.7601907650168611	0.7369305759922816	0.4077909694045456	0.2849448349247596	0.299263397335157	0.3440669334216369	0.4172803219852728	0.5179769370010544	0.9528030028484036	0.2064438589614277	1.821285575893748	0.05359417722239515	0.05193535662565379	0.0005571653226953563	0.8156439556687775			1.261639871152865
4.081802776155921	7.584660308366156	6.154061738345982	1.900766091493273	0.7997054205362968	1.164734324187999	0.7660081217517877	0.7348995423015958	0.4118475237536546	0.2858992567797076	0.2999299042967609	0.3438185399421173	0.4167769942356771	0.5174809577919238	0.9519499566016908	0.2060428608666668	1.828896389274391	0.05359503558510816	0.05194843841125121	0.0005571632629208591	0.8157872890624956			1.261639911624873
4.089992560001201	7.485361585573795	6.326597956943561	2.011230248993269	0.832418405924644	1.208097054474627	0.7899274527500978	0.734641138022865	0.4120664999373082	0.288140441770695	0.301688206275204	0.3458040924742671	0.4175021715711614	0.5187850557564169	0.9514072135129955	0.2066411809340082	1.82381032553739	0.0536002683488962	0.05195590289342918	0.0005571664013605596	0.8158297622299507			1.261639932117011
4.09818234384648	7.510830063725837	6.384365344692171	2.079401454286693	0.8194444566223973	1.263438976007855	0.7750048214093185	0.7385577859549375	0.4070460151815982	0.2859861790549708	0.3023435864758156	0.3469217467983765	0.4178293925888238	0.5196205449378996	0.951363044694887	0.2067563543374246	1.817636525764355	0.05360704077060918	0.05196567012987265	0.0005571684420873158	0.8158341123440002			1.261639939813378
4.106372127691758	7.463596151726104	6.594881208488199	2.027486584453715	0.8854239699765807	1.213685053053154	0.79198133918975	0.736089148985134	0.4119877186460167	0.2857728010027862	0.3063416243518752	0.3462170536084991	0.4173092927594261	0.5179786045006199	0.9515402876638454	0.2061472527326704	1.811014828683339	0.053610502675456	0.05197651658588712	0.000557165703549645	0.8158494054278679			1.261639955333594
4.114561911537037	7.40515532501709	6.503309640101748	2.019848292088085	0.8849454928485091	1.203855916265259	0.7995832558640442	0.7326541055381736	0.4150885264651489	0.2926661184509302	0.3088306005131153	0.3471763907255015	0.4175584891117376	0.5171265053157262	0.9507240971304707	0.2060027233816294	1.815179906601589	0.05360971752097272	0.05198149416304547	0.0005571619758003913	0.8158843851253371			1.261639996601395
4.122751695382315	7.38100249574461	6.286749117216241	1.984190736908078	0.8425991335884832	1.215621780999244	0.7775663073234543	0.7332935203269495	0.4094216542163394	0.2836975102949466	0.3076860881252887	0.3467845357889228	0.4163350680624143	0.516940334405968	0.9495273577842716	0.2056848730915166	1.811406625239437	0.05360418926887809	0.0519766485859326	0.0005571616013942406	0.8158062604639443			1.261640071627671
4.130941479227594	7.590026352645474	6.312691395606866	2.046449213805673	0.8376880867439505	1.222516946118198	0.7737085935603376	0.732699299285603	0.409180702936387	0.2801322340579983	0.3048381595805202	0.345206978487196	0.4155738687033571	0.5170926361032143	0.9495537958833186	0.205981197180312	1.806569859162739	0.05359770006480119	0.05196666250009509	0.0005571635143922561	0.8157139860525133			1.261640152968019
4.139131263072873	7.640603751742749	6.389697947990857	2.044216503059064	0.8427958294848963	1.202246190217981	0.7789790820783246	0.7271660257511257	0.4097484667907315	0.2822982664715218	0.300910261385876	0.3428475645451099	0.4153204227485454	0.5160146605905275	0.9499391792925591	0.2062081177875127	1.808956929352236	0.0535941720809029	0.05196159349824592	0.0005571631505226114	0.8158166988686733			1.261640204218771
4.147321046918152	7.504836477445842	6.325676909671373	1.989961041269328	0.8387080515806157	1.198347291295971	0.7876123221943431	0.7302980774385316	0.4089577679899558	0.2783922211635188	0.3013250297507988	0.3448045933210346	0.4154819575904719	0.5169530558200934	0.9499853189804396	0.2063663425358246	1.815121101008828	0.05359907493323943	0.05196545993801378	0.0005571587336936616	0.815848431761134			1.261640264941824
4.15551083076343	7.520142307603165	6.42289194466277	1.997969858185571	0.8650321084435345	1.195702717917097	0.8075668474751718	0.7331336791094065	0.4073035594952708	0.2784343873305067	0.3001335802542329	0.3463998951585472	0.4163560547941933	0.5181323207444959	0.9504108315892735	0.206149625369591	1.821615333521933	0.05360522936132937	0.05196844429526752	0.0005571554591662899	0.8158505908690368			1.261640402005176
4.163700614608709	7.640150339957804	6.485493977524131	2.045313010707889	0.860969346811438	1.233722955240743	0.8089309566230618	0.7415223397944076	0.4124017454344293	0.2857674981356944	0.3014643937342147	0.3455224427253954	0.4171733431817604	0.5179864822190069	0.9512170040333583	0.2063307270414614	1.811744984911017	0.05360476219860134	0.05196906435028795	0.000557158957611887	0.815785451688455			1.261640497921934
4.171890398453987	7.384144389739697	5.986298425923026	1.942153879300807	0.7765221363974943	1.199551186703124	0.7713373373291623	0.7329472666281335	0.4040309216059157	0.2795026408668952	0.3019164849275989	0.3441358074692065	0.4153485715048433	0.5165608599141339	0.9474055016175852	0.2062132645416531	1.804032258930813	0.05359960840310247	0.05196616578758495	0.0005571616233629083	0.8157727764665299			1.261640552119874
4.180080182299267	7.404536924519972	5.997501310027268	1.913175387440679	0.7807608665631525	1.171289748037997	0.7601163082764132	0.7192927445437011	0.4009945194970045	0.2782193260994388	0.3011847712296684	0.3444588576989421	0.415337787974612	0.5165689186478309	0.9471148591487237	0.2060813434190964	1.804156184934974	0.05359690084685143	0.05195939849744297	0.0005571581283421867	0.8157956796762046			1.26164062319385
4.188269966144546	7.480277405146301	6.258202571913983	2.009053854814934	0.8139698292894214	1.200421765849561	0.7438350005082949	0.7215664076761359	0.4040402000411203	0.2871084747387119	0.3023609811872744	0.3461362045089849	0.4158705597372827	0.5169964888864741	0.9479588271759726	0.2060343134901789	1.816273408599955	0.05359350171642561	0.05195518603015251	0.000557154354542577	0.81581467261734			1.261640721993877
4.196459749989824	7.234602451125979	5.95079787050748	1.89387461030701	0.7644894604186482	1.155354152913518	0.7300098368844158	0.7159745754007806	0.3980849017719809	0.2781062680685488	0.2990916961081846	0.3421685364857567	0.4137002077576318	0.5146930762899951	0.9456626662372715	0.2052007234814788	1.818063489708195	0.053594761645315	0.05195783815440957	0.0005571553994053722	0.8158313405919309			1.261640798883059
4.204649533835103	7.349332000700636	6.092006468702595	1.926948829166809	0.7993615521377037	1.179539230858305	0.7540973941616784	0.7280210848994324	0.40316940127183	0.2802623407726758	0.3003257355936236	0.3421899744274068	0.4152616734577591	0.5154715681999112	0.9484506434615836	0.205784987609631	1.812343692555577	0.05360147284136692	0.05196635760957563	0.000557158182296256	0.8156812198772551			1.261640850959267
4.212839317680381	7.272252974791665	6.18911638951903	1.923691117417747	0.8237770063760975	1.184896129316233	0.7546709111185315	0.7324578801141792	0.4073205755892297	0.286307259452609	0.2996859131815923	0.3440302354525193	0.4164429792681887	0.5169356461248629	0.9487598969623775	0.2064032130529811	1.807788980577894	0.05360933798986417	0.05197730520261394	0.0005571570745457199	0.8156925168181389			1.261640895412748
4.22102910152566	7.314404254682739	6.288405653368879	1.970650758642359	0.8345497817240286	1.205844302488054	0.7644186352453278	0.7323523211132129	0.4176130280982962	0.289396790302227	0.3058256542048217	0.3470062547314274	0.4172909300670063	0.5189712956928738	0.9506982543371379	0.2066964087394498	1.811830651667989	0.05361667723370926	0.05198602587702984	0.0005571526621602151	0.8157393241396751			1.261640961314956
4.229218885370939	7.545478127504444	6.491901997562234	2.106034072355612	0.8491066817416405	1.275256586959942	0.7942076404432434	0.744953672183456	0.421771022876878	0.2927006898855635	0.3135248667829253	0.350681045159865	0.4191298223288079	0.5210692308252727	0.9531979923486877	0.2072303736613772	1.819511678656816	0.05361235351082053	0.05198636219221945	0.0005571506135093444	0.8157325844505116			1.26164105284054
4.237408669216218	7.176245348341155	6.086444668041347	1.922038646679106	0.7994169362254584	1.192038196109589	0.7611429093280826	0.7316847428573082	0.4080601271238964	0.2854921795721341	0.3050577848858205	0.3464415505489961	0.4154328299909964	0.5168474058591532	0.9486109491819442	0.2057336971736722	1.813420162894251	0.05360512234676287	0.05197814051798481	0.0005571526839971703	0.8157166958944465			1.261641140915086
4.245598453061496	7.150603142819044	5.997066145534081	1.884622482262408	0.7778014475415909	1.149997103235135	0.744024184743897	0.7179706861160292	0.4029515661850926	0.277462928393253	0.3004200113190179	0.343277255689264	0.4138321226534399	0.5151041576339537	0.947170140584334	0.2052575295120632	1.805491346522649	0.05360034856919675	0.05197213605003958	0.0005571536101129443	0.8156731791650041			1.261641216172448
4.253788236906775	7.360401125949668	6.353169442638938	1.993025401938811	0.8310233775220364	1.219848697863053	0.7768972609842473	0.7233434682777782	0.4096621787984434	0.2794286652276113	0.306347516824469	0.346956985644243	0.4163034428699725	0.5188971584598875	0.9499777489782469	0.2066481201652596	1.804446130516914	0.05359633209411725	0.0519704291042116	0.0005571494685311529	0.8156589849631788			1.26164131086331
4.261978020752053	7.195687141626752	6.11648643143961	1.965645416029433	0.7574402185115193	1.178948777915372	0.7438918045165256	0.7244935740389274	0.4041881932597616	0.2837928673744259	0.3039580044416734	0.3453091282383201	0.4169699432964486	0.5162267094721633	0.9491756070499016	0.2061621505678432	1.811488633999642	0.05359478770231425	0.05197457316052087	0.0005571448571188946	0.8157563875599168			1.26164143828561
4.270167804597333	7.294652625967982	6.047492429124412	1.991615360124405	0.7393527153291959	1.175984606884813	0.7349180021377284	0.7266322956552704	0.4054092230290803	0.2832787764766223	0.3051427539317506	0.3458543540016986	0.417295757696925	0.5166374721217539	0.9496888721179459	0.206242692225189	1.809068664571084	0.05359826809651804	0.0519866891101499	0.0005571453976796521	0.8157677993246165			1.261641580516772
4.278357588442612	7.558762688252912	6.467955647414223	2.106313927401561	0.8555198177483742	1.279736665774306	0.799703898293279	0.755236785159602	0.4268943903307494	0.2949508773250357	0.313721878390459	0.3529305215432342	0.4212102771648475	0.5229331070769876	0.9565040711375105	0.2080020858660388	1.808643997306852	0.05360683424905171	0.05199559442846925	0.0005571489560736589	0.8155867968304954			1.26164167924105
4.28654737228789	7.44545325852499	6.312066218032678	2.03783442154353	0.8342599646319603	1.26709354748876	0.7786117850947745	0.7526313499123597	0.4202912472104116	0.2947436636199471	0.3101782177016719	0.3504068302878157	0.4201580399641152	0.5221844982397001	0.9536222864513384	0.2076296938334868	1.80783058432469	0.05361216786529478	0.05200110373185149	0.0005571476218265186	0.8156947111640226			1.261641768827654
4.294737156133169	7.3561635986737	6.029808378963553	1.976561508180979	0.8077728871104598	1.219097212740649	0.7701163344627857	0.7295711197206494	0.4067898190208614	0.2841760554077219	0.3033104546751506	0.3459723148539623	0.4179748504344915	0.5188276013903054	0.9506732451405732	0.2064180060390052	1.812696559847396	0.05361002553856248	0.05200845761124728	0.0005571409361847748	0.8157757170951264			1.261641911027102
4.302926939978447	7.244132753910364	5.896275573675064	1.842879084304503	0.7877381153801215	1.144185855188794	0.7553116453658046	0.7162743544446373	0.3972946184400882	0.2765572383378578	0.29807394277899	0.3438213612348844	0.416134111413787	0.5161006002630874	0.9499716209243709	0.2054831988353404	1.818759137978873	0.05360532006458968	0.05200453419885386	0.0005571376794375846	0.8157305610183273			1.261642104274997
4.311116723823726	7.248962659157816	6.042504902487251	1.870577330532966	0.7745934479107113	1.15789045714992	0.7527444527714151	0.7271028529054545	0.3979749112916198	0.277446034972237	0.3000160791538726	0.3439528734167527	0.4160211239433215	0.5160167925681017	0.9493553158836863	0.2056786177599607	1.812621903035201	0.05360118977183984	0.0519922688656098	0.0005571399340776139	0.8157803312196017			1.261642254230012
4.319306507669005	7.085962695975669	5.984692502685782	1.847207463835457	0.772965577960428	1.168790792128061	0.7460494115146215	0.7341200160910076	0.3972205183787777	0.2792996026585256	0.3006056627281113	0.3429414065167176	0.4152621191150638	0.5150158044642104	0.9474571243384853	0.2054999617205442	1.808826709832717	0.05360123228298503	0.05198948498788192	0.0005571410152589081	0.8158439357739358			1.261642360658097
4.327496291514284	7.441208456314405	6.31646999403395	1.976989937668826	0.8425009621805062	1.178533056834731	0.7679622156065361	0.7290224801720329	0.4077506960771099	0.2855134635630868	0.3034706390178041	0.3454212117934724	0.4162116577249061	0.5167976801990379	0.9492508808717117	0.2060665639517837	1.811315276350434	0.05360501815044356	0.05199029401557339	0.000557136931116433	0.8158502420465887			1.261642493847323
4.335686075359562	7.815060728744427	6.482074191122355	2.14449717716959	0.8909577594515596	1.203870720962394	0.7984604344625946	0.7277803548390784	0.4239067096921559	0.2939872585285396	0.3116616631131008	0.3479848610904848	0.4174927262200345	0.5194382457579921	0.9507067627364187	0.2067304852882567	1.823122584468696	0.05360862501650403	0.05198563463031113	0.0005571327009441415	0.8159378039519581			1.261642661332488
4.343875859204841	7.463515169160911	6.182566310251627	1.897666942897151	0.8431092287870208	1.158853844168826	0.778107270380904	0.7213034472267214	0.4190188228831219	0.2856081539550439	0.3127026486669626	0.3469158155043255	0.4164438164763143	0.5172759809794549	0.9491931715966913	0.2052653351708759	1.816470872443528	0.05361333091326946	0.05198451606825876	0.0005571331196550088	0.8160261207927189			1.261642831029607
4.352065643050119	7.368967397502205	6.113229057754139	1.87742085621845	0.819505497088277	1.181223344059614	0.7771987107871248	0.7263169038596458	0.4125763341791036	0.2802679759009176	0.3085529781438692	0.3473206157001909	0.4165666421999046	0.5171111772366349	0.9492483343630327	0.205499994328959	1.812951318821205	0.0536172825851724	0.05198046751883323	0.0005571352078565868	0.8159500487336681			1.261642975355068
4.360255426895399	7.646704535452501	6.443391771735059	2.009654190103546	0.8528290302274212	1.208639131910782	0.7892509598033792	0.7341178142322343	0.4155260539629458	0.2836170517001948	0.305838527714061	0.3469045824978792	0.4178269972499924	0.5189330340328662	0.9522503273228815	0.2070809646428187	1.813856045567952	0.05361588909123568	0.05196571911618781	0.0005571334025727306	0.8158891118949207			1.261643101953614
4.368445210740678	8.000314570414485	6.878203468604549	2.10018955816868	0.9178643191487619	1.255396554014001	0.8198773913525432	0.7433487889027978	0.4208695168309136	0.2878780083321323	0.3082467711230821	0.3481360497203332	0.4193342699493608	0.5214624014632659	0.9558687249460986	0.2075957293387097	1.821685907947888	0.05360829926912252	0.05195187654949011	0.0005571285021271789	0.8158921124542676			1.261643236370093
4.376634994585956	7.851714464534672	6.509086470027568	2.154455789160438	0.8339895401001252	1.244555015071134	0.7793985127671764	0.7418824082227792	0.4156502990391541	0.2889958514435487	0.3090917671122997	0.348928682972417	0.4182940893773088	0.5207042598698807	0.9518601855792757	0.2072521513208646	1.823131354594237	0.05359866938878102	0.05194274650506198	0.0005571266530480096	0.8159817263314321			1.261643377631408
4.384824778431235	7.541674328743256	6.315868258776491	2.053951483701974	0.8072011776581839	1.193261488826908	0.7538606777051443	0.7382467801065473	0.4145003094584167	0.2884738203232842	0.3083661197318033	0.3471670537033792	0.4174962780123535	0.5192093889858687	0.9505800715865297	0.2068855589856419	1.811502428024758	0.05359621234654867	0.05194410872473984	0.0005571296015279258	0.8159369863710585			1.26164350436498
4.393014562276513	7.472429985186261	6.242264768990813	2.026251911390541	0.8152349511009493	1.198556640687045	0.7760633641329404	0.7405112147835969	0.4184875264086508	0.2851299416079721	0.3068674212279108	0.3465336774452868	0.4183713303391138	0.5191494860691985	0.951025615837813	0.206967407519635	1.808137506001614	0.05359975405620246	0.05195840996283881	0.00055713129283208	0.8158851421516751			1.261643592649526
4.401204346121792	7.465061731243449	6.117292981445265	1.989287338793457	0.7853189576374296	1.222716302760035	0.772726187267859	0.7273975341656599	0.4085240139645113	0.2799761137229215	0.3019281173909597	0.3452825136894033	0.4172999657003875	0.5183076623585784	0.9493522652850886	0.2061603161752011	1.813155702079329	0.05360396838151724	0.0519727336529989	0.0005571278572555602	0.8159583847027116			1.261643661629945
4.409394129967071	7.432895152094372	6.005023331796791	1.90871585312208	0.7939884970413592	1.191213959906272	0.7787161644448712	0.7216407400245994	0.4100213406877508	0.2814719983907149	0.3041846242102015	0.3467861631801836	0.4173749836193152	0.5184693227994354	0.9508663001778335	0.2060451052230335	1.826490421670186	0.05361065698731106	0.05197784812061881	0.0005571240372792413	0.8159985217853393			1.261643771515455
4.41758391381235	7.509011917741852	6.210374579765897	1.997820203446457	0.8405631256047809	1.218317007604937	0.7987007268367495	0.7342028486011938	0.4229781860021724	0.2908995603246608	0.3126728250703666	0.3498357189279992	0.4188588341439752	0.5200964984080791	0.9542435161665478	0.2073040191061239	1.817782481428014	0.05361008071050628	0.05197748062733371	0.0005571257536692775	0.8159022128533077			1.26164387623187
4.425773697657628	7.47080601895803	6.221977315477602	2.002751442012437	0.7917350732055365	1.190055671129304	0.7571055563324883	0.7267375608609917	0.4079811457982034	0.2819218855014976	0.3010503237819587	0.3435699246629522	0.4166755810530997	0.5172582166176617	0.9506585628538154	0.2061903929674982	1.807705797171913	0.05360492108231315	0.05197537272245399	0.000557128072438656	0.8159052238151088			1.261643948220196
4.433963481502907	7.535440983479259	6.214289220106568	1.969200187599121	0.7950741966821412	1.153990804215283	0.7563349959930624	0.7180547758707292	0.4100850306786032	0.2785289595476183	0.3024590974831339	0.3439590563515014	0.4162915545068633	0.5166033978325792	0.9494414206055468	0.2059831168439138	1.802811165580026	0.05360127017022017	0.05197092018658165	0.0005571258037684944	0.8160319753087565			1.261643995495339
4.442153265348185	7.887371713672731	6.485875576583338	2.143946596111955	0.8484949054987801	1.235286373707277	0.7928528830595694	0.7241941952148075	0.4162543220377887	0.2830401408161778	0.307678535946892	0.3482579978551181	0.4181320202153317	0.5194363056026678	0.951605999167117	0.2070333919783145	1.813333003884577	0.05359987437020797	0.05196721055509071	0.0005571220051766143	0.8159818128198021			1.261644065565623
4.450343049193465	7.530135069153197	6.397548148286296	2.027069799148885	0.8770055678128447	1.216926578379525	0.8064078763103645	0.7274990200426017	0.4126888269533459	0.2803948919115872	0.304216970327283	0.3474773740466867	0.4185316286670059	0.5195335929769812	0.9538818086569523	0.206511558839518	1.826875374836597	0.05360629245247969	0.0519671587194559	0.0005571221063287439	0.8158732514787975			1.26164414067888
4.458532833038744	7.310793215523968	6.2269523426268	1.912995823355838	0.830678186680252	1.159030593154714	0.7730611194540847	0.7288186109197181	0.4100037752958411	0.2823303886945716	0.3039055544713014	0.3466137016183457	0.4172464517622069	0.518160718146769	0.9517587687195531	0.2062647789594481	1.815304232362922	0.0536125625060041	0.05196927095310321	0.0005571250404696617	0.8158924696499585			1.26164419868584
4.466722616884022	7.585866932341449	6.177182520124034	2.013709600148967	0.7939285195333629	1.201991494648239	0.761068375395716	0.7421039086426006	0.4108133844107872	0.2914341172391094	0.3067601505910157	0.3470994598152629	0.4171267353344893	0.5187332369338054	0.9511299870724556	0.2069950609751163	1.809066718188021	0.0536147628266663	0.05196591371899894	0.0005571258026721963	0.8159496797411732			1.261644233686627
4.474912400729301	7.462333900059426	6.334495271206348	1.947659849969694	0.8293218691515927	1.19047821453719	0.77197064610627	0.7402348281717255	0.4104269000062398	0.2886849643794778	0.304150059801028	0.3461051907962596	0.4177780040747824	0.5199237222948073	0.9508919748355896	0.2068659855944823	1.811366262557428	0.05361587124294012	0.05195400641328163	0.000557123162569702	0.8159907914041902			1.261644270279278
4.483102184574579	7.317331941751421	6.102109473203216	1.847657149789675	0.8052883991226421	1.137743778417417	0.7523962837388146	0.7313115821866301	0.4041088523002448	0.2853783597116956	0.3011756863470593	0.344835516947483	0.4171141174978863	0.5182537947043396	0.9497517031905497	0.2060867208199903	1.822496971626025	0.05361324268379039	0.05194527782105453	0.0005571212110703959	0.8160022157103135			1.261644320601339
4.491291968419858	7.151889845093771	5.864799576719089	1.793019790886283	0.7482302445755029	1.121617554072524	0.7243201904156636	0.719966615992617	0.3992581343844467	0.281037287050454	0.3000397850462448	0.3435565758185772	0.4153525129541807	0.5160550576013467	0.9471515189320822	0.205468461575068	1.817086869419853	0.05360782228382777	0.05194340794366024	0.0005571234454012767	0.8159602803081195			1.261644347719629
4.499481752265137	7.575185158320932	6.192240410571316	1.926554974127215	0.8122768466274694	1.179595163583075	0.7422066081663719	0.725683093195039	0.4052931150671937	0.280509695443404	0.3035792135837661	0.3448405418208358	0.4159446845303193	0.5168775273888909	0.9488490684495847	0.206296009943392	1.815016991198346	0.05360355877548262	0.05194583583495783	0.0005571274722232645	0.8159307187994743			1.261644316712541
4.507671536110416	7.365665169193299	5.953886156930621	1.932307983913163	0.7909169240060476	1.233066959521259	0.757316033266792	0.7270062120101107	0.4023966108080246	0.2785655460310011	0.3002870810977304	0.3430745716516375	0.4160458107303113	0.5159210977463774	0.9476789838474957	0.2056078109623716	1.814990869070964	0.0536031415404358	0.05194945175408682	0.0005571278913567823	0.8160026340253231			1.261644257254898
4.515861319955694	7.050320294993979	5.827903271558309	1.850648979738722	0.7633290673175818	1.157058772353715	0.7542141207552401	0.7135376489347547	0.3995158636529918	0.2771956988268181	0.2961091277888151	0.3409002175848486	0.4150994466665886	0.5145866694356683	0.9460136832107778	0.2048135106297472	1.827302597164923	0.05360910983698289	0.05195497534514432	0.0005571251535781125	0.8160755869979271			1.261644219760552
4.524051103800973	7.174042705929166	6.125894808453054	1.892316442872409	0.801290581843055	1.161356913837828	0.7617501308312721	0.7194456736531801	0.4056870372324322	0.281956116148704	0.2991438167011119	0.343706812640631	0.4159793984231988	0.5156492869413303	0.9472783954132826	0.2050898806137337	1.834211379039442	0.05360995446343438	0.05195580249612932	0.0005571255401181668	0.816100179655518			1.261644197897204
4.532240887646251	7.295231710966801	6.282385999974988	1.946653322044996	0.8070299988663823	1.195108251892845	0.7641597745425267	0.72950686425337	0.4077216549863642	0.2885842296270003	0.3034826712869548	0.3463416449749852	0.4174345044491315	0.517748006879426	0.9490279056672216	0.2059277746961608	1.819255436191147	0.05360474442183499	0.0519458286568706	0.0005571302732270663	0.8160913085980647			1.261644127488848
4.540430671491531	7.295880718828689	6.143835091465079	1.900432413674549	0.7735767643333781	1.166759446524147	0.7592840496397923	0.7266099092405804	0.4051207785840115	0.2841888347102255	0.3038237213546853	0.3458878252220104	0.4171550278755863	0.5176788254329314	0.9489616180202833	0.2063999640106033	1.812890454133093	0.05360393963970472	0.05193385776208902	0.0005571326282143896	0.8160840857852153			1.26164401124425
4.54862045533681	7.19046708395955	5.932555450904545	1.816940035207764	0.7703096137855265	1.118969432956885	0.760458634072697	0.7205509002911633	0.4020019407383111	0.2800478884461676	0.3017949853894223	0.3458060595978039	0.4166366794904103	0.5170812575694149	0.9480027863535591	0.2059572197746611	1.81967286332067	0.05360323841779967	0.05192422741610712	0.0005571301186596494	0.8161546065947278			1.261643915140611
4.556810239182088	7.405131212793783	6.199429194541699	1.940595825336773	0.8290675247649947	1.179537746494786	0.7825631325284074	0.728859041377479	0.408305220012235	0.285694160282266	0.3047100673544755	0.3483751925046834	0.4178341865006587	0.5197342105824118	0.9508956104376834	0.2065046982138794	1.831561692667646	0.05360054399227049	0.05191671493391262	0.0005571278161325099	0.8161502966739099			1.261643866423533
4.565000023027367	7.472196338181297	6.105178739499655	2.001796047350771	0.7865100562908138	1.239384643330314	0.7625675340353867	0.7326891907325647	0.4040540356498381	0.2866205759881274	0.302639940065572	0.3465916744960644	0.4179059078941205	0.5196211301277361	0.9504701814687458	0.2064131060864697	1.820034091581877	0.05359610419548326	0.05191290008320492	0.000557130046283038	0.8161017684863953			1.261643814401058
4.573189806872645	7.307723048342824	5.959760631675759	1.878761255384598	0.79059364053223	1.172904368698919	0.7560051595330703	0.7271201016394597	0.40500466771069	0.2830877616531733	0.3038244080970799	0.3445594309173332	0.4161922959963756	0.5170076751019103	0.9475856403041024	0.2057692072540366	1.811463189173	0.05359642383083937	0.05191169776769826	0.0005571329673961363	0.8161158219503951			1.261643745064689
4.581379590717924	7.091901109091016	5.93659106111873	1.777117102978982	0.8137353075052581	1.100666898540174	0.7780254457005678	0.7170255735103885	0.4088487235530732	0.2775511249907263	0.3017443381933447	0.3438446709921826	0.414261350441793	0.5157720221126328	0.9455953898916561	0.2053450313259584	1.809789146822075	0.0535967450250064	0.05191563750886341	0.0005571323810013255	0.8161567312716627			1.261643671567367
4.589569374563203	7.193944130266023	6.242958048851508	1.880637288717483	0.8414214630701213	1.161459876949726	0.7853322989334278	0.7250650495715322	0.4137298928657435	0.2807649392199578	0.3026672317354505	0.3453437185068922	0.4156940562898029	0.5176654712832907	0.9497720211197836	0.2060058289863357	1.81877771805175	0.05359431923762912	0.0519204462777407	0.0005571302151433231	0.8161324027810606			1.261643626781034
4.597759158408482	7.813145905789124	6.745869399253305	2.135088605596314	0.8852138349401741	1.257324979191989	0.7749464389246953	0.7439081415326925	0.4204269370516333	0.2916052336557778	0.3124234308855289	0.3491346857265437	0.4183758041355207	0.5198741654511572	0.9540555596689854	0.207241583823916	1.818198186701383	0.05359102442065543	0.05191483559075997	0.0005571308165030903	0.8160306461155145			1.26164359853223
4.60594894225376	7.539469514158815	6.311567660824448	2.043660384113271	0.8138178782691736	1.211200150650036	0.7548421336649304	0.7360206623661075	0.4127948056187486	0.2918484488975818	0.3084541234336182	0.3480866546167463	0.4178289775571315	0.5184738358452556	0.9525952574416497	0.2068775500269485	1.81393871086192	0.0535873644120241	0.05190743624559343	0.0005571341650503757	0.8158525702607351			1.261643556455768
4.614138726099039	7.46540578480304	6.13607846749951	2.037024606649326	0.7799558907974794	1.211582375979014	0.7512865019875389	0.7319531657487086	0.409770674724823	0.2938828191906698	0.3057639229388214	0.3466800959199471	0.4174334655785574	0.5178904096328655	0.9508581652501578	0.2069490051366666	1.807348154975085	0.05358612794308881	0.05190573338195837	0.0005571358636583142	0.8158730947666707			1.261643498694836
4.622328509944317	7.511421339387122	6.018742924826519	1.99751078780737	0.7705370476140169	1.201331222457673	0.7489367777690835	0.7282914418280173	0.4077374141165232	0.2893174629306245	0.3032333109433764	0.3460045184947635	0.4170576163670131	0.5178729817126756	0.9494404280104096	0.2065846863434298	1.80617463337861	0.05358477773920596	0.05190744571135178	0.0005571338708203813	0.8159866242245887			1.261643440086024
4.630518293789597	7.323927955881543	5.957987280868042	1.922643320495137	0.7617914515481657	1.205077333920587	0.7514696443643633	0.7300648072841263	0.4026248911550886	0.2841050244649052	0.2978769553121385	0.3451508475963778	0.4167952203341231	0.51709902418878	0.9485886806831876	0.2059171614117841	1.81299253513449	0.05359140439773131	0.05191464408384314	0.0005571323366141003	0.815994986531687			1.261643397208392
4.638708077634876	7.255822834435731	6.120510101286943	1.92131926833314	0.7680764456500312	1.201785956975451	0.7462238244395245	0.7295139327708293	0.4047255939281088	0.2831034719047262	0.299539317783978	0.3450081825410727	0.4165529140200582	0.5176872830972719	0.9486802629255459	0.2059003788959761	1.806899977225099	0.05360328743997581	0.05192091874366791	0.0005571356660469746	0.815931318490999			1.261643337262996
4.646897861480154	7.413126960699065	6.391479738123349	1.976561125058623	0.8256539321698905	1.178619012874089	0.7507400734853996	0.7213685569978392	0.4068715679610414	0.2814816781269792	0.3053828563506633	0.3466025787037473	0.4166166616547157	0.5192085389953804	0.9509089556205452	0.2066199051441065	1.80343226254604	0.05360652047227675	0.05192372229263647	0.0005571405875023407	0.815765802866256			1.261643229769379
4.655087645325433	7.783944858744394	6.768430820623747	2.126591211496342	0.8871167431609527	1.231865768605512	0.7750404454796099	0.7327399582028955	0.4122128107218482	0.2890245636778979	0.3100734656232169	0.3486165469253366	0.4179649436747456	0.5205579881072512	0.9533659559627038	0.207433483466732	1.802464616163676	0.05359994446879734	0.05192365307343211	0.0005571397866479843	0.8158156728701406			1.261643133496639
4.663277429170711	7.792548624278826	6.654868173853367	2.064607096419472	0.8732736055527176	1.240229019454119	0.7823002461208105	0.7351806148311359	0.4152728264917389	0.2920569559937421	0.3048254262190985	0.3450447069520969	0.4176943856864854	0.5190164181114703	0.9521352009761098	0.2066406712330931	1.811556669449313	0.05359339777811104	0.05191821707144716	0.000557136100466883	0.8159955282286252			1.261643071491255
4.67146721301599	7.508245275234936	6.599154751453876	1.993276890002158	0.8872668782422904	1.182481946182238	0.7760919141324231	0.7165179264935371	0.4080946958215583	0.2860611053716645	0.3014874479859571	0.3441360386568745	0.4153574815082932	0.5161281843855068	0.9480691306244959	0.2053315890475872	1.814237679839011	0.05358844660918093	0.05191197253492005	0.0005571379606748426	0.8161140432945627			1.261642999028925
4.679656996861269	7.488465398814838	6.610261345338841	2.012987182536465	0.8495451909544341	1.157323224435537	0.7561647562694007	0.7182088150345859	0.4070656327642512	0.2880123936279485	0.3045263891098557	0.3453469315975248	0.4157075299568793	0.516186031505614	0.9476497411543173	0.2055868962508291	1.805309955786234	0.05357836425246926	0.05190361780584211	0.0005571421160975911	0.8160036716388188			1.261642914516784
4.687846780706548	7.479108362155101	6.328339531647452	1.957486241614959	0.8205543196733637	1.152568514143272	0.7567031432367708	0.7276840708695373	0.4066181018334719	0.2849393155196586	0.3047182989399504	0.3463887856189223	0.4170242208361759	0.5170700051304024	0.9487038998638267	0.2063243908809282	1.798195058394848	0.05357183902387953	0.05189697540615758	0.0005571425647075984	0.8159258901325371			1.26164281757912
4.696036564551826	7.39124518310563	6.23534593504455	1.917214785649266	0.8251976251522226	1.149750033563828	0.7728335095858504	0.7259377168523597	0.4063402749415994	0.2846990746151186	0.3054033512479939	0.3480772508770959	0.4166154876715227	0.5179230280825903	0.9482951323075803	0.2060694328506829	1.804853719754171	0.05357757443453585	0.05189685206364728	0.0005571402898991619	0.8160424145964578			1.261642731408028
4.704226348397105	7.403760098635255	6.153692151945105	1.987577849395989	0.7918155851926405	1.188987357594074	0.7619827655857012	0.7285062957391968	0.4031200112182965	0.2851627043518885	0.303452552893955	0.3469094812938374	0.4167234459189793	0.5185258346493303	0.9497764395158645	0.2061645197224193	1.818843372230258	0.05358820548082598	0.05189854905056761	0.0005571400556402204	0.8160676452478289			1.261642666686182
4.712416132242383	7.555358418191592	6.370527067382848	2.074257349385455	0.8200042008325327	1.235905126365069	0.7658902467130773	0.7291493937067403	0.4079913982633123	0.2833853623832812	0.3050462386609202	0.3462853803691276	0.4177006946836324	0.5183804632993592	0.9522721998327065	0.2071053133993412	1.815809860005316	0.05359305790337595	0.05189684031021782	0.0005571440991870931	0.8159103159212304			1.261642584487672
4.720605916087663	7.799630120079005	6.729062231653082	2.116396946083706	0.9110373935154	1.248691741978272	0.7891659929844576	0.7288475929951972	0.421513809761121	0.2870465715319441	0.307911964772776	0.3466385005373739	0.418285950329406	0.517769220601389	0.9526503710343682	0.2072979858746497	1.8102098232655	0.05359005751805841	0.05189709033770736	0.0005571480655737079	0.8158566297243903			1.26164247305373
4.728795699932942	7.774013224365322	6.432542137800216	2.163363331380221	0.8737816053228565	1.266185554937134	0.7810725083595046	0.7335846360937056	0.4164121902748149	0.2891787337195099	0.3053684125551978	0.3465166913121481	0.4178302639691333	0.5187114074127039	0.9510418928266834	0.2072313819308073	1.808742401075601	0.0535874290272498	0.05190241116156787	0.0005571473801416209	0.8159855304398139			1.26164236295482
4.73698548377822	7.696672742382394	6.415761803966624	2.157472157579549	0.8336268006383812	1.235808730645461	0.7588097117933293	0.7233961269688717	0.4046317547097425	0.2866803812572761	0.3024769887518621	0.3454634530106687	0.4167567786823883	0.5184565448245638	0.9506817325791713	0.2069085031746319	1.818396951295694	0.05358840111888343	0.05190581101212325	0.0005571449468617249	0.8160174871122911			1.261642275790457
4.745175267623499	7.538826512363396	6.422916476412888	2.023555462032942	0.8197275570018321	1.187829229363216	0.752477090062697	0.7154660713390651	0.3970471622928521	0.2811261943138885	0.2981783586676318	0.3417800471812	0.4145193621571702	0.5146056622366175	0.947763271809074	0.2054663267170374	1.815479328634785	0.05358627919403198	0.0519033016550425	0.0005571468885961746	0.8160827241164017			1.26164218798017
4.753365051468777	6.93449298078057	5.8121601915359	1.746948673238867	0.754026355914729	1.116515508320309	0.7327732271765693	0.7146923247225829	0.3934596063563169	0.2732751452169803	0.2936687415642034	0.3396277785751403	0.4129008489176222	0.5118882249953146	0.943989458034158	0.2042094974892067	1.810592117536524	0.053586412156941	0.05190243875061976	0.0005571518993160482	0.8161023324844272			1.261642055731005
4.761554835314056	6.895854427941923	5.754117864089324	1.746620881250628	0.7442253795032739	1.120980893497715	0.7313139174153881	0.7150546614662278	0.3941512110708551	0.2761923046120823	0.2970510919728822	0.3418786139929337	0.4136306780407366	0.5135441406405801	0.9441571893210956	0.204784031994537	1.805077511693611	0.05359286814274436	0.05191037260283063	0.0005571529630414672	0.816024318428104			1.261641923136671
4.769744619159335	7.408587102777332	6.26533678719151	1.933152272444075	0.8295398989682657	1.177315773786585	0.7744868561658934	0.7249759395924706	0.4048328344170382	0.2880979891685901	0.3057494310886735	0.3464338274400396	0.4168512770082374	0.5174470139453068	0.9493550263140839	0.2061203366680459	1.809467727707952	0.05359585782865782	0.05191048239738964	0.0005571494597465318	0.8160285428758233			1.261641813312895
4.777934403004614	7.441671584070153	6.256213012878468	1.932889604071	0.8297528778613317	1.18209000959168	0.7839642231188091	0.7279864061711699	0.4160038790970661	0.2822927826957808	0.3066267817516805	0.3457618003458506	0.4159928043991681	0.516838722341602	0.9487873797354083	0.206078423797008	1.812952268758377	0.05359465452402114	0.05190366506613467	0.0005571480881477131	0.8160346318970698			1.261641747006995
4.786124186849892	7.358741165854491	6.283116887367039	1.907157702534432	0.8161307637874201	1.161069191886934	0.7698699292661646	0.726117376157261	0.4164526393082458	0.2787275757491266	0.3054929643921574	0.3457773750027192	0.4150539931036283	0.515017152849458	0.9481571391021311	0.2052136154926325	1.806059441395665	0.05359021531895521	0.05190331365504663	0.0005571512338953053	0.8159966580905504			1.261641710833826
4.794313970695171	7.414836903745864	6.501061170570914	1.975292412078641	0.8709714341913524	1.165155094233804	0.7869960591588959	0.7239015365766167	0.4106676932682509	0.2787520670916031	0.3046554638957271	0.3452871346478602	0.4158408101639073	0.5156865437326861	0.950181851276528	0.2054791241037285	1.804823019138989	0.05358428370173449	0.05189839428338715	0.0005571533187548451	0.8159716977875026			1.261641640083863
4.802503754540449	7.620011926085176	6.843381764444716	2.122966846493826	0.935356522986366	1.235279168440993	0.8133720544368522	0.7315626209072223	0.4186843581146044	0.2833600395197903	0.3075806268038733	0.3461232423698075	0.4172298203587981	0.5180120865348262	0.9516135242499261	0.2067193201896335	1.806619215988915	0.05358186870104113	0.05189401480233745	0.0005571510986667737	0.8159090632620597			1.261641576044483
4.810693538385729	7.297313679076741	6.193164033533413	2.03236921321529	0.8176214281068211	1.219276828137418	0.791660292548205	0.7307910891436677	0.4228295310509875	0.2869668206211442	0.3142107417674664	0.346543114884639	0.4158336620958826	0.5177383173309992	0.9481051482711289	0.2062864481700928	1.818487382700734	0.05358255315700805	0.05189664954302496	0.000557148868884229	0.8158687289631152			1.261641554208135
4.818883322231008	7.193029485278069	5.86912751306749	1.954900595472147	0.7656538048774675	1.181357094085298	0.7694049896865194	0.7308128300103087	0.417639482979675	0.2865563739127917	0.3133217401538175	0.3448830414530764	0.4152520857454231	0.516332139215545	0.9467602827173215	0.2056798742529946	1.817032112654266	0.05358428834254628	0.05189538617269981	0.0005571505182875994	0.8158565995524535			1.261641556467129
4.827073106076286	7.522626453032551	6.125194035635098	2.04236064340799	0.8093108270559342	1.235233940648155	0.7795404827706662	0.7444838639598897	0.4122479607768378	0.2869899904556156	0.3078107599628956	0.3463705070632258	0.417504290010116	0.5191162546842121	0.9505681647395262	0.20666117247468	1.812717217912375	0.05358874318523102	0.05189040296540139	0.0005571541097800536	0.8158051975232706			1.261641518940606
4.835262889921565	7.668941674558875	6.382740212527207	2.049685284410871	0.8599610638483736	1.260019728693667	0.7953524915076615	0.7400828736834398	0.4129203935263852	0.2849052870939637	0.3059527161414433	0.3471424731185969	0.4179532720152656	0.5199773479682614	0.9525159510764615	0.2070904155907996	1.811135750027083	0.05359168412935086	0.05188940929380646	0.0005571554103518585	0.8158608932444551			1.261641451765872
4.843452673766843	7.358962470995708	6.045503270762961	1.967563416729607	0.8051551588325384	1.214793535550772	0.7641597884891698	0.7316069313492145	0.4090819891875052	0.286210795725778	0.304597670320781	0.3461651449500638	0.4166298397953012	0.518087349193736	0.9490977140613379	0.2057967258147885	1.815752979162971	0.05359214465198722	0.0518920419933975	0.0005571540740405262	0.8159700536827166			1.261641393747916
4.851642457612122	7.295453854129317	5.941220529624134	1.915251465445095	0.7781109930728086	1.183367912544646	0.7434281892468725	0.7339048929802403	0.4068387697223092	0.2851099801904572	0.3055956054574612	0.3455000399441202	0.4161941938357697	0.5174187149816935	0.9483226784833327	0.2054920826475309	1.824817471973301	0.05359262160339319	0.05189270955528516	0.0005571536423963768	0.8159558902661019			1.261641353258175
4.859832241457401	7.41976737148154	6.127346583903487	1.884474283901587	0.7957260797314502	1.156060438860075	0.7530657655714378	0.727977452024537	0.416912935189346	0.2843495748403561	0.3093375419035256	0.3458602035564675	0.418008731380314	0.5184833213230019	0.9499118646468728	0.2063783683862359	1.817529920252416	0.05359396543650347	0.05189438229562255	0.000557155651995504	0.8158942228445037			1.26164131084777
4.86802202530268	7.49119165117608	6.146150771846536	1.943669490630173	0.7945312086873534	1.162761378973937	0.765948293543374	0.7271129702695583	0.4152875664141722	0.2876286919169392	0.3041933866570818	0.3452862904131511	0.4187279052611727	0.5182110598001546	0.9510697401190464	0.2067314698813301	1.807895589683319	0.05359566275628025	0.05189782785852334	0.0005571568743318589	0.8159383107287459			1.261641252418428
4.876211809147958	7.777839956421392	6.510816212253287	2.106500482789504	0.8405904175108255	1.239314961199246	0.7774083037764478	0.7395723975717051	0.4171610453685048	0.2904402200923765	0.3051697032776308	0.3463835714791577	0.4181955625899699	0.518922096398001	0.9524280058664507	0.2073081420671766	1.803868979616125	0.05359722244355813	0.05189444050112142	0.0005571545170936253	0.815966553065393			1.261641203212751
4.884401592993237	7.486343052466756	6.363264928758466	1.976438196634881	0.8270502909049288	1.196174038062972	0.767763078676183	0.732268030666525	0.4136375597713666	0.2890387537015462	0.3079626722328062	0.3469225326032271	0.4164621882396711	0.5178410893977243	0.9497148286226046	0.20623977306938	1.812305717359327	0.05359543172309471	0.05188756595066621	0.000557151390788303	0.8160267457143885			1.261641192274622
4.892591376838515	7.297770534814899	6.057158738083054	1.893474288426242	0.7758746775913057	1.164648955676385	0.749765166120159	0.718822581359872	0.3973260937606796	0.2800235120025467	0.2982848074004725	0.3416783995002514	0.4133302322119403	0.5136342203281918	0.9442390996038792	0.2048831060506064	1.815140705094221	0.05359192859286362	0.05188122003054061	0.0005571527953343618	0.8160618727930345			1.261641182357098
4.900781160683795	7.371185502198874	6.014056723243322	1.881404451960919	0.7765134920096038	1.165886183792946	0.7480151107613392	0.7182345908331428	0.3995609366518871	0.2775066798536475	0.2973768595925999	0.3412005508823964	0.4135411390880673	0.513323041522278	0.9437126574954339	0.204844477776706	1.814554753194603	0.05358938494797645	0.05187382093194873	0.000557157343646655	0.815938058067619			1.261641152957567
4.908970944529073	7.239720517872629	6.19636662427249	1.834120038613339	0.8181009142960607	1.127682018559576	0.7564937791501165	0.713167844430259	0.4064404800005588	0.2768946477431735	0.3030533958713109	0.3442246407630901	0.4152378092029179	0.5148748349230399	0.9471400821375202	0.2050233249574907	1.813443157748305	0.05358007668806324	0.05186813440932492	0.0005571567036128743	0.8159665350650216			1.261641144702936
4.917160728374352	7.184693742992745	6.118219207408602	1.852289592256978	0.8087813522377437	1.151823339948728	0.7667407688411585	0.7197969997986892	0.4051899616271772	0.2765569542286174	0.2975289213868736	0.3432421252607572	0.4147724038993075	0.5157019723123857	0.9471583094774435	0.2052353444419461	1.820065321891679	0.05357494382785163	0.05186602013458116	0.0005571515497222638	0.8160654237838917			1.26164119939615
4.925350512219631	7.292062826287454	6.077916556590124	1.9012603027216	0.7860295896479164	1.16961445368457	0.7592282171860532	0.7197367953548176	0.4068119377538814	0.2796949001001415	0.2993631072830925	0.3437100708076472	0.4147376992985183	0.5157588512179634	0.946724893553103	0.2054105961913466	1.826808587192488	0.05357498010466363	0.05186996754698284	0.00055715061597195	0.8160486536122827			1.261641243278061
4.933540296064909	7.440356704063587	6.248027847161167	1.962834553702293	0.841115483823035	1.159296533324973	0.7678676068371147	0.7154542547994039	0.4070534870019963	0.2823418183562024	0.305124157180918	0.3446288617484267	0.4150021810971738	0.5152196790914445	0.9473061055356401	0.2055045316525929	1.819511280915091	0.05358023457671574	0.05188102648252732	0.0005571544508267463	0.8159109786206462			1.261641249547911
4.941730079910188	7.255078423233048	6.190223384455342	2.000549409271926	0.8429989522214756	1.165919213609045	0.7669020029473237	0.721007434215947	0.4022148052443133	0.2808182213014619	0.299804737171466	0.3424322582843972	0.4150560358948553	0.51431844228574	0.9467808572659608	0.2054375755450432	1.81082891925122	0.05358893431142926	0.05188882319770197	0.0005571558626249639	0.8158966863497376			1.26164124177675
4.949919863755467	7.127820134569593	6.199323014450775	1.867057578965629	0.8112843475862563	1.132786491273982	0.7506831569219981	0.7184226220330757	0.4023309400744473	0.2784101533781568	0.3004448961272907	0.3423012930037542	0.4153891576887395	0.5138846596448716	0.9471708896146842	0.2054166731092085	1.806737278512062	0.05359215301916559	0.05189128096572257	0.0005571530276664605	0.8160112582615824			1.261641245742409
4.958109647600746	7.248728355588384	6.208959433716022	1.923176991320876	0.7931777938434148	1.186806247011561	0.7445314890386877	0.7215688382753052	0.4033773257586609	0.282709005741245	0.3022575442914323	0.3436845627219789	0.4159390111577492	0.5154173411552286	0.9479657403346552	0.2057668792002177	1.818636158809483	0.05359133014047192	0.05189238189763073	0.0005571497982443369	0.8160317851357454			1.261641297140702
4.966299431446024	7.435220861834861	6.201035516990219	2.015844079647451	0.7906411845722288	1.252519524263357	0.7498290951654295	0.7332304094227221	0.4037159670436171	0.285610085288053	0.2997889939736683	0.3429521689029532	0.4160034685694889	0.5169997566118766	0.9486316223186203	0.2062191886979535	1.826746664097624	0.05358742563495768	0.05188950504726487	0.0005571498255203344	0.8159008464763755			1.261641371166783
4.974489215291303	7.773149050238642	6.428834007772061	2.062116842373149	0.8340904889804752	1.204906909845342	0.7660395198003371	0.7358136464525392	0.4102240970480617	0.2865727775492823	0.3036423864712827	0.3443468674395916	0.4165643782609597	0.5176225113612485	0.9503007848608295	0.2066541531866474	1.818628637525144	0.05358281430963713	0.05188555101842447	0.0005571519684597269	0.8158079350381789			1.261641416942228
4.982678999136581	7.779866480859291	6.619636995901608	2.086138580827234	0.876618598941425	1.206858571175443	0.7886474769309824	0.7296329581878235	0.4164110009703668	0.2869926120632375	0.3087310331671954	0.3470337595559025	0.4183208433756203	0.5185048882808265	0.9515399829815939	0.2068583568278253	1.806402903254019	0.05358078174009815	0.05188426568918751	0.0005571517348941942	0.8158520123968477			1.261641437472937
4.990868782981861	7.35521987182064	6.207930787488021	1.9363922355623	0.8420893028556938	1.192764670194633	0.7700948236712689	0.7247282189282228	0.4060281552979724	0.2822944324863862	0.3048646156435306	0.3456783257091657	0.4174256080857531	0.5169032741223666	0.9483585700693812	0.2057877020269194	1.810846980769685	0.05358390465103459	0.05187982719441576	0.0005571479555754811	0.8159471025711461			1.261641485526675
4.999058566827139	7.234225168083643	6.072928555009037	1.860632494326859	0.8108163355636664	1.155489953395399	0.7553180791010473	0.7219560424767628	0.4106430289674372	0.2843946396410448	0.3062583069236257	0.3448535150528792	0.4157142391405688	0.5155700869138786	0.9466256335331155	0.2055068616370247	1.820839534026719	0.0535904304109121	0.05187368175381603	0.0005571458805515445	0.8160361855762044			1.261641582517482
5.007248350672418	7.334482394826594	6.227714729928411	1.924435438383287	0.8101432858808002	1.16890834412098	0.7571220189328294	0.7219050879048715	0.4154719847927701	0.2846025327848502	0.3072444153846447	0.3457818021364693	0.4158663100653484	0.5164880511587546	0.9480533398011476	0.2059267700558017	1.811988394723427	0.05359381823927617	0.05186840892997206	0.000557148988910933	0.8158842561481913			1.261641647552211
5.015438134517697	7.523160197892331	6.306415297405228	1.998807570258053	0.8227891831689086	1.177442027146635	0.7593384906533066	0.7212921568713675	0.4120124122243707	0.2805813166979013	0.3045042909032472	0.3459846667928571	0.4163122211084693	0.5173770534908329	0.9500466338974369	0.2065394096681377	1.811791823479551	0.05359253007321761	0.05185862765242799	0.0005571516670940793	0.8156889992711511			1.261641671891016
5.023627918362975	7.701209140028908	6.197037641262718	2.004096187813079	0.8055974294038957	1.208250455137241	0.7572665412186876	0.7254042646260339	0.4100607463737775	0.2841144646510014	0.3036027599186181	0.3448911647057294	0.416820171681936	0.517428578399062	0.9494645615793174	0.2065725387750962	1.813759761341145	0.05359302157860363	0.05185003823833359	0.000557147297640313	0.8158073467895055			1.261641743596406
5.031817702208254	7.573744791208039	6.234590926213589	1.967436733575563	0.8215026707908722	1.232416533021742	0.7655149146540299	0.7352686436614676	0.4070765188200594	0.2839013613896259	0.3028913704006063	0.3446802018232409	0.4172958617153315	0.5179880078099866	0.9488700176039907	0.2059785877642427	1.82220554488138	0.05358670128870625	0.05184669610012775	0.0005571413657252527	0.8159239833127344			1.261641856173367
5.040007486053533	8.049606056358947	6.682674640875735	2.112089334559337	0.8493411412662155	1.267839085012106	0.7831203241555971	0.7475889083360094	0.418407707513635	0.2884322386114566	0.30769731048002	0.3455527083171875	0.4174022156056332	0.5184152713666744	0.9509136159022488	0.2067588782190858	1.817487052552294	0.05358029290963042	0.0518474650456139	0.000557142115564696	0.8158266043877244			1.261641958517108
5.048197269898812	7.685515563696088	6.525724222530317	2.205264646582205	0.8177287238857813	1.257102338455327	0.7573588492900076	0.7397570971948535	0.4146022859340608	0.286543555572417	0.3064969724900448	0.3441007065947106	0.4164006126974152	0.5156318303989853	0.9491488173782761	0.2064985135415742	1.812855418481677	0.05358356910178144	0.05184696653858195	0.0005571461364594968	0.8157477164253542			1.26164201062042
5.05638705374409	7.156741678911517	6.052072155963678	1.937883228648835	0.8056716945352631	1.180174216352467	0.7429860017111561	0.7236272280525339	0.4057484382377069	0.2813654851193902	0.3025936069629825	0.3433014926724303	0.4150271199801243	0.5135658860398277	0.9462359974230191	0.205414480478181	1.809238036627991	0.05358793323237341	0.05184370203054101	0.0005571446591759921	0.8158016073104154			1.261642083160943
5.064576837589369	7.58318689225046	6.257892601215012	2.012699474911023	0.8497745132013258	1.19356886889782	0.7866744890818342	0.7227853518390661	0.411518717623007	0.2801481438329085	0.3059439473855572	0.346889762970283	0.4155644680332664	0.515771569775679	0.947690800382511	0.2059947940366299	1.812303309991588	0.05358887668657158	0.05184347322223928	0.0005571401659572217	0.8159154029458082			1.26164216600075
5.072766621434647	7.758308552337289	6.434266510437334	2.038174833853729	0.8224303560369036	1.211149126065774	0.7925966315206568	0.7277419362383931	0.4131979582821317	0.2813195329100109	0.3107486459982365	0.3496361808887901	0.41648690544722	0.5185750008504931	0.9498042000058939	0.2068645767156639	1.815059682054445	0.0535883207138814	0.05184836092265394	0.0005571397663849937	0.8158311617527436			1.261642263490108
5.080956405279927	7.633114695921421	6.393585148518979	2.009094844284964	0.7981418701405399	1.210448624592825	0.7690942057367025	0.7273726175217821	0.4087455962161047	0.2821903473730646	0.3069519332603541	0.3467884203738512	0.4170926734780468	0.5178271317642604	0.9501765308203801	0.2068418776018336	1.809046137633033	0.05358468677275557	0.05185107533460281	0.0005571427863318818	0.8157369477661013			1.2616423499551
5.089146189125205	7.651914914763482	6.267466928140343	1.970622349068314	0.8091014418354295	1.176119322637604	0.759885412585245	0.7221518869054139	0.4014706717900248	0.2762270324690365	0.3014493096122653	0.3431764264846288	0.4157538408933631	0.514829851046477	0.9472855723109276	0.2061268657859495	1.807766170072142	0.05357538285111331	0.05184747320999976	0.000557143201857294	0.8159804824263874			1.261642418185034
5.097335972970484	7.167722320005175	6.086513853275927	1.850924218200193	0.8071289286910406	1.125542690992764	0.7409867341524538	0.7168412284915339	0.3953954751389688	0.2729784211561013	0.2975400301435639	0.340861897668833	0.4140508336064493	0.5128084921430669	0.9444497163745259	0.2049414236855809	1.809067667181949	0.05357180526900655	0.05184365835929206	0.000557138914614506	0.8160674585725779			1.261642489655811
5.105525756815763	7.130304012216284	6.272804187048186	1.881442992735815	0.831419547844063	1.155323536715529	0.7452522487400784	0.7217526212754661	0.4032755698791865	0.2784050930995993	0.3001016273596535	0.3425549429812924	0.4143810977263356	0.5139156267280771	0.9459478617158512	0.2048806329483487	1.820607197393158	0.05357508889710007	0.05184191974221925	0.0005571347728194624	0.8159603958914612			1.261642580397152
5.113715540661041	7.33324870832055	6.283116741740639	1.91832393711002	0.8341628501223176	1.173052817700127	0.7575893293007983	0.7314984004439622	0.4107345236860671	0.2878684487159459	0.3031884970587907	0.3434407357543313	0.4147147133838948	0.5156164978085293	0.9478454628271701	0.2056326580577291	1.812446410669131	0.05357871733240409	0.05184352277020297	0.000557135372890324	0.815970773069247			1.261642689833916
5.12190532450632	7.406301319203257	6.308422030299933	1.988950755410971	0.8274813770228358	1.196794772337202	0.7665407040680454	0.7346009958361146	0.4106824698418486	0.2876097190799723	0.3041899743676141	0.3438848062159463	0.4164610610035585	0.5168293961284338	0.9499005680119875	0.2064308158822707	1.808985966930126	0.05358273737472823	0.05185162697864205	0.0005571374728683029	0.8158980549168553			1.261642795046348
5.130095108351599	7.271378740555338	6.008576674253131	1.930159128302303	0.7998177768744467	1.16433055013908	0.757101136970181	0.7216697814334819	0.4043021995117927	0.2861894535548928	0.3025090190788424	0.3448014926606575	0.4160577348562813	0.5149997911147467	0.9468019293270354	0.2058382037046748	1.804277266077586	0.05359083713112783	0.05186168457135505	0.0005571356097642009	0.8160024256191726			1.261642864707799
5.138284892196878	7.378522498116358	5.985778878836395	1.933784286849293	0.7788339534895216	1.155812877844276	0.7385334994476327	0.7162674592229998	0.4007964841961061	0.2822685226997644	0.3009554242050228	0.3451910784195897	0.4136337130531663	0.5145681799009827	0.9444262052905944	0.2057162195645808	1.806807420355463	0.05359442470895473	0.05186809840931252	0.0005571316177347707	0.8160636126415431			1.261642964789303
5.146474676042156	7.853186443182545	6.321840419566501	2.150600537833357	0.8183209248081804	1.230172660630584	0.7559187547358363	0.7277301394241128	0.4056627595812336	0.2832517263439403	0.301780095192266	0.3463516683596107	0.4153801960639111	0.5181758081012746	0.9475773283500227	0.2069195521990497	1.814787207928994	0.05359008127013849	0.05186791017636545	0.0005571312910246663	0.8160091356177734			1.261643093073258
5.154664459887435	7.598617124174628	6.204701040696206	2.079841778716578	0.8031690975342399	1.2284879568979	0.7701310622483667	0.7288853226448103	0.4107934219071318	0.2856830926692784	0.3051857895620699	0.3457733568738577	0.4161089853804374	0.5166889636686706	0.9475819215361276	0.2063374997718697	1.804274259047191	0.05358249939874355	0.05185932892665691	0.0005571353103092079	0.8160633498265372			1.26164318205014
5.162854243732713	7.324475515356652	5.917347270354311	1.936368813977049	0.7598761123083493	1.165603461195506	0.7508950686894582	0.7209141390123917	0.4092668153533158	0.2866334489084989	0.3063350160566707	0.344669866744174	0.4149778626159793	0.5145148797930693	0.9460486153545811	0.2058271915496591	1.79943403432489	0.05357888362547175	0.05185305402025749	0.0005571363127677342	0.8160223640964054			1.261643222018327
5.171044027577993	7.498459550624223	6.119663884400715	1.966843632388991	0.8455756600640744	1.191885232601994	0.7780591977157041	0.7328914246141048	0.4111091982349069	0.2839062069938908	0.3030412595729509	0.345069091265605	0.4160836906113322	0.5168234148877077	0.9488471227620296	0.2065396795851813	1.803994026436127	0.05358758072715696	0.05185553913075532	0.0005571322137618563	0.8159157594994028			1.26164327240122
5.179233811423271	7.703723604394448	6.314156337001904	2.014354806805694	0.8882724867395476	1.211955972870265	0.7922828874802823	0.7300946726479708	0.4080008058456568	0.2813563726318287	0.3044356897383804	0.3471287760632173	0.4163480401932707	0.5189561186229567	0.9498647370572931	0.2064184335198184	1.813641960179315	0.05359497627968515	0.05186554284673704	0.0005571286437554079	0.8158809576246662			1.261643369830252
5.18742359526855	7.629374948464435	6.340651729765773	2.009545449862894	0.8470440278121696	1.199830494083759	0.7711108007387849	0.7264124479146359	0.4066002514244339	0.2835012738870111	0.3077781514258375	0.3483428147166909	0.4169331573368074	0.5184390503959955	0.9498511792628535	0.2060661779400556	1.81378087378648	0.05359921919664479	0.05187519539820538	0.0005571298683902438	0.8157986271183315			1.261643441283427
5.195613379113829	7.622174787352979	6.500956547202939	2.056619239889002	0.8674291035183972	1.236293058652534	0.7896652380807747	0.7355806706637631	0.4199542502989941	0.2878564232213954	0.3105728914305462	0.3481501829563778	0.4188969879395255	0.5189747186308346	0.9526892700399596	0.2068387085933202	1.809289188870737	0.05360177222936337	0.05187707115231443	0.0005571319282758765	0.8157273056908957			1.261643481334119
5.203803162959107	7.349959771490937	6.23175771459335	1.975992304985909	0.80314366924206	1.197934040509087	0.771770962003843	0.7285523631376923	0.4116377906668318	0.2831418528568948	0.3027682355747677	0.3446002463646882	0.4162931900905988	0.5169229236787214	0.9477755585121252	0.2060149140323438	1.800063237724572	0.05360025832292906	0.05187546200104132	0.0005571296894357423	0.8158349097671181			1.261643537797142
5.211992946804386	7.341375648275048	6.121445824628494	1.954624733639121	0.7990757405387497	1.156354451987629	0.764898234876023	0.7200949147217099	0.4047439448353927	0.2802315618728153	0.2987785192575523	0.3427325531419685	0.4147467974814493	0.5153056596855502	0.9460141663738364	0.2052513269161531	1.809240850998845	0.05359234706788129	0.05186995065656261	0.0005571268322368977	0.8159001041765137			1.261643596118192
5.220182730649665	7.406533946918779	6.156286667966929	1.95949800538956	0.8005748318881944	1.14469752996745	0.7700867054581771	0.7225911254407786	0.4071083619784821	0.2808554552214205	0.3009750531782404	0.3425499182862821	0.413530298285131	0.5142602215581895	0.9458845424711919	0.2048799360736206	1.810627456362846	0.05358168045770431	0.0518614529137337	0.0005571284445324393	0.8159271969520193			1.26164364513096
5.228372514494944	7.412002909485771	6.248370478854381	1.92892349105852	0.8120999217649146	1.15258591061968	0.7650535400272144	0.7218891048971791	0.4076826319398923	0.2840428237118983	0.3000897641266203	0.341869244532802	0.4136848653368445	0.5137794909303165	0.9456665606513376	0.2051214369620704	1.801045318264127	0.05357699543045174	0.05185342584231018	0.0005571321419135906	0.815849385850772			1.261643685676596
5.236562298340222	7.373905441528339	6.23240614871342	1.959522796844613	0.8304691281003888	1.177236481364784	0.7685270609620892	0.7219898238299316	0.4094310716374593	0.2820597148964704	0.3000700327646251	0.3422645550542704	0.4146039275081052	0.5143035206728503	0.9462206439542542	0.2056025453488796	1.796632263507154	0.05357679698513183	0.05184956911487534	0.0005571324271353236	0.8157876084517459			1.26164370261596
5.244752082185501	7.341787165650075	6.209640190086722	1.938818390054464	0.8315187200780605	1.16453978424222	0.7776241835167185	0.7217005508692129	0.4055823884418653	0.2781677132485277	0.3024023345682386	0.3435369504417103	0.414302341684345	0.5148268300338891	0.9465999537600027	0.2054138048088191	1.798051866756859	0.05358063171321564	0.05184974200534932	0.0005571284080220762	0.8158523131159529			1.261643737544383
5.252941866030779	7.489694208694912	6.429434824315507	1.99785582227817	0.8489709436821784	1.199561500958173	0.7644785776583953	0.7235988508655471	0.4009642811051242	0.278442027656453	0.2975838811599376	0.3421043485819098	0.4139860798383682	0.5143935032290916	0.9471331200438718	0.2056601893428618	1.809410888783838	0.05358334360397929	0.05184880833377505	0.0005571241681547132	0.8158352211426603			1.261643802800959
5.261131649876059	7.573155974009152	6.524725586476614	2.085661110504552	0.8793922045669053	1.25836708875696	0.7596528618612355	0.732901049573476	0.4017769780190994	0.2815616991896823	0.2947425239026671	0.3409442383896003	0.4135133514890179	0.5140799438948129	0.9464584204426419	0.2056965565758411	1.807600435624027	0.05358197696629807	0.05184568096277034	0.0005571246367683597	0.8158201593122512			1.26164389343351
5.269321433721337	7.223167648744317	6.204606567557714	1.94461635801345	0.8195982390679665	1.210900856508692	0.7520511155912378	0.7408325290136685	0.404918104927973	0.2843564827647554	0.3000810825434194	0.3423146814442932	0.413505977341256	0.5145428310009469	0.9454471189620514	0.2054496532383667	1.802094094400157	0.05358119960061349	0.05184278240006734	0.0005571260391214775	0.8157408664603546			1.261643956627192
5.277511217566616	7.156164278580573	5.997145746606575	1.871079247143157	0.7638292467066505	1.17610328934478	0.736171121671	0.7298796296949446	0.402878128124715	0.2837013867098236	0.3018038145177661	0.3423436667240081	0.4141864942815249	0.5146623671285572	0.9445914959131851	0.2054788083734264	1.800384415608015	0.05357587592570921	0.05183538942476486	0.0005571224844786036	0.8158135299569332			1.261644012924448
5.285701001411895	6.963236077610015	5.888308151152928	1.835907882806544	0.7729573163664636	1.132372496395422	0.7237168894213565	0.7096274685019978	0.3996240766185969	0.2744438889745522	0.298283747607992	0.339563311831005	0.4128132029831194	0.5116145447925377	0.9432719986011725	0.2046217880584177	1.809673142643477	0.05356939399322225	0.05182780723021668	0.0005571177027274531	0.8158849988902493			1.261644173866419
5.293890785257173	7.056453335420168	5.973914205520961	1.861997120497497	0.7892931443519128	1.14843548702369	0.7417067159069414	0.7127218586050874	0.4005007851899196	0.2729374587375717	0.2997073788452453	0.3415126848265843	0.4138835670826149	0.5124913751900445	0.9461033124888319	0.2048760590541418	1.808418425957582	0.05356993272623326	0.05182627342143732	0.0005571186466179795	0.8157984953063917			1.261644309506594
5.302080569102452	7.490984772396541	6.395410610971429	1.940031620798414	0.8315768757401003	1.171946847345562	0.7616097064733282	0.718357935667812	0.4003766889513797	0.2772272021842105	0.3006128328219912	0.3431551401676238	0.4154808506382739	0.5163258487657192	0.9490692927309003	0.2060643110956556	1.801711288956139	0.05357502213726505	0.05182576829796667	0.0005571223330168508	0.815798399976483			1.261644424719865
5.310270352947731	7.339366212703789	6.241811328140582	1.946043951892222	0.832263407537768	1.170812552819114	0.7618699915048363	0.7108112004182271	0.3950171346000338	0.2756450543578253	0.2982931260376814	0.3434549438374194	0.4141094718856084	0.5150762452224965	0.9456798553303181	0.205812595538913	1.797994963969193	0.05358198151302681	0.05183317123217682	0.0005571223489213994	0.8159815280302616			1.261644509404332
5.31846013679301	7.042172321287552	6.10850925120813	1.854539421471474	0.7648560994412965	1.128833045186598	0.7388847682547293	0.7049087644671036	0.3907101927787288	0.2725767527451234	0.2923253520641181	0.3399439099286181	0.4124557756435589	0.5123019983083892	0.9437153317996738	0.204709903701787	1.801635572685725	0.05358132061527793	0.05183942646733557	0.0005571186948043367	0.8161235619152155			1.261644602599198
5.326649920638288	7.050159408413322	6.170333031628247	1.766565311249854	0.7689570373046144	1.080725998946139	0.72981923320111	0.7029346757160138	0.3875992070295413	0.271972763808758	0.2875755231194578	0.3375283779264726	0.4106940096218573	0.5109997142723752	0.9433810438744218	0.2042424535367501	1.808429570566175	0.05357613479671411	0.05183448538333894	0.0005571164417864167	0.8161128603242306			1.261644701984884
5.334839704483567	7.14251718133962	5.941130286372457	1.828744152559877	0.7667594557337537	1.091261177257983	0.736115150955185	0.7058113195600655	0.3915042168249751	0.2754695158316394	0.2917211836432936	0.3392211520523183	0.411651132953165	0.5119598935467858	0.943470807288729	0.2043529576816807	1.805160962618109	0.05357776241228107	0.05182652394207618	0.000557117809896642	0.8161428561702255			1.26164478020442
5.343029488328845	7.00087766057499	5.759549210980717	1.75966824204585	0.7322667682322499	1.068245242760919	0.7284099169583819	0.7022746687367505	0.3955785761719208	0.2740159366687792	0.2958788923878579	0.3396810554500849	0.4118525375646528	0.5115946892651426	0.9418601476613988	0.2041645364122664	1.803623502232096	0.05357541871731408	0.05182136988540025	0.00055711897224912	0.8160733140273263			1.26164483072552
5.351219272174125	7.213072898519002	5.944506552096096	1.803345525329532	0.7370637913805085	1.085164445216001	0.7235738565508665	0.7054791769892222	0.3985976286211363	0.273573930123923	0.2995844113431334	0.3414186349327555	0.4127227167789855	0.5125029317211326	0.9426164111517777	0.2046644970362727	1.802164773739368	0.05357205752055038	0.05182002251504617	0.0005571161812515441	0.816088055012523			1.26164488192955
5.359409056019403	7.374874499556214	6.227105608081303	1.890762256144151	0.7728675328171166	1.103609055225885	0.7237760188909377	0.7098752974661182	0.3991413922311681	0.2773915688557482	0.3014019595750541	0.3424505412968609	0.4144208960262647	0.5133364312504985	0.9453559693469649	0.2052191978067698	1.815370542017618	0.05357571069496519	0.05182352529714718	0.0005571121512886602	0.8161626630394704			1.261644966392418
5.367598839864682	7.383764764410485	6.2818825459265	1.931098182301559	0.8112764454166805	1.116824026777926	0.7477727533976117	0.7136653279345956	0.4013357640958019	0.2813789687349842	0.3001201989877454	0.3424245354397403	0.4142407236743479	0.5136553920271268	0.9465325204082284	0.2053737156482695	1.811190434134786	0.05357939049188668	0.05182763409316803	0.0005571123333211619	0.8160513943008655			1.261645068270602
5.375788623709961	7.577393050568436	6.390450282697449	2.095244617219264	0.8449504569663646	1.216783974822574	0.7746515597689734	0.7282886333526554	0.4075324485147231	0.2867928653818113	0.3044849331116535	0.3452276016687554	0.415518419100007	0.5166075461294528	0.9486170979023687	0.2064425539076364	1.806918855249477	0.0535787250620765	0.05183192369747407	0.0005571157745213152	0.8160330528180072			1.261645142458006
5.383978407555239	7.367095038925987	6.131453255691198	1.924654345979	0.811971337907461	1.173275552565479	0.7559721875522603	0.7203631787284047	0.4037833760305149	0.2788593669474385	0.3003081357577499	0.3437730316938724	0.4140723406161565	0.5158350454071349	0.9455714151614095	0.2055902075681016	1.808372279909285	0.05357566176194192	0.05183493613692901	0.0005571152710279782	0.8161445243206148			1.261645215608061
5.392168191400518	7.262512300579527	6.125475488935874	1.896844220696668	0.7833972495704148	1.135445042097444	0.7476467565414583	0.7087393930474468	0.4047231906716541	0.2762958349961391	0.2971836305224149	0.341642998365457	0.4128610828129748	0.5133638342377815	0.9432262326028099	0.2047723590011161	1.814027271086036	0.05357709251306743	0.05183077395732621	0.0005571102015707356	0.8161773929572669			1.261645300181103
5.400357975245797	7.54000531997668	6.520665885131315	2.0495929653272	0.8241458390952752	1.214026782721452	0.7599042522639167	0.7202668824989712	0.4096065000431909	0.2832190101144936	0.3008905858436318	0.3435128776425662	0.4148618992176195	0.515306443810996	0.9468900194877531	0.2056382129314653	1.827898777244685	0.0535759654769118	0.05182318588606328	0.0005571078597160665	0.8161797791061438			1.261645420052725
5.408547759091076	7.849282924834599	6.766026175212841	2.187482898939183	0.9087130084142651	1.301458446605254	0.7923935245823509	0.7357743703851133	0.4132792522742661	0.2869192758292403	0.3048806994510331	0.3458690736496215	0.4169254932489394	0.5187657287670147	0.9512180451323584	0.2070004228955427	1.818050788697444	0.05357533684039661	0.05182287128321082	0.0005571103666136243	0.8161245253145774			1.261645513800096
5.416737542936354	7.389547052656971	6.354707961080936	1.984896026086043	0.8510912932296995	1.203441029794238	0.7627967328513759	0.7222315093463502	0.4079240702178807	0.2792658089447714	0.3053629663002878	0.344315872850453	0.4149383898612657	0.5150730546283875	0.9467703634065419	0.2056452339427315	1.812185853732749	0.05357802281913579	0.05183395984890363	0.0005571120212611082	0.8160511072826391			1.261645568081001
5.424927326781633	7.063315579312892	5.940603508758151	1.765884736479525	0.7856294347570932	1.084582254342593	0.7310764758552283	0.7036566477921125	0.3985130958254903	0.2721794272019579	0.2982409739112783	0.3415437311959113	0.4134848772488995	0.5120210384692074	0.9438099195416111	0.2044612568412791	1.814619261156399	0.05358215044795035	0.05184426208554076	0.0005571089508618783	0.8160031369345019			1.261645627558366
5.433117110626911	6.988935187726946	5.83554148971886	1.758519045393198	0.7406330122590995	1.059075738088681	0.7206899867592668	0.7024440992131342	0.3905352118752498	0.2714334247954757	0.2906293246534628	0.3388172495021913	0.4122255324723046	0.5110005820061473	0.9417117332303433	0.2040384349981166	1.818098948430879	0.05358578446828696	0.05184663863435287	0.0005571054852749374	0.8160650794941561			1.261645721672999
5.441306894472191	7.031059072987039	5.861716353895499	1.832110458300631	0.7056151521707652	1.078735531088375	0.70287304923753	0.7015603617376915	0.3859502888456025	0.2732455134639434	0.2905808162822075	0.3375569975419717	0.4106151624417516	0.5096769692100365	0.9392464775008691	0.2037182769140021	1.810726594806012	0.05358536982612596	0.05184472125009135	0.0005571060617938654	0.8161311209515288			1.261645825939133
5.449496678317469	7.376307562756643	6.224886781664281	1.941488924213389	0.7673753559006352	1.145113200193632	0.7305961693452908	0.7113893586018436	0.3967667759489292	0.2768420487058219	0.2989742778457888	0.3414343747856261	0.4123287024945161	0.5127542029786587	0.9430168225153023	0.2046786568476595	1.811800567179894	0.05358165713056731	0.05184418674304701	0.0005571081794204791	0.8160947628310976			1.261645901813175
5.457686462162748	7.487729141651002	6.37177314385317	2.103039215284315	0.8336087109031649	1.256713021172535	0.7814208662370381	0.7358513340597893	0.414744616604106	0.2828295523182529	0.3039943069523001	0.3449664245532292	0.4152466223820498	0.5163130423841792	0.9471429175494567	0.2063009285277023	1.814798627802145	0.05357866248780946	0.05184490385289834	0.0005571072083528824	0.8161179038197516			1.26164596209436
5.465876246008027	7.28369984947026	6.111371878678334	2.054764213521149	0.781500319503348	1.200715706623541	0.7544457906709806	0.7270857540126373	0.4086022911871373	0.2774593412608065	0.3001358140625365	0.3429426243674039	0.4138983257043422	0.5139031908412448	0.9438916480376479	0.2053269115439011	1.816731798356801	0.05357917162682965	0.05184748292233277	0.0005571033971902706	0.8161043676325219			1.261646043015694
5.474066029853305	7.435337157696999	6.129165013881984	2.0492955409471	0.7812709302227855	1.172158531987286	0.7492950109881708	0.7222035457810095	0.4028753221942584	0.2758371940585631	0.2990778888374158	0.342800777148911	0.4140274121401709	0.514506081034021	0.9457346414888205	0.2053074930136659	1.817811616910485	0.05357793123283641	0.0518487641693768	0.0005571018704733869	0.8160016258669105			1.261646131347926
5.482255813698584	7.490156733947284	6.149203017566617	2.061075327852927	0.7737005997366367	1.173589088188833	0.7310207988092139	0.7170439962867206	0.3975387844568664	0.2773092833830869	0.2992472131892869	0.3423433684342346	0.4139566721927593	0.5143971170177668	0.9466417417776584	0.2055274874182473	1.812331653628103	0.05357958233237919	0.05185518747309262	0.0005571046571250051	0.8159996733857203			1.261646196350199
5.490445597543863	7.363878811977808	6.168326553303656	2.033914379054991	0.766776454664275	1.170436915580509	0.72713739084254	0.7090981760409353	0.394523878577591	0.2734561057082089	0.2980393811037796	0.3415968349891284	0.4131525521935105	0.5135008227612473	0.9456067128703767	0.2055504339923548	1.814068310679922	0.05358380398724169	0.05186187199607895	0.0005571060888385813	0.8159759826944354			1.261646256824524
5.498635381389142	7.360496062065671	6.07777128529123	1.964269754954893	0.7855318148911058	1.161784976187462	0.7582259624379915	0.712028521454481	0.3972598489838391	0.2717957780323701	0.2977905050927011	0.3419264627244216	0.413248559971237	0.5136223598580547	0.9452687350840532	0.2053754336446302	1.810782040886541	0.05358188253868034	0.05185515270595351	0.0005571023930110655	0.8158575478433355			1.26164631401397
5.50682516523442	7.437532438385476	5.996516369647746	1.897803524803023	0.7695497146894392	1.163791239952509	0.7501981727297772	0.7235660364182561	0.4015144024682892	0.2761250523939722	0.3028280820957958	0.3437058814811712	0.4142972288976363	0.5156119351785823	0.9466995732560017	0.2056793846054331	1.819693675055507	0.05357986597647443	0.05184400463338933	0.0005570985134167189	0.8158896368561751			1.261646407677679
5.515014949079699	7.519129062503321	6.171777649466951	1.902539950628065	0.794382029567123	1.192975775773455	0.7507225372922333	0.7303125502420064	0.4095369605259978	0.2814318061684559	0.3064989419395224	0.3443463504730847	0.4155106940984182	0.5179975354481887	0.9484142765084286	0.2060759439323131	1.820668381189598	0.05357754897949044	0.05183106610811754	0.0005571000648625607	0.8159890933429613			1.261646482193016
5.523204732924977	7.449657107373356	5.975635192801301	1.892143261501697	0.7801952838362733	1.153794415886092	0.7474287813910504	0.7167931097218231	0.4032784860360938	0.2798428661892702	0.2981504719205041	0.3423744795632051	0.4155785005101779	0.5156977096005606	0.9472417895578932	0.2055247596407932	1.815804568096455	0.05357326478447511	0.05182332661214312	0.000557104413542623	0.81591887745919			1.261646513585929
5.531394516770257	7.236409387591562	5.823332927576181	1.779379566834488	0.7521161587096663	1.116505949238944	0.732635531540113	0.7098302963873112	0.3963803998705303	0.2782895934264616	0.2957589622140518	0.3407227244489694	0.4143578173963907	0.5129724319285497	0.9447039154464167	0.2050785425117949	1.809045936979324	0.05357366336530371	0.05182854376473402	0.0005571034785091246	0.8158928935453332			1.261646528934703
5.539584300615535	7.226282937462223	6.049482121108951	1.796933248504895	0.7825694166289275	1.127926130723898	0.7449798449189102	0.7131233680951404	0.4048040312952223	0.2835161317832277	0.3000965289540405	0.3416904304841646	0.4139865774224181	0.5136011423476591	0.9447549637702556	0.2050458841426256	1.814434721210905	0.0535773435452943	0.0518390819877601	0.0005570986114470499	0.8158941438487645			1.261646586803354
5.547774084460814	7.340893981195473	6.272674542992674	1.862762814513093	0.790698037389033	1.137613086183773	0.7412761545062567	0.7189475261265428	0.4061796937882843	0.2845206722749416	0.2998860062466902	0.3435119653597296	0.4153817878015616	0.5155364096984799	0.9474074738648139	0.2055796987633793	1.828531988722965	0.05358178668679346	0.05184987660813977	0.0005570980376769681	0.8157836814508115			1.261646655579538
5.555963868306093	7.28349142892723	6.126594564507625	1.89455642044732	0.7471835366672437	1.166454736747145	0.721865933084141	0.724250708115344	0.398015418413973	0.2809413695100564	0.2957291763951209	0.3414808889418492	0.4156845640636534	0.51444434157704	0.9469416223727161	0.2055908593689911	1.821982567267563	0.05358716443719485	0.05185739546019833	0.0005571022698342379	0.8157983598705723			1.261646672336957
5.564153652151371	7.398381704913853	5.925361894620441	1.908394404985036	0.7441676092872824	1.167594648091193	0.722772491322473	0.7149554802594462	0.3942094621217687	0.2734802682386419	0.2959999048781022	0.3410473275217283	0.4144534380467077	0.5135791113460417	0.9449961484972208	0.2052059829292016	1.812016391514707	0.05359030331926828	0.05185297125310184	0.0005571050993532978	0.8158032356435663			1.261646631664818
5.57234343599665	7.294207856357778	5.996617850982061	1.902688080947945	0.7703885277275271	1.16104620959717	0.72954943744773	0.7074873628209261	0.3910793793139858	0.270457129898412	0.2955117806255518	0.3406422401671975	0.4128473949152923	0.5119876583572374	0.9438428122939043	0.204605038962255	1.81102747584307	0.05358810320023805	0.05184054935815553	0.0005571031969926009	0.8158012458174816			1.261646602564021
5.580533219841929	7.296556859728502	5.944979764155141	1.904402879273853	0.7599782577659088	1.166133403873634	0.7274493461740388	0.7143871859797279	0.3907056795318524	0.274098952853066	0.2930719843630745	0.340109433898695	0.4127835721246427	0.5126969203815444	0.9445353054962072	0.2044760584269325	1.82365521401056	0.05358051852688372	0.05182961580621782	0.0005571002824028011	0.8157503207753715			1.261646611146865
5.588723003687208	7.475925575298914	6.248013985218375	1.973142690336354	0.8165208016924991	1.212244612272432	0.7554290944707993	0.7285352293290303	0.3970645109264107	0.2818787143023612	0.2962155147820402	0.3441753736961147	0.414906546679176	0.5165074982529987	0.9474394541898994	0.2054517669628385	1.808964581580189	0.05357309155377057	0.05181849507613086	0.0005571017662268903	0.8156293135001175			1.261646608285097
5.596912787532486	7.420928707569438	6.351570030164591	2.023518416455172	0.8391943152631377	1.209425807079384	0.7665529818201893	0.7210110646480177	0.402330474720308	0.2816716921612052	0.2979871836146359	0.3435383807767626	0.4142610523709545	0.5156740221709805	0.9463842352003544	0.2055288512630919	1.807491031341313	0.05357413309342846	0.05181460234868362	0.0005571059784832354	0.815734435522632			1.261646560939994
5.605102571377765	7.281814519987855	6.131802954055713	1.949040515914594	0.8369557696461402	1.152243395316448	0.7617041610096901	0.7167328060598795	0.4066394696925117	0.2791466362315389	0.2990908892928865	0.3425077773720897	0.4137971364158876	0.5148464132448308	0.9457873519596418	0.2053756601929258	1.81559476461982	0.05357774548471957	0.0518191858983028	0.0005571062942668156	0.8158133843387648			1.261646493871719
5.613292355223043	7.228648918543216	6.046590456048448	1.922990399020134	0.8091859607913834	1.167390639972705	0.7569257885011633	0.7201153190557953	0.4043595601293752	0.2817423575892218	0.3025050633026455	0.343415496671832	0.4136155116626344	0.5147359508413404	0.9440592638826382	0.2051321796367213	1.818781445068481	0.05358007349213977	0.05182465994139662	0.0005571026509232377	0.815893424506572			1.261646443709296
5.621482139068323	7.350984073739806	6.178840262595855	1.947157831139718	0.7734479530371642	1.17820101513959	0.7383464495796952	0.7197437090317613	0.394298561226491	0.2754533293728067	0.2959608491199822	0.3410932805006098	0.4127632140942054	0.5138543408429769	0.9432867794976768	0.2049800463475271	1.818879704822927	0.05358353310567335	0.05182468802359782	0.0005571014813431421	0.8158149634000582			1.261646442546615
5.629671922913601	7.44521354100702	6.344518531010036	2.034824929354341	0.8104495667672116	1.200203339252002	0.7453426173626065	0.7239093474702011	0.3952192147956651	0.2737662387104081	0.2955927472933849	0.3412350091081867	0.4133955916761118	0.513969285333294	0.946200162316679	0.2054940318544828	1.805176854004965	0.05358417743795826	0.05181890469271776	0.000557104688853997	0.8156683141169604			1.261646432357257
5.63786170675888	7.396290912767777	6.193775702982101	1.997236736521536	0.8016597024330074	1.185367777076618	0.7431852789308948	0.7191005991011532	0.3985985656356877	0.2742856116219857	0.2982461871179571	0.3417696464628989	0.4141012206647788	0.5141189938762197	0.9469792347166952	0.2057418877505875	1.802474517421746	0.05358007188542447	0.05180743638716105	0.00055710679602092	0.8156973904447008			1.261646412571904
5.646051490604159	7.224201830954082	5.96235987354972	1.941911393636852	0.7669406787066522	1.185885528115425	0.7421938560752045	0.7203719464632734	0.3981210139795609	0.2739792972589942	0.2945589187662886	0.3397021027741743	0.4139316825433318	0.5138570726296322	0.94583747689373	0.2053442544990552	1.807804013715957	0.05357496532321523	0.05180239293326731	0.0005571026451170938	0.8156749316304264			1.261646402306902
5.654241274449437	7.184539270891981	5.955080341039515	1.919302725783056	0.7776841599907296	1.189384384054436	0.7486546242327982	0.713570102354106	0.3984444385244664	0.2731068390712574	0.2941524890063376	0.340263995250854	0.4141747041120641	0.5141574035301644	0.9451851364770213	0.2053126448677545	1.816487963698973	0.05357461515584422	0.05181192956688724	0.0005570985988035953	0.8157544670317032			1.261646438936454
5.662431058294716	7.538043773785251	6.290844219907254	1.974081723812223	0.8463462433808818	1.17014548274022	0.7566608474400747	0.7113398642096337	0.4019064557813961	0.2745293046325153	0.2986615564545823	0.3424063618807665	0.4143618427958317	0.515338958928158	0.9463417869732723	0.205693601307471	1.813371769014878	0.05357702158746986	0.05182596853091787	0.000557100988885827	0.8157245731315511			1.261646483473586
5.670620842139995	7.561462863208755	6.313052066990959	1.973242138138658	0.8044088706252661	1.163521561964796	0.7600195226463758	0.7181198834672877	0.4073071109649962	0.2810783011321715	0.3036064536828334	0.34432952413405	0.4148364815405337	0.5152106213422457	0.9463581079946124	0.2056597970913377	1.808234380650004	0.05358368010535849	0.05184028226217029	0.0005571054606945778	0.815689956275238			1.261646472828761
5.678810625985274	7.386727257814441	6.185929777267955	1.991692396056806	0.7811274076530272	1.171833279975401	0.745781538391986	0.7237801469876163	0.404050972329421	0.283937390008756	0.3011412736663334	0.3438583813787945	0.4152032854874457	0.5148735050752643	0.9461664941896292	0.2059298976686684	1.807180493115267	0.05359480073502328	0.05184545444213975	0.0005571059459547937	0.8157120504254131			1.261646440088298
5.687000409830552	7.473201548107865	6.16388950229419	1.991715409629833	0.7832787652483616	1.163340615757402	0.7435758859239233	0.7224060618513728	0.3953899853369264	0.2789039474277539	0.2935255419622407	0.341155582532095	0.4141950611021802	0.5140114233483024	0.9454482919815579	0.2054838415851054	1.816585945007282	0.05360366848769908	0.05184272085209952	0.0005571033016478011	0.8157649653032095			1.261646436166346
5.695190193675831	7.312904725216877	6.012015355439828	1.887372807216081	0.7469048813710368	1.130794500524047	0.7308398820530078	0.708561335829724	0.3960043901359663	0.2749439030678348	0.2928796790891326	0.3403269009711431	0.4129344434662451	0.5126204201773212	0.9435834841798219	0.2049294733625408	1.821151839263388	0.05360217288853721	0.05183387961599378	0.000557103031410046	0.815769905938003			1.261646442063157
5.703379977521109	7.049526675627606	5.841673370300049	1.807450760823158	0.7180474028516032	1.098948417226478	0.7132847531944946	0.7049055427279327	0.392737778845307	0.2712358913659597	0.2904969586642727	0.3372142234266862	0.4111870323524519	0.5097879204430202	0.9418227348546019	0.2039236716090495	1.81257535338993	0.05359014521861786	0.0518208757071359	0.0005571058590283849	0.8157121905602911			1.261646429808029
5.711569761366388	7.360018288471952	5.956686341375366	1.810498825101268	0.7399611620511146	1.102215450952694	0.7315012496093428	0.7110238657668918	0.3922220218561064	0.2724470402683837	0.2897970925573556	0.3373248504663753	0.4121193101106093	0.5106148321559079	0.9444115902167081	0.2041892423441604	1.806048790637242	0.05358117478731449	0.05180758960639435	0.0005571075661401621	0.8156639405696876			1.261646375810901
5.719759545211667	7.877576934828013	6.451104534501859	2.073286054702441	0.8222584614276056	1.220303927151615	0.7804061903695206	0.7286641337686195	0.4067122989942848	0.2828933177228486	0.3018784871648678	0.3455587751440461	0.4164578744436403	0.5175000876975333	0.9516544867902805	0.2067713853744467	1.809863423786898	0.05357928702159215	0.05179735863005805	0.0005571060437789335	0.8155628168168223			1.261646300781319
5.727949329056946	7.766365656886181	6.460766313049954	2.144451597501448	0.8460985252918566	1.211967886216464	0.7780227040183968	0.7248528547450722	0.4053640347704583	0.2824255719823044	0.3026588839279708	0.3453569962722772	0.4158758508031338	0.5164370183573894	0.9498035394601494	0.2064326706690968	1.815200335305081	0.05358434295492823	0.05179925584992957	0.0005571044573009064	0.8156641195020877			1.261646251779002
5.736139112902225	7.224594891032481	5.976080762796984	1.86377429655995	0.7758211500352883	1.113777169606151	0.7300832866599049	0.7092129506003922	0.3926953499143078	0.2772485269730081	0.2971776501773092	0.3408779582607761	0.4131201828284502	0.5125953431776913	0.9446917030087127	0.2049053637479321	1.807192307290358	0.05359114562600467	0.05180412183800709	0.000557106613767354	0.8157378229505746			1.261646209096944
5.744328896747503	7.083661125111178	5.985184860182836	1.830346659219092	0.7693768718857008	1.100757281831836	0.7261085562436301	0.707601805118048	0.3931885565079812	0.2793680832360983	0.2993526244400931	0.3412679495584992	0.4133750747614734	0.5125124946851162	0.9449839251653791	0.2045955801411326	1.808107603913105	0.05359200145659984	0.0518043268928752	0.0005571109628774689	0.8157662646158345			1.261646142234332
5.752518680592782	7.513735364370501	6.233455482148971	1.979006118911873	0.80865504845252	1.158790538898179	0.7607953643857032	0.7232176401729584	0.4037229522232765	0.2831045819519555	0.3028288295585535	0.3442148391902348	0.4149153970496024	0.5154769965818399	0.9478621047660196	0.2057727430523685	1.80931695606917	0.05358480767834617	0.05179707309570542	0.0005571120956485859	0.8159081039805505			1.261646041352307
5.760708464438061	7.300035237407749	5.989621341852061	1.854445016999814	0.7854331702215678	1.151386036342115	0.768272912262251	0.7222226970780938	0.4040028946898295	0.2795302128965714	0.2979379881658966	0.3436052983406068	0.4152922161591626	0.5143812088700925	0.9452587977286731	0.2052321417351099	1.815619853148082	0.0535757613046401	0.05178751809221729	0.0005571089743735334	0.8159503412645321			1.261645977105782
5.76889824828334	7.36740229501428	6.216079328860467	1.909396223861369	0.8386289401349226	1.174209460651084	0.7712044041225871	0.7152408531695217	0.402678599694919	0.2790811343686684	0.2967752468386774	0.3429138623688414	0.4152560411185438	0.5138441792199786	0.9466769589080769	0.2052014746850843	1.815560606928028	0.0535715434098161	0.05178340292633239	0.0005571096918237375	0.8158073624500811			1.261645900781548
5.777088032128618	7.867928792189096	6.696368172336824	2.127651275030192	0.8778077212045178	1.246793327516444	0.7648339163058377	0.7251095807922091	0.4086388703446606	0.2841968377426045	0.3034780379754217	0.3464294517996488	0.4170718291241291	0.5166039039538498	0.9508001559584324	0.2063515677775876	1.808028536084037	0.05356714611851356	0.05178713785920408	0.0005571173370958597	0.8157198115472837			1.261645732198747
5.785277815973897	7.597853504903186	6.419636326243175	2.044833732341786	0.8360100195847202	1.191478791341835	0.7539123678614513	0.7212037938792289	0.4026080518159586	0.2809964663779851	0.3020270392187102	0.3453042508822269	0.4162387885401302	0.5152997853943583	0.9481028956299862	0.2060334139435357	1.805499488683974	0.05356657760556648	0.05179589608157952	0.0005571208571343989	0.8158468637369206			1.261645561903108
5.793467599819175	7.291603899572844	6.17211233827802	1.987615982211116	0.8056828379518092	1.170423495243875	0.7508473806217554	0.7162335024029209	0.3965862518526648	0.2773590824118665	0.2969045065505519	0.3411670679719043	0.4137618005747545	0.5128471311636377	0.9441678735950579	0.2049423169967982	1.807056042258055	0.05357391206430717	0.05180195189201025	0.0005571185120692725	0.8160015614728052			1.261645403228723
5.801657383664454	7.572293097534761	6.622030233045253	2.083959516080425	0.8819820749237387	1.23177989752769	0.7704362995077182	0.7227720347616156	0.402343948780372	0.2815050606508601	0.2979717998541606	0.3424548335106088	0.4144496069828334	0.5143718359703421	0.9461134465303245	0.2054593208835201	1.820011682475969	0.05358182627995015	0.0518094066618552	0.0005571175374018996	0.8160159087953383			1.261645263145757
5.809847167509733	7.713724772870094	6.912638409948718	2.100833279845348	0.9022628894975269	1.238074013355991	0.784987706715758	0.7288463405075735	0.4107273246440489	0.2864610310209342	0.3031994046504287	0.343964000607382	0.4157997327253524	0.5159593307411755	0.9487260408023876	0.2061055344836941	1.819031599979751	0.05358957605591853	0.05181344240305343	0.0005571217520756385	0.8159636638259596			1.261645090120989
5.818036951355012	7.380265289548908	6.539740723699709	1.920149257388017	0.8478284901407046	1.176423084438438	0.7659932538416198	0.7241711192849322	0.41534392704141	0.2824751243224821	0.3037227439156987	0.3437853364754182	0.4159330712752142	0.5150837132807669	0.9485397734130825	0.205479995275988	1.817727635496458	0.05359230037320934	0.05181022564845435	0.000557126834497634	0.8158407052801491			1.261644891639535
5.826226735200291	7.261748485496936	6.247259292983308	1.916886155463788	0.8181789179280051	1.174118191009907	0.7486890782850429	0.722582011598832	0.4044056491727784	0.2793440514382075	0.2999999830394768	0.3435405653873818	0.4149751455935985	0.5147797243948813	0.9469480542040786	0.2054093069145227	1.814772264232082	0.05359042604784488	0.05180822475731321	0.0005571275754912525	0.815880990270783			1.261644682455811
5.834416519045569	7.394479678485706	6.155231832503222	2.05797278108666	0.7838574054541312	1.20902473551285	0.7371249649122482	0.7268096755031255	0.3976571765401307	0.2837290693491749	0.300896448223304	0.3435013236248132	0.4142467572968088	0.5156555877318473	0.946029458517711	0.2059973430155313	1.8205620661442	0.05358717863103657	0.05180867371638147	0.0005571257209517467	0.8159974669026159			1.261644497054653
5.842606302890848	7.257482303749451	5.91770373728497	1.932469257635469	0.7633687519063383	1.157186527729475	0.7331700025239323	0.7154256559204444	0.3954727961111578	0.2778494625648127	0.2949768099884111	0.3404338410276243	0.4129486596842668	0.5123497330976035	0.9435981998584454	0.204898323088391	1.813542096049469	0.05358452996032554	0.05180978052500437	0.0005571266530464051	0.8159510311598488			1.261644356799486
5.850796086736127	7.261680054411536	6.010109409184505	1.91376265037841	0.7989682924305465	1.18390105020839	0.7471406650504676	0.7208076682422374	0.3961577674307243	0.2757821179793749	0.2942752697652761	0.3399703783545994	0.4133710775399237	0.5121810051966608	0.9438993091139029	0.2047428370895381	1.806721775910541	0.05358576139558242	0.05180795481200833	0.0005571307846098667	0.8158157199606801			1.26164421922709
5.858985870581406	7.620175745868776	6.581187122085439	2.096692448802642	0.8671308313581712	1.27163790679639	0.7829053823826837	0.7331961783253956	0.4104289369546197	0.2811587219022701	0.3000811418519409	0.3426372301310485	0.4156947780844225	0.5152646086462725	0.9494248037187106	0.2060743556094448	1.813222109907093	0.05358484582908986	0.05180207393314806	0.0005571331919457813	0.8156280943418267			1.26164404752286
5.867175654426684	7.410766303935742	6.48698527206226	2.0005736573521	0.8771218163042792	1.182752096732449	0.7839066693068393	0.7223878752972515	0.4113474091177295	0.2802772911047962	0.3030835642379742	0.3436046740570672	0.4153495372258689	0.5148159999167595	0.9487534972797325	0.2057850197183989	1.816950367721306	0.05358126388187882	0.05179307743671254	0.0005571317732690634	0.815632364140629			1.261643878222324
5.875365438271963	7.620544718605984	6.533195775870741	2.044607572518429	0.8676988837461983	1.200650543282886	0.7886520879947096	0.7362931043480573	0.4222787569723154	0.2874254425468632	0.3125013789842047	0.3471580325301235	0.4163191679990125	0.5180746788128374	0.9498052051225561	0.206497979906055	1.822679307460107	0.05357542581032838	0.05178550136545375	0.0005571308439046438	0.8156536065041033			1.261643746598933
5.883555222117241	7.576119437036704	6.363296907456378	2.021345254986088	0.8004876279651851	1.181266428749946	0.7670235382464871	0.7239263275762474	0.4107562547360884	0.2824731956214887	0.3018993847631367	0.3441026497331516	0.4144567370078855	0.5159602737982026	0.9476018168142077	0.2058176050545185	1.811498224779716	0.05356735941096428	0.0517822685286576	0.0005571347429139845	0.8156993031510597			1.261643630363683
5.89174500596252	7.432212037548169	6.109085470975683	1.956156813721609	0.7741004249744606	1.159021524714833	0.7440939662643535	0.717044180489077	0.3986102092185707	0.2772194395171386	0.296802718633333	0.3410077579087655	0.4133759387771097	0.5142456092988036	0.9455919655947929	0.2056439416378551	1.813634125060893	0.05356878946379152	0.05178418746086628	0.000557140534084827	0.815748144821438			1.261643458272493
5.899934789807799	7.369118022283224	6.146234181906705	1.97527790839202	0.7766227848104061	1.194635888342883	0.7498991950386533	0.7193574895096035	0.403591631193891	0.280068199651225	0.2995763117056007	0.3409919994155099	0.4143606563050649	0.5147652671794983	0.9457409822078316	0.2060359075411346	1.819375006037751	0.05357544213057797	0.05179385102604012	0.0005571401634340896	0.8157594061881404			1.261643298437867
5.908124573653078	7.267623114773754	6.055473523813935	1.917833910913282	0.7425227087874809	1.118274837034096	0.7376210468463867	0.7063394666684039	0.3943656330136184	0.2738708467333978	0.2950501619564844	0.3391987888715015	0.4136265812007845	0.5124740627142063	0.9435751708065673	0.2049987967016511	1.819255164912501	0.05357640220912384	0.05181026270326458	0.0005571373010000306	0.8158784853351365			1.2616431702453
5.916314357498357	7.721889421899202	6.456762767405829	1.99891642818649	0.8206739014568175	1.155518312372536	0.765564374072369	0.7179138498620798	0.4027834737930481	0.2782523931430321	0.3004230544047145	0.3424613080403547	0.4143099402619372	0.5140386092905821	0.9462338320037397	0.2056354585345025	1.818517310164759	0.05357771518295985	0.05181856862410281	0.0005571391641803222	0.8158265093514963			1.261643046997956
5.924504141343635	8.190917350925282	6.729524566778109	2.08884802675491	0.9198256691377188	1.24695270725108	0.8250757199950407	0.7341801954648435	0.4285719361315544	0.2876264518787711	0.3131963714320877	0.3479242819638099	0.4168460527294399	0.5180701938767017	0.9520647307755227	0.2068709848893821	1.815216747943465	0.05357688890120319	0.05181196042990888	0.0005571444864632601	0.8157620365745447			1.261642875855689
5.932693925188914	7.697953399866208	6.611659047273828	2.02277810701926	0.899220968423701	1.249407920286046	0.8091083950145906	0.7388450894995889	0.4232788036607671	0.2911769814917211	0.312446433249002	0.3487172603273693	0.4182760799703775	0.5191534163945194	0.952876902390823	0.2068214678704829	1.812694175228499	0.05357387451028513	0.05180535582475856	0.000557146764259546	0.8158057435824425			1.261642699359343
5.940883709034193	7.347448418710332	6.463313728741625	1.992608150221748	0.8546161518581104	1.195308588338587	0.7677633905291982	0.7257116430592302	0.4089098489873124	0.2871847889864038	0.3040560251584434	0.3461521493292936	0.4169692419833474	0.5167129537195191	0.9488131271295345	0.205797065360289	1.815545739703465	0.0535696802363012	0.0518037683858226	0.0005571451467783048	0.8158905836621528			1.261642541002057
5.949073492879472	7.371525949659764	6.321243385086746	1.91486852962414	0.8063740372875011	1.142457035525112	0.742561464680539	0.7166417055574963	0.4053520879402379	0.2828675994107873	0.2980060452495339	0.3416757230679984	0.4145612396730916	0.5148017574054985	0.9457026730245243	0.205231744219817	1.820253853249928	0.0535651773942934	0.05180208927562114	0.0005571444785966449	0.8159456104405538			1.261642414869327
5.95726327672475	7.264633148775944	6.289736320782297	1.888908113837667	0.8003300385114142	1.145514927106666	0.7505059465752513	0.7222354508189511	0.4095950088096533	0.2834097394212032	0.2979164994080458	0.3420280952451905	0.4148604090881093	0.5152847528776642	0.9453228006946479	0.2052458099759188	1.809710187503785	0.0535621487244792	0.05180652523614711	0.0005571471944568984	0.8157977925629529			1.261642305895636
5.965453060570029	7.174955517252238	6.13143479841496	1.917041802116676	0.7827821214130692	1.177368482672815	0.7533077013526153	0.7176011127473904	0.3946564926922679	0.2756683685446087	0.2918483889634385	0.3405682901833301	0.414264379338827	0.5141616921910049	0.9442207534708418	0.205113810571129	1.807822862411614	0.0535618007830137	0.0518217108444313	0.0005571505864413154	0.8157471933924484			1.261642169875719
5.973642844415307	7.031280750331965	5.980581861348286	1.904510383206255	0.7534352183833258	1.146773498769477	0.7457347430152621	0.7122640447132873	0.3947018291823136	0.2728525740235158	0.2922320606100218	0.3393951094080551	0.4125534458963404	0.5118278076123172	0.9419353143028211	0.2046750927358328	1.809052399445246	0.05356854497436585	0.05183364623234981	0.0005571511572533035	0.8158947970730644			1.261642010557849
5.981832628260586	7.125897726076508	6.007219021037709	1.936803827827794	0.7701165165261706	1.158865056248748	0.7554699185181678	0.7223743297118922	0.4020387112992643	0.2808145253378637	0.2971908125483887	0.3420118571965297	0.4143099573221721	0.5124592953003445	0.9440076982143824	0.2050206882947483	1.814542138686933	0.05357363546894846	0.05183696690479316	0.0005571495870768873	0.8159885912491881			1.261641882778779
5.990022412105865	7.451853717174596	6.069171712498928	2.03486094828878	0.7782374409448931	1.190375620394611	0.7530451549358312	0.7258768323963378	0.4022848127922486	0.2865252212669577	0.2983484659463715	0.343509210188551	0.4151207901829318	0.5133369293224407	0.9455441116072139	0.2051631360296387	1.814112443526563	0.05357008555775943	0.05182838206604101	0.0005571511415803286	0.8158666521357958			1.261641768724424
5.998212195951144	7.297243807893972	5.925932825128228	1.937900402649868	0.7487932993118243	1.146663303278272	0.7449743594887084	0.7183054578764516	0.4037922940482838	0.2838800684137707	0.295515982701046	0.3401378460032952	0.4142033890707071	0.5129581746775003	0.9449471121878359	0.2050313383608557	1.807800730411329	0.05357057466179578	0.05181542745857216	0.0005571568388840719	0.81569254953382			1.261641631781364
6.006401979796423	7.378104564404437	6.082003606444739	1.885133226323362	0.7811967168517645	1.143577015243354	0.7488790474372721	0.7197225898762576	0.4052949323360313	0.286206053969246	0.2981702232200183	0.3398815052047394	0.4149699304291632	0.5135147797496358	0.946698368319749	0.2054189119159973	1.801886042694898	0.05357319584898465	0.05180833634639403	0.0005571595828726615	0.8156279684079486			1.26164145876703
6.014591763641701	7.942081647707621	6.59989329792668	2.034085702031046	0.8251060511442242	1.224046768369953	0.7639718858470788	0.7165398631289418	0.4004007708015441	0.2817395080566553	0.3011252135798814	0.3426385719602725	0.4150615825442684	0.5159710516410053	0.9478992141883238	0.206226301934837	1.805589979758354	0.05357031580861173	0.0518030510293966	0.0005571566172839952	0.8157078997037126			1.261641327129977
6.02278154748698	7.955094023738805	6.230456757057065	2.139764473219588	0.778930730642632	1.243689509636121	0.758799436953344	0.723287634661763	0.3943812939939814	0.2797114424718867	0.2951326549384604	0.3421294795419763	0.414501036768555	0.5161133220787969	0.9473823872695674	0.2057349915965879	1.817258389400741	0.05357272547027015	0.05180354749533207	0.0005571558708740445	0.8157444553877818			1.261641202665964
6.030971331332259	7.271714396977961	6.055575109259483	1.863853690805626	0.7788271237102492	1.160316235924374	0.7476538433852152	0.7202645301229509	0.3919220991960274	0.2759715588072444	0.2928037901602347	0.3403853995571905	0.4135282808354543	0.513150035973608	0.9452782442728768	0.2041995010425061	1.811616256520169	0.05357609550990555	0.05180736642823271	0.0005571605511058172	0.8157312312786389			1.261641049871225
6.039161115177538	6.990706983158002	6.227629991798628	1.803159134766908	0.8142314940014977	1.124476064727176	0.7450029778863235	0.7112262098657903	0.393925860591574	0.2736732471263292	0.2935526561667907	0.3400928201470623	0.4133721042790759	0.512281958722789	0.9448524905141933	0.204232385494766	1.811435299765753	0.05357747561851767	0.05180744201730113	0.0005571653040954698	0.8157136890410742			1.261640862989908
6.047350899022816	7.064881684841415	6.083693360351619	1.828731454276012	0.7851387254309609	1.097391742202116	0.7339007250557918	0.715376479452427	0.395160975722227	0.2749609822474839	0.2931466955911962	0.3401960349263145	0.4135497110615167	0.5114711914608595	0.9440379320234836	0.2046907815726767	1.81209446262768	0.0535796368858664	0.05180555067414434	0.000557165351894622	0.8157525631763168			1.261640680946763
6.055540682868095	7.222852033922925	6.059571294595175	1.852224440124723	0.7887760969823709	1.107899485611715	0.7364181282481054	0.7189845108455946	0.3999839132895827	0.278467065005128	0.2961393008572001	0.3407504794286647	0.4136483852154915	0.5113369559025838	0.9435141698920181	0.2045780149310474	1.821742006778597	0.05357897470816712	0.05180221849484618	0.0005571634780913563	0.8158742083405143			1.261640538491976
6.063730466713373	7.175095087208268	6.344229871973617	1.923423507110394	0.851998877272948	1.164576767729121	0.770127255466428	0.7310853589943991	0.4089638586878821	0.2815097515360318	0.3024040602329721	0.3420908652746237	0.4146281397532378	0.5137159766813535	0.9454100782636717	0.2048973359346995	1.819642439791645	0.05357626383679333	0.05180380568720749	0.0005571661258626582	0.8158309505538873			1.261640387354068
6.071920250558652	7.070028410978659	6.199716079420585	1.878875825893783	0.8198597658579087	1.170721750717095	0.749968063122172	0.7248660664400661	0.4009006663017451	0.2786986456118962	0.2979639676131122	0.3399262220296608	0.4131645506462194	0.512923328667841	0.943899894943091	0.2046169060152951	1.810830501867289	0.05357373900773393	0.05180850311357861	0.0005571709305238541	0.8157677667113106			1.261640226749701
6.080110034403931	7.089950099797931	6.154829759974654	1.875357183752286	0.8296595582529803	1.17704324643756	0.751325856212647	0.7224354051534511	0.4064820780227744	0.2804945288693339	0.2999428858413287	0.3413090208078071	0.4135351309145263	0.5129577376745056	0.9444471740868627	0.2048937040528296	1.812772180762947	0.05357102416994242	0.05180229686473503	0.0005571714714281784	0.8155982055924353			1.261640071781922
6.08829981824921	7.733041464016185	6.489924307361788	2.060968474027551	0.8947170873849302	1.229433615860927	0.7902452375569413	0.7280318242750907	0.4164108896298863	0.2881165872160323	0.3105518039487117	0.3461612961928913	0.4163761268472492	0.5170364869856553	0.950272563551956	0.2062175864763512	1.825775206707252	0.05357057167316748	0.05178440346094069	0.0005571685810287936	0.8155603169153861			1.261639931252592
6.096489602094489	7.641493386995588	6.526220558831876	2.117697068361739	0.8906411174735096	1.227792168747677	0.7894577549212721	0.7234021491269238	0.4099122772723473	0.2890863890078909	0.3035991982107798	0.3440994466993967	0.4163002355196496	0.5164578135089873	0.9503312188322039	0.2060903844719936	1.822172718584877	0.05356992919010971	0.05176499159084007	0.0005571684341970864	0.8156300759017932			1.261639813459954
6.104679385939767	7.526224701666936	6.330112171082252	2.085699604053964	0.8041701548369201	1.229728783419052	0.7587258770036645	0.7315689814594208	0.3981004057423382	0.2826582923512489	0.296747324840354	0.3409306666637382	0.4148280501035012	0.5146012090937571	0.9459722145092063	0.2054865976451449	1.806560238686423	0.05356543970717399	0.05175298061385315	0.0005571724567657899	0.8155848454475476			1.261639695917769
6.112869169785046	7.410039049821143	6.084916416456168	1.945395863679534	0.7613877730664773	1.169725369918263	0.7472510738057285	0.72307523206322	0.3999542064212922	0.2767008050977289	0.2965922418667934	0.3402523835173273	0.4142272318092375	0.5140196016539047	0.9449588699670556	0.2053776938657221	1.801391678520451	0.05356141062059339	0.05174938820158312	0.0005571762082022017	0.8155792173556209			1.261639570625595
6.121058953630325	7.391793791440128	6.042439907713866	1.877409970900656	0.7833873981913173	1.137088510000915	0.7516364846799166	0.7200623210394562	0.4142807292711816	0.2787473289842246	0.3025625596613283	0.3420683806391187	0.4150811986678385	0.5153771463892597	0.9460653025776379	0.2056493123656293	1.804226748170528	0.05355946179264124	0.05174935628376365	0.0005571743525187973	0.8156616394374098			1.261639464704694
6.129248737475604	7.355725658806737	6.014465511964442	1.907779294543665	0.7621829824528417	1.13330054947461	0.7366975372351472	0.7129318294280919	0.4020520466888048	0.2729524868962694	0.2955194027463503	0.3393581295278844	0.4131124905340501	0.5130766286137783	0.9444277071463147	0.2047607100614548	1.816733472348315	0.05355646075934823	0.05175197877787236	0.0005571707314091534	0.81576444866899			1.261639385527142
6.137438521320882	7.296904249545213	5.904087433769591	1.960775726229113	0.7574993244730415	1.194083794144718	0.7523320404235644	0.7219512103386083	0.4000953049884971	0.2754367463805941	0.295325824225309	0.3392918506181002	0.4127222368311351	0.5130842805914615	0.9436769781097644	0.2046620784160981	1.815062086926369	0.05355758046384407	0.05175724188938333	0.0005571725472807049	0.8156894056510764			1.261639373809009
6.145628305166161	7.508148779017868	5.996242266600197	2.087637325170373	0.7772513617245964	1.279692635662175	0.7545936065736004	0.7406780661359814	0.4078205080359421	0.2823651209972675	0.3030524335543336	0.3433066805716658	0.4144948357278695	0.5153334910212376	0.9457446908950738	0.2054780995967634	1.808414355096528	0.05356519882159152	0.05176468824826777	0.0005571771268721538	0.8156052484788089			1.261639280293176
6.153818089011439	7.286271836583992	6.036518262415039	1.92211395651757	0.8076078669259004	1.183275138644625	0.7417075909277977	0.7308757189848013	0.4019768172895093	0.2770939625429947	0.29677371236342	0.3407806796104906	0.4133021509932828	0.5127769457892776	0.9435311390243474	0.2048373604730293	1.803631930132447	0.05357031966033201	0.05177764260916197	0.0005571774170364897	0.8156388356993637			1.26163918392114
6.162007872856718	7.135508190534997	6.064892463696192	1.842211551586352	0.7951583656549395	1.120211333693877	0.7336949671518462	0.7162447430592456	0.3965825908171101	0.2739031502200116	0.2921528523553012	0.3382568048849338	0.4116401237862595	0.5109822511285742	0.9424786979505586	0.2042831811167396	1.812730752973358	0.05357341619408262	0.05178700121531716	0.0005571738272505113	0.8157150398139732			1.261639135879984
6.170197656701997	7.403735395126767	6.436392001130274	2.017970547156855	0.8558237594420444	1.152665714075574	0.7485832911591241	0.722702164742076	0.4020715313737716	0.2802367566270313	0.297037623889171	0.3395341158667671	0.4125512271414009	0.5128769538790239	0.945194004366017	0.2049788529022585	1.833574742820771	0.05357730953512251	0.05178798851704804	0.0005571729885255071	0.8157004290333963			1.261639121116506
6.178387440547276	7.642102949216659	6.431352307779678	2.11471625953323	0.8193706296944911	1.216587845056319	0.7549420588821656	0.7389643833883361	0.4100109461587945	0.2877726027892422	0.3064447142709493	0.3432794283253521	0.4153225668438186	0.5160604300767526	0.947959233342266	0.2060742120549263	1.829410885251328	0.05357474383786152	0.05179191446368724	0.0005571762864708702	0.8155074252570758			1.261639098193626
6.186577224392555	7.790398078725031	6.205411240808607	2.094033652520224	0.7661248660732828	1.207740222051869	0.7369121603839982	0.7260285921946534	0.4059174898170023	0.2833440201771188	0.3026594567896882	0.3430067949577999	0.4147572683905215	0.5154722075340729	0.9473417651888387	0.2061911100213787	1.819487036827255	0.05356613443313205	0.0517954792869054	0.0005571783660839073	0.8154753786763912			1.261639048944919
6.194767008237833	7.525572313139776	6.047030041050985	1.988093924653205	0.754229683746891	1.165881778971308	0.7300846551368366	0.714588093448854	0.3970180080890892	0.2773327115657237	0.2956271480288105	0.3409786762682282	0.4127143621768771	0.5134115069793804	0.9438056023869538	0.2050638269682439	1.812534378399098	0.05356350088011696	0.05179098536745523	0.0005571752344632279	0.815611612622441			1.261639036407315
6.202956792083112	7.512082648168642	6.226271574126611	1.966977812667413	0.7966383340170824	1.172302816349998	0.749545105569046	0.7208136945018884	0.4013189312958023	0.2752125164397387	0.2979359778471207	0.3430727817242354	0.4131992602929459	0.5147039692146492	0.9460960522226398	0.2054346963542904	1.824298297532589	0.05356429838236184	0.05178175622709973	0.0005571708101142802	0.8155661458030841			1.261639075734773
6.211146575928391	7.593829035071486	6.421314067255346	1.981397596490712	0.7994530783470472	1.178386981025068	0.7441506376997238	0.7241511644917578	0.3943534402862331	0.2773237275694276	0.2984150801876214	0.3441639033570724	0.4133871664405451	0.5157245594865534	0.9463363793587356	0.2054925512868054	1.825819111857299	0.05356497070330073	0.05177710475964867	0.0005571710740283096	0.8155311751491773			1.261639120407747
6.21933635977367	7.404171889286506	6.189214411254707	1.94490491513927	0.7892253454075464	1.148179500043776	0.7424020339675631	0.7159235851423146	0.3937115870994702	0.2772755417141841	0.2976322558476386	0.3421902407776978	0.4122632302205304	0.5131438884843981	0.9435137433743799	0.2046939353890564	1.821356101066589	0.05357360097867016	0.05177666167729515	0.0005571748192200368	0.8155547386133942			1.26163913769096
6.227526143618948	7.356057292580618	6.059277855223814	2.037484888733675	0.7936850680686468	1.193571607390878	0.7515001680620814	0.7227925097952493	0.4000756793553705	0.2823058215794339	0.2975369318246422	0.3415198298672835	0.4136820164153263	0.5130625886876499	0.9440396028293421	0.2051730829353076	1.814720222587171	0.05358181792880114	0.05177651662244771	0.0005571753410205315	0.815609862212708			1.261639139241517
6.235715927464227	7.503591634564648	6.170714821304283	2.065283424431915	0.8285774521574066	1.207160706443106	0.7706380986929152	0.721251151923085	0.406203387601972	0.2866985715054614	0.2974149129678372	0.3422261688841735	0.4139811365915124	0.5134029443120494	0.9447127301702885	0.2050350474230931	1.816988853397415	0.05357937818183566	0.05177674110198183	0.0005571708568436378	0.815680071028507			1.261639191357244
6.243905711309505	7.146754035878474	6.157708693615898	1.962609562357303	0.82344112419173	1.14842921034756	0.7558834459669147	0.7143406366630481	0.4011523237949975	0.2832650037435608	0.2953379303696024	0.3405797020588468	0.4124670168176994	0.5114491239366595	0.9428182937152962	0.2040744572788649	1.820114224845809	0.05357532219951544	0.05177834029434728	0.0005571682952374674	0.8156519378855437			1.261639270295116
6.252095495154784	6.990874672750732	5.82668701540991	1.848323823805237	0.7641349322150284	1.12726665898622	0.7378275273672558	0.711845460287272	0.3960048923960126	0.2800727929537814	0.2968011764659972	0.3405280332680587	0.4120742100045275	0.5110402082122224	0.9413830505777003	0.2039011977460559	1.809542996789201	0.05357551039502649	0.05178348030992261	0.0005571717598851387	0.8155904991696046			1.261639343062757
6.260285279000063	7.137408569540418	5.891369157691555	1.869069409076942	0.7591682375378461	1.167847627556539	0.7383705068438475	0.7108323700926235	0.4010335752839618	0.2740727602255447	0.2992081841505562	0.3413037977736451	0.4126320005328099	0.5120549583612938	0.9422218858971361	0.2045431631401909	1.795145025307728	0.05357637412533552	0.05178835396923668	0.000557174036529275	0.8156054671193995			1.261639376620959
6.268475062845342	7.106056792089257	6.032897128444927	1.935095388256161	0.7928611293292789	1.171807506394623	0.7397229951616699	0.7047168990871724	0.3926133213440708	0.2686966372422349	0.2936034420119392	0.3395287148277502	0.411943176133322	0.5109499533862368	0.9425511740686299	0.2042548812805879	1.796287220562855	0.05357890868123089	0.05179434439608131	0.0005571694789381532	0.8156250479973837			1.261639415032987
6.27666484669062	7.149595937790161	6.057561314109386	1.928589071133658	0.7788704207579087	1.144155247378227	0.734849459194185	0.7011616339220176	0.3862319093966253	0.2718197061762263	0.2925038540545364	0.3384143693810938	0.4112181989378727	0.5099325128041793	0.941901998867523	0.2039363306603421	1.817369654145023	0.05358356966407066	0.05179795084945194	0.000557165100924952	0.8156392518108849			1.261639490202461
6.284854630535899	7.3640438940133	6.180544021261089	1.890160044375782	0.7913761114813018	1.161823822066895	0.7418629307469384	0.7102301131794989	0.3911783431384629	0.2778838882634533	0.2960744607256793	0.3403118262575318	0.41275622930038	0.5120474895181516	0.9451147392229613	0.204457735253518	1.819809346482919	0.05358812962218058	0.05179568997191359	0.0005571670201695194	0.8155838267852301			1.261639562980756
6.293044414381178	7.528947156723529	6.43022234258235	1.937715980011947	0.8624411461744041	1.201409630732177	0.7672750652079212	0.7226594906461246	0.4070552546260063	0.2786675216026034	0.3031787723970623	0.342978590249634	0.4151293931399347	0.513874509903497	0.9474164505065116	0.2051291314910537	1.814256834330845	0.05358853723177689	0.05179044677821796	0.0005571703673689299	0.8155235033743574			1.261639620599579
6.301234198226457	7.289447293461542	6.11044372539904	2.033838095376616	0.7881359166838308	1.184831669309454	0.7475772736001822	0.7192875455431721	0.4004967619725711	0.2807792832519909	0.2994729471870902	0.3407746246005375	0.4137619921320443	0.5124621404426647	0.9436260321150838	0.2050829455864783	1.807835174929089	0.05358020231763932	0.05178426150198755	0.0005571699038515106	0.815664527518718			1.261639640179506
6.309423982071736	7.363251604404931	6.019322143070425	2.12884364558388	0.7802439278213709	1.217784227922678	0.7498618216502726	0.7182627093628671	0.3995582627677012	0.2829382072663469	0.3017490783276035	0.3409881166501948	0.4132501002585982	0.5129757046584676	0.9431139530962038	0.2049713466138753	1.815330111576054	0.05357172713648306	0.05178274124115947	0.0005571669026786031	0.8156731689541135			1.261639676918253
6.317613765917014	7.373666094276242	6.076459425571539	1.985347890425425	0.7925311212633407	1.187495785202824	0.7548541408811387	0.7162101042224079	0.3998452990560628	0.2785221499472018	0.302227867075903	0.341571421691535	0.4130908043730608	0.5129437560014514	0.9448643259150195	0.2048043831620432	1.826548254834007	0.05356702708787663	0.05178665926998748	0.0005571665465037101	0.8155842337013663			1.261639723739016
6.325803549762293	7.214190149700947	6.064693882941243	1.902111286747601	0.77649459977566	1.174434164252525	0.7461567716325398	0.7163609027752992	0.4018964176019029	0.274995136300891	0.2984024849252795	0.3408981259755214	0.4125085585420545	0.5130568789925831	0.9436469452449715	0.2047168808672646	1.813935543306116	0.05356417949247821	0.05179165806633364	0.0005571702067328961	0.8155485057639522			1.261639734275001
6.333993333607571	7.423447572315424	6.21306348559881	1.954676321503227	0.7798668355644562	1.18270752149883	0.7384819469701266	0.7231362950239987	0.4029098066872978	0.2767067532018356	0.3008341898260434	0.341282450757945	0.4130082204419115	0.5137363321573977	0.9443974533861773	0.2053938325526261	1.808667372780863	0.05356476836929948	0.05179904108272845	0.0005571726079093906	0.815552512000164			1.261639706283716
6.34218311745285	7.455310402504769	6.214637961976862	1.967833294803765	0.7852794901808574	1.169382395093206	0.7390919723906675	0.7242605650100902	0.3988383383282325	0.2800684648285786	0.2990861639773678	0.3419656181094258	0.4142635954125889	0.5141678629090486	0.9462447906443719	0.2053534424836494	1.812188236606288	0.05356813290657474	0.05180553687961841	0.0005571696063878736	0.8156343405506766			1.26163968486983
6.350372901298129	7.379974006576223	6.219779728407799	1.998627770459239	0.7941797710956948	1.192956424639042	0.7508031974258954	0.726253084933608	0.4014502064321326	0.2828245764781401	0.2995413378875594	0.34325283448227	0.4159050535241525	0.5154411706360634	0.9473560901024534	0.2053031085326386	1.822962911709754	0.05357189157414122	0.05179652324618798	0.0005571655786894947	0.8156074705250637			1.261639703182434
6.358562685143408	7.359662432841422	6.326715907731671	2.065501577805316	0.7935288867861111	1.197277914281934	0.755551535509412	0.7269598516866252	0.4041121927549271	0.2846778618552798	0.298659017939619	0.3423380920000062	0.4150603290817228	0.5144547449475356	0.9470266267918411	0.2055825772950683	1.814923804440023	0.05357442236824895	0.05177709349936851	0.0005571664180628128	0.8156462802950911			1.261639734926872
6.366752468988686	7.322565037530335	6.16839866761002	1.933729529959742	0.7765374218075156	1.163290162433592	0.7441530342590522	0.7236993235933107	0.4022954346051011	0.2781215138010028	0.2970555090381552	0.3417116452289509	0.4148311671781648	0.5141848002848247	0.9467677341841314	0.2055691261334042	1.814870565882559	0.05357077749774706	0.05176471502909648	0.0005571691745140079	0.815578167080374			1.261639748355565
6.374942252833965	7.621492635148758	6.178896100493388	1.985478270840071	0.7912934334702708	1.18578939449365	0.7585526361979524	0.7298684185612216	0.4086541265986387	0.2816892356149222	0.3017116004992896	0.3439283722009616	0.4165705705448624	0.5174732721696165	0.9496647341308763	0.2065878730668264	1.821555080172164	0.05356407080106951	0.05176046272617534	0.0005571682061005997	0.8154102638072949			1.261639750583882
6.383132036679244	7.86916353053434	6.380687819328538	2.191072004396234	0.7966915838077582	1.265979960373132	0.7515249390285241	0.7279737754750519	0.4042373467224485	0.2880761058130742	0.3007348150853453	0.3431883943255143	0.4164413282442485	0.5168367104112627	0.9490777055339316	0.2061558183042102	1.829258882877426	0.05356504797636563	0.0517662417282878	0.0005571627815769841	0.8154443613783319			1.261639815460883
6.391321820524523	7.340243305686241	6.12463750905246	1.998792332818893	0.7660582474085201	1.204263721679659	0.7321655307405426	0.7186672456503079	0.3960244425880453	0.2817832069551983	0.295324140397186	0.34134256658169	0.4137495817288797	0.5133501096018569	0.9449357745761492	0.2049874682419063	1.823121190652914	0.05357265509876655	0.05178466172131529	0.0005571613196023443	0.8155355526653268			1.261639905837763
6.399511604369802	7.042382593025931	5.953693225269573	1.839428917851304	0.7608071456897251	1.140711564801556	0.7416835326696708	0.71434281652103	0.3905719671088828	0.2787122301456602	0.293014286927176	0.3413496450704798	0.4131374560354286	0.5121943100035847	0.9440358048879565	0.204425753524466	1.816855257375299	0.05357624825142042	0.051801805042641	0.0005571660932520036	0.8156363392260589			1.261639970398049
6.40770138821508	7.094155543066579	5.966089128220377	1.883306895875577	0.7560738121027376	1.141372414386202	0.7353121145181861	0.7100002024082808	0.3946670063040097	0.2734895548857907	0.2954646364405966	0.3413317211483873	0.4138253409812604	0.512252895741021	0.9435833730195933	0.2045686947609851	1.817492098737531	0.05357217475786052	0.05180427122162212	0.0005571685507351817	0.81563422270998			1.261639979120282
6.415891172060359	7.44399707409114	6.155109407577789	1.966481628756895	0.769847698090113	1.14792939946131	0.7291105367695242	0.7110325564097891	0.3978651925693736	0.2711200966804323	0.2967927012462936	0.341599150921592	0.4143459857944616	0.5130051792443922	0.9454509422535854	0.2050744552777999	1.818405271952503	0.05356554593464001	0.05179741887665338	0.0005571660329409318	0.8155522741049842			1.261639991345657
6.424080955905637	7.589509758819176	6.285442822549496	1.97665317067399	0.8018619272989401	1.138244426122202	0.744433740665551	0.7114200890524489	0.3946655204505781	0.2747002320691879	0.2960501891922245	0.341901601347209	0.4145716062024049	0.5137166913970378	0.9484132863647139	0.2052442754883519	1.82536633173545	0.05355825083174062	0.05178536472156683	0.0005571626575581242	0.8154913038460075			1.261640057156808
6.432270739750916	7.408047740398986	6.112032240919321	1.967614689178624	0.7631936551428488	1.147382193360131	0.7393792737141544	0.7146567210208574	0.3923770227393968	0.2765141103000575	0.2968227680572857	0.3410447063189492	0.413811885039605	0.5132655640618337	0.9467969270105172	0.2050111375106422	1.814568385836614	0.05355443512923189	0.05177303808692961	0.0005571631908250766	0.8155776559770048			1.26164010845822
6.440460523596195	7.395748733811043	5.977552066678631	1.90466120504893	0.7548797048712271	1.1356878665714	0.7299695389118678	0.7073762831261771	0.3913118722563274	0.2737888040706918	0.2965138402412715	0.3397561799447739	0.4127945823035273	0.5122437920098731	0.9448460741349699	0.20506263015939	1.805856679289506	0.05355586056187409	0.05176493950863061	0.0005571659412612074	0.8155681291260003			1.261640120316164
6.448650307441474	7.789663258724933	6.199968524155309	2.054022458079051	0.8234537948835338	1.190675939950177	0.7575114514219758	0.7121950873047279	0.3976605431140711	0.2764775062301478	0.2972868475718397	0.3403840005399177	0.4133109354254803	0.5139157163962453	0.9457987872305204	0.2059415696533209	1.810464097101453	0.05356180366776225	0.05176107869900284	0.0005571658874024426	0.815546168230309			1.261640103621082
6.456840091286752	7.523700944262659	6.093759575661879	1.938747705886025	0.8018196798786424	1.174772380326416	0.7629128318513152	0.7253986772452229	0.4007590973612845	0.2819742870135054	0.2956379955493649	0.3398248862818276	0.4133724963069874	0.5139647419652673	0.9456119917543123	0.2053116121606073	1.82462934395808	0.05356861207748893	0.05176434475499093	0.0005571629425566553	0.8156939960885931			1.26164009951938
6.465029875132031	7.236073152429287	5.964385729669631	1.856511713001431	0.7617742038248394	1.13558903393286	0.7483188610295215	0.7169387310636174	0.3988973408309865	0.2769320251168477	0.2956580452343354	0.3400243235083849	0.4123979033812437	0.5125124500367403	0.9438008922702402	0.2046784665169516	1.820806642698861	0.05357277317408441	0.05177284453891632	0.000557162219386624	0.8157554908055237			1.261640129507182
6.47321965897731	7.341325920484542	6.056628203390496	2.028003150447141	0.7737057444257012	1.176908980457413	0.7545513788880186	0.7216391702950151	0.4011150615182422	0.2797325928733214	0.300165917871816	0.3428352355484147	0.4135062801346641	0.5138565118749234	0.9449166039372309	0.2054509201479471	1.815908161316762	0.05357289301662677	0.05177935184266107	0.0005571656708846185	0.8156600626937139			1.261640140804358
6.481409442822589	7.347253939282774	6.002396829219491	2.014623065173686	0.7790265339583508	1.19279850384887	0.7551494436623253	0.728278719007678	0.4049786217872637	0.285948142127307	0.3003911468946516	0.3440093033233577	0.4157439312384527	0.5159330369081888	0.9469017838536776	0.2061459347867597	1.816843467249779	0.05356685602089804	0.05177906989735206	0.0005571683492920119	0.8156481768061719			1.261640122651934
6.489599226667868	7.236894854820213	6.046275289258744	1.910144914553254	0.7876746899185458	1.177278975319944	0.7470035403666686	0.7227993837828919	0.4030777946595994	0.2807853027373509	0.299198075159632	0.3415159548536053	0.4143847917276158	0.5141803242651783	0.9454983421929317	0.205156859809134	1.820217390425123	0.0535604193877345	0.0517766039649456	0.000557166053626838	0.8157903753928216			1.261640102632284
6.497789010513146	7.270522362416736	6.164419533848474	1.891684757045612	0.8143548136565997	1.158450290833648	0.7493633985251158	0.7187255315713478	0.4042868577584338	0.2799551361627876	0.3018207818488806	0.3416435002986198	0.4135044989057122	0.5134208475856316	0.9455942711867799	0.2048468924362829	1.824662733042772	0.05356086519136569	0.05177970504827092	0.0005571639805292372	0.8157166979845989			1.261640065006443
6.505978794358425	7.479303525856436	6.283226509067416	1.950215412462057	0.836916713212004	1.162116697954616	0.7631728406827546	0.7183938261682344	0.4088562773690466	0.2836667623295712	0.3039466776771665	0.3436300283922473	0.4135465777184242	0.5140640197033461	0.9451295206335754	0.2050267712266794	1.817947072069544	0.0535666013061518	0.05178904528455793	0.0005571683699800514	0.8156143729759132			1.261640004255346
6.514168578203703	7.584957536540475	6.153561212604823	2.028775480246173	0.8052449965595835	1.209225098625581	0.7535450165261236	0.7206649042692179	0.4036717177695084	0.285585387448562	0.2989374539712275	0.3424182581042006	0.4135618220647203	0.5147901522776888	0.9449655238427193	0.2053369221274783	1.81492774210191	0.05357618808370239	0.05179729275332265	0.0005571736075805542	0.815633469292678			1.261639905097917
6.522358362048982	7.447292880284236	6.025488517150039	1.932312373019028	0.7813860024256498	1.199365014180408	0.744282873445465	0.7212614195466717	0.4021610588360859	0.2797944169546184	0.2979144208727611	0.3427756160562349	0.4138621965551458	0.5149607588574169	0.9456041389486334	0.2055165423741828	1.817756644185167	0.05358250553702031	0.05180348211174599	0.0005571727259475444	0.8156929269675162			1.261639802945028
6.530548145894261	7.364656160180555	6.128277031592246	1.842968754472145	0.8110753341032391	1.13310040169903	0.7594717504271723	0.7155620736719954	0.4062309859365438	0.2748709745077458	0.3002645816757964	0.3433620718617906	0.4142005787926039	0.5142878243815827	0.9461551899169408	0.20528164538556	1.8304577520272	0.0535845237808464	0.05180194496049768	0.0005571693312583877	0.8157184372343644			1.261639723247054
6.53873792973954	7.701262041694724	6.606417702422441	2.009317090615373	0.8885784593282041	1.169307379860359	0.7739129088777856	0.72269788522774	0.4094195656764492	0.282557809082726	0.3025695364820912	0.3440873976724418	0.4156084052208013	0.5160303112458413	0.9498541387808863	0.2059342064311006	1.835219903567608	0.05358356635160163	0.05178897092836281	0.0005571702277629892	0.8156811389923563			1.261639647474212
6.546927713584818	7.635115750818991	6.548754011896792	2.093508047807755	0.846858938611973	1.213132426053209	0.771454823797419	0.7340060811034393	0.4096805651647898	0.2869032653045834	0.30366822004844	0.3441151927308987	0.4155198812837197	0.5153831369200433	0.9488432161590966	0.2057663888203072	1.824963990373512	0.05357921695642338	0.05177542230697826	0.0005571744432324963	0.8156841660780895			1.261639551771265
6.555117497430097	7.230349068676701	6.034906197311365	1.851612182266811	0.7553576511052897	1.127238772074121	0.7488585607077327	0.715754263141736	0.397252228102589	0.2794911592213011	0.2970094790767362	0.3406875578053293	0.4129110692093438	0.5115681663339937	0.9438243400214194	0.2044741346550265	1.815999353822021	0.05357764316843965	0.05176844996196818	0.0005571758971009776	0.8157272973529217			1.2616394386718
6.563307281275376	7.09854519282976	5.789604413692819	1.799237815184188	0.7193198341646246	1.122079398459991	0.7350543089412422	0.7151544970981581	0.3914665580822074	0.2793930320628469	0.2955366780488803	0.3402381923870328	0.4133319693645472	0.5123334840241178	0.9431745117631168	0.2046772501836077	1.820563490201274	0.05357879909635264	0.051771419784972	0.0005571738749534032	0.8157410955165475			1.261639337373455
6.571497065120655	7.307461556223598	6.013895508467535	2.015097682417306	0.7614145295265448	1.24522888293906	0.7473041387797654	0.7332997723859991	0.3934976274919609	0.2820486591811571	0.2961888381570283	0.342287422547042	0.4155449227903811	0.5153887415041825	0.9460097899827651	0.2056268109023654	1.82786609275152	0.05358427945266564	0.05178394461146395	0.0005571731286608459	0.8157047533861318			1.261639268596715
6.579686848965934	7.672464772912354	6.318313935819999	2.132308636872058	0.8105582494241106	1.284417257764148	0.7767228675901108	0.7439804296118741	0.4045828152774588	0.2868634854017333	0.3015769140278318	0.3459579934743211	0.4164659051332904	0.517653168461866	0.9482067929651095	0.2063253305275154	1.819261301151126	0.05359099750137578	0.05180142480962779	0.0005571759251456249	0.8156301183615271			1.261639213300752
6.587876632811212	7.572552180943167	6.204909527413061	2.0363401874075	0.7718761593670828	1.204844075715431	0.7684930661094231	0.73057621512846	0.4068371862189591	0.2851993138859567	0.3045920220161561	0.3460941486460462	0.4149089623389779	0.5169444194245535	0.9462930639566096	0.2060310443632653	1.814764017924498	0.05359369424732242	0.05181901684344709	0.0005571791435868128	0.8156217708895996			1.261639130985101
6.596066416656491	7.170605837281555	5.997551078903572	1.89115498950201	0.7537312513379837	1.136129076785209	0.7384586716015137	0.7085181256124392	0.3962403830892661	0.273919819878749	0.2964831010427139	0.3405229982366118	0.4126876894019456	0.5123013000878716	0.9416502083880919	0.204739507479018	1.809870776912702	0.05359015663833027	0.0518269310244173	0.0005571789047928683	0.8157858788908029			1.26163903070996
6.604256200501769	7.164920048954574	5.914691725405077	1.823652678434457	0.7674209600731435	1.107139227787703	0.7382057781448343	0.7032910072337034	0.3949172687039605	0.2715769962521187	0.2939793366901823	0.3401126750607246	0.4126339133443835	0.5117294710184321	0.9425016013677194	0.2045541985603178	1.817252791748868	0.0535827757634478	0.05182474573594736	0.0005571756990609781	0.8157592259403972			1.26163897374543
6.612445984347048	7.106145456877228	6.035290081813661	1.821720432139868	0.7874948483748562	1.118966789135757	0.7473782435979189	0.704284627434273	0.3905757031190094	0.2729655435565806	0.2928996282313939	0.3404801957811123	0.412361204994281	0.5115653731085302	0.9437759598905499	0.2043616338232798	1.825738852095838	0.05357580951526579	0.05181807599378561	0.0005571763261781669	0.815700150861669			1.261638916818742
6.620635768192327	7.246269567225061	6.174527436216954	1.946953283494	0.8165578044655275	1.182666898806065	0.7627928669268307	0.7148472178122046	0.3946276908096053	0.2772018201582536	0.2945178433765731	0.3408046598970538	0.4128969026903812	0.5130079182698446	0.9449957428337197	0.2047467730727147	1.81883717727001	0.05356983174764242	0.0518106587719002	0.0005571835018323961	0.8156905648746737			1.261638793352261
6.628825552037606	7.506341530735082	6.142723792946688	2.002873207029518	0.7855463952781476	1.202532532963745	0.7631323007993406	0.7264816464870798	0.4054495338063478	0.2840459515483653	0.3009357016068974	0.3443771379127191	0.4153413461799487	0.5157813230950902	0.9465995130929111	0.2059304709980113	1.813966221000908	0.05356843513298293	0.05180948225092363	0.0005571872069171658	0.8156753999728674			1.261638635424343
6.637015335882884	7.362961615978083	6.183660250605576	1.960890837429879	0.7773335887406395	1.168796077663422	0.7532410033541325	0.7262588073958373	0.4060301421600227	0.282343437105844	0.3024068724109337	0.3447049643850511	0.4153331261937017	0.51462018503399	0.945466600404267	0.205073045912616	1.815093986912132	0.05357568403182508	0.05181348174553478	0.0005571851260251452	0.8157303610113936			1.261638488345545
6.645205119728163	7.278087121465749	6.276466225721299	1.954972172488781	0.8155180264201317	1.178896013174965	0.7686450865947646	0.7264071286049046	0.4087061301749736	0.2791857358538622	0.3026676469612171	0.3440412026710123	0.4144167311271383	0.514261921657666	0.9455821075858561	0.2048647108134996	1.823025843626202	0.05358022369248766	0.05181767608953172	0.0005571851156636854	0.8156989356408084			1.261638367859325
6.653394903573442	7.432553486309292	6.427552748918092	2.07197734201781	0.8889867274182689	1.232917310391504	0.8028509386491137	0.7302696235701995	0.4109085587770498	0.2813583149905169	0.3014563088721799	0.3430426060381579	0.4150662567918629	0.5147014071211469	0.9472741254949516	0.2055174248471648	1.820491906897035	0.05358075551093848	0.05181892615848025	0.0005571896114188555	0.8155854041902983			1.261638204725297
6.661584687418721	7.731999457109086	6.678837929442604	2.09807688465885	0.9297218537510386	1.231083863994263	0.7926379362167489	0.7280072662375903	0.4131743101976848	0.2841935382000408	0.3044470929210271	0.3436142629701809	0.4172004098976562	0.5160523113336684	0.9514571261923176	0.2063875331019399	1.816855964312867	0.05358098480478739	0.05181525228042706	0.0005571943646210337	0.8155395619485595			1.261638005665732
6.669774471264	7.57027008418806	6.247827507739818	1.929210953775987	0.8192365183842789	1.153993240015371	0.7546503758984188	0.7187687312942029	0.4069656379892724	0.2808617140322055	0.3037243589358358	0.3434902834947358	0.4166194102651419	0.5157587200926201	0.9494248238477059	0.2060936809630544	1.813869492615035	0.05357479281427847	0.0518152739927642	0.0005571945926012006	0.8157412045102891			1.261637781214433
6.677964255109278	7.730944980363291	6.173178724551679	1.927528566641112	0.8036577411595933	1.156977262497121	0.7545379306199548	0.7193432245292396	0.4042598994100974	0.2811893035028435	0.3001176027936394	0.3418461184816834	0.4147329509643217	0.5142955443994341	0.9465429022656653	0.2054133769980981	1.822921044241779	0.05356882885780544	0.05181665711655603	0.0005571932688371594	0.8158248969793238			1.261637577532299
6.686154038954557	7.754365232559304	6.466147258660325	1.977755117370869	0.8885003504083058	1.194575952890735	0.7513621782004236	0.7209496669352037	0.4072537242362039	0.2819645337484	0.2988270169503429	0.342165197177052	0.4142077351679272	0.5138211405726031	0.9466662886447125	0.2054533890726096	1.820524901855875	0.05356964176568384	0.05181528370509721	0.0005571957955154553	0.8157510168602077			1.261637395014284
6.694343822799835	7.453641269740063	6.130958839989098	1.967140508255958	0.797968587276717	1.187851668138041	0.7438474815936266	0.7234934780834864	0.4046719978975404	0.2839175958526735	0.2965767954965956	0.3426530907056982	0.4148960599113417	0.5139880952568581	0.9458260961047823	0.2056363276452318	1.813375311652148	0.05357493102541687	0.05182324669430712	0.0005572013046703288	0.815761627059213			1.261637186725759
6.702533606645114	7.544742863558549	6.326608284515081	1.988623698260244	0.8232235128957279	1.20112229115239	0.7527848773694761	0.7323775718466659	0.4087007069722862	0.2886163407443454	0.3003405926032942	0.3431415942069209	0.4151288768014914	0.5154887210364443	0.9468411000737671	0.2061886404082034	1.813432054452601	0.05358175135849667	0.05183420473940242	0.0005572039595747251	0.8157175069248724			1.261636966156926
6.710723390490393	7.883358428840431	6.660912048463443	2.097642155226949	0.8481812103752483	1.221949955529792	0.762935645408952	0.7298747682496046	0.4067164743589796	0.2902876200181483	0.3035264193996056	0.3435439780810478	0.4159524190009028	0.5175895220552864	0.9496579919245466	0.206660832143219	1.818897631077079	0.05358872834160513	0.05183490038349127	0.0005572019856451312	0.815593817975535			1.261636783666537
6.718913174335672	7.666813876211631	6.415195712486343	1.99485088501131	0.8377906953184935	1.191577435150229	0.7710232506841546	0.719174315081718	0.4060258715303366	0.2819589102716205	0.3034405247349174	0.3429251317807019	0.4151791804621867	0.5151640265326457	0.9486654022304697	0.2058589121194625	1.823239145042386	0.05359272219944441	0.05183166575217332	0.0005572007860261151	0.8156241394150322			1.261636629224473
6.72710295818095	7.317429928549169	5.967519854116231	1.931258469241985	0.7812724476444304	1.172895097408915	0.7465123255486816	0.7191073331043256	0.4094609437415584	0.2780378902918902	0.301988038336559	0.3418318262893948	0.4137314175366838	0.5134630677636425	0.9453950664737069	0.2050025000692259	1.817689384634448	0.05358608023331147	0.0518287789428998	0.0005572043180335033	0.8157306212876076			1.261636481960484
6.735292742026229	7.068277571863376	5.734560854062474	1.90100211211118	0.7210910876706041	1.130932347205564	0.7187816661719519	0.7107850059283688	0.3988923094141284	0.2790693162092852	0.2985591688220547	0.3415205388490629	0.4133165480267325	0.5136088625512493	0.9433845256768031	0.2049406266958858	1.815793175023137	0.05357718693865677	0.05182488262640894	0.0005572075964819322	0.8156723015976257			1.261636338074889
6.743482525871508	7.070206140361824	5.770736281099861	1.830552888317524	0.720113983117282	1.09420783158445	0.7197406146146619	0.706218563499122	0.3955072616357034	0.2755150102842523	0.2976584036824683	0.3406614785427211	0.4137640896131022	0.5134057163930735	0.9443924089219536	0.2050715940973994	1.813741663420518	0.053574139923631	0.05182217866651707	0.0005572053702414256	0.8156496005230223			1.261636208159666
6.751672309716787	7.338248292868583	6.027680908656634	1.8293236850157	0.7794089555013286	1.113317327972105	0.7471998580970514	0.715540259131884	0.3982310595646988	0.2744824120689234	0.2960020309738468	0.3399487284018866	0.4139319737886335	0.5131400612769035	0.9465296304930388	0.2048618478334832	1.825709152908896	0.05357099393559551	0.05181739822641564	0.0005572020790914153	0.8157035310408512			1.261636116864427
6.759862093562066	7.365718426665146	6.180268993152334	1.884478709086988	0.7888742894777782	1.147313205769777	0.7408707025963521	0.7189761278263981	0.3999524120651387	0.2737490904038922	0.298296913174184	0.3421615030576904	0.4137133168447942	0.514044672277739	0.9467111154323632	0.2051101101643747	1.819869377398559	0.05357423376403016	0.05181545863666765	0.000557205171257402	0.8156305197852822			1.261636041919817
6.768051877407344	7.553290469615731	6.308119413159636	2.072429257946681	0.8058485814130237	1.212998470155377	0.7491930604065299	0.7274695924805463	0.4035646327980003	0.2761866835087218	0.3009798000901549	0.3442807260278622	0.4148267857411841	0.5162849447322952	0.9490213750046261	0.2062991795950827	1.816331769449018	0.05358227205545926	0.0518212401730259	0.0005572108781549034	0.8155985263253055			1.261635946203646
6.776241661252623	7.757614161152208	6.390973685007139	2.094331979278482	0.8595963959644715	1.251168043862957	0.7777178339779782	0.7360785618200427	0.4094185852084303	0.283236490626581	0.3057086780378331	0.3457513493647182	0.4162082305324789	0.5175380271565009	0.9507063766394783	0.2066748928687992	1.816860334765358	0.05358567764273404	0.05182913623070257	0.0005572129732688415	0.8156576651979086			1.261635804827159
6.784431445097901	7.565562030223825	6.187958563947075	1.941232349905098	0.838439321352998	1.168136087482668	0.7779283115037186	0.7251030844396752	0.4071631038485632	0.2826481217365288	0.3075014896918185	0.3455753931693779	0.4169073650486034	0.5167876017452294	0.9493739139809286	0.2058914797946986	1.819819731652696	0.05358575547712012	0.05183031683387208	0.0005572112815898643	0.8157128366430082			1.261635687169571
6.79262122894318	7.424757333288001	6.165851520390251	1.926785065051005	0.8274140624260788	1.130772005205538	0.7642107009385926	0.7128215523525063	0.3995079626051317	0.2784021816095326	0.3016606149900557	0.3439660975038158	0.41514246156272	0.5142226705207168	0.9481271591018714	0.2055768812528403	1.829102355070069	0.05358261525421733	0.05182488670860187	0.0005572105799806505	0.8156973406097427			1.261635610910757
6.800811012788459	7.379418032604184	6.199546964599028	1.900694485483455	0.8148666724003641	1.133261244406091	0.7493645271179851	0.7182498810570562	0.3999044416252138	0.2795158682608563	0.2993659937464837	0.3431397715893926	0.4147713427052385	0.5138095081492858	0.9470375882865446	0.2052195774737582	1.819878059708319	0.05357949076307943	0.05182094467976561	0.0005572130276640574	0.8156213737706502			1.261635524678801
6.809000796633738	7.196512650718979	5.901085281486975	1.85832161848618	0.7637470856252238	1.145873731005065	0.7350338307817036	0.7196432732348068	0.4007732288970239	0.2812018844689999	0.3007209319339427	0.3434491332072526	0.4143486939612123	0.5134855252342531	0.9450247980919173	0.2047953401890866	1.813060644604848	0.05357600539530984	0.05181981591223091	0.0005572151540790146	0.8155903146647471			1.261635401399852
6.817190580479016	7.360785672085179	6.047351727719741	1.991650359590561	0.7811350223208947	1.177813470554243	0.7389252114964271	0.7180523997563862	0.4030737326266834	0.282196540182591	0.3033699857833908	0.3447617273188926	0.4149099203651467	0.5147537617598223	0.9461524053026255	0.2054038776747102	1.8138286274962	0.05357528385071447	0.05182286565307074	0.0005572133978050967	0.8156833424686396			1.261635295327592
6.825380364324295	7.462133073177997	6.421458276324342	2.012244211234603	0.8568507229899803	1.195656417703959	0.7711962826572082	0.7249886600074846	0.410895681241037	0.2835876664452986	0.3033144055467624	0.3441679040570107	0.4176261058477378	0.5175415605959308	0.9500301912853104	0.2061034057955952	1.82586447502471	0.05358060138364217	0.05182660107909175	0.0005572106639809003	0.8158125219477316			1.261635234566149
6.833570148169574	7.377373651943	6.213107885322437	1.937965561877103	0.8325856332341324	1.177800622192355	0.7621116352226478	0.7202898098345618	0.4014754579269778	0.2809228444285261	0.2997988708750653	0.3432321935614898	0.4166628726218938	0.5166823958680152	0.9488640113959947	0.2054269888077618	1.82424521000379	0.05358194597118796	0.05182685568192354	0.0005572120769428835	0.8158599416756749			1.261635188002447
6.841759932014853	7.407858752930925	6.178709186812227	2.001813233853235	0.8121626209294559	1.220988873961757	0.7520391228168407	0.7257252777044441	0.4021829933751777	0.2817373072624008	0.3011972156742879	0.3445936642512669	0.4161439296465299	0.5164611462903302	0.9478584451696164	0.2054577360873536	1.81862415806153	0.05357792550893745	0.05182136629635664	0.0005572160197432725	0.8157882302523273			1.261635141296053
6.849949715860132	7.269549460178869	6.041400145990055	1.960807172872826	0.7768547268954354	1.201943497175221	0.7423058474568798	0.7177923056416992	0.3995707333560186	0.2782914613311634	0.2974015112903084	0.3429930499916967	0.4144562349671134	0.5141707686726095	0.9452210328784179	0.2050357473436989	1.809784360230062	0.05357121053280859	0.05181109034739891	0.0005572164054624113	0.8158157932394766			1.261635099749861
6.85813949970541	7.014724300118569	5.767233742319714	1.721385166436731	0.7015544494695574	1.080526752879275	0.7183787481003386	0.7037972769369668	0.3892497831398178	0.2685159638087892	0.2906909297485422	0.3381214857678169	0.4117533459549222	0.510433732526371	0.9413980122068811	0.2037141179245252	1.8101734736118	0.05356590114260541	0.0518008777409308	0.0005572129258479733	0.8159938171965376			1.261635087353921
6.866329283550689	7.088528735852677	5.89199506293168	1.756382734672333	0.7249623644870522	1.10269277057119	0.7312102672867681	0.7110509456997649	0.393212605407905	0.268634103718945	0.2947616078233902	0.3388290820943096	0.4124567654556494	0.5112499702677001	0.943124650876904	0.2039685497820889	1.814087324200192	0.05356276125726853	0.05179549691704961	0.0005572118940230621	0.8159560568414259			1.261635075431159
6.874519067395967	7.436581233349003	6.317995694362423	1.953520878954806	0.786403417725377	1.178275645011542	0.7498791198869627	0.7225897236043861	0.3991407182098497	0.2769481838838451	0.2976135729892902	0.3419572101983427	0.4144073997316481	0.5147427890808953	0.9462981228121654	0.2052812738878265	1.810851877658886	0.05356337146461564	0.05179901912381665	0.0005572171519104248	0.8158607721520023			1.261635024100186
6.882708851241246	7.514102730463464	6.002810711421334	2.025279378162932	0.7630156140413547	1.21549470204195	0.7422712482964644	0.7267237241231127	0.3992145461385599	0.2825821423510792	0.2975045700621004	0.3417453914866973	0.4146452174805436	0.5149584366991776	0.9447155486452946	0.2053827575831655	1.812858726513882	0.0535688010861081	0.05181033625123654	0.0005572197087245651	0.815880044597033			1.261634972413734
6.890898635086525	7.501629474920613	5.993425627964156	2.008507455434708	0.7642778257227454	1.213839371494375	0.7513674636293765	0.7270587300040139	0.4028326738553317	0.2798809723841837	0.3014661831409139	0.3435122681345654	0.4145381106557167	0.515311454537656	0.9455764819168962	0.2056269610998145	1.81732154171685	0.05356836611800452	0.05181941266550806	0.0005572164528481513	0.8158347175561341			1.261634904065079
6.899088418931804	7.384452898185402	6.100313438919484	1.960185813552591	0.7835015726411297	1.176431968377907	0.7541066054598793	0.7203963267571714	0.4030008307250322	0.2799679215872372	0.2994878872737075	0.3430931373086608	0.4147508817440925	0.514297330062123	0.9465499912794293	0.205313135147349	1.829191205562522	0.05356486036168583	0.05181928981614708	0.0005572130163628376	0.8158573868952453			1.261634913014429
6.907278202777082	7.244351820962597	5.973386473991731	1.890764742312709	0.7456532034920078	1.152572357691064	0.7437473648356154	0.7189589752568148	0.4016987636125656	0.2810367612983348	0.298949392315426	0.3429968026896207	0.4148720481860081	0.5138579836949234	0.9457479112673384	0.2049011890214905	1.826861712017062	0.05356298603280468	0.05181382393743913	0.0005572136105756051	0.8159007676019659			1.261634929083633
6.915467986622361	7.268482383239506	6.064400082039387	1.834543205742382	0.7752897564168147	1.133828997335217	0.7550773259118518	0.7179037877801988	0.4095072941044361	0.2813824402154029	0.3029758079133281	0.3431595988895513	0.414764930314261	0.5141441073820829	0.9460305502289363	0.2052086433287636	1.815731609042721	0.05356302178801507	0.05180979048391203	0.0005572161783564513	0.8157733225858744			1.261634923158189
6.92365777046764	7.326923955586671	6.370668720461723	1.860105267606068	0.8501894045401639	1.142531154866534	0.7662127840527011	0.7163278403831372	0.4082728538837297	0.2796097928504089	0.3009881848429571	0.341745159143986	0.4148678353530661	0.5141146592063425	0.9461823621744427	0.2053227133917915	1.814791821248477	0.05356323996645296	0.05180938086732514	0.0005572155516819069	0.8157469522912044			1.261634906656941
6.931847554312919	7.382296498388961	6.411358465493949	2.015894875480305	0.8589152165739972	1.189559723353842	0.7561185554949275	0.7255875671064994	0.4058601627653041	0.2811081372681017	0.2985764775658266	0.3415588286716204	0.4151899546493378	0.51436891456013	0.9463355376634609	0.2053261816379078	1.826313790908336	0.05356534841671667	0.0518152239516512	0.000557211854040717	0.8158261386416831			1.261634935581038
6.940037338158198	6.999893190797705	5.882682561891825	1.916330605467002	0.7603582172579882	1.159547328298996	0.7397953718169432	0.7247270011779099	0.3986479557779986	0.2799684399380244	0.2958911547671171	0.339977883945791	0.4143416507221951	0.5129910551761094	0.9442399232594624	0.2046514391343242	1.833048531499039	0.0535759911647368	0.05182461194138008	0.0005572100829274319	0.8157853435156144			1.261635014391848
6.948227122003476	6.945779230280817	5.816873226368412	1.878297900767682	0.7471436724905307	1.148123045118479	0.7471964573504557	0.7212843993570688	0.3969160610624578	0.2764704868170837	0.294524594211149	0.339520995409266	0.4133637017521793	0.5128084639697438	0.9442268205380832	0.204344973969322	1.824952277066639	0.05358595031139514	0.05183115883418086	0.0005572121298735733	0.8157257172297825			1.261635084342062
6.956416905848755	7.035451574461167	5.863283168945522	1.941266436837693	0.7603114799830486	1.166612833072971	0.7456491874714961	0.7137758570788775	0.396199172267954	0.2758515887190748	0.2935771176682716	0.3403635009457152	0.412352082536088	0.5121625985315963	0.9431090129686344	0.2044406389972842	1.814920276923165	0.0535849234655362	0.05183223421813361	0.000557213666006597	0.8157347572245576			1.261635126569027
6.964606689694033	7.379612016326326	6.208928660673452	2.012209001331493	0.8455277096100583	1.208613132064096	0.7812663891565759	0.7268499405827027	0.4056831817445878	0.2816984301593106	0.3005195045693179	0.3461673713480228	0.4152227668298409	0.5165119883675702	0.946338246823663	0.2062015954280988	1.813845831104474	0.05357939042185651	0.05182468827017248	0.0005572111567057037	0.8157099814476448			1.261635176568463
6.972796473539312	7.622541329087906	6.355338447729991	2.059384709326716	0.8992867390243092	1.26683060731287	0.8138438557482565	0.7420850951636379	0.4114548720820603	0.2833402524991869	0.3087807213528039	0.34811825371858	0.4165001999481654	0.5181084637184878	0.94913483968739	0.2066857953046793	1.828021673349154	0.05357695789420609	0.05181624391092552	0.0005572079367212799	0.8157643483278656			1.261635241767856
6.980986257384591	7.545634672143451	6.326446787688309	2.045320377231461	0.864323314985743	1.291154989429021	0.8038532124174655	0.7377057669667118	0.4122413681940792	0.2850318197523674	0.3100310369445465	0.3473151655149868	0.4170102382201232	0.5176517698590478	0.9499357969519051	0.2061692457782364	1.827339749907373	0.05357650815207846	0.05181140804614567	0.0005572079456954345	0.815718370170837			1.261635338070067
6.98917604122987	7.367612258584848	6.307923000232454	1.984189579366313	0.8569442358990744	1.219178618324333	0.8044392745285083	0.736936204893083	0.4160577476701443	0.2884358780864555	0.3041913222759515	0.346852170766715	0.4187507221818142	0.5178954788677709	0.9506126832705984	0.2060538494303303	1.821872475339824	0.05358024253574901	0.051805258523353	0.0005572106774176072	0.8156599052700056			1.2616353899251
6.997365825075148	6.871922856242795	5.856794583445561	1.838177748408056	0.7986776136661332	1.156837713351638	0.7610558620479752	0.7195068976167128	0.4001806375345111	0.275393515404686	0.2961414922780768	0.3418111320118774	0.4167249589285097	0.5140326078765488	0.9465595145769263	0.2049746683309867	1.822706028072101	0.05358560190428243	0.05180540283847646	0.0005572098432471646	0.8156983075265847			1.261635449067308
7.005555608920427	6.944736575357636	5.84399666856885	1.824968903739647	0.746353291995281	1.124878816198435	0.7306810804972669	0.7073792392110393	0.3917646598459802	0.2722660601978381	0.294443325920393	0.3400820888483231	0.4147896630139713	0.5129542016461629	0.9446611892508844	0.2047301093553282	1.828544216290949	0.05359034350177382	0.05181698632215761	0.0005572033469546453	0.8156700469538101			1.261635550776143
7.013745392765706	7.741582164642973	6.464592125198232	2.00742596398808	0.8199873343553742	1.189422435616002	0.7548464019280919	0.7222084759912313	0.4071285026165278	0.2863521544859616	0.3028380508757156	0.3453980201316716	0.4168857252566711	0.5171045525368617	0.9483472521418195	0.2061363753445365	1.820884736489447	0.0535910864178543	0.05182412363983047	0.0005572008477927321	0.8156281566389191			1.261635688572021
7.021935176610985	7.581739153646414	6.58730613622675	1.979628595997311	0.8821983334304169	1.179125924151245	0.7830586051008419	0.7251699652243349	0.4141871441913935	0.2824930544781137	0.301995962006317	0.3451224557814375	0.4159798421920656	0.5163651747924557	0.948639476855104	0.2057657341897459	1.806987319696012	0.05358688859969656	0.05182192226916347	0.0005572029825876072	0.8156029440895984			1.261635810846843
7.030124960456264	7.473457937978966	6.208346590393216	1.9609141804046	0.8248955701492562	1.178186338302697	0.7636376268652971	0.7224222221622255	0.399853214143232	0.2765197089844929	0.2964161567778334	0.3415062430096759	0.4141213145713494	0.5139933632770596	0.9462334358432535	0.2051600463579645	1.806971873429412	0.05358494247120005	0.05181972652863655	0.000557202601022703	0.815643638093364			1.261635932622448
7.038314744301542	7.427217003996736	5.839695347412363	1.899248491694947	0.7488896238849714	1.150087043490637	0.7372340264430169	0.7148384566293492	0.3933287117024417	0.27422954688364	0.2970248806607528	0.3409989317095944	0.4139815412380337	0.5138431028414976	0.9458933124470112	0.2048451373810016	1.814200311384288	0.05358639826346157	0.05182226168024737	0.0005571982764897578	0.8156381516251651			1.261636081392986
7.046504528146821	7.609014080424577	6.0833535938048	1.930640029809694	0.7870632682187836	1.170618726564427	0.7488015957799198	0.7179680025836191	0.399985535195843	0.2785873117918666	0.3004831530279872	0.3428617028538131	0.4151744112160582	0.5155914848448658	0.948198946695325	0.2054155527722592	1.834021494824241	0.05358170857028542	0.0518254725581317	0.0005571945634099545	0.8156310546936217			1.261636253835093
7.054694311992099	7.685088415062667	6.468008695509115	2.09762432223422	0.8189326989656334	1.228916483781443	0.7682231673515809	0.7269707289296863	0.4075052301406613	0.2831051172299459	0.3072906576656586	0.3472768337808427	0.4168499721351146	0.5180430287892817	0.9491053836726301	0.2064048471594431	1.833338552460155	0.05357830251941079	0.0518264401886219	0.0005571945675084684	0.8156879604357521			1.261636437143367
7.062884095837378	7.549819347324029	6.318603763256665	2.063571774646388	0.8069802055428514	1.202940137600182	0.76048993370627	0.7186343025980363	0.406549698942263	0.2804968355135674	0.3044659577513006	0.3448419914832779	0.4139381344178175	0.5152981133521902	0.9465512136131041	0.2057997353607393	1.828566924724451	0.05358314962423931	0.05182696269566212	0.0005571955597890091	0.8156744638363778			1.261636609122738
7.071073879682657	7.580609562739844	6.162530120537187	1.996863566696815	0.8006086254062611	1.198760547765948	0.7571998408978955	0.714064063095303	0.4041817666688944	0.2800728657731055	0.3013852674290856	0.342867958533292	0.4129582583573097	0.514666938475944	0.9450596075139698	0.2057457482330668	1.826262904806995	0.05358613234068162	0.05182789457271457	0.0005571926897935999	0.8157378899523039			1.261636780630239
7.079263663527936	7.428292558801577	6.090902575843417	1.955749370486125	0.7836377605198334	1.17066851093307	0.744193175956496	0.7140362926609827	0.4068622169946921	0.277791066045156	0.3066479843571494	0.34613517388915	0.4142797247901491	0.5162952162087429	0.9452536873639026	0.2058212320876214	1.830778847932507	0.05358426870369667	0.0518272888053694	0.0005571868622353512	0.8158649505032765			1.261636979694324
7.087453447373214	7.120855511859117	6.007305101177114	1.883434366800265	0.7932321705137669	1.152032452468821	0.7451800272241036	0.7221351448066906	0.4074816748463916	0.2797694334483353	0.3050877216763964	0.3455974305154806	0.4151420303719204	0.5151220963624045	0.9445159917414888	0.2053447508764791	1.831765516143151	0.05357915968797944	0.05182323159840869	0.0005571841697460129	0.8158865101127926			1.261637197442589
7.095643231218493	7.152184628492201	6.036681300381014	1.885905175447851	0.7632016651910007	1.185306453304049	0.7362645395678239	0.7260251533265082	0.4009730945686634	0.2816747964509424	0.300304553303479	0.3432694003508999	0.4147286308798132	0.5137297502842049	0.9433921017050927	0.2050616197818104	1.822414688407089	0.05357521987136219	0.05182015198084585	0.0005571857849153998	0.8158657896296484			1.261637399418591
7.103833015063772	7.319520425126967	6.324858628610656	2.015367536713963	0.8111486509147521	1.203400059346245	0.746656758446653	0.7234443435236856	0.4079488093425044	0.285632957908633	0.3061727450965179	0.3471484554555024	0.4164006405235238	0.5162890870233922	0.9462946926282293	0.2060211215381475	1.821473571050362	0.05357227063472259	0.05181775167860014	0.0005571861605426229	0.8157949487405989			1.261637559707745
7.112022798909051	7.177782965682769	5.95848222125293	1.903109544356381	0.785667806635581	1.145892356623534	0.7368732962704714	0.7184409640225352	0.4025674857165278	0.2802394638540823	0.3007344794131889	0.3446970913669918	0.4150044410574054	0.5155477527560184	0.9453834596937967	0.2054267957674898	1.825428795753642	0.05357442145469728	0.05181905488455597	0.0005571811977903983	0.8157426648187075			1.261637762446611
7.12021258275433	7.277925108739587	5.876836085981871	1.91363459721702	0.7537456375924971	1.163804627246182	0.7306017411200267	0.725627367526944	0.3914453123374676	0.2783180514609875	0.295274167227722	0.3404490254729685	0.4136182041411851	0.5138772744237485	0.9444535090030831	0.2049797642821901	1.83395644303206	0.05358196253943463	0.05182330669432779	0.0005571755251548266	0.8158087158162678			1.261637992567497
7.128402366599608	7.682157878491618	6.497092815267073	2.115747120285791	0.8528600708059247	1.252660468085757	0.77120507269248	0.7425319306996544	0.4038892109194405	0.2883321710063219	0.3060965728007781	0.3457904515749404	0.4166270956432828	0.5183812730736516	0.9506175193376265	0.2067704501481447	1.825087710807934	0.05358488557025853	0.05182830165505569	0.0005571760777630809	0.8157183555047818			1.261638230129688
7.136592150444887	7.927093774607922	6.584637779197607	2.105965876725264	0.8786647992182047	1.270570884581517	0.7816656633111911	0.7453112497664551	0.4208374413299079	0.2897126589523673	0.3094967432730618	0.3463337297243115	0.4177038330250354	0.5184547054322269	0.9522461838245777	0.2070588692033868	1.82132824298406	0.05358335381851473	0.05183148698498461	0.0005571773474645084	0.8156370870969303			1.261638429404059
7.144781934290165	7.667746173453397	6.349503029955574	2.043412677257708	0.8379963583985939	1.248727735103149	0.764351798303205	0.7363321549721077	0.4170851353373405	0.2878600165228568	0.3031792716582176	0.3436635730619621	0.416151023079704	0.5157393034288396	0.9471111792541804	0.2061663713901034	1.81769897971155	0.05358154566145799	0.05182873298397973	0.0005571736114444288	0.8158807776798421			1.261638614811073
7.152971718135444	7.275360869455214	6.010404308542621	1.986162426041713	0.795042828982781	1.258329825717946	0.7639594017887231	0.7404701383289017	0.4136051666373049	0.2920901345455967	0.302890455751221	0.3445198762631506	0.4164879075995619	0.5158439019402954	0.9458344762322739	0.2056495017719305	1.821117372316623	0.05358173042600591	0.05183062024494359	0.0005571673216247617	0.8159557184797926			1.261638854330812
7.161161501980723	7.401876384288353	6.082754951573131	2.022427235576898	0.7915716039229296	1.22805167542169	0.7675893870125013	0.7343411068986569	0.4105476580038224	0.2895376892084756	0.3018535482425225	0.3445378596125077	0.4161681919687315	0.5161846320820116	0.9477438729713794	0.2058574438033964	1.824196388832401	0.05358282702154683	0.05183563332896501	0.0005571645070359977	0.8158742460135902			1.261639114038193
7.169351285826002	7.802156371702323	6.480458178675843	2.078785246840458	0.807667685907231	1.177162313050496	0.7552928131420289	0.7135120854375858	0.4055503538238233	0.2816374306368115	0.2977303825835053	0.342320741967063	0.4146883580201718	0.5158450549264488	0.9486383827443517	0.2063204559737951	1.814351428088446	0.05358254347157835	0.05183623934288484	0.0005571660600059022	0.8158706767714857			1.261639341374278
7.17754106967128	7.423549655847086	6.359849506399265	1.928190971800216	0.8027592293437552	1.159881157981439	0.7745037744112349	0.7187794449999064	0.4105510258279076	0.2808185694156923	0.2971323415594877	0.3428824637161839	0.4148211393611421	0.5163148525842683	0.9483830385327945	0.2060909877921647	1.809146563875422	0.05358434642363436	0.05183636652101341	0.0005571659201439489	0.8158212662439781			1.261639543979412
7.185730853516559	7.541040187419256	6.519389658208529	1.994767504305624	0.8463819067862152	1.195673579974569	0.7981899832558307	0.7287355017248319	0.4158265075850112	0.2888834191743727	0.3060429683057898	0.3485506403568593	0.4176370994360528	0.5194340589057256	0.9503988342910127	0.2068794192365369	1.817122556332086	0.05358587432048813	0.05183650749366792	0.0005571615706044938	0.8157793507408082			1.261639753334245
7.193920637361838	7.930693086619498	6.927559529423941	2.186759777294082	0.9217794812606799	1.254880550741485	0.7835464344318013	0.7358407223824261	0.4148382567762582	0.2942355236720326	0.3100045981146462	0.3485196516183992	0.4195060385213801	0.5197103570943257	0.9536528308980206	0.2070795194188249	1.835143545982269	0.05358158125993388	0.05183808905588914	0.0005571577083174916	0.8157734024913402			1.261639980933389
7.202110421207117	7.672134605256533	6.710773489300978	2.06594843677311	0.9011368534383031	1.242213271508241	0.7721042541306475	0.7345409364034069	0.4135973640814957	0.2866039223791186	0.3111638735581001	0.3473726512448062	0.4169085783314523	0.5183882550788786	0.949788624381636	0.2067769387341833	1.832794233135886	0.05357798193413547	0.05183835949434334	0.0005571580099361035	0.8158496409770865			1.261640200993305
7.210300205052396	7.726679688730539	6.761631569454025	2.035402319460793	0.967775562496884	1.21803268322349	0.7908072798955107	0.7239888670157474	0.4108517332347956	0.2820903792413981	0.3125778443483576	0.350531862262819	0.4165695769714398	0.519548626843674	0.9506217443984736	0.20717254484266	1.828228910361287	0.05357927165946104	0.05183536517818194	0.0005571590487908833	0.8158482662844679			1.261640388221719
7.218489988897674	7.606074910072254	6.435545794836427	2.002149086472147	0.8836008808548471	1.218880211290918	0.7761631805729962	0.7257926485183619	0.4103090096069463	0.2848203429059645	0.3082005164908572	0.3500175203316418	0.4169308844224266	0.5196554227299103	0.9500486500530543	0.2068207981762027	1.82112916070453	0.05357565212904282	0.05183562516457915	0.0005571558071994591	0.815867322130422			1.261640569070365
7.226679772742953	7.472504644085085	6.238499850386197	1.965189932049593	0.8142740742209774	1.219084576831287	0.7604562217332737	0.7308093947829859	0.4121609985248902	0.2902966207177785	0.3067336173331777	0.3473440027143064	0.4168645235551409	0.5193274658307333	0.9483972112799313	0.206491536476596	1.827037106634747	0.0535700799228046	0.05184121005702981	0.0005571496821655043	0.8159499821580856			1.261640764997734
7.234869556588231	7.622937415831984	6.593233215843498	2.064372942880211	0.8818986201526376	1.213144629328	0.7836354159266371	0.7306227769794837	0.4117470973197556	0.2887482585383538	0.3048780876537555	0.3462082224887966	0.4172824944435386	0.5189214096878592	0.9509158898426118	0.2067083172848629	1.82622043972422	0.05357391532837627	0.05184872841593905	0.0005571477859487355	0.8158576590050174			1.261640967472507
7.24305934043351	7.720112027121503	6.629113744255761	2.170519867457039	0.8908550976113635	1.20772682062963	0.7792440545584866	0.7238825680046758	0.4086767561469117	0.2844237920050322	0.3044178400514185	0.3452798863244026	0.4164378204145566	0.5168964015751092	0.9497445193481473	0.2065348813878878	1.816715070220918	0.05358066369106487	0.05185498878808856	0.000557149831355343	0.8157816298994987			1.261641185728351
7.251249124278789	7.469452610138183	6.497207785982444	1.986886727438325	0.9039926925101022	1.17497653028983	0.789465694754368	0.7161525547860247	0.4053178621534245	0.2806159510892627	0.3048811305832309	0.3465049650421537	0.4162743709376507	0.5168575558828662	0.9494753961564261	0.2061439899027578	1.80954396485643	0.05358297224194573	0.05186494475062841	0.0005571486312878058	0.8158065625697625			1.261641356109027
7.259438908124068	7.198788125534184	6.224722199845184	1.907306321582076	0.881293704438028	1.158644046844008	0.7984039891120778	0.7159300389617909	0.4049968603150382	0.2773983716678885	0.3025751783951861	0.345387530322569	0.4155923349259653	0.5157997151890202	0.9482252908093241	0.2052911032068693	1.812365923300428	0.05358528181721751	0.05187533253524163	0.0005571426323141837	0.8158906671635969			1.261641574779093
7.267628691969346	7.300716320595738	6.438291203386024	2.015867374944322	0.8712233090447589	1.23234479056903	0.7930355433218251	0.7322227779840988	0.4101399977337414	0.2845594704466951	0.3061381801559949	0.3452276060627417	0.4171904376379175	0.5167442846671647	0.9492578534048196	0.205882990505277	1.822792586730143	0.05358416066990804	0.0518756348915153	0.0005571388678624138	0.8157942691372051			1.261641806459025
7.275818475814625	7.601162115695271	6.580571974955414	2.140743496925212	0.8554686492965801	1.287422210329112	0.7819009218780584	0.7402992360452122	0.4099233188181556	0.2852175325111601	0.3047100182647829	0.3465630326556186	0.4178825317218314	0.5185857546070527	0.9510677144413322	0.2068512778673707	1.821959954744052	0.05357965515094187	0.05187001808124517	0.0005571400792682522	0.8157150497301857			1.261642032069325
7.284008259659904	7.392796490789679	6.049387413679719	1.997159904419947	0.7604071978571281	1.216688061428411	0.7587941511497003	0.7293296684227876	0.4065953804612868	0.2827343804845242	0.3007640764284846	0.3461213322044214	0.4179856109454411	0.5179683492631635	0.9500491221831804	0.2063835895561657	1.81739614544344	0.0535771476748336	0.05186528310691448	0.0005571408569990734	0.815832584697484			1.261642218245287
7.292198043505183	7.211099207769027	6.040976928666346	1.878211403986653	0.7635551252007592	1.153597233321209	0.7534754161209395	0.7162018908560984	0.4077315929537625	0.2814590383300086	0.3022479175434126	0.3473318947235211	0.4190783633288098	0.5182174328992428	0.9499419681727819	0.2060216935589277	1.811057457657163	0.05357703395567488	0.05186711061443233	0.0005571374486328173	0.8158661746888399			1.261642397178634
7.300387827350462	7.431365417394681	6.29020687392283	1.941043234068552	0.8254652439360607	1.148964271272632	0.7614155756870344	0.7141612392663981	0.4085015575131576	0.2814429384770621	0.3033034564089299	0.3461756575332243	0.4174689834021639	0.5181231817996783	0.9509538499286293	0.20604259434542	1.819567970974841	0.05358027968150877	0.05187597380944988	0.0005571324896966994	0.815794514531655			1.261642611189867
7.30857761119574	7.468502511823004	6.321658648908718	1.980222413009592	0.8159988185758027	1.17545735119294	0.7521281649034928	0.7202076014004999	0.4093988333334633	0.2841826165793181	0.3038554498516336	0.3436538646796923	0.4168492002639925	0.5160674842884376	0.9511754274246998	0.2059183425240437	1.817167241821414	0.05358484070842105	0.05188687773123925	0.0005571309244665742	0.8158070749351138			1.261642829010825
7.316767395041019	7.027790394903098	5.944985196995464	1.788816309799282	0.7586567756923497	1.118671906324338	0.7426579292928929	0.7140586177630185	0.4013795591676728	0.2804175563988349	0.2969792931693631	0.3408699532199866	0.4154317082793416	0.5138329502413036	0.9467963329858983	0.2051829571790509	1.80927536929646	0.05358928468484977	0.05189445609016916	0.0005571322967162324	0.8159445314347994			1.261643016073384
7.324957178886297	7.112799577471285	6.022446030516294	1.804083470174302	0.7745975601152912	1.134110228107063	0.7444114797262832	0.7205941026404715	0.3994906409350029	0.2772738793726875	0.2969286951339123	0.342034452436607	0.4151782904434386	0.5150747776474861	0.9461803166023983	0.2053831277675685	1.808269095736943	0.05359040743031297	0.05189227488389216	0.0005571313254326866	0.8159833602934108			1.261643183586052
7.333146962731576	7.421429497810188	6.172641890137109	1.90065721581704	0.7896820567493499	1.180279179031806	0.7468744059915204	0.732363092143416	0.4045479525634343	0.2784254633586283	0.302635879322751	0.3448257968660298	0.4159035603322442	0.5170684304465172	0.9480515304996686	0.2059171289910663	1.817459489803466	0.0535862679277454	0.05188383485341279	0.0005571262399281798	0.8160190805220481			1.261643367211144
7.341336746576855	7.365345385180207	5.997370556382567	1.895964669972414	0.7772601925896662	1.162309206056473	0.7475675495775913	0.7263465280209463	0.4052000436609061	0.281323670807697	0.2991514369002072	0.3424903170188622	0.4141758742281318	0.5155290309442838	0.9459941369917403	0.2056220319830268	1.825353498061309	0.05357887327116106	0.05187480031586841	0.0005571220004263953	0.8160436513629949			1.261643591881201
7.349526530422134	7.295333228049802	5.955704226131211	1.84769537032813	0.7727279352831041	1.156324974413395	0.7499545223035363	0.7235079958523563	0.404772234450985	0.2801227710341735	0.2986709769506446	0.3420736026612923	0.4142421546927542	0.5148384684778671	0.9456756197901236	0.2054353278779545	1.818462331988781	0.05357636687478964	0.05187397700050167	0.0005571229606464101	0.8160130308470604			1.261643792863079
7.357716314267412	7.38143824578804	5.92604532393124	1.852316155366433	0.7619453932362598	1.177512583014476	0.7550018288343608	0.727934645540983	0.4128305703212798	0.2799643721434711	0.3043584593132365	0.3454542982938365	0.416525573190548	0.5164967338060487	0.948768174521916	0.2058273252682228	1.81403553443511	0.05358351502174327	0.05188645023793348	0.0005571259741555852	0.8159039082555379			1.261643933977205
7.365906098112691	7.46960824874655	6.085344828261784	1.931455756884725	0.8073000829543964	1.198716089012614	0.7568611127642313	0.7270534950111508	0.41286633107608	0.2825173191662546	0.3062800258779024	0.3469841157494641	0.4168073054055557	0.5182538401314764	0.9497376484867559	0.206135813713346	1.815189888647536	0.05359254465469668	0.05190159421606519	0.0005571232332005627	0.815939887921374			1.261644081125276
7.37409588195797	7.531916725620648	6.252262655336043	2.040401213098182	0.8299848454756752	1.227758401435314	0.7576277915647242	0.7269553328658036	0.403605830209092	0.282749945588106	0.300378224908245	0.3449959361362097	0.4149884715403289	0.5176385543895695	0.9490036563462511	0.2062440672756626	1.828680355915105	0.05359460533688643	0.05191285183661372	0.0005571183528011842	0.8160606935423753			1.261644224819911
7.382285665803249	7.349905765462881	6.158841934116133	1.955408205820734	0.8320216177223634	1.176688651607043	0.7644897251267427	0.7224156363422253	0.4022020767566808	0.2825166559580498	0.2997065189919861	0.3448238377702124	0.4149644598461001	0.5173194112751903	0.9487026860934346	0.2058687209182645	1.82990555305646	0.05359195339114944	0.05192040031882063	0.0005571183406016805	0.8160567885886058			1.261644399588415
7.390475449648528	7.417261294514156	6.416643182970621	1.901940166526738	0.8679842076142524	1.147543680515433	0.7850006627354793	0.7249574767921498	0.4058502452146607	0.2848427912946505	0.3012845622560925	0.3450587278627416	0.4183131847230241	0.5178865909988476	0.9527647892432177	0.2062869753761935	1.823436215071236	0.05358900801573815	0.05191975088022651	0.0005571217808422713	0.8159906253695005			1.261644490551017
7.398665233493806	7.560233693152181	6.475950372239089	2.004664570470501	0.8147664722067706	1.202597289722239	0.7538992402504436	0.7291823594863308	0.4062746486616369	0.2870013712635908	0.3031670160744649	0.3436086849977713	0.4176208072120407	0.5173192563899328	0.9512034376480912	0.2063865928263868	1.811963115434759	0.05358633630905463	0.05191515916622146	0.0005571223961112846	0.8159302873766086			1.261644551074173
7.406855017339085	7.520189741889603	6.573634094203491	2.053902294692404	0.8314164192804554	1.211958446120477	0.7572703422778988	0.724268553453856	0.4114997496243741	0.2850321694009577	0.3053750779014845	0.3450180680824709	0.4171025801364682	0.5169674825910229	0.9498999747044292	0.2060039779051241	1.812006909026113	0.05358429210721031	0.05191310056273078	0.0005571176309461626	0.8160011412413125			1.261644637887174
7.415044801184363	7.603347430152751	6.459627275871481	2.001596898818666	0.8388968350216506	1.215690465187893	0.7930074851609086	0.7310104097819102	0.4217173247915528	0.2877377152671255	0.3055502980916087	0.3471698230950077	0.4192587304127785	0.5186968839796333	0.9522144473605881	0.2064290820925282	1.82077930316294	0.05358349125452987	0.05191634465980707	0.0005571148628433256	0.8160891373419814			1.261644731762544
7.423234585029642	7.141743816929165	5.936917445781368	1.8512917724524	0.7848918779838275	1.16361638200072	0.7820864535733422	0.7252360096664804	0.4057435220709975	0.2851274119249365	0.3017466979588632	0.3446829611458466	0.4166235241799581	0.5167836782921826	0.9480435719138781	0.2054500437790307	1.816570081623489	0.05358605631639327	0.05192626511548384	0.0005571171977134455	0.8161722975865863			1.261644812637311
7.431424368874921	6.979210478830558	5.905896989015995	1.789361987252772	0.7939320004021082	1.13355892083202	0.7556031218441974	0.7218583455491108	0.3964082998087656	0.2787992528913155	0.3007887333443867	0.3440468054002063	0.415791163339217	0.5161650587921276	0.9472323353391904	0.2054020175746712	1.813309410371424	0.05359229234993249	0.05193207726828907	0.0005571193670152304	0.8161657499889843			1.261644859112938
7.4396141527202	7.31711877387877	6.257722327868375	1.865306151062802	0.8504523418549412	1.152054161498428	0.7740411397857556	0.7287350364257459	0.4065363740276077	0.2801613165810584	0.3051619240623604	0.3450361311064831	0.4165935490527934	0.5169614569276719	0.9498557520862914	0.2060619447223675	1.810639981189017	0.05360000771805506	0.05192709838975824	0.0005571172196504128	0.8161371256069595			1.26164490291159
7.447803936565478	7.672706294587988	6.505892267151449	1.931953937549871	0.8545135032594531	1.172604916592225	0.7730749386860016	0.7235719129338635	0.4086975629364286	0.2807461032827997	0.3048714078009503	0.3448757621673206	0.4155261970916213	0.5163083846730588	0.9497522757028055	0.2059539192936188	1.81844854091306	0.05360130053863982	0.05192011837351161	0.0005571138272683266	0.8160850477612711			1.261644968889044
7.455993720410757	7.654257288300369	6.372832501358782	2.001428346184762	0.8138686837199158	1.227045883528296	0.7641384969219929	0.7245646453487889	0.4078697880956718	0.2795993390253179	0.3001619264948507	0.3444035288121429	0.4154525647690042	0.5167023288301354	0.9489480520334426	0.2059733580886799	1.814070274213948	0.05359655260071929	0.05191701679703697	0.0005571141910023048	0.8160712658599213			1.261645031834653
7.464183504256036	7.450253110234294	6.308060979865214	2.08997065251536	0.8125352862064295	1.249467903097874	0.7772710030177155	0.7323062668769009	0.409465442268744	0.284538102880696	0.299831475265274	0.3445591015694972	0.4164204079417753	0.5170783663748841	0.9483997816161485	0.2061826499601588	1.810446356547793	0.05359212082083892	0.0519162516871691	0.0005571173315910539	0.8160926244443116			1.261645092873755
7.472373288101315	7.193967540074876	5.928605901829505	1.900571586071748	0.7510006306018855	1.140365382956265	0.7358866295721573	0.7248472000624433	0.4029946051204691	0.2864413651661241	0.3018079516739807	0.3440168289078628	0.4161592454242552	0.5161952793830943	0.9461676789293993	0.2060897078565355	1.812111865945571	0.05359352785512175	0.05191851664690039	0.0005571172060342362	0.8160628839161207			1.261645126648293
7.480563071946594	7.163914783350176	5.757691625576244	1.829086240104867	0.7379261439674113	1.123355877387133	0.7350184864696601	0.7190285395534013	0.4005645780358719	0.2802323007735182	0.3038560153534732	0.3447120285906001	0.4156991783701396	0.5166423114202952	0.9463911279621987	0.2056433960922748	1.820151929020586	0.053598108817109	0.05192157838774435	0.0005571127762268955	0.816100260919238			1.261645155686201
7.488752855791872	7.301844998233974	6.038648402829029	1.926165339541366	0.7933059957906686	1.197242647539147	0.7717250310148269	0.7290385337993406	0.4063857463119444	0.2815740600610496	0.3036842611950846	0.3477573152491036	0.4180919347741516	0.5184549948138583	0.9496441476736912	0.2060772550705587	1.82612966167221	0.05360218767870155	0.05192488044374486	0.0005571108865032955	0.8160458600882712			1.261645218800405
7.496942639637151	7.430918359197878	6.281609415262609	1.966830062638264	0.8656755758491204	1.232272887474255	0.7959078648808852	0.7354051379467251	0.4130364611710056	0.2808838161196664	0.3023295009912413	0.3456334551938341	0.4185537015925327	0.5175897158770386	0.9512819383064701	0.206087204694784	1.813174662805358	0.05360536432700135	0.05192955950024779	0.0005571150985895514	0.81605346083513			1.26164525294971
7.505132423482429	7.312424080916975	6.276165009598968	1.881295024973205	0.8663512282746474	1.158730886826611	0.7842029967855254	0.7225757982600842	0.4074730760214094	0.2788173717942151	0.3022926690074969	0.3448249477526572	0.4176153681705471	0.5158586623603648	0.9506698299115302	0.2057868636494579	1.810096216448995	0.05360581075536326	0.05193231170673086	0.0005571179357088395	0.8160253975884715			1.261645247610993
7.513322207327708	7.437311401887928	6.399218095524168	1.944839480814567	0.829616884666761	1.165392068365098	0.7751179032696818	0.7265665955955602	0.4103068698743976	0.2815541904983395	0.3069238808771092	0.34764083854314	0.4186475542000665	0.5179532978486113	0.9519326362658597	0.2066698314806133	1.81403022631438	0.05360402574855133	0.05192769240367394	0.0005571144024829869	0.8158546384106766			1.261645268029793
7.521511991172987	8.16946792844908	6.76899154473326	2.276784741115421	0.8516192289440793	1.26564651123524	0.7818016025735585	0.7422343596222861	0.4131121066419448	0.2888078955926829	0.3107929190734878	0.3500196190357514	0.4207499725913951	0.521542457088812	0.9554141776080356	0.2080539276412545	1.829225117377055	0.05360195140477303	0.05192185878510622	0.0005571101722369902	0.8158898688792627			1.261645329022661
7.529701775018266	8.142041229301327	6.919948393988639	2.303438524092063	0.8973747228648095	1.334012860438383	0.8003482880478306	0.7536546219001439	0.4185364506040346	0.2991234600469317	0.3148771855053989	0.351809849811319	0.4219159922997728	0.5232815250432662	0.9570763457264259	0.2088358763102713	1.832326541078193	0.05360262825747363	0.05192036252428642	0.0005571115317045007	0.8158263295563262			1.261645376314982
7.537891558863544	7.57477330611166	6.688915637761522	2.07981258368551	0.8744404566229551	1.30119445072444	0.7915120553115127	0.7606776159784765	0.4277595613533515	0.2973732071181117	0.3180109782475736	0.3512362174211639	0.4217105775530396	0.5225181518241507	0.9555026991591146	0.2078845324595075	1.823042321939333	0.05360320712003489	0.05192241271681659	0.0005571149107609467	0.8157822160421085			1.261645390581235
7.546081342708823	7.293994331060761	6.352810639384505	1.964052675219097	0.825359740131556	1.20923605988812	0.7711487288916953	0.7394319631890576	0.4168584525845345	0.289919237656041	0.312059434106781	0.3477031125675127	0.4181929668592874	0.5186396524189711	0.9504233602783864	0.206524908067811	1.813677910385275	0.0536039550026792	0.05192806936271739	0.0005571144268998562	0.8159905439529144			1.261645390190352
7.554271126554102	7.130254062907176	5.955881627220987	1.885388950646794	0.7444078415092784	1.155923964994723	0.7369529423585731	0.7224176765523531	0.3957530413541799	0.2802454109424386	0.2972802868926069	0.3434994964161586	0.4153941783650859	0.51391234084104	0.9459185003764852	0.2050273119750805	1.818962081864124	0.0536054466651527	0.05193191204905163	0.0005571112195779539	0.8160400438573258			1.261645407442886
7.562460910399381	7.17109701293884	6.081712640965909	1.87253218352735	0.7647141906212749	1.160430120282724	0.734097426745194	0.726671945395174	0.3978003723398198	0.2782600831170155	0.2960108660384179	0.3431785766515655	0.415857466711784	0.5141785724297276	0.9466417050627306	0.2050579645246936	1.82667688977375	0.05360386095192161	0.05193345989893158	0.0005571109682054594	0.8158877808308298			1.261645435177457
7.57065069424466	7.573278601554051	6.640784231901227	1.996263566474422	0.8888966464205644	1.191851116415745	0.7834499502966276	0.7355084885556332	0.4125473366782846	0.2827424121181611	0.3067655248259542	0.348512087669087	0.4179183188674163	0.5190111068829502	0.9519000755845137	0.2066025058931435	1.823626820718988	0.05359580962246278	0.05193270907673897	0.000557115657597488	0.8157735735328202			1.26164542065403
7.578840478089938	7.827874793505517	6.633346877705553	2.06569281904904	0.9010515821389472	1.220456715385104	0.7976528890187916	0.7331203902835844	0.4102841307551431	0.2859387859600284	0.3090982972968945	0.3498907766467911	0.4183679862515461	0.5208192008462497	0.95446482150776	0.2073127548665983	1.82382184675519	0.05358572727127328	0.05192941265087855	0.0005571204439185994	0.815640949503891			1.261645340299322
7.587030261935217	7.678629404609276	6.281286733190163	2.091329905810099	0.828826837845517	1.23215648565364	0.7712777085286022	0.7332689735041058	0.4087432083410307	0.2872102709434661	0.3069586636542358	0.3467237577418054	0.4174272752341772	0.5188150552849429	0.9508307724617148	0.2069278082762937	1.820908413727172	0.05357924820262738	0.05193041195261356	0.0005571198916719085	0.8156918418995586			1.261645241744496
7.595220045780495	7.848239115871103	6.34783640547153	2.218739368868924	0.8200882669724845	1.294222913028847	0.7669787357000036	0.7387873249426239	0.4158040413351495	0.2962762998780362	0.3084126805064051	0.3469009572944881	0.4185015038811525	0.520069674004581	0.9515120643622882	0.2075247656296014	1.827722701814519	0.05357520062727927	0.05193274254250559	0.000557117013155532	0.8157201410499889			1.261645165869733
7.603409829625774	7.946914895155349	6.900487592131524	2.172248651475427	0.9189636413928115	1.271854112486406	0.7985403252566586	0.736400646729014	0.4233448129821933	0.295136466239142	0.3117083137933854	0.3495546245718326	0.4190566157433621	0.5222625258050685	0.9553157768038072	0.2076382707691657	1.823542289572792	0.05357912043812778	0.05193582983130498	0.0005571188381443284	0.8155561624858987			1.261645101678644
7.611599613471053	7.91051847731438	6.912681957768514	2.156041590703373	0.950497584389179	1.249963653906121	0.8297301865758541	0.7366961840020395	0.4159210949923943	0.2866627493170978	0.3069474408220431	0.3478269663660414	0.4186265382135386	0.5205523783684156	0.9544479120788446	0.2072167455956194	1.819333285111918	0.05358525359499829	0.05194269262833071	0.0005571240555183967	0.8155272567478734			1.261644970947984
7.619789397316332	7.703151308011652	6.699951456459737	2.088630284041581	0.8935281696441486	1.227250879728539	0.7947606441780786	0.7310417484734156	0.4111564562984903	0.2806130775027026	0.3058350543681622	0.3463092073388662	0.4181996347641358	0.5184168011109951	0.9527802373096905	0.2067931356527846	1.813115309918623	0.05358792448524276	0.05194504134151627	0.0005571249899456234	0.8155455359945595			1.261644810858134
7.62797918116161	7.323216727113277	6.296140119138255	1.956938432643996	0.7905735138969251	1.191901362349247	0.7538279317675216	0.7244343868322487	0.3999449010193795	0.2762586724534298	0.3000614954414621	0.344036039505875	0.4159731990676223	0.516053180262896	0.9486525418943574	0.2059117572834768	1.818869137453913	0.0535889872684032	0.05194179520334351	0.0005571214678426221	0.815635680963212			1.261644689541633
7.636168965006889	7.223778695340091	6.141954365655096	2.000703670981063	0.7628149983302696	1.224197667370044	0.7422296916094617	0.730988160777382	0.3969716445709668	0.2798014322042141	0.297879263279275	0.3434570483529	0.4152516318456508	0.5161970807488198	0.9473350891014938	0.2058435504634666	1.821884315725551	0.05358691483155453	0.05193144595298848	0.000557122212524952	0.8156627420311513			1.261644581289658
7.644358748852168	7.051850821793948	5.959111639128978	1.889721102020947	0.7815184212675806	1.20826575524821	0.7497638699875228	0.7285660913472252	0.3947862961128753	0.2786802524467798	0.2959183279988272	0.3430123281649448	0.4144224814798977	0.5154826011640917	0.9461632837679105	0.2052572188376683	1.813993600905875	0.05358394778211404	0.05191785366035499	0.0005571282760439941	0.8156380078541532			1.261644456757488
7.652548532697447	7.039011865617595	5.964125801132374	1.848608445704825	0.808553560226058	1.178900450510405	0.7603751281704331	0.7170187056809804	0.3943748453571934	0.2767720981870184	0.2974482434407019	0.3430797017574223	0.414529612593092	0.5153552944198938	0.9467530855584999	0.2053297746033943	1.810278708276638	0.05358403552983026	0.05191007865751748	0.0005571326282962874	0.815588835793232			1.26164428823225
7.660738316542726	7.615192061336755	6.568516046352185	2.111983380833408	0.8716544223627611	1.239919163725213	0.7800656731596248	0.7266769580653978	0.4092138109912385	0.2880835534874714	0.3064441293024192	0.3468826317714613	0.4186609292403404	0.5187330873093694	0.9530719117024364	0.2069798361978943	1.812362661809835	0.05358930069035659	0.05191195367190255	0.0005571320942305613	0.8155452308533817			1.261644118616745
7.668928100388004	7.458998226386545	6.389797670291734	2.068542722792642	0.8336801279408043	1.218240601379664	0.7721831159480171	0.73527777674192	0.4167481526703162	0.2901002405531905	0.3094961596451956	0.3482878083077861	0.4178617587442608	0.5184900309079332	0.9508556238002895	0.2068823154097912	1.823917070614278	0.05359326188803439	0.05192286755259958	0.0005571317557255744	0.8156267419514547			1.261643949948318
7.677117884233283	7.203340840775228	6.114835405241433	1.910266463770225	0.8046747041803395	1.190866471812141	0.7583322355730837	0.7379925454001195	0.4055589557773155	0.2873409782939801	0.3035238836368982	0.3458413873487562	0.4169517554713479	0.5170585697418075	0.9497304413285486	0.2060655708753091	1.820189085856595	0.05359459518220582	0.05192929771932878	0.0005571355694062775	0.8156421539588832			1.261643770349947
7.685307668078561	7.155322147793354	6.037477624802832	1.861915385571998	0.8099568439251466	1.170658056170247	0.7506198568226002	0.7206889392247885	0.3955729822315331	0.2777827845320034	0.2976376728926765	0.3428436621156606	0.414712498698795	0.5144747482420791	0.9467578768736242	0.2051216442355725	1.812379963481644	0.0535912933267497	0.05192243949764529	0.0005571409043979771	0.8156846855120008			1.261643550740215
7.69349745192384	7.183538284220647	6.053727969416467	1.888315838764294	0.8048278558989062	1.187620257083717	0.7571600010620012	0.7224845810309725	0.3967603970176459	0.2774858975523478	0.3013691328857701	0.3437765384627198	0.4142085679816176	0.5142703398744545	0.9455876434355673	0.205226323537807	1.808920441476147	0.05358273555892851	0.05190926269831344	0.0005571434692723904	0.8156854813652235			1.261643284156784
7.701687235769119	7.382077870014811	6.361078955749527	1.974875938937602	0.8371171700484196	1.210547091882289	0.7655563034205151	0.7418974856550496	0.4134654225620686	0.286449551610532	0.3076120330224434	0.3478272904437427	0.4167272091408553	0.5177667424462116	0.9493252502586138	0.2061827986950651	1.820529439729785	0.05357654578774267	0.05189673150195743	0.0005571433318701512	0.8157182983815306			1.261643024235392
7.709877019614398	7.56410798652544	6.32224502881877	1.982662846775842	0.8294320945579564	1.154307837262929	0.7659262746562191	0.7273781628443668	0.4080668609542687	0.2840039622108972	0.3044086145753625	0.3460849423280673	0.4165811582912775	0.5175542426175181	0.9504906351880734	0.2061780484095392	1.821477147632334	0.05357574286801826	0.05188779426581861	0.000557144736020267	0.8157514645437615			1.261642795775347
7.718066803459676	7.509679568348655	6.132545246791189	1.949569205863982	0.8000790578121648	1.182788071909416	0.7524575203606859	0.7215303970085414	0.401503685773279	0.2784671208420147	0.3007177794678443	0.3440073993040919	0.4160028713856022	0.5166564504653468	0.9494183168160666	0.2057693530881834	1.812808693061371	0.05357766432039448	0.05188628396389821	0.0005571509426242137	0.8157481023960412			1.261642533219907
7.726256587304955	7.441006654297917	6.185013666378103	1.958160489265517	0.7990745823019323	1.222266399671331	0.7436865212212863	0.7273344589915767	0.4070425297678789	0.2820114314091358	0.3028128929095594	0.3441378499957947	0.4164614092056568	0.5171668036005834	0.9494205429883037	0.2060064550563865	1.810911327794847	0.05357998448430075	0.05188912530740097	0.000557155901887547	0.815796633130515			1.261642254460155
7.734446371150233	7.765655085585127	6.475281331677601	2.109432441416375	0.8464315996926274	1.246647680515512	0.7702401672362882	0.7409229207321359	0.4204881980565717	0.2932712992416671	0.3089001952976214	0.3466986040339031	0.4172883756254199	0.5181729808624791	0.9507373370685863	0.2065429275991246	1.817834782931409	0.05358347070458398	0.05188936178693924	0.0005571546192008031	0.8158494720516083			1.261641968499954
7.742636154995512	7.813622142972718	6.709190468158801	2.134499855128887	0.9053027831951281	1.264082275498599	0.7937701908458754	0.7529734182540984	0.4245011770237487	0.2954783141330258	0.3094603679258017	0.3491395532904283	0.4188858185523377	0.5198416610212836	0.9530930174119213	0.2072922773904986	1.822608257362694	0.05358692194083848	0.05188872206067813	0.0005571540134822938	0.8158240069255801			1.261641732961161
7.750825938840792	7.862902067008773	6.792537770504167	2.097754881231443	0.9256015628050762	1.278009733365518	0.8049125861996208	0.7495846187461441	0.4271981381935006	0.2925190539490365	0.3109807946711238	0.3510648655743128	0.4205480588689277	0.5217367995679149	0.9557140174141696	0.2079909155672071	1.806775798646052	0.05358748007085984	0.05188689430658563	0.0005571592792440153	0.8157655609289183			1.261641466329673
[truncated: 1,982 more rows]
