# Supplementary material for: Hallucination of closed repeat proteins containing central pockets
Source: Nat Struct Mol Biol. 2023 Sep 28;30(11):1755–60. doi: 10.1038/s41594-023-01112-6 (PMC10643118; doi:10.1038/s41594-023-01112-6)
Supplement: Supplementary file 5 — Chromatography raw data. [file 41594_2023_1112_MOESM5_ESM.tar › SEC_submit/F3W[20220202].csv]

time (min)	raw light scattering data: detector voltage (V) detector 2	raw light scattering data: detector voltage (V) detector 3	raw light scattering data: detector voltage (V) detector 4	raw light scattering data: detector voltage (V) detector 5	raw light scattering data: detector voltage (V) detector 6	raw light scattering data: detector voltage (V) detector 7	raw light scattering data: detector voltage (V) detector 8	raw light scattering data: detector voltage (V) detector 9	raw light scattering data: detector voltage (V) detector 10	raw light scattering data: detector voltage (V) detector 11	raw light scattering data: detector voltage (V) detector 13	raw light scattering data: detector voltage (V) detector 14	raw light scattering data: detector voltage (V) detector 15	raw light scattering data: detector voltage (V) detector 16	raw light scattering data: detector voltage (V) detector 17	raw light scattering data: detector voltage (V) detector 18	raw UV absorbance data: detector voltage (V) channel 1	raw UV absorbance data: detector voltage (V) channel 2	differential refractive index data: differential refractive index (RIU)	Forward Laser Monitor: Forward Laser Monitor (V)	Auto-inject Signal: Auto-inject Signal	Auto-inject Signal: Auto-inject Signal	absolute refractive index data: absolute refractive index (RIU)
-0.01443914648344119	6.183530448508643	5.083752983418243	1.520570114249892	0.6311456462039476	0.9454311556837494	0.6460890880293261	0.6597714577511017	0.3605373992188485	0.2485147842761173	0.2726180330803829	0.3246672721143778	0.3996895720943985	0.4930157848690175	0.9209348292642073	0.1997931036233403	1.827157265053157			0.0005570059190786381	0.8063381806685272			1.26165920428099
-0.006249362638162469	6.281056318772007	4.982184277022551	1.548737325690536	0.6174583299298703	0.9770970465118233	0.6448319264945538	0.6600532287357705	0.3627676376372249	0.2514156108952407	0.2736473300446531	0.3251419408028821	0.4006050503353484	0.4942120254535624	0.9224832615932657	0.1998639775464577	1.862231688168835			0.0005570005921084835	0.8064025177051114			1.26165754534349
0.001940421207116256	6.21893416474466	4.857395658583755	1.467584770814433	0.5937509096480761	0.9238468986639297	0.6385058702407641	0.6543805072793125	0.3617153245699581	0.2501536170716558	0.2734245688532748	0.3243223277546176	0.3995915299487994	0.4931048947806895	0.9207572149915811	0.1989476399108528	1.928210079898929	0.053676758435897	0.05193969422997637	0.0005569950673048967	0.8062636707740317			1.261656743386789
0.01013020505239498	6.328902108512783	5.103917352908305	1.516448614607681	0.6305344398442697	0.9430165993275079	0.6634879570212119	0.6628444234823322	0.3657174830057498	0.2522787197763855	0.27459942142884	0.3249565773400043	0.4004846198205163	0.4941522638654542	0.9231213922886352	0.1994457475099697	1.913396318782697	0.05368235735524615	0.05194850175374083	0.0005569920911766989	0.8057716203852698			1.261656703205799
0.01831998889767371	6.239838624550828	5.277829049917361	1.543780179623603	0.6615189991409215	0.9495368381651734	0.6654208947660895	0.6611605313060166	0.3646226255188599	0.2517774910443197	0.2747519520191712	0.3250643979729184	0.4004371696977909	0.4940000350437806	0.9234275948290097	0.2001865411121487	1.85930926730519	0.05368504889604653	0.05195910789459878	0.0005569892857769435	0.8053611032535841			1.261657002688122
0.02650977274295243	5.830949581185418	4.773811115279889	1.401301342895855	0.5888830884992714	0.8878873736714136	0.6344692651829859	0.649936762148878	0.3553279858987184	0.2433128346036085	0.2690533110031105	0.3220580091306159	0.3978433779509431	0.4911019725023051	0.9182339435653335	0.199354538891093	1.850744773700603	0.0536877934955815	0.05196333415641519	0.0005569827317833397	0.8053109981973725			1.261657444838611
0.03469955658823115	5.779615136173527	4.676731651957054	1.365062401891163	0.576693250878577	0.8852114508930378	0.6318574344836999	0.6505451266193283	0.3530235301013685	0.2428398104583061	0.2690848945815457	0.3216512805256019	0.3971644629911752	0.4904522514501024	0.9172051886453793	0.1991594669490699	1.847962722742259	0.05368738568245755	0.05196433933486493	0.0005569728783577704	0.805277231050695			1.2616579653776
0.04288934043350988	5.984405750355067	4.812695801430136	1.437929175265805	0.5945829107310902	0.9359159557018302	0.6347827354554325	0.654419446852056	0.3515212398266453	0.2468407823845071	0.2696245024507755	0.3224528536951893	0.3983074901047937	0.4915156504375043	0.9187935300160507	0.1997085054718832	1.836414840911187	0.05368235080268625	0.0519675244182192	0.0005569636957913981	0.8052487420036485			1.26165854760871
0.05107912427878861	5.982164300614963	4.758970790635874	1.426350700716347	0.577773970253838	0.9246600671832697	0.6279585695710443	0.6553181463097372	0.351690297727848	0.2475198295280071	0.266361990247639	0.3224523030692029	0.3992321186471673	0.4920870476548108	0.9199089087457797	0.1997809153962862	1.828271186684647	0.05368102559928387	0.05196775297994626	0.0005569577990367896	0.8052990224311339			1.261659165048588
0.05926890812406733	5.938995891157977	4.789146431302627	1.40077058428144	0.5845321039447861	0.8852578425632118	0.6324410886947394	0.6488502429827228	0.3540950465870166	0.2448476742535742	0.2668490150192896	0.322564734634234	0.3991738911061055	0.491731765982983	0.9199583239685879	0.1992338406100002	1.834382246678611	0.05368016424656268	0.0519684578432188	0.0005569524366148882	0.8054914603260818			1.261659798914976
0.06745869196934606	5.908117985528513	4.925707708194469	1.440492388529766	0.6051631152138653	0.8920327648151193	0.6350906773572251	0.6502493894764805	0.3578750134293068	0.2452579980437887	0.2710823917988162	0.3234341032837422	0.3989354496186776	0.4919208219025338	0.9191626704309868	0.1994252582284975	1.838446919781841	0.0536838319926301	0.05197774216167807	0.0005569436090499588	0.805677587426066			1.261660468818491
0.07564847581462478	6.032344556251095	5.009806637359029	1.512965330779366	0.6188636104294976	0.9217880458138916	0.6395137102602511	0.6547580314242117	0.363696537193374	0.2514474815011281	0.2743637109790828	0.3263731261741772	0.3998284174100807	0.493639441291591	0.9201181289671645	0.2006011141079301	1.830387974314048	0.05369484126968169	0.05199153468726277	0.0005569331131343857	0.8057166486438397			1.2616612515107
0.08383825965990351	5.9983329158814	4.825169333886214	1.465190477137726	0.5783466667625714	0.9067275763640906	0.6353394770067642	0.6518725656285387	0.3582711155562036	0.2512208295068734	0.2706986352211733	0.3239144583595115	0.3987466493136274	0.4923407339849153	0.9186089232701579	0.19985254352088	1.824868915474809	0.05370416588450084	0.05200992455699259	0.0005569263067519546	0.8058333179156484			1.261662053867046
0.09202804350518223	5.988419419680961	4.855573902210711	1.467121488299277	0.580283767904008	0.9184284972870342	0.6378433223995508	0.6594425414739582	0.358044652386568	0.2516622258175375	0.2713079373695578	0.3234779502709575	0.3992137136686738	0.4926779635117732	0.919006336520417	0.1998046582251604	1.832145941262823	0.05371331180820845	0.05203921556769134	0.0005569212494463782	0.8059484294592958			1.261662840321747
0.1002178273504609	6.181033507342159	5.032857100956861	1.52318588868533	0.6199055047086626	0.9701769701192619	0.6548192290725656	0.6665618369620141	0.363964953209862	0.252419301052099	0.2722104540254742	0.3243521142556436	0.4002437620748306	0.4942505284398195	0.9215648987302471	0.2002564398118308	1.825200587569313	0.05372780181786634	0.05209717116420434	0.0005569133976561396	0.8059694247448457			1.261663616648165
0.1084076111957397	6.161527525102289	5.052044818246422	1.52432412060803	0.6228705712291402	0.9776108287314792	0.6482927633978198	0.664608506400503	0.3675126978763162	0.2532185717456624	0.27271265901051	0.3245601072112596	0.3998725336239465	0.4941493807937535	0.9219464131444013	0.2002951472944746	1.818258868881498	0.05375221668260537	0.05221320791891258	0.000556903606209627	0.8060350501217919			1.261664402034574
0.1165973950410184	5.948253274681329	4.855749736924262	1.441789662433209	0.6015543733661963	0.9155649510091074	0.6344517572982653	0.6564936328509468	0.3607895683152958	0.2476373473726907	0.2717308527938739	0.3237493365691175	0.3993491713686327	0.4927227449786615	0.92009518126569	0.1998687158645251	1.835059736697007	0.05378975411308776	0.05239164246352546	0.0005568955215549617	0.8061866700734589			1.261665195923264
0.1247871788862971	5.951627798588561	4.795359204524169	1.401015047410728	0.5858488017534046	0.9015087878125423	0.637491264841111	0.6554722976700001	0.3572073678016812	0.2446369773353681	0.2716970395764491	0.3239649838882804	0.3991228328071369	0.4927431709008257	0.9198327074152683	0.1998548933735757	1.825483343526792	0.05383799442321971	0.05261552143568695	0.0005568907555358283	0.8061504278874166			1.261665960102012
0.1329769627315759	6.280724386808085	5.145421466321522	1.509167971959426	0.6335363222016895	0.9522552104553739	0.6578379390565351	0.6647216894310103	0.365005639122739	0.2538953568884142	0.2755512078398294	0.3276647910839092	0.4031247270168568	0.4972387306483273	0.9254166725354948	0.2014064767084293	1.822562521722944	0.05388837501708618	0.05285565545487145	0.0005568865015525083	0.8059198509925861			1.261666683453833
0.1411667465768546	6.541356535966499	5.238893548579407	1.584846394472426	0.6526078952033391	0.9929129235289454	0.6606995373888369	0.6682509561224835	0.3668140171708551	0.2561650453373925	0.2745432668872179	0.327652380286813	0.4045977287313811	0.5000054690485277	0.9302057107747823	0.2022431410337924	1.835570787293797	0.05393544983126469	0.05306000080344625	0.0005568794954886818	0.8058486628019543			1.261667390244573
0.1493565304221333	6.791882384861062	5.364517833648959	1.672203669344601	0.6650747265950663	1.004412381748867	0.6732247842538106	0.6727538050491515	0.3727251203672139	0.2563721061555903	0.2793826826315636	0.3294534325522893	0.4049734926923437	0.5019918746474591	0.931897810762813	0.2026630077635026	1.842946176984938	0.05396801730326817	0.05318693483608302	0.000556871492429126	0.8058924942540766			1.261668090886521
0.157546314267412	6.986974637072614	5.720061073593693	1.683671150104491	0.7226822434258627	1.016603016265472	0.6927549367052223	0.6847501552591295	0.3800384998488825	0.2601489992985853	0.2866407530968772	0.333370492391406	0.4070236890831166	0.5045882684197889	0.93602256774194	0.2030287376765831	1.861513174088552	0.05397935923965663	0.05323127541390463	0.00055686736820246	0.8059326933079787			1.261668748425577
0.1657360981126907	7.162694037192161	5.798154674889354	1.711510052047883	0.7283861621054395	1.051367817758742	0.699679313084413	0.6914924162048568	0.3809203255215673	0.2645079675881677	0.2882637968960117	0.3345996230234041	0.4082558258974093	0.5065190946799519	0.9382386785768636	0.2036906922838389	1.8700423883022	0.05397154857434862	0.05319838808681839	0.0005568668598755513	0.8057874616452119			1.261669319086933
0.1739258819579695	7.425057996632849	6.07650554099997	1.889851250901882	0.7819717033385341	1.128451874013344	0.7304653702330063	0.7075827910461446	0.3953412688810338	0.2731534602790509	0.2949239298193675	0.3381582529056177	0.411559205274366	0.5109284779815224	0.9433725712291486	0.2056696500057233	1.880786312667072	0.05394288649948466	0.05311135941120124	0.0005568635529798535	0.8054622577313708			1.261669847208552
0.1821156658032482	7.6258829669324	6.12183442647131	1.961978211675218	0.77725017413221	1.149827059823393	0.7342736331786096	0.7118758672961174	0.3974871902835829	0.2745330307083995	0.2920076840054942	0.3371791719378064	0.411819140916403	0.5105703785580006	0.9456065254121943	0.20587210388898	1.889380083441332	0.05391024291874108	0.05300188217944561	0.0005568559033038261	0.8053129339047747			1.261670365866674
0.1903054496485269	7.618700414567988	6.055478672289815	1.959240973633972	0.7515124637213908	1.134964004044734	0.716964762573966	0.7022319660987044	0.3890612675618401	0.2670928910011299	0.2874968475251874	0.3347493935679156	0.4105778148080823	0.5086725811085229	0.9439916522324006	0.2052869778344523	1.886077236084974	0.05388676972811814	0.05289065791965666	0.0005568496061362528	0.8053865253556801			1.261670880936005
0.1984952334938057	7.757185027448947	6.575425957529913	2.035392352618662	0.8186600054650355	1.164660600900541	0.7329110903920165	0.7110393131058584	0.3965979039898648	0.271961248130528	0.2946929504877385	0.3377418499316712	0.4112803902173518	0.5106850083127533	0.9444632616384855	0.2061090352110792	1.873291233089793	0.05386786251801641	0.05278927599223028	0.0005568468337041125	0.8054496635839538			1.261671388229695
0.2066850173390844	7.448567466301315	6.396908970555267	1.990502719577352	0.7806639341699887	1.138487618247	0.7084152407517341	0.7062759491700163	0.3981151842208956	0.2749676357764193	0.2955856794395293	0.3377780404528284	0.4102983508477599	0.5081197119206203	0.9408734073748768	0.2052585170602298	1.864215316789752	0.05385453195270727	0.05270697957862257	0.0005568429377893456	0.8055551596193679			1.261671871310075
0.2148748011843631	6.950182873015525	5.811005188469234	1.793273951358774	0.7324697218857963	1.080414597546472	0.6943716275304986	0.6906643715558899	0.3909308643256032	0.2673872862828344	0.2898628503548972	0.3359987766998163	0.4094871155810554	0.5060878493007062	0.9397376850828761	0.2042911709777693	1.866464526007863	0.05384536387341363	0.05264383913091118	0.0005568356100568673	0.8055341674473063			1.261672344506252
0.2230645850296418	6.994702071615828	5.865869035560926	1.78688352676403	0.7571911392392324	1.087724771324603	0.7188186438277238	0.6979601357606007	0.3992165656218542	0.2719865389743701	0.2943370873345526	0.337588026339892	0.4111998447869035	0.5072472948355494	0.9420846325824012	0.2042768266838031	1.88007134197118	0.05383702049861194	0.05258690975396028	0.0005568286861244264	0.805455880443572			1.261672840331601
0.2312543688749205	6.999215236755432	5.823048418454353	1.797729319527318	0.7548228876029088	1.121860446144759	0.7179269356058432	0.6958429521321994	0.3877959038290461	0.2661342818966233	0.2909019822032518	0.3354104574448283	0.4094847248920334	0.5064489129897868	0.9386742075543115	0.2038080357809512	1.877989303249916	0.05382855763332429	0.05253259724097802	0.0005568254027677594	0.8055961995540636			1.261673359062377
0.2394441527201993	6.988311835691307	5.639997115711727	1.75686272475932	0.7150049121763193	1.107991683819225	0.7047684935755152	0.6958139689948726	0.3819371482386225	0.2648630710046705	0.2870293350835026	0.3337870932150725	0.407871789666729	0.5045939697068643	0.9358448724050431	0.2035402259417481	1.868238464268402	0.05381648290869387	0.05247792311142539	0.000556822896279277	0.8057243261910275			1.261673874060299
0.247633936565478	6.651346720386504	5.318035345856757	1.621541504022844	0.6629952347649729	1.019666902256021	0.683507169107912	0.681093800644152	0.3800855900043066	0.2593890251018728	0.2839040248080735	0.3308836636881858	0.4061302015866712	0.5009219726273737	0.9324610944854206	0.2024616426181081	1.874590441898057	0.05380107574487893	0.05242519550313332	0.0005568181721486545	0.8057394682261928			1.261674367435394
0.2558237204107567	6.534226967639592	5.255224895764834	1.633068869634579	0.6571888380452765	0.9932455386534803	0.6802886366043591	0.6734723034401341	0.3793749384916811	0.256512248839451	0.2810976314111036	0.3307125969268336	0.4055910538628872	0.5003378839220968	0.9321243955436317	0.2021462806658428	1.892284006630324	0.05378828294147177	0.05238335010429346	0.0005568128189187081	0.8056352732724127			1.261674840990593
0.2640135042560354	6.621788968148502	5.341449751768633	1.646520687840597	0.6595746196880509	0.9976271898126304	0.6795897745748609	0.6751278078324148	0.3773390130464038	0.2577136346397528	0.2800658737217387	0.3304573310544829	0.4050084118255393	0.500047512431034	0.9317999765912945	0.202297134782169	1.884564542757109	0.05377549292642081	0.05234757480355959	0.0005568102115957908	0.8057066671424078			1.261675283161469
0.2722032881013142	6.555063580535107	5.328536826952605	1.611591454433791	0.6645550558607478	0.9935479041978411	0.6716024879168582	0.6745071264820162	0.3738089071584537	0.2594045896977874	0.2797576379150067	0.3292929231406056	0.4043967109535166	0.4994595956469674	0.930839593872663	0.202207496913113	1.86613617139028	0.05376534427573568	0.05231408617489414	0.0005568107232761149	0.8058088562072334			1.261675663148457
0.2803930719465929	6.637844123262902	5.47462091256565	1.748887406315725	0.6919357963697995	1.053841444911931	0.6758906446667386	0.6778282580375726	0.3733187114746456	0.2597823765023947	0.2807679754371793	0.3304643485026626	0.4047056666660296	0.5010170097327472	0.9303793686025988	0.2026081173174217	1.871927762870361	0.05375871037301671	0.05228634741134213	0.0005568110954473856	0.8058274761560515			1.26167597073447
0.2885828557918716	6.540346064222293	5.330835458693045	1.708117221752877	0.6695991063314785	1.01129768777315	0.6633053955759127	0.6694222479295765	0.3718660965773727	0.2537013976407326	0.279183906638199	0.3284116941979118	0.4027858448655533	0.4983406585646747	0.9281367160574912	0.2014656767729798	1.888840171729796	0.05375449534121608	0.0522650541569924	0.0005568084393573022	0.80591596592683			1.261676236591308
0.2967726396371503	6.521451887605838	5.224234748501956	1.64974991457143	0.6725966697741329	0.9950401514288274	0.6643508739831986	0.6705316760264175	0.3688006113510962	0.2533894362779865	0.2792477769362844	0.3269984080643715	0.4017842999755089	0.4971811294332356	0.9272359884989989	0.2012332402755638	1.885668934771188	0.05375249952903507	0.05224695390380815	0.0005568050946634481	0.8059630250028892			1.261676485554716
0.3049624234824291	6.820788903938921	5.431805670409286	1.70323318195704	0.6983652730154131	1.055096411465701	0.6811722710549644	0.6905405895577117	0.3760899058528477	0.2618039108582265	0.2842321832761758	0.3297549685671615	0.4038618776202913	0.5001295070565315	0.929276552221996	0.2026063360245841	1.856510184078868	0.05374869369178813	0.05222982919892528	0.0005568068934255301	0.805883503670804			1.261676652416954
0.3131522073277078	6.694052238224426	5.45882891181528	1.641324951228728	0.7017527235106993	1.05543970580423	0.701002209981376	0.6885140430428679	0.3841731364252915	0.2609411839714824	0.2869896014746403	0.3324162473440879	0.4063011444717401	0.5023666436848849	0.9335262612283299	0.2030787220947496	1.851399442790238	0.05374237300350967	0.05221383097390599	0.0005568113315919644	0.8058102189093821			1.261676726302746
0.3213419911729865	6.630891836409829	5.401208792103755	1.589288675426743	0.6885900227927747	1.001349721927999	0.7022360037674495	0.6746274507516691	0.3789742411779345	0.2563117255326094	0.2819139943661562	0.3298051735378981	0.4046349511365772	0.4998314616380796	0.9312562674413585	0.202129909573805	1.861375648529153	0.053734776781751	0.05220126965425232	0.000556810644500065	0.8059046421574618			1.261676761999904
0.3295317750182652	6.417826187294922	5.226437775970346	1.559382385211131	0.6637854196105444	0.9811504493177992	0.6790819581271388	0.6700983559034969	0.371636385614772	0.2518894569156112	0.2763350596640227	0.3261483189031297	0.4025999560388542	0.4966442073045539	0.9262960567599287	0.2008876165134476	1.875010980981212	0.05373418948632006	0.05219702551571704	0.0005568071884201815	0.8060080678054782			1.261676809890915
0.337721558863544	6.163482601374451	4.965948007151662	1.508729737794005	0.6165014877093939	0.963549114289577	0.6484196641986705	0.6676002519297649	0.3635282120284973	0.2480520408726741	0.2737967571754577	0.3251275985222064	0.4011905555201583	0.4954440294210223	0.9236024868545193	0.2000838838656029	1.863485268269419	0.05373959306083011	0.05219608188523511	0.0005568077674104189	0.8061092801154398			1.261676819308766
0.3459113427088227	6.506102286838896	5.059304279826352	1.578141764895012	0.624447925074158	0.9733483681998755	0.6548678320067844	0.6713699710110832	0.3675878395078014	0.2502117819599952	0.2779505996085072	0.327707202597917	0.402764430277734	0.4983244956245556	0.9270068045414184	0.2013173912843737	1.852330797212079	0.05374271815744891	0.05219235078798169	0.0005568114020031647	0.8060515797074972			1.261676801796092
0.3541011265541014	6.6713587628006	5.261719514230175	1.633385073581586	0.6610797051648654	1.006024349726702	0.6780715551026407	0.6762248295200042	0.3701750971905995	0.2538432836760236	0.278964762047613	0.3279001571766355	0.4036963610334548	0.4993838554734059	0.9289676310761859	0.2019186073248581	1.861412989031395	0.05374232423734663	0.05218485847017718	0.0005568124283621635	0.8059632845095601			1.261676760143615
0.3622909103993802	6.47863086925611	5.124209382169991	1.628134199566625	0.6441758460224195	0.998602353932811	0.6748528266145273	0.6729818221096573	0.3676135435344846	0.253509080168777	0.2776244502464475	0.3269629252248187	0.4021706410526146	0.4968137400920446	0.9267863828084715	0.2009848629234129	1.881740608084443	0.05373905131500109	0.05217615796015128	0.0005568103938008776	0.8060289866556659			1.261676707366348
0.3704806942446588	6.218105040113321	4.81736846484134	1.51090170709452	0.5824090205096714	0.9436440151703027	0.6450186571331835	0.6657059381494316	0.3643977583413759	0.2542301380923282	0.274726274134935	0.3256624529792275	0.4011551357678237	0.4959296976573946	0.923777404845737	0.2004768357182476	1.882732058947611	0.05373557674827764	0.05216886228625436	0.0005568091781955416	0.8060632952397881			1.261676678978468
0.3786704780899376	6.15326523701454	4.844916817396991	1.475859242084347	0.5931138611664252	0.9273442112097845	0.6460036748762392	0.6660181125281521	0.365402657510829	0.2544045387564137	0.2761003043889163	0.3269105012426425	0.4012946570330969	0.4962754204197936	0.9235720182196551	0.2006185533559284	1.84853497888402	0.05373553032701441	0.05216107577656204	0.0005568115066030097	0.8060743037199096			1.261676646506223
0.3868602619352163	6.42691772924926	5.214828043334374	1.563943423302149	0.6587592882460283	0.9512768761963768	0.6681566460048751	0.6683619951930224	0.373023074906243	0.2534815075005853	0.283351215936793	0.3305488723164898	0.4026184391657557	0.4982045049762533	0.9264262178125886	0.2013433360923333	1.843614602862785	0.05373637136650036	0.05215416547266909	0.0005568148714995561	0.8060621404113794			1.261676581562374
0.395050045780495	6.55394665650602	5.228957532060132	1.554341664278337	0.64512781992658	0.9538212005027049	0.6594517676076738	0.6648336847022283	0.3739607806877853	0.2529370442120798	0.2815213814073064	0.328193101240171	0.4025313130160352	0.4983994736864134	0.9270097290340219	0.201485605659399	1.865296257609359	0.0537362527233651	0.05214887223786046	0.00055681488351139	0.8059903229259106			1.261676508925391
0.4032398296257738	6.672339172524379	5.497743648720959	1.63177121387352	0.6884392349500134	1.025094581926534	0.6773186842126191	0.6738542428115363	0.3761308422823822	0.2590954815549587	0.2832963573761949	0.3287531915366694	0.4037338069322862	0.4989229513190392	0.9288617053532343	0.2018934319448314	1.867137899057598	0.05373710766937143	0.05214892562144241	0.0005568122824352521	0.8059905243439974			1.261676459099747
0.4114296134710525	6.458872412874882	5.270693099420199	1.633515465648923	0.6402662399817888	1.006135200861423	0.6579246547638439	0.6680597702032295	0.3689489494795751	0.2547488527461713	0.2786783272466515	0.3274920604993784	0.4017782796867415	0.4966691860895567	0.9261548937920312	0.2011901551464526	1.843833345694811	0.05373760341691999	0.05215229559527479	0.0005568123675068093	0.8060823721895529			1.261676430729488
0.4196193973163312	6.188467362539628	4.966031245894198	1.515561761438366	0.6064080939480202	0.947913335587392	0.6369851172038455	0.6587860644120171	0.3632264881963218	0.2491670185469869	0.2747480635744317	0.325734027260313	0.4002089460802224	0.4946507799923193	0.9223435902677956	0.2000563213236911	1.828794792721508	0.05373313159349241	0.05214865437476504	0.0005568159403951286	0.8060659858784995			1.261676374010007
0.4278091811616099	6.249184158262794	5.0396178655082	1.574328999500837	0.6094791168426055	0.960801208086838	0.6439611496468888	0.6606687490888893	0.3653523523517315	0.2507105601533237	0.2763039991092612	0.3264987828843772	0.400893507589391	0.4952176617991715	0.9235197409483558	0.2001972367709656	1.833527906921061	0.05372916712447866	0.0521342992599348	0.0005568183071043641	0.8059522849557451			1.261676277818911
0.4359989650068887	6.401259853742493	4.98551488872133	1.546873035746345	0.5814986093036321	0.9548447010876099	0.6406516565638743	0.6649087608266162	0.3630080857390893	0.2530069826582249	0.2740430703392145	0.3257810789132834	0.4016184568642255	0.4965789171941937	0.9252630666676853	0.2007197302144227	1.853771910405418	0.05372765681123405	0.05212215955687216	0.0005568161897886285	0.8060122031749749			1.26167620679267
0.4441887488521674	6.593498318407905	5.199700997848083	1.588781395458872	0.6094905823636509	0.9831798934256937	0.6512723083488962	0.6717539874055463	0.3622392936691917	0.2545592351918864	0.2736527155943997	0.3256840365366444	0.4022609490044067	0.4971371638612195	0.9260854280621984	0.2013409302685688	1.861785722917105	0.05372694338130758	0.05211038759366929	0.0005568148239692093	0.8061100863178212			1.261676144300206
0.4523785326974461	6.443145586994384	5.278921181034637	1.637392569661757	0.6524948331885922	1.013192118085509	0.6644041596572928	0.670790217847857	0.3599035741973675	0.2523690463912504	0.272545654324821	0.325280789347937	0.4015075568818163	0.4954689070144046	0.9246078253750752	0.2009008052837104	1.828877508882394	0.0537265092410698	0.05209825939746147	0.0005568182969883641	0.806054922332746			1.261676091415792
0.4605683165427248	6.337466949960721	5.138979792777694	1.571691812751921	0.6344273378305797	0.9695693795089919	0.6625664108366998	0.6618280455618293	0.3593545152731464	0.2517006811323121	0.2717986074947059	0.3251737779772389	0.4010019049000738	0.4948630301543792	0.9242904200570813	0.2004657434145237	1.82704367575648	0.05372851015319467	0.05209482583456481	0.0005568212161587114	0.8060338933440822			1.261676011893696
0.4687581003880036	6.315958380462844	5.124181899389081	1.487818396477298	0.622035086976872	0.9306581565241004	0.6525643721607102	0.6570553905968387	0.3623782653685285	0.250330074355735	0.2752116164405554	0.3258653922078765	0.4005459486226531	0.4944651439658804	0.9238603973831081	0.2000213908710421	1.841435396273937	0.05373402384306891	0.05209642119131198	0.0005568205407527695	0.8060048781142928			1.261675916592265
0.4769478842332823	6.148392396079145	5.04021733497207	1.463576940083045	0.6384833656391087	0.931097359525611	0.6523576263113006	0.6579570589162312	0.362043705241578	0.24941596031935	0.2746128452289319	0.3255398222299867	0.399933275657417	0.4940749844541008	0.9229189003810475	0.1998686241596127	1.837615908299645	0.05373864250820957	0.0520994550965294	0.0005568193201343901	0.8060409509635255			1.261675831120503
0.485137668078561	6.269019557931925	5.12126497834247	1.579030973602481	0.6651849388930438	0.9998494479391561	0.6616579343115717	0.6671354679065219	0.362827629484466	0.253310352827371	0.2747397973441372	0.3262057845172215	0.4008709745309266	0.4954023853760231	0.9238968991308911	0.2005702349939108	1.829344404307008	0.05374147229307186	0.05210237586471887	0.0005568212803214937	0.8060603085037378			1.261675742244317
0.4933274519238397	6.379485992494415	5.113590371633828	1.518900669483104	0.6388011502621347	0.9597458709729504	0.650823117067389	0.663422679799168	0.3635598363999356	0.2508845275424834	0.2775450851363059	0.3269795920869575	0.4017481353741901	0.4961201172578143	0.9257622861062845	0.2007165026758387	1.822615020157788	0.05373979498514313	0.05210239807020532	0.0005568258406172555	0.8060177374536667			1.261675618862964
0.5015172357691184	6.399899757014434	5.168706793842095	1.474925735682915	0.6435867184121432	0.9167538809677568	0.6480026214937064	0.6586219287998387	0.3652028858373647	0.2486301924585944	0.2768847799398117	0.3263155741256508	0.40109918754692	0.4957112432338018	0.9259837978027612	0.2003728586895323	1.823312071313221	0.05373050160815107	0.05209690435587083	0.0005568287206018798	0.8060333793152884			1.26167546351604
0.5097070196143971	6.448625316321748	5.357972642042287	1.54248624988009	0.6944945867213845	0.9404326608996962	0.6546563600615762	0.6600778665351081	0.3684709376848925	0.2517834699919718	0.2789610255337144	0.3273047257093596	0.4011333493296346	0.4959056743955554	0.9256302392594636	0.2002937024929047	1.83398751978229	0.05371995737485655	0.05209268625844028	0.0005568280048080503	0.8061115151290946			1.261675319775169
0.5178968034596758	6.326931205392729	5.216955217673078	1.552420482227132	0.6649952254713727	0.9558687134995194	0.6544310396324932	0.6621157722846005	0.3667903283062261	0.2545070111947482	0.278532086390806	0.3272705942887791	0.4012997233840418	0.4950811585402846	0.9244068409183764	0.2002710063704702	1.848778286651864	0.05371386893952447	0.05208933824351971	0.0005568272968619663	0.8061344075650473			1.261675200314673
0.5260865873049546	6.379821316479337	5.407582227078446	1.538787054917824	0.6687136030212842	0.9547386829713469	0.6547384349761219	0.6633273722457258	0.368319895760366	0.2544428804728011	0.2764606834208179	0.3264044747327469	0.4011978710863101	0.495508056995288	0.9258635003301084	0.200911580269629	1.832928061396338	0.05371248537731056	0.05208969961351542	0.0005568301219864311	0.8061094949448259			1.261675065843377
0.5342763711502333	6.213926579748978	5.169522416335504	1.444479702224587	0.6232309790367325	0.9140667144061274	0.6420047002373256	0.6558752219662861	0.3628734162000901	0.249025456530023	0.2752724161045567	0.3259701236376255	0.4010044829697754	0.494808320083225	0.9248142423808533	0.2004302924924538	1.837561449554281	0.05371302304053467	0.05209318476547223	0.0005568336390184612	0.8061311796430153			1.261674902494166
0.542466154995512	6.069460098478527	4.875198964100553	1.453705395981447	0.5950537914876578	0.9141562987439356	0.6375114633561328	0.6537692322197255	0.3580070113184585	0.250267652815147	0.2737548251186691	0.3255972086487668	0.4007313213199322	0.4943399473625367	0.9237911766766969	0.20000779935514	1.867215302167788	0.05371618411762537	0.05209301391609471	0.0005568335698839627	0.8061110649765805			1.261674737899698
0.5506559388407908	6.215059478090083	5.041896968118763	1.543151286888638	0.6207994789922794	0.9713643995529901	0.6569706441002195	0.6629535948958901	0.3604922930901611	0.2541390313338107	0.2759760974189522	0.326474029451006	0.4015151106149514	0.4958215461921939	0.9247668335490902	0.2004515873688638	1.871883669460699	0.05371956470028228	0.05209133734013904	0.0005568313049020873	0.8061426605597376			1.261674617260592
0.5588457226860695	6.324249002101675	5.192355841511175	1.501708201410009	0.6312700080466443	0.9424881772075739	0.6588084296528343	0.6577619134944146	0.3602039458558343	0.2514021107786983	0.2768337475749213	0.3255812857709835	0.4018630935439708	0.4949363039855943	0.9244245478551653	0.2004449272461825	1.852293692677901	0.05371988198202528	0.05208281813154764	0.0005568328213495022	0.8061827628935008			1.261674497932453
0.5670355065313482	6.345248872085764	5.153708902201461	1.548220422500249	0.6132002122957494	0.9363821995618615	0.6473390359800573	0.6571526593704355	0.3594071651522157	0.2503540968956158	0.2756468007445205	0.3253587399963985	0.40080505212297	0.4945915328278295	0.9233565145182296	0.2004735659681313	1.834241779654598	0.0537180236731627	0.05206772598905073	0.0005568387675217899	0.806212123637829			1.261674360076529
0.575225290376627	6.371625558942294	5.165516062072486	1.560209509659544	0.610089417105541	0.9488339962328637	0.638637425792055	0.6583590110632083	0.3599028441317711	0.2505346106671859	0.2744933402564166	0.325584619994733	0.400400246209265	0.4943942825994649	0.9232639366802536	0.2005522285711674	1.846940189880638	0.05371502119992682	0.05205458853220023	0.0005568409313822454	0.8062339114899586			1.261674208216668
0.5834150742219056	6.149315572270071	4.920369232734398	1.470116372054592	0.5892973748371786	0.9440193415076497	0.6322557986289639	0.658915766357224	0.3557301214454122	0.2493069949310736	0.2711102048289024	0.3234511819398697	0.3999638182613973	0.4932733622640061	0.9216611735797596	0.199552633062609	1.86900957637187	0.05371700479427463	0.05205002620176887	0.0005568384028299711	0.806283616312948			1.261674084938426
0.5916048580671843	6.167541656000583	4.91937186020685	1.487772915825101	0.5983917389856823	0.9494855566191905	0.6462070599086724	0.6606188371348175	0.3573473893347882	0.2482287071241311	0.2709206210126402	0.3233638042762845	0.3996586786309892	0.4937816191844695	0.9215292821562617	0.1996808495682273	1.871682639334978	0.05372100945983457	0.05205411712107086	0.0005568380664345437	0.806369201336901			1.26167397564141
0.5997946419124631	6.199479303510274	5.162407535069115	1.48731532030192	0.6386007024419705	0.9469155965357295	0.6526655812089281	0.6615181060308633	0.3655868367455011	0.2507823495708267	0.2743158062354812	0.3251824610091926	0.4005593197769173	0.4951825810385902	0.9239971430242089	0.2007434818606605	1.850642251628046	0.0537216790077191	0.05205836101303148	0.0005568422337224959	0.8063392395522819			1.261673839549214
0.6079844257577418	6.180548349031142	5.116822605110108	1.456296443957505	0.635896137554114	0.934687495530662	0.6462279536718797	0.6636132948740692	0.3662298225897899	0.2517481446191889	0.2746963122649942	0.3259211693434468	0.4011259814043112	0.4949743583510851	0.9243432305188857	0.2004559703014177	1.842097086309314	0.0537207582592809	0.05206368159031734	0.0005568457534908761	0.8062716533783729			1.261673683744612
0.6161742096030205	6.1288739206508	4.925241453750365	1.443462418700922	0.6297810070646213	0.9354870636056728	0.6523255672540579	0.6627495120066667	0.3605915496570386	0.2467062516736021	0.2725772170936962	0.3265636297160252	0.4005144731865509	0.4947956327933001	0.9227607908952664	0.199969472937774	1.856975582489974	0.0537188934847682	0.05207097571626711	0.0005568453280202688	0.8062908731022264			1.261673528005381
0.6243639934482993	6.056577880661484	4.808178153888049	1.434144143185752	0.6034402754511667	0.943991806127419	0.6458271358058132	0.6634027162487819	0.3582735657165387	0.2472329266883579	0.2715259120160028	0.3252721615331733	0.3995792457258789	0.4944384348355618	0.9215037200174834	0.1998949294826345	1.871491911024804	0.05371497392753524	0.05207077727783772	0.0005568440306253565	0.8064143776898378			1.261673394287593
0.632553777293578	6.102950462550877	4.956994851365355	1.505291677552716	0.6080074009520826	0.9576857114572419	0.639833028676404	0.6626494089956684	0.3592185549142794	0.2497014792026672	0.2707987536599173	0.3238859287045061	0.3992665289629241	0.4932304091672715	0.921046103310269	0.2001430352192225	1.865921752626601	0.05370983243438034	0.05206725637244317	0.0005568457512062338	0.8064678654698472			1.261673282566696
0.6407435611388568	6.120388207055409	5.054443890257015	1.545466563920494	0.6154198138628598	0.9511942548089667	0.6400189497511163	0.6581438693398686	0.3588651843723453	0.2490661579025231	0.2712935048282847	0.323609414835579	0.3995728554752871	0.4933143839944342	0.9220449713939961	0.2002516042900388	1.847300753434127	0.05370741492850349	0.0520679972357281	0.0005568496536652925	0.8063040118453488			1.261673157180666
0.6489333449841355	6.424679114750488	5.226784784108398	1.612394953218828	0.6349251557054683	0.9598043514258436	0.6522909323639482	0.6598532990852378	0.3607083378807763	0.2519490414552497	0.2750481517947979	0.3261620477899383	0.4011755453255975	0.4963259202729726	0.9250959476492149	0.2010021739112593	1.84721901482567	0.05371087384478759	0.05207299603207427	0.0005568517066796298	0.806138230318434			1.261673000669902
0.6571231288294141	6.483638258172634	5.22753998602371	1.606406849562866	0.6637869747263329	0.9678638653820025	0.6572047380144955	0.6624334784286088	0.3647657588167965	0.2524783070493531	0.276147927615216	0.3258442843459343	0.4013647518132304	0.4956647391496143	0.9253792294348566	0.2008405934354979	1.861051468483121	0.05371540978743049	0.05207885952736499	0.0005568503647689591	0.8062325907131977			1.261672857938577
0.6653129126746929	6.102880100055907	4.963013284941129	1.465457032241541	0.6128735553688121	0.9130507605491619	0.635559135144187	0.6573588022682505	0.3573107202931795	0.2496281026864955	0.2721149723023342	0.323648400893467	0.3993050848224592	0.493121996940205	0.9228735841069068	0.2001223915485041	1.872859142383157	0.05372113824161888	0.05207916367816047	0.0005568494778923746	0.80640025676255			1.2616727553864
0.6735026965199716	6.067763426377255	4.939188952062847	1.478127276657532	0.6057533501891027	0.9158536666352745	0.6375439463024569	0.6589381164204163	0.355803637403212	0.249560345213097	0.2719105576065778	0.3241644125921856	0.3993594517124631	0.4939505451078989	0.9224380289612025	0.2006928271389882	1.839934105760124	0.05372567845299706	0.05207665432107971	0.0005568530496423519	0.8063839188002183			1.261672647448847
0.6816924803652503	6.117949153083714	4.876719384292931	1.46567437556751	0.6024180351822011	0.9208048876122106	0.6424350968624036	0.6592032657079807	0.3619281345286479	0.2481574725684734	0.2736828670317425	0.3247135462257807	0.3999808055879696	0.4946244793039011	0.9221288574453628	0.2003809351367641	1.832775847682143	0.05372436151419825	0.05207232333319586	0.000556857794484661	0.8063899722063478			1.261672483887201
0.6898822642105291	6.220892407520807	4.828254872619711	1.412860016657462	0.5848523229436188	0.9078737983210227	0.6390910193666844	0.6531792827605198	0.3598669500641794	0.2453425031679372	0.2735627244854753	0.3240216320468295	0.3995151431614175	0.493896133041452	0.9218040703547992	0.1998727209473729	1.843442886022433	0.05371768265525862	0.05206130652095319	0.0005568569283572671	0.8065068810438926			1.261672342665639
0.6980720480558078	6.209037368304042	4.843946197888895	1.412451734211753	0.5903064380521665	0.9153607158219103	0.6392256403461983	0.6537291412448368	0.3566744395698643	0.2457909965724006	0.2702385767087378	0.3228704566764733	0.3993303765416997	0.4931277345124199	0.9220569843054131	0.1997056773514993	1.857299396396096	0.05371232347070812	0.05204707833767685	0.000556854200884477	0.8065293653499019			1.261672241280603
0.7062618319010865	6.005303087588457	4.840086175569201	1.383619542525922	0.5996224263376018	0.903539810666679	0.6399801080244316	0.6553207772001751	0.356836985018396	0.2467698490683023	0.2698604724629661	0.3230044969339994	0.3991472585495402	0.4929815004209847	0.9212992514770162	0.1999458061461463	1.862704022235031	0.0537092310045053	0.05204022525298413	0.0005568566714530733	0.806489362447618			1.261672127225029
0.7144516157463653	6.094258503901105	5.028441086807196	1.454662839608478	0.6399404115358778	0.9384387657914793	0.6550749894989436	0.6608234528034856	0.364650077452486	0.2491075636789678	0.2747473197423067	0.3253883981502491	0.3999124295890631	0.4953873071659984	0.9224369725838978	0.2006710859917549	1.858952682597523	0.0537076317319362	0.05203974666376752	0.000556861320240223	0.8064383429366319			1.261671994217149
0.722641399591644	6.133750342105325	5.04361145705551	1.487670300287401	0.6434692436182283	0.9534095345684807	0.6512594206544184	0.6601132158440981	0.3629705797285221	0.2515477865160671	0.2735978767499891	0.3249060411233887	0.4004945804579191	0.4949953959533194	0.9234689511588937	0.2003487937729222	1.844571001970883	0.05371254376708359	0.05203441816867047	0.0005568629239361396	0.8064117017494089			1.261671841436902
0.7308311834369227	6.026557682091296	4.882701418144226	1.43653702670765	0.604543168118869	0.9244394128413354	0.6406073638911347	0.6544928098834212	0.3566575683955774	0.2483858053713267	0.2702586261171084	0.3237881392720783	0.3997159280975489	0.4934245744926866	0.9216906705138485	0.1994467649672322	1.841861203756207	0.05371291756955872	0.05202564411067262	0.0005568612357792942	0.8064752444824556			1.261671713718749
0.7390209672822015	6.055436793508759	4.824948039009188	1.426990956415966	0.5888617840855644	0.9140584185015597	0.6354913298522916	0.6542618662948253	0.3558482424558667	0.2465757579460661	0.2706374739081813	0.3237577909730042	0.3994652100534371	0.4933776193187006	0.9214559641329259	0.1996502894302056	1.840538740867475	0.05370729251190518	0.05201961384819731	0.0005568607324601563	0.8065001990841545			1.261671611867889
0.7472107511274801	5.945720058114686	4.782573433383321	1.399378463249404	0.5800513191020285	0.881500113881752	0.6368154970795085	0.6494767117106849	0.3555030542205651	0.2459170942356165	0.27045724076351	0.3236953095648275	0.3991914611197342	0.4923256505309134	0.9214698103635088	0.1997241250873596	1.82126606821246	0.05370763468856701	0.05201707845001183	0.000556863966071223	0.8064864140374386			1.261671503146344
0.7554005349727588	6.017377981425144	4.912446790414177	1.445690715601152	0.6073760541240596	0.9004353537606756	0.6516429903197359	0.6575877791389854	0.3612406873588456	0.2499140655277751	0.2735309999371661	0.3261919501287022	0.4003266167790264	0.4934974681629411	0.9223329327542511	0.1998992594614279	1.817391580957976	0.05370689024754008	0.05201774397080301	0.0005568674548063669	0.8064520244657047			1.261671366828524
0.7635903188180376	6.142211369169018	4.906270272888912	1.48910928392105	0.6261289180511544	0.9515808458682913	0.6727522484618588	0.6731056228227094	0.3722837098657233	0.2573491356205975	0.2769985977503413	0.3274077511866482	0.4023201810697648	0.4957490457588676	0.924453249674219	0.2003416227820782	1.833120528368626	0.05370300527286816	0.05201914880693199	0.0005568672554626446	0.8064297024117921			1.261671225166352
0.7717801026633163	6.020740571506188	4.703320069599508	1.426725953302653	0.5967351870212012	0.9296764498731228	0.6598471000752595	0.6591604823069234	0.3610120656318829	0.249701348360621	0.2704186902287282	0.3234490528606194	0.400180077775448	0.4928417509608803	0.9213343953197516	0.1996750871502888	1.853019693147953	0.05370301734859481	0.05201867584785547	0.0005568654241759673	0.8064919040152838			1.261671117112317
0.779969886508595	6.074074466940356	4.872310157085325	1.445899515332127	0.6047203063711822	0.9305352175960735	0.6518404019155716	0.6562711676649181	0.3574660439434768	0.2472247852504088	0.2696804732629417	0.3227687460565967	0.3992434129384135	0.4924541316653159	0.9207922782126119	0.1999846196114816	1.839912467554751	0.05370640664161978	0.05202101002679112	0.0005568665785979956	0.8065403610446243			1.261671034066627
0.7881596703538738	6.104380879102601	4.848240658709646	1.455279130696444	0.587974954906996	0.9395061860125942	0.639144780744373	0.6636525009977339	0.3579668774479547	0.2492864996535313	0.2703000915922795	0.3230608751902271	0.3996172925038036	0.4933411553035493	0.921462996349082	0.2002644067296057	1.829996896859776	0.05370861579467021	0.0520294005093068	0.0005568703310559855	0.8065557304165805			1.261670930882322
0.7963494541991525	6.063600594687314	4.713220795839942	1.421937510825559	0.5634559617810423	0.9120805740802469	0.6253200752606383	0.6585006870650476	0.3531910005376713	0.2475867664261474	0.2679407938396356	0.3223103133349082	0.3987373399629559	0.4924696507884454	0.9195860406934618	0.1997058532893767	1.834387051845438	0.05371098486222466	0.05203699241618799	0.0005568718531875728	0.8065681543537707			1.261670814464461
0.8045392380444312	6.07101515243429	4.940002249864351	1.480973968231313	0.6109896313848794	0.9351186731304921	0.669853857524623	0.6634881849028523	0.3647415657325006	0.2515662185119178	0.2724014720304969	0.3240598999172272	0.3991662262201897	0.4931343866728337	0.9211451510197615	0.199726743111011	1.84324100172717	0.05371096001605461	0.05204118292456666	0.0005568692658183373	0.8065500542460443			1.261670713932024
0.81272902188971	6.186763006990617	5.046237330831768	1.531175082248422	0.6289637792603436	0.9822718882310799	0.6771997810487486	0.6672600205079851	0.3689225694770725	0.2547387025860025	0.2753122234293797	0.3258466981996488	0.4007565657883671	0.4949905884274232	0.9236305745235383	0.2004202386499478	1.855684942876631	0.05370931340677881	0.05204093469159892	0.0005568672615533643	0.80641698705724			1.261670671991387
0.8209188057349887	6.387931865833502	5.137766625635996	1.50921431304809	0.6093035111157411	0.9263382467771216	0.6399234990595024	0.6572718862154893	0.3628957344954066	0.2490447622760722	0.2749681619804117	0.3254916389552537	0.4007714379317344	0.4949509374238832	0.9242251617759478	0.2006963540863804	1.847224169367634	0.05371080511995512	0.05203757721092	0.0005568700788247965	0.8063230753112913			1.261670627138962
0.8291085895802673	6.278511239259836	4.933707642231926	1.459261380889626	0.5873162584369191	0.9067702003398946	0.6351346223887638	0.6546666997098866	0.3625660522793717	0.2456878190723387	0.2737221996472565	0.3239879926519982	0.3994550516735772	0.4934741667453397	0.9221954387313541	0.1998808549592163	1.841387134527826	0.05371125714466525	0.05202845582402704	0.0005568732421204343	0.806416843648702			1.261670544893709
0.8372983734255461	6.126985701343767	4.812233841328649	1.438415547660312	0.5959761605533666	0.9193069366224078	0.6453801008648171	0.6548396904095947	0.3593630544508353	0.2469071863575181	0.2706836946884117	0.3225518903008412	0.3988262780786652	0.49274896521015	0.9204281761613945	0.1992895385321548	1.841119314214793	0.05371082570029436	0.05201496720266317	0.0005568717222269912	0.8065286399005493			1.261670487716539
0.8454881572708248	6.242683689793816	4.964373229716785	1.456942144147322	0.6247027091343245	0.9260421310634889	0.6511614449153622	0.6597724810691149	0.3618860297779534	0.2472152847926235	0.2725447360480617	0.3232887249980322	0.3993553423990987	0.4929745383126292	0.9216738295733825	0.1997016027912594	1.854067446621848	0.05370989291405884	0.05200101917017404	0.0005568689242670933	0.8065049311127043			1.261670468997168
0.8536779411161035	6.323690174955567	5.009601653414342	1.548131269699522	0.6383006613072817	0.9547235460506949	0.6522627096639712	0.6702028148478106	0.3642759815413129	0.2502550849583432	0.2758482024031964	0.3253725952375113	0.4002894167789061	0.4940806457547632	0.9229944191577997	0.2002239186107946	1.831165416212063	0.05371144348368612	0.05199400723610794	0.0005568692279369323	0.8064324965792999			1.261670472469107
0.8618677249613823	6.364832745588193	5.211556089816543	1.589864329263675	0.6616507041804063	0.9771236000961507	0.6629511582785981	0.674049614480883	0.366607667513359	0.2536726976097234	0.2761692990449622	0.326856664020431	0.4007587417929793	0.495846883679823	0.923683350564902	0.2004647180459054	1.824860999761635	0.05371164952039964	0.051992973975457	0.000556870895056934	0.8064423356214528			1.261670477926484
0.870057508806661	6.2481291581481	5.1903014541617	1.447225254591572	0.6541708335207392	0.9399815233418738	0.6614459090983981	0.6600778172433772	0.3663246779584	0.2480116199374558	0.2732443057055863	0.324838445055788	0.3997863256287742	0.4945905344572454	0.9229554889661704	0.2000466561988105	1.843193856511306	0.05370729372384141	0.05199387393468998	0.0005568701400342221	0.8064602687743133			1.261670486341332
0.8782472926519397	6.004538782906008	4.958657703559496	1.419439482073428	0.60935770096302	0.9328043126307441	0.6446884116574261	0.6563204316761437	0.3622872999694396	0.2487184295972899	0.2734726730712702	0.3245145792443171	0.3995881405613514	0.4935570217652605	0.9217951907503007	0.1996472043275117	1.858993072043069	0.05370643609479187	0.05199558675723271	0.0005568670691839867	0.8065082159328305			1.26167051177664
0.8864370764972185	6.070290413944323	4.922926424723579	1.542096818399359	0.5916162173313591	0.9583178627389615	0.6356601311025648	0.6615868145903911	0.3595994974240181	0.2519324540513516	0.2737268325404078	0.3250163201499344	0.40059415093117	0.4935307007865029	0.9222530863448942	0.1999353117212674	1.86395524618188	0.05370477449239483	0.05199506808581077	0.0005568659794178862	0.8065220153313222			1.261670546148058
0.8946268603424972	6.265916383350826	5.007925745307363	1.495542453596824	0.6051307001658418	0.9258207091341122	0.6370928270647774	0.6570489015198576	0.3588335808080909	0.2483817242265005	0.2710093384852979	0.3231724640955329	0.4000293741018428	0.4924354654904123	0.9222048074539828	0.2000859666415319	1.845728239342597	0.05370375717544166	0.05199608142864637	0.0005568690313007272	0.8065677398390221			1.261670567928807
0.9028166441877759	5.92018037041758	4.720508054116776	1.327543130963619	0.5666488260155024	0.857953276906383	0.6233053067518489	0.6457020061779926	0.3503113664374065	0.2414653697333823	0.2669181188773134	0.32121787539311	0.3977192706651341	0.490511169183668	0.9186589318195447	0.1987200404267671	1.84138527388034	0.05370708214069268	0.05199620860677494	0.0005568718942647781	0.8066270011117839			1.261670575381215
0.9110064280330546	5.943087683001589	4.683880018753423	1.381309515282584	0.5710221570801415	0.875619585357164	0.623299871001998	0.6462949258858902	0.3474740503752194	0.2427849005145504	0.2668166550724978	0.321985424050062	0.3980627112226762	0.4910245858398218	0.9184364767665711	0.1987496510224038	1.846806170836472	0.0537105883310262	0.05199574177098781	0.0005568702912281748	0.8065997118412561			1.26167057313983
0.9191962118783333	6.494399544313528	5.366770220122072	1.642192372721095	0.6725934781797165	0.9903095059501081	0.6563830893701083	0.6609610085648258	0.3602201477306494	0.252022444320807	0.2764590431619229	0.3265153882362341	0.4012639420511474	0.4957934580381742	0.9240308043834055	0.200747374138126	1.856440579685817	0.05371634089273469	0.05199419596220433	0.0005568674565120307	0.8065752128524554			1.261670595759897
0.9273859957236121	6.245600938189081	5.320619110571323	1.521273486874968	0.6835377490730924	0.9404127260190527	0.6626956800448546	0.6579477255947885	0.366254371736301	0.2498030451465024	0.2785461477000892	0.3259702479907285	0.400664577638052	0.4944439903736432	0.924219486872593	0.2007433900834691	1.835442377364083	0.0537219404965373	0.05199333763312382	0.0005568696826499863	0.8065194310196719			1.261670577442533
0.9355757795688908	6.198674986151286	5.211033466113743	1.496037763946398	0.6462361049417161	0.9386990513771515	0.6461797335506682	0.6555740219885552	0.3614333602555504	0.2465960333027305	0.2739568804793217	0.3241499954843994	0.399682754207356	0.4929461292928917	0.9226502430126944	0.2000246512345521	1.825609697390185	0.05372017733267932	0.05199244559170205	0.0005568748285072459	0.8065094081681817			1.261670512796779
0.9437655634141695	6.424148611192766	5.337052866129449	1.623400611885924	0.679094662064033	1.011751095203651	0.656171219215545	0.6673865383761292	0.3655952013090743	0.2522173244123717	0.2749899212362423	0.3261164092066702	0.4005745850861535	0.494816948172151	0.9244598121754291	0.2003314991661647	1.833630474073069	0.05371435166771659	0.05199063954994669	0.0005568752659083804	0.8065349297691967			1.261670418951599
0.9519553472594483	6.355168974507389	5.201892182120233	1.552857825555214	0.6773368555202915	0.9638713582202024	0.6658165213517245	0.6655257321729245	0.3674929746865771	0.2548618933070385	0.2766904619230555	0.3267769354296218	0.4011647954567293	0.4951634373050522	0.9243284761258138	0.2001792317212065	1.851398645613069	0.05370623843756418	0.05198805485037218	0.0005568716251623106	0.806595739787537			1.261670366470311
0.960145131104727	6.184856275225155	4.865661764613546	1.465317214488142	0.584378357469908	0.9096722488453003	0.6340143055539974	0.6539700452014613	0.3530314617754192	0.2463526362597451	0.2690944135301053	0.3224758831973107	0.3986348849621387	0.4921022002601094	0.9198506850267694	0.1995875814263785	1.849275275333554	0.05369987438263891	0.05198297230057174	0.0005568705905216736	0.8067139714697649			1.261670341245792
0.9683349149500057	6.268838702295758	4.929228450337376	1.498023386305774	0.6019707839133658	0.9278720562909356	0.6453084972308567	0.6568296805919668	0.35740091524752	0.2460791380102258	0.2714426759378703	0.3235226754863039	0.3987567110892401	0.493180129685478	0.9202033562116767	0.2002188157047673	1.829394292436682	0.05369729563453352	0.05198275524569949	0.0005568737022616505	0.8066606209925572			1.261670299922095
0.9765246987952845	6.416874807580748	5.152780158494752	1.572910125641196	0.6562951647307266	0.9653606376558758	0.6732644181972058	0.6681503914916699	0.3777407487453125	0.2556643086768703	0.279839966084475	0.328083541498989	0.401954666558036	0.4970777590116938	0.9247915006513824	0.2012340623758749	1.836698002714102	0.05369865952739047	0.05198997761819912	0.0005568755104885058	0.8065306577619576			1.261670237707308
0.9847144826405632	6.402160608547183	5.049475957742965	1.514644086446423	0.621816869184089	0.9184194656533246	0.6491956471164156	0.6590777924839181	0.3702993545982602	0.2537992673092953	0.2781326230502693	0.3262066151621038	0.4004219351423225	0.4944990351928277	0.9223652782790007	0.2001085132092087	1.850359440459555	0.05370214901283912	0.05199468834594688	0.0005568737799777268	0.8065898490799619			1.261670178529573
0.9929042664858418	6.442795663232047	5.146048814970207	1.517438631209904	0.6286967711527637	0.9311440364341478	0.6433764465326527	0.6573325359388776	0.3615299668282976	0.2502372877437374	0.2750383316198046	0.3247380320720353	0.4001477240822995	0.4940875633677011	0.9217981955629166	0.1998741696742279	1.864620039757557	0.05370019406777136	0.05200123295107652	0.00055687159617471	0.8066810751265361			1.261670164195737
1.001094050331121	6.412917486364609	5.260710818399117	1.648426181591064	0.6485170219931542	0.9980367253545094	0.6567122144460992	0.6700797720454337	0.363312135613083	0.2557501821447122	0.2760010698796426	0.3261409529264371	0.4011432990901664	0.4957969803431873	0.9233340905700529	0.2009697175871466	1.843744425191511	0.0537020509528335	0.05200859833732712	0.0005568723207614244	0.80669975303755			1.261670175343561
1.009283834176399	6.11627812592082	4.916594430659211	1.554011686348126	0.6137914220930692	0.9721328226604403	0.649055680504547	0.6673534544697931	0.3625964550375411	0.2522100532713387	0.2759979184938576	0.3252735131127372	0.399684988013468	0.4936311086017006	0.9207648001321486	0.2000059882325818	1.832824699806693	0.05370319595364123	0.05201267366758136	0.0005568745137481538	0.8067378857029308			1.261670176879609
1.017473618021678	6.01462936819232	4.924892169757793	1.546210875107316	0.6178880854047322	0.9730665927356684	0.6480514566334625	0.6649805743936821	0.3615106810725409	0.2514330194388639	0.2747200582722802	0.3244709436128733	0.3992107626681697	0.4930399328097697	0.92017128243019	0.1996185827192875	1.841002854901493	0.05369921142383943	0.05200961650207964	0.0005568742305949659	0.8067554250428366			1.261670167750285
1.025663401866957	5.904660333982152	4.913320652198566	1.480712801442052	0.6144241478814201	0.9579909009733713	0.6522302382150001	0.6639003604242761	0.3620571243008122	0.2487318701330201	0.2734419158856888	0.3234897040211916	0.3992757039692354	0.4932424732501777	0.920279123929588	0.1995197139320777	1.852546302296794	0.05369313214940636	0.05199741704557099	0.0005568716534299255	0.8067820350338828			1.26167015531894
1.033853185712236	5.954957156061075	4.870911251118448	1.427468868101326	0.6045828938101763	0.9305462953487588	0.6475019875423762	0.6627934376213219	0.3593885514845693	0.2466000406968013	0.2727191008339022	0.3232740236077714	0.3995158682684372	0.4931045604439811	0.9204103024564876	0.1994877761049584	1.83115795623959	0.05368704777049615	0.05198953094680198	0.0005568711350232248	0.806763458361629			1.261670175403896
1.042042969557514	6.12032673653683	5.017832898370118	1.442148570582017	0.6176620994924376	0.9165822689054043	0.6433214307803367	0.6599855708164352	0.3607227527928237	0.2479249210700156	0.2722981301982691	0.3232369118652182	0.3991712874078178	0.4929683121855349	0.9208076834462932	0.1995963376216449	1.819333483959684	0.05368681164166065	0.05198645132923915	0.0005568750419498108	0.8067083859783623			1.26167015333584
1.050232753402793	6.081769236743628	4.862703527131467	1.43863323028798	0.5775045581722441	0.9117563106862496	0.6388060707448572	0.6599782211975606	0.3610201273776038	0.2492931178655225	0.2738832771531882	0.3248828854523022	0.399445898360175	0.493716566876878	0.9206659443581702	0.1996811158385967	1.82970090757867	0.05369315462761928	0.05198335383495744	0.0005568779624954719	0.8066803266889427			1.261670118185797
1.058422537248072	6.121042749087046	4.820706151505247	1.46644673195385	0.5730384069485315	0.9108326142903072	0.637389207388805	0.6595022307932846	0.3573130430316996	0.248529203571265	0.2729877757810145	0.3255702447932289	0.3995905888829269	0.4937065033444291	0.9206295259291445	0.1994101175070221	1.845665760440847	0.05369862321486987	0.05198183740974764	0.0005568748211069399	0.8067057877505668			1.261670095070827
1.06661232109335	5.855845397420266	4.763809922979289	1.415249144293618	0.5734960083588017	0.8989349179558921	0.6282678647942282	0.6542443437335228	0.3536558962166624	0.2441784600696669	0.269608786711889	0.3226851704284968	0.3982689890359405	0.4915531581737351	0.9195929310723422	0.198871096780215	1.869662830423876	0.05370074147213116	0.05198811182299775	0.0005568720546561441	0.806748374080951			1.261670096683449
1.074802104938629	5.829893124205953	4.737226460249137	1.394198469716479	0.5753346548664652	0.8999624558829007	0.6270092779684298	0.6512296490689006	0.3542605124439062	0.2429131432748793	0.2698385067051325	0.3221895027911548	0.3982282000073919	0.4914948307014137	0.9197882886155312	0.1990053952644867	1.854264531499089	0.05370343632390756	0.05199470238704747	0.0005568742794795569	0.8066775707967829			1.261670080941121
1.082991888783908	5.982543468268403	4.736846223146509	1.396469946023622	0.5865377577840133	0.8928503200535745	0.6305820993463559	0.6502227997971286	0.3535710216466506	0.2456868616202234	0.2691759937871451	0.3223899309488057	0.3987446392839483	0.4919909015495035	0.9198304109423094	0.1991845493222189	1.84740249371212	0.0537037354962432	0.05199795693618076	0.0005568771136509125	0.8066489849472694			1.261670040634794
1.091181672629187	6.080866680812008	4.744986421942243	1.447500547381124	0.5786033682889273	0.8942731493007623	0.6305482531657778	0.6516273320071573	0.3516514680263778	0.2441301276036426	0.2686431019902089	0.3224830218109135	0.3981940849967206	0.4923550742373449	0.9189766420848601	0.1992242843592078	1.861581121992996	0.05370301383445453	0.05199967359434175	0.0005568755927529256	0.806642593457125			1.261670015720627
1.099371456474465	6.092638106596237	4.837550025632265	1.466453151191355	0.5868803292929906	0.9112493021987714	0.638592314015171	0.6518591201932916	0.3523473808661355	0.242142708902752	0.2687378510103812	0.322500904032518	0.3988412987488907	0.4927232833674328	0.9197379201381416	0.1994396390261443	1.873271607311936	0.053702063931613	0.05200097500577577	0.000556872747415265	0.8066292735992083			1.261670001607998
1.107561240319744	6.123651184546583	4.966010888848991	1.498627027507622	0.6054994229899615	0.9353659501200638	0.6489282060017999	0.6572077759001683	0.3566353731844783	0.2459326533571819	0.2697630658943989	0.3238847048850106	0.400261882175241	0.4938711528491456	0.9221421902709166	0.1999792976892082	1.864788273459048	0.05370280284029812	0.05200085011531833	0.0005568737136642428	0.8066112206363905			1.261669996348835
1.115751024165023	6.315674496030604	5.138745387641021	1.603929809410842	0.6216359602957559	0.9744068606101383	0.6483391621758205	0.6645131662159598	0.3610731401983185	0.2526592918560183	0.2727832665454681	0.3250782637722294	0.4000454366508021	0.4949988588657663	0.9228574395624284	0.2006497083787446	1.843581676916463	0.05370417621940032	0.05199715427835334	0.0005568770671210127	0.8065768664392508			1.261669986674409
1.123940808010301	6.310784342113146	5.01188376709781	1.505043961517323	0.599206283192936	0.9433182116120874	0.6377899396939032	0.6601616567883957	0.3653923913981331	0.249223873025819	0.2732365832395977	0.3240944947080768	0.3989924304835476	0.4938199570013769	0.9213460645920865	0.2002586244451336	1.839028965826619	0.05370680767481165	0.05199938323807222	0.0005568773967313732	0.806625406390738			1.261669976215683
1.13213059185558	6.144174041801434	4.810315006049596	1.40504135937684	0.5724615171182893	0.8925423239388544	0.6285338641092996	0.6551256897110094	0.3607807293721738	0.2458934250919952	0.2710997943558228	0.3234235155822842	0.3986380672440296	0.4927778204609148	0.9199935618649714	0.1995183314805773	1.841987063997401	0.0537146382107899	0.05200606906243104	0.0005568739995206994	0.8066712746135503			1.261669979393557
1.140320375700859	5.975927632552088	4.769853867367884	1.395832343035727	0.569422118910105	0.8930453446602754	0.6266965667356369	0.6513424107004082	0.3591278666936488	0.2466778942071559	0.270991916063416	0.3237035992505143	0.3995752263928277	0.4928183788649557	0.9206979558643908	0.199419912752446	1.856355909357085	0.05371707433621638	0.05201044242019136	0.0005568719872938223	0.806658451431355			1.261669995225713
1.148510159546138	6.07718920150431	4.997718407870673	1.46748652808472	0.6155287502822573	0.9239809338784432	0.6444940158562416	0.6548387158835918	0.3639841759409579	0.2484686413643977	0.2741973135209623	0.3250403613207203	0.4001123614829713	0.4935543956845305	0.9221278157845991	0.1998904257436058	1.838674242908152	0.05371432764113115	0.05200872013189027	0.0005568743627392004	0.8066710737152349			1.261670006755963
1.156699943391416	6.041115225894958	5.029411654092516	1.511698616789947	0.6419818762930837	0.9500453392902376	0.6589892152246973	0.6596659623550457	0.3603054013211434	0.2489081875042851	0.2739718719032809	0.3247492429878627	0.3995357717218123	0.4933900701085872	0.9210319240974619	0.1999146285285491	1.828675495089906	0.05371279677176709	0.05200238392409769	0.0005568775274544611	0.8066899200932682			1.26166998478532
1.164889727236695	5.775884027410231	4.68958043121619	1.412514235246544	0.5803764318822794	0.910848940308832	0.6250940736651232	0.650068797385545	0.3532108300132998	0.2483578992579716	0.2693259120666744	0.3228824602339365	0.399096275086284	0.4919657287330762	0.9185548759151028	0.1993376756233739	1.835421984176479	0.05370863201115265	0.05199932193667906	0.0005568767112086009	0.8066948215504218			1.261669948445942
1.173079511081974	5.828205877976393	4.767089130201722	1.426266367291748	0.5781705190109476	0.9210600707332015	0.6245871086366651	0.6519682600489033	0.3546487898759674	0.2493857808613217	0.2685209452716321	0.3224880174794267	0.3999760219138128	0.4923113961018028	0.9199419059688917	0.1993952131466378	1.853346914788316	0.05370869588027268	0.05199962812857101	0.0005568732959669897	0.8066644461854345			1.261669952832962
1.181269294927253	6.168203127398643	4.982062575677848	1.4725410364686	0.6066254871784883	0.9407899993830564	0.6451457163862367	0.6564342743857806	0.3564217392601661	0.2462884939952378	0.2699042256401979	0.3226518676453283	0.4000041543065391	0.4936122855004302	0.9228148537286783	0.1999917205459509	1.859042175571654	0.05371316971974475	0.05199656434663057	0.0005568727554042759	0.8066546847337749			1.26167001075163
1.189459078772531	6.296061235408489	4.981300035847819	1.513326336231346	0.5994529807758243	0.9553096005513348	0.6510133599733613	0.6558475495659347	0.3553218770561688	0.2442894189029336	0.2707503166930025	0.3231465273373008	0.3994365502477924	0.4940452558104247	0.9230123629397747	0.2003259242807773	1.8374743955763	0.05371509723485582	0.05199589041487887	0.0005568759136764688	0.8067005167033547			1.261670017193835
1.19764886261781	6.062533532297201	4.805481546746138	1.505495481870256	0.5855109989051586	0.948259118362377	0.6401304298639816	0.6557390348322053	0.3534613110863991	0.2455157412131186	0.2693410001446411	0.3225653183034154	0.3986829541535455	0.4928621635324629	0.9203972694645505	0.1997374861936555	1.837089954767049	0.05371362433440889	0.05200072269061511	0.0005568768479900301	0.8067473838457114			1.261669982699538
1.205838646463089	6.097837529234667	4.823781304515811	1.47207659404198	0.6054821309935615	0.9422060715981322	0.6411553945887913	0.6579559515834421	0.3585650349426551	0.2489640319880422	0.271177502554023	0.3237701126714528	0.3990903166580977	0.4932897523264869	0.9207174627139439	0.1996466736276984	1.854401570691612	0.05371241261215066	0.05199985285467979	0.0005568738549922162	0.806738038406041			1.261669976653671
1.214028430308367	6.220025823384558	5.068625643929813	1.545307485190748	0.6590936394639842	0.9741096217164273	0.6575918953201981	0.6615362962182755	0.3619253250849553	0.2474821581018344	0.2732526254717224	0.3253296145309733	0.4004421679392378	0.4942478209388527	0.9227753499107159	0.20003547355249	1.86862163547044	0.05371120806707287	0.05199323241390706	0.0005568725494231899	0.8067568370499866			1.261669993604684
1.222218214153646	6.374963892399752	5.466201850565323	1.601778944506242	0.6714957316259048	0.9890586279835928	0.6683780133551752	0.6642227829038863	0.3624902679010614	0.2476618656934368	0.2735136016999949	0.3253878255997631	0.4011696801979442	0.4945563095043724	0.9243551394599667	0.2005506335630036	1.846359299368654	0.05370601541958572	0.05199065154995083	0.0005568749842859664	0.8067140074185412			1.261670005258939
1.230407997998925	6.232793340975818	5.365511025638222	1.568441663122573	0.6536486595056953	0.9603474512052362	0.6604017857388739	0.6657902189474922	0.3637272927988153	0.2494896573497159	0.2731897574249993	0.3261230543896961	0.4004842458340758	0.4947584474092633	0.9229015036745161	0.2007041077530972	1.840986302413934	0.05370078088932415	0.05198747846660069	0.0005568770395820677	0.8067052839825901			1.261669998132971
1.238597781844204	5.907701767987048	4.877021019355177	1.466731099462405	0.6133363641128541	0.9156311302632824	0.6433928975405196	0.6538728059104666	0.3556458356707111	0.2452860981498624	0.2696144626374111	0.3236388082412177	0.3985592426571456	0.4930018787735299	0.9191856200928068	0.1995312179101794	1.844388307233666	0.05370317475770362	0.05198622660313036	0.0005568751071681544	0.8068220770682352			1.261670006016141
1.246787565689482	5.897521888956488	4.89303993659643	1.420353043748964	0.6072739903896105	0.9065615292506556	0.6397389534821588	0.6506262547270272	0.3536284547349846	0.2443534581150687	0.2697075327452607	0.3223168327158952	0.3981965301174233	0.4915973278932338	0.9192142531810175	0.1989975773828072	1.849731477243467	0.05370947840288965	0.05198641761689787	0.0005568718954841749	0.8068486657922076			1.261670030446482
1.254977349534761	5.867291341769493	4.799759139161333	1.365829386041136	0.5794710415988829	0.8771467175952551	0.6339794869285825	0.647552497775059	0.3544131186319717	0.2435946530890856	0.2698074523317602	0.3221736003945118	0.397768886820255	0.4910039882839248	0.9186296883055977	0.198977073615659	1.850234155032844	0.05370890973714637	0.05198417387635441	0.0005568723285757011	0.8068545041945959			1.26167004698699
1.26316713338004	5.973694301206155	4.948588571828957	1.382120621806309	0.5909660220085081	0.8811160947843378	0.6344979924267427	0.648293748090312	0.3616757465292096	0.2471375517353466	0.272940133311156	0.3239165360744863	0.3984071665923948	0.4920329099960608	0.9192909266480557	0.1994604854657386	1.842926411929317	0.0537093944652112	0.05199148155025547	0.0005568755736958648	0.8068400554323406			1.261670050077571
1.271356917225319	6.09722883586896	5.035529148855239	1.381353681192699	0.6162291599543983	0.8915235928264846	0.6410384770504344	0.6546846878313642	0.3658866910570137	0.2498842371546292	0.2739565860925688	0.3245796515567102	0.3987688348688428	0.4925794866550983	0.9200563139496848	0.1992197804213092	1.840025590418743	0.05371024942246875	0.05199640345616072	0.0005568761992367365	0.8068804132335163			1.261670039757645
1.279546701070597	6.078947360607506	4.991555507401634	1.426648849626327	0.6226986927569373	0.9208923473098306	0.6455402953542904	0.6585448420188132	0.3629540772236144	0.2485059708828868	0.2726150205310702	0.3239330685160225	0.398729779851666	0.492789087005183	0.9201056086413196	0.1991118843732911	1.850539672057124	0.05370274049595916	0.05199365557844525	0.0005568732893721536	0.8068929283195616			1.261670040568962
1.287736484915876	6.220034168071139	5.072265658246869	1.51328444918159	0.618458700106807	0.9543974823352657	0.6451692416921897	0.6573336547598772	0.3599247365051487	0.2493155557316606	0.2730727250719026	0.3241919843717349	0.3993300173377441	0.4934753923709192	0.9216387959297339	0.1998398360213218	1.864501714177691	0.05369547484254548	0.05199293209872986	0.0005568707303111094	0.8068472014306842			1.261670096159452
1.295926268761155	6.320074508467804	4.917214852148264	1.516066998896341	0.5889750782109613	0.9292332043361137	0.6409622299298583	0.6573479832372328	0.3590982724322362	0.2501207707119365	0.2709939611545216	0.3235686362447344	0.3996417931708321	0.4932672229430134	0.9217142482494174	0.2002902217275014	1.846276654380468	0.05369132875059575	0.05199714407287101	0.0005568728628516599	0.806731400588681			1.261670124768271
1.304116052606433	6.133922090390856	4.813321111613213	1.44403709542518	0.5775425538707443	0.9024502130019966	0.633407637338242	0.6509499822924627	0.3550368977631394	0.2461086097861195	0.2674560240260301	0.3220372175324254	0.3989262693714017	0.4919565896679261	0.920761246544503	0.1994791300828946	1.839888220852002	0.05369307281196694	0.05200367488347472	0.0005568765015181665	0.8067392121977655			1.261670116508467
1.312305836451712	6.037554662145368	4.80114002429889	1.391216232063391	0.5717211362370389	0.8848380754641455	0.6246946339481135	0.6497019389324585	0.3541440573621831	0.2457942573464396	0.2674820996679463	0.3215004493097062	0.3984079647496608	0.4915303130417032	0.9199004724647937	0.1990089520659556	1.84326146447236	0.05370278364522066	0.05200852707702629	0.0005568735957712173	0.8068564455327784			1.26167011315414
1.320495620296991	6.232139293028592	5.057351070105529	1.477598600507689	0.6312574765705758	0.9354195457986422	0.6466249652320395	0.6592977967140999	0.3632342540238069	0.2491122661529733	0.273350631692846	0.3244596982415956	0.3995321327872802	0.4928543932072334	0.9215639971637902	0.1995752129104587	1.85223893335465	0.05371165830661315	0.05200775633701835	0.0005568695405304253	0.8068094196720611			1.26167015626308
1.32868540414227	6.393315703444762	5.381041308177138	1.581236620361375	0.6973901560752288	0.9589283277569857	0.6563068383456752	0.663057587804692	0.3686577960699909	0.2482692874862387	0.2788246896209959	0.3267969558600545	0.4001143968231427	0.4951280434592744	0.9243352496410314	0.2005016833182895	1.840219820104088	0.05371454444400189	0.0520046468427325	0.0005568700019977197	0.8067652281817588			1.261670217279538
1.336875187987548	6.214596265376312	4.972618767572677	1.474431257845745	0.6082195227045147	0.9203356877348322	0.6438424859105389	0.6595183543682588	0.362784193812026	0.2504147582390894	0.2747165475703531	0.3251091327476164	0.3998491864103677	0.4948710714530143	0.922748138593002	0.2004815177442937	1.812146246871325	0.05371286493667347	0.05200138282784087	0.0005568733482392388	0.8067332529969394			1.261670227799888
1.345064971832827	6.204372399372294	5.061466600465758	1.484431580070082	0.633232180068882	0.9581385795913151	0.6623694627971303	0.6709194804279696	0.3667188393894328	0.256266796768655	0.2758115658813787	0.326113297792524	0.4012413104470538	0.4957774825779612	0.9232285265522017	0.2005984747255143	1.814765339762844	0.05370663047573629	0.05199088060482721	0.0005568743888999687	0.8066739901010808			1.261670223413434
1.353254755678106	6.147576731143682	5.137413955237681	1.488110084189028	0.6833284576019717	0.9723505773997804	0.6698944570010777	0.6686275280722417	0.3695599349790366	0.2550235664987385	0.2742763990958031	0.3256898101642428	0.4008277769266573	0.4950119841253218	0.9230464516322069	0.1999222377720808	1.833217410285169	0.05370066533281804	0.05197680155859124	0.0005568716339190539	0.8066972219151615			1.261670235528174
1.361444539523385	6.067355688702193	4.966891904698463	1.467325662836686	0.6307693230310392	0.9437343558324894	0.6523935056919726	0.659099134008586	0.3665517513111526	0.2533673155842442	0.27345550134306	0.3257121544672885	0.4004844258996796	0.4946447455236483	0.9220270812842546	0.1998560120498703	1.844226339793767	0.05369712231057278	0.05196859726792616	0.0005568694013685108	0.806708203778848			1.261670281008443
1.369634323368663	6.263872616720754	5.142433365374132	1.599013711663721	0.616331406229268	0.9735170504025455	0.648214845322199	0.6643712684002236	0.3631902975226857	0.2504554431089109	0.2759407928923314	0.3259509245694279	0.4009328494354976	0.4957100294519482	0.9232817184620499	0.200757022855537	1.821927495099212	0.05369321426925014	0.05197121363874548	0.0005568704482649035	0.806622617995763			1.261670335079685
1.377824107213942	6.466623769437808	5.273453834154632	1.63074529998536	0.6220956776440077	0.9802391283826913	0.6507967978101011	0.6646217499605569	0.3577239439803852	0.2467217086789997	0.2734092815959377	0.3248116534916055	0.40095709483647	0.4955903621404885	0.9237939243116955	0.2004744164333231	1.825644569996314	0.05369444872068099	0.05197869420312052	0.0005568715596288327	0.8065598044127252			1.261670368558277
1.386013891059221	6.339895020821163	5.223233936971974	1.524219776386149	0.637065279147213	0.9432628558659687	0.6540345112421904	0.6618023332747831	0.357963453494853	0.248205406427956	0.2739445528182496	0.3253700893648159	0.4000616666803773	0.494339769626513	0.9223315565435937	0.1995597547099725	1.849540413944033	0.05370110862572595	0.05198564997278422	0.0005568690434933716	0.8066807549204851			1.261670402679764
1.394203674904499	6.038265159052799	4.90390142759045	1.408497433329315	0.6082208706690376	0.9038609342865729	0.6420213682765809	0.6550185817889879	0.3584270466980086	0.2466419214081347	0.2715858364620396	0.3238544651345238	0.3984437359032615	0.4923462822483168	0.9191907397940706	0.1989501164493406	1.860510859648288	0.05370557739707437	0.05199499633236063	0.0005568652233001384	0.8068123399371728			1.261670469189483
1.402393458749778	6.047962404680785	4.772773824323119	1.431470604154848	0.5757819883173654	0.9038330477253308	0.6333001662005624	0.6507384182836372	0.3562198290378928	0.24424952404912	0.2690057918106978	0.3221299653781471	0.3980876603989972	0.4917904704541084	0.9186275688103462	0.1991132984316792	1.834903619183323	0.05370372239170212	0.05199793367589647	0.000556865196320787	0.8067978397733931			1.261670546247512
1.410583242595057	6.344802372415606	5.050444932263399	1.567677509703461	0.6113262982774096	0.9469689482298249	0.6385850337647069	0.6568765435991355	0.3590136606960618	0.2487120456586119	0.2720138130997543	0.3237250330633731	0.3992445915157163	0.4938828475038269	0.9214003268354836	0.2000405789520593	1.816022997725272	0.0537000703741914	0.05198798154897488	0.000556868744861243	0.8067151107699738			1.261670606214554
1.418773026440336	6.22946789536124	5.020454643464563	1.483556707018958	0.616933532223354	0.9476101386511708	0.6516363289647261	0.6594915291332586	0.3614499563846808	0.2496201964348544	0.2735575283083297	0.3261255322915448	0.4004283578802499	0.4950311065126765	0.9228174925452735	0.2001789082628624	1.822555047267883	0.05369803027999268	0.05197891329908922	0.0005568695881305747	0.8066347568899853			1.261670652558454
1.426962810285614	6.093037975521123	4.991284880261731	1.465776401011929	0.6140280458849278	0.9290723862517795	0.652889376479947	0.6552814510135551	0.3596993892346949	0.2483586990700359	0.2711902326878048	0.3234406942904804	0.3996930266720872	0.4932253931538449	0.9210997878629028	0.1994147093406018	1.832194495291912	0.05369699770921992	0.05197529892790739	0.0005568651061088574	0.8066845955581057			1.261670720388114
1.435152594130893	6.069881654645439	5.037242235031025	1.498079148814037	0.6202324053701506	0.9372941318935309	0.6583986226881569	0.6592398269915763	0.3609952626062743	0.2492096967923998	0.2710566635952929	0.323360826369419	0.3997359095463127	0.4931820851194627	0.9211497151913386	0.1994811439623874	1.835808158898907	0.05369782765751441	0.05197699158606012	0.0005568628001320891	0.8066848265885801			1.261670808123655
1.443342377976172	6.16311542990441	4.991553238143163	1.464785138792955	0.619403435489171	0.9381985619996062	0.6643704923281265	0.6590688207155035	0.3613368725135922	0.2461799720839728	0.2721939441241774	0.3242263328573826	0.3994859996430714	0.4933346771240298	0.9218143830686593	0.1998349262347928	1.82444282123259	0.05369982081630217	0.05198050049145053	0.0005568658257619909	0.8066608422773027			1.261670861028146
1.451532161821451	6.044404933866561	4.9578415707549	1.433625388248645	0.6260200390635273	0.913044145854087	0.6487834657779628	0.653963121006956	0.3602103618018078	0.2450505371113036	0.2728677942278426	0.323360441740683	0.399087113499607	0.4919942730683485	0.9205851959044627	0.1993512150402001	1.82139870701443	0.05370230459247604	0.0519822130674186	0.0005568673939113469	0.8067175577976			1.2616708885801
1.459721945666729	5.977667379233881	5.010122691765019	1.449598635948524	0.6369853840725028	0.9135275300149133	0.6435838208741516	0.6562364573841409	0.3602685524728104	0.2489049328903566	0.2726565501464107	0.3233409270558052	0.3989410803212375	0.4919130928866109	0.920399256940505	0.199181013290567	1.838072610758891	0.05370392506575079	0.05198481997247958	0.0005568642762340598	0.8066698086484486			1.261670922758213
1.467911729512008	6.163093054539692	5.104336717701457	1.528096503067212	0.6456482437577469	0.9495183509126464	0.6469994664305525	0.6649974005782772	0.3627592043740245	0.2526680297196766	0.2747728293914879	0.3253455284616951	0.3995654880493339	0.4934737917735443	0.9218568658457259	0.1999853952362026	1.841117713241804	0.05370180410477588	0.05198356860215856	0.0005568606532334614	0.8066418006545581			1.261670991709481
1.476101513357287	6.089815383614634	4.910208386120258	1.503558282739367	0.5981890908829497	0.9536837332498064	0.6438761666573992	0.6633104459717957	0.3627603615948545	0.2500482994701764	0.2732924327290069	0.3242148294384564	0.3994365739084195	0.4937331101105764	0.9208332960257292	0.2002176037048542	1.831298108812881	0.05370064635543782	0.05197768723014896	0.0005568608242805416	0.8066974014771826			1.261671073488252
1.484291297202565	6.050153982936071	4.928382680613363	1.465584355644556	0.5959512557877816	0.9388962229557983	0.6437820584080131	0.6605311528353142	0.3612531319440218	0.2497457804661241	0.2727557382211003	0.3237717325774008	0.3995444860892933	0.4936079322646951	0.9211054830295293	0.199878002430712	1.821499724510488	0.05370056534207707	0.05197760551779115	0.0005568630821899232	0.8066710080502919			1.261671138942769
1.492481081047844	6.102885040802442	4.957717150078902	1.451243319688275	0.6206325464033282	0.9338943963557252	0.6564874646439469	0.6595300221916361	0.3589250834241919	0.2491885431609303	0.2727474575189583	0.324477107924769	0.3992227845946653	0.4933116548297183	0.9215317644407693	0.1993917317734307	1.830046270182609	0.05370094288133125	0.05198123164240247	0.0005568626326860168	0.8066619335028968			1.261671191272265
1.500670864893123	6.179881413661803	5.029038144147567	1.467038374638575	0.630246485092415	0.9435823706857851	0.6650155691120434	0.6590047601586583	0.3604036137597534	0.2475876247326136	0.2733171306173972	0.3250308425332085	0.3993109162457705	0.4936224090005102	0.9224152098393648	0.1995554032673471	1.857171886614077	0.05370322779015942	0.0519828211224349	0.0005568594640603121	0.8066730652588666			1.261671250777814
1.508860648738402	6.142776603774346	4.807613995816501	1.439967034561334	0.594365890117915	0.8982227925327935	0.6325866848602177	0.6516242027984785	0.3537495315267858	0.2433976534395745	0.2697610634214945	0.3231262538415609	0.3990328941068843	0.4930798366781844	0.9209457425446469	0.1996555675268242	1.858461858075185	0.05370665228349052	0.05198380279402569	0.0005568581951122763	0.8066901971260696			1.26167132905494
1.51705043258368	5.797377468322059	4.634535110708716	1.363362940385108	0.5707855431348269	0.8780487026672535	0.6249313119194824	0.6505517442493254	0.3511259190978506	0.2424243681623854	0.2674734191074266	0.321866600069549	0.3976383177678699	0.4912172181948805	0.9175306558448265	0.1990128040716315	1.834128278383125	0.05370926678516406	0.05198192524539485	0.0005568602247051338	0.8067400965577572			1.26167140765418
1.525240216428959	5.828522875398542	4.594261949113206	1.360660883312539	0.5512792585135934	0.8750338609310228	0.6276581263018689	0.652464822688657	0.352299408310536	0.2448678761492896	0.2693266540694438	0.3226376936736667	0.3978208393538167	0.4912822267829663	0.9176614516013851	0.1988791363437657	1.831158890543052	0.05370185202820318	0.05197819235361962	0.0005568615772479212	0.806705232131874			1.261671449566091
1.533430000274238	5.945998965179573	4.656642294113196	1.376332667089031	0.5523034525397925	0.8760556187367845	0.6249063262850828	0.6483676480568593	0.3499939133487839	0.2438418396804934	0.2670464622164337	0.3216706705043527	0.3979490407719845	0.4910355165933389	0.918597586313329	0.1986332209714425	1.834719183344884	0.0536899547265622	0.05196845066513157	0.0005568587492236316	0.8066748307481447			1.26167149934574
1.541619784119517	5.974862275588023	4.734328781221508	1.433510234936558	0.5664988929196408	0.913120290834771	0.6298043727909431	0.6541394466363172	0.3527266601997937	0.2463154979427175	0.2670451338018677	0.3217642794409394	0.3981134451606759	0.4915802236179811	0.9188174793230652	0.1990165742338301	1.845613291652646	0.053682902825695	0.05196298837546724	0.0005568550806013809	0.8067010544220206			1.261671558524027
1.549809567964795	6.056164329622739	4.837907020593959	1.458391188552258	0.584426086590918	0.92182215130781	0.6361990751164057	0.6583822770992881	0.3602393136880154	0.2481989110587041	0.2708725471810829	0.323351269390014	0.3991007783578761	0.4933589280211957	0.9206713098010513	0.1999447371685895	1.848506699951082	0.05368166144825375	0.05196484804737921	0.0005568568410155503	0.806697367808295			1.26167161796819
1.557999351810074	6.212588241283004	5.161390167135102	1.463871174504852	0.6590575794365523	0.9180384199760879	0.6509992750923296	0.6588834210254941	0.3651551126153209	0.2482500719299429	0.2751527635810464	0.3250322166678975	0.4001221589996189	0.4942124397682662	0.9219744817223542	0.2001984076079415	1.853419724031014	0.05368503824286255	0.05196807043211836	0.0005568612688003868	0.8066461932899226			1.261671622522967
1.566189135655353	6.242292697132468	5.282593211292208	1.478524816484635	0.6898091495220007	0.9585988524285557	0.658712319249628	0.6673589490945443	0.3661349175783745	0.2495784955155768	0.2768695554850808	0.325839764654599	0.4002574342866887	0.4942538442655867	0.9229380944055269	0.200118233745314	1.875874524392078	0.05369253422185447	0.05197557091430873	0.0005568611092438867	0.806562387153937			1.261671611866935
1.574378919500631	6.075365232607873	5.014984963220663	1.457315011999907	0.6524190849105892	0.947015458451724	0.6615288528075364	0.6605384995893332	0.3636489619238019	0.2469343609482893	0.2731755655441909	0.3240546968181972	0.3996236368177081	0.4934450572530077	0.9222913104848076	0.1993670438490831	1.88445847384688	0.05370156095864526	0.0519801587926955	0.0005568580028112942	0.8065921018166757			1.261671626809139
1.58256870334591	6.032054282780432	4.893438469427994	1.462368921020232	0.6007779586357106	0.9289890371476534	0.6470167865925178	0.6594915544438783	0.3578204110521307	0.2465062651177123	0.2712138809299116	0.3230048595946797	0.399392690214496	0.4933191670435442	0.921273142359251	0.1995637420602763	1.859294084342791	0.05370582882726823	0.05198064758739444	0.0005568582019242714	0.806686966056941			1.261671634483048
1.590758487191189	6.137556463328874	4.932637282509797	1.469550207780924	0.5934891745873229	0.9286703917267863	0.6446537453932644	0.6594210097316061	0.3546427315131433	0.2456903983153315	0.2698779293374054	0.3232050291038991	0.3993043772464522	0.4937279184715899	0.9214851786947463	0.2000497219918439	1.819830866021167	0.05370577353406224	0.05197986101176408	0.0005568616355295557	0.8066911396200004			1.261671614103278
1.598948271036468	6.320656462008377	5.066643392947501	1.467905822853742	0.6309206967690502	0.9361077683128727	0.6527793741885506	0.6595057609403884	0.3573443004873068	0.2463716247039067	0.2708431647370295	0.3241874423365624	0.3993411013435664	0.4938567068448624	0.9223925728512727	0.2000549353307206	1.819903274817427	0.05369924815203306	0.05197448884541808	0.0005568632393934098	0.8066809073572144			1.26167156171957
1.607138054881746	6.203898752008132	5.061666394117391	1.492909836059411	0.6467981982177116	0.9425878170822313	0.6531255386010393	0.6588677814298837	0.3586491475026107	0.2470182442312467	0.2718677383726119	0.3235231686802113	0.3989314151055219	0.4928116388353047	0.9209147530741361	0.1994749677140689	1.839190549291106	0.05368774522674183	0.05196564507506655	0.0005568608061940018	0.8067751175101416			1.261671520609346
1.615327838727025	5.948559700945905	4.894611860136736	1.431169607133271	0.6165519952703533	0.9040692480801057	0.6428662968639004	0.6538391005539195	0.3591983417701755	0.2452280708248713	0.270932660874543	0.3231458255072668	0.3988573476487917	0.4920344216333843	0.919848362445149	0.1990592273387908	1.847046817780543	0.05368071061793699	0.0519621461285838	0.0005568586180193552	0.806822296603124			1.261671499311437
1.623517622572304	5.841892703784226	4.769252902067191	1.382336458767969	0.6046417978664483	0.887193182235858	0.638158463369462	0.6494054288026113	0.3590046455017626	0.2454438368620167	0.2695351205342917	0.3225116097632494	0.3985025503790944	0.4909798640920426	0.919087778506942	0.1990107309263972	1.83183120311765	0.05368039560742285	0.05196100152542669	0.00055686092147068	0.8068398240027332			1.261671467614921
1.631707406417582	5.85191803097046	4.776424443105178	1.393632179449267	0.6152175544843493	0.8893301570296037	0.6408010738076294	0.6506214051297888	0.361213838060476	0.246639283727788	0.2702287134946064	0.3224066113654315	0.3981387619436218	0.4906513971644401	0.9180788467543252	0.1991862129109294	1.8250275165335	0.0536862834271364	0.05196441647188051	0.0005568652002626472	0.8069066544428979			1.261671404847181
1.639897190262861	5.818367245886432	4.653245915961165	1.363780751409694	0.5800818715546299	0.8790171856465382	0.6340563636365385	0.6503066893409644	0.3596088779671218	0.2461757535128468	0.2704302378412438	0.3230877004240137	0.3984669384045487	0.4913611948493006	0.9179871114755349	0.199121661948235	1.830963178502766	0.05369386619410074	0.05197460124272207	0.0005568658407298923	0.8069382071288957			1.26167132462463
1.64808697410814	5.879266822070229	4.605962518209476	1.382924739467632	0.5749443637278454	0.8809634063069128	0.6298990895402414	0.6498316838970093	0.3555234486097358	0.2443670492789792	0.2691098974129603	0.3235276873334106	0.3986182454597553	0.4922787073174665	0.9183623760539613	0.1992298597559875	1.841204079006235	0.0536992726872523	0.05198038735442257	0.0005568629115519585	0.8069284229121478			1.261671277619863
1.656276757953419	5.961892769112343	4.747433798136742	1.446265912398308	0.5969812717039628	0.9248542912326576	0.6378353082835153	0.6600516092305904	0.3572532036533334	0.2459169627693364	0.2694508131643977	0.3234707772989588	0.3990348587841189	0.4928839652292627	0.920198387978822	0.1997582025381319	1.864186683147991	0.05369916474443175	0.05197883183330607	0.0005568621096765783	0.8068931504030695			1.261671256890249
1.664466541798697	5.938489941723664	4.894677872321592	1.470912057199159	0.6168222158705873	0.9652761482293399	0.6517294864548333	0.6657828397306976	0.3608053395112045	0.2509338800568125	0.2720976135837631	0.3243645032975332	0.4000364570701433	0.4934985409742864	0.9214215142308202	0.199864088126414	1.848734277354539	0.05369440726222038	0.05197442296868267	0.0005568663800399903	0.8068957468282982			1.261671198312325
1.672656325643976	5.931498536921454	4.938145885835636	1.436961562483269	0.616499465078356	0.9402706369950357	0.6528663781113411	0.6612739387376436	0.3612559987365498	0.248601111069337	0.274402322783462	0.325548124486976	0.3995267681139488	0.4934988020572029	0.920808173810944	0.1994747840771854	1.84324938032311	0.05369288676588328	0.05197062215907557	0.000556869845278568	0.806863389957052			1.261671094815773
1.680846109489255	6.016002144679988	4.880886575349045	1.446907977988831	0.6094425813526915	0.9333640589103883	0.656785342080503	0.6607003705660662	0.3593951008832115	0.2473618793165268	0.2740279277573881	0.3249402520268715	0.3996127890568006	0.4933216971081098	0.920993695695707	0.1994055459739652	1.851299945924176	0.05369018117484765	0.05196734156883755	0.0005568681190480589	0.806886495200219			1.261670972904276
1.689035893334534	6.157717081980413	4.966173875298872	1.485520765373539	0.6124942801168572	0.9286822110079902	0.6493773535197001	0.6564397717572357	0.3584877070697308	0.2476311163626748	0.2728243753455611	0.3245931355638884	0.3998351290512909	0.4937582803262737	0.9215896520273518	0.1997055586366583	1.854929294166576	0.05369234176088968	0.05196969182997026	0.0005568662008237529	0.8069957237611358			1.261670914338299
1.697225677179812	6.385286915301406	5.38623926537142	1.60632612118018	0.6381532709716383	0.9543868474856119	0.6581957553172905	0.6597226348672277	0.365293951037904	0.2518920461739918	0.2752061455340572	0.3255136031335886	0.4006677083489601	0.4949559287143915	0.9231768595206087	0.2004219345548072	1.840904357752539	0.05369885159302629	0.05197344742038128	0.0005568690658565835	0.8069747910726068			1.261670840675643
1.705415461025091	6.547584024107451	5.583946841130223	1.736077029770374	0.676486364522467	1.002005455992287	0.6621222207017693	0.6687953416682668	0.3676679213391523	0.2544315900807786	0.278347566273533	0.3274878360419381	0.4014062288830645	0.4962072778737101	0.9242891983113262	0.2008284339196754	1.839925111556899	0.05369677410622755	0.05196963869296297	0.0005568732598544788	0.8068890158029889			1.26167073838818
1.71360524487037	6.303062692403668	5.155901055295258	1.585556411204841	0.6233590979996837	0.9496390603941192	0.6440470099276475	0.6592513252006047	0.3629374831843962	0.2493479219997183	0.2740154685747829	0.3252741407429218	0.400128050573737	0.4946550448188898	0.9224509103585143	0.2000476054492564	1.845698669626475	0.05369312470032925	0.05196534296536753	0.0005568733878604275	0.8068899813192201			1.261670620887784
1.721795028715648	6.141789130000205	4.982264411759335	1.492900114111173	0.5946245843265114	0.9145602167343942	0.6436503186018511	0.6565347740195273	0.3627039563292439	0.2500037923666661	0.2736445780560797	0.3247571088750956	0.4003915580583772	0.4937212478164474	0.9220809232047116	0.1998495790281412	1.859673269802838	0.05368720490319608	0.05196286756720272	0.0005568711899427653	0.8069614048042074			1.261670522525732
1.729984812560927	6.245170508504087	5.025036944629577	1.502928980781402	0.615244639586175	0.913941454128352	0.6419928387620358	0.6564396587326765	0.3629064731412081	0.251603471992493	0.2752435695637123	0.3247040153040196	0.4004142349321462	0.4935629802571671	0.9220807063772553	0.2001654189653699	1.864573504663647	0.05367760405832991	0.05195611048254307	0.0005568713388316391	0.8070091204201735			1.26167044832096
1.738174596406206	6.337766091771895	5.224054508033047	1.533924204198653	0.660816514000176	0.9325179633132571	0.6437623535078398	0.6573968572564082	0.3646102708781048	0.2495428479825653	0.2749997969318729	0.3241414330568427	0.3994993041145137	0.4936768928134481	0.9224397991862512	0.2001679499997738	1.848999940573057	0.05367483860848058	0.0519483035618861	0.0005568745359289085	0.8069904165122769			1.261670363117123
1.746364380251485	6.289042157710835	5.220752674624364	1.560293584054942	0.6647795896045194	0.9721819258729553	0.6554445234847727	0.6678712254937311	0.3642698733429904	0.2494966347389922	0.2757579916912518	0.3252293151583645	0.399941613990054	0.4947574095137202	0.9232928105689792	0.2003572870600631	1.851320314915093	0.05368025846991331	0.05195119216568143	0.0005568767850811475	0.8069476909760669			1.261670259895368
1.754554164096763	6.263226901769241	4.959127567041012	1.536798270125952	0.6045792050661704	0.9704831492760302	0.6424811592087594	0.6684963264586485	0.3625616264269943	0.2507703826413091	0.2743669752013528	0.3254596721653097	0.4003699531117501	0.4949521622201951	0.9225914432971077	0.2003443367727961	1.856018384282673	0.05368780183831112	0.05195828531895602	0.0005568754217327285	0.8069830990988858			1.261670168732888
1.762743947942042	6.021812449450774	4.817764836673123	1.456601372476783	0.5805820478176464	0.9300737354280773	0.6279187584832677	0.6599826774247685	0.3571397947466331	0.2486317255361521	0.2704049400185552	0.3228721954408273	0.3986443036165744	0.4922751613961596	0.919260054468131	0.1994257097575642	1.876675574428495	0.05369613546599555	0.05196457148563561	0.000556873896135461	0.8070710178522763			1.261670095890171
1.770933731787321	5.985813947987761	4.938100836175012	1.447596624325918	0.6122553455671	0.9261071896756957	0.6357062135183216	0.6574516069283189	0.3596507080602889	0.247944882885641	0.2717873108853859	0.3235829286981044	0.3991969579733298	0.4925498400113435	0.91979677985349	0.1997090310387904	1.862843336066932	0.05370584104004773	0.05197455144818373	0.0005568770878078791	0.8070002127812631			1.261670017046994
1.7791235156326	6.27776036299183	5.256098818830399	1.557902007574017	0.6730021258005461	0.9643156915219064	0.665885706907259	0.6672890022377785	0.3665827636016252	0.2490485678806104	0.277761481452421	0.327400927541783	0.4013085619301375	0.4953593515646038	0.9238345557739702	0.2006315426821274	1.856183390802686	0.05371299083744195	0.05198443002713336	0.0005568820182879908	0.8069556625775677			1.261669906612801
1.787313299477878	6.145850280873896	5.052009112611484	1.511059266634819	0.6261516887101635	0.9433106077333158	0.6552459046425327	0.6656514994045859	0.3615904817119305	0.2475427804710353	0.2742946362632245	0.3248749260426005	0.3998380497370537	0.4940006260888883	0.9213578743186838	0.1999875949027444	1.874983337856873	0.05371590148432948	0.05199367320858946	0.0005568820769633921	0.8070416627957839			1.261669789518003
1.795503083323157	6.113578288844911	4.909491608316701	1.475104607496546	0.5881987877184235	0.9312177538495529	0.648516513973756	0.6637478945176644	0.3622179831718872	0.2485495947274215	0.2734812137132812	0.3239740822173702	0.399202985151401	0.4937065850606095	0.920559159634001	0.199784167542462	1.887982652030766	0.05371090085305302	0.0519946374966107	0.0005568798517981662	0.8070750649098454			1.261669672012249
1.803692867168436	6.218189472536642	4.999081112780969	1.524401935486007	0.6147581250035661	0.9574761718306545	0.6548995583752799	0.6636037583153004	0.3591081121606862	0.2493300482565915	0.27266916678403	0.3242150295145081	0.3994867237589316	0.4935613758469714	0.9215160237172354	0.2000528195523614	1.864519827054009	0.05370290197288329	0.05198451452031161	0.0005568814591438943	0.8071116375209892			1.261669569656064
1.811882651013714	6.110044852729597	4.968247896964933	1.452615370923383	0.6310076357284613	0.9359741831440385	0.6502261844279581	0.6560179170777755	0.3557909396563472	0.2452296236065254	0.2708675537590918	0.3231854852527689	0.3985376600377826	0.4921879574133692	0.9202096042695441	0.1996607967157555	1.848592936056951	0.05369864374640157	0.05197418085900433	0.0005568853494101715	0.8070798858098505			1.261669456919351
1.820072434858993	6.243467255840696	5.178383985332804	1.516524178438795	0.6656591708345194	0.9438677572294215	0.6612732026423047	0.6631178965903961	0.3643120506479943	0.2508438701995951	0.2755558079992009	0.3253513452201893	0.3995121607738575	0.4939588610877546	0.9213419374027698	0.2000545492313931	1.854113548017702	0.05369663684636014	0.05196570866413083	0.0005568868119138779	0.8069584958100046			1.261669321732982
1.828262218704272	6.304700326646337	5.313560981838022	1.569830611516569	0.6807606631093631	0.9350368924603885	0.6634825105394828	0.6574492773447468	0.3638440903443868	0.253805808212326	0.274663952362046	0.3253988288369359	0.4002937284079081	0.4935559611097067	0.9219922288493851	0.1996509762869019	1.861721910326623	0.05369637536306053	0.05196335178655941	0.0005568847281444592	0.8070754427673497			1.261669198313188
1.836452002549551	5.898779406132928	4.97327822029021	1.405374900744404	0.6412521303094465	0.8937276573242493	0.6511381077412247	0.651606889394273	0.3630099644675877	0.2474451091071947	0.2724109650467871	0.3244512605498128	0.3992071957003604	0.4921422733327686	0.9203638362546692	0.1992446475210849	1.866779101135934	0.05369654557129089	0.05196806480197828	0.0005568838255719176	0.8071391682173175			1.261669113351267
1.844641786394829	5.987605174619958	5.035772387083345	1.437056619422549	0.6332164463081706	0.921454658313498	0.657435945798985	0.6545123496837886	0.3719795755755506	0.2489668582919698	0.2783480248524076	0.3259473049938477	0.399701759634008	0.4934459888071109	0.9214430079025988	0.1999125908850744	1.861302270141023	0.05369830973875177	0.05196915961059705	0.0005568869321565344	0.8070159287458413			1.261669025141144
1.852831570240108	6.38441514913491	5.177281693403183	1.549085255654389	0.6368564702553408	0.9559160509595691	0.6613887218730616	0.6611948716464404	0.3678774762133336	0.2490903831861495	0.2789074629809858	0.3269833252566476	0.4006736487358665	0.4947519056156842	0.9229348215587604	0.2003497042633981	1.852304280849414	0.05370045913195181	0.05197007336435597	0.0005568908184702363	0.806993487261824			1.261668899443782
1.861021354085387	6.31170398083054	5.008420779823466	1.534381115269159	0.6204248628394744	0.9601542047374074	0.6647457616423376	0.6668372555300816	0.3639530409149317	0.2502878255168884	0.273624272910621	0.3255606428219849	0.4012767524403802	0.495258057931544	0.9227733355953309	0.2003109656027842	1.849363423956091	0.05369629539178091	0.05197419211928449	0.0005568910996380754	0.8069796227874771			1.261668781724227
1.869211137930666	6.12156807007874	4.980246176294004	1.511372990021796	0.6245757438373313	0.9550980839473737	0.6535890700330574	0.6658133162172566	0.3633506363109533	0.2521346565778315	0.2727361508220531	0.3249173026830758	0.4006477634476211	0.4944012420842582	0.9218082542245509	0.2001713404771609	1.85526815392662	0.05369056922220088	0.05197786983295596	0.0005568890786875459	0.8070549322175768			1.261668700356162
1.877400921775944	5.899832817164507	4.677497916129008	1.425052731969899	0.6032516322631011	0.9409584809444526	0.63530884078473	0.6640888881587884	0.3571657473312422	0.2459391902572769	0.2699005950251716	0.3242759664656379	0.3987517183826961	0.4927689558335555	0.9195030882097281	0.1998011517587555	1.858195741018172	0.05368470830503667	0.05198013299816544	0.0005568901017122132	0.8071362145831008			1.261668612549654
1.885590705621223	6.117403646518582	4.7331637237963	1.474302249085402	0.580532832455705	0.9552328147817235	0.6378857591198013	0.663439258775913	0.3583823089328355	0.2471039483543832	0.2707091283365469	0.3241897278145724	0.3989739415864425	0.493416369008138	0.9207409411747048	0.200288437515811	1.848421829960004	0.05368529945992374	0.05197981913503694	0.000556894955543619	0.8070091490630199			1.26166848555123
1.893780489466502	6.032837263185423	4.779877969380675	1.435653595816598	0.5767806090620606	0.9222039642372967	0.6345213706303684	0.6601408881800082	0.3581373469135459	0.2486701752314276	0.2719599919645952	0.3238740891366928	0.3990236301575916	0.4931405562238986	0.9209444221595837	0.1997571326242527	1.849267874587568	0.05369182886494717	0.05197884946345029	0.0005568977735073203	0.8069608563708787			1.2616683358864
1.90197027331178	5.905153134537359	4.767853930787821	1.399322512868742	0.5826012653229359	0.9188721572891209	0.6393370784317615	0.6657953117098663	0.3638316097762839	0.2480173231273926	0.2743089302900992	0.3254722678477274	0.4000248925342241	0.4933742926992908	0.9211810221748178	0.1995071187116631	1.860615447624606	0.0536938741679375	0.05197877412095653	0.0005568961082577882	0.80701096318796			1.26166819214099
1.910160057157059	6.244590076916684	5.066832841867388	1.508905271283644	0.6390813681389041	0.9802714180082066	0.6613395007030832	0.6788634289508666	0.3718395301051823	0.251293792127059	0.2763335574061664	0.3261211380024551	0.4010536958583605	0.4953214833927259	0.9236372934904146	0.2003495234385504	1.852344394602043	0.05369287192561552	0.0519760918734018	0.0005568954524910643	0.8069411715829108			1.261668065934992
1.918349841002338	6.099319485036513	4.94647396695893	1.469089857850164	0.619230762360018	0.9682347067498478	0.6381772143985003	0.6654773918084981	0.3597853522140398	0.2472218496093776	0.2713223463002359	0.3234712576119318	0.399182913292302	0.4933559207725464	0.9206682555377403	0.1995630676669073	1.82813183546226	0.05369428274973582	0.05197369565334901	0.0005568998949536379	0.8069712831190259			1.261667929764832
1.926539624847617	5.98926655831156	5.019440413566946	1.45346356352299	0.6500056518537437	0.9418883793749201	0.6495917716162658	0.6589588999045036	0.3583856038642901	0.2455319206656254	0.270314091670878	0.3236625881653479	0.3992316137999157	0.4923427956329139	0.9206217768464932	0.199178418889767	1.828187407310372	0.05369962443442531	0.05197322857098722	0.0005569040624764658	0.8070007090979729			1.261667778495186
1.934729408692895	6.062929102521522	4.999357104967546	1.444846347051314	0.6497700460664813	0.917534847438103	0.6521555975123376	0.656607145496286	0.3560736185210294	0.2447331827974216	0.2714341474115098	0.324128820811221	0.3992839004175885	0.4921895731067537	0.9208034211334332	0.1991746835029013	1.836039234735681	0.05369938613969809	0.0519774898465174	0.0005569038937952053	0.8069493005548289			1.261667591295809
1.942919192538174	6.116357148883525	4.900523272319512	1.415402074535646	0.6097761541684447	0.8997745554906246	0.637981210492975	0.6537788640518338	0.3532558674544576	0.2446737627152903	0.2713481001733272	0.3236935391558941	0.3987904193332892	0.4926286443603476	0.920792999233713	0.1995626056555788	1.845000152594281	0.05369761969237357	0.05198960783724289	0.0005569020591575943	0.8069496529070724			1.261667450813794
1.951108976383453	6.063018777898702	4.999758231166572	1.447144820977954	0.630912904104216	0.9161272588967423	0.6444431599661823	0.6554581539036264	0.3573140907848693	0.2483946112155346	0.2724209491189835	0.3238037175109678	0.3987835672070817	0.4926108076545246	0.9209192288491196	0.1997642028132887	1.848910106735735	0.05370035870793417	0.05199647496303621	0.0005569036785044892	0.8069563922679303			1.261667325779825
1.959298760228731	6.017451539511231	4.994180341543276	1.445937088585769	0.6232481446347936	0.9177514834899034	0.6403311841720087	0.6533654923315351	0.3566745888913587	0.2473933820538298	0.2699893847334405	0.3227931549819442	0.3983900973979135	0.4917243469585805	0.9200037371372594	0.1994047994778313	1.830918491498823	0.05370365522310543	0.05199224739984731	0.0005569087737097049	0.806952201475808			1.261667159352805
1.96748854407401	6.09701459508386	4.992743344370327	1.449814360476387	0.6132080824686361	0.9306052067911383	0.6386372890968145	0.6561130632388199	0.3572211103037315	0.2471645239130105	0.2698577954632664	0.3228043055975267	0.3985537926301302	0.4920470235045714	0.9203625997872671	0.199351224503984	1.828606029192977	0.05370244322734103	0.05198113279304976	0.0005569124681349085	0.8069013746225823			1.261666944944998
1.975678327919289	6.336070075379879	5.16753965145969	1.585911139850005	0.6318242579247695	0.995506370151135	0.6527420400426952	0.6627214870121283	0.3615079617770319	0.2542603871327036	0.2738387889463433	0.3246932676777162	0.4001131699563465	0.494272480458271	0.9230598502441406	0.2000806898281194	1.836483619301352	0.05370299209283642	0.0519741645302326	0.0005569136235016386	0.8067895418145441			1.26166672210023
1.983868111764568	6.171251640372933	5.106870252712745	1.542542651948245	0.6158590335425262	0.9502267297914249	0.6417156584763439	0.6522117977203908	0.3552371432085434	0.246963428312262	0.2713549657887206	0.3227667598196369	0.3984927907567145	0.4923933554558264	0.9207756964130788	0.1995227139343596	1.840145185100437	0.05370290706905796	0.05197253954333709	0.0005569148955966672	0.8068404722925865			1.261666526377871
1.992057895609846	6.075674865674996	5.02035321530978	1.494140728323421	0.6156969843988327	0.9173279916778202	0.6325660640900506	0.651461780476481	0.3538367845285572	0.245514691718096	0.2705603488418867	0.3228524140884331	0.3979197502685429	0.4917500305841879	0.9192637025604607	0.1992975381344182	1.830366108531067	0.05370016166582046	0.05196725039072139	0.0005569178681883566	0.806941972449476			1.261666336131331
2.000247679455125	6.095688197113301	4.999580918932953	1.48986488333989	0.6117431280092388	0.9412774146506189	0.6419284869537295	0.6617190681361008	0.3622833062804676	0.252206468858532	0.2724224481812849	0.3238761982131383	0.3985194606045033	0.4922995533244215	0.9189934854471637	0.1994314148743276	1.828505849438883	0.05370268668818926	0.05196648095208593	0.0005569203008335322	0.8069274008930247			1.261666135425373
2.008437463300404	6.164192466712299	5.026296317575881	1.525788753793975	0.6168746376716905	0.9941384087216818	0.6495711633559182	0.6733774245030101	0.3667863342674141	0.2535832240862176	0.2735480929413662	0.3240959566042396	0.3993898791281103	0.4932425931967987	0.9209870306847046	0.1996407680828295	1.853839010859363	0.05370105542350205	0.05197500040725199	0.0005569191768268038	0.8068660427951865			1.26166595506146
2.016627247145682	6.041091585706996	4.839572575925507	1.477671274481515	0.6065229042757031	0.9458081283838401	0.6407820806973864	0.6592914088530354	0.3611285207446562	0.2477500996256902	0.2723370134443652	0.3248422391938764	0.3997221344319615	0.4936364733743946	0.920965023364587	0.1997507357895087	1.862244088545696	0.05369770626181301	0.05198516142465995	0.0005569165198437311	0.8069200061107475			1.261665793259673
2.024817030990961	6.035922758427675	4.775152360726604	1.452124992392369	0.5838035498368052	0.9223104445331478	0.6411129385756891	0.6551234095423447	0.3620164793007091	0.247329790317822	0.2728638593702363	0.3243502339607443	0.3987292840535248	0.4925446402569151	0.9197700234180918	0.1998245855805904	1.832427931997274	0.0537017172350669	0.05198999370039618	0.0005569179080361837	0.8069496246754286			1.261665654578299
2.03300681483624	6.190142567118981	5.010084250296354	1.53558246195681	0.6213568302782011	0.9624215295966041	0.6581410669636184	0.6628310330736378	0.3605786286906585	0.2477565231943682	0.2717379618047985	0.3246963357381527	0.3993841263576946	0.4937557615796844	0.9217327179174736	0.2002205580907497	1.809882892115289	0.05370588563424281	0.05199087578291029	0.0005569220262310686	0.8069217454271843			1.261665531563679
2.041196598681519	6.213367273734006	5.119359354853503	1.480169550564504	0.6352474909117288	0.9340776927020907	0.6493861356049089	0.6568352180551088	0.3546795516971559	0.2456090200059365	0.2699026825910691	0.3238751941430034	0.399220937104902	0.4935713693722542	0.9216030901262773	0.200046098974913	1.811064758262422	0.05371006005428184	0.05199306131795489	0.0005569221687751896	0.8069614378842592			1.261665448995122
2.049386382526798	6.305609909568817	5.111899840278055	1.49628417043527	0.6238977937347763	0.9355490269759259	0.6425731863741014	0.6571877411376368	0.3575844434120022	0.2481681845273427	0.272704991787462	0.3243899845185895	0.3997383604934665	0.4939724910641605	0.9221189644750838	0.2004011788480903	1.830207752856026	0.05371362263084758	0.05199508596252964	0.0005569174311121525	0.8068702131158918			1.261665450437447
2.057576166372076	6.307993060399441	5.138321408447265	1.533994593399871	0.6244926116198669	0.9410823481999951	0.6419162684212897	0.6585749831684654	0.3616803600811605	0.2475714900439845	0.2748247948349071	0.3243674388747159	0.3996642630356571	0.4936055563827596	0.9214512776496223	0.2004947513754901	1.832322799210732	0.05371450596643415	0.05199596625052194	0.0005569156092646757	0.8068954717951295			1.261665466860859
2.065765950217355	6.296483072808166	5.122610548164037	1.497699739855676	0.6237643679500068	0.9223566850170901	0.6450686321821906	0.6543422073751145	0.3636431826878476	0.2473481394175178	0.2756787103874842	0.3243756579884544	0.3993585835001066	0.4932488677219424	0.9209680819731448	0.2004198796267509	1.814121464984909	0.05371560068488034	0.05199461529112424	0.0005569184028066565	0.8069691894780835			1.261665479451874
2.073955734062634	6.335560945398847	5.030278098915406	1.525895722560474	0.6112240503774867	0.9514408464898103	0.6492939740382884	0.6604056234052784	0.3645088013310499	0.2546958884009241	0.2774929531835694	0.3272808741943339	0.4006773583299384	0.4955337532479863	0.9225070659467994	0.2009678537115704	1.815354362754846	0.05371585392149232	0.05199161713934455	0.0005569205339559457	0.8069262154479387			1.261665457676474
2.082145517907912	6.20908689153434	4.987775624476856	1.52301534120472	0.5959727916698524	0.962202971597315	0.64318051209593	0.6616568761458743	0.3597698714728763	0.2509326472284105	0.2735111971890796	0.3245984703421961	0.3994506901140809	0.4938723210703914	0.9208887817278936	0.1999741407248974	1.830583811360799	0.05371710289055334	0.05198932409741207	0.0005569183193991072	0.8070284873083002			1.261665459112291
2.090335301753191	6.052541570558216	4.896235637810597	1.44924267293034	0.602684230609822	0.912590363587262	0.6506470251255861	0.6496935731323447	0.3566282516445952	0.2440668583296858	0.2696586436196552	0.3219531335756181	0.3978141739799222	0.4909822567716066	0.9186912804885543	0.199077233295275	1.852159416101243	0.05372123443940013	0.05199099096103473	0.0005569150468548893	0.8070902162672537			1.261665509162808
2.09852508559847	6.006934860863626	4.809965296883557	1.427554060937015	0.5886919789797925	0.9014837664833029	0.6398483359673511	0.6498685441204555	0.3539497718312115	0.2443146332875083	0.2682930068658013	0.321672386930224	0.397940613613078	0.490925198461415	0.9189043126585724	0.1992736979998712	1.849593395328266	0.05372216992227897	0.05199388593469412	0.0005569155059368955	0.8069780744180082			1.261665568770471
2.106714869443748	6.058349192867433	4.870544594404426	1.452667832852323	0.588516714678134	0.9231228064593774	0.6320033816289244	0.6547961535198019	0.3521304469080775	0.2462452422993096	0.2696566428226723	0.3227605461731259	0.3982821471880003	0.4921134114569104	0.919877881979694	0.1996200286717209	1.828706833201192	0.05371988135809216	0.051994205921112	0.0005569181000260364	0.80693027277165			1.261665602674149
2.114904653289027	6.20538762395775	4.975141492557968	1.538553430625921	0.6092748955901524	0.9608887712779213	0.641101307811576	0.660343386002692	0.356491746842243	0.2504672558789758	0.2717670671330799	0.324519611631912	0.4002147267412406	0.4942865997855264	0.9219928298405552	0.2000838535455926	1.828488395626894	0.05371798620366987	0.05199256485201941	0.0005569178563134128	0.8069414487477686			1.261665619773899
2.123094437134306	6.23149385512588	4.894758434882502	1.56038348120127	0.5904543694944264	0.958524424667451	0.6376925992898957	0.6583826000987468	0.3562308719183359	0.2493389789302503	0.2693283955730937	0.3241672300568705	0.4001223728312769	0.4935750332990848	0.9214962057800042	0.2000825778235102	1.851530022378243	0.05371374635922127	0.05199071285134398	0.0005569142432881658	0.8070036014186143			1.261665659540686
2.131284220979585	5.992837983435193	4.768431305054266	1.470458130200708	0.560333223201164	0.9195120044643726	0.6295434315445284	0.6539013824633487	0.35308812289855	0.2466474845636114	0.2680529235678253	0.3230251616574518	0.3988055702191315	0.492127049609822	0.9200212710398518	0.1996682363961024	1.855712679266118	0.05370939051898735	0.05199315070154925	0.000556911971146424	0.8070997334175214			1.261665732088246
2.139474004824863	6.097509181498959	4.975596640102102	1.476819810434846	0.6054392668062002	0.9178244275878835	0.6402008677864985	0.6563380014143437	0.3609644854127416	0.2486759552079587	0.2714403993299898	0.3246073908399874	0.4001349854906535	0.4939071404180445	0.9225168864702955	0.2001315402333535	1.836636355947084	0.05370615999711844	0.05199572568879075	0.0005569138182435621	0.8070949215762393			1.261665795574971
2.147663788670142	6.327982345600695	5.07924137818631	1.596461054120308	0.6406882094143168	0.970562628520804	0.6638844096635317	0.6637386157937073	0.3701809066260084	0.2509350329486954	0.2747315501683721	0.3261749754258345	0.4006180461470151	0.4952252401753007	0.9235983681213707	0.2004389165769904	1.829699386575046	0.05370450770874934	0.05199770462102009	0.0005569154149400385	0.8070910556276524			1.261665852264445
2.155853572515421	6.235958945694991	4.92008160855957	1.494725974274852	0.609765927799244	0.9380384625486873	0.652354542365114	0.6603218574851825	0.3663380272752167	0.2526007477998662	0.2733355457357753	0.3248326134928345	0.4001035931049969	0.4940643724460385	0.9216298381553294	0.199981727339902	1.822608590413346	0.05370630005054408	0.05199760373057091	0.0005569126248610223	0.8071373351910225			1.261665893881826
2.1640433563607	6.225288333543348	5.140846206109103	1.467978554263977	0.6358053037948153	0.9353841349586032	0.6478737079715019	0.6600121402027772	0.3647179132329785	0.2494810215225213	0.2737921868244295	0.3246811672463067	0.4005278488766829	0.4940741456845659	0.9222009974037547	0.2002568843148092	1.834409098360204	0.0537040495093932	0.05198980546744911	0.0005569084065943085	0.8070867205144522			1.261665986812034
2.172233140205978	6.224958861328457	5.12499114928462	1.493067413503488	0.6315189535814066	0.9455518278063714	0.6431667182045968	0.6565766688823542	0.3639777892368995	0.2512341709943449	0.2754719044650379	0.3250804812646072	0.4003965974025618	0.4937024261676497	0.9219734263154351	0.2003264169338181	1.835390941730986	0.05370125621004092	0.05198050686131458	0.0005569083140790817	0.8070335396244986			1.261666101770071
2.180422924051257	6.42515585675851	5.330220201516612	1.548174612131428	0.6559568855969067	0.9738408794717657	0.6493535409100277	0.661480302534171	0.3688267440252933	0.2557868973484382	0.2776385852257516	0.3268631185121328	0.4012809929841394	0.4951462619282269	0.9239322782308981	0.2007218791982084	1.82776878841408	0.05370487131990175	0.05197454606461831	0.0005569101684696758	0.8070091356490027			1.261666202711712
2.188612707896536	6.075875810163211	4.896143523748654	1.42675537482892	0.593808574288498	0.9430560110133158	0.6307460483272455	0.6606617004703181	0.3538114006953088	0.2444878673777652	0.268671572717052	0.3227894233204452	0.3986881214917237	0.4924270274820176	0.9194655059198557	0.1993133524658504	1.835071161370295	0.05370433470724937	0.05197351663958564	0.0005569088881662875	0.8070432201395079			1.261666278674124
2.196802491741814	5.95891609542849	4.711718915108834	1.379622711635592	0.5667036966088487	0.9305975179253575	0.6296181072696959	0.6583226075450638	0.3498601048620932	0.2420168935402563	0.2665902627923684	0.3214698278811475	0.3980134712090809	0.4917356203217965	0.9182079284178846	0.1987842581645348	1.844568042273	0.05370044126155711	0.0519755931197952	0.0005569050907767372	0.8071355512784372			1.261666380233208
2.204992275587093	6.216497607689845	4.949641635123705	1.490258256550256	0.6132407648194212	0.9546864112196209	0.6478975925009814	0.6624475915161959	0.3614454747716146	0.2482847241020703	0.2721106995181142	0.3233772780299256	0.3994779582817994	0.4939975507669508	0.9214204970473477	0.1996122656436883	1.855854201720626	0.05369743901853526	0.05197382487257404	0.0005569030087200457	0.8071218038894044			1.261666517940739
2.213182059432372	6.250987102143229	4.923764503138914	1.525318530403862	0.6050513957778428	0.9515617174392593	0.6394541278546493	0.6584904666615444	0.359746611637739	0.2478601561486151	0.2716310295944895	0.3227003377881132	0.3992925218801892	0.493775774584141	0.9210521761951121	0.1999251937215051	1.838958571942716	0.05369945915053959	0.05197184977596297	0.0005569039763506951	0.8070590439244824			1.261666644974932
2.22137184327765	6.170423531199735	4.91839918885621	1.462033459647449	0.5820593949885029	0.9167736415388433	0.6288497471943996	0.6581497175937723	0.3565555538080074	0.2474401538484884	0.2703396259863974	0.3229120980931015	0.3991024616682037	0.4936184702300589	0.9206792883225638	0.1999310107880585	1.831564348402775	0.05370395064294583	0.05197352047520391	0.0005569042017543454	0.807096232053796			1.26166675636883
2.229561627122929	6.010023982997355	4.867550640753634	1.422810039557216	0.5830345649409173	0.8920503635717412	0.6319925522038693	0.6546629613672882	0.3585808512807395	0.2484723149989638	0.2702832945869104	0.3231852773453647	0.3986130047043894	0.4924929583338008	0.9193137154646345	0.1992538773058015	1.843398101176277	0.05370678227874066	0.0519792723814138	0.000556901004046947	0.807172172356744			1.261666880247172
2.237751410968208	5.957485711196115	4.742576189328663	1.427021065317133	0.5783850119765876	0.8983505391442594	0.6331662927283261	0.6511588355071707	0.3545362299283522	0.2471964092842866	0.268818893790908	0.3221479495320947	0.3975158541594394	0.4917132393830796	0.9178982258070971	0.1989176731015478	1.858885974843415	0.05370903664171022	0.05198555675357159	0.0005568971930553212	0.8071665046431751			1.261667028915949
2.245941194813487	5.938627504606469	4.780950318206467	1.447270704159413	0.5975100503504702	0.9209962958545472	0.6390166212956147	0.6507842735354845	0.3513792877990303	0.2447168748376313	0.2684271161579281	0.3218104138674691	0.3976407883795267	0.491431279612281	0.9185851417544788	0.1991210802241265	1.840799614743388	0.05370701162810042	0.05199205385183402	0.0005568962000646544	0.8070921967834359			1.261667191628399
2.254130978658766	6.039476494685063	4.868661184314822	1.520353632435702	0.61503622006472	0.9485675314804729	0.6453546456409904	0.6557827098759847	0.3566225362326393	0.2474245966763434	0.2710544659765546	0.3231769504553508	0.3991852931308804	0.4923332156965197	0.9201468119217368	0.1994114030890687	1.831378509057412	0.05370323917923649	0.0519949909487952	0.0005568960651969853	0.8069812034882144			1.26166736191633
2.262320762504044	6.012577539419723	4.827732759063362	1.511265617223332	0.6114251290031286	0.9409941810146458	0.6470870469356098	0.6579127721879895	0.36260410798091	0.2493770092935703	0.2761258367080793	0.3256632891652782	0.4005290545606685	0.4943885154448944	0.921591988144056	0.1997172672605358	1.840425143509318	0.05370303851006313	0.05198989844008709	0.000556892761460989	0.806924837195238			1.261667548810217
2.270510546349323	5.899613266848361	4.912115648219393	1.464927666448611	0.6166221985743473	0.9205710427598688	0.6389089409798511	0.6544201107162054	0.3587484853814284	0.2489295413485675	0.2747938517616442	0.3244535268900109	0.3997037216399846	0.4934175759920237	0.9209354429590098	0.1996570308024836	1.847147700883757	0.05370423305480584	0.0519882195764603	0.000556887376552392	0.8070779216865283			1.26166775746071
2.278700330194602	5.946243727537857	4.881193706105885	1.433753664152331	0.6082194241983092	0.91179283360007	0.6394418433046264	0.6573848260577327	0.357806408286535	0.2471706743504161	0.2727408053360122	0.3238849170439593	0.3982472908658602	0.4919325260105616	0.9183160552196024	0.1994314130057882	1.834543823524672	0.05370439075884999	0.0519854540686006	0.0005568843550453806	0.8072220594707994			1.261667994664008
2.28689011403988	5.883109122097117	4.702482750445976	1.343185815984078	0.578615683048666	0.8665840134281206	0.6290136181115992	0.6474367110458858	0.3522351842114404	0.2427814059554811	0.2690693241245776	0.3227769822010731	0.3976192392908409	0.4908757315092261	0.9173904147449851	0.1989040176702804	1.828551240150664	0.05370812426893654	0.05198071909426993	0.0005568851469542481	0.8071906407176055			1.26166823053192
2.295079897885159	6.101907426070814	4.887114840804195	1.463175482996494	0.5999431398351496	0.9096302639162349	0.6348337590744511	0.6509937062980845	0.354451046812191	0.2464043015055465	0.2691447982425942	0.3232479089348755	0.3987906537927254	0.492930938308046	0.9192986951307988	0.1994556829561538	1.849291827000298	0.05371205896358142	0.05198186728647065	0.0005568846155039271	0.8070727589054051			1.261668453262205
2.303269681730438	6.350080377917974	5.158888048423512	1.627827697083572	0.6407749478481016	1.003903909773127	0.6517425998413962	0.6675268572333859	0.3637968229762319	0.2552852231002237	0.2754224197174953	0.3253648711000805	0.4003761127476036	0.4955390133641942	0.9219343980170641	0.2004995825880211	1.877733409154108	0.05371331588678596	0.05198590073999774	0.000556879976144306	0.8069793717481051			1.26166868186487
2.311459465575716	6.1519401588805	4.993464233690535	1.513426816702638	0.6154452470678966	0.9666654828282494	0.6431869766545183	0.6662434257663892	0.3595546423487507	0.2527041676226465	0.2713052500711289	0.3226430835808153	0.399164245503539	0.4933890810285787	0.9209691458694932	0.1998125672772088	1.88056933001476	0.05371347768804779	0.05198595282220721	0.0005568752732496541	0.8070378798034413			1.261668962421211
2.319649249420995	6.039827055581577	5.125166984851419	1.489441663216039	0.6510187700165823	0.9531550480204737	0.6453784678544541	0.6652716534237059	0.3611046525914363	0.25228806135448	0.2725820218826514	0.3233617286141588	0.3990337775706669	0.4928489503801854	0.9210980795529257	0.1996216224835676	1.850564640312894	0.05371266947694358	0.05197942788831823	0.000556874624800894	0.807072384040178			1.261669215280607
2.327839033266274	5.934381464561321	5.017289642744618	1.438871761598748	0.6432581641209464	0.9288018932859473	0.6534634859284814	0.6623701687251634	0.3640738252031267	0.2486963344957202	0.2752346032376374	0.32486606369068	0.3999590296206918	0.4932509449297721	0.9216812816403387	0.1997642592955298	1.843517055903235	0.05370861191678376	0.05197500114697597	0.0005568754905786364	0.8070421632100913			1.26166942331976
2.336028817111553	5.916938639595807	4.755124994035243	1.409014389839051	0.5774803874801214	0.9235815287495991	0.6290183174231642	0.6586009247739422	0.3553408983286693	0.2480086170547179	0.2700014256163198	0.3225539526924337	0.399111126421357	0.4923210621355459	0.9195639555457881	0.1993405647837669	1.85635132085844	0.05370687658703403	0.05197076133720827	0.0005568732907525198	0.8070414542773098			1.2616696181189
2.344218600956832	6.041930667164039	4.763158999095815	1.40484735919243	0.574834206787399	0.900337713748269	0.6249374323273006	0.6532694499511442	0.3535458188557845	0.2461257433966181	0.2684324387367594	0.3216521890984506	0.3981877514014548	0.491181157026462	0.9188919176073503	0.1989438279796603	1.865840557945812	0.05370690531267992	0.05196567266411843	0.0005568689481818323	0.8070810584098859			1.261669832429367
2.35240838480211	5.967661095422418	4.794935212558767	1.407557335742985	0.5938073642783117	0.8951831827373979	0.6304099784277913	0.6537504655806412	0.3567601359156228	0.2449291996938881	0.2685751337165677	0.3218766156202566	0.3979425378901161	0.4911000075287273	0.9180111519857262	0.1988317094524994	1.865198443202047	0.05370639420809736	0.05196694011663651	0.0005568668189546682	0.8071443019349958			1.261670051392874
2.360598168647389	5.857012129404947	4.766616943051148	1.422036665803119	0.5839758412030182	0.9144241704027725	0.6271289196290656	0.6548372378858419	0.3576660686495975	0.2469712207526805	0.269490729573015	0.3224963320629157	0.3984092365322243	0.4917594234712896	0.9175039454150269	0.199027122142238	1.846540302413106	0.0537085290155726	0.05197118988531187	0.0005568675637979377	0.8071299079879262			1.261670247256746
2.368787952492668	5.926384083988027	4.851352998601876	1.438346167063307	0.587866294199677	0.9114369108836322	0.6308167084581435	0.651240580401684	0.3552864199792124	0.2471899040412402	0.2708960407967739	0.3232923850918995	0.3988416734643483	0.4920115567948519	0.918840027406208	0.1991062566374793	1.840250268887275	0.0537081786948056	0.05197749009309206	0.0005568673609930132	0.8070442888664923			1.26167041751969
2.376977736337946	6.270432785562426	5.07234201356551	1.501572003661501	0.6117165040929283	0.9294183995857127	0.6540801640274418	0.6552552568350327	0.360184420544187	0.2487780021190834	0.2738091781759407	0.3259359084740588	0.4002069111743378	0.4945273141131023	0.9221169473317966	0.1996913888478223	1.849770898414823	0.05370611879219653	0.05198444431480861	0.0005568639829458273	0.8070252162728738			1.261670581512349
2.385167520183225	6.235311807149537	5.033504767085095	1.477694811219544	0.6207171893337291	0.940828006436473	0.6670021341896075	0.6564042681618163	0.366605755003762	0.2486810494617636	0.2776483674713612	0.3269812412059913	0.4007523968159507	0.4948193386261255	0.9224676266912755	0.1997996841872458	1.856012478922697	0.05370498384536187	0.05198712860345981	0.0005568604579055707	0.8070354621753341			1.261670755428418
2.393357304028504	6.031643354346843	4.922972084369142	1.44894099695587	0.6266298824219613	0.9385279319255184	0.6540427637671908	0.6593033229363178	0.3667329419710971	0.2489683628563572	0.278602761879413	0.3254599276612597	0.4001670078534874	0.4932240573256167	0.9208308869834978	0.1998782711386886	1.834292861899261	0.05370200244691192	0.05198746875426768	0.0005568609043658685	0.8070207589768369			1.261670916544395
2.401547087873782	6.168679849756544	5.072741202752844	1.504369317033542	0.6294662968188057	0.950509939963522	0.6452379712367858	0.659899246423607	0.361090806745098	0.2499598973566114	0.2742391241994032	0.3240689917798531	0.3992740305774561	0.4930957808534082	0.921351833816686	0.1998843144804154	1.834457849588425	0.05370304917373846	0.05198131743695322	0.0005568630517138449	0.8070256728862024			1.261671051914732
2.409736871719061	6.132234305483319	5.029316271218716	1.466409404749359	0.6260285928279611	0.9154161204137485	0.644080668843601	0.6533282636053985	0.3584550742434894	0.246004059175932	0.2731556302081584	0.3246339559318535	0.3987070404751392	0.4929134955092152	0.920482566406238	0.1995357762620737	1.855659562391625	0.05370912527736994	0.05197653087356238	0.000556860791688118	0.8070887386801215			1.261671175961277
2.41792665556434	6.04356899683285	4.895167897614309	1.447213858737735	0.6199778633722487	0.9141517715694907	0.6431538131633054	0.6558000317271506	0.3633107116875291	0.2469736283516688	0.2754623889057288	0.3254900717632297	0.3991124662850193	0.4935978785736245	0.9204056042720474	0.1995890219720455	1.860847282583055	0.05371027957638268	0.05197523558541776	0.0005568560436673247	0.8071241517316422			1.261671314184183
2.426116439409619	6.293282424449933	5.194887908971083	1.590242767396894	0.6281609695426804	0.9730615847184139	0.6525596263706709	0.6673151519372617	0.3721779671931355	0.2554068896496873	0.2789431179292242	0.3270236992609107	0.4012564666492908	0.4956525542713345	0.9240838840540377	0.2003853979547567	1.861272422030146	0.05371053755798876	0.05197285699550919	0.0005568550065247186	0.8069935131233312			1.261671464517279
2.434306223254898	6.254881569884358	5.196063885271677	1.544539092669239	0.6386133158049139	0.9511265959244103	0.6557182117004807	0.6644286853595803	0.3687064684791905	0.2515198011890239	0.2779404170433937	0.3263434748674308	0.400501051595203	0.4949431482799349	0.9232684132609362	0.2001879990592634	1.849032477592212	0.05370610192741438	0.0519757042157267	0.000556857425206434	0.8069842842238465			1.261671571456752
2.442496007100176	6.167971328820755	4.984872470493483	1.485876176668331	0.6244141990838389	0.9381034402082982	0.6449678504949204	0.6592268716225327	0.3598619509883755	0.2486230814321172	0.2727429477422017	0.3241487305833989	0.3992297789589328	0.4937132007724213	0.9209649461316766	0.1997918305882196	1.847774662103522	0.05369620181855687	0.05197674155857057	0.0005568580866719785	0.8070712429518246			1.261671650712473
2.450685790945455	6.177620020165003	4.900503373645468	1.497494029106252	0.6255643546642722	0.954691421208456	0.6469602212705614	0.6624198771626154	0.3561051977567365	0.2493998595741874	0.2700209541655921	0.3238805357414363	0.3985772593066562	0.4932321132174627	0.9197455386988271	0.1995396594874558	1.856649675986488	0.05369012826613088	0.05197489364008807	0.0005568547248119615	0.8071476457404931			1.261671744131402
2.458875574790734	6.16912129654849	4.933578437442796	1.495081004129712	0.6335360166600983	0.9645612785266424	0.6494602228251678	0.6653408390870178	0.3585122526256993	0.2501316136461342	0.2707390760923157	0.3245455511913531	0.3990230481696282	0.493426324286023	0.920654918920094	0.1997554674321087	1.870958644686026	0.05368647392645031	0.05197464948931327	0.0005568517055703209	0.8071283573724327			1.261671865870821
2.467065358636012	6.372426376296788	5.354870726497064	1.563615476929053	0.662976881384529	0.9838700330624678	0.6600215173604607	0.6655242850940425	0.3657043316028387	0.2524016680778137	0.2748771345094906	0.3260049128482388	0.4011302129972451	0.4955541645804007	0.9240626741145271	0.2006742284490765	1.85908739761152	0.05368521194212591	0.05196998651500739	0.0005568526106428496	0.8069689493199192			1.261671972529973
2.475255142481291	6.245234189599929	5.232088530596298	1.56635616648863	0.657760072998762	0.9775395431986152	0.6589490637317603	0.6624677926092281	0.3649215019157483	0.2538654518195659	0.2764947945258914	0.3255443363094543	0.4004618097610564	0.4945123656803082	0.9218273414320902	0.1999066209831455	1.850974554797113	0.05369172927390237	0.0519652809242504	0.0005568544975017835	0.8070192724534956			1.261672042955715
2.48344492632657	5.891560285642836	4.827102407131019	1.425171681900075	0.6033713987513896	0.9333964205615524	0.6486766201707772	0.6602404308962655	0.363007062208747	0.2524423973888754	0.2755879749142324	0.3248544228698725	0.3993821026249267	0.4928091723086093	0.920140941271104	0.1993416387353142	1.855619493578811	0.05370395538567675	0.05197390151644029	0.0005568530003757534	0.8071851982162183			1.261672107785792
2.491634710171848	5.922496026148984	4.822887297615244	1.420910802971127	0.5925511018624413	0.9302449751753898	0.6481878237825682	0.6579813931379207	0.3618644207157919	0.2481344466152759	0.2724318402504073	0.3246240936365892	0.3989771253170112	0.4931916090257419	0.920371904295722	0.1995484693710711	1.858750757287857	0.05371319588582653	0.05198846706970406	0.0005568493961424831	0.8072364503590669			1.261672192506062
2.499824494017127	6.152203283361584	4.999405923861315	1.48314571900233	0.6175868697217812	0.9446032148299817	0.6505496844269082	0.662090129550617	0.3629975928081773	0.2482129162106395	0.272366241378858	0.3243588669863355	0.4000564318843254	0.4937717101296345	0.9214238754843979	0.1997535930537726	1.855404821753553	0.05371465490527241	0.05200203177328567	0.000556848513541956	0.8071676539166623			1.261672284481923
2.508014277862406	6.171847381868692	5.008524016293012	1.519536553016853	0.6044129577333469	0.9567075875436221	0.6389836892948486	0.6621062137393824	0.357518943308124	0.2518206874638145	0.2724404682003762	0.3240688250575995	0.401147126163037	0.4939859427478997	0.9224228656106859	0.1999847356080736	1.832139309455061	0.05370689703208069	0.05200570998010646	0.0005568509891127894	0.8071043429200511			1.261672359562673
2.516204061707685	6.169908657843388	5.041720278507341	1.520094581757528	0.6235651138378709	0.966369624513273	0.6485962162945235	0.6611404419016047	0.3591902196495239	0.251956625038712	0.2734446604478056	0.32479860993837	0.4010368498272421	0.4946512235518661	0.9228529809617237	0.1999591974275508	1.837645503239633	0.05369819131000456	0.05200004158077617	0.0005568524128041502	0.8071069666923538			1.261672399092137
2.524393845552964	6.439680054432355	5.364028791729805	1.658911373947595	0.7058142991425722	1.020699582027905	0.6694050375187939	0.6699455174577802	0.3711727597834952	0.2560557861835772	0.2804438234373914	0.3285551798764174	0.4015953488980794	0.4967458616510813	0.9238358914655194	0.2005672739760613	1.864016873333151	0.0536959059196211	0.05199250559172271	0.000556849873991311	0.8070879827310403			1.261672433689846
2.532583629398242	6.451297967023466	5.387149039454907	1.716056921242065	0.7094021200603721	1.020005919469786	0.6742324411380309	0.6715749977673237	0.3749601863847258	0.2568168712297544	0.283521703957233	0.3292738491345412	0.4018180711935193	0.4971598811785279	0.9244078271716046	0.2010224211264689	1.878143525658634	0.05369539108472995	0.05198384262965637	0.0005568464612871856	0.8071115814983055			1.261672509026178
2.540773413243521	6.435604007992416	5.367005736836247	1.633367710811364	0.7081217253258505	0.9957622464689598	0.6965245850282313	0.6740159611077201	0.3765340719200403	0.2561910707945972	0.281994161334344	0.328530400695718	0.4025094474183574	0.4977703233351289	0.9258475009085488	0.2011955982112444	1.873339754780128	0.05369624434471415	0.05198076480661534	0.0005568472894681526	0.8070947434805006			1.261672595551198
2.5489631970888	6.361540095524061	5.110470042982763	1.49911155190263	0.6504690290039944	0.9441109577562453	0.6487811018963067	0.6601852708027732	0.3647225739552752	0.2504067724132642	0.2764572556405815	0.325736341361834	0.4006862335936913	0.4948745652919492	0.9220277206681052	0.2000227889590136	1.85925662858352	0.05370337643874898	0.05198100716286833	0.0005568489243097787	0.8070834796358869			1.261672651355444
2.557152980934078	6.067290367214561	5.012547708603536	1.390592481191747	0.6427339994318655	0.9032761520784864	0.6358525124705587	0.654520314701505	0.362470841293639	0.2462294018583136	0.2753510138914826	0.3243895039436412	0.3992313932183921	0.4930012701464873	0.9203914756785749	0.1991583817266246	1.853727528117489	0.05370869895186212	0.05198275932789242	0.0005568461453241432	0.8071305902969457			1.261672711864019
2.565342764779357	6.070923798129187	5.000983312518712	1.405659145442752	0.6381172242993426	0.9138937933058625	0.6463320142847977	0.6601206466209881	0.3661225242658199	0.2474987365585974	0.2760562576907449	0.3245685095831856	0.3995907835873122	0.4929332062740333	0.920828835097282	0.1991850783283121	1.856735017927818	0.05371114389415105	0.05198754589128325	0.0005568423200664341	0.8071204396150665			1.261672798563198
2.573532548624636	6.13746933125274	4.84232123799655	1.420152946798708	0.5859084284911263	0.9076651842859235	0.645600849989251	0.6542549116996664	0.3605088695727491	0.2459927856971671	0.2714533570711103	0.3239945978294746	0.3987819419356872	0.4920729583641226	0.9200351310093609	0.1989788996031597	1.850579270801277	0.0537067040193697	0.05198741104191814	0.0005568420229044674	0.8071516180776729			1.261672898876478
2.581722332469914	6.015819917687928	4.799915567850299	1.398817302121319	0.5864273281211372	0.9038160848048163	0.6449954179442138	0.653718567265578	0.3559474071995092	0.2451935364519341	0.2703517688915602	0.3244439901444916	0.3987548449121198	0.4923167696667746	0.9204663530942589	0.1988598983071544	1.847537814114069	0.05369938230006877	0.05198473826012176	0.0005568438882834365	0.8071523378527554			1.261672993050735
2.589912116315193	6.024270415054835	4.84609088684985	1.459107426490048	0.6018135092891944	0.9566423065063945	0.6508328152865477	0.6658836628002162	0.3590650628296975	0.2504587895078421	0.2718594812365293	0.3241122767543343	0.4011830659359103	0.4931219150299545	0.9215322216248625	0.1995325698430257	1.853467923452852	0.05369614781636767	0.05199030527585355	0.0005568436886187197	0.807082418398372			1.261673081992627
2.598101900160472	6.088476059690139	4.98316109663215	1.525621156246185	0.6292592437517648	1.014825049897337	0.6626859527966725	0.6722013682609075	0.3629195999437136	0.2496705120465037	0.273545799373244	0.3245333328016302	0.4013614425947356	0.4940023791260444	0.9215818770013197	0.1999294620025383	1.858790894850029	0.05369133635496289	0.05199690196319266	0.0005568403945741496	0.8070866242180289			1.261673185173633
2.606291684005751	6.277025947974239	5.219513553669508	1.602167060652971	0.6628023345363003	1.014925608330702	0.6659396727429752	0.6693413090826549	0.3641480469140487	0.2477701152254363	0.2744389973591029	0.325281323108952	0.4006185126629676	0.4954076801495682	0.923128531787288	0.2003190945464048	1.869063627355348	0.05369168168069204	0.05199790330602414	0.0005568380812840443	0.8070706254097418			1.261673294541052
2.61448146785103	6.287287415563762	5.266488469878882	1.624350088069853	0.6629525015888904	0.9930131555345352	0.6668533541979763	0.6652469288787589	0.368602971276407	0.2521690377221533	0.2772803747409002	0.3268165320452003	0.40164196594762	0.4960098811590941	0.9252354070977528	0.2008037615370793	1.856119491597706	0.05369603533985297	0.05200025152606039	0.0005568393293011425	0.8070120640821759			1.261673391315245
2.622671251696308	6.197563473170852	5.075835115489092	1.567932139755285	0.6354851539865533	0.9756903062077681	0.6703475868476728	0.66753602242246	0.3708101481874155	0.2539117617924849	0.2791906417292881	0.3278826502193676	0.4016330823246159	0.4958393065431358	0.924012976863119	0.2005526590401261	1.843388344232313	0.05370041058633243	0.05200579503493322	0.0005568408424571869	0.8070596307603863			1.261673465730827
2.630861035541587	6.066296752589429	5.066203246492848	1.504760579143362	0.6394413187366834	0.9515079947958364	0.6648369418399849	0.6620923943803807	0.3632003125000947	0.2490578698301958	0.2740517496516903	0.3261423014308631	0.4000404405843169	0.4944541783588882	0.9214831487195704	0.1998728590942218	1.841492108950494	0.05369993239974414	0.05200698943262867	0.000556839054387256	0.8071251908157729			1.261673520362877
2.639050819386866	5.992528956244083	5.003879534444191	1.466067966990785	0.6333981569799804	0.9438074046431681	0.6595246149066022	0.6584359839219663	0.3611110415665527	0.2484770003933648	0.2730782710577069	0.3249213095785785	0.399442879412905	0.4942060726605878	0.921096751165716	0.1995781835874287	1.848960706618557	0.0536942822071086	0.05200173064988529	0.0005568355443517782	0.8071185662128501			1.26167361285186
2.647240603232144	6.256973673027275	5.070237948888311	1.496322374758601	0.6358900195610572	0.9567212384566152	0.6636236679299879	0.6636788861404447	0.3623901632920331	0.2510715660584875	0.2750064895201166	0.3254507495953064	0.4006935549053499	0.4957371364853845	0.9229684894185605	0.200245452791131	1.850311886523333	0.05369247818376344	0.05199124760496299	0.000556835222451386	0.8070890251499775			1.261673696390473
2.655430387077423	6.37377275928575	5.319148551528627	1.57348005984054	0.6608437567268327	0.9764402313569641	0.6538372397540752	0.6677105858051228	0.3612682340256001	0.2502934229160335	0.2753751923227516	0.3254262086826055	0.4015954219357513	0.4947842117934053	0.9237869032167076	0.2007045389040046	1.835128261450605	0.05369640267278088	0.05198954041256034	0.0005568388215635128	0.807093890758256			1.261673753215301
2.663620170922702	6.373641066272032	5.275854604053928	1.612836871358366	0.6529222144740533	0.975931158660317	0.6525418831684814	0.6675697418025701	0.3664101582261602	0.2514786888868747	0.2780682220965466	0.3256506401798508	0.4011347267220924	0.4949590984077104	0.9238259030058537	0.200774423791837	1.833520098093893	0.05370338081325728	0.05199582682581459	0.0005568389758604002	0.8071285806489717			1.261673787967132
2.67180995476798	6.285042955910371	5.191922620486008	1.586638761478725	0.6549834898852426	0.9564417264244184	0.6618478279804928	0.6640033380426688	0.3725179640952592	0.254554994188135	0.2847240351504468	0.3282174115290882	0.4010594181295946	0.4954627425060699	0.9231927273988063	0.2006027714245976	1.849272889097306	0.05370694451648673	0.05200216278703251	0.0005568351895921872	0.8071173382583829			1.261673829216113
2.679999738613259	6.325115993089134	5.249936092002815	1.582621756784519	0.6670061028398387	0.9686567536911147	0.6684712830834566	0.6695111598659663	0.3720790701158032	0.2567523875800821	0.2823649839407977	0.3287041293170977	0.4017317355621052	0.4965883987882515	0.923994909041898	0.2007990852375276	1.867238595202218	0.05371131439098065	0.05200965535141169	0.0005568338054643353	0.8071452589183643			1.261673896789159
2.688189522458538	6.161332470039319	5.131528301014629	1.513964404311217	0.6530382244931268	0.9629588127509563	0.657264005446639	0.6662474359715902	0.3651235367815129	0.2506604138045219	0.2777109266708657	0.3269217726134921	0.4004192714796557	0.4946964318080144	0.9223970189131322	0.2002273607234253	1.832488845806765	0.0537164656298929	0.05201372864056945	0.000556836560393051	0.8072188993289827			1.26167392463127
2.696379306303816	6.085234190689739	5.004697132849153	1.491484535343782	0.6144998992750212	0.9530411623817984	0.6467003954409339	0.6668071736750435	0.3626217788846869	0.2507989798980269	0.2754210941322612	0.326296388658393	0.4000215485308028	0.4940353917818976	0.9215686242758007	0.1998219600666694	1.825145978274707	0.0537164521765047	0.05201347836650524	0.0005568390298334912	0.8071849178773104			1.261673921967401
2.704569090149096	6.416719274472633	5.14883023298621	1.56439506182062	0.6249185186720061	0.9685722020054354	0.652491909001948	0.6682427580839128	0.3642405052781478	0.2513210792731275	0.2755638633895937	0.3265397592235362	0.4008043278761874	0.4956871829999045	0.9238157196842333	0.2002342780618883	1.831724832620706	0.05371345410899808	0.0520121948317901	0.0005568374996191477	0.8071509348141044			1.261673916546042
2.712758873994374	6.295085487649581	5.056685197584628	1.526730459499585	0.6190490643468793	0.9370155774925634	0.6546934212168657	0.6606396521512091	0.3641363543674331	0.2494741809513459	0.2743033300600183	0.3252379875402591	0.3998427221670384	0.4941804908705902	0.9217540731519016	0.1998610997754415	1.847787970414146	0.05371016491248496	0.05201186488646455	0.0005568348076943697	0.8072097342741096			1.261673933451273
2.720948657839653	6.135756165128627	5.003654836079019	1.462738546716033	0.623979082850925	0.922431467627611	0.6516135051988001	0.654831605896887	0.3600245792805888	0.2473224196782479	0.2708684320015101	0.3233895830677512	0.3995549743779753	0.4929151379664792	0.9214716081171802	0.1997349325934941	1.853786945542709	0.05371019952190579	0.05201365305150103	0.0005568357328184997	0.807228206533198			1.261673945228852
2.729138441684932	6.130876257783987	5.074085878951882	1.47772555158687	0.6408175769340503	0.9334594205658426	0.6529679061695316	0.6552578281119152	0.3634611096197186	0.2493604554451969	0.272704126084741	0.3242447455394961	0.4000068321531026	0.4936200550616871	0.922326703740136	0.20010123047596	1.851823553603937	0.05371118464175371	0.05201563786044511	0.0005568390460580831	0.807175460403179			1.261673925083113
2.73732822553021	6.081687560883766	4.894231202129592	1.449052002193872	0.6062918213478489	0.9165975464961604	0.6495543021109731	0.6564526230633368	0.3692178946783802	0.2528222990345187	0.2774312664862844	0.326015509252511	0.3995761944818294	0.4939824346612291	0.921065083727148	0.1997062040323699	1.858486200235377	0.05371162641159342	0.0520181970120642	0.0005568396535148818	0.8071470000168605			1.261673888432399
2.745518009375489	6.089805349217841	4.86425398538683	1.439446211560797	0.6069516285862273	0.9280022317130543	0.6552853358513356	0.6603222295097186	0.3646845586726158	0.2515896499674221	0.275099654449275	0.325765683895782	0.399934637943773	0.4938297150869961	0.9219269185676433	0.199503995568568	1.869607732775618	0.053711322212596	0.05201819929973532	0.0005568367533854912	0.8071456354924161			1.261673870342416
2.753707793220768	6.037516558174228	4.93092328532888	1.440465545810878	0.6183001414915528	0.9406521740624697	0.6621888685306127	0.6635006645460506	0.3613254191110811	0.2496463304368161	0.2729385392610552	0.3256003998512402	0.4009661430129799	0.4944118905500444	0.92341594050617	0.1996944135560084	1.866970213878442	0.05370842012252619	0.05201278525666218	0.000556835256525745	0.8071940856249309			1.26167387422893
2.761897577066046	6.038189713176675	4.976955237871906	1.444389034555343	0.6277827916168622	0.922371524019358	0.6547625877356766	0.6599831207903244	0.3623867948313987	0.2520690811561616	0.2750219956897047	0.3265070298857494	0.4005027291248922	0.4946791849462053	0.9227030802275127	0.1999828926132039	1.84317828354165	0.05370460242293702	0.05200476251400626	0.0005568387127485461	0.8071954041447061			1.261673845877514
2.770087360911325	6.200481450106155	5.09060335984119	1.529192905016408	0.6346323371299694	0.9423126596389011	0.6567392758914001	0.6622891219926966	0.3658824287718627	0.255195423165125	0.2762674445012173	0.327433103616921	0.4006102531144548	0.495466763654952	0.92254518084243	0.2004725617815754	1.840739622577193	0.05370313060628492	0.0519948658117631	0.0005568421173854713	0.8071723682987687			1.261673806530048
2.778277144756604	6.313312632124007	5.162965184072431	1.57473638241472	0.6192824081526523	0.9413454250207436	0.650858743711846	0.6590470684319771	0.3619714673895472	0.2498723774536216	0.2733837739437529	0.3245057519810291	0.3994614921607659	0.4937668593120705	0.9212758984675833	0.1999448347486396	1.852962724856613	0.05370075936768619	0.05198852372725578	0.0005568398310321207	0.8072180260460238			1.261673756124472
2.786466928601882	6.16137388689283	5.021558411830793	1.530150354516512	0.6177462496061628	0.963073432274518	0.6500335486226837	0.6608845103735709	0.3628680894524562	0.2512543108378557	0.2735884016015591	0.3249149587847296	0.399582042360983	0.4938888803877864	0.920820926937844	0.1998283768440605	1.865496294226196	0.05369887436182442	0.05198378491730683	0.0005568364454125627	0.8072845748815974			1.261673745307188
2.794656712447161	6.078413072408278	4.911739391957738	1.521055061693499	0.6170213003750529	0.9811666175066297	0.6596176056111751	0.6658723608268353	0.3669516356831015	0.2528979510978505	0.2750326393037157	0.3265595125885237	0.4006835875267581	0.494535240992179	0.9214499825255573	0.2001414447464434	1.840711941676641	0.05370143332444523	0.05198288062930625	0.000556837975013037	0.8072615474313677			1.26167374573355
2.80284649629244	5.983237079802108	4.881627488590429	1.447534440199922	0.6196613915588055	0.9309789713279953	0.6573554284528643	0.6583170702151246	0.3619814122595681	0.248818554657142	0.2727203820345921	0.3249184040442514	0.4001403428501066	0.4929141274828035	0.9214258863691205	0.1998856256770066	1.83621875440741	0.053705509556363	0.05198708264453974	0.0005568416381122847	0.8071810397460859			1.261673711410752
2.811036280137719	5.746702456259945	4.640186203764495	1.355021036774702	0.5779843634933362	0.8806161832796392	0.63395319672263	0.6502697097422383	0.3503720435202971	0.2424623578340138	0.2664964716748674	0.3216512385494369	0.3980539469482894	0.4905818003137882	0.9182388934330517	0.1988778741348531	1.85064331965747	0.0537080241642236	0.05199411808546479	0.00055684145419909	0.8071919257253359			1.261673668228772
2.819226063982998	5.830239861631845	4.597877466586088	1.390928971418117	0.5608328751049109	0.8892946262759217	0.6320419048100987	0.6499191427733053	0.351786110349602	0.2419221241072605	0.2682192534862894	0.3219532511147334	0.3981195071336847	0.4913634371347141	0.9183062134348282	0.1989828904892317	1.860095457072604	0.05370654291356852	0.05200035699185181	0.0005568386567917374	0.8072434574356244			1.261673633132493
2.827415847828276	6.222617750823275	4.968716889754869	1.513900920131732	0.6268925260837482	0.9564412371541523	0.6685152117111884	0.6619971851287451	0.3636632229696047	0.2489392116751206	0.274841916638462	0.3252836337291946	0.4001157114673335	0.4939838561312498	0.9216166331868711	0.199769032273476	1.851258360667588	0.05370074315841747	0.05200246130768791	0.0005568383780133567	0.8073058556601668			1.261673630848178
2.835605631673555	6.259151707162619	5.173749845302002	1.522621285144494	0.668739694173541	0.9813390760002315	0.6734805326164196	0.6668429946397755	0.3610281826590364	0.2521248535262342	0.2751235429269548	0.3259494741668794	0.3997978666770668	0.4944583435210782	0.9216119063190692	0.1999153760313327	1.837641289992048	0.0536974396138427	0.05199991236155115	0.0005568415564902349	0.8073565546137869			1.261673610018241
2.843795415518834	6.206680061576707	4.960560588593681	1.469293251337225	0.6161293688067017	0.952072906144525	0.6575838405815376	0.6615588376915703	0.3609714961108407	0.2489139050652299	0.2725669104917551	0.3251972829734381	0.3990828628163678	0.4942812342384311	0.9212864348884555	0.1999983848912811	1.844362798621335	0.05370251607985198	0.0519944921951886	0.0005568440380227481	0.8073486159612013			1.261673554780592
2.851985199364112	6.055964979140288	4.781190515022224	1.387017298147383	0.5784321789047647	0.8921131353283305	0.6413508617614232	0.6523876692671099	0.3571568797503039	0.2440487517140027	0.2695219990121854	0.3228069949647324	0.3980180144000837	0.4924532193615904	0.9198775818282519	0.1993124548725015	1.852767588840571	0.05370891542265191	0.05199018854978197	0.0005568426198296715	0.8073883473507687			1.261673506423509
2.860174983209391	6.082979460116053	4.842835334366486	1.410108943456719	0.5876667363540681	0.8999936594504451	0.6396023962528525	0.6514735394378856	0.3567279911320641	0.2452701870982641	0.2704517189651437	0.3235209464826233	0.3983355534072561	0.4924478946874107	0.9197795718609115	0.1992987156632056	1.867709711674699	0.05371241074843539	0.05198936164537162	0.000556839774800492	0.8074122315696695			1.261673493202667
2.86836476705467	6.183079793468659	5.069500153475222	1.527011701645544	0.6350401443811335	0.9734114308350507	0.6551408623215805	0.6643139061246949	0.3655869935548236	0.2538702178196681	0.2754742822425681	0.327647921024547	0.4014511215811967	0.4952754160556102	0.922654806850041	0.2002247886805471	1.850337354359662	0.05371484797329417	0.05199520881189062	0.0005568403205866644	0.8074202761258816			1.261673487251181
2.876554550899948	5.992505422091043	5.084028507648819	1.501542935313839	0.6644994110737946	0.9685610027455518	0.6608613365457375	0.6672979890325627	0.3639534481919872	0.2525049529171888	0.2749822757667852	0.3267004076680724	0.4013630978686517	0.4946597116491831	0.9234602694552776	0.1999706896219578	1.822030036765849	0.05372080726061523	0.05200323767783594	0.0005568438718909686	0.8073674224472495			1.261673445108503
2.884744334745227	5.91152014910931	5.079567432883816	1.46031420769853	0.6622159940480692	0.9473322995397098	0.6656519283017617	0.663011228415316	0.3605662280144837	0.248680486876656	0.2722348560583911	0.3246300147903778	0.4002437276162166	0.4932519052046521	0.9224637104088568	0.1996643087028667	1.826393734317016	0.05372768342378458	0.05201082754362066	0.0005568447128066305	0.8073557737290071			1.261673385497075
2.892934118590506	6.119045354483462	4.964314583446417	1.562823447244307	0.6192687946675093	0.9778129076829055	0.6578083252109604	0.6650797978245296	0.3635032959130641	0.2489685019314054	0.2730071350508319	0.3247533669734511	0.3998814116093797	0.4937355868690367	0.9218835217419539	0.1999281919712248	1.847103007616059	0.05372547702558242	0.05201548309326465	0.0005568417645916621	0.807448314675371			1.261673350180488
2.901123902435785	6.207734531130342	4.963747959018504	1.573685822526334	0.6089519292302978	0.9770483003397941	0.6619167006397563	0.6677070448518996	0.3640178656188865	0.2501803467870986	0.271238108026403	0.3248268733200212	0.3996721022479611	0.4941725116706765	0.9214986385011706	0.1999531610816123	1.862065726813241	0.05371941282403667	0.05201358383229666	0.0005568408316830327	0.8074980487036405			1.261673344363187
2.909313686281064	6.085257874629796	5.027942798458442	1.477046582615509	0.6180747552046514	0.9355006939575417	0.657999364683723	0.6611285480903776	0.3617553127385325	0.2483283423600595	0.2708108293235382	0.3243655174843271	0.3994938083106973	0.4938372856555448	0.9216763611897892	0.1999794944982501	1.848313745269253	0.05371880602406894	0.0520090398717335	0.0005568451400387691	0.8074778277148166			1.261673308936813
2.917503470126342	6.059339666429034	5.053918916714539	1.422997191972735	0.6120004675383895	0.9119300624777421	0.6423069864655599	0.6580801568486996	0.3621993355981258	0.2486747654832711	0.2730454777577339	0.3238543780020955	0.3997431823547308	0.4938930072281553	0.9217629943668856	0.2001421623431851	1.843458680020286	0.05371817579012473	0.05200537007587323	0.0005568472321385223	0.8074976095159314			1.261673273027653
2.925693253971621	6.195149070576842	5.119290957207551	1.477221194464433	0.6113278627198852	0.9258442206640796	0.6464888241664545	0.6603731830732666	0.3643263448732883	0.2508645005804254	0.2751484314269895	0.3247789892509009	0.400092638500288	0.4943430745390753	0.9218006120843287	0.2000769463679736	1.8503700671023	0.05371590033606079	0.05200385389723809	0.0005568443854418818	0.8075667582590913			1.261673224786286
2.9338830378169	6.254114357823716	5.202545922939834	1.548555286545525	0.6502727383828315	0.9719249887728643	0.6637749560287629	0.6649453049210795	0.3654024289533646	0.2532473333491006	0.2765177132219067	0.3265740668077628	0.4008779438789188	0.4947809672678838	0.922671271785736	0.2001255035436871	1.879831181832482	0.05371534690636708	0.05200662732290899	0.000556842673635553	0.8075498236871284			1.261673189811884
2.942072821662178	6.169671869977816	5.040665705396292	1.518091935375826	0.6347558924944485	0.9469516456979387	0.6556914228721201	0.6588395056567594	0.3622364877097963	0.2490422038143662	0.2732776578931946	0.3238791003707841	0.3992235470089553	0.4930656188334453	0.9211087393399356	0.1996224397760611	1.874474026391254	0.05371633955106725	0.0520133785308539	0.0005568447725027924	0.8075575442464001			1.261673163459166
2.950262605507457	6.096458830846931	4.897572664770801	1.47309031288046	0.5983020311479984	0.9304271066651371	0.6478705264867809	0.6588936681582324	0.3591662819923546	0.2470517835995455	0.2729136022036904	0.3233976152693281	0.3992463760812431	0.492936340527484	0.9207020187945221	0.1997167386109797	1.861035602491648	0.05371758372993041	0.05202115328711675	0.0005568475034481534	0.8075400582191311			1.261673120371431
2.958452389352736	6.006311954159592	4.898459808359845	1.422212348856276	0.5840594065390151	0.9117213333718445	0.6382769495922138	0.6557345821552316	0.3538718225706761	0.2457431599620725	0.2705142179814828	0.3233939323061421	0.3990174079678817	0.4923265539971036	0.9198906986984434	0.1993825111341974	1.854212046291955	0.05371915991991032	0.05202465631579242	0.0005568472001224775	0.8075930712994656			1.261673067514891
2.966642173198014	6.061171480050318	4.972157824007415	1.40270733639455	0.5878054604186451	0.8971757521621636	0.6372504661098336	0.651910207329472	0.3539415840311734	0.2471391829413128	0.2702226023799778	0.3236234142063051	0.3983943279304415	0.4921410109257572	0.9195868738650284	0.1990297997223428	1.856879153912117	0.0537165569390872	0.05202467419251129	0.0005568452695840583	0.8076520547854826			1.261673024319673
2.974831957043293	6.17161509547327	5.048204758214398	1.459235029950928	0.6243384616479634	0.9118705216489557	0.6555179125420442	0.6560591545749722	0.3640793891110472	0.2519969046349136	0.2750835468269749	0.3263290719270653	0.3996377491161878	0.4937583074858388	0.9214065222008807	0.1997115817921036	1.865042946103957	0.05371210699045529	0.05202407634297733	0.0005568453976986432	0.8076173557508469			1.26167300547359
2.983021740888572	6.126066166318044	4.955354585266522	1.495089302239977	0.6104007212188993	0.939479525216612	0.6477837911539602	0.65999152123058	0.3605656814615118	0.2504321745229476	0.2734663536848398	0.3248911877901929	0.3993654898265168	0.4935686852245404	0.9214916069823242	0.1998043056887657	1.839266142935345	0.05370976877741793	0.05201980077977189	0.0005568477354087991	0.8075525389282704			1.261672986585129
2.991211524733851	6.313417946476551	5.068054185316974	1.554253853815343	0.632185052934409	0.9832553571004453	0.6526904578440819	0.6697380715043791	0.3679383509754293	0.2564805250778913	0.277655831287406	0.3268882399493661	0.401503433404717	0.4953833743299367	0.9243604047568955	0.2004695754200287	1.829373814285735	0.05370755126724754	0.05201388773651749	0.0005568489522712268	0.8075011692394379			1.261672937538516
2.99940130857913	6.384673296437427	5.182436570339275	1.585561167595722	0.6542996976182028	0.9903015414544269	0.6576994024073485	0.6682494689901995	0.3656127203556426	0.2529076776435581	0.276421399716935	0.3269936855341828	0.4016895015466955	0.4955039845848152	0.9238423224920271	0.2007880138122726	1.842853006815486	0.0537116401073964	0.05201164040693042	0.0005568474679721685	0.8075758503821985			1.261672889525275
3.007591092424408	6.166293486138819	4.990541761053934	1.471198619820344	0.6282817661787228	0.9539811189588074	0.6613130289399105	0.6627094106035852	0.3615250451288122	0.2465376924030293	0.2723770313239797	0.324743199528632	0.4003322756403371	0.4943864729323889	0.9223395596834841	0.2001805006412884	1.845031313068858	0.05371814746606967	0.05201384153102276	0.0005568457242994334	0.8076240788202143			1.261672874444416
3.015780876269687	6.057777645531841	5.000957129340549	1.472806642126185	0.6394997676135015	0.9493304363153168	0.6723952949686809	0.6627918149725052	0.3717737615811871	0.2498772985229363	0.2758840805196954	0.3255870376368362	0.4005413673849931	0.4941227650966892	0.9224091074520863	0.2001651121503529	1.820558032188726	0.05372230828769552	0.05202154045164253	0.0005568468794079728	0.8075769393550094			1.261672871383956
3.023970660114966	5.985375731743626	4.970672082768854	1.477233618515237	0.6298754536598168	0.9470470395634212	0.6595818772263519	0.6651396967376393	0.3682638993093171	0.2523537797296501	0.2762612056358641	0.3260773562406214	0.4005976527020411	0.4939734193195155	0.9214494930196246	0.1999978551404448	1.81432872857532	0.05372181601027069	0.05202966711214273	0.0005568497107191563	0.8076206738634863			1.261672839706673
3.032160443960244	6.097241089391872	5.008543029485955	1.442973840429226	0.6447625630105298	0.9319163149488228	0.6576353094740994	0.6631280375207538	0.3652427727263564	0.2500596104824165	0.2753304082440481	0.32582471927302	0.4000903619896604	0.4944205711713097	0.9221807804087753	0.2000937820631531	1.829581569157133	0.05371728384090475	0.05203015794793812	0.0005568492605360925	0.8075857486267844			1.261672799256776
3.040350227805523	6.485359200688658	5.208563226542445	1.578614308104962	0.666840799879847	0.9700245516520886	0.6703207474884338	0.6656966078223944	0.3668433022704158	0.2505898737982831	0.2762021649900434	0.3262035544761593	0.400621063760028	0.4955574968132951	0.9237971088623218	0.2007067434473273	1.841559740108619	0.05371475389720815	0.05202997893417475	0.0005568469158506082	0.8075440947745621			1.261672781822895
3.048540011650802	6.333639617425537	5.058486238128928	1.543115536704229	0.6255338225680217	0.969153354971618	0.6657366366616831	0.6687559304191599	0.3670383333026649	0.2511505314676948	0.2757999239140898	0.3262885071934415	0.4006478802728553	0.4956473510958064	0.9226076003740409	0.2004308717683436	1.829669729315895	0.05371297276840841	0.05203248649673369	0.0005568469046713343	0.8076392872583454			1.261672791597248
3.05672979549608	6.000149899311229	4.788500288255636	1.397316830950837	0.5855269711645734	0.9139299896865711	0.6440545574620257	0.6590593056954439	0.3605207071661402	0.24869973523406	0.2721710130404242	0.3242060498346659	0.3993328418727685	0.4933116398702462	0.9201963803739972	0.1994255729851173	1.81634719990118	0.05371440184399781	0.05203145756485034	0.0005568490149722453	0.80766401464661			1.261672778014772
3.064919579341359	6.078870746105412	4.924966654182739	1.450697884178032	0.6146032585803459	0.9386838376581537	0.6493357429053296	0.6649743470967701	0.3588064954209182	0.2482510251420066	0.2728977407142473	0.3250175380145746	0.3997200012891394	0.4939970335192858	0.9215250315771797	0.1995914033912711	1.814521304910298	0.05371923927502659	0.0520268896042789	0.0005568501152563062	0.8075354495342657			1.261672746812524
3.073109363186638	6.213699109861033	5.214958717861697	1.544704823480203	0.6752408718152482	0.9980567452019291	0.6755361205149394	0.6778557511765929	0.3615447751543587	0.2470205426350499	0.2735363738968981	0.3261178777169472	0.400564764597496	0.4955536119485497	0.9242614024588657	0.199885483357896	1.823883933013891	0.05372000924830658	0.05202585634362795	0.0005568490229330583	0.807542884037503			1.261672714337037
3.081299147031916	6.25462092440134	5.266318424090828	1.564233597076127	0.6791153291486285	0.9910110365073146	0.6802694260372001	0.6689895829850069	0.3659208991230994	0.2477545935821749	0.2726119128545245	0.3245932765091732	0.4000814891341847	0.4948807561515572	0.9234854349837607	0.1998390420065211	1.852455326727938	0.05371994139964667	0.05202618424785704	0.0005568487983850192	0.8076454026015972			1.261672682661089
3.089488930877196	6.497260208289646	5.472314743083494	1.65514610299924	0.6730300355384806	1.002804942314541	0.6870662709492319	0.6739908842033565	0.3726975980711093	0.2543005951815487	0.2765012246412199	0.3260199550985788	0.4014050758975437	0.4959656411133266	0.924308692950031	0.2003969285278747	1.855190305584058	0.05372211173806966	0.05202621975472013	0.0005568508899833009	0.8075626330182233			1.261672648783486
3.097678714722474	6.359046128753495	5.129144953805284	1.619774519313061	0.6327208112712513	0.9845109451795833	0.6864241864087067	0.6695731346229233	0.3683812199693606	0.2530966855310326	0.2770955779097075	0.3273289539221004	0.4013909614406516	0.4966062622572346	0.9229732808181504	0.2003814900032408	1.8314033543876	0.05372139184978122	0.05203113504418667	0.0005568530287025454	0.8075614807437813			1.26167259673519
3.105868498567753	6.112601688474466	4.853092875421499	1.482554728024391	0.5912830431855129	0.9346483910143073	0.6488936727698201	0.6587323984478609	0.3596153751955286	0.250058690364221	0.2732603797720392	0.3240979754737611	0.399809957163023	0.4934953502585347	0.9213252434572904	0.1993894641139399	1.833041282685546	0.05372094419862587	0.05203903673200343	0.000556852557948196	0.8076289476657309			1.261672543508791
3.114058282413032	6.191142873390367	4.933808660938953	1.497329772307742	0.6053061062673254	0.929854968296224	0.6381223136787509	0.657774372461455	0.3588666748275294	0.2513239780174505	0.2718711968300822	0.3239047358904615	0.3996987415246176	0.4933661869827786	0.9214417685723402	0.1996393728550541	1.856981326760078	0.05372310147638275	0.05204664651560349	0.0005568506631540549	0.8076640385367997			1.261672506438167
3.12224806625831	6.202696970902184	5.260259844857508	1.520174482775721	0.6699684838644632	0.9323668633751226	0.6482091272193077	0.6578464338008013	0.3634407886569486	0.2497606923092525	0.2733991887390761	0.3249762146074553	0.3998682448893292	0.4938204668367631	0.9219621539813225	0.2001252095355137	1.872952906618351	0.05371988538962279	0.05205084698288982	0.0005568515713051694	0.8076276105674924			1.261672445367452
3.130437850103589	6.094718016948425	5.203468681355258	1.510608469510571	0.6536995009350602	0.9281878652013555	0.6612833450370914	0.6561685242579055	0.3685687359436138	0.2488755792816008	0.2742787700851569	0.3251918863582335	0.3996657714687924	0.4933578712800739	0.9218568370819763	0.1998978309996661	1.860363735805057	0.05371873233826296	0.05205057679101029	0.0005568558020942975	0.8075206647949678			1.261672357547374
3.138627633948868	6.324691018269389	5.23950019944054	1.552334303885601	0.6744968192375764	0.9616103182734743	0.6785159224362345	0.6632899988367226	0.3729220470652583	0.2559887301530713	0.2776864527218029	0.3270865219221452	0.4010446126736195	0.4955029883048581	0.9241768797420074	0.2007504508837901	1.844261197245474	0.05372332416488982	0.05205032039365669	0.0005568580622235356	0.8074770539634634			1.261672251840325
3.146817417794146	6.316497200745939	5.19473982086883	1.562734594667605	0.6610271938285084	0.9760704564662014	0.6733230833806474	0.6664405675340563	0.369955358912096	0.254209162138282	0.2786635892382557	0.3275177219440225	0.4012617559363112	0.4960051976781933	0.9240175413780909	0.2006572370100494	1.841629500265457	0.05372479966173404	0.05205050348961299	0.0005568570388766368	0.8075280230704772			1.261672148726297
3.155007201639425	6.143369250289959	5.057729431675186	1.518148808228907	0.6323845446840565	0.9596192754576682	0.6633679202434902	0.6621236336421042	0.3617977711113411	0.2470752298754625	0.274962096345457	0.3261427800204165	0.4005337452136616	0.4947004062986383	0.9218209422057774	0.1999456779042206	1.863703778715484	0.05371722534913294	0.05204522454247962	0.0005568564730177703	0.8075426581134405			1.261672077622876
3.163196985484704	6.121761806181277	5.010257602177269	1.508637659687354	0.6508564642121631	0.9749885726334842	0.6754294981729936	0.6669006661785271	0.3673599586115541	0.2497444746501058	0.2754606662201909	0.3261546481320727	0.4011153001161235	0.4952226391324105	0.9220247865355161	0.2003762909564833	1.857312239007675	0.05370879541111744	0.05203850092358659	0.0005568590024990073	0.8074874648501714			1.261671987975847
3.171386769329982	6.094670800548527	4.993948996396049	1.453212535251347	0.647993017801398	0.9245104435996403	0.6661997588869805	0.6629830506312575	0.3684532964567459	0.2516868190814514	0.2752087252175576	0.3251356917047654	0.4004814664748795	0.494554253614405	0.9215138971630452	0.2003113141588759	1.844902949191894	0.05370575839772277	0.05203337494911186	0.0005568623870773939	0.8074872295001269			1.261671858139743
3.179576553175262	6.109996044116134	5.196525053600436	1.444482685412057	0.6709048073450565	0.908878593141788	0.655309989211962	0.660324495477515	0.362399185456829	0.2490765215484689	0.2751063784372345	0.3252060308069779	0.4006149606743291	0.4943581732211089	0.9219693716024279	0.1999236445658721	1.848190134961544	0.05370464713586708	0.05202781739913842	0.0005568626834432483	0.8075396438103547			1.261671710430762
3.18776633702054	6.128533006804032	5.278555694001608	1.467168215732556	0.6815849029579845	0.9363617134728455	0.6614702763697808	0.6645283637822291	0.363517616260157	0.2514933607840499	0.2764666581375304	0.3265553974961632	0.4011627874629105	0.4947985974456722	0.9229959112399968	0.1997970059386354	1.867017170129339	0.05370630215020743	0.05202914819414613	0.0005568616785204902	0.8075718187181007			1.261671588562718
3.195956120865819	6.06880747965941	4.973242296002079	1.437216943378781	0.6232322801457567	0.9451903840346968	0.6548178252941674	0.6660600784541704	0.3617466543752442	0.2507507859610559	0.2753345298022704	0.3262768639538087	0.400450709302557	0.4943956635545837	0.9221956596514933	0.1997515788371332	1.848989903252908	0.053713307021059	0.05203730015602709	0.0005568630664714873	0.8075720297690229			1.261671486882396
3.204145904711098	5.990324085021781	4.941237747367159	1.466193500516881	0.623989680857473	0.9510388946654118	0.6473377758199819	0.6629569172259447	0.3574086231155226	0.2477683210072993	0.2710214469411647	0.3242773787723808	0.4002678587220601	0.4938234294617889	0.9210809998326263	0.19970857824309	1.828460479967635	0.05372175510721476	0.05204694429653491	0.0005568664233563261	0.8075676806523809			1.261671361384549
3.212335688556376	5.975249939920794	4.981084214165269	1.489977282989056	0.6308932798041869	0.9544940918665432	0.6513859643103246	0.6616610560865287	0.3592455848960827	0.2478882417997084	0.27123407817872	0.3242266593564472	0.4000656934232807	0.4935771288573692	0.9209363111991247	0.1994555565623867	1.829196637089403	0.05372474779816327	0.05205646942330003	0.000556868210284152	0.8074745917992872			1.261671227505119
3.220525472401655	6.092425903041248	5.008276786426455	1.485344369769681	0.6341167816089627	0.932075788120666	0.6603962659643087	0.6594715015170858	0.3640564641364256	0.2500167092663131	0.2754008304769723	0.3258517346202092	0.400194325164369	0.4941128472667407	0.9227036381978411	0.1997063624949507	1.865539304416224	0.05372430645862584	0.05206250964468301	0.0005568674570055296	0.807405019731207			1.261671107042854
3.228715256246934	6.218500274876416	4.888643775664315	1.486839887436537	0.6114654182599222	0.9359425671505187	0.6524129831200016	0.6596091753254057	0.3579459545074353	0.2496910228150963	0.2732607173120388	0.3256426539342174	0.4006502020216284	0.4951422223768868	0.9235626681164734	0.2002386859508022	1.878251561617316	0.05371847653970555	0.05206532698817751	0.0005568676405619279	0.8074067572359517			1.261670985102957
3.236905040092212	6.252720009713029	4.979535653221444	1.484464972944847	0.632511921371521	0.9509338992167649	0.6621724922580442	0.662303335647322	0.3607400021253919	0.2490088112807368	0.273251763422408	0.3248623369024475	0.4005295340462449	0.4949306750751992	0.9236235534532602	0.2001494693841608	1.846817767730085	0.05371408461745282	0.05206803911245525	0.0005568710214508772	0.807433305168945			1.261670849967592
3.245094823937491	6.13052249653332	5.047213441194869	1.490699679572249	0.6337731121770042	0.9410795612409874	0.6598191777523922	0.662850421798011	0.3642204288668299	0.2495505019257019	0.2732923574549133	0.3249540782149772	0.3999986579738514	0.4939785681048524	0.9218714473923046	0.1997910866851869	1.836040337234115	0.05371176501542472	0.05206990466108195	0.0005568744356163185	0.8075267957714788			1.261670705853698
3.25328460778277	6.170181610042034	5.05419965683143	1.581440608676533	0.6242795304119722	0.9919758190045869	0.6625418964330071	0.6702966247158026	0.366471929015636	0.253194542876368	0.2732670907120218	0.3254577204369592	0.3998581751890707	0.4944119056619488	0.9218157854958328	0.2000453022160837	1.842559597371779	0.05371214706686447	0.05207389215568898	0.0005568748901135242	0.8075229608154733			1.261670547064966
3.261474391628048	6.193541167665451	5.124308190039641	1.551653699555796	0.6660367097177918	0.9990261459768904	0.6871459391221921	0.6763223146046697	0.3716802474542878	0.2525229024106171	0.2761444335937314	0.3263809205242827	0.4008034883136487	0.4958493184340142	0.924086261299124	0.2003007911819446	1.859625207000321	0.05371783670507981	0.05207887740408387	0.000556874589326588	0.8074956606732702			1.261670394811289
3.269664175473327	6.142128181265521	4.941035773759239	1.467329671434394	0.6265752941395877	0.9527330303213315	0.6643323510786425	0.6714207133851734	0.3647755335213547	0.2502890244744707	0.2744390819714167	0.3258275591066436	0.4010437033569815	0.4951038750998631	0.9227134545005994	0.2001873838875267	1.843732749742051	0.05372550786130218	0.05207886973284732	0.0005568771411896014	0.8075168378202134			1.26167023598699
3.277853959318606	6.222496912856901	5.017319351497151	1.463819097334616	0.631279308924134	0.9666981036400031	0.6590723992831122	0.6690429157716916	0.3670908889623689	0.2518489477993825	0.2762541564976453	0.3264345258538935	0.4017645226078834	0.4955523295318287	0.9239047766453148	0.200447959408812	1.835583891198052	0.05373226976456898	0.05207328100477839	0.0005568819091308028	0.8073754606670611			1.261670061145568
3.286043743163885	6.343469970976912	5.289911909545832	1.534577431835532	0.6588534495353159	0.9773742870120267	0.6634664169085682	0.6722196082597522	0.3701697101447932	0.2573164444131942	0.2833179330771899	0.3297129686323963	0.4037077400362357	0.4974381584560819	0.9269139644898076	0.2010156783143948	1.844885582876504	0.0537341570575293	0.05206347776832252	0.0005568846018732407	0.807326598311073			1.261669838350234
3.294233527009164	6.227435458911106	4.952427010471518	1.529168691870983	0.5942624253532758	0.9628678313239399	0.6529158627153918	0.6695729839964435	0.3621357646235105	0.256997957541916	0.2750320093605403	0.3262571168319775	0.4018204565128788	0.494873338667472	0.9225363856203309	0.1998727853554738	1.853315020380249	0.05373332302496722	0.05205697046457776	0.000556884288241454	0.8075014916788777			1.2616696336594
3.302423310854442	6.283676562068209	4.956035662114271	1.577632839425084	0.6134841700158674	0.9806589330458318	0.6601078244372539	0.6667896164149381	0.3660125581430292	0.2548949990958086	0.2756519734032093	0.3262599796456485	0.4011989706546452	0.4951967382820683	0.9223660711707832	0.200152751864895	1.853430674136271	0.05372781516927334	0.05205691275222821	0.0005568845835829965	0.8075134312212285			1.261669465312855
3.310613094699721	6.385879202878502	5.185032610871246	1.582188686414225	0.6800364539406417	0.9945542181135253	0.6767199094520782	0.6778836822525159	0.374635087292001	0.2579754928913984	0.2810955928034127	0.3286403390092135	0.4020539015970259	0.4965997926974555	0.9244149356680497	0.2010076015888342	1.834988042949454	0.05372160671514808	0.0520586710405417	0.0005568876362627246	0.8074053858661185			1.261669283344496
3.318802878545	6.317487042246014	5.170777115267141	1.565820552843042	0.679340278547904	0.9954794948654836	0.6722314973194621	0.6751632156376144	0.3723140487628852	0.2548871814661059	0.2803216412201174	0.3278657854353665	0.401869473351434	0.4964650169315173	0.9243420847035666	0.2008474206041016	1.826141453257542	0.05372193884674847	0.05206186583622897	0.0005568903600225196	0.807306172394415			1.261669086352239
3.326992662390278	6.338738934525869	5.06345780032849	1.583604345450939	0.6315151673739056	0.9843464956708209	0.6521340415706617	0.6657714877264544	0.3664238172308695	0.2529564635467391	0.2757357986344653	0.3259088623466395	0.4013214473795433	0.4960235741202406	0.9239551786662508	0.2007198146288629	1.834461735437627	0.05372445500314121	0.05206689630381995	0.0005568905625809257	0.8073450492414712			1.26166889856051
3.335182446235557	6.028320467227742	4.808806052582188	1.485306898227209	0.5930615010838356	0.9378816352864887	0.6467759063538435	0.6623615585074476	0.3626318668058678	0.2514924027653232	0.2724228482500315	0.3245048208987179	0.400401279642682	0.4942439534690941	0.9220093453446276	0.2000320345770443	1.857341538950023	0.0537286084485008	0.05207603377290997	0.0005568901348215919	0.807467364656815			1.261668741203903
3.343372230080836	6.027019564710769	4.888263122711793	1.514180085913147	0.6244068704342232	0.9658455896768595	0.657251713881883	0.6756138158041542	0.3683971141464563	0.2548858264482418	0.2767187564427998	0.3260434382302675	0.4006222709912536	0.4950458967508198	0.9221129511064599	0.2003143225854806	1.845990291693035	0.05373500520460773	0.05208431544716528	0.0005568916124463825	0.8074357170291661			1.261668604230364
3.351562013926114	6.263177691072351	5.066845075120409	1.547781484112353	0.612017982006018	0.9737831500353166	0.6555143102302604	0.6765794970839263	0.3655262798715806	0.2546396127459187	0.274685945438174	0.3256770199098126	0.4010977252813959	0.496960314226207	0.9235062264949836	0.2005031386874611	1.84127690268023	0.05373845918858816	0.05208411292654295	0.0005568944891353257	0.8074287569927859			1.261668467286
3.359751797771393	6.116874419833916	4.929253399855834	1.467510849870308	0.5780509638789777	0.9352226966965325	0.6520935667610585	0.6636657838036025	0.3604535281502351	0.2487060148228513	0.2716826033000757	0.3242715011461472	0.4009419195526865	0.4953885733250747	0.9230344299383789	0.1999556252644864	1.849021282958019	0.05373568738634241	0.05208236230946602	0.0005568958465142403	0.8074365940283483			1.261668334139549
3.367941581616672	6.119504186904352	4.996089180826519	1.499381710564099	0.6059599188068671	0.9462412413743626	0.6530475852198891	0.6635482634100758	0.3632592574266416	0.2504894354656723	0.2736719078684552	0.3246438099520049	0.4014320918266532	0.495258659478992	0.9234071534869073	0.2000506468768215	1.855294170962386	0.05373213747941891	0.05208377302230972	0.00055689475325601	0.8074334590777401			1.261668218386162
3.376131365461951	6.125503230357721	5.123568686993466	1.484384606158119	0.6356708301495396	0.929921051346194	0.6500491340719375	0.6610591999443267	0.3650615049455823	0.2500266351439133	0.2756425111062628	0.325643080227367	0.4008127309283088	0.4952350219558528	0.9227830722097207	0.1999951792464147	1.853890990971838	0.05373107138018324	0.05208454784451061	0.0005568947141838874	0.8074311074940077			1.261668112814983
3.38432114930723	6.180051548422015	5.134809327132616	1.482549323317299	0.6311409898304371	0.9480409934623378	0.6579521450781501	0.6642692798596368	0.3664498033748658	0.2517567087355758	0.2753613909775922	0.3258095054450639	0.4003348315183567	0.4954536911437852	0.9228703294300479	0.2000384669910863	1.845002639634659	0.05373122230492978	0.05208672725626581	0.0005568978288460671	0.8073738289876998			1.261668007976081
3.392510933152508	6.399022593568886	5.262372730630434	1.610241117688894	0.6475859760105023	1.013955758269128	0.6662073105800103	0.6736052078364788	0.3686849328778993	0.2562745426104732	0.2778461445790942	0.3265740289873796	0.4014950537000699	0.4966697061608608	0.9244294691526054	0.2007128678353996	1.834092406506298	0.05373444123597773	0.05209130901136318	0.0005569005724252847	0.807371084006697			1.261667884158158
3.400700716997787	6.351778414116283	5.045002311974013	1.550205826759572	0.6309778552124378	0.9698147850437865	0.6606129911331209	0.6668318156727561	0.3674602280178584	0.2534828251702297	0.2769321905751321	0.3269614334219711	0.4011844404461679	0.4958533504312216	0.922894583700135	0.2000027354401292	1.830601368896701	0.05373738323734457	0.05209542751971705	0.0005568997296430799	0.8074591291021321			1.261667778106104
3.408890500843066	6.367231081251173	5.09160543893561	1.588862037210762	0.6433245274194643	0.9760933769047639	0.6718660135618145	0.6714524964515801	0.3701453904583221	0.255399502312216	0.2784399212791934	0.328422921808426	0.4015115339473702	0.496593421353385	0.9236657890338708	0.2001514427965889	1.843933699071074	0.05373491343157342	0.05210289224846968	0.000556897596637164	0.807453064565278			1.261667708790244
3.417080284688344	6.149651056073628	5.04984547970647	1.54592744648757	0.6308900330607207	0.9643516390037095	0.6687182409813959	0.668582861249029	0.3693947616866842	0.254845155068259	0.2787136390427931	0.3274165969854349	0.4018683649772936	0.4963344760208292	0.9247749771324013	0.2006266564101986	1.833993707187592	0.05372853269746539	0.05210662000325415	0.0005568984098821632	0.8073687093680578			1.261667651497865
3.425270068533623	6.004422705891233	4.69017325571365	1.415525138374304	0.5726950106592378	0.9402997869796373	0.6557349352555589	0.6653704732366484	0.3648510935632579	0.2493276477840641	0.2726197815681448	0.3249611385021633	0.4005168483897641	0.495020776676603	0.9221332996417708	0.1999427757116861	1.826813600543246	0.05372924443910403	0.05210384224881566	0.0005569006720646284	0.80750051012266			1.261667589374768
3.433459852378902	6.076229610520366	4.796961723477023	1.440168806056779	0.5988191427520057	0.9355328078227408	0.6793492383987251	0.6685370573409322	0.3694100818798995	0.2508664402563776	0.2759229209480421	0.3264282091003057	0.4007746505747946	0.4952069778789818	0.9221839448617513	0.1998919300927927	1.844378618770967	0.05373189648459427	0.05210352430349424	0.0005569004073093734	0.8075119688318844			1.261667528879726
3.44164963622418	6.109453739645759	5.130015335219366	1.478344434756064	0.6550275976670141	0.9374890791349375	0.6913836828713918	0.6686119173980368	0.3722591772486859	0.253558849780546	0.2775928228221581	0.3275941284563991	0.4015140584687779	0.495407238984917	0.9238050330346567	0.2000386031034822	1.865877302709761	0.05373482395324202	0.05210409252287986	0.0005568985906081671	0.8074468811394849			1.261667489979281
3.449839420069459	6.16712434583711	5.080707907542978	1.469131420457054	0.6430482275909765	0.9422109836649627	0.6607016489099559	0.6659505119721327	0.3657569725620293	0.2532289380927861	0.2760577475127599	0.326109678401677	0.4009327109194324	0.4951929180614625	0.9232435536503615	0.2001335957187652	1.867793357506863	0.05373648483755381	0.05210629160587574	0.0005568985564080116	0.8075644261137817			1.261667473225869
3.458029203914738	6.04659624872067	4.872568124716752	1.448896346590743	0.6101968453285752	0.9252968365747286	0.649644285665212	0.6619885904588346	0.3631449841217195	0.2527056489892617	0.2758497072152508	0.325745784534923	0.4005835426645852	0.4945035160435498	0.9221752024874295	0.199876802017802	1.845542059924555	0.05373466869644083	0.05211454495135519	0.0005569001550540654	0.8076000711421898			1.261667467493514
3.466218987760017	6.069115979404193	4.955735456901396	1.501780892081718	0.619165482602934	0.9505013469968864	0.6506939920708427	0.6668952509483805	0.3655692466423374	0.2531424721970752	0.276169790964405	0.3264029179762447	0.4016743158335142	0.4951051149690984	0.9232033496413841	0.1999245288244619	1.837426307937441	0.05373769767168274	0.05212278654340517	0.0005569007808286067	0.8075930584336019			1.261667459771612
3.474408771605296	6.253560258501857	5.227383338572145	1.575935588048928	0.6570576982104399	1.002010607686351	0.6697051005421458	0.6756532224095837	0.3679762206284884	0.2547469559677215	0.277638279965544	0.328068419378494	0.4024136789005582	0.49662718763324	0.924785272551247	0.2003239780569278	1.851938428332157	0.05373904864554725	0.0521272275724227	0.0005568995426918642	0.8076140020975451			1.261667449237539
3.482598555450574	6.280744827918239	5.293374858808471	1.572598921767391	0.6706047759858297	0.9945995924425257	0.6712240838026788	0.6747221047927204	0.3719227105072518	0.2560264105365324	0.2799205607127365	0.3279309160983145	0.4020397620731562	0.4967413467807309	0.9250182162843075	0.2006489375570152	1.866109300940284	0.05374240571779757	0.05212499428393622	0.0005568982467750311	0.8075857027378512			1.261667450045541
3.490788339295853	6.483512132365047	5.546135557329413	1.646612860561191	0.6893362124085197	1.022997522156348	0.6740308551500916	0.6799227260871394	0.3768615628323	0.2592451303500086	0.2853224434035104	0.3300845015712113	0.403325321178148	0.4982211051355931	0.9266510442143413	0.2016860464354838	1.849308347463927	0.05374594428812518	0.05212586795548981	0.0005568988217179208	0.8074793400471385			1.261667461794932
3.498978123141132	6.548515025921605	5.544900337654231	1.66443058012669	0.7047063247277743	1.021944750770465	0.6780011398422204	0.6787355795261282	0.3767199437113329	0.2583161381830987	0.2884912552543505	0.3325893368576179	0.4044098123252704	0.4996028173057679	0.9285889224193858	0.2019736187723105	1.838018184831754	0.05374292984702962	0.05213484478068465	0.0005569006538717556	0.807458397102189			1.261667456549355
3.50716790698641	6.400582738176046	5.290456139842306	1.617350423783489	0.6756466631091713	1.006076000337784	0.6751850479452595	0.6754704095868453	0.3725649147225919	0.2549260639746536	0.282309931189994	0.3291749712080246	0.4027592488010109	0.498474162876569	0.926372312867574	0.2012362132727273	1.842726208014883	0.05374254435480352	0.05213899953562557	0.000556900456018369	0.8075297458721478			1.26166744531327
3.515357690831689	6.234327041054649	5.14108299083751	1.558953664639735	0.6582442971268095	0.9973679142880828	0.6763065346164963	0.6716908750843412	0.3717612464681634	0.2526723945573629	0.2791964017796543	0.3280335401689277	0.4014970960354342	0.497027754931021	0.9237061512209669	0.2007838723913334	1.860271802382034	0.05374656922107906	0.05213926768640865	0.0005568973427133649	0.807583624223349			1.26166747321036
3.523547474676968	6.166224292104786	5.148974178049707	1.560762972304079	0.6638532267958044	0.9961054479269712	0.6806942605297783	0.6725218483711408	0.3714305994567055	0.2536165428933227	0.2785608810294745	0.3277457536201775	0.4019814480305697	0.496718444373374	0.9243620862363858	0.2008717556517707	1.85399048514202	0.05374951797560794	0.05214063268690695	0.0005568959567960997	0.8075681860255939			1.261667521630124
3.531737258522246	6.369263128059634	5.258602618806163	1.620983259356144	0.6803591209305561	1.036961565760001	0.6906817157399429	0.6826051269851449	0.3732036371882158	0.2581850558079253	0.2777439641847904	0.3278489061566345	0.4033371359595525	0.4981522742441569	0.9271260103457732	0.2015569369474128	1.848033113005104	0.05375034997913598	0.05214230338614788	0.0005568976719878177	0.8075364894489133			1.261667553461402
3.539927042367525	6.333663602850706	5.203510320188763	1.540421496282286	0.6604252769831845	0.9897702358043712	0.6813833899714897	0.6752587361171096	0.3699129287178781	0.2555120717585518	0.2769275041669432	0.3276792556225582	0.4020782730067964	0.4964400421673246	0.9248954790138443	0.2008308469628237	1.853732724485688	0.05375075269316115	0.05214830556642198	0.0005568983518942975	0.8075995698944575			1.261667569427637
3.548116826212804	6.159644776966696	5.167763394121804	1.496668913379263	0.6568033128900713	0.9729428579318645	0.6832190125291997	0.6745640671325882	0.3680551100464635	0.2562666751640947	0.2782012321817478	0.3279592759279187	0.4020626832467306	0.4962995850347105	0.9244655299619564	0.2004905860656834	1.860075752468991	0.05375151833364126	0.05215490813047584	0.0005568957853040492	0.8075727166526481			1.261667623988932
3.556306610058082	6.065466692636281	4.902714539250619	1.464656159700004	0.617278786258601	0.9560446103502357	0.6651504572879867	0.6687255967456212	0.3661761023277311	0.2533700243125497	0.2760454491493858	0.3266526099851668	0.4017165099424827	0.4958757340539723	0.9241010810692016	0.2003498339133309	1.873610095091987	0.05374779113687698	0.05215728239161682	0.0005568927515501487	0.8075425806279307			1.261667708109167
3.564496393903362	6.038066744023419	4.830508295182883	1.49077308386213	0.6015992920249194	0.9589244852125647	0.6526217583766524	0.6663496849267291	0.3633450623518528	0.2528209142762606	0.2752160113426037	0.3266214294910295	0.4014928109574165	0.4960410200929844	0.9238879008856324	0.2004959473920135	1.852067406280207	0.05374519333907906	0.05216106507793039	0.0005568923387888114	0.8075100451488485			1.261667807137907
3.57268617774864	6.252886656284835	5.175876302316739	1.61376188315806	0.6571656593727634	1.017105055492008	0.6761427594461856	0.6772294450200931	0.3684918841464717	0.2575092224297073	0.2804811049641758	0.3305948439052782	0.4038879276932115	0.4986280795699189	0.9277108053837163	0.2013224251104627	1.826568895576813	0.0537444186049585	0.05216914169731759	0.0005568923803359913	0.8073871098809147			1.261667911583212
3.580875961593919	6.282842429211686	5.26811037164874	1.584134471273386	0.7031113653115885	1.009260898437844	0.7039879156770633	0.6795951873501543	0.3743390873246089	0.2582785487012188	0.2851110963513754	0.3312486037387534	0.4051075918868559	0.4987402606516969	0.9288772870951562	0.201083632025689	1.831991389911136	0.05374297693858206	0.05217631811089714	0.000556890494531812	0.8074356729901668			1.261668013231704
3.589065745439198	6.12051162087951	5.017646964957471	1.493238466819592	0.6405049964964857	0.9606953947522063	0.6724374958631592	0.6732215212247379	0.364394096846373	0.2542623206413034	0.2748188844593344	0.3279030125617147	0.401927830316555	0.497029656450608	0.9245316194151374	0.200288972344453	1.862084775010918	0.0537468879388508	0.05218560447045288	0.000556887301918153	0.8075174092952275			1.261668139964679
3.597255529284476	6.277775719403938	5.128880570542545	1.579233497532452	0.6411086144779982	0.9865181398380499	0.6668928397286477	0.6742138910071042	0.3635452376378465	0.2536825348341878	0.2731089168372902	0.3271782613795782	0.4014312385369986	0.4970587263454913	0.9244009971671547	0.2006396858917343	1.844147016602068	0.05375431064413961	0.05219725154319832	0.0005568852703475302	0.8074770900043483			1.261668293462216
3.605445313129755	6.821791826641075	5.646175489250975	1.718353628009187	0.74644519886798	1.068366643031272	0.7185647802424664	0.6861325424321316	0.3798307306041641	0.2586946193587124	0.2816320828036801	0.3309817599183509	0.4042920876139438	0.5002688089274862	0.9294338035301859	0.2019002934792468	1.826746257731203	0.05376300813047913	0.05220607719025632	0.0005568851203462521	0.807383288084752			1.261668450011132
3.613635096975034	6.586820755087465	5.347619384145905	1.562355850155632	0.6808503472354105	1.00778369830012	0.6970419994646734	0.6844593757944222	0.3801702457470639	0.2561044644933315	0.2794886669425254	0.3297531183203889	0.4041100446126523	0.4993808599291088	0.9285205797046707	0.2011065662100795	1.827174111539059	0.05376284272931744	0.05221297778181626	0.0005568843369814383	0.8073111807562084			1.261668612333706
3.621824880820312	6.210080446224139	5.099216579822651	1.503596234889715	0.6428472269418345	0.9733853091522194	0.6749110072560924	0.6790131164170269	0.377994778145145	0.2568385384485383	0.2805774385767658	0.3293517126742189	0.4043833199642562	0.4988129009237418	0.9280990050738017	0.2006987041249381	1.845178318193382	0.05375925783913275	0.0522149707551462	0.0005568808020390077	0.8072941754444974			1.261668778598048
3.630014664665591	6.120817999577641	5.060407278563117	1.507792324009944	0.6528804196005273	1.011612442074373	0.6824464596769858	0.6836890732294548	0.3813321849954308	0.2586363576089944	0.2845289814505051	0.3307450632022697	0.4039834805142201	0.4993682514202647	0.9276765976929729	0.2008964680711106	1.856904581257709	0.05376100816233669	0.0522137748095036	0.0005568765393212202	0.8073040634477063			1.261668987969569
3.63820444851087	6.131761294453228	5.041771642332709	1.516651764307856	0.6354520766004959	0.9976449564991904	0.6696074423884636	0.6735147218759748	0.3710849291801975	0.2540508341062891	0.2794483321525903	0.3287944238882967	0.4029379827597173	0.4979750665951315	0.9266829903033138	0.2008344407822871	1.843458440691474	0.0537587219540128	0.05221051234255911	0.0005568751352576908	0.8073146224689589			1.261669197367816
3.646394232356148	6.316668376127763	5.132417451270587	1.563814577028273	0.6564139014396418	0.9798661449564801	0.6753576841101263	0.6722706138418122	0.3691315627933158	0.2551305420643507	0.2781586678257986	0.3279474157124588	0.4037071997585715	0.4977370202973774	0.9278388211385956	0.2008980860674252	1.82792708123665	0.05375795916150281	0.05220903191736171	0.0005568757836185502	0.8073128597207417			1.261669382408752
3.654584016201427	6.332282981790605	5.190219452406271	1.553544348616314	0.6862688429376358	0.9658760836903004	0.6964889302830748	0.6737669936219258	0.3708392398760619	0.2570942522269903	0.280320461554029	0.3291116832078698	0.4038622702885485	0.4985925230840846	0.9283565982046736	0.2009971819030431	1.827733726174261	0.0537594176492876	0.05221132471271954	0.0005568729373146679	0.8073148269721618			1.261669587192969
3.662773800046706	6.356979248186138	5.341899784446007	1.625316279968235	0.7011763522372982	0.9894318637076814	0.6877268197122755	0.6720078820495832	0.3734989346267875	0.2597046902779954	0.2820901621164058	0.3301471131918061	0.4041084440435178	0.4990369554175295	0.9283884392143488	0.2013605978269897	1.853589684546179	0.05375852854700185	0.05221507164559537	0.0005568677552106615	0.8074087661996927			1.261669822917111
3.670963583891985	6.486869273369067	5.483148237158824	1.630312706440671	0.7114430810137627	1.019309226619024	0.6871446620898666	0.6773348772954095	0.3751719086871111	0.2592019407002161	0.2818360386035536	0.3296763430347947	0.4044240113069285	0.4992515099742111	0.9285803327127605	0.2014834141263406	1.87338146080516	0.05375921989807739	0.05222352163498241	0.0005568652107182045	0.8073860444537903			1.261670071348242
3.679153367737264	6.173129181922655	5.070352894859484	1.468668101376398	0.6662263080650983	0.9530495960870802	0.6847687186848672	0.6711203109945713	0.3717856505894845	0.2519369566046455	0.2783422434206066	0.3278229859289031	0.4022807656790126	0.4975648786942102	0.9260299189110232	0.2006512229404518	1.859095204259007	0.05375659203859767	0.05223176551470351	0.0005568653059661703	0.8073767771134817			1.261670301595568
3.687343151582542	6.144262564625557	4.969705605656516	1.489361029534742	0.6497303853690524	0.9417454467132552	0.6800225397509886	0.6673933213625102	0.371669737422214	0.2505836396212148	0.2766909604374301	0.3276656746189631	0.4018744665103985	0.4969116082768175	0.9258481726303546	0.200384770054586	1.839154654990616	0.05375455299242441	0.05223300921378798	0.0005568636402295742	0.8074362821351065			1.261670533207027
3.695532935427821	6.121207817163592	4.959363397560931	1.481098885443951	0.6342977293469437	0.94931194305251	0.6605962917378002	0.6663626686725745	0.3679590125158751	0.2514199445383418	0.2766973874410626	0.3269021955711608	0.4018071513883207	0.4960134797884831	0.9250417286975187	0.2000497376672282	1.83688697522663	0.05375802288972217	0.05223684144806524	0.0005568597539231438	0.8073833805199543			1.261670759612345
3.7037227192731	6.199860243948629	4.969576893515263	1.499881361597708	0.6402049080658594	0.9703338636579247	0.666354738645304	0.6732210225433152	0.37250997348618	0.2568594022525977	0.2807261349554203	0.3286448205576086	0.4027505126094174	0.4973392839693112	0.9258561703934757	0.2005666419509667	1.844552054124349	0.05376028582332744	0.05224762994515551	0.0005568561323850277	0.8073918715706855			1.261671008301062
3.711912503118378	6.394131826586598	5.075943267632973	1.519147967428919	0.6438323271465691	0.9844357513295853	0.691008693577618	0.6767214924784314	0.3770930108082557	0.2611870113332447	0.2857413810481634	0.3321387643200218	0.4044321788453896	0.5001815023078053	0.9286971703500243	0.2015969064477296	1.852754346818455	0.05376079988379717	0.05226063768963166	0.0005568546212565415	0.8073855225919622			1.261671263666578
3.720102286963657	6.657517539685115	5.392532701926084	1.650614317642098	0.6565969135135663	1.037165205244096	0.6953918059195521	0.6780452587336006	0.3757715682324398	0.2608004527008251	0.2860423750704281	0.3320755550539762	0.4048359213026722	0.5007736038443245	0.9291639201354228	0.2019383245183397	1.839483958234567	0.0537685308407641	0.05227658407901613	0.0005568540198198172	0.8073176347844506			1.261671499247523
3.728292070808936	6.969381503404619	5.639395744940124	1.900061738770053	0.7048325130199585	1.111739812474948	0.6963716441214752	0.6917407713805152	0.3777741891265535	0.2646275633336636	0.2862638902446759	0.3329014486272998	0.4063620816832638	0.5021321001420379	0.9307483127584166	0.2026060461696425	1.835836898967744	0.05377641921264054	0.05229256263279475	0.0005568513426076096	0.8073224875179908			1.261671730682287
3.736481854654214	6.715254915631766	5.390404492486931	1.725490969902295	0.6623065766228825	1.040424944621389	0.6878210631476526	0.6878710490516764	0.3765934426831951	0.2634353216937548	0.2856118763442855	0.331551371030901	0.4051679242884001	0.5012433220261273	0.9300024565017662	0.2021992309501207	1.851930582910133	0.05377706206592395	0.05230222106097783	0.0005568467110268262	0.8073782629012261			1.261671974106957
3.744671638499493	6.690113009865613	5.403527618091204	1.732045310060568	0.6551281125955343	1.039533821706376	0.6848112818536984	0.6847956587386561	0.3756789361897279	0.2642521962975265	0.2836515743883383	0.331044477547971	0.4045825616899542	0.5005037605974272	0.9288912031733966	0.2022924048610917	1.858268405696977	0.05377640299532476	0.05230491555511135	0.0005568445299084526	0.8073867584961508			1.261672221751107
3.752861422344772	6.486994430162824	5.141040723474039	1.660967924742299	0.6298880595766125	1.039697382921598	0.6728111092595056	0.6830628922451785	0.3692948192288991	0.262719459143276	0.2787754930286683	0.3294142879318174	0.4045528791227621	0.5000136195732683	0.9279273332977759	0.2021008021449516	1.854351369619603	0.05377461910612877	0.05230171488270934	0.000556845163769071	0.8073629315312261			1.261672452666091
3.761051206190051	6.507164777585253	5.233795808445375	1.647937459950137	0.6531754952975118	1.04337937199058	0.6838021819890731	0.6901898625654183	0.3767185246836861	0.2631146638592418	0.2810276285836737	0.330183108186505	0.4052950742915402	0.5012383409423541	0.9293751826639322	0.2021347351305503	1.849562587581843	0.05377111341860364	0.05229677738775634	0.000556843949577737	0.8073115692067352			1.261672662768078
3.76924099003533	6.779332912709071	5.777869651987374	1.718487659169204	0.7609239143364248	1.0688010583229	0.7108977011741168	0.6882569952933991	0.3842782626948779	0.2660281857145085	0.2879755193820816	0.3355235446181751	0.4067222136226711	0.5037433173182708	0.9331420653583139	0.2027209258405909	1.853849134865765	0.0537684208166154	0.05229472694865152	0.0005568395380371657	0.8072839095086407			1.261672892988315
3.777430773880608	6.628716475914896	5.75907834684169	1.678852312507739	0.7513310730777368	1.050848278336123	0.6990673116038318	0.6813079427566946	0.3834044533016764	0.2629979202104151	0.2884335989021166	0.3338410381344259	0.4054747055777044	0.5033617929064315	0.9323735067575122	0.2028103260723877	1.853533204116531	0.05376810293205107	0.05229269642736203	0.0005568361192695882	0.8072734704167298			1.261673115033239
3.785620557725887	6.359376505517957	5.343190610278241	1.596729676394142	0.6917404091762462	1.02122433949645	0.6946455256125568	0.6803558067701037	0.3796662897572111	0.2582867139188867	0.2839333836545889	0.3303703164723775	0.4044866409915764	0.5013414000161932	0.9305212136942892	0.2024069127744996	1.82848472180477	0.05376834788480917	0.05229074712528103	0.000556836302904909	0.8072602608212877			1.261673330562439
3.793810341571166	6.286820373179234	5.104993316806429	1.576199453032958	0.6469084926864856	1.008948806164033	0.6906611466214854	0.6825163782285726	0.3737581108797749	0.2573295260435363	0.2818506161904698	0.3300672890927312	0.4042194583027017	0.4996757748988235	0.9288958997013956	0.2018170067125787	1.826550812426514	0.05376716902851614	0.0522919591531207	0.0005568355307637704	0.8073239314527125			1.26167354631072
3.802000125416444	6.311329300703772	5.099861397442372	1.574333613388097	0.6332689358125992	0.9984754312838746	0.6710347313553726	0.6812596786828309	0.3684056158152844	0.2585608352526346	0.2778763587175354	0.3283783149047761	0.4030879983191133	0.4980493028433011	0.9268933934143304	0.2010921430459614	1.840929190245114	0.05376563593349731	0.05229183809828153	0.0005568318265912305	0.8074506748930173			1.26167374420817
3.810189909261723	6.199917018347411	5.101838680334103	1.514304021658615	0.6267542664657572	0.9729243176516198	0.6602459776570038	0.6728727821476703	0.3647259069451218	0.2549337508966696	0.2764848522448363	0.3277501218960116	0.4032219940755549	0.4976282428687908	0.9267110883748214	0.2007605354465289	1.859938624658144	0.05376766272573821	0.05229053439917638	0.0005568282680447462	0.8073740031526534			1.261673957128477
3.818379693107002	6.36417402311609	5.226387635828577	1.578802464639275	0.6347346631059516	0.9978164785823598	0.6669909634973974	0.6744350302030192	0.3704518182342721	0.2565745837692095	0.2797029468891616	0.3300645242291219	0.4047902110009863	0.4999028324891971	0.9290727159563935	0.201597623698854	1.849153012329611	0.05376512409632615	0.05229480408566708	0.0005568272756399362	0.8072587789001631			1.261674171379946
3.82656947695228	6.476899841364681	5.339378018842028	1.600511621446773	0.6696257988738197	1.018108776959312	0.6924192166325336	0.6824937082846685	0.3814383624675582	0.260319631582437	0.2831243838973725	0.3310292838649772	0.4049440533041085	0.5013879827553774	0.9299477270120685	0.2023674803395628	1.841802284634086	0.05375846967870117	0.05229934421061198	0.0005568274666416215	0.8073044817107833			1.261674371028114
3.834759260797559	6.166816377869991	5.108992736306596	1.450710888796555	0.6541416546947338	0.9542111109791399	0.6764341887745413	0.6785665887281542	0.3741190561284572	0.2535942604127184	0.2796417719296316	0.3282608199761342	0.4026141472949724	0.4982791527658638	0.9264067953510646	0.20102920074097	1.845866455127954	0.05375835919083173	0.052300675498769	0.0005568261973868373	0.8073900526242981			1.261674549656308
3.842949044642838	6.246393227161764	5.020452412969942	1.483072059699629	0.6229607538967743	0.9637630424079497	0.6563780559585722	0.6784506223633738	0.3672063862584206	0.2543643291821979	0.2746651538461987	0.3269817209262024	0.4020758646318264	0.497581224399566	0.9258185128032994	0.2007278554447409	1.860767169702941	0.05376593799058704	0.05230082438923472	0.0005568230979080774	0.8074532068918704			1.261674729433837
3.851138828488117	6.494859372926072	5.183702976875733	1.538593313271267	0.642042197182859	0.9974813024495045	0.6678018787135249	0.6777469665287942	0.3697789490587401	0.2576186708342049	0.276651643162049	0.3280624986452318	0.4032011870755947	0.4991119740645295	0.9281954308569592	0.2013009345106776	1.870685569618507	0.05377542528736622	0.05230501211679294	0.0005568204954142855	0.8073585340668898			1.26167492682297
3.859328612333396	6.347270156538934	5.157076929921497	1.510268967175936	0.6127325352529552	0.981003795408444	0.6577420002369108	0.6732641101372737	0.3679245216915819	0.2529073403760302	0.2768941270527459	0.3275126875165803	0.4032698620603314	0.4982384372979368	0.928087669995853	0.2009941342400154	1.86828647505291	0.05378236712128186	0.05231746592955872	0.0005568203879140609	0.8073671136028134			1.261675105584354
3.867518396178674	6.224727553935211	5.098347956142853	1.531323828708271	0.6108029679884792	1.003366789430024	0.6630882604881919	0.6814512893825845	0.367934965593857	0.2555448179768438	0.2773167570802085	0.3282703163468891	0.4038686391172781	0.4987133380383866	0.9276775962344468	0.2009635307217926	1.860491379783799	0.05378741493891537	0.0523247758911309	0.000556821329678007	0.8074346473789967			1.261675234094935
3.875708180023953	6.321867387154847	5.057410950724773	1.512121520246678	0.6302767842461245	0.9959105048495198	0.6775396010488516	0.6774487605524114	0.3742084919538741	0.2549289141317822	0.2792416347728626	0.3289715362804819	0.4044505093696907	0.4998280531207142	0.9290961817498972	0.2013712909489781	1.859775271805603	0.05379294606050807	0.05232641108350875	0.0005568199221326239	0.8073458344315757			1.261675348791891
3.883897963869232	6.419763817589461	5.122679064923434	1.585634552976271	0.6215160260104128	1.001326407102933	0.6684625681330705	0.6724790167177325	0.3794099117241819	0.2561261010648411	0.282989866494728	0.3293659762585767	0.4045108237669385	0.4996575716483175	0.9281463805387532	0.2016045273737971	1.872934849781712	0.05379240825478909	0.0523261750971198	0.0005568165723355709	0.8074058715425819			1.261675491099405
3.89208774771451	6.327609648002791	5.215950470002086	1.596227224562173	0.6501773174027625	1.01395324259429	0.6817288891982297	0.681088916102239	0.3773798503427307	0.2619899960308008	0.2841882919475388	0.3307349956049073	0.404831758756653	0.499574562097803	0.9278776268368608	0.2017405666412872	1.863550484236444	0.05379009222595477	0.05231773914883337	0.000556814682568992	0.8075132165110015			1.261675655761977
3.900277531559789	6.232809466586604	5.130614132723595	1.555147116202014	0.6607223957351588	1.005460618859896	0.6962041607728224	0.6840649694646304	0.370375620833176	0.2569962142385919	0.2789097634244602	0.3284689585533412	0.4035570786190488	0.4984559303387987	0.9267557280835044	0.2012264522639935	1.856998548851278	0.05378983803172489	0.05230643377484296	0.0005568166201127635	0.8075885733976902			1.261675750449498
3.908467315405068	6.292842704264164	5.068300630658082	1.599520817602865	0.6435288796471933	1.016228286849195	0.6808442078622542	0.6815825433464806	0.3738012556945804	0.2572960041387617	0.2817350654954309	0.3297361501256464	0.4040192704609697	0.4989614883229133	0.9272564815533535	0.2012356351422326	1.863516730505929	0.05378623625546122	0.05229870881311845	0.0005568178213417461	0.8076084723210487			1.261675819101306
3.916657099250346	6.543972658978721	5.207690852659212	1.633525989811528	0.6575342296859885	1.049016415126063	0.688216805233182	0.687160216432591	0.3838350217517144	0.2618063032202411	0.2872424042495292	0.3328568351071592	0.4060460109030642	0.5011281122872523	0.9307991099623759	0.2018423905200105	1.864367639582519	0.05378676148334779	0.05229287927674368	0.0005568150126365039	0.8075071483602203			1.261675904745146
3.924846883095625	6.703333309554524	5.43660346461717	1.716033018757802	0.6874500546971419	1.08842182852002	0.6927472027036511	0.692213264930541	0.3852208641771629	0.2678945932833415	0.2872458875926888	0.3315984057456786	0.4052866783112324	0.501236656291092	0.9302856294241715	0.2021363041905358	1.86094296963711	0.05378554487632081	0.05228957697416851	0.0005568135730019029	0.8075793793123488			1.261675979192679
3.933036666940904	6.482940022071976	5.495669811756414	1.72792132363329	0.6871715016434631	1.07104229436527	0.6790787537644882	0.6862375280870248	0.3805251186934528	0.2663211868255492	0.287420170140246	0.3315367959416242	0.4048145028014903	0.4999323044182826	0.9283174082355605	0.2016995678682727	1.861357393503402	0.0537819308815647	0.05228696876773505	0.0005568165885748915	0.8075870517555739			1.261676006803756
3.941226450786183	6.749494418367881	5.774429547463797	1.733730972756747	0.7396440774548019	1.045577994069235	0.7023647149310622	0.6890993112138907	0.3908452999987304	0.2642540751412447	0.2915899776826236	0.3341123067074999	0.4063309396276414	0.5012663836473614	0.9323430182853383	0.2021128612227169	1.853315521610934	0.0537767271087445	0.05227507166750007	0.0005568195078839837	0.807473422821122			1.26167600454727
3.949416234631462	6.608451026279202	5.570475910264194	1.628093648258698	0.7196297714398852	0.9960000634412211	0.6843020175584144	0.6792913314822139	0.3843143597526302	0.2569183852232426	0.2894439281392738	0.3324545240067916	0.4037551178921785	0.5001655565284499	0.9297975867673115	0.2016691215108485	1.854558863529511	0.05376584401806418	0.05226160451189868	0.0005568189592830258	0.8075467892039168			1.261675991429316
3.95760601847674	6.561796489296717	5.556108789995148	1.586842570228691	0.6944953138683845	0.9897022651801355	0.6735681223172667	0.6727886454667267	0.3751199322266574	0.2542097268505242	0.2822394528357813	0.3298151577482749	0.4028590249467526	0.4994876959535414	0.9281486958241097	0.2016745445680681	1.86934575755947	0.05376026440616978	0.05225236182359189	0.000556817486320436	0.8075891879190452			1.261675960920911
3.965795802322019	6.543314188613978	5.46401901085048	1.58252230218745	0.6910369684309955	0.9979473888297569	0.6875533432482802	0.6717539763910927	0.3763618445042425	0.2539331536006784	0.2820830636328365	0.3297247305348182	0.4035331683417535	0.5003377258076291	0.9293678263107035	0.2021211381508	1.852914998971778	0.05376169807436162	0.0522420715869589	0.0005568192008875037	0.8075983056164456			1.261675898802448
3.973985586167298	6.509380005083493	5.161124609780019	1.527515903941106	0.6526941380284219	0.9849895003873722	0.678867699471959	0.6734944337788443	0.3757952429600371	0.2551423168926598	0.2830181166125671	0.329199503910492	0.4035817595138937	0.4994571826238042	0.9297243604787886	0.2018575756176586	1.848915096446612	0.05376473332983094	0.05223838570890157	0.0005568237171481742	0.8075247407529119			1.261675798459646
3.982175370012576	6.720300005970466	5.298171483688637	1.727184524669152	0.678100935108314	1.033744386355968	0.6865663164541463	0.6848039815988637	0.3775446918741666	0.2598284060438969	0.2832848735874899	0.3300056087997851	0.40462542526408	0.5009014604248595	0.9308902941441806	0.2023254467051741	1.865487983672281	0.05376822213487636	0.05223921620235553	0.0005568265849387533	0.8074911213762513			1.261675662641892
3.990365153857856	6.671826417097324	5.603658959847042	1.764927191445501	0.7098970878598577	1.069388380374745	0.7046675882736454	0.6954818789110164	0.3829705682588423	0.2663674468548852	0.2836207216093566	0.3308715229135162	0.4057251449737015	0.5012177557690156	0.9312599188844101	0.2020776310114265	1.866487942383563	0.05377143611197087	0.0522416040114478	0.0005568260214381221	0.8075770532606958			1.261675509677559
3.998554937703134	6.710045341287154	5.605530661680604	1.719539042150219	0.6997662721208104	1.040379875903697	0.692030814596868	0.6845230362469915	0.3836045427227471	0.2642121971783783	0.2819774480885678	0.3304052973948247	0.4046702854808487	0.500140998557029	0.9296778952785052	0.2016878633268669	1.865792798037133	0.05376796277241226	0.05224934505536936	0.0005568263653916936	0.8075599059919865			1.261675366666912
4.006744721548413	6.58325738692834	5.405262339450809	1.663852356037439	0.6666402670024598	0.9964547130613016	0.6752354060408704	0.6765310302895363	0.377930416816495	0.2588428493853546	0.2807911966735487	0.3291746370295904	0.4036374589554125	0.4993053955510843	0.9281688627661283	0.2014353582117189	1.86282425877042	0.0537617971727638	0.05225137990542644	0.0005568300052312883	0.8075175887794455			1.261675229295315
4.014934505393692	6.52543720283899	5.384510783116194	1.59822389245519	0.6799594598160348	1.000714436356133	0.6949910622948458	0.6786708139181797	0.3798563920074499	0.2587044891180857	0.2836021401828869	0.3304799897791881	0.4040254086379989	0.4998879455842447	0.9290385033928198	0.2011696081172729	1.862758630180233	0.05376285920661891	0.05224821882208044	0.000556833383224962	0.8075464481704785			1.26167504961289
4.023124289238971	6.429170748109821	5.25064758157589	1.576950092530776	0.6731961808347376	0.9997597463187786	0.6960509652980733	0.6780876959641845	0.3801018282296608	0.2580856628742064	0.2826096256177792	0.3307203695594346	0.4040434993304082	0.4997787713501429	0.9281098351688565	0.2010063816005711	1.864134492237852	0.05376066405345029	0.05224576488967812	0.0005568330988497867	0.8076432208171156			1.2616748608012
4.031314073084249	6.402114222458962	5.20231638481934	1.635987920075318	0.6575337801130327	1.004617673298068	0.6833487923955677	0.6750293826217596	0.3738150247640414	0.2541150099519008	0.2785164408262487	0.3288191926619988	0.4032642926996276	0.4984669791591801	0.9269794498783875	0.2012107547901902	1.864866458537176	0.05376227956656458	0.0522471276025053	0.0005568316539744806	0.8076235137321058			1.261674703759086
4.039503856929528	6.469762735093495	5.172870506513741	1.647437323847029	0.6569250001004262	1.006974604136839	0.6955232746877003	0.675395687693279	0.3745621440359837	0.254663821408159	0.2793920366227911	0.3288551443327019	0.4034229601438958	0.4986784132269884	0.927517577787368	0.2015548987349031	1.845777322080911	0.05377073785823269	0.05225360453637774	0.0005568341373235868	0.8074516876641282			1.261674553942118
4.047693640774806	6.183219733959734	5.027269612516008	1.485299947722275	0.6471404795464736	0.9594746778531492	0.6993430266839279	0.6777523565203484	0.3819200181772121	0.2615632460527375	0.2839618840609277	0.330659399756765	0.4043874112077435	0.4989120930709178	0.9283605841498768	0.201241156073089	1.829837772804733	0.05377706083736863	0.05226346523860848	0.0005568382357275848	0.8073855149686674			1.261674400533749
4.055883424620085	6.343270925560859	5.168023861632356	1.541759955898348	0.6706112096129319	0.9885551849708005	0.7154001233724562	0.6816342592881662	0.3826424327774308	0.2610561045659283	0.2832845977010523	0.3316249567689145	0.4056465314377708	0.500484835449273	0.9303893018135657	0.2015874444063804	1.835695832987727	0.05378260623113128	0.05227187613208883	0.0005568393134652749	0.8074109308845258			1.261674239917577
4.064073208465364	6.522993546720157	5.295385437882183	1.62556280764461	0.6616025443888616	1.004148437434673	0.6877409214541588	0.6776603218767218	0.3757573078738586	0.2570174620297672	0.2812027012531814	0.3294146263068042	0.4041015964552158	0.4996608188835574	0.9286611028034919	0.201607787756913	1.848107678543321	0.05378286976689418	0.05226806022658329	0.0005568374135092905	0.8074532981449882			1.261674125910388
4.072262992310643	6.223734927564358	5.092895224070361	1.555521801888913	0.6273630852051151	0.9711405261565486	0.658018403185934	0.6674887939174508	0.3636121075986213	0.2531389655679679	0.2752673405970676	0.3269344309185703	0.4022263921973435	0.4970609946056826	0.9251571950876303	0.2010899536418673	1.859099133897446	0.0537818578336929	0.05225086989153968	0.0005568366898261052	0.807476660903311			1.261674037878475
4.080452776155921	6.273909001901284	5.155977919059352	1.574913424944344	0.661340407101241	0.9716971907141752	0.6725068692293917	0.6694755440237086	0.3635709655091274	0.2561395629011222	0.2747578980252661	0.3273985371391189	0.4024295285978156	0.497199940284772	0.9251194697620257	0.2010648750387786	1.83085503415198	0.05377898948341808	0.05223758125655235	0.0005568390762863177	0.8074442427904096			1.261673943057489
4.0886425600012	6.450290873282778	5.149465226630834	1.558177412231723	0.6620305475545829	0.975337913182344	0.6835913200505057	0.6740770657335522	0.3715428368325098	0.260456899026592	0.2786743017303542	0.329335306267296	0.4037213402748068	0.4987733805763355	0.9274127186164786	0.2013988016306356	1.825008031187475	0.05377214265305291	0.05223428099507365	0.0005568414505881926	0.807320109597837			1.261673839299173
4.096832343846479	6.396715544567884	5.102839931389897	1.568588475000822	0.6466103198124472	0.9886259012898451	0.6922239504301111	0.6777060712598431	0.3757773373627998	0.2611469416311351	0.2800165573091794	0.3294624634020406	0.4042219144786826	0.4992356504708718	0.9282283336011186	0.2013566831361293	1.842690850037393	0.05376648863810532	0.05223319206316963	0.0005568405621931376	0.8072431191868751			1.261673750231657
4.105022127691758	6.626874579303433	5.582933069822942	1.681223463991272	0.7112752358042247	1.024098163645241	0.7103765877311529	0.6809218603604874	0.3836022305784976	0.2653201897316545	0.2840913192325664	0.3320707057621194	0.4056074151592924	0.5015388457968004	0.9305179066688405	0.201973358964759	1.874217832136126	0.05376693771233901	0.05223433054303733	0.000556838347072264	0.8073229535675254			1.261673701080085
4.113211911537037	6.808272820587633	5.672583869218892	1.68054670181949	0.7509491541027959	1.024633375408012	0.7043501602152908	0.6768914839048192	0.381577529106305	0.260272034975656	0.2873522670028501	0.3341404351819765	0.4054684593897804	0.5024731430697467	0.9316998149853905	0.2023033636729979	1.849305881306048	0.05376986418828373	0.05223626147525014	0.000556839070689049	0.807259449218039			1.261673673482427
4.121401695382315	6.739643763945568	5.372200756333536	1.650999551318309	0.6799923609491215	1.014886798668813	0.6871566154129897	0.6794346597034708	0.375986888310624	0.2589196995840033	0.2829475030755134	0.3315773151617156	0.4044038194476238	0.5011100768735783	0.9301608986149237	0.2020798453718972	1.836549595277126	0.05377111785764556	0.05224461571117876	0.0005568421553446837	0.8071979700349593			1.261673633066107
4.129591479227594	6.57710984040865	5.328264688387092	1.646819487932775	0.6492803802318975	0.9904632056597855	0.6770309684430833	0.6737998590592456	0.373812378825381	0.2593138015252031	0.2827395984682232	0.3311022302511417	0.4048569857155813	0.5002387363179631	0.930101310819312	0.202143758287536	1.836301273037386	0.05377381620230766	0.05225842097649157	0.0005568423481269518	0.8071543596517748			1.261673593393346
4.137781263072872	6.565082475512416	5.323870485962454	1.644707299569178	0.6570502716139438	1.008433800905837	0.6785064439901481	0.6741847512378879	0.3741381281903095	0.2589280032988133	0.2822881859323403	0.3312913864833283	0.4046902929901065	0.5001174571523661	0.9296897943610487	0.2020181040404121	1.841151108278915	0.05377478912615023	0.05225943889466942	0.0005568395015221679	0.8071948807180529			1.261673555403135
4.145971046918151	6.530523756928536	5.393234989754477	1.628635278248213	0.6839155001095703	1.031187793235299	0.6829589986978073	0.6809170169517733	0.3811231998714763	0.2636005293076604	0.285841291941629	0.3322898422781449	0.4045785819629443	0.5006918965150672	0.9294087322297604	0.2019940245971611	1.84876958521955	0.05377175340751278	0.05225150887807681	0.0005568386824602021	0.807205115473409			1.261673555801014
4.15416083076343	6.443042965817748	5.344240419909805	1.59421399449788	0.6734485776620202	1.026156902719791	0.6822483631563556	0.6830801567324275	0.381470443767926	0.2655623640195964	0.2866660311090922	0.3330342024161863	0.4051770144493581	0.5013608060286765	0.9300018870617891	0.2021726781078027	1.832652075508729	0.05377025002682127	0.05225198567277161	0.0005568415670856835	0.80704618076084			1.261673539540538
4.162350614608709	6.631829512828947	5.176784405088231	1.686736636607685	0.6395016503951128	1.050227312459344	0.6816480781547377	0.6831533828445904	0.3769280640918844	0.2615285245446963	0.2828696964812054	0.3320391125701735	0.4054280458957409	0.5018793404494223	0.9304954754948592	0.2027273315655114	1.833463373261851	0.05377286012565914	0.05225431397499252	0.0005568434858660955	0.8070800678354523			1.261673508323573
4.170540398453987	6.558708679630499	5.149217007875162	1.64768985243617	0.6480223349411722	1.009678740139687	0.6840609522625428	0.6790647121560605	0.3775824041153725	0.2596349458357165	0.2813307492676255	0.3304306060254223	0.4044002200367339	0.5002080834234496	0.9289391126385464	0.2021243487249452	1.855771440126303	0.05377614384866995	0.05226283318358392	0.0005568422676771928	0.8072313975813469			1.261673463428431
4.178730182299266	6.473511022187571	5.319134762378365	1.613555623611848	0.6871258156646515	1.003362878690251	0.6859004451001173	0.6814936545734693	0.3745874883292637	0.2578522495776885	0.2784174425164579	0.3292486672290698	0.4035690406921544	0.4993060523052366	0.928586875202444	0.2016687075992085	1.858935820516279	0.05378051359113084	0.05227722813404483	0.0005568419275755867	0.8071926365948632			1.261673419172791
4.186919966144545	6.515234218922451	5.362844839445134	1.613477306747649	0.6882683755109368	1.040747745468937	0.6856951387754154	0.6902534380041031	0.3746122082390843	0.2594632399647385	0.2819959474451973	0.3314470535742008	0.4053613512189159	0.5013953574884981	0.9313152041673145	0.2021268323940344	1.840595353526558	0.05378729934715864	0.0522874923295731	0.0005568459051954279	0.8070326157182973			1.261673333968262
4.195109749989824	6.506520088545418	5.344766491292427	1.57981847098723	0.6963996556305436	1.00935718066761	0.6963020775070186	0.6828730812302466	0.3790648797674221	0.262969076643138	0.285738836739883	0.3318357681219379	0.4063206717077975	0.5015753982781834	0.9323578484221506	0.2020658809863796	1.837350378177609	0.05379201439066903	0.05229508423645429	0.0005568510806459068	0.8070500025565038			1.261673200934281
4.203299533835103	6.325531680841173	5.140711577112927	1.521411050109511	0.6535067875472153	0.9698005380380319	0.6711339742568645	0.6738601373643235	0.3738096795898095	0.2603716579089415	0.2797284304254221	0.3299397467775071	0.4039176281825715	0.4988157711142252	0.9282265286323557	0.2012252366131886	1.840533249913733	0.05379220898012368	0.05229913173108199	0.0005568531197903533	0.8072208419595627			1.261673039572942
4.211489317680381	6.372978922931249	5.158525848241682	1.565028547244468	0.6491404365231866	0.9870212062825701	0.6661171698918138	0.6776248595733495	0.375616803931442	0.2619539272792574	0.2808485330092548	0.3308795288922875	0.4037763224537118	0.4990735609380735	0.9280612156054389	0.2012665282564682	1.849274769815434	0.05378858754843058	0.05229942951201341	0.0005568523505382352	0.8072214789474689			1.261672882280394
4.21967910152566	6.310352678207694	5.244251792066597	1.562841934809742	0.6618309641815929	0.9859358694972014	0.6782000422505535	0.6739359867077891	0.3739590763493154	0.2546659518135373	0.2782668459449986	0.3286190869207863	0.4035985790462293	0.4982319736170134	0.9286199784989783	0.201101183190894	1.866398683472817	0.05378191978598153	0.052304301130231	0.0005568528261753491	0.807184974271103			1.261672728454962
4.227868885370938	6.304117716559377	5.259991765732689	1.555015729233692	0.6591531021149865	0.9997702125475907	0.6845087767625595	0.675152245765522	0.3727317171923447	0.2526987425492636	0.2767672295442077	0.3279784280096594	0.4036597428716887	0.4984546667933895	0.9283726084567666	0.2011412157131341	1.867306564982269	0.05377530394831576	0.05230941584442558	0.0005568565148880943	0.8071819672891718			1.261672540983844
4.236058669216217	6.535484446680584	5.539964969468544	1.673377225589746	0.7226681449033849	1.066474126688635	0.7112419207610587	0.6910164274918592	0.3885500335707535	0.2643715946092379	0.2897944866609923	0.3343784850331869	0.4071461079116302	0.5035113298146557	0.9330404971582698	0.2028170650925454	1.858399020162938	0.05377204934455233	0.05230636969262936	0.0005568597678186209	0.807140305579338			1.261672330713099
4.244248453061496	6.563347492801051	5.542618682489678	1.688227497085642	0.7363490101737603	1.038666335490426	0.7039004775652773	0.6871514920085262	0.3876383053050666	0.2663637494588253	0.291575212914308	0.3361516513028691	0.4072583428000087	0.5039896748809505	0.9331397128000635	0.2026709139181028	1.864758007188923	0.05377358957103869	0.05230875978939274	0.0005568584309565553	0.8072388887308571			1.261672142875873
4.252438236906775	6.513813565550734	5.538308575977399	1.683365418514069	0.7383324467484373	1.039167342542286	0.7008240381651327	0.6869222649270282	0.3817109717018841	0.2617910830684156	0.2859156538462595	0.3337709952876757	0.4061026658826111	0.5025406575717509	0.9313645048878029	0.2021697196345788	1.879750004144494	0.05377726972809997	0.05231033596804856	0.0005568573773820261	0.8073594440699258			1.261671976230755
4.260628020752053	6.311059187215713	5.279010018580982	1.625969696436239	0.6923311576830206	1.036771493549806	0.6873917490780097	0.6819448802358457	0.3742947437456082	0.2575514620740983	0.2793496907977992	0.3307445040149663	0.4047405779045958	0.5006678095563108	0.9283647816466341	0.2017943590282674	1.859814298585237	0.05377751196353563	0.05230214212944046	0.0005568609822249935	0.8074089178032541			1.261671843119048
4.268817804597332	6.2025676758842	4.972657439117142	1.504368493788399	0.6313998848073563	0.9952318389352048	0.6753288723323732	0.675617761698196	0.3714002618306984	0.2545134156179362	0.2768883841547578	0.3299267333675844	0.4041265865244294	0.5002163026051788	0.9277857218075184	0.20162632081164	1.841669803532177	0.05377804714970338	0.05229576812711367	0.0005568657154003867	0.8074114748398802			1.261671672195058
4.277007588442611	6.19168306297484	4.940019589756583	1.508201536815346	0.6318966839233749	0.9690477067880419	0.6801917042964178	0.6773229364073011	0.3783683461264135	0.2582224434923927	0.2802711021622786	0.3310551128585336	0.4042022210435309	0.5000420007459766	0.9277296198407149	0.2015510571811733	1.843038314630095	0.05377674128484777	0.05229340153720923	0.0005568661996818565	0.8074250397722388			1.261671521325558
4.28519737228789	6.339502391020543	5.225910252867087	1.622599724193401	0.665382651536123	1.006212723199111	0.6920474672453419	0.6832924651046735	0.3860426938543292	0.265764046261544	0.2835648456195224	0.3321091060465223	0.4059094198593418	0.5006893242072475	0.9297391169022174	0.201948601504235	1.855924033767747	0.05377515431822737	0.0522969058672574	0.0005568642676857378	0.8073502896470434			1.261671375920627
4.293387156133169	6.553880198207009	5.422285737926633	1.651734108720441	0.702971727335531	1.038484964224896	0.707495292083746	0.695240831937051	0.3880199756027578	0.2667279884574564	0.2858156849781275	0.333472124576573	0.4079013108944293	0.5027115107504476	0.9332108059647644	0.202528752707415	1.872266269025594	0.0537762228901486	0.05230871358389802	0.0005568648332866193	0.8072987394937008			1.261671269559475
4.301576939978447	6.932368336676761	5.669896006360855	1.719364467099828	0.7388045135697419	1.062315157690475	0.7108593293890879	0.6982795607835892	0.3902627918409052	0.2664026306384213	0.2898730052625522	0.3350854304417449	0.4082100090646783	0.5049635934354587	0.9357357546919106	0.2033054509471322	1.860092891036415	0.05377530920373499	0.05232104046510989	0.0005568681933953403	0.8072784917116931			1.261671147542849
4.309766723823726	6.974851042493929	5.969809281584426	1.794102203499843	0.7645005860173719	1.061803343741319	0.7224789042118042	0.6895492643268794	0.3883953043027806	0.2659375681020278	0.2898530758244304	0.335206427374753	0.4077387755949655	0.5051573016551861	0.9350641368238892	0.2035360346104029	1.848448330366037	0.05377626575709027	0.05232488723363706	0.0005568705641795853	0.8072779443607746			1.261670990884051
4.317956507669004	6.571477787446238	5.492161078129765	1.727850086494681	0.6873364705903724	1.036960823413712	0.6976572011647906	0.6824835356172817	0.3785294504533423	0.2595212048138176	0.2824822638206785	0.3308352580949435	0.405286222597063	0.5011040367463327	0.9292549881067931	0.2021596521061547	1.851897184135661	0.0537774697670972	0.05232409274019551	0.0005568707224683806	0.8073203622449227			1.261670832352041
4.326146291514283	6.429478626300813	5.265990448183392	1.680389163578894	0.6420082385461434	1.024985293449108	0.6814169063829566	0.6840077260388975	0.375540116871328	0.2588039818946899	0.2805166327745927	0.330327470275298	0.4048314838327304	0.5002245796286441	0.9283209209394411	0.2018711282505199	1.853925186941951	0.05377617075769849	0.0523172585185203	0.0005568713211888529	0.80732581315958			1.261670695456709
4.334336075359562	6.469099205054593	5.414372213397872	1.654180310312979	0.6809600190196812	1.032789684626966	0.689090322734755	0.6916021203549474	0.3806705381686159	0.2628393508758002	0.2845071662209773	0.332789315860161	0.4062220559211045	0.5025681311078208	0.9315228204987964	0.2027419683566251	1.83447787645438	0.05377354155011907	0.05230169545804332	0.0005568742885208977	0.8073157761057386			1.261670563560312
4.342525859204841	6.466145877816527	5.491090958488683	1.562007767749301	0.6961869001295803	1.018841494131512	0.685641687103269	0.6834002528007244	0.3791364734297798	0.2631853118146651	0.2882753878815865	0.3358230292175574	0.4073159975645405	0.5036210502336979	0.9324269201562447	0.2028715854399193	1.826735204676946	0.05377130363746158	0.0522884428230684	0.00055687815372615	0.8072311625927128			1.261670401094184
4.350715643050119	6.556321381284924	5.300251050628581	1.594039301814618	0.6566188445141846	1.017000836328142	0.6799838151118269	0.6792345574019677	0.3778892381256387	0.2607883924009178	0.2883782218618307	0.3361747437168122	0.4070654332071409	0.5043884939653713	0.9325393018264007	0.2030329340842057	1.836961434198747	0.0537704307648426	0.05228153635479372	0.0005568800681849248	0.8070979286093171			1.261670209193035
4.358905426895398	6.647573260785018	5.425304428827262	1.643727038657687	0.6823977036449663	1.020596033874511	0.6970242479826024	0.682061326077934	0.3791098420064472	0.259282641593317	0.2849898508560892	0.3335321433175544	0.4066834653567614	0.5037294313490958	0.9330998907194206	0.203086895904639	1.863298384214721	0.05377213217134225	0.05227825984674864	0.0005568795125978753	0.8070689358197348			1.261670032884767
4.367095210740676	6.532224986152028	5.341233028153927	1.562478335510156	0.700912210433056	1.00776207220708	0.698499902975945	0.6845209791091855	0.3821895035949907	0.2592482558729667	0.2864514068915098	0.3329600002989082	0.4064842864975184	0.5025704762686615	0.932063310260562	0.2026510916856476	1.855952753511757	0.05377151549360518	0.05227905434019019	0.0005568799427094327	0.8071247240714301			1.261669872202051
4.375284994585956	6.555136600603428	5.300066041601494	1.533205256370733	0.6799360702568883	0.9920955283738548	0.6942461643824163	0.679169524395144	0.379610165261235	0.2608863323077518	0.285172869171067	0.3324589805311798	0.4057445920556224	0.5014061158329068	0.9315216011640903	0.2021921651242269	1.839336455141021	0.0537754930631182	0.05228495897248407	0.0005568834481302648	0.8071729056102681			1.261669701422604
4.383474778431235	6.33373362188695	5.26648138765452	1.538765084451127	0.682096844796102	0.9838545755666076	0.7013761821461432	0.6771178458786435	0.3771720411658411	0.2620892219623348	0.2821014030820411	0.33199465858198	0.4054241452530775	0.50099458233076	0.9304951391121938	0.2018666563802152	1.838370899553477	0.05378277835256791	0.05229580314082743	0.0005568855148692782	0.8071631313291362			1.261669526089398
4.391664562276513	6.402769678429071	5.38872788323343	1.608221452601219	0.688499553475645	1.022531246423827	0.701223494363778	0.684825996307229	0.3796050349251975	0.2635167493073486	0.2829340076756776	0.332415810384563	0.4061004990975368	0.5017284670287245	0.9314530544854609	0.2021782563531691	1.847470961636247	0.05378232727401461	0.05230515791136436	0.0005568834869112569	0.8070666295122811			1.261669389188728
4.399854346121792	6.696830017294517	5.616989696155964	1.665504390580463	0.7085669727673112	1.056601139931071	0.7007871443534488	0.693438202580733	0.3829470157289018	0.267671273206547	0.2867268460530626	0.3345931724285995	0.4072165194301351	0.5038974909063126	0.934401378066446	0.2032360021620638	1.870579849377862	0.05378028759070354	0.05230200115678595	0.0005568825050968601	0.8070860348928073			1.26166928201729
4.40804412996707	6.602596367217976	5.335324670817979	1.651380824397489	0.6692484677596974	1.051514935419652	0.6956127847141486	0.6901970946592898	0.3835230704117914	0.2642703592796316	0.2864018822046906	0.3336562668408496	0.4066540936087295	0.5038148275389518	0.9324863128354723	0.2031300566170337	1.850089592120423	0.05377650592355555	0.05229307820832239	0.0005568858164298797	0.8071458736830659			1.261669159945226
4.416233913812349	6.400699982856715	5.104819478155018	1.555063233430134	0.6366836511146966	0.9851935686575558	0.6817704181672354	0.6755631157658437	0.3771060896344444	0.2566853421999854	0.2810744508755266	0.3304315767778834	0.4048548592618467	0.5003560891623624	0.9286152560393323	0.2019144104078369	1.838101982002085	0.05377456012586736	0.0522837183007947	0.000556889390053345	0.8071371797330245			1.261669041917358
4.424423697657628	6.27080845731605	5.101629234230273	1.495130198360648	0.6343999242928257	0.9664738753629382	0.6742935527908347	0.6747935637960578	0.3741299749850371	0.2554102036758048	0.2796650374590164	0.3298921470673496	0.4047692096540742	0.499615020565599	0.9281418931344764	0.2014902295390958	1.844587391067205	0.05377410852241897	0.05227176348821017	0.0005568886848960863	0.8071412762450267			1.261668948358596
4.432613481502907	6.338665846338863	5.057892387991097	1.560169310713172	0.6409855214710777	1.002526324418239	0.6877116688057732	0.6843031724321362	0.3774855115862361	0.2591511895018502	0.2812674606283357	0.3314055705181438	0.406049608426805	0.5013784084537696	0.9299843889822486	0.2019828777977929	1.865506884117571	0.05376971569070134	0.05226009037436001	0.0005568867392478467	0.8071456049615482			1.261668869623601
4.440803265348185	6.427377635877464	5.068887971329002	1.6019623935097	0.634196771733333	1.009033109095653	0.6910551971458183	0.6842933410496467	0.3791771093341885	0.2638313860873564	0.2812785605414539	0.3322673922436847	0.4060155749107675	0.5023302197044863	0.9306627151697314	0.2025753429918661	1.855488064014422	0.05376829086515112	0.05225577856456751	0.0005568872413464691	0.8071445143671759			1.261668813007233
4.448993049193464	6.468172933195225	5.296417828420825	1.648472948942023	0.6504755044381493	1.028461834882185	0.6973608103731161	0.6897611704197999	0.3795876722396768	0.2664659234483331	0.2836170141342523	0.3340114192487003	0.4075494406980472	0.503891909551617	0.9323159026199632	0.2032947432371595	1.840104704703615	0.05377160811609513	0.05225700846912604	0.0005568893514802354	0.8071065598683612			1.261668752603269
4.457182833038742	6.499713231849887	5.462924394036928	1.672721039663566	0.6870768046727584	1.049589947795498	0.6962205257571018	0.6864752495535918	0.3809788115876949	0.2620545208343574	0.2859845114047734	0.334941389702631	0.4084071955240224	0.5040924868889424	0.9334375480321339	0.2031291437977683	1.836310887617816	0.05376982484400666	0.05225716552397762	0.0005568899996311667	0.8070861455602323			1.261668681190481
4.465372616884022	6.329819085289683	5.121494704705123	1.554001789956801	0.6592678377936381	0.9903333503461955	0.6701199457907627	0.6763531396213617	0.3756010145626052	0.2592130721797232	0.2831188442568823	0.3332628562645303	0.4064311447860607	0.5021654388314315	0.9309713834239884	0.202214306098624	1.838312144836835	0.05376519899064035	0.05225566746863601	0.0005568885799879228	0.8071530209115799			1.261668620334585
4.473562400729301	6.241418038649578	5.067178465090289	1.497998097608569	0.6494477134561135	0.9594149148112819	0.6714582224768813	0.6717408984485221	0.3759318642813329	0.2576584453742928	0.2833071032186221	0.3322062501671728	0.4056055223850155	0.5013480017466314	0.9304238379993641	0.2022443068201808	1.849180841893804	0.05376413837943419	0.05225330520749916	0.0005568880093233805	0.8071326526390786			1.261668577860236
4.481752184574579	6.265837001600659	5.213719812139501	1.524020786105896	0.6630523303248883	0.9782744094350461	0.6833739291322746	0.6759355531048054	0.3797733373850721	0.2593666290374189	0.285282609848138	0.3320871632074402	0.4061482870982814	0.5016184401167758	0.9312003158298827	0.2025982617413108	1.842996548976211	0.05376341971269882	0.05224969695960671	0.000556890640822839	0.8071568797250683			1.261668543794953
4.489941968419858	6.425836831142329	5.363280457437561	1.676781759694045	0.6808320552455349	1.023038993757117	0.6829045213983301	0.6829956769112395	0.379806744172529	0.2641300461361543	0.285224298264968	0.3337107826604475	0.4072779260711644	0.5032221214741315	0.9320120410079564	0.2029398225227806	1.844557274299678	0.05376014860360376	0.05224795654801211	0.0005568939363241912	0.8072151065610893			1.261668477799218
4.498131752265136	6.473661541825158	5.401057327522251	1.738164520737982	0.698873384461243	1.05311618506838	0.681419150066928	0.683521271532787	0.3770009060450182	0.263228842399003	0.2859246197820718	0.3338320388731205	0.4071240527761197	0.5035053798734492	0.9315760665034445	0.202778155790741	1.850794759987817	0.0537605702915649	0.05224391362872666	0.0005568943991065207	0.8072412669042327			1.261668381772809
4.506321536110415	6.338251610949913	5.100438349105499	1.543801387492253	0.6571182800019599	0.9742578781131154	0.6700868052863364	0.6728881719087982	0.3702729070976336	0.2587588142160944	0.2831861558210783	0.3320137936617372	0.4053741140791476	0.5011060227629374	0.929431478043215	0.2020834449653449	1.858213285457191	0.05376335299534758	0.05223539776260422	0.0005568927100682869	0.8073368205839099			1.261668321191512
4.514511319955694	6.351593651140523	5.12439935296011	1.536333806666953	0.6491049407134364	0.9470890569846512	0.6685321590558237	0.6700084610440006	0.3735340708884607	0.258295312894587	0.2827102187491606	0.3323025081314745	0.4051936771777156	0.5013811403216889	0.9297277592457123	0.2023504258632581	1.85155815103117	0.05376643464626035	0.05223055781563143	0.0005568934891819843	0.8073303053112599			1.261668253731776
4.522701103800973	6.468098195531574	5.306753965819688	1.596223778498751	0.6762198493865478	0.9695650941528912	0.6785644024646371	0.6733477727177573	0.377837119663624	0.259174642565011	0.2823351667540769	0.3319202260718812	0.4057153582356417	0.5016589885709684	0.9304909610590024	0.2023197111069902	1.831502981105072	0.05376927228723382	0.05222560652615248	0.0005568961769504977	0.8073160188907366			1.261668178151127
4.530890887646251	6.405431720676305	5.214182899935571	1.55314969512163	0.6486793319040458	0.9597379937326205	0.6715782203384072	0.6749309246714571	0.3731868061240268	0.2591869322754999	0.2803429783859439	0.331234510477194	0.4055870475181415	0.5008872177641187	0.9296554188217095	0.2019036727876164	1.832881591267679	0.05376431389172821	0.05222274118264145	0.000556896073017221	0.8073614500880252			1.261668094402026
4.53908067149153	6.286080678905401	4.962718305672509	1.495020312620511	0.6249862976326245	0.9451050481838126	0.6696718905805177	0.6745823967948027	0.3710870051197225	0.2576363387266315	0.2797800616478227	0.3307656167547318	0.4051127907563611	0.5006307127246725	0.9286607156731974	0.2016507343795242	1.846795726164284	0.05375834404195839	0.05222460493674635	0.0005568941283713962	0.8073762632543643			1.261668025127548
4.547270455336808	6.026340390316089	4.845714248667234	1.427019165286362	0.6191218805141654	0.9335453075710437	0.6591492182022289	0.6724394845843105	0.3683635402032044	0.2560544525642564	0.2786960739353148	0.3301652564701293	0.4046433072677678	0.4996745732215022	0.9274952924414687	0.2013715535982003	1.868498944723828	0.05375601293864904	0.05222446600518831	0.0005568944121298531	0.8073765238838931			1.261667966280739
4.555460239182088	5.954497212973939	4.817137958259155	1.456414538003177	0.5959965263388697	0.9438670478817514	0.6513726879367721	0.6707429617065487	0.3648205562088704	0.2539290370489098	0.2754818134795897	0.3284918755794	0.4030573588031856	0.4978848916184488	0.9252855689429671	0.2010732258997593	1.849105921485624	0.0537538769437711	0.05222249090857724	0.0005568977852575259	0.8073915341991521			1.261667893131675
4.563650023027367	6.099033906899805	4.926827927621598	1.56035933144135	0.6185494172200132	0.9948167663467937	0.6645527050186029	0.6783722394284657	0.3667764052454801	0.2550193601464393	0.2763737186091463	0.3285023415132747	0.4032711394149401	0.4984633846079187	0.9262886614741365	0.2012951286110917	1.837268460576714	0.05375317905936683	0.05222373256656525	0.0005569003033654061	0.8072545490219668			1.261667818371578
4.571839806872645	6.573380966536035	5.364586447809756	1.629716692652734	0.6912763354542668	1.03364699918447	0.6908163700641291	0.6919967811289452	0.3796611079454392	0.2629446303588052	0.2847375774090822	0.3323755884181911	0.4064412956186056	0.5019649871584015	0.9322935066424951	0.2025516366058788	1.831857361872123	0.05376014350168953	0.05222788682835686	0.0005568994351158611	0.8071887861808887			1.261667755140458
4.580029590717924	6.467287250031911	5.300975041703937	1.581801690528348	0.6697957699135174	1.014672462601288	0.694943917827912	0.6859323491078374	0.3845544410170625	0.2626460820362149	0.2858744725700509	0.3327786516569353	0.4060927469229465	0.501575467417343	0.9303147000762273	0.2024089522752771	1.841573618908272	0.05376610634123456	0.05223565750242677	0.0005568977278157611	0.8072815330013056			1.26166770774833
4.588219374563202	6.320492645782682	5.223304183909215	1.57204987591958	0.6674618322316448	0.9994737999791301	0.6934682918858042	0.6800939943974907	0.3813129326976645	0.260919961708244	0.2861637052331912	0.3331460157323902	0.4062790739446969	0.502018806028573	0.9300532796613723	0.2025091511518609	1.833441012716974	0.05376663269062935	0.05223969732581792	0.0005568991060710898	0.8072230815337422			1.261667647321596
4.596409158408481	6.393757714978431	5.336258017857703	1.603702654102996	0.688848395736256	1.003478642386921	0.7008292312222464	0.6808802539721739	0.3847321265928656	0.2605804661385318	0.2888539940914719	0.3337060690561727	0.4070802933376564	0.5026485734758629	0.9324721855674274	0.2027455789962551	1.82041129293876	0.05376479370817726	0.05223390583055201	0.0005569029292180751	0.8071381998643741			1.261667542896114
4.60459894225376	6.325847193928201	5.249652869971321	1.535802835462336	0.6558132878736792	0.9913167880903226	0.6847061312559551	0.6823020426939056	0.3792228887523612	0.2583231307819492	0.2846948443105747	0.3318060787588389	0.4062042900416501	0.5017688358712475	0.9316041568157437	0.2023629230766905	1.837671233942849	0.05376154192643762	0.0522247267313095	0.0005569043494912327	0.8072011416392684			1.261667430994996
4.612788726099039	6.099083179451469	4.923037988614828	1.416111717735685	0.6022995823066901	0.9362035286426932	0.6548649167606111	0.6680294577454005	0.3666731408093595	0.2533390362001139	0.2782183477263014	0.3290072539715083	0.4037584130476305	0.4996870911453469	0.9284365030476811	0.2016364643316843	1.862697119638881	0.05375719635337351	0.05221471256327079	0.0005569019256829085	0.8073072128391509			1.261667349846721
4.620978509944317	6.175130072921215	4.97762548275518	1.442073385730646	0.6148929254333408	0.9418677482595269	0.6623522731106324	0.667994305365911	0.3693900708314383	0.2564759679873265	0.2795130893960294	0.3308399951211068	0.4042693125047352	0.5005675547575719	0.9291866915751473	0.202250299160455	1.859553376191202	0.05375405373044405	0.05221294202837851	0.0005569008463274041	0.807274888786761			1.26166729968503
4.629168293789596	6.719911706300209	5.654880022889663	1.674337198708542	0.6986878053273494	1.021658791708784	0.6944606718033796	0.6811065332387186	0.3777225897187566	0.2615425013748189	0.2863727619816742	0.3344169261092628	0.4067260761478633	0.5029104009865725	0.9333519105558002	0.2033337528301637	1.852385157561961	0.05375449216975629	0.05221491508389311	0.0005569034979249679	0.8072150631530114			1.26166725600868
4.637358077634874	6.315123510408532	5.534083780012198	1.621762455509788	0.7081230981064739	1.008301893423062	0.6970098947802592	0.6803294887112848	0.3736722793585426	0.2583130529250413	0.2832998732600172	0.3337554777709131	0.4060009425590048	0.5019966296377112	0.9310030104890803	0.2024609157394687	1.860559319367744	0.05375849510022622	0.05221540771421032	0.000556905129272364	0.8071756663589434			1.261667195984817
4.645547861480154	6.127092637373975	5.090573436789645	1.517560367159556	0.6386697842634343	0.9749852150631614	0.6748956581112826	0.6768576467611814	0.3689679772399277	0.259721371242356	0.2801419336446435	0.3322302559052384	0.4055893908169173	0.5010420848591415	0.9296986269626616	0.201890942349294	1.877955156184936	0.05376227023161802	0.05221712053675305	0.0005569030974552332	0.8071766229339242			1.261667138214205
4.653737645325432	6.124217552859439	5.003418974640445	1.461241019037759	0.6170673995019376	0.9536919276602721	0.6585579862960987	0.6746712366458533	0.3727445876832362	0.2599476671800184	0.2822639200933243	0.3317619467086359	0.4058985531340084	0.500788455841859	0.9297584799916706	0.2019015102420748	1.875763827935568	0.05375924764744432	0.05221583316641962	0.0005569010348568856	0.8072027282851436			1.261667113287685
4.661927429170711	6.263404096989641	5.023576984366134	1.498110741429463	0.6211022371704866	0.9524853449401447	0.6593745102406939	0.6763520032099983	0.3778808071449197	0.2613744484844953	0.2841419958949041	0.3326172403564919	0.4065158614395296	0.5020210385803866	0.9302912283650947	0.2025144822744396	1.852193974270127	0.0537516981155168	0.05221128765790931	0.0005569027623889414	0.8072220184624067			1.261667100160343
4.67011721301599	6.331762719423747	4.961161750269916	1.569068005062747	0.6281345956712983	0.9841766885358948	0.6752914051909701	0.6829000279193038	0.3746495397397047	0.260961859861725	0.2813187309449198	0.3320727514796205	0.406625973830307	0.5026431494807221	0.930376452617769	0.2026690354596173	1.850088759561147	0.05374298760733188	0.05220077702393512	0.0005569066268717609	0.8072542817344308			1.261667051928343
4.678306996861268	6.014391747752853	4.733039763119527	1.486732637562719	0.5991812462105163	0.9728631417420077	0.6701964271140628	0.6760928427648472	0.3703646410098407	0.2550349692226392	0.2778012650599098	0.3301336164352679	0.4044856186570949	0.500008667975681	0.9268583538098887	0.2013745234276477	1.864361767240232	0.05373547190603371	0.0521938646789457	0.0005569078512698536	0.8072598746179938			1.261666982414499
4.686496780706547	6.212439428132035	4.880676402577888	1.496565938083642	0.6028890109273183	0.9713238874060097	0.6618154603504792	0.6714989124962514	0.3702672644318327	0.2553817694183768	0.2803181182324169	0.3309369620036851	0.4044082010380747	0.4995043337430036	0.9276489811117091	0.2012653663528265	1.868088311735327	0.0537299878314258	0.05218760634789266	0.0005569063619964237	0.80720755453904			1.261666928941024
4.694686564551826	6.381998835105376	5.250449865423436	1.530367676081849	0.6593846018840803	0.9849312398226167	0.6779316570712579	0.6802961146721882	0.3734624201182575	0.2599417425350877	0.2837920917442736	0.3327137244818528	0.4063232296631927	0.5010663341991202	0.9316483093343274	0.2022260516154736	1.856173411797943	0.05373294219525336	0.05217849034456512	0.0005569057152251874	0.8071341002859452			1.261666897363267
4.702876348397105	6.47239181436765	5.381589723234693	1.5669371542085	0.6906663371842843	0.9884707174546524	0.6882886069725136	0.6811053041972639	0.3770022590512011	0.2595153716095036	0.2838696409329259	0.3325572696172258	0.4060197737596108	0.5014014870362515	0.9317171153372792	0.2024596992148887	1.846100534670648	0.05374312396151672	0.05217571846684137	0.0005569077518873084	0.807163214518383			1.2616668432665
4.711066132242383	6.603335847495388	5.641103656407066	1.626164704982124	0.7282395306603303	1.036916151530588	0.7011551816955407	0.68081780802706	0.379537562894695	0.2616586154727598	0.2856642477635479	0.3328198467638444	0.4062378835743428	0.5020341726012428	0.9317359964139668	0.2025652553483079	1.8402651341109	0.05374911969626597	0.05217713097420689	0.0005569098191835159	0.8072172927410782			1.261666759130518
4.719255916087662	6.403641150513914	5.444906694154446	1.551539384776069	0.7062478822405497	1.010363017552472	0.6913622087247809	0.6830592744957914	0.3765089314478517	0.2626165284535229	0.2830452336971188	0.3321860066016483	0.4060979972770068	0.5012967429169053	0.9309880172050135	0.2020208831079705	1.84529145691098	0.05375029123727187	0.0521799048930271	0.0005569086605300027	0.8072080363460526			1.261666689324633
4.72744569993294	6.420384410525988	5.253227236955584	1.54882246483009	0.6809341501174667	0.981779138711555	0.6898688864316261	0.6815862055187034	0.3827226277503979	0.2608407231956216	0.2837437931002629	0.3322551824066555	0.4055482183632918	0.5004359137150196	0.9300130907788392	0.2018822616869279	1.877262051033428	0.05374664691155052	0.05217795583752077	0.0005569063725301467	0.8072338892657388			1.261666640335798
4.73563548377822	6.303212232512237	5.153443015323917	1.594773793615167	0.6515143514443393	1.008337584080333	0.6875022855666431	0.6844567235833361	0.3784303502754255	0.2599746407080845	0.2828457215786788	0.3306988076586761	0.4042278428877491	0.5003746632827691	0.9277933569491207	0.2020397418287736	1.859192323809998	0.05374092320494101	0.05217597078200204	0.0005569079702508077	0.8073085166326143			1.261666599278879
4.743825267623498	6.127506536793722	5.048483558694736	1.516795843763282	0.6270356375397561	0.9839272719620605	0.6640449078336401	0.6786113417208126	0.3706912972039982	0.2572772777869065	0.278999172597538	0.329342156271214	0.4027215147722894	0.4992862527697284	0.9258432023888765	0.2015459826742336	1.840494010224414	0.05374004378343065	0.05217582213811098	0.0005569118272003904	0.8073544306851357			1.261666546316751
4.752015051468777	6.138627192812359	4.957857680549943	1.44811751176612	0.6082670682999793	0.9334459642887857	0.6508811086499655	0.6681321270414932	0.3670979001470728	0.2516704245391433	0.2770123181766957	0.3287650062939186	0.402850209635399	0.4982932238106982	0.9261069982580282	0.2012623182966052	1.833805469485536	0.05374249016633443	0.05217015349220605	0.0005569123808521991	0.807355175552558			1.261666485384756
4.760204835314056	6.434919895861507	5.305007228133453	1.561819390954301	0.6840558333748428	0.9668628075398349	0.6683253372446913	0.6714797094423948	0.3712621931019693	0.25948861430101	0.2797319224365976	0.330283276222206	0.4045264192737202	0.4995970275519974	0.9291066899474659	0.2017956068481846	1.844133197485869	0.05374774685802552	0.05216955082075517	0.0005569092625990897	0.8073382068759636			1.261666454578426
4.768394619159334	6.728033542821505	5.66452043455559	1.717428311075769	0.71946691706232	1.014838754946025	0.6807455199705537	0.6760927580882922	0.3787621360003339	0.2698307870404574	0.28527201295142	0.3331646128624535	0.4056883222236302	0.5020031753863844	0.9320944801907338	0.202778860427604	1.856468263268274	0.05375413596063511	0.05218031940003012	0.000556908716754671	0.8073353308270328			1.261666423957446
4.776584403004613	6.235130360351326	5.097380705280709	1.57221053546805	0.6287676990699224	0.9926677451744327	0.6569751832682854	0.6746954793375546	0.3681144787798957	0.2608636907134234	0.2798458103344116	0.3300831565051176	0.4034094546227479	0.4992465987407237	0.9267918038017725	0.2016204632760682	1.833760938645521	0.05375990815044637	0.05219160126716157	0.0005569115915037579	0.8073072986270284			1.261666398613265
4.784774186849892	6.129417769668634	5.056772427997437	1.593794115014364	0.6178989037842688	1.001325247799812	0.6557388054126959	0.6740605654515309	0.3645545458707318	0.2537427132211866	0.2780651518891074	0.3297202966905747	0.4033062904596738	0.4988039729960436	0.9259642164130391	0.2012946673593961	1.83965196519796	0.05376546199103496	0.05219320887048753	0.0005569129274728756	0.8072508199374023			1.261666347678194
4.792963970695171	6.418189739964096	5.281001694426788	1.636084739464482	0.6380249120103052	0.9906588846849977	0.6660614944009772	0.6731585137971645	0.3691501970710275	0.2548739146459782	0.2809593590444501	0.3310341944227743	0.4044830490202257	0.5002587738798879	0.929042654859251	0.2016258654128334	1.861770942537025	0.0537667704339859	0.0521911285546597	0.0005569108692848936	0.8072327876226225			1.261666307163243
4.801153754540449	6.610419532861329	5.454152843007916	1.628877137640231	0.6798730454185659	0.9840337530150746	0.6741321727293036	0.6766350951475241	0.3777629831828787	0.2584924702879717	0.2846964022677376	0.3316810216705273	0.4055408229537072	0.5009909002725428	0.9311044953723945	0.202233949024294	1.880993125404248	0.0537631928665929	0.05219045103386438	0.000556909399911301	0.8072629341396352			1.261666288646835
4.809343538385728	6.43709680843827	5.333149329236069	1.662258224341769	0.6846242804415954	1.008093645856152	0.6827698385260964	0.6760901408901729	0.3720862716343566	0.2573933763041253	0.2795663791902036	0.3311263255788025	0.4046629545563745	0.5005550212635594	0.9289222065955848	0.202218359512074	1.858777244755992	0.05375960209435331	0.05218960470478802	0.0005569114694298565	0.8072275852874712			1.261666269425896
4.817533322231006	6.478724274753566	5.336654160941725	1.635279960926292	0.6783378081077071	1.022346074585143	0.6818194762870913	0.6787232737956433	0.3718082563986317	0.2583032036271566	0.2806092631020112	0.3321708847729031	0.4055076913739497	0.5023189309129241	0.9308315906570767	0.2025379553094487	1.848822362551863	0.05375597899921345	0.05218802901928152	0.0005569142632396632	0.807131877772341			1.261666235409986
4.825723106076286	6.465426274282041	5.283928522136734	1.601267039231268	0.6587375259610044	1.001335408948546	0.6701662577766407	0.6747628329728904	0.3731608674752225	0.2589873592166741	0.2841647382938677	0.3319248331406415	0.404992459248243	0.5015206230254006	0.9303624727643083	0.2022774072463163	1.850847499617616	0.05375364208735008	0.05218884547163488	0.000556913605010561	0.8072365030544112			1.261666206736045
4.833912889921564	6.022133705632139	4.880928598737318	1.478280782446328	0.6132474389374211	0.9283822785523378	0.6523764744877819	0.6573760138879433	0.3611654716474458	0.2471612477664471	0.2729671850302996	0.3258953060896806	0.400640835036117	0.4952880203772484	0.9221450727229882	0.2002548595990541	1.847878218131956	0.05375602610883769	0.05219095182856745	0.0005569101179882671	0.8074028961295278			1.261666212265586
4.842102673766843	6.044005970169464	4.928960017913887	1.423395006211538	0.6299848538568695	0.9206261284847354	0.6606974277383366	0.6574362950474971	0.3620706687551334	0.2465661910120575	0.2743818279380784	0.3266101528151182	0.4011516275459028	0.4952619735818777	0.9235222349010844	0.2002442788729408	1.839346778220641	0.05375738635327861	0.05218824174538618	0.0005569083357545376	0.8073628466664704			1.261666245136462
4.850292457612122	6.202304348037878	4.983793825513962	1.506374092506243	0.6227185008884054	0.9611653069029169	0.6535543613625215	0.6648078328750072	0.3657955202334889	0.2509846903127473	0.2771095803484745	0.3289735409367167	0.4019417916449898	0.4973324757459106	0.9252777630557574	0.2007764051047398	1.830785939078389	0.05375318043129524	0.05218560725127332	0.0005569098807206281	0.8074132780388685			1.261666272051108
4.8584822414574	6.191122641941903	4.840182259621939	1.540039611689255	0.5991833071441316	0.9892858156640537	0.6479745174547314	0.6686516602941013	0.3630160445177665	0.2538972752279648	0.2747876613762389	0.327423718193131	0.4017244765413175	0.4981498040670755	0.9248809726353306	0.2007549532905776	1.833666765274994	0.05374527134619721	0.05218083113993948	0.0005569105825156755	0.8073989030136305			1.26166629233808
4.866672025302679	6.132004851623043	4.924160801874613	1.536968745315878	0.6111397725613452	0.9863117998550219	0.6549768694882948	0.6665875711072815	0.3642431557276381	0.2561074939314518	0.2763078294100594	0.327434678331628	0.4022843668261153	0.4975130961471054	0.9255563061578226	0.200691426886172	1.849014367798438	0.05374081369391571	0.05217294095897754	0.0005569076279694144	0.8073351696029033			1.26166632644288
4.874861809147958	5.994674464333563	4.98475900893349	1.413580194018119	0.6319132053539721	0.9285743771551465	0.6534298625877332	0.6665297245605539	0.367939572599049	0.2543668535908273	0.2783713454325125	0.3280720526017356	0.4024394615834888	0.4966880766924984	0.924922644568051	0.2005752625287913	1.851170549819949	0.05374087745840752	0.05217234669848719	0.0005569049879152427	0.807431417931748			1.26166639906449
4.883051592993237	6.247783772782786	5.213268561717696	1.484774127637695	0.6769188603687162	0.9613402669466673	0.6662917892216191	0.6798814730483037	0.3768036031380549	0.2614421178083641	0.2828357916888808	0.3300989296408187	0.4042739797576621	0.499582719406183	0.9279516383525895	0.2014528023549335	1.841782407623995	0.05374106557800942	0.05217439330197374	0.0005569059034280629	0.8073335800554984			1.261666503164506
4.891241376838515	6.807888270983109	5.83173461144595	1.71879800612936	0.754178801027199	1.0338263282715	0.6914655391125417	0.6802137839879685	0.3792398124137714	0.2625959279317435	0.2853379854627398	0.3333658381263527	0.405473717096532	0.5021799445427375	0.931171054786252	0.2026587176161287	1.828046967534437	0.05374316339120686	0.05217492552134696	0.0005569072293870562	0.8073199756698672			1.261666589981557
4.899431160683794	6.342870625079713	5.454894979315306	1.577740310352267	0.7158907438861343	0.9643445068200601	0.6762301930473985	0.6702533199594511	0.3741237679304353	0.2553760494794681	0.2808730093688104	0.3309547901774295	0.4037607806318487	0.4987857129702413	0.927094913546325	0.2010579351758971	1.829258236928173	0.05374862621459023	0.05218033752332364	0.0005569052260435098	0.807421394210598			1.261666665142633
4.907620944529072	6.213834340518312	5.214076887488671	1.558894352903063	0.6644320003125163	0.9766000826266793	0.6682034376914797	0.6771001042448355	0.3684258224443206	0.2541560080173023	0.2775067174802236	0.3283445955707407	0.4030827421846147	0.4981815830971242	0.9267472271574105	0.2007163451811771	1.848099831320104	0.05375605541553234	0.0521879314713013	0.0005569014633917751	0.8074347354656051			1.261666762551819
4.915810728374352	6.408954434889414	5.195604337947382	1.538115413073754	0.6444403415294706	0.9772049735227236	0.6653931027145251	0.6774183440454805	0.3670592473988781	0.2537013840881596	0.278299534943641	0.3277033058940284	0.4027404476484659	0.4984307702764769	0.9272915578523215	0.2010889360142555	1.838777475193879	0.05376009651059772	0.05219104912997301	0.0005568999747315096	0.8074401139508163			1.26166688707594
4.92400051221963	6.131244003830713	5.076799982337076	1.475519813277627	0.6372319303646435	0.946748871409381	0.6655873693053704	0.6687156347329871	0.3728937447398472	0.2533017233025975	0.2800941886638897	0.3285016085247593	0.4028143765935897	0.4976904289392632	0.9261949631691447	0.2009123382683001	1.825310318540028	0.05376208456881201	0.0521900217460368	0.000556901173920798	0.8073980339852792			1.261666989717468
4.932190296064909	6.351235363880475	5.372021332155585	1.603116390738546	0.6726630050637591	0.9871469655420013	0.6758219280119648	0.6741828685703336	0.3798152213374239	0.2567200728976014	0.2840117028378091	0.3303265815197622	0.4038874235974271	0.4996563898567243	0.9281810429000316	0.2019677595058229	1.828177431498517	0.05375614139326906	0.05219195496592072	0.000556901589519855	0.8073500266795882			1.261667067062314
4.940380079910187	6.609065575586899	5.571324756915542	1.759233788544156	0.6999892375662213	1.031973601181141	0.6811174102277514	0.6824170702798463	0.3787355614946924	0.2601236012047035	0.2850137605755654	0.3317139571028044	0.4045080051072536	0.5012739190891635	0.9296909616336371	0.2025569944656431	1.850810283174227	0.05374662119294383	0.05219353652814196	0.0005568996525984266	0.8073814520313228			1.2616671510909
4.948569863755466	6.401262885229869	5.15236103862655	1.625654959473695	0.6490947253019184	0.9964264050018564	0.6754983490263842	0.6756387822809955	0.3732936449629199	0.2586309456587099	0.2820592863062323	0.3304319967756622	0.4042928839131839	0.5004938890779385	0.9289460612648017	0.2021515587047506	1.863924968243646	0.05374509567861779	0.05219380696659616	0.0005568981868552393	0.8074518557074333			1.261667242516209
4.956759647600745	6.390669946988075	5.080763890835142	1.58816594388668	0.6512910256085664	0.9809472559171127	0.6728691469259211	0.6701633567146521	0.3739617469012872	0.2575908150989627	0.2826917314934278	0.3308870236622277	0.4041214106078671	0.5001940474383961	0.9286025748505116	0.2020574325771911	1.847950167680107	0.05374290970290652	0.05218929312933065	0.0005568999320573128	0.8074631163455723			1.2616673059411
4.964949431446024	6.277167314923273	5.111779684640857	1.516873711918655	0.6670495079356116	0.961686737791697	0.6762294281205987	0.6690943488062318	0.3747450515974464	0.2568654738445983	0.283974249176158	0.3318625858621053	0.4037319954141066	0.4998492636623255	0.927831648781248	0.2016838831283836	1.836323769073478	0.05374281671696908	0.05218171681149721	0.0005569029879388214	0.8074181256844188			1.261667322320573
4.973139215291303	6.230627781716754	5.15003494526865	1.464952972004666	0.6742158758391849	0.9364707638501132	0.6769653719236203	0.6652039420415776	0.3714957797621493	0.2525858091429454	0.2821515790219303	0.330456791362341	0.4023997698719547	0.4982215469246656	0.926280384266384	0.2011325110384666	1.840129750925392	0.05374358687705914	0.05218184194852931	0.0005569031588468687	0.8074365891480432			1.261667317275851
4.981328999136581	6.203834060111444	5.24130295586848	1.501468729446328	0.6574997065551298	0.9400035084970018	0.6728630873332361	0.6619317925309841	0.371647964871389	0.251800673635881	0.2793180277762657	0.3281054022232646	0.4022320568692115	0.4964956735203366	0.9258654122663532	0.2008098240201393	1.857369197803299	0.05374271624769183	0.05218235857885478	0.0005569003517804373	0.8075120477167127			1.26166732425598
4.98951878298186	6.116066513223554	5.104582279997403	1.502287493911508	0.6128923638123477	0.9346817544248346	0.659765091356484	0.6629802354681322	0.3652223419865703	0.2544931670730212	0.2743324555958201	0.3268476323393406	0.4022409016892429	0.4961711721147032	0.9252491748163968	0.2006509877910131	1.868216029266581	0.05374486760400003	0.05218227507197516	0.0005568996417430606	0.8075065021439021			1.261667325802323
4.997708566827138	6.047043040632314	4.946967137628785	1.449081047627525	0.6013938573616116	0.9161912600618733	0.6531638327601366	0.6646009538963489	0.3637023119759852	0.2544423106239702	0.2744066493555958	0.3264973260249531	0.4016230193533111	0.4961852949038012	0.9241573797396446	0.2005236497262606	1.864457098206483	0.05374549374994954	0.05218286525027258	0.0005569028363547455	0.807471745499746			1.261667299713375
5.005898350672418	6.125167009226068	5.033380018150895	1.47701423086636	0.6213536043127013	0.9387155070828116	0.6558781700537484	0.6663200739849764	0.3653185328604666	0.252202291945891	0.2769390702805041	0.3268236851648405	0.4020113604180082	0.4963703076055785	0.9246330372001771	0.2006672876999941	1.855345840174691	0.05374393183795226	0.05218258893510365	0.0005569041298682594	0.8074864536247851			1.261667257088118
5.014088134517696	6.036809905203208	4.860364417407072	1.509408095748708	0.6105408897217738	0.9612443852872269	0.6537443971194571	0.6616575851551565	0.362553870118503	0.2510041375672528	0.2742107953253785	0.3262667028799979	0.4020753828781272	0.4962188181258264	0.9238927638029272	0.2005856382821891	1.857426766772833	0.05374270980499788	0.05218460362077072	0.0005569005258215233	0.8075348644213461			1.261667247754192
5.022277918362975	6.179576783180389	4.994263726024911	1.608912213932898	0.659755938358355	0.9851167868566709	0.6669118094732659	0.6624975402884027	0.3696695052574556	0.2551533751769805	0.2771148473339966	0.3277541129571529	0.4028217385449087	0.4974331534735595	0.9255254093812163	0.2011974508837895	1.862599666882887	0.05374503460476499	0.05218582764861453	0.0005568982949906913	0.8073853377754924			1.261667263169641
5.030467702208253	6.302056568560253	5.116821190256965	1.608101078468509	0.6598113962074325	0.9999175876085669	0.6724424501130486	0.6701609618218607	0.3707922332988076	0.2559935424329553	0.2779734207747392	0.3283002110835587	0.4030163597442945	0.4985195722614546	0.9267571373105536	0.2017342351402956	1.828224108088374	0.05375012788138003	0.05218552349781905	0.0005568993314214145	0.8073070774740203			1.261667307831813
5.038657486053532	6.279301232460672	5.083208381340329	1.513179722448783	0.642020066968538	0.9600644479798582	0.6701820595164977	0.666570999664381	0.365087808809379	0.2514314308407119	0.2752514526536622	0.3270787403831201	0.4020074649012208	0.497819852622107	0.925897763413938	0.2013908592864988	1.815195929538779	0.05375544336795984	0.05218869429349805	0.0005569003138936017	0.8074158121083529			1.261667344963256
5.046847269898811	6.309736638347528	5.274149307788401	1.533107529108909	0.7029312670163186	0.9588133223479507	0.6775549630494525	0.6653947031297227	0.3687660997032673	0.2513218367551769	0.279435770671736	0.3290042183143251	0.4021034809964314	0.4979402481673048	0.9251954657595631	0.2009307517599858	1.823628034917578	0.05375489447597443	0.05219489540535087	0.0005568990284585361	0.8074239925660598			1.261667371892964
5.05503705374409	6.193460989179167	5.196903882204416	1.530207523224548	0.6931129696633238	0.9806015337983035	0.6750175314411568	0.670446150474926	0.3760675667329134	0.2534096830044598	0.28452691909913	0.3307287219284068	0.4029030961174	0.4985363639688671	0.9255533665190062	0.2010157232811624	1.84898822307759	0.05375367271521015	0.05219726607744823	0.000556896497928704	0.807376057802108			1.261667425286654
5.063226837589369	6.283624547196242	5.158437809465694	1.597303600122668	0.6718836973479698	1.013070839121513	0.6717896293358737	0.6727181382879023	0.3669411452828086	0.2553243665943121	0.278164617546583	0.3274839521139995	0.4025548143241722	0.4975520038306906	0.9257788320064141	0.2013416647756832	1.850080816443075	0.05375463735404987	0.05219302830877701	0.0005568960372241557	0.8073975834485538			1.26166749805084
5.071416621434647	6.313071214069952	5.180519414455914	1.641794035201753	0.6729381827494605	1.014177010526512	0.6729087630069102	0.6724265519708617	0.3663715132469947	0.2550879379714183	0.2759655711662094	0.3274903402903739	0.4025089944577418	0.4973107054980733	0.9255395586554824	0.2015129189816355	1.837442732714388	0.05375569593027447	0.05218525788128175	0.0005568977702845296	0.8074257697784227			1.261667560146505
5.079606405279926	6.357471792231208	5.14171924655072	1.563114012872551	0.653826619158431	0.9722038796714724	0.6710926465273546	0.670642980691238	0.3705864338525086	0.2532988263534877	0.2767928630894563	0.3270207512276719	0.4020096088011667	0.4973758154469698	0.9260051161871647	0.2013211650045871	1.842941392512576	0.05375530289895035	0.05217532158998258	0.0005568981543667957	0.8073988998357865			1.261667602655166
5.087796189125204	6.469810222138402	5.229143100789221	1.643893926388201	0.6594838064852535	1.016456237045786	0.6761999665479942	0.6774805000730125	0.371951234271312	0.2558647843014094	0.2764613495726297	0.3271980992042394	0.4020594696302903	0.4979957544114176	0.9261631437851522	0.2015043759931884	1.848094269365092	0.05375383249809525	0.05216789032699658	0.0005568957459621025	0.8074225614431384			1.261667649454411
5.095985972970484	6.225339045048686	5.095807127962873	1.628784299587502	0.6474058519761755	1.039144970185584	0.6767806877060524	0.6811839325160088	0.3702965155017265	0.2558831920012732	0.2749610883472759	0.3279853318941426	0.4024915240652309	0.4979979564332406	0.9256655743196039	0.2014056049720878	1.854474952622182	0.0537547225762614	0.05216900660137782	0.000556894045265409	0.8074574977564134			1.26166771021417
5.104175756815762	6.069822459440273	4.869529494159707	1.453839290392763	0.6069962906163425	0.9569368265056437	0.657554339847098	0.6708915057858806	0.3678041311171186	0.2523927993910207	0.2750144676675043	0.3269201339464328	0.4016087704527712	0.4964450473941292	0.9244599707371662	0.2006199162922681	1.84123901206423	0.05375163595866431	0.05217525138447959	0.0005568962454514206	0.8074335166479445			1.261667732307247
5.112365540661041	6.23794276055022	4.98054124286153	1.440745061321785	0.6140181365650226	0.9513690940883588	0.6603490679416635	0.668498222680291	0.3728716367566822	0.2521776034384647	0.2769741865539213	0.3266672069463639	0.4019864773136451	0.4963971334360102	0.9256632610422131	0.2006291935424347	1.836497614583186	0.0537487160661796	0.0521784068376855	0.0005568992791572937	0.8073575094756674			1.261667731731008
5.120555324506319	6.221758328585627	5.043259172765283	1.40057797090351	0.610815558403774	0.9252234746491874	0.6605652738982934	0.6627148831619737	0.3734657882359588	0.250783750686051	0.2785063027254783	0.326499293705735	0.4020792641275488	0.4956802353688628	0.9253349237075894	0.2002142825588503	1.850698880452536	0.05374358961095622	0.05217625501498218	0.0005568978605151517	0.8073532253766066			1.261667737477651
5.128745108351598	6.129308203720108	4.934466154971854	1.426055227309577	0.6117543812207805	0.9139314707646496	0.6594447487578119	0.660761668037676	0.3672924392002436	0.252994192830839	0.2757891017370074	0.3264372732284485	0.4015798549248368	0.4954047079783084	0.9231859629806094	0.2002844044815911	1.863870431936069	0.0537344722915233	0.05217623485059218	0.0005568942514678834	0.8074555036664693			1.261667758589456
5.136934892196877	6.044301627679615	4.842310926267585	1.487220417060145	0.6135723701940565	0.9372878420458903	0.6607229632715995	0.6611338288656704	0.3610139368441806	0.254344859554588	0.2739462656573103	0.3267274623751588	0.401003714511488	0.4955588424255719	0.9229746274437689	0.2006318832922882	1.852220924597577	0.0537328072622102	0.05218036968771777	0.0005568947373596848	0.8074797748247493			1.261667784420321
5.145124676042156	6.128360228703047	4.975704254532618	1.506322552368628	0.6209533613353837	0.9496370813190107	0.6655467379385367	0.663670546117476	0.362455871738414	0.2538555148528949	0.2751733328044355	0.3276473390166018	0.4016950039833785	0.496727864182664	0.9243497319721138	0.2010752819782997	1.836107585931795	0.05373998219314732	0.05218041360554138	0.0005568986328900317	0.8074906301220491			1.261667757055451
5.153314459887435	6.388319897003458	5.135792665762545	1.585149171227362	0.6361407247045275	0.9786085601402731	0.665789068760577	0.6700798312923212	0.37093301650264	0.2565678609453108	0.2814686907876796	0.3294811162858102	0.4030224449996441	0.4980598401770913	0.9254110599090422	0.2015375095943957	1.835930394335238	0.05374576702817266	0.05217762589219523	0.0005568998925444687	0.8074637970238283			1.261667712650002
5.161504243732713	6.394152360182623	5.146040628724153	1.576898068629109	0.6386418913491076	0.9949368832056025	0.6686763111631087	0.6733088134866161	0.3754918190538892	0.2570750710353478	0.2842017923830306	0.3299814129498543	0.4031341031485078	0.4975869451385634	0.9259868752884329	0.2009839217450704	1.851930471570292	0.05375053760484558	0.0521768293576572	0.000556897220640327	0.807453752921902			1.261667690177355
5.169694027577992	6.358489519363714	5.236171838239661	1.546325318553661	0.6608072604053202	0.9932908324502882	0.6785253482838601	0.6769235869869985	0.3797829327984254	0.2614572388755448	0.28339451627096	0.3290553449474583	0.403436124689078	0.4979432805508541	0.9262321961675561	0.2010802292187886	1.85052079379719	0.05375358293065123	0.05217189031475705	0.0005568957615106235	0.8075201562408871			1.261667695485763
5.17788381142327	6.38607501698762	5.196322328036186	1.582221933446173	0.6431460987735127	0.998370539132303	0.668643924403596	0.6822347513962169	0.3787175222818624	0.2650779738570206	0.2824297400111322	0.328561036249536	0.4027614979965241	0.4981736035136995	0.9253241420769494	0.2013399193131206	1.831395346926045	0.05375225893835315	0.05216353533910444	0.000556898316969512	0.8075272716596104			1.261667679858735
5.186073595268549	6.156168313519572	5.015881437997872	1.505182844999168	0.627822860828293	0.9784795568181528	0.663545193354543	0.6696983183773858	0.3685545669225048	0.2557837783875747	0.2786163397676818	0.3281473438692264	0.4020315091545769	0.4969343253636025	0.9245085218601155	0.2008491203060163	1.823615006410433	0.05374814461875953	0.05216094810528415	0.0005569010371412313	0.8075470138305026			1.261667633952777
5.194263379113828	6.329166433386026	5.071841191871655	1.526754355396559	0.6511868158826245	0.9700707903049333	0.6699005245364671	0.6652430823086619	0.3653806885193888	0.2518297877763219	0.2789243210754621	0.3288554507575362	0.4029807977199652	0.4975708118277242	0.9266985065540294	0.2009949252291817	1.824822346382671	0.05374480569739876	0.05216379736659812	0.000556900144054698	0.8075114710947767			1.261667585644081
5.202453162959107	6.66578177245057	5.272435538649782	1.563562689604152	0.648452193235488	0.9646896267635917	0.6714337459888641	0.669321409991409	0.3686389472812187	0.255185594990797	0.2805523653336737	0.3297004021462689	0.4038646881751164	0.4989835120154227	0.928578103004192	0.2016072602161371	1.834947527769508	0.05374367777535639	0.05216456631208427	0.0005568968233559617	0.8075051591986603			1.261667580284302
5.210642946804385	6.482077421958841	5.350817346979096	1.59825138550669	0.6414537071140849	0.9742244084859497	0.6748499583404265	0.6736774864693539	0.3707884696217822	0.257333752807251	0.2796150167319401	0.329012099586364	0.4032748788012626	0.4985773090085627	0.9270021900153211	0.2016789464862382	1.819006445085122	0.05374215802991265	0.05216494376427704	0.0005568949945630586	0.8075443497902761			1.261667623473001
5.218832730649664	6.407598082184818	5.232314285075716	1.636219717211732	0.6252907464267295	0.9910311899717261	0.6596055615572006	0.6726114873099378	0.3666917624821672	0.2565128572525082	0.27893717902259	0.3282740000189776	0.4026338515390603	0.4975804246599647	0.9259248660472785	0.2013071424964678	1.807453184156224	0.05374443827527736	0.05216629676477121	0.0005568960348953503	0.8075540279945617			1.261667662971345
5.227022514494943	6.529516945976974	5.216807124351863	1.655706178124509	0.6342749708950725	1.03872797907241	0.6652745653685572	0.682734632552378	0.3714458122404232	0.2606013886682108	0.2812558560868059	0.3294108588555534	0.4033024977612128	0.4988782430973555	0.9267185180799152	0.2014708266556337	1.814159624162923	0.05374922086496536	0.05216852597106475	0.0005568963297178566	0.8075761722451108			1.26166769398107
5.235212298340222	6.272395726068454	5.197328979564968	1.542921484194028	0.6513967971459499	0.9853197448903079	0.6703641167021936	0.6730032597938673	0.3703528023500478	0.2521307830986402	0.2769500632569809	0.3265929250156967	0.401252693765104	0.4967129449123089	0.9241730166468995	0.2003340800488489	1.8300840897299	0.05374872800234783	0.05217053094439882	0.0005568931520705335	0.8076967280125741			1.261667733661828
5.243402082185501	6.315014746436365	5.236700920905569	1.519037331500384	0.6643110764051212	0.9416141893074315	0.663834466191138	0.6618080018579945	0.3665503832580504	0.2494739131409181	0.2737572229323017	0.3258992514386936	0.4007675502295043	0.495695716060905	0.9249564362434869	0.2001837870133851	1.857948586380511	0.05374721486068976	0.05216748936794485	0.0005568917725797946	0.8076942748111838			1.261667793607215
5.251591866030779	6.495989073549199	5.36459126694446	1.596742563385744	0.6809063334157242	0.9580373819914864	0.6663534728254691	0.6695283118406923	0.3692620595848056	0.2544939794805804	0.2770886278636466	0.3279689565692944	0.4023220629978425	0.4974792242185756	0.9286207071272478	0.2011602394683097	1.852748154851349	0.05374839417492754	0.05216035637903958	0.0005568958731524661	0.8075235701524788			1.261667836431646
5.259781649876058	6.630982628587015	5.388029298026228	1.681415505644907	0.680249037388587	0.9938130522061092	0.6667273353691729	0.6780084992139942	0.3728392986186911	0.2582685183958063	0.284731588695149	0.3298360513753497	0.4035276927314635	0.4994346587517304	0.9292149897823426	0.2020281225972671	1.855537437131363	0.05374594618728627	0.05215728647380975	0.0005568993705850552	0.8074856267283654			1.261667845045885
5.267971433721336	6.784064047085382	5.462752565660725	1.728650244912529	0.6908857602361075	1.012892119170159	0.6750132238641847	0.676627534829772	0.3739391835284158	0.2570397568544058	0.2815869923713853	0.3294302880973489	0.4038267446927007	0.4992723688349845	0.9289898529382111	0.2020860741677538	1.862294109854489	0.05374447022805371	0.05215825793991822	0.0005568969315787755	0.8075683645214131			1.261667876190985
5.276161217566615	6.377203133908075	5.300372511471416	1.580915018872129	0.6700462787161917	0.9787524441090176	0.6703967403542944	0.6725804593644835	0.3713723537882482	0.256352335558876	0.2790598902944905	0.3291333837932979	0.4028887598805261	0.4979305504244985	0.9267248099434712	0.2012658235244875	1.86014396323899	0.05374645584068472	0.05216188765357315	0.0005568931114736957	0.8076569004588268			1.261667902712859
5.284351001411894	6.186847849996448	5.178919558699293	1.536524224488448	0.6523105324813623	0.9880079844986775	0.6591251075224532	0.6769658178240516	0.3679479818832495	0.2587599981865689	0.2783062706772397	0.3297416202393769	0.4032018201717914	0.4978924891558709	0.9260804109599136	0.2014320886451708	1.850796768475848	0.05374708210713849	0.0521702819717071	0.0005568925565253294	0.8076563204076314			1.261667945037731
5.292540785257173	6.319572532651987	5.162236188410046	1.547467853029726	0.6530441950268269	0.988898666845646	0.6661875416053336	0.67156408469911	0.3678099791630658	0.256359683566039	0.2771543877546621	0.3287226353466557	0.4035283426683021	0.4980491991098767	0.9268106624510489	0.2015591910345221	1.845723612941714	0.05374639865617086	0.05218010512597831	0.0005568937439113046	0.8075744753820507			1.26166797197489
5.300730569102451	6.345930728062191	5.173627686155166	1.517893106706679	0.6616615110703339	0.9698073828441661	0.671145436455484	0.6652603411564163	0.369519409886486	0.2541471937147873	0.2794995256977486	0.3285646359509657	0.4024126797899213	0.4975799300140759	0.9269494127937681	0.201264735521636	1.847081715555952	0.05374946820812883	0.05218535289501619	0.000556892608281596	0.807611854628417			1.261667996447873
5.30892035294773	6.415235198969785	5.020067358367927	1.488329205409921	0.6200156835904276	0.9516914665126416	0.6528951847763663	0.6680262053811212	0.3666182294639177	0.252765938988722	0.279135497920199	0.3277112255245938	0.402157378383038	0.4977675868991072	0.9260742908320306	0.2010185134751879	1.851546135209988	0.0537513096606697	0.05218281953792717	0.0005568894221257159	0.8076866987466115			1.261668046049215
5.317110136793008	6.647705934828641	5.240538359791294	1.608154808807669	0.6473844319012391	1.0134907105351	0.6684865357235236	0.6809034028067117	0.3717827119613397	0.258124912129264	0.2833953770237396	0.3296471548467302	0.4045369935000255	0.5010396755978805	0.9286873561806593	0.2020720706787455	1.841903610450062	0.05374546605095163	0.05218357419573805	0.0005568883289276284	0.8075625942891089			1.261668126718923
5.325299920638288	6.463396157129142	5.255096785629385	1.597914447983508	0.6611866550752338	0.9966094934931455	0.680538290682255	0.6739509445331604	0.3713562917398071	0.2572548664577418	0.2811938546279099	0.330369764213079	0.4043940235004601	0.4999690460149693	0.9282241461797849	0.2021134424327614	1.814652650779731	0.05373915445612191	0.052189727554149	0.0005568905255786229	0.8075042655285982			1.261668213226337
5.333489704483567	6.339393183283723	5.221877457345568	1.55784407685241	0.6689790344566078	0.9957976057864059	0.6750691477693825	0.6723229547814553	0.3699994914144315	0.2555165234172996	0.2773818770248485	0.3286700875254989	0.402926036424396	0.4983517854107635	0.9265912184187215	0.2015313948209574	1.812915768704552	0.05373681739635531	0.05219435298049532	0.0005568922503513717	0.807550075797128			1.261668276971739
5.341679488328845	6.216183665578995	5.097085879009654	1.531119145084706	0.6368498426345697	1.003075323331977	0.6603822988602238	0.6769209101514152	0.3659642978060212	0.2570323915178318	0.2752026069724051	0.3264875715614454	0.4018771204594082	0.4968605484458452	0.9245126360837143	0.2007706658867785	1.838342020316417	0.05373659953679886	0.05219904174933127	0.0005568904970092029	0.8075335580425905			1.261668328268406
5.349869272174124	6.06200972135608	4.914606449321226	1.501291593487047	0.6082058021215482	0.9604933401210438	0.6554183473323063	0.6693127991463164	0.3628021639842612	0.2541706603026764	0.2738461179820795	0.3254295567242809	0.4013763706263388	0.4956453788984177	0.9231145521011557	0.2002471053176775	1.861953109143664	0.05374347214830326	0.05220620257386308	0.0005568872475612343	0.8075170092215664			1.261668401374484
5.358059056019402	6.52313347887116	5.299510817346604	1.680133528421523	0.6789497114184645	1.014564642267451	0.6844746575695629	0.6781222325541471	0.3743409042352145	0.2577905552066641	0.2810367348821987	0.3306673748711498	0.403426179262164	0.4991610688975391	0.926716500037303	0.2015672656670802	1.857646591434646	0.0537510421282234	0.05220836664314519	0.0005568864531770264	0.8074287997632729			1.261668484061053
5.366248839864681	6.711613082974091	5.534002812361514	1.731529791927102	0.7093578932725366	1.045584141805298	0.692409516445774	0.6839218923325476	0.3769010390458042	0.2601960491582734	0.2804952017759131	0.3312736083406094	0.4059104512496227	0.5007033831246488	0.9298268463026379	0.2017782546965459	1.841265445521562	0.05375359644776832	0.05220345135367864	0.0005568878692679967	0.8074180142963351			1.261668550124841
5.37443862370996	6.309311646577555	5.129719576055312	1.523509054353913	0.6408104641211728	0.9611009244768425	0.6693717174925526	0.6693519415981773	0.3686705839432667	0.2534994737838513	0.2755585969387853	0.327713145201479	0.402925276998607	0.4978395456330474	0.9260512583089193	0.2009173998695486	1.842249322799658	0.05375638266428807	0.05219588932352045	0.0005568866767681913	0.8074900603453917			1.26166859783412
5.382628407555239	6.354156779400111	5.06729854054101	1.549496031331836	0.6242190302656178	0.9661662082000683	0.6639585779260181	0.6668718030950871	0.3641432011304241	0.2556051723758549	0.2760258469825818	0.3284620944290423	0.4025117315841337	0.4977613310326456	0.9253569628792635	0.2010534586044992	1.852877733798082	0.05375460657443802	0.05219061396543069	0.0005568819325689035	0.807527012903938			1.261668694824687
5.390818191400517	6.622899486452028	5.410684528408428	1.70446310315629	0.6907573491286896	1.045779804354927	0.6809520329210919	0.6795557166423967	0.3715736096477461	0.2625851558547501	0.2820220713343234	0.3305664756744173	0.4045122053086672	0.499730251872979	0.9281003885221668	0.2020665822604544	1.855348461717514	0.05375301315462366	0.05219010525291642	0.000556880047348179	0.8075230314062465			1.261668820808542
5.399007975245796	6.525225762668033	5.427112921444296	1.7306710679903	0.6987397297313711	1.044674224623608	0.6908561775707901	0.6818283098189061	0.3798807190630426	0.2623189363767982	0.2862086925561556	0.3301359580520863	0.4044132658019607	0.4992460064654042	0.9286519008592461	0.2020925710076363	1.834388040173063	0.0537548034567925	0.05219081060933828	0.0005568812446102069	0.8074330619194023			1.261668955585964
5.407197759091074	6.286162437779263	5.064099954694298	1.58713944694392	0.6261297001651149	1.016286739209013	0.6760379921705991	0.6820223986182112	0.3726788011543757	0.2628188441663869	0.2805962397696106	0.3289729896171306	0.4030315391053722	0.498747502376045	0.9263419388888919	0.2014905117767276	1.832803643164481	0.05376038258739226	0.05219119802043872	0.000556881813411342	0.807445567642646			1.261669060844827
5.415387542936354	6.19870540289991	4.942057508301073	1.508179084648363	0.6160949965236048	0.9987124318269202	0.657110501412146	0.6836743531340418	0.3659201737321742	0.2597231682194482	0.2777992342912896	0.3280258700495611	0.4031993149331017	0.4983123522694397	0.9248402144253826	0.2008520571149194	1.839468096686467	0.05376738066712675	0.05219208214404929	0.0005568796573363154	0.807544973781818			1.261669173288843
5.423577326781633	6.309745199729154	5.03073707759174	1.510725682171558	0.6391262049855735	0.9870159639486733	0.6645385874341793	0.6795011417405743	0.3693246773543209	0.2597029215100083	0.2793931082506456	0.3294641407636163	0.4046713806658519	0.4995197589979803	0.9269934580456267	0.2011147966293359	1.837790690419241	0.05376757543357601	0.0521929624320416	0.0005568765515656338	0.8075472225021189			1.261669309611297
5.431767110626911	6.45014356597978	5.308229239570302	1.633682692158205	0.6971916035064262	1.014901806778206	0.7015092053606413	0.6828940771666497	0.3786269538730864	0.2616615353010227	0.2823219523457445	0.3314361798275443	0.4044024350528758	0.5004387330559966	0.9283218606772582	0.2020950135167338	1.836789755680577	0.05376509680612239	0.05219202263717794	0.0005568756591257609	0.8074974818932691			1.261669452325557
5.43995689447219	6.324285550244745	5.252574733972184	1.579331738078499	0.6921507778670654	0.979611657910074	0.6963070937803071	0.6742146696263029	0.3766273831051179	0.2570091598365742	0.2827064443508633	0.3299604521204407	0.4025165400795195	0.49765022493997	0.9252664758366085	0.2012265392034817	1.828047395793587	0.05376496959371262	0.05219143449997699	0.0005568760295662015	0.8075665776236046			1.261669580544867
5.448146678317468	6.227105697009097	5.140505771023427	1.492293632599193	0.6544043248362924	0.9531822448010768	0.676671977438431	0.671261686672135	0.3705675062852458	0.2572007620063502	0.2808230788456656	0.3288634422004937	0.4023809044462451	0.4973917383385973	0.925202316552205	0.2007198687379426	1.825890048210139	0.05376480849229649	0.05219140666435045	0.0005568746079881593	0.807609954650069			1.261669690836807
5.456336462162747	6.237561813299023	5.136409549699106	1.481397665227463	0.6452052784989373	0.951275442120106	0.6741276449696519	0.6712497227067277	0.369523891501314	0.2577728359787338	0.2789914733170161	0.328514337517696	0.4026663367345386	0.4978994471636939	0.9261475416487985	0.2006537370297726	1.828525840031619	0.05376244465024375	0.05219234825373591	0.0005568718216350666	0.8075947396971418			1.26166980019261
5.464526246008026	6.224426770077081	5.102132111181959	1.457464147200754	0.6463053076722649	0.9375547837813238	0.672833078021904	0.6669259615126442	0.3666447339975899	0.2509040206130569	0.2794289164137184	0.328814628991527	0.40199572294254	0.4976154887032309	0.9258010012241968	0.2007712524057387	1.830433280041321	0.0537583974575435	0.05219702706366419	0.0005568713030268215	0.8075955088145977			1.261669907688752
5.472716029853305	6.310818877549383	5.240228885621517	1.54098821922503	0.6706726632357538	0.9707611816139359	0.6741346356924058	0.6698256190727825	0.3684630124555625	0.2521827412961686	0.2807019585258303	0.3293724448224882	0.4022965169387878	0.4980021440095071	0.9268805867152807	0.2012031337720655	1.830207364107662	0.05375993386786663	0.05220556847774205	0.0005568741663033519	0.807494664027028			1.26166997599272
5.480905813698583	6.486301310648903	5.447506132360568	1.669687538795784	0.6963741610009073	1.018859060755941	0.6768108711613608	0.6751247958429395	0.3715844656307732	0.2611602052996066	0.282115483418229	0.3297582799288014	0.4035845329492208	0.4986721592671852	0.9280540392611183	0.2013876808179194	1.837347660433496	0.05376729885335744	0.052215649577314	0.0005568762620908535	0.8074312859923165			1.261670031095246
5.489095597543862	6.368767868074409	5.256124204303789	1.586948288390365	0.6689035059856361	0.9996313032336892	0.6685482159790915	0.6717348063491866	0.3700560143031431	0.2542176470034181	0.2809635668953098	0.3297070053323696	0.4031472242820315	0.4987829730824933	0.9276680941608343	0.2011446526237649	1.854469615644004	0.05377109991144952	0.05222893159586262	0.0005568744344397815	0.8074475236966363			1.261670067521705
5.49728538138914	6.392908346040554	5.222075714481421	1.576570539970228	0.6582838526606456	0.9910617253182429	0.6773640947206419	0.6722394615857	0.3742085493831076	0.2546592105874489	0.2801651995096255	0.329179530264842	0.4034673941291674	0.4992066771331445	0.9287016924167613	0.2012633300528392	1.852051984655685	0.05377269946631997	0.05224195183349222	0.0005568714402626873	0.807468857756954			1.261670123576514
5.50547516523442	6.469946355696972	5.258939104681269	1.582593933041745	0.6754071543973199	0.9756520783224858	0.6826108725263819	0.6675235611624261	0.3734105443937263	0.2544702468537963	0.2800790836223042	0.3284005661113737	0.4025242323441115	0.4981497957439334	0.9270752858689724	0.2011213041240438	1.840254115910758	0.05377385406420034	0.05224844280846526	0.0005568713812042748	0.8075650337606134			1.261670179836603
5.513664949079699	6.332744074663655	5.163393210384446	1.528502239587266	0.6725380079532786	0.9721802650106708	0.6847131298496048	0.6727635985516193	0.3731568976539398	0.2534935709019192	0.2800543006234319	0.328051597442145	0.4020045848141701	0.4974134812814541	0.925749080677271	0.2008150483504251	1.836608854371837	0.05377425420341474	0.05225618948252691	0.000556871750109135	0.8075982781152524			1.261670225521632
5.521854732924977	6.205056347614756	5.039954778224801	1.491969484923452	0.6488488968768521	0.9849747531460135	0.6891995593724644	0.6847002958480611	0.3719618241882359	0.2568265475851791	0.2782446084860527	0.3289092819696068	0.4036419689388214	0.4982496164765871	0.9274516501326668	0.2011523608202847	1.851007037805522	0.05377135693278944	0.05226195412846491	0.0005568694629041856	0.8075658738899002			1.261670267885831
5.530044516770256	6.29730227055478	5.089786193030802	1.488266538938361	0.6418755396909394	0.9585176894115154	0.6781512389089418	0.6663432641499023	0.3664100067500994	0.2542666581155444	0.2755558986347416	0.3278896801715001	0.403235504362127	0.4978093495159142	0.9278592791042517	0.2012848675954128	1.862126541307903	0.0537661658872483	0.05225465641347152	0.0005568658711250999	0.8075786045972604			1.261670351545771
5.538234300615534	6.514656948263815	5.497925161390783	1.599833325819686	0.6989520546108068	0.9804482319386015	0.6992232401633549	0.6734346320454664	0.3747397047632196	0.2607850624473703	0.2807260627616823	0.3306107766026664	0.4048141385654123	0.4995223343882977	0.9312145953431251	0.2021418920090885	1.859907006961105	0.05376299546983355	0.05224917624708831	0.000556864853882952	0.8074411661761571			1.261670460218555
5.546424084460813	6.738038063144846	5.881743847810499	1.713244969731088	0.7643003431810591	1.022724644391249	0.7229507831480199	0.6864928770495945	0.3875065108588154	0.2676712274652518	0.2890141569040111	0.3341347875707045	0.4059747252050417	0.5025161221378049	0.9331943156284175	0.2031284780422861	1.836710172445186	0.0537606757292856	0.05225032876805662	0.0005568667046180303	0.8074307889019242			1.261670560603492
5.554613868306092	6.677295075895647	5.747553591122948	1.691877318546364	0.7190622833478661	1.026552343781709	0.6912723157687168	0.6783243277618194	0.3808596807699721	0.262146462255773	0.2840681739103422	0.3312315880369494	0.4049325302979077	0.5003573628233167	0.929643598211517	0.2024083231514772	1.841271455302112	0.05376487995071821	0.05224934121975109	0.0005568675187824384	0.8075731275265958			1.261670649962672
5.562803652151371	6.228868868929228	5.027458121191687	1.561640604406311	0.6288562677053074	0.9748312593881002	0.653198703708149	0.6659339990844529	0.3618180964451051	0.2515989164078766	0.2751172714167632	0.3269786813675062	0.4022415398622066	0.4966179784577806	0.9245318770583887	0.2007985458997777	1.860103721693662	0.05377167855408753	0.05224948831569499	0.0005568658970118559	0.807657343796757			1.261670734146281
5.570993435996649	6.240206633967962	5.085295569018199	1.534531013987622	0.6357980940306301	0.9678704878516743	0.6576504358014486	0.667987835817357	0.3647853096915151	0.2511776959766371	0.2772730062190233	0.3275606001512211	0.4015709609237105	0.4966603016224258	0.9246525716247728	0.2008831108150647	1.870246831236154	0.05377185230498075	0.0522481909864539	0.000556864715364803	0.8076774009757379			1.261670810252243
5.579183219841928	6.422269202829216	5.285156131855313	1.573185273745791	0.6723493828461862	0.987520833963429	0.6895745173910593	0.6829987752721478	0.3778634413543208	0.2606447018050778	0.2838349440515871	0.3304185568742052	0.4037578331148349	0.4996003850850484	0.9284649789655678	0.2021326108702035	1.85669269710184	0.05376682992169634	0.05224606291718419	0.0005568666465448508	0.8075679297457429			1.261670848095461
5.587373003687206	6.549237391865665	5.308409667134772	1.644250704759719	0.6698179264479495	1.013671979796661	0.6892116382179042	0.6892133324976467	0.3711937749017103	0.2612610679516226	0.2808146042842256	0.3301494369015925	0.4042607593703709	0.4996359066578998	0.9294061422367372	0.2021328111655877	1.861743670554212	0.05376833681452871	0.05224663905438102	0.000556870021369207	0.8075315499931957			1.261670826014833
5.595562787532486	6.657064879069653	5.348573528853048	1.681857082994101	0.6744199011434977	1.005840321314694	0.6794398095945959	0.6687090655186358	0.3714528592075823	0.2558043846951238	0.28053474005902	0.3292542616669607	0.4028960739779099	0.4983568279221296	0.9274554142241036	0.2015628900857394	1.870337290205339	0.05377274659944089	0.05224792258909617	0.0005568701976818537	0.8075981111404075			1.261670795045442
5.603752571377764	6.655188154448958	5.411792247506046	1.681629245496708	0.6843734133682765	1.015900818418774	0.6754216897223621	0.6672183260164781	0.3711289191639918	0.2566879040233211	0.2784718019531571	0.3285102765113954	0.4028414865008692	0.4982313364629633	0.9270991902044643	0.2013802906047284	1.856871949639137	0.05377134708337689	0.052248770959269	0.0005568667274068934	0.8076869967490183			1.261670781373868
5.611942355223043	6.550851041461317	5.371010321444894	1.673003082963231	0.6888434993716288	1.02773125622115	0.6781621171254067	0.6772829540634656	0.3703548720839015	0.2656857617302828	0.2793219895568621	0.3297631858744401	0.4045089548825685	0.4993208943383224	0.9286157063257389	0.2019240865905851	1.827010942627231	0.05377041055820552	0.05225183016586719	0.0005568652420898371	0.8076626266958551			1.261670794092686
5.620132139068322	6.436974053553072	5.126564020558841	1.592501535545239	0.6477321547648551	1.009603971148151	0.6749341346644653	0.6779621477806126	0.3694013001688867	0.2625679021101027	0.280458752323705	0.3300401396584454	0.4047019510680395	0.4992150131195767	0.9277187123785676	0.2018041369760956	1.818830551844541	0.05377380579982959	0.05226383273189359	0.0005568671191406204	0.8076609625669182			1.261670799599462
5.6283219229136	6.250188007348374	4.995032496455793	1.568045053329062	0.6276319143759891	1.024553217828806	0.678121114110931	0.6857150773997773	0.3672262099045586	0.2587872987110219	0.2780733352019402	0.3274931167205065	0.4029064197772311	0.4979265732774454	0.9263470255266409	0.2009927641198918	1.831052174471863	0.05377573563795124	0.05227393040681193	0.0005568677146559793	0.8076989949739767			1.261670780325069
5.636511706758879	6.303896907948023	5.168818496017524	1.608388710106453	0.6520283153718683	1.032545594112422	0.6680587928367415	0.6830347788045069	0.3676550452486332	0.2589362432851201	0.277960436453676	0.3281481294803149	0.402848636677534	0.4984071802704387	0.9270241507939593	0.2009474157338378	1.846463241668901	0.05377013737012423	0.05227548617450308	0.0005568661492767384	0.8076341472394016			1.261670763981239
5.644701490604158	6.414552557034079	5.272544484005818	1.603484585837919	0.6614273633171428	1.012167285889807	0.6641990498172635	0.6719993187906137	0.3735353198815087	0.2567244941165833	0.2815836832997242	0.3293742293434344	0.4027644025487419	0.4986373914243902	0.9271974357105255	0.2014179613855142	1.858994170531892	0.05376314774952645	0.05227678733936244	0.0005568656113024544	0.8076462129781984			1.261670767027898
5.652891274449437	6.438101727520936	5.354952161592384	1.657356028506776	0.6812097520018695	1.028915296467527	0.677457235544825	0.6749425845152861	0.3816334418920052	0.2593479868156877	0.2851380786026262	0.3312533414969084	0.4035413151153301	0.4992391075760789	0.9276847973808334	0.2019160475186806	1.840378547122238	0.05376166288046644	0.05228084275180134	0.0005568700465104025	0.8076386107966226			1.261670725628741
5.661081058294715	6.175195581523793	5.161828849717037	1.587793086386701	0.6650040675499916	0.9867213562056423	0.6707235719951975	0.6753212472953691	0.3701508405893012	0.2577563106063913	0.2794982348995402	0.3292253714405837	0.4026708840682847	0.4977714362318318	0.9264965871792509	0.2010175200014136	1.833153603413072	0.05376398193888331	0.05228086854633141	0.0005568753965312811	0.807662289327948			1.261670641948551
5.669270842139994	6.199160482267463	5.210995642460068	1.582985706776292	0.6580886070539248	0.9809581467294675	0.6679009739483645	0.6795983727140953	0.3681930175960632	0.2572558841876774	0.2779669573166661	0.3282987394200444	0.4024691313212399	0.4976626407980581	0.926688399237743	0.2009177144432024	1.838758148651769	0.05376936514028046	0.05228210816322296	0.0005568764290445196	0.8076736377290344			1.261670530811986
5.677460625985272	6.264667167511377	5.29654243974064	1.595183622058697	0.6643943675946481	0.9948490476566952	0.6736932596334837	0.67907538033788	0.3671621685245409	0.2579563720006292	0.277663579932293	0.3287843632318362	0.4034838909249889	0.4985548002722641	0.926729513991406	0.2012202618721206	1.848546741720435	0.05377510755090519	0.05228554760283435	0.0005568750214529195	0.8077012048117216			1.261670422153895
5.685650409830552	6.28072212102296	5.072584647239247	1.533606000489074	0.6418022333126377	0.9687451085709777	0.6601382213782019	0.6723763796590742	0.366835748628124	0.2578696332925269	0.278056423970793	0.3285656031651412	0.4032289608488057	0.4980758943424187	0.9261273612835614	0.2013646220198412	1.839843360454353	0.05377808885300676	0.05228586146596284	0.0005568752007794484	0.8077410820189457			1.261670312278903
5.69384019367583	6.67822781389777	5.422641957410981	1.661588834447988	0.6694375629109794	1.014295333336716	0.676372426076657	0.6819867725712664	0.3785321110830487	0.2633396787200252	0.2854655055404465	0.3322843594791189	0.4051292044196353	0.5008810715990243	0.9293512783803518	0.2026087720367058	1.822162971513588	0.05378101175773536	0.05228688476770611	0.0005568770746496295	0.8076681239746469			1.26167018656197
5.702029977521109	6.528169611619098	5.563840896815564	1.659841983939383	0.6869141146368462	1.034135249344589	0.6863145089340589	0.6841191672590845	0.3781525548237454	0.2629813281846784	0.2854706618268119	0.3326983908650389	0.4051874656390357	0.500548572795704	0.9299798851231897	0.2022163188233324	1.819972404167341	0.05378256418582897	0.05228656094566996	0.0005568774618954555	0.8076227734602448			1.26167006281589
5.710219761366388	6.551563334472283	5.436884271321527	1.665806953304309	0.6882276108825729	1.017587518848386	0.6968347511397154	0.6820972547193381	0.3782025599725857	0.2641847868739345	0.284742156066883	0.3322668497417088	0.4054500138585567	0.5002979656094992	0.9307686593335854	0.2020188452572488	1.845482749488111	0.05377846546442413	0.052285488095963	0.0005568751381763092	0.8075741713935134			1.26166996550315
5.718409545211666	6.722460130712818	5.583429393955686	1.718515179109043	0.7320829495747951	1.038663959890744	0.717865890804894	0.6887014681503885	0.3844265032886741	0.2633324927373242	0.2877758940330831	0.3339521384490601	0.4068267850907937	0.5021169301680032	0.9327044998873666	0.2024354126091003	1.854752889039327	0.05377278561915453	0.05228386873920756	0.0005568739830779301	0.8076325223718693			1.261669892987975
5.726599329056945	6.541083719026895	5.268054135266721	1.586267627650855	0.6874551579308905	1.022312822319889	0.6952247717613267	0.6796524316537074	0.3768831748149513	0.2586902516028327	0.2840127671685768	0.3314832494610009	0.4055613216636201	0.5004574899577143	0.9301084863509944	0.2018825286246058	1.821040567732185	0.05377148122756688	0.0522841328077977	0.0005568779158327914	0.8076807460502052			1.261669835383432
5.734789112902224	6.373943790211829	5.112903092309286	1.544767699192159	0.6500820449265367	0.9986478667565548	0.6756930951628561	0.6742436668252868	0.3681161195755289	0.2584507058032151	0.2794210302871068	0.329000220080678	0.404086413431121	0.4994644145406424	0.9282386290629738	0.2014454941437414	1.798312904828683	0.05377511862022021	0.05228843008334029	0.0005568836124010723	0.8076275936422519			1.261669732791588
5.742978896747503	6.384478848777101	5.273480740819447	1.578794229919861	0.6754265400240288	1.011157533292294	0.6846449613320614	0.6789155608198881	0.3732923890092762	0.2603401636152188	0.2820762188624871	0.3296279632297813	0.4041575646536885	0.4988905984751245	0.9289040647544973	0.2009061889175068	1.799956962024202	0.05378293264614429	0.05229722789477175	0.0005568849648625679	0.8076343409202753			1.26166961631654
5.751168680592781	6.351855639817534	5.231178217128015	1.567232936906818	0.6618497227241714	1.005668806239866	0.681143649249613	0.676280747871807	0.3709924904416553	0.2607408102543105	0.2802307939284723	0.3292553497593265	0.4037450744679406	0.4982444270787287	0.927480177508946	0.2006985332627701	1.822473755242437	0.0537900431172111	0.05230469466462084	0.0005568814930643381	0.8077318705680118			1.261669564435837
5.75935846443806	6.413421788473382	5.272476188216494	1.564895794482572	0.6748836683696082	0.9984252468733064	0.67369078200565	0.6772766988110538	0.3701154186828952	0.2637232266505029	0.2801040724782404	0.3294595136617329	0.4043826117687472	0.498718085029024	0.9273188712099154	0.2012750427905625	1.832504923934813	0.05379481076875513	0.05230879758392696	0.0005568804489015737	0.8077388040141762			1.261669517628873
5.767548248283338	6.347249470025366	5.278911292861189	1.535696610567052	0.6919373166978181	0.9736084291026565	0.6778008365110816	0.6770598179473782	0.3711363480708491	0.2565659698666256	0.28063870360938	0.3290652953940017	0.4044290046535846	0.4983578676536256	0.9278149148147601	0.2010450401420335	1.830953525811662	0.05379135525870027	0.05231200029742544	0.0005568823732299538	0.8077063359432076			1.26166945651765
5.775738032128618	6.324987020925489	5.233850580170389	1.560566268655367	0.6780092286690101	0.9920330209483842	0.6833869184642429	0.6786948309720621	0.3695974472474072	0.2553872086493583	0.2803831941233048	0.3292989339392446	0.4036824084347292	0.498167367091059	0.927679588795013	0.2008430291050447	1.837205755036307	0.0537866963292379	0.05231652638126973	0.0005568813339374036	0.8076821705363311			1.261669399437481
5.783927815973896	6.341033978941423	5.333195411610742	1.583413041548057	0.6921372135356133	1.021269264209617	0.7029844916298946	0.68361603666632	0.3778991506582506	0.2604885356163397	0.285590353032325	0.3316077740880747	0.4048967498100542	0.4998176837384531	0.9292353607176308	0.2015232211327403	1.861501230855198	0.05378725347784336	0.0523200074510336	0.0005568782271109927	0.807689530810118			1.261669357975876
5.792117599819175	6.362405256395236	5.306421459184546	1.576443095008982	0.6811589038986724	1.007745723552798	0.6983710308090693	0.6788309671992959	0.3793999683896742	0.2602676442454156	0.2859004503360281	0.3322295623571751	0.4049852864881227	0.500653523107101	0.9292567804480217	0.2021389275748723	1.871684161902659	0.05378230511786322	0.05232092757465658	0.0005568779381114921	0.8077599898631753			1.261669344782286
5.800307383664454	6.381465928402897	5.259285190544584	1.647508524388681	0.670426363841036	1.025255512209853	0.6788670690613942	0.6756894153292128	0.3739470261528938	0.2600097794987789	0.2835384380287269	0.3315249033254301	0.4044420980481592	0.499777757949938	0.9287166101960347	0.2023304896982395	1.852571150341435	0.05377780304397055	0.05231861282038695	0.0005568820081737471	0.807681724792633			1.26166932529078
5.808497167509732	6.366189116198252	5.306860736693574	1.669688677932463	0.6860320585938571	1.023672237841393	0.6798341565151216	0.6740173542080986	0.3740604895878168	0.2604326053763678	0.2836177834623465	0.3309478111584522	0.4044883447207618	0.4991205994784856	0.9286629424226899	0.2019255469017265	1.848900204292892	0.05378359084468682	0.05231934347818957	0.0005568859628560293	0.8074984718461272			1.261669300043129
5.816686951355011	6.583992320264399	5.484105886846897	1.704314057548698	0.7062826661949032	1.043497640864218	0.7060893902128264	0.6870764746763806	0.3829078150008161	0.2644923988892858	0.2855011531652183	0.3325040850103808	0.4060612809636499	0.5017174389957414	0.9314605822031772	0.2025191706227819	1.866553478161396	0.05379058869784833	0.05232917022150439	0.0005568858183429312	0.8074484455173045			1.261669269363738
5.82487673520029	6.40797655958978	5.302418554379701	1.594530643367847	0.6808203781409431	1.024027334460506	0.6950357740153246	0.6846462079294885	0.3769776682148678	0.263405636320282	0.2821307568818847	0.3322255791005271	0.4054566420855206	0.5013336785191687	0.9307548304347981	0.2021057106640284	1.866763100637692	0.05379224947466829	0.05234231330849497	0.0005568833097230908	0.8075744409968432			1.261669242003391
5.833066519045569	6.457504796073421	5.382244802749018	1.618609859920503	0.6971122450080059	1.011049864421093	0.6859016460416588	0.6769064479383797	0.373755711143365	0.2596540061278647	0.2830821211334909	0.3322220580658073	0.4048525492169651	0.5005120629748139	0.9306856565482031	0.2020377371822465	1.839389600037088	0.05379312725743511	0.0523532333124814	0.0005568822914686679	0.8075377446832726			1.261669243615299
5.841256302890847	6.599166705143983	5.588733941833315	1.676040420685457	0.7281266269148524	1.027543432662999	0.6975314721277439	0.6837237952587234	0.380521148722403	0.2611793805253789	0.2861106762428685	0.3325934615875519	0.4056096080176453	0.5012251627255327	0.9314105103445104	0.2025756147523026	1.818219775933283	0.05379345711769	0.05235882253369965	0.0005568828182397656	0.8075020583169901			1.261669230917216
5.849446086736126	6.594184459364866	5.423966401691288	1.63128695416693	0.7072953743171214	1.025773496534373	0.7036471038677732	0.6862083526169731	0.3809879551039982	0.2648364025741548	0.2858959292834797	0.3321487104572903	0.4064727652494182	0.501324067757403	0.9301572740659713	0.2022912787157792	1.828919243004235	0.05379545477009669	0.05236137352093288	0.0005568818296868026	0.8076140737664713			1.261669203883839
5.857635870581404	6.618074266256595	5.484029202892897	1.661364459366564	0.7106610174071094	1.029093985368265	0.6991804625279538	0.6787586346982603	0.375999105238486	0.2608155739341096	0.2854484010975658	0.3327450250960154	0.4060916546982974	0.5006817482150676	0.9304587021864924	0.2021595112128214	1.866627402248427	0.05379510820313364	0.05236539905664877	0.0005568776610500129	0.8076508761158978			1.26166922204289
5.865825654426684	6.395937949403354	5.273228646915683	1.596013695520335	0.6641633834979662	0.9937385936028021	0.6736680608284082	0.6759470419444803	0.3732865912675539	0.258812216027598	0.2820233674319584	0.33038490579576	0.4036084331905762	0.4986698748776577	0.9277905108868244	0.2015493043154015	1.881167982388778	0.05379115851592958	0.05236747504370901	0.0005568762189685455	0.8077009889407002			1.261669263686921
5.874015438271962	6.418386279579178	5.257889304420116	1.601649438298505	0.651852199612921	1.00285727373304	0.677800070606527	0.6835718527888294	0.3806361896206786	0.2625445328985893	0.2829473052850111	0.330147762715481	0.4041164754401986	0.499828512426032	0.9285732100509707	0.2021293780738566	1.837145992917009	0.05379385045387663	0.05237610534823191	0.0005568806038413771	0.8075103670940573			1.261669319709194
5.882205222117241	6.638825584986348	5.344867812802161	1.705003350160292	0.6641648316487356	1.052352310219099	0.6964161137232576	0.6904199962335357	0.3876671797242783	0.2634117561747363	0.2866456687425738	0.3327574075052479	0.4066459834900881	0.5033737553662229	0.9323798520201773	0.2031815203436683	1.819735045515158	0.05380313930316825	0.05239311308046854	0.0005568845382758053	0.8073239153480595			1.261669317164118
5.890395005962519	6.689957865156384	5.435687658297166	1.731113434649315	0.6955706478368163	1.072662040720545	0.6915056090141769	0.6907530619216526	0.3839821965155688	0.2628439321191641	0.286419900582999	0.3338820837514681	0.4069521599834557	0.5030482857027225	0.9320640301934126	0.2026835825716399	1.826333866788082	0.05380803889463521	0.05240364183773626	0.0005568842296751361	0.8074325324111798			1.261669320074843
5.898584789807798	6.688120044320629	5.656679844988524	1.682531240936231	0.6944054722989021	1.051984767008483	0.6912072705974045	0.6903666029625138	0.3790051145461246	0.2618196687561928	0.2816462581672502	0.3321233932818376	0.4058519190280422	0.5017567143238765	0.931251102101182	0.2026058358113108	1.845306590347215	0.0538067087932649	0.05240736705827494	0.0005568814150498532	0.8074722173931242			1.261669346971237
5.906774573653077	7.02013409222794	6.002859259904334	1.781954420158286	0.7301206889469838	1.057956910286147	0.7022186106323094	0.688936796176338	0.380730573256285	0.2626197317631218	0.2829677162463309	0.3316846239858882	0.4052645097082347	0.5014569597803114	0.93187342591242	0.2028045992588277	1.851081994765102	0.05380748929527245	0.05241400488261722	0.0005568803993128487	0.8074570875264645			1.26166937696143
5.914964357498356	6.974362705269401	5.895415357438202	1.807514602352875	0.7892092001998495	1.080411208114428	0.7184532542685007	0.6929016080296782	0.3884238330690458	0.2694335493631194	0.2882583778289822	0.3333586437133012	0.4073137949336005	0.5031724460667322	0.9346982273094854	0.2033123249038267	1.846327900589132	0.05380993313865077	0.0524235082970452	0.0005568806698186854	0.8074196311009705			1.261669393830894
5.923154141343635	6.714557206717861	5.576735437828535	1.672103484260181	0.7554281313625396	1.059660113056191	0.7027501747461606	0.6895254251869316	0.3838377521148867	0.2674623592189692	0.2877409574957315	0.3333807618212498	0.4074030831452567	0.5027487947442226	0.9330297897574651	0.2028589884413898	1.85219944219752	0.05381011353792259	0.0524274324491626	0.0005568792105397893	0.8075004964401058			1.261669391264782
5.931343925188913	6.662831475581199	5.466677517008478	1.716779926619192	0.757639580406787	1.075718339589464	0.7133338869366984	0.6883389664429899	0.3836345733679237	0.262964791401088	0.2843699989440317	0.3323338547259669	0.4061933177465762	0.5025830639061646	0.9320301632133673	0.2025991701701093	1.862423589651982	0.05381228940823428	0.05242960598420306	0.0005568761780065202	0.8074894085018478			1.261669413533451
5.939533709034192	6.984666167495422	5.845026370023034	1.833171074691608	0.7742418363047405	1.084710660834135	0.7149744296494048	0.688979512267015	0.3839737101896549	0.2613256104016341	0.2840489430182856	0.3319010052963328	0.4057271848821636	0.5021165622042518	0.9325681278054072	0.2029489819178691	1.846008576177494	0.05382016517604635	0.05243394105427985	0.0005568753155063771	0.8074127251516828			1.261669464965171
5.94772349287947	6.925026556158549	5.610264760171424	1.763285768961303	0.7109510097754753	1.064163081843458	0.6918142437180373	0.6872503283697575	0.38483648857784	0.2622026758272703	0.2859083611003487	0.3313714955220537	0.4050744762149788	0.5013617399939234	0.9313179512083583	0.2027907343995525	1.810990919480013	0.05382849178047221	0.05244220435866696	0.0005568782699603733	0.807474749400872			1.261669510133199
5.95591327672475	6.837243361332864	5.550943460814962	1.727958644496041	0.7233275678466314	1.070955457700856	0.6985895337951386	0.6934797212418933	0.3914644031426755	0.267708888063097	0.2920953061174362	0.3335528083642968	0.4063778439251095	0.5022690790684264	0.9325746121401876	0.2028806432738735	1.809017244956377	0.05383108403592651	0.05244938714211058	0.0005568812702521906	0.8073741623684227			1.261669547761545
5.964103060570028	7.06743820658431	5.870988405806669	1.897330194336695	0.7658915273292665	1.105333526697502	0.7159396522842548	0.7046092458688445	0.3979650791186471	0.2759169664387006	0.294428885957394	0.3368044095542381	0.4087643552834567	0.5059007093807129	0.936693884305257	0.2041284791309479	1.839887653283091	0.05382776212311512	0.05245220423903042	0.0005568802347941742	0.8073224187963665			1.26166958294782
5.972292844415307	6.92024078513898	5.799146548903683	1.890288707444278	0.7463028562314165	1.110886221018053	0.7136913978332264	0.6978782756406235	0.3908050385592367	0.2747155129988367	0.291589397272953	0.3374167352782154	0.4090997185624774	0.5068786948927989	0.9363508881844763	0.204310082775447	1.866497049914994	0.05382198790400444	0.05245984748839711	0.000556877151767209	0.8074097711782151			1.261669629472466
5.980482628260585	6.51579615706063	5.440156207587351	1.643915113934384	0.7178781677639609	1.022457334882012	0.7019845759856854	0.6850601480437641	0.3853018569519497	0.263085908978144	0.2856408039354766	0.3350821837459528	0.4074761266477467	0.5045676290623468	0.9331588953189487	0.2033461483793942	1.853302564888424	0.05381617755890279	0.05246953554672854	0.0005568763720172485	0.807469576151127			1.261669679898323
5.988672412105864	6.345872338077077	5.232505148736241	1.565325040742348	0.6788163405923432	0.9820134169950888	0.6890059093860762	0.6818188058894384	0.381445944122755	0.2579171157790245	0.2832720888811722	0.3323686801256738	0.4055707551924247	0.5018650167724903	0.9305536559254685	0.2024065328458328	1.848551810075037	0.05381120755803023	0.05247543275436053	0.0005568783628732827	0.8074168948214109			1.261669684947357
5.996862195951143	6.512128839243654	5.269541426662485	1.647945405304011	0.6648597546332922	1.03243079235317	0.6874484330458511	0.6903097506703169	0.3807666174382917	0.2624166455334279	0.2839690973705857	0.3309571469271601	0.40548066650918	0.5009866342657979	0.9307371854119445	0.2022530571994534	1.8654483009451	0.05381039613931423	0.05247770563190302	0.0005568770314334612	0.807377994798532			1.261669701324908
6.005051979796422	6.567289187569132	5.144120979699506	1.599161083635895	0.6618129427163393	1.006812059872956	0.6939298399599655	0.6833814686141223	0.3842688010381576	0.2619398957011328	0.2858637182188433	0.3320943387428396	0.4054039551135346	0.5018304299441692	0.9315508884926856	0.2023661903345523	1.886038796415368	0.05381638494722078	0.05248176463338554	0.0005568727215965177	0.8074192633934891			1.261669737307815
6.013241763641701	6.509145274157318	5.172842060806908	1.600076874533681	0.668403177508385	0.9853229783797028	0.6952384327106095	0.6782090614102556	0.3819851372877366	0.2588203182655462	0.2852373479644804	0.3315788516544707	0.405463512292782	0.5016406195373995	0.931152039800183	0.2022398459038971	1.879949527382525	0.05382175350013568	0.05248762992319806	0.0005568725024939571	0.8074053987972707			1.261669794309532
6.021431547486979	6.640307294109029	5.389532712830135	1.689402927287235	0.6780333985192754	1.021779894672263	0.6946488170805858	0.6833107276660789	0.3815710362539098	0.2606424080427147	0.2838029106741977	0.3309129514129597	0.4051907537057404	0.5009976232844094	0.9310738016456627	0.2021106811752732	1.850680585485148	0.05382153755495854	0.05249114878749615	0.0005568763536271062	0.8073750319774576			1.261669830811268
6.029621331332258	6.673407764309322	5.469380745830123	1.665391294517391	0.6908614009315552	1.037933316433382	0.6903780925695769	0.6833608028494912	0.3784237080186685	0.2623932216469047	0.2829462409881919	0.3318049141905201	0.4049864601294332	0.5010402985378932	0.9305430942765711	0.2020435415232728	1.845254039012218	0.05382014733172529	0.0524914628971993	0.0005568793376894353	0.8073429774907613			1.261669832364035
6.037811115177536	6.617537815524985	5.500586896820124	1.738240482128881	0.6950658054121357	1.069712821368333	0.6979438786611453	0.6900726461923631	0.3818046873260766	0.2647599383263107	0.2843153901711294	0.3334576722361412	0.4063454869289074	0.5026926633908323	0.9327081215802679	0.2027058753160734	1.859328424975113	0.05381834868696554	0.05249000418433904	0.0005568783004927533	0.8073101760460698			1.261669837681274
6.046000899022816	6.361785478826067	5.34031298726031	1.654396114675002	0.6795553886465001	1.025911790283291	0.6955588074533124	0.6873120360647595	0.3806359052798308	0.2600846286651366	0.2836526733893787	0.3318182011898114	0.4058506745735985	0.5013071760091315	0.9314547401793132	0.2021422936226969	1.859480303582811	0.05381871029207774	0.05249552140553249	0.0005568761651398089	0.807410947519244			1.261669847240035
6.054190682868094	6.433166758405656	5.24186936749972	1.571338648649781	0.6881942322819465	1.006107390247849	0.6965183998344338	0.6857738746300922	0.3838139720015226	0.2620588992548332	0.2894947943464389	0.3321774414956504	0.4053198827115045	0.5012852647661038	0.9312111687676057	0.2019926037080343	1.842535293798736	0.05381930223674617	0.052504963025418	0.0005568779476177961	0.8074228743828989			1.261669818170787
6.062380466713373	6.664846587157958	5.379485353963608	1.716972327854113	0.7089863489398747	1.079193510554328	0.7133584965906029	0.7082743511606229	0.3953834497436567	0.2718860227021166	0.2969539294654625	0.3381686627934825	0.407983248918892	0.5054126946796875	0.9337869767486989	0.2031273321864241	1.839795094475297	0.05382147201998989	0.05251295205573264	0.0005568822724749567	0.8073927679521564			1.261669730678567
6.070570250558651	6.261382279127852	5.198295095697169	1.627020533806573	0.6427401803013553	1.052575727207589	0.6846596141599937	0.6990543908174476	0.3780799415236852	0.2633977672654234	0.2838688819382618	0.3335284979851428	0.4062436208979649	0.5022895125427181	0.929687178085648	0.2023370796264713	1.850796995044289	0.05382225107209711	0.05252252468936498	0.0005568836595048408	0.8074775562149934			1.261669610807827
6.07876003440393	6.275609085352475	5.115026592634637	1.531455889630568	0.6418418991659717	1.020127667245009	0.687747908302219	0.694211272085305	0.3798252954917423	0.2609467347592002	0.282144156081801	0.3323302467200697	0.4058483232102275	0.501575251477408	0.9296588558749124	0.2020241426496792	1.866602424489484	0.05382160721456727	0.05253172395299747	0.0005568816987270121	0.8074367278952264			1.261669505080421
6.086949818249209	6.726405914133526	5.330579996985007	1.687263063149274	0.6934962169112165	1.067668387200735	0.7134208370339885	0.69049638080376	0.3856011283253372	0.2621452583562704	0.2868321026288296	0.3335233669345026	0.4068064515045303	0.5033009339150399	0.9331757871467671	0.2029465195814028	1.861317523458888	0.05382290875680201	0.05253942670923552	0.0005568810810831756	0.807384561146108			1.261669437801492
6.095139602094488	6.695428143490299	5.341751015944475	1.646271576703134	0.6845354148015852	1.038321273700946	0.6963665923412192	0.683255926900471	0.3795620825646369	0.261772827282712	0.2844267947123528	0.3319761882428625	0.4063073704365733	0.5022731795677803	0.9323593211800764	0.2028637200505839	1.835791021547891	0.05382417795836548	0.05255341359105668	0.0005568835762094575	0.8073244323096506			1.261669370601467
6.103329385939767	6.48759754818526	5.251456127561802	1.58305853244409	0.6780022608388967	1.017051990505717	0.697383273627597	0.6851050901745843	0.3773456973073079	0.2590993137900368	0.2804588389031407	0.331147457047005	0.4052411045984836	0.5017776212344214	0.9307949702995874	0.2022975290241968	1.828661120543141	0.05382764616041049	0.05257629020214945	0.0005568852619078115	0.807331333084009			1.261669308720165
6.111519169785045	6.735526796193908	5.465237259151523	1.689671166507212	0.7161806099483796	1.055738666077999	0.7166012510230121	0.6927074690343376	0.3825150870042839	0.2621587686366987	0.2839663675677599	0.3330504879721133	0.4067424472115597	0.5039057380159897	0.9333134409073935	0.2031179139657691	1.834100114423378	0.05383429907307031	0.05259830464854343	0.0005568833471375214	0.8072937381832982			1.261669218806448
6.119708953630324	6.910195680393257	5.709924176143531	1.694028986009294	0.7375717261643089	1.076678096529503	0.7380709331794214	0.7025909059083143	0.3963672183660703	0.2726599555509856	0.2947835051829026	0.3378755734464702	0.4104737231627568	0.5069778537037689	0.9371938288067271	0.2044631355749217	1.858195016790405	0.05384505568515976	0.05261733881987661	0.0005568814095818416	0.8072452400513277			1.261669166124545
6.127898737475602	6.86959953143902	5.660726065237498	1.742903887847999	0.7475269074297576	1.126125546191436	0.7396744655597266	0.7070309213653981	0.3990627217754605	0.2734312781229984	0.2963098060574866	0.3365870364855371	0.408590924854969	0.5063994850611349	0.9357659556338196	0.20413617159109	1.858184259735314	0.05385324866229377	0.05263373237380754	0.0005568851654240844	0.8072837723340595			1.261669100066668
6.136088521320882	6.943356066504402	5.696341909665359	1.846800235388257	0.777129123932128	1.163618784223219	0.7404901680600344	0.7107900212662981	0.4000510688583131	0.2738010979245619	0.2979094564964273	0.3373739829292593	0.4083280269668224	0.5068126203053267	0.9360215386337158	0.2040704121563398	1.860208795404899	0.05385683606676742	0.05264876500943311	0.000556891571018013	0.8071445240142509			1.261668973305653
6.14427830516616	6.886432007587465	5.826062486970748	1.886277769808623	0.7687878929361482	1.17484942355199	0.7431041044594049	0.7240941613985061	0.3982624642098112	0.2811161282422118	0.2970649968206328	0.338972808111365	0.409764618391474	0.5074966363371202	0.9371320588523732	0.2038509339999179	1.865826196968569	0.05385859803250716	0.05266007062999817	0.0005568930816102187	0.8070447122042592			1.261668843372848
6.152468089011439	6.901450845608209	5.705926016635495	1.819649077193581	0.7380739660100621	1.155963182046814	0.7358291980867415	0.7125339414265051	0.3937062948271707	0.2769939213926439	0.2923286945071418	0.3368788394164136	0.4095923829772173	0.5066854627218006	0.9374961452732437	0.2036186758385282	1.866609365617949	0.05385753481182663	0.05266413371367361	0.0005568905139938285	0.8070688670679618			1.261668747473955
6.160657872856717	6.807349111337412	5.587049190951419	1.754746312471745	0.7445520589949738	1.142962592172455	0.7489883833244784	0.7122281437378062	0.4008625883032543	0.2749500761611299	0.2973068164285124	0.3385942616819496	0.4101918505931098	0.5076175956146063	0.9373025264169296	0.2038284044068942	1.851934503715779	0.05385500336377624	0.05266955159236503	0.0005568896945983686	0.8071929682799179			1.261668668424109
6.168847656701996	6.880092271303497	5.721841967995037	1.81343770439178	0.7809970898059032	1.149947662843813	0.7673749229011925	0.7202802604711616	0.4083759762370864	0.2795010517251246	0.2974981725642876	0.3401733464615382	0.4116307282309554	0.5084854580737598	0.9384108335762906	0.2045728067554495	1.846715470245692	0.05385559892055942	0.05267993071944306	0.0005568917605617209	0.8072454439645804			1.261668571544942
6.177037440547275	7.044266155932694	5.771885161750488	1.870207520251978	0.7478265689936237	1.148304002873503	0.7535492445058164	0.7153774096408724	0.4025854314034096	0.2776641542266469	0.2931484864253879	0.3382997207416939	0.4110991629036888	0.5083818856551118	0.9392276277715256	0.2048736843115518	1.863313544055902	0.0538572877536856	0.05269343925862227	0.0005568933676643544	0.8071380610177877			1.261668449244543
6.185227224392554	7.194018325269424	5.812989216216256	1.898942192364605	0.7292594779842705	1.134713885466209	0.7325735859452797	0.7161113628875322	0.3967352465083224	0.272385219022224	0.2900355769978932	0.3367113890221559	0.4104718854041008	0.5083455177858094	0.9391255411242958	0.2046365936363386	1.887435535984312	0.05386058575569699	0.05270877351079752	0.0005568925678554172	0.8071297065572932			1.261668328165008
6.193417008237833	7.111117331547454	5.863530716967599	1.825593318809816	0.7281569860566274	1.101669662309503	0.7266967222819448	0.715431624513132	0.3937216113728325	0.2715412026988349	0.2913067460792895	0.3375448360244328	0.4100011925335177	0.5084081229399422	0.9386192887621581	0.2045319570481969	1.888617101829432	0.05386764726655884	0.05272918418948383	0.000556891796102701	0.8071192111278059			1.261668238085453
6.201606792083111	6.933222313671558	5.656664753129261	1.78503802125821	0.7203457239814666	1.113973867458572	0.7224490005569597	0.7108648595714328	0.389660278527928	0.277094254587518	0.2899504976953527	0.3370943386333996	0.4097551613126291	0.5075499856845074	0.9379593927358151	0.2044201213495252	1.855384964130519	0.05387633223441973	0.05275278019809905	0.0005568946237058691	0.8070250351876664			1.261668166252381
6.20979657592839	6.807588491018934	5.492351562220232	1.758299631548133	0.7168032312111842	1.122911084036398	0.7240448622987398	0.7126309586173366	0.3886509912361538	0.2744979100066383	0.2874050997606726	0.3358031696655277	0.409505118716303	0.5067003036148753	0.9372033396847226	0.2040398581598982	1.833897324339031	0.05388168563494072	0.05277347919195841	0.0005568998277179641	0.8069737496463425			1.261668068778901
6.217986359773668	6.972064971562069	5.880909645440094	1.796256656053835	0.8117131221998449	1.143418208830401	0.7669816450790767	0.7206108262869432	0.4065666029316022	0.2758152295143396	0.2951392527034803	0.338654187977495	0.411292727441575	0.5089506457555263	0.9398316919901483	0.2043255651274911	1.83669415864269	0.05388528947968751	0.05279409084331989	0.0005569013570370405	0.8069468566565369			1.261667952160263
6.226176143618948	7.325651349401677	6.330017883465676	2.051242433544389	0.8535915538919088	1.212915026615205	0.7670849461057501	0.7277352520166863	0.4177490055276399	0.2864363723805617	0.3046623814377471	0.3415163444484738	0.4127194338610767	0.5106829352512879	0.9427319673147279	0.2053673220149813	1.857448975864809	0.05388881298497444	0.05281408039856448	0.0005568990982865402	0.8069231057766287			1.261667834943936
6.234365927464226	6.861731780756967	5.753522109867419	1.813167944149515	0.7533347887298854	1.12270020471316	0.7358847411811177	0.7180327477909385	0.40112049384186	0.2773041156135512	0.2986982700785648	0.3394985264312468	0.4108776454970748	0.5077354762436613	0.9391389871971751	0.204335425188703	1.85929926106265	0.05388939145364965	0.05283725479058866	0.0005568993237039973	0.8069452526408237			1.261667728956233
6.242555711309505	6.530021999477796	5.43149815840722	1.6487841870319	0.7187650568912816	1.088429535490167	0.7332321170025821	0.7147503754271246	0.3947436477358179	0.2743640389358957	0.2949020611154682	0.3384272381208653	0.4099085358852254	0.5063965412241842	0.9371792055886721	0.2037880902112938	1.84667207705565	0.05388987030972872	0.05286333640285103	0.0005569038980238476	0.8070192512690747			1.261667572173539
6.250745495154783	6.839094495142778	5.629941435278291	1.761121221632905	0.7310690468433194	1.138996809300777	0.7359787004096187	0.7197381894368508	0.3963418729792201	0.2788951967907468	0.2947749875755543	0.339036775999284	0.4107039629507067	0.5088285408797424	0.9388672159337996	0.2044647338014209	1.845083852277142	0.05389023245052606	0.05288512432861443	0.0005569063867338294	0.8070616052013867			1.26166741283729
6.258935279000062	7.114054562585085	5.660486185900112	1.871695226466257	0.7298101079625033	1.135246953698162	0.7322409217671541	0.7127322433371986	0.3942162117693802	0.2751793055416636	0.2913371747413862	0.3374185079718698	0.410784452363484	0.5089517891043032	0.940094086495012	0.2044518104770641	1.853061005578418	0.05389116785224251	0.05290508017151773	0.0005569046316087004	0.8070528128651017			1.261667260589433
6.267125062845341	7.162105795641559	5.870949614891433	1.929975921656637	0.7734059575881468	1.170883456167753	0.7434359602313544	0.7150599166119975	0.3982947894988954	0.2782290451644696	0.2931263803488171	0.3383818593303924	0.4111422236089997	0.5094809205628115	0.9408657039385511	0.2047167637587949	1.86134519654923	0.05389529228035054	0.05292617857648167	0.0005569034194574351	0.8070329701320603			1.261667150918621
6.27531484669062	7.235275177421144	6.281102646026882	1.911585009146445	0.8406484226536701	1.212744003334528	0.7726574802812759	0.7370704767354181	0.4120356761055958	0.2851812613289718	0.3005200859745221	0.3427156524615399	0.4136460934720651	0.5125935409829485	0.9445821582047218	0.2059773411352508	1.83574526277321	0.05389877230117946	0.05294670467986706	0.0005569060906436489	0.8069167160322165			1.261667054609954
6.283504630535899	7.072857276613218	5.906375834271677	1.880344228015417	0.7970049218080028	1.193464427304288	0.781660706434119	0.7414872793460947	0.4169313154358939	0.2868163178957549	0.3040668025605767	0.3447938136945192	0.4144739275127769	0.5134421508718979	0.9445713859411412	0.2061502135232595	1.828703313414083	0.05390257422450195	0.05296740979701584	0.0005569093393706709	0.8068285765126285			1.261666946438808
6.291694414381177	7.148056100226141	5.83964296712919	1.89753862980708	0.7917788661774786	1.19372901797466	0.7876328219792302	0.7391874130397136	0.4217134993214145	0.2862040587989671	0.3070657600723115	0.3452000265811807	0.4153863373989002	0.5149271626852345	0.9452039832750083	0.2061240205636841	1.84172011746996	0.053907512011275	0.05298642968067376	0.0005569091040558288	0.8068590192276531			1.261666840558199
6.299884198226456	7.406851535159324	6.158576610982204	1.925844214777851	0.8548900581882295	1.204563017578779	0.7891207404818964	0.734350957797589	0.4206279046121094	0.2817288180371073	0.3056073169867161	0.3431417520125829	0.4143384795833156	0.5134194467622469	0.9461252644890075	0.2057964819358229	1.867001860846579	0.05391129548306733	0.05301158455287443	0.0005569067307846218	0.8068571278208613			1.261666767125349
6.308073982071734	7.228556895320637	5.916978814588497	1.860190671320162	0.7968519946624656	1.156542919262485	0.7699114502236639	0.7215042786949442	0.4078764184404863	0.2770470635968821	0.2993111546459832	0.3416085452963168	0.4134188432993032	0.5118400033515932	0.9445476849298368	0.2052001195355299	1.858067351755275	0.0539171723921747	0.05304653344234727	0.0005569064427148464	0.8068591490109707			1.261666722148584
6.316263765917014	7.018553288236643	5.796674641916744	1.800744523215361	0.7596663531300343	1.138558419291828	0.7656163184971572	0.7209755877392764	0.4039851259314261	0.2756474842627579	0.2968973358617585	0.3409078514463542	0.413300600040683	0.511496847129236	0.9446821219843456	0.2050338919174231	1.840627408178985	0.05392676745036475	0.05307913541315636	0.0005569090058785466	0.8068761655240445			1.261666671600997
6.324453549762292	7.382749797201625	6.206328288230109	1.952689327134692	0.8232216868654999	1.219197786139553	0.7896406222332614	0.7442670486958842	0.419027199664068	0.2855968097335823	0.3048473243044806	0.3442180806857101	0.4152116623573504	0.5143982822296814	0.9474003286018012	0.2056919619639885	1.842942126725204	0.05393848463115083	0.0531181446054842	0.0005569105603795544	0.8067843289150305			1.261666608425018
6.332643333607571	7.263245619943969	5.956489322679304	1.968407757916061	0.8103249348773262	1.226277886204503	0.7920273296122055	0.7452332058382899	0.4145900108956964	0.2893932668097735	0.3053547907872191	0.3446362575798617	0.4150365971952775	0.514303021550886	0.9459880648362131	0.2058544844766495	1.862300012779588	0.05395113020910251	0.05316774026742932	0.0005569083457225693	0.8067610770728822			1.261666568548166
6.340833117452849	6.921449102325282	5.72480277430453	1.836700856999996	0.7809997267762998	1.168857704183801	0.7868366119794844	0.7326654959074205	0.4052814801217833	0.2846360593943513	0.2992339205136593	0.3423187671999544	0.4146432241652538	0.5135822258274181	0.9456366350173513	0.2057461390641227	1.872414867339679	0.05396607396001508	0.05321713977861615	0.0005569059369429192	0.8067561098976156			1.261666562459008
6.349022901298128	7.152994314807498	5.981347370435865	1.878502005217596	0.8399672493074779	1.188624430683975	0.7955859009403093	0.7335826776003623	0.4105364157763517	0.2827807604464872	0.3007009859004843	0.3436063488545028	0.4153419210054974	0.5150135943958757	0.9481815193005717	0.2063889924524663	1.856122556766819	0.05397896005840989	0.05325812276618258	0.0005569090360523029	0.8066788048474874			1.261666533794162
6.357212685143407	7.329246620092337	6.093959963116103	1.94463833059044	0.8719285786983265	1.258135214275049	0.8113958971990621	0.7507627199404531	0.4264140050567032	0.2867627160631085	0.3070381918319766	0.3466563601302843	0.4169931782902737	0.5183581381382554	0.9504637661438387	0.2073718721947343	1.855196748388022	0.05398516682725268	0.05329500871115762	0.0005569145477187251	0.8066645074653375			1.261666459500232
6.365402468988686	7.172281270125354	5.786622508749453	1.863461306083702	0.8091196761767282	1.249947316745897	0.7927085435438433	0.7584282479722826	0.4207689084040624	0.288502957975712	0.30462612259312	0.3447092628652373	0.4155287851596343	0.516398001922635	0.9471913973254915	0.2065909704487127	1.881279364721308	0.05398857851862249	0.05332979671016062	0.000556913682090075	0.8067000230679028			1.261666398899467
6.373592252833965	7.273793686073953	5.805905824584084	1.917359071154003	0.7902733777303325	1.274560360853139	0.7875201619281178	0.7564128072703432	0.41877139560145	0.2888794796105978	0.3050646051940512	0.3447256666020034	0.4164884439303657	0.5166354585233881	0.9478722701836071	0.2067239555360128	1.886596573302287	0.05399526085012049	0.05336159398204583	0.0005569097685440461	0.8066507290542905			1.261666364515503
6.381782036679243	7.543403620176421	6.244325425358269	2.022793911000941	0.8488692590779752	1.310745670689577	0.8215563771071184	0.7610766364806614	0.4273538842238355	0.2917211214970615	0.3100742550467459	0.348389937003904	0.4195302781234935	0.5209242795837099	0.9530406991105419	0.2080304786072779	1.852196665210618	0.05400385620713696	0.05340006279061459	0.000556911540889069	0.8065830590083959			1.261666300734809
6.389971820524522	7.573756481319379	6.292518470655499	2.038627974566019	0.8643870166552655	1.290691613206195	0.8224137526496362	0.7613108172432508	0.4241732828683459	0.2911600131657563	0.3112867161374495	0.3501473836223764	0.4199392909174168	0.521707007739879	0.9546472944991689	0.2081286571800673	1.836803685215663	0.05401238410775528	0.05345089757630193	0.0005569165664629712	0.8065431179839665			1.261666209050804
6.3981616043698	7.490306818437634	6.101780576108213	2.013107176042579	0.8297555116848196	1.252153857806976	0.8022709578960147	0.7518657883711222	0.420507579633586	0.2890937119104506	0.3078937662254433	0.3483260443080395	0.4182456303160441	0.5190353237553867	0.9514631998384305	0.2073361839818351	1.844862771460334	0.05402219768591061	0.05351459987353488	0.0005569179433420806	0.8065799914230553			1.261666100344956
6.40635138821508	7.498744751294641	6.126719469609245	2.037438455999852	0.8632775436632057	1.267406723698645	0.8183515396206877	0.7478781705061204	0.4243355088636325	0.288183111128975	0.3064468513394745	0.3480558249049963	0.4181882366272204	0.5192027675677694	0.9510068724862856	0.2074953998966486	1.8561492402153	0.05403427614700788	0.053578463554387	0.000556915404095656	0.8066533241099705			1.261666001763125
6.414541172060358	7.389671369516868	6.16225777779387	1.995635110327767	0.8827290875403024	1.294942052460522	0.8325931961300789	0.7587887379834976	0.4280356746690534	0.2940678282410385	0.3116689425547067	0.3498227841324122	0.4194248649563121	0.5195560755484152	0.9536583062424142	0.2077495426709292	1.855481882890088	0.05404649346108746	0.05363711317854251	0.0005569133540171312	0.8066006897368991			1.261665956169523
6.422730955905637	7.422231975456559	6.309927158054786	2.005809327233611	0.8868703951703073	1.304452723146712	0.8353545658128462	0.774085244073066	0.434036373701396	0.3000129003965943	0.3155997465920425	0.3518261157776544	0.4209431848947544	0.5210033309487154	0.9569826885383691	0.208088606333292	1.845548806797702	0.05405843137325392	0.05369999673575098	0.0005569144818907694	0.8064825583395107			1.26166593827513
6.430920739750915	7.979368978223293	6.729990005277519	2.2650115732754	0.9534698093544142	1.389165900260136	0.8620748495972245	0.7815920667561939	0.4452455714582577	0.3042608022717904	0.3192585515113958	0.3560327402196035	0.4250071968945456	0.5270147698451656	0.962440302384142	0.2097070587105141	1.843283245654757	0.05407083544673882	0.05376750776040224	0.0005569164111658788	0.806379399773833			1.261665900733385
6.439110523596194	7.886923013667061	6.581110276569134	2.174986463524117	0.9285340533983166	1.365111421420084	0.8376901604568393	0.7768007749298235	0.4377914356533422	0.3021080155647018	0.3188825449070831	0.355074794445495	0.423696000161515	0.5262700242548339	0.9601341966703105	0.2091783073079788	1.85861391811552	0.05408308887722722	0.05383943915653171	0.0005569150349343354	0.806297555254889			1.261665864412782
6.447300307441473	7.785764493831563	6.404598375436504	2.146088292874158	0.9102668974782908	1.351282302275726	0.8390129502235393	0.7760873147000348	0.4381982558165383	0.3049084174065019	0.3216143047926522	0.3557063374094655	0.4233038876162635	0.5267243573377715	0.9597396266463138	0.2093441136359576	1.867965073420073	0.05409552634272947	0.05392081037802489	0.0005569113821900657	0.8062279147651662			1.261665876743279
6.455490091286752	7.797980487146563	6.417796610136924	2.1552290112116	0.9426839766582381	1.376156235369731	0.8729451160386225	0.7911983312938177	0.450053793824123	0.3107741278327333	0.3251179047972645	0.3567075661118118	0.4250429535678973	0.5282834017028453	0.9635461206789045	0.2103323414802252	1.850926157855477	0.05411130250826195	0.05400432803865595	0.0005569115825126077	0.8062820257225449			1.26166591148555
6.46367987513203	7.874949662362049	6.405843677488039	2.094824310940158	0.9012998163094252	1.343031237855106	0.8525012551485448	0.7796867091436319	0.4395858757085028	0.302216654951349	0.3184334568532753	0.3537682475350674	0.425665971413538	0.5269548230032289	0.9645622771868387	0.2100578911010699	1.840478121182236	0.05413352708044105	0.05408072446381123	0.0005569162778097746	0.8062417238749733			1.261665913772051
6.471869658977309	8.279100890229321	6.809344265763124	2.28626626318158	0.9351550476786012	1.389799327253954	0.8567117508123361	0.7865434407610125	0.4414422571564039	0.3060620566981255	0.320492067474108	0.3549848719045706	0.4260149622407677	0.5283036604343686	0.9657230159354224	0.2105308869934292	1.851509065043052	0.05415360408725614	0.05415649291613486	0.0005569177443190312	0.80613639177387			1.261665905115409
6.480059442822588	8.110037493353612	6.93985295467601	2.310526362652477	0.9943745958696516	1.43719530160409	0.8695118728438653	0.80157341322928	0.4467637219293653	0.3113094835348787	0.3268562847617176	0.3578966268267385	0.4260827683732534	0.5303358197436572	0.9656317041471726	0.2106644016254701	1.877361634202355	0.05417072174126573	0.05423367999911343	0.0005569143187857355	0.8061888297310325			1.261665904495902
6.488249226667866	8.098087274532787	6.97217279404009	2.257958209947016	0.9795856087308478	1.43875290052727	0.8634373085334122	0.7958503898869892	0.4493246667501161	0.3132890900478794	0.3308852962389118	0.3606659464472046	0.4282178099806116	0.5323355989159242	0.9680200208655821	0.2113625075429745	1.882517041182294	0.05418681715679884	0.05431213861680299	0.0005569120389355946	0.8059877170659558			1.261665928724022
6.496439010513146	8.499027967972459	7.051878504252832	2.414533698984124	0.9482825442740861	1.488783179959214	0.8725597023509507	0.7981590570222664	0.4543960281565966	0.3208595654439139	0.3332569508407454	0.3628763498952113	0.4309552709241765	0.5361400452526494	0.973660030056698	0.2131460118622539	1.864295502905076	0.05420331348295956	0.05439316609844467	0.0005569145522208833	0.8058335363783693			1.26166593459721
6.504628794358424	8.567187548707251	7.129289525725294	2.435529201761266	0.9823643946465941	1.476320229788866	0.8824227959161585	0.7987706978900621	0.4566572814086262	0.3190220612726756	0.3324633113137034	0.3621533842731512	0.4309094261371293	0.5366900920530645	0.9736423701859306	0.2130943442937925	1.854533550041262	0.05421946638210225	0.05447778215673812	0.0005569173813404494	0.8058968715730465			1.261665908854551
6.512818578203703	8.551509745486127	7.201097614977096	2.450673248868051	1.003079191038316	1.506126701682024	0.8886684522605656	0.8063312192757534	0.4552067464983772	0.3181273961374541	0.3338195022079205	0.3630352166132205	0.4314188174969181	0.5371754188438754	0.9731334659706689	0.2130984524908491	1.859495606498659	0.05423467725465887	0.05455910840560985	0.0005569158288371118	0.8058841535690011			1.261665861482048
6.521008362048981	9.115750804957685	7.415141333188684	2.607135182997352	0.9644596163179155	1.569502075291531	0.9046980266459443	0.8221823869902786	0.4569329905339207	0.3227309797395082	0.3389497122932029	0.366500708521683	0.4321883782965572	0.5396517617780529	0.9769290510535377	0.2146176628033722	1.872143966455998	0.05425237727791077	0.05463176761022231	0.0005569134429920395	0.8057981562526471			1.261665843150613
6.52919814589426	9.017184326912824	7.78822163742241	2.639743323402703	1.05793472327178	1.613827696467644	0.9449711680172247	0.8247128886407965	0.4739120052411229	0.3310050940295328	0.3447299832393725	0.370244009917095	0.4349734671400664	0.5424873626188892	0.9815854518517414	0.2154505500350077	1.853150048660122	0.05427086039647541	0.05470356619808314	0.000556914305277345	0.8056163666617127			1.261665857157614
6.537387929739539	8.848360256590825	7.790899649190588	2.593679529435918	1.124667374428416	1.623167482922374	0.9450961668535089	0.8176029128312138	0.4733293241005422	0.3297632464782794	0.3428400677488373	0.3702735066760969	0.436108903296745	0.5425230770998102	0.9828842327450249	0.2147138836123011	1.840108353216385	0.05428762914582364	0.05477815274586478	0.0005569164516941281	0.8055370377653726			1.261665862817544
6.545577713584818	8.955238020236399	7.68459269328604	2.592370585525911	1.106738284334848	1.579942675081273	0.932380990820762	0.8188882207134557	0.4724855583577184	0.3247284143889	0.3402848681576442	0.3682183433846827	0.4356052202516135	0.5428588299513282	0.9829240266365574	0.2147187988836481	1.852129210078839	0.05430260792425979	0.05484944490888246	0.0005569159021044925	0.8056362596317238			1.26166586260546
6.553767497430096	9.244875264710322	7.863728220943028	2.629942816800861	1.099601357775997	1.583113418885845	0.9403236569807711	0.8292008445335136	0.4759125006973269	0.3237400969996655	0.344185027809374	0.3682184511499605	0.4360024162974202	0.5439480779805057	0.9847903226531886	0.2152209017014536	1.880416117524194	0.05431577363736587	0.05492145009955855	0.0005569128353845695	0.8056643690025043			1.261665876538046
6.561957281275375	9.30096556191193	7.728876542006371	2.64168576309474	1.07237377699798	1.652825956112125	0.9525941251681357	0.8388720821970002	0.4787064569717651	0.3302051833019868	0.3471280485030762	0.3695578378289768	0.4373303117786914	0.5454675449214043	0.9869713335047816	0.2158753622616303	1.903994230169358	0.05432748045233558	0.05499571307187869	0.000556910739372535	0.8054965686538448			1.261665921023215
6.570147065120654	8.856897564967497	7.174261432675197	2.49043511975431	1.00102389698179	1.576152252520765	0.9258459359557579	0.8232123630322418	0.4751925037127014	0.328892632783948	0.3410352341090311	0.3681911065655244	0.4365230725766589	0.5435399859046439	0.9828664678058537	0.2153283605818067	1.894854733821402	0.05434272044212254	0.05506193084948181	0.0005569114833732721	0.8054688204685333			1.261665983285671
6.578336848965932	8.986596016110854	7.512217155652086	2.57364895962492	1.072931823138396	1.583619330335566	0.9479515131245065	0.8205167435617148	0.4810787147222406	0.3274829269829362	0.3445918022362206	0.3705006447744471	0.4373917555201857	0.54471904691106	0.9843876812662599	0.2154301518125853	1.881430774218313	0.05436114396060956	0.05512837286004437	0.0005569130320843823	0.8053788558110575			1.261666018878474
6.586526632811212	9.566478333102374	8.498932834653605	2.84677882727985	1.276761107700092	1.713405172316079	1.02012359856845	0.8529749310284194	0.5038638577705874	0.3396685481682729	0.3632174712455943	0.379189247966585	0.4415067608849119	0.5505177556982456	0.992219471841454	0.2171732053450937	1.881784513481367	0.05437716696462452	0.05519866368023058	0.0005569115231078527	0.8053601761618197			1.2616660620398
6.59471641665649	9.594537785600012	8.432760254298529	2.840557839863983	1.27491260979407	1.696846167803171	1.008257329667541	0.8656915001060707	0.5087303693399061	0.3434614019966765	0.3648979110547709	0.379605852449263	0.4426144260104697	0.551736649942454	0.9937954858030739	0.2181125237494046	1.88572078123037	0.05439389815017875	0.05526660448585873	0.0005569075979076151	0.8055102748878361			1.261666152582516
6.602906200501769	9.598878396878831	8.394032539886569	2.77820279154122	1.236095021814539	1.712794108008915	1.021730536131899	0.8660508955579981	0.502866952220138	0.3387691348701301	0.3520626440739237	0.3747948074528564	0.4415494930416484	0.5508440638131141	0.9939156164584654	0.2177562409471609	1.87436919661594	0.05440917841026261	0.05532401727394315	0.0005569075422145491	0.805508082186761			1.261666249410356
6.611095984347047	9.642126967556557	8.502744029349193	2.798236969812895	1.252734740947914	1.724640558240624	1.02340590804958	0.8660962692829172	0.5006762984646467	0.3375293347023846	0.351023646917496	0.3753146017325571	0.4413120200083319	0.5504728292324731	0.9940843904449305	0.2176696594487244	1.873609314103695	0.05441746447708308	0.05536754153640979	0.0005569099340584995	0.8054255033487684			1.261666329140727
6.619285768192326	9.611868392084361	8.205413213110694	2.881652416961769	1.184693436286526	1.744760852056814	0.986431936638328	0.8659043807908059	0.4962214092169435	0.3438065522177559	0.3542758539361642	0.3783121864160113	0.4422110515054949	0.550696915032061	0.9938912684503388	0.2179474010369617	1.874357658123419	0.05442648210041524	0.05540500974187106	0.0005569091795620552	0.8054040711495511			1.261666379237314
6.627475552037605	9.586040644255982	8.135973064666484	2.961102449801303	1.199732860123427	1.769279598986947	0.9877526019669153	0.8675570795149775	0.4958734312940398	0.3415763256396728	0.3512650259333906	0.3761208229181972	0.4416809282967261	0.5504860586140364	0.993345312458959	0.217560878805864	1.874038410129085	0.05443273548339897	0.05543754094552863	0.0005569065898429141	0.8054459426616347			1.261666440356534
6.635665335882884	9.753556785649428	8.624511282864166	2.931594589670123	1.346909632475516	1.729651766423408	1.007765995100284	0.8605436617785118	0.5039227415519457	0.3322892717097441	0.355908776169403	0.378672022065758	0.4414024762560081	0.5523219297148025	0.9939917232047789	0.2178231937344169	1.873737531146483	0.05443302556368662	0.05545933932334902	0.0005569066004125123	0.8054045375431189			1.261666478255758
6.643855119728162	10.15279462180401	8.931891899157826	2.979713107517307	1.345604212784689	1.74565724032099	1.018580806288866	0.8575888235373237	0.504453599539832	0.3384279981947322	0.3592339439682332	0.3813233745486094	0.4431714700726843	0.5553248940815366	0.9991939254057695	0.2192775252727656	1.873228885754085	0.0544329705586638	0.05546885677887759	0.0005569100249359724	0.8053754120046507			1.261666495405753
6.652044903573441	9.904124085187112	8.268473629223616	2.92976917869682	1.237782236871174	1.795000165857504	1.029692298013658	0.8759488954087603	0.5087225699744135	0.3516990610008571	0.3629417871281888	0.3817709093241233	0.4473819153982495	0.557940740099542	1.002442131786812	0.220382547866298	1.879988313938207	0.05443311740779317	0.05547011272454087	0.0005569121668437845	0.8053092362493834			1.261666486449991
6.66023468741872	9.523390927828391	8.202626214762278	2.957933707254014	1.235095317555046	1.833732850420906	1.035213712402439	0.8917569064920332	0.5035408812291161	0.3550289678507395	0.359523906640663	0.3817442444753261	0.4472017505947607	0.5584213411534453	1.002088979546958	0.220010221066534	1.889892338323376	0.05443101374245871	0.05546579169556468	0.0005569115170619728	0.805204707872738			1.261666444777517
6.668424471263998	9.797142088248588	8.605424810118562	3.069323333012498	1.286869249716161	1.872628144586054	1.043265493145943	0.8912627808184735	0.5036716270260115	0.3532612680683327	0.3586417887422135	0.3833668262850313	0.4460858657555047	0.5592434276370819	1.002929246421948	0.2201116941586429	1.895723388550763	0.05442831261304581	0.05545453840378374	0.0005569109939671284	0.8051423456319977			1.261666399701061
6.676614255109278	10.37517864835073	8.830120616718407	3.104410505550352	1.304132935220302	1.90084864328703	1.04531274588131	0.8928876928345252	0.5124423597581752	0.3490761578312278	0.3646441093120169	0.3845017584452072	0.4459596539739842	0.560708731531339	1.004991607145665	0.2207546152330369	1.887333959425144	0.05442699539507191	0.05543876898706617	0.0005569127816030475	0.8051828000323392			1.261666344379819
6.684804038954556	9.957174656939301	8.404219720517771	2.897944607582545	1.246683792184571	1.816704938339483	1.021172355051053	0.886580859717669	0.499624081250309	0.3418476009771991	0.3566263141040564	0.3820889974026209	0.4455677623567086	0.5589735652518387	1.00214314932269	0.2199818114889682	1.875608746597694	0.05442433841760593	0.05541801277400657	0.0005569158144109009	0.8052261257885799			1.261666246242415
6.692993822799835	10.03148937048161	8.17840762682715	2.880689760326246	1.214569020153005	1.807936154134635	1.027176018395021	0.8934002766630511	0.4938507969364664	0.3471433100814052	0.3513775857193591	0.3789630047891367	0.4462255640854484	0.5582960199716418	1.001610326063122	0.2198526927472606	1.879246469659706	0.05442141145839938	0.05538822455764836	0.0005569168876176888	0.805108698915209			1.261666130664978
6.701183606645113	10.48207691567156	8.734889974090384	3.143603690893701	1.316664135274784	1.894582773590187	1.071186123988092	0.8960858932854169	0.5066510771942148	0.3574280196102346	0.3623329379625474	0.3821295732619767	0.4469052806234049	0.5589323599805985	1.003417908900496	0.2205766507332807	1.888668202166906	0.0544143486736243	0.05534633826838001	0.000556914335490595	0.8051458588129805			1.261666056998459
6.709373390490392	10.27337301744979	8.869913464194658	3.159819851393836	1.299646870005187	1.856886279289103	1.023157959978168	0.8795822727416084	0.5132914668501074	0.3589705550167808	0.3676250101648981	0.3828317971878963	0.4460628823528348	0.5579587007292226	1.001538080749737	0.2208994467403795	1.89217917038723	0.05440635995065986	0.05529696888049083	0.0005569126056453706	0.8052855566724615			1.261666013249233
6.717563174335671	10.38042702804719	8.785441479015825	3.016075516861388	1.288212764358868	1.81933724568097	1.023173377414679	0.8805311672967367	0.5146695818641566	0.3533323005556934	0.3628956571611139	0.3816529127492743	0.4453323935924126	0.5585655252537081	1.002311934589352	0.2210698586119219	1.888131296446622	0.05440053896660398	0.05524948724671483	0.0005569165929993069	0.8052317236837281			1.261665931138612
6.72575295818095	10.5678158894714	9.137805005786921	3.165360051972741	1.364169417656194	1.916794828384207	1.09431220756857	0.8993997000673103	0.5338288966114697	0.3625259039277063	0.3737548119196101	0.3893025694467135	0.449458901832069	0.5623110967922355	1.007443676119203	0.221923655641552	1.891379383975151	0.05439556897545795	0.05520105357149638	0.0005569203476763386	0.8050308904461874			1.261665822784489
6.733942742026228	10.10942247545073	8.675788803108489	2.941072621709855	1.287462132183642	1.785976028624719	1.031882683726904	0.8693199943541534	0.504656366418465	0.34544746953866	0.3568162921598158	0.3797472666575199	0.4448854405542566	0.5552555644028638	1.000936423149384	0.2195951679196622	1.892114607434032	0.05439094342124551	0.05515650241824285	0.0005569184919329344	0.8052282256195733			1.261665746787157
6.742132525871507	9.57674964161243	8.362290504608708	2.69312784124855	1.243058121319093	1.673167775055984	0.9944442342542702	0.8532299604469137	0.4882562864843115	0.3302333063918394	0.3463225714405038	0.3748112518074141	0.441279101514832	0.5516151800231118	0.9971421989727343	0.2180728345301584	1.886462867452121	0.0543827413605884	0.05510994319576094	0.000556916554230442	0.8054378693378501			1.261665699144255
6.750322309716785	9.449828547386634	8.434305955700593	2.745232851360087	1.30604508277986	1.712170885941667	1.04958775252692	0.8630497159161259	0.5156743584480302	0.3361903057674283	0.3577829317300492	0.3795712242983303	0.4433738512968953	0.5539803738527715	0.9989234819295421	0.2186530893330695	1.87261064430739	0.05436892244132357	0.05505319079147696	0.0005569189902559633	0.8053580430428049			1.261665633139694
6.758512093562064	9.3425495569841	7.96386844315938	2.72757675837394	1.183719752437835	1.716489365417441	1.012418625231293	0.8692270862286138	0.5009635623962145	0.3327861802632635	0.351885623822691	0.3783153523931191	0.4432205990912245	0.5535879463313539	0.9964723085414554	0.2184098975297736	1.867379322594198	0.05435148868051599	0.05499612068844621	0.0005569220031678545	0.8053986197637334			1.261665577409394
6.766701877407344	9.433024327076158	8.11706404172347	2.857291477073405	1.183072855714934	1.764901153992117	1.006700578947864	0.867089035933379	0.4905033735939552	0.3354661039269543	0.349292266785358	0.3769157329743439	0.4428189045929791	0.5524111391773489	0.9958019097965412	0.2183228269611663	1.86534202269804	0.05433618361709721	0.05493586754315765	0.0005569215926941906	0.8054107999557348			1.261665495184614
6.774891661252622	9.474752759808037	8.147185102316396	2.924269536772584	1.22028427393367	1.772150270440912	1.009980063782078	0.8603290888858154	0.4900481400484225	0.3388631284350149	0.3498816019576644	0.3759690307116135	0.4419382863017505	0.5509803265111857	0.9948182164173902	0.2181258056027169	1.866312083933936	0.05432224059241429	0.05487497442503334	0.0005569196796118541	0.8054273978863192			1.261665413159447
6.783081445097901	9.186423457615099	7.67629845321159	2.626392800520172	1.157884137434637	1.631323500981475	0.9890318080032203	0.8447662765432616	0.4802702896136577	0.3287067197441176	0.3417074250317947	0.3718642783135249	0.4402218272069076	0.547927452198833	0.9924639414866985	0.2169011694426308	1.8783705874195	0.054310667332853	0.05481525399226733	0.0005569201716892322	0.8054916287922607			1.26166535746726
6.791271228943179	9.507609588553306	8.191215474503169	2.773951130140015	1.24731749507448	1.681822614772487	1.028889401509127	0.856613033555256	0.4956877677994816	0.3330079409378781	0.3494922981638973	0.3744962436545736	0.4412441479827264	0.5495091313364882	0.99536541914812	0.2179069474916348	1.884390372315821	0.05429898390994644	0.05474953521484549	0.0005569232559618355	0.8054781449849802			1.261665297448141
6.799461012788458	10.14703265775088	8.839961285671555	3.124516231067872	1.325933437439592	1.870659613986879	1.047720619311758	0.8893091537421167	0.5006916054145559	0.3439373938059492	0.3580799470308582	0.3783424117387689	0.4436526581898196	0.5540545647699665	0.9988048206783918	0.2191943753729107	1.88397486555872	0.05427864367992784	0.05467846190122186	0.0005569251507540875	0.8054829409252613			1.261665219115764
6.807650796633737	9.894886177215131	8.445675726093008	2.970449966266755	1.216117589948965	1.80136349678673	1.01095322440137	0.8794759144605799	0.4910228717460971	0.3354566514337563	0.3476308428205369	0.3725112666716893	0.4414777285870863	0.5499763434460982	0.9927834173823628	0.2176973123241727	1.880975962986684	0.05425501712419379	0.05460266357217521	0.0005569234293464965	0.8057440198969149			1.261665159407799
6.815840580479016	9.414545240371679	8.033730441374994	2.83030924385028	1.196723892571148	1.70234983285469	0.9863510110292093	0.8553541821883843	0.4772286791152516	0.3281328660648892	0.3380692869961225	0.3696578029925608	0.4377962284757835	0.5469207142835483	0.9875542529270469	0.2165923313866119	1.876859008085915	0.05423417345355638	0.05452674010609646	0.0005569206335527388	0.805897217802362			1.261665146188211
6.824030364324294	9.213439672942078	7.666832770724197	2.689789626060194	1.149478806731711	1.639635570888441	0.9577273901371984	0.8334525446464944	0.4655748099084625	0.3231823099473894	0.3347974971525643	0.3680072603415601	0.435316042017362	0.5448072656441655	0.9824815519699148	0.2158768993239846	1.865967627853393	0.05421964795475108	0.05445088994141501	0.0005569208810392962	0.8059287971291583			1.261665147616202
6.832220148169573	8.724832419945269	7.49012338277291	2.546574779625437	1.143997863229736	1.611254456732213	0.9471446981255652	0.8272879793328145	0.4660065116395984	0.319498762386979	0.3363704240193715	0.3663974581320072	0.4353825423533297	0.5416217598898774	0.9813794625360782	0.2146895647366481	1.856517008169317	0.05420802681910374	0.0543804037786937	0.0005569233733534521	0.8059127672916995			1.261665119958042
6.840409932014851	8.336769325077269	6.948921149971581	2.324713526534414	1.010752846460635	1.509567431655903	0.887288884933304	0.8107826401693284	0.4470186492556238	0.3079440289013433	0.325472385780377	0.3611921810058513	0.4307464633130041	0.5360933549807567	0.9761065354746286	0.2129633228051513	1.856140782617756	0.05420028946179521	0.05432158689420429	0.0005569223629060196	0.805997255647529			1.26166511395478
6.84859971586013	8.384257588513757	7.03040391462274	2.373190408938691	1.014732508417465	1.509301044571183	0.8916233857516076	0.8091580347060013	0.4493294239641686	0.306753144296687	0.3257902915881191	0.3626577308729825	0.4306788506577492	0.5366361391528045	0.9757531949202199	0.2128939954443684	1.870016209822231	0.05419562840409906	0.05426599468212515	0.0005569185994073684	0.8060008642561504			1.261665131308183
6.85678949970541	8.452670193432205	7.224561430173167	2.420629391931433	1.023870046305888	1.5300918239587	0.9075824706320701	0.8135996926956373	0.4603005758074517	0.3068131704314321	0.3294681665390733	0.3642388985072895	0.4324202354821987	0.5386219233847824	0.9786206222849114	0.2131703381838672	1.859360130163343	0.05419019014996507	0.05421257829275759	0.0005569186757133887	0.8059890456937528			1.261665173667704
6.864979283550688	8.53016608099642	7.074964977729535	2.398013961383625	0.9828607613140777	1.52045981735443	0.8957557438664236	0.8136784815649402	0.4558001343405504	0.3085675499982474	0.3280634680585693	0.3631247963463599	0.4311914101339077	0.5383001168415933	0.9758484974205958	0.2133663084038838	1.839198342965789	0.05418155983973794	0.05415676005319718	0.0005569226730618433	0.8061496580493112			1.261665186023507
6.873169067395967	8.753435752386871	7.456737428622738	2.534499612786995	1.057360848295311	1.556776526035365	0.9280282132664897	0.8212127896307533	0.464769655639334	0.3183535525012164	0.3355160521440789	0.366655222551663	0.4332766495548373	0.5401164357542265	0.9776787240989369	0.2138446456474461	1.846811269764262	0.05416535729487409	0.05409613712695241	0.0005569235955399315	0.8061294913709677			1.261665204507832
6.881358851241245	8.761877240626179	7.564584447193409	2.515262526658221	1.082363273805343	1.508887720376757	0.926780137718711	0.8053112305170487	0.4623929676982212	0.3136487805357017	0.3329957849661304	0.363171109282958	0.4305183611204722	0.5359888370617254	0.9763867997133925	0.213314233990864	1.874897753469854	0.05414545291215645	0.05403847864014604	0.0005569207073764276	0.8062454373575216			1.261665212313489
6.889548635086524	8.409475502044209	7.228300443369435	2.396739298911822	1.041240819385008	1.468084141940155	0.9003042487949805	0.7978772825206514	0.4483989063706265	0.305220155801038	0.3245772683787057	0.3608479422363992	0.4277141622901058	0.5336535321539029	0.9720888950354752	0.2126076550162191	1.868729115304766	0.05412896669419281	0.05398341481182185	0.0005569187514491259	0.8064020980167096			1.261665240929652
6.897738418931803	8.416235155178269	7.22359158179946	2.458639196176067	1.035830133603019	1.51176054929605	0.9026466591674883	0.8136524682705737	0.4502945544823594	0.3070663421143968	0.3255134374251321	0.3621699495323124	0.4286620393101465	0.5343372137980291	0.9718815325468679	0.2124259904330908	1.837412008446627	0.05412127785904904	0.05393355458813728	0.000556920233030048	0.8063468963911812			1.261665264250364
6.905928202777082	8.353873590772881	7.006291966061461	2.39627932067543	1.004327663229352	1.470673635065277	0.9008444274933457	0.8032230473203005	0.4507046708868717	0.3049283047176125	0.3217471158434	0.35867661973103	0.4280432259129865	0.53329393830189	0.9708170475419393	0.211795309113409	1.834551828779662	0.05411420501202178	0.05388816477704392	0.0005569226949243155	0.8062935531923007			1.261665246816713
6.91411798662236	8.380417616494519	6.84246453103396	2.358282807715611	0.9680082986490249	1.442461531184433	0.8830365755949278	0.7958019809722672	0.445985210883119	0.300493384389975	0.318619107729156	0.3571311334971385	0.4272051046808042	0.5332364555773691	0.9700203720275519	0.2119941547221078	1.844889782442638	0.05410657090173503	0.05384699510447758	0.0005569220097923215	0.8063574587431876			1.261665226589538
6.922307770467639	8.03240120568727	6.567456979436005	2.211239732463182	0.9285769725065304	1.428442381600342	0.864402596089145	0.7900156940941502	0.4382281113678993	0.2958071414423548	0.3188461891132042	0.3557673108845293	0.4256358109374583	0.5293450886632001	0.9669156482393171	0.2107727878093401	1.856686255816788	0.05409825784297094	0.05380786819977952	0.0005569194976911202	0.8064755709031293			1.261665230045504
6.930497554312917	7.849761587963526	6.659824377725442	2.15564100104283	0.9650870637533275	1.387012988356816	0.8776539054972824	0.7889144106593585	0.4484513359474086	0.3013352076273192	0.3258757392487614	0.3573881906046732	0.4262955693350756	0.5290708397930876	0.9673961689387383	0.2105763436772411	1.857232110119498	0.05408562060416931	0.0537652545951775	0.000556919504594144	0.8063707786172488			1.261665249423473
6.938687338158196	8.224512101952145	7.202010618048011	2.294127221597169	1.03937054771428	1.41711283037908	0.8997849563088448	0.7957645823328416	0.4614646025514429	0.3130550367095151	0.3296669019047679	0.3592195727778528	0.4280138094361068	0.531541466061332	0.9712380557471423	0.2114197042360388	1.84717520489491	0.05407002471601433	0.05371790168747721	0.0005569217093993443	0.8062947432751899			1.261665267821443
6.946877122003476	8.029387660085929	6.529855723075363	2.171677896033682	0.8904326854457423	1.347779297493597	0.8336107728365281	0.7889513586015168	0.4288748515396633	0.300907819917504	0.3116934547027287	0.3536672045262337	0.4245979263054467	0.5281373080655434	0.9650236904851014	0.2101753109817381	1.838653315538237	0.05405847814349812	0.05367687886428012	0.0005569216125623809	0.8064176252670867			1.261665274170712
6.955066905848754	7.725098929592144	6.443864829131398	2.090178958660015	0.8670420788163846	1.313447585098709	0.8131070916418356	0.7808359141011756	0.4351362502093366	0.2960608788970371	0.3116859814720067	0.3527220376167267	0.4237732641496678	0.5263725635705238	0.9624182037559149	0.2098250602253883	1.845849551007764	0.05405005425737307	0.05364031315229761	0.0005569180674347503	0.8064698881699345			1.261665307196516
6.963256689694033	7.828068580901131	6.503380193892054	2.147552907800588	0.9048771817895351	1.341557035899463	0.8338855018832431	0.7837800212164534	0.4492815048177983	0.2980993343868988	0.3187478105609144	0.355529220229608	0.4252703365186684	0.5278698456955984	0.9640335459368944	0.2103172697916874	1.869342060962672	0.05403875372263485	0.05359991830193216	0.0005569148381645912	0.8065768903759029			1.26166536906384
6.971446473539311	7.986888555843837	6.539867198649108	2.122780000107233	0.9555117084513296	1.402577514791825	0.8677442795361152	0.7921964661668233	0.4487865609844033	0.305615178427162	0.3250857415385379	0.3604770250297698	0.4281852524239291	0.5333489750756353	0.968680944741001	0.2123804201692206	1.856787426512302	0.05403151565532556	0.05356348923383657	0.0005569165564569965	0.8066203829384231			1.261665422848125
6.97963625738459	7.836595592719331	6.727818143591628	2.141017023311219	1.008679523360155	1.455479517528075	0.8921421387514796	0.7905446031039464	0.4500331119531158	0.3054108011113125	0.3286953140822367	0.3612453252901099	0.4282346418495179	0.532170569764399	0.9690423115190322	0.2118069207549071	1.864249773872958	0.05403106880187231	0.0535308768109705	0.000556918968862564	0.8065365909568917			1.261665482692382
6.987826041229869	7.991344539719548	6.872512336612256	2.210610037884281	1.00629659982757	1.375781565360177	0.8630388262453249	0.7726320185735364	0.4379391144006463	0.2950912738008503	0.3173781041508422	0.3555179416017041	0.425386610117827	0.5285155882148231	0.9661929303225898	0.2105647866178808	1.876169179771016	0.05403483574483463	0.05350434395196875	0.0005569162744602152	0.806484327639639			1.261665528638705
6.996015825075148	8.178093179980623	6.796594719195824	2.218853795979389	0.9478810872395425	1.342462478984987	0.8419392435941547	0.7699528754005718	0.432500423926763	0.2961553159991499	0.3132640671556752	0.3540759676280895	0.4249655406881646	0.5285028982861302	0.9656656560501456	0.2105563732056209	1.895166788004708	0.05403894597260572	0.05348470017767213	0.0005569121809743625	0.8065803617454099			1.261665641258374
7.004205608920426	7.92081909710155	6.509526877210696	2.218292012205665	0.8906073038371142	1.372185144564394	0.8253238142188819	0.7713766421827708	0.4285738668889628	0.299447331866784	0.3159677382289693	0.3554346974920334	0.4249610411217518	0.5288693840814785	0.9643753698561928	0.2109619284641958	1.891964484043154	0.05403601152150957	0.0534608740593827	0.0005569120099191941	0.806612604663844			1.261665745754658
7.012395392765705	7.837493533681945	6.372092108452605	2.102893818087597	0.887059719526496	1.318448309717803	0.814962461940878	0.7587530404899127	0.43065900429434	0.2938294269860812	0.3176743199493798	0.3551056632611554	0.4243070641332367	0.5271587851279365	0.9626912800839256	0.2105889077226541	1.874417345828518	0.05403115492982098	0.05343454217305613	0.0005569146777992383	0.80658677063606			1.261665818365383
7.020585176610983	7.927049575607633	6.505266059114405	2.066568232498477	0.9137897854804232	1.273265551384777	0.813674224716601	0.7516242800150279	0.4310068450979989	0.2911977115366085	0.3161595838630266	0.3532018971811887	0.4230274274464706	0.5257239466043456	0.9616015616874259	0.2102527992700136	1.869585230148938	0.05402545283868599	0.05341173886336067	0.0005569147759781157	0.8066326779081263			1.261665869212089
7.028774960456262	7.756249607349948	6.387185824432498	2.036698511402036	0.8843197942977299	1.271939927762574	0.8298251487032622	0.760546828858232	0.4349050266754252	0.2969786590745442	0.318179849033585	0.3547120252542832	0.4253312750349534	0.5272579807541729	0.9641161360649997	0.2103621643150322	1.870939963755858	0.05401381370979163	0.05339322924016416	0.0005569123098038343	0.8067339736005457			1.261665913642368
7.036964744301541	7.748646320026952	6.451840817677959	2.086863559743119	0.9124757117325271	1.323219254595652	0.8538818143328609	0.771064290626808	0.4509111541996873	0.3047822510504118	0.3277157974359894	0.3599899490497813	0.4275722845910581	0.5292583496758571	0.9649448059753096	0.2112874576125525	1.873154474555725	0.0540030016957609	0.05337610478185596	0.0005569110548689748	0.8068184323481558			1.261665978920602
7.04515452814682	7.808602285707003	6.473659877983087	2.028378423325702	0.9384967512755444	1.281209796205075	0.8339737815016733	0.7548144288513289	0.4318971722663582	0.2933284906678011	0.3197813283293393	0.3549034084064985	0.4221544475929424	0.5233958554237079	0.9604675355608451	0.2095989105550734	1.861520489532119	0.05399460887099186	0.05335621228144227	0.0005569126904159959	0.806818207272079			1.261666033824439
7.053344311992099	7.877095757790761	6.535040189849435	2.09020811843866	0.9077157167381396	1.291839622063724	0.8275705863860802	0.7560246799008542	0.4259445888897405	0.2941347944469102	0.3126027838201336	0.3534527822403894	0.4216713135504593	0.523723305892158	0.9610025360742654	0.2095080930923272	1.84287802996003	0.05398692014376549	0.05333924846702925	0.0005569147788631555	0.8067715647931787			1.261666046232408
7.061534095837377	7.950257586619748	6.91002966634772	2.26262752699366	0.9586918977600438	1.376048219284296	0.8467208457665504	0.776212709890215	0.4389558431116813	0.3033647217924113	0.3177421519152868	0.3537380264128261	0.4233218623814245	0.5263030630547163	0.961560375963338	0.2100239936019261	1.84407314545842	0.05398235097059972	0.0533233935023356	0.0005569139804934274	0.8067963678882576			1.261666045452133
7.069723879682656	7.972943894080193	7.171519368271926	2.305065386110212	1.022387669436436	1.396820393314572	0.8658936334393786	0.7739255135253743	0.4455723150157603	0.3038504782025265	0.3220348042847958	0.3540224364829914	0.4236437494610812	0.5259695631759091	0.9614549262813379	0.2099409009127087	1.870637348850653	0.05398240717580792	0.05330628463307514	0.0005569113427805943	0.806750210965789			1.261666056001864
7.077913663527934	8.045368051481006	7.072275746839699	2.363642938958768	1.022311053649178	1.436907891705562	0.8928009023817742	0.7799263350241469	0.4513567841179432	0.3077487170869679	0.3275338874683993	0.358362301208861	0.4270788245685485	0.5305039971483115	0.9663987050438084	0.2117998110469581	1.876997541412262	0.05397983967960471	0.05329147647698371	0.0005569119427256759	0.8067649532298472			1.261666066184089
7.086103447373214	7.641121994416583	6.523227776903872	2.17615969080181	0.9374666188850301	1.35993370212082	0.8783310390956967	0.7789440655783849	0.4463494250831028	0.3005141062673912	0.3249534324154064	0.3582672260409273	0.427312739710472	0.5314595640054299	0.965812544634751	0.2115798834054954	1.85783136515924	0.05397301580373619	0.05327808744469652	0.0005569144206372618	0.8068906975252779			1.261666082297904
7.094293231218492	7.373805333001572	6.31063451537497	2.020618408883992	0.8913189006490922	1.291375507049169	0.8303128773784726	0.7662192126784837	0.425671361349849	0.2918882983367623	0.3126643524695917	0.3526056087514056	0.4235182911432667	0.5247700140717499	0.9591461813789195	0.2089774261844755	1.855770134546085	0.05396901093235273	0.05325785961539187	0.0005569133531517608	0.8069657402853994			1.261666083145781
7.102483015063771	7.331231870442789	6.159882028171434	2.025024005337078	0.8215749678432104	1.301926511446708	0.8018029813664216	0.7670367984909918	0.4195549321234516	0.2922194041132538	0.3106228856037841	0.3522931893850194	0.4227630544719825	0.5243490587042291	0.9576181309429244	0.2085916060200373	1.861067664368139	0.05396560874779905	0.05323400516832659	0.0005569097317942476	0.8070956756934448			1.261666113394208
7.110672798909049	7.539382627481415	6.316130201339377	2.10283557793515	0.8569178577083807	1.322274890591082	0.8163699963235883	0.770399513264261	0.4317619612486632	0.2934224806428783	0.3175838346829313	0.3565631701730765	0.4237446829827904	0.5276202733990096	0.9603805405881336	0.2098538110012344	1.844579737470269	0.05396628006720613	0.05321692184702155	0.0005569085734441553	0.8071427966755543			1.261666148065168
7.118862582754328	7.468670189032221	6.325460902873585	2.029243611625568	0.9048606105322877	1.285920714660853	0.8360049391977195	0.764861805803452	0.4349241569624659	0.2906511566761483	0.3125961748126141	0.3519366449563111	0.4228406045740646	0.5246825571044162	0.9589253095666741	0.2094512840048263	1.821285436622062	0.05396907554455311	0.05320540628117227	0.0005569118151577045	0.8071644106123367			1.261666165911744
7.127052366599607	7.463884467980014	6.091152447755051	1.990211032613389	0.8430983037546873	1.269898596818482	0.8034032569960227	0.7582663325168607	0.4231229666825334	0.2913756303775111	0.3090831347153927	0.3489105885012239	0.4205631223615204	0.5219256763438697	0.9555877399764212	0.2087781845158806	1.831896640068023	0.05396942002998738	0.05318994868648672	0.0005569132689892167	0.8071185590855842			1.261666189912816
7.135242150444886	7.608854816843994	6.09987255084201	1.999824184821202	0.8332750705009284	1.242069214458717	0.7951256389714659	0.7452249140012017	0.4146818541708265	0.2852274589164171	0.3036182722399148	0.3475584973865366	0.4187812806979575	0.5209966241581702	0.9542638187505055	0.2084905316670091	1.85640032367244	0.05396782001637024	0.05317484609193283	0.0005569110624800514	0.807176284695852			1.261666198402638
7.143431934290165	7.467258357081198	6.171229563932434	2.022857933019017	0.8694697623570237	1.263998738462947	0.800821381831342	0.747231792057145	0.4148752779734483	0.2855638879810324	0.3034345242955013	0.3477027091478996	0.4193319904674432	0.5211554549187379	0.9545389077727587	0.208427333217942	1.862876799760448	0.05396232026898392	0.05316914373368661	0.0005569085471236867	0.8072301807692071			1.261666258155216
7.151621718135443	7.430456293918125	6.361538109787484	2.046359369012746	0.911799852672471	1.308209959675559	0.824753305596176	0.755687363318283	0.4270608720209963	0.2928597858646162	0.3124489937448363	0.3507097578392754	0.4216449682597881	0.5227955123869296	0.9570796947926211	0.2090527806623292	1.853489169565521	0.05395732700498809	0.05316510644454124	0.000556909411227134	0.8071620045794529			1.26166629646619
7.159811501980722	7.426154073717973	6.293662666773221	2.000181901428001	0.8786617312376551	1.271416914608994	0.8242230560754282	0.7466760521077345	0.4258014727268841	0.2926147359151432	0.3137663921002088	0.3525240357010418	0.4217583345800076	0.5229334027167918	0.9564175819125216	0.2086676060166509	1.837741240575606	0.05395890807693011	0.053162233183219	0.0005569127801612158	0.8070954430856889			1.261666278675857
7.168001285826	7.421531393533164	6.224948786784525	2.013526742059821	0.871384639893972	1.232780641470917	0.8200259508482562	0.7415140319128769	0.4255153705728318	0.2934171893426689	0.3137270469399193	0.3519367419946817	0.4220128759470611	0.522358940010023	0.9565367116435087	0.2084620210809063	1.823821473280417	0.05395745816155051	0.05316363597825152	0.0005569137571292923	0.8071616210637645			1.261666244013086
7.17619106967128	7.60089941067344	6.427934140143178	2.101956746038247	0.9161568541037587	1.2744698780528	0.8433036400335809	0.7527521888943912	0.4345362642905632	0.3008081614304107	0.3190147310095633	0.3546247109704805	0.4233797819847328	0.5239238500103244	0.9593502084080144	0.2089024493867652	1.83105363285752	0.05395366850419099	0.05316377107419128	0.0005569109364609228	0.8072678938462168			1.261666240357318
7.184380853516558	7.701008565568678	6.644120993566861	2.09798420689258	0.9336066957468635	1.309262675965553	0.8241788529252853	0.7608849844798254	0.4245142488006116	0.2942433234473649	0.3130394240068785	0.3524049050269308	0.4220187621163461	0.5226631056474577	0.9581320403274187	0.2089514896318539	1.847822645543023	0.05395443921171857	0.05316371156731994	0.0005569089815263986	0.8072259467472109			1.26166626789221
7.192570637361837	7.35534434090547	6.388333792461387	1.944378350159198	0.8731764015162999	1.239114308540847	0.7986880895925482	0.7439879246609534	0.4135683373290494	0.2838087830583669	0.3055251359611333	0.3490279885946453	0.4196560046277699	0.5204960238930179	0.9545611869581083	0.2080829666684911	1.831365474917249	0.05395401364552959	0.05316182610087788	0.0005569113128343943	0.807197857968295			1.261666270867909
7.200760421207115	7.394282889058502	6.28093792240302	2.05867076399254	0.8543893106057101	1.251877481778387	0.8071580894660106	0.7447668371588546	0.4188098698787061	0.290587428166417	0.3105791755059367	0.3530838537520424	0.4218438616704382	0.5235989698007835	0.9564675767306174	0.208885459633456	1.830011088577106	0.05395543406428577	0.05315854396269272	0.0005569143684014116	0.8070809271615891			1.261666225297876
7.208950205052394	7.658787587914977	6.551563762701556	2.10607088719831	0.9075699208556488	1.317538948657825	0.8171789495848965	0.747310503696567	0.415090730645041	0.2915474196543008	0.3098030060513847	0.3512179251936919	0.4206698197464964	0.5226495244935901	0.9560648473212768	0.2084283072593059	1.847962361924063	0.05395898925246587	0.0531514076313185	0.0005569126607761671	0.807130057220916			1.261666205184241
7.217139988897673	7.608827123909054	6.442125288567293	2.014695168619347	0.8993877794995553	1.29780124501367	0.8143798135006267	0.7495198460801219	0.4171504236734781	0.2919974472259069	0.309783372828358	0.3509816790246623	0.4203553760754634	0.5223618224586091	0.9566196204181405	0.2081248662853732	1.86860778292299	0.05395839246436541	0.05313765648931162	0.0005569086455204922	0.8073132356524259			1.261666209687774
7.225329772742952	7.52847045203488	6.248946394424133	2.036057978904884	0.8597400067968747	1.265496158896801	0.8093329528135944	0.7474181141570527	0.4239690848057092	0.2886918150426157	0.311555812553595	0.3522117657270503	0.4226608375687066	0.5233767578889276	0.9586610803551231	0.2088862173933814	1.864576346426365	0.05395357935344898	0.0531274140061205	0.0005569098819021411	0.8072414202573811			1.2616662219749
7.233519556588231	7.774530917345785	6.607094204764872	2.119125796225552	0.9158501952369278	1.278606616371998	0.8167926055464018	0.7516184491096333	0.4267139306453678	0.2896497184776577	0.3109832993564868	0.3516057222569215	0.422249845152615	0.5224084962686161	0.9579249323720225	0.2091964737476584	1.850827889575163	0.05394989363107709	0.05312297501819944	0.0005569143144645539	0.8071424883392112			1.261666212690939
7.241709340433509	7.944183623979377	6.650984650817723	2.188847616609324	0.9534022028573257	1.302031232144963	0.8305556358053705	0.7605085678364583	0.4280864900492217	0.2981821874860879	0.3101585343383156	0.3517290983011374	0.4220223213919782	0.5236238900538872	0.9582194681547044	0.2094500980458885	1.84841108592605	0.05395526239521008	0.05312526169026787	0.0005569135430920497	0.8072186855840827			1.26166620309786
7.249899124278788	7.619171779210104	6.425889237099704	1.986644993034166	0.8804653755044378	1.270476272062758	0.8067768003412802	0.7517255458405708	0.421170405597286	0.2959455614547941	0.3080798711020157	0.3507670996645325	0.4213994961450854	0.5227579851415326	0.9575678491380802	0.2087221710933619	1.854066363264248	0.05396406785943156	0.05313070765116049	0.0005569100664192849	0.807208121887909			1.261666193316695
7.258088908124066	7.580315915711274	6.242561897175225	1.967293725966578	0.8211787903629628	1.248622624244317	0.7834475127663499	0.7397847708154176	0.4148413824801294	0.2926093005708753	0.3119789714911137	0.3503710213337875	0.4198884520545205	0.5203213499049519	0.9550821377932862	0.208573144220723	1.864283142586042	0.05396590813138436	0.05313555372142267	0.000556909888262992	0.8071775414771775			1.261666198937083
7.266278691969346	7.487948568672484	6.114925145116053	1.977880141011397	0.8299209400497345	1.242581682128989	0.7862159589653404	0.7374027056569997	0.4172639946687287	0.2901919728544479	0.3139112569332528	0.3512749396941079	0.4203917177352272	0.5210358671321701	0.9543252200661426	0.2088012544596793	1.860124319685652	0.05395897323923906	0.0531361065983352	0.0005569128204795915	0.8072855066469505			1.261666202532693
7.274468475814624	7.464723822337493	6.237175067442946	1.961108434440852	0.8610477691143824	1.231180419474949	0.7830504867202104	0.7404431742923682	0.4223676287343483	0.2878372928974052	0.3115102741624023	0.3512347647856593	0.4215230869228011	0.5226280098425609	0.9559699932297074	0.2089333858654602	1.859331445344903	0.0539502259282854	0.05312707459503661	0.0005569144453147841	0.8072486824571258			1.261666181366013
7.282658259659903	7.774053996120561	6.296825097204886	1.962799853143564	0.8320731246448626	1.188180757107788	0.7809635454607037	0.7396834694230708	0.4200516048741137	0.2866134114486891	0.3086953092497113	0.3503267600101612	0.420979748924553	0.5223294542716855	0.9553051880716303	0.2089258508664782	1.859834980730303	0.05394390649918389	0.0531145653575924	0.0005569131170484541	0.8072043208273377			1.261666141765226
7.290848043505181	7.777315559636062	6.314398867593204	1.941613838882745	0.8474187038505971	1.192192703787402	0.8018632797761127	0.7446194171522352	0.4292987039497729	0.2922305634430681	0.3173814750747938	0.3546258993611966	0.422304679824809	0.5247776588849246	0.95835747777239	0.2094154449847591	1.873656196846283	0.05394190015745889	0.05310399292907573	0.0005569118803715267	0.8072454202517528			1.261666116478047
7.29903782735046	7.761219936916203	6.299359560302737	2.115771421393918	0.8638522350008664	1.272988168052165	0.8084521713717191	0.7597274825664363	0.4312769640518249	0.3013823524652151	0.3187568742095431	0.35563955891528	0.4234285038080639	0.5264042336121715	0.9603953945451996	0.2102381231496119	1.860925215670758	0.0539465526827543	0.05310128847603454	0.000556913604912492	0.8071548651692741			1.261666101177745
7.307227611195739	7.22183653930882	6.003420604605266	2.030464890784859	0.8262052448117462	1.250520488615713	0.7814656901544353	0.7507368256527954	0.4155876020276192	0.2933175735892856	0.3059038287127491	0.3493861473910025	0.4206044395315823	0.5214809136840473	0.9546639164299648	0.208569414221855	1.852751069742433	0.05395072377453349	0.05310422507984641	0.000556916770383963	0.8071753571181143			1.261666051681089
7.315417395041018	6.991345009687035	5.711719960621482	1.810771499454156	0.7680537079519472	1.16788119997741	0.7620340084684833	0.7352221317353153	0.4100579614103989	0.2850903944540312	0.3067698977152157	0.349072885262091	0.4202267804111827	0.5208689877921627	0.9534580420277415	0.208048432754693	1.864012412604312	0.05395319858497648	0.05310524071035314	0.0005569170289454883	0.8072151225218034			1.261665982270965
7.323607178886296	7.304694928512917	5.961015113723406	1.885785234610802	0.8148725364961205	1.201431658371318	0.7837823615728711	0.7396774212136139	0.4190190520357519	0.2864481248273919	0.3095084059251124	0.350030403521615	0.4214394298751746	0.5223744638101947	0.9554811397134696	0.2086169394652353	1.86806776400813	0.05395530680817292	0.0531008119279144	0.0005569129366369301	0.8071812215653874			1.261665973429557
7.331796962731575	7.350275534112524	6.125591280349751	1.903514907722664	0.8381416728141809	1.204008727620975	0.7802826166688241	0.7383459604263126	0.4163335690490965	0.2854536921711452	0.3047442411172492	0.3475818678337833	0.4198445731615781	0.5204071578044683	0.954326192744985	0.2082561419342524	1.855141080803536	0.05395307116045368	0.05309946839317858	0.0005569101575474199	0.8071609561877975			1.261665998247617
7.339986746576854	7.263730486263719	5.954741371674178	1.898850346918984	0.7939174861442534	1.193329039112777	0.7711479117783823	0.7343998854658355	0.4068805940389217	0.2823918383698482	0.3007895251329383	0.3454383441199793	0.4173438360160528	0.517805530245821	0.951191853852638	0.2075831332108035	1.837365872156993	0.05394700944320068	0.05310455886079023	0.0005569128867529724	0.8071282641051305			1.261666003584901
7.348176530422132	7.14339802519922	5.686505659969179	1.888223895399411	0.7592130247794879	1.198433448628207	0.753941486283173	0.7294617655910051	0.4026165351634424	0.2784008805208924	0.2993551000479474	0.3442554211601702	0.4164133009353363	0.5164578679854747	0.9489957896841468	0.2069609502723817	1.840093284912597	0.05394172671708717	0.05310734632756173	0.0005569148920912053	0.807222006635431			1.261665990330352
7.356366314267412	7.079842325949362	5.639899465402023	1.856321310387297	0.7399545530284702	1.179803192285026	0.7463414086432308	0.7267024539906182	0.4055424450624271	0.278227955490655	0.3031411739348505	0.3446740256576494	0.4164715032716096	0.5160364830009899	0.9492033274433589	0.2068545688724768	1.859430474626768	0.05394078133899338	0.0531116796031167	0.0005569114134223918	0.8071999340831303			1.26166601858638
7.36455609811269	7.039199717508721	5.779083603827696	1.808614296860501	0.7556542581912459	1.141396331985819	0.7547064105899324	0.720921109090673	0.4112415055149086	0.2806376089712525	0.3076114523685669	0.3464171798305131	0.4170060810212611	0.5159502347043339	0.9493642903139422	0.2066906756335154	1.876573767238393	0.05394373105654383	0.05311603100196522	0.00055690793946406	0.8071134240701029			1.261666095733357
7.372745881957969	7.187932416498019	5.825524959853622	1.835560797554204	0.7833744075584002	1.157480745764398	0.7688071681735315	0.7243503760730423	0.4114966958900733	0.2808240992797514	0.3088623229709336	0.3494287259181494	0.4183249774088819	0.5185263057512385	0.951102109253216	0.2074643713438832	1.843785662689462	0.05394699329447754	0.05311676623511009	0.0005569094617873129	0.8071315618088177			1.261666163546793
7.380935665803247	7.226552891366132	5.957208762285258	1.909081408372702	0.8241088676855131	1.216829793213237	0.7908148202054316	0.7290523300710884	0.4115142141835592	0.280183056539239	0.3087765955645735	0.3508284853762909	0.419861383230037	0.5214402490764103	0.9533954637104417	0.2079445135882295	1.830037673757164	0.0539498856654099	0.05311578276899748	0.0005569130527010668	0.8071367573245082			1.26166620262805
7.389125449648526	6.858954369234842	5.652082216474908	1.759193930300875	0.763213582968456	1.136394336447839	0.7589370109745176	0.7187006366018615	0.4005615079400228	0.2761893938752259	0.3005027113031543	0.3467778559962612	0.4181382605277661	0.5185007077696775	0.9496084852264901	0.2068224496424225	1.838868657032876	0.05395079304458707	0.05311356964490101	0.0005569124587008117	0.8071398851985112			1.261666225329247
7.397315233493805	6.883619302537333	5.550949817369885	1.756144599731315	0.7362703456281955	1.139414764428475	0.7451199321074503	0.7231860053659985	0.4009935767647348	0.2791854604623995	0.3000284822505474	0.3460853721479717	0.4179801468555649	0.5184205367065665	0.9492629943722093	0.2069616642963908	1.850175547293148	0.05394846295323981	0.05310793087571907	0.0005569086625332199	0.8070807255614059			1.261666267023552
7.405505017339084	7.475877855121584	6.135201412240407	2.09088275565856	0.8144364761759536	1.281489099092829	0.7818439891173523	0.7435014244535546	0.4232842723387902	0.2932587579656714	0.3150645505980034	0.3524725311896371	0.4220087824205577	0.5234997098680756	0.9548692892030024	0.2090026757836418	1.860249621292304	0.05394591348378523	0.05310411602501137	0.0005569071338048219	0.8070493771970796			1.261666331427346
7.413694801184362	7.766420326095391	6.47181912749229	2.301238123893012	0.8688488631501853	1.323969023201111	0.8132018960078932	0.7546525115473222	0.4265727526795941	0.2983643935087703	0.3188921279274205	0.3587133521371697	0.425946358529516	0.5282683802453019	0.9607358935475245	0.211030153892585	1.853129829983404	0.05394508560069936	0.05310101877730432	0.0005569093481941874	0.8070974700075029			1.261666372791613
7.421884585029641	7.298838098771898	5.890928612976512	1.993786193637921	0.7665756476143087	1.194414806876733	0.7548970662611587	0.7356663130889507	0.410478771856063	0.2894163679728099	0.306133922828485	0.3510627642835996	0.4209282871796537	0.5224649218286292	0.954603213421318	0.2089294380160425	1.849747255855513	0.05394375421100989	0.05309416006247152	0.00055691150724695	0.8070839679148649			1.261666369724754
7.43007436887492	7.195010300333104	5.828707503758204	1.884780447348429	0.7737705359221736	1.184326768956704	0.757635932532099	0.7332884143315749	0.4134347803260465	0.2848997813229462	0.3028736189581362	0.3463299954938753	0.4178630009369994	0.5179244263011427	0.9511442309834093	0.2072427654245076	1.856703609984722	0.05394476636551445	0.05308998743081172	0.0005569105100787524	0.8071026411874819			1.261666355883308
7.438264152720198	7.261852740573552	6.046036553078004	1.967880476719429	0.8060558074871705	1.239347101053143	0.7706778694016476	0.7450632812716054	0.4103497504568892	0.2841377748363947	0.3039163955245892	0.3476553005335397	0.4180099432354367	0.517778738000114	0.9511229319630589	0.2074114009595451	1.857708618663996	0.05394512809640104	0.05309126459566282	0.0005569085905466047	0.8071582420465516			1.261666360947743
7.446453936565478	7.319469086033811	6.171166003152632	2.065290647120164	0.8303719661516235	1.233953334760056	0.7595066765377606	0.7335441717398198	0.4058225369649562	0.2810748812943126	0.3026121159712636	0.3480434736801515	0.4177111088059747	0.5189356078833776	0.9517969733482611	0.2080914964380328	1.840025775013191	0.05394699407726805	0.05309783140627893	0.0005569100613826296	0.807066157127736			1.261666375364569
7.454643720410756	7.610514246201876	6.154340056158373	2.103400954851215	0.8493544935437524	1.267628743754421	0.7917273511322656	0.738979775778961	0.4142410226007228	0.282464435452445	0.3043702812728529	0.349970285099142	0.4191884254888495	0.5223287898520512	0.9547691411773889	0.2092354720932411	1.840254561770329	0.05395081209236108	0.05309805842005885	0.0005569133038953653	0.8069355059718909			1.261666371679051
7.462833504256035	7.584905116348949	6.315598878047608	2.078048681552147	0.858146157042981	1.274148872168361	0.7848907205827748	0.7349227838062399	0.4177913497493096	0.2850512438058778	0.3070689540876623	0.3495050819201528	0.4190870388650886	0.5205391197579797	0.9547335148768168	0.208579797990249	1.866298909730671	0.05394759613672565	0.05309025991036238	0.0005569131770042311	0.8070269566279868			1.261666325528493
7.471023288101313	7.243790916590426	6.339893436827658	1.952202984272528	0.840861687599837	1.203314294645314	0.7729341944500734	0.7250958320915767	0.4190679328143492	0.2855557912377157	0.3114767775394364	0.3496721780603618	0.4192311087783454	0.5203669821624913	0.9547292672325037	0.2082611241014471	1.875018731055111	0.0539451691129125	0.05308403325055416	0.0005569096594252523	0.8071341719862165			1.261666302859164
7.479213071946592	7.020533162409045	6.012025813800509	1.891843084395762	0.7914748150668366	1.196932003128844	0.7737303385567177	0.7268617717735052	0.4104289926152131	0.2840328967403846	0.3046458420158274	0.3477205240421688	0.4178712225623605	0.5193587900524262	0.9515914875913776	0.208014127785685	1.857186883455173	0.0539461073991518	0.05307550971319517	0.0005569091606095229	0.8072025178597607			1.261666286254433
7.487402855791871	7.213939714500041	5.962477869750884	1.868904876939216	0.8113521330003539	1.197379319362393	0.7731433886601645	0.7302501286497953	0.4047660905037713	0.2852021493859713	0.3002987394205812	0.3459015982953517	0.4172232443680221	0.5176408658802776	0.9509726718173227	0.2072810042917966	1.842317427038418	0.05394337578905947	0.05306774466926533	0.0005569127597579421	0.8072230206769705			1.261666259012725
7.49559263963715	7.196038575204923	6.063926340741753	1.854949505670991	0.8242541428838586	1.198424154358763	0.7988752127498114	0.7379964181157975	0.4166070997473138	0.2899534937761616	0.3044982532946033	0.3476123979944612	0.4186289841765699	0.5183725580219314	0.9516211045252949	0.2072192644729705	1.854363951791533	0.05394371685711335	0.05306763128566271	0.0005569141311936143	0.8072391628627203			1.261666222786661
7.503782423482428	7.063488545256988	5.849788279843184	1.859466949666436	0.7620529088216947	1.172269124538265	0.7778292228143942	0.7303914986692734	0.4086192726210849	0.284786481694098	0.3004138915025632	0.3451232692843579	0.4172149082242674	0.5168974367131628	0.9487841144344207	0.2070427018306044	1.876703937500229	0.05394402666094367	0.0530694493274222	0.0005569116484486124	0.8072630388771724			1.261666199804033
7.511972207327707	7.330886721565083	5.789210014181178	1.841284551411432	0.748006566305139	1.171987613549457	0.7560035736076045	0.7269969254363504	0.4019324204924577	0.2796534050891039	0.3004750207073552	0.3445100894018263	0.416146720201201	0.516860075289913	0.9485326984850766	0.207224875588546	1.872675847746752	0.05394056010633858	0.05306920517664739	0.0005569097402119083	0.80726693707396			1.261666207625711
7.520161991172986	7.371455808409455	5.980245859692252	1.893823728265553	0.8054053304453797	1.230142574098131	0.7885251690651151	0.7432789822797782	0.4145447607395646	0.283658774632183	0.3063322052459438	0.3479560206040297	0.4177073354806741	0.5191443276512934	0.9509487531966777	0.207838720862367	1.856545420470358	0.05393420856689517	0.05306464946265474	0.0005569117380319594	0.8073491491083168			1.26166620128465
7.528351775018264	7.101383780759222	5.922210772000354	1.934669479827052	0.8092732312385351	1.229706305475323	0.7763997055250176	0.7381773649886029	0.4072924322065941	0.2857801119244334	0.3016211033615531	0.3463461004771897	0.418049709352984	0.5179973265982772	0.9490128888178471	0.2073229334487806	1.847309810817326	0.0539298207465363	0.05305759026829608	0.0005569153373724013	0.8073732986879323			1.261666154369754
7.536541558863544	6.901253532780157	5.83725810117042	1.84442600276211	0.7716316593306467	1.170583359333158	0.7406588818904585	0.7261994015079741	0.4024209882758301	0.2814348260294073	0.3006722678877246	0.3449599979190621	0.41583282647747	0.5154998407704563	0.9470473614053593	0.2063178491696323	1.861204279728693	0.05392992349892349	0.05304955732015783	0.0005569156374547946	0.8073078840446539			1.261666101359192
7.544731342708822	6.992852076162736	5.876861292987966	1.796276215571321	0.7815280382903738	1.130784674991436	0.7552321276202828	0.7236550659701064	0.4066879102171223	0.2783679834573822	0.3014593800881642	0.3445430301040006	0.4153110442598711	0.5148457656416153	0.9480117448473576	0.2062105741181628	1.882048220171263	0.05392859457811756	0.0530424863723697	0.000556912542952413	0.8073157366288428			1.261666083982947
7.552921126554101	7.003475046422951	5.849571339956573	1.787701275208858	0.7905089000555908	1.125462490965122	0.7779466148170381	0.7236399810945794	0.4064237771651355	0.2788582526576064	0.2995118823304196	0.3433903005436724	0.4158765609416625	0.5150960810369378	0.948994932791183	0.2066485520070943	1.857717642889493	0.05392995421171894	0.05303161820401808	0.0005569116353412652	0.8073429545306321			1.261666079093198
7.561110910399379	7.000056425823744	5.84233900138659	1.821057186947892	0.7759142642229467	1.171236241422776	0.7717839562748235	0.7328497001465182	0.4093890589245326	0.2886844662496627	0.3044346613089057	0.3458769025918885	0.4172606489187918	0.5164318062765111	0.949546530117907	0.2070355712652029	1.826388323502226	0.05393598037070104	0.05302309442008443	0.0005569154472795401	0.8072302803850946			1.261666034253337
7.569300694244658	7.171661796091753	5.951161001268326	1.913361204271589	0.7721643622387091	1.202799754764586	0.753666402499594	0.7351093687384046	0.4115173845936795	0.2934336080015732	0.308440564777979	0.3486180379901956	0.4185106922757247	0.5175790292567845	0.9510913919725911	0.2073570840500906	1.82873708489486	0.05394008150061895	0.05301809741826007	0.0005569182385906074	0.8071106372556128			1.261665963627124
7.577490478089937	7.181997043719493	5.804498253037977	1.887519081552978	0.7543098922610593	1.161315941232871	0.7375121569705146	0.7209879556263031	0.4015306360213347	0.2805053471036949	0.2993739726768067	0.3451194136567576	0.4164841409395451	0.5163315060482466	0.9482833452423409	0.2066696513199208	1.841688659348744	0.0539381761870182	0.05301489445818694	0.0005569158767279121	0.8072261375653766			1.261665906209494
7.585680261935216	7.10900996642876	5.789383189065441	1.79864040595939	0.7859288417460466	1.136365250787576	0.7463907067817191	0.7168580670956306	0.3973584611471344	0.275266903133296	0.2940865633949022	0.3420400565701234	0.41530047706293	0.5143114695080044	0.9468987474811144	0.2059038571876349	1.856852541681892	0.05393706335955811	0.05301408388254831	0.0005569134300537276	0.8074291088181961			1.261665873324956
7.593870045780494	7.226611537866687	5.929143577360878	1.838488150409512	0.7959636135084489	1.146055940899955	0.7490556965058682	0.7212625566306741	0.4020829689572876	0.2804828327067181	0.2973096110583375	0.3427265120378751	0.4156815079000455	0.5140370657245914	0.9478987097779944	0.2062172383585215	1.83826557574927	0.05393502571697763	0.05301290352595346	0.0005569167845009098	0.8073759113064711			1.261665822722104
7.602059829625773	7.160581147455661	5.850464323698535	1.809720589164532	0.7491914093493182	1.112825994496093	0.7360499497237866	0.712404728531338	0.4050455206610636	0.2741103469661353	0.3022134867086579	0.3440374699812779	0.4146645129913171	0.5145732406135659	0.9469652010242049	0.2066064740511402	1.832800383462935	0.05392924175447816	0.05301495780067656	0.0005569210168819928	0.8072910742562663			1.261665771420356
7.610249613471052	6.780911715287334	5.581895309523346	1.714760492086236	0.726285770078991	1.084768793694894	0.745364232532945	0.7110709572464428	0.4028842321855553	0.2736329965536377	0.3027084844620423	0.3446946410897792	0.4147703817274747	0.514401438124485	0.9466534586499414	0.2061054401647753	1.848497643045949	0.05392375808865733	0.05301807545934827	0.0005569194776591052	0.8073908031375449			1.261665700418322
7.61843939731633	6.797982071747984	5.663380565371178	1.761370597506608	0.7651261568944185	1.111203519868089	0.7630228897149173	0.723477045173095	0.4101189833427392	0.2811077877825742	0.3075797600204188	0.3476526577436395	0.4162219786358823	0.5159990199362791	0.9475501226343984	0.2065747667952462	1.86567679338312	0.05391859412148662	0.05301518889664941	0.0005569162458556538	0.8073867306871517			1.261665644071832
7.62662918116161	7.221275044654082	6.108835712873643	1.924132701835138	0.8309732999607313	1.161319643553037	0.7678700243022197	0.7263353645835076	0.4121147244529313	0.2803923146720947	0.305506635250146	0.3460128279279638	0.4164124529296317	0.5160687088929203	0.9487408279459472	0.2073488418997056	1.845391399693225	0.05391578935806852	0.05300770220898498	0.0005569170639964438	0.8072669497448928			1.261665611125287
7.634818965006888	7.311794756557113	6.134102182286612	1.972796098256543	0.826735610975506	1.180028899062781	0.7731537303943327	0.7254568466110304	0.4125439098884043	0.279741556899697	0.3032403040629424	0.3447301746841392	0.4165072517390134	0.515438198921062	0.9483809375384644	0.2072833879663783	1.828736270454272	0.05391650704701447	0.05300376834453457	0.0005569213005603117	0.8072563118577937			1.261665548117467
7.643008748852167	7.330222408687243	6.066083939144082	1.978613379579959	0.831995093982788	1.207298440249986	0.7846094943688143	0.7360272803474036	0.4110787985598442	0.2846722166083731	0.3013246620105779	0.3455279141433692	0.4175238513261069	0.5161310795684593	0.9491871527961294	0.2070627505809054	1.829207322932493	0.05392095761680124	0.05299765098613603	0.0005569233708545672	0.8072460231750065			1.261665457712732
7.651198532697445	7.248103569957427	5.86347400887284	1.978743307064226	0.7819136882937604	1.197768943380377	0.7563252557460198	0.720155073692377	0.4017768465856208	0.2807211298278429	0.2983271638845532	0.3438973867800527	0.4158349682014175	0.5147085191810522	0.947165197250027	0.2062107513723473	1.83869810418262	0.05392280475987412	0.05298836462658029	0.0005569214531666296	0.8073521325011639			1.26166538241488
7.659388316542724	7.049949395632837	5.879192920771187	1.956480265815042	0.7724230672207952	1.200106357516466	0.7444551167122287	0.7139281812911632	0.3997415357026253	0.2771919369903522	0.299840837673281	0.3428750401372123	0.4146434872137165	0.5138060239928173	0.945503563776447	0.206108773051864	1.846782646585616	0.05392084579747268	0.05297491200522882	0.0005569194723161943	0.8075329614726482			1.261665353164666
7.667578100388003	6.83980213041401	5.815254779399079	1.810975553181086	0.80937257925647	1.172363163830885	0.7726745512482212	0.7223849164107239	0.4074734847173616	0.276831592499544	0.2964204837673011	0.3409490854948567	0.4144902068071807	0.5129915969528067	0.9454534847898326	0.2059951554324558	1.830510734437455	0.05391607915285686	0.05295601701202834	0.0005569209220346459	0.8074461132856723			1.261665331258655
7.675767884233282	6.790293290095835	5.514810481693003	1.699329741451316	0.720004341020951	1.096752543350709	0.7401613655892254	0.7090821210707299	0.3982388533039226	0.2716309242010887	0.2925055057824745	0.3392397172794976	0.4120807346771835	0.5105494370746557	0.9422642152164352	0.2052108531849192	1.823941076991173	0.05390956593323806	0.05293893777291623	0.0005569234875424579	0.8074693968274805			1.261665278000967
7.68395766807856	6.650721295537439	5.397239302206881	1.697645067217352	0.6893172513871615	1.069343470750524	0.7087274347902688	0.7084029203109481	0.3924053970116779	0.2720187456126638	0.2934557403349953	0.340018250232193	0.4110340334140563	0.5097730933986606	0.9403427020410008	0.2050755169564082	1.837553701172407	0.05391083620308936	0.05292824404298573	0.0005569222911411664	0.8075814173608727			1.261665232763502
7.692147451923839	6.666528783634626	5.390378743368696	1.752077563212633	0.7075653747562624	1.08970098779684	0.7154567499253111	0.7125379503160051	0.3999069677607836	0.2774937756575737	0.2954165452770422	0.3414203242296629	0.4129577491178085	0.5114434141709673	0.9418873701282828	0.2053993169115974	1.863228360054168	0.05391755258008551	0.052927683248262	0.0005569181889813561	0.8075157534654879			1.261665229911892
7.700337235769117	6.964021370298046	5.579157189455161	1.850917349419355	0.7400964017434343	1.143637061889725	0.7386891736498156	0.7195634870735572	0.402535414660792	0.2773566715925723	0.294823837529073	0.3417891758581226	0.4148407285595562	0.5132894536430829	0.9440897591099691	0.20619341746523	1.856460886921436	0.05392227004223645	0.05293632579936369	0.0005569178735838219	0.8075387174643539			1.261665247215863
7.708527019614396	6.973921554808379	5.531032044182954	1.776924904550008	0.7215339571223506	1.136662280668469	0.7228899898231534	0.7165945707433939	0.3955429636844852	0.2782731957298487	0.2945205948129906	0.3415069301693008	0.4132052071646584	0.5125569293225033	0.9429118193956513	0.2060782903688331	1.83976954036348	0.05392381895293782	0.05294811205024182	0.0005569213999178817	0.8076043016899749			1.261665271604082
7.716716803459676	7.024194139875667	5.581488526921243	1.758768066636988	0.7266023460153134	1.134783391844727	0.7207891648097384	0.7165367641365042	0.398331717463	0.2801537428455665	0.298387215214708	0.3430095429684973	0.4129176694760337	0.5132806742616035	0.9432721454254237	0.205970311810324	1.842160676812138	0.05391880542111071	0.05295351687413128	0.0005569229587080222	0.8075213853128556			1.261665257424501
7.724906587304954	7.313249791838517	5.917118978392435	1.931247300258697	0.80429443067971	1.204625688790361	0.7497026817352271	0.7286669963287227	0.4044087664281559	0.2782601984572951	0.3018012253708065	0.3454106694219528	0.414776263837809	0.5161871413990996	0.9470981178122445	0.2067294612095225	1.865862541162364	0.05390825951622453	0.05294852011888158	0.0005569198246320658	0.8075226547317387			1.261665273020135
7.733096371150233	7.138268880780237	5.958922167450471	1.860604999114821	0.8192813122803253	1.154302420820959	0.7771431778340805	0.7219154374674261	0.4078849455030391	0.272658269906398	0.3016595879541772	0.3448243093789888	0.4140170467930841	0.5141216808745162	0.9458904383810427	0.2063040609008179	1.866676894103931	0.05390326320731217	0.05294072569137806	0.0005569173993418271	0.8076010429732401			1.261665307711716
7.741286154995511	7.190034676330666	6.052939213506816	1.821268308050642	0.8256744766879969	1.153346666132272	0.7833211064940846	0.7223425639589055	0.4149178891768983	0.2751110935591083	0.3071939411185348	0.3462259139165785	0.4147106329458711	0.5148730722107545	0.9469920144282588	0.2066479148921498	1.843412534645994	0.05390417273661097	0.05293439127810728	0.000556919375871447	0.8075020740401865			1.261665353054419
[truncated: 1,983 more rows]
