# Supplementary material for: Hallucination of closed repeat proteins containing central pockets
Source: Nat Struct Mol Biol. 2023 Sep 28;30(11):1755–60. doi: 10.1038/s41594-023-01112-6 (PMC10643118; doi:10.1038/s41594-023-01112-6)
Supplement: Supplementary file 5 — Chromatography raw data. [file 41594_2023_1112_MOESM5_ESM.tar › SEC_submit/F1.csv]

Chrom.1		Chrom.1		Chrom.1		Chrom.1		Chrom.1		Chrom.1		Chrom.1
UV 1_280		Cond		Conc B		Injection		Run Log		Fraction		UV 1_280_CUT_TEMP@100,BASEM
ml	mAU	ml	mS/cm	ml	%	ml	Injection	ml	Logbook	ml	Fraction	ml	mAU
-0.156913	0.725319	-0.156913	12.371306	-0.156913	0	-0.000412		-0.156913	Method Settings	8.016881	3.G.1	0	0.782633
-0.155586	19.649311	-0.15426	12.355559	-0.143645	0			-0.156854	Set autosampler to inject	9.01596	3.G.2	0.001326	0.782633
-0.15426	21.405649	-0.151607	12.355352	-0.130378	0			-0.007765	Sample Application	10.015913	3.G.3	0.002653	0.782633
-0.152934	22.753269	-0.148955	12.354915	-0.11711	0			8.00786	Elution	11.016968	3.G.4	0.003979	0.782633
-0.151608	23.899288	-0.146302	12.354231	-0.103843	0			19.797517	Set autosampler to load next	12.016926	3.G.5	0.005305	0.782634
-0.150281	24.897438	-0.143649	12.353483	-0.090575	0			20.197353	Dump	13.016879	3.G.6	0.006631	0.782634
-0.148955	25.810087	-0.140997	12.35272	-0.077308	0					14.016846	3.G.7	0.007958	0.782634
-0.147629	26.650068	-0.138344	12.35193	-0.06404	0					15.016573	3.G.8	0.009284	0.782635
-0.146302	27.429029	-0.135691	12.351264	-0.050773	0					16.016528	3.G.9	0.01061	0.782635
-0.144976	28.106901	-0.133039	12.350709	-0.037505	0					17.017816	3.G.10	0.011937	0.782635
-0.14365	28.493286	-0.130386	12.35001	-0.024237	0					18.017776	3.G.11	0.013263	0.782635
-0.142324	29.18302	-0.127733	12.349344	-0.01097	0					19.017501	3.G.12	0.014589	0.782636
-0.140997	29.877464	-0.125081	12.348728	0.002298	0					19.796186	Waste(Frac)	0.015915	0.782636
-0.139671	30.572037	-0.122428	12.3481	0.015565	0					20.257081	Waste	0.017242	0.782636
-0.138345	31.268301	-0.119775	12.347256	0.028833	0							0.018568	0.782636
-0.137018	31.963169	-0.117123	12.346092	0.0421	0							0.019894	0.782637
-0.135692	32.645035	-0.11447	12.344355	0.055368	0							0.02122	0.782637
-0.134366	33.277534	-0.111817	12.342148	0.068635	0							0.022547	0.782637
-0.13304	33.924465	-0.109164	12.33944	0.081903	0							0.023873	0.782637
-0.131713	34.226486	-0.106512	12.336426	0.09517	0							0.025199	0.782638
-0.130387	34.254566	-0.103859	12.333185	0.108438	0							0.026526	0.782638
-0.129061	34.274796	-0.101206	12.329887	0.121705	0							0.027852	0.782638
-0.127735	34.295681	-0.098554	12.3264	0.134973	0							0.029178	0.782638
-0.126408	34.316608	-0.095901	12.32285	0.14824	0							0.030504	0.782639
-0.125082	34.337494	-0.093248	12.319364	0.161508	0							0.031831	0.782639
-0.123756	34.358345	-0.090596	12.315961	0.174775	0							0.033157	0.782639
-0.122429	34.383224	-0.087943	12.31276	0.188043	0							0.034483	0.78264
-0.121103	34.410938	-0.08529	12.309681	0.20131	0							0.03581	0.78264
-0.119777	34.438713	-0.082638	12.306509	0.214578	0							0.037136	0.78264
-0.118451	34.466587	-0.079985	12.303599	0.227845	0							0.038462	0.78264
-0.117124	34.494331	-0.077332	12.300786	0.241113	0							0.039788	0.782641
-0.115798	34.522102	-0.07468	12.298123	0.25438	0							0.041115	0.782641
-0.114472	34.549931	-0.072027	12.295521	0.267648	0							0.042441	0.782641
-0.113145	34.578823	-0.069374	12.293056	0.280915	0							0.043767	0.782641
-0.111819	34.610577	-0.066722	12.290787	0.294183	0							0.045093	0.782642
-0.110493	34.64241	-0.064069	12.288724	0.30745	0							0.04642	0.782642
-0.109167	34.674191	-0.061416	12.286799	0.320718	0							0.047746	0.782642
-0.10784	34.706013	-0.058764	12.285074	0.333985	0							0.049072	0.782643
-0.106514	34.737812	-0.056111	12.282893	0.347253	0							0.050399	0.782643
-0.105188	34.767944	-0.053458	12.278645	0.360521	0							0.051725	0.782643
-0.103861	34.791046	-0.050806	12.269636	0.373788	0							0.053051	0.782643
-0.102535	34.808807	-0.048153	12.25421	0.387056	0							0.054377	0.782644
-0.101209	34.825634	-0.0455	12.233238	0.400323	0							0.055704	0.782644
-0.099883	34.842369	-0.042848	12.209831	0.413591	0							0.05703	0.782644
-0.098556	34.859097	-0.040195	12.186963	0.426858	0							0.058356	0.782644
-0.09723	34.875874	-0.037542	12.166537	0.440126	0							0.059683	0.782644
-0.095904	34.892643	-0.03489	12.149164	0.453393	0							0.061009	0.782645
-0.094578	34.909904	-0.032237	12.134588	0.466661	0							0.062335	0.782645
-0.093251	34.916367	-0.029584	12.122302	0.479928	0							0.063661	0.782645
-0.091925	34.916698	-0.026932	12.111914	0.493196	0							0.064988	0.782645
-0.090599	34.916355	-0.024279	12.102464	0.506463	0							0.066314	0.782646
-0.089272	34.916008	-0.021626	12.093801	0.519731	0							0.06764	0.782646
-0.087946	34.915661	-0.018973	12.085718	0.532998	0							0.068967	0.782646
-0.08662	34.91531	-0.016321	12.078105	0.546266	0							0.070293	0.782646
-0.085294	34.913326	-0.013668	12.070938	0.559533	0							0.071619	0.782647
-0.083967	34.912643	-0.011015	12.064169	0.572801	0							0.072945	0.782647
-0.082641	34.914883	-0.008363	12.057834	0.586068	0							0.074272	0.782647
-0.081315	34.917519	-0.00571	12.038966	0.599336	0							0.075598	0.782648
-0.079988	34.920219	-0.003057	12.034252	0.612603	0							0.076924	0.782648
-0.078662	34.922947	-0.000405	12.038329	0.625871	0							0.07825	0.782648
-0.077336	34.925682	0.002248	12.041381	0.639138	0							0.079577	0.782649
-0.07601	34.925598	0.004901	12.043762	0.652406	0							0.080903	0.782649
-0.074683	34.922806	0.007553	12.045734	0.665673	0							0.082229	0.782649
-0.073357	34.922276	0.010206	12.047463	0.678941	0							0.083556	0.782649
-0.072031	34.922642	0.012859	12.048948	0.692208	0							0.084882	0.78265
-0.070705	34.923008	0.015511	12.050341	0.705476	0							0.086208	0.78265
-0.069378	34.923374	0.018164	12.05161	0.718743	0							0.087534	0.78265
-0.068052	34.92374	0.020817	12.052636	0.732011	0							0.088861	0.78265
-0.066726	34.923832	0.023469	12.053586	0.745278	0							0.090187	0.782651
-0.065399	34.921368	0.026122	12.054405	0.758546	0							0.091513	0.782651
-0.064073	34.925911	0.028775	12.055388	0.771814	0							0.09284	0.782651
-0.062747	34.935265	0.031427	12.056694	0.785081	0							0.094166	0.782651
-0.061421	34.945343	0.03408	12.058354	0.798349	0							0.095492	0.782652
-0.060094	34.955441	0.036733	12.060474	0.811616	0							0.096818	0.782652
-0.058768	34.965553	0.039385	12.062991	0.824884	0							0.098145	0.782652
-0.057442	34.975636	0.042038	12.065843	0.838151	0							0.099471	0.782652
-0.056115	34.982773	0.044691	12.06878	0.851419	0							0.100797	0.782653
-0.054789	34.989693	0.047343	12.071771	0.864686	0							0.102123	0.782653
-0.053463	34.99892	0.049996	12.074759	0.877954	0							0.10345	0.782653
-0.052137	35.008987	0.052649	12.077652	0.891221	0							0.104776	0.782654
-0.05081	35.019032	0.055301	12.080408	0.904489	0							0.106102	0.782654
-0.049484	35.029102	0.057954	12.083153	0.917756	0							0.107429	0.782654
-0.048158	35.039158	0.060607	12.085899	0.931024	0							0.108755	0.782654
-0.046831	35.04842	0.063259	12.088646	0.944291	0							0.110081	0.782655
-0.045505	35.057091	0.065912	12.091473	0.957559	0							0.111407	0.782655
-0.044179	35.068188	0.068565	12.094363	0.970826	0							0.112734	0.782655
-0.042853	35.080563	0.071217	12.097283	0.984094	0							0.11406	0.782655
-0.041526	35.09296	0.07387	12.100179	0.997361	0							0.115386	0.782656
-0.0402	35.105316	0.076523	12.10311	1.010629	0							0.116713	0.782656
-0.038874	35.117653	0.079176	12.105952	1.023896	0							0.118039	0.782656
-0.037548	35.130035	0.081828	12.108922	1.037164	0							0.119365	0.782656
-0.036221	35.145721	0.084481	12.112034	1.050431	0							0.120691	0.782657
-0.034895	35.160557	0.087134	12.115089	1.063699	0							0.122018	0.782657
-0.033569	35.173996	0.089786	12.118278	1.076966	0							0.123344	0.782657
-0.032242	35.18742	0.092439	12.121598	1.090234	0							0.12467	0.782657
-0.030916	35.200809	0.095092	12.124952	1.103501	0							0.125997	0.782658
-0.02959	35.214279	0.097744	12.128256	1.116769	0							0.127323	0.782658
-0.028264	35.22739	0.100397	12.131557	1.130036	0							0.128649	0.782658
-0.026937	35.247635	0.10305	12.134787	1.143304	0							0.129975	0.782659
-0.025611	35.281151	0.105702	12.13795	1.156572	0							0.131302	0.782659
-0.024285	35.323959	0.108355	12.141038	1.169839	0							0.132628	0.782659
-0.022958	35.369164	0.111008	12.144082	1.183107	0							0.133954	0.78266
-0.021632	35.414333	0.11366	12.146952	1.196374	0							0.13528	0.78266
-0.020306	35.459522	0.116313	12.149732	1.209642	0							0.136607	0.78266
-0.01898	35.504837	0.118966	12.152441	1.222909	0							0.137933	0.78266
-0.017653	35.549038	0.121618	12.155033	1.236177	0							0.139259	0.782661
-0.016327	35.5895	0.124271	12.157595	1.249444	0							0.140586	0.782661
-0.015001	35.626671	0.126924	12.160131	1.262712	0							0.141912	0.782661
-0.013675	35.662983	0.129576	12.162631	1.275979	0							0.143238	0.782661
-0.012348	35.699265	0.132229	12.165054	1.289247	0							0.144564	0.782662
-0.011022	35.735573	0.134882	12.167484	1.302514	0							0.145891	0.782662
-0.009696	35.771931	0.137534	12.169832	1.315782	0							0.147217	0.782662
-0.008369	35.808239	0.140187	12.172145	1.329049	0							0.148543	0.782662
-0.007043	35.843418	0.14284	12.17445	1.342317	0							0.14987	0.782663
-0.005717	36.107422	0.145492	12.176643	1.355584	0							0.151196	0.782663
-0.004391	36.549026	0.148145	12.178763	1.368852	0							0.152522	0.782663
-0.003064	36.607559	0.150798	12.180835	1.382119	0							0.153848	0.782663
-0.001738	36.653458	0.15345	12.182869	1.395387	0							0.155175	0.782664
-0.000412	36.692219	0.156103	12.184795	1.408654	0							0.156501	0.782664
0.000915	36.726643	0.158756	12.186622	1.421922	0							0.157827	0.782664
0.002241	36.758736	0.161408	12.188398	1.435189	0							0.159153	0.782664
0.003567	36.793091	0.164061	12.190113	1.448457	0							0.16048	0.782665
0.004893	36.825825	0.166714	12.191718	1.461724	0							0.161806	0.782665
0.00622	36.8564	0.169367	12.193259	1.474992	0							0.163132	0.782665
0.007546	36.885582	0.172019	12.19474	1.488259	0							0.164459	0.782665
0.008872	36.914322	0.174672	12.196099	1.501527	0							0.165785	0.782666
0.010199	36.942894	0.177325	12.197364	1.514794	0							0.167111	0.782666
0.011525	36.965118	0.179977	12.198607	1.528062	0							0.168437	0.782666
0.012851	36.981216	0.18263	12.199858	1.54133	0							0.169764	0.782667
0.014177	36.996078	0.185283	12.201029	1.554597	0							0.17109	0.782667
0.015504	37.01099	0.187935	12.202072	1.567865	0							0.172416	0.782667
0.01683	37.025879	0.190588	12.203062	1.581132	0							0.173743	0.782667
0.018156	37.040756	0.193241	12.204041	1.5944	0							0.175069	0.782668
0.019482	37.055649	0.195893	12.204967	1.607667	0							0.176395	0.782668
0.020809	37.07196	0.198546	12.205859	1.620935	0							0.177721	0.782668
0.022135	37.094154	0.201199	12.206709	1.634202	0							0.179048	0.782668
0.023461	37.124081	0.203851	12.207542	1.64747	0							0.180374	0.782669
0.024788	37.155293	0.206504	12.208385	1.660737	0							0.1817	0.782669
0.026114	37.184376	0.209157	12.209167	1.674005	0							0.183026	0.782669
0.02744	37.214622	0.211809	12.209877	1.687272	0							0.184353	0.782669
0.028766	37.246361	0.214462	12.210584	1.70054	0							0.185679	0.78267
0.030093	37.277256	0.217115	12.211295	1.713807	0							0.187005	0.78267
0.031419	37.302757	0.219767	12.211967	1.727075	0							0.188332	0.78267
0.032745	37.32119	0.22242	12.212606	1.740342	0							0.189658	0.782671
0.034072	37.337021	0.225073	12.213243	1.75361	0							0.190984	0.782671
0.035398	37.352879	0.227725	12.213862	1.766877	0							0.19231	0.782671
0.036724	37.368694	0.230378	12.214462	1.780145	0							0.193637	0.782671
0.03805	37.384529	0.233031	12.215078	1.793412	0							0.194963	0.782672
0.039377	37.400356	0.235683	12.215671	1.80668	0							0.196289	0.782672
0.040703	37.409332	0.238336	12.216223	1.819947	0							0.197616	0.782672
0.042029	37.413681	0.240989	12.216784	1.833215	0							0.198942	0.782672
0.043355	37.418915	0.243641	12.217368	1.846482	0							0.200268	0.782673
0.044682	37.424427	0.246294	12.21793	1.85975	0							0.201594	0.782673
0.046008	37.429928	0.248947	12.218482	1.873017	0							0.202921	0.782673
0.047334	37.435429	0.251599	12.218988	1.886285	0							0.204247	0.782673
0.048661	37.440937	0.254252	12.219473	1.899552	0							0.205573	0.782673
0.049987	37.44981	0.256905	12.219872	1.91282	0							0.2069	0.782674
0.051313	37.463081	0.259557	12.220186	1.926087	0							0.208226	0.782674
0.052639	37.475529	0.26221	12.220469	1.939355	0							0.209552	0.782674
0.053966	37.486248	0.264863	12.220691	1.952623	0							0.210878	0.782674
0.055292	37.496983	0.267516	12.220869	1.96589	0							0.212205	0.782675
0.056618	37.50771	0.270168	12.220995	1.979158	0							0.213531	0.782675
0.057945	37.518433	0.272821	12.221141	1.992425	0							0.214857	0.782675
0.059271	37.527691	0.275474	12.221303	2.005693	0							0.216183	0.782675
0.060597	37.534344	0.278126	12.221492	2.01896	0							0.21751	0.782676
0.061923	37.539936	0.280779	12.22172	2.032228	0							0.218836	0.782676
0.06325	37.545635	0.283432	12.221992	2.045495	0							0.220162	0.782676
0.064576	37.551338	0.286084	12.222237	2.058763	0							0.221489	0.782677
0.065902	37.557041	0.288737	12.222522	2.07203	0							0.222815	0.782677
0.067228	37.56274	0.29139	12.22277	2.085298	0							0.224141	0.782677
0.068555	37.568291	0.294042	12.222945	2.098565	0							0.225467	0.782677
0.069881	37.573364	0.296695	12.223182	2.111833	0							0.226794	0.782678
0.071207	37.577457	0.299348	12.223481	2.1251	0							0.22812	0.782678
0.072534	37.579964	0.302	12.223751	2.138368	0							0.229446	0.782678
0.07386	37.581615	0.304653	12.224028	2.151635	0							0.230773	0.782678
0.075186	37.583271	0.307306	12.224321	2.164903	0							0.232099	0.782679
0.076512	37.584923	0.309958	12.224564	2.17817	0							0.233425	0.782679
0.077839	37.586559	0.312611	12.224809	2.191438	0							0.234751	0.782679
0.079165	37.587929	0.315264	12.225041	2.204705	0							0.236078	0.78268
0.080491	37.589081	0.317916	12.225217	2.217973	0							0.237404	0.78268
0.081818	37.590176	0.320569	12.225421	2.231241	0							0.23873	0.78268
0.083144	37.591125	0.323222	12.225586	2.244508	0							0.240057	0.782681
0.08447	37.592075	0.325874	12.2258	2.257776	0							0.241383	0.782681
0.085796	37.593025	0.328527	12.225996	2.271043	0							0.242709	0.782681
0.087123	37.593975	0.33118	12.226198	2.284311	0							0.244035	0.782681
0.088449	37.592976	0.333832	12.226418	2.297578	0							0.245362	0.782682
0.089775	37.585667	0.336485	12.226642	2.310846	0							0.246688	0.782682
0.091102	37.573101	0.339138	12.226905	2.324113	0							0.248014	0.782682
0.092428	37.559967	0.34179	12.227211	2.337381	0							0.24934	0.782682
0.093754	37.546471	0.344443	12.227527	2.350648	0							0.250667	0.782683
0.09508	37.532974	0.347096	12.227782	2.363916	0							0.251993	0.782683
0.096407	37.519508	0.349748	12.227983	2.377183	0							0.253319	0.782683
0.097733	37.50655	0.352401	12.228168	2.390451	0							0.254646	0.782683
0.099059	37.496716	0.355054	12.228357	2.403718	0							0.255972	0.782684
0.100385	37.490753	0.357707	12.228614	2.416986	0							0.257298	0.782684
0.101712	37.484493	0.360359	12.228964	2.430253	0							0.258624	0.782684
0.103038	37.477852	0.363012	12.229247	2.443521	0							0.259951	0.782684
0.104364	37.471214	0.365665	12.229562	2.456788	0							0.261277	0.782685
0.105691	37.464592	0.368317	12.229866	2.470056	0							0.262603	0.782685
0.107017	37.457954	0.37097	12.230128	2.483323	0							0.26393	0.782685
0.108343	37.450386	0.373623	12.230327	2.496591	0							0.265256	0.782685
0.109669	37.440826	0.376275	12.230533	2.509858	0							0.266582	0.782686
0.110996	37.430328	0.378928	12.230772	2.523126	0							0.267908	0.782686
0.112322	37.41893	0.381581	12.231035	2.536393	0							0.269235	0.782686
0.113648	37.407547	0.384233	12.231281	2.549661	0							0.270561	0.782686
0.114975	37.396137	0.386886	12.231484	2.562928	0							0.271887	0.782687
0.116301	37.384724	0.389539	12.231746	2.576196	0							0.273213	0.782687
0.117627	37.373665	0.392191	12.231899	2.589463	0							0.27454	0.782687
0.118953	37.364605	0.394844	12.232016	2.602731	0							0.275866	0.782687
0.12028	37.357315	0.397497	12.232133	2.615999	0							0.277192	0.782688
0.121606	37.348457	0.400149	12.23235	2.629266	0							0.278519	0.782688
0.122932	37.339264	0.402802	12.232508	2.642534	0							0.279845	0.782688
0.124258	37.330067	0.405455	12.232542	2.655801	0							0.281171	0.782689
0.125585	37.320866	0.408107	12.232615	2.669069	0							0.282497	0.782689
0.126911	37.311668	0.41076	12.232781	2.682336	0							0.283824	0.782689
0.128237	37.302372	0.413413	12.232993	2.695604	0							0.28515	0.78269
0.129564	37.292789	0.416065	12.23317	2.708871	0							0.286476	0.78269
0.13089	37.28278	0.418718	12.233312	2.722139	0							0.287803	0.78269
0.132216	37.2728	0.421371	12.233496	2.735406	0							0.289129	0.78269
0.133542	37.263317	0.424023	12.233654	2.748674	0							0.290455	0.782691
0.134869	37.253059	0.426676	12.233812	2.761941	0							0.291781	0.782691
0.136195	37.242561	0.429329	12.234065	2.775209	0							0.293108	0.782691
0.137521	37.232262	0.431981	12.234332	2.788476	0							0.294434	0.782691
0.138848	37.223263	0.434634	12.234568	2.801744	0							0.29576	0.782692
0.140174	37.215439	0.437287	12.234772	2.815011	0							0.297087	0.782692
0.1415	37.207008	0.439939	12.235038	2.828279	0							0.298413	0.782692
0.142826	37.198521	0.442592	12.23528	2.841546	0							0.299739	0.782692
0.144153	37.190067	0.445245	12.235494	2.854814	0							0.301065	0.782692
0.145479	37.181614	0.447897	12.235759	2.868081	0							0.302392	0.782693
0.146805	37.173172	0.45055	12.236137	2.881349	0							0.303718	0.782693
0.148132	37.164783	0.453203	12.236394	2.894616	0							0.305044	0.782693
0.149458	37.15646	0.455856	12.236716	2.907884	0							0.30637	0.782693
0.150784	37.147202	0.458508	12.237042	2.921151	0							0.307697	0.782694
0.15211	37.137726	0.461161	12.237318	2.934419	0							0.309023	0.782694
0.153437	37.12825	0.463814	12.237645	2.947686	0							0.310349	0.782694
0.154763	37.118755	0.466466	12.237946	2.960954	0							0.311676	0.782695
0.156089	37.10931	0.469119	12.238303	2.974221	0							0.313002	0.782695
0.157415	37.099926	0.471772	12.238506	2.987489	0							0.314328	0.782695
0.158742	37.090923	0.474424	12.238833	3.000757	0							0.315654	0.782695
0.160068	37.081451	0.477077	12.239112	3.014024	0							0.316981	0.782696
0.161394	37.071285	0.47973	12.239413	3.027292	0							0.318307	0.782696
0.162721	37.061123	0.482382	12.23966	3.040559	0							0.319633	0.782696
0.164047	37.051079	0.485035	12.240071	3.053827	0							0.32096	0.782697
0.165373	37.041008	0.487688	12.24045	3.067094	0							0.322286	0.782697
0.166699	37.030914	0.49034	12.240786	3.080362	0							0.323612	0.782697
0.168026	37.021008	0.492993	12.241198	3.093629	0							0.324938	0.782698
0.169352	37.011097	0.495646	12.241716	3.106897	0							0.326265	0.782698
0.170678	36.99921	0.498298	12.242172	3.120164	0							0.327591	0.782698
0.172005	36.987389	0.500951	12.242649	3.133432	0							0.328917	0.782698
0.173331	36.975544	0.503604	12.243131	3.146699	0							0.330243	0.782699
0.174657	36.96365	0.506256	12.243445	3.159967	0							0.33157	0.782699
0.175983	36.951855	0.508909	12.243804	3.173234	0							0.332896	0.782699
0.17731	36.940376	0.511562	12.24419	3.186502	0							0.334222	0.782699
0.178636	36.930065	0.514214	12.24455	3.199769	0							0.335549	0.782699
0.179962	36.919579	0.516867	12.244892	3.213037	0							0.336875	0.7827
0.181288	36.909004	0.51952	12.245228	3.226304	0							0.338201	0.7827
0.182615	36.898418	0.522172	12.245542	3.239572	0							0.339527	0.7827
0.183941	36.88789	0.524825	12.245882	3.252839	0							0.340854	0.7827
0.185267	36.877571	0.527478	12.246171	3.266107	0							0.34218	0.7827
0.186594	36.868183	0.530131	12.246466	3.279374	0							0.343506	0.7827
0.18792	36.859993	0.532783	12.246672	3.292642	0							0.344833	0.7827
0.189246	36.851528	0.535436	12.246882	3.305909	0							0.346159	0.782701
0.190572	36.84082	0.538088	12.247122	3.319177	0							0.347485	0.782701
0.191899	36.830017	0.540741	12.24742	3.332444	0							0.348811	0.782701
0.193225	36.819218	0.543394	12.247805	3.345712	0							0.350138	0.782702
0.194551	36.808399	0.546046	12.248143	3.358979	0							0.351464	0.782702
0.195878	36.797596	0.548699	12.24848	3.372247	0							0.35279	0.782702
0.197204	36.787205	0.551352	12.24871	3.385514	0							0.354116	0.782702
0.19853	36.777435	0.554005	12.249047	3.398782	0							0.355443	0.782703
0.199856	36.76701	0.556657	12.249389	3.41205	0							0.356769	0.782703
0.201183	36.756123	0.55931	12.249619	3.425317	0							0.358095	0.782703
0.202509	36.74519	0.561963	12.24983	3.438585	0							0.359422	0.782704
0.203835	36.734276	0.564615	12.250108	3.451852	0							0.360748	0.782704
0.205162	36.723339	0.567268	12.250389	3.46512	0							0.362074	0.782704
0.206488	36.712711	0.569921	12.250688	3.478387	0							0.3634	0.782704
0.207814	36.70282	0.572573	12.251048	3.491655	0							0.364727	0.782705
0.20914	36.692764	0.575226	12.251421	3.504922	0							0.366053	0.782705
0.210467	36.681789	0.577879	12.251752	3.51819	0							0.367379	0.782705
0.211793	36.670769	0.580531	12.252063	3.531457	0							0.368706	0.782706
0.213119	36.659729	0.583184	12.252385	3.544725	0							0.370032	0.782706
0.214445	36.648678	0.585837	12.252687	3.557992	0							0.371358	0.782706
0.215772	36.637661	0.588489	12.253011	3.57126	0							0.372684	0.782706
0.217098	36.627571	0.591142	12.253347	3.584527	0							0.374011	0.782707
0.218424	36.617855	0.593795	12.25379	3.597795	0							0.375337	0.782707
0.219751	36.606838	0.596447	12.254191	3.611062	0							0.376663	0.782707
0.221077	36.595757	0.5991	12.254519	3.62433	0							0.37799	0.782708
0.222403	36.584667	0.601753	12.254902	3.637597	0							0.379316	0.782708
0.223729	36.573589	0.604405	12.255269	3.650865	0							0.380642	0.782708
0.225056	36.562481	0.607058	12.255644	3.664132	0							0.381968	0.782708
0.226382	36.552387	0.609711	12.256012	3.6774	0							0.383295	0.782709
0.227708	36.542961	0.612363	12.256359	3.690667	0							0.384621	0.782709
0.229035	36.533207	0.615016	12.256721	3.703935	0							0.385947	0.782709
0.230361	36.522919	0.617669	12.25706	3.717202	0							0.387273	0.78271
0.231687	36.512646	0.620321	12.257308	3.73047	0							0.3886	0.78271
0.233013	36.502354	0.622974	12.2576	3.743737	0							0.389926	0.78271
0.23434	36.492054	0.625627	12.257867	3.757005	0							0.391252	0.78271
0.235666	36.48201	0.628279	12.258131	3.770272	0							0.392579	0.782711
0.236992	36.474049	0.630932	12.258348	3.78354	0							0.393905	0.782711
0.238319	36.466026	0.633585	12.258479	3.796808	0							0.395231	0.782711
0.239645	36.457821	0.636238	12.258631	3.810075	0							0.396557	0.782712
0.240971	36.449059	0.63889	12.2588	3.823343	0							0.397884	0.782712
0.242297	36.439907	0.641543	12.259102	3.83661	0							0.39921	0.782712
0.243624	36.430653	0.644196	12.259444	3.849878	0							0.400536	0.782712
0.24495	36.421417	0.646848	12.259675	3.863145	0							0.401863	0.782713
0.246276	36.412338	0.649501	12.259869	3.876413	0							0.403189	0.782713
0.247602	36.403355	0.652153	12.260077	3.88968	0							0.404515	0.782713
0.248929	36.394348	0.654806	12.260364	3.902948	0							0.405841	0.782714
0.250255	36.385334	0.657459	12.260634	3.916215	0							0.407168	0.782714
0.251581	36.376331	0.660112	12.260925	3.929483	0							0.408494	0.782714
0.252908	36.367294	0.662764	12.261242	3.94275	0							0.40982	0.782714
0.254234	36.358265	0.665417	12.261577	3.956018	0							0.411146	0.782715
0.25556	36.349682	0.66807	12.261899	3.969285	0							0.412473	0.782715
0.256886	36.342941	0.670722	12.26221	3.982553	0							0.413799	0.782715
0.258213	36.33662	0.673375	12.262513	3.99582	0							0.415125	0.782715
0.259539	36.329853	0.676028	12.262774	4.009088	0							0.416452	0.782716
0.260865	36.322937	0.67868	12.263013	4.022355	0							0.417778	0.782716
0.262192	36.316025	0.681333	12.263284	4.035623	0							0.419104	0.782716
0.263518	36.309113	0.683986	12.263581	4.04889	0							0.42043	0.782717
0.264844	36.302174	0.686638	12.26388	4.062158	0							0.421757	0.782717
0.26617	36.295757	0.689291	12.264237	4.075425	0							0.423083	0.782717
0.267497	36.289913	0.691944	12.264564	4.088693	0							0.424409	0.782717
0.268823	36.28426	0.694596	12.264827	4.10196	0							0.425736	0.782718
0.270149	36.278622	0.697249	12.265129	4.115228	0							0.427062	0.782718
0.271475	36.273018	0.699902	12.265519	4.128495	0							0.428388	0.782718
0.272802	36.267422	0.702554	12.265849	4.141763	0							0.429714	0.782719
0.274128	36.261795	0.705207	12.266125	4.15503	0							0.431041	0.782719
0.275454	36.256348	0.70786	12.266478	4.168298	0							0.432367	0.782719
0.276781	36.251659	0.710512	12.266781	4.181565	0							0.433693	0.782719
0.278107	36.246662	0.713165	12.267015	4.194833	0							0.43502	0.78272
0.279433	36.241314	0.715818	12.267234	4.2081	0							0.436346	0.78272
0.280759	36.235878	0.71847	12.267477	4.221368	0							0.437672	0.78272
0.282086	36.230469	0.721123	12.267742	4.234635	0							0.438998	0.782721
0.283412	36.225067	0.723776	12.268034	4.247903	0							0.440325	0.782721
0.284738	36.219658	0.726429	12.26832	4.26117	0							0.441651	0.782721
0.286065	36.21521	0.729081	12.268596	4.274438	0							0.442977	0.782721
0.287391	36.211266	0.731734	12.268922	4.287705	0							0.444303	0.782722
0.288717	36.207485	0.734387	12.269218	4.300973	0							0.44563	0.782722
0.290043	36.203735	0.737039	12.269496	4.31424	0							0.446956	0.782722
0.29137	36.20002	0.739692	12.269759	4.327508	0							0.448282	0.782722
0.292696	36.196568	0.742344	12.270033	4.340775	0							0.449609	0.782723
0.294022	36.193081	0.744997	12.270283	4.354043	0							0.450935	0.782723
0.295348	36.189659	0.74765	12.270557	4.367311	0							0.452261	0.782723
0.296675	36.186596	0.750303	12.270849	4.380578	0							0.453587	0.782723
0.298001	36.183556	0.752955	12.271078	4.393846	0							0.454914	0.782724
0.299327	36.18037	0.755608	12.271372	4.407113	0							0.45624	0.782724
0.300654	36.177185	0.758261	12.271731	4.420381	0							0.457566	0.782724
0.30198	36.173996	0.760913	12.27208	4.433648	0							0.458893	0.782725
0.303306	36.170811	0.763566	12.272386	4.446916	0							0.460219	0.782725
0.304632	36.167782	0.766219	12.272711	4.460183	0							0.461545	0.782725
0.305959	36.165489	0.768871	12.273026	4.473451	0							0.462871	0.782725
0.307285	36.163628	0.771524	12.273328	4.486718	0							0.464198	0.782726
0.308611	36.161629	0.774177	12.273623	4.499986	0							0.465524	0.782726
0.309938	36.159576	0.776829	12.273893	4.513253	0							0.46685	0.782726
0.311264	36.15752	0.779482	12.274193	4.526521	0							0.468177	0.782726
0.31259	36.155468	0.782135	12.274494	4.539788	0							0.469503	0.782727
0.313916	36.153416	0.784787	12.27482	4.553056	0							0.470829	0.782727
0.315243	36.151386	0.78744	12.275147	4.566323	0							0.472155	0.782727
0.316569	36.149326	0.790093	12.275482	4.579591	0							0.473482	0.782728
0.317895	36.147076	0.792745	12.275868	4.592858	0							0.474808	0.782728
0.319222	36.144699	0.795398	12.276229	4.606126	0							0.476134	0.782728
0.320548	36.142326	0.798051	12.276563	4.619393	0							0.47746	0.782728
0.321874	36.13995	0.800703	12.276923	4.632661	0							0.478787	0.782729
0.3232	36.137569	0.803356	12.277277	4.645928	0							0.480113	0.782729
0.324527	36.135326	0.806009	12.277644	4.659196	0							0.481439	0.782729
0.325853	36.133472	0.808661	12.277998	4.672463	0							0.482766	0.782729
0.327179	36.131981	0.811314	12.278345	4.685731	0							0.484092	0.78273
0.328505	36.130596	0.813967	12.278687	4.698998	0							0.485418	0.78273
0.329832	36.12923	0.81662	12.279098	4.712266	0							0.486744	0.78273
0.331158	36.127861	0.819272	12.279485	4.725533	0							0.488071	0.78273
0.332484	36.126492	0.821925	12.279846	4.738801	0							0.489397	0.782731
0.333811	36.125114	0.824577	12.28018	4.752069	0							0.490723	0.782731
0.335137	36.123676	0.82723	12.280557	4.765336	0							0.492049	0.782731
0.336463	36.122421	0.829883	12.28096	4.778604	0							0.493376	0.782732
0.337789	36.121548	0.832536	12.281276	4.791871	0							0.494702	0.782732
0.339116	36.120831	0.835188	12.281601	4.805139	0							0.496028	0.782732
0.340442	36.12011	0.837841	12.281963	4.818406	0							0.497355	0.782732
0.341768	36.119385	0.840494	12.282252	4.831674	0							0.498681	0.782733
0.343095	36.118668	0.843146	12.282546	4.844941	0							0.500007	0.782733
0.344421	36.118347	0.845799	12.28287	4.858209	0							0.501333	0.782733
0.345747	36.118492	0.848451	12.283135	4.871476	0							0.50266	0.782733
0.347073	36.118877	0.851104	12.283499	4.884744	0							0.503986	0.782734
0.3484	36.11956	0.853757	12.283906	4.898011	0							0.505312	0.782734
0.349726	36.120331	0.85641	12.284208	4.911279	0							0.506639	0.782734
0.351052	36.121098	0.859062	12.284433	4.924546	0							0.507965	0.782734
0.352379	36.121868	0.861715	12.284728	4.937814	0							0.509291	0.782735
0.353705	36.122589	0.864368	12.285037	4.951081	0							0.510617	0.782735
0.355031	36.123154	0.86702	12.285371	4.964349	0							0.511944	0.782735
0.356357	36.123722	0.869673	12.285619	4.977616	0							0.51327	0.782735
0.357684	36.124565	0.872326	12.285949	4.990884	0							0.514596	0.782736
0.35901	36.125507	0.874978	12.286325	5.004151	0							0.515923	0.782736
0.360336	36.126453	0.877631	12.286663	5.017419	0							0.517249	0.782736
0.361662	36.127392	0.880284	12.286991	5.030686	0							0.518575	0.782736
0.362989	36.128361	0.882936	12.287317	5.043954	0							0.519901	0.782737
0.364315	36.129478	0.885589	12.287776	5.057221	0							0.521228	0.782737
0.365641	36.130814	0.888242	12.288159	5.070489	0							0.522554	0.782737
0.366968	36.132206	0.890894	12.288561	5.083756	0							0.52388	0.782737
0.368294	36.133644	0.893547	12.288907	5.097024	0							0.525206	0.782738
0.36962	36.135082	0.8962	12.289316	5.110291	0							0.526533	0.782738
0.370946	36.136517	0.898852	12.289657	5.123559	0							0.527859	0.782738
0.372273	36.137951	0.901505	12.29001	5.136827	0							0.529185	0.782738
0.373599	36.139442	0.904158	12.290364	5.150094	0							0.530512	0.782739
0.374925	36.14109	0.90681	12.290661	5.163362	0							0.531838	0.782739
0.376251	36.142925	0.909463	12.291003	5.176629	0							0.533164	0.782739
0.377578	36.144932	0.912116	12.291335	5.189897	0							0.53449	0.782739
0.378904	36.146946	0.914768	12.291644	5.203164	0							0.535817	0.78274
0.38023	36.148956	0.917421	12.292038	5.216432	0							0.537143	0.78274
0.381557	36.150963	0.920074	12.292454	5.229699	0							0.538469	0.78274
0.382883	36.153008	0.922727	12.292799	5.242967	0							0.539796	0.78274
0.384209	36.15522	0.925379	12.293118	5.256234	0							0.541122	0.782741
0.385535	36.157833	0.928032	12.293419	5.269502	0							0.542448	0.782741
0.386862	36.16098	0.930685	12.293761	5.282769	0							0.543774	0.782741
0.388188	36.164192	0.933337	12.294133	5.296037	0							0.545101	0.782741
0.389514	36.1674	0.93599	12.294405	5.309304	0							0.546427	0.782742
0.390841	36.170601	0.938643	12.294726	5.322572	0							0.547753	0.782742
0.392167	36.173809	0.941295	12.295133	5.335839	0							0.54908	0.782742
0.393493	36.176945	0.943948	12.295583	5.349107	0							0.550406	0.782742
0.394819	36.179943	0.946601	12.295896	5.362374	0							0.551732	0.782743
0.396146	36.182873	0.949253	12.296184	5.375642	0							0.553058	0.782743
0.397472	36.185776	0.951906	12.296421	5.388909	0							0.554385	0.782743
0.398798	36.188595	0.954559	12.29664	5.402177	0							0.555711	0.782743
0.400125	36.191231	0.957211	12.296894	5.415444	0							0.557037	0.782744
0.401451	36.194008	0.959864	12.297173	5.428712	0							0.558363	0.782744
0.402777	36.196861	0.962517	12.297331	5.441979	0							0.55969	0.782744
0.404103	36.199272	0.965169	12.297529	5.455247	0							0.561016	0.782744
0.40543	36.201416	0.967822	12.297866	5.468514	0							0.562342	0.782745
0.406756	36.203568	0.970475	12.298091	5.481782	0							0.563669	0.782745
0.408082	36.205723	0.973127	12.298254	5.495049	0							0.564995	0.782745
0.409408	36.207874	0.97578	12.298506	5.508317	0							0.566321	0.782745
0.410735	36.210026	0.978433	12.298686	5.521585	0							0.567647	0.782745
0.412061	36.21217	0.981085	12.298873	5.534852	0							0.568974	0.782746
0.413387	36.214302	0.983738	12.299003	5.54812	0							0.5703	0.782746
0.414714	36.216381	0.986391	12.299214	5.561387	0							0.571626	0.782746
0.41604	36.219227	0.989043	12.299483	5.574655	0							0.572953	0.782747
0.417366	36.222076	0.991696	12.299696	5.587922	0							0.574279	0.782747
0.418692	36.22493	0.994349	12.299948	5.60119	0							0.575605	0.782747
0.420019	36.227783	0.997001	12.300217	5.614457	0							0.576931	0.782748
0.421345	36.230633	0.999654	12.300438	5.627725	0							0.578258	0.782748
0.422671	36.233448	1.002307	12.300593	5.640992	0							0.579584	0.782748
0.423998	36.235947	1.004959	12.300857	5.65426	0							0.58091	0.782749
0.425324	36.238304	1.007612	12.301036	5.667527	0							0.582237	0.782749
0.42665	36.240662	1.010265	12.301353	5.680795	0							0.583563	0.78275
0.427976	36.243023	1.012918	12.301718	5.694062	0							0.584889	0.78275
0.429303	36.24538	1.01557	12.302033	5.70733	0							0.586215	0.78275
0.430629	36.247749	1.018223	12.302312	5.720597	0							0.587542	0.78275
0.431955	36.250099	1.020875	12.302644	5.733865	0							0.588868	0.78275
0.433282	36.252426	1.023528	12.303029	5.747132	0							0.590194	0.782751
0.434608	36.254822	1.026181	12.303342	5.7604	0							0.59152	0.782751
0.435934	36.257259	1.028834	12.303711	5.773667	0							0.592847	0.782751
0.43726	36.259708	1.031486	12.30406	5.786935	0							0.594173	0.782751
0.438587	36.26215	1.034139	12.304372	5.800202	0							0.595499	0.782752
0.439913	36.264587	1.036792	12.304717	5.81347	0							0.596826	0.782752
0.441239	36.26704	1.039444	12.305086	5.826737	0							0.598152	0.782752
0.442565	36.269444	1.042097	12.305366	5.840005	0							0.599478	0.782752
0.443892	36.271755	1.04475	12.305744	5.853272	0							0.600804	0.782752
0.445218	36.274521	1.047402	12.30608	5.86654	0							0.602131	0.782753
0.446544	36.277275	1.050055	12.306448	5.879807	0							0.603457	0.782753
0.447871	36.280037	1.052708	12.306865	5.893075	0							0.604783	0.782753
0.449197	36.282795	1.05536	12.307303	5.906343	0							0.606109	0.782753
0.450523	36.285549	1.058013	12.307733	5.91961	0							0.607436	0.782754
0.451849	36.288216	1.060666	12.3081	5.932878	0							0.608762	0.782754
0.453176	36.290043	1.063318	12.308442	5.946145	0							0.610088	0.782754
0.454502	36.291618	1.065971	12.308731	5.959413	0							0.611415	0.782754
0.455828	36.293274	1.068624	12.309054	5.97268	0							0.612741	0.782755
0.457155	36.294933	1.071276	12.309238	5.985948	0							0.614067	0.782755
0.458481	36.296604	1.073929	12.309433	5.999215	0							0.615394	0.782755
0.459807	36.298271	1.076582	12.309685	6.012483	0							0.61672	0.782756
0.461133	36.299934	1.079234	12.309983	6.02575	0							0.618046	0.782756
0.46246	36.301632	1.081887	12.310237	6.039018	0							0.619372	0.782756
0.463786	36.303905	1.08454	12.310502	6.052285	0							0.620699	0.782757
0.465112	36.306465	1.087192	12.310685	6.065553	0							0.622025	0.782757
0.466439	36.309052	1.089845	12.310869	6.07882	0							0.623351	0.782757
0.467765	36.311638	1.092498	12.31103	6.092088	0							0.624677	0.782758
0.469091	36.31422	1.09515	12.311119	6.105355	0							0.626004	0.782758
0.470417	36.316795	1.097803	12.311202	6.118623	0							0.62733	0.782758
0.471744	36.319382	1.100456	12.311395	6.13189	0							0.628656	0.782758
0.47307	36.32185	1.103108	12.31156	6.145158	0							0.629983	0.782758
0.474396	36.324223	1.105761	12.311703	6.158425	0							0.631309	0.782759
0.475722	36.326595	1.108414	12.311854	6.171693	0							0.632635	0.782759
0.477049	36.328957	1.111066	12.311975	6.18496	0							0.633961	0.782759
0.478375	36.331337	1.113719	12.312145	6.198228	0							0.635288	0.782759
0.479701	36.333702	1.116372	12.312296	6.211495	0							0.636614	0.782759
0.481028	36.335854	1.119025	12.312467	6.224763	0							0.63794	0.78276
0.482354	36.337059	1.121677	12.312706	6.23803	0							0.639266	0.78276
0.48368	36.338036	1.12433	12.312909	6.251298	0							0.640593	0.78276
0.485006	36.338985	1.126983	12.313018	6.264565	0							0.641919	0.78276
0.486333	36.339943	1.129635	12.313213	6.277833	0							0.643245	0.782761
0.487659	36.340897	1.132288	12.313383	6.291101	0							0.644572	0.782761
0.488985	36.341854	1.134941	12.313609	6.304368	0							0.645898	0.782761
0.490312	36.342812	1.137593	12.313763	6.317636	0							0.647224	0.782761
0.491638	36.343769	1.140246	12.313956	6.330903	0							0.64855	0.782761
0.492964	36.344662	1.142899	12.314201	6.344171	0							0.649877	0.782762
0.49429	36.345539	1.145551	12.314448	6.357438	0							0.651203	0.782762
0.495617	36.346416	1.148204	12.31468	6.370706	0							0.652529	0.782762
0.496943	36.34729	1.150857	12.314873	6.383973	0							0.653856	0.782762
0.498269	36.348164	1.153509	12.315022	6.397241	0							0.655182	0.782762
0.499595	36.349037	1.156162	12.315242	6.410508	0							0.656508	0.782763
0.500922	36.349789	1.158815	12.315515	6.423776	0							0.657834	0.782763
0.502248	36.350494	1.161467	12.315744	6.437043	0							0.659161	0.782763
0.503574	36.3512	1.16412	12.315928	6.450311	0							0.660487	0.782763
0.504901	36.351917	1.166773	12.316193	6.463578	0							0.661813	0.782763
0.506227	36.352566	1.169425	12.31648	6.476846	0							0.663139	0.782764
0.507553	36.35323	1.172078	12.316728	6.490113	0							0.664466	0.782764
0.508879	36.353931	1.174731	12.316982	6.503381	0							0.665792	0.782764
0.510206	36.354557	1.177383	12.317217	6.516648	0							0.667118	0.782765
0.511532	36.354805	1.180036	12.317408	6.529916	0							0.668445	0.782765
0.512858	36.354733	1.182689	12.317598	6.543183	0							0.669771	0.782766
0.514184	36.354588	1.185341	12.317822	6.556451	0							0.671097	0.782766
0.515511	36.354443	1.187994	12.318078	6.569718	0							0.672423	0.782767
0.516837	36.354301	1.190647	12.318372	6.582986	0							0.67375	0.782767
0.518163	36.354156	1.193299	12.318673	6.596253	0							0.675076	0.782767
0.51949	36.354012	1.195952	12.319028	6.609521	0							0.676402	0.782768
0.520816	36.354061	1.198605	12.319434	6.622788	0							0.677729	0.782768
0.522142	36.354454	1.201257	12.319796	6.636056	0							0.679055	0.782768
0.523468	36.355057	1.20391	12.320129	6.649323	0							0.680381	0.782768
0.524795	36.355705	1.206563	12.320428	6.662591	0							0.681707	0.782768
0.526121	36.356358	1.209216	12.320738	6.675858	0							0.683034	0.782769
0.527447	36.357014	1.211868	12.321009	6.689126	0							0.68436	0.782769
0.528774	36.357666	1.214521	12.321296	6.702394	0							0.685686	0.782769
0.5301	36.357906	1.217174	12.32169	6.715661	0							0.687013	0.782769
0.531426	36.357735	1.219826	12.322067	6.728929	0							0.688339	0.782769
0.532752	36.357327	1.222479	12.322447	6.742196	0							0.689665	0.78277
0.534079	36.356861	1.225132	12.32279	6.755464	0							0.690991	0.78277
0.535405	36.356396	1.227784	12.323103	6.768731	0							0.692318	0.78277
0.536731	36.35593	1.230437	12.323459	6.781999	0							0.693644	0.782771
0.538058	36.355465	1.23309	12.323848	6.795266	0							0.69497	0.782771
0.539384	36.355083	1.235742	12.324198	6.808534	0							0.696296	0.782771
0.54071	36.354801	1.238395	12.324495	6.821801	0							0.697623	0.782772
0.542036	36.354218	1.241048	12.324729	6.835069	0							0.698949	0.782772
0.543363	36.353447	1.2437	12.324953	6.848336	0							0.700275	0.782773
0.544689	36.352661	1.246353	12.325222	6.861604	0							0.701602	0.782773
0.546015	36.351879	1.249006	12.325475	6.874871	0							0.702928	0.782773
0.547341	36.351097	1.251658	12.325717	6.888139	0							0.704254	0.782774
0.548668	36.350353	1.254311	12.32591	6.901406	0							0.70558	0.782774
0.549994	36.349724	1.256964	12.326103	6.914674	0							0.706907	0.782774
0.55132	36.348881	1.259616	12.326298	6.927941	0							0.708233	0.782774
0.552647	36.34774	1.262269	12.326425	6.941209	0							0.709559	0.782774
0.553973	36.346516	1.264922	12.32657	6.954476	0							0.710886	0.782774
0.555299	36.345291	1.267574	12.326708	6.967744	0							0.712212	0.782775
0.556625	36.344067	1.270227	12.326943	6.981011	0							0.713538	0.782775
0.557952	36.342846	1.27288	12.327162	6.994279	0							0.714864	0.782775
0.559278	36.34174	1.275532	12.327356	7.007546	0							0.716191	0.782775
0.560604	36.340572	1.278185	12.327618	7.020814	0							0.717517	0.782776
0.561931	36.339161	1.280838	12.32784	7.034081	0							0.718843	0.782776
0.563257	36.337589	1.28349	12.32805	7.047349	0							0.72017	0.782776
0.564583	36.336018	1.286143	12.328235	7.060616	0							0.721496	0.782777
0.565909	36.334446	1.288796	12.328446	7.073884	0							0.722822	0.782777
0.567236	36.332874	1.291448	12.328709	7.087152	0							0.724148	0.782777
0.568562	36.331295	1.294101	12.328974	7.100419	0							0.725475	0.782778
0.569888	36.329697	1.296754	12.32918	7.113687	0							0.726801	0.782778
0.571215	36.328133	1.299407	12.329322	7.126954	0							0.728127	0.782778
0.572541	36.326611	1.302059	12.329464	7.140222	0							0.729453	0.782779
0.573867	36.325089	1.304712	12.32965	7.153489	0							0.73078	0.782779
0.575193	36.323563	1.307364	12.32982	7.166757	0							0.732106	0.782779
0.57652	36.322041	1.310017	12.330014	7.180024	0							0.733432	0.782779
0.577846	36.320518	1.31267	12.330268	7.193292	0							0.734759	0.782779
0.579172	36.319118	1.315323	12.330546	7.206559	0							0.736085	0.78278
0.580498	36.317295	1.317975	12.330775	7.219827	0							0.737411	0.78278
0.581825	36.314747	1.320628	12.330973	7.233094	0							0.738737	0.78278
0.583151	36.312061	1.323281	12.331183	7.246362	0							0.740064	0.78278
0.584477	36.309368	1.325933	12.331381	7.259629	0							0.74139	0.78278
0.585804	36.306671	1.328586	12.331613	7.272897	0							0.742716	0.78278
0.58713	36.303978	1.331239	12.33184	7.286164	0							0.744043	0.782781
0.588456	36.301113	1.333891	12.332061	7.299432	0							0.745369	0.782781
0.589782	36.29797	1.336544	12.332265	7.312699	0							0.746695	0.782781
0.591109	36.294712	1.339197	12.332529	7.325967	0							0.748021	0.782782
0.592435	36.291431	1.341849	12.332824	7.339234	0							0.749348	0.782782
0.593761	36.288147	1.344502	12.333093	7.352502	0							0.750674	0.782782
0.595088	36.284851	1.347155	12.33331	7.365769	0							0.752	0.782783
0.596414	36.28157	1.349807	12.333553	7.379037	0							0.753327	0.782783
0.59774	36.27832	1.35246	12.333799	7.392304	0							0.754653	0.782783
0.599066	36.275208	1.355113	12.334136	7.405572	0							0.755979	0.782784
0.600393	36.271908	1.357765	12.334493	7.418839	0							0.757305	0.782784
0.601719	36.268208	1.360418	12.334782	7.432107	0							0.758632	0.782784
0.603045	36.264442	1.363071	12.335101	7.445374	0							0.759958	0.782785
0.604372	36.260677	1.365723	12.335378	7.458642	0							0.761284	0.782785
0.605698	36.256908	1.368376	12.335698	7.47191	0							0.76261	0.782785
0.607024	36.253132	1.371029	12.335935	7.485177	0							0.763937	0.782785
0.60835	36.24958	1.373681	12.336214	7.498445	0							0.765263	0.782786
0.609677	36.246052	1.376334	12.33647	7.511712	0							0.766589	0.782786
0.611003	36.242138	1.378987	12.336648	7.52498	0							0.767916	0.782786
0.612329	36.238247	1.381639	12.336742	7.538247	0							0.769242	0.782787
0.613655	36.234531	1.384292	12.336852	7.551515	0							0.770568	0.782787
0.614982	36.230686	1.386945	12.337064	7.564782	0							0.771894	0.782787
0.616308	36.226643	1.389597	12.337261	7.57805	0							0.773221	0.782787
0.617634	36.22271	1.39225	12.337469	7.591317	0							0.774547	0.782787
0.618961	36.219051	1.394903	12.337586	7.604585	0							0.775873	0.782787
0.620287	36.215321	1.397555	12.337787	7.617852	0							0.7772	0.782788
0.621613	36.211407	1.400208	12.337984	7.63112	0							0.778526	0.782788
0.622939	36.207485	1.402861	12.338176	7.644387	0							0.779852	0.782788
0.624266	36.203575	1.405514	12.338379	7.657655	0							0.781178	0.782788
0.625592	36.199669	1.408166	12.338567	7.670922	0							0.782505	0.782788
0.626918	36.195824	1.410819	12.338747	7.68419	0							0.783831	0.782788
0.628245	36.192192	1.413472	12.338932	7.697457	0							0.785157	0.782789
0.629571	36.188465	1.416124	12.339163	7.710725	0							0.786483	0.782789
0.630897	36.18412	1.418777	12.339424	7.723992	0							0.78781	0.782789
0.632223	36.179779	1.42143	12.339682	7.73726	0							0.789136	0.78279
0.63355	36.17543	1.424082	12.339906	7.750527	0							0.790462	0.78279
0.634876	36.171078	1.426735	12.340129	7.763795	0							0.791789	0.78279
0.636202	36.166737	1.429388	12.340389	7.777062	0							0.793115	0.78279
0.637528	36.162365	1.43204	12.340549	7.79033	0							0.794441	0.782791
0.638855	36.157703	1.434693	12.340816	7.803597	0							0.795767	0.782791
0.640181	36.152332	1.437346	12.34102	7.816865	0							0.797094	0.782791
0.641507	36.146683	1.439998	12.341269	7.830132	0							0.79842	0.782792
0.642834	36.141048	1.442651	12.341552	7.8434	0							0.799746	0.782792
0.64416	36.135418	1.445304	12.341805	7.856668	0							0.801072	0.782792
0.645486	36.12978	1.447956	12.342012	7.869935	0							0.802399	0.782792
0.646812	36.124439	1.450609	12.342213	7.883203	0							0.803725	0.782793
0.648139	36.119884	1.453262	12.342443	7.89647	0							0.805051	0.782793
0.649465	36.115025	1.455914	12.342709	7.909738	0							0.806378	0.782793
0.650791	36.109673	1.458567	12.342979	7.923005	0							0.807704	0.782794
0.652117	36.104313	1.46122	12.343163	7.936273	0							0.80903	0.782794
0.653444	36.098953	1.463872	12.343256	7.94954	0							0.810356	0.782794
0.65477	36.093597	1.466525	12.343389	7.962808	0							0.811683	0.782794
0.656096	36.088249	1.469178	12.343544	7.976075	0							0.813009	0.782795
0.657423	36.08292	1.47183	12.34367	7.989343	0							0.814335	0.782795
0.658749	36.07756	1.474483	12.343813	8.00261	0							0.815662	0.782795
0.660075	36.071976	1.477136	12.344027	8.015878	0							0.816988	0.782795
0.661402	36.066376	1.479788	12.34414	8.029145	0							0.818314	0.782796
0.662728	36.060795	1.482441	12.344286	8.042413	0							0.81964	0.782796
0.664054	36.055225	1.485094	12.344484	8.05568	0							0.820967	0.782796
0.66538	36.049759	1.487746	12.34473	8.068948	0							0.822293	0.782796
0.666707	36.044712	1.490399	12.345026	8.082215	0							0.823619	0.782797
0.668033	36.040005	1.493052	12.345345	8.095483	0							0.824946	0.782797
0.669359	36.033817	1.495705	12.345592	8.10875	0							0.826272	0.782797
0.670685	36.027153	1.498357	12.345751	8.122018	0							0.827598	0.782797
0.672012	36.020466	1.50101	12.345877	8.135285	0							0.828924	0.782798
0.673338	36.013771	1.503663	12.346051	8.148553	0							0.830251	0.782798
0.674664	36.007084	1.506315	12.346293	8.16182	0							0.831577	0.782798
0.675991	36.00042	1.508968	12.346576	8.175088	0							0.832903	0.782798
0.677317	35.994282	1.511621	12.346769	8.188355	0							0.834229	0.782799
0.678643	35.987926	1.514273	12.347056	8.201623	0							0.835556	0.782799
0.679969	35.980762	1.516926	12.347239	8.21489	0							0.836882	0.782799
0.681296	35.973587	1.519579	12.347525	8.228158	0							0.838208	0.782799
0.682622	35.966415	1.522231	12.347733	8.241426	0							0.839535	0.7828
0.683948	35.959251	1.524884	12.34793	8.254693	0							0.840861	0.7828
0.685274	35.952068	1.527537	12.348134	8.267961	0							0.842187	0.7828
0.686601	35.945148	1.530189	12.348318	8.281228	0							0.843513	0.7828
0.687927	35.93824	1.532842	12.3485	8.294496	0							0.84484	0.7828
0.689253	35.930206	1.535495	12.348738	8.307763	0							0.846166	0.782801
0.69058	35.922104	1.538147	12.349001	8.321031	0							0.847492	0.782801
0.691906	35.914043	1.5408	12.349237	8.334298	0							0.848819	0.782801
0.693232	35.905941	1.543453	12.349488	8.347566	0							0.850145	0.782801
0.694559	35.897846	1.546105	12.349797	8.360833	0							0.851471	0.782802
0.695885	35.889862	1.548758	12.350164	8.374101	0							0.852797	0.782802
0.697211	35.882629	1.551411	12.350476	8.387368	0							0.854124	0.782802
0.698537	35.87466	1.554063	12.350759	8.400636	0							0.85545	0.782802
0.699864	35.866665	1.556716	12.350873	8.413903	0							0.856776	0.782802
0.70119	35.858681	1.559369	12.35107	8.427171	0							0.858102	0.782803
0.702516	35.850636	1.562021	12.351249	8.440438	0							0.859429	0.782803
0.703842	35.842636	1.564674	12.351504	8.453706	0							0.860755	0.782803
0.705169	35.834675	1.567327	12.351684	8.466973	0							0.862081	0.782803
0.706495	35.827477	1.569979	12.35185	8.480241	0							0.863408	0.782804
0.707821	35.819363	1.572632	12.352042	8.493508	0							0.864734	0.782804
0.709148	35.810993	1.575285	12.352227	8.506776	0							0.86606	0.782805
0.710474	35.802608	1.577937	12.35239	8.520043	0							0.867386	0.782805
0.7118	35.794197	1.58059	12.352582	8.533311	0							0.868713	0.782805
0.713126	35.785828	1.583243	12.352757	8.546578	0							0.870039	0.782806
0.714453	35.777454	1.585896	12.352871	8.559846	0							0.871365	0.782806
0.715779	35.769527	1.588548	12.352981	8.573113	0							0.872692	0.782807
0.717105	35.761917	1.591201	12.35301	8.586381	0							0.874018	0.782807
0.718431	35.752998	1.593853	12.353074	8.599648	0							0.875344	0.782807
0.719758	35.74474	1.596506	12.353096	8.612916	0							0.87667	0.782808
0.721084	35.736584	1.599159	12.353161	8.626184	0							0.877997	0.782808
0.72241	35.727772	1.601812	12.353205	8.639451	0							0.879323	0.782808
0.723737	35.718842	1.604464	12.353291	8.652719	0							0.880649	0.782808
0.725063	35.709915	1.607117	12.353362	8.665986	0							0.881976	0.782808
0.726389	35.70126	1.60977	12.35337	8.679254	0							0.883302	0.782809
0.727715	35.691715	1.612422	12.353407	8.692521	0							0.884628	0.782809
0.729042	35.681793	1.615075	12.353406	8.705789	0							0.885954	0.782809
0.730368	35.671844	1.617728	12.353373	8.719056	0							0.887281	0.782809
0.731694	35.66188	1.62038	12.353419	8.732324	0							0.888607	0.782809
0.733021	35.651955	1.623033	12.353415	8.745591	0							0.889933	0.78281
0.734347	35.641998	1.625686	12.353442	8.758859	0							0.891259	0.78281
0.735673	35.633171	1.628338	12.353518	8.772126	0							0.892586	0.78281
0.736999	35.624165	1.630991	12.353682	8.785394	0							0.893912	0.782811
0.738326	35.614246	1.633644	12.353785	8.798661	0							0.895238	0.782811
0.739652	35.604183	1.636296	12.353855	8.811929	0							0.896565	0.782811
0.740978	35.594135	1.638949	12.35394	8.825196	0							0.897891	0.782812
0.742305	35.584087	1.641602	12.354067	8.838464	0							0.899217	0.782812
0.743631	35.574039	1.644254	12.354156	8.851731	0							0.900543	0.782812
0.744957	35.564335	1.646907	12.354209	8.864999	0							0.90187	0.782813
0.746283	35.555042	1.64956	12.354234	8.878266	0							0.903196	0.782813
0.74761	35.54483	1.652212	12.35426	8.891534	0							0.904522	0.782813
0.748936	35.534477	1.654865	12.354324	8.904801	0							0.905849	0.782814
0.750262	35.524139	1.657518	12.354415	8.918069	0							0.907175	0.782814
0.751588	35.513786	1.66017	12.354445	8.931336	0							0.908501	0.782814
0.752915	35.503403	1.662823	12.35447	8.944604	0							0.909827	0.782815
0.754241	35.493195	1.665476	12.354567	8.957871	0							0.911154	0.782815
0.755567	35.484058	1.668128	12.354748	8.971139	0							0.91248	0.782815
0.756894	35.473228	1.670781	12.354938	8.984406	0							0.913806	0.782816
0.75822	35.461887	1.673434	12.355152	8.997674	0							0.915133	0.782816
0.759546	35.45052	1.676086	12.355367	9.010942	0							0.916459	0.782816
0.760872	35.439117	1.678739	12.355645	9.024209	0							0.917785	0.782816
0.762199	35.427711	1.681392	12.355886	9.037477	0							0.919111	0.782817
0.763525	35.416344	1.684044	12.356153	9.050744	0							0.920438	0.782817
0.764851	35.405563	1.686697	12.356483	9.064012	0							0.921764	0.782817
0.766178	35.394348	1.68935	12.35681	9.077279	0							0.92309	0.782818
0.767504	35.382603	1.692003	12.357096	9.090547	0							0.924416	0.782818
0.76883	35.370804	1.694655	12.357328	9.103814	0							0.925743	0.782818
0.770156	35.359013	1.697308	12.357567	9.117082	0							0.927069	0.782818
0.771483	35.347206	1.699961	12.357786	9.130349	0							0.928395	0.782819
0.772809	35.336063	1.702613	12.357932	9.143617	0							0.929722	0.782819
0.774135	35.326149	1.705266	12.358101	9.156884	0							0.931048	0.782819
0.775461	35.316036	1.707919	12.358291	9.170152	0							0.932374	0.782819
0.776788	35.304512	1.710571	12.358459	9.183419	0							0.9337	0.78282
0.778114	35.292408	1.713224	12.358632	9.196687	0							0.935027	0.78282
0.77944	35.280281	1.715877	12.358838	9.209954	0							0.936353	0.78282
0.780767	35.268158	1.718529	12.359017	9.223222	0							0.937679	0.78282
0.782093	35.256031	1.721182	12.359147	9.236489	0							0.939005	0.782821
0.783419	35.244129	1.723835	12.359225	9.249757	0							0.940332	0.782821
0.784745	35.233215	1.726487	12.359306	9.263024	0							0.941658	0.782821
0.786072	35.2215	1.72914	12.35938	9.276292	0							0.942984	0.782821
0.787398	35.209156	1.731793	12.359488	9.289559	0							0.944311	0.782821
0.788724	35.19677	1.734445	12.359589	9.302827	0							0.945637	0.782822
0.790051	35.184372	1.737098	12.359643	9.316094	0							0.946963	0.782822
0.791377	35.17197	1.739751	12.359724	9.329362	0							0.94829	0.782822
0.792703	35.159557	1.742403	12.359809	9.342629	0							0.949616	0.782822
0.794029	35.147854	1.745056	12.35985	9.355897	0							0.950942	0.782823
0.795356	35.13575	1.747709	12.359885	9.369164	0							0.952268	0.782823
0.796682	35.122974	1.750361	12.359927	9.382432	0							0.953595	0.782823
0.798008	35.110088	1.753014	12.359958	9.3957	0							0.954921	0.782823
0.799335	35.097206	1.755667	12.36002	9.408967	0							0.956247	0.782823
0.800661	35.084286	1.758319	12.360141	9.422235	0							0.957573	0.782824
0.801987	35.071415	1.760972	12.360297	9.435502	0							0.9589	0.782824
0.803313	35.059143	1.763625	12.360466	9.44877	0							0.960226	0.782824
0.80464	35.046898	1.766277	12.360591	9.462037	0							0.961552	0.782824
0.805966	35.034092	1.76893	12.360721	9.475305	0							0.962879	0.782824
0.807292	35.021053	1.771583	12.36087	9.488572	0							0.964205	0.782825
0.808618	35.008011	1.774235	12.361032	9.50184	0							0.965531	0.782825
0.809945	34.994949	1.776888	12.361217	9.515107	0							0.966857	0.782825
0.811271	34.981907	1.779541	12.361356	9.528375	0							0.968184	0.782825
0.812597	34.969193	1.782194	12.361398	9.541642	0							0.96951	0.782825
0.813924	34.956764	1.784846	12.361413	9.55491	0							0.970836	0.782826
0.81525	34.943531	1.787499	12.361477	9.568177	0							0.972162	0.782826
0.816576	34.929855	1.790152	12.361548	9.581445	0							0.973489	0.782826
0.817902	34.916203	1.792804	12.361595	9.594712	0							0.974815	0.782827
0.819229	34.902473	1.795457	12.361662	9.60798	0							0.976141	0.782827
0.820555	34.888805	1.79811	12.361754	9.621247	0							0.977468	0.782827
0.821881	34.875122	1.800762	12.361831	9.634515	0							0.978794	0.782828
0.823207	34.862747	1.803415	12.361902	9.647782	0							0.98012	0.782828
0.824534	34.850407	1.806068	12.362054	9.66105	0							0.981446	0.782828
0.82586	34.838139	1.80872	12.362239	9.674317	0							0.982773	0.782829
0.827186	34.826393	1.811373	12.362404	9.687585	0							0.984099	0.782829
0.828513	34.814285	1.814026	12.362534	9.700852	0							0.985425	0.782829
0.829839	34.801556	1.816678	12.362622	9.71412	0							0.986752	0.782829
0.831165	34.788807	1.819331	12.362624	9.727387	0							0.988078	0.78283
0.832492	34.776371	1.821984	12.362665	9.740655	0							0.989404	0.78283
0.833818	34.763596	1.824636	12.362748	9.753922	0							0.99073	0.78283
0.835144	34.749771	1.827289	12.362804	9.76719	0							0.992057	0.78283
0.83647	34.735802	1.829942	12.362844	9.780457	0							0.993383	0.782831
0.837797	34.721859	1.832594	12.362856	9.793725	0							0.994709	0.782831
0.839123	34.707932	1.835247	12.362917	9.806993	0							0.996035	0.782831
0.840449	34.694004	1.8379	12.362998	9.82026	0							0.997362	0.782832
0.841775	34.680138	1.840552	12.36306	9.833528	0							0.998688	0.782832
0.843102	34.666553	1.843205	12.36316	9.846795	0							1.000014	0.782832
0.844428	34.652882	1.845858	12.363256	9.860063	0							1.001341	0.782833
0.845754	34.638863	1.84851	12.363311	9.87333	0							1.002667	0.782833
0.847081	34.624863	1.851163	12.363374	9.886598	0							1.003993	0.782834
0.848407	34.610844	1.853816	12.363477	9.899865	0							1.005319	0.782834
0.849733	34.596855	1.856469	12.363566	9.913133	0							1.006646	0.782834
0.851059	34.582855	1.859121	12.363707	9.9264	0							1.007972	0.782835
0.852386	34.569279	1.861774	12.363835	9.939668	0							1.009298	0.782835
0.853712	34.555397	1.864426	12.363922	9.952935	0							1.010625	0.782835
0.855038	34.540337	1.867079	12.364013	9.966203	0							1.011951	0.782835
0.856364	34.525272	1.869732	12.364125	9.97947	0							1.013277	0.782835
0.857691	34.510208	1.872384	12.364243	9.992738	0							1.014603	0.782836
0.859017	34.495113	1.875037	12.36437	10.006005	0							1.01593	0.782836
0.860343	34.480003	1.87769	12.364511	10.019273	0							1.017256	0.782836
0.86167	34.465572	1.880343	12.364616	10.03254	0							1.018582	0.782836
0.862996	34.451672	1.882995	12.364687	10.045808	0							1.019909	0.782836
0.864322	34.437126	1.885648	12.364764	10.059075	0							1.021235	0.782837
0.865648	34.422268	1.888301	12.364829	10.072343	0							1.022561	0.782837
0.866975	34.407421	1.890953	12.364885	10.08561	0							1.023887	0.782837
0.868301	34.39259	1.893606	12.364994	10.098878	0							1.025214	0.782837
0.869627	34.377766	1.896259	12.365144	10.112145	0							1.02654	0.782837
0.870954	34.363556	1.898911	12.365271	10.125413	0							1.027866	0.782838
0.87228	34.350212	1.901564	12.3655	10.13868	0							1.029192	0.782838
0.873606	34.335976	1.904217	12.365639	10.151948	0							1.030519	0.782838
0.874932	34.320446	1.906869	12.365736	10.165215	0							1.031845	0.782838
0.876259	34.304913	1.909522	12.365925	10.178483	0							1.033171	0.782838
0.877585	34.289398	1.912175	12.366104	10.191751	0							1.034498	0.782839
0.878911	34.274265	1.914827	12.366226	10.205018	0							1.035824	0.782839
0.880237	34.260151	1.91748	12.36637	10.218286	0							1.03715	0.782839
0.881564	34.246964	1.920133	12.366493	10.231553	0							1.038476	0.782839
0.88289	34.233246	1.922785	12.366688	10.244821	0							1.039803	0.782839
0.884216	34.218121	1.925438	12.36697	10.258088	0							1.041129	0.78284
0.885543	34.202843	1.928091	12.367102	10.271356	0							1.042455	0.78284
0.886869	34.18758	1.930743	12.367241	10.284623	0							1.043782	0.78284
0.888195	34.172329	1.933396	12.367455	10.297891	0							1.045108	0.78284
0.889521	34.157097	1.936049	12.367633	10.311158	0							1.046434	0.782841
0.890848	34.142246	1.938702	12.367732	10.324426	0							1.04776	0.782841
0.892174	34.128082	1.941354	12.367804	10.337693	0							1.049087	0.782841
0.8935	34.112514	1.944007	12.367849	10.350961	0							1.050413	0.782841
0.894827	34.096081	1.946659	12.367926	10.364228	0							1.051739	0.782842
0.896153	34.079632	1.949312	12.367976	10.377496	0							1.053066	0.782842
0.897479	34.063194	1.951965	12.368053	10.390763	0							1.054392	0.782842
0.898805	34.046711	1.954617	12.368167	10.404031	0							1.055718	0.782842
0.900132	34.030781	1.95727	12.368335	10.417298	0							1.057044	0.782843
0.901458	34.016502	1.959923	12.368484	10.430566	0							1.058371	0.782843
0.902784	34.001614	1.962576	12.368626	10.443833	0							1.059697	0.782843
0.904111	33.985386	1.965228	12.368813	10.457101	0							1.061023	0.782843
0.905437	33.969181	1.967881	12.368935	10.470368	0							1.062349	0.782844
0.906763	33.952976	1.970533	12.36898	10.483636	0							1.063676	0.782844
0.908089	33.936764	1.973186	12.368923	10.496903	0							1.065002	0.782844
0.909416	33.920807	1.975839	12.368902	10.510171	0							1.066328	0.782844
0.910742	33.90612	1.978492	12.368961	10.523438	0							1.067655	0.782845
0.912068	33.891415	1.981144	12.369022	10.536706	0							1.068981	0.782845
0.913394	33.875008	1.983797	12.369158	10.549973	0							1.070307	0.782845
0.914721	33.858387	1.98645	12.369198	10.563241	0							1.071633	0.782845
0.916047	33.841736	1.989102	12.369259	10.576509	0							1.07296	0.782846
0.917373	33.825172	1.991755	12.369394	10.589776	0							1.074286	0.782846
0.9187	33.808731	1.994408	12.369569	10.603044	0							1.075612	0.782846
0.920026	33.793465	1.99706	12.369703	10.616311	0							1.076939	0.782846
0.921352	33.7794	1.999713	12.369817	10.629579	0							1.078265	0.782847
0.922678	33.763397	2.002366	12.36991	10.642846	0							1.079591	0.782847
0.924005	33.746704	2.005018	12.37008	10.656114	0							1.080917	0.782847
0.925331	33.729958	2.007671	12.370107	10.669381	0							1.082244	0.782847
0.926657	33.713322	2.010324	12.370058	10.682649	0							1.08357	0.782848
0.927984	33.696583	2.012976	12.370175	10.695916	0							1.084896	0.782848
0.92931	33.680096	2.015629	12.370217	10.709184	0							1.086223	0.782848
0.930636	33.664337	2.018282	12.370223	10.722451	0							1.087549	0.782848
0.931962	33.647999	2.020935	12.370302	10.735719	0							1.088875	0.782849
0.933289	33.631847	2.023587	12.370385	10.748986	0							1.090201	0.782849
0.934615	33.616329	2.02624	12.370482	10.762254	0							1.091528	0.78285
0.935941	33.599182	2.028893	12.370628	10.775521	0							1.092854	0.78285
0.937268	33.581982	2.031545	12.370698	10.788789	0							1.09418	0.782851
0.938594	33.564846	2.034198	12.370819	10.802056	0							1.095506	0.782851
0.93992	33.548222	2.03685	12.370851	10.815324	0							1.096833	0.782852
0.941246	33.532917	2.039503	12.370788	10.828591	0							1.098159	0.782852
0.942573	33.515739	2.042156	12.370692	10.841859	0							1.099485	0.782853
0.943899	33.498569	2.044809	12.370578	10.855126	0							1.100812	0.782853
0.945225	33.481365	2.047461	12.370544	10.868394	0							1.102138	0.782853
0.946551	33.464222	2.050114	12.37041	10.881661	0							1.103464	0.782854
0.947878	33.447098	2.052767	12.370381	10.894929	0							1.10479	0.782854
0.949204	33.429924	2.055419	12.370284	10.908196	0							1.106117	0.782854
0.95053	33.414021	2.058072	12.370097	10.921464	0							1.107443	0.782854
0.951857	33.396202	2.060725	12.369928	10.934731	0							1.108769	0.782855
0.953183	33.378372	2.063377	12.369866	10.947999	0							1.110096	0.782855
0.954509	33.360519	2.06603	12.369694	10.961267	0							1.111422	0.782855
0.955835	33.342743	2.068683	12.369451	10.974534	0							1.112748	0.782856
0.957162	33.324974	2.071335	12.369246	10.987802	0							1.114074	0.782856
0.958488	33.30711	2.073988	12.369133	11.001069	0							1.115401	0.782856
0.959814	33.290665	2.076641	12.369109	11.014337	0							1.116727	0.782856
0.961141	33.273365	2.079293	12.368998	11.027604	0							1.118053	0.782857
0.962467	33.256054	2.081946	12.368877	11.040872	0							1.119379	0.782857
0.963793	33.238766	2.084599	12.368803	11.054139	0							1.120706	0.782857
0.965119	33.221458	2.087251	12.368793	11.067407	0							1.122032	0.782857
0.966446	33.204086	2.089904	12.368711	11.080674	0							1.123358	0.782857
0.967772	33.186787	2.092557	12.368752	11.093942	0							1.124685	0.782858
0.969098	33.16993	2.095209	12.368886	11.107209	0							1.126011	0.782858
0.970425	33.152756	2.097862	12.36895	11.120477	0							1.127337	0.782858
0.971751	33.135349	2.100515	12.369022	11.133744	0							1.128663	0.782858
0.973077	33.117962	2.103168	12.369058	11.147012	0							1.12999	0.782859
0.974403	33.100517	2.10582	12.369157	11.160279	0							1.131316	0.782859
0.97573	33.083179	2.108473	12.369247	11.173547	0							1.132642	0.782859
0.977056	33.065769	2.111125	12.36936	11.186814	0							1.133968	0.78286
0.978382	33.048336	2.113778	12.369454	11.200082	0							1.135295	0.78286
0.979708	33.031071	2.116431	12.369472	11.213349	0							1.136621	0.78286
0.981035	33.012741	2.119083	12.369514	11.226617	0							1.137947	0.78286
0.982361	32.994438	2.121736	12.369584	11.239884	0							1.139274	0.782861
0.983687	32.976089	2.124389	12.369626	11.253152	0							1.1406	0.782861
0.985014	32.957767	2.127042	12.369759	11.266419	0							1.141926	0.782861
0.98634	32.940292	2.129694	12.369849	11.279687	0							1.143252	0.782861
0.987666	32.923843	2.132347	12.3699	11.292954	0							1.144579	0.782862
0.988992	32.906845	2.135	12.369952	11.306222	0							1.145905	0.782862
0.990319	32.889091	2.137652	12.369978	11.319489	0							1.147231	0.782862
0.991645	32.871159	2.140305	12.369981	11.332757	0							1.148558	0.782862
0.992971	32.853256	2.142958	12.369981	11.346025	0							1.149884	0.782863
0.994298	32.835339	2.14561	12.369964	11.359292	0							1.15121	0.782863
0.995624	32.817406	2.148263	12.369946	11.37256	0							1.152536	0.782863
0.99695	32.79948	2.150916	12.369905	11.385827	0							1.153863	0.782863
0.998276	32.782001	2.153568	12.369769	11.399095	0							1.155189	0.782864
0.999603	32.763809	2.156221	12.36966	11.412362	0							1.156515	0.782864
1.000929	32.745468	2.158874	12.369678	11.42563	0							1.157842	0.782864
1.002255	32.727169	2.161526	12.369665	11.438897	0							1.159168	0.782864
1.003581	32.70874	2.164179	12.369663	11.452165	0							1.160494	0.782865
1.004908	32.690414	2.166832	12.369723	11.465432	0							1.16182	0.782865
1.006234	32.672039	2.169484	12.369821	11.4787	0							1.163147	0.782865
1.00756	32.654377	2.172137	12.369925	11.491967	0							1.164473	0.782865
1.008887	32.636402	2.17479	12.370087	11.505235	0							1.165799	0.782866
1.010213	32.618099	2.177442	12.370255	11.518502	0							1.167125	0.782866
1.011539	32.599789	2.180095	12.370374	11.53177	0							1.168452	0.782866
1.012865	32.581547	2.182748	12.370395	11.545037	0							1.169778	0.782866
1.014192	32.563202	2.1854	12.370395	11.558305	0							1.171104	0.782867
1.015518	32.544884	2.188053	12.370345	11.571572	0							1.172431	0.782867
1.016844	32.527027	2.190706	12.370296	11.58484	0							1.173757	0.782867
1.01817	32.509506	2.193358	12.370234	11.598107	0							1.175083	0.782867
1.019497	32.491432	2.196011	12.370295	11.611375	0							1.176409	0.782868
1.020823	32.473198	2.198664	12.370393	11.624642	0							1.177736	0.782868
1.022149	32.454906	2.201316	12.370438	11.63791	0							1.179062	0.782868
1.023476	32.436642	2.203969	12.37045	11.651177	0							1.180388	0.782869
1.024802	32.418388	2.206622	12.37045	11.664445	0							1.181715	0.782869
1.026128	32.400257	2.209275	12.370411	11.677712	0							1.183041	0.782869
1.027454	32.383808	2.211927	12.370423	11.69098	0							1.184367	0.782869
1.028781	32.365639	2.21458	12.370437	11.704247	0							1.185693	0.78287
1.030107	32.346939	2.217232	12.370386	11.717515	0							1.18702	0.78287
1.031433	32.328217	2.219885	12.370326	11.730783	0							1.188346	0.78287
1.03276	32.30954	2.222538	12.370298	11.74405	0							1.189672	0.78287
1.034086	32.290817	2.225191	12.370323	11.757318	0							1.190999	0.782871
1.035412	32.272125	2.227843	12.370404	11.770585	0							1.192325	0.782871
1.036738	32.25507	2.230496	12.370482	11.783853	0							1.193651	0.782871
1.038065	32.237797	2.233149	12.370502	11.79712	0							1.194977	0.782871
1.039391	32.219227	2.235801	12.370496	11.810388	0							1.196304	0.782872
1.040717	32.201332	2.238454	12.370457	11.823655	0							1.19763	0.782872
1.042044	32.182514	2.241107	12.370439	11.836923	0							1.198956	0.782872
1.04337	32.162914	2.243759	12.370493	11.85019	0							1.200282	0.782872
1.044696	32.143211	2.246412	12.370525	11.863458	0							1.201609	0.782873
1.046022	32.124752	2.249065	12.370503	11.876725	0							1.202935	0.782873
1.047349	32.107765	2.251717	12.370483	11.889993	0							1.204261	0.782873
1.048675	32.090141	2.25437	12.370461	11.90326	0							1.205588	0.782874
1.050001	32.071808	2.257023	12.370438	11.916528	0							1.206914	0.782874
1.051327	32.053516	2.259675	12.37044	11.929795	0							1.20824	0.782874
1.052654	32.035252	2.262328	12.370439	11.943063	0							1.209566	0.782874
1.05398	32.016949	2.264981	12.370447	11.95633	0							1.210893	0.782875
1.055306	31.999331	2.267633	12.37047	11.969598	0							1.212219	0.782875
1.056633	31.98308	2.270286	12.370505	11.982865	0							1.213545	0.782875
1.057959	31.966028	2.272939	12.370563	11.996133	0							1.214872	0.782875
1.059285	31.947727	2.275591	12.370716	12.0094	0							1.216198	0.782876
1.060611	31.92919	2.278244	12.370912	12.022668	0							1.217524	0.782876
1.061938	31.910591	2.280897	12.37106	12.035935	0							1.21885	0.782876
1.063264	31.892019	2.283549	12.371236	12.049203	0							1.220177	0.782876
1.06459	31.873926	2.286202	12.371376	12.06247	0							1.221503	0.782877
1.065917	31.857185	2.288855	12.37154	12.075738	0							1.222829	0.782877
1.067243	31.840033	2.291507	12.371719	12.089005	0							1.224156	0.782877
1.068569	31.821402	2.29416	12.371857	12.102273	0							1.225482	0.782878
1.069895	31.802294	2.296813	12.371989	12.115541	0							1.226808	0.782878
1.071222	31.783186	2.299465	12.372071	12.128808	0							1.228134	0.782878
1.072548	31.764032	2.302118	12.372024	12.142076	0							1.229461	0.782878
1.073874	31.744898	2.304771	12.371955	12.155343	0							1.230787	0.782879
1.075201	31.727264	2.307424	12.371927	12.168611	0							1.232113	0.782879
1.076527	31.710251	2.310076	12.371909	12.181878	0							1.233439	0.782879
1.077853	31.691717	2.312729	12.371877	12.195146	0							1.234766	0.782879
1.079179	31.672384	2.315382	12.371871	12.208413	0							1.236092	0.78288
1.080506	31.653065	2.318034	12.371911	12.221681	0							1.237418	0.78288
1.081832	31.633747	2.320687	12.371942	12.234948	0							1.238745	0.78288
1.083158	31.614405	2.323339	12.371927	12.248216	0							1.240071	0.782881
1.084484	31.596138	2.325992	12.371828	12.261483	0							1.241397	0.782881
1.085811	31.579079	2.328645	12.371787	12.274751	0							1.242723	0.782881
1.087137	31.560978	2.331298	12.371765	12.288018	0							1.24405	0.782881
1.088463	31.541929	2.33395	12.371734	12.301286	0							1.245376	0.782882
1.08979	31.522871	2.336603	12.37171	12.314553	0							1.246702	0.782882
1.091116	31.503807	2.339256	12.371688	12.327821	0							1.248029	0.782882
1.092442	31.485186	2.341908	12.371712	12.341088	0							1.249355	0.782882
1.093768	31.467621	2.344561	12.371763	12.354356	0							1.250681	0.782883
1.095095	31.450966	2.347214	12.371769	12.367623	0							1.252007	0.782883
1.096421	31.434187	2.349866	12.371848	12.380891	0							1.253334	0.782883
1.097747	31.415985	2.352519	12.371819	12.394158	0							1.25466	0.782884
1.099074	31.396818	2.355172	12.371742	12.407426	0							1.255986	0.782884
1.1004	31.377617	2.357824	12.371767	12.420693	0							1.257313	0.782884
1.101726	31.358421	2.360477	12.371785	12.433961	0							1.258639	0.782884
1.103052	31.339268	2.36313	12.371822	12.447228	0							1.259965	0.782885
1.104379	31.320419	2.365782	12.371932	12.460496	0							1.261291	0.782885
1.105705	31.303001	2.368435	12.371985	12.473763	0							1.262618	0.782885
1.107031	31.285971	2.371088	12.371977	12.487031	0							1.263944	0.782885
1.108358	31.267723	2.37374	12.372018	12.500299	0							1.26527	0.782886
1.109684	31.249468	2.376393	12.372042	12.513566	0							1.266596	0.782886
1.11101	31.231211	2.379046	12.372041	12.526834	0							1.267923	0.782886
1.112336	31.212967	2.381698	12.372065	12.540101	0							1.269249	0.782887
1.113663	31.19479	2.384351	12.372109	12.553369	0							1.270575	0.782887
1.114989	31.177404	2.387004	12.372127	12.566636	0							1.271901	0.782887
1.116315	31.160372	2.389657	12.372108	12.579904	0							1.273228	0.782887
1.117641	31.141766	2.392309	12.372108	12.593171	0							1.274554	0.782888
1.118968	31.122398	2.394962	12.372085	12.606439	0							1.27588	0.782888
1.120294	31.103043	2.397614	12.372041	12.619706	0							1.277207	0.782888
1.12162	31.083664	2.400267	12.372029	12.632974	0							1.278533	0.782889
1.122947	31.064306	2.40292	12.372042	12.646241	0							1.279859	0.782889
1.124273	31.045916	2.405572	12.37208	12.659509	0							1.281186	0.782889
1.125599	31.028658	2.408225	12.37219	12.672776	0							1.282512	0.782889
1.126925	31.01034	2.410878	12.372272	12.686044	0							1.283838	0.78289
1.128252	30.990871	2.413531	12.372288	12.699311	0							1.285164	0.78289
1.129578	30.971464	2.416183	12.372346	12.712579	0							1.286491	0.78289
1.130904	30.952005	2.418836	12.372501	12.725846	0							1.287817	0.782891
1.132231	30.932499	2.421489	12.372564	12.739114	0							1.289143	0.782891
1.133557	30.913769	2.424141	12.372632	12.752381	0							1.290469	0.782891
1.134883	30.896439	2.426794	12.372722	12.765649	0							1.291796	0.782891
1.136209	30.878418	2.429447	12.372746	12.778916	0							1.293122	0.782892
1.137536	30.858828	2.432099	12.372787	12.792184	0							1.294448	0.782892
1.138862	30.839275	2.434752	12.37271	12.805451	0							1.295775	0.782892
1.140188	30.819696	2.437405	12.372787	12.818719	0							1.297101	0.782893
1.141514	30.800066	2.440057	12.372951	12.831986	0							1.298427	0.782893
1.142841	30.780771	2.44271	12.373092	12.845254	0							1.299753	0.782893
1.144167	30.762856	2.445363	12.373082	12.858521	0							1.30108	0.782893
1.145493	30.745838	2.448015	12.373143	12.871789	0							1.302406	0.782894
1.14682	30.728455	2.450668	12.373239	12.885056	0							1.303732	0.782894
1.148146	30.711069	2.453321	12.373232	12.898324	0							1.305058	0.782894
1.149472	30.692043	2.455973	12.373317	12.911592	0							1.306385	0.782894
1.150798	30.672874	2.458626	12.373314	12.924859	0							1.307711	0.782895
1.152125	30.653713	2.461279	12.373319	12.938127	0							1.309037	0.782895
1.153451	30.635012	2.463931	12.373319	12.951394	0							1.310364	0.782895
1.154777	30.618078	2.466584	12.373339	12.964662	0							1.31169	0.782896
1.156103	30.600405	2.469237	12.37343	12.977929	0							1.313016	0.782896
1.15743	30.581268	2.471889	12.37355	12.991197	0							1.314342	0.782896
1.158756	30.56216	2.474542	12.373659	13.004464	0							1.315669	0.782897
1.160082	30.543051	2.477195	12.373769	13.017732	0							1.316995	0.782897
1.161409	30.523981	2.479847	12.373925	13.030999	0							1.318321	0.782897
1.162735	30.505062	2.4825	12.373928	13.044267	0							1.319648	0.782897
1.164061	30.48737	2.485153	12.373964	13.057534	0							1.320974	0.782898
1.165388	30.470715	2.487805	12.374056	13.070802	0							1.3223	0.782898
1.166714	30.452242	2.490458	12.374116	13.084069	0							1.323626	0.782898
1.16804	30.432743	2.493111	12.374139	13.097337	0							1.324953	0.782899
1.169366	30.413254	2.495764	12.374154	13.110604	0							1.326279	0.782899
1.170693	30.393782	2.498416	12.374206	13.123872	0							1.327605	0.782899
1.172019	30.374331	2.501069	12.374335	13.137139	0							1.328932	0.782899
1.173345	30.355513	2.503721	12.374332	13.150407	0							1.330258	0.7829
1.174671	30.338156	2.506374	12.374266	13.163674	0							1.331584	0.7829
1.175998	30.319691	2.509027	12.374265	13.176942	0							1.33291	0.7829
1.177324	30.299959	2.51168	12.37429	13.190209	0							1.334237	0.782901
1.17865	30.2803	2.514332	12.374325	13.203477	0							1.335563	0.782901
1.179977	30.260651	2.516985	12.37437	13.216744	0							1.336889	0.782901
1.181303	30.240915	2.519638	12.374457	13.230012	0							1.338215	0.782901
1.182629	30.221537	2.52229	12.3746	13.243279	0							1.339542	0.782902
1.183955	30.203909	2.524943	12.374744	13.256547	0							1.340868	0.782902
1.185282	30.186958	2.527596	12.374736	13.269814	0							1.342194	0.782902
1.186608	30.168333	2.530248	12.374822	13.283082	0							1.343521	0.782903
1.187934	30.148781	2.532901	12.374908	13.29635	0							1.344847	0.782903
1.18926	30.129196	2.535554	12.374987	13.309617	0							1.346173	0.782903
1.190587	30.109632	2.538206	12.37508	13.322885	0							1.347499	0.782903
1.191913	30.090271	2.540859	12.375113	13.336152	0							1.348826	0.782904
1.193239	30.072231	2.543512	12.37515	13.34942	0							1.350152	0.782904
1.194566	30.055504	2.546164	12.375052	13.362687	0							1.351478	0.782904
1.195892	30.037617	2.548817	12.374965	13.375955	0							1.352805	0.782905
1.197218	30.018305	2.55147	12.374938	13.389222	0							1.354131	0.782905
1.198545	29.999117	2.554122	12.374836	13.40249	0							1.355457	0.782906
1.199871	29.980589	2.556775	12.374731	13.415757	0							1.356783	0.782906
1.201197	29.963438	2.559428	12.374663	13.429025	0							1.35811	0.782907
1.202523	29.945114	2.56208	12.374569	13.442292	0							1.359436	0.782908
1.20385	29.92902	2.564733	12.374394	13.45556	0							1.360762	0.782908
1.205176	29.912376	2.567386	12.374275	13.468827	0							1.362089	0.782909
1.206502	29.893393	2.570039	12.374159	13.482095	0							1.363415	0.78291
1.207828	29.874348	2.572691	12.3741	13.495362	0							1.364741	0.78291
1.209155	29.855301	2.575344	12.374078	13.50863	0							1.366067	0.782911
1.210481	29.8363	2.577996	12.373963	13.521897	0							1.367394	0.782911
1.211807	29.817293	2.580649	12.373921	13.535165	0							1.36872	0.782911
1.213134	29.799675	2.583302	12.373829	13.548432	0							1.370046	0.782912
1.21446	29.783123	2.585954	12.373757	13.5617	0							1.371372	0.782912
1.215786	29.764841	2.588607	12.373824	13.574967	0							1.372699	0.782912
1.217112	29.745876	2.59126	12.373824	13.588235	0							1.374025	0.782913
1.218439	29.726931	2.593913	12.373891	13.601502	0							1.375351	0.782913
1.219765	29.707907	2.596565	12.373878	13.61477	0							1.376678	0.782913
1.221091	29.688959	2.599218	12.373927	13.628037	0							1.378004	0.782913
1.222417	29.670292	2.601871	12.373946	13.641305	0							1.37933	0.782914
1.223744	29.653505	2.604523	12.373908	13.654572	0							1.380656	0.782914
1.22507	29.635784	2.607176	12.37387	13.66784	0							1.381983	0.782914
1.226396	29.616928	2.609828	12.373874	13.681108	0							1.383309	0.782915
1.227723	29.598078	2.612481	12.373816	13.694375	0							1.384635	0.782915
1.229049	29.57922	2.615134	12.373769	13.707643	0							1.385962	0.782915
1.230375	29.560305	2.617787	12.373681	13.72091	0							1.387288	0.782916
1.231701	29.541555	2.620439	12.373666	13.734178	0							1.388614	0.782916
1.233028	29.52449	2.623092	12.373667	13.747445	0							1.38994	0.782916
1.234354	29.508404	2.625745	12.373631	13.760713	0							1.391267	0.782917
1.23568	29.488997	2.628397	12.373576	13.77398	0							1.392593	0.782917
1.237007	29.469624	2.63105	12.373423	13.787248	0							1.393919	0.782917
1.238333	29.450262	2.633703	12.373283	13.800515	0							1.395246	0.782917
1.239659	29.430841	2.636355	12.373183	13.813783	0							1.396572	0.782918
1.240985	29.411465	2.639008	12.373039	13.82705	0							1.397898	0.782918
1.242312	29.392931	2.641661	12.372859	13.840318	0							1.399224	0.782918
1.243638	29.37599	2.644313	12.372757	13.853585	0							1.400551	0.782919
1.244964	29.35755	2.646966	12.372714	13.866853	0							1.401877	0.782919
1.246291	29.338497	2.649619	12.372592	13.88012	0							1.403203	0.782919
1.247617	29.319393	2.652272	12.372434	13.893388	0							1.404529	0.78292
1.248943	29.300314	2.654924	12.372367	13.906655	0							1.405856	0.78292
1.250269	29.2812	2.657577	12.372249	13.919923	0							1.407182	0.78292
1.251596	29.262094	2.660229	12.372108	13.93319	0							1.408508	0.782921
1.252922	29.245121	2.662882	12.371944	13.946458	0							1.409835	0.782921
1.254248	29.229698	2.665535	12.371843	13.959725	0							1.411161	0.782921
1.255574	29.211803	2.668187	12.371749	13.972993	0							1.412487	0.782922
1.256901	29.193052	2.67084	12.371742	13.98626	0							1.413813	0.782922
1.258227	29.174236	2.673493	12.371787	13.999528	0							1.41514	0.782922
1.259553	29.155388	2.676146	12.371834	14.012795	0							1.416466	0.782922
1.26088	29.13653	2.678798	12.371883	14.026063	0							1.417792	0.782923
1.262206	29.118595	2.681451	12.371913	14.03933	0							1.419119	0.782923
1.263532	29.102169	2.684103	12.371906	14.052598	0							1.420445	0.782923
1.264858	29.084806	2.686756	12.371838	14.065866	0							1.421771	0.782924
1.266185	29.067038	2.689409	12.371792	14.079133	0							1.423097	0.782924
1.267511	29.049318	2.692061	12.371797	14.092401	0							1.424424	0.782924
1.268837	29.031574	2.694714	12.371868	14.105668	0							1.42575	0.782925
1.270164	29.013823	2.697367	12.371902	14.118936	0							1.427076	0.782925
1.27149	28.996553	2.70002	12.371953	14.132203	0							1.428402	0.782925
1.272816	28.981258	2.702672	12.371964	14.145471	0							1.429729	0.782926
1.274142	28.964518	2.705325	12.371953	14.158738	0							1.431055	0.782926
1.275469	28.94643	2.707978	12.372026	14.172006	0							1.432381	0.782926
1.276795	28.928076	2.71063	12.372155	14.185273	0							1.433708	0.782927
1.278121	28.909679	2.713283	12.372231	14.198541	0							1.435034	0.782927
1.279447	28.89135	2.715936	12.37234	14.211808	0							1.43636	0.782927
1.280774	28.873001	2.718588	12.372469	14.225076	0							1.437686	0.782928
1.2821	28.855949	2.721241	12.372531	14.238343	0							1.439013	0.782928
1.283426	28.839285	2.723894	12.372589	14.251611	0							1.440339	0.782928
1.284753	28.821131	2.726546	12.372701	14.264878	0							1.441665	0.782929
1.286079	28.802614	2.729199	12.37284	14.278146	0							1.442991	0.782929
1.287405	28.784048	2.731852	12.372968	14.291413	0							1.444318	0.782929
1.288731	28.765482	2.734504	12.373073	14.304681	0							1.445644	0.78293
1.290058	28.746973	2.737157	12.373127	14.317948	0							1.44697	0.78293
1.291384	28.729225	2.73981	12.373199	14.331216	0							1.448297	0.78293
1.29271	28.712536	2.742462	12.373221	14.344483	0							1.449623	0.78293
1.294037	28.694401	2.745115	12.373221	14.357751	0							1.450949	0.782931
1.295363	28.675344	2.747768	12.373235	14.371018	0							1.452276	0.782931
1.296689	28.65613	2.75042	12.373266	14.384286	0							1.453602	0.782932
1.298015	28.636967	2.753073	12.373291	14.397553	0							1.454928	0.782932
1.299342	28.617769	2.755726	12.373274	14.410821	0							1.456254	0.782932
1.300668	28.598824	2.758379	12.373281	14.424088	0							1.457581	0.782933
1.301994	28.582502	2.761031	12.373275	14.437356	0							1.458907	0.782933
1.303321	28.566277	2.763684	12.373244	14.450624	0							1.460233	0.782933
1.304647	28.548805	2.766336	12.373245	14.463891	0							1.461559	0.782933
1.305973	28.531233	2.768989	12.373243	14.477159	0							1.462886	0.782934
1.307299	28.514938	2.771642	12.373268	14.490426	0							1.464212	0.782934
1.308626	28.498114	2.774295	12.373315	14.503694	0							1.465538	0.782934
1.309952	28.480431	2.776947	12.373329	14.516961	0							1.466865	0.782935
1.311278	28.463446	2.7796	12.373324	14.530229	0							1.468191	0.782935
1.312604	28.447489	2.782253	12.373321	14.543496	0							1.469517	0.782935
1.313931	28.430332	2.784905	12.373279	14.556764	0							1.470843	0.782936
1.315257	28.411861	2.787558	12.373246	14.570031	0							1.47217	0.782936
1.316583	28.393274	2.79021	12.373255	14.583299	0							1.473496	0.782936
1.31791	28.37468	2.792863	12.373188	14.596566	0							1.474822	0.782937
1.319236	28.356123	2.795516	12.373121	14.609834	0							1.476148	0.782937
1.320562	28.338123	2.798169	12.373074	14.623101	0							1.477475	0.782937
1.321888	28.321468	2.800821	12.372993	14.636369	0							1.478801	0.782938
1.323215	28.304689	2.803474	12.372994	14.649636	0							1.480127	0.782938
1.324541	28.28672	2.806127	12.373083	14.662904	0							1.481454	0.782938
1.325867	28.268347	2.808779	12.373154	14.676171	0							1.48278	0.782939
1.327193	28.249935	2.811432	12.373177	14.689439	0							1.484106	0.782939
1.32852	28.231543	2.814085	12.373156	14.702706	0							1.485433	0.782939
1.329846	28.213209	2.816737	12.373182	14.715974	0							1.486759	0.78294
1.331172	28.19578	2.81939	12.373252	14.729241	0							1.488085	0.78294
1.332499	28.17907	2.822043	12.373343	14.742509	0							1.489411	0.78294
1.333825	28.161011	2.824695	12.37342	14.755776	0							1.490738	0.782941
1.335151	28.141815	2.827348	12.373458	14.769044	0							1.492064	0.782941
1.336478	28.122541	2.830001	12.373554	14.782311	0							1.49339	0.782941
1.337804	28.103294	2.832653	12.373651	14.795579	0							1.494716	0.782942
1.33913	28.084055	2.835306	12.373674	14.808846	0							1.496043	0.782942
1.340456	28.06621	2.837959	12.373704	14.822114	0							1.497369	0.782942
1.341783	28.050085	2.840611	12.373733	14.835382	0							1.498695	0.782943
1.343109	28.033285	2.843264	12.373792	14.848649	0							1.500022	0.782943
1.344435	28.01527	2.845917	12.373794	14.861917	0							1.501348	0.782943
1.345761	27.997047	2.848569	12.373784	14.875184	0							1.502674	0.782944
1.347088	27.978823	2.851222	12.37381	14.888452	0							1.504	0.782944
1.348414	27.960613	2.853875	12.373881	14.901719	0							1.505327	0.782945
1.34974	27.942789	2.856528	12.37396	14.914987	0							1.506653	0.782945
1.351067	27.926361	2.85918	12.374055	14.928254	0							1.507979	0.782945
1.352393	27.910044	2.861833	12.374125	14.941522	0							1.509305	0.782946
1.353719	27.892387	2.864486	12.374136	14.954789	0							1.510632	0.782946
1.355045	27.874088	2.867138	12.37418	14.968057	0							1.511958	0.782946
1.356372	27.855785	2.869791	12.374291	14.981324	0							1.513284	0.782947
1.357698	27.837503	2.872443	12.374369	14.994592	0							1.514611	0.782947
1.359024	27.819382	2.875096	12.374408	15.007859	0							1.515937	0.782947
1.36035	27.803375	2.877749	12.374475	15.021127	0							1.517263	0.782948
1.361677	27.788671	2.880402	12.374543	15.034394	0							1.518589	0.782948
1.363003	27.772154	2.883054	12.374619	15.047662	0							1.519916	0.782948
1.364329	27.753813	2.885707	12.374663	15.060929	0							1.521242	0.782949
1.365656	27.735447	2.88836	12.374643	15.074197	0							1.522568	0.782949
1.366982	27.717106	2.891012	12.374643	15.087464	0							1.523895	0.782949
1.368308	27.698778	2.893665	12.374653	15.100732	0							1.525221	0.78295
1.369635	27.680742	2.896317	12.37466	15.113999	0							1.526547	0.78295
1.370961	27.663836	2.89897	12.374646	15.127267	0							1.527873	0.78295
1.372287	27.647091	2.901623	12.374619	15.140534	0							1.5292	0.782951
1.373613	27.628719	2.904276	12.374579	15.153802	0							1.530526	0.782951
1.37494	27.610006	2.906928	12.374534	15.167069	0							1.531852	0.782951
1.376266	27.591312	2.909581	12.374536	15.180337	0							1.533179	0.782952
1.377592	27.572575	2.912234	12.374586	15.193604	0							1.534505	0.782952
1.378918	27.553864	2.914886	12.374553	15.206872	0							1.535831	0.782952
1.380245	27.536022	2.917539	12.374497	15.22014	0							1.537157	0.782953
1.381571	27.519775	2.920192	12.37452	15.233407	0							1.538484	0.782953
1.382897	27.502697	2.922844	12.374607	15.246675	0							1.53981	0.782954
1.384224	27.484541	2.925497	12.374638	15.259942	0							1.541136	0.782954
1.38555	27.466347	2.92815	12.374636	15.27321	0							1.542462	0.782954
1.386876	27.448198	2.930802	12.374633	15.286477	0							1.543789	0.782955
1.388202	27.430016	2.933455	12.37468	15.299745	0							1.545115	0.782955
1.389529	27.412354	2.936108	12.374688	15.313012	0							1.546441	0.782955
1.390855	27.395996	2.938761	12.3747	15.32628	0							1.547768	0.782956
1.392181	27.379795	2.941413	12.374712	15.339547	0							1.549094	0.782956
1.393507	27.362696	2.944066	12.374716	15.352815	0							1.55042	0.782956
1.394834	27.345602	2.946718	12.374718	15.366082	0							1.551746	0.782957
1.39616	27.32855	2.949371	12.374707	15.37935	0							1.553073	0.782957
1.397486	27.311493	2.952024	12.374647	15.392617	0							1.554399	0.782957
1.398813	27.294374	2.954676	12.374603	15.405885	0							1.555725	0.782958
1.400139	27.278204	2.957329	12.374538	15.419152	0							1.557052	0.782958
1.401465	27.262594	2.959982	12.374515	15.43242	0							1.558378	0.782959
1.402791	27.244589	2.962635	12.374592	15.445687	0							1.559704	0.782959
1.404118	27.226086	2.965287	12.37455	15.458955	0							1.56103	0.782959
1.405444	27.207565	2.96794	12.374538	15.472222	0							1.562357	0.78296
1.40677	27.189018	2.970592	12.374554	15.48549	0							1.563683	0.78296
1.408097	27.170486	2.973245	12.374504	15.498757	0							1.565009	0.78296
1.409423	27.152664	2.975898	12.374465	15.512025	0							1.566335	0.782961
1.410749	27.136173	2.978551	12.374365	15.525292	0							1.567662	0.782961
1.412075	27.119322	2.981203	12.374369	15.53856	0							1.568988	0.782961
1.413402	27.102278	2.983856	12.374317	15.551827	0							1.570314	0.782962
1.414728	27.08614	2.986509	12.374235	15.565095	0							1.571641	0.782962
1.416054	27.068684	2.989161	12.374081	15.578362	0							1.572967	0.782962
1.41738	27.050789	2.991814	12.373971	15.59163	0							1.574293	0.782963
1.418707	27.033138	2.994467	12.373858	15.604897	0							1.575619	0.782963
1.420033	27.016794	2.997119	12.373672	15.618165	0							1.576946	0.782964
1.421359	27.001314	2.999772	12.373594	15.631433	0							1.578272	0.782964
1.422686	26.984175	3.002425	12.373516	15.6447	0							1.579598	0.782964
1.424012	26.967064	3.005077	12.373392	15.657968	0							1.580925	0.782965
1.425338	26.949923	3.00773	12.373216	15.671235	0							1.582251	0.782965
1.426664	26.932808	3.010383	12.373107	15.684503	0							1.583577	0.782965
1.427991	26.915667	3.013035	12.373107	15.69777	0							1.584903	0.782966
1.429317	26.899212	3.015688	12.37299	15.711038	0							1.58623	0.782966
1.430643	26.884714	3.018341	12.372924	15.724305	0							1.587556	0.782966
1.43197	26.86894	3.020993	12.372791	15.737573	0							1.588882	0.782967
1.433296	26.851526	3.023646	12.372656	15.75084	0							1.590209	0.782967
1.434622	26.834066	3.026299	12.372585	15.764108	0							1.591535	0.782968
1.435948	26.816694	3.028951	12.372545	15.777375	0							1.592861	0.782968
1.437275	26.799345	3.031604	12.372456	15.790643	0							1.594187	0.782968
1.438601	26.78228	3.034257	12.372513	15.80391	0							1.595514	0.782969
1.439927	26.76716	3.036909	12.372537	15.817178	0							1.59684	0.782969
1.441254	26.752045	3.039562	12.372556	15.830445	0							1.598166	0.782969
1.44258	26.735279	3.042215	12.372531	15.843713	0							1.599492	0.78297
1.443906	26.718487	3.044868	12.37252	15.85698	0							1.600819	0.78297
1.445232	26.701756	3.04752	12.372594	15.870248	0							1.602145	0.78297
1.446559	26.684999	3.050173	12.372619	15.883515	0							1.603471	0.782971
1.447885	26.66839	3.052825	12.37276	15.896783	0							1.604798	0.782971
1.449211	26.652563	3.055478	12.372781	15.91005	0							1.606124	0.782972
1.450537	26.637899	3.058131	12.372869	15.923318	0							1.60745	0.782972
1.451864	26.621431	3.060784	12.37286	15.936585	0							1.608776	0.782972
1.45319	26.604485	3.063436	12.372785	15.949853	0							1.610103	0.782973
1.454516	26.58753	3.066089	12.372856	15.96312	0							1.611429	0.782973
1.455843	26.570635	3.068742	12.372833	15.976388	0							1.612755	0.782973
1.457169	26.553825	3.071394	12.372833	15.989655	0							1.614082	0.782974
1.458495	26.537058	3.074047	12.372842	16.002924	0							1.615408	0.782974
1.459821	26.52125	3.076699	12.372895	16.016191	0							1.616734	0.782975
1.461148	26.504185	3.079352	12.372823	16.029459	0							1.61806	0.782975
1.462474	26.486307	3.082005	12.372749	16.042727	0							1.619387	0.782975
1.4638	26.468443	3.084658	12.37267	16.055994	0							1.620713	0.782976
1.465127	26.450546	3.08731	12.372629	16.069262	0							1.622039	0.782976
1.466453	26.433098	3.089963	12.372513	16.082529	0							1.623366	0.782976
1.467779	26.417204	3.092616	12.372392	16.095797	0							1.624692	0.782977
1.469105	26.40296	3.095268	12.372361	16.109064	0							1.626018	0.782977
1.470432	26.388189	3.097921	12.372344	16.122332	0							1.627344	0.782978
1.471758	26.371283	3.100574	12.372334	16.135599	0							1.628671	0.782978
1.473084	26.354273	3.103226	12.372293	16.148867	0							1.629997	0.782978
1.474411	26.337259	3.105879	12.372241	16.162134	0							1.631323	0.782979
1.475737	26.320248	3.108532	12.37219	16.175402	0							1.632649	0.782979
1.477063	26.303204	3.111184	12.372181	16.188669	0							1.633976	0.782979
1.478389	26.286728	3.113837	12.372122	16.201937	0							1.635302	0.78298
1.479716	26.271555	3.11649	12.372061	16.215204	0							1.636628	0.78298
1.481042	26.254362	3.119142	12.372016	16.228472	0							1.637955	0.782981
1.482368	26.237022	3.121795	12.372036	16.241739	0							1.639281	0.782981
1.483694	26.219645	3.124448	12.37199	16.255007	0							1.640607	0.782981
1.485021	26.202305	3.1271	12.371868	16.268274	0							1.641933	0.782982
1.486347	26.184994	3.129753	12.371802	16.281542	0							1.64326	0.782982
1.487673	26.167622	3.132406	12.371753	16.294809	0							1.644586	0.782983
1.489	26.152102	3.135058	12.371755	16.308077	0							1.645912	0.782983
1.490326	26.135302	3.137711	12.37184	16.321344	0							1.647238	0.782983
1.491652	26.117878	3.140364	12.371913	16.334612	0							1.648565	0.782984
1.492978	26.100428	3.143017	12.371931	16.347879	0							1.649891	0.782984
1.494305	26.082941	3.145669	12.371942	16.361147	0							1.651217	0.782984
1.495631	26.065535	3.148322	12.371964	16.374414	0							1.652544	0.782985
1.496957	26.048012	3.150975	12.371959	16.387682	0							1.65387	0.782985
1.498284	26.031698	3.153627	12.371922	16.400949	0							1.655196	0.782986
1.49961	26.015621	3.15628	12.371983	16.414217	0							1.656523	0.782986
1.500936	25.998615	3.158932	12.372046	16.427485	0							1.657849	0.782986
1.502262	25.981415	3.161585	12.372045	16.440752	0							1.659175	0.782987
1.503589	25.964344	3.164238	12.372047	16.45402	0							1.660501	0.782987
1.504915	25.947153	3.166891	12.372016	16.467287	0							1.661828	0.782988
1.506241	25.929987	3.169543	12.371977	16.480555	0							1.663154	0.782988
1.507568	25.913073	3.172196	12.372005	16.493822	0							1.66448	0.782988
1.508894	25.897308	3.174849	12.372025	16.50709	0							1.665806	0.782989
1.51022	25.880199	3.177501	12.372049	16.520357	0							1.667133	0.782989
1.511546	25.862989	3.180154	12.372093	16.533625	0							1.668459	0.78299
1.512873	25.845745	3.182807	12.372171	16.546892	0							1.669785	0.78299
1.514199	25.828575	3.185459	12.372235	16.56016	0							1.671112	0.78299
1.515525	25.811357	3.188112	12.372294	16.573427	0							1.672438	0.782991
1.516851	25.794117	3.190765	12.372402	16.586695	0							1.673764	0.782991
1.518178	25.778492	3.193417	12.372468	16.599962	0							1.67509	0.782991
1.519504	25.761248	3.19607	12.372505	16.61323	0							1.676417	0.782992
1.52083	25.745407	3.198723	12.372591	16.626497	0							1.677743	0.782992
1.522157	25.72871	3.201375	12.37271	16.639765	0							1.679069	0.782993
1.523483	25.711267	3.204028	12.372783	16.653032	0							1.680395	0.782993
1.524809	25.693621	3.206681	12.372838	16.6663	0							1.681722	0.782993
1.526135	25.675989	3.209333	12.372919	16.679567	0							1.683048	0.782994
1.527462	25.659395	3.211986	12.372963	16.692835	0							1.684374	0.782994
1.528788	25.642746	3.214639	12.372954	16.706102	0							1.685701	0.782995
1.530114	25.625744	3.217291	12.372978	16.71937	0							1.687027	0.782995
1.53144	25.608627	3.219944	12.37299	16.732637	0							1.688353	0.782995
1.532767	25.591503	3.222597	12.37298	16.745905	0							1.689679	0.782996
1.534093	25.574326	3.22525	12.372998	16.759172	0							1.691006	0.782996
1.535419	25.557159	3.227902	12.373009	16.77244	0							1.692332	0.782997
1.536746	25.54071	3.230555	12.372994	16.785707	0							1.693658	0.782997
1.538072	25.52491	3.233207	12.372983	16.798975	0							1.694985	0.782997
1.539398	25.508596	3.23586	12.373009	16.812243	0							1.696311	0.782998
1.540724	25.491949	3.238513	12.373037	16.82551	0							1.697637	0.782998
1.542051	25.475275	3.241165	12.373027	16.838778	0							1.698963	0.782999
1.543377	25.458635	3.243818	12.373096	16.852045	0							1.70029	0.782999
1.544703	25.441992	3.246471	12.373155	16.865313	0							1.701616	0.782999
1.54603	25.425352	3.249124	12.373158	16.87858	0							1.702942	0.783
1.547356	25.409615	3.251776	12.373176	16.891848	0							1.704268	0.783
1.548682	25.393177	3.254429	12.373156	16.905115	0							1.705595	0.783001
1.550008	25.376476	3.257082	12.373178	16.918383	0							1.706921	0.783001
1.551335	25.359596	3.259734	12.373242	16.93165	0							1.708247	0.783001
1.552661	25.342651	3.262387	12.373263	16.944918	0							1.709574	0.783002
1.553987	25.325836	3.26504	12.373261	16.958185	0							1.7109	0.783002
1.555313	25.309038	3.267692	12.373316	16.971453	0							1.712226	0.783003
1.55664	25.293072	3.270345	12.373376	16.98472	0							1.713552	0.783003
1.557966	25.276236	3.272998	12.373423	16.997988	0							1.714879	0.783003
1.559292	25.25894	3.27565	12.37341	17.011255	0							1.716205	0.783004
1.560619	25.24164	3.278303	12.373398	17.024523	0							1.717531	0.783004
1.561945	25.224434	3.280956	12.373339	17.03779	0							1.718858	0.783005
1.563271	25.207144	3.283608	12.373199	17.051058	0							1.720184	0.783005
1.564597	25.189869	3.286261	12.373064	17.064325	0							1.72151	0.783005
1.565924	25.173761	3.288914	12.372917	17.077593	0							1.722836	0.783006
1.56725	25.15839	3.291566	12.372744	17.09086	0							1.724163	0.783006
1.568576	25.142694	3.294219	12.372598	17.104128	0							1.725489	0.783007
1.569903	25.126781	3.296872	12.37248	17.117395	0							1.726815	0.783007
1.571229	25.110893	3.299524	12.372425	17.130663	0							1.728142	0.783008
1.572555	25.095112	3.302177	12.372368	17.14393	0							1.729468	0.783008
1.573881	25.080456	3.30483	12.372273	17.157198	0							1.730794	0.783008
1.575208	25.065992	3.307482	12.372275	17.170465	0							1.73212	0.783009
1.576534	25.051651	3.310135	12.372322	17.183733	0							1.733447	0.783009
1.57786	25.036018	3.312788	12.372259	17.197001	0							1.734773	0.78301
1.579187	25.018961	3.31544	12.372161	17.210268	0							1.736099	0.78301
1.580513	25.001894	3.318093	12.372112	17.223536	0							1.737425	0.78301
1.581839	24.984821	3.320746	12.372038	17.236803	0							1.738752	0.783011
1.583165	24.967749	3.323398	12.371982	17.250071	0							1.740078	0.783011
1.584492	24.950848	3.326051	12.372003	17.263338	0							1.741404	0.783012
1.585818	24.935457	3.328704	12.372035	17.276606	0							1.742731	0.783012
1.587144	24.920198	3.331357	12.372043	17.289873	0							1.744057	0.783012
1.58847	24.903835	3.334009	12.372074	17.303141	0							1.745383	0.783013
1.589797	24.887339	3.336662	12.372133	17.316408	0							1.746709	0.783013
1.591123	24.870819	3.339314	12.372229	17.329676	0							1.748036	0.783014
1.592449	24.854347	3.341967	12.372327	17.342943	0							1.749362	0.783014
1.593776	24.837852	3.34462	12.372358	17.356211	0							1.750688	0.783015
1.595102	24.822069	3.347273	12.372316	17.369478	0							1.752015	0.783015
1.596428	24.806393	3.349925	12.372222	17.382746	0							1.753341	0.783015
1.597754	24.789799	3.352578	12.372167	17.396013	0							1.754667	0.783016
1.599081	24.772886	3.355231	12.372116	17.409281	0							1.755993	0.783016
1.600407	24.756002	3.357883	12.372044	17.422548	0							1.75732	0.783017
1.601733	24.739103	3.360536	12.371995	17.435816	0							1.758646	0.783017
1.60306	24.722189	3.363189	12.371988	17.449083	0							1.759972	0.783017
1.604386	24.706108	3.365841	12.371988	17.462351	0							1.761299	0.783018
1.605712	24.690767	3.368494	12.371975	17.475618	0							1.762625	0.783018
1.607038	24.674551	3.371147	12.371934	17.488886	0							1.763951	0.783019
1.608365	24.657545	3.373799	12.371888	17.502153	0							1.765277	0.783019
1.609691	24.640512	3.376452	12.371835	17.515421	0							1.766604	0.78302
1.611017	24.623487	3.379105	12.371796	17.528688	0							1.76793	0.78302
1.612344	24.606495	3.381757	12.371749	17.541956	0							1.769256	0.78302
1.61367	24.589972	3.38441	12.37163	17.555223	0							1.770582	0.783021
1.614996	24.574444	3.387063	12.371464	17.568491	0							1.771909	0.783021
1.616322	24.558599	3.389715	12.371366	17.581758	0							1.773235	0.783022
1.617649	24.541929	3.392368	12.371262	17.595026	0							1.774561	0.783022
1.618975	24.525255	3.395021	12.371167	17.608294	0							1.775888	0.783023
1.620301	24.508585	3.397673	12.371093	17.621561	0							1.777214	0.783023
1.621627	24.491879	3.400326	12.370952	17.634829	0							1.77854	0.783023
1.622954	24.475315	3.402979	12.370877	17.648096	0							1.779866	0.783024
1.62428	24.460058	3.405631	12.370812	17.661364	0							1.781193	0.783024
1.625606	24.445009	3.408284	12.370852	17.674631	0							1.782519	0.783025
1.626933	24.42944	3.410937	12.370862	17.687899	0							1.783845	0.783025
1.628259	24.413935	3.413589	12.370883	17.701166	0							1.785172	0.783026
1.629585	24.397543	3.416242	12.370885	17.714434	0							1.786498	0.783026
1.630911	24.380619	3.418895	12.370897	17.727701	0							1.787824	0.783026
1.632238	24.363678	3.421547	12.371001	17.740969	0							1.78915	0.783027
1.633564	24.346989	3.4242	12.371092	17.754236	0							1.790477	0.783027
1.63489	24.330631	3.426853	12.371067	17.767504	0							1.791803	0.783028
1.636217	24.313715	3.429506	12.371003	17.780771	0							1.793129	0.783028
1.637543	24.296343	3.432158	12.370922	17.794039	0							1.794456	0.783029
1.638869	24.279011	3.434811	12.370893	17.807306	0							1.795782	0.783029
1.640195	24.261602	3.437464	12.370845	17.820574	0							1.797108	0.783029
1.641522	24.24419	3.440116	12.370791	17.833841	0							1.798434	0.78303
1.642848	24.226946	3.442769	12.370771	17.847109	0							1.799761	0.78303
1.644174	24.210457	3.445421	12.370786	17.860376	0							1.801087	0.783031
1.645501	24.194839	3.448074	12.370882	17.873644	0							1.802413	0.783031
1.646827	24.178144	3.450727	12.370957	17.886911	0							1.803739	0.783032
1.648153	24.16139	3.45338	12.370989	17.900179	0							1.805066	0.783032
1.649479	24.144697	3.456032	12.371081	17.913446	0							1.806392	0.783032
1.650806	24.127977	3.458685	12.371062	17.926714	0							1.807718	0.783033
1.652132	24.11125	3.461338	12.370959	17.939981	0							1.809045	0.783033
1.653458	24.095167	3.46399	12.370855	17.953249	0							1.810371	0.783034
1.654784	24.079769	3.466643	12.370802	17.966516	0							1.811697	0.783034
1.656111	24.062582	3.469296	12.37077	17.979784	0							1.813023	0.783035
1.657437	24.045431	3.471948	12.370689	17.993052	0							1.81435	0.783035
1.658763	24.028267	3.474601	12.370584	18.006319	0							1.815676	0.783035
1.66009	24.011078	3.477254	12.370476	18.019587	0							1.817002	0.783036
1.661416	23.993904	3.479906	12.370368	18.032854	0							1.818328	0.783036
1.662742	23.977219	3.482559	12.370318	18.046122	0							1.819655	0.783037
1.664068	23.961262	3.485212	12.370239	18.059389	0							1.820981	0.783037
1.665395	23.944387	3.487864	12.370126	18.072657	0							1.822307	0.783038
1.666721	23.927393	3.490517	12.370042	18.085924	0							1.823634	0.783038
1.668047	23.910389	3.49317	12.369941	18.099192	0							1.82496	0.783038
1.669374	23.893372	3.495822	12.369934	18.112459	0							1.826286	0.783039
1.6707	23.876352	3.498475	12.369931	18.125727	0							1.827612	0.783039
1.672026	23.859692	3.501128	12.369889	18.138994	0							1.828939	0.78304
1.673352	23.843819	3.50378	12.369937	18.152262	0							1.830265	0.78304
1.674679	23.827583	3.506433	12.369962	18.165529	0							1.831591	0.783041
1.676005	23.810606	3.509086	12.370023	18.178797	0							1.832918	0.783041
1.677331	23.793638	3.511739	12.370004	18.192064	0							1.834244	0.783042
1.678658	23.776672	3.514391	12.369994	18.205332	0							1.83557	0.783042
1.679984	23.760221	3.517044	12.370003	18.218599	0							1.836896	0.783043
1.68131	23.74493	3.519696	12.370054	18.231867	0							1.838223	0.783043
1.682636	23.72924	3.522349	12.370105	18.245134	0							1.839549	0.783043
1.683963	23.713612	3.525002	12.370057	18.258402	0							1.840875	0.783044
1.685289	23.696762	3.527654	12.369967	18.271669	0							1.842201	0.783044
1.686615	23.679878	3.530307	12.369957	18.284937	0							1.843528	0.783045
1.687941	23.663061	3.53296	12.369966	18.298204	0							1.844854	0.783045
1.689268	23.646183	3.535613	12.36996	18.311472	0							1.84618	0.783046
1.690594	23.629299	3.538265	12.369855	18.324739	0							1.847507	0.783046
1.69192	23.612663	3.540918	12.369813	18.338007	0							1.848833	0.783047
1.693246	23.597534	3.543571	12.369887	18.351274	0							1.850159	0.783047
1.694573	23.581076	3.546223	12.369936	18.364542	0							1.851485	0.783047
1.695899	23.564619	3.548876	12.370044	18.37781	0							1.852812	0.783048
1.697225	23.548149	3.551529	12.370108	18.391077	0							1.854138	0.783048
1.698552	23.531668	3.554181	12.370166	18.404345	0							1.855464	0.783049
1.699878	23.515158	3.556834	12.370113	18.417612	0							1.856791	0.783049
1.701204	23.498785	3.559487	12.370128	18.43088	0							1.858117	0.78305
1.702531	23.483315	3.562139	12.370225	18.444147	0							1.859443	0.78305
1.703857	23.466898	3.564792	12.370243	18.457415	0							1.860769	0.783051
1.705183	23.449888	3.567445	12.370293	18.470682	0							1.862096	0.783051
1.706509	23.432819	3.570097	12.370404	18.48395	0							1.863422	0.783051
1.707836	23.415733	3.57275	12.370547	18.497217	0							1.864748	0.783052
1.709162	23.398714	3.575403	12.370571	18.510485	0							1.866074	0.783052
1.710488	23.381699	3.578055	12.370563	18.523752	0							1.867401	0.783053
1.711814	23.365879	3.580708	12.370647	18.53702	0							1.868727	0.783053
1.713141	23.351467	3.583361	12.370697	18.550287	0							1.870053	0.783054
1.714467	23.336927	3.586013	12.370749	18.563555	0							1.87138	0.783054
1.715793	23.322403	3.588666	12.370905	18.576822	0							1.872706	0.783055
1.71712	23.307817	3.591319	12.371009	18.59009	0							1.874032	0.783055
1.718446	23.293306	3.593971	12.37113	18.603357	0							1.875358	0.783056
1.719772	23.278715	3.596624	12.371235	18.616625	0							1.876685	0.783056
1.721098	23.264425	3.599277	12.371267	18.629892	0							1.878011	0.783056
1.722425	23.252438	3.601929	12.371273	18.64316	0							1.879337	0.783057
1.723751	23.237555	3.604582	12.371324	18.656427	0							1.880664	0.783057
1.725077	23.221504	3.607235	12.371327	18.669695	0							1.88199	0.783058
1.726403	23.205387	3.609887	12.371428	18.682962	0							1.883316	0.783058
1.72773	23.18931	3.61254	12.371552	18.69623	0							1.884642	0.783059
1.729056	23.173267	3.615193	12.371716	18.709497	0							1.885969	0.783059
1.730382	23.157354	3.617846	12.371806	18.722765	0							1.887295	0.78306
1.731709	23.143082	3.620498	12.371984	18.736032	0							1.888621	0.78306
1.733035	23.127993	3.623151	12.372158	18.7493	0							1.889948	0.783061
1.734361	23.112856	3.625803	12.372211	18.762568	0							1.891274	0.783061
1.735687	23.097036	3.628456	12.3723	18.775835	0							1.8926	0.783062
1.737014	23.080324	3.631109	12.372428	18.789103	0							1.893927	0.783062
1.73834	23.063509	3.633762	12.372444	18.80237	0							1.895253	0.783062
1.739666	23.046719	3.636414	12.372401	18.815638	0							1.896579	0.783063
1.740993	23.031385	3.639067	12.372459	18.828905	0							1.897905	0.783063
1.742319	23.01716	3.64172	12.372527	18.842173	0							1.899232	0.783064
1.743645	23.001362	3.644372	12.372577	18.85544	0							1.900558	0.783064
1.744971	22.984859	3.647025	12.37256	18.868708	0							1.901884	0.783065
1.746298	22.968294	3.649678	12.372576	18.881975	0							1.90321	0.783065
1.747624	22.951807	3.65233	12.372524	18.895243	0							1.904537	0.783066
1.74895	22.935287	3.654983	12.37251	18.90851	0							1.905863	0.783066
1.750277	22.919275	3.657636	12.372452	18.921778	0							1.907189	0.783067
1.751603	22.904507	3.660288	12.372474	18.935045	0							1.908516	0.783067
1.752929	22.889479	3.662941	12.372535	18.948313	0							1.909842	0.783068
1.754255	22.872953	3.665594	12.372558	18.96158	0							1.911168	0.783068
1.755582	22.856413	3.668246	12.372499	18.974848	0							1.912494	0.783069
1.756908	22.839794	3.670899	12.372486	18.988115	0							1.913821	0.783069
1.758234	22.823156	3.673552	12.372462	19.001383	0							1.915147	0.783069
1.75956	22.806604	3.676204	12.372439	19.01465	0							1.916473	0.78307
1.760887	22.792025	3.678857	12.372458	19.027918	0							1.917799	0.78307
1.762213	22.777842	3.68151	12.372495	19.041185	0							1.919126	0.783071
1.763539	22.761688	3.684162	12.372512	19.054453	0							1.920452	0.783071
1.764866	22.745277	3.686815	12.372536	19.06772	0							1.921778	0.783072
1.766192	22.72884	3.689468	12.372548	19.080988	0							1.923105	0.783072
1.767518	22.7124	3.69212	12.372607	19.094255	0							1.924431	0.783073
1.768844	22.695999	3.694773	12.372648	19.107523	0							1.925757	0.783073
1.770171	22.681007	3.697426	12.372705	19.12079	0							1.927083	0.783074
1.771497	22.666864	3.700078	12.372698	19.134058	0							1.92841	0.783074
1.772823	22.65081	3.702731	12.372705	19.147326	0							1.929736	0.783075
1.77415	22.634174	3.705384	12.372663	19.160593	0							1.931062	0.783075
1.775476	22.617556	3.708036	12.372729	19.173861	0							1.932388	0.783076
1.776802	22.600878	3.710689	12.372848	19.187128	0							1.933715	0.783076
1.778128	22.584286	3.713342	12.372915	19.200396	0							1.935041	0.783077
1.779455	22.567636	3.715995	12.37298	19.213663	0							1.936367	0.783077
1.780781	22.551096	3.718647	12.373096	19.226931	0							1.937694	0.783078
1.782107	22.533449	3.7213	12.373187	19.240198	0							1.93902	0.783078
1.783434	22.514746	3.723953	12.373244	19.253466	0							1.940346	0.783078
1.78476	22.49589	3.726605	12.373379	19.266733	0							1.941672	0.783079
1.786086	22.477089	3.729258	12.373433	19.280001	0							1.942999	0.783079
1.787412	22.45985	3.73191	12.373425	19.293268	0							1.944325	0.78308
1.788739	22.442322	3.734563	12.373408	19.306536	0							1.945651	0.78308
1.790065	22.425955	3.737216	12.373385	19.319803	0							1.946977	0.783081
1.791391	22.410728	3.739869	12.373349	19.333071	0							1.948304	0.783081
1.792717	22.394472	3.742521	12.373302	19.346338	0							1.94963	0.783082
1.794044	22.377672	3.745174	12.37324	19.359606	0							1.950956	0.783082
1.79537	22.360861	3.747827	12.37314	19.372873	0							1.952283	0.783083
1.796696	22.34404	3.750479	12.373015	19.386141	0							1.953609	0.783083
1.798023	22.327244	3.753132	12.372917	19.399408	0							1.954935	0.783084
1.799349	22.311211	3.755785	12.372794	19.412676	0							1.956262	0.783084
1.800675	22.296692	3.758437	12.372675	19.425943	0							1.957588	0.783085
1.802001	22.280781	3.76109	12.372601	19.439211	0							1.958914	0.783085
1.803328	22.263836	3.763743	12.372532	19.452478	0							1.96024	0.783086
1.804654	22.246819	3.766395	12.372468	19.465746	0							1.961567	0.783086
1.80598	22.229786	3.769048	12.372401	19.479013	0							1.962893	0.783087
1.807307	22.212708	3.771701	12.372331	19.492281	0							1.964219	0.783087
1.808633	22.195644	3.774353	12.372246	19.505548	0							1.965546	0.783088
1.809959	22.179913	3.777006	12.372133	19.518816	0							1.966872	0.783088
1.811285	22.16445	3.779659	12.371999	19.532084	0							1.968198	0.783089
1.812612	22.147715	3.782311	12.371906	19.545351	0							1.969524	0.783089
1.813938	22.130501	3.784964	12.371819	19.558619	0							1.970851	0.78309
1.815264	22.113253	3.787617	12.371695	19.571886	0							1.972177	0.78309
1.816591	22.096014	3.790269	12.371574	19.585154	0							1.973503	0.783091
1.817917	22.078802	3.792922	12.371474	19.598421	0							1.974829	0.783091
1.819243	22.061985	3.795575	12.371399	19.611689	0							1.976156	0.783092
1.820569	22.046339	3.798228	12.371342	19.624956	0							1.977482	0.783092
1.821896	22.029867	3.80088	12.37127	19.638224	0							1.978808	0.783093
1.823222	22.012768	3.803533	12.371138	19.651491	0							1.980135	0.783093
1.824548	21.995743	3.806185	12.370995	19.664759	0							1.981461	0.783094
1.825874	21.978682	3.808838	12.370892	19.678026	0							1.982787	0.783094
1.827201	21.961636	3.811491	12.370789	19.691294	0							1.984113	0.783095
1.828527	21.944563	3.814143	12.370664	19.704561	0							1.98544	0.783095
1.829853	21.928947	3.816796	12.370616	19.717829	0							1.986766	0.783095
1.83118	21.912714	3.819449	12.37063	19.731096	0							1.988092	0.783096
1.832506	21.895462	3.822102	12.370647	19.744364	0							1.989418	0.783096
1.833832	21.878031	3.824754	12.370705	19.757631	0							1.990745	0.783097
1.835158	21.860594	3.827407	12.370769	19.770899	0							1.992071	0.783098
1.836485	21.843157	3.83006	12.370813	19.784166	0							1.993397	0.783098
1.837811	21.825785	3.832712	12.370864	19.797434	0							1.994724	0.783098
1.839137	21.809942	3.835365	12.370967	19.810701	0							1.99605	0.783099
1.840464	21.795307	3.838018	12.371105	19.823969	0							1.997376	0.783099
1.84179	21.780436	3.84067	12.371226	19.837236	0							1.998702	0.7831
1.843116	21.764677	3.843323	12.371277	19.850504	0							2.000029	0.7831
1.844442	21.748388	3.845976	12.371312	19.863771	0							2.001355	0.783101
1.845769	21.732103	3.848628	12.371332	19.877039	0							2.002681	0.783101
1.847095	21.715796	3.851281	12.371272	19.890306	0							2.004008	0.783102
1.848421	21.700174	3.853934	12.371189	19.903574	0							2.005334	0.783102
1.849748	21.685476	3.856586	12.37114	19.916842	0							2.00666	0.783103
1.851074	21.669802	3.859239	12.371097	19.930109	0							2.007987	0.783103
1.8524	21.652872	3.861892	12.371011	19.943377	0							2.009313	0.783104
1.853726	21.635946	3.864544	12.370912	19.956644	0							2.010639	0.783104
1.855053	21.619026	3.867197	12.370846	19.969912	0							2.011965	0.783105
1.856379	21.602118	3.86985	12.370834	19.983179	0							2.013292	0.783105
1.857705	21.585428	3.872503	12.370862	19.996447	0							2.014618	0.783106
1.859031	21.569855	3.875155	12.370936	20.009714	0							2.015944	0.783106
1.860358	21.554333	3.877808	12.370993	20.022982	0							2.017271	0.783107
1.861684	21.53776	3.880461	12.371088	20.036249	0							2.018597	0.783107
1.86301	21.521152	3.883113	12.371201	20.049517	0							2.019923	0.783108
1.864337	21.50453	3.885766	12.371275	20.062784	0							2.021249	0.783108
1.865663	21.487951	3.888418	12.371367	20.076052	0							2.022576	0.783109
1.866989	21.471378	3.891071	12.371513	20.089319	0							2.023902	0.783109
1.868315	21.456072	3.893724	12.371642	20.102587	0							2.025228	0.78311
1.869642	21.441635	3.896376	12.371713	20.115854	0							2.026554	0.78311
1.870968	21.425961	3.899029	12.371779	20.129122	0							2.027881	0.783111
1.872294	21.409651	3.901682	12.371905	20.142389	0							2.029207	0.783112
1.87362	21.393326	3.904334	12.37197	20.155657	0							2.030533	0.783112
1.874947	21.377064	3.906987	12.371985	20.168924	0							2.03186	0.783113
1.876273	21.360792	3.90964	12.372018	20.182192	0							2.033186	0.783113
1.877599	21.344978	3.912293	12.372021	20.195459	0							2.034512	0.783114
1.878926	21.330467	3.914945	12.372007	20.208727	0							2.035838	0.783114
1.880252	21.31596	3.917598	12.372013	20.221994	0							2.037165	0.783115
1.881578	21.300337	3.920251	12.37203	20.235262	0							2.038491	0.783115
1.882904	21.284559	3.922903	12.372071	20.248529	0							2.039817	0.783116
1.884231	21.268803	3.925556	12.37213	20.261797	0							2.041143	0.783116
1.885557	21.253042	3.928209	12.372231	20.275064	0							2.04247	0.783117
1.886883	21.237274	3.930861	12.372334	20.288332	0							2.043796	0.783117
1.888209	21.222372	3.933514	12.372401	20.3016	0							2.045122	0.783118
1.889536	21.207453	3.936167	12.372439	20.314867	0							2.046449	0.783118
1.890862	21.19105	3.938819	12.372424	20.328135	0							2.047775	0.783119
1.892188	21.174288	3.941472	12.372422	20.341402	0							2.049101	0.783119
1.893515	21.158167	3.944124	12.372391	20.35467	0							2.050427	0.78312
1.894841	21.142775	3.946777	12.372337	20.367937	0							2.051754	0.78312
1.896167	21.126858	3.94943	12.372231	20.381205	0							2.05308	0.783121
1.897493	21.110687	3.952083	12.372122	20.394472	0							2.054406	0.783121
1.89882	21.095846	3.954736	12.372014	20.40774	0							2.055732	0.783122
1.900146	21.080299	3.957388	12.371852	20.421007	0							2.057059	0.783122
1.901472	21.063953	3.960041	12.371755	20.434275	0							2.058385	0.783123
1.902799	21.047611	3.962693	12.371719	20.447542	0							2.059711	0.783123
1.904125	21.03125	3.965346	12.371692	20.46081	0							2.061038	0.783124
1.905451	21.014936	3.967999	12.371621	20.474077	0							2.062364	0.783124
1.906778	20.998878	3.970651	12.371505	20.487345	0							2.06369	0.783125
1.908104	20.983543	3.973304	12.371295	20.500612	0							2.065017	0.783125
1.90943	20.967735	3.975957	12.371116	20.51388	0							2.066343	0.783126
1.910756	20.950527	3.978609	12.370932	20.527147	0							2.067669	0.783126
1.912083	20.933321	3.981262	12.370755	20.540415	0							2.068995	0.783127
1.913409	20.916134	3.983915	12.370548	20.553682	0							2.070322	0.783127
1.914735	20.898996	3.986567	12.370334	20.56695	0							2.071648	0.783128
1.916062	20.88195	3.98922	12.37013	20.580217	0							2.072974	0.783128
1.917388	20.865992	3.991873	12.369953	20.593485	0							2.074301	0.783129
1.918714	20.851236	3.994526	12.369809	20.606752	0							2.075627	0.78313
1.92004	20.835035	3.997178	12.369676	20.62002	0							2.076953	0.78313
1.921367	20.818624	3.999831	12.369578	20.633287	0							2.078279	0.783131
1.922693	20.802275	4.002483	12.369478	20.646555	0							2.079606	0.783131
1.924019	20.785891	4.005136	12.369466	20.659822	0							2.080932	0.783132
1.925345	20.769487	4.007789	12.369488	20.67309	0							2.082258	0.783132
1.926672	20.753651	4.010441	12.369465	20.686357	0							2.083584	0.783133
1.927998	20.738682	4.013094	12.369436	20.699625	0							2.084911	0.783133
1.929324	20.722122	4.015747	12.369434	20.712893	0							2.086237	0.783134
1.930651	20.70513	4.018399	12.36949	20.72616	0							2.087563	0.783134
1.931977	20.688162	4.021052	12.369518	20.739428	0							2.08889	0.783135
1.933303	20.671175	4.023705	12.369505	20.752695	0							2.090216	0.783135
1.934629	20.654186	4.026357	12.369492	20.765963	0							2.091542	0.783136
1.935956	20.637623	4.02901	12.369554	20.77923	0							2.092868	0.783136
1.937282	20.622183	4.031663	12.369658	20.792498	0							2.094195	0.783137
1.938608	20.606173	4.034316	12.36977	20.805765	0							2.095521	0.783137
1.939934	20.589415	4.036968	12.369987	20.819033	0							2.096847	0.783138
1.941261	20.572662	4.039621	12.370169	20.8323	0							2.098173	0.783138
1.942587	20.555923	4.042274	12.370378	20.845568	0							2.0995	0.783139
1.943913	20.539204	4.044926	12.370539	20.858835	0							2.100826	0.78314
1.94524	20.522484	4.047579	12.370707	20.872103	0							2.102152	0.78314
1.946566	20.506313	4.050231	12.370705	20.88537	0							2.103479	0.783141
1.947892	20.491833	4.052884	12.370928	20.898638	0							2.104805	0.783141
1.949218	20.476461	4.055537	12.371179	20.911905	0							2.106131	0.783142
1.950545	20.45989	4.058189	12.371429	20.925173	0							2.107457	0.783142
1.951871	20.443356	4.060842	12.371659	20.93844	0							2.108784	0.783143
1.953197	20.426783	4.063495	12.37185	20.951708	0							2.11011	0.783143
1.954523	20.410242	4.066147	12.372061	20.964975	0							2.111436	0.783144
1.95585	20.393791	4.0688	12.372235	20.978243	0							2.112762	0.783144
1.957176	20.379436	4.071453	12.372485	20.99151	0							2.114089	0.783145
1.958502	20.362906	4.074106	12.372701	21.004778	0							2.115415	0.783145
1.959829	20.34638	4.076758	12.372811	21.018045	0							2.116741	0.783146
1.961155	20.329908	4.079411	12.372905	21.031313	0							2.118068	0.783146
1.962481	20.31336	4.082064	12.373108	21.04458	0							2.119394	0.783147
1.963807	20.296879	4.084716	12.373235	21.057848	0							2.12072	0.783148
1.965134	20.280466	4.087369	12.373319	21.071115	0							2.122046	0.783148
1.96646	20.265001	4.090022	12.373438	21.084383	0							2.123373	0.783149
1.967786	20.249426	4.092674	12.373507	21.097651	0							2.124699	0.783149
1.969113	20.232517	4.095327	12.373524	21.110918	0							2.126025	0.78315
1.970439	20.215797	4.09798	12.373646	21.124186	0							2.127352	0.78315
1.971765	20.198929	4.100632	12.373698	21.137453	0							2.128678	0.783151
1.973091	20.182095	4.103285	12.373804	21.150721	0							2.130004	0.783151
1.974418	20.165405	4.105937	12.373903	21.163988	0							2.13133	0.783152
1.975744	20.149076	4.10859	12.374046	21.177256	0							2.132657	0.783152
1.97707	20.133688	4.111243	12.374109	21.190523	0							2.133983	0.783153
1.978397	20.11702	4.113896	12.374213	21.203791	0							2.135309	0.783153
1.979723	20.100473	4.116549	12.374296	21.217058	0							2.136636	0.783154
1.981049	20.083782	4.119201	12.374315	21.230326	0							2.137962	0.783154
1.982375	20.067142	4.121854	12.37428	21.243593	0							2.139288	0.783155
1.983702	20.050512	4.124506	12.374347	21.256861	0							2.140615	0.783156
1.985028	20.033993	4.127159	12.374437	21.270128	0							2.141941	0.783156
1.986354	20.019335	4.129812	12.374562	21.283396	0							2.143267	0.783157
1.987681	20.004885	4.132464	12.374674	21.296663	0							2.144593	0.783157
1.989007	19.990383	4.135117	12.374656	21.309931	0							2.14592	0.783158
1.990333	19.974331	4.13777	12.37474	21.323198	0							2.147246	0.783158
1.991659	19.956758	4.140422	12.374785	21.336466	0							2.148572	0.783159
1.992986	19.939199	4.143075	12.374844	21.349733	0							2.149898	0.783159
1.994312	19.921656	4.145728	12.374785	21.363001	0							2.151225	0.78316
1.995638	19.906145	4.14838	12.374701	21.376268	0							2.152551	0.783161
1.996964	19.891163	4.151033	12.374615	21.389536	0							2.153877	0.783161
1.998291	19.876205	4.153686	12.374608	21.402803	0							2.155204	0.783162
1.999617	19.861187	4.156339	12.374548	21.416071	0							2.15653	0.783162
2.000943	19.847359	4.158991	12.374467	21.429338	0							2.157856	0.783163
2.00227	19.832548	4.161644	12.374374	21.442606	0							2.159182	0.783163
2.003596	19.814049	4.164297	12.374302	21.455873	0							2.160509	0.783164
2.004922	19.796349	4.166949	12.374155	21.469141	0							2.161835	0.783164
2.006248	19.779676	4.169602	12.373934	21.482409	0							2.163161	0.783165
2.007575	19.763142	4.172255	12.37374	21.495676	0							2.164487	0.783165
2.008901	19.746614	4.174907	12.373603	21.508944	0							2.165814	0.783166
2.010227	19.730066	4.17756	12.373432	21.522211	0							2.16714	0.783167
2.011554	19.713572	4.180212	12.373274	21.535479	0							2.168466	0.783167
2.01288	19.69705	4.182865	12.373116	21.548746	0							2.169793	0.783168
2.014206	19.680927	4.185518	12.372913	21.562014	0							2.171119	0.783168
2.015532	19.663462	4.18817	12.372695	21.575281	0							2.172445	0.783169
2.016859	19.645767	4.190823	12.372512	21.588549	0							2.173771	0.783169
2.018185	19.628098	4.193476	12.372334	21.601816	0							2.175098	0.78317
2.019511	19.610424	4.196129	12.372292	21.615084	0							2.176424	0.78317
2.020838	19.592718	4.198781	12.372199	21.628351	0							2.17775	0.783171
2.022164	19.575048	4.201434	12.371977	21.641619	0							2.179076	0.783172
2.02349	19.557367	4.204087	12.371753	21.654886	0							2.180403	0.783172
2.024817	19.542086	4.206739	12.37156	21.668154	0							2.181729	0.783173
2.026143	19.527199	4.209392	12.371374	21.681421	0							2.183055	0.783173
2.027469	19.510811	4.212045	12.371183	21.694689	0							2.184382	0.783174
2.028795	19.494003	4.214697	12.371039	21.707956	0							2.185708	0.783174
2.030122	19.477148	4.21735	12.370873	21.721224	0							2.187034	0.783175
2.031448	19.460228	4.220003	12.370643	21.734491	0							2.18836	0.783175
2.032774	19.443348	4.222655	12.370468	21.747759	0							2.189687	0.783176
2.0341	19.427526	4.225308	12.370296	21.761026	0							2.191013	0.783177
2.035427	19.412916	4.227961	12.370168	21.774294	0							2.192339	0.783177
2.036753	19.39856	4.230613	12.370064	21.787561	0							2.193666	0.783178
2.038079	19.384127	4.233266	12.369967	21.800829	0							2.194992	0.783178
2.039406	19.367716	4.235919	12.369948	21.814096	0							2.196318	0.783179
2.040732	19.350004	4.238572	12.369963	21.827364	0							2.197644	0.783179
2.042058	19.33219	4.241224	12.370057	21.840631	0							2.198971	0.78318
2.043384	19.315105	4.243877	12.37017	21.853899	0							2.200297	0.78318
2.044711	19.299168	4.24653	12.370249	21.867167	0							2.201623	0.783181
2.046037	19.283497	4.249182	12.370269	21.880434	0							2.20295	0.783182
2.047363	19.26775	4.251835	12.370261	21.893702	0							2.204276	0.783182
2.048689	19.25206	4.254488	12.370278	21.906969	0							2.205602	0.783183
2.050016	19.23637	4.25714	12.37032	21.920237	0							2.206928	0.783183
2.051342	19.220097	4.259793	12.370418	21.933504	0							2.208255	0.783184
2.052668	19.202187	4.262445	12.370538	21.946772	0							2.209581	0.783184
2.053995	19.185072	4.265098	12.370626	21.960039	0							2.210907	0.783185
2.055321	19.168407	4.267751	12.37074	21.973307	0							2.212234	0.783186
2.056647	19.1518	4.270403	12.370863	21.986574	0							2.21356	0.783186
2.057973	19.136183	4.273056	12.371014	21.999842	0							2.214886	0.783187
2.0593	19.12112	4.275709	12.371158	22.013109	0							2.216212	0.783187
2.060626	19.10605	4.278362	12.371267	22.026377	0							2.217539	0.783188
2.061952	19.091009	4.281014	12.371391	22.039644	0							2.218865	0.783188
2.063278	19.075756	4.283667	12.371455	22.052912	0							2.220191	0.783189
2.064605	19.058496	4.28632	12.371558	22.066179	0							2.221517	0.78319
2.065931	19.040239	4.288972	12.371696	22.079447	0							2.222844	0.78319
2.067257	19.022032	4.291625	12.37187	22.092714	0							2.22417	0.783191
2.068584	19.004559	4.294278	12.37202	22.105982	0							2.225496	0.783191
2.06991	18.989359	4.29693	12.372149	22.119249	0							2.226823	0.783192
2.071236	18.975182	4.299583	12.372301	22.132517	0							2.228149	0.783192
2.072562	18.960987	4.302236	12.372471	22.145784	0							2.229475	0.783193
2.073889	18.946774	4.304888	12.37265	22.159052	0							2.230801	0.783195
2.075215	18.932575	4.307541	12.372774	22.172319	0							2.232128	0.783196
2.076541	18.916754	4.310194	12.372889	22.185587	0							2.233454	0.783197
2.077868	18.899807	4.312846	12.37308	22.198854	0							2.23478	0.783198
2.079194	18.882723	4.315499	12.373263	22.212122	0							2.236106	0.783199
2.08052	18.865858	4.318152	12.373413	22.225389	0							2.237433	0.7832
2.081846	18.850899	4.320805	12.373506	22.238657	0							2.238759	0.783202
2.083173	18.83691	4.323457	12.373495	22.251925	0							2.240085	0.783203
2.084499	18.822945	4.32611	12.373489	22.265192	0							2.241412	0.783204
2.085825	18.808992	4.328763	12.373497	22.27846	0							2.242738	0.783204
2.087152	18.795086	4.331415	12.373443	22.291727	0							2.244064	0.783205
2.088478	18.779795	4.334068	12.373352	22.304995	0							2.24539	0.783206
2.089804	18.762701	4.33672	12.37327	22.318262	0							2.246717	0.783206
2.09113	18.74506	4.339373	12.373172	22.33153	0							2.248043	0.783207
2.092457	18.727476	4.342026	12.373045	22.344797	0							2.249369	0.783207
2.093783	18.711052	4.344678	12.3729	22.358065	0							2.250695	0.783208
2.095109	18.695396	4.347331	12.37278	22.371332	0							2.252022	0.783208
2.096436	18.679846	4.349984	12.372708	22.3846	0							2.253348	0.783209
2.097762	18.66428	4.352636	12.372626	22.397867	0							2.254674	0.78321
2.099088	18.648701	4.355289	12.372535	22.411135	0							2.256001	0.78321
2.100414	18.632788	4.357942	12.372482	22.424402	0							2.257327	0.783211
2.101741	18.615255	4.360595	12.372457	22.43767	0							2.258653	0.783211
2.103067	18.596804	4.363247	12.372415	22.450937	0							2.259979	0.783212
2.104393	18.578453	4.3659	12.372422	22.464205	0							2.261306	0.783213
2.105719	18.561529	4.368553	12.37248	22.477472	0							2.262632	0.783213
2.107046	18.546761	4.371205	12.372524	22.49074	0							2.263958	0.783214
2.108372	18.532999	4.373858	12.372527	22.504007	0							2.265285	0.783214
2.109698	18.518803	4.376511	12.372565	22.517275	0							2.266611	0.783215
2.111025	18.503845	4.379163	12.372597	22.530542	0							2.267937	0.783216
2.112351	18.488874	4.381816	12.372582	22.54381	0							2.269264	0.783216
2.113677	18.472734	4.384469	12.372567	22.557077	0							2.27059	0.783217
2.115003	18.455009	4.387121	12.372499	22.570345	0							2.271916	0.783217
2.11633	18.437109	4.389774	12.372441	22.583612	0							2.273242	0.783218
2.117656	18.419529	4.392426	12.372413	22.59688	0							2.274569	0.783218
2.118982	18.403156	4.395079	12.37239	22.610147	0							2.275895	0.783219
2.120308	18.387777	4.397732	12.372379	22.623415	0							2.277221	0.78322
2.121635	18.372385	4.400385	12.372443	22.636683	0							2.278548	0.78322
2.122961	18.357002	4.403038	12.372523	22.64995	0							2.279874	0.783221
2.124287	18.341618	4.40569	12.372657	22.663218	0							2.2812	0.783221
2.125614	18.325645	4.408343	12.3728	22.676485	0							2.282526	0.783222
2.12694	18.308304	4.410995	12.372968	22.689753	0							2.283853	0.783223
2.128266	18.290186	4.413648	12.373091	22.70302	0							2.285179	0.783223
2.129592	18.272242	4.416301	12.373121	22.716288	0							2.286505	0.783224
2.130919	18.25564	4.418953	12.373116	22.729555	0							2.287831	0.783224
2.132245	18.240652	4.421606	12.373121	22.742823	0							2.289158	0.783225
2.133571	18.225664	4.424259	12.373081	22.75609	0							2.290484	0.783226
2.134897	18.210722	4.426911	12.373061	22.769358	0							2.29181	0.783226
2.136224	18.195778	4.429564	12.373106	22.782625	0							2.293137	0.783227
2.13755	18.180576	4.432217	12.373115	22.795893	0							2.294463	0.783227
2.138876	18.164022	4.434869	12.373047	22.80916	0							2.295789	0.783228
2.140203	18.146044	4.437522	12.372982	22.822428	0							2.297115	0.783229
2.141529	18.12805	4.440175	12.372932	22.835695	0							2.298442	0.783229
2.142855	18.111185	4.442828	12.37292	22.848963	0							2.299768	0.78323
2.144181	18.095945	4.44548	12.372884	22.86223	0							2.301094	0.78323
2.145508	18.080858	4.448133	12.372909	22.875498	0							2.30242	0.783231
2.146834	18.065754	4.450786	12.372983	22.888765	0							2.303747	0.783231
2.14816	18.050673	4.453438	12.373043	22.902033	0							2.305073	0.783232
2.149487	18.03557	4.456091	12.373098	22.9153	0							2.306399	0.783233
2.150813	18.019085	4.458744	12.373178	22.928568	0							2.307726	0.783233
2.152139	18.000463	4.461396	12.373172	22.941835	0							2.309052	0.783234
2.153466	17.981613	4.464049	12.373284	22.955103	0							2.310378	0.783234
2.154792	17.963709	4.466702	12.373423	22.96837	0							2.311704	0.783235
2.156118	17.947699	4.469354	12.373559	22.981638	0							2.313031	0.783236
2.157444	17.932508	4.472007	12.373688	22.994905	0							2.314357	0.783236
2.158771	17.917318	4.474659	12.373807	23.008173	0							2.315683	0.783237
2.160097	17.902544	4.477312	12.37394	23.021441	0							2.317009	0.783238
2.161423	17.888466	4.479965	12.374058	23.034708	0							2.318336	0.783238
2.16275	17.874416	4.482618	12.374124	23.047976	0							2.319662	0.783239
2.164076	17.858713	4.485271	12.374187	23.061243	0							2.320988	0.783239
2.165402	17.84112	4.487923	12.374209	23.074511	0							2.322315	0.78324
2.166728	17.823479	4.490576	12.37419	23.087778	0							2.323641	0.78324
2.168055	17.806759	4.493228	12.374219	23.101046	0							2.324967	0.783241
2.169381	17.791756	4.495881	12.374226	23.114313	0							2.326293	0.783242
2.170707	17.776749	4.498534	12.374202	23.127581	0							2.32762	0.783242
2.172033	17.761772	4.501186	12.374184	23.140848	0							2.328946	0.783243
2.17336	17.746828	4.503839	12.374219	23.154116	0							2.330272	0.783244
2.174686	17.731863	4.506492	12.374216	23.167383	0							2.331599	0.783244
2.176012	17.716379	4.509144	12.374183	23.180651	0							2.332925	0.783245
2.177339	17.698914	4.511797	12.374148	23.193918	0							2.334251	0.783245
2.178665	17.680355	4.51445	12.374198	23.207186	0							2.335577	0.783246
2.179991	17.662336	4.517102	12.374304	23.220453	0							2.336904	0.783247
2.181317	17.646381	4.519755	12.374322	23.233721	0							2.33823	0.783247
2.182644	17.630709	4.522408	12.374257	23.246988	0							2.339556	0.783248
2.18397	17.615068	4.525061	12.374272	23.260256	0							2.340883	0.783248
2.185296	17.599384	4.527713	12.374304	23.273523	0							2.342209	0.783249
2.186622	17.583706	4.530366	12.37432	23.286791	0							2.343535	0.78325
2.187949	17.567902	4.533019	12.374269	23.300058	0							2.344862	0.78325
2.189275	17.551237	4.535671	12.374278	23.313326	0							2.346188	0.783251
2.190601	17.532091	4.538324	12.3742	23.326593	0							2.347514	0.783251
2.191928	17.513214	4.540977	12.374139	23.339861	0							2.34884	0.783252
2.193254	17.495806	4.543629	12.374029	23.353128	0							2.350167	0.783253
2.19458	17.479403	4.546282	12.373816	23.366396	0							2.351493	0.783253
2.195906	17.462919	4.548934	12.373689	23.379663	0							2.352819	0.783254
2.197233	17.446472	4.551587	12.37354	23.392931	0							2.354145	0.783255
2.198559	17.430103	4.55424	12.373339	23.406199	0							2.355472	0.783255
2.199885	17.413691	4.556892	12.373133	23.419466	0							2.356798	0.783256
2.201211	17.396938	4.559545	12.372934	23.432734	0							2.358124	0.783256
2.202538	17.378454	4.562198	12.372737	23.446001	0							2.35945	0.783257
2.203864	17.359446	4.564851	12.372622	23.459269	0							2.360777	0.783258
2.20519	17.34136	4.567503	12.372416	23.472536	0							2.362103	0.783258
2.206517	17.325241	4.570156	12.372283	23.485804	0							2.363429	0.783259
2.207843	17.309057	4.572809	12.372217	23.499071	0							2.364756	0.783259
2.209169	17.292919	4.575461	12.37215	23.512339	0							2.366082	0.78326
2.210495	17.276787	4.578114	12.372168	23.525606	0							2.367408	0.783261
2.211822	17.260643	4.580767	12.372101	23.538874	0							2.368734	0.783261
2.213148	17.244368	4.583419	12.372068	23.552141	0							2.370061	0.783262
2.214474	17.227411	4.586072	12.37205	23.565409	0							2.371387	0.783262
2.215801	17.209715	4.588725	12.371994	23.578676	0							2.372713	0.783263
2.217127	17.190287	4.591377	12.371978	23.591944	0							2.374039	0.783264
2.218453	17.174118	4.59403	12.372002	23.605211	0							2.375366	0.783264
2.219779	17.158247	4.596683	12.371974	23.618479	0							2.376692	0.783265
2.221106	17.142412	4.599335	12.3721	23.631746	0							2.378018	0.783266
2.222432	17.126587	4.601988	12.372169	23.645014	0							2.379345	0.783266
2.223758	17.110689	4.604641	12.372173	23.658281	0							2.380671	0.783267
2.225085	17.09483	4.607294	12.372259	23.671549	0							2.381997	0.783267
2.226411	17.078999	4.609946	12.372303	23.684816	0							2.383323	0.783268
2.227737	17.061275	4.612599	12.372384	23.698084	0							2.38465	0.783269
2.229063	17.042789	4.615252	12.372449	23.711351	0							2.385976	0.783269
2.23039	17.02438	4.617904	12.372499	23.724619	0							2.387302	0.78327
2.231716	17.008192	4.620557	12.372545	23.737886	0							2.388628	0.78327
2.233042	16.992332	4.623209	12.372727	23.751154	0							2.389955	0.783271
2.234369	16.976521	4.625862	12.372844	23.764421	0							2.391281	0.783272
2.235695	16.960625	4.628515	12.3729	23.777689	0							2.392607	0.783272
2.237021	16.944721	4.631167	12.3729	23.790956	0							2.393934	0.783273
2.238347	16.928885	4.63382	12.372921	23.804224	0							2.39526	0.783274
2.239674	16.911673	4.636473	12.372888	23.817492	0							2.396586	0.783274
2.241	16.892378	4.639125	12.372832	23.830759	0							2.397913	0.783275
2.242326	16.87322	4.641778	12.372908	23.844027	0							2.399239	0.783275
2.243652	16.856211	4.644431	12.372907	23.857294	0							2.400565	0.783276
2.244979	16.840652	4.647084	12.372863	23.870562	0							2.401891	0.783277
2.246305	16.825079	4.649736	12.372806	23.883829	0							2.403218	0.783277
2.247631	16.809446	4.652389	12.372666	23.897097	0							2.404544	0.783278
2.248958	16.793865	4.655042	12.37254	23.910364	0							2.40587	0.783279
2.250284	16.778301	4.657694	12.372435	23.923632	0							2.407197	0.783279
2.25161	16.762402	4.660347	12.372381	23.936899	0							2.408523	0.78328
2.252936	16.743893	4.663	12.372345	23.950167	0							2.409849	0.78328
2.254263	16.725309	4.665652	12.372373	23.963434	0							2.411175	0.783281
2.255589	16.707096	4.668305	12.372369	23.976702	0							2.412502	0.783282
2.256915	16.691948	4.670958	12.372422	23.989969	0							2.413828	0.783282
2.258241	16.676811	4.67361	12.372504	24.003237	0							2.415154	0.783283
2.259568	16.661709	4.676263	12.372594	24.016504	0							2.416481	0.783284
2.260894	16.646578	4.678916	12.372631	24.029772	0							2.417807	0.783284
2.26222	16.631502	4.681568	12.372613	24.043039	0							2.419133	0.783285
2.263547	16.616392	4.684221	12.372623	24.056307	0							2.420459	0.783286
2.264873	16.598644	4.686874	12.372634	24.069574	0							2.421786	0.783286
2.266199	16.579773	4.689527	12.372676	24.082842	0							2.423112	0.783287
2.267525	16.561842	4.692179	12.372723	24.096109	0							2.424438	0.783287
2.268852	16.546436	4.694832	12.372716	24.109377	0							2.425764	0.783288
2.270178	16.530479	4.697484	12.372708	24.122644	0							2.427091	0.783289
2.271504	16.514359	4.700137	12.372723	24.135912	0							2.428417	0.783289
2.27283	16.49819	4.70279	12.372695	24.149179	0							2.429743	0.78329
2.274157	16.482012	4.705442	12.372636	24.162447	0							2.43107	0.783291
2.275483	16.465868	4.708095	12.372563	24.175714	0							2.432396	0.783291
2.276809	16.449211	4.710748	12.372504	24.188982	0							2.433722	0.783292
2.278136	16.430729	4.7134	12.372572	24.20225	0							2.435048	0.783293
2.279462	16.411934	4.716053	12.37256	24.215517	0							2.436375	0.783293
2.280788	16.394487	4.718706	12.37247	24.228785	0							2.437701	0.783294
2.282115	16.378689	4.721358	12.372392	24.242052	0							2.439027	0.783294
2.283441	16.363255	4.724011	12.372284	24.25532	0							2.440353	0.783295
2.284767	16.347805	4.726664	12.372182	24.268587	0							2.44168	0.783296
2.286093	16.332354	4.729317	12.372065	24.281855	0							2.443006	0.783296
2.28742	16.316898	4.731969	12.371949	24.295122	0							2.444332	0.783297
2.288746	16.301479	4.734622	12.371889	24.30839	0							2.445659	0.783298
2.290072	16.283367	4.737275	12.371819	24.321657	0							2.446985	0.783298
2.291399	16.264576	4.739927	12.37177	24.334925	0							2.448311	0.783299
2.292725	16.245827	4.74258	12.371737	24.348192	0							2.449637	0.7833
2.294051	16.228619	4.745233	12.371824	24.36146	0							2.450964	0.7833
2.295377	16.212326	4.747885	12.371826	24.374727	0							2.45229	0.783301
2.296704	16.196218	4.750538	12.371855	24.387995	0							2.453616	0.783301
2.29803	16.180073	4.753191	12.371911	24.401262	0							2.454942	0.783302
2.299356	16.164028	4.755843	12.371996	24.41453	0							2.456269	0.783303
2.300683	16.147907	4.758496	12.372017	24.427797	0							2.457595	0.783303
2.302009	16.12995	4.761148	12.372015	24.441065	0							2.458921	0.783304
2.303335	16.110561	4.763801	12.372073	24.454332	0							2.460248	0.783305
2.304661	16.090967	4.766454	12.372047	24.4676	0							2.461574	0.783305
2.305988	16.072428	4.769107	12.372027	24.480867	0							2.4629	0.783306
2.307314	16.055763	4.77176	12.372031	24.494135	0							2.464226	0.783307
2.30864	16.039482	4.774412	12.372038	24.507402	0							2.465553	0.783307
2.309966	16.02327	4.777065	12.371995	24.52067	0							2.466879	0.783308
2.311293	16.007023	4.779717	12.371902	24.533937	0							2.468205	0.783309
2.312619	15.990742	4.78237	12.371853	24.547205	0							2.469532	0.783309
2.313945	15.974316	4.785023	12.371802	24.560472	0							2.470858	0.78331
2.315272	15.955744	4.787675	12.37174	24.57374	0							2.472184	0.78331
2.316598	15.936619	4.790328	12.371717	24.587008	0							2.473511	0.783311
2.317924	15.917748	4.792981	12.371688	24.600275	0							2.474837	0.783312
2.31925	15.901042	4.795633	12.371643	24.613543	0							2.476163	0.783312
2.320577	15.885549	4.798286	12.371552	24.62681	0							2.477489	0.783313
2.321903	15.87091	4.800939	12.371489	24.640078	0							2.478816	0.783314
2.323229	15.855506	4.803591	12.371462	24.653345	0							2.480142	0.783314
2.324555	15.839446	4.806244	12.371391	24.666613	0							2.481468	0.783316
2.325882	15.82333	4.808897	12.371335	24.67988	0							2.482795	0.783317
2.327208	15.805594	4.81155	12.371346	24.693148	0							2.484121	0.783318
2.328534	15.786424	4.814202	12.371377	24.706415	0							2.485447	0.78332
2.329861	15.767009	4.816855	12.37143	24.719683	0							2.486773	0.783321
2.331187	15.74919	4.819508	12.371481	24.73295	0							2.4881	0.783322
2.332513	15.733087	4.82216	12.371501	24.746218	0							2.489426	0.783324
2.333839	15.717468	4.824813	12.371504	24.759485	0							2.490752	0.783325
2.335166	15.701859	4.827466	12.37145	24.772753	0							2.492078	0.783326
2.336492	15.686229	4.830118	12.371472	24.78602	0							2.493405	0.783327
2.337818	15.670626	4.832771	12.371508	24.799288	0							2.494731	0.783328
2.339144	15.653735	4.835423	12.371485	24.812555	0							2.496057	0.783329
2.340471	15.635167	4.838076	12.37149	24.825823	0							2.497384	0.783329
2.341797	15.616002	4.840729	12.371495	24.83909	0							2.49871	0.78333
2.343123	15.597165	4.843381	12.371526	24.852358	0							2.500036	0.783331
2.34445	15.579865	4.846034	12.371598	24.865625	0							2.501362	0.783331
2.345776	15.563418	4.848687	12.371696	24.878893	0							2.502689	0.783332
2.347102	15.546949	4.85134	12.371835	24.89216	0							2.504015	0.783333
2.348428	15.530493	4.853992	12.371985	24.905428	0							2.505341	0.783333
2.349755	15.51404	4.856645	12.37208	24.918695	0							2.506667	0.783334
2.351081	15.497173	4.859298	12.372119	24.931963	0							2.507994	0.783334
2.352407	15.478583	4.86195	12.372171	24.94523	0							2.50932	0.783334
2.353734	15.459008	4.864603	12.372187	24.958498	0							2.510646	0.783334
2.35506	15.439429	4.867256	12.37218	24.971766	0							2.511972	0.783334
2.356386	15.421735	4.869908	12.372237	24.985033	0							2.513299	0.783334
2.357713	15.405414	4.872561	12.372339	24.998301	0							2.514625	0.783334
2.359039	15.389112	4.875214	12.372448	25.011568	0							2.515951	0.783334
2.360365	15.372823	4.877866	12.372495	25.024836	0							2.517278	0.783334
2.361691	15.356509	4.880519	12.372535	25.038103	0							2.518604	0.783334
2.363018	15.340194	4.883172	12.372592	25.051371	0							2.51993	0.783334
2.364344	15.322506	4.885824	12.372624	25.064638	0							2.521256	0.783335
2.36567	15.303461	4.888477	12.372669	25.077906	0							2.522583	0.783337
2.366996	15.28419	4.89113	12.372711	25.091173	0							2.523909	0.783338
2.368323	15.266309	4.893783	12.37272	25.104441	0							2.525235	0.783339
2.369649	15.250057	4.896435	12.372663	25.117708	0							2.526561	0.783341
2.370975	15.23425	4.899088	12.372556	25.130976	0							2.527888	0.783342
2.372302	15.218422	4.901741	12.372465	25.144243	0							2.529214	0.783343
2.373628	15.203001	4.904393	12.37241	25.157511	0							2.53054	0.783345
2.374954	15.18842	4.907046	12.372285	25.170778	0							2.531867	0.783346
2.37628	15.172927	4.909698	12.372107	25.184046	0							2.533193	0.783347
2.377607	15.154846	4.912351	12.37189	25.197313	0							2.534519	0.783347
2.378933	15.13591	4.915004	12.371692	25.210581	0							2.535846	0.783347
2.380259	15.117085	4.917656	12.371498	25.223848	0							2.537172	0.783347
2.381585	15.099469	4.920309	12.37135	25.237116	0							2.538498	0.783347
2.382912	15.083399	4.922962	12.371209	25.250383	0							2.539824	0.783347
2.384238	15.067286	4.925614	12.371063	25.263651	0							2.541151	0.783347
2.385564	15.051208	4.928267	12.370953	25.276918	0							2.542477	0.783347
2.386891	15.035131	4.93092	12.370895	25.290186	0							2.543803	0.783347
2.388217	15.01841	4.933573	12.370825	25.303453	0							2.54513	0.783347
2.389543	15.00012	4.936225	12.37076	25.316721	0							2.546456	0.783347
2.390869	14.980812	4.938878	12.370723	25.329988	0							2.547782	0.783349
2.392196	14.961549	4.941531	12.370672	25.343256	0							2.549108	0.78335
2.393522	14.943275	4.944183	12.370644	25.356524	0							2.550435	0.783351
2.394848	14.926863	4.946836	12.370706	25.369791	0							2.551761	0.783353
2.396174	14.910868	4.949489	12.370665	25.383059	0							2.553087	0.783354
2.397501	14.894886	4.952141	12.370555	25.396326	0							2.554414	0.783355
2.398827	14.878966	4.954794	12.370513	25.409594	0							2.55574	0.783357
2.400153	14.862516	4.957447	12.370445	25.422861	0							2.557066	0.783358
2.40148	14.844631	4.960099	12.370435	25.436129	0							2.558392	0.783359
2.402806	14.825627	4.962752	12.370395	25.449396	0							2.559719	0.783361
2.404132	14.806627	4.965405	12.370362	25.462664	0							2.561045	0.783361
2.405458	14.788395	4.968057	12.370348	25.475931	0							2.562371	0.783361
2.406785	14.771994	4.97071	12.370353	25.489199	0							2.563697	0.783361
2.408111	14.756532	4.973363	12.37033	25.502466	0							2.565024	0.783361
2.409437	14.741039	4.976016	12.370324	25.515734	0							2.56635	0.783361
2.410764	14.725533	4.978668	12.370385	25.529001	0							2.567676	0.783361
2.41209	14.709797	4.981321	12.37044	25.542269	0							2.569003	0.783361
2.413416	14.692599	4.983974	12.370525	25.555536	0							2.570329	0.783361
2.414742	14.673652	4.986626	12.370593	25.568804	0							2.571655	0.783361
2.416069	14.654773	4.989279	12.370706	25.582071	0							2.572981	0.783361
2.417395	14.636141	4.991931	12.370858	25.595339	0							2.574308	0.783362
2.418721	14.618762	4.994584	12.370943	25.608606	0							2.575634	0.783363
2.420048	14.603004	4.997237	12.371032	25.621874	0							2.57696	0.783365
2.421374	14.587241	4.999889	12.371274	25.635141	0							2.578286	0.783366
2.4227	14.571487	5.002542	12.371546	25.648409	0							2.579613	0.783368
2.424026	14.555722	5.005195	12.371835	25.661676	0							2.580939	0.783369
2.425353	14.538963	5.007847	12.371964	25.674944	0							2.582265	0.78337
2.426679	14.520526	5.0105	12.372075	25.688211	0							2.583592	0.783372
2.428005	14.502633	5.013153	12.372198	25.701479	0							2.584918	0.783373
2.429332	14.485291	5.015806	12.372324	25.714746	0							2.586244	0.783374
2.430658	14.466784	5.018458	12.372461	25.728014	0							2.58757	0.783374
2.431984	14.450163	5.021111	12.372519	25.741282	0							2.588897	0.783374
2.43331	14.434052	5.023764	12.372565	25.754549	0							2.590223	0.783374
2.434637	14.417955	5.026416	12.372581	25.767817	0							2.591549	0.783374
2.435963	14.401847	5.029069	12.372586	25.781084	0							2.592875	0.783374
2.437289	14.385737	5.031722	12.372593	25.794352	0							2.594202	0.783374
2.438616	14.369133	5.034374	12.372626	25.807619	0							2.595528	0.783374
2.439942	14.350421	5.037027	12.37271	25.820887	0							2.596854	0.783374
2.441268	14.331509	5.03968	12.372802	25.834154	0							2.598181	0.783374
2.442594	14.312922	5.042332	12.372842	25.847422	0							2.599507	0.783374
2.443921	14.296081	5.044985	12.372945	25.860689	0							2.600833	0.783376
2.445247	14.280254	5.047637	12.372994	25.873957	0							2.60216	0.783377
2.446573	14.264443	5.05029	12.37301	25.887224	0							2.603486	0.783378
2.447899	14.248627	5.052943	12.37311	25.900492	0							2.604812	0.78338
2.449226	14.232801	5.055596	12.373208	25.913759	0							2.606138	0.783381
2.450552	14.216764	5.058249	12.373332	25.927027	0							2.607465	0.783383
2.451878	14.199218	5.060901	12.373542	25.940294	0							2.608791	0.783384
2.453205	14.179269	5.063554	12.373704	25.953562	0							2.610117	0.783385
2.454531	14.159608	5.066206	12.373833	25.966829	0							2.611444	0.783387
2.455857	14.141572	5.068859	12.37399	25.980097	0							2.61277	0.783388
2.457183	14.124858	5.071512	12.37415	25.993364	0							2.614096	0.783388
2.45851	14.108163	5.074164	12.374226	26.006632	0							2.615422	0.783388
2.459836	14.091447	5.076817	12.37432	26.019899	0							2.616749	0.783388
2.461162	14.074697	5.07947	12.374409	26.033167	0							2.618075	0.783388
2.462488	14.057995	5.082122	12.374543	26.046434	0							2.619401	0.783388
2.463815	14.040833	5.084775	12.374633	26.059702	0							2.620728	0.783388
2.465141	14.021568	5.087428	12.374618	26.072969	0							2.622054	0.783388
2.466467	14.001983	5.09008	12.374675	26.086237	0							2.62338	0.783388
2.467794	13.983669	5.092733	12.37463	26.099504	0							2.624706	0.783388
2.46912	13.966909	5.095386	12.374605	26.112772	0							2.626033	0.783388
2.470446	13.950169	5.098039	12.374635	26.12604	0							2.627359	0.783389
2.471772	13.93338	5.100691	12.374622	26.139307	0							2.628685	0.783391
2.473099	13.916589	5.103344	12.374635	26.152575	0							2.630011	0.783392
2.474425	13.899842	5.105997	12.374535	26.165842	0							2.631338	0.783394
2.475751	13.882884	5.108649	12.374342	26.17911	0							2.632664	0.783395
2.477077	13.864553	5.111302	12.374179	26.192377	0							2.63399	0.783396
2.478404	13.844141	5.113955	12.373981	26.205645	0							2.635317	0.783398
2.47973	13.824875	5.116607	12.373834	26.218912	0							2.636643	0.783399
2.481056	13.808502	5.11926	12.373727	26.23218	0							2.637969	0.7834
2.482383	13.793295	5.121912	12.373549	26.245447	0							2.639295	0.783402
2.483709	13.776453	5.124565	12.373481	26.258715	0							2.640622	0.783402
2.485035	13.759377	5.127218	12.373403	26.271982	0							2.641948	0.783402
2.486362	13.742249	5.12987	12.373304	26.28525	0							2.643274	0.783402
2.487688	13.725137	5.132523	12.373279	26.298517	0							2.6446	0.783402
2.489014	13.708001	5.135176	12.373201	26.311785	0							2.645927	0.783402
2.49034	13.68894	5.137829	12.373109	26.325052	0							2.647253	0.783402
[truncated: 20,459 more rows]
