# Supplementary material for: Hallucination of closed repeat proteins containing central pockets
Source: Nat Struct Mol Biol. 2023 Sep 28;30(11):1755–60. doi: 10.1038/s41594-023-01112-6 (PMC10643118; doi:10.1038/s41594-023-01112-6)
Supplement: Supplementary file 5 — Chromatography raw data. [file 41594_2023_1112_MOESM5_ESM.tar › SEC_submit/G1[20220202].csv]

time (min)	raw light scattering data: detector voltage (V) detector 2	raw light scattering data: detector voltage (V) detector 3	raw light scattering data: detector voltage (V) detector 4	raw light scattering data: detector voltage (V) detector 5	raw light scattering data: detector voltage (V) detector 6	raw light scattering data: detector voltage (V) detector 7	raw light scattering data: detector voltage (V) detector 8	raw light scattering data: detector voltage (V) detector 9	raw light scattering data: detector voltage (V) detector 10	raw light scattering data: detector voltage (V) detector 11	raw light scattering data: detector voltage (V) detector 13	raw light scattering data: detector voltage (V) detector 14	raw light scattering data: detector voltage (V) detector 15	raw light scattering data: detector voltage (V) detector 16	raw light scattering data: detector voltage (V) detector 17	raw light scattering data: detector voltage (V) detector 18	raw UV absorbance data: detector voltage (V) channel 1	raw UV absorbance data: detector voltage (V) channel 2	differential refractive index data: differential refractive index (RIU)	Forward Laser Monitor: Forward Laser Monitor (V)	Auto-inject Signal: Auto-inject Signal	Auto-inject Signal: Auto-inject Signal	absolute refractive index data: absolute refractive index (RIU)
-0.009439146483441194	6.090874162395116	5.01850151505177	1.490167549350241	0.6159138067829353	0.9500836820343183	0.6403525791395318	0.6582068182420107	0.3603591145126762	0.2510393569571281	0.272415997118408	0.3250317339496265	0.3995671851672241	0.4931779585345034	0.9201241992944197	0.2007321381526528	1.878232113782204			0.0005572553737636136	0.8063607463229152			1.261631863364002
-0.001249360435870919	6.113527003033306	5.074726940371706	1.493639207729536	0.6327398401616785	0.9329496440480962	0.6453610391607262	0.6610907165973169	0.3658871648050073	0.2514055958146542	0.277562897931714	0.3265590639786185	0.3995396220297918	0.4937631506339252	0.9205356890971945	0.2005452266228088	1.923138945703329			0.0005572593858115069	0.8063095256377276			1.261631063312659
0.006940425611699356	6.026556778333179	4.995394510047577	1.458333310546312	0.602561651107872	0.9090500773814559	0.629227854945606	0.6539717680213697	0.3588950775805828	0.2468512523274412	0.2743266773608464	0.3238995216215632	0.3982184452941293	0.4920680735351617	0.9182500218008968	0.2004634382316093	1.919809706474625	0.05357809892599695	0.05193116530686402	0.000557262801520058	0.806242297357387			1.261630550798849
0.01513021165926963	5.968306139542787	4.8887830498257	1.389921654148035	0.5929970646553869	0.9002158801871341	0.6267984947990015	0.6503874327546572	0.3534209738970427	0.2433661281510812	0.2701489186664064	0.3224534963700007	0.3978722101363831	0.4910027661086497	0.9182827032461381	0.2006693218818801	1.893181036585824	0.05357143235865063	0.0519285719548595	0.0005572616189050799	0.8060939245162122			1.261630382719162
0.02331999770683991	5.899093849540559	4.776468455464068	1.338631988948674	0.5788604431496281	0.8809310197282768	0.6359832572845695	0.6494230252058638	0.3541599115888439	0.2425445468241164	0.2682769276124418	0.3216847538432749	0.397565182983291	0.490587741529676	0.9185178131781685	0.2006192930952015	1.869662851850357	0.05356926723344928	0.05193510456154088	0.0005572591527273756	0.8059290680280645			1.261630351071857
0.03150978375441018	6.078845995584943	4.851615541929686	1.398005323738326	0.579239622086443	0.9000998731848209	0.6413856197601479	0.6503934180370086	0.3559676684343799	0.2442636749971034	0.2681996486066063	0.3225054267498902	0.3979240970033536	0.4913771360703744	0.9192653066102964	0.2007747913162892	1.853717135837491	0.05356852423513911	0.05194352900102768	0.0005572615702738619	0.8058906237383238			1.261630343583384
0.03969956980198046	6.301232752121647	5.076406824966155	1.541905967210097	0.6048603254211701	0.9597644484399989	0.6480938937739943	0.6574697605569571	0.3588542206056404	0.2482993475859473	0.2703452020206153	0.3240045337151364	0.3990464365831794	0.4935448042853672	0.9210587915350587	0.2010300682777407	1.848021944973488	0.05357478778082368	0.05194794398689841	0.0005572644009275173	0.8059514724415829			1.261630282832225
0.04788935584955074	6.22871814887259	5.298973536721832	1.611971250998383	0.6415438355096197	1.018586529082071	0.6553275884194302	0.6672088242118595	0.3625527043512682	0.2528637879953478	0.273085302364748	0.3251653967101647	0.3995648469926318	0.4948675400014972	0.921148434351765	0.2013690687014169	1.845052282638888	0.05358414327287036	0.05194765028465923	0.0005572628361541955	0.8060094007889881			1.261630207889948
0.05607914189712101	6.214176493701484	5.248546704910819	1.527849418621899	0.634816028316994	0.9576830203007021	0.6611581516129312	0.6616013808802066	0.3645676060430744	0.2534797226246155	0.275140054935012	0.326354522394548	0.3998358340327375	0.4950219724264451	0.9212219422752209	0.2014604813805793	1.861860359335578	0.05358857548968906	0.05194111563741621	0.0005572590464517128	0.8060807946563744			1.261630185702822
0.06426892794469127	6.134969646490116	4.957340437630881	1.405787840542888	0.5967145878731981	0.883675395807462	0.6398544673979604	0.6510184999120762	0.3568436583343292	0.2467950056243702	0.2708367632385278	0.3238024141366714	0.3986446773294846	0.49229859058832	0.9195064414332621	0.2007357985431047	1.866744258867171	0.0535894517975266	0.0519311540400687	0.0005572578990057825	0.8061019991294852			1.261630198391889
0.07245871399226154	6.276606454518808	5.038834804723657	1.455782088886386	0.6013145197139271	0.9056177257634782	0.634747583337156	0.6558437991771547	0.3580399193763881	0.2467050558605946	0.2698139155236289	0.3232477072136654	0.3982471485871155	0.492421690779148	0.9195413392325457	0.2008425622961532	1.852627845868771	0.05358452813976526	0.05191260303120369	0.0005572589540082049	0.8061528868092466			1.261630242028443
0.08064850003983183	6.36739751359851	5.071693676358255	1.475538660767577	0.6141259935827793	0.9394851993354806	0.6507239242032391	0.6612217495719598	0.3595311811364306	0.2503357345622534	0.2726200316414187	0.3255320507042007	0.3996139703944492	0.494541518973643	0.921848321250846	0.2012839533059689	1.847282458873407	0.05357695162303069	0.05189326626441252	0.0005572577697926048	0.8061558417768496			1.261630312604974
0.0888382860874021	6.280710645185073	5.043575877396851	1.49070118588337	0.6187208483475023	0.9584551147808559	0.6547343457735392	0.6596230452235782	0.3597469067969042	0.2530072001599677	0.2742011737673258	0.3266968669584777	0.4006188231111433	0.4954453858972578	0.9225517636644628	0.2013416340106088	1.853770784480149	0.05357343689148936	0.05188849325490469	0.0005572532284061778	0.8061544236788409			1.261630422650702
0.09702807213497237	6.066456375222026	5.049794717243832	1.470718973142395	0.6165130766935686	0.9523258479177891	0.6466712374405625	0.6630977813216065	0.3647761334775439	0.252815976522472	0.2763774571026897	0.3256552445669912	0.3995104372645432	0.4936333271663305	0.9207708115790557	0.2008695405745652	1.853793683060541	0.05357242456825993	0.05189508920640948	0.0005572493449548559	0.8062495123772851			1.261630578605865
0.1052178581825427	5.982800254340263	4.9226676003407	1.494789594724605	0.5825105316734797	0.9592826518643199	0.6348152683341785	0.6615855901480711	0.3575018770512676	0.2502762976850145	0.2727207388906048	0.324635144150771	0.3985425396590763	0.492963779913361	0.9188002372307341	0.2008062684450218	1.854351051615929	0.05357270943141981	0.05190973981868139	0.0005572492223809779	0.8063281493697835			1.261630751452414
0.1134076442301129	6.138706410647249	4.933185336710292	1.587096097719356	0.5729941406665582	0.9880883607349275	0.6305108792025873	0.6599513528041449	0.3537220139512377	0.2488493339764619	0.2699678792906511	0.3237527858720536	0.3985373521284971	0.4929671809498755	0.9188645354843258	0.2008621593506866	1.869471760858	0.05358055427441562	0.05193116408614589	0.0005572502491359268	0.8063696588486157			1.261630914005926
0.1215974302776832	6.063263620149135	4.923845581156987	1.509081786452339	0.6050451012081366	0.9453470496174057	0.6524095874570387	0.6595952927349096	0.355320904097743	0.24752192370244	0.2687187875677861	0.3229939555402624	0.3983649641070453	0.4922485201878972	0.91992717783644	0.2005015706088608	1.8737115473499	0.05359385605314686	0.05195052820008186	0.0005572476583239254	0.8064031427359462			1.26163108303561
0.1297872163252535	5.920110404172719	4.853846719862949	1.416616884038659	0.5953997830326999	0.9136006170354403	0.6499361350042077	0.6582992774551798	0.3561935977661475	0.246566571498915	0.2683031076070124	0.322599380490598	0.3982947671235054	0.4917846321786207	0.9199322560398584	0.2002881413689716	1.876609984250368	0.05360367790095695	0.05196438276420681	0.0005572411962947372	0.8064451149859626			1.261631318750133
0.1379770023728238	5.933910570688714	4.871488209534818	1.400308203744378	0.5876111696525785	0.9140801700345061	0.6314539637910785	0.6596438843615121	0.3597806296805168	0.2480794740278388	0.2711463647314666	0.3235290504220228	0.3985326762773814	0.4915956360079922	0.9199993982502124	0.2004533367081709	1.86166172335174	0.05360604995599502	0.05197225710502461	0.0005572379139468699	0.8063852463593922			1.261631568912288
0.146166788420394	5.948296262869295	4.932053783370561	1.416885351581755	0.6108123591281491	0.9141195545202389	0.6328983201840951	0.6566136038955545	0.3638297304710183	0.246796401878758	0.2772193146800709	0.3253381794896892	0.3981086925906154	0.4922452278804479	0.9193600498734159	0.2006764901194025	1.86157566899235	0.05360704634233733	0.05197300205171801	0.0005572420691117473	0.8064003215782503			1.261631735654532
0.1543565744679643	5.872159775377734	4.911609394995418	1.379249792466929	0.6095770633672349	0.8966951575554536	0.6353097860623851	0.6541553664038171	0.3611353106012773	0.2453033406152385	0.2737222964040907	0.3248191101059676	0.3977696296786092	0.4924299408692075	0.9185952995482577	0.2004241747543095	1.870424752219823	0.05360512600325694	0.05197590877914721	0.0005572437406624743	0.8063966548161482			1.261631859830489
0.1625463605155346	6.061853841929464	5.07007838087195	1.461507007092317	0.6020265783165369	0.9254596357489946	0.6390748492510107	0.6564724782664164	0.356240338895671	0.2464409847811838	0.2691357929376496	0.3244457236513662	0.3988421714044751	0.4931512247725189	0.9199791748370102	0.2007600538199162	1.878859760478404	0.05359891244119597	0.05197700815664168	0.0005572391215635666	0.8064050414237867			1.261632011702363
0.1707361465631049	6.264715948787202	5.141372700440602	1.605094356317129	0.6050548812754961	0.9748166095159297	0.6410955087770949	0.6595150136418499	0.3573154458133386	0.2494487378946427	0.272173901023129	0.3255895754197605	0.4000776209371084	0.4940428999929287	0.9215619459976515	0.2013921649400794	1.870080774950957	0.05359744230630899	0.0519682736904226	0.0005572356503730862	0.8064428179305012			1.261632182501048
0.1789259326106751	6.115534038918489	4.983540205291868	1.505918644945796	0.6067439960622401	0.9377529180305837	0.6393167024269578	0.6610149970100359	0.3585637954659999	0.2502096553165645	0.2732458826745002	0.3247627828369594	0.3993480767308804	0.4931909370173328	0.9208615856056704	0.2010593526142835	1.855181651859615	0.05359981860240549	0.05196635377804149	0.0005572365246558862	0.8063931452166243			1.261632338525648
0.1871157186582454	6.061937278947774	4.99746730889073	1.514754120537485	0.6026700905404708	0.9388514208425464	0.6414249530582234	0.6620119105489964	0.3578797066952153	0.2493444057025256	0.2715753926552018	0.3244563466143821	0.3987604703012641	0.4928874318019965	0.920201095007502	0.2008627185965738	1.857012789680092	0.0535996642841161	0.05197384046337213	0.0005572368944042365	0.8063967779244398			1.261632484121462
0.1953055047058157	6.257361529295755	5.197976376406737	1.58207881310636	0.6065909131628882	0.9602592071384928	0.6443129268903863	0.6642570763667982	0.3592418500361697	0.2506118596577421	0.2740512343429666	0.3252427186393765	0.3994382709740694	0.4933868252148151	0.9210666958356074	0.2010701257182401	1.874822992060535	0.05359487723469871	0.05197530733488102	0.000557232976622471	0.8063480243383617			1.261632619447855
0.203495290753386	6.320216623477395	5.239353427981294	1.477396832258828	0.617253003726314	0.9118557864347188	0.6426053198001642	0.6551161087744191	0.3582949869862126	0.2462293129889831	0.2738796440675232	0.3253630894180851	0.3990920684749633	0.4932946724467086	0.9217592149184013	0.2010082690390072	1.881953884249604	0.05359263673520911	0.05196608864366525	0.0005572289574529999	0.8063537487351663			1.261632738617956
0.2116850768009562	6.209182517233418	5.160321105303062	1.473854318642646	0.6310216681740355	0.920514325621556	0.6469293338290089	0.657910309856069	0.3634170032078139	0.2494230931164768	0.2756530534085784	0.3262761752887883	0.3993984292665205	0.4939448478824823	0.9219300023983148	0.2011760592931662	1.86834601060705	0.05358935106935509	0.05195241105079722	0.0005572287129065491	0.8063511362310858			1.261632884243739
0.2198748628485265	6.082779050939202	5.005818688311394	1.461567084105292	0.6316892154145871	0.9249471553299228	0.654369507180994	0.6567233607050359	0.364282974210082	0.2492591484193717	0.2737444033071402	0.3242608943313192	0.3987605612322362	0.4925251291204136	0.9203971900306284	0.2005934179203663	1.865940058181144	0.05358259136032163	0.05194222603756238	0.0005572296042889942	0.8063061645620222			1.261633063386533
0.2280646488960968	5.947328619007025	4.823979508194243	1.358238005395753	0.6012367359009685	0.8797020269601283	0.6451853606101995	0.6442592757968982	0.3539860083189505	0.2410197085132492	0.2674478601266738	0.3212676070496989	0.3968552445060953	0.4901404252795474	0.9177916424033787	0.1996756701337198	1.87419038280586	0.05357663848728258	0.05193910070779999	0.0005572278352299037	0.8063740177818317			1.261633225863681
0.2362544349436671	6.028326352116331	4.795327848419048	1.404534195275814	0.5879731480214448	0.9047580538824674	0.6341359793684516	0.6495491925576653	0.3541635444080692	0.2423368288012837	0.2680284573366152	0.3221818591680203	0.3972932761795447	0.4909187091564102	0.917652042043772	0.1999067591070597	1.87544813129299	0.05357180766699873	0.05193534381363408	0.0005572241753340595	0.806387326947996			1.261633380336631
0.2444442209912374	6.300752949532287	5.127658412154871	1.546745478183954	0.6155064358317935	0.9656670496830799	0.641851027600527	0.6596241469866416	0.3581193914740108	0.2483434877427415	0.273147858543431	0.3251616631641394	0.3991028442234571	0.4931981806816921	0.9208544083921139	0.2011419035791857	1.850166807639718	0.05357586456195926	0.05192856044392055	0.0005572215671292724	0.8063047046549823			1.261633559600395
0.2526340070388076	6.212058951981676	5.150851705977631	1.487318247479323	0.6339458202085199	0.9444007894303758	0.6477898928984703	0.6570855147888826	0.3589942599998376	0.2469394459454186	0.2753860991286146	0.3250264919018095	0.3988287744884211	0.4930634357853966	0.9206995795932137	0.2007908176658322	1.844580460148808	0.053588451989515	0.05192732033699141	0.0005572229232259138	0.8063243811603439			1.261633720245424
0.2608237930863779	5.935038648564542	4.985402962488578	1.35477288812394	0.598139797253008	0.8778474889086475	0.6247538882647595	0.6451351422077913	0.3529766093374419	0.2422160636749654	0.2708511111097505	0.322971683069909	0.3973240396387769	0.4908607385464975	0.9184344638447574	0.1998924114256208	1.855286715095468	0.0535969600592515	0.05193048958253534	0.0005572252610474382	0.8063759201065838			1.261633823216952
0.2690135791339482	6.098798107252955	5.036697606212056	1.432641186584405	0.590928508629698	0.8913189335702203	0.6274653711985908	0.6483461773246264	0.3563475781558427	0.2453585159351191	0.271994306765479	0.3239496763617339	0.3981337646299558	0.49165244302173	0.919440364664857	0.2004027862396449	1.867845159576947	0.053595329386297	0.0519290811548831	0.0005572215898098107	0.806315170481985			1.26163393042658
0.2772033651815184	6.367156289903212	5.06481347601263	1.54289182097266	0.5965821994790954	0.9638213103591043	0.6374120106235309	0.6628329301621968	0.3629357880829298	0.2539253982434196	0.2753856121325651	0.3255084773604539	0.400142352693359	0.494571516756647	0.9216499394557325	0.2018878248876962	1.876037752507482	0.0535915639794081	0.0519241794151668	0.000557217042716114	0.8062438209159335			1.261634089111893
0.2853931512290887	6.349732729958589	5.064086311518399	1.518014742822298	0.6131205216017497	0.9748024763082076	0.6379738991074846	0.6649212915834581	0.3613780121915272	0.2544726591649787	0.2776397981134788	0.3277130752214792	0.4011504133028925	0.4958744444932863	0.923153964665184	0.2022029918233656	1.863194698351637	0.05358846098889247	0.05192064724501899	0.0005572207200174704	0.8061468870387317			1.261634143977213
0.293582937276659	6.148307312931609	4.976384205817381	1.502984170478582	0.6053906806737351	0.9512264558536626	0.6446949420696274	0.6606691630259037	0.3564449779874312	0.2476432576821199	0.2733515802043626	0.3265106926704757	0.40013516724388	0.4941017037066125	0.9220736056983831	0.2014243081337923	1.867226000141295	0.05358229826261916	0.05190936995254909	0.0005572264964293329	0.8061755477994619			1.261634137864007
0.3017727233242293	6.136720614662507	4.923363501176609	1.46399483604607	0.5966528770339337	0.9334231825228514	0.6406514463944015	0.6560349272264191	0.3556248333032581	0.2473328461014328	0.2710243306529732	0.3242458098014931	0.3985568717779504	0.4928223495320002	0.9194927688250886	0.2007011000818271	1.87948441491925	0.05357807550452906	0.05189906159835981	0.0005572272526151698	0.806261570532509			1.26163411151372
0.3099625093717995	6.121119099275692	5.031708435328738	1.443644323774572	0.6123474486780118	0.9348323322691952	0.6431571015759545	0.6579217072989227	0.3599365864874042	0.2497979151138228	0.2744244829520696	0.3254739946178848	0.3990536484942034	0.4933603732360687	0.9200457802751745	0.200861726438596	1.877676096500927	0.0535784285362781	0.05189868798266048	0.0005572232617714685	0.8062883125373586			1.2616341245451
0.3181522954193698	5.916756182757158	4.854704463630516	1.425683537290101	0.5757262432696514	0.9215477106275691	0.6319879147129467	0.6528983335729839	0.3533474353366904	0.2435817806430897	0.2704626062469314	0.3246742941306334	0.3982780877527249	0.4920284178569911	0.917832519169834	0.200243974569483	1.853202332935373	0.05357793415663584	0.05189901204918061	0.0005572202571630629	0.80638886977246			1.261634162417732
0.3263420814669401	6.025947984002411	4.89269656308058	1.433461581700903	0.5840077324436567	0.9182970092399944	0.627956693096577	0.6501550874926122	0.3527978549979245	0.2456107082728511	0.2710386290347565	0.3252272980106223	0.3987927670494051	0.4923199459323977	0.9183793619631093	0.2003573469674724	1.845834173757528	0.05357670454467287	0.05189636939214051	0.0005572204995897214	0.8063701016792401			1.261634212172193
0.3345318675145104	6.126419407823462	4.97722694010932	1.421089952813132	0.5978584351985573	0.9187014299392475	0.6298602210458101	0.6511583520573418	0.356300627092978	0.246023586266193	0.2733591964754714	0.3251508702415801	0.399122772191557	0.4929011889486919	0.9201785684049418	0.2005147602813672	1.860231041013224	0.05357670980434641	0.05189738632732593	0.0005572197003737207	0.8062765052122316			1.261634258968594
0.3427216535620806	6.027445637574593	5.028420749829404	1.442303671172061	0.6055250810512016	0.9170253951245025	0.6398782596005397	0.6503725093448544	0.3567741020065645	0.2423501003484879	0.2730484697251831	0.3241406841827639	0.398008603896665	0.4924518277786735	0.9192332184231532	0.2003512086693049	1.883562638175106	0.05357877749183687	0.05190381779508727	0.0005572149522074782	0.8062651344201631			1.261634324818312
0.3509114396096509	6.082390306362941	5.014263376644191	1.457098410043764	0.6012784701656292	0.906064085261198	0.6394797773250082	0.649495153097511	0.3562098104945067	0.245550663934119	0.2732948851853174	0.3244838225443305	0.3979465166233762	0.4929886635114186	0.9186234555381395	0.2010249124176444	1.890555986309945	0.05357913713812814	0.05190866002695981	0.0005572100338606363	0.8062796801672615			1.261634463139691
0.3591012256572212	6.13466267443888	5.074336585629217	1.491507860698803	0.6087213384542022	0.9220436781134825	0.6466366884368817	0.6543142016259811	0.3595497126521182	0.2469128083300978	0.2750545715846831	0.3256171461598831	0.3985989896534153	0.4937837467156381	0.919000234996404	0.2012962273367221	1.848128072893245	0.05357667813559464	0.05190859056045147	0.0005572095177122115	0.8062308552137983			1.261634658646025
0.3672910117047914	6.302805745824269	5.271766388878156	1.594026923422649	0.6499710514005124	0.9997595025627174	0.6704222096361001	0.6676277189685221	0.3649656682724561	0.2512506088533114	0.2765078228931271	0.3268593141206474	0.4004547705897595	0.4948066046243447	0.9221848318650153	0.2015650355257243	1.846891338323034	0.05357659543398129	0.05190774602711243	0.0005572116641016075	0.8061258855854204			1.261634848988562
0.3754807977523618	6.313169536092708	5.170631601557348	1.548521251655033	0.6343542512792032	0.9577465625559403	0.6525925927972782	0.6640425235688617	0.3604790672597074	0.2521973985332417	0.2728759355883538	0.3253351821343234	0.4006517219286365	0.4939343717512927	0.9221686002357067	0.2012674420736288	1.868140038063766	0.05357718689548117	0.05190863423208938	0.0005572102267957035	0.8061605960155811			1.261635046220317
0.383670583799932	6.009631181571336	4.95770677900608	1.407656168953086	0.5824650019906413	0.8951738939786409	0.6277895849996223	0.6498825006811552	0.3514147506412726	0.2437073906538563	0.2691927267153702	0.3229468104376278	0.398477275990214	0.4919634652669663	0.9194178261499609	0.2004457053485912	1.863130219843581	0.05358117711204916	0.05190838779432414	0.0005572047782646065	0.8062428653564278			1.261635242975697
0.3918603698475023	5.960742567206834	4.864400343177692	1.393458198443025	0.5736686760654359	0.8908231911709871	0.6296989332248342	0.6497777109364815	0.3533775128875728	0.2432935361226965	0.2697008992015716	0.323523889247716	0.3978226612024462	0.492211884540196	0.9183855073124091	0.2004042995018956	1.844889840995371	0.05358778754416015	0.05190863831321266	0.0005572015912203173	0.8062835828775158			1.261635482040161
0.4000501558950726	6.007515346856496	4.889405044348925	1.440749578870988	0.5800102857651057	0.9075673972896164	0.6353509700329442	0.6517734812268684	0.3531565741103916	0.2444108415245141	0.2690765822731745	0.3233704399917482	0.3980715738402019	0.4920780937591948	0.9174356469963088	0.2004314537662847	1.844643675128426	0.05359123113702653	0.0519055806535406	0.0005572030563466705	0.8063153165035946			1.261635681201012
0.4082399419426428	5.794164860029936	4.76092859611432	1.370070833216126	0.5705408180517118	0.8819366883124311	0.6252808910949347	0.6446167132576101	0.3496616338658141	0.2425793130856198	0.2673015192619942	0.3222740765188541	0.3969623341377342	0.4900800431731227	0.9164103612928072	0.1997754208420997	1.864199916486047	0.05359286108873534	0.05190093735081575	0.0005572037191079844	0.8063250133571922			1.261635821074799
0.4164297279902131	5.78128293123503	4.748073565499437	1.363161134293698	0.5722855040188018	0.8820931581142541	0.6240245369050876	0.6451349257521418	0.3513310952237428	0.2436442906206479	0.2690932398119021	0.3231121348589528	0.3966941827695601	0.4898083160042277	0.9165157107320098	0.1996628402822334	1.88491485767046	0.05359014106018063	0.05189704307590755	0.0005571996652506017	0.806259711321521			1.261635974167095
0.4246195140377834	5.969824161201677	4.971146289344853	1.436541605968395	0.5682255315035626	0.9007469181072716	0.6232527570941815	0.6504960987090342	0.3543563814420068	0.2447444290064088	0.2683910126163309	0.3219788391918464	0.3969645908508967	0.4902973829208244	0.9173338060434789	0.2000177262841113	1.866635672969509	0.05358353340873467	0.05189396345834472	0.0005571942695960153	0.806203733808228			1.261636188596571
0.4328093000853537	5.973486771509435	4.827321287841387	1.418793872539305	0.5590562586978675	0.8927451955537657	0.6240524548353932	0.6505943274408431	0.3546898156920397	0.2441690088808216	0.2687034141915467	0.3218433488540328	0.3974848239926145	0.4909533252496064	0.9178069716294308	0.2002736378941651	1.849251041888245	0.05357830270935091	0.05189147377410912	0.0005571925334562719	0.8061656489660494			1.261636421573045
0.4409990861329239	6.067461862547472	4.8986212836123	1.4683779462057	0.5899221115243811	0.9201435334669337	0.6423540036527908	0.6568924084074907	0.3569622202658255	0.2462571989500696	0.2710738266365499	0.3236689497746911	0.3986852643070737	0.4926260487846466	0.9196077055703685	0.2005188076535034	1.849458189779513	0.05357364966251708	0.05189278081869771	0.0005571926334057353	0.8060822106438924			1.261636636565559
0.4491888721804942	5.907334619242994	4.96153737026462	1.410662591220152	0.6027723013425084	0.913324868857996	0.6458244132151004	0.6587771585239038	0.3563544947209904	0.2471589874729813	0.2695338236693058	0.3225197241031503	0.3981948756957587	0.4917399406731862	0.9193735409074275	0.1999771808003395	1.859712997108537	0.053575762364097	0.05189813763984787	0.0005571902082369846	0.806017791733152			1.261636841981647
0.4573786582280645	5.869072003633049	4.876189450418355	1.39467543287722	0.5808049114493473	0.9008791079329507	0.631327285357162	0.6493566354021838	0.3527683515313689	0.2439761902318414	0.2678385756911447	0.3213912675618722	0.397628075856823	0.4906203527918356	0.9183900734107885	0.199927799635764	1.878742512967069	0.05358115944012677	0.05189855696774674	0.0005571856181087834	0.806027130037029			1.261637065787399
0.4655684442756348	5.980184262373241	4.791027758949857	1.407346277731947	0.5629796879381842	0.9146274290607856	0.6201378878740833	0.6495039279095638	0.3535008224324574	0.2461535776795621	0.2689204100377044	0.3221978033770216	0.3978437326242639	0.4909409940676731	0.9185104935825044	0.2003751167737323	1.871567181119452	0.05358422001655329	0.05189696161017302	0.0005571824706355479	0.8060498759947763			1.261637320400589
0.473758230323205	5.917130754294838	4.697557141155846	1.38362510905806	0.5425600034062938	0.9163673635832639	0.6154972650652335	0.6530784251916858	0.3537348669984524	0.2486415847068517	0.2689733815189317	0.3223635424729485	0.3981338428355629	0.4909233779069112	0.9176901687550378	0.2000930724502654	1.861226093107627	0.0535858774665756	0.0518937668139023	0.0005571819099071799	0.8060271593548097			1.261637584709851
0.4819480163707753	6.017316381327176	4.821497825546785	1.415062517409561	0.5699580670899165	0.9158328737725203	0.6234766403770935	0.6548945145725993	0.3530350014676119	0.2461924129914878	0.2686011475794405	0.322305843177642	0.3982059384962797	0.4914294004537826	0.9185937689171535	0.200233981241542	1.865661099565212	0.0535842346942229	0.05188912963286237	0.0005571812828613451	0.806051428895887			1.261637827389047
0.4901378024183456	6.163732628347654	5.186157594796493	1.459834244331235	0.6272768171505487	0.9186039828808537	0.6345781804895846	0.6522391211620605	0.356471786368726	0.244130597036817	0.2705804203952206	0.3234435080993047	0.398190050677804	0.492504770739886	0.9201903206540352	0.2005700641632552	1.872065105895915	0.05357690507524983	0.0518824458497945	0.0005571777626980832	0.8060712086854026			1.261638055623793
0.4983275884659159	6.036998216472705	5.096749559463265	1.41044186339853	0.6074456391029682	0.9001113491242819	0.6306341139701545	0.6482125134588331	0.3565220717500056	0.2430827234368414	0.271439666441903	0.3239890280098701	0.3979155045631722	0.4919907860786809	0.9188221076762431	0.2004213063592868	1.864925490135382	0.05357222670534921	0.05187753594783164	0.0005571729311495333	0.8060607828888724			1.261638302059651
0.5065173745134861	6.043593359242444	5.021820889994981	1.396984298810625	0.5964754066951695	0.8990666397298002	0.6210609594130556	0.647740321704757	0.3540801596328642	0.24598921622854	0.2698586453085704	0.3237505592499084	0.3983313286389796	0.4916470051860983	0.9187333600978076	0.2003345646581524	1.858507807945245	0.05357204929247565	0.05187888511178374	0.0005571704192388427	0.8060573440541873			1.261638590807967
0.5147071605610564	6.270636610038933	5.148437613669181	1.48676168510349	0.6057862272513709	0.9404425796504141	0.6276470871954354	0.6519480030372019	0.3558478635351746	0.249975023087129	0.2710204629205512	0.324394461055595	0.3989070878732495	0.4927535872065671	0.9203819601505303	0.2007618549772206	1.857687581672944	0.05357737809545596	0.05187831101466235	0.0005571697467737577	0.8060919042915775			1.261638853313437
0.5228969466086266	6.272306803106988	5.123728066177312	1.504789415775853	0.6092812219490187	0.9365463631895979	0.6408912255190309	0.6518838218488687	0.3567550986529099	0.2468502238915602	0.2739183207213002	0.3248473797720609	0.3986294415242901	0.4925676651140906	0.9202907705793523	0.2007083378349673	1.863027543673775	0.05358795615775807	0.0518772775108402	0.0005571664219726971	0.8061417763461518			1.261639113832252
0.5310867326561969	5.946902516787751	4.854169394072323	1.411643770573583	0.58685938968392	0.9093591311316449	0.6316170630280952	0.6521473319298614	0.3561351079015335	0.2436789907808844	0.2702563175404253	0.3225517266693473	0.3976116260989225	0.4912276506071393	0.9178348494946373	0.2001790135472502	1.855331007177652	0.05359324276132117	0.05188237565085528	0.0005571609042388966	0.8061949906271247			1.261639401079943
0.5392765187037671	5.95933237571081	4.903681366879924	1.43677330034704	0.5825951880147135	0.9244134742830713	0.6341812094198713	0.6598732381194743	0.3587240584479862	0.2453651404325597	0.2693358412008109	0.3224463914923682	0.3978170827918915	0.4918049069005844	0.9181762640252	0.2005347011397238	1.840674023811003	0.0535929567020409	0.05188846362305462	0.0005571585027252863	0.8061415601729435			1.261639682828912
0.5474663047513375	5.838367480705394	4.803882534923787	1.374923543243415	0.5642259701937899	0.8918113503220378	0.624393301984928	0.6559931850211534	0.3546426005641076	0.2451335848256579	0.2680342214741663	0.3223437824338533	0.3976870865498073	0.4909917584533123	0.9182657740975303	0.2000690693696806	1.83749527346912	0.05358707688960536	0.05188922285367948	0.0005571598659219088	0.8061463088609412			1.261639931150738
0.5556560907989078	5.857154049578757	4.706037906981608	1.325531686873094	0.548597136196796	0.8718249148793521	0.6201965209966787	0.645836230029366	0.3509356080508059	0.2417753054135239	0.2662746789321252	0.3213990306255546	0.397009308759857	0.4906479321152176	0.9172281661155562	0.1999100623242868	1.853788502833041	0.05358056913933264	0.05188588888024847	0.0005571600457103015	0.806218035026631			1.261640155769725
0.563845876846478	6.058180990754533	4.845621404877913	1.394210856523174	0.563903196367792	0.8967058322870662	0.6237514925348967	0.6470079756924338	0.3535001561449971	0.2425877603674488	0.2671412124093707	0.3217967654305587	0.39689559459544	0.4910037944126858	0.9173116380866455	0.2004608221117575	1.878809119007775	0.05357631640074769	0.05188386807309096	0.0005571566661583925	0.8061588721826446			1.261640383248814
0.5720356628940483	6.021950881821099	4.87157455856106	1.423658312997744	0.5716329651336478	0.9138287475419903	0.6281596791661475	0.6513980610778566	0.3547008693769548	0.2459492541996035	0.2688923783305983	0.3230001499161591	0.397926324962342	0.4914622568172803	0.9186205333042609	0.200927305331954	1.881776010557911	0.053576039144412	0.05188502238901865	0.0005571533148893264	0.8060875311191202			1.261640600695429
0.5802254489416185	6.097390024556963	4.979674283189623	1.485616260044326	0.587597193854699	0.9263114503288788	0.6403536222740044	0.6508478679570064	0.3567831186168969	0.2495484564417878	0.2721799353878279	0.3247473334153569	0.3990314017410555	0.4921545224327415	0.9198643313618586	0.2014159341860908	1.869813280999655	0.05357928888119608	0.05188842942179402	0.000557153614841935	0.8061254258830913			1.261640775651842
0.5884152349891888	5.967598446535511	4.877301894138207	1.442648451855101	0.5855192049921286	0.9101816907851478	0.6368245354190663	0.6468944213264295	0.3548545318982465	0.2448856483504777	0.2724252958138635	0.3237698466362571	0.3976977852454341	0.4908071137893105	0.9174479656006057	0.2003682809576106	1.872151576691706	0.05358440646274047	0.05189986940158935	0.0005571554912373939	0.806197724345899			1.261640902240347
0.5966050210367592	5.755693687305165	4.637718327973896	1.340540101878931	0.5509240583966539	0.880961538639715	0.6218770713824325	0.6453657045266399	0.3472957047456089	0.2390484446551216	0.2649100269760098	0.3201975810391767	0.3963543704911247	0.4889851164592327	0.91585043091771	0.1993636490961423	1.877573014694989	0.05359273081812151	0.0519143759357342	0.0005571542067863502	0.8062694879523871			1.261641011444196
0.6047948070843294	5.809323749127929	4.747025548312736	1.322389769404865	0.56113666445173	0.8707383405661773	0.625484018875757	0.6478685617916412	0.3487185964051191	0.2413665756534259	0.2639269962162625	0.3196657736908236	0.3961220685615802	0.4889209858742747	0.9164575283102591	0.1995438596189638	1.883331629600998	0.05360075934091223	0.05191746216326921	0.0005571496969757172	0.806294700604548			1.261641140958385
0.6129845931318997	5.896152355688873	4.776701057591802	1.350241590650917	0.5601414552190085	0.8728935192439035	0.62766738358395	0.6454811605574151	0.351827316867138	0.2417713571954079	0.2661033301369264	0.3210433511255805	0.3963032025039268	0.4901188348247029	0.916320411566547	0.2001537029628146	1.864353098166954	0.05360025626942651	0.05190874810266651	0.0005571468640320202	0.8062852487343674			1.261641296331321
0.6211743791794699	5.865829380550674	4.860762673301137	1.433203139956226	0.5872029399099263	0.911732347191704	0.6471482268158103	0.6530781335109671	0.3603486198857696	0.2453143077441063	0.2713944151502397	0.3233023229643048	0.3972199332346047	0.4916084345834124	0.9171976707165719	0.2005078058410882	1.847113789320907	0.05359349058057996	0.05189645722370358	0.0005571477254470217	0.8062564384505643			1.261641446255394
0.6293641652270402	5.99936102319796	4.962641665901464	1.497829856504846	0.6098353493028281	0.9417637523535948	0.6555306964201477	0.6637776445688447	0.3611755617017677	0.2480475384975594	0.2726253424528737	0.3242034633724745	0.3982435084877121	0.4928423572523465	0.9194531822902007	0.2005398003968176	1.858418478140587	0.05358366541034201	0.05188802102913421	0.0005571480627661018	0.8062186397818022			1.261641568155268
0.6375539512746105	6.157668685729235	4.928234944948614	1.453517598513628	0.5827373161386808	0.9179874917832485	0.6340747399894051	0.6553667790254635	0.3549225584370501	0.2465873368526188	0.2709983814171665	0.3237833439847294	0.3989343403087656	0.4929061316473028	0.9210931528510889	0.2006641651952753	1.874611141267638	0.05357808543144196	0.0518801987663445	0.0005571438850531181	0.8061886080335871			1.261641703605408
0.6457437373221807	6.422398948362688	5.266898136402578	1.566561947174584	0.6377361846637186	0.957954714054652	0.6562932271750224	0.6589442240751449	0.3637717976846381	0.2521734015566629	0.2771061252473451	0.3266005238736075	0.4005765403486727	0.4951995598795824	0.9236860351245061	0.2019099826165318	1.847473198872432	0.05357973192854401	0.0518748595778182	0.0005571404832487129	0.8062039782507437			1.26164185707472
0.6539335233697511	6.202026900259522	5.240295149247728	1.511589103664139	0.652934074719041	0.9475426249385958	0.6543919900734788	0.6586749468549814	0.362641074985509	0.2496395721123944	0.2739589950780569	0.3249697683489167	0.3993344038132076	0.493675291293616	0.9213385360314339	0.2013382556729803	1.827776342479574	0.05358383395218577	0.05187868414207442	0.0005571403069350421	0.8062738872750987			1.261642058297956
0.6621233094173213	5.99366533499339	5.021392366783889	1.473558107633977	0.6123808841494355	0.9504566599922651	0.6465369800606878	0.6653172951230408	0.3590358019813884	0.250963367359731	0.2714434719937257	0.3237815401290738	0.3988604903622325	0.4929628875110492	0.919890552148672	0.2008308612438502	1.832956659757006	0.05358771273122156	0.05188517103655625	0.000557140895510346	0.8063240971160937			1.261642217784678
0.6703130954648916	5.958582141968933	4.950448129622877	1.479081657983083	0.5908358902141703	0.9257770111023843	0.6386671487935176	0.6604950551668962	0.3576883690771131	0.2476673101456803	0.2701075513034685	0.3228291772222096	0.3978958976755603	0.4915770698711831	0.9177983351143896	0.2002640753173705	1.831791877373326	0.05359213902352592	0.05189420532669943	0.000557139428606738	0.8063523626011024			1.261642356764875
0.6785028815124619	5.871972732631617	4.80452019558117	1.370112733790217	0.5760588791636354	0.8802174893067448	0.6274523173404308	0.6483918076518208	0.3564910548747511	0.2434050106914988	0.2694872216474293	0.3223722393761611	0.3970479216854849	0.4905411718928447	0.9168868400569874	0.2000456353272403	1.836070176268678	0.05359576639721095	0.05190040668118864	0.0005571364003525632	0.8063339549072586			1.261642496330252
0.6866926675600321	5.958234271003557	4.928132593190485	1.424701274272503	0.5896971587953715	0.9030500942827511	0.6351559284557926	0.6511208762518194	0.3587862103944447	0.2450955014285098	0.271114177136246	0.3235273053713142	0.3979851903818214	0.4912985111635476	0.9185366977480406	0.2007882236831068	1.837493146304745	0.05359392266070322	0.05190020595562294	0.0005571361500473717	0.8062567614448165			1.261642623372419
0.6948824536076024	5.904334227032938	4.930552253456971	1.445500421342842	0.5824536659385692	0.9041104616158427	0.626757836391494	0.6484614197601003	0.3527951053208857	0.2429552142314644	0.269778070529177	0.3236075690913536	0.3981528247121433	0.4917250141521236	0.9187998658745827	0.2004960564364147	1.833241974609914	0.05358835071893045	0.05190118738141701	0.000557138927587208	0.8061624118689625			1.261642710234058
0.7030722396551727	6.19716471812362	5.202562437026731	1.576076645269242	0.6376824159352802	0.9400271916552062	0.6482929873441984	0.6504377256538737	0.3543123632489562	0.2447648764375841	0.2702845016133333	0.3244902716687686	0.3983376065816018	0.4930455199163222	0.9204790008270801	0.2005818249422149	1.843473503373019	0.05358185121884485	0.05190334712159118	0.0005571400267476555	0.8062368707086651			1.261642767095621
0.711262025702743	6.491601511753334	5.412573255841745	1.648578578304217	0.668297747062459	0.9798504107776485	0.6642307105199919	0.6552991777670044	0.3601102501517378	0.2513890521589723	0.272915165911559	0.3260178501415253	0.3998402770225207	0.4940315443538195	0.9217501086386084	0.2009687667270207	1.856069761931084	0.05357850672007861	0.0519054550278809	0.0005571372914624585	0.806333275027649			1.261642833383519
0.7194518117503133	6.258006468325935	5.205287088738452	1.548684608180615	0.613736840585727	0.949603448047505	0.6424677135939586	0.6513716267361603	0.3591425402859024	0.2499235802590123	0.2732872208624885	0.3248755000236559	0.3999067183294369	0.4930672699076342	0.9205019442466515	0.2008448761229555	1.851972805393257	0.05358163391261998	0.05191085503238171	0.0005571351891950791	0.8063761745772913			1.26164289042012
0.7276415977978835	6.281759212053776	5.058049924085753	1.558639402335732	0.6134564643891666	0.9645855769568339	0.649799795325454	0.65882134589293	0.3585483045865913	0.2513963033052746	0.2710094657351016	0.3241325595313092	0.3986448845791095	0.4930090603489953	0.9201033878835198	0.2006291386936937	1.844896671042286	0.05359008695627586	0.05191936501872632	0.0005571380820390023	0.806418194751617			1.26164288378784
0.7358313838454538	6.17110615663937	4.961805103838881	1.51865094039645	0.5986432159839106	0.9444186837025671	0.6454700080526752	0.6561107578654437	0.3556902882824849	0.2521029966882293	0.2692931319681651	0.3238175277735703	0.398274444808818	0.4925270894195586	0.9191400117510063	0.2004748150369622	1.842492529625937	0.05359409583291625	0.0519205080678587	0.0005571422914193013	0.8064279597702267			1.261642846423122
0.744021169893024	6.259808777128965	4.969709269520636	1.535310358230716	0.6033375692434298	0.9375335510032021	0.6404274405769208	0.6525078536928615	0.356786638069109	0.2485423844064528	0.2703793789383249	0.3240722851168675	0.3989979408235621	0.492875136863033	0.919281777438355	0.2006131521624105	1.857494146630796	0.0535941051970661	0.05191034166382223	0.0005571420421076964	0.8064373165501311			1.261642793242543
0.7522109559405944	6.275264059688841	5.038644206133776	1.489433958462444	0.6202585785255655	0.9345185701812425	0.6352374257655764	0.6551684376519785	0.3585387764979855	0.2459970999855927	0.2718147442717351	0.3241071494770754	0.3982935227078768	0.4924352412081556	0.9196374192912399	0.2005274339273168	1.887133978761225	0.05359272143438271	0.05189638367607198	0.0005571391624309516	0.80646580597893			1.261642754249923
0.7604007419881647	6.164391674848298	5.088229897845845	1.426625678503342	0.6149587237720763	0.9123918680529169	0.6323638671700464	0.6534268126729589	0.3610969428799085	0.2465707239363982	0.2726920995703018	0.3238905167272726	0.397980315696163	0.4915864153124946	0.9196340928808668	0.2007057077475433	1.877526950174999	0.05358669660364443	0.05188894678406417	0.0005571401258477637	0.8064479365385736			1.261642713310268
0.7685905280357349	6.092155923736721	5.112391223965115	1.445287988613088	0.6094055885728008	0.907264292192554	0.6400153522145066	0.6516222942548877	0.3599303259896217	0.2474011307628771	0.2742491634201215	0.3244312401262049	0.3981599211643506	0.4915356763219189	0.919310534572777	0.2007381959346597	1.870899351618647	0.05357984079533373	0.05188343723425313	0.0005571456668180541	0.8064490607873701			1.261642627697633
0.7767803140833052	6.017361846115389	5.13571640988142	1.464062300447238	0.6167157240763306	0.9414825358317024	0.6506488443087145	0.6577276347164495	0.359082201744975	0.2485564045488304	0.2746352772150103	0.3248141861892736	0.3986437849014604	0.4924311221939569	0.9196017307307028	0.2004723291774074	1.871196302902901	0.05357295278475012	0.0518797988674875	0.0005571484604352439	0.8064294351108624			1.261642484513519
0.7849701001308754	6.050737485456247	5.065884633786161	1.445746273432311	0.5942742613296518	0.9423209394183256	0.6438372543647722	0.6580845774290589	0.3549180998172068	0.247962715235895	0.2694361254983897	0.3233145574493131	0.3985345489438341	0.4920541818876289	0.9197248528574555	0.2002527666822217	1.882955752568838	0.05357022753307959	0.05188301970277226	0.0005571469588512885	0.8064571539651251			1.261642342638402
0.7931598861784457	5.952331784224938	4.828246671950271	1.432780858533787	0.5820002563518508	0.9139337956205136	0.631362752119262	0.6483882203775838	0.3517511819227557	0.2441724018287902	0.2671982708896085	0.321564353272442	0.3972160395478539	0.4904239224039512	0.9173781603621705	0.2001305195036893	1.879940373236035	0.05357719540844279	0.05188398325179884	0.0005571463904895631	0.8065329536671446			1.261642238450636
0.8013496722260159	5.824539548073384	4.723514950871306	1.389094376871402	0.5804912747530867	0.9126683348669875	0.6319252076508235	0.649835339415513	0.3520124313517716	0.2446276151516466	0.2673177000543874	0.3214870288956886	0.3968368408083786	0.4902987058753707	0.9159004755244685	0.2001016501926621	1.85753702485152	0.05358483762615914	0.05188761680501031	0.0005571500009233015	0.8065131234695004			1.26164211428045
0.8095394582735863	5.856157105014271	4.729329751401842	1.376207682819955	0.5549572824111075	0.9055265931959617	0.6292284046078276	0.6497364823489684	0.3524133890736048	0.2467308798494495	0.2681307555617728	0.3230712271546807	0.3974751608369034	0.490977048720127	0.9164749278874943	0.199946287144572	1.847987498809667	0.05358614449629581	0.05189711613525191	0.0005571540996953641	0.8064943172875417			1.261641950308216
0.8177292443211566	5.94124808558498	4.708785752224113	1.368939350659535	0.5524561224623356	0.8820646106063217	0.621954823277042	0.6459489130484412	0.3502949269511968	0.242304320946291	0.2679755115215183	0.322276592586524	0.3975299590858807	0.4907800553814145	0.9174865065285663	0.1998684616657267	1.853368247409274	0.05358331853147522	0.05190182735221071	0.0005571544820855414	0.806440631245646			1.261641777964587
0.8259190303687268	6.015913325328514	4.794741787081179	1.383046234263936	0.5634645804127951	0.8926295916998727	0.6261095284953025	0.6489278685910187	0.3547418274357136	0.242641507214735	0.2702867450216029	0.3214657238706333	0.3974874254316483	0.4910588053529337	0.9179391451542742	0.2002637948704136	1.879160126179949	0.05358036339169834	0.05190067279213938	0.0005571531953211492	0.8064380400028124			1.261641624979475
0.8341088164162971	6.054143980512992	4.903222426866652	1.469421534727646	0.5699706562934086	0.9346564765018602	0.6268829108797644	0.6562598081846862	0.3558623926135081	0.2464582199036139	0.2712301939102136	0.3221295989896145	0.3978428869543509	0.491458165664962	0.9176188004178911	0.2005754379678611	1.86488358826524	0.0535799083755937	0.05190344826051122	0.0005571547352374	0.8064044007657513			1.261641486879695
0.8422986024638673	5.890941208530653	4.787278340626599	1.47273657590855	0.5686954804596093	0.9512701947135414	0.6312680954841158	0.6568866658505755	0.351243091824723	0.2456131863129647	0.2676240890012211	0.3219215930605451	0.3980388088551813	0.4914608705130602	0.9178439715638955	0.2002981166800633	1.849362345312055	0.05357967670404491	0.05190821490419052	0.0005571587877145699	0.8063134341022835			1.261641340868092
0.8504883885114376	6.127756962614909	4.936926181817945	1.536300618726348	0.5870566776457155	0.9679026880968995	0.6417351328352779	0.6620926955260648	0.3545514734272385	0.2469478343190233	0.2693394818533448	0.3230912997516123	0.3988861400717681	0.4928597572457711	0.9197360186154785	0.2006650998998126	1.854564990089414	0.05357840561545577	0.05190973287715298	0.0005571608316272171	0.8063464090492154			1.261641180874353
0.858678174559008	6.177261992490419	4.95021848479348	1.523856691595018	0.5875622097188867	0.9621194080315101	0.6341916669116726	0.6617031360694855	0.3550850665839704	0.247491635848149	0.270842991103978	0.3230545696385565	0.3982288780540162	0.4925523491362454	0.9195440016125581	0.2007721914196529	1.873411614997043	0.05358169814297736	0.05191167581141198	0.0005571593420738553	0.8063742050565145			1.261641032008758
0.8668679606065782	6.134523203659658	5.070247261304728	1.489444036466596	0.623427694379039	0.9512808972962831	0.636803922977572	0.6597712610952761	0.3557706597682744	0.246612389398168	0.2704158729509518	0.3230519762283086	0.3977253655705758	0.4924447996045789	0.9192299488020751	0.2006561010080233	1.873103462777595	0.05358659089701172	0.05191755873277872	0.0005571586907347131	0.8063899717710956			1.261640904301051
0.8750577466541485	6.475095192388441	5.494399267110503	1.555728313190732	0.6977599523869318	0.9446041407560446	0.6594274854901914	0.6623420546981296	0.3624030005804743	0.2487892929279537	0.2722793256747561	0.3245872808855012	0.3992611215528402	0.4940117235058346	0.9218383750641592	0.2012584621588222	1.859426371508703	0.05359066324920869	0.05192483881500237	0.0005571628082095601	0.8063563323124585			1.261640773781793
0.8832475327017187	6.450244774588603	5.238841591174091	1.561345374340613	0.6558089317416083	0.9435314985201627	0.6509521324513161	0.6602732943135383	0.3575414631648809	0.2494526591087926	0.269991726448445	0.3236549986473458	0.3990246223744942	0.493108076131191	0.920863154985199	0.2009846982147333	1.859152583238888	0.05359593499780102	0.05192612871525434	0.0005571675657429925	0.8063685867239191			1.261640614347738
0.891437318749289	6.173630132810012	4.919361955020445	1.512770106795499	0.5891848772351588	0.9487642960943837	0.6338729294299025	0.6604381702018221	0.3538238954767857	0.2480122132612701	0.2689349437901098	0.322374341377045	0.3975299621889725	0.4917717064521469	0.9183290390657982	0.200238646148734	1.864860744377221	0.05359717427516924	0.05191947097120052	0.0005571671441924176	0.8064921348911382			1.261640446059734
0.8996271047968593	6.030475581803142	4.91688803446324	1.451911516788301	0.5966341656495527	0.9301758076923538	0.6383733380050522	0.6613017527676374	0.3599234468849931	0.2480133929427687	0.2727455144124393	0.3237916751161132	0.3979039033512885	0.4922964680660888	0.9185945994038404	0.2004653794478903	1.873546420876189	0.0535924142886047	0.05190963606349984	0.0005571656333134047	0.8065271283306233			1.261640309801963
0.9078168908444296	6.071688430108939	5.039196746977612	1.528310429712374	0.6076658717480344	0.9328889603812007	0.6405115648704902	0.6561447667312827	0.3619768433039198	0.2492379984317359	0.2727155599985341	0.323562159286132	0.3980579069701644	0.4921480702624083	0.9180525827759788	0.2010044886124807	1.846407646251283	0.05358932582005194	0.05189985478610164	0.0005571674182148067	0.8065074597569512			1.26164019196779
0.9160066768919999	5.940615227063049	4.915870501193191	1.510524529615647	0.5783662264775337	0.9104187675695848	0.6289371752704768	0.6550699949245624	0.3533206215126219	0.2474502725611621	0.268223276492747	0.3222606325926101	0.397696364106529	0.4910477290229089	0.9173817287836805	0.2005540697805384	1.843827932199175	0.0535911252863152	0.05189174804730642	0.0005571716037478194	0.8064423919147368			1.261640037311861
0.9241964629395701	5.880494819196091	4.909882536215713	1.461298961860289	0.5944938447246247	0.9170576592467883	0.6374592108468612	0.6490239898707972	0.3516866205403044	0.2456191221706647	0.26968860863817	0.3234224745765812	0.3978026234786837	0.4914654730128624	0.9179056059542414	0.2000573064070162	1.860594079491044	0.05359040545410554	0.05189076637736873	0.0005571737303609801	0.8064681403602069			1.261639859449697
0.9323862489871404	6.032498243103523	4.985994661738872	1.480706625592386	0.6010609511046726	0.9291135754588556	0.6370076960437929	0.6479075365177758	0.3511625881937586	0.2447037903332499	0.2697680884851031	0.3230928507148017	0.3973171515760699	0.4915028931510941	0.917405730320526	0.2002179324825499	1.86777495034086	0.05358943779361849	0.0518926081727077	0.0005571723381371239	0.8064447943709396			1.261639709738541
0.9405760350347107	5.985423221925546	4.823197420156704	1.355469627616886	0.5619451020783526	0.8823256464401565	0.6215432135159416	0.6505657659713154	0.3517353814088562	0.2432277641867142	0.266966802902455	0.3210470728322405	0.3968239823441897	0.4903407598815402	0.916421375646541	0.2001946711256604	1.853827667980424	0.05359371978711301	0.05189533792887999	0.000557171721654683	0.8064499809982585			1.261639594858239
0.9487658210822809	5.87585046834799	4.715672037646545	1.352001272476408	0.546532101174762	0.8866196570016204	0.6166176718918477	0.6464691229138871	0.3498896424701108	0.2418853663042027	0.2647436118383986	0.3205697826363056	0.3967010031393848	0.4899858587074142	0.9163329821334953	0.1997871771506889	1.845024821908849	0.05359519414217336	0.05190091106765807	0.0005571743427049383	0.8065181520474319			1.261639484495602
0.9569556071298512	5.854594662685645	4.767414165100957	1.414085425330933	0.565798270066784	0.9226781514551443	0.6256853539885227	0.6495365867353202	0.3502273924114161	0.242574692618679	0.2652645747804433	0.3214294175611374	0.3972680817479978	0.4909372992335921	0.9169329269613049	0.1998977106640979	1.867199061450679	0.0535903535487818	0.05190627352220589	0.0005571770010966526	0.8065004963753607			1.261639361758573
0.9651453931774215	5.958851943942673	4.892427256573067	1.418155871515148	0.5922049081046983	0.8980705109616159	0.6395153520084838	0.651847816418257	0.3575857094007411	0.2430855771185988	0.2706467808546996	0.3234522593585036	0.3971510115159123	0.4913779860930399	0.9172045695698837	0.2000276568049374	1.887046181906644	0.05358799401755401	0.05191144161701657	0.0005571765012108894	0.8064815526438108			1.261639244579472
0.9733351792249918	6.107927037085145	4.907934957523054	1.438770321146929	0.5959976602787134	0.9080027476147233	0.6457564657368398	0.6532281602612825	0.365602162652631	0.2459716727111635	0.2748253644044237	0.3242561198169444	0.3976326134189022	0.4915612344513721	0.9180742224810948	0.2004024349907157	1.882375187217941	0.05358735179555441	0.05191083584748346	0.0005571749663151919	0.8063908191296426			1.261639151533021
0.9815249652725621	6.201693406437029	5.19308275688457	1.578348176773283	0.6655886947948533	0.9668645953518633	0.6568761423172793	0.6592198820329818	0.3666916014683129	0.2506536879287835	0.2765353566560683	0.3254445565820436	0.3989963734173592	0.4934203362366913	0.9199661718927548	0.2011061884904255	1.870285269157106	0.05359218860307181	0.05190801213806318	0.0005571763421399179	0.8063620475811345			1.261639067734158
0.9897147513201323	5.942310723303334	4.925070575009457	1.439800490395183	0.6125989911738579	0.9172440917007573	0.6475874936003464	0.6543416968935719	0.3602494428503387	0.2471745804408667	0.2721854067038997	0.3230361204957557	0.3976361402439056	0.4913055708963325	0.9174796888304023	0.1999847573431281	1.867139401432554	0.05359676246182147	0.05191184078344268	0.0005571800667057731	0.8063908149402836			1.261638983532443
0.9979045373677026	5.909660231095045	4.822038630800581	1.38052912907017	0.5749063844618355	0.8819844234208337	0.6275757083679795	0.6478156480780093	0.3538225954079316	0.2431882096902974	0.2687732854514121	0.3219009050651095	0.3967911021071278	0.4903828687011226	0.9161976855777361	0.1998303374909026	1.864256964615049	0.05359472176217853	0.05191537752300102	0.0005571811033226159	0.8063792875751266			1.261638893964841
1.006094323415273	6.099622746135609	5.225613331120768	1.441094265493621	0.6317295585612838	0.9059978792000123	0.6401639405559276	0.6507275681692435	0.3554822152556716	0.243650227903259	0.2693022029582877	0.3224303838713696	0.3969605462609809	0.4908751094571404	0.9177703828819226	0.2002235713467833	1.869658622795965	0.05359264942490732	0.05191639878345335	0.0005571785289897504	0.8064342353614596			1.261638807147881
1.014284109462843	5.900813795745541	5.031714215469899	1.373666065885962	0.6409571410602858	0.8882110399007931	0.648164519801401	0.648095421497328	0.3588740518805546	0.2415765694664311	0.2719905631131314	0.3227055183784655	0.3967514179591215	0.4906164825167421	0.9174771712409283	0.2000002810613912	1.860925792638856	0.05358821802556309	0.05191557465573069	0.0005571765652567276	0.8064128809258518			1.261638792196902
1.022473895510414	5.863399762381972	4.963086375071856	1.397802911391635	0.6079922640119614	0.8871662269790277	0.6354590963522916	0.6480983319182139	0.3569640873128478	0.2427743430889226	0.2742530685386712	0.3236864214282416	0.3967185374015456	0.4905865780911274	0.9165964544421025	0.1999187432966175	1.848363833631792	0.05358694674714026	0.05190773655673512	0.0005571782976955501	0.8063589791542122			1.261638764192509
1.030663681557984	5.940388054589894	4.764230513024306	1.441241138642324	0.5582917603505321	0.9017584706070849	0.6168317799786842	0.6505705053469322	0.3495941000791314	0.2458076501513983	0.2667978352478046	0.3217031961707297	0.3968906025775323	0.4905164289601284	0.9158940027310397	0.1998287975266738	1.861038975819739	0.05358405349621111	0.05190077825632632	0.0005571798225317385	0.8064314929559595			1.261638728387065
1.038853467605554	6.026491864180895	4.81358696537758	1.471264650969085	0.5760321520745321	0.9198501982381647	0.6239734747674957	0.6537749245295797	0.3503903452273375	0.2466888163152962	0.266588215986665	0.3221088103064659	0.3977290347596802	0.4913333728560682	0.9173661950914761	0.2004696359723145	1.890750927826004	0.05357909483200754	0.05190043631303871	0.0005571774145466201	0.8064160120278883			1.261638717941987
1.047043253653124	6.291480663969605	5.292554357061248	1.590885723179462	0.645490974511718	0.9739786127951914	0.6511828435871514	0.6620381977268709	0.3589566861745451	0.248567406559852	0.275225743040575	0.3254780906985792	0.399078524392933	0.4936939242411179	0.9211820994998627	0.2014842778046845	1.8860558867366	0.05358200526819422	0.05190331928615913	0.0005571747922226548	0.80637474548606			1.261638744627528
1.055233039700695	6.185159800753151	5.067936727552275	1.512029398683818	0.6041580242407758	0.9417905653512261	0.6323868747264665	0.6521491379520713	0.3519908188951061	0.2444947622922103	0.2683318749557826	0.3223198305654313	0.3978744637349242	0.491701096750339	0.9189209630043779	0.2004920219797771	1.851560064340135	0.0535877870666463	0.05190502010791979	0.0005571758546576926	0.8064278192764603			1.261638777138397
1.063422825748265	5.793044326694814	4.79724020754452	1.401158565278885	0.5659457033962012	0.8825501927935068	0.6207390690006758	0.6456671071532882	0.3497525526793349	0.241365448683675	0.2653885130572989	0.3207028862501584	0.396334616363447	0.48979372215234	0.9161623423759849	0.1996187387081077	1.841512630754294	0.05359319499542035	0.05190557836883532	0.0005571782654102521	0.8064353060543953			1.261638800659018
1.071612611795835	5.935669203098649	4.864002541451248	1.435413089213166	0.5724270391795653	0.8844463975897313	0.623249448448436	0.6472777839643419	0.3543977652698056	0.2438567519662451	0.2681368659584569	0.3220342338270002	0.3966893671836451	0.4902084616667439	0.9166862485522236	0.199828161434429	1.844377827967986	0.0535958398122657	0.05190608324359201	0.0005571779137762986	0.8063723419007454			1.261638826449451
1.079802397843405	6.065433833992228	4.934335163790769	1.462015357355755	0.5755463039949136	0.9080508566695581	0.6265668221070301	0.6507750567292649	0.3555759707857772	0.2455181505573532	0.2695405378218942	0.3228635957325546	0.3978165993368412	0.4907813060399341	0.9177277222036334	0.2001632189659535	1.85726365056603	0.05359555631731634	0.05190253883007438	0.0005571750811051459	0.8064004305962814			1.261638864957697
1.087992183890976	5.973209436355833	4.906103561861334	1.399579216932005	0.5884292759254115	0.9025340825582381	0.6362387554488614	0.6528678179795216	0.3577059943406925	0.2446654498593437	0.2712185038734774	0.323751018268974	0.397632562958196	0.4912058062197978	0.9182307177247273	0.2003753609040146	1.854746505052348	0.05359721678566666	0.05189628637413159	0.0005571736729222556	0.8064677215977711			1.261638912175545
1.096181969938546	6.087554563302046	5.055773113519898	1.456315814911219	0.6296559939580385	0.9395755606231776	0.6573431858736937	0.6569377980843727	0.359969790205618	0.2472296059084649	0.2731114025794593	0.3252229487966884	0.3981946852209113	0.4925035413418622	0.920239882278886	0.2007638672213053	1.850757986109951	0.05359850486755868	0.05188736342571665	0.0005571753372970393	0.8063978314330466			1.261638952450664
1.104371755986116	6.023747289224836	4.955809277652302	1.486071651931921	0.6105910899112452	0.9567431573989834	0.6445372243988203	0.6568538679150138	0.3576155788930415	0.2468975390071963	0.2698785481104317	0.323324015637228	0.3978294256900691	0.4918722625630261	0.9187121084730187	0.2002902218621401	1.856532322416153	0.05359608247385745	0.05187973756322572	0.0005571767784462073	0.806400092797814			1.261638971365317
1.112561542033687	6.005734819190399	4.915358848429348	1.503276886506234	0.6149830235498319	0.9497700658025451	0.6421984987297381	0.6552367966395362	0.3601066025335385	0.2487907670963853	0.2707243231911869	0.3236113901044131	0.397914671329341	0.4918284819619946	0.9179969547452319	0.2002324671669385	1.861607168943936	0.0535909630428936	0.05187779438482309	0.0005571747110103	0.8065157961636763			1.261638985515628
1.120751328081257	6.083089410438468	4.906883779008261	1.495821676895228	0.5965677482000883	0.9307357289896261	0.6393715262898011	0.6541328135566611	0.3624232429881444	0.2508573803554749	0.2723606794526207	0.3245723520797127	0.3987802702928879	0.4924364321423227	0.9188575006270248	0.2008802570579688	1.851346311411288	0.05358571175159601	0.05187782581309117	0.0005571718187915595	0.8065079394396865			1.261639032259712
1.128941114128827	6.078061117972839	4.817466258704126	1.446501694325153	0.5680728577134102	0.8943956697496465	0.6323389907505059	0.6495173152070122	0.3595872251066025	0.246603388526294	0.2737111371053658	0.323990561780977	0.398204960013552	0.4918522262760697	0.9179468491487717	0.2007395647380227	1.834573548612064	0.0535873922113178	0.0518853337238817	0.0005571723217535717	0.8064900660772308			1.26163910165779
1.137130900176397	6.209578332792675	4.906094332989448	1.482520882559902	0.5765830467585399	0.906355991516849	0.6332367620876436	0.6490091430026684	0.35848856800262	0.2466909655711257	0.2762804723926029	0.3240585170875288	0.3983838579507489	0.4919629179556895	0.9184658878099815	0.2006831753468585	1.832416022839093	0.05359916087884165	0.0518988504258423	0.0005571751973683385	0.8064706263403835			1.261639126068295
1.145320686223968	6.175614701406949	5.024630989703367	1.431470242599427	0.6209238131014425	0.9035861142292985	0.639145370912876	0.648401354205325	0.3549061387457126	0.2442045672615671	0.2720499305461742	0.3242129319596125	0.3986535103814466	0.4924970917044177	0.9197771788220354	0.2004634811275416	1.841128158318348	0.05360610261323906	0.05190728327171927	0.0005571750276879029	0.8064646451842238			1.261639136985525
1.153510472271538	6.025037666952895	5.006358787085687	1.414280684827815	0.615776130339007	0.9043827989738507	0.6384799049320184	0.6496632552697013	0.3517656761477281	0.24222477862635	0.2698787742273341	0.3232358607153346	0.3982486897731696	0.4919641165312142	0.9189138094275497	0.2002063090269814	1.855609062780496	0.05360619870460084	0.05190381648695652	0.0005571719604670693	0.8064989608386873			1.261639169358213
1.161700258319108	6.041491414770774	4.906004020813462	1.460553070259733	0.5777788986008185	0.9372681295488173	0.6369895520793589	0.6535912121914166	0.3516479818893871	0.2435101676258819	0.268962528014181	0.3233433652547147	0.3984688962801567	0.4922652754380074	0.918927351919519	0.2005567913100239	1.843452532638379	0.05360324053002107	0.05189617299184172	0.0005571708913650748	0.8064129978780182			1.261639222229492
1.169890044366678	6.209342227357208	5.080511266747131	1.517716586728672	0.6088735906178516	0.9372003344244922	0.6442243223088747	0.6515956526125481	0.35526800672136	0.2461774921071808	0.2703120076944345	0.3239044737742995	0.3988507161969626	0.4931511380031785	0.9206782430905489	0.2012585722292301	1.839879044154138	0.05359707562807191	0.05188962838593414	0.0005571730530155332	0.8063921606037019			1.261639250009303
1.178079830414249	6.362366065989779	5.250625250456808	1.570669563181808	0.6331139992961005	0.9475119894158149	0.653545664198215	0.654884532362295	0.3633794319315849	0.2484973847271835	0.275090423013529	0.3250869304997058	0.3991278284708419	0.494061540008715	0.9214003554984596	0.2017788681433599	1.847972452999918	0.05359217027563318	0.05188242389190372	0.0005571742256182423	0.8064404223426026			1.261639259297424
1.186269616461819	6.158187767591874	5.158454329185835	1.477430499977275	0.6411518570508909	0.9396532106264556	0.6610165451359222	0.6587012477081451	0.3653256838073848	0.2509807459624397	0.2758165048844179	0.3257297775714796	0.3994388810129584	0.4937295220568115	0.9215343332947309	0.2011587073005221	1.858696612440115	0.05358777024995975	0.05187976107339087	0.0005571718684942939	0.8064236234244531			1.261639285237339
1.194459402509389	6.183691944955503	5.250416988266816	1.463948233123954	0.647485369419058	0.9354149045863122	0.6490343087271426	0.6557332806781425	0.3652450835325724	0.2532114080633564	0.2747715685236617	0.3254488868066969	0.3994917440195698	0.4933178911209422	0.9219696974242524	0.2009315691882894	1.855100612917479	0.05358646744087166	0.05188559216087315	0.0005571693342353438	0.8063561396115196			1.261639327712014
1.20264918855696	6.256283966502632	5.125352864499587	1.501523171133141	0.6234701041615551	0.9354200381542279	0.6452021409540896	0.6566140236343313	0.3655858858056947	0.2490708258485265	0.2724461795669686	0.3244656692257398	0.3985986794822418	0.4930084136532415	0.9202131571951568	0.2008995515890997	1.836929931147234	0.0535864521197501	0.05189591406656302	0.0005571704958118029	0.8063271564887362			1.261639358427155
1.21083897460453	6.029252020255129	4.924638086083363	1.457818936361974	0.5897256280997393	0.9291975033581974	0.6352374623432727	0.6578889534475972	0.3545148881899624	0.2452536722647578	0.2695473475730375	0.3228872116767999	0.3978321168983953	0.4915026282313684	0.9182236734079287	0.2001343597017465	1.834679284543627	0.0535905106048418	0.05190080021421709	0.0005571737243198751	0.8063313480150833			1.261639360083979
1.2190287606521	6.276901567907778	5.142587387258474	1.590094989126557	0.6088343348027481	0.9799558635259428	0.6435484544408081	0.6588622633304162	0.357229811837691	0.2492510018879675	0.2746350847510483	0.3244584697440823	0.398984527337481	0.4929175551075173	0.9199612145606719	0.200597719680814	1.848591781983184	0.05359358606889688	0.05189597659154293	0.0005571744850188041	0.8063137512802134			1.261639342148302
1.22721854669967	6.340098118593546	5.42765634242117	1.604725576737983	0.6615278359552139	0.962720626148048	0.6509473252401384	0.6552890073206018	0.3649754677478959	0.2509528948066495	0.2776749261570122	0.3256613710461014	0.3991646277282928	0.493451804525708	0.9216206535650664	0.201197267692374	1.866724632290073	0.05358995331644993	0.05188410504047888	0.0005571722574648795	0.8063303588578551			1.261639334474199
1.235408332747241	6.005243799769467	5.03315789707539	1.513404178666863	0.6248525346214766	0.9453081226099684	0.6400331521614236	0.6541434307124493	0.3596026034260427	0.2481504617720729	0.2719404830267196	0.3222966255779337	0.39740543483152	0.4911512671604293	0.9177781078872662	0.2007196996129809	1.859529312812981	0.05358456139814849	0.05187548575296768	0.0005571710167317944	0.806391696541394			1.261639351030481
1.243598118794811	5.938591556180161	4.939562411960575	1.460142746454923	0.5883430663991425	0.9033088012339354	0.6274496947432376	0.6512635005261425	0.3543061894015101	0.242992821459279	0.2678587232046551	0.3210808255305397	0.3967430117756526	0.4901597877912862	0.9160550708981751	0.2000720230822866	1.853359862408328	0.05357994350779022	0.05187342511115191	0.0005571740933885675	0.8063672770048201			1.261639332347763
1.251787904842381	6.126195838998154	5.113072896577843	1.464183087260501	0.595297849523012	0.8981079636202205	0.6289994250820342	0.6518380651836438	0.3553557802701577	0.2455692072774992	0.2703163705555167	0.3232841504067727	0.3977939701310521	0.4912221608624154	0.9182182318103785	0.2001911737879276	1.868881616489387	0.05358137844977207	0.05187679459397428	0.0005571766107270024	0.8062483028403236			1.261639291624702
1.259977690889952	6.133680730337003	5.063009434134138	1.432839070432986	0.5959904220819942	0.8898316090454742	0.6338795253501388	0.6476398203330388	0.3580469276541981	0.246444972786585	0.2726673802262444	0.3232321178838253	0.3979891564253593	0.4910897423400584	0.9193709251297383	0.2003198756466097	1.878792982278369	0.05358232166032704	0.05188382007618614	0.0005571730368141291	0.8063074296942061			1.26163926109496
1.268167476937522	6.146282363084934	5.095917099241796	1.43422132260319	0.6078286056685176	0.8871721891321583	0.6362788973328204	0.6457266996960827	0.3593994434796841	0.2450214047719311	0.2741816645070948	0.3231249165088234	0.3977892790590168	0.491071701063705	0.9189477181420125	0.2005600121403068	1.867045983110765	0.05358305661652572	0.05189165409405844	0.0005571709057027511	0.8063425460705288			1.261639245110238
1.276357262985092	6.071050244528214	5.024636444438837	1.489049758822355	0.6090178144192006	0.9294972866821996	0.635867436212168	0.652198554713185	0.3549009403443697	0.247957394712318	0.2684626595901828	0.3219897452471594	0.397995887902136	0.4913623154285394	0.9188191006180939	0.2003660043294277	1.847510750469928	0.05358712411983883	0.05190057932717864	0.0005571741001439013	0.8063302427058132			1.261639216051137
1.284547049032662	6.023201871561969	4.83830878491192	1.45654566073439	0.566667817273997	0.9113017441085219	0.6248790515144013	0.65434246594867	0.3550553351650345	0.2488154327120747	0.2678116474281347	0.3217961152862793	0.3975753527083319	0.4913703062769815	0.9181489816664234	0.1999778746453036	1.849714559915954	0.05358672990295498	0.05190246936356605	0.0005571773332158176	0.806294439477603			1.261639177489563
1.292736835080233	6.087851665107727	4.929258264476593	1.472297068196158	0.5802139239161967	0.9107263169476958	0.6303965421379024	0.6537332739774431	0.3601542317971151	0.2469541034680786	0.2735884246270597	0.3236594203890137	0.3978577535856399	0.4922602676357323	0.9184961271292869	0.2003033788282973	1.872475277861438	0.05358438558925108	0.0518960138973523	0.000557176852642342	0.8062782799573877			1.261639134161239
1.300926621127803	6.120288994174456	4.825779025253647	1.417466331132975	0.5523389880799082	0.8909375391425327	0.6212473071362496	0.6476574219938237	0.3551446843520867	0.244341184334234	0.2703655732716926	0.3229895341546251	0.3968172650239501	0.4911760804078134	0.9166218745028889	0.2003330748185241	1.888553656674542	0.05358150221356395	0.05189341491195012	0.0005571747487531781	0.8063715071783005			1.261639095899052
1.309116407175373	6.186654461476498	4.88610381024595	1.43472426633845	0.5672006176953136	0.8977381360777452	0.624000796664101	0.6483165768679094	0.3539995856235309	0.24476043172069	0.2683462144485874	0.3221235579055203	0.3971474853913822	0.4911384402819196	0.9174459897124124	0.2003387639395616	1.857590570477313	0.05358041196235673	0.05189312504669059	0.0005571747870677424	0.8063034087527567			1.261639078000694
1.317306193222944	6.093191466141691	5.125988692620882	1.510019190687429	0.6304267911850943	0.9267125673208954	0.6338986326466848	0.6472985135044519	0.3548992579235575	0.244140829542388	0.2693133057975272	0.3224386259641545	0.3975522451216053	0.4909170354699715	0.9179702981659402	0.2001180758501583	1.842971135579867	0.05358338926925424	0.05188934007294899	0.000557177331573299	0.8062035635409441			1.261639046723134
1.325495979270514	5.908955109346159	4.773033351415144	1.375041164046309	0.5860316774882028	0.8856660369560357	0.6359773161560238	0.6474470205875543	0.3544593454873855	0.2439748948347343	0.2693094014694404	0.3227472295401213	0.3975471011228467	0.4904866102748874	0.9168085325055045	0.1997712651375199	1.851964282867315	0.05358619149107927	0.0518863735935324	0.0005571787862847243	0.8062215564341402			1.261638982997108
1.333685765318084	5.934220785634564	4.748536582881441	1.342510011804569	0.5781532724514318	0.8772568048540981	0.6382025558170602	0.6502954831703666	0.3573618851844686	0.2446398772593687	0.269225701425149	0.3220241365338454	0.3975871391459482	0.4903190756635434	0.9176395417068683	0.1999521890539805	1.859660677500312	0.05358833731022341	0.05188553110075499	0.0005571764829883285	0.806221630027022			1.261638940741756
1.341875551365654	5.988397521741195	4.850330134415993	1.379955123413117	0.585463940432382	0.887654517127607	0.6327443493015728	0.6464192422664401	0.3542290022716487	0.2436383192114563	0.2687616932107518	0.3221654470727898	0.3975294735603851	0.4904192607635022	0.9180884357294586	0.2002872123331504	1.84969775922617	0.05359100480867071	0.05188586488179606	0.0005571730881297481	0.8061807206093233			1.261638962177526
1.350065337413225	6.090035019587751	4.794254890987006	1.384247453331991	0.5715617777281408	0.9003973568553204	0.6354739472511693	0.6509654546781219	0.3549977418603575	0.2454630512191163	0.2718075658256098	0.3243541702365249	0.3983576376233954	0.492723698233595	0.9189146088713741	0.2008180731361155	1.846660672904169	0.05359251486365197	0.05188596830542137	0.0005571732648898943	0.8060687692882933			1.261638999084801
1.358255123460795	6.245211399879092	4.914938937964942	1.388891431217126	0.5821509030568015	0.893963063844095	0.6348243092791079	0.6491802874910485	0.362516772128411	0.2454510162007492	0.2757418964609118	0.3247904654355316	0.3980888518392861	0.4930451015280368	0.9193627740293415	0.2008750166182959	1.848985492310314	0.05359170735802396	0.05188286721825501	0.0005571756613175457	0.8060520323358575			1.261639012411135
1.366444909508365	6.267224677329646	5.150258886241657	1.439431101673673	0.6239122334461731	0.9064593325349756	0.6447234746396521	0.647108607834561	0.362648423559432	0.2469466743552459	0.2762301486035935	0.3253699031997858	0.3982043313968014	0.4934106305294498	0.9206221594853337	0.2008443278830666	1.854059039818173	0.05358427175698566	0.05187333033806042	0.0005571749156364677	0.8060776697938323			1.261639026160726
1.374634695555935	5.990750957473757	4.931751310103713	1.434888845949488	0.5972567968491401	0.915839919025273	0.6398264107505425	0.6467934324453817	0.35268828931451	0.2458450070651272	0.2707761277059352	0.3235380810655075	0.3975466732690903	0.491767966596604	0.9186402614250165	0.2003510153350809	1.860779360764127	0.05357969773636719	0.05186647497298966	0.0005571706222325434	0.8060820190304346			1.261639094656461
1.382824481603506	5.773339095321101	4.738459799122103	1.335235720076838	0.5686649814908193	0.8786936228610116	0.6276573311400496	0.6437518434026738	0.3494829598122358	0.2411055314062168	0.2669577681063474	0.3209836591047374	0.396636300398811	0.4897793834369583	0.916151831539076	0.1996967742135591	1.856474354660981	0.05358354341656663	0.05187287632061368	0.000557169017282179	0.8061409179380882			1.261639186250274
1.391014267651076	5.961784294043673	4.881723253015118	1.353600034128806	0.5863132787904267	0.8914676105083017	0.6319552746074656	0.6530264302041735	0.3556446683815251	0.2436216918069239	0.2702943990937554	0.3224248445009592	0.3975585043188415	0.4910748607945546	0.9178637339735282	0.1999648319733677	1.858872331800183	0.05358728888687787	0.05188480713537787	0.0005571722769701321	0.8060993201606754			1.261639252227293
1.399204053698646	6.306359105169991	5.102814587744512	1.457402416445738	0.6087957511555787	0.9238097729144056	0.6379781178004967	0.6587130294983824	0.3602941612917351	0.2465938223048631	0.2732746483238277	0.3247274502468655	0.3982573810100704	0.4926815269875157	0.9193162963340262	0.2005427002488047	1.862899614851346	0.05359221454185421	0.05190092233445339	0.000557172906286569	0.8060541703183727			1.261639314803733
1.407393839746216	6.220313224206113	5.151891934156895	1.499381532690892	0.6209839459772941	0.9284534159433052	0.6423761255626843	0.655936031548965	0.3614898411191524	0.2473308577606304	0.2732488906829449	0.3251478000346715	0.3987458145872959	0.4927203364914014	0.9202502094700834	0.2007194363051168	1.869281746794563	0.05359280627008355	0.05191791626812856	0.0005571687647302806	0.8060760438555438			1.261639390788817
1.415583625793787	5.998179855088721	5.013325560477889	1.441292870399845	0.6001215171411045	0.9240178816273389	0.6405777434037105	0.6556381992023664	0.3586584985886465	0.2474219017546569	0.2720207381271514	0.3238130366387401	0.3984819744553126	0.4919677071652022	0.9190915828984352	0.2003563008127905	1.87201183849929	0.05359441354511146	0.05192598545697077	0.0005571654579537481	0.8061077734707215			1.261639494843356
1.423773411841357	5.928077978187398	4.916472248327023	1.443706485182439	0.5795086407787601	0.9254835207260345	0.6301791222442621	0.6539837638901729	0.3552499343815432	0.2485882404462945	0.2718894238769629	0.3234943244762954	0.3980667098080386	0.4910728257655803	0.9173863667672959	0.2001196575612769	1.860242678856529	0.05360088141842739	0.05192167666771787	0.0005571661605132521	0.8061641425199418			1.261639595224339
1.431963197888927	5.964725749616065	4.982338505637633	1.519989448856276	0.5857464121129931	0.9497120731470483	0.6375735942960953	0.6545788748242924	0.3570747426729855	0.248007238173035	0.2738738899294351	0.324562673849318	0.3981147596634247	0.4913373344250627	0.9176479114093711	0.2002596160719212	1.866173829307935	0.05359784204888907	0.05190532703010331	0.0005571677940583277	0.8060957579231287			1.261639677402212
1.440152983936497	6.054188168841454	5.087758326483814	1.530679480963308	0.5960901957239328	0.961734870102377	0.6431779887649337	0.6582370464107945	0.3578004180289887	0.2453221114702391	0.2710240770282455	0.323818966284024	0.398213748432473	0.4920014587243273	0.9187243862241312	0.2002119487445714	1.885428779668224	0.0535933032863975	0.05188802511025749	0.0005571660724543617	0.8060537468065508			1.261639761209233
1.448342769984068	6.132109932765961	5.106961863406879	1.474439004810096	0.6124785702746302	0.9249458363544732	0.6456884082173389	0.6560273152976339	0.3607472402417828	0.2455592440210411	0.2715093495358176	0.323953833008287	0.3985891439652015	0.4930256674816845	0.920223535590376	0.2007321506078311	1.89847370526019	0.05359309612398894	0.05187905416493773	0.0005571623045304207	0.8061484196889652			1.261639863264634
1.456532556031638	5.988265441338049	4.832104808034575	1.366622142870361	0.5774989709555897	0.879060519994073	0.6281442794818665	0.6484603035654822	0.3550224173908897	0.2433004247889388	0.2698851701856571	0.3230044961821941	0.3979110978087581	0.492372447100607	0.9196411178842762	0.2005094338065155	1.880861921505284	0.05359175726298707	0.05187680863376212	0.0005571614177553477	0.806100698999232			1.261639976509917
1.464722342079208	5.960989641862777	4.754507434605391	1.377888803185376	0.5588067960600576	0.8894153828952911	0.6204667450372024	0.6510506885203732	0.3527107348475948	0.2435796847980812	0.2682939023432306	0.3222813445149587	0.3975898694834615	0.4915273994311856	0.9183990598135728	0.200103268375675	1.867542172158481	0.05359236356774457	0.0518822065977013	0.0005571638182474564	0.8061483416339391			1.261640077806745
1.472912128126779	5.990240415569851	4.917667139005635	1.437398917467205	0.5910476479187762	0.9027708545623858	0.6268675730858102	0.6535675402256345	0.3520831386053618	0.2419096715726445	0.2679840919777717	0.3221875835704629	0.3972045103047306	0.4908696139245609	0.9176324863774071	0.1999194705758958	1.87275700109923	0.0535964929128316	0.05189330895947592	0.00055716433988362	0.8061530390258055			1.261640150136596
1.481101914174349	5.991572599780316	5.017488417537963	1.440421318337972	0.6003894165772254	0.89667578221894	0.625995008784534	0.6529250846030326	0.3522290775234373	0.2434209395035021	0.268877018499952	0.3226608659183552	0.3977155637204646	0.4909801288795159	0.918298588900005	0.2000788273558635	1.880418497097212	0.05359884014927754	0.05190726849950054	0.0005571611793827672	0.80606032186437			1.261640216189684
1.489291700221919	6.151712425305774	5.305252371825126	1.508407596105555	0.6405782756740923	0.9353635387954666	0.6529194922179576	0.6565122604896033	0.3652767218123115	0.2511746315676556	0.2768892971683425	0.3253759619616607	0.3995529522875594	0.4924736643977392	0.9211216343734752	0.2008979475055884	1.867045272972713	0.05359539786172841	0.05192047362245447	0.0005571586552512389	0.806099979506804			1.26164030016572
1.497481486269489	6.065110133471232	5.163945958700224	1.509897023854649	0.6412267725440729	0.9474173076658862	0.6631260449801439	0.6595935117367705	0.3694365049837046	0.2528579925532386	0.2794155944983631	0.3258045213062467	0.3995079392261239	0.4931431415238922	0.9200807064134628	0.2008862364418413	1.855917089764577	0.05358938661702595	0.05192296967251861	0.0005571608483363787	0.8061301237470537			1.261640366120316
1.50567127231706	6.032791190563908	5.103036293782784	1.474289590901911	0.6434552039652406	0.9313636460202775	0.6593697369446211	0.6612400219010999	0.3669900716428715	0.2500051731136058	0.2749012499284194	0.3248478825729834	0.3990996163752675	0.4928144899241706	0.9196438513104298	0.2008207119446114	1.860237728133913	0.05358602451987438	0.05191635535595907	0.0005571634537093029	0.8061698934436011			1.261640414439119
1.51386105836463	6.11300770449474	5.026891123147611	1.428579845242401	0.6157936674420933	0.9029300847563816	0.648831277944739	0.6529922171666053	0.3566048269689819	0.2425769792340299	0.2688881546175165	0.3228757893962147	0.39753202447887	0.4913937201763914	0.9183327014863252	0.2001045021299831	1.871192040830057	0.05358490764729378	0.0519112710115882	0.0005571608261388427	0.8062540461185039			1.261640444606563
1.5220508444122	6.136928860181677	5.024314358894923	1.487510580232072	0.6069518196992942	0.9177376164631385	0.641647482899854	0.6552056504438051	0.3541474836378591	0.2457880487799544	0.2716060328825735	0.3241670012699441	0.3982729670499007	0.4919684865857006	0.9188295361984106	0.2001886949944669	1.8768156147846	0.05358173477094848	0.05190481807422334	0.0005571571722453727	0.8061813934052104			1.261640505037689
1.530240630459771	6.167040123852874	5.22313322921723	1.562230179449725	0.6455201857282945	0.9610795499831374	0.6553251364827078	0.6659952154716977	0.3635656669266825	0.2553632429392737	0.2766410028288327	0.3267243091418282	0.4005828778744656	0.4942186844007097	0.9226848293939112	0.2011569837880698	1.861406890674537	0.05358182631436893	0.05189418002011627	0.0005571578921878869	0.8059995097066476			1.261640561420698
1.538430416507341	6.058360010591959	5.16891908691218	1.555346619124623	0.6392793119422993	0.9732124573915854	0.6588952614366516	0.6670950083187456	0.3637626691498453	0.2523562877809133	0.2750424963850989	0.3250835532512575	0.3994082401213576	0.4930924335520899	0.9205244284727745	0.2010182072295486	1.853695493166654	0.05358971948852918	0.05189280865412976	0.0005571608978943525	0.8059382846862719			1.261640589967357
1.546620202554911	6.156737516879511	5.073181852279313	1.538110614344941	0.6193608979881273	0.9581619932326078	0.6560156098216582	0.6624553074634695	0.3638852296493894	0.2499663442270891	0.2756541457291007	0.3249856269849626	0.3988410945724857	0.4932014818365519	0.9201314558990458	0.2010350528100361	1.85760965788303	0.05359300554350821	0.05189794687294674	0.0005571613600397105	0.8059428293018994			1.261640594973265
1.554809988602481	6.124497927059847	4.987735637532339	1.479127816552598	0.6051439755404183	0.9269933842884678	0.6366085912972211	0.650468302397139	0.358877389680245	0.2471465039587447	0.2729042652624754	0.3241829985840878	0.3983975361786619	0.4921373907624459	0.9194903892164403	0.200676391540741	1.863009221657226	0.05359122415675147	0.05189923040737016	0.000557158525772313	0.8060259274203153			1.261640621637357
1.562999774650052	5.913182029286959	4.888432253632077	1.428503470195528	0.5874014143910442	0.9124992855588299	0.6239513669047622	0.6466543182110611	0.3534400361892989	0.2458381716161906	0.269616328656275	0.3223822687349917	0.3975935877063766	0.4902964469744013	0.9170287859527998	0.2000767410891078	1.846699256740173	0.05359025237682045	0.05189934583022168	0.0005571568258387313	0.8060771937620866			1.261640666629707
1.571189560697622	6.053658385256973	4.945350653009153	1.46477730908771	0.591616978879512	0.9133043987075941	0.6267490853766062	0.6504638245575893	0.3543041995528921	0.2518217920135608	0.270596484599691	0.3232296830691118	0.3982736181907501	0.4907528486580472	0.9181620172619246	0.2002899040191712	1.843095828498593	0.05358675130600171	0.05189538233294878	0.0005571588671333097	0.8059799905056861			1.261640695153599
1.579379346745192	6.440121967665358	5.288156469906331	1.572945806035189	0.6411630530909854	0.9317429669848165	0.6413564316519212	0.6530684052874354	0.3593446636712222	0.2534404583775857	0.2733458594178811	0.3257317881483893	0.3992752306938135	0.4927207815160504	0.9210570736478365	0.2009242761816782	1.849082776791252	0.05358400102078834	0.05188772479804615	0.0005571608663435417	0.8059731452840456			1.261640701171138
1.587569132792763	6.015685007244613	4.775695145967881	1.395345436212641	0.5813466399481513	0.9056599146006438	0.6276834117908489	0.6521250726130768	0.3524768435225692	0.2473189345487831	0.2700063365993412	0.3238780205378489	0.3982918669119015	0.4922997537875125	0.9181434006688465	0.2003183402164714	1.856685299417473	0.05358372562652806	0.05188290093122835	0.0005571588250315865	0.8059847753535149			1.261640706239931
1.595758918840333	6.063543665529471	4.797284658823526	1.423377600908479	0.5676101286436938	0.9209041505325207	0.6242439175040132	0.6537383066264366	0.3516450285230711	0.2518128031330274	0.2700715299827833	0.3242384368645533	0.3987049417169512	0.4929800052398727	0.9183329887244325	0.2005118810933743	1.860893173219416	0.05358618924094463	0.05187567447930717	0.0005571557599860127	0.8059134570307012			1.261640730732832
1.603948704887903	6.408159142369614	5.400066764570744	1.618537023530466	0.6598556637476857	0.9641982968811911	0.6621682381030599	0.6555739949239551	0.361242646866417	0.2514542808559429	0.2741569419413864	0.325491036040102	0.399521503850559	0.4941775389747288	0.9219413279237858	0.2014792241506379	1.841894940677363	0.05359156473816983	0.05187516527928358	0.0005571561179191843	0.8059360379211052			1.261640776765595
1.612138490935473	6.012427110024543	5.145905398249764	1.539179013792376	0.6166452482209543	0.9214327870674832	0.6440219630126141	0.6498942906856762	0.3559199889590576	0.245079013120423	0.2690575200416473	0.3223274132776591	0.3974904549047422	0.491699326511878	0.9185652030061894	0.2004325144900578	1.84110295183867	0.0536017377931589	0.05188330164992886	0.0005571588793895878	0.8060172065024076			1.261640801892435
1.620328276983044	5.940193603585846	4.956114438416883	1.493628771433738	0.5886163538687523	0.9233913013884201	0.6313424022028814	0.6521066625795922	0.3512663855417818	0.2447118183150346	0.2673566163087596	0.3221877181304982	0.3976285143077026	0.4917844606853571	0.9178662061718973	0.2003621170846457	1.844722069063217	0.05360706000630602	0.05188709274535536	0.0005571589924431308	0.8059693808899676			1.261640820565727
1.628518063030614	6.127318599345224	5.175031174971608	1.499685517778535	0.6339822063325397	0.9378708188608359	0.6477736098501016	0.6613518853703766	0.3567228200605161	0.2478933483849146	0.2720102823264412	0.3248529166319922	0.398981055538484	0.4935768792902007	0.9203219451949121	0.2009033267220521	1.855915570414022	0.0536043549583765	0.05188735910044974	0.0005571549082644706	0.8059692971737566			1.261640847161535
1.636707849078184	6.015761434686457	5.107572074510673	1.488742634424415	0.6171061600046367	0.9435839225298739	0.6446787296135438	0.6597004374532426	0.3588787523892972	0.2475396468485236	0.27161522733437	0.3238359709885985	0.3983080088909723	0.4922555678906715	0.9191572003739736	0.2006920071731445	1.849701090007937	0.05360410925383883	0.05188649260921993	0.0005571523599486239	0.8060478347158003			1.261640936850519
1.644897635125754	5.953586994555165	5.001415191753889	1.473012707524483	0.5894660668442491	0.9549732577663941	0.6361949678267094	0.6601098071071965	0.3538038106777505	0.2454688426091021	0.2688394687366953	0.3229307771081689	0.3978820251842143	0.4919268416272373	0.918140550212837	0.2005224435709405	1.842361163279641	0.05359851304585527	0.05188933778824373	0.000557154346683915	0.8060537320182839			1.261641004140301
1.653087421173325	5.968334411841285	4.866907045839295	1.455808936536855	0.6034827429801762	0.9382369555910229	0.6475892857765853	0.6604842107805835	0.3555259155892518	0.2462034910448809	0.269372083581742	0.3236924950844745	0.3983985059141278	0.4923065435421581	0.9182763881423788	0.2005660667417694	1.850770112031008	0.05359116840843983	0.05189257421559072	0.0005571556173293893	0.8061371863530762			1.261641046407346
1.661277207220895	5.997741529943914	4.961649167881206	1.489853625797819	0.6397548229522082	0.9303550831093121	0.6502965208868304	0.6589198150701964	0.3586605321335021	0.2486337277874563	0.2730872168861488	0.3243161144703668	0.3989638216993925	0.4926591037488784	0.9196413924967471	0.2008362832297651	1.859687336294124	0.05359008969018687	0.05189887238373306	0.0005571528546854039	0.8060691645460358			1.261641104370807
1.669466993268465	6.073545508758485	5.067150849776231	1.484241745511659	0.6175182815855801	0.9273150699113587	0.6362047901134762	0.6564342611451462	0.354984130383828	0.2480899651285056	0.2735757084056714	0.3245329903568527	0.398702109838806	0.4926973419342021	0.9205102629219859	0.2009096464946009	1.859034882809262	0.05359544384241924	0.05190734637239906	0.0005571493865257763	0.8059691024561202			1.261641202795099
1.677656779316036	6.226832591285744	5.041695494815061	1.465745623698304	0.5927796956711943	0.9280285299339336	0.6346933495127126	0.6562195884059023	0.3551413293318799	0.2492153390394706	0.2720883045401259	0.3245059683905087	0.3987241418507402	0.4926845534768964	0.9202434595104823	0.2008329592624432	1.834623036064379	0.05360160918205936	0.05191431234676716	0.0005571485488915949	0.8059713766908054			1.261641324133388
1.685846565363606	6.215564403994345	5.050187005361839	1.516044748812566	0.6105872910572439	0.9354016830098704	0.6392730131114436	0.6576370282723181	0.3563927320587463	0.2480847552659038	0.2710610029367099	0.3235681702514699	0.397986324480472	0.4922092220296082	0.9187622749602726	0.2003768977165433	1.833294519616707	0.05360145630218394	0.05191863411182077	0.0005571493130317575	0.8059823392673656			1.26164143594986
1.694036351411176	5.943821792777509	4.743690944300185	1.426892476256389	0.5804828007122237	0.9143734980242835	0.6337812807628632	0.6545171673763335	0.3562388801838156	0.2466757429524265	0.2695914283755927	0.3230876161808474	0.3972852722498318	0.4916080747241897	0.9170190879155762	0.1998840533786448	1.838112654751807	0.05360080878054072	0.05191579121750224	0.0005571477813858416	0.8059762235328727			1.261641549686068
1.702226137458746	6.140657013720501	4.971319426450999	1.453747723027867	0.6036446440955303	0.9369324232064647	0.6429562195371143	0.6608895213733832	0.3634678573549241	0.2494679989283065	0.272730551878739	0.3241720929403343	0.3986120709492175	0.4930760527714945	0.9193235467042344	0.2004736791136657	1.854168387600944	0.05359832268275438	0.05190776643272882	0.0005571431268162897	0.80581961972927			1.261641696202544
1.710415923506317	6.565419678820811	5.727406524456918	1.597171040562691	0.7075698600282976	0.988223850534623	0.6679909104094917	0.6698522448096854	0.3693280825780872	0.2508868193893516	0.2769896085930975	0.3258191740788579	0.4004497836038408	0.4952114943624638	0.9245973145131327	0.2017043712392692	1.850781544300842	0.05359394994940088	0.05189872806146237	0.0005571396851016914	0.8057399271532847			1.261641871978892
1.718605709553887	6.114974370496527	5.178157622290732	1.541634979687556	0.6239035556736072	0.9569308139242979	0.641167036143786	0.6557600921567847	0.3597179294110253	0.2468787978493666	0.2723470351921743	0.3237145493465052	0.3985674851068987	0.4922394878850814	0.9195857847757979	0.2004960872957165	1.826897595244056	0.05359488390652326	0.05189358192454246	0.0005571404466722206	0.8058337340910172			1.261642047903173
1.726795495601457	6.020789388513093	5.029091573337562	1.456795203823402	0.6061156503817187	0.9226799432434768	0.6414261535234486	0.6517760988006227	0.3554410050638369	0.2436176573941339	0.2701243436916742	0.3225690762787314	0.3974314439356194	0.490901178614086	0.9177747729763355	0.1998301716649421	1.827412024589584	0.05359284671505142	0.05189258825537857	0.0005571412190748342	0.8059063578018967			1.261642204542175
1.734985281649027	6.003096013868335	4.979417023698827	1.378931559139104	0.6092483974075671	0.8912714142012358	0.6553773158480598	0.6495594527170904	0.3560852492771016	0.2407304837495082	0.2689793347436827	0.3218235310144244	0.3968832357036338	0.4902681279698604	0.9180327574764018	0.1995198535238228	1.845672263915639	0.05359040442349104	0.05189668684868846	0.0005571374828967718	0.8059338248198658			1.261642379925856
1.743175067696598	6.079109232664164	4.993474742664715	1.420085144558474	0.611560412427277	0.907375566527721	0.6490419958939374	0.6496092207271655	0.3558663238625058	0.241330014750099	0.2682893684961612	0.321602538678918	0.3971345005822324	0.4908142019923061	0.9187789178895749	0.2000030788139886	1.841260150675383	0.05359497642532076	0.05190458878079471	0.0005571327810644368	0.8058995196280395			1.2616425762682
1.751364853744168	6.27674710859528	5.154966535504127	1.525607114688762	0.6100027636561123	0.9298187154269489	0.6342520056336196	0.6531088998773226	0.3542156361184511	0.2451336899473874	0.269423313714798	0.3224447737258017	0.3971253594349789	0.4916038121288953	0.9187035709195673	0.200583784814564	1.825948453843155	0.05359759760366369	0.05190787524560816	0.0005571332872058832	0.8059098924196489			1.261642753478804
1.759554639791738	5.926862059397067	4.981571919221354	1.429116887909977	0.5818526326426434	0.8925587433172831	0.621029928799253	0.645486971284541	0.3515341927533136	0.2433902489639012	0.2690011225556317	0.3220961546466548	0.396837686029657	0.490328262862596	0.917318344230176	0.1998406000958437	1.826831525211526	0.05359871387901816	0.05190709454537978	0.0005571359739557817	0.805926626723539			1.261642901600397
1.767744425839308	5.758053401694428	4.700064082641898	1.326736245145257	0.5578181623451782	0.8648416170445544	0.6202033890249677	0.6439097071932183	0.3495187341601759	0.2409781170910367	0.2661998889149185	0.3209276765274752	0.3964150897572862	0.4895301218620347	0.9163022216145316	0.1992760366621694	1.841802551274556	0.05359548774546571	0.05190295228043196	0.0005571352424314334	0.8058544416211708			1.261643004187733
1.775934211886879	5.90563168039624	4.838261234883274	1.367895823430687	0.5736634280983	0.880803585969746	0.6303860346256521	0.655640211778138	0.3543180918696576	0.246562664962306	0.2677092666463916	0.3218022263155663	0.3968576712481682	0.4906509409199013	0.9171287075237597	0.1996355011348137	1.851378586021877	0.05358954532943543	0.05189376501748429	0.0005571316414735993	0.8058802431861861			1.261643117768826
1.784123997934449	5.934727283470106	4.980629073425833	1.406910435092125	0.5942034360638894	0.9093332839291329	0.6352507744964685	0.6588908992179325	0.3588166391272828	0.2473935179262685	0.271538273119813	0.3242123724209191	0.3976183080385211	0.4919484963091715	0.9179809517286908	0.2001773158085401	1.843812911520166	0.05358865157586469	0.05188620094754239	0.0005571298359640915	0.8059108051241559			1.261643248864375
1.792313783982019	5.759304757309752	4.810500585950781	1.345939398012984	0.568950340906486	0.8811678260339424	0.6205796954170464	0.6465347998430644	0.348227845698723	0.2393082156514479	0.2647649274562912	0.3204724358918291	0.3962238248363779	0.4897494305466238	0.9163635707382628	0.1994800245060465	1.83721233964458	0.0535871120778009	0.05188110460394531	0.0005571315476749967	0.8058939230886549			1.261643349703383
1.80050357002959	5.900754407541038	4.910219038533685	1.413970313891169	0.5765082327189041	0.8816852815426951	0.6210711492164016	0.6451573334630006	0.3503167343381565	0.2400421365668768	0.2654107748721861	0.3205261331508329	0.3964527614935027	0.4900017766865622	0.9171741996000886	0.199625653644275	1.83839337990252	0.0535845237566545	0.05187792744029846	0.000557132334052981	0.8058328290401986			1.261643418633396
1.80869335607716	6.10589073696805	4.950124775577549	1.459767518003857	0.577485763690625	0.90281019465372	0.6216241079577853	0.6488391450458685	0.3546063708527035	0.2465456399032936	0.2687122201621095	0.322300104400836	0.3975575814438057	0.4909458332074566	0.9186513169990779	0.2002812920318515	1.850531156568891	0.05359112896473687	0.051877838056461	0.000557129845232407	0.8057723954452971			1.261643479889344
1.81688314212473	6.099667914044327	5.003740850577881	1.505029217346783	0.5925516883050732	0.9151490888453025	0.6240271908787461	0.6518110227023158	0.3553262457757153	0.24698111766676	0.2690363911109759	0.3224188079916901	0.3972631492069144	0.4904062634806191	0.9180930820591572	0.2002724586178432	1.865216750444795	0.05359980770967514	0.05187832456616294	0.0005571274510502571	0.8058527551903406			1.261643553238782
1.825072928172301	6.050402578513634	5.078111253501636	1.543142725246416	0.6159823718384706	0.9403199719481266	0.6325903565665786	0.6531127734736248	0.356190059751369	0.247554823981646	0.2698482370840337	0.3233617234079864	0.3973814633753835	0.4910286770079902	0.9182214656820973	0.2002089911659057	1.849769097863549	0.05360328306921081	0.0518832738144968	0.000557128226499982	0.8058760469336937			1.261643630147445
1.833262714219871	6.119071104615557	5.062160052372126	1.517285742303697	0.6094142976564932	0.9321974616977334	0.6318850198426171	0.6523264278298425	0.3535136198566195	0.2478922264728519	0.2678656222867127	0.3226683731402317	0.3982903857768076	0.4909611388086588	0.9180709793702347	0.1998979306649541	1.828450388585047	0.05360000316936414	0.05188697960720912	0.0005571301574465958	0.8058361939191258			1.261643688828153
1.841452500267441	6.178889196473633	4.919656612459582	1.518671973401055	0.5867634825610827	0.9287993774124156	0.6280723398261061	0.6530171283321166	0.3562993952090521	0.247470744484495	0.2692381144054087	0.3224541768332956	0.397879850261654	0.4915743604150152	0.9176937214147898	0.2000843846610594	1.828238402558028	0.05359337418422625	0.05188528286657174	0.0005571295139585207	0.8058694827793595			1.261643736181256
1.849642286315011	6.071727744467601	4.860760074304542	1.493569043433663	0.5834174738038391	0.9585931424560459	0.6320777121718125	0.6583307672838216	0.3559032393075299	0.245708141467607	0.2701588141653179	0.323091480261172	0.3977906168335765	0.491935291643313	0.9176885167713019	0.2003812088208625	1.846864818284439	0.05359068983474165	0.05188288281031724	0.0005571261596464866	0.8059423727365271			1.261643792427004
1.857832072362582	6.057053335427128	4.969350005513979	1.511781434036886	0.6023117968606475	0.9670294240350651	0.6527416328123663	0.6578632461618873	0.3571278574451423	0.2445496787941433	0.2710656221464525	0.323547454207911	0.3981073327219785	0.4918402802274794	0.9186767479238132	0.2006154170134322	1.831689943985057	0.05359030786757302	0.05188043475715792	0.0005571246109494411	0.8059608932817049			1.261643863517279
1.866021858410152	6.105577420000201	4.890308675252578	1.468439440829919	0.5878648496148517	0.9125794762883614	0.6414928186962392	0.649785864075402	0.3543492839102343	0.2427723067195729	0.2699200724532992	0.3229546416685213	0.3973062039518022	0.4915314678413646	0.9183510221352416	0.2002905847436726	1.824895513294672	0.05358633499651048	0.05188188326361205	0.0005571277667255716	0.8059022229012298			1.26164390850898
1.874211644457722	6.192649134154991	4.893371928713429	1.487145586760192	0.5882661697920002	0.9113502065576231	0.632537914822133	0.6492348707029023	0.3538764505234405	0.2443468564450705	0.2706751671226166	0.3231592797183802	0.3974094629367554	0.4915971929921797	0.9181306255819109	0.2002818163147684	1.828846705931656	0.05358513270131547	0.05188174816757504	0.0005571300560836661	0.8059024799224486			1.261643907876707
1.882401430505293	6.114651393247619	4.807505469735321	1.455642929994921	0.5740470400632017	0.911917783797251	0.6274103510291065	0.6542160514473189	0.3527111126872652	0.2451567839493296	0.2698271777544967	0.3223405262231793	0.3973053328900758	0.4910714063572925	0.9175544898840543	0.2001784658484262	1.835808737776112	0.0535874783003899	0.05188268363702593	0.0005571274090923029	0.8059383954667085			1.261643921300887
1.890591216552863	5.923567733475609	4.714104413469062	1.376007533710721	0.5446861315987784	0.8925698137888184	0.6196305994025028	0.6488329929537033	0.3496528422881562	0.2438670491570274	0.266651414643165	0.321280933324988	0.3971298543310947	0.490447205684878	0.9167771783178645	0.1997963538411331	1.846977594525302	0.05358600366643382	0.05188954414720709	0.0005571242880195878	0.8058915821471245			1.261643983966101
1.898781002600433	6.15656036704595	5.100452637891982	1.550460398928185	0.5880357759225218	0.9689096541260496	0.6410802878989572	0.6567161522331563	0.3598789088837791	0.2491714136990644	0.2713243323701996	0.3239135072829668	0.3993910887765276	0.4929665045567869	0.9199869897946346	0.2009043893356179	1.842915546341942	0.0535860068212732	0.05189712813447812	0.0005571253790969637	0.8057307170015325			1.261644022573876
1.906970788648003	6.322352253262114	5.305072615643724	1.545635042697268	0.6252053827741672	0.9546213612393937	0.6451622344235785	0.652050131278935	0.3588167560999674	0.2472250361113887	0.2731510940910591	0.3243620321056717	0.3990265235236249	0.4925438222044992	0.9208928497934101	0.2006626102362155	1.836234682064549	0.05358368399520269	0.05190101857240665	0.0005571284652684588	0.8057480208815508			1.261644022218107
1.915160574695574	6.202853517079796	5.055714458589175	1.45264693046738	0.5989224208882603	0.9138467719045127	0.6371279560209618	0.6487651044870577	0.3554695797070191	0.2455488102660628	0.2722995731200661	0.3237374588379699	0.3980827397938363	0.4914900265371829	0.9198807069975454	0.2003566979204232	1.838585596505761	0.05357920048163222	0.05190000775890614	0.0005571284781984684	0.8058664105723264			1.261644004389222
1.923350360743144	6.186112421842162	5.021834175906564	1.490425756049988	0.5923284770724607	0.9321472819798475	0.6441488469562732	0.6538131296962557	0.362048930681831	0.2484490636936189	0.2744467658349323	0.324696437828933	0.3988637876359432	0.4926023055988224	0.9205360006039732	0.2010104068122918	1.85574877567444	0.053576558980614	0.05189008958905292	0.0005571252055182299	0.805882976597468			1.261644024400059
1.931540146790714	6.206613458365758	5.069804522727337	1.501361061341931	0.5935914440877456	0.9288915366625683	0.6343520426395296	0.6536375441188972	0.3619062551435235	0.2470099246011891	0.2738446930861385	0.3236586617103566	0.3984020177346372	0.4924734092458862	0.9196970502736571	0.2010177825834389	1.843981643549191	0.05357763052831283	0.05187820195763939	0.0005571230853027648	0.8059282186478727			1.261644082176776
1.939729932838284	6.217563190607629	5.081683735272382	1.436628889227592	0.6122335434280808	0.9212243391999054	0.6343368222374857	0.6540151999797374	0.3593568566873746	0.2461503095835598	0.2726580015470142	0.3226737244275289	0.3979814230770451	0.4918055491512897	0.9192807016870067	0.2005541988785926	1.827067359826362	0.05358439776084348	0.05187228687557369	0.0005571243502505792	0.8058702506871317			1.261644131352652
1.947919718885855	6.060810094596532	4.841234894982782	1.405429200374535	0.5756699085515802	0.900420096580629	0.6310840952531634	0.648419684081188	0.355750123715596	0.2420831425528359	0.2707318539371002	0.323070317755181	0.3978799709663088	0.4915813048607587	0.9186896250782356	0.2002640275424848	1.828958851301055	0.05359089254794733	0.05187061184868345	0.00055712554812623	0.8059091419906491			1.261644161316462
1.956109504933425	5.97630257051707	4.785784053444899	1.402992955836963	0.5696649395985306	0.8817783278827089	0.6309408056280739	0.6461072172627748	0.3537928149443219	0.2420964404138646	0.2701097237706619	0.3228242651190431	0.3975134784995967	0.4906992916051568	0.9177230997241672	0.2001460094124846	1.852764592557965	0.05359769056762839	0.0518717222488296	0.0005571231623774865	0.80600427698206			1.261644202591856
1.964299290980995	5.847000159250327	4.763562679867551	1.375923768437145	0.5607861546659433	0.8833679504858364	0.6226409384741877	0.6441198630559215	0.3482622152787826	0.2421734433596036	0.2680859091088321	0.3217184070939381	0.3969375662940236	0.4898551101531723	0.9165408624345939	0.2000691466773155	1.843307907165984	0.05360179962846533	0.05187766671860174	0.0005571199525241693	0.8059813372788293			1.261644267814881
1.972489077028565	6.001577878927917	4.877730763744008	1.462973902047364	0.5686568760486784	0.922625525173138	0.6211594986706281	0.6472684447381043	0.3499322945697343	0.2463984385905593	0.2687478290243898	0.3224409009075346	0.3975535898398496	0.491090957917083	0.9176047449193716	0.2004202955902313	1.823057996309092	0.05360053270389523	0.0518860275691215	0.0005571205224477957	0.8058899206653107			1.261644348247634
1.980678863076136	6.113601232513371	4.932312481727294	1.537014081834392	0.5928558527478348	0.9562119744254983	0.6353527358320489	0.6525956886747303	0.358550392861766	0.2505543616666853	0.272023581870328	0.3235719150173695	0.3977207373080271	0.4920643506350814	0.9177922902962746	0.2004165200945068	1.823708628302247	0.05359694389774122	0.05189224019040603	0.000557123088179653	0.8059566192458999			1.261644417534951
1.988868649123706	6.052967021431001	5.025474586131828	1.487546642246623	0.6323385189167999	0.9463719138429527	0.6521148881301344	0.6534895395112128	0.3640795835535831	0.2474740967988109	0.2751338483275783	0.3238736793286028	0.3979127470092748	0.4920145468268978	0.9183390375577949	0.2001334576339621	1.8298832438594	0.05359519757975161	0.05190264535824845	0.0005571227407229555	0.8059899536025716			1.261644465158914
1.997058435171276	6.162861588943732	5.292034956112852	1.464084332615988	0.6685808010281846	0.9364097449649352	0.6604373989401748	0.6588932651522831	0.3687004728157098	0.2457464746111692	0.2766781395393617	0.3241817710089368	0.3987094450287276	0.4929168148892871	0.9203416181857436	0.2006625406018961	1.844045731730435	0.0535960534147113	0.05191153279727204	0.000557119961516987	0.8059790428980151			1.261644496875757
2.005248221218846	5.904614566646229	4.763579040978736	1.359342142719069	0.569442731448096	0.8749093447507862	0.6279015580815528	0.6490784549533766	0.353837587662591	0.241457895987052	0.2681042540266594	0.3218345985871043	0.3970162897574118	0.4905536526633993	0.9173552054921721	0.2001513813376352	1.836743526820607	0.05359800205551223	0.05191694276043742	0.0005571196418517594	0.8060468146125455			1.261644544885124
2.013438007266417	5.756117817821196	4.707966031901115	1.330371744831529	0.5606260100888204	0.8672484648267362	0.6190469052644548	0.6434727400273086	0.3504230275018921	0.2405718067830763	0.2666070818245139	0.3209375368796783	0.3963705597090175	0.4895740485908135	0.9163026981438825	0.1995747850370033	1.835403902645165	0.05360068052909622	0.05192430455253924	0.0005571220361889723	0.8060212629839764			1.261644584899516
2.021627793313987	5.912334684003681	4.889166252684472	1.389592315200177	0.5741853934495966	0.899668488668704	0.6250627665344826	0.650170946132135	0.3553256654027821	0.2454348392329388	0.2697965362603053	0.3219291768241405	0.3973120804560479	0.4905453455204819	0.9175914734312406	0.199767559535899	1.845411817619877	0.05359882368336881	0.05192150353344061	0.0005571228524350176	0.8060171381272678			1.261644591858523
2.029817579361557	6.013480985900861	4.931875271082446	1.445297113922185	0.5806815840890559	0.9119304639742029	0.6370930753479345	0.6549543567830663	0.3597066564155041	0.2487358880262909	0.2732808450181374	0.3233239994531676	0.3979998493014673	0.4915406562944914	0.9182269389069632	0.2002591513244449	1.86723572178819	0.05359477679877554	0.05191176388711868	0.0005571205686886457	0.8060713999973173			1.261644597855982
2.038007365409127	5.922410479588157	4.864669441833929	1.392216572735824	0.5900568344884499	0.891737461704599	0.6380174569574262	0.6510144283719126	0.357038688779909	0.244529090203831	0.2731927791230657	0.3244880602644027	0.3975742134674944	0.4917965899648379	0.9174606136857985	0.2004951487417143	1.857619243526805	0.05359085690137391	0.05190297627888438	0.0005571195952810342	0.8061324710455334			1.261644601190069
2.046197151456698	5.920408946438966	4.936209208153548	1.430949273649095	0.5878917687082721	0.8963271578717283	0.63119911147036	0.6509541983467549	0.354685033172679	0.245770420691796	0.2722954949675849	0.3241524733433085	0.3981673035258565	0.492005396665078	0.9186910520182939	0.2005088820882246	1.839951778318216	0.05358859242231424	0.05189046704173189	0.0005571219476681146	0.8059590019826723			1.261644592783261
2.054386937504268	5.957215912291869	4.959618139223856	1.470947065966817	0.6027230926546114	0.9197326095416306	0.6364787485724915	0.6524727793819262	0.3588621881070512	0.2481282547196643	0.2726619560444657	0.3240313577354992	0.3985793335131376	0.492004130335681	0.918828195971633	0.2001569622898232	1.844460329309444	0.05358446206000794	0.05187980523331603	0.0005571240245840472	0.8059126818220811			1.261644574401938
2.062576723551838	5.942625563361059	4.891244227459536	1.451924808187259	0.6224547006920867	0.9331135859835786	0.6430609945923687	0.6543577492333106	0.3565973822944316	0.245012698549648	0.2720285493191884	0.3240448496317213	0.3975879142439233	0.4914309010124513	0.9177347497698284	0.2000529125400411	1.856231241601365	0.05358091770381517	0.05187653256414681	0.0005571231652628257	0.8060101671921855			1.261644553035071
2.070766509599408	5.822767431118169	4.7709959330539	1.366629998458451	0.5800351984968735	0.8971742602044942	0.6318975527761365	0.6523356953694112	0.3532066400327685	0.2431610366818499	0.2696391876637013	0.3223598154353007	0.3966334205809137	0.4900432044776994	0.916318687019786	0.2000557814534817	1.855870769411243	0.05358390463090353	0.05187934378605363	0.0005571213804186336	0.8059232437436079			1.261644536473677
2.078956295646979	5.760865993153485	4.795011526619731	1.364402352751668	0.5963840768800657	0.8879097590059156	0.6319362763057225	0.6488931714746915	0.3536222232090029	0.2432336247067191	0.268286848333549	0.3214904683499223	0.3965838274614112	0.4893907026601759	0.9159307559708455	0.1998646722504324	1.839896131565572	0.05358950428792783	0.0518858822702763	0.0005571221257671931	0.8058744887722952			1.261644514553804
2.087146081694549	5.969828968160098	5.154699324899307	1.505261278967421	0.662848583533588	0.9550451608448695	0.661706571569444	0.6555519102079314	0.3604069600800158	0.2495167451159791	0.2722247916900579	0.3243707986834588	0.3990392589050613	0.4916903491057004	0.919421746897443	0.2004958276288222	1.831890062362643	0.05359617571750681	0.05189542935327909	0.0005571253389059545	0.8058149810891397			1.261644467225645
2.095335867742119	6.166588975565276	5.122800582896414	1.486982689462964	0.6250934849967344	0.9597491668903966	0.6489568549447655	0.655179158772629	0.36291313961065	0.2502659218695933	0.2746190139630368	0.3249012386675695	0.3989202685122153	0.4929234849375256	0.9206247431097598	0.2005586639475717	1.843728887774358	0.05359971214773696	0.05189899417241312	0.0005571265526717725	0.8058398878146296			1.261644412576594
2.10352565378969	5.9149614315583	4.786863639335676	1.35870566143791	0.5549350307341406	0.8873095984684896	0.6252556931332451	0.6463246428040854	0.3547043869147364	0.2417827555912573	0.2712563029735022	0.3236448546165852	0.397669316439979	0.4917280231310793	0.9179732483597826	0.1999580257094021	1.854894757405857	0.05359912565951781	0.05189541196479885	0.0005571241145369153	0.8058834567268252			1.261644358568779
2.11171543983726	5.758369828169299	4.777173845805591	1.345165153357059	0.5558183792476564	0.8778688041201252	0.6207947754347677	0.6456426450016765	0.3544582494495889	0.2411165908171485	0.2723045399938057	0.3239406464176046	0.3976436859516507	0.4913978457775172	0.9176197098456773	0.1998614736370333	1.835065746069697	0.0535986316890269	0.05189087388211731	0.0005571222189828569	0.805834737038029			1.261644358742589
2.11990522588483	5.666161729316014	4.774078002537994	1.338762855394395	0.5847446208523115	0.8742221674672517	0.6307757097560912	0.6458656235975972	0.3530913174162488	0.2398931962797929	0.2675179343767221	0.3210793902229906	0.3966867211933897	0.4897519641991635	0.9167100017989896	0.1996245832408555	1.826724842785075	0.05359579502628341	0.0518894529669516	0.0005571251104067271	0.8058516537314563			1.261644320132317
2.1280950119324	5.68378937991576	4.60921544891494	1.390611216455026	0.5483693664465914	0.8986302081907794	0.6184807672815125	0.6461442559037754	0.3465589028365578	0.2386832620557192	0.2643600731899656	0.3199008270834252	0.3962917303439656	0.4889368892835921	0.9157986566592886	0.199369202834173	1.833299220127479	0.05359128839016944	0.05189407814876534	0.0005571298537532576	0.8058484432489648			1.261644217908976
2.136284797979971	5.880565413802889	4.710827859678535	1.463692820677339	0.5431695146339522	0.9281377523192017	0.6167112994772926	0.6473037523552279	0.3497407883499501	0.2420962209692591	0.2677502361557826	0.3219981469072712	0.3972517154281053	0.490576669003714	0.9166545883267898	0.1997885659879135	1.842592570352376	0.05359180137146716	0.05190232153587195	0.0005571295454887535	0.8058651413824859			1.261644133282992
2.144474584027541	5.809652854951057	4.714807361460665	1.394940799761572	0.5432297739449689	0.8962680745306509	0.6142445179700181	0.6459332213563925	0.3523803557355417	0.2431889197106519	0.2687119369688702	0.3227394632200346	0.3971982816951637	0.4910972923693819	0.9160377748998293	0.2000705979376234	1.844470709536633	0.05359815190731156	0.05191013816526401	0.000557126364661628	0.8059005965354732			1.261644096298734
2.152664370075111	5.760627329589324	4.678919432076608	1.335125104146116	0.5459470281788248	0.8653335427605175	0.6095578491700041	0.6428244045353323	0.3513089605006049	0.2413823211834025	0.2658940404396018	0.3213974417839784	0.3962076547021025	0.4898090341383419	0.9153100024897128	0.200069294607768	1.83588069132183	0.05360737257113467	0.05191183694646303	0.000557126798301623	0.8058802405528832			1.261644064805225
2.160854156122682	5.939188758619513	4.856912779160066	1.370382069723509	0.5745586511491237	0.8825010611369766	0.6182417641608404	0.6448342109601525	0.3537362741352037	0.2449158294263045	0.2685006711635815	0.3220031974684762	0.3971425530502509	0.4906937790794736	0.9172335540082066	0.2002014633541427	1.83576597377134	0.05361180721865896	0.05191336079696678	0.0005571305795868793	0.8057845183537047			1.261643988740364
2.169043942170252	5.858950545043658	4.772926759893665	1.351558534883586	0.5551576321053597	0.8818706686074828	0.6221645592242846	0.6487557092146115	0.3558391428702996	0.2462860605279032	0.2690061631496379	0.3223486606515949	0.3978046610930391	0.491751473854521	0.91853129626443	0.1999453083119398	1.844440582721603	0.05360898428050118	0.05191413814850276	0.0005571322407077994	0.8058074019324506			1.26164389528463
2.177233728217822	5.95027986322734	4.927915713756803	1.400591280962812	0.5693006808895525	0.8887028982047886	0.6302044190744324	0.6530870342091535	0.3602571133221333	0.2454637410157462	0.2710175025793362	0.3236368910397202	0.3981785605488302	0.4925925358855461	0.9192191108125636	0.2003471344381855	1.857303199799487	0.05360500665101693	0.05190688410529315	0.0005571303719648595	0.8058947199082998			1.261643816915075
2.185423514265392	6.106956159470114	4.993994106488664	1.470111606807485	0.5783197219999411	0.921698517570321	0.6284261995111852	0.657616640963842	0.3616214572632063	0.2456193085689146	0.275162730391009	0.3253771534153599	0.3988946500770039	0.4932933323858492	0.919104552273652	0.2011958402158448	1.846584317761774	0.0536036636732489	0.05190200995686528	0.0005571292552800771	0.8059045834050986			1.261643759238487
2.193613300312963	5.753657240365507	4.741203419713631	1.363506722498475	0.5694794221196011	0.8957969035203613	0.625524251984625	0.6543460374145557	0.3566479384897688	0.2442341915902302	0.2728719511133036	0.3233928974830111	0.3975150923969266	0.4907978271245189	0.9164941873636762	0.2001415269345714	1.833288030042084	0.05360573593895556	0.05190361143612392	0.0005571317373937456	0.8059440515285364			1.261643707875454
2.201803086360533	5.67769570153103	4.624436898951981	1.317654936884093	0.5530654409561099	0.8610586322400038	0.6244650792106415	0.6453066050798114	0.3525878446530618	0.2421331725777431	0.2685521329815528	0.3214132128558523	0.3964462522167901	0.4889540616976065	0.9152358677690181	0.1995369873014557	1.84395447602404	0.05360566623877945	0.05190390946363	0.0005571348255192793	0.8059817249423548			1.261643641808224
2.209992872408103	5.839199551264664	4.714182660861361	1.354170522969682	0.5605501171253918	0.8623441234891092	0.6161894400288824	0.6418750471424731	0.3509988869389659	0.2424157832810029	0.2676207160244584	0.320797835063422	0.3962050210235584	0.4890574556653939	0.9155225774031881	0.1995478097225853	1.868090887621507	0.05360442797271684	0.05190499406890575	0.0005571343274416978	0.8059446091297858			1.261643563894471
2.218182658455674	6.13164488812172	4.923714411972021	1.430305701650023	0.5837550645606362	0.8802643121701782	0.6188135801813036	0.6429011487772409	0.3494339522095518	0.2438462372880747	0.269697547618291	0.3221014724954783	0.3975146254199806	0.4910124930756268	0.918091008293632	0.2002610190923051	1.873431636363242	0.05360321890614115	0.05190921624731371	0.0005571314846480847	0.8058817052422371			1.261643508779763
2.226372444503244	6.09310250565487	4.952040779391011	1.456405813431016	0.5840434833231828	0.8926520452348234	0.626367421345749	0.6454904066763443	0.3515350114566906	0.2432101261816045	0.2702824800089737	0.3224675346954834	0.3974677675739179	0.4913745079412476	0.9182235796655621	0.2002888548794143	1.852428255171375	0.05360124937031854	0.05191040068337873	0.0005571317536147535	0.8058658747045717			1.261643473468802
2.234562230550814	5.978402973286319	4.892342664267579	1.504081949823732	0.5895716819370144	0.9180114873525433	0.6331555500825906	0.6480303120161403	0.3538059071848049	0.245614723760122	0.2710351739937206	0.3226300714384452	0.3973303632878191	0.4909022125411904	0.9177974099897708	0.2000423231944105	1.851830205235489	0.05359909167255837	0.05190607556963272	0.0005571357302004255	0.8058258890073903			1.26164342593805
2.242752016598384	6.116527206114897	5.008704666913085	1.551068318661938	0.6005081208787955	0.9479608913874976	0.6347750115081517	0.653373915379952	0.3559455752358632	0.2516971333034664	0.2724835224243408	0.3234424916740634	0.3985981216353248	0.492244322592611	0.919842509347268	0.2004603712818945	1.863326655098933	0.05359059354581957	0.05189739701842138	0.0005571378866272679	0.805756542776545			1.26164333259781
2.250941802645955	6.087849166003302	5.042451618583965	1.455850734052438	0.6041334080288199	0.9139202166982593	0.632203686127221	0.6498469885095987	0.3547551083616771	0.2452053403867634	0.2693754996012941	0.3231669100451748	0.3983995680362334	0.4925129459778899	0.9202688764016729	0.200739157279038	1.870010017714838	0.05357888847122039	0.05188898457816079	0.0005571351161904905	0.8057069432209444			1.26164327687113
2.259131588693525	5.984466083185416	5.059482222764117	1.437328815429348	0.6226055789271975	0.9128665777569612	0.635823640214038	0.6475101315713833	0.3521621610281847	0.2413459014075621	0.2673674535023439	0.3227612100639768	0.3972857066367362	0.4914060492087546	0.9187729737960094	0.2005817566558342	1.862815604035373	0.05357664967274302	0.05188268820643646	0.0005571330805126917	0.8057202888666601			1.261643260160174
2.267321374741095	5.801941673363761	4.930907060591013	1.398118848170582	0.6222606391075721	0.9035830093439926	0.6387684585264062	0.6475843342685811	0.353974890495185	0.2410835416879839	0.2695413715568319	0.3236807725127216	0.397332710027952	0.4912165969524409	0.917508912777646	0.200396265803389	1.850279594339299	0.05358430754460929	0.05187741105460282	0.0005571359565637088	0.8057287653184919			1.261643224645447
2.275511160788665	5.752634607984027	4.85344835791648	1.365572699309129	0.5999585940849852	0.8924143628325941	0.6336130301037404	0.6482380848794	0.3539487404572053	0.2427622501499635	0.2706098878705239	0.3236451117995212	0.3978225648151719	0.4910122253671955	0.9172653105729971	0.2000686390345995	1.856717046497675	0.05359232964896665	0.05187431331612886	0.0005571389498519536	0.8057578094592986			1.261643162596598
2.283700946836236	5.815029113452855	4.920024265947146	1.368363737046471	0.5857924628106232	0.8753737014011245	0.6207034424349902	0.6418633782088463	0.3498300486761654	0.2410763812691296	0.2673477343848925	0.3216926325873702	0.3965242054476234	0.4898362555604009	0.9161277248198233	0.1996275723690825	1.867749751700274	0.05359826941200342	0.05187594034611429	0.0005571377589104186	0.8058572233800984			1.261643103200588
2.291890732883806	5.72703577941965	4.80938224011208	1.354130102445861	0.5622173319388009	0.8658039073282233	0.6109916355349349	0.6397324408337688	0.3463355513740144	0.2390053476095517	0.2659297342795471	0.320568176853793	0.3955907264413784	0.489154382607472	0.9151286579356901	0.1996793023621757	1.855209325562114	0.05360748264914045	0.05188053205909831	0.000557135082721416	0.8058800680701923			1.261643076320819
2.300080518931376	5.90432182299311	4.843423964058416	1.404155720743555	0.5673799270027399	0.9007755850350986	0.6133900240511141	0.6476751301924982	0.3464222576047271	0.2428838001813685	0.2667760894967576	0.3208236345744817	0.3960483549763276	0.4899429880779167	0.9160161284802785	0.2002868736495084	1.83965770820991	0.05361503203398892	0.05188360963609951	0.000557135443391158	0.8058180118865234			1.261643061393749
2.308270304978946	6.258111614488081	5.041575886472526	1.529055798244938	0.6010336112632184	0.9462022370049462	0.6291576349486032	0.6559471343076781	0.3536041717105208	0.2467367396775656	0.2704686416655611	0.322240097895563	0.3977630778694767	0.4917473905575108	0.9191162256481479	0.2008693146208355	1.840852692704729	0.05361837920479019	0.05188777998062301	0.0005571381516549239	0.8057236867413764			1.26164303926575
2.316460091026517	6.292931927141591	5.132008420162964	1.565319639580057	0.6066391901467908	0.9402719702125217	0.6361975387581477	0.6584525765059952	0.3570990490989793	0.2460240544713564	0.2708999675453798	0.3233129545337274	0.3984790444013924	0.4929512606808018	0.921008966240723	0.2007460673072699	1.855701750249966	0.05361585317978534	0.05189152356743195	0.0005571389878685025	0.8057341125937257			1.261643005863167
2.324649877074087	6.179409814426646	5.035992579355294	1.474526416754519	0.5938552487113622	0.91406970592356	0.6384814419183876	0.6508284107293552	0.3552906549670922	0.24227574138817	0.2705656357937464	0.3235087933497283	0.3981317681744115	0.4924702292026589	0.9200229174207918	0.2006083358549117	1.865396530066199	0.05360842216603195	0.0518893101969553	0.000557136799975418	0.8057525255670462			1.261642975857984
2.332839663121657	6.198902849462038	5.094299227407213	1.516082237308913	0.6290551094348824	0.9417126257688204	0.6506857063073719	0.653240237311453	0.3576024718175749	0.2453339943703083	0.2732950254595115	0.3251203569385753	0.3989216079932449	0.4929272729568882	0.9199685793843814	0.2011978624924779	1.85857490463823	0.0536040038583616	0.05188917461263103	0.0005571350501014296	0.8057571757840557			1.261642980230569
2.341029449169227	6.290414283085796	5.245873852746533	1.624125009401857	0.6500623559403561	0.9650709524102449	0.6415219883890123	0.6530689124458668	0.3582193044382703	0.2481869549356176	0.273757550329336	0.3248734779455089	0.3993324641674546	0.4925814075518333	0.9202105490905458	0.2012198366778652	1.851340945256998	0.05359919106816283	0.05189677239554628	0.0005571363224616008	0.8057312145718539			1.261643003577925
2.349219235216798	6.216485394342397	5.179143840580273	1.539644421532441	0.6328800029630204	0.9617187585971866	0.648201670562816	0.6537788585008383	0.3594337210954396	0.2492012930376451	0.2717259555051315	0.3242419991853761	0.3994148927704212	0.4921181538481464	0.92062948183802	0.2006041289472108	1.844844285080908	0.05359857071231375	0.05190172800970868	0.0005571377379417866	0.8057005865249146			1.261643019346165
2.357409021264368	5.809967131617317	4.767859959566374	1.365101691639945	0.580986261516212	0.8894134751251146	0.6386134223035603	0.6502998043772572	0.3575647579439566	0.2472689055559068	0.270045770282294	0.3226858040710151	0.3976957654640437	0.4908440234960588	0.9175488458506532	0.199760166089117	1.854133111342274	0.05360266916898627	0.05190098461528968	0.0005571356215958662	0.8058032861399638			1.261643024765752
2.365598807311939	5.714206620562764	4.685584466574947	1.345245787873695	0.5766845367022487	0.8778816401386894	0.6297400379036713	0.6490726511406401	0.3582212959862693	0.2438267230113371	0.2709173038901955	0.3221228304424574	0.3969397522219267	0.4905994741628965	0.9164257979948078	0.1998011680685864	1.865095815680674	0.05361193205344447	0.05190661701776789	0.0005571322483494231	0.8058593136200913			1.261643063396171
2.373788593359509	5.836929296592722	4.834645991696544	1.384947907310386	0.592978199304486	0.8849490297223861	0.6346913928230633	0.6534379254296666	0.3623093141460585	0.2452115847145664	0.2729409335520614	0.3231008883817515	0.3976228367692886	0.4913638086915379	0.9178890570462156	0.2004826633134034	1.855727258783906	0.05361700657267218	0.05191665085461625	0.000557132983342999	0.805810966557841			1.261643114976336
2.381978379407079	5.964375541968314	4.951964233469567	1.422433533068376	0.5878516021713954	0.8956586295048715	0.633848408553358	0.6567806847481855	0.3599129214782971	0.2501947549303448	0.2726236321687602	0.3237486944892763	0.3981886017255431	0.4921647199596215	0.9184897904526842	0.2005495313885534	1.860411238608639	0.05361066873023654	0.05192218236231806	0.0005571358725969368	0.8058087390274872			1.261643147269761
2.390168165454649	5.958593911241371	4.744139739752015	1.433434695628659	0.5486361320127919	0.9008177261499226	0.6218138343508687	0.6502777809682082	0.3499660660549391	0.2473665864478287	0.2683387408616941	0.3226771530360633	0.3973972387885659	0.4918211509953389	0.917111557911433	0.1999680548625364	1.862626529341568	0.05360404131998028	0.05192509725199383	0.0005571350414647283	0.8058655432102396			1.261643188760528
2.39835795150222	5.908348401475766	4.826385945110434	1.406840763594222	0.5760260573082072	0.8958683130385864	0.6324015226773746	0.6501405854739789	0.3539332488756016	0.2444464475951859	0.2694460606401795	0.3236448525638564	0.3975848463534082	0.4918684460947325	0.9180176104482262	0.2000453173260297	1.874251008738181	0.05359953287306617	0.05192487277211934	0.000557130591810362	0.8059206998620211			1.261643271446659
2.40654773754979	5.817351693651987	4.734737719448917	1.384298318168316	0.5877283428034186	0.8925966857778433	0.6353125303237067	0.6496597802228145	0.3535630994188421	0.2418030295303468	0.2680203283512775	0.3221455189356803	0.3976491738945218	0.4909687120556183	0.9175419778748745	0.2002298046788766	1.858007976475045	0.05359464895127052	0.05192439981391799	0.0005571283545891886	0.8059576384359372			1.261643367262846
2.41473752359736	5.914528735734063	4.802857248012756	1.438347902774363	0.5809116397516695	0.8987215624823602	0.628973727231078	0.6473507228547888	0.3511430873063351	0.2409405356093466	0.2676729609652689	0.3224900202874731	0.3974234831618411	0.4912884361329534	0.9174889370745872	0.2004526428643799	1.846361181497954	0.05359347063844151	0.05192435638642371	0.0005571296322903997	0.8058693801735775			1.261643451963097
2.42292730964493	6.291440127684283	5.147951806495718	1.518408622969905	0.6214853491221761	0.9326731241293444	0.6361788472670054	0.6507897547564406	0.356747460210703	0.2435849414347639	0.2715759965796636	0.3246418304137946	0.3987419661914812	0.4938877698817665	0.9202444133730276	0.2013576897691841	1.846629857858766	0.05359532859685256	0.05191999911197873	0.0005571303150000079	0.8058152715307362			1.261643522129069
2.431117095692501	6.044408570965045	4.961977977942355	1.449953379208878	0.5976942051546088	0.9306190609018691	0.6320464485081899	0.654576135669283	0.3540882644033155	0.2456476745124618	0.2702868462719102	0.3234338632986522	0.3988263269938011	0.4926936574519446	0.9197725655483292	0.2008828465805194	1.853848097150356	0.05359796046334592	0.05191706863024075	0.0005571279950565081	0.8059024315660216			1.261643599871327
2.439306881740071	6.068375449202222	4.862281833991879	1.441620100515703	0.5830511329409795	0.9130346936941592	0.6263089383748074	0.6494816369906979	0.3485909545419198	0.243951120586395	0.2688593104838579	0.3228317624718794	0.3976949853797639	0.491414129858706	0.9190093837270297	0.2007809637703948	1.859279861839076	0.05359773325791206	0.05191079650111246	0.0005571249598758733	0.8059431378697447			1.261643708360725
2.447496667787641	6.114644140346607	4.878219428136436	1.481096771796461	0.5728088412316494	0.9065585649538056	0.6256570466438068	0.6466292654747818	0.3481937629650112	0.2435997093554584	0.2682622643450233	0.3220558583690186	0.3972766580988263	0.490986411061548	0.9180576053595386	0.2004729989367366	1.853555771460266	0.05359402700815519	0.05189970360971514	0.0005571245310659676	0.8059726705290482			1.261643834057053
2.455686453835212	5.925023369290844	4.8599938493071	1.456450350970363	0.5595331841116117	0.8893279764881274	0.620240681746827	0.6489531860190283	0.349845016662685	0.2445693643671704	0.265598644089717	0.3209461672124706	0.3967604849681082	0.4897459853999261	0.9164023576282179	0.1999699899152955	1.852774854296466	0.05359190340754486	0.05189410059494336	0.0005571262943449113	0.8061017274186247			1.261643937490469
2.463876239882782	5.827330737815632	4.919279926254461	1.411546228042322	0.5576619220096639	0.8842299256802075	0.6171500600008738	0.6496813677801534	0.3491420824280148	0.2432006733451968	0.2661695144328486	0.3213066213211739	0.3964826210049775	0.4894076636126938	0.9155402400837814	0.1996830514355934	1.857435178378674	0.05359131613734762	0.05189035929283969	0.0005571261289417308	0.806121351714582			1.261644010171902
2.472066025930352	5.828267620047612	4.812600010291845	1.377877189727153	0.5601563946400353	0.9059667056648965	0.6237434959973713	0.6539463039638937	0.3517762645883993	0.2439594518199681	0.268924061841367	0.322448245370979	0.3974532254121034	0.4907039374975249	0.9168839161108747	0.1998590138239416	1.876604818397174	0.05359046590469531	0.05188815971800725	0.0005571228502463179	0.8060598616310508			1.261644083007936
2.480255811977922	6.004968118842728	4.897801227137817	1.431490870808134	0.5799101342391962	0.9274141564653724	0.6299081549338293	0.6561263209095434	0.3572296693449312	0.2468667976508483	0.2718704547132308	0.323893049803804	0.3987442070059641	0.4928009101135433	0.9195318721668533	0.2008169555058263	1.87213434217443	0.05359134116356234	0.05188971499677908	0.0005571209311487366	0.8060382186678759			1.261644187275427
2.488445598025493	6.26717950591345	5.1178342746766	1.562639572817549	0.6040469556009362	0.9559649564304373	0.6352274240736876	0.6554642758818015	0.3554620462419756	0.2482066456399472	0.2718928073917402	0.3246486640461146	0.3995653906314613	0.4937591803053762	0.9204175583875818	0.2011215285333194	1.865262914836842	0.05359798157907431	0.05189975218231983	0.0005571230953018436	0.8059373819112339			1.261644264969995
2.496635384073063	6.116022210615214	5.005630754274474	1.540577596278857	0.606854354419246	0.9469997259130136	0.6460049267450251	0.653698875731648	0.3550617654432937	0.2468433403623192	0.2706524911581009	0.3243370631021224	0.399547202638283	0.492924466185783	0.9197991938492629	0.200371308733624	1.867968065451407	0.05360709902606429	0.05191492807496482	0.0005571234808240921	0.8059019753109671			1.261644341607872
2.504825170120633	6.039927109844853	5.060728464552351	1.45530423081186	0.6354026902754017	0.9374793322956009	0.6477599799343001	0.6525586377253104	0.3558333160544262	0.2445282185125562	0.2719472700168751	0.3242274443558563	0.3981274428689975	0.4924191764732237	0.9193289619345963	0.2001968961061829	1.885723451061106	0.05360792171594177	0.05192272299060974	0.0005571202054286313	0.8059787621803911			1.261644411216892
2.513014956168203	6.113773290506884	5.089934638552323	1.426581575632837	0.6160943540795971	0.9223268479471589	0.6329122383823244	0.6491177165437272	0.3522806480392279	0.2421404099574515	0.2698113624702264	0.3226401549761107	0.3971474482404387	0.4913699797764233	0.9181456578680671	0.2004211814690146	1.883073982448818	0.05360213020945698	0.05192200179822513	0.000557117333046177	0.8059802405971149			1.261644506711279
2.521204742215774	6.133818799023657	4.889959749750783	1.42854218556819	0.5808899269994795	0.9123127649581264	0.6216153040441609	0.6456383457349885	0.3513659790199175	0.2431585464214215	0.2679354441193607	0.3211773269742296	0.3971971251930411	0.4908324938287479	0.9173037369597626	0.2003973614318325	1.858737030937969	0.05359717255925263	0.05192144329316596	0.0005571180170673746	0.8058481362664748			1.261644593315826
2.529394528263344	6.051744004532661	4.80834070791465	1.437594744754255	0.5663914247585541	0.9277821137065709	0.6269397882198048	0.6487810920236861	0.3536155039994391	0.2449122869642665	0.2691589244642345	0.3222172907265747	0.3982585667908498	0.4918831315738849	0.9183078427647231	0.2004643593167365	1.859521168650407	0.05359490021434916	0.05192386734787287	0.0005571201461316533	0.8057504425919433			1.261644658668931
2.537584314310914	5.932915834758837	4.920112615641263	1.395694358251073	0.5927527250815036	0.9204008330716499	0.6383138420222707	0.6538835407173176	0.3598412410052935	0.2463569814407974	0.2734053214302372	0.3247437142790913	0.3988679182515327	0.4927715132315416	0.9191317293669691	0.2005357099088525	1.867180489495302	0.05359455663058989	0.05192425092223676	0.0005571195882417188	0.8058828014994464			1.261644711728472
2.545774100358484	5.826938600862538	4.755219173720742	1.341517057028968	0.5697338870934332	0.8865947218606274	0.6289243944157171	0.6479474009834594	0.3543474451259398	0.2437551391717694	0.2689419250189525	0.3226144447201567	0.3976957291821615	0.4912459081446918	0.9170945690329323	0.2001545529243731	1.875077277048913	0.05359563794284705	0.05192408366550079	0.0005571166903336396	0.8058980694406427			1.261644784477894
2.553963886406055	6.011765658502944	4.832188880609643	1.428255781127397	0.5848008949652687	0.9133348206425893	0.6382005125435352	0.6532182858223177	0.3559513127727243	0.2488451418370601	0.2685939479880993	0.3225347327482864	0.3979059455202998	0.4915336072719261	0.9186955219249797	0.2003967126639351	1.865090493689716	0.0536016494205384	0.05192937281656063	0.000557115645441056	0.8057643865562409			1.261644864837826
2.562153672453625	6.161593128704887	4.9048962340511	1.439643333225842	0.6030657113030309	0.9337502319378871	0.645742830303199	0.6588186469485948	0.359946739222046	0.2485898300900825	0.2713175683507443	0.3239138492048967	0.3983131847882883	0.4924874952453668	0.9191499000202233	0.2006448193444326	1.853558287593511	0.05360574443969905	0.05193075006008843	0.000557117619326382	0.8058489990139366			1.261644917257733
2.570343458501195	5.848744744479182	4.694519871217111	1.321060177987523	0.5596347866662104	0.8715673737429713	0.623587115935375	0.645885374071629	0.3490372213446975	0.2414817822541301	0.2673411166356093	0.3219428464421286	0.3965351097012826	0.4896914221268217	0.9160777432490682	0.1994938090190627	1.85869912367811	0.05361025325757287	0.05192593003025028	0.0005571187082644153	0.8059221329277293			1.261644945721326
2.578533244548765	5.853954136307044	4.928558453391737	1.354448847223774	0.5700742480805	0.8815192218997109	0.6214898514006685	0.6477695188581835	0.3497398005057952	0.2437324112170352	0.2682791316367674	0.3225157570926343	0.3970172914447597	0.4903755570565401	0.9171776138739186	0.1998364441708614	1.868608313914524	0.05361221688933793	0.05191909351852154	0.0005571162554524793	0.8058386456733514			1.261644981451663
2.586723030596336	5.990741838641739	5.180022970674249	1.501990573572297	0.6091442880569495	0.9366405579879497	0.633893677479263	0.654504572401289	0.3557236703702797	0.2482548091302759	0.2699788922466678	0.3234093553803774	0.3979021529979113	0.4915558642112135	0.9184858751733708	0.2007548634311937	1.86517636362146	0.05360587538771963	0.05190828306256808	0.0005571135723115423	0.8058431939237223			1.261645032039273
2.594912816643906	6.050705245174701	5.143964728450987	1.520069922643397	0.6441968564441937	0.9449991445688355	0.641285236907022	0.6542069819823226	0.3561464836235992	0.246496480315259	0.2714350169809696	0.3232661058594118	0.3980892502181132	0.4916189739716966	0.9188520870662262	0.200797304667452	1.86641666316988	0.05359988792989744	0.05189800099153646	0.0005571148458745044	0.805866122321243			1.261645076605955
2.603102602691477	5.936335062405534	5.075712701420097	1.45710067858686	0.6305602414863738	0.9428670045191543	0.6450735340758418	0.6542909614048343	0.3532964004075261	0.2453733870663898	0.270109067435807	0.3234046200641008	0.3982213938966526	0.4916240387563053	0.9185894306970236	0.2003775387285867	1.86483104693081	0.0535976212704464	0.05189081029315027	0.0005571183020005619	0.8058193323222959			1.261645090049844
2.611292388739046	5.744878319355919	4.73802641958	1.381606297874473	0.5618258042224509	0.8839349581433167	0.6237444086813735	0.6443956362170441	0.3492547116701948	0.2412469279314877	0.2674318553594492	0.3216041981288608	0.396956533643799	0.4900657629902839	0.9170782222201656	0.1997511542916194	1.867586325401106	0.05359622186356114	0.05188926628117376	0.0005571176469687624	0.8058507245105089			1.261645100377336
2.619482174786617	5.809224412174962	4.830595318357172	1.376539700724373	0.5838744472628834	0.8797234188924308	0.6303622715211834	0.6463960096807149	0.3539282893677519	0.2423440854644042	0.2687465601762881	0.321874053260375	0.3968103482728025	0.4902826382286837	0.917623957910771	0.2000122017936712	1.879651505952147	0.05359526641573087	0.05189183718700026	0.0005571142643298674	0.8058124661993338			1.261645112648254
2.627671960834187	5.990874005671553	5.048999897646111	1.442048358246067	0.6175469679918489	0.9096327638245238	0.6457441086233781	0.6531544807643966	0.3647271807862699	0.2465178716396609	0.2745345505991516	0.3234969867142911	0.3974996771519311	0.4911757186768521	0.918099845723887	0.2004216886262597	1.860474634835346	0.05359997125459008	0.05189521099508953	0.0005571138346894792	0.8057635317097931			1.261645160732804
2.635861746881758	5.97570180118089	4.872940095345154	1.401412150935892	0.5754204149329787	0.9030135038213244	0.6391499139343019	0.6524853992484978	0.3621276560448655	0.2457409135910484	0.2731799659417777	0.323813265081271	0.3984235544456602	0.4917100129916211	0.9183527836883597	0.2002100103843552	1.848560744597462	0.05360912307858556	0.05189651828382174	0.0005571157316076548	0.8057793901690314			1.261645190396743
2.644051532929328	6.042005486165253	4.870748449198025	1.418513731143366	0.5840197569542135	0.9067739320561808	0.6486261767563211	0.6504271451277773	0.3606617000171728	0.2457656140582641	0.2720862912792396	0.3246972127557154	0.3982342086336729	0.4921693260860358	0.91785405888333	0.2001655065083485	1.842753128987846	0.0536069304459271	0.0518991606967182	0.0005571168636596191	0.8058097052729272			1.261645178985471
2.652241318976898	6.10485272170789	4.936429337196529	1.471452684361858	0.6162359720840045	0.9250797132945071	0.6609505292427791	0.6528085275832074	0.3610073046152401	0.2477854473251817	0.2722967533771338	0.3251008935573529	0.3981138349861468	0.4924729741837978	0.9180221173297838	0.2004969017647779	1.846862742528164	0.05359712117510703	0.05190269947683818	0.0005571152125023191	0.8058529029045072			1.26164517301063
2.660431105024468	6.083369495899246	4.752350260433042	1.454244524222922	0.5790425660286395	0.9159585408850235	0.6343904787090783	0.6530684929122539	0.3541949154401814	0.2484287438601237	0.2692349543542866	0.3227859213850082	0.3976863320080214	0.491420780123705	0.9174873762765254	0.2007234618249877	1.854071875482688	0.05359274233027485	0.05190255850325988	0.0005571133336660734	0.8058393232725746			1.261645197784213
2.668620891072039	6.016936067954521	4.770507315380294	1.487291167823282	0.5648591258696172	0.9360558012588104	0.6249431180349582	0.6559761125746599	0.3509946309730649	0.2507967481417235	0.2681046598849114	0.3223176661449416	0.3975011246878462	0.4913387376997632	0.9168195078751408	0.2005428199382329	1.851141125482416	0.05359218127009416	0.05190165625849508	0.0005571142879861898	0.8058176358250365			1.261645229334414
2.676810677119609	5.965005105955718	4.936943524188614	1.49646249627961	0.5847912255473885	0.9293539503809528	0.6293767046918303	0.6605931956369552	0.3532533424683377	0.2508317036693683	0.269598907007439	0.3229680531628921	0.3975659318902605	0.4919931597021991	0.9174723140971975	0.2006282522612698	1.850763426534684	0.05359368254022586	0.0519055362494718	0.000557116163512486	0.8057956981968534			1.261645240215215
2.685000463167179	6.003665002548281	4.938009252931622	1.436285619052121	0.5856982534575852	0.9045314156073979	0.6286920693831389	0.6544659679498414	0.3551563175331361	0.2478135264053368	0.2704499633967106	0.3232741842640054	0.3979318096687481	0.4919749059239767	0.9181234125143841	0.2004505122201014	1.863365212557792	0.05360037287302557	0.05191439177194005	0.000557115536738723	0.8057734915804956			1.261645242380531
2.693190249214749	6.068937709547867	5.022457058856237	1.427503307043525	0.5858852917867581	0.8994920050356895	0.6230517444797438	0.6484375848368267	0.3561089324201631	0.2465131336208893	0.2703203690508066	0.3232910987830249	0.3975470550505554	0.4910625524994103	0.9178488344308853	0.2002262055417267	1.858406624654177	0.05360893437119551	0.05191895613777926	0.0005571129655418494	0.8057090194688548			1.261645266302099
2.70138003526232	6.12557715007059	5.070321865384299	1.431042798124587	0.6046127574953785	0.9016888082241089	0.6359882935194444	0.6523433587995584	0.3590713411770949	0.2491132472806094	0.2711355450533662	0.3244591411209462	0.3973430004244872	0.4913675989665749	0.9186759742918675	0.2005865000746388	1.845428047634653	0.05361276789836619	0.0519144895621677	0.0005571122156319652	0.8056226619315427			1.261645298554383
2.70956982130989	6.042097055629614	4.960914568991344	1.421211171201177	0.5968063377810326	0.9171706306864703	0.6429733610545879	0.65254474016362	0.3586702049393799	0.2474070020835517	0.2718511834857262	0.3243573792901169	0.3981912540549171	0.4914208700736726	0.9186528080342342	0.2007303794796737	1.840429813102752	0.05361410267436332	0.05191359115438254	0.0005571149306602792	0.8055787867222991			1.261645297253118
2.71775960735746	5.992577479903747	4.904726046404697	1.448008539658684	0.5785245467417426	0.9252290256571459	0.6375436385281802	0.6490538774416973	0.35567715899258	0.2445720885298347	0.2715076337127544	0.3229439051570512	0.3982999947922873	0.4908343006611222	0.9185970523095077	0.2004323228297944	1.846321288699638	0.0536103703720788	0.05191653820475726	0.0005571166868798741	0.805558599135997			1.261645299684035
2.725949393405031	6.104769961467453	5.088520560450879	1.535508306808079	0.5933615435425559	0.9438148886900287	0.6379266994863081	0.6547211581094484	0.3595945752768052	0.2484536352567494	0.2717075134053532	0.3233892991890213	0.3987327490125656	0.4921157690318207	0.9197791350565546	0.200735862981641	1.872089317748999	0.05360360997287766	0.05190968969380232	0.0005571145351187046	0.8055203271193737			1.261645286924663
2.734139179452601	6.312093696731423	5.192230298908177	1.634282524935889	0.6027458782128184	0.969341759037583	0.6370227724589018	0.6614030703104427	0.3592073283642685	0.2533754568455806	0.2719433317391562	0.3245517727685898	0.3992579214047019	0.493245210559771	0.9201712008377614	0.2011934435471798	1.871221463767212	0.05359886260869234	0.05190170809237955	0.0005571128993442775	0.8054322159123453			1.261645297225519
2.742328965500171	6.090424966086423	4.984220894713374	1.574103955011588	0.5949728937619195	0.9521679387156395	0.6412386142801555	0.6622207692458597	0.3595655228945267	0.2521927841822052	0.2722725132066593	0.3246753115038664	0.3992746777032241	0.4926758781222964	0.9203247377591387	0.2012826052288215	1.863533915798278	0.05359567700125475	0.05190131455935109	0.0005571156701460492	0.8054315344229945			1.261645281993929
2.750518751547741	6.039988482772977	4.885654618273955	1.471906178974287	0.5790576705763424	0.9068340466755771	0.6268519020375486	0.6527412740259606	0.356376883805015	0.24905677354393	0.2713086422659598	0.3232899561428448	0.3985855445197077	0.4917911193460949	0.919090774959204	0.2009551140147355	1.864766180344699	0.05359605691440011	0.05190357747900694	0.0005571191665712805	0.8054978310118567			1.261645229661945
2.758708537595312	6.088075722154617	4.929634276900917	1.477346945432025	0.5897163480548173	0.9210043964355344	0.6251543791184107	0.650877749337413	0.3549347690731678	0.2474419784900765	0.2698321092858204	0.3228627273166123	0.3984320990921541	0.4915495528496113	0.9184449722297872	0.2006739733032331	1.877229683756546	0.05360100113331669	0.05190731878111063	0.0005571184330699885	0.8054862804601535			1.261645178653397
2.766898323642882	6.121145015304809	4.993916677318731	1.547727883060861	0.6135118929784027	0.9524921828733178	0.6404628540395312	0.654009001817775	0.3563512202739637	0.2468630336129733	0.2719423642635165	0.3247185482073182	0.398852998154572	0.4927365362772093	0.9195069258629832	0.2008525537006986	1.876643400224906	0.05360808754864992	0.0519101440428053	0.0005571163664970502	0.8054482081124609			1.261645125480292
2.775088109690452	6.324697762532205	5.117139270709773	1.573898833512747	0.607483850699261	0.9742627561161235	0.6424244145469891	0.658755225486615	0.355556726734021	0.2483095717179406	0.2728366393462542	0.3250318177694319	0.3988534200129807	0.4931695430402329	0.9202401323454955	0.2009575590843739	1.853382340719301	0.05361154734624853	0.05191288808290906	0.0005571179659963406	0.8054545312466113			1.261645068682668
2.783277895738022	6.044418819006496	4.943156598571208	1.437045599614993	0.5737545892054626	0.9139436816422559	0.6293650818494186	0.6531495379624096	0.3548623151340679	0.2453044004982419	0.2706271279400033	0.3237196609832069	0.3981003268686478	0.492006613927273	0.9185938677234902	0.2002825895520837	1.853636780390826	0.05360759480191954	0.05191084400973002	0.0005571220817578469	0.8055980123407396			1.261644976043762
2.791467681785593	5.908072882453657	4.820543454496485	1.398035586244431	0.5644389360872175	0.8858893064743113	0.6158648277053083	0.6469210951015135	0.3537947685312887	0.2454111393203278	0.2692255994069773	0.3225738920293798	0.3973094325784552	0.4912240451079105	0.9170628933844427	0.1999974808068658	1.869787276115916	0.05360053314179645	0.05190221908882115	0.0005571236289333444	0.8056452555426613			1.261644873796168
2.799657467833163	5.955973991504526	4.906280414783724	1.420962873521957	0.5763275266301562	0.902157455721929	0.6235723316576842	0.6482154294910982	0.3550287128837502	0.2456476094829333	0.2686604620870144	0.3220292811414775	0.3973108682610988	0.4908183717209986	0.917617124779778	0.2003606815476012	1.880701433980601	0.05359206341136673	0.0518949091306038	0.0005571217178049114	0.8056155619654911			1.261644788428101
2.807847253880733	6.044710871987768	4.920364112126481	1.431784555332546	0.5786069150900017	0.9031714553889986	0.6296927982075475	0.6481393651754268	0.3529182544937488	0.2438258135623163	0.2688368996233609	0.3221288173932086	0.3976054736082548	0.4907425170268188	0.9182163889277093	0.2004727407000361	1.855128753912547	0.0535882985216027	0.05189425716058389	0.0005571210806509587	0.8055908540978196			1.261644707358554
2.816037039928303	6.504556285873276	5.454759340457693	1.624365112596482	0.6790353969333175	0.9743111870622857	0.6559589136833494	0.6616037820758306	0.366586925799435	0.2519713454201574	0.2749523545321204	0.3256669223879465	0.39955690659061	0.4946181441560067	0.922939692545824	0.2017792675340014	1.834969492868583	0.05358866473828937	0.05189829444963202	0.0005571243968277823	0.8056138641017031			1.26164461244159
2.824226825975874	6.246403203507892	5.351266358325359	1.600236904404026	0.6603850106904141	0.9822727795130679	0.6481061861210231	0.6692396530114318	0.3706416631235717	0.2573109225956191	0.2770665764066522	0.3263743301401967	0.3992696815538685	0.4944339819750678	0.9209711575799805	0.2015813903678089	1.836428779315229	0.05359256346306517	0.05190195428600117	0.0005571278884521168	0.8057717613961275			1.261644497032971
2.832416612023444	5.992711263531257	4.873274215629681	1.449899080976975	0.5854949881758083	0.9170564577403303	0.636616046538431	0.6533747971541543	0.3563472180225163	0.2460742457000742	0.2714237881730016	0.3230142998929929	0.3979092027769791	0.4910972154543953	0.917973085311661	0.2004421263857341	1.852386938844623	0.05360167820236893	0.05190488680830079	0.0005571279372660406	0.8058337381369775			1.26164436207041
2.840606398071015	5.937258742984287	4.759389523207437	1.388698040803224	0.5728841018218018	0.9001367287815581	0.6321323183130907	0.6481339015906644	0.3531259077963491	0.244032905958345	0.270146756609114	0.3229715624347821	0.3977645875342334	0.49078499063528	0.9172872942493173	0.2001020338122595	1.856051652160902	0.05360528627676206	0.0519082626569517	0.0005571269834871076	0.8057726777052607			1.26164423892425
2.848796184118584	6.146532643911904	5.053910871034561	1.468027810383143	0.6157373296243681	0.9427829550676793	0.6448124107233294	0.6573671325468332	0.3635450336749927	0.2482518609999652	0.2747957994382254	0.3251279036195629	0.3992906218079175	0.4931800140657835	0.9204902190992115	0.2008167952942616	1.842763253747691	0.05360818497519575	0.05190869373993315	0.0005571289116052438	0.8056747100707218			1.261644135729087
2.856985970166155	6.366209899395138	5.358210988484712	1.610746541136897	0.6406177588890957	0.9912742210375283	0.6558952020643463	0.6692163683046791	0.3666954697859603	0.2483553398471804	0.2757208454202745	0.3250140208026078	0.3995813746226918	0.4940237021374613	0.9220644362741701	0.2014126587875995	1.850111693502468	0.05360639599244363	0.05191030901483601	0.0005571335702922456	0.8057539926117088			1.261644007900149
2.865175756213725	6.35354554992273	5.336081543626698	1.599775712966552	0.6315789432296605	0.9840164464239753	0.6567253841433299	0.6677129671157354	0.3637006355580483	0.2506489218927811	0.277203501542981	0.3262847491091458	0.3998145192303153	0.4943751862313202	0.921313084118391	0.2013595998384976	1.872997504126176	0.05360164202622383	0.0519117973559484	0.0005571356822218899	0.8058290182347839			1.261643833370248
2.873365542261296	6.55485434643226	5.685907745247031	1.662126450715581	0.6595692271868988	1.011046197954021	0.6597820197163626	0.6676648071458755	0.3596175181032469	0.2561749048601887	0.2757711271193495	0.3271714891724524	0.4007799916439423	0.4956542393207226	0.9224687675688492	0.201879906732139	1.890273532063309	0.05359791951931734	0.0519108951111836	0.0005571339241436882	0.8058040860388272			1.261643678026239
2.881555328308866	6.291727192764741	5.452196746454423	1.595280918372031	0.6596361706379583	0.9854143566563899	0.6539894328324061	0.6600719662886516	0.3572230975090003	0.2494539963587797	0.2731159155373066	0.325981507278751	0.3991621628481722	0.4938762142019568	0.9210855283129932	0.2013607476299321	1.875253781876177	0.05359535838887881	0.05191338071429592	0.0005571336946162224	0.8057752613587593			1.261643561073323
2.889745114356436	6.197129608062903	5.05890252612882	1.56494982848646	0.6001176416050689	0.9640390833192434	0.6361495161624033	0.6579359921634667	0.3564526761526197	0.2487361875032744	0.2728033723813447	0.3251298326716717	0.3983672476713409	0.4923158843561059	0.9194777068153294	0.2009235051310064	1.85842476233264	0.05359759191482175	0.0519153098529107	0.0005571379068092609	0.805768593879684			1.26164340461242
2.897934900404006	6.293222146520542	5.112713430106849	1.666586392961672	0.5945891978239012	0.9947618203086108	0.6325266241516677	0.6637709668217803	0.3560272446733942	0.2481382319424887	0.2714158942679942	0.3241858051241256	0.3983894275635661	0.4926775264226053	0.91960319956272	0.2011129582911892	1.859305284973734	0.05360280639008588	0.05191944828087887	0.0005571418210323771	0.8058061164708645			1.261643223256629
2.906124686451577	6.105808256673029	5.142503710383698	1.583101045913825	0.6190061635210136	0.9622833279954924	0.6412461693048657	0.6607332150598281	0.3622238050664937	0.2482221572523767	0.2721460824594752	0.3238957120822147	0.3982022283348159	0.4922460120468629	0.9192638623732698	0.2008227518040712	1.870245748718362	0.05360798712054358	0.05192549258144029	0.0005571414916169942	0.8058833512848453			1.261643063543992
2.914314472499147	5.939798118789122	4.935046842488882	1.448305832479172	0.6039842257967782	0.9123645778164041	0.6356637898235118	0.6534017067101282	0.3588847571914554	0.2453924961333369	0.2685401137726313	0.3223176371400923	0.3974232054551537	0.4911062969226201	0.9180184951136241	0.2003086707259544	1.865830014600208	0.05361136087528532	0.05192544915394601	0.0005571395466029536	0.8058914828785648			1.26164294482391
2.922504258546717	6.241739406776072	5.198305480403079	1.510894137941754	0.6359030322346231	0.9361806446281921	0.6409904187997255	0.6555606413810524	0.3603491406120097	0.2484668208809732	0.2709242403063503	0.3232346290090115	0.3981578253683838	0.4926767590493031	0.920173526453386	0.2008360562461805	1.840181724874732	0.05361091487047335	0.05192010865728895	0.0005571407408701913	0.8058206300927668			1.261642831511999
2.930694044594287	6.289730757869004	5.232728066571194	1.532796771951519	0.6454098892468351	0.9585847301366965	0.6500752614121923	0.6608372369017248	0.3682885797089566	0.2557334932999187	0.2772363464978712	0.3259425408599521	0.3990659066083855	0.493656407805941	0.9209333330613784	0.201091919198923	1.83231948228138	0.0536039991082845	0.05191276906722152	0.0005571450248676954	0.805799356447255			1.261642687394711
2.938883830641858	6.189248620842895	5.086572448924009	1.504772875880959	0.6299408501280073	0.9563675281070182	0.6614377501958608	0.6615744027684617	0.3690635870692794	0.2527200020511238	0.2767603449135483	0.32550956333279	0.3989234508947696	0.4935509020148179	0.9200873300725487	0.2006994134769581	1.844157150054615	0.0535995630604192	0.05190912890403789	0.0005571477252262536	0.8057946979155144			1.261642523388932
2.947073616689428	6.155967141289116	5.040134497981616	1.53919287741347	0.5994817578996697	0.9886216698114754	0.637435342532383	0.6620949433018092	0.3556263648582829	0.2499674920511551	0.2715299759787959	0.3236126217973343	0.3980801212269973	0.4924690047441645	0.9185245529036048	0.2004380679905581	1.869045088269599	0.05359511751239295	0.05190940317723518	0.0005571463508824369	0.8057928583966638			1.261642384223277
2.955263402736998	6.218125109626445	5.130338901365463	1.589685702461039	0.5931499338126431	0.9820915229748577	0.6294336401593185	0.6573692514839753	0.3542546821889565	0.2505655348052062	0.2713595941039755	0.3234237530876825	0.3985623777613512	0.4922208830633425	0.9185095100183399	0.2007215545853597	1.839501841507932	0.05359114049477528	0.05190964120861025	0.0005571443745491215	0.8057312506956457			1.261642302154832
2.963453188784568	6.088238097357475	5.139615004954151	1.518693594698916	0.6108203265018024	0.9247641900677032	0.6295402822100267	0.6500915590831973	0.354906734036454	0.2475365674314243	0.2708088337433923	0.3234036193259509	0.3983005554080177	0.4919517961140685	0.9191985652199249	0.2005876485374678	1.829474072263681	0.05359442102205191	0.0519175227351001	0.0005571456833558103	0.8056989277258455			1.261642247799637
2.971642974832139	5.822239112016972	4.848407075333554	1.399905498926076	0.5714438584322263	0.8923872598326783	0.6168470894840311	0.6458198947967131	0.3474059041074675	0.2427185785369851	0.2669040337296631	0.3215604863930724	0.3972418798131067	0.4903775147907014	0.9179225161705997	0.1997353888622738	1.837561265721339	0.05360439918428053	0.0519289992008613	0.000557147698345129	0.8056936762938982			1.261642183223511
2.979832760879709	5.979249140453493	4.861070135106124	1.384494667713305	0.5697719074697468	0.894265402372013	0.6247469829352991	0.6457799346221832	0.3502408228659428	0.2440657645342629	0.2692009170973526	0.3225531125103393	0.3979172184589149	0.4907784371028232	0.9184455292859901	0.1998537369336716	1.848506777766568	0.05361384555213691	0.05193321933870763	0.000557145462582189	0.8056928198560002			1.261642129596227
2.988022546927279	5.961569326291039	4.928539974708088	1.404702258061008	0.5984967775806961	0.890648613544416	0.638058992266729	0.6486432567302554	0.36053935280691	0.2463700371196306	0.2728122818880686	0.3243496498195813	0.3981429474476816	0.4919260998528714	0.9191280866766914	0.2004425296892676	1.846615343219452	0.05361345213301632	0.05193749669969246	0.0005571419327020119	0.805775191508188			1.261642111232137
2.99621233297485	6.021553438606495	4.989735070420152	1.4767038435445	0.6003610272671073	0.9149838764737561	0.6378447125750749	0.6490083867631268	0.3595603008375642	0.2456433640291283	0.2716664550256938	0.3234140470785691	0.3980022402095899	0.4918973386987851	0.9190972390490665	0.2006735176522344	1.815114392049844	0.05361140934924066	0.05194567698611928	0.0005571424727180304	0.8056840670898708			1.261642136053008
3.00440211902242	6.368107345633133	5.138417434614763	1.536617356898068	0.5998692307509856	0.9370017562050852	0.6374151266415091	0.6521494078272045	0.3568848297509783	0.2463678313124334	0.2717745904210389	0.3236012523116988	0.3984899832173946	0.4925813078629576	0.9201469343593909	0.2008094930854274	1.81602938767236	0.05360896522991572	0.05194585803849947	0.0005571459649942387	0.8055438800418933			1.261642142023564
3.01259190506999	6.191998656384151	5.05802133380265	1.467900091686183	0.5928941951007362	0.9132717078806688	0.6304358056383474	0.6513232878993003	0.3557487792715598	0.2455765963382299	0.2720247336914637	0.3240883457319579	0.3983175006290776	0.4921922102469464	0.9192715842019076	0.2003931332870575	1.849383242210648	0.05360275023844528	0.05194211673639579	0.0005571466945695124	0.8056323214938116			1.261642150646615
3.02078169111756	5.761267846630547	4.670945058855661	1.328836132196462	0.5559805099537182	0.8578891415437325	0.6196958887971636	0.6434807659188843	0.3488579551523792	0.2410367915320336	0.2666003625795167	0.3214056962292627	0.396121796133714	0.4898571791857669	0.9157745914411081	0.1995878898263138	1.863146089151777	0.05360210238804589	0.05193818311511659	0.0005571438669046113	0.8057552597971804			1.261642173599322
3.028971477165131	5.744176235084558	4.688112753826825	1.323089005790953	0.555214833906569	0.8592054297866487	0.6199168965527019	0.6429681575586745	0.3477395278040672	0.2401601282265918	0.265251335968809	0.3205707664302633	0.3958641726241317	0.4893627941115302	0.915482022637051	0.1995006664126772	1.853787745773673	0.0536050458949315	0.05192949436109706	0.0005571432002217934	0.8057559713234691			1.261642191711778
3.037161263212701	5.939284121510833	4.840125730394334	1.397972403488444	0.5616504920676151	0.8876749255935372	0.6249603718826443	0.6460210440931303	0.3520280047594503	0.2428567364060696	0.2681509452347334	0.321968103055174	0.3968213227667405	0.4900565112445019	0.9162059039527372	0.1997985084309933	1.850806128293897	0.05360709607250755	0.05192696459805957	0.0005571460603770382	0.8057324236161327			1.261642186741666
3.045351049260271	6.173747831919577	5.052341253999439	1.496679845844755	0.5936642540967314	0.9253138738631219	0.6402353873620723	0.6501482260217955	0.3616885865885467	0.2463701642334028	0.2722699388928845	0.3234143370640489	0.3978671975283956	0.4919149864097409	0.9179445550856866	0.2006694620348669	1.849554313752368	0.05360960922690761	0.05193184258346709	0.0005571480360662026	0.805708233663828			1.261642156479946
3.053540835307841	6.190601209984145	5.096621491885948	1.522647834749994	0.611291078302157	0.9253291415069641	0.6433325819327428	0.6530737329589598	0.355033345664825	0.2468417364854449	0.2682885821116177	0.3219949805432263	0.3979272756092617	0.4918435653701984	0.9188306624409888	0.200490912662505	1.852805970457367	0.05361061335824735	0.05193145337570554	0.0005571466130739776	0.8056930037529699			1.261642120309655
3.061730621355412	6.08005474048452	4.971449616507929	1.443446017898879	0.5994315106925672	0.9016066979995486	0.6379147103398382	0.648923598674123	0.3519043658640517	0.2437952052856423	0.2684476295943317	0.321959297967147	0.3978663387870591	0.4914784625030687	0.9190830232281589	0.2001887501982638	1.86189081376985	0.05361056612629531	0.05192790871804427	0.0005571446888588902	0.8056980217930155			1.261642093837492
3.069920407402982	6.126240086873478	5.075012002575749	1.451031356147094	0.6133877873793816	0.9073719893840136	0.6436493012582618	0.6474745434951285	0.3544309317383456	0.2455559056904375	0.2716725781757163	0.3230106752413223	0.3978661488434785	0.4915568328629339	0.9197886446392435	0.2004791394620586	1.847477849719776	0.05361178253763741	0.05192540752286973	0.0005571459461939198	0.8056550736658682			1.261642067891515
3.078110193450552	6.183671442045504	5.18287551655544	1.4834681092758	0.6244667055540283	0.9403761769589661	0.6506508686422208	0.6545660126052427	0.3577517941874219	0.2475921252251889	0.2734683447640288	0.3249299966960374	0.3993512837771829	0.4932185710018104	0.9210386783057546	0.2009688505731346	1.851193657212744	0.05361228145715442	0.0519178756136268	0.0005571489634384961	0.8056277944353912			1.261642039346668
3.086299979498123	6.049272238412359	4.938506807451974	1.404519355978002	0.5957479023837404	0.9088869399036805	0.6280251265138325	0.6544059850973919	0.3558930793033091	0.2453655199072359	0.2707627759847148	0.3234018952533647	0.3986692440270024	0.4915077324129737	0.918854598334596	0.2000679520227946	1.863851875331883	0.0536068971633981	0.05190772839448857	0.0005571478881375303	0.8057051959154062			1.26164202542618
3.094489765545693	5.996801518510965	4.872429987886409	1.405490865928578	0.5706953907912012	0.895735016816446	0.6176980419470524	0.6524079226219277	0.3518286193274067	0.2461349894601495	0.2687191259773066	0.3221616034429309	0.3976284427230333	0.4904888663435497	0.9176160499938222	0.1998096948210366	1.864294862755988	0.05360331695433006	0.05190569534396122	0.0005571443105241674	0.8057880158742122			1.261641997896414
3.102679551593263	6.078007518890497	4.910236463923625	1.496440904920629	0.5916913867688862	0.9147252215643277	0.6336649877250635	0.6520319734655132	0.3578067530884462	0.2514604775118064	0.2740177349258144	0.3246371589315381	0.3983054321097327	0.4920544814232051	0.9184838582467932	0.2005237024412683	1.841030839066033	0.05360851794662438	0.05191305436307052	0.0005571447620133982	0.8057585048101606			1.261642002169049
3.110869337640834	5.970896913642143	4.906325058313907	1.4773095256113	0.6079585946910466	0.9277290937761684	0.644143062193105	0.6563901511954778	0.3597439530685196	0.2514369290345809	0.2724775469638183	0.3240433355932249	0.3987526467549544	0.4925401848688976	0.9186687958360528	0.2004177519334446	1.831421469895757	0.05361405515648782	0.05192436765321903	0.0005571489721730672	0.8057410003382663			1.261641970435496
3.119059123688404	5.966099767064864	4.886371885114864	1.42390295733487	0.5913611856116235	0.906472009434123	0.631736709283199	0.6509527066230104	0.3557480149791207	0.246318264923893	0.2711458091256225	0.3229478590682059	0.3983527401877081	0.4912718344900804	0.9182235849679357	0.1998255257113468	1.8397682153424	0.05361555500191818	0.05193271446395094	0.0005571514223069294	0.805806915581692			1.261641914123521
3.127248909735974	5.957239444517683	4.861954700839124	1.401058058526342	0.5797705383551471	0.8992752822507981	0.6239327212793634	0.6461426442464766	0.3528668752893792	0.2447296735846216	0.2705110285449388	0.3226246717378867	0.3976894287506988	0.4908334747488446	0.9181725250567149	0.1999240584912976	1.854057736119798	0.05361309140314166	0.05193934282029832	0.0005571491244506774	0.8059137721308501			1.261641875947958
3.135438695783544	5.864712838570091	4.835450237986675	1.413765897493821	0.5830859668074421	0.904969301412617	0.6257780789376557	0.6471157263012856	0.3502366285760853	0.243695668316334	0.2669933599205646	0.3217417536455103	0.3974160036028687	0.4905503782908041	0.9176150717775117	0.2001496630461801	1.86281457016499	0.05360935235376063	0.05194129416094751	0.0005571471407656427	0.8059345213635429			1.261641859456434
3.143628481831115	5.958193955343353	4.837772398900738	1.433086428297454	0.5969981231779081	0.9031598715186274	0.632014110355286	0.6490476816039661	0.3523497909777111	0.2429099010537216	0.2673920839143247	0.3218822491935948	0.3973696421106892	0.4907963229886713	0.9175331249206116	0.2001863167681474	1.846727422583753	0.05360772425893261	0.05193911654400584	0.0005571485292450369	0.8058678461171239			1.261641859911701
3.151818267878685	6.147122932673911	5.026232055147101	1.483200869225251	0.6175878893039721	0.9316579797116742	0.6373823916600544	0.6539223171060158	0.3560694812464288	0.245877042562248	0.2695050395937137	0.3230583426517591	0.3982217986326282	0.492275031801257	0.9190630989316043	0.2006395626554135	1.831136652704059	0.05360638418078374	0.05193615847097943	0.0005571506692994075	0.8058546248169054			1.261641811519962
3.160008053926255	6.162656980184511	4.930391311022589	1.530554405673965	0.596303022691434	0.9630961626363285	0.6349934495621342	0.6576139135361642	0.3565695503365516	0.248960385266795	0.2712200423099672	0.3239339553256903	0.3988562116196259	0.4932065945892382	0.9196770967898522	0.2009791063062172	1.836655330703636	0.05360375780602667	0.05192834592271064	0.0005571501433178565	0.8058738156688692			1.261641756974728
3.168197839973825	6.013714056255563	4.805759854271741	1.468986079900775	0.5885275844166951	0.930028766249907	0.6429045648353687	0.654032147542042	0.3604045133778524	0.2478227264314112	0.2731236636922267	0.325000399536613	0.3987831895724341	0.4928872507384669	0.9193038161959755	0.2008461599717067	1.859887979106064	0.05360516233197283	0.05192652151585191	0.000557147616351656	0.8059434075582165			1.261641741180526
3.176387626021396	6.037097566945786	4.931268166618056	1.48559104154208	0.5966873638136594	0.9292088584457336	0.6493013852688951	0.6533680026498078	0.3607746907503816	0.2482528020214181	0.2750933474119773	0.3262738205688549	0.398959714563043	0.4931429632320206	0.9190413890772903	0.2008834776886511	1.836456064974373	0.05360918762472758	0.05193248410653518	0.0005571467476535018	0.8059024944625514			1.261641758260477
3.184577412068966	6.052429912385554	4.990001338220687	1.512580561084984	0.5966170822946834	0.9381045021754516	0.6410882025669947	0.6560330715068425	0.3616775464483688	0.2500074741954181	0.2752633574609925	0.3244624334986926	0.398736836583571	0.4925163996901219	0.9190650859601843	0.2004666240661706	1.821258575437474	0.05361247787115977	0.05193738968323113	0.0005571490680131049	0.8058551193197516			1.261641766345106
3.192767198116536	5.77866698457921	4.791459047372756	1.417845386075866	0.5745871845677828	0.8924772435270932	0.6337383061388531	0.6481454710841921	0.3554697373312737	0.2436408858463264	0.270052660153597	0.3222480032934675	0.396960704549243	0.4898732682195006	0.916916203628499	0.1991480643693048	1.825954358338056	0.0536150366334372	0.05194132967033887	0.0005571513030982342	0.8059567656129712			1.26164174107698
3.200956984164106	5.815077489010804	4.720633512795651	1.403803062247663	0.5608242108523382	0.8848433348508015	0.6248430581201345	0.6441076126322625	0.3500607832872266	0.2420568072795393	0.2676605183525845	0.3214611774511626	0.3965927792885058	0.4894796496393259	0.9163488060424456	0.1991278856018186	1.850041252471847	0.05361609214977359	0.05194310224331313	0.0005571495619830789	0.8058867241493237			1.261641733569536
3.209146770211677	6.054195143739166	4.922174220611836	1.42376726485679	0.5781533547769191	0.8963699993689461	0.632986249049876	0.6497640805080013	0.353035550236254	0.2467115594711565	0.2690685565091112	0.3226442304014546	0.3977405904093276	0.4908405173511794	0.9183159265431067	0.2000000468296031	1.8571217983191	0.05361643114187318	0.05193937702155892	0.0005571463346478834	0.8058419202268057			1.261641763562292
3.217336556259247	6.132607213304316	4.91910329363701	1.440529841762271	0.5943167311770636	0.9175792699302879	0.6388401228813821	0.6518603813117856	0.352225577121122	0.2478005313159597	0.2680724689942472	0.322666078206074	0.3977653779320978	0.4915668821454864	0.9185021137991483	0.2000157388402049	1.841992683039003	0.05361405114950309	0.05193393693825622	0.0005571478742369966	0.8058511169207326			1.26164177233213
3.225526342306817	6.027872993772757	4.815077238377842	1.427938571646814	0.5943836232593803	0.9148994579472384	0.6323467693947076	0.6484586829228483	0.3507048950587503	0.2467459015758289	0.2681237899884214	0.3226186740899376	0.3975771644468983	0.4910860372827952	0.9173938441817326	0.1996953995192904	1.842584523597105	0.0536112380905155	0.0519295878260578	0.0005571515673257492	0.8058527773285945			1.261641757891284
3.233716128354387	5.74015237660308	4.753960474475247	1.387832859679552	0.5713346391251003	0.9023083401903174	0.6345692646001982	0.6500800602790018	0.3523352415811943	0.2459428211957879	0.2679250074034304	0.3219358328546956	0.3969528802487394	0.4898425908369527	0.9162402419082597	0.1991015660957569	1.853343725113676	0.05361178051429719	0.05192517259604344	0.0005571504979043297	0.8059010219183361			1.261641739391595
3.241905914401958	5.806611678154373	4.744794447531599	1.403835358636573	0.5589673429888415	0.9270357207603379	0.6336214578877574	0.65221258987723	0.354817378372264	0.2473535616418173	0.2687386535598956	0.321999461014559	0.3973714486063957	0.4907211684935834	0.9169489770481182	0.1994160266076724	1.868443341113602	0.05361750371702872	0.05192928906612083	0.0005571452571819942	0.8058468108632721			1.26164178967451
3.250095700449528	5.997660281968179	4.821141613367488	1.41785063482895	0.5698482502949099	0.9127649419612796	0.6352363108562402	0.6529729240384345	0.3599646068092688	0.2481335732312547	0.2714508329201737	0.3228015698631235	0.3983055055768192	0.4917876108078668	0.9186855400138583	0.2002731614643623	1.86095609954127	0.05361993740115809	0.05193621773467957	0.0005571430763717903	0.8058114601813037			1.261641853098636
3.258285486497098	6.104842947035213	4.972811829929453	1.453763601517632	0.6046254230221652	0.9135151929987316	0.6463104126332482	0.6579447140733239	0.3636092185812779	0.2495360663898553	0.2738565910264998	0.3247259408416182	0.3986701521300978	0.4927736773024701	0.9202587698888617	0.2006832155852739	1.842502979238172	0.05361569307100811	0.05193307093531366	0.0005571454263732453	0.8057551996554035			1.261641916687749
3.266475272544669	6.427728307436827	5.570822033631357	1.606826787701043	0.7113791810944357	0.9812968945707914	0.6807398297381408	0.6676946640359903	0.3700196413512797	0.2546084260895358	0.2773907010102017	0.3274180083309667	0.4011888087408756	0.4966161654307213	0.9255159283204744	0.201761559774045	1.83940433639914	0.05360856651067784	0.0519230712997259	0.0005571462275114254	0.8057723843479673			1.261641963558541
3.274665058592239	5.868505731612425	5.037276036113411	1.463416618213817	0.6305832248637644	0.9415150004489	0.6466566052749535	0.6601180445032231	0.3578826707846963	0.2480798480470176	0.2716591437365882	0.3236978613065868	0.3982796281868279	0.4926497793411128	0.9188170339391121	0.2002764032786457	1.849003211873217	0.05360016506225094	0.05191130880568482	0.0005571440938130347	0.8058877155065759			1.261642002713921
3.282854844639809	5.739198191379625	4.718597897802013	1.356431755398022	0.5612476468384605	0.8975141334075308	0.6277628963815921	0.6504252754423151	0.3526398363891793	0.2448225779324834	0.2686966029310922	0.3224234046377001	0.3971987283127568	0.4911101161266868	0.9167417800377784	0.199869488914996	1.842944524544069	0.05359204993540244	0.05190666117769306	0.0005571427013756853	0.8058644611274421			1.261642065750235
3.29104463068738	6.031076912319117	4.992181341371936	1.488796100038523	0.6009458573516444	0.917346808304576	0.6340768958267419	0.6474547952506015	0.3547321391520816	0.2453060123791707	0.2694990649441991	0.3231951468260112	0.3975792888903418	0.4914691704797319	0.9180420853000225	0.2002204598609616	1.829714177273246	0.05358777166668128	0.05190891413868435	0.000557144488685745	0.8058476981053848			1.261642126765593
3.29923441673495	5.980344946955249	4.917232569741008	1.531430433029437	0.5878492370661611	0.9312956293014901	0.6277767358713009	0.6479932407216428	0.3522415927797407	0.244819168392235	0.2670203589909029	0.3217667838222255	0.3971983561761351	0.4908829851880351	0.9171390780410971	0.1999413829354525	1.835355167495413	0.05359029202486285	0.05191378575826332	0.0005571469642517503	0.8058243820700041			1.261642161042665
3.30742420278252	6.092763358031699	5.020136707008041	1.525812315919774	0.6049510605830007	0.9491122703295612	0.640771393312909	0.6555323372638768	0.3566307869940271	0.2458928108452118	0.2699242544880606	0.3233824574648112	0.398229737529843	0.4922738694388333	0.9195158906536972	0.2003545599334171	1.853129989774024	0.05359336575186569	0.05192034848508203	0.0005571462541224666	0.8057826406035749			1.261642174543446
3.31561398883009	6.060274634368722	4.956173414471623	1.467536313728877	0.607988791541092	0.9148120764331644	0.6492911696779043	0.6525635670407084	0.3625871332756873	0.2457406758338342	0.2751340271660154	0.3246449099059053	0.3984555527423888	0.4924645523763448	0.9199136428631973	0.2004851654183774	1.86514791296402	0.05359868325789929	0.05192490215982579	0.0005571429779079846	0.8058430434976332			1.261642185972567
3.323803774877661	5.905715948481328	4.808056917398512	1.43244620007899	0.5803401202291363	0.8919801170401054	0.6406280375251494	0.6490590468568278	0.3582670295339875	0.2447364653905076	0.2722970007993579	0.3232237322904791	0.3978076952936442	0.4915367009717269	0.9185364131952902	0.2002199829746126	1.852653337756184	0.053605330090683	0.05193231913450447	0.0005571416159616901	0.8058106444562021			1.261642224468276
3.331993560925231	5.919318435606995	4.898755641862095	1.450079708464199	0.5975057010880688	0.9044286532298077	0.6387840814193873	0.6498054898210394	0.359396337172655	0.2454005952461199	0.2716432639430007	0.322907582969748	0.397785885888499	0.4911454446133444	0.9177375728612953	0.1999831558648522	1.848518342158917	0.05360859583216733	0.05193746143444473	0.0005571431729055039	0.805749904195275			1.261642260430292
3.340183346972801	6.228545290599028	5.230399401117385	1.591109283258817	0.6578190781571123	0.9596910839754577	0.6499318099889626	0.6577824808664707	0.3684537949386344	0.2529255032889998	0.2760518275300446	0.3256463388376089	0.3997200942723587	0.4934696596366006	0.9204159960549937	0.2007294742985849	1.853513155887012	0.05361091739471056	0.05193860146644096	0.0005571432883377976	0.8056853322547707			1.261642285893374
3.348373133020372	6.203236703066383	5.055116430204824	1.561738263975784	0.6266209139215688	0.9700969587495897	0.6511723954956229	0.6602241037934433	0.3599740632777468	0.2532967783805828	0.2745037308906992	0.3261251069901958	0.3990103363967962	0.4943642208231297	0.920260847030937	0.2009542505050569	1.856603056241622	0.0536128797149039	0.05194699782635207	0.0005571392682197253	0.8056820734390131			1.261642348894034
3.356562919067942	5.961455397070505	4.806621305547585	1.402495373124514	0.5675192028788899	0.8894736966427319	0.6241271598332477	0.6455438190115008	0.3492805263164134	0.2438384302227612	0.2672672446159614	0.322089986780046	0.3964876003497185	0.4909127289191639	0.9172123887733283	0.2001370587058599	1.838287095377804	0.05361232118856712	0.05195547997726462	0.0005571370003249139	0.8057816264091935			1.261642423475445
3.364752705115512	6.01518869051141	4.863077580161477	1.385621368082817	0.5899298183847496	0.8903087921925191	0.6297096271268674	0.6490697062019525	0.3537948922975012	0.2436010650589048	0.2690516843087937	0.3226512016956469	0.397357700178231	0.4911801987826519	0.9183036120528557	0.2003407134491548	1.832647572455588	0.05361199654900688	0.05195835119530246	0.0005571392053402837	0.805686658607016			1.261642515505245
3.372942491163082	6.167548146385693	4.995920529330537	1.428887635898764	0.6185521948496315	0.9381474712352948	0.6489829068297014	0.6595024799582786	0.3621625059515802	0.2480669472057505	0.273921613467438	0.3244374794064788	0.3996011970381052	0.492930294558889	0.9211274585823629	0.2007897529112342	1.839149803671656	0.05361632006019273	0.0519571989199364	0.0005571411203240407	0.8055825403706343			1.261642576248004
3.381132277210653	6.121759740368624	5.000439292760348	1.440498019599319	0.6061714530469138	0.9235650120584361	0.6519540331218943	0.6583433722506447	0.3601162276939838	0.246622939001633	0.2724039424131241	0.3235806950466769	0.3987493121823776	0.4922539362189255	0.9209412520783669	0.2001535687071996	1.845146760265397	0.05362099652180814	0.05195431006927469	0.0005571393002696648	0.8056085320126269			1.261642640425864
3.389322063258223	6.235233758439854	5.153058534383911	1.561103286521701	0.6199140602737815	0.9431518074983879	0.6657418379859553	0.6609546749405695	0.3622887860626174	0.247700966189332	0.2727989919711094	0.3235718727320253	0.3986252327958895	0.4922881131590086	0.9206164902346199	0.2003118537879248	1.851042063687796	0.05362181974081642	0.05195036036764602	0.0005571359172173108	0.8056178208840074			1.261642723837246
3.397511849305793	6.153214902029469	5.038985557443393	1.49757504628625	0.5962697315217587	0.9390243900888789	0.6448248707218858	0.659767507805014	0.363309017092216	0.2490606442686595	0.2731326783237227	0.3240785887505512	0.3990817887842658	0.4927348020462518	0.9204483126384777	0.2009717992377156	1.837790851427983	0.05362104657757856	0.05194534116451657	0.0005571357880571269	0.8056211742663665			1.261642800668728
3.405701635353363	5.86310650151949	4.698506378724631	1.348130286962971	0.5433755220330486	0.8795138761584322	0.6268419453554301	0.648867833696714	0.3510407623709554	0.2414736432175815	0.2675824563186138	0.3216893907937855	0.397117112262607	0.4905485512729725	0.9170832490851857	0.1998347463064061	1.834867743035987	0.05361792183549928	0.05194768554990696	0.0005571382299725379	0.805582302660207			1.261642844876311
3.413891421400934	5.84939377359702	4.664645733539976	1.348896089086923	0.5430327501796803	0.8708662409792828	0.6203875644556869	0.6465382322208846	0.3481222633589572	0.2394843984745978	0.2653336596574243	0.3204367586032374	0.3963921823998789	0.4897666495631846	0.9161579361896967	0.1991092165842309	1.841156291406862	0.05361220032082793	0.05195053301363602	0.0005571393053782439	0.8056547599715802			1.26164284798444
3.422081207448504	6.072549814612645	4.785825899500107	1.416108040199697	0.5740844732022443	0.9092233538019421	0.6244427835241663	0.6550131006168129	0.351703745534741	0.2442960676992482	0.2675975453143465	0.321350241454227	0.397789274575099	0.4909553201215549	0.9179860398857465	0.1995639784867736	1.851339523609427	0.05360874358043758	0.05194915985123151	0.0005571373798097075	0.8057185381814125			1.26164286453361
3.430270993496074	6.379676048651411	5.01375695931641	1.607377187983831	0.6244294776117946	1.010206456637207	0.6499232864164251	0.6695959690870464	0.3577216653866103	0.2538396972168748	0.2726466951685607	0.3250017790486702	0.4000648839177893	0.4946944893430908	0.9219300803171444	0.2012932908854549	1.847722878197657	0.05360886715683752	0.05195274589582542	0.000557135270421928	0.8055621041596867			1.261642916701662
3.438460779543644	6.049749939776195	4.958492883596597	1.470994919664112	0.583277249548098	0.9436469258166451	0.6391618630579315	0.6598586478279684	0.3573471722682247	0.2475049936560164	0.2697775640696599	0.3225770973439928	0.398038416787408	0.4919783551676086	0.919917305781482	0.2003572896729463	1.84292070412786	0.05361083449720028	0.05195994426817092	0.0005571361632239416	0.8055441907864106			1.261642957115586
3.446650565591215	5.877970129761275	4.790745777833848	1.383958764828175	0.5500134762035085	0.8720129201664708	0.6204913231442539	0.6485597423739243	0.3526317318618775	0.2428493850651383	0.2668010590607329	0.3211872812729696	0.3966309667253886	0.4899273094232919	0.9170269416979487	0.1995452774409698	1.85062854919557	0.053615139823239	0.05196559323928587	0.0005571380559145881	0.8056203607905444			1.261642981208362
3.454840351638785	5.989101276003725	4.922177829367117	1.471443063654615	0.5790659033425442	0.8946289731421271	0.6296373983676107	0.6483924379391606	0.3543702491633395	0.2453178410310022	0.2690535522248988	0.3228526657224136	0.3975728493739664	0.4911664015001329	0.9179001853354336	0.1999301651975675	1.859552130441856	0.05362221320312813	0.05196432986633521	0.0005571365739439176	0.8056707402393212			1.261642989161371
3.463030137686355	5.96736506331119	4.870629410794561	1.449404897332476	0.5805178406468376	0.9096539861399545	0.630776008768888	0.6493226400928707	0.3536623477371083	0.2445569335284853	0.2705482452944076	0.3232232130901113	0.3978447098065926	0.4916056601727646	0.9182773069941687	0.2000328775043494	1.865378058901131	0.05362782417364951	0.05195888186492957	0.0005571335696309719	0.8057015175089124			1.261643014777038
3.471219923733925	5.895676652876279	4.848370474381189	1.428571320646711	0.5936662254130122	0.9220506689683388	0.6358604378621425	0.6523121082794989	0.3541111951614003	0.2437221836190208	0.2694445538188251	0.3225859431499248	0.3972627945963841	0.4910715968257352	0.9179822094428384	0.199819858230145	1.848921322754243	0.05362791707044676	0.05195526953717799	0.0005571342484261969	0.805660543207835			1.261643043904582
3.479409709781496	5.947243861284751	4.891975826216655	1.428683825567639	0.6063753584382371	0.9169407930908303	0.6422583718185195	0.655467954023444	0.3567389056506932	0.2449418272286491	0.2714431474200388	0.3232402575789564	0.3973824766774194	0.491517660704952	0.9187597196342661	0.1999351508483261	1.844781165308005	0.05362626667997155	0.0519561932515463	0.0005571386483704938	0.8056500659292719			1.261643033379999
3.487599495829066	6.056870040237537	5.007766951521541	1.484431946171955	0.6256930802798546	0.9458936312354571	0.6514117726496832	0.6619464326298575	0.3585278622206955	0.2494269591154004	0.2727964629281886	0.324315423568156	0.3985330701103405	0.4928128438872956	0.9205097985543209	0.2004868472463689	1.85103927400614	0.05362266426756047	0.05195964648480847	0.000557139925363418	0.8056255006893394			1.261643017806816
3.495789281876637	6.052775276289206	4.769218578671768	1.450360486527892	0.5610152435354767	0.9506186671974491	0.6400923202290355	0.6621924442878306	0.356623286595905	0.2518466458257182	0.2721285653238277	0.3247527492438693	0.3986051304606535	0.4935429881054765	0.9199255888517628	0.2008189528661565	1.860031773230759	0.05361856924347264	0.05196191936312888	0.0005571374799548053	0.8055833112525358			1.261642994081404
3.503979067924207	5.999900973393067	4.660212253507258	1.378566785188436	0.5392720702839732	0.8976254500939993	0.6222802018992889	0.6508881486485418	0.3524124139475198	0.2442042405520772	0.2691137308155324	0.3222550625497007	0.3971313320381445	0.491664796126318	0.9177713701076619	0.2005101088398896	1.839975174781054	0.05361995901981081	0.05196556720027183	0.000557136433897937	0.8056547217384445			1.261642989740279
3.512168853971777	6.07864588199937	4.924328566347285	1.434123707846124	0.5855515600098402	0.8929864899059748	0.6270897603487107	0.6490810803161206	0.3552139715403181	0.2443143119146659	0.2702287627182414	0.3225575518596955	0.3972473847859636	0.491372871630502	0.9181727901876585	0.2003762169636956	1.82606478525878	0.05362638231414801	0.05196945151651545	0.0005571391128260196	0.8057251840765937			1.261642953398286
3.520358640019347	6.001916862040946	4.959791997457388	1.432554818182218	0.5941660229589775	0.9075803634420931	0.6335074433062878	0.6551517986366823	0.356543099500462	0.2458799179813974	0.2722116049859404	0.3252021008933232	0.3983701079940721	0.4924353478718427	0.919116423215154	0.2002719308542847	1.827873034240894	0.05363278319424859	0.05197273185964398	0.0005571420784770106	0.8057510314558419			1.261642874108057
3.528548426066918	6.129783806071109	4.986252675383316	1.416233890163281	0.5934382536730369	0.9074820459831415	0.6350844958146266	0.6554287125118311	0.356733949174711	0.2450536907296501	0.271068370458717	0.3238648264363268	0.3984484320603981	0.4923352836160817	0.920535908223158	0.2005043310173542	1.852304732089228	0.05363660285149054	0.05197491943525021	0.0005571420091134489	0.8057613237978338			1.261642782226942
3.536738212114488	6.266326846151367	5.022908214553277	1.455693511959183	0.5814864140411755	0.9226815616854651	0.6308249456490107	0.6516981669594694	0.3599930527927505	0.2452920236822208	0.2720809221143358	0.3230862875982934	0.3981560171497942	0.4920256891110362	0.9202693021176426	0.2007830495245909	1.862199316639697	0.05363571290048216	0.05197562095444932	0.0005571404438645004	0.8057370380242557			1.261642716560466
3.544927998162058	6.134456007416208	5.041305057399396	1.452735584088656	0.5902546837532625	0.9183105349209362	0.6318109143912725	0.6528001413672146	0.3566954521725665	0.2446213036808909	0.2731933396288635	0.3231062751753424	0.3975213159028468	0.4918978142823147	0.9191783022138855	0.2004045833095519	1.840638525358446	0.05363254476901198	0.05197374136501373	0.0005571413221259554	0.8057528042347378			1.261642661832097
3.553117784209628	6.112482249910435	5.093461889719713	1.428658627854911	0.6021475903032668	0.9046180245782895	0.6327567533747812	0.6539627892645343	0.3522874172147192	0.243910769904977	0.2708111859211582	0.3222551459717177	0.3971285569079427	0.4914355297169113	0.9191468829072116	0.2001252359956862	1.842579010601849	0.05362694501425742	0.05197249358412529	0.0005571448625344623	0.8057671493111729			1.261642578724981
3.561307570257199	6.1616553717396	5.01214463586698	1.48612577569786	0.5853292071874174	0.9282632719949523	0.6364589442569455	0.6562469747797643	0.3531128573581828	0.2461612433410581	0.2692247177981757	0.3225619030166682	0.3986255544068176	0.4925048509802376	0.9209127346159481	0.2004763852272169	1.853216189362984	0.05362135186464621	0.05197239807860292	0.0005571467411978484	0.8057128353949523			1.261642475110231
3.569497356304769	6.145798332330116	4.975143366632	1.536971840584201	0.5998843767852023	0.9601665508914814	0.6491517390171034	0.6605182961606868	0.3591757905708574	0.2508329592655874	0.2724919128779513	0.3256953492705358	0.4004391141093683	0.4946155162632014	0.9226388028740869	0.2012233639833722	1.856878274939199	0.05362136334012266	0.05197569197323203	0.000557144802545116	0.805615578078885			1.261642387964113
3.577687142352339	6.162039751487177	5.190098607584142	1.537721200425246	0.6397909660238785	0.9775113322818593	0.6503225679307425	0.6682701951020115	0.3674550994051867	0.2539694056832056	0.2782953999945139	0.3279861064685388	0.4002321518301528	0.4951628816705064	0.9223971575982159	0.2016771822153796	1.830953052159389	0.053624803183683	0.05198460879996206	0.0005571435410347735	0.8055916151983242			1.261642318905563
3.585876928399909	6.116433878754636	5.027699824764735	1.48075213930377	0.6238930176009129	0.9471975633430013	0.6489605088117255	0.6644647956957376	0.3613001003707152	0.2503279889964245	0.2731183762069093	0.3258900629209922	0.399216871705031	0.4940133417623646	0.9208799299244095	0.2011018149077335	1.818359007980977	0.05362758492001635	0.05199584650191733	0.0005571470706775949	0.8055938132408106			1.261642230900786
3.59406671444748	6.055142035940552	4.886412068010847	1.430569020279743	0.5969358049003695	0.9196248530741049	0.648415838874726	0.6577502834249017	0.3573633501901398	0.2474725564237537	0.2695666662181438	0.3241889034842315	0.3987574446064842	0.4929938502749808	0.9203311512079106	0.2006406434377659	1.819299588442973	0.05363312548338348	0.05200510143495532	0.0005571508143298581	0.8056167568077827			1.261642130514666
3.60225650049505	6.241215333140709	5.312658721667925	1.555123263168362	0.6505192241825636	0.9658304652773307	0.6502834203574706	0.6627786667607896	0.3663488659054315	0.2494373550124541	0.2771732108925108	0.3253082903743871	0.3990443926367264	0.493575632897429	0.9210789308281397	0.2011130224570079	1.832177028042885	0.05364136766706073	0.05201135005391846	0.0005571491834788317	0.805659636545582			1.261642039977192
3.61044628654262	6.188672617887058	5.307389039603022	1.563165408806918	0.6463622045898343	0.9521313466038291	0.6430187600853597	0.6571264288619807	0.3648196649682698	0.2502823448580387	0.2778136322489186	0.3263941488176794	0.3993623024456473	0.4944025864870333	0.9217868032814054	0.2015159325285397	1.851402953162228	0.0536404420138377	0.05201822052276418	0.0005571456255114276	0.8055752691824499			1.261641995605165
3.618636072590191	5.972906810326719	5.016241277437507	1.46296912357558	0.6105765054799954	0.9190473634111521	0.6385706667495357	0.6519490278033493	0.3560462208790848	0.245698724479171	0.2731831962672532	0.3260804187772541	0.3989184964385549	0.4936028414581594	0.9192640023359601	0.2007890416208404	1.836994599958511	0.05363265518912569	0.05202483508346735	0.000557145495425868	0.8055931864272975			1.261641983911393
3.626825858637761	5.970207327094291	5.064193031241522	1.43160539415299	0.6182046451622616	0.9175842736019044	0.6525914524516534	0.6562046425905615	0.3576187814781402	0.2454397799249627	0.2709671774732165	0.3242590496829939	0.3984688960462053	0.4931635362873574	0.9182740942961175	0.2002983370864538	1.82662989311413	0.05362547679946526	0.05202529220546285	0.0005571473637654662	0.8056289237093165			1.261641977622414
3.635015644685331	6.142868305153489	5.092596166330292	1.430588741430587	0.6318802395687394	0.9110331620423778	0.6660197461550252	0.6576907822073593	0.3613983388407563	0.2447351329008778	0.2699178457846469	0.3233580233653507	0.398611869035389	0.4930344706881615	0.9203964866452362	0.2002474776658492	1.833206399286265	0.05362099767204301	0.0520244852220768	0.0005571459567516952	0.8055699717139286			1.261641985122184
3.643205430732901	6.044477214717527	4.918438277934709	1.436312022425793	0.60499017449611	0.920597495714614	0.6442213510470995	0.6563108204638777	0.3560056911124102	0.2442966051782718	0.2701188269666729	0.3233572088871429	0.3984415631775621	0.4926713684022743	0.9194323107559887	0.2002850569212118	1.86681326411881	0.05362158839636524	0.05203000244584714	0.0005571422081834504	0.8055754915392243			1.261642019647107
3.651395216780472	5.931826550459758	4.801440567935034	1.385206679671976	0.5715364472438638	0.9003062033545988	0.6248107445561148	0.6515413529492337	0.3537114132735176	0.2454427808630192	0.2693798890858083	0.323397246133294	0.398290381763335	0.4921633025742765	0.9185668547237942	0.2004958675594162	1.853707074944628	0.05362570862235245	0.0520405881777825	0.0005571400390447437	0.8055452568505782			1.261642112351925
3.659585002828042	6.145364667947063	4.942310803199008	1.423547594875426	0.5850776586916742	0.9295397150401477	0.6383982339214396	0.6560587361459659	0.3574437545915461	0.2471378941934449	0.2698759198768512	0.3239192296328676	0.3986982934889786	0.4929063353264905	0.9205656607348114	0.2009101774948428	1.843015924461954	0.05363336237444981	0.05205457759380082	0.0005571404538407131	0.8054759194712895			1.261642227750571
3.667774788875612	6.322045164264344	5.190150593302509	1.535817838431314	0.6398640871487699	0.9924878681260307	0.6577909773214501	0.6677890455848442	0.3646950778692348	0.2514991828793154	0.2742346161760327	0.3256705014498161	0.3996041840195455	0.4944071474059986	0.9222874025594834	0.2012263254996629	1.850171622680867	0.05363961779237055	0.05206682300470782	0.0005571407085904102	0.8054111137821236			1.26164233707855
3.675964574923182	6.323180945501343	5.240213319079248	1.49937044468551	0.6621865724171757	0.9517014864347804	0.656460486013949	0.6652193186334667	0.3651461122649536	0.2485229813723549	0.276623777838323	0.3261928689767422	0.3993620626249734	0.4946035565130535	0.9225858264240714	0.2010365071042891	1.862873568154817	0.05364484382303885	0.05206941839727398	0.0005571384317152405	0.8053905816992957			1.261642450738063
3.684154360970753	6.225038576368552	5.194730268449241	1.493857510268671	0.6210338150069339	0.9409782036618123	0.6469085328737055	0.663013189434647	0.3636574602447538	0.247648286319303	0.2744455827548564	0.3254496820149613	0.3994970381942419	0.4943716074348821	0.9228146896146067	0.2011959231227917	1.869225675049071	0.0536459242908572	0.05206277828584402	0.0005571355073436315	0.805384666692632			1.261642574855068
3.692344147018323	6.075354300718118	5.002496251360851	1.460643692022834	0.586466713127322	0.9247961303318912	0.6344200905384706	0.6545164940089366	0.3583113861471963	0.2476323032955614	0.2728399131293845	0.3249626210265993	0.399747936116607	0.4935803339851408	0.92175841496379	0.2011872609034533	1.843819978785113	0.05364030733947243	0.05205722302383343	0.0005571358560805539	0.8053273866396169			1.261642697788892
3.700533933065893	6.139881687520209	5.129929021339149	1.492171679659158	0.6108572293162113	0.9293048401428354	0.6393306624441242	0.6539645977835868	0.3575169005347983	0.2473736393922102	0.2726847689259954	0.3250542068065393	0.3997934981119146	0.4937979281399899	0.9221304941397116	0.2012347590760016	1.845714630390567	0.0536405620188606	0.05205169176027526	0.0005571385048451006	0.8052706764998316			1.261642785744852
3.708723719113463	6.190244789562095	5.278359605053041	1.522683214359295	0.6398266940495552	0.9459263951465332	0.6451359593687698	0.6552221063616074	0.3596316485493161	0.2473819695652374	0.2725228151381153	0.3248284735255935	0.3994443714996728	0.4931566057711268	0.9216706613915282	0.2008634719309338	1.863957122357435	0.05364639641198546	0.05204418540175911	0.0005571379424912882	0.8053393030823133			1.261642857360721
3.716913505161034	6.009281946780964	4.891592107732103	1.453439557610013	0.5856349566567197	0.9236586617493733	0.6343485372936639	0.6520552301373436	0.3536885724204628	0.2456636878767636	0.2701361006019209	0.3238770723792507	0.398522129462529	0.4920723799715785	0.9188808023149744	0.2006418860249288	1.873461267543644	0.05365407446113141	0.05203849275900625	0.0005571331799392947	0.8054577549093886			1.261642965092249
3.725103291208604	6.116562964568237	4.923873607919766	1.482453463678558	0.5866043791245992	0.9435877526386949	0.6380580391399334	0.6559240715025513	0.3564098877880273	0.2459993414415035	0.2721114800855927	0.3250794320623635	0.3993454976052135	0.4936242969615747	0.9196211150046866	0.2012769549258887	1.863861160870308	0.05366152449240229	0.05203897135060526	0.0005571312328007082	0.8053981502096521			1.261643060734889
3.733293077256175	6.164170970999003	4.993190872792332	1.486607347722444	0.5951214145442262	0.9474350487807064	0.6419920073380085	0.6626642222144249	0.3606860531267653	0.2479167226178246	0.2746187082198471	0.3259376991297243	0.3997722996711089	0.4946189746509698	0.9209275310080302	0.2013369331204331	1.856510235011982	0.05366309057406352	0.05204333450259153	0.0005571347455019943	0.8053335742653505			1.261643113528781
3.741482863303744	5.98589808862987	4.878562493885879	1.379573197304224	0.5795741100882521	0.8961325361093994	0.6359650273431838	0.6552658871388009	0.3570147856761119	0.2451313577792865	0.2705702397937068	0.3241182287685967	0.3987813765040726	0.4925439843234414	0.919989794136758	0.200324719061803	1.854369402799249	0.05365274706333162	0.05204697646219318	0.0005571363996254561	0.8053872335402567			1.26164314571242
3.749672649351315	6.097454647095917	4.953800867159377	1.40968112556759	0.5865909884227259	0.9037684626781664	0.6374955039118747	0.6524843847717432	0.3566236432210183	0.2459276341500536	0.2707272058454272	0.3241304731201035	0.3993092530802169	0.4929751939776489	0.9210113874551579	0.2005584024209423	1.868688055813028	0.05363650459661869	0.05205059621976044	0.00055713328904506	0.805407728234054			1.26164319388906
3.757862435398885	6.073866853382473	4.886048436857147	1.405893443338753	0.5835417646681318	0.9123686599437865	0.6374853945360676	0.6547640287166614	0.3556651522224201	0.249621643463096	0.2711335291533999	0.3238411694794643	0.3994226118478692	0.492683630409894	0.9206244480191288	0.2008863533284216	1.873147991206365	0.05362502325228913	0.05205937003235053	0.0005571310856938915	0.8053856543678468			1.26164324812427
3.766052221446456	6.034339977097961	4.871475028760114	1.394799359839003	0.5843872954413063	0.9147735733647309	0.6400278596694331	0.6571254163695786	0.3563413032093467	0.2499611439079575	0.2706671684517133	0.3236525460669079	0.3994693656010214	0.4926856780355076	0.9207212383899172	0.2008243922891367	1.848682412164217	0.05362748533019138	0.05206872251147254	0.0005571328397407103	0.8053595417572401			1.261643300416275
3.774242007494026	6.133827500841258	5.088690120270615	1.51196864998113	0.6191540373182365	0.9593628280789752	0.6535929533141431	0.6642434895687588	0.3617954224173518	0.2507119989004943	0.2742974458429835	0.325455626317869	0.400062503422048	0.4946607937126016	0.9227129342528603	0.2012727628106874	1.844907217711163	0.05363421349384237	0.0520719808967103	0.0005571354225263398	0.8052611175200726			1.261643319745783
3.782431793541596	6.217226096944702	5.388707183139358	1.565978407471048	0.6750884159352971	0.9806352267459844	0.6632723398290913	0.6667298804141759	0.3646630407079576	0.2490743602052743	0.2746015259934005	0.3257626686044979	0.400331154712575	0.4947909026037769	0.9237644171312003	0.2012137130835262	1.857958482965056	0.0536392906980119	0.05207633996757329	0.0005571348368499109	0.8052278982667476			1.261643318899543
3.790621579589166	6.044431901444282	5.033772882913546	1.443613765639081	0.5985989890426062	0.9074940508622197	0.6351195790155331	0.6518311268918172	0.3554870935736233	0.2443135460295424	0.2726145014976934	0.3241195960638211	0.3985309024224282	0.4923099501735346	0.9204358727196599	0.2003760056147676	1.87369753820003	0.05364870138144975	0.05208157344776901	0.0005571317377729133	0.8052640423166526			1.261643335396109
3.798811365636737	6.07320309279667	5.005334025789816	1.46468475301536	0.5855504722051277	0.8950269532218841	0.6262505400222018	0.6491460873267196	0.3557439345636296	0.2458064584411529	0.2741497093170975	0.3242181091618922	0.3983270912463914	0.4922604736187854	0.9201418575045079	0.2006131740177234	1.858657124523437	0.05365171297486668	0.05208331434833157	0.0005571304655616221	0.8052218398913892			1.261643375613119
3.807001151684307	6.247791913241273	5.132927457082116	1.484221691823769	0.5999027799518691	0.908578745113109	0.6327002095523738	0.6561575059222609	0.3583866006970096	0.2480612132549509	0.273526333158946	0.3238630533452176	0.3987529426613698	0.4924108056123977	0.9205161701444144	0.2007066318513483	1.849392628847691	0.05364768882377036	0.05207665480785973	0.0005571327426580014	0.8051917485181438			1.261643403466284
3.815190937731877	6.164011699282751	5.106315295424803	1.415787165040264	0.6048302965221238	0.9032508019275509	0.6383368647646003	0.6582715989565271	0.3617775706761137	0.2460712419087566	0.2749418153236891	0.3237317697721552	0.3988212616748443	0.4921347719501434	0.9206216607365507	0.2003554788237763	1.850367896119196	0.05364002740599758	0.05206448114816633	0.0005571346597390761	0.8051276437046178			1.261643392973396
3.823380723779447	6.194081892470514	5.112071558593374	1.457357982256652	0.6066624590347234	0.9299126105889305	0.6431305152612429	0.6582503555611066	0.3623589208897868	0.2473125900713192	0.2746797192802107	0.3253455998371917	0.3996501810546885	0.4939905693717151	0.9221694158063689	0.2009005801910344	1.863668001465807	0.05363340339553726	0.05205651179011339	0.0005571324236537877	0.8051203930502702			1.26164339396417
3.831570509827018	6.147293112691609	5.129917139019541	1.480615258387004	0.6097959952849727	0.947970334924859	0.6464536161508579	0.6633251381229076	0.3629074025852907	0.2506700578307851	0.2740401848933247	0.3255172388490583	0.3998103840447517	0.4948144989184845	0.921735257367815	0.2013096907054546	1.859897165769016	0.05362891863506524	0.05205046773369559	0.0005571284055041221	0.805160688359554			1.261643461026069
3.839760295874588	6.261179293471086	5.353723276803152	1.51219703404905	0.6505100494394304	0.9602768243456336	0.6599246112001163	0.6676893191499118	0.3739579433932573	0.2546394975230682	0.2781711052408442	0.3272344497112554	0.400797727394448	0.4958459958318518	0.9236025745062559	0.2016923053193032	1.85050147858595	0.05362972622682213	0.05204665263981668	0.000557128228760724	0.805062096211016			1.261643538449412
3.847950081922158	6.306433014229993	5.21134955206378	1.503818549462969	0.6471817439779696	0.9490824583320653	0.6563174789449779	0.6582615124432085	0.367820872708762	0.2501274481328771	0.2758418816050415	0.3263548334395993	0.4002621413470739	0.4947855765137778	0.9239226342860675	0.2013352560170437	1.851975522406252	0.05363214016343975	0.05204896918977501	0.0005571304013861222	0.8050127355830503			1.261643603438742
3.856139867969728	6.313177268432092	5.090231592415309	1.518943574563307	0.615987944111035	0.950643744089986	0.652642501619308	0.6609537120740391	0.3630369553869712	0.2516849935360508	0.2740174038809375	0.3257277199085586	0.4005926282309498	0.4950282032998327	0.9239374980678101	0.2014150802990454	1.860350887024639	0.05363393916867958	0.05205268673756991	0.0005571272613197383	0.8050890180520271			1.26164369138568
3.864329654017299	6.232008125862173	5.13655962181877	1.510980774972454	0.6117076332710021	0.9551232820966827	0.6568751019115671	0.6648394572498504	0.3674774124195425	0.2537721504630477	0.2771794818196245	0.3268895379056265	0.4004308198811326	0.4949705598257223	0.923687470189211	0.2015746570333642	1.884253758606631	0.05363827746245634	0.05205371795668681	0.0005571224705378146	0.8050760273741765			1.261643795510665
3.872519440064869	6.250154143804403	5.142138442113874	1.504195343285601	0.6113217335496037	0.9571209091965448	0.6549954702635515	0.6601449922639585	0.3651930324373789	0.2511883231777214	0.2767423142687127	0.3265504481040309	0.3999914287221499	0.4945095037888058	0.9232637434403104	0.2013818601705019	1.87653967114924	0.05364106958708749	0.05205362269530805	0.0005571219024657224	0.8050480370045752			1.261643919802052
3.880709226112439	6.418193865102552	5.14512274865158	1.586134206534885	0.6131908058780688	0.9839414214690519	0.6601390790440682	0.6653366159301116	0.3644066903862048	0.2545829264994459	0.2752389628620192	0.3264352051714132	0.4011430708323628	0.4957706573136336	0.9242544480599424	0.2016678937476282	1.858585990103703	0.05364057549467632	0.05205127039181474	0.0005571238889456335	0.805043053992297			1.261644044096662
3.88889901216001	6.25537146105428	5.164802417075908	1.532763025177571	0.6373208216276044	0.9572475815726993	0.6709536434838445	0.6606786268143359	0.3676811652599528	0.2513219124268568	0.2764074828640914	0.326935726635035	0.4010324169494744	0.4949566617846627	0.9236499941858881	0.2015084469767968	1.859196471856392	0.05363589906298328	0.05204742566608575	0.000557123983375337	0.8050835010263101			1.26164415776577
3.89708879820758	6.233749770319958	5.262085471536129	1.503267947686696	0.6596786975099429	0.9520283878381463	0.6758860162167238	0.6590203356837645	0.3675359561830621	0.2492405586654461	0.2760138856505495	0.3269032491321692	0.4007401667593192	0.4948204146249971	0.9242124626539077	0.201600694617663	1.877234224501396	0.05363536222416899	0.05204677189964783	0.0005571204485175694	0.8051396584534999			1.261644284959388
3.90527858425515	6.053231681410624	5.066637457726848	1.500573384515498	0.5946963630620501	0.9653487881974815	0.6458983613613047	0.665856183430669	0.3596206996706472	0.2487147874852611	0.2699812998624813	0.3233986633481167	0.3989506545887591	0.4925267151750128	0.9202015168163468	0.2008784543908392	1.862970826761759	0.05363806530316273	0.05204687940439642	0.0005571173564110718	0.8052124252330815			1.261644423596172
3.91346837030272	6.094500850768961	4.995488868568231	1.482098779518609	0.5953933367465675	0.9632755521247777	0.6447933800200049	0.6705747795974109	0.3597661545398995	0.2490134275731766	0.2718708530948514	0.3245512698411694	0.3991430510192475	0.4928448557686151	0.920148331502649	0.200611603559286	1.84312619477912	0.0536441272933358	0.05204397447338523	0.0005571182551717677	0.8052102984031031			1.261644546360696
3.921658156350291	6.359060383939713	5.228979349473462	1.571695819661046	0.6397243539626144	0.9667358438780456	0.6543980615947609	0.6689252640840645	0.3652312489386801	0.2521115661062877	0.2777948073115057	0.3275998192597361	0.4007304816641911	0.4951381728448248	0.9230004062055841	0.2011718595115981	1.846305396643541	0.05364966729917134	0.05204383733678657	0.000557120459340466	0.8051789172786095			1.26164462690515
3.929847942397861	6.070120170061371	4.981533143918847	1.481662084916829	0.5990738782338598	0.9238030710429496	0.6391357135349652	0.6601842228796385	0.3612641144503998	0.2475384534643355	0.2743393178315111	0.3246241242996829	0.3989358583789124	0.4930646303775134	0.9198352544753209	0.2000212630753218	1.862749871139678	0.05364986250535392	0.05204443339179873	0.0005571194544347222	0.8052190021651938			1.261644681697141
3.938037728445431	5.956203438877749	4.93016253168401	1.401849860207864	0.6048626402195602	0.9037522651149131	0.6460398459461721	0.6578244528408226	0.3609683801894183	0.245779139600643	0.2721781986255804	0.3245627126875673	0.3990530766958811	0.493335723507437	0.9204696917925296	0.2000027162415526	1.869111848176169	0.0536460801252755	0.0520445646508561	0.0005571161819915032	0.8051929027665551			1.261644763493469
3.946227514493001	6.089898727422094	5.082740502923107	1.491721328737266	0.6355733718029141	0.9613295805012891	0.6599025040192623	0.6629790596280776	0.3665272206261918	0.2510741647529512	0.2754488229473886	0.3260750084053664	0.4003131434279369	0.4947920165576752	0.9224755322100515	0.2010532081646955	1.861679460192375	0.0536382139783439	0.05204148731799853	0.0005571150985393241	0.805203227101135			1.261644860817533
3.954417300540572	5.924588617484733	4.914152182667421	1.469687733304405	0.5864999574675106	0.954529670576037	0.6432759675765495	0.6611782487930238	0.3654960967861465	0.2495185572845698	0.2759592625196005	0.3253113499387202	0.399086287334693	0.4934174734753434	0.9195993910476855	0.2007518319539894	1.864733000809107	0.05362924710211282	0.05203510311471112	0.0005571176839522165	0.8052324512632811			1.261644925265408
3.962607086588142	5.941918831737717	4.921289271930781	1.447167199938234	0.5836984963358914	0.9269566687707598	0.6348127485671855	0.6588517478033467	0.3615239135912494	0.2480194074544784	0.2732813864907939	0.3251283548156803	0.399597943864	0.4930924156867027	0.9205952855713867	0.2007441736759608	1.882364495881007	0.05362466516665291	0.05203649186917786	0.0005571194548866977	0.8051726527333336			1.261644951038855
3.970796872635712	6.165200045648652	5.020114239716104	1.515709407170993	0.5869712598611084	0.947993158951095	0.6383265101431032	0.6667604005390091	0.3575676519360057	0.2520547197430424	0.2709801117708305	0.3244210966925716	0.400233850131892	0.494275279381426	0.9221703272760436	0.2010377685240258	1.894965270259543	0.05362419432325224	0.05203877674672448	0.0005571156934436891	0.8052154476612318			1.261644986784725
3.978986658683282	6.000449222830494	4.92317320711773	1.466865218627416	0.5774656234667866	0.9470467765229228	0.6354853682750561	0.6602426916658097	0.3560611135935591	0.2505525659648813	0.2710655248944911	0.3239020827737037	0.3989721602661102	0.4932189628731479	0.9202180199883456	0.2007491266382327	1.885506026597051	0.05362558100571128	0.05204252751920548	0.0005571121345133101	0.8052636779988955			1.261645065282212
3.987176444730853	6.066469156058674	5.009887764033303	1.493027916300147	0.6129933160353344	0.9575772572780257	0.6541536344642751	0.6612066264065781	0.3609699094548573	0.250660403973171	0.2731052976322973	0.3251158274914233	0.3993311042385413	0.4936078369883495	0.920848215108119	0.2008873041244094	1.857198388943729	0.05363278104974264	0.05205217190414865	0.0005571135631135886	0.8051856715089162			1.261645141125607
3.995366230778423	6.184823341179733	5.229133998903903	1.546176569821425	0.6525233729008415	0.9862927833504379	0.6700359246202867	0.6732185450184712	0.3687403468677086	0.2510843017997804	0.2756467812742269	0.3268174677523051	0.4007424155012519	0.495209297188878	0.9230980244718365	0.2008674152354772	1.849278322227862	0.05363912733061443	0.05205690891597788	0.0005571148836831423	0.8051997208805576			1.261645201973825
4.003556016825994	6.242839650388452	5.190456507608614	1.564863342422803	0.6671645200012531	0.9827678344724355	0.6619236353628424	0.6693811512294993	0.3671338893293146	0.2519637624467186	0.2766808171692197	0.3264947589189311	0.4007596275597893	0.4949170834336311	0.9231466759015702	0.2007999681219073	1.861244510963118	0.05364221654119792	0.05205531355840416	0.00055711295953178	0.8051985970322402			1.261645256207125
4.011745802873564	6.284670232911397	5.154728869438677	1.543779109237324	0.6308376398323854	0.9588509898355504	0.6448314068390921	0.6589886501054524	0.3625573084985368	0.2506995606275296	0.2733765995807061	0.3251828433021216	0.3998444464195753	0.4947644608101113	0.9216996261719136	0.2010908202185031	1.863528304657382	0.05364196520070291	0.05205258355808823	0.0005571100164783997	0.8051529463608261			1.261645330572471
4.019935588921134	6.368744448833096	5.278855058422551	1.547315299005548	0.6234254763775166	0.9402030210899193	0.6428024960845122	0.6585825630363067	0.3644734970052751	0.2502535966461565	0.2738595930135486	0.3260662337210302	0.4002396220834688	0.4952778563034063	0.9224747768369317	0.2014332122617628	1.833912542333136	0.05363616708005726	0.05205022537705363	0.0005571095124164623	0.8051365171678808			1.261645422101205
4.028125374968705	6.382599396561096	5.291925507413091	1.566124129402131	0.6263255810713464	0.951009470966374	0.6496461620019759	0.6632592683065732	0.3669838012739685	0.2527728445536528	0.2753682815409799	0.3268106696595451	0.4010292284650782	0.4952726005878373	0.9239712066579366	0.2015377854579526	1.832951027213871	0.05362981555298092	0.05204318430277954	0.0005571107532042613	0.8050789540022649			1.261645520296925
4.036315161016275	6.430023396495337	5.372597435808201	1.59680882429705	0.6306839957145867	0.9810342332644786	0.655874220480848	0.6716960613341783	0.3702971331318172	0.2560646619915196	0.277980200895627	0.3271142499076496	0.4015282313485597	0.4963184415564579	0.9241024151521791	0.2018474116852276	1.853950479294023	0.05362947936842335	0.05203285807182276	0.0005571101891579339	0.8050555127387903			1.261645605362848
4.044504947063845	6.2761514917902	5.204603473971935	1.580919605563533	0.6290231070325631	0.9803589205998295	0.6604674888964306	0.6670042180475152	0.3671371626471725	0.2554440756434335	0.2764017223313489	0.3268871216554319	0.4008786063977119	0.4959479356058434	0.9228904201566452	0.2015795810804809	1.867273094549069	0.0536353741495034	0.05203420854390562	0.0005571069622014961	0.8051019734067939			1.261645691448863
4.052694733111416	6.054451866774703	5.062325164008331	1.501841920253538	0.6181763819673156	0.9766615347496269	0.6555004758625055	0.6648396944756261	0.3635979125110456	0.2522328666250474	0.2734375362306022	0.3260817082498052	0.4002654900870303	0.4945984381508894	0.9217339147455758	0.2011793999161913	1.84603068756084	0.05363941523919599	0.0520445304495955	0.0005571043874205511	0.805184818764872			1.261645803689792
4.060884519158986	6.122550471747672	5.004454197192358	1.477086100689361	0.5901123509527744	0.9628956302684798	0.6493528250404077	0.6638095230558148	0.3615972807366195	0.2514849554510971	0.2726250908988005	0.3250176671395945	0.3997774505036177	0.4939251564010552	0.9213236258065763	0.2010590277540219	1.836989729040124	0.05364164218989633	0.05205222324974586	0.0005571055360561736	0.8052202466133896			1.261645898932618
4.069074305206556	6.324317332828648	5.049887733692763	1.546127599903421	0.5998977102280483	0.9771152036987502	0.6537642159508192	0.6634543956369114	0.3613236762249238	0.2530501201614657	0.2753953229715136	0.3256751157622351	0.4002907277228061	0.4947424891704927	0.9223855121866851	0.20147485909834	1.848118063123448	0.05364000434912335	0.05206476619987169	0.0005571089006816906	0.8051209532043631			1.261645933726955
4.077264091254126	6.393402841140511	5.217182963273403	1.604506353518106	0.6306006368519306	1.022202513986951	0.667792607388026	0.6715011836053754	0.36604411496863	0.2573488109656553	0.2797160309680394	0.3284235745314494	0.4022684730494572	0.4960660541957467	0.9238303259844597	0.2020098450694978	1.861460521786928	0.05363691885508369	0.05207605597985505	0.0005571089955887668	0.8050740048294973			1.261645963616369
4.085453877301696	6.282935796618601	5.169620328478274	1.559353944998066	0.6398527419761264	1.01238136307589	0.66454078815785	0.675118874860602	0.3637074411192395	0.2545325119197375	0.2771183289271175	0.3280337218835305	0.4020167168603443	0.4959274913157403	0.9239207114135304	0.2016508305770897	1.86363554256744	0.05363616408753417	0.05207923289935828	0.0005571056442974485	0.8051175555490498			1.261646015319154
4.093643663349267	6.123492552153402	5.054336884632238	1.506466091537097	0.6215961002311636	0.961250807166768	0.6500367158140926	0.6690923449714182	0.3598912114534677	0.2498348565872432	0.2746192669993683	0.3264068056162782	0.4004868001689705	0.495181336658512	0.9230472802483349	0.2012348980348788	1.847385140451805	0.05363345623960117	0.05208348470961631	0.0005571057244970217	0.8051982448903741			1.26164606508948
4.101833449396837	6.127055576977163	5.084605964599567	1.493014499440723	0.619714607060001	0.9384842302608	0.6537126266801373	0.6614492295413087	0.3608153098664046	0.2498973596852055	0.275120567995186	0.3269504285847593	0.4001936104417789	0.495381917805415	0.9225145155438861	0.2012136574780427	1.834622738440151	0.05362930036470481	0.05208872994489461	0.0005571102405172388	0.8052809839293023			1.261646037465634
4.110023235444407	5.994266293651862	5.009688283052447	1.466288760955269	0.6082154958649388	0.9365321180779549	0.6467311169418762	0.6574477510289197	0.3586027269018928	0.2500699388940322	0.2738885705621922	0.3270022143906957	0.3998501084366155	0.4949848349564801	0.9216468659111928	0.2008917286175168	1.833127320532265	0.05362635877329622	0.05209552278498545	0.0005571120101626821	0.8052977609773191			1.261645980981666
4.118213021491978	6.046933192684895	5.053494845366095	1.442186305171376	0.6049393169444893	0.9164920012231913	0.6415741553021662	0.6570305777364706	0.3586185483878072	0.2499291272696871	0.2730113836951871	0.3262964865568799	0.3998898437665348	0.494380775721894	0.9221147915435148	0.200850960471761	1.851931495042888	0.0536293686904673	0.05210399318081542	0.0005571094344050759	0.8053241347976881			1.261645933928447
4.126402807539548	6.275998087748038	5.251872095922998	1.501546802396567	0.6320484526736324	0.9380489287333239	0.6519292639985897	0.6617266818394052	0.3642314503240606	0.2516690097517069	0.2744504729780819	0.3259013450693491	0.4007104888249645	0.4948837657612544	0.9235786545919185	0.2013349648730776	1.860600653002336	0.0536367432053281	0.05210483363303119	0.0005571082359715727	0.8053157791881593			1.261645891008339
4.134592593587119	6.29411414673265	5.247814404021544	1.532972928644951	0.6312492915404777	0.9577159612859848	0.6495037015297317	0.6658139858134877	0.3645061778691113	0.2539125887782146	0.2769254394323782	0.3266109767874684	0.401145214913417	0.4952403562032057	0.9240675597933121	0.2013976122825648	1.853989914809048	0.05364649579755426	0.05210630564965048	0.0005571106441084299	0.8053121504602088			1.26164585365387
4.142782379634689	6.103183344339175	5.04792848143027	1.461346335191162	0.5950921527260777	0.9424722084030903	0.6381464500719344	0.6621888478068617	0.3589357611983109	0.2511825369734002	0.2759447964218411	0.3262010133064787	0.4000656056300276	0.4942323929089152	0.9222437719377695	0.2008533959405447	1.856030618822138	0.0536522545546394	0.05211008907111768	0.0005571124853570029	0.8053320231128599			1.261645811643772
4.150972165682258	6.060307812405053	4.872361756314517	1.456741689404572	0.5699882273947061	0.9378021331803867	0.6337792153502207	0.6590039601508985	0.3584692047651336	0.2517393154579678	0.2745119742796386	0.3258066395852396	0.3996686465259962	0.4939978812481934	0.921595341029331	0.2008750789579292	1.866339184167146	0.05364999754951091	0.05210600019232872	0.0005571112443145037	0.8052767603279926			1.261645761074923
4.159161951729829	6.337399835840051	5.183159939330257	1.58063494703088	0.6385227230128941	0.9708135513463315	0.6600055622633823	0.670864157024089	0.3716848298801915	0.2573519109691903	0.2810552983732204	0.3292603494559877	0.4022907657283692	0.497205045257938	0.9259552799496855	0.202050566528486	1.856480344217943	0.0536478604968789	0.05210143427421512	0.0005571093068304581	0.8051821013217718			1.261645724649036
4.167351737777399	6.364183456379699	5.45250884890558	1.556562870202373	0.6980779647459393	0.9764139571811914	0.6803515859670853	0.6794629571622082	0.375661038406062	0.2559299577307384	0.27958545276308	0.3281957718050994	0.4027108431149812	0.4977603366717654	0.9271433764300689	0.2019980803135727	1.838605567610088	0.05364320960999137	0.05209906001283104	0.0005571101769791231	0.8051572318074187			1.261645703329699
4.17554152382497	6.329174436356191	5.366908294435961	1.531678203107301	0.6811412898517393	0.9725192073618401	0.6823403724690994	0.6760021870945825	0.3706676825918033	0.2530461921951682	0.2764189835071044	0.3273222838485209	0.4019519745499592	0.497371806963983	0.9259052622603168	0.2018466908360421	1.848708155503293	0.05363794549604391	0.05209652869751918	0.000557113516144318	0.805237103076777			1.261645666280514
4.18373130987254	6.477832529068871	5.384187480033781	1.55455000473539	0.6827942787143831	0.980671346648324	0.686743868146755	0.6711636994194217	0.3747935914844331	0.2532269607116408	0.2791267278523241	0.3284607177477941	0.4021864713975704	0.4980057964163934	0.9267518154711597	0.2022403646189627	1.876627842329524	0.05364082944045742	0.0520960674944004	0.0005571154380080916	0.8052176012640763			1.261645601086588
4.19192109592011	6.078228789003815	5.047804238768054	1.453220769605325	0.6280802555664304	0.9528867221005595	0.6626188081244573	0.6618302521258674	0.3664291223599246	0.2516582957402943	0.2759955461740063	0.3264012669295849	0.4007076326148386	0.4953732139347121	0.9240054492646534	0.2011746370384684	1.883547864559044	0.05364749031985717	0.05209998552361737	0.0005571143142626515	0.8051790889769942			1.261645526323443
4.200110881967681	5.96321770229217	4.857302199616968	1.414069843326049	0.6033281705558281	0.9443515259065133	0.6533474803977875	0.6605861344007847	0.3605352323033187	0.2510476287753609	0.2728888967993319	0.3255510194084103	0.4004088856341513	0.4946790580608191	0.9225498609603073	0.200916351036462	1.864672789009463	0.0536521776231885	0.05210502007466541	0.0005571134447066278	0.8052123738179111			1.261645487329391
4.208300668015251	6.256316127856048	5.149638174869804	1.488027794356355	0.6383756982720987	0.9597831549854882	0.6652187643667611	0.6660934981980995	0.368362517066256	0.2548357883431694	0.2751132374951299	0.3271233822519568	0.4019320375706834	0.496567475973666	0.9249441794250983	0.201704315923314	1.853696870949366	0.05365360605218151	0.05211160067825161	0.0005571166475653448	0.8051851212972387			1.261645412649398
4.216490454062821	6.17972711628336	5.219434786982976	1.486998770195574	0.6594337995543799	0.9464146222061326	0.6716555523422608	0.6658785190119066	0.3723796266459085	0.2528520181201411	0.2781102849196534	0.3287803973118236	0.4020582318026731	0.4968255589562976	0.9254616047397408	0.2017780186370662	1.858503725377536	0.05365285081004212	0.05211303587734878	0.0005571209801164709	0.8052784725192579			1.261645286930799
4.224680240110391	6.028500682926987	4.954256514366453	1.463801635113793	0.6050745333265916	0.9360263423828262	0.6523883962444375	0.6622918360523093	0.3620677440626583	0.2502636058559767	0.2748251053288703	0.3277995276463245	0.4005942109840562	0.4952196873714844	0.9223344510489875	0.2012240183846357	1.873909696531948	0.05364435020199386	0.05210225937851229	0.0005571202826721356	0.8053384709035071			1.261645162062392
4.232870026157961	6.159037258356872	5.030683375853917	1.562244369078638	0.601665541264452	0.9605232281813797	0.6491197681290953	0.6610111771460736	0.3601729066156867	0.2518528032277052	0.2726778930320871	0.3268081363221701	0.4004656629842053	0.495486001515284	0.9222697641800898	0.2014567242135701	1.857287702621819	0.05363213855282076	0.05209085621623907	0.0005571193855139117	0.8052406261265534			1.261645033857766
4.241059812205532	6.332898540314158	5.132880055188079	1.579615810705771	0.6387794881142039	0.980168053290755	0.6689066447748475	0.6669407530584391	0.3659751607174915	0.2523208003383458	0.2762047932606287	0.3277332020499581	0.4015663311752461	0.4965105364407388	0.923995822090492	0.2017165926044597	1.827356952177331	0.05362777933420857	0.0520911956306778	0.000557122578463701	0.8052897418803993			1.261644899150006
4.249249598253102	6.424072042733672	5.236958218436459	1.558568023296208	0.6377465638379058	0.9838063728256189	0.6654861115886493	0.6709579526816487	0.3642058173244671	0.2532521392250179	0.2771524006811371	0.3277640410575151	0.4020787683646533	0.4968905719177401	0.9247393619326295	0.20184221333268	1.830991957191387	0.05362915685405922	0.05209703104342697	0.0005571275700196394	0.8053683294109809			1.261644723963622
4.257439384300673	6.43872325989208	5.331698882445119	1.584755256792767	0.658862031614693	0.9848058697503882	0.6693415071709629	0.6708669952047404	0.3657367318361522	0.2541331426767527	0.2764122549710892	0.327566014268113	0.4017762659922826	0.4974479391891401	0.9258340012124653	0.2021554353374664	1.843830166512734	0.05363482109722675	0.05210290400612914	0.0005571290557866715	0.8052981949387009			1.261644556006236
4.265629170348243	6.431738019011675	5.303430938210759	1.582836873554051	0.6614314425281311	0.9816632035642923	0.6666472125351997	0.6709951766590095	0.3708560647561949	0.2553122677355917	0.2790618788764362	0.3294047466373369	0.4021991217556764	0.4981163476255347	0.926511624250798	0.2025232264716634	1.857761485038981	0.05364543130929333	0.05211106413108321	0.0005571276338555166	0.8052606525647771			1.261644390738072
4.273818956395813	6.261347266052327	5.237761367854406	1.500039188456546	0.6439961994701198	0.954045827962602	0.6590932258553494	0.6693596021399758	0.3715546034226986	0.2567957955515778	0.2817488269651902	0.3316830706637077	0.4033330347215158	0.4997655922461765	0.9266353501931535	0.203233538231532	1.863336021595911	0.05365307860776886	0.05211675652969244	0.0005571287773549056	0.8052431613845626			1.261644218563403
4.282008742443383	6.012166374733187	5.017987161642512	1.429617410364196	0.6206385512636503	0.9312102623153362	0.6594479824440983	0.6682607838776586	0.3701543700865632	0.2569557636859736	0.2793095298667055	0.329187605721796	0.4020258481948765	0.4975767064413536	0.9244329029040894	0.2020247463063769	1.85943611334441	0.05365683196865137	0.05211954652613938	0.0005571334488229437	0.8052629410278477			1.261644029813119
4.290198528490953	5.983092228231571	5.045187897762169	1.440419663861873	0.6116413084808443	0.9255902870632551	0.6595076901428434	0.6638915962136269	0.3668888633162405	0.2521752690113422	0.2759364910952853	0.3281211109647219	0.401684599097325	0.4970625697929908	0.924250282673886	0.201516093210268	1.861298742569181	0.05365375196368752	0.05211357038395554	0.0005571369521672378	0.8052503124264762			1.261643824815549
4.298388314538524	6.150327953580651	5.093964233271705	1.466190614495674	0.6039060131135479	0.9326050839742733	0.6538004574364392	0.6618124491960616	0.3638529590875872	0.251970767394041	0.2743188802977958	0.326917521324485	0.4022058679466849	0.4974385907310132	0.9257609806894652	0.2017570421603312	1.87335935763071	0.05364578584206686	0.05210436679651475	0.0005571367582332526	0.8052133597146408			1.261643624494502
4.306578100586094	6.44863336284271	5.204424934542884	1.542353110186852	0.6346428571128838	0.9697239608915421	0.6600448717261331	0.6719089394960451	0.3676211619169146	0.2591206447057504	0.2767952355910047	0.3277788844052175	0.4027052021097843	0.4978107609379186	0.9265913618389477	0.2022767019859609	1.881153905669716	0.05364292318748316	0.05210356209783397	0.0005571360575913331	0.8052521100095247			1.261643449688389
4.314767886633664	6.18873340938192	5.038537593426079	1.549869808929132	0.6232447451744192	0.989857918066523	0.6620990080412141	0.6747022572080397	0.3687343334600308	0.2590956123324696	0.2780432947001077	0.3292609652431807	0.4028037401969367	0.4972678871933694	0.9250888999881522	0.2017427772970993	1.860866293015575	0.05364335658736233	0.05210312897429088	0.0005571383189635075	0.8052464296540432			1.261643296268977
4.322957672681235	6.146639286529497	4.938910196808	1.435568650231062	0.5944341560394015	0.94830708821137	0.6532748619626038	0.6686612295219421	0.3664234081699768	0.2534316086760732	0.2763155359340327	0.3280411138708337	0.4018671372624977	0.4970701173044333	0.9246544654532692	0.2016222048711444	1.855170544209331	0.0536435590212506	0.05210265805665116	0.0005571429343499276	0.8052014149677158			1.261643114562114
4.331147458728805	6.156563991485533	4.997357741090596	1.410844951162782	0.5981795090742015	0.9295218412112169	0.6480298935186427	0.6651302805277536	0.3638198603446288	0.2520891958800069	0.2770127410793567	0.3278842426863269	0.4016863177644132	0.4971587241500176	0.9244851448501892	0.2016294270653657	1.855618961448074	0.05364272175888788	0.05210370486783028	0.0005571450242593961	0.805223018461193			1.261642905483578
4.339337244776375	6.12335172098842	4.899172584687801	1.406137091404038	0.5832900739532726	0.9127908519940445	0.6395911620023211	0.6595681438927535	0.3612833161331804	0.2502215925365194	0.2755054208116697	0.3272726502298303	0.4014362399630661	0.4963974022828231	0.9237778981218369	0.2013710361609868	1.855984352272007	0.0536449801320025	0.05210914087000971	0.0005571421343350556	0.8052865786933632			1.261642746637246
4.347527030823946	6.365537064212067	5.099595534249904	1.500958599236777	0.6043128029068049	0.9533801236844117	0.6572185095610634	0.6666197506048667	0.368147607981305	0.2522167978912873	0.2781248961833663	0.3289116840469491	0.4025696936067968	0.4977958856259744	0.9260724716053591	0.202183366034549	1.849170043722206	0.05364532791316756	0.05211284690686566	0.0005571424261303912	0.8052132482073101			1.261642621702037
4.355716816871515	6.255572032250019	5.186740519083123	1.538091688244443	0.6574074648874281	0.9649323382445734	0.6818747267002926	0.6662716644544117	0.3702799580184426	0.2518597382092631	0.2798437914049967	0.3291288444845514	0.4026244586934506	0.4983184870044544	0.92647765803025	0.2021326035774258	1.85464921925959	0.05364360260858669	0.05210659445092287	0.0005571477242153324	0.8052528352156516			1.261642464385339
4.363906602919086	5.910161755858831	4.890120972242351	1.419467188560473	0.6130373001860203	0.9148436855928446	0.6525139523650352	0.6552357382422244	0.3620737473649811	0.2477041492965545	0.275683485986181	0.3274074474616592	0.4012870839254062	0.4952628249344188	0.9223277330677637	0.2008922058365279	1.881295649179609	0.05364223612329067	0.05209815417523023	0.0005571493780945096	0.8053886464097549			1.261642325289298
4.372096388966656	5.924331712660892	4.964561055969782	1.431635704055295	0.6020092597403373	0.930632587533587	0.6423985119131059	0.6555834968766772	0.360840978742988	0.2489622306466644	0.2755951029751514	0.3275206270147227	0.4014253845498507	0.4951950804074214	0.9224768594533652	0.2010945724288575	1.886276230175403	0.05364385668438437	0.05209308542292158	0.0005571467063621178	0.8053073131216714			1.261642213161843
4.380286175014226	6.348056446775773	5.229655368422955	1.589815113517177	0.6195931644519732	0.9795299378914807	0.6504124853663789	0.6665468217721002	0.3665303543630652	0.255959300914707	0.279435248852318	0.3288034114049684	0.4025672704953434	0.4977879937838869	0.9247334884391147	0.2024048070965912	1.859729041577463	0.05364789398511326	0.05209455923595888	0.0005571457971459711	0.8052138377936477			1.26164211075411
4.388475961061797	6.489881337585921	5.208380136356073	1.645605416738543	0.6195489944072392	0.9924365256670886	0.6567178648864721	0.6718752575659814	0.3697889063163899	0.255918096845093	0.2810503169361523	0.3296603065278582	0.4034995938066865	0.4992909518173664	0.9264886880891273	0.2029517490659075	1.845225723451562	0.05365103901410991	0.05210372045989251	0.0005571482965207425	0.8052073602904385			1.261642026340283
4.396665747109367	6.281769248837626	5.172461193088337	1.544331287309203	0.6314738611820533	0.9757508272069221	0.6530127898335797	0.6694161254283131	0.3696383894948974	0.2546680193299841	0.2817329917404353	0.3295343199818525	0.4030818316114857	0.4987137601076798	0.9256476371732445	0.2026396556986642	1.850249733082899	0.05365857655735806	0.05211356377398337	0.0005571513543746665	0.8053334402224162			1.261641935360832
4.404855533156938	6.26611018720904	5.212871531627075	1.504032087441919	0.6429403833778551	0.9699885318133177	0.6612189746442888	0.6689239085302182	0.3699511024676231	0.2548376684396131	0.2806948920135839	0.3301583019776497	0.4024973283529684	0.498182187389121	0.9254198609632655	0.2022416791263539	1.866284589842008	0.05366294532832034	0.05211374711106882	0.0005571518433673069	0.8054036389442901			1.261641829144676
4.413045319204508	6.369004829891431	5.448484147620459	1.564126133168398	0.679828510044331	1.000544341895297	0.6893747014698187	0.6789753438713558	0.3748238338433501	0.2578979162206113	0.2819844425218488	0.3319120295572634	0.4037230995480867	0.4998798717858451	0.9279251120264861	0.203166922622466	1.864529628065572	0.05366054280095185	0.0521043057363966	0.0005571504670532111	0.8053125832148339			1.261641738490521
4.421235105252078	6.154304251812276	5.200725405414165	1.545215949292888	0.6360865165333521	0.9716767466014394	0.6682813745744496	0.6752260109891424	0.3724842601795952	0.2551992715323993	0.2793669204134196	0.3296863200436583	0.4028884124826176	0.4984915282368529	0.9259018387947635	0.202935003992412	1.851156425110504	0.05365401044829807	0.05209263695145988	0.0005571508541662768	0.8053053103669046			1.261641680583367
4.429424891299648	6.118626597547967	5.067663503274694	1.469571600936853	0.618965594539884	0.9621233316602078	0.6575815359433379	0.6701036488294626	0.3682768531392429	0.2526052901418701	0.2774358119722032	0.3290221597426772	0.4024259176894808	0.4977803735856633	0.9250062950028818	0.2022940414454892	1.855196578464802	0.05364835389031507	0.05208198126472894	0.0005571538053244732	0.8052835508516847			1.261641619676153
4.437614677347218	5.980174217270806	4.961912108499907	1.430878025824676	0.6013181160820393	0.9339430639827052	0.6421083507453704	0.6592626770479628	0.3613501924455217	0.2510227987021985	0.2759266947662036	0.3281700371407906	0.4019333920432288	0.4962425319397303	0.9241182990897618	0.2015523442942311	1.873253190673072	0.05364616914054955	0.05207602634800498	0.0005571551565679753	0.8052677510456081			1.261641523199681
4.445804463394789	5.917190062414308	4.933421615977188	1.446575853330187	0.5963212648681907	0.9413537919498343	0.639887769566627	0.6602340742207949	0.3609563474511171	0.2518736722040469	0.2759121334174083	0.3279997346783794	0.401925245902244	0.4962364607119215	0.9236712560783658	0.201516070589216	1.886383834312364	0.05364362937848619	0.05207610169205459	0.0005571526011372678	0.805254872144912			1.261641455911824
4.453994249442359	6.269206514023472	5.033740669985587	1.503917269501933	0.6126430620455654	0.9775894912686159	0.65550276907908	0.6700838851906723	0.3642950615476431	0.2546448725674744	0.2767794856609865	0.3296847005415574	0.4030849279835703	0.4989744687823386	0.9255933359628362	0.2025083410329061	1.872521064615483	0.05364438880716538	0.05207957051737899	0.0005571504003012762	0.8053146949814659			1.261641423965229
4.462184035489929	6.270863008880354	5.008937420864414	1.496906553469409	0.6162175989371761	0.9579938769991624	0.6596741368545719	0.6701624336847763	0.3645026475744496	0.255347932612515	0.2765610187850988	0.3296602254221331	0.4033114534893102	0.4991542658453446	0.9261284103755109	0.2024871917264355	1.859081793239325	0.05364834130039541	0.05208699924714025	0.0005571520490726389	0.8053431200722313			1.261641405904665
4.4703738215375	6.264128999203811	5.14113540217211	1.548070635611763	0.6428434003599998	0.9682261524550158	0.6763399984540485	0.6738187335766573	0.3680371816088188	0.2559939204231722	0.2780001035158429	0.3295804123356894	0.402876870408103	0.4989372137311722	0.9263582257107367	0.2023724910688814	1.865438300161513	0.05364841027754735	0.05209570971490693	0.0005571543489598118	0.8052765245376112			1.261641378363414
4.47856360758507	6.068999233546472	5.007794432803436	1.482723299201336	0.6162231011626126	0.9403450019724348	0.6602849795591237	0.6677537217502977	0.3650047924914833	0.2503893084913893	0.275866495126112	0.3278692642140015	0.4014216062874555	0.4966830601687641	0.9240065668618133	0.2015051147244169	1.888514617319265	0.05364612942671303	0.05210158904343764	0.0005571541048410165	0.8052719940097284			1.261641332972622
4.48675339363264	5.946809298377127	4.952494321619017	1.484424188857306	0.598829758888098	0.9418046078539728	0.6484963063474811	0.6636105791932125	0.364564327408568	0.2529251764198377	0.2780965738087729	0.328882816963923	0.4019950792268103	0.4970276125531595	0.9238449461913562	0.2016688570224548	1.893846579647698	0.05364559260471639	0.05210186764190185	0.0005571513864679295	0.805242103279905			1.261641345802088
4.49494317968021	6.225902293424231	5.151981980699085	1.575956559033161	0.6467966182631315	0.9810501750565915	0.6695874136712057	0.6683253708206554	0.370871603672027	0.2624704995772371	0.2837532260010711	0.332494111925035	0.4043998847960693	0.4994678617689132	0.9265688813622486	0.2026896741205673	1.881066929999686	0.05364148351020515	0.05209368808790591	0.0005571508890972976	0.8051708301895615			1.261641373818766
4.50313296572778	6.26642814500094	5.10699654762074	1.536460317422177	0.6409222039457039	0.9594808715741702	0.6716058046493817	0.6700826842725465	0.3679757848178285	0.2588382798515781	0.2788630303480774	0.3296068897917782	0.4036719518470288	0.4981686060066753	0.9257105649838676	0.2023937330644902	1.879160744048163	0.05363310281114924	0.05208091249565905	0.0005571539906442348	0.8052028507277144			1.261641364601967
4.511322751775351	5.954475278106494	4.857892172305146	1.421430933898709	0.5933676647742832	0.9443116300733989	0.655243172628116	0.6664145289338732	0.3615217175015777	0.2504122654244914	0.2747834512953403	0.3273064752751153	0.4019318755420931	0.4966846458796954	0.9230244812213386	0.201837766237141	1.89038696287632	0.05362937068904749	0.05207202889361512	0.0005571557274675565	0.8052724239147422			1.261641326443762
4.519512537822921	6.195089238376081	5.071048761319418	1.440014777684939	0.6179270198959009	0.9448038433803172	0.6649752922898192	0.6648680490718128	0.368075536333796	0.2501871937419458	0.2782064953306113	0.3280993323299417	0.4023789997424222	0.497713320089737	0.9251637660099682	0.2021124075596809	1.893187580551964	0.05362993976288886	0.05206979764637097	0.0005571541582183136	0.8052655759087167			1.261641300250776
4.527702323870492	6.222297946027072	5.139914479764354	1.467685573221231	0.6179021356197921	0.9193393935627692	0.6534366636204224	0.6593812714144437	0.3733454741290145	0.2514860913133814	0.2787950707723409	0.3281478762491586	0.4017816517500705	0.4967950338410952	0.9247664601949811	0.2019314810209281	1.878597756110756	0.05363597478229085	0.05206731024684064	0.0005571530177000454	0.8052375210009081			1.261641283834299
4.535892109918062	5.831240257370267	4.667968900162349	1.343581277401195	0.5496467589863073	0.875970428570877	0.6239177327455505	0.6546147149883379	0.3598686124442712	0.2474649293864002	0.2738739604199887	0.3256537591920696	0.4003900222797311	0.4941070316917601	0.9212817697994738	0.2008535375069549	1.866722929616926	0.05364638699287028	0.05206257756027833	0.0005571551606123117	0.8051938476594832			1.26164124733887
4.544081895965632	5.874858301715724	4.764079248935211	1.358294726260129	0.5773588744551384	0.8874435022955456	0.6366800611486048	0.6540666675910367	0.3603862080896003	0.2469731594761778	0.2763513875471478	0.3267752970087497	0.4011358995534896	0.4944560734739206	0.9224285661923867	0.2009973062685811	1.867263581867268	0.05365330667264848	0.0520584368476049	0.0005571584637363313	0.8051058701655331			1.261641180969411
4.552271682013203	6.145562651281653	4.974337415174515	1.450038366046877	0.6074673052938204	0.9301722379034374	0.654889328185383	0.658981896464678	0.3672874018414878	0.2508021383423952	0.2807624195782926	0.330436963233722	0.4033598554898049	0.4982411682228206	0.9271552739429325	0.2023720269115604	1.879254333866701	0.05365414501578715	0.05205657309437517	0.0005571590333156152	0.8051090312760358			1.261641103810687
4.560461468060772	6.19771065373177	5.079787979775247	1.496908787491309	0.6167219383857176	0.9454914598754829	0.6490236532815361	0.6637899231211785	0.3642593231566216	0.2543678957815109	0.2781276620434558	0.3286931459086013	0.4029969955884932	0.4983341217826662	0.9271688757338933	0.2025848293256426	1.890677345549025	0.05365027287492308	0.05205546065366737	0.0005571564786552844	0.8052174414803744			1.261641045710712
4.568651254108343	6.126166616166402	5.069131039990781	1.502207167251282	0.6318642492939929	0.9301377336679497	0.649482027670938	0.6603137759126886	0.3609212985422551	0.2508747678692074	0.2742782401450211	0.3273973686780682	0.4013087817195589	0.4962083445782328	0.9245523877364924	0.201578667992136	1.882123698850408	0.05364518322801594	0.05205191191488283	0.0005571557826000692	0.8052266522113024			1.261641004219492
4.576841040155913	6.089814266870293	4.927619664398365	1.464296207869842	0.5971632334090357	0.9154335810280274	0.6427218525690175	0.6594733568814468	0.3597365714835588	0.2486030793120808	0.2733306203061082	0.327988828051092	0.4015820945094792	0.4962054517829751	0.9238555908051763	0.201328086747809	1.871141624038053	0.05364382915237852	0.05205343348068131	0.0005571585812544742	0.8052118688839518			1.261640973166845
4.585030826203483	6.116945843206287	5.004922197981228	1.478893802806029	0.6296738633688369	0.9449695159167347	0.6548756063090005	0.6640936475742538	0.3619957012535541	0.2489677106815357	0.2755498163050731	0.3284737919534274	0.4020455636289158	0.496733939379699	0.9248849062543641	0.201315137078379	1.87122567586008	0.05364724700446381	0.05206064385225301	0.0005571584104745265	0.8051848989511499			1.261640942883465
4.593220612251054	6.05499274533845	5.009064607561688	1.463730429169739	0.6184977107313528	0.9419416863737062	0.6516329926161085	0.6612628397952816	0.3611746750535207	0.2501511530991805	0.2752572543130609	0.3274012595163092	0.4013353524956609	0.4957054514813364	0.9242147964679084	0.2011648675595634	1.888825745930378	0.05364876556133723	0.05206580582537877	0.0005571544581353576	0.8051324174606143			1.261640936484329
4.601410398298624	5.997925141290311	4.951995105123888	1.51269445379055	0.606657616998293	0.9538578053741512	0.6456072215769226	0.6630878698207908	0.3604869907570801	0.2520561141436244	0.2745566026611114	0.3270929434526593	0.4016262744763243	0.4960188093858119	0.9231116828385183	0.2015383453449345	1.87152689005889	0.05364990643020599	0.05206807894784281	0.0005571527800434298	0.8051123312670796			1.261640960842719
4.609600184346195	6.038192414106914	5.05543641896871	1.525903728752439	0.6210930543056972	0.9645049228545605	0.6516277873941502	0.6662764119814452	0.3629356401892681	0.2527424144017453	0.2770647617493736	0.3283412879044646	0.4024386515662922	0.4970744154073506	0.9245365115901978	0.2018313691958432	1.855056274964261	0.05365471371774381	0.05206717106968035	0.0005571551006731542	0.8050663015903324			1.261640983953383
4.617789970393765	6.144074073272947	5.066402372596199	1.487202104242564	0.6068898690719584	0.9356001431282162	0.6438464021224228	0.6613799280715877	0.3618464094151164	0.2520565914140075	0.2774789300210049	0.3278521854998859	0.4020698855403285	0.4965570284478293	0.92524623010928	0.201566950671003	1.859541555460833	0.05365708301809291	0.05206349564124898	0.0005571574134169329	0.8050701601962688			1.261641006120762
4.625979756441335	6.242709201918648	5.078531603668107	1.519448576388673	0.6090331829223388	0.9468424980869942	0.6389416026887588	0.6614054269318181	0.3609138200564875	0.2534820163528483	0.2755885156493459	0.327448245629252	0.4016468933577075	0.4969985354600397	0.9245620375398801	0.2016943654767122	1.868088703951596	0.05365110806575293	0.05205572904932338	0.0005571561261808121	0.8051144879878783			1.261641023483732
4.634169542488905	6.376100562166704	5.199639418339109	1.539182622589864	0.6261016888783872	0.9683868142703809	0.6440802114105564	0.668136803324791	0.3653426438174881	0.2568437730501316	0.2788598439108379	0.3291397024401453	0.4026132140465591	0.4987630708963883	0.9259695682686567	0.2023927111952108	1.861325197147985	0.05364232081601864	0.05204898935124776	0.0005571532425294754	0.8050528675157685			1.261641071470566
4.642359328536475	6.292976805532701	5.117119068244241	1.489666449959101	0.6033876995298434	0.9644820914523244	0.6487935293526792	0.6656435530206806	0.3634032444240689	0.2547138223860065	0.2791148776490827	0.3293180155258045	0.4025776443927385	0.4982532561076623	0.9258690637027345	0.2023559130903134	1.859717327906663	0.05363393841926702	0.05204749717315572	0.0005571525186630801	0.8049826670724419			1.261641139231817
4.650549114584045	6.149399522901122	4.877162326498642	1.441109178726699	0.5631898301716842	0.9269747107266104	0.6373798524105394	0.663672898388647	0.3617647555855268	0.2523257017535056	0.2767181544713391	0.3283488323892905	0.4022065791802647	0.4973013457525357	0.9244494187002484	0.2020791970474095	1.865152241250507	0.05362984577490072	0.05204686536460857	0.0005571538969790628	0.8049596282623803			1.261641181232899
4.658738900631616	6.25522250399418	4.987239608095562	1.504715622198423	0.5904294405004606	0.9438380685382662	0.6492135703590869	0.6696936197924689	0.3707485670564656	0.2539805828652337	0.278160981216084	0.3289113896532487	0.4024954269919826	0.4979626132482247	0.9249955883730103	0.2023827271816784	1.866199228736113	0.05363139043191047	0.05204546281449762	0.0005571537811324383	0.8049214993610319			1.261641204748331
4.666928686679186	6.483003112453101	5.5684512508447	1.721678763110546	0.7035238768027976	1.046557752394951	0.6809282750802464	0.6760033755054847	0.3737051254538213	0.2596464846462169	0.2787289627680821	0.3300491401275392	0.4028462524069935	0.4989632928420032	0.9266640618302908	0.2029046293437367	1.871817902778818	0.05363318004982639	0.05204211276071713	0.0005571506291633817	0.80497470310714			1.261641256758222
4.675118472726757	6.25476920098022	5.296560447458678	1.649043385374066	0.6459986860014754	1.019243831390939	0.6605601872404274	0.6700421901245976	0.3670631306278238	0.2534240954992313	0.2752478639258047	0.3274310328228265	0.4012599221251238	0.4969441546953122	0.9239879443170943	0.2025229428060136	1.868012485075671	0.0536392499698146	0.05204358273677478	0.0005571479963145669	0.805021606884931			1.261641340088881
4.683308258774327	6.039260140666373	4.914883011075472	1.45987614857345	0.5882482751367732	0.9438656763651534	0.648715540789607	0.6616308610106624	0.3615620206107266	0.248912836353484	0.2727197256409869	0.3258541955854005	0.4002726810066132	0.4952871212679225	0.9218449819780082	0.2016074922871543	1.859913033833117	0.05364473239648593	0.05204897531145992	0.0005571495057729649	0.804962151899421			1.26164141704855
4.691498044821897	6.026558611053154	4.954136172682282	1.467732939325123	0.6285319190879817	0.9471760159604676	0.6694942081303578	0.663252348310949	0.3647474998865239	0.2506645135133653	0.276672560248576	0.3289371473946955	0.401477875214873	0.4963054891626159	0.9235853971776342	0.2014343388470247	1.853393080428479	0.05364306091953567	0.05204921791224552	0.0005571520633732277	0.8049142707792337			1.261641471265288
4.699687830869467	6.022534110212071	5.076348642714663	1.454686107064985	0.6483547953035421	0.9426664099269755	0.6800095746774268	0.666891433268307	0.3731970210534457	0.2532368781845578	0.2803346317093106	0.3298529575206152	0.4026278381749784	0.4972641103577073	0.9254509670088044	0.2016575779717957	1.856697032761442	0.05364217016637224	0.05204657525520542	0.0005571503848061769	0.8048857986936961			1.261641527258464
4.707877616917037	5.962909027005121	5.026994295830487	1.428562111277941	0.6241548909353094	0.9220935464314394	0.6647422816053218	0.6625593974969264	0.3676071110477931	0.2498968759109811	0.2758727710034087	0.3275166452371832	0.4013121869554425	0.4960089946659228	0.9238084007547874	0.2014784023100811	1.863419828108853	0.05364389985640856	0.05204734191564595	0.0005571459141916341	0.8049107666058294			1.26164161991412
4.716067402964608	6.046134009881369	5.009961742823775	1.416953804775313	0.6091862252315237	0.9198619211392542	0.6537667029187911	0.6615164612137138	0.3610243940713913	0.249051596517043	0.2738962503399517	0.3270359401524512	0.4007643435416662	0.4958127431919063	0.9237721766065931	0.2014752284324888	1.854520743228345	0.05364306894619428	0.05205129210556188	0.0005571446614493529	0.8049147740123983			1.261641729447922
4.724257189012178	6.190637802307763	5.053173584424214	1.482978098574792	0.5920482525514286	0.9515898532302902	0.6442172652393553	0.6676056998895028	0.3640260413463972	0.2562016680697031	0.2782342475592681	0.3284456044999846	0.4015398196674584	0.4968846178693846	0.9243157666103339	0.2019337761821123	1.850072107438332	0.05364334677753617	0.05204936296694709	0.000557147599191315	0.8048864965016819			1.261641788798255
4.732446975059748	6.083513286033864	4.945911152674999	1.513026913232338	0.583701310749676	0.9549891550983707	0.6517648802906915	0.6661915023317814	0.3690511542224923	0.2536524693944763	0.2783733110145493	0.327803649601559	0.4013851930284528	0.4965905724104839	0.9240500369124306	0.201758834748424	1.853051450509953	0.05364951627363115	0.05204747701168297	0.0005571481318673731	0.804893473222754			1.261641830820977
4.740636761107319	6.066880028325584	4.985303353510825	1.48753545132739	0.6086810979739331	0.9449212777907127	0.661516874998975	0.6683077163423768	0.3699219573436126	0.2512062869638604	0.276381064891297	0.3275474519080399	0.4017214407095551	0.4968654346679753	0.9252774507694662	0.2017003050055521	1.869080390110506	0.05365546805235282	0.05205239458760512	0.0005571439869164303	0.8048674475851233			1.261641905821017
4.748826547154889	6.112770675609988	5.124265609699601	1.554590471441524	0.6350633990553133	0.9597264495181868	0.6605509278092673	0.6703411025411218	0.3676340035089981	0.2554887032167947	0.2772361092221636	0.3284938402425104	0.4028078418757476	0.4974514877556073	0.9261576549607828	0.2021493188254368	1.852656160252693	0.05365698101967056	0.05205420291411436	0.0005571410401999429	0.8048453160716688			1.261642015621768
4.75701633320246	6.189635821909198	5.143197682307827	1.582991912195944	0.6426300046948852	0.970378518554298	0.6618299003781891	0.6651126877962236	0.3647942550089162	0.2543336377813542	0.2761597177758026	0.3278591379381379	0.402387616395714	0.4967021941076011	0.9255567209545245	0.2023122177022485	1.841303239575774	0.05365279754295524	0.05205053336322428	0.0005571425505966678	0.8048418000928698			1.261642109472547
4.765206119250029	6.309505189244809	5.202774562824717	1.516292150801325	0.6684845895143129	0.9697413080509512	0.6754334383911402	0.6609808744436539	0.3632158301737377	0.2502131361871547	0.2766464454776656	0.3276531100473937	0.4018895440185989	0.4970704553628335	0.9261147422858822	0.2018782708662148	1.846693278035829	0.05364891816497858	0.05204392516834965	0.0005571444901534546	0.8048495692769253			1.26164217784348
4.773395905297599	6.364447568150307	5.191457929757582	1.536064923212604	0.6467197838273907	0.9771564154430562	0.6632662670823957	0.663868807214871	0.3626313707883221	0.2514035147499661	0.2776416207512101	0.3285808200213867	0.4020113212869255	0.4974219760157833	0.925919638823396	0.2020112872121101	1.863496537124857	0.05364357863252683	0.05203639097440145	0.0005571426250747718	0.8049058515626711			1.261642247986108
4.78158569134517	6.459178941215362	5.313291401489994	1.636862888208834	0.6564201380699314	0.988053586922407	0.6587871649390667	0.6646440624958895	0.3647540350611804	0.2523310400840115	0.2776596969866982	0.3285104649883426	0.4025418365928644	0.4972990284972751	0.9261219132362624	0.2023853867778277	1.878673080918959	0.05363488940406075	0.05202953046422029	0.0005571386889561881	0.8048946442974376			1.261642341549787
4.78977547739274	6.387756302535826	5.348597894476388	1.569345054641557	0.6718627402568311	0.9811760220761815	0.6619821535707583	0.6619758732913421	0.363230138138391	0.2508652709784097	0.2750410863106782	0.3274664880996408	0.4020236762569349	0.4969419009658084	0.9263509544115932	0.2021899664753435	1.849142510275495	0.05363112629219212	0.05202228613553162	0.0005571369194903819	0.8048282505485335			1.261642464651185
4.797965263440311	6.381950675374251	5.19328177000234	1.544504025224657	0.6479590143497277	0.9975007240205715	0.6588842395880924	0.6670235879868032	0.3622720029661077	0.2522168708473926	0.2755009930546996	0.3278254543871867	0.4018303130117916	0.4972765003702118	0.9256553162023342	0.2022796645756715	1.845314002216291	0.05362961707884064	0.0520221245121933	0.0005571373200036481	0.8048771587927553			1.261642602473243
4.806155049487881	6.410391578558013	5.20299648954756	1.595826952748922	0.6380673212909626	1.018660818640221	0.662155296497081	0.6682972997191479	0.3654484282661585	0.2527632057515289	0.2767264272825565	0.3275455666742518	0.401881422804932	0.4973215230586531	0.9249896731931497	0.2022670721593283	1.858380622531099	0.05363481419996307	0.05203246633521231	0.000557136043524179	0.8049036194237247			1.261642725595014
4.814344835535451	6.56344105490192	5.356175667130326	1.64392326954579	0.653562441757131	1.004608422868465	0.662305604889634	0.6664502889214188	0.3695401748274174	0.2542381142357283	0.2787387477270939	0.3274005394025409	0.4016114279220546	0.4968149446506766	0.9255715708584396	0.2025229331136299	1.873205408785429	0.05364323411129508	0.05203739795092231	0.0005571317073156094	0.8048009726254796			1.261642855937634
4.822534621583022	6.416122106880445	5.277218746707947	1.63834374070718	0.6416419891766104	0.990154805354391	0.657493154841892	0.6655856592378795	0.3669622906886567	0.2535466734497756	0.2770746243704178	0.3274049288646784	0.4013254572324274	0.4967769002523003	0.9247791741029414	0.2026174401978254	1.845171418512888	0.05364618421025093	0.05203852239085632	0.000557128020780762	0.8048330047095154			1.261643032515052
4.830724407630592	6.02765802709927	4.961428249734485	1.420356772534836	0.6000867264730281	0.9234651273400771	0.6408995274271132	0.6601312150480266	0.3587763597052104	0.2472363400746879	0.2712563697475223	0.3254628673221016	0.4005320739721168	0.4948021938480718	0.9228554067544312	0.2014492367948796	1.833161526773466	0.05364528339556949	0.05204044001853215	0.0005571286206225393	0.8049055322147489			1.261643226783155
4.838914193678162	5.97854950473771	5.001099497845633	1.4190372811931	0.6087400286190365	0.9241115464201658	0.6387582428930993	0.6615363188745875	0.3597333494290693	0.2470018166055697	0.2734725702260467	0.3259973405052911	0.4004991649931069	0.4946122610361657	0.923050927901153	0.2012370802426718	1.844783701704933	0.05364451944947923	0.05203638305629852	0.0005571301022259896	0.8049208019375685			1.261643386660665
4.847103979725732	5.901639316588057	5.039608539725076	1.490382903067469	0.6022792735391804	0.9516634298855722	0.6416983360679228	0.6623535838569421	0.3630308011055979	0.2508436641079346	0.2766243146115153	0.3261506203578995	0.4000709889902982	0.4944084265899596	0.9214443732719262	0.2011464306331563	1.862486341723739	0.05364558419607409	0.05202937341029251	0.0005571266588045373	0.8049328238305276			1.261643561049965
4.855293765773302	5.975967537667624	4.987415689972908	1.461144002623869	0.5889127654402887	0.9281496938989089	0.6345641779546447	0.6539506790217446	0.3584596493895859	0.2499236503304686	0.2743852934640776	0.3254878505529567	0.3994702705972796	0.4932634504855428	0.920223953186203	0.200959165613963	1.84737918139657	0.05364166778915416	0.05202398083560737	0.0005571216345425752	0.8048908487498156			1.261643767243348
4.863483551820873	6.230538182418791	5.087689135525506	1.555179898463966	0.5886802770743294	0.9502794702145339	0.6333522227946726	0.6534800381059566	0.3565052987951315	0.2471019210657646	0.2732428872695706	0.3258153500174742	0.399650168564198	0.4939831918775444	0.9219268508312182	0.2014112557830202	1.830065047512955	0.05363724319217853	0.05202354159037936	0.0005571210961051559	0.8048130488884685			1.261643952019009
4.871673337868443	6.321965696627754	5.229663063133901	1.644419805821475	0.6148664691851082	0.9931613755397245	0.6512555318715683	0.6621279073616561	0.361318373527402	0.2498540605275527	0.2759279646574072	0.3264803745000177	0.4009285898568363	0.4953091905164206	0.9237714445202397	0.2017521410109809	1.838316137976973	0.05363811331648639	0.05202507360312966	0.0005571236043704262	0.8047456836154464			1.261644086726631
4.879863123916014	6.098747890526401	5.212380357466754	1.510229236564526	0.6349489115295156	0.9500791959196787	0.6631971087973446	0.6652353462061277	0.3658335669670537	0.2522071254820614	0.2753952316470447	0.3264772728659282	0.400876687491669	0.4955832395636534	0.9238555994479694	0.201472737535187	1.858973399582634	0.0536415197195691	0.05202542093567131	0.0005571230016898928	0.8047586506518822			1.261644213968889
4.888052909963584	6.165968558547092	5.175382200626044	1.514455510049069	0.6363074568333444	0.9540172414544965	0.6618416856067973	0.6661226289827389	0.3637242760517084	0.2510224825503737	0.2734174018963034	0.3267161871618158	0.4003378811578046	0.4956045499858985	0.923490087664616	0.2015554029784252	1.880285042768281	0.05364463187847117	0.052032056965978	0.000557118887021447	0.8047677263500488			1.261644354853892
4.896242696011154	6.168372377502083	5.218603725340005	1.545157509539132	0.6456245126965688	0.9523373177702543	0.6575735214423575	0.6571040919181365	0.3611463778442164	0.247229399390006	0.2717197741076975	0.324854636192369	0.399430114532915	0.4937604623155444	0.9220755256985909	0.2012395296937804	1.862642482411093	0.0536469085943001	0.05203766634657832	0.0005571161628449295	0.8047626406470421			1.26164450729883
4.904432482058724	6.058760342288537	5.061853635549424	1.471796721380372	0.5981792170943794	0.9185970949914862	0.6413026309967156	0.6525881309490639	0.3606781782626204	0.2460827147129799	0.2714702475023166	0.3240949001052884	0.3997427327143308	0.4930873437045899	0.9210732924149513	0.2009264487335266	1.857017959537017	0.05364390533584174	0.05203486687975407	0.0005571171572740876	0.8047008050693883			1.261644645620758
4.912622268106294	6.259430366068139	5.131109628504305	1.522920425620901	0.5986659727634936	0.9565094941636401	0.6461901057589041	0.6630896275353668	0.3647942836506384	0.2543677645883139	0.2750568868308861	0.3259158992148009	0.4014257756139307	0.4949009573351162	0.9227554291198339	0.2017003240905388	1.873691506823518	0.05363911974360276	0.05203193231689281	0.0005571187142551093	0.8046355601209161			1.261644744372164
4.920812054153865	6.45665269747472	5.334351253121886	1.586987599689494	0.6399535439588152	0.9723851016189188	0.6498342978891209	0.6628353260032064	0.3647187422953514	0.2554061437264124	0.2773229809624191	0.3282431282587941	0.4016589369036687	0.4961052619731131	0.9246886308562756	0.2021191449784834	1.885245744645747	0.05364156166477731	0.05202868184975798	0.0005571170082409399	0.804631443497633			1.261644824844296
4.929001840201435	6.298620364206838	5.1791867940993	1.494642930451018	0.6244969977876043	0.9260910744018594	0.6385946694166806	0.6566395065184333	0.3615236949330094	0.2483159538361233	0.2751724554865513	0.3273973741444929	0.4002126002621326	0.4952975743214674	0.9234446128335422	0.2018134881694306	1.883140421302079	0.05364672057753511	0.05202610661866457	0.0005571129517946133	0.8046777951572536			1.261644934822542
4.937191626249005	6.205837410006279	5.161533983802065	1.499526409599338	0.6354376057744263	0.9501060734546212	0.6536288441607213	0.6622319163785594	0.3657353698484413	0.2505399044525742	0.2769935483668088	0.3278195621124513	0.4012832097636798	0.4961293202840864	0.924279857827909	0.2021400812324149	1.860301111411221	0.05365192532304983	0.05202861189496239	0.0005571116709725479	0.8046701669993276			1.261645071002665
4.945381412296576	6.193664564634186	5.077977562577086	1.536693608272605	0.6404046021646947	0.9883042848083601	0.6648222642492824	0.6672652489087396	0.3663098139990315	0.2519800162485344	0.2759534724139369	0.3282018113520409	0.4021010010067185	0.4965914810624337	0.924775354610783	0.2022469719156854	1.855943180364309	0.05365362959274349	0.0520332830331193	0.0005571145664608675	0.8046741124982452			1.261645169591068
4.953571198344146	5.99060481399778	4.807474328444103	1.501375054183259	0.5831352544763453	0.9644486116857518	0.641380560308891	0.6582292125160353	0.3575136472388957	0.2465936597394072	0.2695554456535814	0.3243933079899433	0.3995687582577987	0.4933334218814207	0.9201886988109271	0.2008713498900548	1.868545749522167	0.05365698710922431	0.05203637873103162	0.0005571145949151741	0.8047976042494744			1.26164524336212
4.961760984391716	5.815712247604471	4.729529573979971	1.379882301372197	0.5685606241785999	0.9034311647349056	0.638137410793722	0.647344128266377	0.3540828482161054	0.2431090745729581	0.2679381480837504	0.3229586541043776	0.3984313718536491	0.4920231192552749	0.9188404012020855	0.2005593652898075	1.878929708176889	0.05365770546721914	0.052035484892657	0.0005571101322507061	0.8048072391798832			1.261645325494198
4.969950770439286	5.860881358078876	4.8638461875019	1.382584942780579	0.6009240224648349	0.9004440291994121	0.6508045291278771	0.6502588324665447	0.3588723426498555	0.24317595361595	0.2698987016266849	0.3236036963096917	0.399140302323299	0.4930808386029753	0.9202073963717179	0.201103456002106	1.859553211796252	0.05365041752667084	0.05203060715139311	0.0005571085169718994	0.8048115996099122			1.261645425249653
4.978140556486856	6.062596902915292	5.042078639968415	1.443003587748783	0.6277400978693265	0.917298222958211	0.653094189840934	0.6573770013020058	0.3626158852888315	0.2467303672640402	0.2729547090576928	0.3254391294964259	0.4004712963226548	0.4948880154975684	0.9221968660006807	0.2017385069509233	1.857984788860997	0.05364104580868072	0.05202672667212914	0.0005571108487613637	0.8048406308688174			1.261645506832919
4.986330342534427	6.122147474545345	5.055194748077549	1.469280431080156	0.6243488978683603	0.9311592010956791	0.6467972955737725	0.6572635865866724	0.3637500199324653	0.2505661097691695	0.2746190627980211	0.326152419377381	0.4002195409216476	0.4945685240442471	0.9212402873640063	0.2014052626607961	1.87793924839245	0.05363280060398247	0.05202530216412742	0.0005571121965078431	0.8048661422440021			1.261645574131437
4.994520128581997	6.029196575376329	5.18843977274086	1.488068043967898	0.6327576722295147	0.9381522347896368	0.6634161086349888	0.6541015570343381	0.365957595554301	0.248198906655238	0.2738421420793114	0.3250909979744346	0.3999344627587027	0.4940158634559877	0.9215788613467736	0.2009165999826152	1.889607360045164	0.05363398846655971	0.05202249681976188	0.0005571091195801713	0.8049042269558911			1.261645647349823
5.002709914629567	6.047609302923989	5.085507441864844	1.441671567638294	0.6003119542815312	0.9040718648584155	0.6583247345644835	0.6535065276911202	0.3639343769742081	0.2457207749727613	0.2730362624069106	0.3251330172331827	0.4000159529993567	0.4945348303994158	0.9225119770471359	0.2012945316950819	1.882500998230959	0.05363998693003386	0.05201956584973664	0.0005571051873551938	0.8049022587780176			1.261645741192805
5.010899700677138	6.187377905256002	4.97911301779432	1.428604371743776	0.5821604241417866	0.9031222251050461	0.6342855096719688	0.6541746776866012	0.3605184457846675	0.2465134602192439	0.2730995335947507	0.3256481559131453	0.399777988124961	0.4948150620327333	0.921853713238157	0.2015409951364303	1.862242622682653	0.05364105383433054	0.05202174371082194	0.0005571045893432224	0.8049014893258502			1.261645854116181
5.019089486724708	6.108380888898389	4.942375090820728	1.452938215525955	0.5810009821601057	0.9297371523697237	0.6315787642100338	0.658325592303533	0.3565962773069122	0.2480702015808052	0.270607885238269	0.3242544508031523	0.3993061818299098	0.494375400423091	0.9204742642853968	0.2010194334001263	1.861894501879263	0.05364160314566765	0.05201848352916616	0.0005571057386875197	0.8049561270864738			1.261645955320008
5.027279272772279	6.136599141434162	4.983878688540986	1.467366566348065	0.5925298491840575	0.9138238794468987	0.6373303568765869	0.6549864061162479	0.3555071144731668	0.2471023202173763	0.2712640244565732	0.3242212083915895	0.3992752449613436	0.4942269129977167	0.9209225730613159	0.2009031851492552	1.869935279936078	0.05364152064396938	0.0520121253648928	0.0005571048205117779	0.8050281263319327			1.261646039356808
5.035469058819849	6.355525569784168	5.391229387361896	1.515645984235596	0.6856971939851204	0.9219144523953362	0.6647419347855511	0.6563688897773814	0.366433882245109	0.2508356945204824	0.2765222170076332	0.326245163393626	0.4003981877623773	0.4950786720968988	0.9241553736800902	0.2015463739961227	1.890938571576432	0.05363766637228109	0.05200935781462389	0.0005571017039207635	0.8049855397757718			1.26164614029888
5.043658844867418	6.557780090721108	5.483324427904437	1.656792476829917	0.6843951101872248	0.9861827569354586	0.6730314703016091	0.6658257482788764	0.3692456710430615	0.2548760944079408	0.2782917770807424	0.3279357464021517	0.4018912848500364	0.4972261558331159	0.9265253406113944	0.2026520028923506	1.869209331127544	0.05363632252053142	0.05200499849961727	0.000557099877058803	0.804839514579767			1.26164626803786
5.051848630914989	6.313942688383426	5.239250386658548	1.624665120588672	0.6377146292623435	0.9897620286992317	0.6706615031480915	0.6663976315996825	0.368363510695433	0.2499101106803737	0.2770397689417601	0.3274459236320381	0.4009213473826937	0.495791693001972	0.9228778830108662	0.2018304402088731	1.856174939656582	0.0536416821088134	0.05200453525593685	0.0005571014184605345	0.8048338573660208			1.261646385262381
5.060038416962559	6.139396907370836	5.152001388640544	1.526426573921606	0.6311356137290347	0.9559837195973296	0.6627197033896105	0.6627954256154455	0.3648178815083306	0.2477433960027579	0.2762357211065115	0.3268475267928706	0.4000480015670252	0.4948895584674461	0.9214705771060621	0.201313601603817	1.865768869136909	0.05364463311476982	0.05200968702625442	0.0005571031144557173	0.8049892155877681			1.261646471403117
5.06822820301013	6.220035594606938	5.111466579492206	1.51395966219368	0.6175386335123586	0.9453619558989819	0.6489752236478108	0.6578995072358169	0.3607771913141592	0.248271495061049	0.2747824366294349	0.3268480235338122	0.4002146946227962	0.4952243737837809	0.9226346862450531	0.2015090146375187	1.87766958807083	0.05364396735077647	0.0520170741249394	0.0005571006630319907	0.8049686418696329			1.261646542255476
5.0764179890577	6.468516853928285	5.243958151292091	1.58517342911757	0.6262094684410798	0.9683090896301951	0.6509850788626946	0.6602657567896171	0.3596087096758575	0.2510468753644962	0.2722511955073511	0.3250872890563389	0.4002103225483643	0.4949555473934559	0.9243965960140489	0.2019072624666826	1.864593446968275	0.0536486248138526	0.0520245526480235	0.0005570977161187358	0.8049312605304877			1.261646616729459
5.08460777510527	6.276453214474955	5.01263162878167	1.481669443595023	0.6037241650395226	0.9282199589048025	0.6435730410695154	0.6570290670548303	0.3604232295856546	0.2490001953843665	0.2729236977835028	0.3246663313922044	0.3993491943284375	0.4936419863879543	0.9215083558544382	0.2011566248721503	1.84684110504519	0.0536546830217644	0.05203143715665706	0.0005570993966385176	0.8050614778957409			1.261646682177229
5.092797561152841	6.100261016287516	5.026717335717661	1.459931350497353	0.601959594358541	0.9180985867328064	0.635946484551651	0.6551203458538952	0.3601739134720358	0.2483883433473607	0.2736489295963568	0.3246306846885711	0.3991024322052839	0.4927897446751631	0.9195351049203879	0.2008287404259702	1.854628724815378	0.0536521071706079	0.05203602707322306	0.0005571019359590369	0.8050425868505897			1.261646713745619
5.100987347200411	6.229632297187923	5.237453229707488	1.570102151333531	0.6166650282882177	0.9589250112895161	0.645981488624958	0.6626378304650037	0.3608339970403556	0.2513985953093053	0.274814273270351	0.3263064131268231	0.400295838039986	0.4939631123441445	0.9213458464797245	0.2012534530306829	1.875278802437879	0.05364658051644879	0.05203556815480955	0.000557100723885867	0.8049696558505089			1.261646744369205
5.109177133247981	6.265748652157126	5.117184271365582	1.601955328864906	0.6038340525445499	0.9722524847511743	0.6462564048467196	0.6631475229378896	0.3632709501615533	0.2510865580955399	0.274590027075849	0.3258106162699355	0.4005056683486849	0.4942910579224402	0.9219841124329274	0.201528554206498	1.879832956410653	0.05364770089910819	0.05203312467106076	0.0005570977037353109	0.8050451087329634			1.261646777121034
5.117366919295551	6.025773488042209	4.889062442831665	1.522379679102265	0.5764749584887161	0.9364551858999788	0.6276334367143641	0.6552392057221403	0.357657703534298	0.2485774591820677	0.2709494661183464	0.3235027499892427	0.39922775786214	0.4927685744139635	0.9202758013202871	0.201221517947559	1.858143268131954	0.05364763742388977	0.05202533612124439	0.0005570976223113297	0.8051210012032369			1.26164681183301
5.125556705343121	6.12700156752513	5.038025330305299	1.487498660569498	0.6112945348542599	0.9162648658624059	0.63434729176277	0.6517804305991348	0.3576618564663883	0.2474858108385083	0.2700880546026285	0.3239095715411149	0.3989418709870806	0.4928486170278424	0.9201996715585473	0.2008642605765294	1.854832697924292	0.05364825597097386	0.05202019586186577	0.0005571009004578059	0.8051170785311436			1.261646813631865
5.133746491390692	6.262354762706458	5.017458171652968	1.493355872943706	0.6074847932923215	0.9220144205607514	0.6347761018416404	0.653735912905923	0.355569650031971	0.245971250241774	0.270141108449892	0.3250734617221639	0.3991275660425683	0.4935265599547901	0.9201719849074379	0.200816303071016	1.863939988812199	0.05365195370093256	0.05201910921602839	0.0005571029290614582	0.8051512996665375			1.261646785029248
5.141936277438262	5.979238298188013	4.733507296623061	1.386108356717647	0.5497644281983189	0.8859850277702591	0.6171803469875395	0.6504375111453335	0.3496316636616086	0.243714617306091	0.2683911003178021	0.3240425068304	0.3980509798632627	0.4927692801958882	0.9186258445343815	0.2006269080078564	1.868896001285285	0.05365845376555019	0.05201642468376839	0.0005571015907187122	0.8051994564327334			1.261646757757805
5.150126063485833	5.943714389638945	4.85733895855803	1.402977285079718	0.5857223753552016	0.8996275256239752	0.6294671109930298	0.6526195357423915	0.354277046982448	0.2444462245043147	0.2709103149901424	0.3247697647262562	0.3982988097413017	0.4929308311350896	0.9193030590699262	0.2008119626052926	1.860007097479287	0.05366201489499779	0.05201883469868746	0.0005570998153431374	0.8051543390865139			1.261646754991593
5.158315849533403	6.145363009030306	5.154253722603594	1.512099738796382	0.632659513414409	0.9457323756545235	0.6483060321883404	0.6605037043905111	0.3616926687044584	0.2504548422019395	0.2748433872790504	0.3265413897727208	0.3998863204771848	0.4942044046260238	0.9213324817901309	0.2015307923669267	1.850085063541637	0.0536614545145622	0.05202095688890865	0.0005571008417117557	0.8051141978144769			1.261646750597301
5.166505635580973	6.270122461241102	5.146063846238795	1.532907924099141	0.6402820631516449	0.9495833616945827	0.6464497912262729	0.6597369796093956	0.3646526206326884	0.2526258075245074	0.2765575963105297	0.3276102059818824	0.4007093347402931	0.4946172408096436	0.9229353068552507	0.2015960316176872	1.850977136677375	0.05365996664451182	0.05201877543498733	0.0005571034953560663	0.8050932284628755			1.261646706636163
5.174695421628543	6.004986972831301	4.804944722390922	1.460038536369411	0.5629151234623491	0.917619106108531	0.6227206292254027	0.6479257321224987	0.3523371013967374	0.2479764386521202	0.2711947886021583	0.3258838124789276	0.3988760920178076	0.4934001221677548	0.9200097163917083	0.2006970082827262	1.857955321193166	0.05365381238027575	0.05201612461570067	0.0005571039506967768	0.8051102285464038			1.261646643474376
5.182885207676113	6.080830725262429	4.864727229123362	1.475312244507063	0.5646815331072832	0.9233946871921259	0.6329615350452666	0.6516028091838959	0.3550625484392872	0.2492461438026863	0.2718304549046853	0.3266051237104099	0.3994617127521735	0.4938850647229559	0.9201414247299585	0.2009374387029523	1.864525220014586	0.05364920950349281	0.05202000281025938	0.0005571022962218187	0.805096592441388			1.261646579590253
5.191074993723684	6.132011505176702	5.112853805664678	1.501134182210686	0.6284792926040065	0.9263407415782744	0.6427660346287979	0.6586251596589541	0.3632595795931853	0.2502540577852663	0.2740529279158301	0.3250786860282234	0.3994376247313227	0.4935878851629238	0.9212857933090437	0.2011835565290879	1.855438618505711	0.05364603049391086	0.052025143069638	0.0005571034376586482	0.8050950080358081			1.261646523356692
5.199264779771254	6.043474286188236	5.027482814488716	1.438445480880362	0.6130314417252304	0.913550605751086	0.6353259401133525	0.655692235740522	0.3585696245703343	0.2482702595748298	0.2717946049015576	0.3238848973640069	0.3982645388853369	0.4925943900308516	0.9199734936026128	0.2006595152525366	1.856743500192696	0.05364646080238745	0.05202538950740324	0.0005571079954296948	0.805118546087082			1.261646450258548
5.207454565818824	6.069732255958361	5.036200740888249	1.456624906997906	0.6040577855962279	0.9429997488354839	0.6460985329512815	0.6607120285105968	0.3598746588334106	0.2490329975903502	0.2726105542776008	0.3246977591382866	0.3990100230821984	0.4934634760171439	0.9206081181255331	0.2007491032712219	1.867349982193952	0.05364902179952265	0.05202404850569768	0.000557110832679798	0.8051155731717231			1.261646334296174
5.215644351866395	6.064293869194602	5.01710988305451	1.462786024067664	0.5991268627463685	0.9370450298624828	0.6448165669337248	0.6602345251317444	0.360123144897129	0.2487490903780085	0.2719447919603474	0.3242044522908163	0.3988875691666178	0.4929498172964286	0.9197612202929728	0.2005182474443773	1.879901349542566	0.0536528488844249	0.05202038483234889	0.0005571091202751009	0.8051509911542806			1.261646234917589
5.223834137913965	6.083745811075948	4.927792134438533	1.449985028406263	0.5941210952301594	0.9185539350581373	0.6452627177668835	0.6522643961927499	0.359988513061276	0.2484186603382304	0.2727312649251868	0.3246470491293252	0.3989718897446964	0.4929443414740191	0.9196013243906985	0.2008517192403394	1.887899088406533	0.0536579758812307	0.05201522106280512	0.0005571088385608105	0.8051046241484879			1.261646114109072
5.232023923961535	6.283941846668223	5.083573085718625	1.57276665145197	0.6150156947548393	0.956074252940987	0.6512846676730826	0.6578304616464472	0.363674454771291	0.2522515344245615	0.2766046035788478	0.3267254456682416	0.4006492576664917	0.4953269290397689	0.9220607891443264	0.2018057162062208	1.881269969836759	0.0536585095553294	0.05200910753987899	0.0005571138170399815	0.8050519805860799			1.26164595110822
5.240213710009106	6.132730138612809	5.059332970179053	1.630403082845034	0.6151996491583498	0.984356284906344	0.6415860223453356	0.6620263312211888	0.3595784258002523	0.2515387147317624	0.275192838930833	0.3266951365188014	0.4001797882372244	0.4959404150932407	0.9211721458435511	0.2015245281325633	1.870638112965086	0.05365284023109238	0.05200285688035421	0.000557119129638479	0.8051234834586263			1.261645743053111
5.248403496056675	5.93238065010902	4.921744738529727	1.497981162483762	0.5960018747045375	0.9488290310530019	0.634332454692017	0.6545441263568514	0.3532563672238569	0.2452580419672063	0.2706113574594411	0.324319928028649	0.3991108490363204	0.4940961873348094	0.9199150025264383	0.2008728143732786	1.869882992525225	0.05364579472340748	0.05199763131826141	0.0005571201726995451	0.8051901384211698			1.261645533432709
5.256593282104246	6.080574639483642	5.094026934148813	1.467386838367581	0.6175577138922637	0.9224115662967391	0.6430611436972192	0.6521327600541307	0.3537897683699066	0.2452753161775739	0.2691807992999038	0.3234577144727373	0.3988290851775152	0.4927791063796504	0.9205066383186421	0.2008943963449476	1.879664594344168	0.05364343813422363	0.05199660165141891	0.0005571190307343739	0.8052005266796505			1.261645351558178
5.264783068151816	6.155037846878773	4.921856187494267	1.480130886737087	0.5828918970974746	0.9250464528046629	0.6380126045786096	0.6535772481104617	0.357299033540085	0.2484646389465867	0.2725264758155134	0.3241064010635223	0.3986063006474808	0.4931411370102186	0.9197751941820893	0.2009789952896105	1.860332809021092	0.0536443477676018	0.05200398466898062	0.000557119952462657	0.8051844617944734			1.261645188346141
5.272972854199386	6.32577096464169	5.034434888374111	1.549285997027301	0.5884292993797503	0.943335610213034	0.6333142334954427	0.6557915784703368	0.3598021193548348	0.2521248611185085	0.2758137017106398	0.3249220558936374	0.3989092921148663	0.4937840489625714	0.9196807138736818	0.201078476834269	1.854730859506868	0.05364676853893677	0.05201285806821636	0.0005571228033908895	0.8051123964113113			1.26164502533202
5.281162640246957	6.394742520906536	5.262315640433897	1.581324858727922	0.6384513630384419	0.9531996335118825	0.6398848005178367	0.6597129014334444	0.3622488761038498	0.258821445998334	0.2758299964579145	0.3264397825496764	0.4004100111029287	0.4945528388447569	0.9219340220773604	0.2014190322005192	1.866445107331975	0.05364695485234136	0.05201841561493221	0.0005571239488601671	0.8050920379970105			1.261644856929826
5.289352426294527	6.211149824713031	5.02030582529245	1.510448743250987	0.6153070195380972	0.9543601620355781	0.6375716816745193	0.659028122749831	0.3578447958596738	0.2499683429183767	0.2713555940350963	0.3240070260821178	0.3993549957487359	0.4934155843379623	0.921245126173845	0.2013056801657861	1.891284681759673	0.05364408841959935	0.05201687029482495	0.0005571224799939971	0.8051432100046592			1.26164469881494
5.297542212342098	6.092137082069456	4.939129032101195	1.435126606979836	0.5909836688735237	0.9130874328463626	0.6324697309882584	0.6513568586993064	0.3563610018678718	0.2462484538862526	0.2696890461262917	0.3225301756064488	0.3982742816179439	0.4923120843929522	0.9199826198438693	0.2010768481010739	1.863013950344297	0.05364025388335174	0.05200727594734822	0.0005571220190425766	0.8051395556324219			1.26164458043531
5.305731998389668	6.066304620328293	5.034419297928702	1.439847530489461	0.6239549786026637	0.9118825033976541	0.6442769723419435	0.6499194798632919	0.3569070445444407	0.2459760161257136	0.2697245231555782	0.3233039254841347	0.3986414184604845	0.4926357908651139	0.9206967750918438	0.2010145830042026	1.849859335577724	0.05363780680195388	0.05199576397219566	0.0005571250437052674	0.8050485828994114			1.261644491200375
5.313921784437238	5.891485387810351	4.869336450463198	1.411534501564241	0.5747493904509305	0.9073733635856688	0.6280963002324698	0.6481407350102691	0.3510824834526691	0.2428503780656038	0.2668044606932462	0.3224811928736443	0.3982059826738258	0.4918112705072111	0.9192764454612878	0.2005535975642255	1.860280981300191	0.0536345421075578	0.0519881301916018	0.0005571294844790806	0.8049848011092986			1.261644365292199
5.322111570484808	5.900545825163812	4.795068416000325	1.441040745073699	0.5684471742227211	0.9167685979323067	0.6228301435113859	0.6496728780451706	0.3500285891812703	0.242867671882095	0.2662520384833052	0.3220475694549875	0.3978214156807983	0.4918491777249924	0.9185675267855716	0.2006122715621037	1.876809309063254	0.05363206552043616	0.05198610146634136	0.0005571305291966468	0.8049831945143583			1.261644231975723
5.330301356532378	5.989716750769678	4.844493259711016	1.455603594517316	0.5878257205968732	0.9396583910089522	0.6371585766190476	0.656668951617462	0.355656524578353	0.2422618035476152	0.2690506811440919	0.3230631756196354	0.3981466167351905	0.493409553348464	0.9198708682460873	0.201292254769735	1.867430766734483	0.0536350647658101	0.0519870629748063	0.0005571284167905378	0.8050154069561202			1.261644127614814
5.338491142579949	5.860519001222699	4.755189126512651	1.398462682088329	0.5688101051720204	0.9199815920329732	0.6338001345858129	0.6534063680735809	0.353294938149	0.2424184341727516	0.2688242251297406	0.3227500174827678	0.3983101959633404	0.4923777318349379	0.9193257730014269	0.2008371196665704	1.848609696135589	0.05363792704178968	0.05198992807115923	0.0005571303535800994	0.8049872189647639			1.261644014176277
5.346680928627519	5.836991206254734	4.732738380948643	1.422712409701001	0.5630967012775842	0.9187046813477023	0.6317002392731764	0.6569027464578233	0.3527816503328031	0.2470564877837234	0.2699822278697224	0.3242391797316521	0.3986248242741589	0.4922053498719892	0.9189054977597737	0.2006136802165576	1.850799716733662	0.0536402274620221	0.05199279880090982	0.0005571350996739094	0.8049267854719636			1.261643856953939
5.354870714675089	5.898180946547244	4.856464333708886	1.495579754246607	0.5849380061028197	0.9495395962755738	0.640802109196052	0.6666868603986913	0.3575091715198019	0.2511041927166552	0.2727660080394724	0.3255980647399062	0.3983772855715435	0.4930117134683694	0.9188891448776088	0.2007275071403713	1.8662801624632	0.05364360894884597	0.05200074007938707	0.0005571372524461579	0.8049611069647584			1.261643671162716
5.36306050072266	6.085328302388172	4.954791979259909	1.516380869891572	0.5932149549074405	0.9525237890323778	0.6492232022816186	0.6613720645175737	0.3583685014213659	0.2492124596212084	0.2727747187256043	0.3253517761663631	0.3989642224996063	0.4937840211553177	0.9199099806496136	0.200910184027959	1.885991407407534	0.0536432492611174	0.05201086917761417	0.0005571358598455126	0.8049376345559841			1.261643518905641
5.37125028677023	6.182630670715461	5.080052385245859	1.497677628921746	0.598551479882668	0.9333330364133503	0.6399725690973778	0.6553530754446978	0.3572115251099541	0.2485389022797116	0.2735211189461016	0.3254941662301464	0.3988627937140293	0.4935793972588755	0.9207368039869777	0.2011062913105163	1.876202670493558	0.05364142012104862	0.05201818093224955	0.0005571354985240864	0.804902036328167			1.261643380383565
5.3794400728178	6.060979175203606	5.060574234555617	1.438043028321514	0.6170150196335553	0.9097771943532531	0.6356007330142095	0.6508559591954346	0.354406795037515	0.2446183285941873	0.2712637112159922	0.3245294585835161	0.3980597929781106	0.4923715137123507	0.9201508741649068	0.2007474614529199	1.869114841927926	0.0536366001022003	0.0520215828199145	0.0005571384831549749	0.8048265567925155			1.261643245992345
5.38762985886537	6.146480110440953	5.100918394003965	1.474453040293037	0.6567083021452724	0.9396736546488832	0.6594034383743175	0.6588471266622239	0.3600312721290385	0.2469947441264173	0.2736028625062912	0.326363577676302	0.3996872887464517	0.4942193453478508	0.9220245870131549	0.201314260795229	1.872727515387636	0.05363462830371959	0.05201782184462531	0.0005571411302194284	0.8048387796711413			1.26164311280476
5.39581964491294	6.240259964041694	5.173775982134457	1.529987415901815	0.641109745710657	0.9664522831294798	0.653343218172444	0.6609977398373216	0.3595471224670525	0.2468894542995363	0.2722833799948063	0.3264732194722818	0.3995205123711141	0.4940472342758696	0.9217510045646995	0.2011834119853365	1.884328470669317	0.05363847319766171	0.05201259424197088	0.0005571400753997073	0.8048995034559361			1.261642995428214
5.404009430960511	5.926013043583792	4.884363430051653	1.428785153010083	0.5891150707814377	0.9083799133438236	0.6313286665330833	0.6522701509009289	0.352645398917394	0.2443039158053475	0.268619329539544	0.3233970098058099	0.3983033924858449	0.4919190202057075	0.9191709896801206	0.2004044768809377	1.894128517662267	0.05364229140625415	0.05201034919908252	0.0005571376098520252	0.8048833774952672			1.261642914290571
5.412199217008081	5.804552868167983	4.715186796967051	1.406726756829364	0.5757531362375007	0.8995159446324372	0.633432106421862	0.6522582525720686	0.3509387307969286	0.2458868072103668	0.2682432916518567	0.3227481021889878	0.3981048623094458	0.4916394274521039	0.9186998391165321	0.2002036601200457	1.867694161085821	0.05364846244144013	0.05200717203543567	0.0005571380522719285	0.8049199418855132			1.261642859016938
5.420389003055652	5.771900325522224	4.698535748343316	1.401877867059411	0.564701761711864	0.9072938774982711	0.6341145143830064	0.6547829598506585	0.350651377730053	0.24596771233031	0.2683782701697315	0.3229846649382092	0.3979647753357467	0.4918522875498855	0.9187282525229667	0.2002026873694602	1.841726861489392	0.05365411115491171	0.05200683237685331	0.0005571409647136796	0.8048828483650614			1.261642804324678
5.428578789103222	5.917437980895207	4.774447444476874	1.447496960414822	0.5810535927533125	0.9328697515481741	0.6357412219656807	0.6587779671731878	0.3547601924220822	0.2487296779975978	0.2700183273548595	0.3234584558905632	0.3981640021765895	0.4923534059460674	0.9192029483011753	0.2003310171427271	1.842065112246467	0.05365874174146724	0.05200540966526959	0.0005571416118184448	0.8048112875053605			1.261642753415246
5.436768575150792	6.286505079824297	5.119205623925688	1.5422079422736	0.6341669092211102	0.9608359561458151	0.6451516797962662	0.6647630061487172	0.3603375314667295	0.252920193616657	0.2739781572509456	0.3255094679159042	0.3995594296943856	0.4945438192174776	0.9222963215541788	0.201035985581017	1.875311453205498	0.05366008479469199	0.05200694527085593	0.0005571388481461562	0.8047634229115408			1.261642716828665
5.444958361198363	6.389977378138417	5.18113182273791	1.517726101957647	0.6319270343311896	0.9648904915292505	0.6456139504296465	0.6662818749313185	0.3590445820777224	0.2507758815430686	0.2737188918950765	0.3259858032360269	0.4004336387150522	0.4953074373754891	0.9245296183203278	0.2017052623117008	1.848312059700343	0.05365683273427966	0.05201136229728829	0.000557137092522326	0.8046984721139814			1.26164272883019
5.453148147245932	6.263426629497173	5.120589278359821	1.469788328983684	0.611277125619519	0.9379086052404226	0.645072959241107	0.6582845057751368	0.3595989810021424	0.2484724050699438	0.274324809588665	0.3255085188648802	0.4000083156463563	0.4949352059456306	0.9226437160220804	0.2012909597458656	1.821522320394938	0.05365075644589617	0.05201080019939311	0.0005571398126522513	0.8047528117122773			1.261642732970955
5.461337933293503	6.118659290706026	5.106041529535201	1.452508906131084	0.6057068324885899	0.8914965915861383	0.6382766785748516	0.6501720291222317	0.3592803649506212	0.2438493409515269	0.2722698085732501	0.3236129719356201	0.3982435619476577	0.4925447544042527	0.9198129005917772	0.2002763558337094	1.829362774414839	0.05364829724878855	0.05200629427741053	0.0005571421588887981	0.8048549470770276			1.261642712091688
5.469527719341073	6.149482540945656	5.074524393272075	1.489825153641351	0.6119074091983999	0.9117312950988083	0.6325388873652797	0.6507200636333103	0.3570759297081726	0.2436352409449601	0.2700339200244404	0.3231593597118152	0.3978049220503163	0.4923444175448215	0.919442157684457	0.2004933165217113	1.855217059600489	0.0536473558444472	0.0519978917958145	0.0005571402585523614	0.804925159689441			1.261642689439177
5.477717505388643	6.166128049505206	5.026802255283538	1.489700989677427	0.6194522686315859	0.9375876019012905	0.6396295428163897	0.6535180346953254	0.3579124178271797	0.2476996162330071	0.2713540093278056	0.324086935830357	0.3982878763854475	0.4931762256107724	0.9197602053243709	0.2010057336149018	1.859824248653324	0.05364368113610272	0.05199203826215421	0.0005571369360138292	0.8049331438827688			1.261642721657827
5.485907291436214	6.34405479357558	5.312594108279992	1.634364850140014	0.6412760390372519	1.007683698329769	0.6552659766911125	0.6612541398409361	0.3624191663418824	0.2499310619373008	0.2748548257563675	0.3254325654744489	0.3999204027480924	0.4949714581578152	0.922726208394244	0.2016221118733811	1.851039509274665	0.05364593697203297	0.05199242722577213	0.0005571362961179499	0.8048557741794429			1.261642775855341
5.494097077483784	6.23334638810446	5.113594207070826	1.581697742300079	0.6134924893297222	0.9932141860213631	0.6517644274416515	0.6626247380391062	0.3607692630049321	0.2502009741581719	0.2744992334487262	0.3258989225856772	0.4007331841712942	0.4953154332394025	0.9226688365198523	0.2014432707125609	1.854519530459616	0.05365195012735174	0.05200031307752889	0.0005571378597265486	0.8048359490127873			1.261642811215417
5.502286863531355	6.01824800175619	4.901084874668733	1.428971003501444	0.5811503983637109	0.9170732150183564	0.631438653355294	0.6522473899964317	0.3566227697890791	0.2458418047649663	0.2714917144194929	0.3240239619415845	0.3987891982481164	0.4925373018921912	0.9198270371209131	0.2004512564484717	1.865650102116061	0.05365477618124583	0.05200530264880827	0.0005571370423389938	0.8049094009288155			1.26164285356822
5.510476649578925	5.812020256257196	4.750069752966268	1.369484577898538	0.5698182453142591	0.8948591574547388	0.6303564159838836	0.6508917574167502	0.3584008304774303	0.24608882485746	0.2727556680316078	0.3237530972697134	0.3981903246634104	0.491418417410056	0.918251871373857	0.1999291247203404	1.880501318829044	0.0536556770356714	0.05200038123590647	0.0005571334895913404	0.8049460478220704			1.261642924224955
5.518666435626495	5.863333913352892	4.821838439258062	1.391425526606899	0.6008056470894269	0.8872277472648775	0.6404911332555494	0.6504847069879042	0.3606066835303736	0.247505285496694	0.2736289247180793	0.3239399633803274	0.3984101428979819	0.4916016112283046	0.919336486533806	0.2001172233441868	1.870289835571681	0.05365188121261318	0.05199498302782366	0.0005571314790289848	0.8048846956154696			1.261643020911395
5.526856221674065	6.108386242241117	4.985762965667344	1.466938552166758	0.6386716762585916	0.9311177313280843	0.6484714680014813	0.6555478202135424	0.3584826329392348	0.2469030702501817	0.272399434434772	0.3243098550628121	0.3987752740521773	0.4930023469996316	0.9206405414929484	0.2007485753769793	1.855955231954977	0.0536431921288111	0.05198854364195939	0.0005571329855923887	0.8049072611281396			1.261643114337572
5.535046007721635	6.33083260405223	5.179492896099258	1.580074767420312	0.6329352772272154	1.005432431814356	0.6504933664710494	0.666485397485796	0.3611321685633983	0.2489558274620043	0.2736653022024883	0.3248363916471909	0.3989774815249078	0.4939616011253268	0.9215985163650968	0.2011302841272729	1.857922089901862	0.053636396138331	0.0519844203177662	0.0005571348681092068	0.804923006361447			1.26164317924575
5.543235793769205	6.364718349556296	5.410796585433663	1.564202363122558	0.6507105385193062	0.9664686293009227	0.6448694988366572	0.661852799312643	0.361725895618933	0.248626535196732	0.2759177501761728	0.3255745963032833	0.4000214177651311	0.4942856905250819	0.9234946743183592	0.2011371338818614	1.869094323788966	0.05363662742622528	0.05199185672148676	0.0005571339351703538	0.804904919992005			1.261643233427274
5.551425579816776	6.199330525322408	5.332816009267771	1.472369708260838	0.6493106943234259	0.9332746500100881	0.6423129952829417	0.6560509189089535	0.3567270795695895	0.2468826559992459	0.27417356544097	0.3255334553582159	0.4000836108422576	0.4938162901297034	0.9228520235173467	0.2008392368453443	1.871832957247567	0.05364259964721108	0.05200451125748445	0.0005571318792444599	0.8049429590153926			1.261643280743576
5.559615365864346	6.158485753516221	5.111246123831365	1.496897769897973	0.6183531489969447	0.9502580963275351	0.6434589042144138	0.6582867419191339	0.3588475089637268	0.2481163529709693	0.2741922267193642	0.324979391811673	0.3992300929680657	0.4937503903456332	0.9212095144553445	0.2010374712289065	1.860030121075367	0.05364639152495314	0.05201107218788514	0.0005571331665328139	0.8050556587426152			1.261643315817966
5.567805151911917	6.130971083021305	5.034842178434809	1.478153927117532	0.6074266848061086	0.9277584317701508	0.6441654077587659	0.6563968204389642	0.3617558032533741	0.2464374199339703	0.2731577829336047	0.3239991679430328	0.3984915808885833	0.4928504652690486	0.9200365337019707	0.2006009245960374	1.849804728432834	0.05364596047187176	0.05201110614500212	0.0005571373414019299	0.8051103689054916			1.261643306856761
5.575994937959487	6.221418055631674	5.166538195684101	1.512948287926978	0.6305145912801937	0.9368509852871687	0.6473091362423505	0.6546344612077188	0.3605010129551638	0.246291389424648	0.2724452074016777	0.324340233592707	0.3987867220189732	0.4928225313918826	0.9208647182632491	0.2005821506416463	1.853150911555704	0.05364437978026802	0.05200726778510167	0.0005571378808707261	0.8050501852409143			1.261643263805033
5.584184724007057	5.990622920112386	5.088651429301228	1.447415226649231	0.6218793336035463	0.9249843845892879	0.6482846017355369	0.655612717220366	0.3587500596855657	0.2490001631574087	0.2717730366789641	0.3246710510673173	0.3993698487570694	0.4928676732046862	0.9207556655310484	0.200871777882172	1.875928394760447	0.05364233841650544	0.0520005916759931	0.0005571345964108631	0.8049771507403161			1.261643233428857
5.592374510054627	6.018081505696148	5.117386188664655	1.425283249213907	0.6181965032710788	0.9276641544232724	0.6529866051166364	0.6610628850281671	0.3607891068230328	0.2514094854925647	0.2730118120770731	0.3255376888481861	0.4001528605672888	0.4939065626461973	0.9214914295643444	0.2013161751655087	1.856894540647966	0.0536406818637007	0.05199892864832906	0.000557133601832407	0.8049310359496865			1.261643221291457
5.600564296102197	6.372884051648153	5.157471130153239	1.539812405348849	0.6243566077119819	0.9749913566447612	0.6513111139905873	0.664696812095007	0.3635602664514079	0.2507106193049686	0.2763384649609246	0.3265139697866269	0.4003838092702772	0.4959344751460902	0.9231907915496489	0.2019419576566281	1.847449118871346	0.05364158759009625	0.05199710293333958	0.0005571356227527087	0.8049335644337701			1.261643202528236
5.608754082149768	6.348550708718033	5.145861882987673	1.54517397668679	0.6236821924626977	0.9545011401324401	0.6437194759605583	0.6592622565043116	0.3604747475504156	0.2483377749070961	0.2731619418418258	0.3254636994340885	0.3998973416737724	0.4949269897773974	0.9228679461708503	0.2015893783219814	1.861619046593926	0.05364106598307077	0.05199315274342365	0.000557137009123922	0.804870964372387			1.261643164120808
5.616943868197338	6.228912694619785	5.194366152735278	1.499134990804178	0.6141990314178254	0.932771923554062	0.6405881342978856	0.6589776202197274	0.3585751363063525	0.2488188767057075	0.2715132841728845	0.3251671280606018	0.3994698124525209	0.4939644753926499	0.9221521348812303	0.2010935521637824	1.892263474776945	0.05364131640953005	0.05199617236485547	0.0005571353169734448	0.8049126836469552			1.261643139572983
5.625133654244908	6.168646241556051	5.0726847506827	1.481162610545631	0.6147645532948118	0.9541173033972824	0.6522609406456915	0.6625504454736159	0.3662625378469045	0.2538920883363936	0.2762530790879334	0.3258926681763643	0.3994151004627994	0.4935339890171773	0.9207391771803987	0.2008855097003007	1.90096510504488	0.05364724568764674	0.05200451150162808	0.0005571332126663378	0.8049953106562263			1.261643146022602
5.633323440292479	6.192079629744073	5.082599513896255	1.488291740374481	0.6307848609127911	0.9730610479496712	0.6692217534667591	0.6690736832064665	0.3731858127960146	0.2584517012385584	0.2815679282695227	0.3275343432335464	0.4003135889456719	0.4952001577415125	0.9221176552281818	0.2013822614623895	1.872630568225466	0.05365044646727014	0.05200689188469707	0.0005571342001029923	0.8049825585145872			1.261643163404972
5.641513226340049	6.015741403768014	4.98950574040733	1.480381524923473	0.60722840434879	0.9358449410816186	0.6514768632520239	0.6587550889696233	0.3596408163760075	0.2493326931932381	0.2741489237287118	0.3254649904010218	0.3988190679733417	0.4937416565284339	0.9201593827030706	0.2007537389975498	1.864409692058506	0.05365027387149853	0.05200743814638641	0.0005571370518144145	0.8050080426395779			1.261643156608457
5.64970301238762	5.968035130151232	4.972995184335762	1.469500513890839	0.6091751131805309	0.9223013120169131	0.6414660191019056	0.652034558544896	0.3541732874128282	0.2424713034493684	0.2695239664755562	0.3225623457166383	0.3976351549493863	0.4911421563348813	0.9189294491076276	0.1999357840133679	1.870014826590972	0.05365033116681036	0.05200977077669422	0.000557137830608572	0.8050266740347385			1.261643127696584
5.657892798435189	6.239581300830212	5.127077285005427	1.575684943755912	0.6379924880554111	0.96119054481283	0.6603293926032537	0.6590352713279073	0.3598222560110939	0.2473207133250429	0.2722541213660022	0.3236650397117579	0.3992428614840107	0.4927972488542175	0.9209903896655198	0.2008487941429127	1.877328936111214	0.05364896699622158	0.05201030144632133	0.0005571361988943398	0.8049877783879249			1.261643104770206
5.666082584482759	6.37890541101942	5.146464528087546	1.555319766969116	0.6144347960648503	0.9584342760765522	0.6517576170207234	0.6611326037716746	0.3623405161857006	0.2512072803658032	0.2757418044421256	0.3266398257119376	0.4005863756044289	0.4957056734931869	0.923345400430281	0.2018891338665461	1.861153978704638	0.05364897931906523	0.05200805028174806	0.0005571362238047688	0.8049555066838752			1.26164307800709
5.67427237053033	6.288418996920023	4.978660091873521	1.448972735084612	0.5862526984821005	0.9168211033419894	0.6362348366674468	0.6534190820240211	0.3559886306518827	0.2435504084572137	0.2696293014285004	0.3237561874661296	0.398105663118392	0.4931879172243824	0.9202996989742354	0.2009408438051923	1.862811998296259	0.05365240081590526	0.05200650063637388	0.0005571400368387764	0.8050185903359243			1.261643014424597
5.6824621565779	6.110039384661618	4.996296725918359	1.460025726897799	0.5893718917248815	0.9102082129445788	0.6380803564127763	0.6525670520538374	0.3561235129492649	0.2445665910570622	0.2692217871155901	0.32330224714029	0.398121897782127	0.4921756873642684	0.9196797751893256	0.2002984675338159	1.876497342808496	0.05365427489660609	0.05200316078540158	0.000557143737955582	0.805070143908011			1.26164291138662
5.690651942625471	6.064545652592031	5.029113290648299	1.488044822881189	0.6117583303317445	0.9309960876806233	0.6383099036795451	0.6520323865517251	0.3610509180936385	0.2466718305268318	0.2727588203055664	0.3241832491270877	0.3990132248870701	0.4926314072720889	0.9206583803574178	0.2004683793908932	1.881675969340989	0.0536548468217211	0.05200033911654294	0.0005571426112535101	0.8050313302635849			1.261642810206793
5.698841728673041	6.161159282422644	4.982413018274933	1.455204887804429	0.6084741999733322	0.9175648242259569	0.6385800363068183	0.6506435125112747	0.3578909006131071	0.2443870030843494	0.2716114600544026	0.3234481534820052	0.3982770981114178	0.4924776664554935	0.9203677274557357	0.2006102030715037	1.873386034782662	0.05365689818045208	0.05200189716830729	0.000557140336391284	0.805081047354905			1.261642724606671
5.707031514720611	6.130019796060238	4.845055942952978	1.419413937503127	0.5763646010557469	0.9106915625979383	0.6313192369957911	0.6540074617110642	0.355555488525587	0.24470782379384	0.2697832495544505	0.3227005041376105	0.3978271261757109	0.4921639419303221	0.9190647923600902	0.2004498273084983	1.862972406297439	0.05365342303502792	0.05199696195976128	0.0005571426046743214	0.8051357362250245			1.261642642426888
5.715221300768182	5.964474047059003	4.733412986861976	1.393548345813084	0.5615473891223494	0.9039367475364729	0.6197307041184714	0.651635283167824	0.3510584973241355	0.2422780252555379	0.2662431310269558	0.321408421637642	0.3976605584605572	0.4910824686504966	0.9179895104646011	0.1999115016598986	1.866339383723149	0.05364835951476601	0.0519900337794898	0.0005571455609288218	0.805125047271087			1.261642545548765
5.723411086815752	6.103117755994335	4.850260350503689	1.491383679112034	0.5699245090285918	0.935976814635048	0.6325031386585968	0.6550688104522321	0.3535549953099923	0.2473087623785142	0.2677110238168706	0.3224264909188843	0.3986721367974602	0.4918608439538107	0.9192837414534132	0.2001584928553875	1.874585809388061	0.05364393340508698	0.05198331832401022	0.0005571452466280154	0.8050755976240604			1.261642442946638
5.731600872863322	6.544428970880759	5.430697355013442	1.660423649126652	0.65835971861954	1.008481120320712	0.658694936303051	0.6677498539934339	0.3683433860745436	0.257128335776474	0.2781365754739288	0.3277576520926981	0.4009316371000775	0.4956523785141975	0.9238643254852138	0.2016800402901494	1.884408772292379	0.05363878135507362	0.05197588526898206	0.0005571431551760354	0.8050038957217025			1.261642366329316
5.739790658910892	6.359720197625482	5.364961382012392	1.643991271160218	0.6501901654101712	1.015536717650836	0.6598365295093189	0.6702682315314217	0.3636759257664343	0.2528538322364967	0.2757393913966895	0.3271492325503583	0.4001334527818967	0.4957359490725327	0.9232257359485179	0.2012674289867263	1.873216224552191	0.05363686660267542	0.05197301813206748	0.0005571434129534023	0.8050263078895113			1.261642313482066
5.747980444958462	6.039632574201375	5.064609168596491	1.533352730162158	0.6080495342100489	0.9658901084889814	0.6594250343008626	0.670088854409585	0.3610909751251691	0.2493737660569062	0.2724209850188976	0.3253677333749617	0.399247851026424	0.4939637771484416	0.920178703047665	0.2004924833526426	1.866871404392661	0.05364192826749931	0.05197300792925929	0.0005571463536641541	0.8050877012539648			1.261642261629139
5.756170231006033	6.127504300725082	5.11800504622369	1.49246599326684	0.6270375498173122	0.9315640459608754	0.6642349966579085	0.6630573145945856	0.3621539724270182	0.2491758690796961	0.2735069614205971	0.325910779657384	0.4001241828377646	0.4941492903417098	0.9223543107603619	0.2008890925083952	1.867818624800624	0.05364956152441575	0.05197805039841027	0.0005571484059120527	0.8050482213189126			1.261642187952081
5.764360017053603	6.084100880178474	5.073148397162089	1.464935079201556	0.6198685001906517	0.9280573230148428	0.6458922838791137	0.6551383400626468	0.3569868015333851	0.2484998069194028	0.2731764471948657	0.3257338947034647	0.3997796354410789	0.49301113377922	0.9219328495027583	0.2006631613741311	1.871773280277554	0.05365291362569491	0.05198584278520629	0.0005571474100379156	0.8050035381089761			1.261642120628539
5.772549803101174	6.135587126121867	5.277848669327795	1.507411391194183	0.6611551768096162	0.9490268675500031	0.649117575040412	0.6554798774280353	0.360801376448037	0.2504158137640885	0.2749711224990493	0.326188916257602	0.3993569667792982	0.4932145461435424	0.921870568996365	0.2007959202062774	1.852831871673017	0.05365709013859171	0.05199430477464608	0.0005571457716070067	0.8050078927087773			1.261642084099109
5.780739589148744	6.262732832542302	5.076153863268701	1.472481121106694	0.6140716250688341	0.9198929546566783	0.6412200563104763	0.653279896363574	0.3591824798426104	0.2477775773213508	0.2728919708661716	0.3250684762258775	0.3989207004578887	0.4934002958498045	0.9209235254423147	0.2011540933695788	1.845303077393427	0.05365811266775244	0.05200200802174827	0.0005571470795430213	0.8050405650200974			1.261642043579216
5.788929375196314	6.049953564661529	4.747187672325293	1.428551389211587	0.5676366313064001	0.9085003264953913	0.6314765580742829	0.6524068412624591	0.3556762543245438	0.2474709849752622	0.2696184120332281	0.3238781557569174	0.3982868675734195	0.4922776642549763	0.9185071277857881	0.2007303465466075	1.853202569579509	0.05365301733963652	0.05200472038944032	0.0005571503935029018	0.8050907390712495			1.261641969370091
5.797119161243884	5.915124825121001	4.773917770451754	1.380953368171409	0.5804120560992737	0.902745401758303	0.6379166076605983	0.6523180702555119	0.3586636821924366	0.2479899832696983	0.2716465116457494	0.3237499215747054	0.3984130184877932	0.4918049856103459	0.9184998881495028	0.2003194278557259	1.856973835821675	0.05364821795894341	0.05200163693489783	0.0005571510848157612	0.8050535573136003			1.261641884866951
5.805308947291454	5.956933061068242	4.875569365589222	1.372441173067915	0.5862506471136695	0.8970931606597153	0.6379861378436926	0.6513602703667338	0.3581791030416258	0.2452424053466696	0.2718286134905128	0.3234196401343779	0.3986003233013813	0.4920484260168703	0.920140229575943	0.2004945985048252	1.864068310740143	0.05364441175072783	0.05199688024988311	0.0005571495068275036	0.8050289857457827			1.26164180317473
5.813498733339025	6.1374140739039	4.891206111962508	1.469746778302222	0.5749952190651036	0.9234743422411397	0.6295411047953042	0.651583680602523	0.3544262075484849	0.2461141759536809	0.2699064300616151	0.3237920072128074	0.3989637191084835	0.4933979097104489	0.9212498746122465	0.2013059814667514	1.857575934370686	0.0536462431806333	0.05199510792105248	0.000557150861398778	0.8049623418723856			1.261641724056204
5.821688519386595	6.201885200293641	4.988556468516947	1.520895785688464	0.5825918771326803	0.9501290924553742	0.6249309634389834	0.6557352996341111	0.3552265349947969	0.2492077344977671	0.2706796929649869	0.3238371349803745	0.3986163234305838	0.4936029512541733	0.9207113898836511	0.2014197259994187	1.855658659336728	0.0536492956931992	0.05199477797699106	0.0005571562106380597	0.8049467765605126			1.261641602894594
5.829878305434165	6.007811041816375	4.874894471175251	1.479384093168235	0.5664360524606934	0.926778856170377	0.6188244535699484	0.6537527854396963	0.3525548206557092	0.2491817741186803	0.2687179115238035	0.3224871043880285	0.3978211890044598	0.4912314885821083	0.9183772359162934	0.2004575432601367	1.867786249768007	0.05365093932310043	0.05199740635009969	0.0005571600963771234	0.8049724676565676			1.261641442731352
5.838068091481736	5.985930099385546	4.850488569870103	1.455640599706615	0.5591694829119894	0.9128758983596512	0.622722867102842	0.6494544798457076	0.3503436435848661	0.2463491030123692	0.2682590279186134	0.3222168145503455	0.398261221813285	0.4911291705525145	0.9187918617020022	0.2002133798731097	1.880608231346868	0.05365198328345955	0.05200227258042463	0.0005571592103380132	0.8049447353938883			1.261641286046064
5.846257877529306	6.05843650556424	5.036658478412	1.444021133325041	0.5957582048197677	0.9297755113130102	0.6458538448507695	0.6537772639981073	0.3559644033997386	0.2484272152861453	0.2708445116887547	0.3238700877678433	0.3995477931418631	0.4930880837405957	0.9211932232623997	0.2006409237057614	1.877147694573345	0.05364957965712051	0.0519979576694868	0.0005571586885029042	0.804902951525715			1.261641131915491
5.854447663576876	6.065090728703113	4.956863576389862	1.45190691722175	0.5972749515411421	0.935063672705313	0.6440683472566209	0.6554149948065917	0.3595296258676376	0.2493425689492753	0.2740849640505507	0.3257991479037941	0.399712667672901	0.4938182982558303	0.9215313526107828	0.200955992374322	1.864435186206697	0.05364827456754451	0.05198489808952172	0.0005571619241657827	0.8048640576157937			1.261640970619087
5.862637449624446	5.909334645153438	4.708898556955228	1.342964300077648	0.5578825215532056	0.8838356552910379	0.633012600853719	0.6506431887046761	0.35595587025912	0.2434590620568011	0.2716351132889771	0.3246831522504428	0.3985175838871736	0.4922866340191712	0.9188669835800005	0.2003555546217608	1.855065869272656	0.05364422346545145	0.05197392421381193	0.0005571656043506657	0.8049874196777687			1.261640776819444
5.870827235672016	6.019216014749316	4.782804074416213	1.394601865269313	0.5762952415257557	0.9018691355228102	0.6415057228222306	0.6550495587445109	0.3587306799587882	0.2468091223167567	0.2721072432874639	0.3251510371282204	0.3986332895972975	0.492453791556789	0.9186278883936583	0.2004992968387087	1.863831285535408	0.05364064236226371	0.05197239603804128	0.0005571661955204197	0.8050138823450539			1.261640582708253
5.879017021719587	6.195593916297972	5.048632564584794	1.490437699347511	0.6180889475783093	0.9147178145312269	0.6420977437702898	0.6559255292430117	0.3610295043450875	0.2500708342631855	0.2740970298294716	0.3257499151847487	0.3990806928929557	0.4935816285061088	0.9203005100434324	0.2010517123100527	1.887039949216516	0.05363978707366444	0.05197569221737566	0.0005571653142273731	0.8049276159806461			1.261640411483388
5.887206807767157	6.101047695587935	4.969191922848744	1.438591336088093	0.5962113969450785	0.9070866796593449	0.639481044264911	0.655685426730703	0.360083989566219	0.2487503599527074	0.2738915665850075	0.3257661745958839	0.3989143530502579	0.4936035063933422	0.920332434388872	0.2009276280813459	1.875844360249744	0.05364398394946432	0.05197992794728421	0.0005571669807944912	0.8049279867853556			1.261640253406381
5.895396593814727	5.98829906419544	4.849769544293839	1.452213223583505	0.5793070392128992	0.9628654552450604	0.640321819410523	0.6629486703244615	0.3596353175296669	0.2502139976212363	0.2735767883830341	0.3261737526848286	0.399336779508795	0.4940123273240467	0.9204077765431499	0.2009887094861117	1.861594246978054	0.05365136070457555	0.05198807403245043	0.0005571711508721185	0.8048894293822826			1.261640092685909
5.903586379862298	5.996118161143374	4.82709560489779	1.48261626826815	0.5774722254675824	0.9622655006433865	0.6367882226295364	0.6610622331189735	0.3585373587137908	0.2497796388608157	0.2725645017425019	0.3258279462681177	0.3992471844875737	0.4939671825281157	0.9200409533807572	0.2010605175733867	1.858705595823163	0.05365587407636092	0.05199491511358971	0.0005571736282240001	0.8048545177797656			1.261639923880076
5.911776165909868	5.986986278674005	4.828073606647424	1.422062467475711	0.5834175572014134	0.9085383110460158	0.6381948864661079	0.6550682572832054	0.3574278976545064	0.2481143249235066	0.2718037032181921	0.3240964968333908	0.3984242055940407	0.492271279920433	0.918969847931023	0.2004948396921198	1.869042203733932	0.05365862721570801	0.05199548741429309	0.0005571727850398704	0.8049302005751431			1.261639758244586
5.919965951957439	5.850900395423498	4.779506362740494	1.369346716379091	0.5641478904257599	0.8885401712065062	0.6323834899353413	0.6536157066067964	0.3535902636318862	0.2471312271484147	0.2685364125183675	0.3223373108436569	0.3977957551969436	0.4909889710174526	0.9176362902423346	0.2002469349177888	1.858690442856237	0.0536580613686457	0.05199478997621727	0.0005571724499201736	0.8049509761964021			1.26163961424219
5.928155738005009	5.995005391603035	4.925419221258372	1.446397787412609	0.5861333362824741	0.9190666074650504	0.6399215192741436	0.6581210513293321	0.3562976279147987	0.2439210806153768	0.26740699853498	0.3223178528205558	0.3980667240607733	0.4920456948664212	0.9187298146092714	0.2007794174544055	1.852758268078444	0.05365582853556753	0.05199377304103184	0.0005571760770810684	0.8048259448813629			1.261639458924853
5.936345524052578	6.242913624879214	5.068982776461104	1.492830312200285	0.622853610887294	0.9624452855936936	0.6586290796433975	0.6626681310876279	0.3654606603536987	0.2466637963699049	0.2740031566110397	0.3248653059512574	0.399928632644486	0.4943322394758373	0.9224307280901217	0.2011715923324123	1.857759821511345	0.05365512813916162	0.05198809239750518	0.0005571805079123781	0.8047800495389282			1.261639282841717
5.944535310100149	6.190867035552459	5.13190711559788	1.566290781672338	0.6355072422431851	1.005176516345551	0.6613972762567589	0.6661126022020843	0.3720445999021858	0.2519466158778462	0.2801602281360618	0.3266273675915806	0.4004655000885616	0.4948941262334648	0.9222156596726249	0.2016157882724687	1.867668826350647	0.05365157885539878	0.05198778008606763	0.0005571796041610846	0.8048421852336088			1.261639126385493
5.952725096147719	6.012518092457878	5.001827735596206	1.540948626132571	0.5926346527751686	0.9746852867668467	0.6367598669289913	0.6609392874083664	0.3591764051171581	0.2498738209916418	0.2728522079883128	0.3240097146892942	0.3986054928774586	0.4932031943158903	0.9194701507666719	0.2013836083911308	1.876774899906389	0.05364695743772072	0.05199332947053693	0.0005571762850751047	0.8048754716309915			1.261639016421639
5.96091488219529	6.027671239981766	4.928557582742354	1.480983664588307	0.5806355676367759	0.9495890390885771	0.6346052276190075	0.6623068472581021	0.3582069269556755	0.2496122760741752	0.2711932996368347	0.3239227259935354	0.3985456107664344	0.493346807826292	0.920126036018548	0.201086345868789	1.854230520068314	0.05365032866066273	0.05199677274513453	0.0005571779713734725	0.8047587825096623			1.261638912228517
5.96910466824286	5.917695106153171	4.845034960465686	1.41473847851723	0.5659994921705385	0.9022969149091595	0.6268649090455511	0.6499151488100745	0.3541360474969083	0.2463006764886887	0.2701616646241142	0.3235084369883235	0.398127560140303	0.4913528406451908	0.9188895730722153	0.2000468773830633	1.845899087287754	0.05365761407243031	0.05199890669043829	0.0005571825979658073	0.8047474575342324			1.261638782851983
5.97729445429043	5.841732000935708	4.779645978070004	1.383684934211673	0.555895711040302	0.889394433950689	0.6152689320613729	0.6453851459254752	0.3514199279469796	0.2449656278338915	0.2694314219482872	0.3232908328816374	0.3980000041208863	0.4910184575610623	0.9180430135993446	0.1997877313853694	1.862768374151038	0.05366087965628854	0.05199897052354896	0.000557184563264163	0.8047310856316855			1.261638637800379
5.985484240338001	5.983978469383532	4.839665039073139	1.439537031466408	0.5805545512317593	0.9085811688520921	0.6260837703895723	0.6504379302533904	0.3565913219130833	0.2495121030880887	0.2710931652243183	0.3245692320045974	0.3989293079998672	0.4929314829035245	0.919618436517459	0.2004206103720298	1.883252458008725	0.05365658382428692	0.0519939221768567	0.0005571833931276984	0.8046143782155311			1.261638514356958
5.993674026385571	6.068753757590165	5.022326119959398	1.507172984457823	0.6018451047013246	0.9410822291301084	0.6469022416190217	0.6546930063915447	0.3584866897414947	0.2523686723341986	0.2726945742939747	0.3251279731715398	0.3987531430165586	0.4929192320746665	0.9195794987885928	0.2006743753266595	1.861651560045028	0.05364972033662939	0.05198411330817006	0.0005571827631588916	0.8046555490348777			1.261638431574975
6.001863812433141	6.076917286315499	5.000240501937735	1.486054592965671	0.5805645064452758	0.914125265192567	0.6285673399671254	0.6522538846306467	0.3579469513400496	0.2488962183254163	0.2722019729011304	0.3240688509176202	0.3984635424055276	0.4917984055196296	0.9186867379752826	0.2003398716499984	1.856280954224857	0.05364524514061052	0.05197224943106532	0.0005571856394751783	0.8046278414066109			1.261638336913168
6.010053598480711	5.988985507541803	5.089721360722852	1.475601253018102	0.6052637979615569	0.9119666823978618	0.6355797421222289	0.6524156074225523	0.358402040104754	0.2463327546982432	0.271926670934346	0.3238686444989196	0.3992660758797497	0.4924364509794168	0.9201593095597203	0.2004298615880077	1.877985967262735	0.05363776441214736	0.05196830715925231	0.0005571896154394469	0.8045566161768076			1.261638196075409
6.018243384528281	5.963491692603383	4.98880532658479	1.433939965549732	0.5938928877548099	0.9063282765060984	0.6293146309195701	0.6496548224766868	0.3550641258161407	0.2430882469210097	0.2708986239194079	0.3234953614536502	0.3988007767326907	0.4922782354613897	0.9205383392829003	0.2003850367314684	1.895168167220293	0.0536321160004021	0.05197076876391222	0.0005571902677527458	0.8045558491706329			1.261638042430227
6.026433170575852	5.991078074194731	4.890094475073337	1.401583442778394	0.5802500991318167	0.8974889817357401	0.6263289060735584	0.6469942258680391	0.3533711142211435	0.2426306503481876	0.2697103650824736	0.3230092935999919	0.3976587441520375	0.491151172715671	0.9185633677092733	0.2002181241112674	1.884382356336938	0.0536324170721324	0.05197545957525464	0.0005571885838472139	0.8045999292315272			1.261637914603966
6.034622956623422	5.985616877951196	4.869253851641218	1.384741215140934	0.5875119040796515	0.8907358499441695	0.6395078908507393	0.6491552416767866	0.3544673335088015	0.2442230950084679	0.2702419750017604	0.3235230911189108	0.3977663317503869	0.4914536573117492	0.9187875358027566	0.2003814626681954	1.85731321884833	0.05363740949522567	0.05198322796359825	0.0005571896805918199	0.8046247572711188			1.261637805047131
6.042812742670993	6.086956382210943	4.899590166566081	1.417201945341038	0.5855623874626942	0.8998977900763176	0.6312047931549412	0.6520029760289029	0.3518472461315676	0.2434110354838289	0.2696565782393819	0.3233239791640918	0.3976341492454594	0.4917069896821817	0.9198031286912394	0.2005031034073454	1.855677094743015	0.05364447197776275	0.05199434436516071	0.0005571931909568526	0.8046101828981935			1.261637692315424
6.051002528718563	6.363277927300293	5.142853172174586	1.518848827821268	0.6157803567180654	0.9327082095722874	0.6388081468823095	0.6568441945979313	0.3551803098394637	0.2461972541394569	0.2731835388748526	0.3248088293947132	0.3983425548523525	0.4928510406525828	0.9207832457593081	0.2007292529635003	1.874793671608262	0.05364744495075938	0.0520045988449039	0.0005571939219928541	0.8045975124785765			1.261637580752961
6.059192314766133	6.416573013853379	5.213418628094854	1.577657315664506	0.6361175865137111	0.9534992336186456	0.6627609069550214	0.6609328701864943	0.3619053072740157	0.2509626457842918	0.2752239469760889	0.3261808833380013	0.399585785714323	0.4939077681653928	0.921986979001798	0.2010365812709655	1.897930441238758	0.05364785608919448	0.05200831843326044	0.00055719078990238	0.8046276304570977			1.261637498595
6.067382100813703	6.023381316309131	5.001132449668927	1.465262220904946	0.6077213278755195	0.9194452977893306	0.653534263578275	0.6569573175478896	0.361513273021507	0.2516664926429091	0.274920862501585	0.3263426292771299	0.3991537963519955	0.4938303919144887	0.921258778512495	0.2009332558450619	1.86875568621444	0.05364746390659822	0.05200822317188169	0.0005571892539148234	0.8046189948735744			1.261637428269617
6.075571886861273	5.967538101681631	4.900718336916293	1.451172295622629	0.5713473014063324	0.9184858563009795	0.6337958321767222	0.6553973151209206	0.3536630205467673	0.2453655019140225	0.2708723872469048	0.3243846459051169	0.3990734092859869	0.4936278469607841	0.9205129410266617	0.2009090266787437	1.857878630001714	0.05364963615835	0.05200621052697073	0.0005571919770726295	0.8045391658652391			1.261637401312928
6.083761672908844	6.157593072971442	4.770927734479507	1.459079316032735	0.5570015805905228	0.9184977596866857	0.6319364689155246	0.6532674456107332	0.3524067479464123	0.2432975499216677	0.269195020778625	0.3228022137592616	0.3989655455080851	0.4930686685443055	0.9202968820670556	0.2008666598931713	1.870512679301113	0.05365379733750505	0.05200371700575548	0.0005571937257166561	0.8045106982097956			1.261637365271956
6.091951458956414	6.16593545199059	4.87945470638921	1.502687568768361	0.5932521782565752	0.9361721787600634	0.6474233036161403	0.657512787733826	0.3619401691214743	0.250114540523552	0.2735060594460311	0.3252021677177508	0.399920746623825	0.494667113239086	0.921607956325003	0.2010852639414055	1.895182240843525	0.05366141104148617	0.0520023816374476	0.0005571910206106133	0.8045047695009759			1.261637357223138
6.100141245003984	6.003604142063638	4.977529449049122	1.468663634746153	0.620000168064745	0.9356381205338418	0.6495909141290447	0.6580545710009547	0.3596005325802712	0.2491309347044625	0.2741429275093641	0.3264225552368865	0.399555647481268	0.4939190404001231	0.9204816217862025	0.2010969948920201	1.885188226571022	0.05367010331593938	0.05200444995322267	0.0005571864281557105	0.8045130498342699			1.261637425654498
6.108331031051555	5.98357675502302	4.866186048758921	1.420395330271081	0.5958465368791694	0.9004857992772786	0.6324916352577522	0.6503940290121794	0.355136567586993	0.2455404593393756	0.2705571493233668	0.3233404576505654	0.3977605941505727	0.4915853879269349	0.9183890274428482	0.2005243609585882	1.865559126721035	0.05367543193503739	0.05200645468003071	0.0005571850073862409	0.8045276221058258			1.261637523159814
6.116520817099125	6.104503882261693	4.976832217661928	1.473832630723069	0.5962630659439027	0.9167341439502633	0.6317575305014322	0.655308446113148	0.3576647119874261	0.2485339542511239	0.2714891803673765	0.3231188516864047	0.3979444777512847	0.4921134412092644	0.9188766020465831	0.2006513025974676	1.875164701750888	0.05367557567883421	0.0520077900483386	0.0005571861900027064	0.8044893922152563			1.261637608299512
6.124710603146696	5.970422454703521	4.943917125507251	1.426989887181439	0.5787782345206154	0.9024649493829673	0.6239592713007689	0.6545416989008225	0.3556699606264214	0.2457840710858407	0.2702636937525006	0.3226805204281938	0.3984045265722179	0.4920117381866351	0.9198643333644304	0.2005142752280371	1.885445868237695	0.0536709888506175	0.05200466700328148	0.0005571847523216993	0.8044123001089056			1.261637709112243
6.132900389194266	5.873245656978951	4.819143154247112	1.380593853398013	0.5573936539806112	0.8694668501162534	0.6158208739262325	0.6462083478999376	0.3498471540031616	0.2410304822762346	0.2669908869414007	0.3216594493701475	0.3981687737109249	0.4912088255043182	0.9194799554243941	0.2001161488280283	1.884585964285624	0.05366390103639101	0.05199728374157614	0.0005571805367153959	0.8043847816940307			1.261637844551471
6.141090175241835	6.155030588123822	4.924122105370619	1.47079945289181	0.5808716675131019	0.9044540828312284	0.6291716664939724	0.6532512176873022	0.3537516376067411	0.2460284963060716	0.2692136223367366	0.3232428538316414	0.3997195362876246	0.4930588999123641	0.9212147925607002	0.2009247442130173	1.866398227344492	0.05365440634113978	0.05199209009603867	0.0005571782315986364	0.8043740096078231			1.261638005617038
6.149279961289406	6.456624155576177	5.197098291742381	1.602888534339443	0.5990776564277895	0.9446312251351856	0.6424313415319689	0.6639264345221304	0.3628928649746583	0.2540529247440606	0.2744511328947035	0.3264890213863201	0.4014883322701757	0.4957760798990585	0.9229848680657355	0.2018388582585089	1.858913958376006	0.0536478210393734	0.05198865245483873	0.0005571788480199943	0.8043505455271356			1.261638182020984
6.157469747336976	6.406216073490764	5.349443954890527	1.66258658854545	0.6238022938720994	0.9637715331850918	0.6495150538740697	0.6677393897380318	0.3649692645969299	0.2536590134011728	0.2744413593932546	0.3265658276002623	0.4007092568667872	0.4957685513144942	0.9230993693190981	0.201686974947852	1.868275098323658	0.05364678199192591	0.05199346611884832	0.0005571783111079674	0.8043733606338098			1.261638359382376
6.165659533384546	6.112832721240348	5.068006513015573	1.504243706878151	0.612802768243507	0.9294786586433856	0.6445175625724424	0.6593393413148442	0.3613273371301941	0.2470707817117054	0.2714864421677145	0.3244003056205338	0.3987293937815752	0.493151795399694	0.9202533365179951	0.2006583310483386	1.884636250881911	0.05365106175521331	0.05200652161769014	0.0005571745905571416	0.8044886092570847			1.261638533283826
6.173849319432117	6.02825441848161	4.945822623891379	1.422175288662867	0.5956260345497055	0.8983449519013382	0.6411203671529779	0.6523371919311908	0.3596870725961459	0.2441058749287655	0.2718264597325315	0.3237914445244779	0.3979575415907802	0.4920299198438674	0.9194267626332101	0.2003494900123703	1.878393224927897	0.05365534742031901	0.05201915852106397	0.0005571699449165799	0.80455142211324			1.261638722726532
6.182039105479687	6.062455173155954	4.834918707722336	1.411364315905091	0.5717974270636039	0.8926926572605259	0.6241867370290732	0.6507328020970841	0.3576782369514523	0.2448029337250935	0.2715184104547095	0.3230839575982838	0.3981282831398438	0.49264186502882	0.9195747660022657	0.2007563516255138	1.854429026750637	0.05365676894275825	0.05202197610879934	0.0005571690058817423	0.8044892046023412			1.261638922577637
6.190228891527258	6.185404437367874	4.990688806343042	1.477923787512672	0.5865362005662685	0.9220271970263415	0.6305913827759344	0.6556890668284093	0.3589877421848395	0.2485517298817169	0.2720498494171948	0.3234913166738885	0.3987096592762631	0.4933300860212522	0.9201807710491021	0.2008721797140921	1.85903728192883	0.05365378287577763	0.05202065094329963	0.0005571707933610549	0.8044884048569736			1.261639111375681
6.198418677574828	6.489930832202437	5.611017983465781	1.668730130299275	0.698075272421207	1.002965529166987	0.6687563485060992	0.6699233954229187	0.3726504409369827	0.2522481790685958	0.2795579779775478	0.3267004407081021	0.4004106920533103	0.4955398583834318	0.9237027107570983	0.2016110020433021	1.878463954214683	0.05364502583594116	0.0520173013778064	0.0005571691106314443	0.8044510695621805			1.261639253685166
6.206608463622397	6.299895061039933	5.17595719284006	1.560040040064796	0.6534203308879039	0.974370372413071	0.6589256332536154	0.6572877097226983	0.3698724748682461	0.2484067313339328	0.2803171743710332	0.3268820385695176	0.3998398704526713	0.4944402290854089	0.9219695429184273	0.2012811954897924	1.882028538481747	0.05363961261959416	0.05201078615960526	0.0005571642045909342	0.8044701347346216			1.261639455843195
6.214798249669968	6.025302962608586	4.900330632581159	1.471073957541109	0.5847144259160629	0.9478247544994083	0.6378852691382233	0.6559463891976873	0.3623181862242802	0.2491265764587292	0.2763876827337354	0.326542011785081	0.3990041598068129	0.4938154420428396	0.9196541415028017	0.2010639330678613	1.862384398882432	0.05363771473783396	0.05201007084476194	0.0005571610095758508	0.8045732130335421			1.261639684358605
6.222988035717538	6.155598296609639	5.03222084540793	1.547357060725751	0.5942856459607627	0.9698038903940137	0.6464432580920662	0.6694669075478877	0.365385870742582	0.2554448456182234	0.2746631672668672	0.3250390225485023	0.3993603206847002	0.4948732135148153	0.9214327971458477	0.2016461075264125	1.855079772336973	0.05363783627546025	0.05201079587412619	0.0005571611317014999	0.8045515403242326			1.261639888840256
6.231177821765109	6.230471191301815	4.950074631708514	1.531242760645637	0.5843527521393703	0.9384670664640187	0.6353217260976411	0.6555857706964487	0.3530931971464947	0.2464833004768462	0.2682089845686271	0.3221692110662258	0.3984475647122925	0.4928208646847365	0.9211170785323496	0.2011733022673939	1.860625352123663	0.05364663411773194	0.05201464035571156	0.0005571607086639483	0.804563564624407			1.261640067921477
6.239367607812679	6.196122793406122	4.894791639302928	1.515196277105626	0.5740027674323542	0.9393688621357217	0.6301293199370882	0.6546701096919225	0.3523244325405125	0.2455048598691489	0.2683721063453396	0.3223312903281795	0.3986906522688815	0.4933212686654425	0.9210149174598957	0.201370441714851	1.87330761389904	0.05366094799330053	0.05201866997080039	0.0005571567787970313	0.8045746440299262			1.26164026189327
6.247557393860249	6.287110826015441	5.237314216861686	1.557777857896491	0.6381219718784572	0.9474308926315156	0.6389791718356169	0.6558987266483708	0.3634461597304401	0.2499929054661185	0.2740988918468154	0.3248056570053121	0.3997039820351625	0.4946737295752663	0.9221159971472234	0.2018820001972374	1.863536754862035	0.05367157437443503	0.0520170271046091	0.0005571518080672375	0.8045746058778644			1.261640498011419
6.25574717990782	6.118878994968658	5.141231978189352	1.46728198155831	0.6559242006778316	0.911478856297152	0.6506513830892008	0.6511315384008611	0.3651918920650696	0.2468121238520921	0.2759212087822293	0.3248788701694406	0.3988600941989469	0.4930787429821038	0.9205930862734601	0.201026348884817	1.847097077006243	0.05367590787238155	0.0520100654555079	0.0005571503062217394	0.8046404885054134			1.261640734219119
6.26393696595539	5.96947523719954	4.912519217561809	1.403760530915215	0.6070052014674518	0.9126601230129223	0.6495297570388114	0.6540362149442615	0.3549383528766517	0.2444779113905193	0.2721685776445681	0.3246064758966254	0.397866437499502	0.492274168209184	0.9191977086530644	0.2003398343698279	1.857892335084755	0.05367031103033455	0.05199832720406286	0.0005571515956537687	0.8046915840354961			1.261640937504864
6.27212675200296	6.142597375847518	5.028294509671414	1.475165884766177	0.6148778761213455	0.9422566713814319	0.6429683205923585	0.6529178655518422	0.352184057866186	0.2452489755026197	0.2719808621586586	0.3253336556136946	0.3979429916440978	0.4930288375638531	0.9197553847605967	0.2006666256208685	1.885110104190896	0.05365816952375545	0.05198568287087336	0.0005571504183616469	0.8046600601414722			1.261641134675495
6.28031653805053	6.362040211148401	5.339824641225977	1.548700042349738	0.653489695522768	0.9616685501819404	0.649284986208116	0.6571911591532654	0.3621443106247976	0.2502232715485107	0.2750151359135087	0.3255110628689706	0.3987973731471794	0.4933085010727555	0.921576940621457	0.2009190068087477	1.882401225874757	0.05365041546196962	0.05197474091171892	0.000557145357233844	0.8046401243466359			1.261641355721648
6.2885063240981	6.331698617640508	5.515220414835888	1.638912421079211	0.6760552382418649	0.995691306245184	0.6578486777796986	0.6714804319437053	0.3701474265624948	0.2530403496045535	0.2768619275714803	0.3259564568424354	0.399708806358263	0.494028587968304	0.9227995932928952	0.2013906546244626	1.849464654511388	0.05364532019984027	0.05197155558582551	0.0005571416645080888	0.8045669429552856			1.261641592477559
6.296696110145671	6.255634350276589	5.345411588666425	1.527066378851602	0.6493188587484232	0.9642388486842871	0.6605171590983664	0.6625520274567385	0.3672748057483048	0.2497030652661544	0.2742746248319563	0.3246958756191656	0.3991094634053259	0.4935836160317926	0.9217121709045195	0.2010831164359997	1.845899439528848	0.05364554217168473	0.05197645479669292	0.0005571430352795103	0.8045848737594841			1.261641790327717
6.304885896193241	6.045890327981186	4.856225146144971	1.418149248471926	0.5897180183291191	0.9106580201812795	0.6461325859335663	0.6517632536763093	0.3609781399820161	0.2469589539803598	0.2720175840531637	0.3236151977405111	0.3982440632447579	0.492273546866735	0.9197097126410998	0.2005020658912475	1.861597805081697	0.05365201280554534	0.05198750760928834	0.0005571448090107313	0.8046748383248873			1.261641953775676
6.313075682240812	6.13162643157999	4.922980386584291	1.498048516472679	0.5793714364579298	0.9341266934709077	0.6359899922667941	0.6556758340305258	0.3560897458137459	0.2464783268340527	0.2706222398304738	0.3242243029432912	0.3984932875558607	0.4929566445723906	0.9200159293192389	0.2006799835040211	1.876774624104608	0.0536569984950414	0.05199795081537101	0.0005571409120862493	0.804741015428752			1.26164211387014
6.321265468288382	5.887863710458851	4.825612154023309	1.401370505750278	0.5669630614174369	0.9090424519566488	0.6260181891182351	0.6525231391061607	0.3518931464800708	0.2442727609114497	0.2688549172089711	0.3234056275179298	0.3981303278536796	0.4922514511323095	0.918727013113447	0.2005570712019242	1.878023478363074	0.05365811539069981	0.05200278488499699	0.0005571361138395395	0.8047791848136916			1.261642284978689
6.329455254335952	5.767108715914132	4.725128782707526	1.353504907021235	0.5547831642021732	0.8862685676790019	0.6155625771416108	0.6476997149234649	0.3508045099568084	0.2435162552576451	0.2690284291118185	0.3227943873330982	0.3976254999471627	0.491019475204619	0.9175429650735856	0.2002794446824638	1.86476866116579	0.05365598336094674	0.05200643476270157	0.0005571369310887839	0.8046707442251813			1.261642452484065
6.337645040383522	5.985825486049804	4.84464967500374	1.361607586533839	0.5743965044925273	0.8976508305159803	0.6286783472374846	0.6513060933761626	0.3548391775858449	0.2460160508823817	0.2693421918341987	0.3227696245735986	0.3980541348096769	0.4918693582824092	0.9191355770958712	0.200272942547804	1.871625394944688	0.05365412899052342	0.05200974677824181	0.0005571394135620786	0.8046262315346492			1.261642585417673
6.345834826431092	6.109019937864075	4.969071050491726	1.394384170963251	0.6230807345619419	0.915303284455423	0.6537013359846714	0.6559573880889263	0.3620744975061089	0.2461146290599462	0.2709979204507698	0.3236029529705076	0.3984537670453516	0.4934167532955799	0.9203098213668102	0.2004568474673255	1.888673416006178	0.05364904790492579	0.05201476141196073	0.0005571375083644382	0.8046391682808478			1.261642704997099
6.354024612478663	5.897424342449587	4.86110443043465	1.391318114882163	0.5960402015816521	0.9086017794661838	0.6323703328119714	0.6529639639440795	0.3578007441460134	0.2425399630233566	0.2686036127860471	0.3228406036162376	0.3977087070586421	0.4922272939752456	0.9186155059536725	0.2002326307106768	1.892246875472603	0.05364867345200412	0.05202185072728326	0.0005571331139397769	0.8046571597791715			1.261642826777993
6.362214398526233	5.749270209698154	4.728329720882614	1.352296993676023	0.5571000965544658	0.8874593155614887	0.6141799833678574	0.6496775879398479	0.3505751537161415	0.2413006714010572	0.266494762487797	0.3219229163023764	0.3969920328830023	0.4903671325314609	0.9170760707794662	0.199835943857863	1.870984535431337	0.05365527131458648	0.05202399283483357	0.0005571319506419312	0.8046287743459534			1.261642952169502
6.370404184573803	5.912271774714763	4.83180177390708	1.412517555428635	0.5692774889547283	0.9031965247656724	0.6252580501314376	0.6508857104232237	0.3527572022540236	0.2457220691982791	0.2696567962651731	0.3235389657908683	0.3981140875775109	0.4911668774709779	0.9185990097450881	0.20014695841637	1.869477229185031	0.05366055525923281	0.05202158869745579	0.0005571345467353791	0.8045362198963295			1.261643052501791
6.378593970621374	6.091378194017795	4.792838231963548	1.513039567380742	0.5699816781542504	0.9371171784405712	0.6334205462452134	0.654661930495729	0.3557888042916687	0.2475368767534373	0.272238899520348	0.3246258900209417	0.399864813556336	0.4929094225488535	0.9200592807380605	0.2006154929269923	1.878784739050589	0.05366654291884593	0.05201951654470106	0.0005571355916269376	0.8045649449648313			1.261643128424158
6.386783756668944	6.039816301432863	4.820586469702262	1.472962173906508	0.576537389376804	0.9355107744727096	0.6407950066078473	0.6554765739484579	0.3571244875970099	0.2459478522094152	0.2727279623462122	0.3250531052379987	0.3995174988477137	0.4932442954065505	0.9203070322146654	0.2004950308177392	1.883666506869808	0.05366807585701956	0.05201404707369191	0.0005571324126237519	0.8046277246534642			1.261643206653124
6.394973542716515	5.994249615785433	4.948113703984218	1.367953885633638	0.6037412952456706	0.883913923636522	0.6339828830996268	0.6512693999622277	0.3556785019638241	0.2436116471891656	0.2711839880533096	0.3235222711543013	0.3979223271372582	0.4918691595502594	0.9200381696631595	0.2005317646259383	1.873552823256402	0.05366513562405047	0.05200417412775098	0.0005571289150171427	0.8046417934449123			1.261643306650673
6.403163328764085	5.955170405612047	4.893743563951705	1.382758285110036	0.5909849965322124	0.8911937722457612	0.6343686028932912	0.6516261553536288	0.3547021532716836	0.2439117839052323	0.2690167602564197	0.3224206478538518	0.397560113575617	0.4914482706696991	0.9188086242720895	0.200610977608794	1.856278733299248	0.05366106456817301	0.0520014673934566	0.0005571291002346138	0.8046361255103026			1.261643420646429
6.411353114811654	6.029394617804644	5.02629893865494	1.464840689809962	0.5917123669575257	0.9203961752719548	0.6387221177258066	0.6500748839397442	0.3562251866932625	0.2469831599966711	0.2695500188455939	0.3228696444289614	0.3983146751606055	0.4923255984494959	0.9198018234064571	0.2006514821875171	1.858654584829516	0.05365567422288289	0.05200833426946629	0.0005571307695799245	0.8045704747646928			1.26164350906904
6.419542900859225	6.17764543479765	5.113644618013275	1.479515820705501	0.5971007164042571	0.9124000496340432	0.6367713532128075	0.6532770274212997	0.3572224835683567	0.2487589411415025	0.2724922498077992	0.3240527699028681	0.3987970586664458	0.4929896669361264	0.9215425475861596	0.2007626810483547	1.87467523209567	0.05365359370053611	0.05200834063529483	0.0005571293872320241	0.8045485856180614			1.261643574796961
6.427732686906795	6.139087555623384	5.032314014168618	1.513295502560218	0.5962731838735841	0.9335413558112351	0.6418422742907279	0.6570049883277478	0.3579287316589167	0.2454062773593032	0.2716840601522129	0.3236930657415999	0.3985745795317628	0.4932524869349847	0.9203209700978335	0.2010689177728992	1.885261928557866	0.05365779783598792	0.05200374843402356	0.0005571254572100502	0.8045625369319594			1.261643654411468
6.435922472954365	5.976094777210267	4.932453380687655	1.468092907367993	0.5819975715599354	0.9428033303176998	0.6388979763245503	0.6561070802364268	0.3551705853851436	0.2439630214456606	0.2687251813706042	0.3229631693209236	0.3983071875796416	0.4926559465152291	0.9192369397551355	0.2004714659779993	1.865507550609139	0.053665004075997	0.05201078338661274	0.000557124738178343	0.8045764397615567			1.261643759724883
6.444112259001936	5.947033959175352	5.04498598483333	1.441790098329625	0.5991159220196354	0.9274531650953782	0.638099702795389	0.6596383761944693	0.3533876348312911	0.246971681862562	0.2699903312139519	0.3240220416053872	0.3998186644569947	0.4926585747049863	0.9204827990971306	0.2006517568478651	1.860083941362094	0.05366854011125118	0.05202481084087131	0.000557128466109093	0.8045395393174173			1.261643840822784
6.452302045049506	5.82412152336703	4.898826614115469	1.397763525286586	0.5963592624065628	0.8981845365799335	0.6318111630098293	0.6503262894735297	0.3508036105335686	0.2436353895075896	0.2681822928283713	0.3223354193426265	0.3979451476725867	0.490765240429954	0.9185554021290981	0.2002589784173353	1.877887892145093	0.0536699528350923	0.05203226993491352	0.0005571295054712487	0.8045560291863424			1.261643882264761
6.460491831097077	5.88734174377408	4.785347924379999	1.419916841049583	0.57074288246267	0.8889596046347744	0.6242424692964905	0.6476008327572458	0.3530137302109099	0.2426061105962065	0.2674668659929819	0.3222713199274974	0.3974114646392951	0.4909243299463237	0.9178740399996635	0.2000639012801965	1.895383208321758	0.05366808087541603	0.05203173159132712	0.0005571263491704	0.804557256038713			1.261643929179036
6.468681617144647	6.30595858498533	5.177794144961418	1.596729313052048	0.6104526687096872	0.9509678008263207	0.6381874259552448	0.6576845639517077	0.3625951723665134	0.246806015943402	0.2737161984006093	0.3259156496097808	0.3996173779712153	0.4946000236969562	0.9226077286704768	0.2014675348183983	1.893035808255541	0.05366282513564288	0.05202991355029693	0.0005571248536920675	0.8044549344142741			1.261643973423253
6.476871403192217	6.263164083948968	5.31556965948547	1.609214138855138	0.6630699671504816	0.9917904006806761	0.6695929207975989	0.6630782770118359	0.3643467424059755	0.2507867082360619	0.2767167653662977	0.3280043490578496	0.4006512904514407	0.4961427506564813	0.9243311028252434	0.20171245647591	1.884848501249653	0.05365636474276292	0.05202858454781759	0.0005571276111915472	0.8045199382692204			1.261643987201089
6.485061189239787	6.147836734165883	5.109994623638845	1.557639928847711	0.6267535811889752	0.9738295548101055	0.6489641361271462	0.660725940007489	0.3593627045632036	0.2514614198134151	0.2761182962063164	0.3267068248619396	0.3995488259754079	0.4942239997427411	0.9214465302513134	0.2011316696222655	1.876247317730031	0.05365135867121	0.05202336127043005	0.0005571308676369349	0.8046317953192405			1.261643954847055
6.493250975287357	6.26259048153062	5.032786026461482	1.523731584309909	0.6083513453484143	0.9560222038628344	0.6401442958238064	0.6588715599124746	0.3563582368297476	0.2463009626344201	0.2727913492535566	0.3254828300877861	0.3990482753654189	0.4940647565215832	0.9212466461851844	0.2009087955007917	1.878696449148983	0.05365144726550935	0.05201638125627411	0.0005571308919163102	0.8046318300910866			1.261643901554433
6.501440761334928	6.180797823778637	4.948113024030867	1.435123865477704	0.6008290782403488	0.934508761946773	0.6484830852313191	0.6561772814523118	0.3559677968888783	0.244988095887934	0.2722050195695586	0.3251057612855381	0.3991787107345724	0.4939642369648099	0.921756811232003	0.2008472157110393	1.892201934448029	0.05365333838216772	0.05201415564242762	0.0005571289883265969	0.8045965368588978			1.261643862921757
6.509630547382498	6.022149746148072	4.935303799984059	1.447597231787717	0.5870197983460813	0.9211136087592696	0.6409914695835933	0.6543746105224058	0.3524632330417529	0.246909127088957	0.2704039506552044	0.3231519483113844	0.3984090149703851	0.4918347218512741	0.9198907577080969	0.2002261485560508	1.866630087907711	0.05365830071484397	0.05201779352090601	0.000557128707047057	0.8046181636620359			1.26164384853684
6.517820333430068	5.998770136087992	5.095539495342972	1.443511951382897	0.5997669933611202	0.9074318607655805	0.6395345257252339	0.6578220832519052	0.3564307160337354	0.2517832744011528	0.2713104348960964	0.3227701977116184	0.3984068859514933	0.4913098460641989	0.9196647978582757	0.2000176654019603	1.857786592537981	0.05366608443524234	0.0520221467142277	0.0005571305393429623	0.8046025429608323			1.261643827098316
6.526010119477639	6.240517060078281	5.305249346018098	1.510714661609614	0.6400697546518425	0.9256482883460496	0.6504105236917154	0.6610311366461293	0.3658425479298265	0.2533255321994142	0.2754708048034178	0.3251960114296065	0.4000451502022151	0.4936710786088718	0.9221098342945121	0.2009162578256256	1.869796795260131	0.05366902691158508	0.05202559611051022	0.0005571315539863377	0.80457637320538			1.2616437705308
6.534199905525209	6.333748724461901	5.228552101101172	1.559281902613236	0.6284329670903935	0.9368486919415949	0.6406085507442629	0.657740460381825	0.3659501416486517	0.2525702965100878	0.2761092310010964	0.3262152809597891	0.3999636797829353	0.4948759540178224	0.9217984361784933	0.2015491617994839	1.891627485264693	0.05366582624157881	0.05202511931532922	0.0005571299750825774	0.8046192638185362			1.261643715641738
6.542389691572779	6.18290415932743	5.034215150019817	1.491265823281349	0.5945873288521429	0.9293613128587563	0.6379040461002802	0.6540893094404889	0.3627843344402669	0.2475874999685496	0.2751183508275709	0.3248437297464504	0.3986601967753668	0.4929449746085441	0.9200800330023218	0.2010258173457709	1.876171242157144	0.05366558923065983	0.05202481108501494	0.0005571282486357761	0.8046842789124586			1.261643702373969
6.550579477620349	6.055426864585457	4.905342193685226	1.426493407449984	0.5807493096883033	0.9201163778394112	0.6451684185573273	0.6545652042590953	0.3588735629210033	0.2452282618410876	0.2721310877335764	0.3242896023395906	0.3988862997434154	0.4926886129079988	0.9194842265150706	0.2009195993664336	1.871057412801048	0.0536704096875258	0.05202866168828521	0.000557129792211788	0.8046418619766386			1.261643705133695
6.558769263667919	5.82628491412913	4.834440948203906	1.363899736612759	0.5959469831245779	0.8945422882792723	0.6388636728851456	0.6516704385467638	0.3548976194916849	0.2448521370388735	0.2691152536267557	0.3232960242301241	0.3982903644698134	0.4916469608614807	0.918501301410195	0.2002798685475917	1.877456558412373	0.05367154469295495	0.05203149282752118	0.0005571324195897987	0.8046347701679156			1.261643691251896
6.56695904971549	5.710084437211047	4.776889651843536	1.322104912077525	0.5885299983825686	0.8665092928798069	0.628124462696982	0.6486828238016566	0.3516708230908359	0.2443987207693174	0.2697012873117502	0.32187266410288	0.3971063106146352	0.4898050284223519	0.9175176190380695	0.1994845506236827	1.878521162834101	0.05367029876632212	0.05203716506465765	0.0005571314761688311	0.804641606509669			1.261643668984653
6.57514883576306	5.84752208699402	4.807414571227912	1.395065491655907	0.5714713732338277	0.8985858875397834	0.6347137491956424	0.656129852762262	0.3542821253200098	0.2487579180284807	0.2713342670801218	0.3235566013377331	0.3983779573411996	0.4915713138534468	0.9195022623608523	0.2002186731792616	1.870482791194631	0.0536737590174581	0.0520467356578256	0.000557129037806348	0.8045738220199207			1.261643671556671
6.583338621810631	6.228100182108823	4.906199081333558	1.457601993872811	0.585424030995944	0.9154996434252193	0.6477569560235042	0.655689351787515	0.3602511540147835	0.2479574441608196	0.2730206131484139	0.3245604636445202	0.39920040238336	0.4934043438977412	0.9214560388728409	0.2013012242401906	1.857724859889436	0.05367645354105606	0.0520564178368654	0.0005571295656162705	0.8045456075591292			1.261643669286981
6.591528407858201	6.509955373777597	5.053659292819312	1.491595903068541	0.6133688921301274	0.9314797507393842	0.6457219182646868	0.6555608229755341	0.3619069614711079	0.2482220590829105	0.2754008964519145	0.3259126546699577	0.3995591477420558	0.4941516678345199	0.9229111918890053	0.2015236054025328	1.860188372197101	0.05367562524003677	0.05205990527138817	0.0005571338542154152	0.804522345622868			1.261643607879203
6.599718193905771	6.204768362537749	5.159108688468876	1.562436770171604	0.6152935844720041	0.9477183266389958	0.6346135689282614	0.657301387998669	0.3584705462519217	0.250546958704628	0.2741440818834961	0.3252747122986719	0.3997154041430668	0.4934059414384941	0.9213316448153206	0.2012155602857227	1.865251496018126	0.05367219602672851	0.05205401647248014	0.0005571365347410871	0.8045652720795795			1.261643526230595
6.607907979953342	5.858049985565222	5.099143356204501	1.470343504790971	0.6213665184547127	0.9297064316201773	0.6398486852103199	0.6540823797754545	0.3588944148703151	0.2472199763436672	0.2752554913130842	0.3253502555424576	0.3993246026273459	0.4926226125191894	0.9204285883148547	0.2008002985168359	1.876229110309977	0.05366602364271521	0.05204498805987825	0.0005571357190187452	0.8046006419409315			1.26164344530217
6.616097766000911	6.008983733258578	5.103875550368671	1.531699875184764	0.6181296936316152	0.9709274338838739	0.6447066052441269	0.6563507469141089	0.359058904783889	0.2477345006838981	0.2758571832076073	0.3265795349526274	0.3994812459788649	0.4934304862871639	0.9210327946267334	0.2013370933038831	1.873124226680557	0.05366119507675222	0.0520388367428555	0.0005571358604400643	0.8045301875472465			1.261643358085659
6.624287552048482	6.177093510018463	5.039139151382088	1.565380846047417	0.5886180632261965	0.9668971486395403	0.6365082261122399	0.6595118829829146	0.3591033027444681	0.2491839377976341	0.2733592390269535	0.3266277780349376	0.4001248760137374	0.494165482747625	0.9216735722502717	0.2014882791605448	1.864209604178984	0.05366060141063576	0.05203512278789663	0.0005571393648546089	0.8044805119795954			1.261643239594209
6.632477338096052	6.077575283472507	4.953691295349225	1.506863723756903	0.5911210636979611	0.9544121780340443	0.6424238345571877	0.6639555958586616	0.3606756104891185	0.2526697031699605	0.2712039255687489	0.3252146805505531	0.400049021845707	0.4940993302692235	0.9210104355242982	0.2009591192580687	1.86672815844804	0.05366804400486282	0.05204227291919368	0.0005571433335271107	0.8045704327146624			1.261643079719315
6.640667124143622	6.10809484385449	4.987315488364086	1.509272149657105	0.5993467708504308	0.9435932305878642	0.6547370220302233	0.666127212293861	0.3610475734784332	0.252423760650788	0.2709979227475338	0.3251637114187062	0.3993768459897877	0.4939495818040975	0.9204626213830012	0.2009213307377178	1.883791689693905	0.05367302556923731	0.05205741101774204	0.0005571442634624894	0.8045693083260317			1.261642904839457
6.648856910191193	6.166321748441622	5.090202189964572	1.509285822686296	0.6171630727040465	0.9370746231417173	0.6572332687443216	0.6633532760059808	0.3634834095785132	0.2517102938581312	0.2736685584158556	0.3260515759964687	0.3997886751409517	0.4948484477766721	0.9220688996352502	0.2012275309358617	1.888496442938041	0.05366991462851172	0.05206541865817885	0.0005571431218008377	0.8045020052983034			1.26164274151577
6.657046696238763	6.034321455270224	5.008819960791674	1.431567306813851	0.6168033779489495	0.9045715808865107	0.6384430038913211	0.6512056063565158	0.3600800709126198	0.2452304770564719	0.2727567549013836	0.3236944263931589	0.3986737140511093	0.4928376294226267	0.920797309036526	0.2008099232429952	1.868256719717737	0.05367108578070105	0.05206219218949643	0.0005571446050068392	0.8044878715149756			1.261642576058113
6.665236482286334	5.992171804885208	4.915870506620962	1.390226302098921	0.5717680171108188	0.8893193991700086	0.6223144990265959	0.6489745502161485	0.3547650849185746	0.2431084459394263	0.270366430451636	0.3236097665941678	0.3982054030822505	0.492059451335417	0.9192592488361124	0.2002767056928742	1.870071649302578	0.05367213996172349	0.05205610446144072	0.0005571499219430636	0.8044800370898894			1.261642393899249
6.673426268333904	6.246696447548723	5.095742060893894	1.517524927860069	0.5855940077454131	0.9377334692823868	0.6290427965713884	0.6553088750232671	0.3571095702985105	0.2471683483404932	0.2719570243773838	0.3248241081531998	0.3992200267557168	0.4937914137895981	0.9211332912822852	0.2007469243203389	1.884749567346068	0.0536644041971787	0.05205002081450829	0.0005571527273987678	0.8044625431366662			1.261642194786793
6.681616054381474	6.428524278977021	5.291285043296718	1.65810213935257	0.6271707364806154	0.9979075641049262	0.654267871024511	0.6681915015620872	0.3628352109505016	0.2505598384432776	0.2766800585659516	0.3259669280422895	0.4005990542036843	0.4954112056826145	0.923390875876953	0.2014702952520053	1.890318978146269	0.05365547128095702	0.05204356126717127	0.0005571500518116797	0.8044617535662492			1.261642030899737
6.689805840429044	6.435346187743009	5.273554776647285	1.648333338160616	0.64838138805589	1.018576736596344	0.6699438937142697	0.6771969849366056	0.3661594936368259	0.2528093200196466	0.2774238058310767	0.3277530930947489	0.4012390219577717	0.4963937657451487	0.9225708161344546	0.2019272235545125	1.862164894519584	0.05365276775276745	0.05204332250336532	0.0005571499430304679	0.8044320186017079			1.261641877378643
6.697995626476614	6.298231435400885	5.270551923412787	1.52797317749036	0.6722039085228086	0.9423372789577511	0.6607606014184938	0.6611430083902294	0.3657352390295109	0.2469620322368185	0.276339193403534	0.3252665351864373	0.3997365402879783	0.4941646591729402	0.921740808397681	0.2013031219776009	1.859828716063403	0.05365747491777243	0.0520495014116765	0.0005571550897406054	0.804391034939362			1.261641705856821
6.706185412524185	6.25246808983218	5.160665361645044	1.472059161350185	0.6341422605560368	0.9269215135490547	0.6417045295436844	0.6505787233877528	0.3600668711416954	0.2451465274378038	0.2728196439427471	0.3239595290117041	0.3989050779122548	0.492829774983047	0.9214045158365872	0.2006844266136057	1.872080027127632	0.05366169524763333	0.05205783058978455	0.0005571597669892692	0.8044010506593481			1.261641503614229
6.714375198571755	6.241284638167914	5.070908253873323	1.494248476951928	0.6123866246137655	0.9533069375314758	0.6385430065060731	0.6568213270228528	0.3575204455981545	0.2487933218967904	0.2714232025605602	0.3241940689809131	0.3993210424953322	0.4933493478520026	0.9212901525141728	0.2008288303510362	1.875227528678398	0.05366777806872685	0.05206093012467652	0.0005571592472933208	0.8043875057651518			1.261641325250835
6.722564984619325	6.054167722909722	4.863556616273073	1.432944014311268	0.593424159345699	0.9412808099914488	0.6425876256736506	0.6631782745367037	0.3577236154003847	0.2470601100209397	0.2706128291720935	0.3237430187708332	0.399795741461669	0.4934645638933015	0.9213607050021518	0.2007433183602311	1.866105943415609	0.0536761332529519	0.05206282171333831	0.0005571568016398663	0.8043387207909047			1.261641183204331
6.730754770666896	6.084277555000693	4.891289238407657	1.456266549651328	0.6021411199792064	0.9345011331843308	0.6501907490492067	0.6571172421286406	0.3588062264948244	0.2457818443813698	0.2720964266216037	0.3249098243172966	0.3997656542189162	0.494021308390557	0.922115268069252	0.2009652114689649	1.842558049136721	0.05367896633269557	0.05206279591846789	0.0005571572151642102	0.804372068190123			1.261641087904726
6.738944556714466	6.166816014441282	5.044871744828954	1.491980131133673	0.6158873100920256	0.9258210316630454	0.6470445662474954	0.6568425672414103	0.3631704953398474	0.2493378877596158	0.2753801699023344	0.3263205884584547	0.3996459206796083	0.4943069437189405	0.9228233555059987	0.2013778227434862	1.850280332686838	0.05367652412432164	0.05206239650789814	0.0005571591430505698	0.8043200980193622			1.261641001291459
6.747134342762036	6.170865134033355	5.033362146829695	1.498561335978369	0.6072022242019196	0.9376558488179765	0.6435267945977268	0.6619222434159248	0.3610421286947155	0.2507871897684267	0.2720218711753449	0.3242983198171348	0.3994901559938743	0.4939228579997971	0.9219538880689313	0.2013577058775308	1.881416287515779	0.05367245318763277	0.05206285746687329	0.0005571592464967601	0.8042720049268199			1.261640900697286
6.755324128809606	6.398793379612589	5.237559160457239	1.587537691365668	0.6303275772254082	0.9625224080671496	0.6496266562264817	0.6607528411311732	0.3611976334128992	0.25089124985953	0.2726533007477054	0.3248761915523029	0.3998024124383272	0.4952266257492485	0.9222035845810355	0.2018685889450715	1.882277183748199	0.05367214986646639	0.05206370967417163	0.0005571570186738049	0.804331642813137			1.261640833813456
6.763513914857176	6.512497560405818	5.416400483803022	1.58932742891396	0.6625706136986595	0.9694190684897256	0.6672877856044847	0.6647044282562824	0.3680528119139283	0.2532249420977556	0.2797677154570165	0.3282360950501706	0.4013258082142289	0.4968003140630886	0.9249782080090356	0.2024428783702102	1.858719502567482	0.05367149987420824	0.05206887499598978	0.0005571553258671004	0.8042901365602364			1.261640829821318
6.771703700904747	6.503165502023061	5.59654770254903	1.664959303246933	0.7165029694051738	1.035283470979271	0.6865231862265434	0.6797522075459274	0.3717459086353078	0.2552077823990024	0.2825468461299345	0.3305497345719484	0.4031886951978893	0.4986813058274249	0.9275780058931636	0.2029902413010366	1.852442253768087	0.05367662378961444	0.05208263381044873	0.0005571567698226191	0.804221818333924			1.261640846500749
6.779893486952317	6.05676878465109	5.017115196734453	1.430343373167021	0.6125051895388526	0.9305827549034359	0.655982363822093	0.6568817351203144	0.3582476911676741	0.2459403380142215	0.2711633071090328	0.3252399228120293	0.3995473047447894	0.4934278243520931	0.9213452594785061	0.2008697061460988	1.851947260065314	0.05368580872289588	0.05209624830263696	0.0005571591711896316	0.8042812641085755			1.26164085535864
6.788083272999887	5.879240842595632	4.746228607620257	1.350449007064113	0.566153407919464	0.8793640841617062	0.6338977286749239	0.6486553079869883	0.3535895697495333	0.2432088152871001	0.268123434325891	0.3231355279299047	0.3981614032364399	0.492117204322316	0.9189894127876529	0.2000995793026411	1.857874881159854	0.05369004702419339	0.05209826143583518	0.0005571580133382225	0.8043455085247166			1.261640852530825
6.796273059047458	5.995798561223388	4.767701441898226	1.419720272338738	0.5665004976592338	0.9014474702293837	0.6269781798868178	0.6520503545808114	0.3548845706776348	0.2437184141378649	0.2697592009186361	0.3236097352832506	0.3980569841200486	0.4932245314015463	0.9190726559803065	0.2009312264475708	1.873212298873583	0.05368692010245438	0.05209150051229967	0.0005571547074291817	0.8042509206621835			1.261640892002285
6.804462845095028	6.139075521732618	4.907504843896323	1.441714586419705	0.578270780065554	0.9236916938345665	0.6325252391544619	0.6570448102102368	0.3581329393958088	0.2459805040021787	0.272433767334586	0.3241721760746216	0.3989240113286842	0.4932987134567293	0.9199116623619685	0.201135414049543	1.860243696106838	0.0536816989499599	0.05207872720475808	0.0005571558978457607	0.8042284903839323			1.261640902832391
6.812652631142599	6.048587367624122	4.934252199810049	1.468008096466141	0.5941442514568857	0.9404775679596311	0.6399605889641516	0.6622480582498288	0.360792626396601	0.251739358688315	0.2749770884837724	0.3260105728787359	0.4007094718041536	0.494818141043137	0.9215334584088237	0.2013875006571807	1.857871105914729	0.05367575796934628	0.05206389325540072	0.0005571600185503098	0.8042259586319699			1.261640886927686
6.820842417190168	6.120077590605806	4.902633987895161	1.491258933876553	0.5757716926285891	0.9570359739217519	0.6408279688209857	0.6635077322365942	0.3572574828596672	0.2511712648399245	0.2713009569970093	0.3251356426489736	0.4009017599907985	0.4952521073318801	0.9224883274175241	0.2016279489437493	1.870909917837267	0.05366921880767682	0.05205296509189049	0.000557159703923992	0.8041889396704963			1.261640872909872
6.829032203237738	6.4497588413778	5.1827322444518	1.533761572832774	0.6054555683176165	0.9631452642379825	0.6495326052174021	0.6665313605809566	0.3631440096780711	0.2524109205096186	0.2760242426176069	0.3269008519585669	0.4017917920182874	0.4965511424641919	0.9246105460032343	0.2024484807241399	1.893515584856366	0.0536697088923879	0.05205182816444302	0.0005571569310017647	0.8041431965613605			1.261640857218202
6.837221989285309	6.431489374092291	5.221461906122003	1.592402972873165	0.6342576606303868	0.964812246978515	0.6581012198588095	0.6666103322343051	0.3662067808056627	0.2564843500010593	0.2785922087482484	0.3281019072122408	0.4015555702819724	0.4957608728334548	0.9240820074388213	0.2024503033019298	1.885354107682271	0.05366885215117156	0.05205959834920465	0.0005571562876597084	0.8041544589168623			1.261640857061049
6.845411775332879	6.109344339370863	4.95516927554207	1.573125244683116	0.5996202310871419	0.948191377481892	0.6506561948049258	0.6619989977364124	0.3587809530554963	0.250707763544624	0.2709331141340337	0.3242987646056303	0.3995777236608081	0.4932195270947372	0.9209765082951857	0.2011573751585795	1.873039824223334	0.05366941060796208	0.05207332165427223	0.0005571591865522788	0.8041991017740806			1.261640834246501
6.85360156138045	6.029499117138166	4.989223958919814	1.510790126233212	0.606815843672056	0.9421931389402741	0.6501017144873947	0.6578442094390082	0.3569863658991362	0.2477005410256518	0.2701306475616134	0.3237810669531405	0.3994626371194867	0.4930304335715313	0.9210736945781622	0.2006643869977412	1.879189305575383	0.05367482691634465	0.05208427332794761	0.0005571616065369971	0.8041879330898996			1.261640786556235
6.86179134742802	6.285288505090593	5.311649841290021	1.529675083299778	0.6298469574443983	0.9622450257947567	0.6554727833668231	0.6609180510756597	0.3614514548197058	0.2501144939138945	0.2733509472159383	0.3260776310795067	0.4001913813402184	0.4945622149131203	0.9229077404994156	0.2011020910307483	1.904522310740508	0.05367526926773826	0.05209193878095317	0.0005571601303128911	0.8041879716178485			1.261640742685593
6.86998113347559	6.302801047505562	5.240494100340901	1.547567874765658	0.6071700268568906	0.9736441162120042	0.6555475387478421	0.6670302816238987	0.36308004859293	0.2521455236584937	0.2744730314937125	0.3266156473331038	0.3998784031869122	0.494864426638978	0.9224344401099538	0.2015855852197175	1.893452739299851	0.05367039162209392	0.05209473873606468	0.0005571574040687648	0.8041684695515442			1.26164073749788
6.878170919523161	6.150847716880139	5.031108010261335	1.507726214833488	0.6038241814544852	0.9604080418314289	0.6605311575647718	0.6686986658754214	0.3622215021048169	0.2522836132626758	0.2739580454783025	0.326773804853761	0.39994884336342	0.4948183666904058	0.921342619869377	0.2016096723860238	1.87334880761792	0.05366581928228273	0.05208984899557458	0.0005571582157397182	0.8041611970616125			1.261640733828046
6.886360705570731	6.199202819747939	5.08576415151699	1.480997982481778	0.6166245797401461	0.9541931527080713	0.6655405229021978	0.6689034733173459	0.3702853871958006	0.2551433491833069	0.2770951561168741	0.3275991693450793	0.4008492447326316	0.4952095479696558	0.9227628633651848	0.2016354260798881	1.875332175795535	0.05366519966283838	0.05208768901125678	0.0005571617862992104	0.8040814951528289			1.261640688678781
6.894550491618301	6.42114525328638	5.443517118109406	1.593991941642021	0.6656515651747875	0.9903217016666329	0.6800954275986536	0.6732770337366573	0.3822132486181739	0.2583134146860191	0.2822917046500821	0.3285297822854923	0.4024607230766321	0.49657340744588	0.9263315091524621	0.2020837966307558	1.887671463854921	0.05366573625962253	0.05209017257380746	0.0005571622407870024	0.8039835034966059			1.261640647260399
6.902740277665871	6.221452141476028	5.224112401773731	1.594242323645625	0.641804389824535	0.9904247757562887	0.6598160817618254	0.665104673430705	0.3650805704613906	0.2497642422805735	0.274266194898998	0.3257673857695728	0.4004033324051721	0.4949539072542951	0.9234885158553616	0.2018966973095638	1.902358337206518	0.05366414513032856	0.05209301367170798	0.0005571580469054301	0.8040400888899871			1.261640652729274
6.910930063713441	6.163405874296929	5.203173425801102	1.487366175944937	0.6423698404892226	0.9638382053628483	0.6457002823531495	0.6570864512583791	0.3584297473576231	0.2467391701992437	0.2736692064276475	0.325029175341256	0.3994573911797706	0.4937884625870294	0.921966315147756	0.2012226199180678	1.876328355115807	0.05366468425155579	0.05209680476713448	0.0005571557030307405	0.8040869474494295			1.261640678867882
6.919119849761012	6.183635804574805	5.127776329861574	1.477087921188091	0.6332018380264492	0.9302096623324962	0.6446111034146675	0.6525631544935736	0.3595792374177665	0.248551416212781	0.2735611502326613	0.3256869478142393	0.3998444328135241	0.4933480320776752	0.9209806279119334	0.2008793935826483	1.861878231022339	0.05366637493105515	0.05209687447778644	0.0005571579686658422	0.804094818174467			1.261640719226562
6.927309635808582	6.01796596940491	4.862860062258156	1.431844516812119	0.5987045155624565	0.9171905932029569	0.6415804486627532	0.655709077285472	0.3581973477607158	0.2497172585657088	0.2708378412603548	0.3251840206504447	0.3997907077391104	0.4933514844736525	0.9206444086050477	0.2008226676732611	1.863353883017347	0.05366582848280036	0.05209378898268232	0.0005571591830033661	0.8041224715196933			1.261640750380165
6.935499421856153	6.095219714873084	4.963506593164223	1.459980413474341	0.6138418373517522	0.9244013157966833	0.6467341284016117	0.6577772812374182	0.3591636644615873	0.2473108185414706	0.2713895237419758	0.3239166958657066	0.3991621852100398	0.4929598165804376	0.921493335409676	0.200832495770851	1.883164659982997	0.05366322674391027	0.05208906829534622	0.0005571561296784204	0.8041346600352322			1.261640777240601
6.943689207903723	6.298453618474272	5.216086960764924	1.567041534271158	0.6389616772314853	0.9641298964474437	0.6602477482830372	0.6612057331465472	0.3632618488018427	0.2499690479933962	0.2759901545559637	0.325791517883067	0.3999014739819858	0.4943425509104592	0.9230844667738644	0.2014623878655156	1.883504896562572	0.0536614418909169	0.05208377914428637	0.0005571520731382396	0.804060440237015			1.261640862261452
6.951878993951293	6.452926176651522	5.380718290566539	1.589950880429544	0.6764558606987149	0.9941021924443072	0.6742768939807581	0.6652319919100961	0.3656454563715113	0.2504918926614739	0.279032328755155	0.3283192243467027	0.4015401122783358	0.4970799887749924	0.925633621806267	0.2021022707770881	1.856453993365575	0.05366449687501253	0.0520809538825917	0.0005571518222519803	0.8040348108299934			1.261640983967249
6.960068779998863	6.292002370855728	5.337800156345676	1.563396250473594	0.6637342195617466	0.9771221777425058	0.6719781153801697	0.6631786901215708	0.3638304363321544	0.2491291337059518	0.2764747429507977	0.3265332417759869	0.4011297566982094	0.4948831685899729	0.9242043160996569	0.2015169239582898	1.858184522044121	0.05367056444548903	0.05207738751118329	0.0005571531745906972	0.8041325655083044			1.261641101128993
6.968258566046433	6.314201140847162	5.245997640311217	1.565901799893173	0.6477930244688429	0.9851879141093587	0.6791982881979372	0.6641330901536908	0.3662111896881287	0.2512162502545713	0.2758790131630758	0.3265866978202078	0.4009311681306476	0.4949493562005514	0.9233973695669722	0.2015959215501639	1.869518404440296	0.05367417469601616	0.05207321716665979	0.0005571513472891552	0.8041266616133365			1.261641196969482
6.976448352094004	6.524948631128724	5.23715089782255	1.623270140669371	0.6511628049206941	1.014827826478854	0.6753912897711535	0.6709268345265376	0.3674220395074702	0.2556739521509034	0.2751827242963144	0.3268029906115933	0.4009018759668498	0.4957433757526449	0.9241423987167308	0.2019710200312937	1.874961794308468	0.05367693630911174	0.05206897303036106	0.0005571472330615297	0.8040700962954722			1.261641326868252
6.984638138141574	6.418404922437781	5.313530127217725	1.665182203089351	0.6593006607614134	1.045131940655278	0.6649710118927783	0.6765441442909641	0.3667834087485151	0.2561871979476158	0.2750134827030377	0.3270733050568819	0.4015244463056529	0.4965554305720949	0.9245480223676344	0.2023303076599185	1.863934023676242	0.0536805610334976	0.05206937015622554	0.0005571452689733111	0.8040487848167889			1.261641479301461
6.992827924189144	6.057279382545126	5.081079407320364	1.503527462262456	0.6196392864580067	0.9554408819340807	0.649970210656895	0.6606736028564276	0.3608987020580888	0.2485656770503426	0.2731284719846301	0.3258482693919198	0.399574550792705	0.4945600702590787	0.920926333674596	0.2013268857472083	1.860285451272389	0.05367869637005185	0.05207217802943997	0.0005571465665795931	0.8041823081294905			1.261641613960189
7.001017710236715	5.695337905035768	4.647049521406204	1.34670851700174	0.5551551942384454	0.8832436986334584	0.631168994935473	0.6498019229637992	0.3519444773207612	0.2430763811021705	0.2668805466663935	0.3218933649325129	0.3972334615600168	0.4906651136885091	0.9165868477152036	0.1994509481175129	1.859781947149059	0.05366977642041286	0.0520668911630854	0.0005571470338659338	0.8042917348084799			1.261641736586252
7.009207496284285	5.771338532936888	4.627761295284827	1.34603550517073	0.5422520399741733	0.9029823102283777	0.62817180993571	0.6513504102820987	0.3523403498535689	0.2440530540881109	0.2672942105519341	0.3226662873728441	0.3975859039014817	0.4910502163669545	0.9173787071742406	0.1995977711618586	1.866960414474647	0.05366406677419523	0.05206115460455099	0.0005571436847676567	0.8042604148643099			1.261641873549658
7.017397282331856	6.120004181755376	4.878500697145613	1.501684308400769	0.5786458694052637	0.9772254631586487	0.6380534361903534	0.6619319928718013	0.3567887001050118	0.2476075440316869	0.2709723032391423	0.3253167256143126	0.4000554513417771	0.4944404269061933	0.9217394098408656	0.2012802618659811	1.860284522654211	0.05366182018915012	0.0520643672775892	0.0005571398467566935	0.8041843449689402			1.261642022809354
7.025587068379425	6.166571101965187	5.061515536901104	1.539982250837475	0.6076688641161136	0.9901824317703493	0.6501181295612246	0.66373241870019	0.3596652643501707	0.2478328905690824	0.2713571943428471	0.3249919700783654	0.4003821125243579	0.4945552052083728	0.9227802687914085	0.2013928333876507	1.849468336699232	0.05365828965879196	0.05206838873043147	0.0005571404329451084	0.8041347659333785			1.261642156978856
7.033776854426995	5.881248956155735	4.872277415218115	1.415017050643748	0.5962615562623458	0.9398955668365282	0.6540074392577779	0.6625256968412447	0.3663482527193882	0.2484854016175745	0.2757827052139663	0.3264443203693486	0.4005768385768411	0.494414584216185	0.9217838796511374	0.2009731590274499	1.865444421802607	0.05365727047510362	0.05207169870541007	0.0005571436929351669	0.8041957329691352			1.261642243479194
7.041966640474566	5.826346108508382	4.759151850038898	1.359541256250294	0.5728467491493711	0.903172570117367	0.6447643537664545	0.6612869043311478	0.359529461643552	0.2486482525836035	0.2717137826301889	0.3254994231721725	0.400164009782589	0.4941404964150773	0.921112617176998	0.2005950006580983	1.884168802452042	0.0536623902417736	0.05207728563983237	0.0005571432383484494	0.8042020082232143			1.261642315272135
7.050156426522136	6.075450096653396	4.968051994231114	1.462394371223421	0.5867742109501397	0.9452335080928745	0.6509454523543262	0.6682503080297869	0.3618132210184763	0.2521754677985282	0.271717425953353	0.3255863123340565	0.4008290340207293	0.4952033163933184	0.9228562028768394	0.2013707441090043	1.886110096811404	0.05367490765328011	0.05208374902414904	0.0005571388670951523	0.804185242921563			1.261642400618321
7.058346212569706	6.238824385056507	5.14963471023222	1.64155153040823	0.6140037636552103	1.004934344388346	0.6657164111233145	0.674604966484101	0.3682987794315009	0.2534502177414665	0.2766251847756325	0.3277384954832892	0.4020275711013693	0.4962942296189229	0.9240705560199443	0.2024578008001305	1.868957580717551	0.05368375643957726	0.05208621903519913	0.000557137932294579	0.8041828394032464			1.261642491240478
7.066535998617277	6.080690866413575	5.170813844102466	1.586442386557576	0.6319155883619091	0.9995360367033029	0.6678705023140322	0.6671803536470716	0.3651698878870134	0.2482056191645368	0.2754588017328913	0.326419280835005	0.4006183493796968	0.4947662823390903	0.9226744996743157	0.2016219665233255	1.865297861350452	0.05368494624456383	0.05208263478702323	0.0005571419274548082	0.8041754968397923			1.261642536814225
7.074725784664847	5.990750355268458	5.016551838748805	1.499677727544223	0.6165667312855948	0.9755647478679386	0.6597898767983849	0.6638293030301885	0.3629320956830667	0.2460040402181856	0.2732351414280031	0.3250730874576582	0.3998911330130909	0.494120998800284	0.9216356711874518	0.201065455977045	1.870126436261963	0.05368043549869181	0.05207841873030018	0.0005571431833649396	0.8041876111393981			1.261642554431255
7.082915570712418	5.912560473281604	4.809951717806549	1.432649556768625	0.5747363820096321	0.9301994610375123	0.6389843364153694	0.6583495820800146	0.3554309318958726	0.2459733601157788	0.2703610131029769	0.3245213803618182	0.3998921204140907	0.493676203945343	0.9213073929213281	0.2008999800148478	1.879694972226932	0.05366833090965259	0.05207351519416587	0.0005571401843261077	0.8042050362506655			1.261642561177289
7.091105356759988	5.961495714180169	4.958715303344942	1.437629817524657	0.6052454659309126	0.9205065786139166	0.6372212894588144	0.655590762195943	0.3557927727509128	0.2476600707184187	0.2713666199459042	0.3249807667898701	0.4000099927918411	0.4938354396926528	0.9228148477093688	0.2011177806297589	1.878422749974347	0.05365705739135818	0.05206986099119439	0.0005571370276903965	0.8041763109243372			1.261642619593312
7.099295142807557	6.209368611365585	5.244627523740555	1.523719044664301	0.6713764439989554	0.9672996196133284	0.6630823026581851	0.6666520750752906	0.3673446373837857	0.252638350131965	0.2771771227450468	0.3272425022555485	0.401291916378566	0.4955403861775569	0.9250433427156287	0.2019252606340201	1.857258266813413	0.05365504528676213	0.05207346491255579	0.0005571363585625999	0.8041446748683276			1.261642709090574
7.107484928855128	6.123013056945931	5.152205622818904	1.524203975563212	0.6527538135866965	0.9687083386647026	0.6655168389406456	0.6674629223581858	0.368030251040788	0.252049156356195	0.2776112503854018	0.3280737811166591	0.4016029971575574	0.4956428121663038	0.9239421728107085	0.2016514571595145	1.848980345687667	0.05366238494383562	0.0520801011870061	0.0005571370166121024	0.8042570116230798			1.261642780579532
7.115674714902698	6.102051837004239	4.995802944440457	1.425404373217811	0.5996896149926084	0.910702374741355	0.6377467836104912	0.6515907702247433	0.3595998846089418	0.2478952023669447	0.2730795166583946	0.3256067382237643	0.3998077427932178	0.493789361772051	0.9216036803213197	0.2008572518245448	1.856252419396739	0.05367307173795596	0.05208338944823756	0.0005571360595771947	0.8043426666992297			1.261642830720142
7.123864500950269	6.148737438830334	5.128109359103579	1.419103597108799	0.6125358264550315	0.9063046450819117	0.6385858831577582	0.6502435469428638	0.3583962209512128	0.2471874624033296	0.2718878028980291	0.3245270848445404	0.3991652340968219	0.4933734282764549	0.9207329764133179	0.200886753501077	1.864859830492348	0.05367984690138243	0.05208634188786631	0.0005571337914599774	0.8042787216679054			1.261642893007473
7.132054286997839	6.208679372842121	5.258378590522765	1.578877148672646	0.6257394399648959	0.9911407345126775	0.6474965715900568	0.6636109547221997	0.3618546566888798	0.2527502189676251	0.2753336986778263	0.3262127076629299	0.4000713429833743	0.4951118291678499	0.921530769688487	0.2015264223675627	1.84235734670793	0.05368187572094773	0.05208865484498862	0.0005571336366959027	0.8043029851461933			1.261642976118892
7.140244073045409	6.229103466081544	5.167482081281804	1.567876256462183	0.6164554120031719	0.98615766357524	0.6524066485051654	0.6636222401543636	0.3613592645087291	0.2511720631581151	0.2753945034366539	0.3271467355158817	0.4006870850576165	0.4959826885415958	0.9225280330229247	0.2018050076618983	1.837892273737973	0.0536846651841015	0.05208590721204884	0.0005571363197492778	0.8042849928882922			1.261643045384086
7.14843385909298	6.294917823232362	5.289819509940499	1.570668718734353	0.6570191928485951	0.963267200758549	0.6778844985751128	0.6633847476221393	0.3648336358888712	0.2500797352819359	0.2756446865194372	0.3272125294348654	0.4006513563215428	0.4959002983252002	0.9241356124336504	0.2019480951781934	1.850169747772391	0.05368629289637638	0.05208052075904861	0.0005571378066123914	0.8042170285398209			1.261643082115012
7.15662364514055	6.228123088853573	5.26270380392338	1.555794660704247	0.6521062459247787	0.9547962911573186	0.6698628328634417	0.6631799403600325	0.3683989463083807	0.2529498029344693	0.2774655381109243	0.3271472790360003	0.4008747696000484	0.4957117188715177	0.9240476466309373	0.201868240256005	1.875547083092367	0.05368104607479497	0.05207713111475348	0.0005571355827890459	0.8042665836909422			1.26164312015409
7.16481343118812	5.905542240184543	4.890233987553564	1.396526946613413	0.6110534655722767	0.9208921617093427	0.6472931828272808	0.6578935425991174	0.3614411533869924	0.2492361450186624	0.2762546665473822	0.3262851570851207	0.4003086097785426	0.4946761126545897	0.9217532310568972	0.2010018793400202	1.867055729363656	0.05367927826040048	0.05207602814442299	0.0005571332554713545	0.8042824165274668			1.261643150519723
7.17300321723569	5.899423279105089	4.891065374689427	1.403073334786267	0.5986762498744169	0.9186697273303226	0.6514598479117448	0.6586445631861834	0.3614564379974888	0.2504628180032379	0.2766204454238351	0.327842853296587	0.4005790769867622	0.4952740215837151	0.9226127405691458	0.2010225421973971	1.862032403410176	0.05368087425521029	0.05208010298342411	0.0005571358937537321	0.8042683710506441			1.261643131956922
7.18119300328326	6.016417848936584	4.915791426473117	1.47483595694475	0.5840636358838592	0.9336535515372266	0.6563437629406399	0.6613476101125786	0.361615018906797	0.2554440804827869	0.2751301332483072	0.3270525922367175	0.4003854576375856	0.4956313857704178	0.9227784468908021	0.2014458662562983	1.855604837794627	0.05368294412112651	0.05208656840830243	0.0005571398668230456	0.8042899031321432			1.261643086736249
7.189382789330831	6.291704178272902	5.222780076322009	1.583294827860922	0.6447661292847547	0.9852692162013673	0.6639198770016081	0.6677354106239193	0.3651540994855215	0.2570809153985227	0.275445885276573	0.3261585076560266	0.4010356348057218	0.4961200826900559	0.9238596226490481	0.2018186368798702	1.857330771064319	0.05368523668540594	0.05209002139742096	0.0005571394057917074	0.8042241650706744			1.261643021071941
7.197572575378401	6.394031309857378	5.304600547771157	1.589875060821267	0.651161869684847	1.002936105976644	0.6559012886229864	0.6698395503248271	0.364176307500727	0.2543678560070877	0.2772221759705638	0.3277096833501653	0.401975237108254	0.496290036460074	0.9249225874270668	0.20217595109942	1.87219909511457	0.05368851471441705	0.0520956522476248	0.0005571370401379103	0.804121475903814			1.261642987578871
7.205762361425972	6.207339522394324	5.077895059115273	1.52914237619476	0.6108320884821735	0.9903491128331637	0.6442081850686378	0.6614969309009826	0.3588991423908536	0.252012934285495	0.2751253271825827	0.3264496652527331	0.4009364835015076	0.4946260968895132	0.9222106816513058	0.2017510664723522	1.860009613228363	0.05368903872883657	0.0520981480535453	0.000557136701425214	0.8041450975208925			1.261642981489264
7.213952147473542	5.929190483358487	4.853125337550356	1.430969937331025	0.5663480439349926	0.9270968143208674	0.6246598824612808	0.6524485113858316	0.3531243289131941	0.2475478343493982	0.2701280839803549	0.3232325409548591	0.3985992820060734	0.4920022165716367	0.9190272343765857	0.2007795726016188	1.849305532641103	0.05368411328097003	0.05209524924421903	0.0005571393536321982	0.8042167116458837			1.261642943085238
7.222141933521112	5.824335012923358	4.732336038366167	1.334125579858377	0.5464930962646353	0.8505537855274468	0.6133660113899605	0.6458277764088886	0.3500788660824838	0.2416023937824831	0.2678727731102982	0.3224704372538257	0.3978284926434629	0.4913009643122171	0.9187011482042283	0.2005192436352075	1.847404642198422	0.05367466253571305	0.05209298403985791	0.0005571410519835562	0.8041544019014463			1.261642874805667
7.230331719568682	5.989998387716763	4.845045300101246	1.379509610313288	0.5744446811422681	0.8721349942669734	0.6296050359657287	0.6509983565559601	0.357335060417808	0.2442921316776428	0.2718223635514567	0.3242326659281043	0.3989773355622576	0.4930709867944383	0.9211457208864581	0.2012624817422065	1.861791811912829	0.05366897035369777	0.05209526459213763	0.0005571398035509551	0.8041374254081005			1.261642809254071
7.238521505616252	6.211437606591979	5.104232815303301	1.496246743604674	0.6115092205197349	0.9401055811309705	0.6577771956308558	0.6603117729039925	0.3624712302900145	0.2500868971186627	0.2758707309553471	0.3259193474990473	0.4006829508015565	0.4949591637118359	0.9227576558355338	0.2019126645174533	1.85280616193137	0.053674303624583	0.05210375033588621	0.0005571387615973351	0.8041740909977042			1.261642772692343
7.246711291663823	6.071218068737454	5.067762822729283	1.525531379005485	0.5808781270081749	0.9506180563548358	0.6456554145777197	0.6641215267635915	0.3612644641300143	0.2488825469317838	0.2746172594008697	0.3258344524407543	0.4005215443341794	0.4951541453834333	0.9231320562759961	0.2015063544171553	1.845230775278418	0.05367877113324839	0.05211328337910115	0.0005571407669360515	0.8040869093904524			1.261642736224219
7.254901077711393	5.841564137992325	4.842757987387287	1.4130745384119	0.568458018428174	0.9270074666371523	0.6402125114984715	0.6612273227930577	0.3594696412666602	0.2485372552765868	0.2716230276089566	0.3246201426554037	0.3992676230299447	0.4931615214981527	0.9207984676896157	0.2005162469820915	1.857020564645823	0.05368212116556006	0.0521198739413519	0.0005571439139413678	0.8041473041615294			1.261642668336608
7.263090863758963	5.899882206876226	4.854067326478876	1.400915749559923	0.6043443759837082	0.9352654956794708	0.658912482063829	0.6660418942406323	0.3617879574035312	0.2520355070562972	0.27520723058854	0.3266010748033156	0.4003400336824934	0.4942242414368265	0.9216236987528422	0.2009524988542482	1.876003875499385	0.05368609463154449	0.05212303910577256	0.0005571445549679297	0.8041560834539978			1.261642588712996
7.271280649806534	6.036339253222766	4.98910138609768	1.462800080057926	0.6246115391373994	0.9524737125899522	0.6644547423521692	0.662636590961622	0.3612518352378486	0.2512474578586981	0.2755645805510304	0.32756956333916	0.4009431535971837	0.4964497944402017	0.9238660078281121	0.2020868949440703	1.870359101142224	0.05368568397770848	0.05212475960071873	0.0005571429496127112	0.8040960090830505			1.261642516951375
7.279470435854104	6.158384482727688	5.14195392697367	1.56232733474719	0.6333357096315527	0.9785307816208297	0.6637021159435335	0.6627876625310845	0.3625410422225274	0.251876977824435	0.2761570232560255	0.3278851005259816	0.4014046107376847	0.4964521149798524	0.9244107334955827	0.202144053142829	1.851486551502692	0.05367776086893784	0.05212809561471137	0.0005571434036554094	0.8041442304710691			1.261642443617828
7.287660221901675	6.250618180158621	5.185714164485113	1.622806031209266	0.6401169762629619	0.9951585384362232	0.66170914192859	0.6700216682801274	0.364962362508914	0.2560624913187415	0.2782289667922349	0.3281998880710977	0.4018943305354354	0.496451599371973	0.9241489269808446	0.202135256706181	1.856560236588946	0.05367239610710201	0.05213054522014508	0.0005571476719788958	0.8042132357915973			1.261642343729045
7.295850007949245	6.341583579247247	5.118362478696062	1.611823937884331	0.6207962667706709	1.002339755333928	0.6541615061680831	0.674946126060335	0.3679014741803438	0.2591371085447277	0.279058705175939	0.3278699384523661	0.4013938176311496	0.4970381102535223	0.9241455499690484	0.2022283206896293	1.877711584216941	0.05367396119558009	0.05213654536078133	0.0005571510359374337	0.8041948519498555			1.261642206056231
7.304039793996814	6.435146186766895	5.147209187109662	1.596064491696091	0.6147751592775039	0.9779761234860194	0.6584521546198813	0.6700739670279691	0.3658862896293291	0.2569489816544657	0.2784120616770361	0.3281420945072951	0.4021673754067642	0.4975073812123796	0.9255624762455535	0.2023343039138612	1.886152715914824	0.05367520540891272	0.0521434520714493	0.0005571497191617421	0.8041901749815815			1.261642077383191
7.312229580044385	6.247699956444742	5.04826063184062	1.531202220902114	0.6056923937557572	0.9406361913437833	0.6533003677746095	0.6614766664643413	0.3607121188653443	0.2522548227660592	0.2754069115273932	0.3277376606079047	0.4014991287945798	0.4966164739303102	0.9242352020711461	0.2018842190770377	1.858366170823803	0.0536818436113999	0.05214403204611198	0.0005571494970745247	0.8042415288904822			1.261641952189139
7.320419366091955	6.185787843796404	5.092572910897935	1.483170269109255	0.6273682327209632	0.9361686570298887	0.6589348325619111	0.6650201889618294	0.3650041712273704	0.2536462552081671	0.2783026526573252	0.3289987318475073	0.4017136362493042	0.4969309384145675	0.9244516401755093	0.2017012571761586	1.850925097159294	0.05368873291807311	0.05214761833484952	0.000557153467235374	0.8041849135017101			1.26164181245314
7.328609152139526	6.126310712228572	5.109890212453815	1.487181342476013	0.6387239917852844	0.9506829220333046	0.6612658629304361	0.6665689210357196	0.3674721664846241	0.2531468411537622	0.2794712009960784	0.3279956945125515	0.4011399392403268	0.4957331082538709	0.9235391951772742	0.2014311937176571	1.849228731403157	0.05369316002901102	0.05214970681209735	0.0005571567670388809	0.8042340722860635			1.261641659810326
7.336798938187096	6.176168427402993	5.099309241921724	1.545715606744355	0.6512262184751145	0.9883938352783611	0.6511203291674565	0.6684277871457636	0.3646832993863826	0.2519312131678096	0.2782757590738664	0.3266680021575255	0.4006356573179579	0.4952003811971608	0.9228547829879674	0.2013652787860473	1.860366310774707	0.05369574996320038	0.05214805937649554	0.0005571561922774068	0.8042856854156878			1.261641510438393
7.344988724234666	6.090513187414587	4.950267810378803	1.455766332055827	0.597336373912553	0.9601853627112318	0.6382500109120895	0.6683641789257103	0.3598820964586754	0.2514613167675423	0.2748514252430816	0.3258137287143864	0.4004487711211738	0.4948818312905321	0.9231591911769828	0.201095672363807	1.878751430276925	0.05368872362143283	0.05215096047052708	0.0005571549803053961	0.8042445070668127			1.261641367427764
7.353178510282237	5.939356128737082	4.870743846046468	1.402206620113823	0.5764617542537886	0.9244953960328932	0.6350541077166137	0.6615655131156518	0.3584063074748602	0.2503251203257324	0.2720314471625701	0.3261126089586315	0.4003064619413048	0.4944095297125508	0.9217460918030513	0.2010372339464755	1.852418831310914	0.05368191116022036	0.05214854457806672	0.0005571570624988292	0.8042881320432942			1.261641227873419
7.361368296329807	5.945364090516338	4.949565577204594	1.465761532451793	0.6059246932864351	0.93207634854125	0.6433865889202015	0.661738167623301	0.3606224275196354	0.2488201380547462	0.2733022785938627	0.3266795819612264	0.4009145295865462	0.4951664319143714	0.9224388232465917	0.2013011676190941	1.854384483501934	0.05368032723613857	0.05214496008574719	0.0005571614218662904	0.8042165730540545			1.26164107267697
7.369558082377377	6.229705057277746	5.087139954224688	1.511600537236002	0.616720254083245	0.9474864964796919	0.6487306775082341	0.6677076856226845	0.3627544440874736	0.251809207874071	0.2761863598774255	0.327435502560294	0.4022277222719523	0.4969415853693426	0.9257087483613496	0.2018084882125088	1.885013287560563	0.05368087888833235	0.05214488857867722	0.0005571635018775776	0.8040962105241407			1.261640911896227
7.377747868424947	6.214049483110348	4.938336646303221	1.448095514562739	0.5939837574770632	0.9315539889989987	0.6440063847886511	0.6669155956244358	0.3630048650324889	0.2546664563370092	0.2761798371937514	0.3272928319977689	0.4018678606440571	0.4965291692914083	0.924564120669955	0.2018928285118901	1.89592083235659	0.0536809050011418	0.0521452241561363	0.0005571615160264449	0.804159756813004			1.261640789837837
7.385937654472517	6.25556941540509	4.96683637334521	1.490685325109198	0.6058013977605093	0.9435688080584046	0.6506135752582344	0.6683050923016267	0.3664207641014546	0.2590521733655001	0.2779709545093407	0.328213497881182	0.4021234674024834	0.4969822959720532	0.9255728012691874	0.2020374124078707	1.87205159663296	0.05368166155055198	0.05214929311759613	0.0005571595429364725	0.8041542047570321			1.261640711587964
7.394127440520088	6.459983056162876	5.261138675783258	1.617997260574852	0.6434649480160244	0.9733246455665783	0.6604242226670652	0.6697506952215518	0.3751169675223195	0.2667121871295967	0.2830527203532343	0.3307747352535818	0.4043055956723899	0.4995351919651461	0.9279439865498059	0.2028719981172109	1.860114841971645	0.05368340196452238	0.052155672751473	0.0005571617035035871	0.8041117662451329			1.261640628991816
7.402317226567658	6.25010989004386	5.094731835926235	1.470322302082986	0.6291964523651565	0.943765283744195	0.658229685920927	0.6635092336793191	0.3653987898724562	0.2571153357226419	0.2777285678218317	0.3287073507249196	0.402925329252984	0.4980920117371838	0.9259922631731101	0.2021641736515812	1.858609920853691	0.05368506303036742	0.05216387858862662	0.0005571646118430511	0.8041571855753444			1.261640531688816
7.410507012615228	6.075187836726227	5.051508452553368	1.444810208401281	0.6382832919364801	0.9322579369905074	0.6671411849184181	0.657596676417593	0.3613615030189274	0.250106876659939	0.273932984075755	0.3273105522132148	0.4016412332409699	0.4965705152225258	0.9245718245747822	0.2019116760411545	1.860932929716039	0.05368081814335485	0.05216906839718443	0.000557164005481485	0.8041887620214778			1.261640423701502
7.418696798662799	6.117578085739192	5.156133496601507	1.487828445532973	0.65059838392152	0.9513710497920039	0.6738151310515428	0.6651089584993172	0.3725256812673087	0.2531453727787558	0.2790842901426448	0.3287653245036516	0.4013708766586184	0.4963428008235068	0.9239115609740266	0.202012745546706	1.872461070953419	0.05367671886193583	0.05217206246788946	0.0005571621603103897	0.8042686665780489			1.261640357714852
7.426886584710369	6.157709152485929	5.012425075247391	1.505886286546499	0.6154726684529352	0.9653069264892389	0.6588150690469378	0.6698248996272378	0.3684735777643171	0.2525900417715807	0.2779140124843594	0.3289097595942871	0.4020091614085379	0.4967191398370878	0.9239168614949322	0.2018228291096546	1.867186409376832	0.05368147897033071	0.05217583976767175	0.0005571626638673823	0.8043073305085593			1.261640334813166
7.435076370757939	6.002502271965308	4.942952773605905	1.452842316186457	0.6136039521000378	0.9401946628928632	0.6544235194117419	0.6625192807997264	0.3624024176889222	0.2475670437222715	0.2738918905281016	0.3264802247683526	0.401229644923782	0.4951609859017949	0.9229671964621164	0.2011994728884165	1.866891164108138	0.05368750201755896	0.05217461190411244	0.0005571653663207494	0.8042939890853618			1.261640315501574
7.443266156805509	5.988749683174293	4.889563305122461	1.424120588926575	0.6021528151639617	0.9033818780999705	0.6441623615586798	0.6603066648497796	0.3623839356050227	0.2490295291412548	0.2740868123984264	0.3253138968323247	0.4004566041115694	0.4943228407944517	0.9222348029961477	0.2008873683605641	1.878199789444307	0.05369115135451019	0.05217395405655125	0.0005571650521306931	0.8043147988341739			1.261640288818073
7.451455942853079	6.17880948563024	5.0815971134418	1.480758185902549	0.6402571469351872	0.9159989156392627	0.6573534220667334	0.6658103381021416	0.3681584289067643	0.253461189153199	0.2766812204572395	0.3269278412034949	0.4009793942132707	0.4949697379901822	0.9236774272839998	0.2014137404529556	1.896803068857395	0.0536962122022715	0.05217742288187564	0.0005571622271136386	0.8043665267710665			1.261640258384893
7.45964572890065	6.34366375967112	5.349439265112504	1.585557967953484	0.6891545230309745	0.9800438774763059	0.6857787456181795	0.6735342621297569	0.3732584215021103	0.2566576787380626	0.2790171147235707	0.3284941321156216	0.4021477708515656	0.496733128931349	0.9256928243530533	0.2025089490922118	1.88488832784434	0.05370599788437688	0.0521836896217499	0.0005571619467765664	0.8043392839908453			1.261640249094276
7.46783551494822	6.373155342831066	5.28788329171975	1.579206046286343	0.644980420610804	0.9873640359719903	0.6741072738451477	0.6730317956978251	0.3691717614761211	0.2554930183492026	0.2801035352492453	0.328690915235815	0.4026884521813437	0.4978132560290344	0.9256916361909682	0.2026946115042234	1.87820299816087	0.05371252236556927	0.05218544227739503	0.0005571646007019976	0.8043599224833612			1.261640228947779
7.476025300995791	6.43995775603369	5.204214021098734	1.505064190459873	0.6194938169969951	0.9573956351636863	0.6579263130583571	0.6672538430340338	0.366324551629453	0.2529036525611582	0.2765360018115539	0.3272487029018822	0.4016120428139981	0.4971464674055895	0.9251627073405927	0.2021573663438162	1.876812204778662	0.05370751259171963	0.05218295871484435	0.0005571663695796377	0.8044176682622945			1.261640199368373
7.484215087043361	6.133917345812881	5.160152658806651	1.479347475053967	0.6156313265997287	0.9312445528412768	0.6469784118259925	0.6611820826841777	0.3603494318545722	0.2519079879659896	0.2733725674751497	0.3264012495939848	0.4007001877309351	0.4957824970933175	0.9223950741706348	0.2014824110706214	1.89154576464729	0.05369369921600754	0.05217899138059182	0.0005571656099622254	0.8044692994961888			1.261640169974646
7.492404873090931	5.903320442936685	4.817373006336561	1.388908704146856	0.57376821777236	0.9075763976925	0.6339031758830872	0.6584683926270757	0.3549198085863573	0.2483903223462291	0.2698845291733458	0.3255949653828794	0.4006433223505329	0.4955556168996461	0.9218686754393323	0.2015724859009712	1.897832495362654	0.05368196091277289	0.05216910259844503	0.0005571641688045753	0.8044014753819312			1.261640157565858
7.500594659138502	6.221580027301155	4.975834528544701	1.447993007323363	0.6006301671145654	0.9356957367103179	0.6472087260650542	0.6657030341699461	0.3603141527066855	0.251200003278182	0.2741835470720032	0.3273885101840391	0.4024789713773748	0.4978902342315385	0.9253685739834679	0.202682652454368	1.881445462437953	0.05368030788874588	0.0521646158613607	0.0005571647656826206	0.8042562053162627			1.261640149014001
7.508784445186071	6.425476668952309	5.272272959878046	1.545329436317548	0.6472614593071596	0.9628830224215882	0.6585141407752177	0.6690005345485076	0.3688675452295841	0.2543630723083177	0.280391064852777	0.3285684534133206	0.4026692064586005	0.4972467864420531	0.9263196863385704	0.2022329546777011	1.881585347001344	0.05368217696297872	0.05216756626042782	0.0005571670685311806	0.8042499897234272			1.261640114435279
7.516974231233642	6.220937298366927	5.149527384320685	1.510180838511191	0.6327872697859551	0.9600413331740858	0.6525394995817324	0.6647420836733359	0.3628192928095354	0.2503892323677281	0.2746679364525622	0.3266025353457144	0.4015907065324217	0.4959592524591966	0.9248337089640416	0.2017700009202476	1.893825023056024	0.05368618048577216	0.05217182802935042	0.0005571672425304966	0.8043134347040181			1.261640071936446
7.525164017281212	6.137597553191382	5.122502225133108	1.52409613502585	0.6319847737440217	0.9640896138921593	0.6575083590582987	0.6645250545402265	0.3632672996649986	0.2524729392384488	0.2750669694743554	0.3272025717922593	0.4018652739487163	0.4965200448723384	0.9240023855816677	0.2019554569660843	1.899514113299161	0.05369582326233571	0.05217499547847634	0.0005571644858495191	0.8043684647479965			1.261640045603511
7.533353803328782	6.122870637909581	5.113062189845182	1.553059849360628	0.6094832359497997	0.9623876859021021	0.6444660990821602	0.6683609286153371	0.3663645176892416	0.2551360383021998	0.2764811426006801	0.3282945332992551	0.402090557580465	0.4965825719727696	0.92399048530893	0.2022036483811634	1.879071018092239	0.05370232253856881	0.05217044384429421	0.0005571636378637471	0.8043050562188694			1.261640049543336
7.541543589376353	6.301422445826319	5.102779990247088	1.584805269362773	0.6161822407410477	0.9832136555538933	0.6443074542834363	0.6705725892242655	0.3644225595860794	0.2541874165302646	0.2750834924711086	0.3274360559706681	0.4021081385481708	0.4969046941259778	0.9242158837353823	0.2023370727963373	1.870851036470747	0.0537024349631413	0.05216206128002732	0.0005571671543073746	0.8042085014457907			1.261640014418824
7.549733375423923	6.498592624751337	5.107369194753557	1.585872002545972	0.6256580567051134	1.003779959050527	0.6590983520004935	0.6716476752382073	0.3656722632513318	0.2556070270601253	0.2768090473025136	0.3276277307316204	0.4025072977486647	0.4979383678214616	0.9248530149187265	0.2023729521997234	1.875524427644871	0.05370043475117439	0.0521547336891861	0.0005571704018467672	0.8041936192884518			1.261639956721085
7.557923161471494	6.378438139401495	5.250900225352561	1.531046947145968	0.6747820074110529	0.974324394024955	0.6711582664526459	0.6688851192036369	0.3686824397894101	0.2517094344578374	0.2771050121644782	0.3286591629252945	0.4017220882953907	0.4980598632820636	0.9250723926823418	0.202141847078552	1.887912617137475	0.0536944206657872	0.05215001659468601	0.0005571676941892323	0.8042722333072228			1.261639945172445
7.566112947519064	6.310716182443482	5.285787313984113	1.50646437660147	0.6836058308689396	0.9273461903472079	0.6592842374045778	0.6594074391986171	0.3663600436972681	0.2488235104118093	0.275556159030966	0.3277946148415475	0.4011366411300116	0.4965909981020021	0.9244332971208646	0.2019979811697135	1.885541397549789	0.05368787926992988	0.05215160379001318	0.0005571652753786493	0.8043465833019434			1.261639926514269
7.574302733566634	6.230454941626335	5.024414260512587	1.476419437553587	0.6106869108850013	0.9095339079668917	0.6386703550617582	0.6549048197302405	0.3625422676099495	0.2487610463069307	0.2747992007927141	0.3269317737889849	0.400510093946622	0.4951365652141483	0.9230237017137113	0.2015685737296194	1.865855393326866	0.05368676609508975	0.05215980505775625	0.0005571673459682903	0.804336013473972			1.261639911208635
7.582492519614204	6.283222012773143	5.078872278010092	1.530409195472923	0.6218353660539451	0.9578392862381091	0.6509538949422089	0.6638930166741414	0.3654101702576782	0.2527302578132069	0.2778979510452971	0.3281786556080024	0.4011763562975545	0.4964616402090827	0.9239198842417632	0.2017543273073162	1.860856603334487	0.05368759520712477	0.05217424979935206	0.0005571704645967571	0.8042460648495398			1.261639856492407
7.590682305661774	6.403522646236808	5.436667056490633	1.659511050393268	0.702791386896254	1.022898779919386	0.6914117157398273	0.6843684183160659	0.3789782905534833	0.2618030276602317	0.2843623496036845	0.3321162992141446	0.4040402145480054	0.5003769030527861	0.9286107975951454	0.2027600725265145	1.873852235099987	0.05369016501229039	0.05218211597792333	0.0005571702121214809	0.8041731505057703			1.261639802760162
7.598872091709345	6.207574604764423	5.23238603891554	1.555398951374828	0.6661678530340709	0.9794566909030663	0.6770974401929225	0.6739990850127888	0.3751661745618445	0.2598244869724887	0.2825742796921683	0.3310868437545696	0.403726896466399	0.4992315229728021	0.9279107518992264	0.2023236405133071	1.901480464487076	0.0536960002536094	0.05218575793752498	0.0005571675289004076	0.8042079569480715			1.261639771687961
7.607061877756915	6.291029977254381	5.273989624041018	1.534575231007099	0.6441516813652211	0.9843046096941955	0.6640688934794565	0.6696754360441248	0.3690131344958071	0.2567266087864585	0.2815036234986376	0.3305880263442153	0.4033610205365351	0.4984389272615668	0.9270070258242222	0.202420647455051	1.87407021424725	0.05370140375741999	0.05218641015168851	0.0005571663345563294	0.8041705692182309			1.261639779276517
7.615251663804485	6.331505545124745	5.355457563777072	1.587056003012647	0.6445080799350308	0.9879651650693346	0.6634925556294931	0.6694940416573173	0.3652964576702161	0.2539601637297266	0.2787763296473972	0.3299711021808795	0.4026482804225782	0.4980332573759094	0.9265856808400362	0.2023423394054411	1.86272186629062	0.05370006372040155	0.05217706632310031	0.0005571679262006962	0.8041584233727106			1.261639790848943
7.623441449852056	6.179734841752334	5.070191790824504	1.503778807285533	0.6322565574345771	0.9673502867488384	0.6676163085705713	0.6686208884000818	0.363876709722892	0.2499211950204172	0.2751795598932255	0.3280570031223933	0.4019570302374635	0.4971925194490946	0.9255158942085646	0.2016658001426957	1.871632160119648	0.05369442171589046	0.0521633726498828	0.0005571689932551948	0.8042086055665232			1.261639783159716
7.631631235899626	6.193980576045098	5.050095272463066	1.475628352357581	0.6210975689843744	0.9693582802821366	0.6659962852811341	0.6705909445990057	0.3654130621926043	0.2523411741634548	0.2774227506172987	0.3281907571616208	0.4022593090880819	0.4971483057662384	0.9251389538357317	0.2017387238866556	1.888293297761736	0.05369109358266109	0.05215607060976837	0.000557166502779568	0.804147322655128			1.261639795304164
7.639821021947196	6.262794375051231	5.218096647994966	1.515578882360855	0.6290007112042026	0.9689695015221765	0.657669895976349	0.6737329044200072	0.3675898964010093	0.2562348123331527	0.2799272913930976	0.3288668612101169	0.4024419863229188	0.4978136790124297	0.9258879747659552	0.2023655912559719	1.871526827269912	0.0536894998711608	0.05215520028155891	0.0005571630957935442	0.8041750709886785			1.261639850142971
7.648010807994766	6.008818691005347	4.910166510651586	1.480536018937125	0.5798541539294646	0.9651411743646523	0.6368797508164635	0.6701205683856004	0.3611176725758073	0.2554295109934515	0.2752470860655049	0.3269831814740518	0.401440135495203	0.4962251051431684	0.922708598146305	0.2019262937318953	1.861963568726182	0.05368768355516301	0.05215620750222339	0.0005571632903958112	0.8042237453668012			1.261639927029548
7.656200594042336	6.035371658386224	4.877507326876857	1.491935597178187	0.5712540646223615	0.95415423944606	0.6275344369885619	0.6617985506431751	0.3560432963536915	0.2528009723874405	0.2736330721318241	0.3263557276120742	0.4008245982721432	0.4957187347978223	0.9217310618657757	0.2017118475694357	1.874364119819649	0.05369148491673583	0.05215830185701251	0.000557165261494468	0.804242874443466			1.261639992575109
7.664390380089907	6.121863706303477	4.966837925616188	1.469860951719589	0.5877522850522292	0.9217015868645986	0.6315700748213277	0.6578534856744493	0.3585358420258868	0.2509522012808811	0.275500309403026	0.3268469320196234	0.4011107300809794	0.495713596737621	0.9226387685547334	0.2014405516326994	1.890053144111203	0.05369574330377597	0.05215722288513443	0.0005571651463922056	0.8042931199243962			1.261640025841167
7.672580166137477	6.119309880199514	5.079883800005887	1.493018565753762	0.614627775528945	0.9314143772280202	0.6534361547465062	0.6618742680008632	0.3685063292717397	0.2542411286230269	0.2790131132294894	0.3281958548228352	0.4017614623331333	0.496148096166313	0.9241609624051123	0.2015897802385239	1.894362510982974	0.05369553478260174	0.05215860755847789	0.0005571617693429915	0.8043249387669944			1.261640099818004
7.680769952185047	6.228576870583614	5.158920194144733	1.53981138118789	0.6329736494091056	0.950590024619828	0.6653221492823269	0.6665096978666128	0.3684890183187527	0.2533481042916798	0.2774691491803608	0.3285537433269767	0.402358701282548	0.496717661109504	0.9249946381238577	0.201981960444508	1.860933021953727	0.05369503588224105	0.05216123258289412	0.0005571607525516638	0.8042490393245378			1.261640168268355
7.688959738232618	6.179282247847191	5.209156539049064	1.518315037865906	0.6428480219664092	0.9480062826251204	0.6613801432102573	0.6676133545427499	0.3666859166013056	0.2523055400794174	0.277178479603469	0.3290189307348679	0.4029204942687734	0.497478974399957	0.9256478946559868	0.2020442360084286	1.856100154000132	0.05369126996534022	0.05215706223837063	0.0005571640509284086	0.8041446248261519			1.261640220343338
7.697149524280188	6.289657062962001	5.211345104915083	1.514994799762409	0.6519612080416557	0.9456646121884091	0.666719229371657	0.6697634518749699	0.3679311092289542	0.2528703022604429	0.2779928310904732	0.3294254122776773	0.4029244242130333	0.4979065860225743	0.9262927698327241	0.2020717440641503	1.873527055395799	0.05368752678545018	0.05215213878490719	0.0005571657992570168	0.8041475827262021			1.261640224766438
7.705339310327759	6.236328439396625	5.092271422422404	1.48683760443799	0.6146076555079095	0.9466918841610829	0.6530830705510843	0.6653515603985337	0.3654003632733114	0.2518542343388275	0.2772811959606156	0.3293218136876837	0.4024680013694959	0.4972718912795822	0.9260634432853152	0.2019086664772752	1.900086882132776	0.05368556199379397	0.05214851062094975	0.0005571634865320447	0.8040748443675024			1.261640240488918
7.713529096375328	6.226492296284051	5.092058395790722	1.479628100625449	0.6025551570346086	0.9499255278484834	0.6537030868438639	0.6655230155718262	0.3652939604591678	0.2556377624718456	0.2774943556178298	0.3283489384838684	0.4029228145353766	0.4971456813742604	0.9265554233140455	0.2019869143567637	1.881723702824103	0.05368360404692572	0.05214874481534516	0.0005571613460687594	0.804077203639079			1.261640267170428
7.721718882422898	6.278993990491306	5.244056267234462	1.489250735552484	0.6462479353675935	0.9557674495857513	0.6613290397049925	0.6723801330084413	0.3680850764308842	0.2600605600187985	0.2786642746605357	0.3287733229518652	0.4034913388739085	0.4978822078415825	0.9273355573754202	0.202294581373922	1.875299155574031	0.05368550069459251	0.05215407331277601	0.0005571631263004503	0.8041205731940801			1.261640266533748
7.729908668470469	6.049431542844682	4.921592634642514	1.406279335545346	0.5949294164899003	0.9260701479431311	0.6458650500770313	0.6629362396031986	0.3602391047699068	0.2493157298819009	0.2722365144515766	0.3262529474559579	0.4015646393294889	0.4959420822228285	0.9248990170880255	0.201696548511519	1.888169371213465	0.05368811533471729	0.05216322278162706	0.0005571662676153001	0.8040981461219409			1.261640237924191
[truncated: 1,984 more rows]
