# Supplementary material for: Hallucination of closed repeat proteins containing central pockets
Source: Nat Struct Mol Biol. 2023 Sep 28;30(11):1755–60. doi: 10.1038/s41594-023-01112-6 (PMC10643118; doi:10.1038/s41594-023-01112-6)
Supplement: Supplementary file 5 — Chromatography raw data. [file 41594_2023_1112_MOESM5_ESM.tar › SEC_submit/E3.csv]

Chrom.1		Chrom.1		Chrom.1		Chrom.1		Chrom.1		Chrom.1		Chrom.1
UV 1_280		Cond		Conc B		Injection		Run Log		Fraction		UV 1_280_CUT_TEMP@100,BASEM
ml	mAU	ml	mS/cm	ml	%	ml	Injection	ml	Logbook	ml	Fraction	ml	mAU
-0.156944	1.039749	-0.156944	12.260619	-0.156944	0	-0.000443		-0.156944	Method Settings	8.016846	3.F.1	0	0.873631
-0.155617	25.458134	-0.154291	12.247813	-0.143677	0			-0.156879	Set autosampler to inject	9.015929	3.F.2	0.001326	0.873631
-0.154291	27.674507	-0.151639	12.2477	-0.13041	0			-0.00779	Sample Application	10.015875	3.F.3	0.002653	0.873631
-0.152965	29.388062	-0.148986	12.247383	-0.117143	0			8.007846	Elution	11.01695	3.F.4	0.003979	0.873631
-0.151639	30.833229	-0.146333	12.246994	-0.103876	0			19.797473	Set autosampler to load next	12.016894	3.F.5	0.005305	0.873631
-0.150312	32.089672	-0.143681	12.246494	-0.090609	0			20.197318	Dump	13.016852	3.F.6	0.006631	0.873631
-0.148986	33.242104	-0.141028	12.246037	-0.077342	0					14.016811	3.F.7	0.007958	0.873631
-0.14766	34.297371	-0.138376	12.245708	-0.064075	0					15.016542	3.F.8	0.009284	0.873631
-0.146333	35.27523	-0.135723	12.245532	-0.050808	0					16.016493	3.F.9	0.01061	0.873631
-0.145007	36.126789	-0.133071	12.245562	-0.037541	0					17.016453	3.F.10	0.011937	0.873631
-0.143681	36.555992	-0.130418	12.245749	-0.024274	0					18.017731	3.F.11	0.013263	0.873631
-0.142355	37.420822	-0.127766	12.245994	-0.011008	0					19.01746	3.F.12	0.014589	0.873631
-0.141028	38.283844	-0.125113	12.246348	0.002259	0					19.796143	Waste(Frac)	0.015915	0.873631
-0.139702	39.143204	-0.12246	12.246812	0.015526	0					20.282218	Waste	0.017242	0.873631
-0.138376	39.947308	-0.119808	12.247157	0.028793	0							0.018568	0.873631
-0.137049	40.735798	-0.117155	12.247174	0.04206	0							0.019894	0.873631
-0.135723	41.600677	-0.114503	12.246753	0.055327	0							0.02122	0.873631
-0.134397	42.465557	-0.11185	12.245838	0.068594	0							0.022547	0.873631
-0.133071	43.329536	-0.109198	12.244484	0.081861	0							0.023873	0.873631
-0.131744	43.35376	-0.106545	12.24285	0.095128	0							0.025199	0.873631
-0.130418	43.352203	-0.103893	12.241013	0.108395	0							0.026526	0.873631
-0.129092	43.350578	-0.10124	12.239002	0.121662	0							0.027852	0.873631
-0.127766	43.348961	-0.098587	12.236939	0.134929	0							0.029178	0.873631
-0.126439	43.347336	-0.095935	12.23488	0.148196	0							0.030504	0.873631
-0.125113	43.345303	-0.093282	12.232816	0.161463	0							0.031831	0.873631
-0.123787	43.342823	-0.09063	12.230765	0.174729	0							0.033157	0.873631
-0.12246	43.340332	-0.087977	12.228726	0.187996	0							0.034483	0.873631
-0.121134	43.337849	-0.085325	12.226686	0.201263	0							0.03581	0.873631
-0.119808	43.33535	-0.082672	12.224697	0.21453	0							0.037136	0.873631
-0.118482	43.332863	-0.080019	12.222866	0.227797	0							0.038462	0.873631
-0.117155	43.330379	-0.077367	12.221247	0.241064	0							0.039788	0.873631
-0.115829	43.327885	-0.074714	12.219779	0.254331	0							0.041115	0.873631
-0.114503	43.325245	-0.072062	12.21839	0.267598	0							0.042441	0.873631
-0.113176	43.322613	-0.069409	12.217052	0.280865	0							0.043767	0.873631
-0.11185	43.319969	-0.066757	12.215776	0.294132	0							0.045093	0.873631
-0.110524	43.317322	-0.064104	12.214628	0.307399	0							0.04642	0.873631
-0.109198	43.314674	-0.061452	12.213572	0.320666	0							0.047746	0.873631
-0.107871	43.312027	-0.058799	12.212578	0.333933	0							0.049072	0.873631
-0.106545	43.309956	-0.056146	12.211521	0.347199	0							0.050399	0.873631
-0.105219	43.308262	-0.053494	12.209414	0.360466	0							0.051725	0.873631
-0.103892	43.30661	-0.050841	12.204275	0.373733	0							0.053051	0.873631
-0.102566	43.304958	-0.048189	12.194304	0.387	0							0.054377	0.873631
-0.10124	43.303314	-0.045536	12.179541	0.400267	0							0.055704	0.873631
-0.099914	43.30167	-0.042884	12.162047	0.413534	0							0.05703	0.873631
-0.098587	43.300018	-0.040231	12.144379	0.426801	0							0.058356	0.873631
-0.097261	43.298088	-0.037579	12.128299	0.440068	0							0.059683	0.873631
-0.095935	43.294991	-0.034926	12.114648	0.453335	0							0.061009	0.873631
-0.094609	43.291306	-0.032273	12.10343	0.466602	0							0.062335	0.873631
-0.093282	43.287544	-0.029621	12.094331	0.479869	0							0.063661	0.873631
-0.091956	43.283783	-0.026968	12.086666	0.493136	0							0.064988	0.873631
-0.09063	43.280029	-0.024316	12.080074	0.506402	0							0.066314	0.873631
-0.089303	43.276279	-0.021663	12.074211	0.519669	0							0.06764	0.873631
-0.087977	43.272526	-0.019011	12.068834	0.532936	0							0.068967	0.873631
-0.086651	43.280449	-0.016358	12.063884	0.546203	0							0.070293	0.873631
-0.085325	43.307026	-0.013706	12.059288	0.55947	0							0.071619	0.873631
-0.083998	43.337395	-0.011053	12.055006	0.572737	0							0.072945	0.873631
-0.082672	43.368183	-0.0084	12.051044	0.586004	0							0.074272	0.873631
-0.081346	43.399055	-0.005748	12.040483	0.599271	0							0.075598	0.873631
-0.080019	43.429924	-0.003095	12.045033	0.612538	0							0.076924	0.873631
-0.078693	43.460842	-0.000443	12.050288	0.625805	0							0.07825	0.873631
-0.077367	43.482777	0.00221	12.054115	0.639072	0							0.079577	0.873631
-0.076041	43.463585	0.004862	12.056936	0.652339	0							0.080903	0.873631
-0.074714	43.432236	0.007515	12.05934	0.665606	0							0.082229	0.873631
-0.073388	43.400776	0.010167	12.06147	0.678873	0							0.083556	0.873631
-0.072062	43.369354	0.01282	12.063459	0.692139	0							0.084882	0.873631
-0.070736	43.338081	0.015473	12.065288	0.705406	0							0.086208	0.873631
-0.069409	43.30653	0.018125	12.066957	0.718673	0							0.087534	0.873631
-0.068083	43.275421	0.020778	12.068487	0.73194	0							0.088861	0.873631
-0.066757	43.240677	0.02343	12.069901	0.745207	0							0.090187	0.873631
-0.06543	43.203644	0.026083	12.071349	0.758474	0							0.091513	0.873631
-0.064104	43.166138	0.028735	12.072872	0.771741	0							0.09284	0.873631
-0.062778	43.128677	0.031388	12.074537	0.785008	0							0.094166	0.873631
-0.061452	43.091274	0.034041	12.076461	0.798275	0							0.095492	0.873631
-0.060125	43.05381	0.036693	12.078714	0.811542	0							0.096818	0.873631
-0.058799	43.016605	0.039346	12.081212	0.824809	0							0.098145	0.873631
-0.057473	42.982494	0.041998	12.083878	0.838076	0							0.099471	0.873631
-0.056146	42.951645	0.044651	12.086681	0.851343	0							0.100797	0.873631
-0.05482	42.921818	0.047303	12.089458	0.864609	0							0.102123	0.873631
-0.053494	42.89212	0.049956	12.092287	0.877876	0							0.10345	0.873631
-0.052168	42.86248	0.052608	12.094999	0.891143	0							0.104776	0.873631
-0.050841	42.832718	0.055261	12.09753	0.90441	0							0.106102	0.873631
-0.049515	42.803009	0.057914	12.100045	0.917677	0							0.107429	0.873631
-0.048189	42.773144	0.060566	12.102607	0.930944	0							0.108755	0.873631
-0.046862	42.742573	0.063219	12.105196	0.944211	0							0.110081	0.873631
-0.045536	42.711712	0.065871	12.107971	0.957478	0							0.111407	0.873631
-0.04421	42.680786	0.068524	12.110798	0.970745	0							0.112734	0.873631
-0.042884	42.649933	0.071176	12.113705	0.984012	0							0.11406	0.873631
-0.041557	42.619125	0.073829	12.116678	0.997279	0							0.115386	0.873631
-0.040231	42.588264	0.076481	12.119619	1.010546	0							0.116713	0.873631
-0.038905	42.557076	0.079134	12.122654	1.023813	0							0.118039	0.873631
-0.037579	42.523869	0.081787	12.125695	1.037079	0							0.119365	0.873631
-0.036252	42.489704	0.084439	12.128832	1.050346	0							0.120691	0.873631
-0.034926	42.455536	0.087092	12.131971	1.063613	0							0.122018	0.873631
-0.0336	42.42128	0.089744	12.135124	1.07688	0							0.123344	0.873631
-0.032273	42.387714	0.092397	12.138326	1.090147	0							0.12467	0.873631
-0.030947	42.354313	0.095049	12.141577	1.103414	0							0.125997	0.873631
-0.029621	42.320965	0.097702	12.144845	1.116681	0							0.127323	0.873631
-0.028295	42.289116	0.100354	12.148135	1.129948	0							0.128649	0.873631
-0.026968	42.25824	0.103007	12.151372	1.143215	0							0.129975	0.873631
-0.025642	42.227333	0.10566	12.15453	1.156482	0							0.131302	0.873631
-0.024316	42.196457	0.108312	12.157701	1.169749	0							0.132628	0.873631
-0.022989	42.16547	0.110965	12.160809	1.183016	0							0.133954	0.873631
-0.021663	42.134441	0.113617	12.163886	1.196283	0							0.13528	0.873631
-0.020337	42.095814	0.11627	12.166939	1.209549	0							0.136607	0.873631
-0.019011	42.043476	0.118922	12.169966	1.222816	0							0.137933	0.873631
-0.017684	41.986015	0.121575	12.172993	1.236083	0							0.139259	0.873631
-0.016358	41.929375	0.124227	12.175937	1.24935	0							0.140586	0.873631
-0.015032	41.872658	0.12688	12.178906	1.262617	0							0.141912	0.873631
-0.013706	41.815914	0.129533	12.18166	1.275884	0							0.143238	0.873631
-0.012379	41.759304	0.132185	12.184433	1.289151	0							0.144564	0.873631
-0.011053	41.709648	0.134838	12.187162	1.302418	0							0.145891	0.873631
-0.009727	41.694046	0.13749	12.189794	1.315685	0							0.147217	0.873631
-0.0084	41.703812	0.140143	12.192309	1.328952	0							0.148543	0.873631
-0.007074	41.714737	0.142795	12.194749	1.342219	0							0.14987	0.873631
-0.005748	41.781868	0.145448	12.197107	1.355486	0							0.151196	0.873631
-0.004422	41.879982	0.148101	12.199373	1.368753	0							0.152522	0.873631
-0.003095	41.89716	0.150753	12.201571	1.38202	0							0.153848	0.873631
-0.001769	41.909615	0.153406	12.203618	1.395286	0							0.155175	0.873631
-0.000443	41.920162	0.156058	12.205676	1.408553	0							0.156501	0.873631
0.000884	41.93354	0.158711	12.207648	1.42182	0							0.157827	0.873631
0.00221	41.949741	0.161363	12.209521	1.435087	0							0.159154	0.873631
0.003536	41.964882	0.164016	12.211355	1.448354	0							0.16048	0.873631
0.004862	41.979008	0.166668	12.213177	1.461621	0							0.161806	0.873631
0.006189	41.992268	0.169321	12.214912	1.474888	0							0.163132	0.873631
0.007515	42.004818	0.171974	12.216557	1.488155	0							0.164459	0.873631
0.008841	42.015965	0.174626	12.218148	1.501422	0							0.165785	0.873631
0.010168	42.02668	0.177279	12.21979	1.514689	0							0.167111	0.873631
0.011494	42.037422	0.179931	12.221466	1.527956	0							0.168437	0.873631
0.01282	42.048168	0.182584	12.222864	1.541223	0							0.169764	0.873631
0.014146	42.058941	0.185236	12.224228	1.554489	0							0.17109	0.873631
0.015473	42.069721	0.187889	12.225612	1.567756	0							0.172416	0.873631
0.016799	42.080486	0.190541	12.226987	1.581023	0							0.173743	0.873631
0.018125	42.085911	0.193194	12.228262	1.59429	0							0.175069	0.873631
0.019451	42.088089	0.195847	12.229538	1.607557	0							0.176395	0.873631
0.020778	42.091652	0.198499	12.230792	1.620824	0							0.177721	0.873631
0.022104	42.095615	0.201152	12.232053	1.634091	0							0.179048	0.873631
0.02343	42.099686	0.203804	12.233241	1.647358	0							0.180374	0.873631
0.024757	42.103973	0.206457	12.234373	1.660625	0							0.1817	0.873631
0.026083	42.108311	0.209109	12.23548	1.673892	0							0.183027	0.873631
0.027409	42.111706	0.211762	12.236589	1.687159	0							0.184353	0.873631
0.028735	42.112923	0.214414	12.237603	1.700426	0							0.185679	0.873631
0.030062	42.115612	0.217067	12.238585	1.713693	0							0.187005	0.873631
0.031388	42.122204	0.21972	12.239532	1.726959	0							0.188332	0.873631
0.032714	42.130241	0.222372	12.24055	1.740226	0							0.189658	0.873631
0.034041	42.138275	0.225025	12.241462	1.753493	0							0.190984	0.873631
0.035367	42.146309	0.227677	12.242454	1.76676	0							0.19231	0.873631
0.036693	42.15535	0.23033	12.243424	1.780027	0							0.193637	0.873631
0.038019	42.169247	0.232982	12.244288	1.793294	0							0.194963	0.873631
0.039346	42.186684	0.235635	12.245072	1.806561	0							0.196289	0.873631
0.040672	42.204803	0.238287	12.245908	1.819828	0							0.197616	0.873631
0.041998	42.223454	0.24094	12.24664	1.833095	0							0.198942	0.873631
0.043324	42.242039	0.243593	12.247358	1.846362	0							0.200268	0.873631
0.044651	42.260662	0.246245	12.248087	1.859629	0							0.201594	0.873631
0.045977	42.279308	0.248898	12.248919	1.872896	0							0.202921	0.873631
0.047303	42.295357	0.25155	12.249552	1.886163	0							0.204247	0.873631
0.04863	42.308918	0.254203	12.250195	1.899429	0							0.205573	0.873631
0.049956	42.322403	0.256855	12.250851	1.912696	0							0.2069	0.873631
0.051282	42.336014	0.259508	12.251587	1.925963	0							0.208226	0.873631
0.052608	42.349651	0.26216	12.252295	1.93923	0							0.209552	0.873631
0.053935	42.3633	0.264813	12.252923	1.952497	0							0.210878	0.873631
0.055261	42.376942	0.267466	12.253601	1.965764	0							0.212205	0.873631
0.056587	42.391129	0.270118	12.254181	1.979031	0							0.213531	0.873631
0.057914	42.40617	0.272771	12.254777	1.992298	0							0.214857	0.873631
0.05924	42.419441	0.275423	12.255313	2.005565	0							0.216183	0.873631
0.060566	42.428661	0.278076	12.255806	2.018832	0							0.21751	0.873631
0.061892	42.435974	0.280728	12.256417	2.032099	0							0.218836	0.873631
0.063219	42.443298	0.283381	12.256897	2.045366	0							0.220162	0.873631
0.064545	42.450634	0.286034	12.257391	2.058633	0							0.221489	0.873631
0.065871	42.4575	0.288686	12.257907	2.0719	0							0.222815	0.873631
0.067198	42.462852	0.291339	12.258415	2.085166	0							0.224141	0.873631
0.068524	42.467228	0.293991	12.258904	2.098433	0							0.225467	0.873631
0.06985	42.471664	0.296644	12.259429	2.111701	0							0.226794	0.873631
0.071176	42.476154	0.299296	12.259948	2.124967	0							0.22812	0.873631
0.072503	42.480648	0.301949	12.260384	2.138234	0							0.229446	0.873631
0.073829	42.485107	0.304601	12.260857	2.151501	0							0.230773	0.873631
0.075155	42.489315	0.307254	12.261359	2.164768	0							0.232099	0.873631
0.076481	42.493423	0.309907	12.261902	2.178035	0							0.233425	0.873631
0.077808	42.497753	0.312559	12.262426	2.191302	0							0.234751	0.873631
0.079134	42.50206	0.315212	12.262922	2.204569	0							0.236078	0.873631
0.08046	42.506203	0.317864	12.263388	2.217836	0							0.237404	0.873631
0.081787	42.510338	0.320517	12.263774	2.231103	0							0.23873	0.873631
0.083113	42.514469	0.323169	12.26418	2.24437	0							0.240057	0.873631
0.084439	42.518616	0.325822	12.264625	2.257637	0							0.241383	0.873631
0.085765	42.522762	0.328474	12.264983	2.270904	0							0.242709	0.873631
0.087092	42.525982	0.331127	12.265367	2.28417	0							0.244035	0.873631
0.088418	42.526772	0.33378	12.265806	2.297437	0							0.245362	0.873631
0.089744	42.526035	0.336432	12.266193	2.310704	0							0.246688	0.873631
0.091071	42.524963	0.339085	12.266541	2.323971	0							0.248014	0.873631
0.092397	42.523895	0.341737	12.266865	2.337238	0							0.24934	0.873631
0.093723	42.522823	0.34439	12.26719	2.350505	0							0.250667	0.873631
0.095049	42.521751	0.347042	12.267508	2.363772	0							0.251993	0.873631
0.096376	42.51907	0.349695	12.267807	2.377039	0							0.253319	0.873631
0.097702	42.512142	0.352347	12.268115	2.390306	0							0.254646	0.873631
0.099028	42.503014	0.355	12.26845	2.403573	0							0.255972	0.873631
0.100354	42.49387	0.357653	12.268782	2.41684	0							0.257298	0.873631
0.101681	42.484722	0.360305	12.269172	2.430107	0							0.258624	0.873631
0.103007	42.475563	0.362958	12.269612	2.443373	0							0.259951	0.873631
0.104333	42.466381	0.36561	12.270024	2.45664	0							0.261277	0.873631
0.10566	42.457081	0.368263	12.270425	2.469907	0							0.262603	0.873631
0.106986	42.44725	0.370915	12.270787	2.483174	0							0.26393	0.873631
0.108312	42.435913	0.373568	12.271202	2.496441	0							0.265256	0.873631
0.109638	42.423157	0.37622	12.271653	2.509708	0							0.266582	0.873631
0.110965	42.410477	0.378873	12.272058	2.522975	0							0.267908	0.873631
0.112291	42.397778	0.381526	12.272526	2.536242	0							0.269235	0.873631
0.113617	42.385117	0.384178	12.273057	2.549509	0							0.270561	0.873631
0.114944	42.372425	0.386831	12.273594	2.562776	0							0.271887	0.873631
0.11627	42.359604	0.389483	12.274088	2.576043	0							0.273214	0.873631
0.117596	42.346188	0.392136	12.274532	2.58931	0							0.27454	0.873631
0.118922	42.331779	0.394788	12.274907	2.602576	0							0.275866	0.873631
0.120249	42.317028	0.397441	12.275339	2.615844	0							0.277192	0.873631
0.121575	42.302303	0.400093	12.275818	2.62911	0							0.278519	0.873631
0.122901	42.287579	0.402746	12.276205	2.642377	0							0.279845	0.873631
0.124228	42.272823	0.405399	12.276536	2.655644	0							0.281171	0.873631
0.125554	42.25948	0.408051	12.276896	2.668911	0							0.282497	0.873631
0.12688	42.249931	0.410704	12.277292	2.682178	0							0.283824	0.873631
0.128206	42.242268	0.413356	12.27771	2.695445	0							0.28515	0.873631
0.129533	42.233925	0.416009	12.278169	2.708712	0							0.286476	0.873631
0.130859	42.225044	0.418661	12.278686	2.721979	0							0.287803	0.873631
0.132185	42.215839	0.421314	12.279169	2.735246	0							0.289129	0.873631
0.133511	42.206619	0.423967	12.279564	2.748513	0							0.290455	0.873631
0.134838	42.197418	0.426619	12.27998	2.76178	0							0.291781	0.873631
0.136164	42.18819	0.429272	12.280402	2.775047	0							0.293108	0.873631
0.13749	42.178638	0.431924	12.280783	2.788314	0							0.294434	0.873631
0.138817	42.167915	0.434577	12.281165	2.80158	0							0.29576	0.873631
0.140143	42.156937	0.437229	12.281555	2.814847	0							0.297087	0.873631
0.141469	42.145905	0.439882	12.281967	2.828114	0							0.298413	0.873631
0.142795	42.134876	0.442534	12.282357	2.841381	0							0.299739	0.873631
0.144122	42.123871	0.445187	12.282712	2.854648	0							0.301065	0.873631
0.145448	42.112858	0.44784	12.283071	2.867915	0							0.302392	0.873631
0.146774	42.101826	0.450492	12.283462	2.881182	0							0.303718	0.873631
0.148101	42.088875	0.453145	12.283883	2.894449	0							0.305044	0.873631
0.149427	42.074894	0.455797	12.284301	2.907716	0							0.30637	0.873631
0.150753	42.060925	0.45845	12.284691	2.920983	0							0.307697	0.873631
0.152079	42.046928	0.461102	12.285049	2.93425	0							0.309023	0.873631
0.153406	42.032921	0.463755	12.285397	2.947517	0							0.310349	0.873631
0.154732	42.019218	0.466407	12.285756	2.960783	0							0.311676	0.873631
0.156058	42.007252	0.46906	12.286141	2.974051	0							0.313002	0.873631
0.157384	41.995083	0.471713	12.286578	2.987317	0							0.314328	0.873631
0.158711	41.981388	0.474365	12.287019	3.000584	0							0.315654	0.873631
0.160037	41.967655	0.477018	12.287398	3.013851	0							0.316981	0.873631
0.161363	41.953995	0.47967	12.287771	3.027118	0							0.318307	0.873631
0.16269	41.940285	0.482323	12.288133	3.040385	0							0.319633	0.873631
0.164016	41.926598	0.484975	12.288421	3.053652	0							0.32096	0.873631
0.165342	41.912914	0.487628	12.288658	3.066919	0							0.322286	0.873631
0.166668	41.89912	0.490281	12.288893	3.080186	0							0.323612	0.873631
0.167995	41.8839	0.492933	12.28914	3.093453	0							0.324938	0.873631
0.169321	41.868324	0.495586	12.289394	3.10672	0							0.326265	0.873631
0.170647	41.852749	0.498238	12.289679	3.119987	0							0.327591	0.873631
0.171974	41.837212	0.500891	12.289918	3.133254	0							0.328917	0.873631
0.1733	41.821636	0.503543	12.290089	3.14652	0							0.330244	0.873631
0.174626	41.806339	0.506196	12.290266	3.159787	0							0.33157	0.873631
0.175952	41.792641	0.508848	12.290443	3.173054	0							0.332896	0.873631
0.177279	41.776676	0.511501	12.290649	3.186321	0							0.334222	0.873631
0.178605	41.758854	0.514153	12.290858	3.199588	0							0.335549	0.873631
0.179931	41.740932	0.516806	12.291068	3.212855	0							0.336875	0.873631
0.181258	41.723339	0.519459	12.291239	3.226122	0							0.338201	0.873631
0.182584	41.707336	0.522111	12.291407	3.239389	0							0.339527	0.873631
0.18391	41.690296	0.524764	12.291637	3.252656	0							0.340854	0.873631
0.185236	41.67355	0.527416	12.291862	3.265923	0							0.34218	0.873631
0.186563	41.657051	0.530069	12.292105	3.27919	0							0.343506	0.873631
0.187889	41.637772	0.532721	12.292428	3.292457	0							0.344833	0.873631
0.189215	41.618347	0.535374	12.292737	3.305724	0							0.346159	0.873631
0.190541	41.59893	0.538027	12.293005	3.31899	0							0.347485	0.873631
0.191868	41.579475	0.540679	12.293289	3.332258	0							0.348811	0.873631
0.193194	41.560055	0.543332	12.293617	3.345524	0							0.350138	0.873631
0.19452	41.541344	0.545984	12.293994	3.358791	0							0.351464	0.873631
0.195847	41.524426	0.548637	12.294336	3.372058	0							0.35279	0.873631
0.197173	41.505394	0.551289	12.294652	3.385325	0							0.354116	0.873631
0.198499	41.485767	0.553942	12.294927	3.398592	0							0.355443	0.873631
0.199825	41.466026	0.556594	12.295168	3.411859	0							0.356769	0.873631
0.201152	41.446404	0.559247	12.295501	3.425126	0							0.358095	0.873631
0.202478	41.426727	0.5619	12.295843	3.438393	0							0.359422	0.873631
0.203804	41.406994	0.564552	12.296338	3.45166	0							0.360748	0.873631
0.205131	41.388577	0.567205	12.296829	3.464927	0							0.362074	0.873631
0.206457	41.369205	0.569857	12.297283	3.478194	0							0.3634	0.873631
0.207783	41.349007	0.57251	12.297693	3.491461	0							0.364727	0.873631
0.209109	41.328636	0.575162	12.298165	3.504727	0							0.366053	0.873631
0.210436	41.308262	0.577815	12.298688	3.517994	0							0.367379	0.873631
0.211762	41.287941	0.580467	12.299072	3.531261	0							0.368706	0.873631
0.213088	41.267632	0.58312	12.299465	3.544528	0							0.370032	0.873631
0.214414	41.249107	0.585773	12.299793	3.557795	0							0.371358	0.873631
0.215741	41.231297	0.588425	12.300117	3.571062	0							0.372684	0.873631
0.217067	41.211063	0.591078	12.300461	3.584329	0							0.374011	0.873631
0.218393	41.190563	0.59373	12.300821	3.597596	0							0.375337	0.873631
0.21972	41.170174	0.596383	12.301227	3.610863	0							0.376663	0.873631
0.221046	41.14967	0.599035	12.301728	3.62413	0							0.37799	0.873631
0.222372	41.12923	0.601688	12.302212	3.637397	0							0.379316	0.873631
0.223698	41.109211	0.60434	12.302612	3.650664	0							0.380642	0.873631
0.225025	41.090889	0.606993	12.302938	3.66393	0							0.381968	0.873631
0.226351	41.07061	0.609646	12.303215	3.677197	0							0.383295	0.873631
0.227677	41.050163	0.612298	12.303498	3.690464	0							0.384621	0.873631
0.229004	41.029755	0.614951	12.303751	3.703731	0							0.385947	0.873631
0.23033	41.009251	0.617603	12.304052	3.716998	0							0.387273	0.873631
0.231656	40.988834	0.620256	12.304379	3.730265	0							0.3886	0.873631
0.232982	40.968422	0.622908	12.304678	3.743532	0							0.389926	0.873631
0.234309	40.94952	0.625561	12.305088	3.756799	0							0.391252	0.873631
0.235635	40.931793	0.628214	12.30548	3.770066	0							0.392579	0.873631
0.236961	40.912128	0.630866	12.305851	3.783333	0							0.393905	0.873631
0.238288	40.891075	0.633519	12.306146	3.7966	0							0.395231	0.873631
0.239614	40.869774	0.636171	12.306374	3.809867	0							0.396557	0.873631
0.24094	40.84845	0.638824	12.306618	3.823134	0							0.397884	0.873631
0.242266	40.827171	0.641476	12.30694	3.836401	0							0.39921	0.873631
0.243593	40.807564	0.644129	12.307302	3.849667	0							0.400536	0.873631
0.244919	40.789841	0.646781	12.307668	3.862934	0							0.401863	0.873631
0.246245	40.77039	0.649434	12.308019	3.876201	0							0.403189	0.873631
0.247571	40.75013	0.652086	12.308338	3.889468	0							0.404515	0.873631
0.248898	40.729813	0.654739	12.308607	3.902735	0							0.405841	0.873631
0.250224	40.709541	0.657392	12.308826	3.916002	0							0.407168	0.873631
0.25155	40.689342	0.660044	12.309021	3.929269	0							0.408494	0.873631
0.252877	40.669262	0.662697	12.309264	3.942536	0							0.40982	0.873631
0.254203	40.651459	0.665349	12.309514	3.955803	0							0.411147	0.873631
0.255529	40.633087	0.668002	12.309837	3.96907	0							0.412473	0.873631
0.256855	40.61375	0.670654	12.310196	3.982337	0							0.413799	0.873631
0.258182	40.594292	0.673307	12.310519	3.995604	0							0.415125	0.873631
0.259508	40.574764	0.67596	12.310903	4.00887	0							0.416452	0.873631
0.260834	40.555229	0.678612	12.311236	4.022137	0							0.417778	0.873631
0.262161	40.535671	0.681265	12.311579	4.035404	0							0.419104	0.873631
0.263487	40.51775	0.683917	12.311872	4.048671	0							0.42043	0.873631
0.264813	40.500469	0.68657	12.312149	4.061938	0							0.421757	0.873631
0.266139	40.481579	0.689222	12.312528	4.075205	0							0.423083	0.873631
0.267466	40.462051	0.691875	12.312853	4.088472	0							0.424409	0.873631
0.268792	40.442581	0.694527	12.313164	4.101739	0							0.425736	0.873631
0.270118	40.423038	0.69718	12.313411	4.115005	0							0.427062	0.873631
0.271444	40.403454	0.699833	12.313663	4.128273	0							0.428388	0.873631
0.272771	40.384907	0.702485	12.31394	4.14154	0							0.429714	0.873631
0.274097	40.36747	0.705138	12.314194	4.154807	0							0.431041	0.873631
0.275423	40.348103	0.70779	12.314325	4.168073	0							0.432367	0.873631
0.27675	40.327579	0.710443	12.314507	4.18134	0							0.433693	0.873631
0.278076	40.306995	0.713095	12.314671	4.194607	0							0.43502	0.873631
0.279402	40.286461	0.715748	12.314773	4.207874	0							0.436346	0.873631
0.280728	40.265923	0.7184	12.314972	4.221141	0							0.437672	0.873631
0.282055	40.245846	0.721053	12.315173	4.234408	0							0.438998	0.873631
0.283381	40.227848	0.723706	12.315307	4.247675	0							0.440325	0.873631
0.284707	40.209133	0.726358	12.315551	4.260942	0							0.441651	0.873631
0.286034	40.189266	0.729011	12.315743	4.274209	0							0.442977	0.873631
0.28736	40.169159	0.731663	12.315984	4.287476	0							0.444304	0.873631
0.288686	40.150448	0.734316	12.316138	4.300743	0							0.44563	0.873631
0.290012	40.13179	0.736968	12.316248	4.31401	0							0.446956	0.873631
0.291339	40.112164	0.739621	12.316358	4.327276	0							0.448282	0.873631
0.292665	40.093254	0.742274	12.316476	4.340543	0							0.449609	0.873631
0.293991	40.075104	0.744926	12.316687	4.35381	0							0.450935	0.873631
0.295318	40.055557	0.747579	12.316863	4.367077	0							0.452261	0.873631
0.296644	40.035038	0.750231	12.317025	4.380344	0							0.453587	0.873631
0.29797	40.014511	0.752884	12.317238	4.393611	0							0.454914	0.873631
0.299296	39.993984	0.755536	12.317407	4.406878	0							0.45624	0.873631
0.300623	39.97348	0.758189	12.317572	4.420145	0							0.457566	0.873631
0.301949	39.953568	0.760841	12.317698	4.433412	0							0.458893	0.873631
0.303275	39.935081	0.763494	12.317906	4.446679	0							0.460219	0.873631
0.304601	39.916451	0.766147	12.31811	4.459946	0							0.461545	0.873631
0.305928	39.896317	0.768799	12.318337	4.473213	0							0.462871	0.873631
0.307254	39.875599	0.771452	12.318571	4.48648	0							0.464198	0.873631
0.30858	39.854874	0.774104	12.318835	4.499746	0							0.465524	0.873631
0.309907	39.834145	0.776757	12.319049	4.513013	0							0.46685	0.873631
0.311233	39.813652	0.779409	12.319403	4.52628	0							0.468177	0.873631
0.312559	39.794937	0.782062	12.319692	4.539547	0							0.469503	0.873631
0.313885	39.777412	0.784714	12.319995	4.552814	0							0.470829	0.873631
0.315212	39.757454	0.787367	12.320255	4.566081	0							0.472155	0.873631
0.316538	39.735451	0.79002	12.320464	4.579348	0							0.473482	0.873631
0.317864	39.71344	0.792672	12.320742	4.592615	0							0.474808	0.873631
0.319191	39.691463	0.795325	12.32092	4.605882	0							0.476134	0.873631
0.320517	39.669468	0.797977	12.32119	4.619149	0							0.47746	0.873631
0.321843	39.648361	0.80063	12.321424	4.632416	0							0.478787	0.873631
0.323169	39.628456	0.803282	12.321572	4.645683	0							0.480113	0.873631
0.324496	39.607738	0.805935	12.321712	4.658949	0							0.481439	0.873631
0.325822	39.585617	0.808587	12.321903	4.672216	0							0.482766	0.873631
0.327148	39.563171	0.81124	12.322164	4.685483	0							0.484092	0.873631
0.328475	39.540752	0.813893	12.322358	4.69875	0							0.485418	0.873631
0.329801	39.518326	0.816545	12.322552	4.712017	0							0.486744	0.873631
0.331127	39.496185	0.819198	12.322726	4.725284	0							0.488071	0.873631
0.332453	39.475491	0.82185	12.322934	4.738551	0							0.489397	0.873631
0.33378	39.454895	0.824503	12.323155	4.751818	0							0.490723	0.873631
0.335106	39.43272	0.827155	12.323436	4.765085	0							0.49205	0.873631
0.336432	39.409966	0.829808	12.323711	4.778352	0							0.493376	0.873631
0.337758	39.387238	0.83246	12.323999	4.791619	0							0.494702	0.873631
0.339085	39.364491	0.835113	12.324265	4.804886	0							0.496028	0.873631
0.340411	39.341766	0.837766	12.324496	4.818152	0							0.497355	0.873631
0.341737	39.321529	0.840418	12.324748	4.831419	0							0.498681	0.873631
0.343064	39.302895	0.843071	12.325113	4.844687	0							0.500007	0.873631
0.34439	39.282093	0.845723	12.32548	4.857954	0							0.501333	0.873631
0.345716	39.259335	0.848376	12.3258	4.87122	0							0.50266	0.873631
0.347042	39.236507	0.851028	12.32614	4.884487	0							0.503986	0.873631
0.348369	39.213688	0.853681	12.326504	4.897754	0							0.505312	0.873631
0.349695	39.190868	0.856333	12.326801	4.911021	0							0.506639	0.873631
0.351021	39.168671	0.858986	12.327066	4.924288	0							0.507965	0.873631
0.352347	39.147926	0.861639	12.327362	4.937555	0							0.509291	0.873631
0.353674	39.12653	0.864291	12.327609	4.950822	0							0.510617	0.873631
0.355	39.103661	0.866944	12.327855	4.964089	0							0.511944	0.873631
0.356326	39.08075	0.869596	12.328122	4.977356	0							0.51327	0.873631
0.357653	39.057884	0.872249	12.32839	4.990623	0							0.514596	0.873631
0.358979	39.034981	0.874901	12.328676	5.00389	0							0.515923	0.873631
0.360305	39.012272	0.877554	12.328921	5.017157	0							0.517249	0.873631
0.361631	38.990551	0.880206	12.329163	5.030424	0							0.518575	0.873631
0.362958	38.969608	0.882859	12.329452	5.04369	0							0.519901	0.873631
0.364284	38.946766	0.885512	12.329774	5.056957	0							0.521228	0.873631
0.36561	38.923294	0.888164	12.330085	5.070224	0							0.522554	0.873631
0.366937	38.899796	0.890817	12.330345	5.083491	0							0.52388	0.873631
0.368263	38.876221	0.893469	12.330584	5.096758	0							0.525207	0.873631
0.369589	38.852627	0.896122	12.330853	5.110025	0							0.526533	0.873631
0.370915	38.829639	0.898774	12.331157	5.123292	0							0.527859	0.873631
0.372242	38.807823	0.901427	12.331477	5.136559	0							0.529185	0.873631
0.373568	38.785213	0.90408	12.331746	5.149826	0							0.530512	0.873631
0.374894	38.761448	0.906732	12.33203	5.163093	0							0.531838	0.873631
0.376221	38.737679	0.909385	12.332345	5.17636	0							0.533164	0.873631
0.377547	38.713875	0.912037	12.33269	5.189627	0							0.53449	0.873631
0.378873	38.690083	0.91469	12.333031	5.202893	0							0.535817	0.873631
0.380199	38.666527	0.917342	12.333287	5.21616	0							0.537143	0.873631
0.381526	38.64452	0.919995	12.333498	5.229427	0							0.538469	0.873631
0.382852	38.624199	0.922647	12.333711	5.242694	0							0.539796	0.873631
0.384178	38.601883	0.9253	12.333921	5.255961	0							0.541122	0.873631
0.385504	38.579517	0.927953	12.334151	5.269228	0							0.542448	0.873631
0.386831	38.557194	0.930605	12.334362	5.282495	0							0.543774	0.873631
0.388157	38.534866	0.933258	12.33454	5.295762	0							0.545101	0.873631
0.389483	38.512527	0.93591	12.334721	5.309029	0							0.546427	0.873631
0.39081	38.49086	0.938563	12.334916	5.322296	0							0.547753	0.873631
0.392136	38.470169	0.941215	12.335104	5.335563	0							0.54908	0.873631
0.393462	38.447742	0.943868	12.335276	5.34883	0							0.550406	0.873631
0.394788	38.425148	0.94652	12.335497	5.362096	0							0.551732	0.873631
0.396115	38.403896	0.949173	12.335725	5.375363	0							0.553058	0.873631
0.397441	38.38205	0.951826	12.335964	5.38863	0							0.554385	0.873631
0.398767	38.358788	0.954478	12.336236	5.401897	0							0.555711	0.873631
0.400094	38.335789	0.957131	12.336488	5.415164	0							0.557037	0.873631
0.40142	38.314358	0.959783	12.336763	5.428431	0							0.558363	0.873631
0.402746	38.292542	0.962436	12.337004	5.441698	0							0.55969	0.873631
0.404072	38.268787	0.965088	12.337202	5.454965	0							0.561016	0.873631
0.405399	38.244946	0.967741	12.337431	5.468232	0							0.562342	0.873631
0.406725	38.221191	0.970394	12.337662	5.481499	0							0.563669	0.873631
0.408051	38.197472	0.973046	12.337895	5.494766	0							0.564995	0.873631
0.409378	38.17387	0.975699	12.338181	5.508033	0							0.566321	0.873631
0.410704	38.151924	0.978351	12.338512	5.5213	0							0.567647	0.873631
0.41203	38.13055	0.981004	12.338811	5.534566	0							0.568974	0.873631
0.413356	38.107277	0.983656	12.339075	5.547833	0							0.5703	0.873631
0.414683	38.083984	0.986309	12.339349	5.5611	0							0.571626	0.873631
0.416009	38.06073	0.988961	12.339649	5.574368	0							0.572953	0.873631
0.417335	38.037422	0.991614	12.339954	5.587634	0							0.574279	0.873631
0.418661	38.014198	0.994267	12.340228	5.600901	0							0.575605	0.873631
0.419988	37.992073	0.996919	12.340498	5.614168	0							0.576931	0.873631
0.421314	37.971436	0.999572	12.340755	5.627435	0							0.578258	0.873631
0.42264	37.948296	1.002224	12.341022	5.640702	0							0.579584	0.873631
0.423967	37.924538	1.004877	12.341286	5.653969	0							0.58091	0.873631
0.425293	37.900646	1.007529	12.341578	5.667236	0							0.582237	0.873631
0.426619	37.876877	1.010182	12.341809	5.680503	0							0.583563	0.873631
0.427945	37.853062	1.012834	12.341984	5.693769	0							0.584889	0.873631
0.429272	37.829494	1.015487	12.342197	5.707036	0							0.586215	0.873631
0.430598	37.807991	1.018139	12.342389	5.720304	0							0.587542	0.873631
0.431924	37.786491	1.020792	12.342492	5.733571	0							0.588868	0.873631
0.433251	37.762589	1.023445	12.342594	5.746837	0							0.590194	0.873631
0.434577	37.738743	1.026097	12.342751	5.760104	0							0.59152	0.873631
0.435903	37.714794	1.02875	12.342862	5.773371	0							0.592847	0.873631
0.437229	37.690857	1.031402	12.342962	5.786638	0							0.594173	0.873631
0.438556	37.667072	1.034055	12.343096	5.799905	0							0.595499	0.873631
0.439882	37.644905	1.036707	12.343271	5.813172	0							0.596826	0.873631
0.441208	37.623981	1.03936	12.34346	5.826439	0							0.598152	0.873631
0.442535	37.600067	1.042013	12.343651	5.839706	0							0.599478	0.873631
0.443861	37.576164	1.044665	12.343874	5.852973	0							0.600804	0.873631
0.445187	37.552288	1.047318	12.344067	5.86624	0							0.602131	0.873631
0.446513	37.5285	1.04997	12.344239	5.879507	0							0.603457	0.873631
0.44784	37.504841	1.052623	12.344442	5.892774	0							0.604783	0.873631
0.449166	37.483269	1.055275	12.344661	5.90604	0							0.60611	0.873631
0.450492	37.464218	1.057928	12.344872	5.919307	0							0.607436	0.873631
0.451818	37.441986	1.06058	12.345058	5.932574	0							0.608762	0.873631
0.453145	37.417542	1.063233	12.345231	5.945841	0							0.610088	0.873631
0.454471	37.392868	1.065886	12.345462	5.959108	0							0.611415	0.873631
0.455797	37.368324	1.068538	12.345693	5.972375	0							0.612741	0.873631
0.457124	37.343739	1.071191	12.345928	5.985642	0							0.614067	0.873631
0.45845	37.319019	1.073843	12.346191	5.998909	0							0.615394	0.873631
0.459776	37.296875	1.076496	12.346468	6.012176	0							0.61672	0.873631
0.461102	37.275211	1.079148	12.346691	6.025443	0							0.618046	0.873631
0.462429	37.25098	1.081801	12.346866	6.03871	0							0.619372	0.873631
0.463755	37.226521	1.084453	12.347087	6.051977	0							0.620699	0.873631
0.465081	37.20208	1.087106	12.347316	6.065243	0							0.622025	0.873631
0.466408	37.17757	1.089759	12.347513	6.07851	0							0.623351	0.873631
0.467734	37.153023	1.092411	12.347702	6.091777	0							0.624677	0.873631
0.46906	37.129837	1.095064	12.347944	6.105044	0							0.626004	0.873631
0.470386	37.108742	1.097716	12.348178	6.118311	0							0.62733	0.873631
0.471713	37.085449	1.100369	12.348421	6.131578	0							0.628656	0.873631
0.473039	37.061504	1.103021	12.348749	6.144845	0							0.629983	0.873631
0.474365	37.037655	1.105674	12.349068	6.158112	0							0.631309	0.873631
0.475691	37.013687	1.108327	12.349317	6.171379	0							0.632635	0.873631
0.477018	36.989822	1.110979	12.349583	6.184646	0							0.633961	0.873631
0.478344	36.966728	1.113632	12.349904	6.197913	0							0.635288	0.873631
0.47967	36.945572	1.116284	12.350171	6.21118	0							0.636614	0.873631
0.480997	36.922909	1.118937	12.350453	6.224447	0							0.63794	0.873631
0.482323	36.898239	1.121589	12.35069	6.237713	0							0.639267	0.873631
0.483649	36.873516	1.124242	12.350915	6.25098	0							0.640593	0.873631
0.484975	36.848713	1.126894	12.351125	6.264247	0							0.641919	0.873631
0.486302	36.823952	1.129547	12.351284	6.277514	0							0.643245	0.873631
0.487628	36.799164	1.1322	12.351447	6.290781	0							0.644572	0.873631
0.488954	36.776852	1.134852	12.351655	6.304048	0							0.645898	0.873631
0.490281	36.754364	1.137505	12.351877	6.317315	0							0.647224	0.873631
0.491607	36.730114	1.140157	12.352119	6.330582	0							0.648551	0.873631
0.492933	36.705616	1.14281	12.352314	6.343849	0							0.649877	0.873631
0.494259	36.681133	1.145462	12.352474	6.357116	0							0.651203	0.873631
0.495586	36.656654	1.148115	12.352635	6.370383	0							0.652529	0.873631
0.496912	36.632114	1.150767	12.352838	6.38365	0							0.653856	0.873631
0.498238	36.608208	1.15342	12.352981	6.396916	0							0.655182	0.873631
0.499564	36.586128	1.156072	12.353239	6.410183	0							0.656508	0.873631
0.500891	36.562103	1.158725	12.353479	6.42345	0							0.657834	0.873631
0.502217	36.539593	1.161378	12.353601	6.436718	0							0.659161	0.873631
0.503543	36.517353	1.16403	12.353741	6.449984	0							0.660487	0.873631
0.50487	36.493694	1.166683	12.353876	6.463251	0							0.661813	0.873631
0.506196	36.46949	1.169335	12.353979	6.476518	0							0.66314	0.873631
0.507522	36.445278	1.171988	12.354126	6.489785	0							0.664466	0.873631
0.508848	36.42334	1.17464	12.354176	6.503052	0							0.665792	0.873631
0.510175	36.399632	1.177293	12.354258	6.516319	0							0.667118	0.873631
0.511501	36.374722	1.179946	12.354352	6.529586	0							0.668445	0.873631
0.512827	36.349846	1.182598	12.354348	6.542853	0							0.669771	0.873631
0.514154	36.325001	1.185251	12.354425	6.556119	0							0.671097	0.873631
0.51548	36.300098	1.187903	12.354573	6.569386	0							0.672423	0.873631
0.516806	36.275219	1.190556	12.35465	6.582654	0							0.67375	0.873631
0.518132	36.251801	1.193208	12.354678	6.595921	0							0.675076	0.873631
0.519459	36.229187	1.195861	12.354716	6.609187	0							0.676402	0.873631
0.520785	36.205383	1.198514	12.354707	6.622454	0							0.677729	0.873631
0.522111	36.181	1.201166	12.354854	6.635721	0							0.679055	0.873631
0.523438	36.156647	1.203819	12.354983	6.648988	0							0.680381	0.873631
0.524764	36.13221	1.206471	12.355174	6.662255	0							0.681707	0.873631
0.52609	36.107811	1.209124	12.355467	6.675522	0							0.683034	0.873631
0.527416	36.083984	1.211776	12.355641	6.688789	0							0.68436	0.873631
0.528743	36.061916	1.214429	12.355782	6.702056	0							0.685686	0.873631
0.530069	36.038525	1.217081	12.355931	6.715323	0							0.687013	0.873631
0.531395	36.014278	1.219734	12.356141	6.72859	0							0.688339	0.873631
0.532721	35.990074	1.222386	12.356327	6.741857	0							0.689665	0.873631
0.534048	35.965767	1.225039	12.356517	6.755124	0							0.690991	0.873631
0.535374	35.941505	1.227692	12.356679	6.768391	0							0.692318	0.873631
0.5367	35.917339	1.230344	12.35686	6.781657	0							0.693644	0.873631
0.538027	35.895004	1.232997	12.356958	6.794924	0							0.69497	0.873631
0.539353	35.871593	1.235649	12.357019	6.808191	0							0.696297	0.873631
0.540679	35.847111	1.238302	12.357162	6.821458	0							0.697623	0.873631
0.542005	35.822556	1.240954	12.35728	6.834725	0							0.698949	0.873631
0.543332	35.798008	1.243607	12.357367	6.847992	0							0.700275	0.873631
0.544658	35.773399	1.24626	12.357538	6.861259	0							0.701602	0.873631
0.545984	35.748817	1.248912	12.357669	6.874526	0							0.702928	0.873631
0.547311	35.725574	1.251565	12.357805	6.887793	0							0.704254	0.873631
0.548637	35.703053	1.254217	12.357911	6.90106	0							0.70558	0.873631
0.549963	35.679852	1.25687	12.357965	6.914327	0							0.706907	0.873631
0.551289	35.656277	1.259522	12.35807	6.927594	0							0.708233	0.873631
0.552616	35.63279	1.262175	12.358192	6.94086	0							0.709559	0.873631
0.553942	35.609276	1.264827	12.358263	6.954127	0							0.710886	0.873631
0.555268	35.586891	1.26748	12.358316	6.967394	0							0.712212	0.873631
0.556594	35.565907	1.270133	12.358432	6.980661	0							0.713538	0.873631
0.557921	35.544819	1.272785	12.35849	6.993928	0							0.714864	0.873631
0.559247	35.521965	1.275438	12.358496	7.007195	0							0.716191	0.873631
0.560573	35.497993	1.27809	12.358585	7.020462	0							0.717517	0.873631
0.5619	35.474026	1.280743	12.358669	7.033729	0							0.718843	0.873631
0.563226	35.450039	1.283395	12.358774	7.046996	0							0.72017	0.873631
0.564552	35.426052	1.286048	12.358922	7.060263	0							0.721496	0.873631
0.565878	35.402519	1.2887	12.359109	7.07353	0							0.722822	0.873631
0.567205	35.380527	1.291353	12.359179	7.086797	0							0.724148	0.873631
0.568531	35.358002	1.294006	12.359314	7.100063	0							0.725475	0.873631
0.569857	35.333748	1.296658	12.359365	7.11333	0							0.726801	0.873631
0.571184	35.30954	1.299311	12.359406	7.126597	0							0.728127	0.873631
0.57251	35.285316	1.301963	12.359413	7.139864	0							0.729454	0.873631
0.573836	35.261097	1.304616	12.359401	7.153131	0							0.73078	0.873631
0.575162	35.236851	1.307268	12.359385	7.166398	0							0.732106	0.873631
0.576489	35.214489	1.309921	12.359321	7.179665	0							0.733432	0.873631
0.577815	35.193043	1.312573	12.359318	7.192932	0							0.734759	0.873631
0.579141	35.169903	1.315226	12.359313	7.206199	0							0.736085	0.873631
0.580468	35.146214	1.317879	12.359329	7.219466	0							0.737411	0.873631
0.581794	35.122581	1.320531	12.359303	7.232733	0							0.738737	0.873631
0.58312	35.098961	1.323184	12.359298	7.246	0							0.740064	0.873631
0.584446	35.075272	1.325836	12.359318	7.259267	0							0.74139	0.873631
0.585773	35.052433	1.328489	12.35931	7.272533	0							0.742716	0.873631
0.587099	35.030624	1.331141	12.359326	7.2858	0							0.744043	0.873631
0.588425	35.008194	1.333794	12.359348	7.299067	0							0.745369	0.873631
0.589751	34.984905	1.336447	12.359447	7.312335	0							0.746695	0.873631
0.591078	34.961601	1.339099	12.359529	7.325601	0							0.748021	0.873631
0.592404	34.938332	1.341752	12.359563	7.338868	0							0.749348	0.873631
0.59373	34.915077	1.344404	12.359665	7.352135	0							0.750674	0.873631
0.595057	34.892097	1.347057	12.359814	7.365402	0							0.752	0.873631
0.596383	34.870667	1.349709	12.359987	7.378669	0							0.753327	0.873631
0.597709	34.849216	1.352362	12.36017	7.391936	0							0.754653	0.873631
0.599035	34.826195	1.355014	12.360357	7.405203	0							0.755979	0.873631
0.600362	34.803185	1.357667	12.360556	7.41847	0							0.757305	0.873631
0.601688	34.780151	1.360319	12.360771	7.431736	0							0.758632	0.873631
0.603014	34.757111	1.362972	12.360925	7.445004	0							0.759958	0.873631
0.604341	34.734077	1.365625	12.361124	7.458271	0							0.761284	0.873631
0.605667	34.712524	1.368277	12.361379	7.471538	0							0.76261	0.873631
0.606993	34.691391	1.37093	12.361578	7.484804	0							0.763937	0.873631
0.608319	34.669434	1.373582	12.36174	7.498071	0							0.765263	0.873631
0.609646	34.648399	1.376235	12.361908	7.511338	0							0.766589	0.873631
0.610972	34.627014	1.378887	12.362041	7.524605	0							0.767916	0.873631
0.612298	34.604202	1.38154	12.362069	7.537872	0							0.769242	0.873631
0.613625	34.581421	1.384193	12.362134	7.551139	0							0.770568	0.873631
0.614951	34.559097	1.386845	12.362201	7.564406	0							0.771894	0.873631
0.616277	34.537731	1.389498	12.36232	7.577673	0							0.773221	0.873631
0.617603	34.515537	1.39215	12.362427	7.59094	0							0.774547	0.873631
0.61893	34.492481	1.394803	12.362573	7.604207	0							0.775873	0.873631
0.620256	34.469501	1.397455	12.362696	7.617474	0							0.7772	0.873631
0.621582	34.446449	1.400108	12.362773	7.630741	0							0.778526	0.873631
0.622908	34.423428	1.40276	12.362803	7.644007	0							0.779852	0.873631
0.624235	34.400795	1.405413	12.362864	7.657274	0							0.781178	0.873631
0.625561	34.37962	1.408066	12.362865	7.670541	0							0.782505	0.873631
0.626887	34.358791	1.410718	12.362878	7.683808	0							0.783831	0.873631
0.628214	34.335854	1.413371	12.362977	7.697075	0							0.785157	0.873631
0.62954	34.312912	1.416023	12.363081	7.710342	0							0.786484	0.873631
0.630866	34.290012	1.418676	12.363202	7.723609	0							0.78781	0.873631
0.632192	34.267097	1.421328	12.363331	7.736876	0							0.789136	0.873631
0.633519	34.244198	1.423981	12.363488	7.750143	0							0.790462	0.873631
0.634845	34.222252	1.426633	12.363623	7.76341	0							0.791789	0.873631
0.636171	34.201939	1.429286	12.363755	7.776677	0							0.793115	0.873631
0.637498	34.179405	1.431939	12.363914	7.789944	0							0.794441	0.873631
0.638824	34.15659	1.434591	12.364096	7.803211	0							0.795767	0.873631
0.64015	34.133728	1.437244	12.364311	7.816477	0							0.797094	0.873631
0.641476	34.110935	1.439896	12.364511	7.829744	0							0.79842	0.873631
0.642803	34.088146	1.442549	12.364715	7.843011	0							0.799746	0.873631
0.644129	34.065952	1.445201	12.364932	7.856278	0							0.801073	0.873631
0.645455	34.045357	1.447854	12.365167	7.869545	0							0.802399	0.873631
0.646782	34.024124	1.450506	12.36545	7.882812	0							0.803725	0.873631
0.648108	34.002102	1.453159	12.365756	7.896079	0							0.805051	0.873631
0.649434	33.980137	1.455812	12.366081	7.909346	0							0.806378	0.873631
0.65076	33.958118	1.458464	12.366391	7.922613	0							0.807704	0.873631
0.652087	33.936111	1.461117	12.36666	7.93588	0							0.80903	0.873631
0.653413	33.914532	1.463769	12.36691	7.949147	0							0.810357	0.873631
0.654739	33.894451	1.466422	12.367175	7.962413	0							0.811683	0.873631
0.656065	33.874134	1.469074	12.367461	7.975681	0							0.813009	0.873631
0.657392	33.850773	1.471727	12.367743	7.988947	0							0.814335	0.873631
0.658718	33.827377	1.47438	12.368041	8.002214	0							0.815662	0.873631
0.660044	33.804073	1.477032	12.368333	8.015482	0							0.816988	0.873631
0.661371	33.781136	1.479685	12.368583	8.028749	0							0.818314	0.873631
0.662697	33.759445	1.482337	12.368809	8.042016	0							0.819641	0.873631
0.664023	33.73864	1.48499	12.368989	8.055283	0							0.820967	0.873631
0.665349	33.718468	1.487642	12.369152	8.068549	0							0.822293	0.873631
0.666676	33.696499	1.490295	12.369349	8.081817	0							0.823619	0.873631
0.668002	33.674522	1.492947	12.369576	8.095083	0							0.824946	0.873631
0.669328	33.652561	1.4956	12.369759	8.10835	0							0.826272	0.873631
0.670654	33.630611	1.498253	12.369864	8.121617	0							0.827598	0.873631
0.671981	33.608635	1.500905	12.369958	8.134884	0							0.828924	0.873631
0.673307	33.586819	1.503558	12.370045	8.148151	0							0.830251	0.873631
0.674633	33.567623	1.50621	12.370138	8.161418	0							0.831577	0.873631
0.67596	33.546158	1.508863	12.370234	8.174685	0							0.832903	0.873631
0.677286	33.523735	1.511515	12.370287	8.187952	0							0.83423	0.873631
0.678612	33.501179	1.514168	12.370317	8.201219	0							0.835556	0.873631
0.679938	33.478668	1.51682	12.370394	8.214485	0							0.836882	0.873631
0.681265	33.456242	1.519473	12.370514	8.227753	0							0.838208	0.873631
0.682591	33.433899	1.522126	12.370574	8.241019	0							0.839535	0.873631
0.683917	33.413242	1.524778	12.370613	8.254287	0							0.840861	0.873631
0.685244	33.392536	1.527431	12.370651	8.267553	0							0.842187	0.873631
0.68657	33.370739	1.530083	12.370637	8.28082	0							0.843513	0.873631
0.687896	33.34898	1.532736	12.370654	8.294087	0							0.84484	0.873631
0.689222	33.327206	1.535388	12.370671	8.307354	0							0.846166	0.873631
0.690549	33.305454	1.538041	12.370639	8.320621	0							0.847492	0.873631
0.691875	33.283627	1.540693	12.370595	8.333888	0							0.848819	0.873631
0.693201	33.262707	1.543346	12.370601	8.347155	0							0.850145	0.873631
0.694528	33.243851	1.545999	12.370556	8.360422	0							0.851471	0.873631
0.695854	33.221664	1.548651	12.370476	8.373689	0							0.852798	0.873631
0.69718	33.199352	1.551304	12.370417	8.386955	0							0.854124	0.873631
0.698506	33.177158	1.553956	12.370392	8.400223	0							0.85545	0.873631
0.699833	33.15501	1.556609	12.370309	8.413489	0							0.856776	0.873631
0.701159	33.132751	1.559261	12.370204	8.426757	0							0.858103	0.873631
0.702485	33.110748	1.561914	12.370145	8.440023	0							0.859429	0.873631
0.703811	33.091377	1.564566	12.370157	8.45329	0							0.860755	0.873631
0.705138	33.070107	1.567219	12.370147	8.466558	0							0.862081	0.873631
0.706464	33.048752	1.569872	12.370069	8.479824	0							0.863408	0.873631
0.70779	33.027596	1.572524	12.36992	8.493091	0							0.864734	0.873631
0.709117	33.006233	1.575177	12.369849	8.506358	0							0.86606	0.873631
0.710443	32.985001	1.577829	12.369773	8.519625	0							0.867387	0.873631
0.711769	32.963707	1.580482	12.369728	8.532892	0							0.868713	0.873631
0.713095	32.943863	1.583134	12.369703	8.546159	0							0.870039	0.873631
0.714422	32.921947	1.585787	12.369814	8.559425	0							0.871365	0.873631
0.715748	32.900661	1.588439	12.36999	8.572693	0							0.872692	0.873631
0.717074	32.880184	1.591092	12.370157	8.585959	0							0.874018	0.873631
0.718401	32.857891	1.593745	12.370336	8.599226	0							0.875344	0.873631
0.719727	32.835239	1.596397	12.370501	8.612494	0							0.87667	0.873631
0.721053	32.812557	1.59905	12.370649	8.62576	0							0.877997	0.873631
0.722379	32.790321	1.601702	12.37074	8.639028	0							0.879323	0.873631
0.723706	32.770405	1.604355	12.370789	8.652294	0							0.880649	0.873631
0.725032	32.749542	1.607007	12.370811	8.665561	0							0.881976	0.873631
0.726358	32.728516	1.60966	12.370803	8.678828	0							0.883302	0.873631
0.727684	32.707516	1.612313	12.37074	8.692095	0							0.884628	0.873631
0.729011	32.686504	1.614965	12.370678	8.705361	0							0.885954	0.873631
0.730337	32.665501	1.617618	12.370596	8.718629	0							0.887281	0.873631
0.731663	32.644466	1.62027	12.370578	8.731895	0							0.888607	0.873631
0.73299	32.625084	1.622923	12.370584	8.745163	0							0.889933	0.873631
0.734316	32.603573	1.625575	12.370538	8.75843	0							0.89126	0.873631
0.735642	32.581665	1.628228	12.370561	8.771696	0							0.892586	0.873631
0.736968	32.559723	1.63088	12.370573	8.784964	0							0.893912	0.873631
0.738295	32.537861	1.633533	12.370623	8.79823	0							0.895238	0.873631
0.739621	32.51593	1.636186	12.370732	8.811497	0							0.896565	0.873631
0.740947	32.494026	1.638838	12.370785	8.824764	0							0.897891	0.873631
0.742274	32.474323	1.641491	12.370858	8.838031	0							0.899217	0.873631
0.7436	32.453995	1.644143	12.370894	8.851298	0							0.900544	0.873631
0.744926	32.432846	1.646796	12.371018	8.864565	0							0.90187	0.873631
0.746252	32.411434	1.649448	12.371161	8.877831	0							0.903196	0.873631
0.747579	32.39006	1.652101	12.371275	8.891099	0							0.904522	0.873631
0.748905	32.368721	1.654753	12.371337	8.904366	0							0.905849	0.873631
0.750231	32.347359	1.657406	12.371393	8.917633	0							0.907175	0.873631
0.751558	32.327003	1.660059	12.371444	8.9309	0							0.908501	0.873631
0.752884	32.306629	1.662711	12.371578	8.944166	0							0.909827	0.873631
0.75421	32.285065	1.665364	12.371734	8.957434	0							0.911154	0.873631
0.755536	32.263298	1.668016	12.371824	8.9707	0							0.91248	0.873631
0.756863	32.241562	1.670669	12.371957	8.983967	0							0.913806	0.873631
0.758189	32.219852	1.673321	12.372146	8.997234	0							0.915133	0.873631
0.759515	32.198063	1.675974	12.372319	9.010501	0							0.916459	0.873631
0.760841	32.176636	1.678627	12.372482	9.023768	0							0.917785	0.873631
0.762168	32.157692	1.681279	12.372609	9.037035	0							0.919111	0.873631
0.763494	32.136703	1.683932	12.372758	9.050302	0							0.920438	0.873631
0.76482	32.115265	1.686584	12.372902	9.063569	0							0.921764	0.873631
0.766147	32.093834	1.689237	12.373003	9.076836	0							0.92309	0.873631
0.767473	32.072525	1.691889	12.37316	9.090102	0							0.924417	0.873631
0.768799	32.052059	1.694542	12.373298	9.10337	0							0.925743	0.873631
0.770125	32.032589	1.697194	12.373468	9.116636	0							0.927069	0.873631
0.771452	32.01355	1.699847	12.373589	9.129904	0							0.928395	0.873631
0.772778	31.992704	1.7025	12.373647	9.14317	0							0.929722	0.873631
0.774104	31.970879	1.705152	12.373717	9.156437	0							0.931048	0.873631
0.775431	31.94907	1.707805	12.373816	9.169704	0							0.932374	0.873631
0.776757	31.927242	1.710457	12.373979	9.182971	0							0.9337	0.873631
0.778083	31.90546	1.71311	12.374075	9.196238	0							0.935027	0.873631
0.779409	31.883625	1.715762	12.374143	9.209505	0							0.936353	0.873631
0.780736	31.863781	1.718415	12.374295	9.222772	0							0.937679	0.873631
0.782062	31.844398	1.721067	12.374409	9.236039	0							0.939006	0.873631
0.783388	31.824619	1.72372	12.374587	9.249306	0							0.940332	0.873631
0.784715	31.804787	1.726372	12.374703	9.262572	0							0.941658	0.873631
0.786041	31.784929	1.729025	12.374833	9.27584	0							0.942984	0.873631
0.787367	31.76506	1.731678	12.375005	9.289106	0							0.944311	0.873631
0.788693	31.745121	1.73433	12.375188	9.302373	0							0.945637	0.873631
0.79002	31.726206	1.736983	12.375321	9.31564	0							0.946963	0.873631
0.791346	31.707375	1.739635	12.37543	9.328907	0							0.94829	0.873631
0.792672	31.687609	1.742288	12.375577	9.342175	0							0.949616	0.873631
0.793998	31.667498	1.74494	12.375845	9.355441	0							0.950942	0.873631
0.795325	31.647335	1.747593	12.375959	9.368708	0							0.952268	0.873631
0.796651	31.627214	1.750246	12.376041	9.381975	0							0.953595	0.873631
0.797977	31.607126	1.752898	12.376032	9.395242	0							0.954921	0.873631
0.799304	31.586983	1.755551	12.37606	9.408508	0							0.956247	0.873631
0.80063	31.568083	1.758203	12.376023	9.421776	0							0.957574	0.873631
0.801956	31.548409	1.760856	12.375986	9.435042	0							0.9589	0.873631
0.803282	31.527815	1.763508	12.376073	9.44831	0							0.960226	0.873631
0.804609	31.50725	1.766161	12.376194	9.461576	0							0.961552	0.873631
0.805935	31.486763	1.768813	12.376226	9.474843	0							0.962879	0.873631
0.807261	31.466167	1.771466	12.376339	9.488111	0							0.964205	0.873631
0.808588	31.445631	1.774119	12.37641	9.501377	0							0.965531	0.873631
0.809914	31.426466	1.776771	12.376422	9.514645	0							0.966857	0.873631
0.81124	31.407286	1.779424	12.376539	9.527911	0							0.968184	0.873631
0.812566	31.387377	1.782076	12.376613	9.541178	0							0.96951	0.873631
0.813893	31.367277	1.784729	12.376711	9.554445	0							0.970836	0.873631
0.815219	31.347092	1.787381	12.376694	9.567712	0							0.972163	0.873631
0.816545	31.326965	1.790034	12.376816	9.580978	0							0.973489	0.873631
0.817872	31.306822	1.792686	12.376948	9.594246	0							0.974815	0.873631
0.819198	31.287577	1.795339	12.377111	9.607512	0							0.976141	0.873631
0.820524	31.268484	1.797992	12.377304	9.62078	0							0.977468	0.873631
0.82185	31.248732	1.800644	12.377484	9.634047	0							0.978794	0.873631
0.823177	31.229412	1.803297	12.377544	9.647313	0							0.98012	0.873631
0.824503	31.209635	1.805949	12.377587	9.660581	0							0.981447	0.873631
0.825829	31.188667	1.808602	12.377645	9.673847	0							0.982773	0.873631
0.827155	31.167635	1.811254	12.377738	9.687114	0							0.984099	0.873631
0.828482	31.146917	1.813907	12.377721	9.700381	0							0.985425	0.873631
0.829808	31.127769	1.81656	12.377755	9.713648	0							0.986752	0.873631
0.831134	31.109598	1.819212	12.377838	9.726915	0							0.988078	0.873631
0.832461	31.090874	1.821865	12.377853	9.740182	0							0.989404	0.873631
0.833787	31.072147	1.824517	12.377838	9.753448	0							0.990731	0.873631
0.835113	31.053448	1.82717	12.377818	9.766716	0							0.992057	0.873631
0.836439	31.034777	1.829822	12.377822	9.779983	0							0.993383	0.873631
0.837766	31.016071	1.832475	12.377714	9.793249	0							0.994709	0.873631
0.839092	30.998571	1.835127	12.377647	9.806517	0							0.996036	0.873631
0.840418	30.981503	1.83778	12.377591	9.819783	0							0.997362	0.873631
0.841744	30.962826	1.840433	12.377537	9.833051	0							0.998688	0.873631
0.843071	30.943804	1.843085	12.377527	9.846317	0							1.000014	0.873631
0.844397	30.924759	1.845738	12.377589	9.859584	0							1.001341	0.873631
0.845723	30.905766	1.84839	12.377557	9.872851	0							1.002667	0.873631
0.84705	30.886763	1.851043	12.377425	9.886118	0							1.003993	0.873631
0.848376	30.868484	1.853695	12.377326	9.899384	0							1.00532	0.873631
0.849702	30.850315	1.856348	12.377256	9.912652	0							1.006646	0.873631
0.851028	30.830624	1.859	12.377242	9.925919	0							1.007972	0.873631
0.852355	30.810358	1.861653	12.377221	9.939186	0							1.009298	0.873631
0.853681	30.790087	1.864306	12.377171	9.952453	0							1.010625	0.873631
0.855007	30.769873	1.866958	12.377088	9.965719	0							1.011951	0.873631
0.856334	30.749664	1.869611	12.37692	9.978987	0							1.013277	0.873631
0.85766	30.730375	1.872263	12.37676	9.992253	0							1.014603	0.873631
0.858986	30.712009	1.874916	12.376666	10.00552	0							1.01593	0.873631
0.860312	30.692747	1.877568	12.376526	10.018787	0							1.017256	0.873631
0.861639	30.672842	1.880221	12.376456	10.032054	0							1.018582	0.873631
0.862965	30.65292	1.882873	12.376393	10.045321	0							1.019909	0.873631
0.864291	30.633017	1.885526	12.376309	10.058588	0							1.021235	0.873631
0.865618	30.613117	1.888178	12.376289	10.071855	0							1.022561	0.873631
0.866944	30.593594	1.890831	12.376252	10.085122	0							1.023888	0.873631
0.86827	30.575102	1.893484	12.376214	10.098389	0							1.025214	0.873631
0.869596	30.55641	1.896136	12.376202	10.111656	0							1.02654	0.873631
0.870923	30.536674	1.898789	12.376227	10.124923	0							1.027866	0.873631
0.872249	30.516926	1.901441	12.376215	10.138189	0							1.029193	0.873631
0.873575	30.497221	1.904094	12.376241	10.151457	0							1.030519	0.873631
0.874902	30.477869	1.906747	12.37625	10.164723	0							1.031845	0.873631
0.876228	30.45949	1.909399	12.376285	10.17799	0							1.033171	0.873631
0.877554	30.441868	1.912052	12.376248	10.191257	0							1.034498	0.873631
0.87888	30.423716	1.914704	12.37621	10.204524	0							1.035824	0.873631
0.880207	30.404087	1.917357	12.376249	10.217792	0							1.03715	0.873631
0.881533	30.384418	1.920009	12.376257	10.231058	0							1.038477	0.873631
0.882859	30.36475	1.922662	12.376223	10.244325	0							1.039803	0.873631
0.884185	30.345142	1.925314	12.37616	10.257592	0							1.041129	0.873631
0.885512	30.325525	1.927967	12.37606	10.270859	0							1.042455	0.873631
0.886838	30.306292	1.93062	12.375998	10.284125	0							1.043782	0.873631
0.888164	30.288481	1.933272	12.37594	10.297393	0							1.045108	0.873631
0.889491	30.270706	1.935925	12.375855	10.310659	0							1.046434	0.873631
0.890817	30.252039	1.938577	12.375849	10.323927	0							1.04776	0.873631
0.892143	30.233465	1.94123	12.375867	10.337193	0							1.049087	0.873631
0.893469	30.214867	1.943882	12.37587	10.35046	0							1.050413	0.873631
0.894796	30.196209	1.946535	12.375896	10.363728	0							1.051739	0.873631
0.896122	30.177639	1.949187	12.375945	10.376994	0							1.053066	0.873631
0.897448	30.159296	1.95184	12.375946	10.390261	0							1.054392	0.873631
0.898775	30.140217	1.954492	12.375911	10.403528	0							1.055718	0.873631
0.900101	30.119717	1.957145	12.37589	10.416795	0							1.057045	0.873631
0.901427	30.099312	1.959798	12.375851	10.430062	0							1.058371	0.873631
0.902753	30.078806	1.96245	12.375785	10.443329	0							1.059697	0.873631
0.90408	30.058268	1.965103	12.375758	10.456595	0							1.061023	0.873631
0.905406	30.037827	1.967755	12.375766	10.469863	0							1.06235	0.873631
0.906732	30.017975	1.970408	12.375763	10.48313	0							1.063676	0.873631
0.908059	29.999437	1.97306	12.37579	10.496396	0							1.065002	0.873631
0.909385	29.979298	1.975713	12.375847	10.509664	0							1.066328	0.873631
0.910711	29.959091	1.978366	12.37593	10.52293	0							1.067655	0.873631
0.912037	29.938971	1.981018	12.375962	10.536198	0							1.068981	0.873631
0.913364	29.9188	1.983671	12.375983	10.549464	0							1.070307	0.873631
0.91469	29.898581	1.986323	12.376065	10.562731	0							1.071634	0.873631
0.916016	29.878922	1.988976	12.376121	10.575998	0							1.07296	0.873631
0.917342	29.860817	1.991628	12.376134	10.589265	0							1.074286	0.873631
0.918669	29.842094	1.994281	12.376156	10.602532	0							1.075612	0.873631
0.919995	29.822601	1.996933	12.376184	10.615799	0							1.076939	0.873631
0.921321	29.803085	1.999586	12.376232	10.629066	0							1.078265	0.873631
0.922647	29.78356	2.002239	12.376323	10.642333	0							1.079591	0.873631
0.923974	29.764044	2.004891	12.376408	10.6556	0							1.080917	0.873631
0.9253	29.744888	2.007544	12.376458	10.668866	0							1.082244	0.873631
0.926626	29.727232	2.010196	12.376499	10.682134	0							1.08357	0.873631
0.927953	29.709618	2.012849	12.376561	10.6954	0							1.084896	0.873631
0.929279	29.690853	2.015501	12.37663	10.708668	0							1.086223	0.873631
0.930605	29.673128	2.018154	12.376698	10.721934	0							1.087549	0.873631
0.931931	29.653547	2.020807	12.376778	10.735201	0							1.088875	0.873631
0.933258	29.63382	2.023459	12.376811	10.748468	0							1.090201	0.873631
0.934584	29.614079	2.026112	12.376812	10.761735	0							1.091528	0.873631
0.93591	29.595634	2.028764	12.376823	10.775002	0							1.092854	0.873631
0.937237	29.578865	2.031417	12.376822	10.788269	0							1.09418	0.873631
0.938563	29.559929	2.034069	12.376843	10.801536	0							1.095507	0.873631
0.939889	29.54067	2.036722	12.376856	10.814803	0							1.096833	0.873631
0.941215	29.521488	2.039375	12.376854	10.82807	0							1.098159	0.873631
0.942542	29.502272	2.042027	12.37685	10.841336	0							1.099485	0.873631
0.943868	29.48311	2.04468	12.376849	10.854604	0							1.100812	0.873631
0.945194	29.464268	2.047332	12.37685	10.86787	0							1.102138	0.873631
0.946521	29.447666	2.049985	12.376822	10.881137	0							1.103464	0.873631
0.947847	29.429201	2.052637	12.3768	10.894404	0							1.10479	0.873631
0.949173	29.410265	2.05529	12.376732	10.907671	0							1.106117	0.873631
0.950499	29.391312	2.057942	12.3767	10.920938	0							1.107443	0.873631
0.951826	29.372364	2.060595	12.37665	10.934205	0							1.108769	0.873631
0.953152	29.353344	2.063247	12.376577	10.947472	0							1.110096	0.873631
0.954478	29.334412	2.0659	12.376525	10.960739	0							1.111422	0.873631
0.955804	29.31708	2.068553	12.376417	10.974006	0							1.112748	0.873631
0.957131	29.300365	2.071205	12.376279	10.987272	0							1.114074	0.873631
0.958457	29.280989	2.073858	12.376113	11.00054	0							1.115401	0.873631
0.959783	29.261551	2.07651	12.375939	11.013806	0							1.116727	0.873631
0.96111	29.242193	2.079163	12.375732	11.027074	0							1.118053	0.873631
0.962436	29.222866	2.081815	12.375507	11.04034	0							1.11938	0.873631
0.963762	29.203531	2.084468	12.375306	11.053607	0							1.120706	0.873631
0.965088	29.185398	2.087121	12.375184	11.066875	0							1.122032	0.873631
0.966415	29.169167	2.089773	12.375061	11.080141	0							1.123358	0.873631
0.967741	29.151331	2.092426	12.374871	11.093408	0							1.124685	0.873631
0.969067	29.13295	2.095078	12.374673	11.106675	0							1.126011	0.873631
0.970394	29.114525	2.097731	12.374466	11.119942	0							1.127337	0.873631
0.97172	29.09613	2.100383	12.374292	11.133209	0							1.128664	0.873631
0.973046	29.077677	2.103036	12.374186	11.146476	0							1.12999	0.873631
0.974372	29.059237	2.105688	12.374113	11.159742	0							1.131316	0.873631
0.975699	29.043585	2.108341	12.373979	11.17301	0							1.132642	0.873631
0.977025	29.027229	2.110994	12.373899	11.186276	0							1.133969	0.873631
0.978351	29.009142	2.113646	12.373716	11.199544	0							1.135295	0.873631
0.979678	28.991056	2.116299	12.373674	11.212811	0							1.136621	0.873631
0.981004	28.97304	2.118951	12.373681	11.226077	0							1.137947	0.873631
0.98233	28.955648	2.121604	12.373651	11.239345	0							1.139274	0.873631
0.983656	28.939533	2.124256	12.373581	11.252611	0							1.1406	0.873631
0.984983	28.923231	2.126909	12.373554	11.265878	0							1.141926	0.873631
0.986309	28.907286	2.129561	12.373523	11.279145	0							1.143253	0.873631
0.987635	28.88929	2.132214	12.373506	11.292412	0							1.144579	0.873631
0.988961	28.870953	2.134866	12.37346	11.305679	0							1.145905	0.873631
0.990288	28.852541	2.137519	12.373458	11.318946	0							1.147231	0.873631
0.991614	28.834095	2.140172	12.373427	11.332212	0							1.148558	0.873631
0.99294	28.815674	2.142824	12.373392	11.34548	0							1.149884	0.873631
0.994267	28.797792	2.145477	12.373385	11.358747	0							1.15121	0.873631
0.995593	28.782036	2.148129	12.373364	11.372013	0							1.152537	0.873631
0.996919	28.764631	2.150782	12.373504	11.385281	0							1.153863	0.873631
0.998245	28.746748	2.153435	12.373632	11.398547	0							1.155189	0.873631
0.999572	28.72892	2.156087	12.373717	11.411815	0							1.156515	0.873631
1.000898	28.710995	2.15874	12.37369	11.425081	0							1.157842	0.873631
1.002224	28.693169	2.161392	12.373742	11.438348	0							1.159168	0.873631
1.003551	28.67524	2.164045	12.373893	11.451615	0							1.160494	0.873631
1.004877	28.659222	2.166697	12.374002	11.464882	0							1.161821	0.873631
1.006203	28.642895	2.16935	12.374125	11.478148	0							1.163147	0.873631
1.007529	28.625128	2.172002	12.374218	11.491416	0							1.164473	0.873631
1.008856	28.607128	2.174655	12.374209	11.504683	0							1.165799	0.873631
1.010182	28.589106	2.177308	12.374202	11.51795	0							1.167126	0.873631
1.011508	28.570992	2.17996	12.374313	11.531217	0							1.168452	0.873631
1.012835	28.552954	2.182613	12.374393	11.544483	0							1.169778	0.873631
1.014161	28.536541	2.185265	12.374426	11.557751	0							1.171104	0.873631
1.015487	28.520735	2.187918	12.374448	11.571017	0							1.172431	0.873631
1.016813	28.503122	2.19057	12.374545	11.584284	0							1.173757	0.873631
1.01814	28.48452	2.193223	12.374627	11.597551	0							1.175083	0.873631
1.019466	28.465832	2.195875	12.374655	11.610818	0							1.17641	0.873631
1.020792	28.447157	2.198528	12.374723	11.624085	0							1.177736	0.873631
1.022118	28.428438	2.20118	12.374785	11.637352	0							1.179062	0.873631
1.023445	28.409975	2.203833	12.374818	11.650619	0							1.180388	0.873631
1.024771	28.393702	2.206486	12.374865	11.663886	0							1.181715	0.873631
1.026097	28.377594	2.209138	12.374862	11.677153	0							1.183041	0.873631
1.027424	28.359564	2.211791	12.374856	11.690419	0							1.184367	0.873631
1.02875	28.341118	2.214443	12.374964	11.703687	0							1.185694	0.873631
1.030076	28.322594	2.217096	12.374931	11.716953	0							1.18702	0.873631
1.031402	28.30406	2.219748	12.374994	11.730221	0							1.188346	0.873631
1.032729	28.285591	2.222401	12.375086	11.743487	0							1.189672	0.873631
1.034055	28.268293	2.225054	12.375131	11.756754	0							1.190999	0.873631
1.035381	28.252295	2.227706	12.375131	11.770021	0							1.192325	0.873631
1.036708	28.236017	2.230359	12.375179	11.783288	0							1.193651	0.873631
1.038034	28.218052	2.233011	12.375257	11.796556	0							1.194978	0.873631
1.03936	28.199032	2.235664	12.375374	11.809822	0							1.196304	0.873631
1.040686	28.179914	2.238316	12.375478	11.823089	0							1.19763	0.873631
1.042013	28.160778	2.240969	12.375538	11.836356	0							1.198956	0.873631
1.043339	28.142097	2.243621	12.375614	11.849623	0							1.200283	0.873631
1.044665	28.124739	2.246274	12.375689	11.862889	0							1.201609	0.873631
1.045992	28.107088	2.248927	12.375736	11.876157	0							1.202935	0.873631
1.047318	28.088226	2.251579	12.375824	11.889423	0							1.204261	0.873631
1.048644	28.069012	2.254232	12.375941	11.902691	0							1.205588	0.873631
1.04997	28.049818	2.256884	12.375944	11.915957	0							1.206914	0.873631
1.051297	28.030581	2.259537	12.375948	11.929224	0							1.20824	0.873631
1.052623	28.011532	2.262189	12.376021	11.942492	0							1.209567	0.873631
1.053949	27.99415	2.264842	12.37608	11.955758	0							1.210893	0.873631
1.055275	27.977448	2.267494	12.376136	11.969025	0							1.212219	0.873631
1.056602	27.959433	2.270147	12.376162	11.982292	0							1.213545	0.873631
1.057928	27.940645	2.272799	12.376222	11.995559	0							1.214872	0.873631
1.059254	27.921841	2.275452	12.376401	12.008826	0							1.216198	0.873631
1.060581	27.903078	2.278105	12.376498	12.022093	0							1.217524	0.873631
1.061907	27.884285	2.280757	12.376599	12.035359	0							1.21885	0.873631
1.063233	27.867014	2.28341	12.376661	12.048627	0							1.220177	0.873631
1.064559	27.850773	2.286062	12.376688	12.061893	0							1.221503	0.873631
1.065886	27.833019	2.288715	12.376726	12.07516	0							1.222829	0.873631
1.067212	27.814142	2.291368	12.37681	12.088428	0							1.224156	0.873631
1.068538	27.79521	2.29402	12.376874	12.101694	0							1.225482	0.873631
1.069865	27.776228	2.296673	12.376966	12.114962	0							1.226808	0.873631
1.071191	27.757273	2.299325	12.37707	12.128228	0							1.228135	0.873631
1.072517	27.738932	2.301978	12.377117	12.141495	0							1.229461	0.873631
1.073843	27.721977	2.30463	12.377184	12.154762	0							1.230787	0.873631
1.07517	27.704445	2.307283	12.377225	12.168029	0							1.232113	0.873631
1.076496	27.685549	2.309935	12.377272	12.181295	0							1.23344	0.873631
1.077822	27.666285	2.312588	12.377294	12.194563	0							1.234766	0.873631
1.079149	27.646973	2.315241	12.377336	12.207829	0							1.236092	0.873631
1.080475	27.627684	2.317893	12.377433	12.221097	0							1.237418	0.873631
1.081801	27.608427	2.320546	12.377449	12.234364	0							1.238745	0.873631
1.083127	27.590641	2.323198	12.377495	12.24763	0							1.240071	0.873631
1.084454	27.573509	2.325851	12.377589	12.260898	0							1.241397	0.873631
1.08578	27.55551	2.328503	12.377644	12.274164	0							1.242724	0.873631
1.087106	27.537083	2.331156	12.377666	12.287431	0							1.24405	0.873631
1.088432	27.518953	2.333808	12.377611	12.300698	0							1.245376	0.873631
1.089759	27.501892	2.336461	12.377559	12.313965	0							1.246702	0.873631
1.091085	27.484777	2.339113	12.377502	12.327232	0							1.248029	0.873631
1.092411	27.466751	2.341766	12.37752	12.340499	0							1.249355	0.873631
1.093738	27.449604	2.344419	12.377498	12.353765	0							1.250681	0.873631
1.095064	27.432915	2.347071	12.377426	12.367033	0							1.252007	0.873631
1.09639	27.415293	2.349724	12.377378	12.3803	0							1.253334	0.873631
1.097716	27.39765	2.352376	12.377349	12.393567	0							1.25466	0.873631
1.099043	27.379972	2.355029	12.377306	12.406834	0							1.255986	0.873631
1.100369	27.362339	2.357682	12.377223	12.4201	0							1.257313	0.873631
1.101695	27.344723	2.360334	12.377093	12.433368	0							1.258639	0.873631
1.103022	27.327942	2.362987	12.377084	12.446634	0							1.259965	0.873631
1.104348	27.311703	2.365639	12.37711	12.459901	0							1.261291	0.873631
1.105674	27.294054	2.368292	12.377157	12.473168	0							1.262618	0.873631
1.107	27.275984	2.370944	12.377235	12.486435	0							1.263944	0.873631
1.108327	27.257853	2.373597	12.377308	12.499702	0							1.26527	0.873631
1.109653	27.239788	2.376249	12.377378	12.512969	0							1.266597	0.873631
1.110979	27.221708	2.378902	12.377394	12.526236	0							1.267923	0.873631
1.112305	27.204252	2.381554	12.377361	12.539503	0							1.269249	0.873631
1.113632	27.187593	2.384207	12.37725	12.55277	0							1.270575	0.873631
1.114958	27.170456	2.38686	12.377235	12.566036	0							1.271902	0.873631
1.116284	27.152769	2.389512	12.377256	12.579304	0							1.273228	0.873631
1.117611	27.135099	2.392165	12.377203	12.59257	0							1.274554	0.873631
1.118937	27.117403	2.394817	12.377161	12.605838	0							1.27588	0.873631
1.120263	27.099741	2.39747	12.377061	12.619104	0							1.277207	0.873631
1.121589	27.082308	2.400122	12.376917	12.632371	0							1.278533	0.873631
1.122916	27.065233	2.402775	12.376832	12.645638	0							1.279859	0.873631
1.124242	27.047804	2.405427	12.376842	12.658905	0							1.281186	0.873631
1.125568	27.029461	2.40808	12.376895	12.672172	0							1.282512	0.873631
1.126894	27.011131	2.410733	12.37692	12.685439	0							1.283838	0.873631
1.128221	26.992796	2.413385	12.376955	12.698706	0							1.285164	0.873631
1.129547	26.974483	2.416038	12.376927	12.711973	0							1.286491	0.873631
1.130873	26.956116	2.41869	12.376904	12.72524	0							1.287817	0.873631
1.1322	26.938688	2.421343	12.376897	12.738506	0							1.289143	0.873631
1.133526	26.922081	2.423995	12.376898	12.751774	0							1.29047	0.873631
1.134852	26.904276	2.426648	12.376948	12.76504	0							1.291796	0.873631
1.136178	26.88629	2.429301	12.377024	12.778307	0							1.293122	0.873631
1.137505	26.868261	2.431953	12.377132	12.791574	0							1.294448	0.873631
1.138831	26.850266	2.434606	12.37722	12.804841	0							1.295775	0.873631
1.140157	26.832298	2.437258	12.377256	12.818109	0							1.297101	0.873631
1.141484	26.815222	2.439911	12.377234	12.831375	0							1.298427	0.873631
1.14281	26.799833	2.442563	12.377224	12.844642	0							1.299754	0.873631
1.144136	26.784187	2.445216	12.377291	12.857909	0							1.30108	0.873631
1.145462	26.766214	2.447868	12.377354	12.871176	0							1.302406	0.873631
1.146789	26.747965	2.450521	12.377434	12.884443	0							1.303732	0.873631
1.148115	26.729734	2.453174	12.377522	12.89771	0							1.305059	0.873631
1.149441	26.711464	2.455826	12.377614	12.910976	0							1.306385	0.873631
1.150768	26.693455	2.458479	12.377745	12.924244	0							1.307711	0.873631
1.152094	26.676432	2.461131	12.377866	12.93751	0							1.309037	0.873631
1.15342	26.659668	2.463784	12.377882	12.950777	0							1.310364	0.873631
1.154746	26.641617	2.466436	12.377881	12.964045	0							1.31169	0.873631
1.156073	26.623526	2.469089	12.377955	12.977311	0							1.313016	0.873631
1.157399	26.6054	2.471741	12.378137	12.990579	0							1.314343	0.873631
1.158725	26.587336	2.474394	12.378346	13.003845	0							1.315669	0.873631
1.160051	26.569304	2.477046	12.378538	13.017112	0							1.316995	0.873631
1.161378	26.551918	2.479699	12.378654	13.030379	0							1.318321	0.873631
1.162704	26.53545	2.482352	12.378763	13.043646	0							1.319648	0.873631
1.16403	26.517389	2.485004	12.378878	13.056912	0							1.320974	0.873631
1.165357	26.499228	2.487657	12.378943	13.07018	0							1.3223	0.873631
1.166683	26.481014	2.490309	12.379036	13.083447	0							1.323627	0.873631
1.168009	26.462788	2.492962	12.379108	13.096714	0							1.324953	0.873631
1.169335	26.44463	2.495615	12.379178	13.109981	0							1.326279	0.873631
1.170662	26.42691	2.498267	12.379301	13.123247	0							1.327605	0.873631
1.171988	26.411085	2.50092	12.379417	13.136515	0							1.328932	0.873631
1.173314	26.394033	2.503572	12.379511	13.149781	0							1.330258	0.873631
1.174641	26.375929	2.506225	12.379632	13.163048	0							1.331584	0.873631
1.175967	26.357777	2.508877	12.379771	13.176315	0							1.332911	0.873631
1.177293	26.339636	2.51153	12.379947	13.189582	0							1.334237	0.873631
1.178619	26.321579	2.514182	12.380102	13.202849	0							1.335563	0.873631
1.179946	26.303656	2.516835	12.380211	13.216116	0							1.336889	0.873631
1.181272	26.286766	2.519487	12.38028	13.229383	0							1.338216	0.873631
1.182598	26.269581	2.52214	12.380325	13.24265	0							1.339542	0.873631
1.183925	26.25123	2.524793	12.380395	13.255917	0							1.340868	0.873631
1.185251	26.232914	2.527445	12.380508	13.269183	0							1.342194	0.873631
1.186577	26.214561	2.530098	12.380619	13.282451	0							1.343521	0.873631
1.187903	26.196213	2.53275	12.380666	13.295717	0							1.344847	0.873631
1.18923	26.178154	2.535403	12.380747	13.308985	0							1.346173	0.873631
1.190556	26.161615	2.538055	12.380838	13.322251	0							1.3475	0.873631
1.191882	26.14562	2.540708	12.380872	13.335518	0							1.348826	0.873631
1.193208	26.127558	2.54336	12.380887	13.348785	0							1.350152	0.873631
1.194535	26.109577	2.546013	12.380916	13.362052	0							1.351478	0.873631
1.195861	26.092117	2.548666	12.380959	13.375319	0							1.352805	0.873631
1.197187	26.076069	2.551318	12.380993	13.388586	0							1.354131	0.873631
1.198514	26.058371	2.553971	12.380997	13.401853	0							1.355457	0.873631
1.19984	26.04034	2.556623	12.380968	13.41512	0							1.356784	0.873631
1.201166	26.024355	2.559276	12.380902	13.428387	0							1.35811	0.873631
1.202492	26.006947	2.561929	12.380826	13.441653	0							1.359436	0.873631
1.203819	25.989384	2.564581	12.38074	13.454921	0							1.360762	0.873631
1.205145	25.971796	2.567234	12.380722	13.468187	0							1.362089	0.873631
1.206471	25.954111	2.569886	12.380737	13.481455	0							1.363415	0.873631
1.207798	25.936581	2.572539	12.380691	13.494721	0							1.364741	0.873631
1.209124	25.918957	2.575191	12.380583	13.507988	0							1.366068	0.873631
1.21045	25.903303	2.577844	12.380515	13.521255	0							1.367394	0.873631
1.211776	25.886177	2.580496	12.380475	13.534522	0							1.36872	0.873631
1.213103	25.868435	2.583149	12.38045	13.547789	0							1.370046	0.873631
1.214429	25.850567	2.585801	12.380454	13.561056	0							1.371373	0.873631
1.215755	25.832785	2.588454	12.380422	13.574323	0							1.372699	0.873631
1.217082	25.815004	2.591107	12.38037	13.58759	0							1.374025	0.873631
1.218408	25.797243	2.593759	12.380301	13.600857	0							1.375351	0.873631
1.219734	25.779839	2.596412	12.380183	13.614123	0							1.376678	0.873631
1.22106	25.762959	2.599064	12.380098	13.627391	0							1.378004	0.873631
1.222387	25.745453	2.601717	12.38004	13.640657	0							1.37933	0.873631
1.223713	25.727966	2.604369	12.37998	13.653924	0							1.380657	0.873631
1.225039	25.71031	2.607022	12.379867	13.667192	0							1.381983	0.873631
1.226365	25.692772	2.609674	12.379702	13.680458	0							1.383309	0.873631
1.227692	25.675228	2.612327	12.379599	13.693726	0							1.384635	0.873631
1.229018	25.657637	2.61498	12.379516	13.706992	0							1.385962	0.873631
1.230344	25.641588	2.617632	12.379472	13.720259	0							1.387288	0.873631
1.231671	25.623587	2.620285	12.379461	13.733526	0							1.388614	0.873631
1.232997	25.605501	2.622937	12.379398	13.746793	0							1.389941	0.873631
1.234323	25.587427	2.62559	12.379326	13.760059	0							1.391267	0.873631
1.235649	25.569466	2.628242	12.379214	13.773327	0							1.392593	0.873631
1.236976	25.551323	2.630895	12.379169	13.786593	0							1.393919	0.873631
1.238302	25.533297	2.633548	12.379142	13.799861	0							1.395246	0.873631
1.239628	25.517071	2.6362	12.379068	13.813128	0							1.396572	0.873631
1.240955	25.49988	2.638853	12.378973	13.826394	0							1.397898	0.873631
1.242281	25.482037	2.641505	12.3789	13.839662	0							1.399225	0.873631
1.243607	25.464231	2.644158	12.378867	13.852928	0							1.400551	0.873631
1.244933	25.446465	2.64681	12.378839	13.866195	0							1.401877	0.873631
1.24626	25.428589	2.649463	12.378741	13.879462	0							1.403203	0.873631
1.247586	25.410763	2.652115	12.378625	13.892729	0							1.40453	0.873631
1.248912	25.394121	2.654768	12.378541	13.905996	0							1.405856	0.873631
1.250239	25.379387	2.65742	12.37845	13.919263	0							1.407182	0.873631
1.251565	25.362858	2.660073	12.378409	13.932529	0							1.408508	0.873631
1.252891	25.345543	2.662726	12.378423	13.945797	0							1.409835	0.873631
1.254217	25.328112	2.665378	12.37837	13.959064	0							1.411161	0.873631
1.255544	25.310707	2.668031	12.378291	13.97233	0							1.412487	0.873631
1.25687	25.293249	2.670683	12.37825	13.985598	0							1.413814	0.873631
1.258196	25.276052	2.673336	12.378192	13.998864	0							1.41514	0.873631
1.259522	25.260443	2.675988	12.378082	14.012132	0							1.416466	0.873631
1.260849	25.243515	2.678641	12.377925	14.025398	0							1.417792	0.873631
1.262175	25.226089	2.681293	12.377832	14.038665	0							1.419119	0.873631
1.263501	25.208677	2.683946	12.37774	14.051932	0							1.420445	0.873631
1.264828	25.191244	2.686599	12.377681	14.065199	0							1.421771	0.873631
1.266154	25.173817	2.689251	12.377618	14.078466	0							1.423097	0.873631
1.26748	25.15637	2.691904	12.377454	14.091733	0							1.424424	0.873631
1.268806	25.140305	2.694556	12.377408	14.105	0							1.42575	0.873631
1.270133	25.123383	2.697209	12.377431	14.118267	0							1.427076	0.873631
1.271459	25.105595	2.699862	12.37739	14.131534	0							1.428403	0.873631
1.272785	25.087694	2.702514	12.377378	14.1448	0							1.429729	0.873631
1.274112	25.069714	2.705167	12.377357	14.158068	0							1.431055	0.873631
1.275438	25.051781	2.707819	12.377422	14.171334	0							1.432381	0.873631
1.276764	25.033834	2.710472	12.377475	14.184602	0							1.433708	0.873631
1.27809	25.017965	2.713124	12.377545	14.197868	0							1.435034	0.873631
1.279417	25.002104	2.715777	12.37758	14.211135	0							1.43636	0.873631
1.280743	24.984882	2.718429	12.377684	14.224402	0							1.437687	0.873631
1.282069	24.967266	2.721082	12.377709	14.237669	0							1.439013	0.873631
1.283395	24.949699	2.723734	12.377778	14.250936	0							1.440339	0.873631
1.284722	24.932108	2.726387	12.377777	14.264203	0							1.441665	0.873631
1.286048	24.914494	2.72904	12.377745	14.27747	0							1.442992	0.873631
1.287374	24.897741	2.731692	12.377631	14.290737	0							1.444318	0.873631
1.288701	24.881802	2.734345	12.377619	14.304004	0							1.445644	0.873631
1.290027	24.864538	2.736997	12.377608	14.31727	0							1.44697	0.873631
1.291353	24.846848	2.73965	12.377564	14.330538	0							1.448297	0.873631
1.292679	24.829079	2.742302	12.377548	14.343804	0							1.449623	0.873631
1.294006	24.811352	2.744955	12.377524	14.357071	0							1.450949	0.873631
1.295332	24.79361	2.747607	12.377475	14.370338	0							1.452276	0.873631
1.296658	24.776051	2.75026	12.377569	14.383605	0							1.453602	0.873631
1.297984	24.760292	2.752913	12.377516	14.396873	0							1.454928	0.873631
1.299311	24.744364	2.755565	12.377514	14.410139	0							1.456254	0.873631
1.300637	24.726471	2.758218	12.377588	14.423406	0							1.457581	0.873631
1.301963	24.708231	2.76087	12.377578	14.436673	0							1.458907	0.873631
1.30329	24.691359	2.763523	12.377558	14.44994	0							1.460233	0.873631
1.304616	24.674047	2.766176	12.377627	14.463206	0							1.46156	0.873631
1.305942	24.6558	2.768828	12.377697	14.476474	0							1.462886	0.873631
1.307269	24.638655	2.771481	12.377715	14.48974	0							1.464212	0.873631
1.308595	24.622742	2.774133	12.377806	14.503008	0							1.465538	0.873631
1.309921	24.606022	2.776786	12.377853	14.516274	0							1.466865	0.873631
1.311247	24.588531	2.779438	12.377929	14.529541	0							1.468191	0.873631
1.312574	24.570997	2.782091	12.377961	14.542809	0							1.469517	0.873631
1.3139	24.553493	2.784743	12.377987	14.556075	0							1.470844	0.873631
1.315226	24.536016	2.787396	12.378027	14.569343	0							1.47217	0.873631
1.316552	24.51906	2.790048	12.378002	14.582609	0							1.473496	0.873631
1.317879	24.502991	2.792701	12.37797	14.595876	0							1.474822	0.873631
1.319205	24.48632	2.795353	12.377991	14.609143	0							1.476149	0.873631
1.320531	24.46843	2.798006	12.378011	14.62241	0							1.477475	0.873631
1.321858	24.45014	2.800659	12.378047	14.635676	0							1.478801	0.873631
1.323184	24.431879	2.803311	12.378055	14.648944	0							1.480127	0.873631
1.32451	24.413572	2.805964	12.378029	14.66221	0							1.481454	0.873631
1.325836	24.395586	2.808616	12.378048	14.675478	0							1.48278	0.873631
1.327163	24.379156	2.811269	12.377955	14.688745	0							1.484106	0.873631
1.328489	24.363148	2.813921	12.377913	14.702011	0							1.485433	0.873631
1.329815	24.345873	2.816574	12.377876	14.715279	0							1.486759	0.873631
1.331141	24.328012	2.819227	12.377815	14.728545	0							1.488085	0.873631
1.332468	24.310112	2.821879	12.377835	14.741812	0							1.489411	0.873631
1.333794	24.292198	2.824532	12.377833	14.755079	0							1.490738	0.873631
1.33512	24.274345	2.827184	12.377833	14.768346	0							1.492064	0.873631
1.336447	24.257381	2.829837	12.377851	14.781613	0							1.49339	0.873631
1.337773	24.241514	2.832489	12.377849	14.79488	0							1.494717	0.873631
1.339099	24.224331	2.835142	12.377791	14.808146	0							1.496043	0.873631
1.340425	24.205833	2.837795	12.37773	14.821414	0							1.497369	0.873631
1.341752	24.187365	2.840447	12.377645	14.834681	0							1.498695	0.873631
1.343078	24.168856	2.8431	12.377629	14.847947	0							1.500022	0.873631
1.344404	24.150373	2.845752	12.377673	14.861215	0							1.501348	0.873631
1.345731	24.132725	2.848405	12.377683	14.874481	0							1.502674	0.873631
1.347057	24.116562	2.851057	12.377667	14.887749	0							1.504001	0.873631
1.348383	24.100595	2.85371	12.377659	14.901015	0							1.505327	0.873631
1.349709	24.083681	2.856362	12.377693	14.914282	0							1.506653	0.873631
1.351036	24.066324	2.859015	12.377725	14.927549	0							1.507979	0.873631
1.352362	24.048918	2.861667	12.377669	14.940816	0							1.509306	0.873631
1.353688	24.031525	2.86432	12.377624	14.954082	0							1.510632	0.873631
1.355015	24.014294	2.866973	12.377586	14.96735	0							1.511958	0.873631
1.356341	23.998989	2.869625	12.37758	14.980617	0							1.513284	0.873631
1.357667	23.984852	2.872278	12.377654	14.993884	0							1.514611	0.873631
1.358993	23.968664	2.87493	12.377775	15.007151	0							1.515937	0.873631
1.36032	23.950193	2.877583	12.377877	15.020417	0							1.517263	0.873631
1.361646	23.931704	2.880235	12.377956	15.033685	0							1.51859	0.873631
1.362972	23.913208	2.882888	12.377997	15.046951	0							1.519916	0.873631
1.364298	23.894712	2.88554	12.378014	15.060218	0							1.521242	0.873631
1.365625	23.876595	2.888193	12.37806	15.073485	0							1.522568	0.873631
1.366951	23.859949	2.890846	12.378195	15.086752	0							1.523895	0.873631
1.368277	23.844254	2.893498	12.37835	15.100019	0							1.525221	0.873631
1.369604	23.827278	2.896151	12.378448	15.113286	0							1.526547	0.873631
1.37093	23.809641	2.898803	12.378558	15.126553	0							1.527874	0.873631
1.372256	23.79204	2.901456	12.378696	15.13982	0							1.5292	0.873631
1.373582	23.774452	2.904109	12.378828	15.153087	0							1.530526	0.873631
1.374909	23.756901	2.906761	12.37893	15.166354	0							1.531852	0.873631
1.376235	23.740101	2.909414	12.379023	15.179621	0							1.533179	0.873631
1.377561	23.724192	2.912066	12.379125	15.192887	0							1.534505	0.873631
1.378888	23.707081	2.914719	12.379161	15.206155	0							1.535831	0.873631
1.380214	23.688772	2.917371	12.379228	15.219421	0							1.537158	0.873631
1.38154	23.670424	2.920024	12.379228	15.232688	0							1.538484	0.873631
1.382866	23.652073	2.922676	12.379214	15.245955	0							1.53981	0.873631
1.384193	23.633778	2.925329	12.379236	15.259222	0							1.541136	0.873631
1.385519	23.616098	2.927981	12.379243	15.27249	0							1.542463	0.873631
1.386845	23.599928	2.930634	12.379208	15.285756	0							1.543789	0.873631
1.388172	23.583675	2.933287	12.379173	15.299023	0							1.545115	0.873631
1.389498	23.566193	2.935939	12.37913	15.31229	0							1.546441	0.873631
1.390824	23.548378	2.938592	12.37911	15.325557	0							1.547768	0.873631
1.39215	23.530584	2.941244	12.379019	15.338823	0							1.549094	0.873631
1.393477	23.512789	2.943897	12.378886	15.352091	0							1.55042	0.873631
1.394803	23.495325	2.946549	12.378749	15.365357	0							1.551747	0.873631
1.396129	23.478981	2.949202	12.378639	15.378625	0							1.553073	0.873631
1.397455	23.463203	2.951854	12.378479	15.391891	0							1.554399	0.873631
1.398782	23.446247	2.954507	12.378303	15.405158	0							1.555725	0.873631
1.400108	23.428482	2.95716	12.378213	15.418426	0							1.557052	0.873631
1.401434	23.41074	2.959812	12.378082	15.431692	0							1.558378	0.873631
1.402761	23.392981	2.962465	12.37793	15.444959	0							1.559704	0.873631
1.404087	23.375168	2.965117	12.377808	15.458226	0							1.561031	0.873631
1.405413	23.358435	2.96777	12.377634	15.471493	0							1.562357	0.873631
1.406739	23.343714	2.970422	12.377439	15.48476	0							1.563683	0.873631
1.408066	23.328289	2.973075	12.377214	15.498027	0							1.565009	0.873631
1.409392	23.311918	2.975728	12.377026	15.511293	0							1.566336	0.873631
1.410718	23.296312	2.97838	12.376914	15.524561	0							1.567662	0.873631
1.412045	23.279556	2.981033	12.376774	15.537827	0							1.568988	0.873631
1.413371	23.262327	2.983685	12.376572	15.551094	0							1.570315	0.873631
1.414697	23.245222	2.986338	12.376387	15.564362	0							1.571641	0.873631
1.416023	23.229069	2.98899	12.376209	15.577628	0							1.572967	0.873631
1.41735	23.213476	2.991643	12.375975	15.590896	0							1.574293	0.873631
1.418676	23.196318	2.994295	12.375701	15.604162	0							1.57562	0.873631
1.420002	23.177788	2.996948	12.37543	15.617429	0							1.576946	0.873631
1.421329	23.159254	2.9996	12.375184	15.630696	0							1.578272	0.873631
1.422655	23.140736	3.002253	12.374977	15.643963	0							1.579598	0.873631
1.423981	23.122211	3.004906	12.374753	15.657229	0							1.580925	0.873631
1.425307	23.104177	3.007558	12.374536	15.670497	0							1.582251	0.873631
1.426634	23.088629	3.010211	12.374364	15.683764	0							1.583577	0.873631
1.42796	23.072023	3.012863	12.374224	15.697031	0							1.584904	0.873631
1.429286	23.054319	3.015516	12.374092	15.710298	0							1.58623	0.873631
1.430612	23.036621	3.018168	12.373919	15.723564	0							1.587556	0.873631
1.431939	23.018867	3.020821	12.373772	15.736832	0							1.588882	0.873631
1.433265	23.001083	3.023474	12.373656	15.750098	0							1.590209	0.873631
1.434591	22.983564	3.026126	12.373507	15.763366	0							1.591535	0.873631
1.435918	22.967419	3.028779	12.373344	15.776632	0							1.592861	0.873631
1.437244	22.951622	3.031431	12.373156	15.789899	0							1.594187	0.873631
1.43857	22.934132	3.034084	12.373046	15.803166	0							1.595514	0.873631
1.439896	22.916552	3.036736	12.373022	15.816433	0							1.59684	0.873631
1.441223	22.899105	3.039389	12.372986	15.8297	0							1.598166	0.873631
1.442549	22.881548	3.042042	12.372982	15.842967	0							1.599493	0.873631
1.443875	22.864103	3.044694	12.372931	15.856235	0							1.600819	0.873631
1.445202	22.847614	3.047347	12.372835	15.8695	0							1.602145	0.873631
1.446528	22.83247	3.049999	12.372725	15.882768	0							1.603471	0.873631
1.447854	22.815804	3.052652	12.372598	15.896035	0							1.604798	0.873631
1.44918	22.798458	3.055304	12.372518	15.909301	0							1.606124	0.873631
1.450507	22.781103	3.057957	12.372459	15.922568	0							1.60745	0.873631
1.451833	22.763802	3.060609	12.372444	15.935836	0							1.608777	0.873631
1.453159	22.746479	3.063262	12.372418	15.949101	0							1.610103	0.873631
1.454485	22.729389	3.065914	12.37245	15.962369	0							1.611429	0.873631
1.455812	22.713697	3.068567	12.372524	15.975636	0							1.612755	0.873631
1.457138	22.697174	3.07122	12.372587	15.988902	0							1.614082	0.873631
1.458464	22.67926	3.073872	12.372663	16.002169	0							1.615408	0.873631
1.459791	22.661327	3.076525	12.372688	16.015436	0							1.616734	0.873631
1.461117	22.643379	3.079177	12.37267	16.028704	0							1.61806	0.873631
1.462443	22.625761	3.08183	12.372626	16.041969	0							1.619387	0.873631
1.463769	22.60973	3.084482	12.372604	16.055237	0							1.620713	0.873631
1.465096	22.593651	3.087135	12.372626	16.068504	0							1.622039	0.873631
1.466422	22.578075	3.089787	12.372667	16.08177	0							1.623366	0.873631
1.467748	22.560101	3.09244	12.372705	16.095037	0							1.624692	0.873631
1.469074	22.541988	3.095093	12.372745	16.108305	0							1.626018	0.873631
1.470401	22.523901	3.097745	12.372752	16.121571	0							1.627344	0.873631
1.471727	22.50576	3.100398	12.372805	16.134838	0							1.628671	0.873631
1.473053	22.487577	3.10305	12.372903	16.148106	0							1.629997	0.873631
1.47438	22.469513	3.105703	12.373036	16.161371	0							1.631323	0.873631
1.475706	22.453508	3.108355	12.373158	16.174639	0							1.63265	0.873631
1.477032	22.437109	3.111008	12.373242	16.187906	0							1.633976	0.873631
1.478359	22.419464	3.113661	12.373351	16.201172	0							1.635302	0.873631
1.479685	22.401716	3.116313	12.373498	16.214439	0							1.636628	0.873631
1.481011	22.384026	3.118966	12.373606	16.227707	0							1.637955	0.873631
1.482337	22.366295	3.121618	12.373731	16.240974	0							1.639281	0.873631
1.483664	22.348507	3.124271	12.37388	16.25424	0							1.640607	0.873631
1.48499	22.332308	3.126923	12.374096	16.267508	0							1.641934	0.873631
1.486316	22.317671	3.129576	12.374269	16.280775	0							1.64326	0.873631
1.487642	22.301201	3.132228	12.374412	16.294041	0							1.644586	0.873631
1.488969	22.284389	3.134881	12.374568	16.307308	0							1.645912	0.873631
1.490295	22.267532	3.137533	12.374682	16.320576	0							1.647239	0.873631
1.491621	22.250677	3.140186	12.374787	16.333841	0							1.648565	0.873631
1.492948	22.23386	3.142839	12.374833	16.347109	0							1.649891	0.873631
1.494274	22.217911	3.145491	12.374913	16.360376	0							1.651217	0.873631
1.4956	22.203278	3.148144	12.375027	16.373642	0							1.652544	0.873631
1.496926	22.187841	3.150796	12.375085	16.386909	0							1.65387	0.873631
1.498253	22.170275	3.153449	12.37514	16.400177	0							1.655196	0.873631
1.499579	22.15254	3.156101	12.375243	16.413445	0							1.656523	0.873631
1.500905	22.134745	3.158754	12.375308	16.42671	0							1.657849	0.873631
1.502231	22.116993	3.161407	12.375375	16.439978	0							1.659175	0.873631
1.503558	22.099434	3.164059	12.375463	16.453245	0							1.660501	0.873631
1.504884	22.08383	3.166712	12.375554	16.466511	0							1.661828	0.873631
1.50621	22.068302	3.169364	12.375605	16.479778	0							1.663154	0.873631
1.507537	22.050764	3.172017	12.375714	16.493046	0							1.66448	0.873631
1.508863	22.032881	3.174669	12.375871	16.506311	0							1.665807	0.873631
1.510189	22.014944	3.177322	12.375936	16.519579	0							1.667133	0.873631
1.511515	21.997026	3.179975	12.375988	16.532846	0							1.668459	0.873631
1.512842	21.979065	3.182627	12.376043	16.546112	0							1.669785	0.873631
1.514168	21.962767	3.18528	12.376163	16.55938	0							1.671112	0.873631
1.515494	21.94734	3.187932	12.37623	16.572647	0							1.672438	0.873631
1.516821	21.932787	3.190585	12.376349	16.585913	0							1.673764	0.873631
1.518147	21.916283	3.193237	12.376453	16.59918	0							1.675091	0.873631
1.519473	21.898613	3.19589	12.376556	16.612448	0							1.676417	0.873631
1.520799	21.880737	3.198542	12.376698	16.625715	0							1.677743	0.873631
1.522126	21.862825	3.201195	12.37682	16.638981	0							1.679069	0.873631
1.523452	21.845745	3.203847	12.376894	16.652248	0							1.680396	0.873631
1.524778	21.830194	3.2065	12.376952	16.665516	0							1.681722	0.873631
1.526105	21.814936	3.209153	12.376955	16.678782	0							1.683048	0.873631
1.527431	21.798025	3.211805	12.376945	16.692049	0							1.684374	0.873631
1.528757	21.780506	3.214458	12.376872	16.705317	0							1.685701	0.873631
1.530083	21.762985	3.21711	12.376776	16.718582	0							1.687027	0.873631
1.53141	21.745466	3.219763	12.376757	16.73185	0							1.688353	0.873631
1.532736	21.727978	3.222415	12.37669	16.745117	0							1.68968	0.873631
1.534062	21.712305	3.225068	12.376678	16.758383	0							1.691006	0.873631
1.535388	21.697395	3.22772	12.376585	16.77165	0							1.692332	0.873631
1.536715	21.681227	3.230373	12.376543	16.784918	0							1.693658	0.873631
1.538041	21.663837	3.233026	12.376422	16.798183	0							1.694985	0.873631
1.539367	21.646143	3.235678	12.376408	16.811451	0							1.696311	0.873631
1.540694	21.628426	3.238331	12.376366	16.824718	0							1.697637	0.873631
1.54202	21.610779	3.240983	12.376328	16.837986	0							1.698964	0.873631
1.543346	21.593683	3.243636	12.376272	16.851252	0							1.70029	0.873631
1.544672	21.577719	3.246288	12.376331	16.864519	0							1.701616	0.873631
1.545999	21.562159	3.248941	12.376297	16.877787	0							1.702942	0.873631
1.547325	21.545216	3.251594	12.376243	16.891052	0							1.704269	0.873631
1.548651	21.527416	3.254246	12.376268	16.90432	0							1.705595	0.873631
1.549978	21.509497	3.256899	12.376345	16.917587	0							1.706921	0.873631
1.551304	21.491549	3.259551	12.376365	16.930853	0							1.708248	0.873631
1.55263	21.473705	3.262204	12.376479	16.94412	0							1.709574	0.873631
1.553956	21.457272	3.264856	12.376523	16.957388	0							1.7109	0.873631
1.555283	21.441538	3.267509	12.376539	16.970654	0							1.712226	0.873631
1.556609	21.425169	3.270161	12.376597	16.983921	0							1.713553	0.873631
1.557935	21.407282	3.272814	12.376729	16.997189	0							1.714879	0.873631
1.559262	21.388872	3.275466	12.376745	17.010456	0							1.716205	0.873631
1.560588	21.370487	3.278119	12.376838	17.023722	0							1.717531	0.873631
1.561914	21.352095	3.280772	12.376868	17.036989	0							1.718858	0.873631
1.56324	21.334408	3.283424	12.377045	17.050257	0							1.720184	0.873631
1.564567	21.318594	3.286077	12.377037	17.063522	0							1.72151	0.873631
1.565893	21.303154	3.288729	12.377069	17.07679	0							1.722837	0.873631
1.567219	21.286446	3.291382	12.377167	17.090057	0							1.724163	0.873631
1.568545	21.269302	3.294034	12.377252	17.103323	0							1.725489	0.873631
1.569872	21.253359	3.296687	12.377305	17.11659	0							1.726815	0.873631
1.571198	21.237411	3.29934	12.377357	17.129858	0							1.728142	0.873631
1.572524	21.220621	3.301992	12.377392	17.143124	0							1.729468	0.873631
1.573851	21.204569	3.304645	12.377435	17.156391	0							1.730794	0.873631
1.575177	21.189701	3.307297	12.377486	17.169659	0							1.732121	0.873631
1.576503	21.173599	3.30995	12.377479	17.182924	0							1.733447	0.873631
1.577829	21.155924	3.312602	12.377446	17.196192	0							1.734773	0.873631
1.579156	21.137939	3.315255	12.377468	17.209459	0							1.736099	0.873631
1.580482	21.119976	3.317908	12.377519	17.222727	0							1.737426	0.873631
1.581808	21.102034	3.32056	12.377525	17.235992	0							1.738752	0.873631
1.583135	21.084482	3.323213	12.37756	17.24926	0							1.740078	0.873631
1.584461	21.068144	3.325865	12.377499	17.262527	0							1.741405	0.873631
1.585787	21.052345	3.328518	12.377444	17.275793	0							1.742731	0.873631
1.587113	21.035694	3.33117	12.377415	17.289061	0							1.744057	0.873631
1.58844	21.018488	3.333823	12.37735	17.302328	0							1.745383	0.873631
1.589766	21.001278	3.336475	12.377272	17.315594	0							1.74671	0.873631
1.591092	20.984018	3.339128	12.377161	17.328861	0							1.748036	0.873631
1.592419	20.966925	3.34178	12.37708	17.342129	0							1.749362	0.873631
1.593745	20.951082	3.344433	12.377055	17.355394	0							1.750688	0.873631
1.595071	20.936251	3.347086	12.376956	17.368662	0							1.752015	0.873631
1.596397	20.919907	3.349738	12.376811	17.381929	0							1.753341	0.873631
1.597724	20.902016	3.352391	12.376748	17.395197	0							1.754667	0.873631
1.59905	20.883993	3.355043	12.376702	17.408463	0							1.755994	0.873631
1.600376	20.865911	3.357696	12.376635	17.42173	0							1.75732	0.873631
1.601702	20.847858	3.360348	12.376522	17.434998	0							1.758646	0.873631
1.603029	20.830673	3.363001	12.37645	17.448263	0							1.759972	0.873631
1.604355	20.81481	3.365654	12.376411	17.461531	0							1.761299	0.873631
1.605681	20.798935	3.368306	12.376436	17.474798	0							1.762625	0.873631
1.607008	20.781652	3.370959	12.376413	17.488064	0							1.763951	0.873631
1.608334	20.763536	3.373611	12.376369	17.501331	0							1.765278	0.873631
1.60966	20.745438	3.376264	12.376432	17.514599	0							1.766604	0.873631
1.610986	20.727331	3.378916	12.376425	17.527864	0							1.76793	0.873631
1.612313	20.709211	3.381569	12.376389	17.541132	0							1.769256	0.873631
1.613639	20.692005	3.384221	12.376354	17.554399	0							1.770583	0.873631
1.614965	20.675743	3.386874	12.376262	17.567665	0							1.771909	0.873631
1.616292	20.658541	3.389527	12.376238	17.580933	0							1.773235	0.873631
1.617618	20.640373	3.392179	12.376312	17.5942	0							1.774561	0.873631
1.618944	20.622217	3.394832	12.376383	17.607468	0							1.775888	0.873631
1.62027	20.604113	3.397484	12.376484	17.620733	0							1.777214	0.873631
1.621597	20.586035	3.400137	12.376603	17.634001	0							1.77854	0.873631
1.622923	20.569317	3.402789	12.376637	17.647268	0							1.779867	0.873631
1.624249	20.554295	3.405442	12.376676	17.660534	0							1.781193	0.873631
1.625575	20.538807	3.408094	12.376747	17.673801	0							1.782519	0.873631
1.626902	20.521315	3.410747	12.376873	17.687069	0							1.783845	0.873631
1.628228	20.503813	3.413399	12.376998	17.700335	0							1.785172	0.873631
1.629554	20.486294	3.416052	12.377134	17.713602	0							1.786498	0.873631
1.630881	20.468792	3.418705	12.377247	17.72687	0							1.787824	0.873631
1.632207	20.451403	3.421357	12.377347	17.740135	0							1.78915	0.873631
1.633533	20.434793	3.42401	12.377451	17.753403	0							1.790477	0.873631
1.634859	20.419352	3.426662	12.377503	17.76667	0							1.791803	0.873631
1.636186	20.403885	3.429315	12.377544	17.779936	0							1.793129	0.873631
1.637512	20.388172	3.431967	12.377524	17.793203	0							1.794456	0.873631
1.638838	20.371273	3.43462	12.37746	17.806471	0							1.795782	0.873631
1.640164	20.352612	3.437273	12.377427	17.819738	0							1.797108	0.873631
1.641491	20.333879	3.439925	12.377366	17.833004	0							1.798434	0.873631
1.642817	20.315941	3.442578	12.377377	17.846272	0							1.799761	0.873631
1.644143	20.300026	3.44523	12.377389	17.859539	0							1.801087	0.873631
1.64547	20.284519	3.447883	12.377402	17.872805	0							1.802413	0.873631
1.646796	20.268984	3.450535	12.377459	17.886072	0							1.80374	0.873631
1.648122	20.25345	3.453188	12.377517	17.89934	0							1.805066	0.873631
1.649449	20.237921	3.455841	12.377631	17.912605	0							1.806392	0.873631
1.650775	20.221518	3.458493	12.377829	17.925873	0							1.807718	0.873631
1.652101	20.20331	3.461146	12.378002	17.93914	0							1.809045	0.873631
1.653427	20.185791	3.463798	12.378181	17.952406	0							1.810371	0.873631
1.654754	20.169081	3.466451	12.378273	17.965673	0							1.811697	0.873631
1.65608	20.152315	3.469103	12.378286	17.978941	0							1.813024	0.873631
1.657406	20.135649	3.471756	12.378335	17.992208	0							1.81435	0.873631
1.658732	20.119022	3.474408	12.378395	18.005474	0							1.815676	0.873631
1.660059	20.102285	3.477061	12.37844	18.018742	0							1.817002	0.873631
1.661385	20.085558	3.479713	12.378464	18.032009	0							1.818329	0.873631
1.662711	20.069262	3.482366	12.378469	18.045275	0							1.819655	0.873631
1.664038	20.053459	3.485019	12.378454	18.058542	0							1.820981	0.873631
1.665364	20.036289	3.487671	12.378475	18.07181	0							1.822307	0.873631
1.66669	20.019093	3.490324	12.378493	18.085075	0							1.823634	0.873631
1.668016	20.001974	3.492976	12.378492	18.098343	0							1.82496	0.873631
1.669343	19.984823	3.495629	12.378508	18.11161	0							1.826286	0.873631
1.670669	19.967621	3.498281	12.378492	18.124876	0							1.827613	0.873631
1.671995	19.950779	3.500934	12.378541	18.138144	0							1.828939	0.873631
1.673321	19.935225	3.503587	12.378659	18.151411	0							1.830265	0.873631
1.674648	19.920815	3.506239	12.378788	18.164677	0							1.831591	0.873631
1.675974	19.90583	3.508892	12.378865	18.177944	0							1.832918	0.873631
1.6773	19.889772	3.511544	12.378883	18.191212	0							1.834244	0.873631
1.678627	19.873066	3.514197	12.378949	18.204479	0							1.83557	0.873631
1.679953	19.855478	3.516849	12.379003	18.217745	0							1.836897	0.873631
1.681279	19.837893	3.519502	12.37897	18.231012	0							1.838223	0.873631
1.682606	19.820927	3.522154	12.378922	18.24428	0							1.839549	0.873631
1.683932	19.805677	3.524807	12.378896	18.257545	0							1.840875	0.873631
1.685258	19.790445	3.52746	12.378848	18.270813	0							1.842202	0.873631
1.686584	19.775141	3.530112	12.378822	18.284081	0							1.843528	0.873631
1.687911	19.759695	3.532765	12.378789	18.297346	0							1.844854	0.873631
1.689237	19.742748	3.535417	12.378707	18.310614	0							1.846181	0.873631
1.690563	19.724333	3.53807	12.378665	18.323881	0							1.847507	0.873631
1.691889	19.706221	3.540722	12.378661	18.337147	0							1.848833	0.873631
1.693216	19.689953	3.543375	12.378653	18.350414	0							1.850159	0.873631
1.694542	19.673748	3.546027	12.378674	18.363682	0							1.851486	0.873631
1.695868	19.657511	3.54868	12.378683	18.376947	0							1.852812	0.873631
1.697195	19.641243	3.551332	12.378672	18.390215	0							1.854138	0.873631
1.698521	19.625008	3.553985	12.378661	18.403482	0							1.855465	0.873631
1.699847	19.608725	3.556638	12.378613	18.41675	0							1.856791	0.873631
1.701173	19.591429	3.55929	12.378592	18.430016	0							1.858117	0.873631
1.7025	19.572428	3.561943	12.378551	18.443283	0							1.859443	0.873631
1.703826	19.553535	3.564595	12.378531	18.456551	0							1.86077	0.873631
1.705152	19.535416	3.567248	12.378569	18.469816	0							1.862096	0.873631
1.706478	19.51968	3.569901	12.37858	18.483084	0							1.863422	0.873631
1.707805	19.503948	3.572553	12.378635	18.496351	0							1.864748	0.873631
1.709131	19.48819	3.575206	12.378658	18.509617	0							1.866075	0.873631
1.710457	19.472443	3.577858	12.378653	18.522884	0							1.867401	0.873631
1.711784	19.456722	3.580511	12.378646	18.536152	0							1.868727	0.873631
1.71311	19.440676	3.583163	12.378606	18.549417	0							1.870054	0.873631
1.714436	19.421944	3.585816	12.378498	18.562685	0							1.87138	0.873631
1.715762	19.402599	3.588468	12.378476	18.575953	0							1.872706	0.873631
1.717089	19.383423	3.591121	12.378474	18.58922	0							1.874032	0.873631
1.718415	19.366957	3.593774	12.378479	18.602486	0							1.875359	0.873631
1.719741	19.35042	3.596426	12.378574	18.615753	0							1.876685	0.873631
1.721068	19.333927	3.599079	12.378689	18.629021	0							1.878011	0.873631
1.722394	19.317429	3.601731	12.378779	18.642286	0							1.879337	0.873631
1.72372	19.300924	3.604384	12.37877	18.655554	0							1.880664	0.873631
1.725046	19.284409	3.607036	12.378732	18.668821	0							1.88199	0.873631
1.726373	19.267065	3.609689	12.378691	18.682087	0							1.883316	0.873631
1.727699	19.248281	3.612341	12.378674	18.695354	0							1.884643	0.873631
1.729025	19.229729	3.614994	12.378608	18.708622	0							1.885969	0.873631
1.730352	19.214041	3.617646	12.378526	18.721888	0							1.887295	0.873631
1.731678	19.199871	3.620299	12.378511	18.735155	0							1.888621	0.873631
1.733004	19.184841	3.622952	12.378485	18.748423	0							1.889948	0.873631
1.73433	19.169752	3.625604	12.378499	18.761688	0							1.891274	0.873631
1.735657	19.154686	3.628257	12.378421	18.774956	0							1.8926	0.873631
1.736983	19.139532	3.630909	12.378377	18.788223	0							1.893927	0.873631
1.738309	19.124481	3.633562	12.378336	18.801491	0							1.895253	0.873631
1.739635	19.106308	3.636214	12.378304	18.814756	0							1.896579	0.873631
1.740962	19.087658	3.638867	12.378231	18.828024	0							1.897905	0.873631
1.742288	19.069435	3.64152	12.378148	18.841291	0							1.899232	0.873631
1.743614	19.053812	3.644172	12.378084	18.854557	0							1.900558	0.873631
1.744941	19.038462	3.646825	12.377974	18.867825	0							1.901884	0.873631
1.746267	19.023163	3.649477	12.377851	18.881092	0							1.903211	0.873631
1.747593	19.007872	3.65213	12.377853	18.894358	0							1.904537	0.873631
1.748919	18.9925	3.654782	12.377865	18.907625	0							1.905863	0.873631
1.750246	18.977211	3.657435	12.377823	18.920893	0							1.907189	0.873631
1.751572	18.959414	3.660087	12.37771	18.934158	0							1.908516	0.873631
1.752898	18.940294	3.66274	12.377563	18.947426	0							1.909842	0.873631
1.754225	18.921041	3.665393	12.377422	18.960693	0							1.911168	0.873631
1.755551	18.903111	3.668045	12.377302	18.973959	0							1.912495	0.873631
1.756877	18.886715	3.670698	12.377266	18.987226	0							1.913821	0.873631
1.758203	18.870579	3.67335	12.377264	19.000494	0							1.915147	0.873631
1.75953	18.854427	3.676003	12.377185	19.013762	0							1.916473	0.873631
1.760856	18.838211	3.678655	12.377131	19.027027	0							1.9178	0.873631
1.762182	18.822098	3.681308	12.37703	19.040295	0							1.919126	0.873631
1.763509	18.804783	3.68396	12.376913	19.053562	0							1.920452	0.873631
1.764835	18.785793	3.686613	12.376818	19.066828	0							1.921779	0.873631
1.766161	18.766518	3.689265	12.376682	19.080095	0							1.923105	0.873631
1.767487	18.747992	3.691918	12.376585	19.093363	0							1.924431	0.873631
1.768814	18.731236	3.694571	12.376503	19.106628	0							1.925757	0.873631
1.77014	18.71471	3.697223	12.376481	19.119896	0							1.927084	0.873631
1.771466	18.698256	3.699876	12.376483	19.133163	0							1.92841	0.873631
1.772792	18.681736	3.702528	12.376523	19.146429	0							1.929736	0.873631
1.774119	18.665253	3.705181	12.376441	19.159697	0							1.931062	0.873631
1.775445	18.648773	3.707834	12.376432	19.172964	0							1.932389	0.873631
1.776771	18.62956	3.710486	12.376431	19.186232	0							1.933715	0.873631
1.778098	18.610012	3.713139	12.376386	19.199497	0							1.935041	0.873631
1.779424	18.590477	3.715791	12.376329	19.212765	0							1.936368	0.873631
1.78075	18.573513	3.718444	12.376265	19.226032	0							1.937694	0.873631
1.782076	18.557453	3.721096	12.376274	19.239298	0							1.93902	0.873631
1.783403	18.542738	3.723749	12.376195	19.252565	0							1.940346	0.873631
1.784729	18.528006	3.726401	12.376195	19.265833	0							1.941673	0.873631
1.786055	18.512419	3.729054	12.376115	19.279099	0							1.942999	0.873631
1.787382	18.496485	3.731707	12.376069	19.292366	0							1.944325	0.873631
1.788708	18.479492	3.734359	12.376073	19.305634	0							1.945651	0.873631
1.790034	18.460974	3.737012	12.376049	19.318899	0							1.946978	0.873631
1.79136	18.441994	3.739664	12.376066	19.332167	0							1.948304	0.873631
1.792687	18.423426	3.742317	12.37604	19.345434	0							1.94963	0.873631
1.794013	18.406258	3.744969	12.375996	19.3587	0							1.950957	0.873631
1.795339	18.389614	3.747622	12.375952	19.371967	0							1.952283	0.873631
1.796665	18.372919	3.750274	12.375924	19.385235	0							1.953609	0.873631
1.797992	18.356268	3.752927	12.375936	19.398502	0							1.954935	0.873631
1.799318	18.339603	3.755579	12.37593	19.411768	0							1.956262	0.873631
1.800644	18.321991	3.758232	12.37591	19.425035	0							1.957588	0.873631
1.801971	18.302542	3.760885	12.37584	19.438303	0							1.958914	0.873631
1.803297	18.282471	3.763537	12.375791	19.451569	0							1.96024	0.873631
1.804623	18.262449	3.76619	12.375916	19.464836	0							1.961567	0.873631
1.805949	18.24474	3.768842	12.376029	19.478104	0							1.962893	0.873631
1.807276	18.228153	3.771495	12.376055	19.491369	0							1.964219	0.873631
1.808602	18.211554	3.774148	12.376066	19.504637	0							1.965546	0.873631
1.809928	18.194977	3.7768	12.376072	19.517904	0							1.966872	0.873631
1.811255	18.178371	3.779453	12.376051	19.53117	0							1.968198	0.873631
1.812581	18.161781	3.782105	12.376087	19.544437	0							1.969525	0.873631
1.813907	18.142939	3.784758	12.376206	19.557705	0							1.970851	0.873631
1.815233	18.123003	3.78741	12.376265	19.570971	0							1.972177	0.873631
1.81656	18.103064	3.790063	12.376274	19.584238	0							1.973503	0.873631
1.817886	18.084984	3.792715	12.376331	19.597506	0							1.97483	0.873631
1.819212	18.068665	3.795368	12.37641	19.610773	0							1.976156	0.873631
1.820539	18.052677	3.79802	12.376418	19.624039	0							1.977482	0.873631
1.821865	18.036739	3.800673	12.376554	19.637306	0							1.978809	0.873631
1.823191	18.020794	3.803326	12.37671	19.650574	0							1.980135	0.873631
1.824517	18.004826	3.805978	12.376746	19.663839	0							1.981461	0.873631
1.825844	17.988859	3.808631	12.376786	19.677107	0							1.982787	0.873631
1.82717	17.971119	3.811283	12.376786	19.690374	0							1.984114	0.873631
1.828496	17.952114	3.813936	12.376734	19.70364	0							1.98544	0.873631
1.829822	17.933687	3.816588	12.376687	19.716908	0							1.986766	0.873631
1.831149	17.916883	3.819241	12.376685	19.730175	0							1.988092	0.873631
1.832475	17.900711	3.821893	12.376789	19.743441	0							1.989419	0.873631
1.833801	17.88456	3.824546	12.37687	19.756708	0							1.990745	0.873631
1.835128	17.868383	3.827199	12.376883	19.769976	0							1.992071	0.873631
1.836454	17.853109	3.829851	12.376972	19.783243	0							1.993398	0.873631
1.83778	17.838217	3.832504	12.376944	19.796509	0							1.994724	0.873631
1.839106	17.821972	3.835156	12.376893	19.809776	0							1.99605	0.873631
1.840433	17.803297	3.837809	12.376903	19.823044	0							1.997376	0.873631
1.841759	17.783485	3.840461	12.376876	19.836309	0							1.998703	0.873631
1.843085	17.765146	3.843114	12.376814	19.849577	0							2.000029	0.873631
1.844411	17.748358	3.845766	12.376738	19.862844	0							2.001355	0.873631
1.845738	17.731571	3.848419	12.376675	19.87611	0							2.002681	0.873631
1.847064	17.714802	3.851072	12.376631	19.889378	0							2.004008	0.873631
1.84839	17.698025	3.853724	12.376625	19.902645	0							2.005334	0.873631
1.849717	17.681276	3.856377	12.376597	19.915911	0							2.00666	0.873631
1.851043	17.66436	3.85903	12.376532	19.929178	0							2.007987	0.873631
1.852369	17.645838	3.861682	12.376481	19.942446	0							2.009313	0.873631
1.853696	17.62583	3.864334	12.376505	19.955711	0							2.010639	0.873631
1.855022	17.60655	3.866987	12.376516	19.968979	0							2.011966	0.873631
1.856348	17.588808	3.86964	12.376561	19.982246	0							2.013292	0.873631
1.857674	17.571852	3.872292	12.376562	19.995514	0							2.014618	0.873631
1.859001	17.554893	3.874944	12.376556	20.00878	0							2.015944	0.873631
1.860327	17.537971	3.877597	12.376631	20.022047	0							2.017271	0.873631
1.861653	17.521013	3.88025	12.376693	20.035315	0							2.018597	0.873631
1.86298	17.504065	3.882902	12.376672	20.04858	0							2.019923	0.873631
1.864306	17.485811	3.885555	12.376689	20.061848	0							2.02125	0.873631
1.865632	17.466066	3.888208	12.376691	20.075115	0							2.022576	0.873631
1.866958	17.446941	3.89086	12.376668	20.088381	0							2.023902	0.873631
1.868285	17.429567	3.893512	12.376758	20.101648	0							2.025228	0.873631
1.869611	17.413244	3.896165	12.376782	20.114916	0							2.026555	0.873631
1.870937	17.39686	3.898818	12.37677	20.128181	0							2.027881	0.873631
1.872263	17.380508	3.90147	12.37684	20.141449	0							2.029207	0.873631
1.87359	17.36421	3.904123	12.3769	20.154716	0							2.030534	0.873631
1.874916	17.347889	3.906775	12.376981	20.167982	0							2.03186	0.873631
1.876242	17.330427	3.909428	12.377015	20.18125	0							2.033186	0.873631
1.877569	17.31122	3.912081	12.377035	20.194517	0							2.034512	0.873631
1.878895	17.291367	3.914733	12.377038	20.207785	0							2.035839	0.873631
1.880221	17.273035	3.917386	12.377046	20.22105	0							2.037165	0.873631
1.881547	17.256567	3.920038	12.377024	20.234318	0							2.038491	0.873631
1.882874	17.240131	3.922691	12.377053	20.247585	0							2.039817	0.873631
1.8842	17.223684	3.925343	12.377019	20.260851	0							2.041144	0.873631
1.885526	17.20719	3.927996	12.376956	20.274118	0							2.04247	0.873631
1.886852	17.190702	3.930649	12.37688	20.287386	0							2.043796	0.873631
1.888179	17.173405	3.933301	12.376796	20.300652	0							2.045123	0.873631
1.889505	17.155283	3.935953	12.376717	20.313919	0							2.046449	0.873631
1.890831	17.137352	3.938606	12.376651	20.327187	0							2.047775	0.873631
1.892158	17.119024	3.941259	12.376596	20.340452	0							2.049101	0.873631
1.893484	17.100288	3.943911	12.37648	20.35372	0							2.050428	0.873631
1.89481	17.083622	3.946563	12.376362	20.366987	0							2.051754	0.873631
1.896136	17.067432	3.949216	12.376293	20.380255	0							2.05308	0.873631
1.897463	17.051245	3.951869	12.37624	20.39352	0							2.054406	0.873631
1.898789	17.035049	3.954521	12.376236	20.406788	0							2.055733	0.873631
1.900115	17.018679	3.957174	12.376306	20.420055	0							2.057059	0.873631
1.901441	17.001284	3.959827	12.376351	20.433321	0							2.058385	0.873631
1.902768	16.98209	3.962479	12.376398	20.446589	0							2.059712	0.873631
1.904094	16.962864	3.965132	12.376447	20.459856	0							2.061038	0.873631
1.90542	16.944082	3.967784	12.376472	20.473122	0							2.062364	0.873631
1.906747	16.926975	3.970437	12.376475	20.486389	0							2.06369	0.873631
1.908073	16.911478	3.973089	12.37648	20.499657	0							2.065017	0.873631
1.909399	16.89596	3.975742	12.376509	20.512922	0							2.066343	0.873631
1.910725	16.88043	3.978394	12.376557	20.52619	0							2.067669	0.873631
1.912052	16.864929	3.981047	12.376568	20.539457	0							2.068995	0.873631
1.913378	16.848591	3.9837	12.376547	20.552723	0							2.070322	0.873631
1.914704	16.829842	3.986352	12.37654	20.56599	0							2.071648	0.873631
1.916031	16.810812	3.989005	12.376509	20.579258	0							2.072974	0.873631
1.917357	16.791897	3.991657	12.376501	20.592525	0							2.074301	0.873631
1.918683	16.773954	3.99431	12.376511	20.605791	0							2.075627	0.873631
1.920009	16.758209	3.996962	12.376496	20.619059	0							2.076953	0.873631
1.921336	16.74247	3.999615	12.376496	20.632326	0							2.078279	0.873631
1.922662	16.726715	4.002267	12.37648	20.645592	0							2.079606	0.873631
1.923988	16.710962	4.00492	12.376457	20.658859	0							2.080932	0.873631
1.925315	16.694635	4.007572	12.376492	20.672127	0							2.082258	0.873631
1.926641	16.676367	4.010225	12.376517	20.685392	0							2.083585	0.873631
1.927967	16.657061	4.012877	12.376546	20.69866	0							2.084911	0.873631
1.929294	16.637743	4.01553	12.376624	20.711927	0							2.086237	0.873631
1.93062	16.619112	4.018183	12.376729	20.725193	0							2.087564	0.873631
1.931946	16.60253	4.020835	12.37686	20.738461	0							2.08889	0.873631
1.933272	16.586008	4.023488	12.377008	20.751728	0							2.090216	0.873631
1.934599	16.569462	4.02614	12.3771	20.764994	0							2.091542	0.873631
1.935925	16.552893	4.028793	12.377111	20.778261	0							2.092869	0.873631
1.937251	16.536043	4.031446	12.377143	20.791529	0							2.094195	0.873631
1.938577	16.517679	4.034098	12.377238	20.804796	0							2.095521	0.873631
1.939904	16.497948	4.03675	12.377333	20.818062	0							2.096847	0.873631
1.94123	16.478195	4.039403	12.377425	20.831329	0							2.098174	0.873631
1.942556	16.459343	4.042056	12.377526	20.844597	0							2.0995	0.873631
1.943883	16.443506	4.044708	12.377621	20.857862	0							2.100826	0.873631
1.945209	16.428501	4.047361	12.377679	20.87113	0							2.102153	0.873631
1.946535	16.412251	4.050013	12.377698	20.884398	0							2.103479	0.873631
1.947861	16.395918	4.052666	12.377696	20.897663	0							2.104805	0.873631
1.949188	16.379648	4.055318	12.377716	20.910931	0							2.106131	0.873631
1.950514	16.362907	4.057971	12.377806	20.924198	0							2.107458	0.873631
1.95184	16.343327	4.060624	12.377897	20.937464	0							2.108784	0.873631
1.953166	16.323872	4.063276	12.377985	20.950731	0							2.11011	0.873631
1.954493	16.304436	4.065928	12.378092	20.963999	0							2.111436	0.873631
1.955819	16.286848	4.068581	12.378222	20.977266	0							2.112763	0.873631
1.957145	16.270405	4.071234	12.378313	20.990532	0							2.114089	0.873631
1.958472	16.253946	4.073886	12.378377	21.003799	0							2.115415	0.873631
1.959798	16.237385	4.076539	12.378445	21.017067	0							2.116742	0.873631
1.961124	16.220905	4.079191	12.378503	21.030333	0							2.118068	0.873631
1.96245	16.20429	4.081844	12.378599	21.0436	0							2.119394	0.873631
1.963777	16.185419	4.084496	12.378677	21.056868	0							2.12072	0.873631
1.965103	16.165169	4.087149	12.378695	21.070133	0							2.122047	0.873631
1.966429	16.144932	4.089802	12.378647	21.083401	0							2.123373	0.873631
1.967755	16.125393	4.092454	12.378602	21.096668	0							2.124699	0.873631
1.969082	16.108156	4.095107	12.378532	21.109934	0							2.126025	0.873631
1.970408	16.09083	4.097759	12.378414	21.123201	0							2.127352	0.873631
1.971734	16.073591	4.100412	12.378255	21.136469	0							2.128678	0.873631
1.973061	16.056257	4.103065	12.378135	21.149734	0							2.130004	0.873631
1.974387	16.038952	4.105717	12.377976	21.163002	0							2.131331	0.873631
1.975713	16.02018	4.108369	12.377824	21.17627	0							2.132657	0.873631
1.977039	15.999496	4.111022	12.377693	21.189537	0							2.133983	0.873631
1.978366	15.978584	4.113675	12.377639	21.202803	0							2.135309	0.873631
1.979692	15.95792	4.116327	12.377619	21.21607	0							2.136636	0.873631
1.981018	15.94023	4.11898	12.377643	21.229338	0							2.137962	0.873631
1.982345	15.923007	4.121632	12.377657	21.242603	0							2.139288	0.873631
1.983671	15.905634	4.124285	12.377649	21.255871	0							2.140615	0.873631
1.984997	15.888347	4.126937	12.377637	21.269138	0							2.141941	0.873631
1.986323	15.870999	4.12959	12.377549	21.282404	0							2.143267	0.873631
1.98765	15.853669	4.132243	12.37746	21.295671	0							2.144593	0.873631
1.988976	15.834991	4.134895	12.377446	21.308939	0							2.14592	0.873631
1.990302	15.81449	4.137547	12.377357	21.322205	0							2.147246	0.873631
1.991629	15.794048	4.1402	12.377262	21.335472	0							2.148572	0.873631
1.992955	15.77582	4.142853	12.377131	21.34874	0							2.149899	0.873631
1.994281	15.758815	4.145505	12.377062	21.362007	0							2.151225	0.873631
1.995607	15.741977	4.148158	12.376966	21.375273	0							2.152551	0.873631
1.996934	15.726222	4.15081	12.376925	21.38854	0							2.153877	0.873631
1.99826	15.71077	4.153463	12.376921	21.401808	0							2.155204	0.873631
1.999586	15.694061	4.156116	12.376923	21.415073	0							2.15653	0.873631
2.000913	15.676335	4.158768	12.376883	21.428341	0							2.157856	0.873631
2.002239	15.656589	4.161421	12.376849	21.441608	0							2.159183	0.873631
2.003565	15.636503	4.164073	12.376839	21.454874	0							2.160509	0.873631
2.004891	15.617479	4.166726	12.376845	21.468142	0							2.161835	0.873631
2.006218	15.600312	4.169378	12.376893	21.481409	0							2.163161	0.873631
2.007544	15.583457	4.172031	12.377001	21.494675	0							2.164488	0.873631
2.00887	15.566644	4.174684	12.377101	21.507942	0							2.165814	0.873631
2.010196	15.549812	4.177336	12.377198	21.52121	0							2.16714	0.873631
2.011523	15.532911	4.179988	12.377257	21.534475	0							2.168467	0.873631
2.012849	15.516077	4.182641	12.377234	21.547743	0							2.169793	0.873631
2.014175	15.496882	4.185294	12.377192	21.56101	0							2.171119	0.873631
2.015502	15.476935	4.187946	12.377182	21.574278	0							2.172445	0.873631
2.016828	15.457179	4.190599	12.377176	21.587543	0							2.173772	0.873631
2.018154	15.43997	4.193252	12.377089	21.600811	0							2.175098	0.873631
2.01948	15.423253	4.195904	12.377048	21.614079	0							2.176424	0.873631
2.020807	15.406413	4.198556	12.377081	21.627344	0							2.17775	0.873631
2.022133	15.389647	4.201209	12.377122	21.640612	0							2.179077	0.873631
2.023459	15.372884	4.203862	12.37707	21.653879	0							2.180403	0.873631
2.024786	15.356137	4.206514	12.376929	21.667145	0							2.181729	0.873631
2.026112	15.337729	4.209167	12.376755	21.680412	0							2.183056	0.873631
2.027438	15.317296	4.211819	12.376689	21.69368	0							2.184382	0.873631
2.028764	15.2966	4.214472	12.376636	21.706945	0							2.185708	0.873631
2.030091	15.277845	4.217124	12.376559	21.720213	0							2.187034	0.873631
2.031417	15.260697	4.219777	12.376469	21.73348	0							2.188361	0.873631
2.032743	15.24379	4.222429	12.376316	21.746746	0							2.189687	0.873631
2.03407	15.22692	4.225082	12.376189	21.760014	0							2.191013	0.873631
2.035396	15.20998	4.227735	12.376076	21.773281	0							2.192339	0.873631
2.036722	15.193094	4.230387	12.375947	21.786549	0							2.193666	0.873631
2.038049	15.175614	4.23304	12.375722	21.799814	0							2.194992	0.873631
2.039375	15.155796	4.235693	12.375456	21.813082	0							2.196318	0.873631
2.040701	15.135528	4.238345	12.375294	21.826349	0							2.197645	0.873631
2.042027	15.116465	4.240997	12.375168	21.839615	0							2.198971	0.873631
2.043354	15.099421	4.24365	12.375089	21.852882	0							2.200297	0.873631
2.04468	15.082663	4.246303	12.37499	21.86615	0							2.201623	0.873631
2.046006	15.06599	4.248955	12.375	21.879416	0							2.20295	0.873631
2.047332	15.049258	4.251607	12.374913	21.892683	0							2.204276	0.873631
2.048659	15.032566	4.25426	12.374854	21.905951	0							2.205602	0.873631
2.049985	15.016764	4.256913	12.374803	21.919216	0							2.206928	0.873631
2.051311	15.000111	4.259565	12.37484	21.932484	0							2.208255	0.873631
2.052638	14.981104	4.262218	12.374892	21.945751	0							2.209581	0.873631
2.053964	14.961022	4.264871	12.374907	21.959019	0							2.210907	0.873631
2.05529	14.941698	4.267523	12.374929	21.972284	0							2.212234	0.873631
2.056616	14.9241	4.270175	12.375038	21.985552	0							2.21356	0.873631
2.057943	14.907187	4.272828	12.375122	21.998819	0							2.214886	0.873631
2.059269	14.890224	4.275481	12.375067	22.012085	0							2.216213	0.873631
2.060595	14.873282	4.278133	12.375138	22.025352	0							2.217539	0.873631
2.061921	14.856358	4.280786	12.375107	22.03862	0							2.218865	0.873631
2.063248	14.838792	4.283438	12.375096	22.051886	0							2.220191	0.873631
2.064574	14.819474	4.286091	12.375132	22.065153	0							2.221518	0.873631
2.0659	14.799291	4.288743	12.375262	22.078421	0							2.222844	0.873631
2.067227	14.77969	4.291396	12.375291	22.091686	0							2.22417	0.873631
2.068553	14.761904	4.294049	12.375265	22.104954	0							2.225497	0.873631
2.069879	14.744924	4.296701	12.375215	22.118221	0							2.226823	0.873631
2.071205	14.727872	4.299354	12.375204	22.131487	0							2.228149	0.873631
2.072532	14.710874	4.302006	12.375246	22.144754	0							2.229475	0.873631
2.073858	14.693879	4.304659	12.375285	22.158022	0							2.230802	0.873631
2.075184	14.67683	4.307312	12.375385	22.171289	0							2.232128	0.873631
2.07651	14.657937	4.309964	12.375416	22.184555	0							2.233454	0.873631
2.077837	14.637473	4.312616	12.375505	22.197823	0							2.234781	0.873631
2.079163	14.61662	4.315269	12.375599	22.21109	0							2.236107	0.873631
2.080489	14.597574	4.317922	12.375642	22.224356	0							2.237433	0.873631
2.081816	14.579797	4.320574	12.375712	22.237623	0							2.238759	0.873631
2.083142	14.56209	4.323227	12.375689	22.250891	0							2.240086	0.873631
2.084468	14.544392	4.325879	12.37568	22.264156	0							2.241412	0.873631
2.085794	14.526724	4.328532	12.375683	22.277424	0							2.242738	0.873631
2.087121	14.509089	4.331184	12.37564	22.290691	0							2.244064	0.873631
2.088447	14.489987	4.333837	12.375668	22.303957	0							2.245391	0.873631
2.089773	14.469452	4.33649	12.375628	22.317225	0							2.246717	0.873631
2.0911	14.448485	4.339142	12.3755	22.330492	0							2.248043	0.873631
2.092426	14.42875	4.341794	12.375355	22.343758	0							2.24937	0.873631
2.093752	14.411052	4.344447	12.375271	22.357025	0							2.250696	0.873631
2.095078	14.394041	4.3471	12.375213	22.370293	0							2.252022	0.873631
2.096405	14.377047	4.349752	12.375225	22.38356	0							2.253348	0.873631
2.097731	14.36008	4.352405	12.375203	22.396826	0							2.254675	0.873631
2.099057	14.343027	4.355057	12.375233	22.410093	0							2.256001	0.873631
2.100384	14.325306	4.35771	12.375283	22.423361	0							2.257327	0.873631
2.10171	14.305435	4.360363	12.375305	22.436626	0							2.258653	0.873631
2.103036	14.285261	4.363015	12.375367	22.449894	0							2.25998	0.873631
2.104362	14.266389	4.365668	12.375421	22.463161	0							2.261306	0.873631
2.105689	14.248467	4.36832	12.37553	22.476427	0							2.262632	0.873631
2.107015	14.230935	4.370973	12.37569	22.489695	0							2.263959	0.873631
2.108341	14.21339	4.373625	12.375769	22.502962	0							2.265285	0.873631
2.109668	14.195831	4.376278	12.375822	22.516228	0							2.266611	0.873631
2.110994	14.178269	4.378931	12.375922	22.529495	0							2.267937	0.873631
2.11232	14.160695	4.381583	12.375952	22.542763	0							2.269264	0.873631
2.113646	14.141921	4.384235	12.375933	22.55603	0							2.27059	0.873631
2.114973	14.121335	4.386888	12.375902	22.569296	0							2.271916	0.873631
2.116299	14.100312	4.389541	12.376028	22.582563	0							2.273242	0.873631
2.117625	14.08022	4.392193	12.376118	22.595831	0							2.274569	0.873631
2.118951	14.061859	4.394846	12.376266	22.609097	0							2.275895	0.873631
2.120278	14.044258	4.397498	12.376434	22.622364	0							2.277221	0.873631
2.121604	14.026677	4.400151	12.376553	22.635632	0							2.278548	0.873631
2.12293	14.009089	4.402803	12.376722	22.648897	0							2.279874	0.873631
2.124257	13.99148	4.405456	12.376871	22.662165	0							2.2812	0.873631
2.125583	13.972915	4.408109	12.377035	22.675432	0							2.282526	0.873631
2.126909	13.952521	4.410761	12.377238	22.688698	0							2.283853	0.873631
2.128235	13.93134	4.413414	12.377371	22.701965	0							2.285179	0.873631
2.129562	13.91049	4.416066	12.377494	22.715233	0							2.286505	0.873631
2.130888	13.89115	4.418719	12.377645	22.728498	0							2.287832	0.873631
2.132214	13.873158	4.421371	12.377731	22.741766	0							2.289158	0.873631
2.13354	13.855168	4.424024	12.377865	22.755033	0							2.290484	0.873631
2.134867	13.837181	4.426676	12.378035	22.768301	0							2.291811	0.873631
2.136193	13.819189	4.429329	12.378108	22.781567	0							2.293137	0.873631
2.137519	13.80116	4.431982	12.378143	22.794834	0							2.294463	0.873631
2.138846	13.781835	4.434634	12.378176	22.808102	0							2.295789	0.873631
2.140172	13.760717	4.437287	12.378163	22.821367	0							2.297116	0.873631
2.141498	13.7394	4.439939	12.378165	22.834635	0							2.298442	0.873631
2.142824	13.719287	4.442592	12.378217	22.847902	0							2.299768	0.873631
2.144151	13.701282	4.445244	12.378207	22.861168	0							2.301094	0.873631
2.145477	13.683741	4.447897	12.378218	22.874435	0							2.302421	0.873631
2.146803	13.66618	4.45055	12.378271	22.887703	0							2.303747	0.873631
2.148129	13.648595	4.453202	12.378275	22.900969	0							2.305073	0.873631
2.149456	13.631044	4.455854	12.378243	22.914236	0							2.3064	0.873631
2.150782	13.613061	4.458507	12.378195	22.927504	0							2.307726	0.873631
2.152108	13.593412	4.46116	12.37822	22.940769	0							2.309052	0.873631
2.153435	13.572268	4.463812	12.378222	22.954037	0							2.310378	0.873631
2.154761	13.552046	4.466465	12.378207	22.967304	0							2.311705	0.873631
2.156087	13.534018	4.469118	12.378164	22.980572	0							2.313031	0.873631
2.157413	13.517415	4.47177	12.378184	22.993837	0							2.314357	0.873631
2.15874	13.500902	4.474422	12.378238	23.007105	0							2.315683	0.873631
2.160066	13.483035	4.477075	12.37836	23.020372	0							2.31701	0.873631
2.161392	13.465168	4.479728	12.378499	23.033638	0							2.318336	0.873631
2.162719	13.447308	4.48238	12.378563	23.046906	0							2.319662	0.873631
2.164045	13.428756	4.485033	12.378645	23.060173	0							2.320989	0.873631
2.165371	13.407723	4.487685	12.378767	23.073439	0							2.322315	0.873631
2.166698	13.38633	4.490338	12.378908	23.086706	0							2.323641	0.873631
2.168024	13.366454	4.49299	12.378963	23.099974	0							2.324967	0.873631
2.16935	13.348732	4.495643	12.378993	23.113239	0							2.326294	0.873631
2.170676	13.330947	4.498296	12.379085	23.126507	0							2.32762	0.873631
2.172003	13.313136	4.500948	12.379138	23.139774	0							2.328946	0.873631
2.173329	13.295404	4.503601	12.379139	23.153042	0							2.330272	0.873631
2.174655	13.277652	4.506253	12.379118	23.166307	0							2.331599	0.873631
2.175982	13.259552	4.508906	12.379075	23.179575	0							2.332925	0.873631
2.177308	13.239863	4.511559	12.379072	23.192842	0							2.334251	0.873631
2.178634	13.218942	4.514211	12.379099	23.206108	0							2.335578	0.873631
2.17996	13.198664	4.516863	12.379073	23.219376	0							2.336904	0.873631
2.181287	13.180652	4.519516	12.379004	23.232643	0							2.33823	0.873631
2.182613	13.16321	4.522169	12.37898	23.245909	0							2.339556	0.873631
2.183939	13.145743	4.524821	12.378963	23.259176	0							2.340883	0.873631
2.185265	13.128266	4.527473	12.37894	23.272444	0							2.342209	0.873631
2.186592	13.110875	4.530126	12.378962	23.285709	0							2.343535	0.873631
2.187918	13.09317	4.532779	12.378988	23.298977	0							2.344862	0.873631
2.189244	13.074186	4.535431	12.379019	23.312244	0							2.346188	0.873631
2.190571	13.053067	4.538084	12.378999	23.32551	0							2.347514	0.873631
2.191897	13.032439	4.540737	12.378924	23.338778	0							2.34884	0.873631
2.193223	13.01396	4.543389	12.378815	23.352045	0							2.350167	0.873631
2.194549	12.996527	4.546041	12.378693	23.365313	0							2.351493	0.873631
2.195876	12.979113	4.548694	12.378545	23.378578	0							2.352819	0.873631
2.197202	12.961742	4.551347	12.378373	23.391846	0							2.354146	0.873631
2.198528	12.944268	4.553999	12.378216	23.405113	0							2.355472	0.873631
2.199854	12.926833	4.556652	12.378053	23.418379	0							2.356798	0.873631
2.201181	12.908821	4.559304	12.377894	23.431646	0							2.358124	0.873631
2.202507	12.888213	4.561957	12.377753	23.444914	0							2.359451	0.873631
2.203833	12.867295	4.56461	12.377633	23.458179	0							2.360777	0.873631
2.20516	12.84701	4.567262	12.377494	23.471447	0							2.362103	0.873631
2.206486	12.82924	4.569915	12.377364	23.484715	0							2.36343	0.873631
2.207812	12.811647	4.572567	12.377281	23.49798	0							2.364756	0.873631
2.209138	12.794271	4.57522	12.377222	23.511248	0							2.366082	0.873631
2.210465	12.777789	4.577872	12.377177	23.524515	0							2.367408	0.873631
2.211791	12.761985	4.580525	12.377118	23.537781	0							2.368735	0.873631
2.213117	12.744407	4.583178	12.37703	23.551048	0							2.370061	0.873631
2.214443	12.724249	4.58583	12.37694	23.564316	0							2.371387	0.873631
2.21577	12.702368	4.588482	12.376887	23.577583	0							2.372714	0.873631
2.217096	12.680541	4.591135	12.376861	23.590849	0							2.37404	0.873631
2.218422	12.659772	4.593788	12.376809	23.604116	0							2.375366	0.873631
2.219749	12.641452	4.59644	12.37674	23.617384	0							2.376692	0.873631
2.221075	12.623138	4.599093	12.376648	23.63065	0							2.378019	0.873631
2.222401	12.604921	4.601745	12.376583	23.643917	0							2.379345	0.873631
2.223727	12.586648	4.604398	12.376518	23.657185	0							2.380671	0.873631
2.225054	12.568302	4.60705	12.376441	23.67045	0							2.381997	0.873631
2.22638	12.548707	4.609703	12.376358	23.683718	0							2.383324	0.873631
2.227706	12.527271	4.612356	12.376281	23.696985	0							2.38465	0.873631
2.229033	12.505758	4.615008	12.37618	23.710251	0							2.385976	0.873631
2.230359	12.48427	4.617661	12.376163	23.723518	0							2.387303	0.873631
2.231685	12.465807	4.620313	12.376133	23.736786	0							2.388629	0.873631
2.233011	12.447997	4.622966	12.376155	23.750053	0							2.389955	0.873631
2.234338	12.43028	4.625618	12.376115	23.763319	0							2.391281	0.873631
2.235664	12.412521	4.628271	12.376069	23.776587	0							2.392608	0.873631
2.23699	12.394749	4.630923	12.376	23.789854	0							2.393934	0.873631
2.238317	12.376307	4.633576	12.37588	23.80312	0							2.39526	0.873631
2.239643	12.35514	4.636229	12.375844	23.816387	0							2.396586	0.873631
2.240969	12.333899	4.638881	12.37579	23.829655	0							2.397913	0.873631
2.242296	12.312757	4.641534	12.375753	23.84292	0							2.399239	0.873631
2.243622	12.293207	4.644186	12.375753	23.856188	0							2.400565	0.873631
2.244948	12.27519	4.646839	12.375707	23.869455	0							2.401892	0.873631
2.246274	12.25711	4.649491	12.37569	23.882721	0							2.403218	0.873631
2.247601	12.239168	4.652144	12.375619	23.895988	0							2.404544	0.873631
2.248927	12.221129	4.654797	12.375532	23.909256	0							2.40587	0.873631
2.250253	12.203114	4.657449	12.375458	23.922522	0							2.407197	0.873631
2.251579	12.185041	4.660101	12.375353	23.935789	0							2.408523	0.873631
2.252906	12.162848	4.662754	12.375282	23.949057	0							2.409849	0.873631
2.254232	12.140666	4.665407	12.375196	23.962324	0							2.411175	0.873631
2.255558	12.119613	4.668059	12.375156	23.97559	0							2.412502	0.873631
2.256885	12.101039	4.670712	12.375112	23.988857	0							2.413828	0.873631
2.258211	12.082476	4.673364	12.375063	24.002125	0							2.415154	0.873631
2.259537	12.063876	4.676017	12.37504	24.01539	0							2.416481	0.873631
2.260863	12.045243	4.678669	12.374909	24.028658	0							2.417807	0.873631
2.26219	12.026756	4.681322	12.374884	24.041925	0							2.419133	0.873631
2.263516	12.009048	4.683975	12.374813	24.055191	0							2.42046	0.873631
2.264842	11.990438	4.686627	12.374734	24.068459	0							2.421786	0.873631
2.266168	11.969605	4.68928	12.374658	24.081726	0							2.423112	0.873631
2.267495	11.948215	4.691932	12.374632	24.094992	0							2.424438	0.873631
2.268821	11.929318	4.694585	12.374601	24.108259	0							2.425765	0.873631
2.270147	11.911271	4.697237	12.374598	24.121527	0							2.427091	0.873631
2.271474	11.893333	4.69989	12.374611	24.134792	0							2.428417	0.873631
2.2728	11.875299	4.702542	12.374641	24.14806	0							2.429744	0.873631
2.274126	11.857338	4.705195	12.374669	24.161327	0							2.43107	0.873631
2.275452	11.839343	4.707848	12.374688	24.174595	0							2.432396	0.873631
2.276779	11.819901	4.7105	12.374805	24.18786	0							2.433722	0.873631
2.278105	11.798597	4.713153	12.374973	24.201128	0							2.435049	0.873631
2.279431	11.776908	4.715806	12.375042	24.214396	0							2.436375	0.873631
2.280757	11.757349	4.718458	12.375105	24.227661	0							2.437701	0.873631
2.282084	11.739641	4.72111	12.375235	24.240929	0							2.439028	0.873631
2.28341	11.722317	4.723763	12.37536	24.254196	0							2.440354	0.873631
2.284736	11.704932	4.726416	12.375489	24.267462	0							2.44168	0.873631
2.286063	11.687521	4.729068	12.375566	24.280729	0							2.443006	0.873631
2.287389	11.67019	4.73172	12.37574	24.293997	0							2.444333	0.873631
2.288715	11.652612	4.734373	12.375772	24.307262	0							2.445659	0.873631
2.290041	11.632236	4.737026	12.375869	24.32053	0							2.446985	0.873631
2.291368	11.611094	4.739678	12.375994	24.333797	0							2.448311	0.873631
2.292694	11.591031	4.742331	12.376134	24.347065	0							2.449638	0.873631
2.29402	11.572812	4.744984	12.376159	24.360331	0							2.450964	0.873631
2.295346	11.554979	4.747636	12.376153	24.373598	0							2.45229	0.873631
2.296673	11.537162	4.750288	12.37622	24.386866	0							2.453616	0.873631
2.297999	11.519262	4.752941	12.376228	24.400131	0							2.454943	0.873631
2.299325	11.501425	4.755594	12.376265	24.413399	0							2.456269	0.873631
2.300652	11.483583	4.758246	12.376327	24.426666	0							2.457595	0.873631
2.301978	11.463923	4.760899	12.376546	24.439932	0							2.458922	0.873631
2.303304	11.442937	4.763551	12.376612	24.453199	0							2.460248	0.873631
2.304631	11.422369	4.766204	12.376642	24.466467	0							2.461574	0.873631
2.305957	11.404074	4.768857	12.37676	24.479733	0							2.4629	0.873631
2.307283	11.386353	4.771509	12.376929	24.493	0							2.464227	0.873631
2.308609	11.368619	4.774162	12.376966	24.506268	0							2.465553	0.873631
2.309936	11.350916	4.776814	12.377041	24.519533	0							2.466879	0.873631
2.311262	11.333179	4.779467	12.376982	24.532801	0							2.468205	0.873631
2.312588	11.315463	4.782119	12.376994	24.546068	0							2.469532	0.873631
2.313915	11.296589	4.784772	12.377026	24.559336	0							2.470858	0.873631
2.315241	11.275826	4.787425	12.377131	24.572601	0							2.472184	0.873631
2.316567	11.255291	4.790077	12.37718	24.585869	0							2.473511	0.873631
2.317893	11.235999	4.792729	12.377193	24.599136	0							2.474837	0.873631
2.31922	11.218268	4.795382	12.37723	24.612402	0							2.476163	0.873631
2.320546	11.201229	4.798035	12.377155	24.625669	0							2.477489	0.873631
2.321872	11.184151	4.800687	12.377115	24.638937	0							2.478816	0.873631
2.323198	11.167058	4.80334	12.377109	24.652203	0							2.480142	0.873631
2.324525	11.149961	4.805992	12.377168	24.66547	0							2.481468	0.873631
2.325851	11.132636	4.808645	12.377025	24.678738	0							2.482795	0.873631
2.327177	11.112972	4.811297	12.376899	24.692003	0							2.484121	0.873631
2.328504	11.091878	4.81395	12.376825	24.705271	0							2.485447	0.873631
2.32983	11.070799	4.816603	12.376762	24.718538	0							2.486773	0.873631
2.331156	11.051105	4.819255	12.376678	24.731804	0							2.4881	0.873631
2.332482	11.032685	4.821908	12.376518	24.745071	0							2.489426	0.873631
2.333809	11.014509	4.82456	12.376437	24.758339	0							2.490752	0.873631
2.335135	10.996334	4.827213	12.376354	24.771606	0							2.492079	0.873631
2.336461	10.978165	4.829865	12.376286	24.784872	0							2.493405	0.873631
2.337787	10.959938	4.832518	12.376217	24.79814	0							2.494731	0.873631
2.339114	10.940184	4.83517	12.376123	24.811407	0							2.496058	0.873631
2.34044	10.919274	4.837823	12.375861	24.824673	0							2.497384	0.873631
2.341766	10.898231	4.840476	12.375665	24.83794	0							2.49871	0.873631
2.343093	10.878268	4.843128	12.375588	24.851208	0							2.500036	0.873631
2.344419	10.860176	4.845781	12.375551	24.864473	0							2.501363	0.87363
2.345745	10.842843	4.848433	12.375519	24.877741	0							2.502689	0.87363
2.347071	10.825519	4.851086	12.375451	24.891008	0							2.504015	0.87363
2.348398	10.808194	4.853738	12.375446	24.904274	0							2.505341	0.87363
2.349724	10.790831	4.856391	12.375298	24.917542	0							2.506668	0.87363
2.35105	10.771872	4.859044	12.37522	24.930809	0							2.507994	0.87363
2.352376	10.751432	4.861696	12.375267	24.944077	0							2.50932	0.87363
2.353703	10.730697	4.864348	12.375202	24.957342	0							2.510647	0.87363
2.355029	10.710163	4.867001	12.375193	24.97061	0							2.511973	0.87363
2.356355	10.691697	4.869654	12.375131	24.983877	0							2.513299	0.87363
2.357682	10.674624	4.872306	12.375078	24.997143	0							2.514625	0.87363
2.359008	10.657585	4.874959	12.375065	25.01041	0							2.515952	0.87363
2.360334	10.640569	4.877611	12.375041	25.023678	0							2.517278	0.87363
2.36166	10.623545	4.880264	12.375015	25.036943	0							2.518604	0.87363
2.362987	10.605126	4.882916	12.37505	25.050211	0							2.51993	0.87363
2.364313	10.58479	4.885569	12.375097	25.063478	0							2.521257	0.87363
2.365639	10.563743	4.888222	12.375145	25.076744	0							2.522583	0.87363
2.366966	10.542702	4.890874	12.375269	25.090012	0							2.523909	0.87363
2.368292	10.523045	4.893527	12.375433	25.103279	0							2.525236	0.87363
2.369618	10.505323	4.896179	12.37541	25.116545	0							2.526562	0.87363
2.370944	10.488969	4.898832	12.375368	25.129812	0							2.527888	0.87363
2.372271	10.472478	4.901484	12.375319	25.14308	0							2.529214	0.87363
2.373597	10.454865	4.904137	12.375301	25.156347	0							2.530541	0.87363
2.374923	10.43683	4.906789	12.375298	25.169613	0							2.531867	0.87363
2.37625	10.417066	4.909442	12.375323	25.18288	0							2.533193	0.87363
2.377576	10.395404	4.912095	12.375305	25.196148	0							2.534519	0.87363
2.378902	10.373771	4.914747	12.375276	25.209414	0							2.535846	0.87363
2.380229	10.352612	4.9174	12.375202	25.222681	0							2.537172	0.87363
2.381555	10.333111	4.920052	12.375206	25.235949	0							2.538498	0.87363
2.382881	10.31495	4.922705	12.375278	25.249214	0							2.539825	0.87363
2.384207	10.296804	4.925357	12.375283	25.262482	0							2.541151	0.87363
2.385534	10.278614	4.92801	12.375257	25.275749	0							2.542477	0.87363
2.38686	10.260399	4.930663	12.375251	25.289015	0							2.543803	0.87363
2.388186	10.241241	4.933315	12.375192	25.302282	0							2.54513	0.87363
2.389512	10.22027	4.935967	12.375093	25.31555	0							2.546456	0.87363
2.390839	10.198898	4.93862	12.374972	25.328817	0							2.547782	0.87363
2.392165	10.177673	4.941273	12.374919	25.342083	0							2.549109	0.87363
2.393491	10.158035	4.943925	12.374998	25.35535	0							2.550435	0.87363
2.394818	10.140623	4.946578	12.375105	25.368618	0							2.551761	0.87363
2.396144	10.12326	4.94923	12.375171	25.381884	0							2.553087	0.87363
2.39747	10.105852	4.951883	12.375202	25.395151	0							2.554414	0.87363
2.398796	10.088461	4.954535	12.375257	25.408419	0							2.55574	0.87363
2.400123	10.070415	4.957188	12.375296	25.421684	0							2.557066	0.87363
2.401449	10.050598	4.959841	12.375302	25.434952	0							2.558393	0.87363
2.402775	10.029674	4.962493	12.375319	25.448219	0							2.559719	0.87363
2.404101	10.008821	4.965146	12.375361	25.461485	0							2.561045	0.87363
2.405428	9.988918	4.967798	12.375408	25.474752	0							2.562371	0.87363
2.406754	9.970698	4.970451	12.375486	25.48802	0							2.563698	0.87363
2.40808	9.952616	4.973104	12.375513	25.501286	0							2.565024	0.87363
2.409407	9.934567	4.975756	12.37556	25.514553	0							2.56635	0.87363
2.410733	9.916496	4.978408	12.375666	25.527821	0							2.567677	0.87363
2.412059	9.898219	4.981061	12.375793	25.541088	0							2.569003	0.87363
2.413385	9.878585	4.983714	12.375794	25.554354	0							2.570329	0.87363
2.414712	9.857337	4.986366	12.375716	25.567621	0							2.571655	0.87363
2.416038	9.83612	4.989019	12.375674	25.580889	0							2.572982	0.87363
2.417364	9.815801	4.991672	12.375676	25.594154	0							2.574308	0.87363
2.41869	9.797492	4.994324	12.375611	25.607422	0							2.575634	0.87363
2.420017	9.779656	4.996976	12.375464	25.620689	0							2.576961	0.87363
2.421343	9.761836	4.999629	12.375338	25.633955	0							2.578287	0.87363
2.422669	9.744158	5.002282	12.375269	25.647223	0							2.579613	0.87363
2.423996	9.727355	5.004934	12.375221	25.66049	0							2.580939	0.87363
2.425322	9.710492	5.007586	12.375131	25.673756	0							2.582266	0.87363
2.426648	9.689622	5.010239	12.375025	25.687023	0							2.583592	0.87363
2.427974	9.668225	5.012892	12.374948	25.700291	0							2.584918	0.87363
2.429301	9.647267	5.015544	12.374867	25.713556	0							2.586244	0.87363
2.430627	9.628572	5.018197	12.374781	25.726824	0							2.587571	0.87363
2.431953	9.611167	5.02085	12.374658	25.740091	0							2.588897	0.87363
2.43328	9.593755	5.023502	12.374536	25.753359	0							2.590223	0.87363
2.434606	9.576335	5.026155	12.374489	25.766624	0							2.59155	0.87363
2.435932	9.55894	5.028807	12.374519	25.779892	0							2.592876	0.87363
2.437258	9.541164	5.03146	12.374593	25.793159	0							2.594202	0.87363
2.438585	9.521516	5.034112	12.374658	25.806425	0							2.595528	0.87363
2.439911	9.500814	5.036765	12.37466	25.819693	0							2.596855	0.87363
2.441237	9.480304	5.039417	12.374618	25.83296	0							2.598181	0.87363
2.442564	9.460962	5.04207	12.374599	25.846226	0							2.599507	0.87363
2.44389	9.444215	5.044723	12.37464	25.859493	0							2.600833	0.87363
2.445216	9.427457	5.047375	12.374694	25.872761	0							2.60216	0.87363
2.446542	9.410712	5.050028	12.374731	25.886026	0							2.603486	0.87363
2.447869	9.393987	5.05268	12.374768	25.899294	0							2.604812	0.87363
2.449195	9.37703	5.055333	12.374851	25.912561	0							2.606139	0.87363
2.450521	9.358416	5.057985	12.37503	25.925829	0							2.607465	0.87363
2.451848	9.338016	5.060638	12.3752	25.939095	0							2.608791	0.87363
2.453174	9.317609	5.063291	12.375274	25.952362	0							2.610117	0.87363
2.4545	9.297671	5.065943	12.375365	25.96563	0							2.611444	0.87363
2.455826	9.279942	5.068595	12.375496	25.978895	0							2.61277	0.87363
2.457153	9.262712	5.071248	12.375648	25.992163	0							2.614096	0.87363
2.458479	9.245525	5.073901	12.375829	26.00543	0							2.615422	0.87363
2.459805	9.228303	5.076553	12.375931	26.018696	0							2.616749	0.87363
2.461131	9.211115	5.079206	12.37598	26.031963	0							2.618075	0.87363
2.462458	9.193324	5.081858	12.376111	26.045231	0							2.619401	0.87363
2.463784	9.172812	5.084511	12.376221	26.058496	0							2.620728	0.87363
2.46511	9.151939	5.087163	12.376243	26.071764	0							2.622054	0.87363
2.466437	9.131324	5.089816	12.376266	26.085032	0							2.62338	0.87363
2.467763	9.112473	5.092469	12.376235	26.098297	0							2.624707	0.87363
2.469089	9.09509	5.095121	12.376122	26.111565	0							2.626033	0.87363
2.470415	9.077745	5.097774	12.37602	26.124832	0							2.627359	0.87363
2.471742	9.060326	5.100426	12.375986	26.1381	0							2.628685	0.87363
2.473068	9.042957	5.103079	12.375971	26.151365	0							2.630012	0.87363
2.474394	9.025278	5.105731	12.375942	26.164633	0							2.631338	0.87363
2.47572	9.006106	5.108384	12.375892	26.1779	0							2.632664	0.87363
2.477047	8.986624	5.111036	12.375873	26.191166	0							2.633991	0.87363
2.478373	8.968575	5.113689	12.375863	26.204433	0							2.635317	0.87363
2.479699	8.949219	5.116342	12.37583	26.217701	0							2.636643	0.87363
2.481026	8.93207	5.118994	12.375821	26.230967	0							2.637969	0.87363
2.482352	8.914987	5.121647	12.375827	26.244234	0							2.639296	0.87363
2.483678	8.897865	5.124299	12.375803	26.257502	0							2.640622	0.87363
2.485004	8.880824	5.126952	12.375698	26.270767	0							2.641948	0.87363
2.486331	8.863737	5.129604	12.375576	26.284035	0							2.643274	0.87363
2.487657	8.846219	5.132257	12.375428	26.297302	0							2.644601	0.87363
2.488983	8.825518	5.13491	12.375318	26.310568	0							2.645927	0.87363
2.490309	8.804793	5.137562	12.375225	26.323835	0							2.647253	0.87363
[truncated: 20,459 more rows]
