# Supplementary material for: Hallucination of closed repeat proteins containing central pockets
Source: Nat Struct Mol Biol. 2023 Sep 28;30(11):1755–60. doi: 10.1038/s41594-023-01112-6 (PMC10643118; doi:10.1038/s41594-023-01112-6)
Supplement: Supplementary file 5 — Chromatography raw data. [file 41594_2023_1112_MOESM5_ESM.tar › SEC_submit/D8[20220202].csv]

time (min)	raw light scattering data: detector voltage (V) detector 2	raw light scattering data: detector voltage (V) detector 3	raw light scattering data: detector voltage (V) detector 4	raw light scattering data: detector voltage (V) detector 5	raw light scattering data: detector voltage (V) detector 6	raw light scattering data: detector voltage (V) detector 7	raw light scattering data: detector voltage (V) detector 8	raw light scattering data: detector voltage (V) detector 9	raw light scattering data: detector voltage (V) detector 10	raw light scattering data: detector voltage (V) detector 11	raw light scattering data: detector voltage (V) detector 13	raw light scattering data: detector voltage (V) detector 14	raw light scattering data: detector voltage (V) detector 15	raw light scattering data: detector voltage (V) detector 16	raw light scattering data: detector voltage (V) detector 17	raw light scattering data: detector voltage (V) detector 18	raw UV absorbance data: detector voltage (V) channel 1	raw UV absorbance data: detector voltage (V) channel 2	differential refractive index data: differential refractive index (RIU)	Forward Laser Monitor: Forward Laser Monitor (V)	Auto-inject Signal: Auto-inject Signal	Auto-inject Signal: Auto-inject Signal	absolute refractive index data: absolute refractive index (RIU)
-0.007622479816774527	6.648678512830772	5.407229864743455	1.729349926175096	0.6677551134783997	1.034645353619089	0.6703140126089734	0.6763218229668978	0.3669187363535474	0.2601013615422815	0.2803138924758119	0.3298218005413276	0.4037923984031466	0.4996543355289131	0.929174250643218	0.2015987975610466	1.845022599311702			0.0005573556581871401	0.8062027643579507			1.261622434073841
0.0005673062307957463	6.610062285837862	5.445526138736014	1.706270760508484	0.7054213089886658	1.055334798672197	0.680273988867714	0.6825537872210892	0.374759737509286	0.2634526729345415	0.2853914792904857	0.3326410052217232	0.4060267489356348	0.5004689296194281	0.9315837609319235	0.2013241604987304	1.898324496198128			0.0005573511787146846	0.8060927600603484			1.261621107546003
0.008757092278366019	6.491410723134622	5.487138513343662	1.617249608102146	0.7394786759775396	1.039418360756347	0.696524996898082	0.6846453426048842	0.3835625115129105	0.2601384744311468	0.2909777473958909	0.3349669795454376	0.4066353076624022	0.5021035000754641	0.9332814883795701	0.2016340490206342	1.874078993588432	0.05358051384019871	0.05183982334701435	0.0005573502760518634	0.8057076264829909			1.261620468141984
0.01694687832593629	6.49407360524641	5.574434262749878	1.634112318792147	0.7465610815340068	1.036261988605738	0.6961313572068907	0.6820229292818083	0.387495772549322	0.2592789646820244	0.2861955451325514	0.3328519086017162	0.4051281693561246	0.5007313918467651	0.9310590826296365	0.2018476553131369	1.841042813687946	0.05357777481785786	0.05184596062424926	0.0005573508967901923	0.8055124813855589			1.261620420660074
0.02513666437350657	6.66991968001903	5.65491916360698	1.745774992968469	0.7143521852971065	1.034625065595592	0.6806287159983698	0.6748200305912573	0.3776928989113759	0.2588844746353183	0.283337971074165	0.3302939853166723	0.4044069417753627	0.4993981181829972	0.9302165340876898	0.2019156346040295	1.839272541536936	0.05358070400760295	0.05185379080514191	0.0005573481422057932	0.8054508067956752			1.26162059060985
0.03332645042107684	6.865358197487001	5.696173282723566	1.800105063211971	0.7253651385390982	1.065888247746053	0.696557709299218	0.6765586063988864	0.3802128742232471	0.2579022594657716	0.2862987865333009	0.3313860139958137	0.4045586181105921	0.500715577535584	0.9312092295952459	0.2024483886602768	1.836502930057796	0.05357990077455694	0.05186030602334304	0.0005573414388752259	0.8053679388561383			1.261620879943773
0.04151623646864712	6.719586293825625	5.58283556124871	1.685129909279859	0.7427170382960405	1.02511525564211	0.6959292514069449	0.6710396819345218	0.3771536137094244	0.2575571104553414	0.2844064728157066	0.330533191808411	0.4041898551016695	0.5001572730471578	0.9304933915721134	0.2022985178189716	1.84784926459299	0.05357993273811299	0.0518597878412294	0.0005573360196715979	0.8055338423520364			1.261621202867815
0.04970602251621739	6.626257919002647	5.37261243212295	1.569533840621817	0.7015627990708716	0.950080394709512	0.6774858509469055	0.6650087433790264	0.3708436012237773	0.2527382992596381	0.2798122403672627	0.3277243731652107	0.4027989156796247	0.4977502251369639	0.9280645502911037	0.2013241443098431	1.857599072443166	0.05358104379081813	0.05185322715497234	0.0005573351670358883	0.8056556726359632			1.261621519788482
0.05789580856378766	6.52881404638963	5.287111956269004	1.578540250576719	0.6980569407316141	0.9560022173639298	0.6737592143243729	0.66538468285098	0.3681459557538974	0.2512540143901946	0.2812962039911978	0.3281076433123969	0.4022684559378699	0.4976639550499027	0.9270841929451217	0.201268679497283	1.845891276167817	0.05357727288900853	0.05184978159566947	0.0005573311659001597	0.8056889394733148			1.26162187006551
0.06608559461135793	6.481392470836283	5.476046069745506	1.661234052020869	0.7322108142677729	1.032635518335805	0.6900186966995911	0.6776605293165208	0.3706521970957755	0.2595785476377395	0.2856243203301802	0.3315268250308381	0.4038009856852254	0.4996666233005566	0.9288703766524595	0.2017648858632393	1.840793207207159	0.05357073029525824	0.05185374101181908	0.0005573226642890247	0.8057426920179158			1.261622257206825
0.07427538065892821	6.680311930770837	5.776062010601437	1.798945821569102	0.7913489524874976	1.110354248310573	0.7137426009230786	0.6929445780603067	0.3770270958280068	0.269648825851092	0.2866902788982516	0.3337248942569821	0.4059968353325704	0.5022900386710137	0.9321870669187202	0.2022762520400267	1.841173456590877	0.0535715064563002	0.05186438445518019	0.0005573156026829368	0.805826978719218			1.26162271314668
0.08246516670649848	6.49646634772316	5.488674387163639	1.710079145365227	0.709595921032989	1.043411898444492	0.6726876712335524	0.6765872718813242	0.369832787887875	0.2613786794287429	0.2811493314050572	0.3309481094304723	0.4042862069170358	0.5009098204246724	0.9297169001969572	0.201890991281465	1.841641051965567	0.05357878535480774	0.05187870716395233	0.0005573135369223935	0.8059266777134914			1.261623164362771
0.09065495275406876	6.351956732826296	5.273859619824369	1.594541050142636	0.6430925962027835	0.983812668690868	0.6505621005640985	0.6660629449874738	0.3627980941583468	0.2559954613287697	0.2754404575060646	0.3281091904260082	0.4037830442926345	0.4988560815074755	0.9287671935121083	0.2016009168289243	1.846121378765835	0.05358770680188146	0.0519032958634066	0.0005573123846772912	0.8059213881750467			1.261623619227626
0.09884473880163903	6.506131721784376	5.451596613087759	1.63836968008962	0.6782604020690934	1.010602747433852	0.6596712481707865	0.6696441802972137	0.3661121143602192	0.2604707242884268	0.2775677704350762	0.3288977263299262	0.4047477750810484	0.4997672002240716	0.9303688103538097	0.2022802275242838	1.845730554380129	0.05359835693426714	0.05193972803434922	0.0005573069519877949	0.8059488205547964			1.261624086125335
0.1070345248492093	6.502455328337988	5.309541472881634	1.676231089552932	0.676077894410005	1.016377828703756	0.6627667034946167	0.6731552962384086	0.369912399664117	0.2593368724243507	0.2824116357084869	0.3312515347162541	0.4051546095531523	0.5013160483266608	0.930927743871704	0.2025192534372272	1.845739026254556	0.05360566804978727	0.05199075947196655	0.0005572997037615972	0.8060887992269139			1.261624566023257
0.1152243108967796	6.45754479273959	5.169993170668122	1.628854224592776	0.6634144599118772	0.9981763789836546	0.6564595164666717	0.6735020935433724	0.3668085230996175	0.2565058320231129	0.2810369523005673	0.3304696500391505	0.405201558682532	0.5007893706463806	0.9308137538472931	0.2020616990900368	1.836223214550831	0.05361735832796002	0.05205793214767346	0.0005572960873003591	0.8062006097752685			1.261625038444042
0.1234140969443498	6.45146248893793	5.359578453945172	1.585605981692294	0.7085343921426417	1.019431827080166	0.6837342763851317	0.6788599470590899	0.3710062043256162	0.2577277725329321	0.2804333916572423	0.3298482326167679	0.4051001109560287	0.5002517284125363	0.9312257151082717	0.2019120871076214	1.828455881129216	0.05363547305087318	0.05213851450887962	0.0005572964911083406	0.8061814402967168			1.261625450034376
0.1316038829919201	6.483923866744468	5.432172148230377	1.587612214415933	0.7230184653009708	1.026481302921077	0.6994988293502197	0.6791189717755818	0.3759678709191568	0.255633403405524	0.279722852965182	0.329391390572387	0.4044546563682486	0.4997754433645145	0.9318901578672735	0.2018785682305175	1.821633092549088	0.05365488276748723	0.05222343267492726	0.0005572956386377335	0.8061506370814808			1.261625800623507
0.1397936690394904	6.724855492582233	5.573509361696665	1.716901399103917	0.7511467756451633	1.061913675185502	0.7146066372516822	0.6801935557518858	0.3808902895711253	0.2606007216054736	0.2830256289110935	0.3312233735089168	0.4050623363415044	0.501286831433659	0.9337904151378997	0.2023590089558616	1.820971326194689	0.05367419554195862	0.05230239281970216	0.0005572900459908225	0.8061753623887539			1.261626157456698
0.1479834550870607	6.906534955147278	5.776373827200487	1.825464331437372	0.7545737490516278	1.099971249873786	0.7282087715200659	0.6848675329922554	0.3853009162948715	0.2701543061044502	0.2869548818229667	0.3344474076431641	0.407413916480517	0.5039803372022582	0.9362377867159299	0.203248339858594	1.824800221485979	0.05369016828491616	0.05236429641840935	0.0005572847911088291	0.8062200650401754			1.261626500155282
0.1561732411346309	6.908321163432499	5.599560951346705	1.711071401145092	0.7122129444832798	1.054323733427538	0.6985712123560449	0.6827589880228695	0.377503335246553	0.263540830006523	0.2840534615430895	0.3325581046479591	0.4066865803823817	0.5040873264537667	0.9355550836520135	0.2031473734468262	1.825199953506851	0.05370358177009514	0.05239861292169035	0.0005572863825975846	0.8061578704649123			1.26162679738265
0.1643630271822012	7.299524884402705	5.896139400063465	1.833729332341968	0.7629369116256057	1.093642336686698	0.7104464533328918	0.6904750863606517	0.3829818355076851	0.2658562840255965	0.2898347497827495	0.3351583173088689	0.4081172706613857	0.5067030285952768	0.9389273236477077	0.2043703208971197	1.834839364023498	0.0537097353156399	0.05240063699012764	0.0005572905642631794	0.8060285220184383			1.261626993341055
0.1725528132297715	7.43427931828072	6.373906681880472	1.872520423948556	0.8527239178687881	1.114438452846535	0.7199757833943495	0.6921737545406124	0.393448090256761	0.2688006576138746	0.2980687348215879	0.3390678413007518	0.4103038441244198	0.5079652047596935	0.9425895564667152	0.2049075283828164	1.84210169638509	0.05370650582421964	0.05237634631817945	0.0005572884180306431	0.8060317290337808			1.261627157689077
0.1807425992773418	7.339051654236621	6.195109304161016	1.773415243623364	0.8395552147707708	1.098848349283419	0.7100314464587631	0.6911484445335706	0.3954086678648301	0.2684831352819196	0.2950931057584458	0.3363063010373786	0.4097328914868131	0.5071663583913192	0.9414724397321419	0.2045484281119322	1.837851993044785	0.05369651027298859	0.05233972950202061	0.0005572832442287711	0.8060357224866455			1.261627316120836
0.188932385324912	7.395559084006277	6.056662673418001	1.863535858687741	0.8049854378549732	1.112622023740869	0.7171286948715702	0.6962351713384001	0.3893306361345431	0.2672898922937277	0.2905202419023333	0.3353687932678062	0.4093259325650077	0.5075679840217695	0.9405016936889455	0.2047798363220898	1.830129686325557	0.0536829734182802	0.05228892385240851	0.0005572835606620398	0.8060676538048439			1.26162745397917
0.1971221713724823	7.268080944784812	5.890297265627953	1.928072807786116	0.7437118883147492	1.118415268506426	0.7098553572786588	0.6920152085877403	0.3781146136138201	0.2628227668958127	0.2855021084330115	0.3331411131765596	0.4082346041544094	0.5056046926819699	0.9375234985350046	0.2042792320435398	1.830114262737317	0.05367568647805668	0.05223946639017401	0.0005572863198458107	0.8060487445421245			1.261627570750201
0.2053119574200526	7.406987057079846	6.195423895396918	1.976403492486166	0.7764083342940672	1.149317087710021	0.7079463465434533	0.6923720560328983	0.3839541251799812	0.2659738964071969	0.2888606678947546	0.3345850311419515	0.4081689036956412	0.5053130673357769	0.9378393967181564	0.204400662056977	1.823182454012184	0.05367090785071042	0.05220542309610318	0.0005572858638621415	0.8060515037849161			1.261627629528147
0.2135017434676229	7.681577748416392	6.645143129069714	2.072653379448588	0.8811214583453596	1.186317183678014	0.7472944076806255	0.7017938675850707	0.3973745138915844	0.2732445710627954	0.2937710319243028	0.3373952292179939	0.4095047146279254	0.5067715406232959	0.941322166515731	0.2052923553777714	1.830022927521603	0.05366734598646589	0.0521816424440221	0.0005572813547209631	0.8060161251849275			1.261627702518274
0.2216915295151931	7.42978962348444	6.164840069967004	1.906210746484615	0.8180855601769931	1.140887240861656	0.7225509690171247	0.6947539749385543	0.3893920621141433	0.2697333040547008	0.2889892095075345	0.3350205991425738	0.4093939627748234	0.5062340812177439	0.9411840735094175	0.2050462900884092	1.831013827479555	0.0536705143750496	0.05215877375122674	0.0005572780289223357	0.8059772610130008			1.261627810653894
0.2298813155627634	7.417652683293583	5.955968914427364	1.873921388082163	0.7573931688639304	1.117341536679514	0.7001808713533775	0.6919581548695068	0.3820408293453412	0.2715629213584198	0.2900564998490767	0.3360300716630198	0.4093825275160001	0.5061262954997823	0.9401456462555048	0.204683912851807	1.827154323028091	0.05366803486245946	0.05213711300466156	0.0005572787096112624	0.8060735616127217			1.261627938811282
0.2380711016103337	7.241391377628946	5.680454375729148	1.806623570071429	0.7349332292652486	1.079696896211164	0.7085411687730946	0.6885402979823613	0.3792154436891558	0.2667882815983578	0.2881591056799964	0.3341429941080157	0.4076624243220576	0.5042242734690752	0.9364249856788738	0.2038518314809551	1.836625771930383	0.05366004763964794	0.05211624340527658	0.0005572795290835042	0.8061813805902736			1.261628053946875
0.246260887657904	6.926125869892352	5.405036166490725	1.722204764556154	0.6888666440207157	1.060007275992572	0.6887070589959499	0.6818256241386812	0.3703961683805476	0.2604370471276908	0.2828319313870976	0.3317984994960962	0.4060050004194661	0.5024155019550238	0.9334294903093073	0.2027219626975459	1.83746868138111	0.05364907713424236	0.05209136590454991	0.0005572768924470418	0.8062987814384664			1.26162815991393
0.2544506737054742	7.044756809064055	5.759803268917474	1.787081684021516	0.7499101523475169	1.070127234006447	0.696390036114127	0.6802323809511073	0.376265846063787	0.2614897533829045	0.2868987537305658	0.3343384549324254	0.4066673074326467	0.5034488073959826	0.9350965563728054	0.2032614652288834	1.824127811219306	0.05363678699246444	0.05207031884562077	0.0005572736055536651	0.8063155566509755			1.261628284606241
0.2626404597530445	6.821016794779073	5.61538225806374	1.700432592199124	0.7017413476502969	1.019575905375796	0.6806326610077675	0.6758163969690165	0.3722968219993254	0.2563036694568073	0.2833130517263658	0.3328556571190574	0.4055545532083422	0.5020712483680522	0.9341492217083751	0.2029135573743067	1.816671978861984	0.05363038549778489	0.05205498638733526	0.0005572745347304877	0.8063209739588623			1.261628400924955
0.2708302458006148	6.821577411607701	5.533202653868648	1.754548881043794	0.6768338743532185	1.050128851290729	0.6851418522553407	0.6827688295617851	0.3671862879732393	0.2561592843468942	0.2798174272321694	0.3316248792247789	0.4056442641583625	0.5021832054936064	0.9338705515829863	0.202922417419485	1.825524878373423	0.05362797577733277	0.05203789768056859	0.0005572791098645904	0.8063567275570265			1.261628461782826
0.279020031848185	6.954633770668924	5.766041957310575	1.825730070321741	0.7364531566118201	1.091607309879364	0.7079035390835202	0.6892359956571004	0.3773321830926654	0.2635398925790218	0.2862992786722916	0.3347157418391352	0.4072882349917714	0.5039929700839478	0.9357302879902448	0.2032569840660061	1.836946893015717	0.05362610242834222	0.05201856140206467	0.0005572814429059501	0.8063489978417532			1.261628472975628
0.2872098178957553	6.670416812768186	5.346300663631177	1.692365641229023	0.6610798724586656	1.027242654536793	0.6758587499308283	0.6774039688463699	0.3667997217298208	0.2579098047766534	0.2804212829285557	0.3312788748809672	0.406289573703213	0.5015838308584142	0.9329066725525733	0.2024776050249298	1.839701600294702	0.05362567247687165	0.05200458757810857	0.0005572790899512021	0.8063306485773233			1.261628459803842
0.2953996039433255	6.531744849146952	5.257453657493521	1.596638296202898	0.666352335590367	1.008961992647182	0.6763213015921893	0.6732037580890016	0.3643299463526017	0.2518132631292394	0.2787046627474613	0.3294681863124659	0.4052334962864405	0.5002254261706345	0.9321158773727987	0.2023935094969481	1.839073359898411	0.05362696647656084	0.05199621089138297	0.0005572780446928368	0.8063160067860913			1.261628453294319
0.3035893899908959	6.643931703902631	5.343867541899724	1.602113769005758	0.6958463447213232	1.009837714878642	0.6796495834950872	0.6740092340259898	0.3654675673860552	0.2515105586229807	0.2789387838567418	0.3298618874503185	0.4050206048285745	0.5005777149249917	0.9315722638895447	0.2026124575468091	1.841915683917253	0.05362620346563469	0.0519908103985949	0.000557283290527684	0.8063576391497679			1.261628373328119
0.3117791760384661	6.80035399139933	5.505942149705975	1.682888613126089	0.6973823932984305	1.015282158261983	0.6703327485049911	0.6731976113740972	0.3652316569046332	0.25253314381992	0.2803397509536185	0.3305648162759221	0.4045744092799961	0.5004335569993671	0.9310327781045438	0.2020783943753694	1.851305525946749	0.0536232896914637	0.05198901635601712	0.0005572874197838952	0.8064606534490125			1.261628237849349
0.3199689620860364	6.903462970037158	5.832388221809908	1.760152251146053	0.7500648288557474	1.065884870055049	0.6937173154886556	0.6809178927948065	0.3740059801439147	0.2578292231402282	0.2869769281571966	0.3333834090445165	0.4054523742478937	0.502110976046196	0.9333719831172936	0.2025590841336115	1.850415494460585	0.0536158519591907	0.05198533684646247	0.0005572862560377596	0.8064717046238357			1.261628091295764
0.3281587481336067	6.728668386520346	5.555596456152798	1.732691031476381	0.6728127215531732	1.056240283077958	0.6788053517085126	0.6772888659951339	0.3694034008018921	0.2551795451417417	0.280919380807041	0.3294950371922357	0.4041791366187155	0.5005915365714154	0.9310197754244958	0.2025902224211478	1.840181180305074	0.05360841203404511	0.05197805341554641	0.0005572843072789925	0.8064926764978141			1.261627975489216
0.3363485341811769	6.496842201372687	5.345498091121495	1.612229090901861	0.6455740433671939	0.9944552546618511	0.6658788613673574	0.667556770434649	0.3673476162031393	0.2530293990771958	0.2809158512710251	0.3292944952721032	0.403702667053065	0.4994287942610918	0.9289873208750373	0.2019976864686891	1.830910417755539	0.05360828150239665	0.0519644912455299	0.000557286677190165	0.8064832775489394			1.261627854551593
0.3445383202287472	6.653694035029967	5.470245249283888	1.636338929690731	0.6673605758512603	1.00315444987759	0.6700650590450103	0.6724800265090889	0.3713876265936604	0.2569969339261503	0.2830703232033611	0.3322681408122957	0.4044800376868408	0.5012079583565433	0.9302938825889348	0.2023178197588782	1.836911341698922	0.05361335510872477	0.05195087903804693	0.0005572924360297261	0.8064065328150539			1.261627681381915
0.3527281062763175	7.032795127552729	5.656980080934595	1.805959338991148	0.6878445147875152	1.075367628666048	0.6871010400040177	0.6858342904428714	0.376196676016503	0.2614575280948094	0.2833300970036026	0.3322712537870674	0.4059221070694236	0.5028298673753876	0.9330773650184884	0.2028898468605391	1.846704373773013	0.05361307560208126	0.05194246863834797	0.0005572956258726938	0.8063276160949771			1.261627480252341
0.3609178923238878	6.57077124445377	5.557111337352237	1.697150699953032	0.715018434582154	1.072963220249831	0.7147191303476347	0.687457517137938	0.3795266211486373	0.2610839461676688	0.2868401575152684	0.3338742673067418	0.4072262410676393	0.5031318729985809	0.9344634430988821	0.202879448781609	1.84591457404564	0.05360979112244783	0.0519357251032927	0.0005572946785692675	0.8063390374887985			1.261627296594598
0.369107678371458	6.427408083255663	5.465574478055877	1.592308594908705	0.7187694633420664	1.026556790868454	0.6966806557127894	0.6792280734046638	0.3771194109293899	0.2582978840103661	0.2845679189609839	0.3321893098164747	0.4057368032298236	0.5013758790260654	0.9324165802178495	0.2024301447923846	1.830575601167	0.05361026608013487	0.05193264524158624	0.0005572944151275402	0.8063069289726104			1.261627144529431
0.3772974644190283	6.718324856016372	5.632134877240995	1.786245844183995	0.7314728900214877	1.06975463290642	0.6872771160622645	0.6805131252998305	0.3741913079905073	0.2590009178541423	0.2830727846548479	0.3314446935966925	0.405893808226737	0.5013711415636518	0.9333814350771472	0.2029013014573496	1.829059682279762	0.05360763009561641	0.05193392469488638	0.0005572980358820348	0.8061814088529586			1.261626987572242
0.3854872504665986	6.751006634853835	5.578988102042147	1.745991429834117	0.7425148291127394	1.082406988381956	0.6944765791214551	0.6862663061577856	0.3768361272402367	0.2581692243331755	0.2851406968883442	0.3329079267188114	0.4066234947675497	0.5026465582858514	0.9340766619654419	0.2030599684598954	1.83322703862806	0.05360701790394726	0.05193724054740628	0.0005573018790331033	0.8062658595799671			1.26162679191849
0.3936770365141689	6.654096882724303	5.451612006279248	1.678654549322836	0.7191579192917475	1.043985156897188	0.6893448959502457	0.6799620534922958	0.3784041226147625	0.2593951195312479	0.2850382180464916	0.3312479796653911	0.404918395217064	0.5008993699562598	0.9318308917541129	0.2024515166904158	1.83790212969668	0.05361237589641052	0.05194436129099689	0.0005573011935155513	0.8064030540998288			1.261626608368013
0.4018668225617391	6.472091704602529	5.404635390005271	1.643201340874197	0.7029352692362866	1.008349202850714	0.6885254959766304	0.6713124315324346	0.3719737091764101	0.2538462649841222	0.2779625734985198	0.3284686713005217	0.403421519395305	0.4990378916945091	0.9306859807641698	0.2019265389195719	1.837420509818995	0.05361577382073173	0.05195290294975321	0.0005572985954248429	0.8063598688363335			1.261626451016341
0.4100566086093094	6.520268830144468	5.416039876231061	1.632708219360063	0.6898775018985223	1.012862362847186	0.6927938968489384	0.6747159589090249	0.369173752321432	0.2525456804043977	0.2761852371224268	0.3279184896838847	0.4035902681277749	0.4994442572300886	0.9295995548627835	0.201820468415269	1.824495127698516	0.05361682096972475	0.05195755237416298	0.0005573009696730502	0.8063642106136044			1.261626313330154
0.4182463946568797	6.698891683687815	5.490261029611529	1.668823444564675	0.7055160185180055	1.040922322400212	0.6963998650597085	0.6832332198019267	0.3719379206736128	0.2581494192403945	0.2805377728570997	0.3293193094108581	0.4046342918970781	0.5007896245083897	0.9298131134541547	0.2019930942258806	1.823054809257968	0.05361886142013556	0.05195863926414399	0.0005573062157125978	0.8063637240037664			1.261626189922853
0.4264361807044499	6.892878482529797	5.573653748554214	1.692618385393476	0.7226456872079713	1.05829089846948	0.6981914398269936	0.6865198601336954	0.3726391126047348	0.2614879487674428	0.2821004309036764	0.3308304511772598	0.4052615013860544	0.5020021763518075	0.9331020902549926	0.202533427950286	1.830166359584293	0.05361885935725245	0.05195841274370787	0.0005573074884324798	0.8063059892520725			1.261626031897225
0.4346259667520202	6.864537492827298	5.588639487092833	1.710085928991067	0.7019092984872598	1.037741037461387	0.6854571439737966	0.6782570958240914	0.3755197211908581	0.2592666884399877	0.2844767211889868	0.3310570123105105	0.4046676540175862	0.5006945514343101	0.9323380962847112	0.2026994637273773	1.839370210494239	0.05361235952955563	0.05195777913874271	0.0005573048824251062	0.8063989126495414			1.261625917724138
0.4428157527995905	6.683488285422587	5.272623822657737	1.702387626069841	0.6757663187053184	1.04844850186701	0.6895486562545269	0.677274465965056	0.3797440785738216	0.2598717050467044	0.2840815490612607	0.330707499479525	0.4043449037375629	0.5001696916255848	0.9303675680960438	0.2024803651489393	1.833185075550172	0.05360657197676385	0.05195278646291457	0.0005573046501112273	0.8064225062713197			1.261625820728148
0.4510055388471608	6.633635659684138	5.21643085056041	1.685668233217005	0.6519140798634647	1.049583953302077	0.6797076234151942	0.6774434006139035	0.3684970685971259	0.2612120026107839	0.2806937797569898	0.3303337078117869	0.4042328064431726	0.5002357071785576	0.9302152738604483	0.2023554631834048	1.824789488732422	0.05360719628559122	0.05194264969072816	0.0005573090724207777	0.8063379034677405			1.261625708172329
0.459195324894731	6.598017233527957	5.330480363458867	1.610080796855155	0.6773813780190762	1.008327054293733	0.6757401989257741	0.6730159032629167	0.3658745722730585	0.2558800125023548	0.2798486032800626	0.3294960377588209	0.4037122299203836	0.4996984367766085	0.9302782178591114	0.2017512139856644	1.828121952644913	0.05360918982226058	0.05193112571634939	0.0005573122578296952	0.8063468531081649			1.261625567027156
0.4673851109423013	6.704455446386807	5.372553768224834	1.622475094708701	0.7141299425153419	1.009080310910383	0.6976408160853865	0.6766223964137467	0.3737302814957688	0.2572096758966992	0.2821639551395206	0.3300846530843938	0.4042136129496809	0.5004955011602951	0.9319443309413424	0.2018957661775736	1.837100204396052	0.05361220657597981	0.0519252124307017	0.0005573102969161032	0.8063402223579036			1.261625453223665
0.4755748969898716	6.65055199756264	5.374690181839338	1.663200877125387	0.6954974639287732	1.0321540844765	0.6902418557474743	0.6751919622438727	0.3709533887321294	0.2581131059150678	0.2838958752263797	0.3319027760409298	0.4047585569209236	0.5006076349936106	0.9316032448412958	0.2023479782991999	1.836292948668824	0.05361283073594509	0.05192621581438654	0.0005573076220027291	0.8063301634748836			1.26162538012042
0.4837646830374419	6.412125559922125	5.028607734902981	1.533846543802289	0.6285443307847864	0.9924644449197797	0.6620758198070628	0.6699336672508336	0.3649834801753589	0.2553138136279394	0.2812283721866905	0.3315790278141491	0.4043819384490965	0.4999756726640845	0.9298148254878211	0.2019428386888669	1.830659183327561	0.05360934498655213	0.05192554261890675	0.0005573095440047727	0.8063707001167004			1.261625303845546
0.4919544690850121	6.655724861946283	5.13611344137438	1.588950273213223	0.6457135937462691	1.010174999251122	0.6766155894876401	0.6778649772059134	0.369641565924	0.257604801136138	0.2822986587509762	0.331962456657224	0.4051285671313632	0.5013612382892534	0.9319724521637723	0.2024353427376242	1.834687162239695	0.0536032819134911	0.05191758370780564	0.0005573142434718995	0.8064295722740041			1.261625196004692
0.5001442551325824	6.981383492434281	5.657068768264972	1.771085041014723	0.720375837510203	1.074558883202574	0.7008328077765367	0.6873420424040959	0.374252329914873	0.2593992031166101	0.2833050675461949	0.331709307700995	0.4054164057096913	0.5017839173409593	0.933627462542952	0.2028426826082598	1.835324453595221	0.05359847185197189	0.05190453359821785	0.0005573160038729592	0.8064790334491713			1.261625073595635
0.5083340411801527	6.552240882839639	5.381538569553665	1.646338327495239	0.6750831592534039	1.008093587012581	0.6701219252164349	0.6687849777689212	0.3604220483638684	0.2536422848216225	0.2749713879537126	0.3268623144535256	0.4022601379034285	0.497237932344181	0.9279596260665689	0.2015404863410735	1.832203776992871	0.05359524231074605	0.05190193412452841	0.0005573137791962692	0.8065289609726626			1.261624975099608
0.5165238272277229	6.499544806878215	5.202907068232257	1.604904136169307	0.6640374230164896	0.9954202336674499	0.6629539118195541	0.6630312581599521	0.3589836228382904	0.2534331486432688	0.2739998442887337	0.3261465030030581	0.4021359868827615	0.4969706235243346	0.9272533523483344	0.2014315942981366	1.818356717834037	0.05359279983392986	0.05190948643938773	0.0005573125560673991	0.8065266320275235			1.261624918452164
0.5247136132752932	6.738790185875753	5.541805269829605	1.735334523614875	0.742532644610327	1.061303427762538	0.6832592274536533	0.6772896083581439	0.3735487401648301	0.2585886561178091	0.283217380804443	0.3307380060683872	0.4046767969099617	0.50040504848653	0.9303684297024795	0.2023933711508234	1.817277045111474	0.05359579722234403	0.05191364249997975	0.0005573164297815156	0.8064581635754698			1.261624842718827
0.5329033993228635	6.732406788190207	5.806896922732032	1.777442770604391	0.7485324267684509	1.07045288976502	0.6933291618821409	0.6855268857388958	0.3809041726397162	0.2635079553764596	0.2851190946970974	0.3323469129657333	0.4049107992172237	0.5011665277348333	0.9315537761468008	0.2025886227459199	1.830405620619264	0.05360139435096199	0.05192570049267803	0.0005573197378657221	0.8064017946145846			1.26162474852638
0.5410931853704337	6.724262822209162	5.568887287418931	1.690230271004335	0.6967603733686114	1.03007130306967	0.6797550289940182	0.6780169885067791	0.3744075901547771	0.2623192014758727	0.2836479883604847	0.3302476869188739	0.4043549853104662	0.4996445893171256	0.9308145470161908	0.2021782879479288	1.837150978435811	0.05360322852693886	0.05193904275223061	0.0005573165886410003	0.806455078460074			1.261624646115891
0.5492829714180041	6.550196826961643	5.221481555889041	1.606278232101239	0.6435236592926324	0.9887494886525637	0.6639525476259629	0.665402429103045	0.3656994168945223	0.2537299521223553	0.2788768718440449	0.3281524137664074	0.4033530231502651	0.4987603700144209	0.9286922617305219	0.2018924539856001	1.829649853756535	0.05360155119928126	0.05194049582809527	0.0005573154294024672	0.8065464100475233			1.261624545355301
0.5574727574655743	6.683574351574067	5.403021230660198	1.687676331958769	0.67644744036056	1.014334589369676	0.6760633123543901	0.6655767135422722	0.3678021874024751	0.2545453727859926	0.2799377146844389	0.3297184772540803	0.4046178919557566	0.5000854681621258	0.9304207452271307	0.2024315936936471	1.818727577124756	0.05359889342534485	0.05192919298489859	0.0005573193408016066	0.8064893890236198			1.261624467305724
0.5656625435131446	6.600240992536139	5.405396000396048	1.687016463751051	0.6952399168636391	1.055582953072047	0.6944500528862571	0.676451059788906	0.3725474322955888	0.257854458996574	0.281835319254601	0.3308595006974778	0.4057810281718776	0.5007665163702142	0.9307739005593817	0.2022328345064812	1.819983347601339	0.05359427676216049	0.0519133216947394	0.0005573233869093506	0.8064638650673759			1.261624367192555
0.5738523295607149	6.519026443569514	5.247086894359185	1.593638943601604	0.6680793486886456	1.035676321071773	0.686882335669274	0.6784338453343813	0.3725562987980651	0.256970554529418	0.2824315130733999	0.3311498566182388	0.4051141900368578	0.5010825279861421	0.9302673252924282	0.2021287278912853	1.831911379399628	0.05359283324238024	0.05190277555331868	0.0005573231029049144	0.8064179736812928			1.261624272331633
0.5820421156082851	6.696722171105233	5.491502086697751	1.697229005894892	0.6959883280383214	1.040888314815457	0.678557952095692	0.6797603508653707	0.370920960204384	0.2626830594379702	0.2852498066533323	0.3310958790894491	0.4047015638394982	0.4998145711366317	0.9299063179391751	0.2024170744933746	1.832973827242428	0.05359353516450024	0.05189237805943556	0.0005573196049591259	0.8064507284120914			1.261624203002079
0.5902319016558554	6.709931670511739	5.621483237684585	1.765480509047967	0.7016053656571127	1.068263255104915	0.6739216778987985	0.6775658328836026	0.3764603711687183	0.2633888031508853	0.2858210157271486	0.3313450221727217	0.4046285339855911	0.4996944282871043	0.9302998449498182	0.2027790806385845	1.819725525909873	0.05359909909192746	0.05188791736136528	0.0005573188041473114	0.8064308916056978			1.261624167640773
0.5984216877034256	6.613690517787428	5.436450665616005	1.672862692556144	0.6722478883849524	1.028194606850039	0.6636529616407266	0.6721586360436809	0.3711942217567321	0.2583911411288091	0.2833533645412941	0.3309910615798477	0.4044423896869874	0.5001949936424777	0.9303984765090962	0.2026303996382132	1.821541094441341	0.05360480483413694	0.05188815947386362	0.0005573215540589665	0.8063497903847068			1.261624121768202
0.606611473750996	6.617957457321202	5.357207651452541	1.669438355011297	0.6549786445174007	1.012063594557572	0.6567549019035985	0.670893906112059	0.3689802479713662	0.2585301683928172	0.2800140590765051	0.329210756327231	0.4034787776631425	0.499256871356936	0.9296508775109193	0.2019194447895104	1.842468577640334	0.05360520000429	0.05189403831410708	0.0005573226846699574	0.8064272920364328			1.261624059800121
0.6148012597985663	6.555282794112023	5.376716022527435	1.589880444090458	0.6575549460145808	0.9751165085690765	0.6495002619304682	0.6668780586936586	0.3677852121484814	0.2546001024239534	0.2776109549418329	0.3289378543857837	0.4033246788365653	0.4986778094408069	0.9291004689730417	0.2014154518767947	1.849390014506546	0.05360530973134826	0.0519020160785502	0.0005573195034181031	0.8064584268175824			1.2616240427862
0.6229910458461365	6.768498685418349	5.543168245648969	1.626862329959012	0.6831827577061695	0.9928747017921399	0.6647930894855456	0.6703857151622389	0.3647166611739722	0.2551708114709171	0.2779203915631251	0.328942833165913	0.4040111669741215	0.4991167902223918	0.9300217739460951	0.2020161395647844	1.81998930829872	0.05359577857751337	0.05190023199463699	0.0005573163763619408	0.8064914791313891			1.261624081610998
0.6311808318937068	6.938530384203534	5.830287795848761	1.778238614619301	0.7320442658508767	1.076151426043416	0.697728312207014	0.680733586781002	0.3712982539010901	0.2611832855618073	0.2828327453519175	0.3316649784035032	0.4058536656500024	0.5016933642634853	0.9333284701537489	0.2032271132151023	1.813726959725744	0.05358659051148042	0.05189760313324111	0.0005573181366930069	0.8064220316292211			1.261624113643682
0.639370617941277	6.802994900542091	5.739460928286571	1.778292808643466	0.7199278687635279	1.068601782041687	0.700190500927082	0.6793462955053048	0.3719760127480501	0.2600293852396324	0.2831332705124838	0.3319506129238568	0.4052520840884346	0.5009092891848219	0.9321197319490264	0.2027909223549615	1.83684877803748	0.05358377436311228	0.05189859476184337	0.0005573216089349489	0.8063581391213013			1.261624136099112
0.6475604039888473	6.996080465503106	5.897580375928674	1.829020608992067	0.74016448467953	1.068697718862647	0.7011610984043768	0.6799583955030276	0.3772844555049163	0.2606287919047183	0.2851544426724936	0.3324515496435956	0.4053280424224423	0.5012341104035756	0.932398191185329	0.2029229208969947	1.853743136070598	0.05358532718735843	0.05189683826921859	0.0005573195527102728	0.8063715929343828			1.261624175444243
0.6557501900364175	7.119585789911577	5.853747772292337	1.85680220979237	0.7393932922085749	1.100173522184104	0.6993687283936276	0.6830714075528854	0.3787501893523083	0.262549945973314	0.2873259111372915	0.3340147145787888	0.4071677438729476	0.5036818352573823	0.9338112099638781	0.2037002408217442	1.839921656902254	0.05359060706082815	0.05189818106734215	0.0005573133836236361	0.8064418702880731			1.261624254395704
0.6639399760839879	6.916955703444238	5.607844003176929	1.795313585580857	0.707942885969766	1.111907259359187	0.6903265492005589	0.6821124453154767	0.3716152188034286	0.2619348864626538	0.2856902133169769	0.332703903630565	0.4065570902722709	0.5028332382866799	0.9335259258035447	0.2032774588853148	1.820136176649901	0.05359565097324597	0.05190361143612392	0.0005573131273796054	0.8064987542192587			1.261624323544685
0.6721297621315582	6.905920536756431	5.759688553791847	1.758342135486023	0.7050438777656851	1.056603570073114	0.6854344761796465	0.6804350607206909	0.3702134759153317	0.2571306384633295	0.2826487932861416	0.3306294153151952	0.4048964591900004	0.5006099841854982	0.9322367283134708	0.2023344493011346	1.825864649424143	0.05360250678076734	0.05190255082930059	0.0005573195690023569	0.8065246684895838			1.261624338916021
0.6803195481791284	6.945438185918525	5.827608870949779	1.789149921842871	0.7127193678633188	1.056406995941154	0.6867557378592183	0.6846783316049008	0.3733201805086824	0.2572834005252261	0.2824842785800448	0.3309670875180218	0.4053802413270527	0.5011152281209075	0.9322218541381218	0.2023481833466015	1.837260931844241	0.05360507676905372	0.05189401169939316	0.0005573221664351426	0.8065051853481641			1.261624308836246
0.6885093342266987	6.953207120262608	5.676764271385147	1.74922755934744	0.7269082197348516	1.048331899060918	0.687180575495019	0.6813637519799506	0.377600105018895	0.2611769219874067	0.2844949530472822	0.3323465239603461	0.4063778987200437	0.5026024997217775	0.9334101677827599	0.2029348047043185	1.836188175128447	0.05360404317418423	0.05188000032548407	0.0005573187011807706	0.8064306676063915			1.261624299849329
0.6966991202742689	7.028639576446853	5.695922673199581	1.747281259083096	0.7476865478330597	1.047429049871574	0.7012604715141171	0.6823340976862868	0.3785147399451717	0.2616070474892344	0.2864912160805725	0.3336513885114403	0.4061879007360357	0.5032477073738054	0.9338581508727168	0.2034331421367889	1.830509817614862	0.05360140912049569	0.05186896106438923	0.0005573152674830615	0.8064723657302562			1.261624348150604
0.7048889063218392	7.050123866162004	5.65359697253097	1.780006736678608	0.7245995944204539	1.07593471770717	0.710621970584034	0.6832285259671974	0.3798340039500279	0.2637140968515063	0.2872831688199878	0.3343019503451217	0.4062733960768821	0.5041304899260465	0.9333981323407988	0.2036341497315514	1.825692850357777	0.05359911709379876	0.05186528286296534	0.000557316408182446	0.8064903791747473			1.261624398363087
0.7130786923694095	7.182679679764552	5.604390068623423	1.760150841969088	0.7110169141215156	1.062152547889423	0.7007600057852386	0.6783309383970521	0.3793602860296093	0.2634975288932709	0.2878962372183465	0.3352389115727942	0.4063280605032524	0.5040065709021635	0.9335745353392662	0.2034462395830285	1.831472534965926	0.05360030179725531	0.05187279257017388	0.0005573187018354561	0.8064659727254418			1.261624399958384
0.7212684784169798	6.660465881228012	5.364548181313086	1.699557720924391	0.6796759483681648	1.023254343214604	0.6639053119088731	0.675305583231838	0.3675574215819474	0.2580852201797614	0.2821894163619163	0.331242562317131	0.404486821650728	0.4997745055187309	0.929656122681035	0.2019732212279635	1.850364484428809	0.05360497614903809	0.05188916645038448	0.000557317314399575	0.8064778806507485			1.261624375585346
0.7294582644645501	6.494049526599692	5.192048556668873	1.590526170711907	0.6591208857274684	0.9968617797067567	0.655591300666994	0.668933239143447	0.3646890971550143	0.253483942879056	0.2784385209998271	0.3285830114650357	0.4040487318028795	0.4984301712117259	0.9286521480456233	0.2016922655911932	1.853357334553252	0.05360824918663833	0.05189900796805733	0.0005573139292024035	0.806460758122837			1.261624385807313
0.7376480505121203	6.700043146075291	5.435833018371246	1.703840947874352	0.7123360133510378	1.042195513309174	0.67520841358409	0.6709028855927091	0.3721939887684817	0.2574969038704559	0.2838592746121094	0.3306276731006337	0.4049188394149213	0.4998173689936586	0.9308803335278654	0.2026843463269582	1.836587861864587	0.05360615482872187	0.05189780002182715	0.0005573136191379789	0.8064626463752782			1.261624438075419
0.7458378365596906	6.756880359856649	5.643138239004556	1.771624428057144	0.7399935316303734	1.052138085662895	0.6875771058783644	0.6716594553032218	0.3716723938260772	0.2565641609220302	0.2840930860763293	0.3310848221000832	0.4044336932692419	0.4998200067916911	0.9306594394116595	0.2025526385307445	1.832498359045042	0.05360001749193249	0.05189552510294509	0.0005573161527006761	0.806464524389698			1.26162450017972
0.7540276226072609	6.831733159397489	5.668844884426247	1.688431126372748	0.7307508912358763	1.027412625944559	0.6970329630043188	0.6745650909064439	0.3716917525088031	0.2550096604995643	0.2824954340244046	0.3312744847806645	0.4054270265640016	0.5013513775510362	0.9331886599336765	0.2025987802941693	1.842700837269204	0.0535924714151267	0.05189278922508789	0.0005573158494376307	0.8063991221875002			1.261624567184406
0.7622174086548311	6.792564115043414	5.515605659542303	1.712125552588171	0.6910739744762957	1.063144704628896	0.6940694570355098	0.6832644205626975	0.369480382487484	0.2636795575955054	0.2810281686631736	0.330927566309435	0.4052289448637874	0.5014377220019621	0.9320745860632915	0.2026533006837302	1.846080386620724	0.05358805201497793	0.05189089943284411	0.0005573109599563556	0.8064657998721901			1.2616246486669
0.7704071947024014	6.697184120272464	5.293199859901021	1.765972209090996	0.6436684882803649	1.079284385361828	0.6756599648325713	0.6872404932002988	0.3715607153688096	0.2694966994898765	0.2832773968676353	0.3306446170980064	0.40480598757661	0.5005958046361261	0.930624163121532	0.2026950443867756	1.828663904843168	0.053592631043495	0.05189430083222181	0.0005573073827741483	0.8064552445355698			1.261624747713498
0.7785969807499717	6.78991208955396	5.473124626132043	1.833791699778982	0.6960467626872581	1.068322260888239	0.6805218220818238	0.6772949460408377	0.3780067370986528	0.2591605984455009	0.2870306044121654	0.3319958625215689	0.4049418161749084	0.5014053806323669	0.9317977650700099	0.2030502644540805	1.822111329656477	0.05360166843397366	0.05189918649158862	0.0005573109149331567	0.8063848152699483			1.261624804933215
0.786786766797542	6.517700912170016	5.524938480749358	1.75525321032008	0.7635206571702025	1.025677121827339	0.7004367169525599	0.6772614701999932	0.3744963655232404	0.2583862905133091	0.2834032675413635	0.3312064991798215	0.4046606438662048	0.5001077015386117	0.930258407539017	0.2023147764156362	1.834149873581336	0.05360671057859309	0.05190329553185035	0.0005573150310065768	0.806481694989365			1.261624855056414
0.7949765528451123	6.470106766853288	5.403753739008488	1.704690249287215	0.7525960590842535	1.043378389522265	0.7095254123425985	0.6797863539480815	0.3718530037537802	0.2577638879421444	0.2822116143147268	0.3311103100189941	0.4049051426061445	0.5000277941124708	0.9298367846103798	0.2020840985204277	1.841075642944057	0.05360461088846125	0.05190181380071012	0.0005573127482558286	0.8065456194918151			1.261624871985345
0.8031663388926825	6.535398040943989	5.395455041725524	1.668634103018006	0.6988038934073768	1.064205445081863	0.6822773848084869	0.6754302498159493	0.3681339029958793	0.2559583066008003	0.2794562830311065	0.3296887110775268	0.4039242092015987	0.4995691266029327	0.9296865555220097	0.2021152648283186	1.835175694064003	0.05359844809339161	0.05189195921982394	0.0005573078731381272	0.8065551814252918			1.261624971942199
0.8113561249402528	6.688197479605534	5.487069350800375	1.681424812263647	0.6796171268403125	1.04225090467634	0.6788147025168174	0.6801500655734775	0.3711081086708339	0.2597465167118104	0.2815370362101982	0.3307834714438346	0.4042180040519326	0.4997607643042042	0.9303362806615412	0.2023522564328208	1.820809733171808	0.05359695099479668	0.0518789890236963	0.0005573065285255203	0.8064938034758999			1.261625086249052
0.819545910987823	6.661307988271295	5.546893895023276	1.630384190010596	0.6925580346686055	1.01110763649691	0.6931120168034006	0.6770273348705771	0.3746637471870295	0.2614973371197983	0.2833072403041167	0.3312495271143479	0.4049738995035422	0.5000844639690676	0.9307208292883764	0.202139654704787	1.823721666114765	0.05359606956187841	0.05186695658172483	0.0005573092063312884	0.8064706676349196			1.261625153765832
0.8277356970353933	6.625423449835783	5.544793127965795	1.682163255924657	0.729135208221283	1.040379585877809	0.7049164491383566	0.6774775413545547	0.3733413177474778	0.2599301476121496	0.2828714118120407	0.3313652874788267	0.4051655547319777	0.5015442616587439	0.9312101372940803	0.2024091837222403	1.842150765352353	0.05359468885531535	0.05185715718341551	0.0005573102688232787	0.8065971992261933			1.261625159041294
0.8359254830829635	6.713283233822838	5.442153498020768	1.805505027630448	0.7204964203916197	1.092282336869242	0.7049173726851963	0.6815776403703923	0.3816646749263717	0.2615006463621081	0.2865612468773781	0.3332945435898064	0.405410901076504	0.5035400178850032	0.931902648599588	0.2032727487475643	1.844585635519569	0.05359716897964972	0.05185275599318899	0.0005573069247804745	0.8065604226161297			1.261625196133269
0.8441152691305339	6.731758435492168	5.571333650921709	1.696706693901521	0.7247783368148365	1.064996683813755	0.7038563519658453	0.6777219907647665	0.3820973027376336	0.2579423714398738	0.2851140763592398	0.3315826854082156	0.4050867757119466	0.5009345907366861	0.9317223524678042	0.2028712154386496	1.822104440051142	0.05360056126866813	0.05185425788580197	0.0005573038405257745	0.8065066550624629			1.261625290779458
0.8523050551781042	7.014712894482829	5.823655180193381	1.664803680094894	0.72016399140687	1.021112086575699	0.6891325029691868	0.6730925043716854	0.3768068806898075	0.2573568316756181	0.2838764219207277	0.3316658164370017	0.4051781712274261	0.5009428516176065	0.9330295572201518	0.2030385212571192	1.807384682476954	0.0536024669720328	0.05185872625783156	0.0005573056489636538	0.8065398085608493			1.261625369048007
0.8604948412256744	6.741383794462204	5.374859342104088	1.630616605198128	0.6500300714509141	0.9959654669649186	0.6605862569240269	0.6720868655704415	0.3676316484062035	0.2583915374332771	0.2806961401353122	0.3299800034704114	0.4039981793089066	0.4996025988483493	0.9293393015945418	0.202107487502812	1.814443012666048	0.05359759551642778	0.05186357232668374	0.0005573089646196275	0.8065977727381042			1.261625405195309
0.8686846272732447	6.562039423714277	5.366892992266782	1.605753016568327	0.6650435129804609	1.006223164873944	0.6680991792714973	0.6751562556285308	0.3653669752137327	0.2577046667958968	0.2795151170561874	0.3281598285899709	0.4031744390268373	0.4985315529054544	0.9286057618963295	0.2016968261339637	1.827303522892013	0.05359491207864804	0.05186641342458426	0.000557308428484348	0.8066862954760137			1.261625422797839
0.8768744133208149	6.591953447082989	5.458110515288777	1.625427903900214	0.7141976482572752	1.01277131957084	0.6756638246291768	0.6752686534485405	0.365177358953178	0.2551072472294863	0.2793117879427554	0.3284788343880056	0.4031279440983355	0.4992140161103475	0.9303394162575604	0.202179819900463	1.825803597484136	0.05359335561277517	0.051870830206873	0.0005573053614478643	0.8066932651442996			1.261625442505089
0.8850641993683852	6.65083945989172	5.506137109422328	1.659667911348137	0.6993604074297712	1.021604575642486	0.6759715549605126	0.6726457823393953	0.3643090785844857	0.2576690743656625	0.279098048870244	0.3292227978943745	0.403586003172006	0.4994184154129543	0.92972273238189	0.2022217353355845	1.824893869603381	0.05358979086718672	0.05187435902832841	0.0005573040383271309	0.8067096819447162			1.261625504124545
0.8932539854159555	6.782317372062461	5.588422947028873	1.689216017425827	0.6817096208251794	1.016465861310582	0.6733387615322961	0.6711897022150682	0.3686571662888036	0.2607788272335066	0.2810399655356765	0.3302710554458306	0.404682472043464	0.4996009975654188	0.9301529098254948	0.2021927899390758	1.832463296541331	0.05359215673655479	0.05187567015404027	0.0005573064156193631	0.8066857022559076			1.261625530109888
0.9014437714635258	6.953112964500606	5.667278368024003	1.727103545803071	0.7124620027278876	1.013917457018262	0.6736406212579527	0.6765345357460715	0.3745103362994526	0.2616987036395768	0.2877217215087823	0.3314716084227128	0.4054070566617513	0.5006511606641639	0.9312210570366796	0.202540431428675	1.841328325572244	0.05360101478197545	0.05187977511317871	0.0005573084550858467	0.8066868327610851			1.261625536527786
0.9096335575110961	6.851770421799077	5.721677336814765	1.777946580852323	0.7382191493170889	1.066634355262108	0.6907403021534004	0.6919425498627885	0.3813188999205562	0.2633899453294109	0.2872866008765493	0.332364358237094	0.4053275777249858	0.5020030176798271	0.9320963587389407	0.2029075299657726	1.846297908699974	0.05360973207445776	0.05188067148040222	0.0005573059247072654	0.8067300760680609			1.261625498049208
0.9178233435586663	6.773228353511085	5.651026825632298	1.730840404151388	0.7200171570073084	1.081631562867652	0.6956349710025577	0.6893888138371121	0.3764784860342038	0.261613766408371	0.2842414825654318	0.332183237907742	0.4057716223839296	0.502290400372712	0.9332621507741243	0.2030416812096535	1.824866684069411	0.05361287767988266	0.05187706323377392	0.0005573049896186378	0.8067344162057836			1.261625492096184
0.9260131296062366	6.504750120781123	5.481004630539898	1.6041402971663	0.6977123379146473	0.9963155925982803	0.6918279368892396	0.6759926095094088	0.3726469656966062	0.2596878684323543	0.2831821444986831	0.3323612336686262	0.4060519634462539	0.5011900987203458	0.9316129069596438	0.2024034823534448	1.820428508956723	0.05361107125589359	0.05187539432856858	0.0005573094929644775	0.8068178031010321			1.261625460210937
0.9342029156538069	6.388038245151161	5.171596720745369	1.540124160584498	0.6376994045082608	0.9709015948215673	0.6660704509647782	0.6727674438148854	0.3679403240097918	0.256822201824178	0.280508172877785	0.3304302014640028	0.4045162734313544	0.5000279025226112	0.9292593167488368	0.2017867531138628	1.840232476454534	0.0535973460020925	0.05187155213168849	0.0005573127222869819	0.8069007539335402			1.261625408420782
0.9423927017013771	6.398887219399586	5.195011079339149	1.57208404513026	0.6376987102571071	0.9855419260680519	0.6602874692902571	0.6705550796211718	0.3635372146425341	0.2535946722771528	0.277379459092187	0.3285333713740548	0.4035982160906753	0.498768913584835	0.9281767996698826	0.2015542925494181	1.85217491753242	0.05358282121393781	0.05186226936321844	0.0005573094360468979	0.8068885306550011			1.261625401690462
0.9505824877489474	6.600459544095067	5.491596092264199	1.729671834607059	0.6963337638113358	1.024539333456395	0.6831156086635289	0.6741381765343321	0.3660736001638414	0.2551923208091462	0.2798517197921231	0.3300762153397288	0.4045777765910689	0.5001915457324404	0.9299647527718493	0.2021681347508521	1.843302823019246	0.05357642411729314	0.05185685507478614	0.0005573051503538374	0.806870501363671			1.261625394799679
0.9587722737965177	6.826641548330122	5.719172820156299	1.818040166402481	0.7531584522089068	1.086588514218503	0.6950841518548373	0.6824667075500954	0.37184939772717	0.2623262735505156	0.2858928700306868	0.33325442797831	0.4059260336696631	0.5018182416744555	0.9317938171775929	0.2031703768886958	1.82723071018797	0.05357606747688449	0.05185342379941475	0.000557305325106918	0.8068644716436542			1.261625393984781
0.966962059844088	6.801987483356107	5.646910846138744	1.734491614468924	0.7409937241158906	1.045291502091927	0.6828404718616002	0.6744593316080103	0.3679171734412334	0.2606494955899377	0.2838896892110059	0.3321251092148038	0.4054029602159627	0.5008661876323546	0.9316511424606154	0.2026172784481548	1.835110235982679	0.05358403044210113	0.05185096374702923	0.0005573090380045742	0.8068297069092812			1.261625356182962
0.9751518458916583	6.860869253527281	5.590658238712779	1.697388593109497	0.7286716580550224	1.014638538553678	0.6911801167302745	0.6686906053651487	0.3682037688559792	0.2561239881015274	0.2825884106177376	0.3314718485357364	0.4047305151958951	0.5006723769566723	0.9316692351231881	0.2020764171839803	1.849736746140017	0.05359237207648161	0.05185425788580197	0.0005573106294935508	0.8068665899643813			1.261625308936241
0.9833416319392285	6.693704183832339	5.400898706041184	1.669845521072659	0.6826543674122817	0.9991688703871976	0.6819674325849586	0.6685604625871062	0.3742636168929644	0.2559044936691164	0.2853789372648556	0.3315005379434143	0.4045417482725447	0.5001361049231904	0.9305901586457221	0.2023333856630368	1.841468020498226	0.05359396643164251	0.05185867262752908	0.0005573078774916295	0.8068191631801432			1.261625305104671
0.9915314179867988	6.733608355915177	5.376948354913037	1.689392850804094	0.6627263984288349	1.00846286649555	0.6673740705992859	0.671352332645488	0.3749937185162498	0.2544940680734655	0.2845707365968303	0.330531815707984	0.404458219775194	0.4998644835228253	0.9297240542036624	0.2027856203524644	1.823674061312132	0.0535944107235122	0.05186354245069004	0.0005573060691252532	0.8067977886338213			1.261625330292
0.999721204034369	6.676382104501161	5.472044322775658	1.662165622983008	0.7055479951488527	1.005337088295829	0.6761490013680607	0.6715735848787334	0.3731684198599056	0.2536685785980665	0.2838155631406625	0.3310853232083156	0.4039668912193895	0.5001709762513118	0.9297731818409449	0.2025525944152286	1.816094145829965	0.0535890729043584	0.05186599662553427	0.0005573095508053917	0.8068822475281537			1.261625339315428
1.007910990081939	6.558308811140096	5.349171649890619	1.650497260916354	0.7059703002350214	1.018046303363148	0.6841298368443245	0.673031795801792	0.3719300107172957	0.2548719609705348	0.2829711093637256	0.3309364228463383	0.4036397398401499	0.5009901458799452	0.9301932261755342	0.2024232284699035	1.822231626672474	0.0535823223227422	0.05186154408971055	0.000557313365590539	0.8068549514412795			1.261625296949076
1.01610077612951	6.726182917609458	5.592263316603981	1.775756906871231	0.7212812592360021	1.065385084563528	0.6872349671791097	0.6808042205082488	0.3745532729243432	0.2580414147213586	0.2844303583661134	0.3298626331439036	0.4035558113806794	0.5003457904780624	0.93049993251023	0.2026040890516757	1.834373150082892	0.0535816220120784	0.05185803110446099	0.0005573130642001007	0.8068500713796596			1.261625198545504
1.02429056217708	6.632861171105717	5.435087667131784	1.603548505497162	0.7148002838369283	1.009321523265667	0.6834705793942767	0.6705110327514573	0.3689633932378896	0.2558825810645509	0.2812590758365203	0.3293233676927849	0.4032243950025949	0.4985577068672946	0.9296814479752687	0.2020331778119081	1.827521361888641	0.05358417882244683	0.05185966197142607	0.0005573108438512168	0.8067989862995928			1.261625134801112
1.03248034822465	6.294022121056317	5.193561837700191	1.53356934715558	0.6809749614561205	0.9967097296544437	0.6675581018404035	0.6673234115765788	0.3651011333357178	0.253456168897916	0.2780618360523894	0.3283632860101061	0.4024407010027398	0.4971858284768052	0.9275774315983317	0.2012952473315037	1.816964007374306	0.05358892874425473	0.05186716424881894	0.0005573124934298827	0.8067611237069345			1.261625050111823
1.04067013427222	6.585163131814214	5.633224212032278	1.760153442918011	0.7365402231126879	1.063090068892526	0.6865717490436761	0.6772796214920637	0.3727376796864442	0.261441014954424	0.2846014434166214	0.3312932714120264	0.4038719898239853	0.4991249897657515	0.9292909205120106	0.2021088423056156	1.824978094430876	0.05359134903184615	0.05187464505660829	0.0005573164075519003	0.8067911332884661			1.261625007572448
1.048859920319791	6.617133229857724	5.307420941013309	1.668705210212277	0.675636605130487	1.000066595769368	0.6656206476961521	0.6699544898483067	0.365965993718478	0.2574062630233872	0.2779004556989366	0.3287615656725728	0.4032360834155375	0.4991230608213676	0.9282023173968207	0.2021503519832618	1.845084984471793	0.05359143352573426	0.0518756507249984	0.000557316428136214	0.8068140930695107			1.261624897741865
1.057049706367361	6.722497885032654	5.168252474430997	1.633755761289361	0.638428722794371	0.9957889432737975	0.6575407622536203	0.6713220414818182	0.3687636562276477	0.2565600877917082	0.2786041663518115	0.3290943802641428	0.4040657344885087	0.500358447446588	0.9289972272614099	0.2025102456768501	1.844257589362833	0.05358989685574518	0.05187076122865193	0.0005573134593774061	0.8067521415601938			1.261624818767445
1.065239492414931	6.931602862540474	5.467061440859384	1.699072662564454	0.7010244810721306	1.032638685095395	0.6966852247315722	0.6798510136162109	0.378938965254682	0.2581343580745942	0.2858640957114609	0.3334814690877191	0.4064406662210859	0.5032932545262163	0.9325951454207132	0.2034129090842749	1.824084569185382	0.0535855346469466	0.05186374162398135	0.0005573125012315975	0.8067384041907387			1.261624779864911
1.073429278462501	6.527685754351944	5.232521361685954	1.547296652998597	0.6701238696127929	0.9687238196565238	0.6780498174643329	0.6738585839064463	0.3689120496351538	0.2504640811945041	0.281237058503234	0.3298280499590474	0.4029024132496365	0.4986918204930557	0.9285282577546147	0.2019585651825695	1.817209437631863	0.05358207483368105	0.05185772744355725	0.0005573153588132848	0.8067656834251969			1.261624734329501
1.081619064510072	6.481336202231385	5.287765064075975	1.564184993329677	0.6752979131624754	0.9964635375333251	0.673224557956509	0.6761500552935369	0.3663817082436235	0.2535873162938501	0.2802908184632534	0.3299281614447701	0.4038025698298577	0.498853753755612	0.9287927191798231	0.2018288810285556	1.821152252232386	0.05358069645055916	0.05185309565177135	0.0005573179904325115	0.8067183495244631			1.261624666592198
1.089808850557642	6.375702318125889	5.258389384047399	1.610256803738554	0.677572171434482	1.054134210781594	0.6794689054514877	0.677905761410001	0.365952803550491	0.2591870500273551	0.2782402641640835	0.3301338476453354	0.4055159815771527	0.4995280102368946	0.9294928354049999	0.2019040678454123	1.824973105585022	0.05358133487795251	0.05185716436908755	0.0005573166633108174	0.8067318434707089			1.261624620043895
1.097998636605212	6.331323795895558	5.24417601903713	1.583690818083505	0.6660919742290082	1.021977578052172	0.6729030448880667	0.6746340468420873	0.3692617655659518	0.258503638508676	0.2793644779849239	0.3300773757376697	0.4048613134178868	0.4994561889582834	0.9285172797411616	0.2020104886689912	1.810125458466339	0.05358585430882943	0.0518669913586853	0.0005573135342419839	0.806784598978048			1.261624626009839
1.106188422652783	6.284658455587133	5.199970255358179	1.510905376031393	0.6596207620663284	0.955784086061795	0.659198655482117	0.6645928095604288	0.3638754545247843	0.2492836585749061	0.2761631035989633	0.328301304524216	0.4020963950433556	0.497673767180162	0.9261462996464062	0.2013032425678711	1.796278928744159	0.0535858922151049	0.05187484578217399	0.0005573138793188185	0.8068558351376208			1.26162463158883
1.114378208700353	6.474070810361447	5.399801779420426	1.608473723617995	0.6906220326929963	0.9862684507658885	0.6706968689020504	0.6658351755046814	0.3622218848460644	0.2505537957789866	0.2753558855658134	0.3281164000283291	0.4026800583572502	0.4978695251745177	0.9280206874834601	0.20147140830082	1.803337774759566	0.05358257159679128	0.05187300675982754	0.000557317928874731	0.8067809672500244			1.261624585234008
1.122567994747923	6.889435150365078	5.693904593058027	1.786893782538958	0.7070750046698627	1.08019104622268	0.6904469210009703	0.6804109103510344	0.3695008966942416	0.2621495893339033	0.2821793216592124	0.3316396692896389	0.4058209554533678	0.5012304196669036	0.9323670087890329	0.2025132808346193	1.823526122005868	0.05357747609903597	0.0518582900297397	0.0005573197269201222	0.8068003598660143			1.261624523830436
1.130757780795493	6.733633145638385	5.361753591672024	1.67447891980007	0.6684422577958612	1.017492122624222	0.6674573928237235	0.6725280704869646	0.3657756117350148	0.2603328371897657	0.2811578956564655	0.3303268216501438	0.4052284635117029	0.5002563421995987	0.9302875164488723	0.2023730577942197	1.827141355317647	0.05357172625948169	0.05184611253306664	0.0005573166017854997	0.806851274173201			1.261624495324934
1.138947566843064	6.826836580476104	5.57862168468101	1.707992666277958	0.7075298416712174	1.016148659251521	0.6671420082639303	0.6728053675859552	0.3678270357385539	0.259697637039163	0.2821573868222086	0.3310500807812496	0.4053853080784238	0.5004886976266123	0.9318763538574654	0.2030999160547386	1.825361500487934	0.0535690528069169	0.05183594768130454	0.0005573143910387315	0.8067626033190372			1.261624495242843
1.147137352890634	7.175911633086984	6.072527640490054	1.831853150617722	0.7866869863615086	1.09209343410342	0.6981462162782384	0.6940875136971872	0.386100425569644	0.2680035592796086	0.2912452951264226	0.3352148714968941	0.4072038315759724	0.503429390411922	0.9356535128183517	0.2040033250984624	1.822099010827534	0.0535732961426679	0.05183045731639175	0.0005573176672115188	0.8067131489485462			1.261624474943025
1.155327138938204	6.738841404870381	5.686768540488193	1.734785257757889	0.7395253896269678	1.055806899216843	0.6963382721885323	0.6780924048137416	0.372273491225248	0.2588804970189088	0.2813793996284882	0.3306125185213755	0.4043811466986321	0.4998290613553822	0.9301330848108098	0.201925555355418	1.829181993821289	0.05358354539752776	0.05183802881614933	0.0005573209892568462	0.8067777520637267			1.261624438647515
1.163516924985775	6.351655865746974	5.198532321761884	1.568763625118663	0.6637930709319722	1.005549021865976	0.6871628229893411	0.6699377537977893	0.3680357992225799	0.2525624377071494	0.2766626842301049	0.3273568664769005	0.4022912741754027	0.4971972892943457	0.9265480923416289	0.2010525778626388	1.838957772975562	0.05359033373282823	0.05185065959783823	0.0005573180418438469	0.8069539571658884			1.261624403990141
1.171706711033345	6.263609989952711	5.197178719088829	1.544226698057063	0.6545213630356098	1.001637986395607	0.6776430960905775	0.6717685079274607	0.3674015958946449	0.2535403070092363	0.2763480681578256	0.3277297556089055	0.4018253789301503	0.4974395130935217	0.926444917626346	0.2014640558281053	1.820169270413549	0.05359505637770103	0.05185449689375154	0.0005573130443956159	0.8070214334067077			1.261624426023691
1.179896497080915	6.365361520088249	5.315347011509498	1.608249862740767	0.6603141944707251	1.011797077684648	0.666846751302643	0.667466334468501	0.3651746622050203	0.2519814022919156	0.2782614531835388	0.328628848507982	0.4025287152933102	0.4978225317100461	0.9276424610472971	0.2015701799882324	1.811096944598394	0.0535963783134458	0.05184632909483818	0.0005573136267166861	0.8069801830389849			1.261624460916055
1.188086283128485	6.470353743724656	5.294028402140924	1.654674449334043	0.6854141958040474	1.000631075970555	0.6702199698372786	0.6694420334401632	0.3665961569965446	0.2546005792416337	0.2805956739019632	0.3292587415215509	0.4027992860046711	0.4980238847738613	0.9282414538293342	0.2012670096056089	1.81865000643482	0.05359126504656887	0.05183640659971805	0.0005573172430548269	0.8069503656172705			1.261624484114467
1.196276069176056	6.400631843406082	5.201535231193123	1.600796957696772	0.6784778146361051	0.990766557658504	0.6723315276526304	0.6701647831842158	0.3632088356362498	0.2541106978482822	0.2773811095914269	0.3282585311701772	0.4024768307748138	0.4981143926815729	0.928153547038595	0.2010829425104268	1.834565290530298	0.0535860774440875	0.05182939695371205	0.0005573172565431676	0.8069034383034169			1.261624485294937
1.204465855223626	6.382354899469365	5.19240884636301	1.594677547493712	0.6713712156860205	1.027116435766989	0.6691091828062691	0.6724827322925937	0.3630487229787597	0.2525578154991041	0.2768303312723229	0.3283203193172599	0.402808808621368	0.4991310307701715	0.9285578716647488	0.2015529161008502	1.834103399867188	0.05358624437975138	0.05182273512853494	0.0005573137373932543	0.8069873189935178			1.261624518427776
1.212655641271196	6.447215961160112	5.168452843057647	1.578020326690034	0.6557468985280056	1.029592161851964	0.6659364943763071	0.6692341549292644	0.3645517396724766	0.2523247058512917	0.2776957363068743	0.3277683486307518	0.4027283930421096	0.4989599012622735	0.9274676516601993	0.2017013001625841	1.813984482948439	0.05358820694138725	0.05181722688685466	0.0005573117424871257	0.807037041856556			1.26162459055809
1.220845427318767	6.737547434511377	5.422009667046329	1.723778368319906	0.6701768237644373	1.096861948838681	0.6763870453484828	0.681295846180907	0.3703588277496878	0.258168961179443	0.2801528034234361	0.3295177989848799	0.4047981581894211	0.5009617397493974	0.9301349647809819	0.2023319412541305	1.81312287922237	0.0535887935998919	0.05182521747036748	0.000557313425919857	0.8069159587946904			1.261624658907901
1.229035213366337	6.740529775830827	5.608993689956172	1.787020768731731	0.7091118359292748	1.074001861792209	0.682453568467337	0.6855437304124243	0.3695298948212439	0.2642526589605417	0.2805170823173513	0.3309372796790993	0.4056512755506324	0.50102035347285	0.9316155908053736	0.2020629257298895	1.822680089900845	0.05359019708879066	0.05184032593706578	0.0005573150025127714	0.8069492503393806			1.261624699927631
1.237224999413907	6.743834970961753	5.517094547039816	1.72626848779251	0.7068375785727474	1.026418082758347	0.6837028787026883	0.6765691814083856	0.3660573954578679	0.2606467736132753	0.2806179047201136	0.3316172316997458	0.4050700986120458	0.5004440125048518	0.9311345452320469	0.2019349369510527	1.829077036079459	0.05359226048115966	0.05184645374392337	0.0005573122808872073	0.8069698611215265			1.261624745875022
1.245414785461477	6.717811123703808	5.381729787690011	1.674911606443716	0.6964312706579172	1.023179710606622	0.6798079060775641	0.6781826888818607	0.3698329808793609	0.260756930371948	0.2820772666133185	0.3310264240903952	0.4046591772600261	0.5004749784677017	0.9310715269018058	0.2023612922966529	1.826367284963093	0.05358830432799792	0.0518460882904706	0.0005573074434793192	0.8070008681500852			1.261624835660194
1.253604571509048	6.543737297774843	5.283082341546383	1.611237508237862	0.6455117321268725	0.9968841660404885	0.6557992244815577	0.6703232193198063	0.3648315675546917	0.2576377788657163	0.2794503529555389	0.3295989507311837	0.4033963420356352	0.4987613681602249	0.9281188574381248	0.2017371831666235	1.811397227678742	0.05358319804488497	0.05184306842489515	0.0005573065378751557	0.8070424524515314			1.261624949870744
1.261794357556618	6.605894942018395	5.245450630607297	1.659212956090302	0.6259701291581172	0.9901112557353043	0.653414207675363	0.6671888175742967	0.3656938789431055	0.25772651535453	0.2797868140045829	0.329139189123374	0.4035627673874652	0.4979332129024626	0.9277824286413674	0.2016157793123085	1.816941223350202	0.05358241534404511	0.0518370682842589	0.0005573090898455269	0.8069797825346755			1.261625050396811
1.269984143604188	6.454459892909825	5.225504451929215	1.632187602622644	0.6680530325189912	0.9986293161117081	0.6697407391396669	0.6692956969391488	0.3713003723032709	0.2562478224752105	0.2801722070789074	0.3292653331366451	0.4041566975288178	0.4982365310381976	0.9292970286222814	0.2017232456859474	1.839631959720653	0.05358068923696849	0.05183021520389341	0.000557307911813009	0.806999162252202			1.261625152285795
1.278173929651758	6.43797417880687	5.26466441698003	1.613427354586552	0.663536978005726	0.9931453940846207	0.6731326300214626	0.6665524539503218	0.3656878217197857	0.2514323524450692	0.2775461865460208	0.3285029431565342	0.4032122213484885	0.4982097678878774	0.9285136888015206	0.201661508983674	1.834020226391857	0.05358540984552983	0.05183259689509317	0.000557302412690025	0.8070790695407323			1.261625280566905
1.286363715699329	6.642743549188584	5.383770678877446	1.689084733776097	0.6864018656940952	1.0018092104685	0.6837698479550759	0.6659560944797837	0.3650800176172534	0.2540584935589068	0.2782418161636146	0.3285729078948938	0.4029706702167326	0.4978426685426376	0.928484117109634	0.2016620050680959	1.805666725420712	0.05359320866341229	0.05184368162424393	0.0005573002653135059	0.8070836760779213			1.26162542791616
1.294553501746899	6.657659206307681	5.393034094122714	1.633908707141053	0.6892300996837902	1.008879780613818	0.6824635738661708	0.6707013004906044	0.369438099393437	0.2565125738081814	0.2817851196312198	0.3295208358671624	0.403552845069917	0.4986025507325915	0.9294152788275393	0.2016176708616613	1.801697136586322	0.05359797126379492	0.05185182411657412	0.000557302222719126	0.8069873639791139			1.261625588912237
1.302743287794469	6.855001511428283	5.631766789111722	1.689003800141836	0.7121592526885981	1.035792776509369	0.6754895812779578	0.675254826050415	0.3754879075666311	0.256821212387751	0.2836548934563787	0.3293861896593708	0.4039942486640766	0.4997843219680806	0.9308517292352702	0.2020555953286374	1.816496175772206	0.05359513632444804	0.05185211063314125	0.0005573011391779941	0.806909630311873			1.261625756757712
1.310933073842039	6.899439039236123	5.732397807298175	1.688597695380381	0.7288574272290831	1.024191066226719	0.6848520290999404	0.676828273710024	0.3733081227210498	0.2567631096429926	0.2808753978717013	0.3299067298503162	0.4047784785037336	0.5006058318486036	0.9316071998965845	0.2026221292874941	1.830773593997002	0.05358979527209957	0.0518461797148697	0.0005572965879814858	0.8069736062341378			1.261625903209929
1.31912285988961	6.674580948809074	5.511187064865219	1.713534317761664	0.6867853115427984	1.038412415291001	0.6844359217330868	0.6829636144321545	0.373065536166321	0.2604057777784792	0.2826707958514185	0.3323441709347491	0.4055926851209574	0.5014043117080774	0.9311333736396356	0.2028891668403811	1.825384795921418	0.05358850976960068	0.05184415482658891	0.0005572925286439845	0.8068882439633569			1.261626092583886
1.32731264593718	6.531132919919103	5.540519429931604	1.735998839678934	0.7057569491188647	1.067310143889056	0.6839092045493463	0.6871547438886939	0.378021657438988	0.2610970968984095	0.2868011036642896	0.3331003237190631	0.4055516129795556	0.5015664291357493	0.9314242931072709	0.202739879246496	1.818339228635025	0.05358687620092382	0.05184684703280821	0.0005572920144785389	0.8067953221351896			1.261626293287657
1.33550243198475	6.870642090259408	5.784527917215936	1.87897938530406	0.7434783418194063	1.113398640343129	0.7043233445380531	0.6906059209108788	0.3796171506873795	0.2611951842433784	0.2884067961051013	0.3332443557475817	0.4060227199079325	0.5019440350297083	0.932581137188118	0.2026863624064502	1.829771465318093	0.05358521622086355	0.05184956095277465	0.0005572927580532503	0.8068732140449892			1.261626476484274
1.343692218032321	7.028734986242926	5.860514802000856	1.921690119256315	0.7465096888248094	1.112274979375909	0.7268827930094942	0.6894542124160101	0.3845029809470464	0.2624850674024534	0.2867123969077763	0.3331628836074476	0.4064470025068667	0.5030782324609639	0.934058879622605	0.2031112186176061	1.844057719090527	0.05358381827525371	0.05185437306450986	0.0005572908048829207	0.8068112067642041			1.261626643570102
1.351882004079891	6.788613993298943	5.563884067814053	1.745023836854598	0.683673280752948	1.064309895477961	0.6822572156298816	0.6796448755416488	0.3699161642892348	0.2597795002040908	0.2810100362742337	0.3304926657694514	0.4047845010824296	0.5007027603516627	0.9306245810889632	0.2027565097645821	1.829747295828486	0.05358992823201448	0.05185967601121391	0.0005572867224080523	0.8068412682010453			1.261626832229314
1.360071790127461	6.696913524872104	5.496029986156712	1.683774368352008	0.6984650997957067	1.050193130342967	0.6870041336958985	0.6828515515957292	0.3692177221707831	0.2579565825302617	0.2789943692678045	0.3301170884699953	0.4047317513879928	0.5007468447340403	0.9309124675273522	0.2027662392756107	1.813084318646831	0.05359680317296187	0.05186417425923719	0.0005572846720052438	0.8068717636050859			1.261627041504924
1.368261576175031	6.793664799580933	5.760174669212167	1.762115020679397	0.7945594932676305	1.099634614217068	0.7216835815649693	0.6901161273162922	0.3805526203223016	0.2593839202417542	0.2819436771437686	0.332039342492086	0.4059827398797395	0.5018749263373287	0.9340878588483876	0.2032133058566583	1.822129617838235	0.05359096639250098	0.05186671985848052	0.0005572855601010603	0.8067684831761913			1.261627224061074
1.376451362222602	6.904025187971066	5.954566510482913	1.849161341140891	0.8015714616537586	1.110261711590098	0.7012950839757306	0.6921634685919625	0.3811542919032245	0.2629369617737333	0.2859497326557078	0.3328655398636827	0.4058253763754995	0.5016551438315625	0.9330941703748626	0.2028837171740296	1.837825268408319	0.05358442536453348	0.05186145878699636	0.000557285065900002	0.8067837882439572			1.261627387804513
1.384641148270172	6.653170824241815	5.548668438615478	1.648976957134707	0.7164347844807948	1.023086407976131	0.6746539962650733	0.683141375167357	0.3748684811308249	0.2621354660874195	0.2847441352934691	0.333286663203416	0.4054904406304168	0.5013227264671442	0.9309394130035523	0.2023866774676715	1.831795360739578	0.05358714921613557	0.05185463786732984	0.0005572807186950405	0.8068833501642293			1.261627558682264
1.392830934317742	6.615788981042441	5.415728177641529	1.639585185142586	0.6824908142406215	1.014167966270282	0.6691954955284251	0.6792073210505837	0.3713742073147404	0.2595027299656337	0.2844134029347914	0.3328721520925052	0.4055623905288655	0.5015919591021423	0.9305618835089949	0.2026735600137292	1.818908232798542	0.05359227026510043	0.05185025251330919	0.0005572762734827369	0.806851381307279			1.261627754839441
1.401020720365312	6.905883738851176	5.761165902960408	1.83861027864957	0.742100637049787	1.052144591521717	0.6914491464506062	0.6792514844012909	0.3755050998748893	0.2619040927903517	0.2872000459003474	0.3340089815840765	0.4053102784226206	0.5018741040642125	0.9312290945362878	0.2032782162588813	1.818122264690399	0.05359472458469513	0.05185346290164213	0.0005572762693493084	0.80681737297964			1.261627947141781
1.409210506412883	6.834318301520218	5.67109272066496	1.79299001026595	0.7274909689201737	1.035921975236588	0.6804925652710333	0.6777493390267019	0.3712976074612375	0.2645091209035305	0.283801640207249	0.3336622465387263	0.4055309140643759	0.5017414625892994	0.9310472727771452	0.2031942972222907	1.840141406253888	0.0535956690777577	0.0518616291482811	0.000557278556579106	0.8068273089091592			1.261628099481643
1.417400292460453	6.468702049165521	5.181412364163295	1.589697263849316	0.6532477269649275	1.00270274552856	0.6719082247331861	0.6730246734128181	0.3660141354869548	0.260250119020396	0.2796147529221861	0.3314190318858185	0.4049237751715607	0.5002828856953218	0.9291854076386842	0.2019984061408171	1.858088393386338	0.05359461310350622	0.05186395998217091	0.0005572760339381956	0.8068705646194675			1.261628255029125
1.425590078508023	6.689617158029241	5.279555715756318	1.672021105516793	0.6824524769777921	1.027566791835589	0.6922844731369976	0.6788574429379192	0.3719272728681926	0.2604986040643506	0.2854047939628018	0.3326224939973659	0.4051364359524675	0.5006841139005226	0.9303436768959408	0.2022049915384468	1.845786152311157	0.0535940399200499	0.05186127593819817	0.0005572715676463139	0.8068438486720484			1.261628424110844
1.433779864555593	6.848549482807862	5.683115444597685	1.758502515576194	0.7322603277503066	1.032306061289769	0.6862716996460578	0.6778756981944603	0.3722359758044094	0.265194566901313	0.2863187748098667	0.3312565828335316	0.4051668607649332	0.5000484389967108	0.9327287539059256	0.2027831416920997	1.816977967798841	0.05359345017136501	0.05185500356492625	0.0005572706290886767	0.8068228390254593			1.261628605581946
1.441969650603164	6.427009252494821	5.372660817217044	1.659512184772052	0.6799188310329375	1.026993252001304	0.6710846598303917	0.6713141808985876	0.3668750014688425	0.2589632536705588	0.2800179217858845	0.3293885611098904	0.4040006066659456	0.4985818402883921	0.9295252386164659	0.2018450580329992	1.813450885759411	0.05358688924713832	0.05184734015248232	0.0005572729541585866	0.8069349050899564			1.261628732667858
1.450159436650734	6.255620918243608	5.06517143879814	1.524268466093768	0.6482448228752322	0.9764674222814598	0.6703246918433268	0.6645466292232678	0.3722101200775015	0.2541510508528955	0.2795954387212995	0.3281104968430912	0.4026371397814386	0.4966666321175399	0.9266349921806262	0.2011172139800524	1.830769679955256	0.0535845854449338	0.051842645015873	0.0005572725269990021	0.8069376342060323			1.261628855618679
1.458349222698304	6.122965446516327	4.937022258831361	1.455589385834615	0.6279176755183297	0.9365248917746068	0.661499620909021	0.6598222010435099	0.3670485889468475	0.2517760313399081	0.2764768293716786	0.3269189766684086	0.4021665225919313	0.4959429401689737	0.9260597580332518	0.2008502727067742	1.851407614934142	0.05358557602121904	0.05184261489573568	0.0005572679900655497	0.8069045533318908			1.261628990354892
1.466539008745875	6.351109545390226	4.994237971916148	1.50440300454578	0.6224323676764307	0.9676520245414475	0.6582361101963164	0.6610411073203969	0.3595789243054535	0.2476515417874585	0.2728495626911732	0.3267575246033704	0.4023511724979829	0.4971134654045853	0.927335275671625	0.2014078413025015	1.84046260953844	0.05358785719335399	0.05184941745034746	0.0005572649150740477	0.8069411932969105			1.261629128867413
1.474728794793445	6.886257344385204	5.33724188174972	1.609925525974493	0.6781477643031162	1.030422969407434	0.6769314910212355	0.6787222874787762	0.3657087613373992	0.2526648219098218	0.2769861505292933	0.329326653496347	0.4033901669237937	0.4996876721725727	0.9297717531804875	0.2024057166104729	1.837481547395512	0.0535914121423058	0.0518616350258224	0.000557266454063359	0.8069619096794798			1.261629248965185
1.482918580841015	6.79003044668986	5.465549787179927	1.685104870364114	0.707826731187393	1.034525370815748	0.6752439489860788	0.6812946064976799	0.3692766435677248	0.2625764103708811	0.2819735091252598	0.3311310055746962	0.405617557792857	0.5006829118523647	0.931412386796886	0.2024004156824418	1.846677921257843	0.05359194147020353	0.05186420666407978	0.0005572686813472377	0.8069440492373007			1.261629338265589
1.491108366888585	6.511858822457447	5.169366420602963	1.567358311187632	0.6531751768491476	1.000789386211402	0.6668583181202135	0.670380797480942	0.3660186858529815	0.2576685849321697	0.2803657609918573	0.3303877813882933	0.4047528506803573	0.4993241948132385	0.9294568588647016	0.2016308006384807	1.847407535234796	0.05358849419866505	0.05185577251007204	0.0005572670206273588	0.8070099991383944			1.261629420757612
1.499298152936156	6.365127736768281	4.999306557198131	1.511544551539026	0.6237336784242984	0.9829186695782777	0.6615558300316055	0.6686043233763498	0.3659184595269256	0.2563020931824374	0.27978310983597	0.32906883248841	0.4033514373271129	0.4978296930529867	0.9272938814280158	0.2011841313012718	1.846006202674145	0.05358126121874247	0.05184730643950897	0.0005572634372703776	0.8071333136962077			1.261629514393804
1.507487938983726	6.380320131276487	5.062312586179543	1.511152214290012	0.6324000255679687	0.9598724876862895	0.6615326690272447	0.664197559913081	0.3692080450711452	0.2553504860980404	0.2795161360619871	0.3283640606238106	0.4029826385055436	0.4964005883775223	0.9268125084779667	0.2012358006912522	1.841125112838312	0.05357703523625821	0.05184098019179095	0.0005572639795395195	0.8071618028042982			1.26162959203469
1.515677725031296	6.610085524384365	5.395442274232538	1.575617688414831	0.6864860139848931	0.9811858336518574	0.6704825564404122	0.6667110629746886	0.3712683028314545	0.2546926397230121	0.2807022655277013	0.3293164453304951	0.4036190950862508	0.4976882244735186	0.9289022479973665	0.2017313761574853	1.845042178254182	0.05357447309025971	0.05183902248531322	0.0005572687666689817	0.8071324698473005			1.261629630533518
1.523867511078867	6.672207367972191	5.546931459167336	1.688979169678578	0.7245471310277265	1.034456694447576	0.6755257934763542	0.6750751540884785	0.3735539016835565	0.2584539840073754	0.2820120744888598	0.3299024883138489	0.4039084033784943	0.4994468008343469	0.9292762200250606	0.2019811517600685	1.853693049010994	0.05357507900714764	0.05184879560046487	0.0005572707978091025	0.807163423896107			1.26162960254066
1.532057297126437	6.619339384913183	5.403633245264341	1.697654689153232	0.6895926010912249	1.02258679893121	0.6705576653717158	0.6727721673603732	0.3677969580822396	0.2558210022664295	0.2806173636455413	0.3296764007173837	0.4034024934789219	0.4993131827935544	0.9277825487051627	0.2017869507617557	1.861681812194793	0.05357927799729103	0.0518603714087281	0.0005572682656768593	0.8072211878969694			1.261629557069917
1.540247083174007	6.866567865566435	5.547702195241959	1.702556911340266	0.7023516471007302	1.031964616420668	0.6810258846764896	0.6761487006334217	0.367670593717065	0.2557282887401652	0.2829269411047919	0.3310416767052005	0.4044657813499856	0.500808542136442	0.9308360669746027	0.2023233169002997	1.855946053018234	0.05358286277064685	0.05186363615979441	0.0005572666252773563	0.8072700089436771			1.261629558133698
1.548436869221577	6.865339287167027	5.613557313007909	1.700405948069235	0.7134360582439288	1.085600211638071	0.6857041446909028	0.6863236115612906	0.3697246689398848	0.2566450230874437	0.2824598453467448	0.3308485747320342	0.4045776695174877	0.5012379528504786	0.9314830408371709	0.2022028403940015	1.849122783732224	0.05358475728823036	0.0518592734960954	0.0005572703688149497	0.8073028787894609			1.261629505254706
1.556626655269148	6.69653348655108	5.52031610904229	1.652635424287319	0.7149343598368996	1.033848781637721	0.6816271920586153	0.6797812262697935	0.3705336539550121	0.2571384021669105	0.2805637537690538	0.3301774483620595	0.4035973372688645	0.4994012839615581	0.9290513160664969	0.201518317430698	1.847907299749905	0.05358435675009953	0.05184711003921019	0.0005572746700746219	0.8073644249892316			1.261629400772548
1.564816441316718	6.332154007749658	5.154598237819726	1.589768562461034	0.6772004853860234	1.015043203224572	0.6742329124584184	0.6807113003840867	0.3696344875862792	0.2576397535740768	0.2799154624262679	0.3299981082350547	0.4027902535874099	0.4986442729215285	0.9271135926569306	0.2011914312420965	1.852837841735008	0.05358153407681246	0.05183517081805582	0.0005572739577124955	0.8074267532114818			1.261629283602949
1.573006227364288	6.372332739119411	5.162772021108034	1.634332235612557	0.668215563337258	1.038559973838985	0.6650876778497768	0.6766062846720314	0.3700349619695141	0.255116429282058	0.2799009137356155	0.3296568780881703	0.4029114224065015	0.4989563929664007	0.9277007149406857	0.2014678123480145	1.85476068418796	0.05357798506455726	0.0518278133512209	0.0005572714437951799	0.8073097912979029			1.26162920566529
1.581196013411859	6.896982455660676	5.626169588814941	1.894175115142722	0.6902466131881175	1.059579261010133	0.6711718982441183	0.6750258416897216	0.3722312570429858	0.2581837501435648	0.2792790936971545	0.3292504414675995	0.4041941896088265	0.5002200898662655	0.9303462867011761	0.2026652300745429	1.842022427395118	0.0535747754593075	0.05182494980714236	0.0005572727086202763	0.8071931651585231			1.261629132182268
1.589385799459429	6.988834536427321	5.608390368494373	1.845161288729582	0.6933588577037582	1.060190945271156	0.6762890638193169	0.6808912056477198	0.3729284574805943	0.2563299523727013	0.2790330206751594	0.3293993606218037	0.4038359143322675	0.5003535959377451	0.9305928311468314	0.2025672528470596	1.840544498860213	0.05357534150651164	0.05183217348607102	0.0005572772167313762	0.8072063232854852			1.261629020920035
1.597575585506999	6.92178193209423	5.516906007345502	1.742693085279266	0.6907763491465821	1.024430861904616	0.6693788995473205	0.6727310139436496	0.3693058799197975	0.2554633944349264	0.2782425570101193	0.3282245816756366	0.4032072404674247	0.4993183661908868	0.9298429897869487	0.2018037595873898	1.845482746268381	0.05358000373321405	0.05184804836906622	0.0005572796690662288	0.8073066700556306			1.261628887146931
1.605765371554569	6.748151344758969	5.449539192188444	1.731134736537699	0.6717452512849733	1.02733417795865	0.666771523560951	0.6681678936505392	0.3669755297027381	0.2553565311922741	0.2781514690804174	0.3284388235620161	0.4031841326649805	0.4990292732304887	0.9297430976933189	0.2016979964452139	1.850408017748249	0.05358663320723935	0.05186278934175009	0.0005572785905700513	0.8073108416525395			1.261628755378284
1.61395515760214	6.905592363427913	5.71536941444475	1.816595231989703	0.7454166305033501	1.102395111970888	0.6998795206666343	0.6871357196105027	0.3780783910226236	0.2612364712939418	0.2856698711756169	0.3335015978361917	0.4059650747000754	0.5030780986743321	0.9331905013991044	0.2031039635970009	1.842271189304494	0.05358865792697617	0.05186629081606071	0.0005572787231511371	0.8072478747708632			1.261628626580821
1.62214494364971	7.047552335609533	5.887010481893836	1.885216210226361	0.7712093031734494	1.101692941017882	0.6956059328935866	0.6935271210765787	0.3796900625731911	0.2689798510283672	0.288009865884227	0.3335724420115396	0.406612272050291	0.5033629014118697	0.9334469988263062	0.2032381665691869	1.844322504661257	0.05358561313805958	0.05185941422553007	0.0005572831807242683	0.807285816056417			1.261628492017741
1.63033472969728	7.053592865209324	5.696602361447971	1.781711973370715	0.7353927232581707	1.069760568839233	0.6859356185544536	0.69020053244561	0.3827678375277229	0.2670613428238685	0.2893306855133363	0.3327178832541672	0.4060543848959781	0.5027986998364323	0.9333339928196085	0.202943424490863	1.846515483772945	0.05358776877166239	0.05185474896491445	0.0005572880130407458	0.8072455741596323			1.261628316120027
1.63852451574485	6.792219526072832	5.414990421728969	1.681459090130685	0.7153785924837055	1.02282621152381	0.6869663459896461	0.6784600083341221	0.3833347718464492	0.2573880103435873	0.2881485402490281	0.3315354521395393	0.4038851723848303	0.500528491782424	0.9306807836506986	0.2021399022786183	1.850576574898201	0.05358944923606328	0.05185179268830604	0.0005572883460337429	0.8073791282459261			1.261628118959643
1.646714301792421	6.465282646703592	5.102265164283912	1.563518349517099	0.6433204829666596	0.9744894300709919	0.6645304104174882	0.6671451198938133	0.3696593921366177	0.2534477384729068	0.2791268344018855	0.3285046453960533	0.4020816957335471	0.4981417959454296	0.9272815151940358	0.2012964601714595	1.849927516877907	0.05358791100571603	0.05184658704354238	0.0005572867266530532	0.8074333917853385			1.261627928672931
1.654904087839991	6.618896029623453	5.38200354352468	1.613584225277752	0.6608743964586745	1.016657538829775	0.67714925485954	0.6752036897859486	0.369847806204046	0.2575126620086911	0.2803816147123693	0.330943621616686	0.4042605839013652	0.5001113604703377	0.9295964775667708	0.2022153095378708	1.835728958755824	0.05358937110037764	0.05184408331951894	0.000557290679211821	0.8072349859998329			1.261627724420795
1.663093873887561	6.919121384399356	5.881154652491515	1.795823085332193	0.7431811120245643	1.067856524175993	0.7004655481094448	0.6805992298835949	0.3782036151213857	0.2619299396650984	0.2872292183288244	0.333723598231514	0.4055975541682184	0.5019260241851033	0.932379566859211	0.2030180331402814	1.837533344860518	0.05359451722595245	0.05184612788098524	0.0005572975951514467	0.8071850796261635			1.261627488911782
1.671283659935132	6.900693142840999	5.535041399621369	1.738268614543255	0.715033940416346	1.059705303263918	0.6913749737102175	0.6830329563933084	0.3820820845235092	0.2666425398416294	0.2884886737424504	0.3333473342154838	0.4063683732166429	0.5023075442581658	0.9331887647379767	0.2028828069892324	1.840376647608278	0.05359465120640645	0.05184558774098082	0.000557300641309809	0.8071975450750654			1.261627206228409
1.679473445982702	7.003979584512122	5.486557876075063	1.755338904222012	0.7167373580763251	1.089939773554762	0.7029891659611524	0.6901414883144992	0.3831456404606903	0.2655528064331594	0.2893830284817233	0.3347990384755315	0.4076459326870133	0.5035095728637456	0.9343162662487386	0.2035824261918144	1.850888375722125	0.05358669990869092	0.0518391248449514	0.0005573005219999563	0.8072023174381506			1.26162693796726
1.687663232030272	7.050411179215084	5.553794034669703	1.830156661794515	0.7371403753208475	1.088586533988111	0.6992994608674342	0.6829578307326966	0.3755207191767636	0.2580468309152538	0.2841895753323354	0.3316831194679575	0.4057110265089819	0.5022462398909655	0.9330208798236336	0.2033420088495843	1.844480415413405	0.05357955027176091	0.05182822272045521	0.0005573028510692402	0.8072128278228949			1.261626669962084
1.695853018077842	6.906085973236082	5.569791564196198	1.759304535150414	0.7321930947857346	1.038779745968749	0.6801522999146256	0.6766262320363761	0.3749875897877215	0.2561029603372303	0.2821908052457777	0.3301305451214645	0.4042158661241506	0.5003517378486029	0.9307741946716634	0.2025138704406295	1.842243775245921	0.05357857226431945	0.05182351942159934	0.0005573091670718516	0.8072323864402861			1.261626370452929
1.704042804125413	6.69377353062176	5.419111787997637	1.687165412237263	0.6859223356005704	1.012759841516322	0.6638703963413696	0.6734867719358136	0.3709028488222973	0.2565433594462642	0.2816843458712041	0.3305268487654341	0.4031593264245167	0.4996859991894955	0.9280778737204436	0.2020551395281104	1.853991285804386	0.05357921143313896	0.05182674384972013	0.000557314624610505	0.8073188944691599			1.261626029252999
1.712232590172983	6.637687043464475	5.291552303023688	1.660933831353575	0.6549856173219726	1.032221433290175	0.661376071038359	0.6769652048382363	0.3655903031308818	0.2575351579201697	0.2799505811585614	0.330750535106933	0.4034591835808648	0.4997839962544917	0.928112229881164	0.2019029597801193	1.857345564630215	0.0535817169748312	0.05183427984008634	0.0005573154760788368	0.8072763382565626			1.261625695180139
1.720422376220553	6.60452820699573	5.285986451946428	1.592618674152078	0.6633471607998606	1.014844091813405	0.6644648679588715	0.6733398936471922	0.3646234348910167	0.2573439919958183	0.2801324588397632	0.3299382786453909	0.4036698075069574	0.4990870477907001	0.9279326090794948	0.2017727783892531	1.853394007165045	0.0535897629419167	0.05184367574670264	0.0005573151123776061	0.8072925242301547			1.26162539296694
1.728612162268123	6.463049582666593	5.247398172115202	1.55247759243781	0.6621997193421385	0.9971062880485991	0.6661168865450651	0.6666479222799432	0.3651821429826257	0.2526545373430293	0.2808305384770338	0.3284268460501085	0.4025801563382808	0.4978527059569448	0.9274832341244281	0.2015637776278796	1.837353922207804	0.05359586098441906	0.05184986126498599	0.0005573188328628886	0.8072913594502973			1.261625089894161
1.736801948315694	6.377403153601487	5.188610268890875	1.559989888347164	0.6613031624889878	0.9915583181588971	0.6680166245348783	0.6628525780028875	0.364185883786356	0.2525706390736476	0.2772989760833331	0.3269266131580711	0.401609740257199	0.4965642984692157	0.9260031500642735	0.200875085212965	1.83403169930091	0.0535925456607511	0.05184707608209321	0.0005573250611959902	0.807223959425298			1.261624766659312
1.744991734363264	6.443576034648017	5.265001390764964	1.593678684444476	0.6838400166760487	0.9873381696471467	0.6682219182574589	0.6643765394260626	0.3631085327849953	0.2535610913024093	0.2764457769325147	0.3277391046574668	0.4018892514684261	0.4972254990454005	0.9263198282312037	0.2008799167240053	1.844591524236738	0.05358651534505381	0.05183791869513923	0.0005573275815044123	0.8071805249153801			1.261624448862563
1.753181520410834	6.572863821115686	5.402435643142204	1.634229590449659	0.6848961445388476	1.024885834002832	0.676941846895402	0.6754366619924391	0.3654682030230238	0.2535091316003536	0.2775849565216345	0.3295682303138382	0.4034873099490112	0.4996815943872446	0.9295974987764688	0.2018387841833447	1.85272967214448	0.05357966341246069	0.05182830443033338	0.0005573263161552935	0.8071326883386922			1.261624159974946
1.761371306458404	6.812917211373242	5.647756782165998	1.76307150904833	0.706615577728463	1.067584361355939	0.6879096236458025	0.6820689676854285	0.3713732512207998	0.2560855207643618	0.279215217717784	0.3301241763316731	0.4042644343274029	0.5004597851486411	0.9315874375896761	0.2026040082295143	1.83146009966317	0.05357586160645603	0.05181892795275895	0.0005573268330655382	0.8070318785233549			1.261623923627187
1.769561092505975	6.729249595551559	5.644046617865794	1.733605093290127	0.725153967822204	1.068284677509299	0.6867596265920601	0.6759954306765565	0.3708855092796146	0.2599762928771048	0.2834672172804792	0.330999757405938	0.4046112150794665	0.5002735457799072	0.9304893700916883	0.2024525026784114	1.82204945226326	0.05357874205534403	0.05182021891699806	0.0005573324769701323	0.8069842466776426			1.261623673753777
1.777750878553545	6.559417873268767	5.377667451040502	1.654828665648702	0.6875444637515897	1.028047574435519	0.6778820515111602	0.6724082106276551	0.3663634927003533	0.2602307586744154	0.2806077869727156	0.3299762816802292	0.4043542561081599	0.4993026281914194	0.9296589753295547	0.2017758309909483	1.830100142218611	0.05358585023683893	0.05183021063448288	0.0005573387314547699	0.8070287807770675			1.261623382789682
1.785940664601115	6.543533541122386	5.276915495508657	1.581011090036317	0.6665488858078126	0.9852041817387187	0.6644331943105103	0.6679596306610807	0.3640686240767419	0.2536943890035211	0.2780917723612699	0.328337955308289	0.4028878546338228	0.4978471028187366	0.9284457028135371	0.2012726699938682	1.849146911800783	0.05359253984207366	0.05184160155338628	0.0005573379034034369	0.807063317476623			1.261623113068275
1.794130450648685	6.459396367266841	5.140030235848897	1.559478461698022	0.6583317028984721	0.9862152729400097	0.6698640669193465	0.6697422677380978	0.3654618527173732	0.2507881529009607	0.2772142121421672	0.3278369693501677	0.4024881480862347	0.4977722094138077	0.927785611758171	0.2013455624772525	1.834578977626963	0.0535933039379196	0.0518457149189149	0.0005573362273321375	0.8071615407692672			1.261622894181701
1.802320236696256	6.511572306699792	5.162086080015152	1.649065394529247	0.661638168571734	1.020435674196861	0.6901373234319698	0.6772504871511924	0.3716179726551962	0.2578949433970231	0.2770968574322797	0.3286208174138605	0.4037906284334407	0.4988585621236955	0.9286687361354491	0.2019859225567181	1.817972929234886	0.05359059384206401	0.0518397306144845	0.0005573400212154021	0.8071903229074381			1.261622687257831
1.810510022743826	6.289133103901227	5.017467834269314	1.533973721674323	0.6493642428693913	0.9720122473240151	0.6643030229115202	0.6652119347717574	0.3585373928326314	0.2531971725467219	0.2722880467280198	0.3262058260816813	0.4009802513126264	0.4954021824597606	0.9242893346345905	0.2003818761397725	1.825901529896574	0.05358495843342405	0.05183160060966776	0.0005573458900656993	0.8073245485595288			1.261622431841012
1.818699808791396	6.142703692758328	4.927456572654403	1.474905416831788	0.6170851055715252	0.9453584166200727	0.6478472675570142	0.6625281353975856	0.352807456727456	0.2467596297999242	0.270544066754988	0.3249129132968494	0.4001830878199804	0.4943981183984518	0.9226559091790094	0.19989766899885	1.838768409652333	0.05357837800162955	0.05182089333319598	0.0005573477903590507	0.807325787956783			1.261622178739946
1.826889594838967	6.419636414872466	5.191886689534429	1.548638915524892	0.6246148579346542	1.004140752305405	0.6595412499077188	0.6727648608962913	0.3649337995871653	0.2521198598379554	0.2785969085706166	0.3286948875860436	0.4035021952173967	0.4994661792901458	0.9288418550203557	0.2017376902535541	1.844912630929877	0.05357033214054445	0.05181460439128733	0.0005573463884755429	0.8071624011685784			1.261621951263774
1.835079380886537	6.534463483825439	5.329249747413783	1.603331733869086	0.6555488304629532	1.021438416528998	0.6663672426485119	0.6752562204907535	0.3699939235337191	0.2555587357570584	0.2828737465890337	0.3302289052297652	0.4047491218736008	0.5002314505012124	0.9308215752647585	0.2022647024344599	1.835430405685844	0.05356973407496653	0.05181807729773499	0.0005573473703039078	0.8071552164841781			1.261621746882637
1.843269166934107	6.61882470079925	5.487852292556459	1.670286054789531	0.6520173172442045	1.010216153550705	0.6644479183403534	0.6735384411394817	0.3668469005498607	0.2524010848340049	0.2790246549846271	0.3284451204561581	0.4033673400111172	0.4988646154514772	0.929159295169008	0.2020885652440251	1.837169296235561	0.05357433402790544	0.05182391450690218	0.0005573514882368052	0.8071793364322595			1.261621561641111
1.851458952981677	6.722432196027982	5.50996304395743	1.6919648978719	0.6671586304543962	1.01494513012045	0.6843884796904464	0.6747035477348033	0.3733996069792753	0.2547965821259509	0.2813969015692547	0.3297838845284137	0.4039045476417781	0.5000788540958876	0.9302272982705587	0.2021515008871536	1.851811593944224	0.05358015876327833	0.05183192957715467	0.0005573542083675177	0.8071239889899573			1.261621369021463
1.859648739029248	6.5938458883112	5.329298460973362	1.605627188997071	0.6863003207091091	1.00403901539616	0.6866072712882627	0.6729077526295077	0.371759106970078	0.2590276626712114	0.279796986201446	0.3293674901449885	0.4041262867629391	0.4995471680979426	0.9289536587742796	0.2017155655961108	1.856727164629358	0.05358583341221689	0.05183804310008079	0.0005573533679692222	0.8072150772883385			1.261621170687985
1.867838525076818	6.546942243058592	5.44367448508252	1.653845722650445	0.7380689158292525	1.010598695786955	0.6931748845269829	0.6717714692738378	0.3701105104498604	0.25806744117618	0.2798297370126246	0.3293573556060975	0.4045139050896908	0.5000579576512933	0.9293033668062249	0.2021090683613988	1.839073560499193	0.05358677606926824	0.05184382896365077	0.0005573523011059218	0.8072933370377534			1.261621011840206
1.876028311124388	6.542909055911601	5.580840059695251	1.649791130847868	0.7764024974506011	1.027132550192941	0.7023050507063007	0.6754007771326175	0.3775728198729479	0.2598087253412358	0.2835338347200908	0.3303857044421228	0.4049462920003504	0.5005065281619978	0.9313018386061087	0.2021930075762486	1.827211849336493	0.05358384498267994	0.05184654312776084	0.0005573554606023385	0.8071677538770211			1.261620856431835
1.884218097171959	6.457617597586126	5.427555706094867	1.603490222337304	0.6896332523881094	1.001383673816287	0.6829761080955261	0.6725078262243187	0.3693207529121343	0.2571031121627311	0.2793176667475289	0.3288953241818091	0.4034186433429567	0.4986606977713163	0.9296401926009906	0.2015623023600319	1.836578038469503	0.05357895421648282	0.05185003521910676	0.0005573608387135039	0.8071112371950034			1.261620698003285
1.892407883219529	6.569323772226223	5.467887810784335	1.636037724620065	0.6939563915896798	1.017228556429901	0.6902506845752137	0.6756395384295112	0.3729300856448455	0.2560218155287851	0.2816409904378905	0.3297190989717047	0.4037211679099655	0.4994241152909523	0.9301849563654954	0.2017369826290657	1.854536814550701	0.05357547217864003	0.05186720743216959	0.0005573620718165893	0.8071111722311293			1.261620507424456
1.900597669267099	6.351198456592345	5.174810294029576	1.591287419556976	0.6541139546604866	0.9934528013216708	0.6699543881897652	0.6717401170376265	0.3729275244734995	0.2546029798819181	0.2813848568687666	0.3289657662652644	0.4040655086863554	0.4981313367940569	0.9281961641815842	0.2016101216864361	1.850579858128063	0.05357789007673384	0.05188389770494103	0.000557359757419683	0.807151284403809			1.261620354989784
1.908787455314669	6.257994588577271	5.060480391141533	1.567382328575705	0.6270057105479527	0.9867850576409022	0.6597337143041518	0.6684980531693088	0.3663633348193352	0.2529425580779338	0.2779383688090558	0.3280434764038199	0.4030851093144439	0.4973411720754194	0.9270551266473046	0.2014244063063181	1.827031533417793	0.0535841522493585	0.05188643742664307	0.0005573598454254265	0.8071512331167222			1.261620251768448
1.91697724136224	6.603307042325585	5.265916217105258	1.642859718153591	0.6718348257678161	1.020891061013138	0.6858526039144133	0.6711186351484744	0.3697963562788995	0.2550779370181587	0.2793497348390281	0.3290039061111406	0.4037525288049411	0.4991107602366623	0.9287753336913863	0.2017264285514815	1.831034186671041	0.0535881240032188	0.05188033973992279	0.0005573637284271857	0.8070338153512089			1.261620112935518
1.92516702740981	6.661262649658226	5.325271856534932	1.588624029351741	0.6683402029560725	0.9903719028482121	0.6749529917339825	0.6676010344805166	0.3737781087596768	0.2563289488927292	0.2808597725811066	0.3291760132550336	0.4039943054803561	0.4987103047192065	0.9292419690398143	0.2014341539942497	1.858149095593383	0.053588810223117	0.05187431380441612	0.0005573664693167664	0.8070394191790746			1.261619949387198
1.93335681345738	6.369260004404887	5.260649393644153	1.561001150051984	0.6735698605443798	0.9721976247707711	0.6612154617924401	0.6725906156674457	0.3722019659835863	0.2558937543547533	0.2809776069610048	0.3289079339896039	0.4031607851087446	0.4978342219140842	0.9281828863930318	0.2012947384107615	1.86220556522652	0.05358524176478811	0.05186511274582423	0.0005573647369532514	0.8071298149917912			1.261619814165875
1.941546599504951	6.318041926151062	5.206761797798722	1.571546063453871	0.651136135729391	0.9799683443657655	0.670318610025633	0.6801493021944721	0.3733332402669565	0.2589414706951869	0.2813417930249008	0.3292763285107594	0.4037259485160826	0.4984369791790044	0.9290291620813107	0.2018122748161884	1.827920587409854	0.0535824686731571	0.05185564329157633	0.0005573627327276311	0.8070761542834644			1.261619732162248
1.949736385552521	6.607185229109719	5.389909998458031	1.57086207322796	0.6674181454827939	0.9964541551804519	0.6867670272883682	0.6911103553101114	0.378427513837968	0.2629551477245888	0.2849156035257353	0.3313572079983956	0.4050904884731917	0.500495023748721	0.9318745056329466	0.2024687726411379	1.823608868069906	0.05357709451093849	0.05184965058075574	0.0005573650519725044	0.8070026455757117			1.261619650739653
1.957926171600091	6.532674118856194	5.296671605306202	1.531231739317912	0.6688426074823461	0.9818916706780368	0.6823206753849701	0.6819828700228943	0.3704320547878192	0.2570716269853092	0.2818746442405046	0.3296531864028344	0.4035852312729254	0.4989607871807615	0.9291212049570292	0.2015934734172191	1.840447056848303	0.05357455675222678	0.05185156543543906	0.000557368441180094	0.8070010528956422			1.261619561126366
1.966115957647661	6.334803533134346	5.165473544752996	1.499152576312476	0.6409312290122915	0.9769409538158796	0.6669418954206131	0.668541288070984	0.3625927340471515	0.249961456837863	0.2777402611978375	0.3269125465672404	0.401963571583707	0.4966410338533466	0.9275663820697079	0.2008200159907078	1.84645096782061	0.05358282395813485	0.05185988873600581	0.0005573681108468247	0.8070484917915841			1.261619482646118
1.974305743695232	6.34073725339517	5.202815310807877	1.554787498563083	0.6729278758809638	1.005511555097729	0.6689146335321923	0.6627589911553948	0.3592579731350201	0.249353447638044	0.274898222911459	0.3265905951821174	0.4018568491656895	0.4966021289320321	0.9275516552199927	0.2009985487947639	1.834681110903508	0.05358852392085474	0.05186143658496197	0.0005573652103279725	0.8070633370636682			1.261619433377789
1.982495529742802	6.463935851127694	5.331898170519473	1.64300682404618	0.7032739985608906	0.9999879833847121	0.6673445601464886	0.6599087515616415	0.3637227739736173	0.2511063517064537	0.2772076935303337	0.3277455872932089	0.4025668913498154	0.497859465928756	0.9283291886712937	0.2017562193250555	1.813120833691969	0.05358777740279506	0.05186123994051955	0.0005573642561810242	0.8069189204048671			1.261619416517804
1.990685315790372	6.673478962616399	5.64246760859225	1.702142269497403	0.712917182742419	1.006751133830841	0.6709111910406158	0.6652245033416927	0.3669115145828426	0.2552994999801144	0.2801091605963124	0.3294447193545296	0.404075500432806	0.4994645407494794	0.9320460827822561	0.2024006234233519	1.823766499043473	0.05358519441370195	0.05185930696492512	0.0005573666033857437	0.8068387677869131			1.261619397095531
1.998875101837942	6.635968755685811	5.743293522372411	1.733475678775645	0.7134502434956626	1.002069286418925	0.6683550333439562	0.6686995585502437	0.3661872869675001	0.2561100971090285	0.2810030879439755	0.3312959906002862	0.4048926871889564	0.500458401723367	0.9313121291332918	0.2022583761364333	1.843580178259129	0.05357925387205536	0.05185406352606482	0.0005573689481738272	0.8068275046223622			1.261619353271399
2.007064887885513	6.664331213591842	5.578787148376565	1.657058615931762	0.6972825638246477	0.9874620296273314	0.6725582375988977	0.6685546988973684	0.3705745892364893	0.256900381521328	0.2846587498928839	0.3332687516433541	0.404781780187116	0.5008924661747417	0.9300855396452299	0.2020851352525421	1.84240666125159	0.05357271947768504	0.05185159375915836	0.0005573663504347175	0.8068327640302275			1.261619333792096
2.015254673933083	6.41511380408628	5.151114408559799	1.570420519634629	0.6417961833447735	0.9947820165361899	0.6648037144495461	0.671527059903434	0.3669189559864251	0.2573378865899368	0.2794726071871885	0.3303502497672567	0.40352606192271	0.4989470106700352	0.9275921233667984	0.2014172169624738	1.827236146140408	0.05356777769849084	0.05185067592233134	0.0005573626452720849	0.806921923287102			1.261619350703211
2.023444459980654	6.386951354066237	5.161146855970505	1.576164973861158	0.6516343479976148	0.9945937297310572	0.6605044927484172	0.6696557324080344	0.3629576803226514	0.252961291280706	0.2766536773403655	0.3291665470727027	0.4030477224997001	0.4983954146629561	0.9278329713996607	0.2012551306373497	1.819586201342549	0.05356663828253271	0.05184836320935266	0.0005573644161363461	0.8068451906325536			1.261619400247541
2.031634246028224	6.67288109790722	5.471082503335025	1.628901783050535	0.7261392998417491	0.9956038711546156	0.6726197361918341	0.6693213646953041	0.3679744984803	0.2521597620493573	0.2784149666115903	0.3296191934665686	0.4039628692370064	0.4996933992500588	0.9308121277153545	0.201836042067389	1.832605730619293	0.05357035046404359	0.05184714506031429	0.0005573670920647096	0.8068289021808136			1.261619407672814
2.039824032075794	6.875730036961472	5.654746477015726	1.681989499795186	0.7359806890416453	1.031527602209771	0.6839227117279446	0.6807526042172609	0.3726411120947931	0.2588235566184514	0.2824019074455335	0.3305454338411776	0.405525687706117	0.5006377943686561	0.9318624297364766	0.2021383100426604	1.848900384275312	0.05357584931914874	0.05184912603281354	0.0005573649906610717	0.8068570120871358			1.261619437692377
2.048013818123364	7.109111518346269	5.965181032536731	1.786918882973995	0.7649312025653938	1.077009436330362	0.7088451341460397	0.6870076028552645	0.3825187993255019	0.2621992255513472	0.2867305298255142	0.3338546012977918	0.4063912297130401	0.5030161469982606	0.9338769529771072	0.2031544652571454	1.849560742724589	0.05357852705450845	0.05184932879894087	0.0005573606214531791	0.8068375799079537			1.26161949778659
2.056203604170935	7.226252993140511	5.802291244005612	1.868658988593447	0.749985277431876	1.080766402344044	0.6926750603695909	0.6787589987069933	0.3778872190640863	0.2605767577409654	0.2852092285572826	0.3340099151643316	0.4056641441569038	0.5029263903292615	0.9328564087697833	0.2035405649336567	1.842537954213213	0.05358106757489354	0.05184700637144125	0.0005573597535724543	0.8068699400322775			1.261619570287557
2.064393390218505	6.958758309413638	5.506087534720401	1.747969604756821	0.6992723409397212	1.040705722518124	0.6740187313872228	0.6721698418082417	0.3693290816729268	0.2570814392493066	0.283500855762128	0.332017307573105	0.404521889938241	0.5006285124599942	0.931509051531944	0.2026300597909624	1.84066890743933	0.05357856140999519	0.05184078966903345	0.0005573612398564122	0.8068339134287873			1.261619665748132
2.072583176266075	6.686510134805309	5.42891653532643	1.617896137051531	0.6710454547301423	0.9977372868041714	0.6638305152324699	0.6671623151406557	0.3656146925414543	0.2546692185177627	0.2813983920576637	0.3303580151143806	0.4038942700063134	0.4993824969944342	0.930025863488216	0.2019801122418812	1.851950303048452	0.05357475236927969	0.05183254807834485	0.0005573603401059329	0.8069162899712234			1.261619754940273
2.080772962313645	6.601719345108906	5.496065526013014	1.638250345474954	0.680693689180881	0.9875276253081297	0.6707104238972013	0.6648353508982712	0.3684549382764955	0.2564743288573813	0.2820871485947292	0.3307747251398979	0.4035338776725665	0.4990015680928823	0.9285473360084731	0.2018872266485431	1.837579133508843	0.05357195666228664	0.0518273562292254	0.0005573561814539198	0.8069579237564356			1.261619868055683
2.088962748361216	6.447980430811874	5.454956850248492	1.620499014008429	0.6982752005081712	0.9928382035757605	0.6776235625803527	0.6647936575089143	0.3671076380586685	0.2551549922997524	0.2797558462374209	0.3288206718300545	0.4026593670189028	0.4971936363195846	0.9269397516029527	0.2015304393523312	1.811106230048701	0.05357152188369831	0.05182670425920549	0.0005573529571526707	0.8069620663373904			1.261620012870628
2.097152534408786	6.625351990942324	5.590115916915848	1.676865158751368	0.7197216474123846	1.029347860072784	0.6871018466922375	0.67610183179645	0.3720169698177763	0.2590152311356538	0.2826583072786309	0.3306140407867103	0.4040622081934884	0.4987836613501354	0.9296703102565419	0.2022670842901258	1.809892235758746	0.05357571069531302	0.05183167114016322	0.0005573536991811427	0.8068549442451695			1.261620154068015
2.105342320456356	7.079184162612843	5.866559785690245	1.836333801926157	0.7445056190503567	1.091654802629059	0.693103349354118	0.6913292947891083	0.3782122640020169	0.261507394008297	0.2845469978586607	0.331690072168881	0.4058992893757961	0.5021795380263222	0.9344608474269098	0.2034596788673828	1.828781952412106	0.05357858954923581	0.05184004986745047	0.0005573554254084039	0.8066803500218774			1.261620275197731
2.113532106503926	6.925427940612602	5.75525019135278	1.814626111134497	0.7285506656995661	1.105085175246123	0.6764640619773982	0.6837289225687406	0.368237644151203	0.2610969122406435	0.2807132232506873	0.3306162994956471	0.4055933135235027	0.5015628867764235	0.9329571292277512	0.2030406499460559	1.847328605077337	0.05357877399395024	0.05184428812620791	0.0005573533788038849	0.8067369653716252			1.261620391547887
2.121721892551497	6.692281180389169	5.464005591754781	1.677195655247186	0.7053200682686019	1.065217513628011	0.6829930104088934	0.6777815069276625	0.3670015489564066	0.2596062066644572	0.2813703727939098	0.3313808374797193	0.4049417019377879	0.5010597842616363	0.9319296056642011	0.2028129315540485	1.843376718323086	0.05357712170221374	0.0518433225366197	0.0005573489404066903	0.8068083794978419			1.261620534518985
2.129911678599067	6.673836197242625	5.425748499182907	1.619598139283623	0.7046461301716205	1.02763518679094	0.6875223527619517	0.675959615045346	0.369641421312783	0.2563620457193613	0.2810613978714364	0.3308259780378965	0.4044055315536096	0.5009966326197185	0.9313936423921183	0.2029430040514687	1.83794399517667	0.05357573840424178	0.05184154841137105	0.000557347408976305	0.8068350951836263			1.261620698976677
2.138101464646637	6.436766075698994	5.339274182347277	1.601630189239124	0.6921334228511205	0.9820067139206192	0.6787783385740213	0.6679342012507341	0.3696082477522641	0.2552461162647706	0.2818429833157045	0.3295131534407568	0.4031624857549891	0.4983141234158863	0.9287283397583607	0.2020313149784987	1.832837317392528	0.05357611442940252	0.05183823615168719	0.0005573494116261758	0.8069292890886089			1.261620830188592
2.146291250694207	6.378008388460594	5.142555877850272	1.55922130000573	0.6525321408593503	0.9641380465697392	0.6779580148067468	0.6660309567757265	0.3698774218482183	0.2555275799615185	0.282101368268193	0.3297413024329531	0.4028270642843337	0.4978852475120792	0.9276881125001509	0.2015318143283485	1.828551797775704	0.05358198604231148	0.05183806326155355	0.0005573498269499504	0.806917825052383			1.261620921505851
2.154481036741778	6.480299353462357	5.14038044125491	1.572739510377614	0.6498045848220801	1.00097348063072	0.6813905995942351	0.6800772314317701	0.3696495434364667	0.258814091011023	0.2814361932167234	0.331792049853846	0.4040794583769974	0.5010441497252758	0.9292977078278138	0.2022513633375086	1.829871384065419	0.05358689094232427	0.05183785282146693	0.0005573451077992049	0.8068568126269526			1.2616210392254
2.162670822789348	6.752769287367562	5.454501972135508	1.649421819427977	0.7048416534297476	1.033795629807593	0.6909441754450132	0.6916622955623418	0.3744156196261079	0.2609673302159713	0.2849371222390011	0.3327521722971978	0.4054434531583507	0.5032414157631044	0.9318946995218612	0.2032352889854435	1.812389476265306	0.05359368984338682	0.05183567700094326	0.0005573413375347885	0.8068706097378255			1.261621197125297
2.170860608836918	7.028806738481341	5.836948825392326	1.644027364466633	0.7572934082214796	1.028320208958387	0.6947700377426631	0.6875852210748121	0.382119474394306	0.2641508038210336	0.2900281382334801	0.3333527679097768	0.4061962656975373	0.5027963377941863	0.9340204968072106	0.2030601945987372	1.812216330832179	0.05359980093651056	0.05183741741321856	0.0005573426756140886	0.8069049646336982			1.261621341245701
2.179050394884489	6.751996081529724	5.606648371312824	1.641603695946529	0.7266622372655063	1.036000407026196	0.6812676419477386	0.6878757789930987	0.3797038145434394	0.2669267704425202	0.2906847557108222	0.3335244217450076	0.4051938016956288	0.500779667612451	0.9311985145565842	0.2025239982663617	1.841296776690877	0.0535947844162173	0.0518394760144727	0.0005573437664308742	0.8069692750989119			1.261621464417409
2.187240180932059	6.477045259747296	5.37342904555127	1.671053780914483	0.6987745988109805	1.054546240257966	0.678110176836799	0.6829941513552158	0.3690110801145627	0.2575698735898613	0.2833953269603026	0.3312841328382439	0.4043946120986771	0.4989898655161923	0.9297568978168862	0.2019949608238845	1.84715007241433	0.05358589283578125	0.05183655369498127	0.0005573400107329583	0.8069730904684266			1.261621609586965
2.195429966979629	6.520223176597898	5.402970692947218	1.646943429805541	0.6981071531137965	1.019956285781678	0.6773200939836836	0.6772021182408753	0.3672789252005626	0.2551937111038445	0.2797573429050304	0.3306043128483589	0.4047081942242199	0.4996399634984292	0.9310045563177149	0.2022647400611536	1.831446848607804	0.05357891962479266	0.05182818900748187	0.0005573351147899698	0.8069546499094447			1.26162178078499
2.203619753027199	6.644530734907048	5.392436148509302	1.612876128522087	0.6722945148317546	1.007323451569078	0.6780811663275413	0.6795251731737604	0.3715140462349388	0.2605807398088226	0.2837300200002021	0.3333068015879403	0.405165755142597	0.5014111575778409	0.9310082060118073	0.2029996744772035	1.822929970554945	0.05357184805116209	0.05182246240761203	0.0005573341154397891	0.8070085742012876			1.261621953473811
2.21180953907477	6.646147104976907	5.34188777241999	1.632588122153652	0.673717115253561	1.026440232473849	0.6838810963051613	0.6785781679426649	0.3695964062994077	0.2597547269680188	0.2838695802113788	0.3325703629257967	0.4043236826570735	0.5000610028388291	0.9289540301144235	0.202513520294344	1.832999586314519	0.05356803227566199	0.05182534921771211	0.0005573352309855268	0.8071353908030265			1.261622125331741
2.21999932512234	6.511126742287995	5.380626019380227	1.676061327877112	0.6931273407184033	1.036319669284205	0.6834004216384474	0.6766392517346352	0.369412148615883	0.2548944250941685	0.2828081944699849	0.3309846813145312	0.4036678500946337	0.4993421038757918	0.9286936928076776	0.2019949368685528	1.843597190484423	0.05356968603579474	0.05183021087862651	0.0005573341819027097	0.807268914973881			1.261622280985424
2.22818911116991	6.277908144049464	5.216479386725542	1.539898121435991	0.6492792546181096	0.980068612620673	0.6589988619474219	0.6758644770237249	0.3656232744905558	0.2533875399898676	0.2826170547229104	0.3293993437795298	0.4025815373779189	0.4980547753458939	0.9269730807626807	0.2016077599821609	1.835528496132617	0.05357430151326629	0.05183877988452763	0.000557331175196789	0.8073386787021606			1.261622415910454
2.236378897217481	6.315166893828962	5.118888208347314	1.477876960895128	0.6434533635421645	0.9599827316002151	0.6606627677054975	0.6762130623178865	0.3646878278591188	0.2539902537385131	0.2801131468758767	0.3287263159233921	0.4031045159587222	0.4982165125555417	0.9277707360352845	0.2017629706386948	1.820710385060908	0.05357799377498941	0.05185011537671054	0.0005573297642959072	0.8072544563255624			1.261622562920075
2.244568683265051	6.648218953644575	5.362424770654857	1.573178865124208	0.6959811114597116	0.9990226974148542	0.6920635338798564	0.6814069911607349	0.374193235891892	0.2563746813066491	0.283507746706027	0.3309955773114379	0.4046627201166685	0.501013661571434	0.9317846813941649	0.2027399795574709	1.817589712577667	0.05357726636563492	0.05185118079708802	0.0005573318472398929	0.8071034045328526			1.26162269040811
2.252758469312621	7.071701586213264	5.94144498002548	1.743671154791266	0.7612420070530492	1.07452432251925	0.7156600064304941	0.6893727986688777	0.3791943125330277	0.2649343390995051	0.2862147602606395	0.3327194650570701	0.4056446575401317	0.5023436508033161	0.9335513507477642	0.2029977258764764	1.824285928463481	0.05357115567803399	0.05184374618978548	0.0005573343926024782	0.8071449534096109			1.261622770226512
2.260948255360191	6.953612473648171	5.597784976959217	1.832189276835821	0.744931271290959	1.12892416156295	0.7210981504869078	0.6942408304028651	0.3772678369022999	0.2682812279371725	0.2865793636475459	0.3309462023536487	0.4054205534715042	0.5018972123642177	0.9310101711281267	0.2025292155187007	1.830196556784521	0.05356894474651301	0.05183357341992046	0.0005573311222519223	0.8072662362378288			1.261622847269676
2.269138041407762	6.643395947432173	5.362041821057528	1.715918949305145	0.7046926680611232	1.059724288297196	0.688619129386583	0.6836443996983596	0.3715799925018932	0.2595737608610895	0.2826473400535731	0.3305569825743314	0.403993599201493	0.5009705750042071	0.9298269540140677	0.2024244602664939	1.821406019317942	0.05357119919963821	0.0518272109303802	0.0005573261566237701	0.8073417610787029			1.261622940470316
2.277327827455332	6.729005051745718	5.563970249633515	1.722472024613341	0.7173569056295754	1.043239177361363	0.6865683331510825	0.6788124751275635	0.3726729918889943	0.2590619371368638	0.2837884974025243	0.3319165396668834	0.4039323928974143	0.5005030795713449	0.9309063174126275	0.202710965165645	1.819636307532679	0.05357492809205336	0.05183101965843057	0.0005573265093776178	0.8072948596801435			1.261623049969091
2.285517613502902	6.923970170597708	5.609351084365953	1.79442849150272	0.691824916840609	1.069835344678313	0.6882799202614105	0.6876253040980745	0.3742190756814688	0.2649707499062719	0.2854919212762217	0.3317153412279429	0.4046867441824755	0.5010646887534401	0.9309610168033071	0.202817565305564	1.834758191122912	0.05358368157354285	0.05183613771577479	0.0005573300725931425	0.8072367721171514			1.261623065996485
2.293707399550473	6.760190191472263	5.516005444212775	1.747250552543969	0.6879335687702425	1.065530501058119	0.6828084360877725	0.6901890748125182	0.3726404051275543	0.268552280306891	0.2828127615714527	0.3316004625538059	0.4048335539053369	0.5016479580102057	0.9298710086098955	0.2024233928255839	1.841557222074647	0.05359052524617702	0.05184275382875234	0.0005573302407240079	0.8073062934890737			1.261623100284822
2.301897185598043	6.702974540326787	5.427812672599384	1.680549063149581	0.7057689229338642	1.029986126559829	0.6834529746318185	0.6805024034464581	0.37621959899374	0.2621248476621014	0.2846408280389495	0.3331637423839658	0.4049534569883982	0.5014445466591964	0.9297079785045539	0.2023465530987822	1.845631085694935	0.05359152551628785	0.05184930096350882	0.0005573252865281807	0.8073472820595607			1.26162318733077
2.310086971645613	6.718979029704474	5.372241913825194	1.655147132212944	0.675719606911155	1.020121813274776	0.6763479940572383	0.6747675753884693	0.372638054129365	0.2578465475345342	0.2830987882095821	0.3313110074878891	0.4041482244369337	0.5001499170059418	0.9295982505406077	0.2023735716275276	1.819806113055539	0.05358796139543875	0.05184587425754795	0.0005573234629298762	0.8073560200458779			1.261623276405099
2.318276757693183	6.651923811400531	5.439787893223343	1.643580360716308	0.6936639568881782	1.029854874463215	0.6804131626006796	0.6750271729813114	0.3687005777295702	0.2560295064313189	0.2787167393871398	0.3295091821021847	0.4038380883601645	0.4995889599768544	0.9292859267866164	0.2021704968482436	1.81764007660048	0.05357935938597375	0.05183183529235043	0.0005573270229767368	0.8073437759001733			1.261623335743622
2.326466543740754	6.432031525722026	5.263142601257599	1.604931295287638	0.6760462462447857	1.005712089338718	0.6851674236676708	0.6727687616501897	0.3699057849486434	0.2551994460989464	0.2792826371196176	0.3291298563416447	0.4034468807989732	0.4983642857484332	0.9274228635468222	0.2015176285420506	1.829037975508043	0.0535697271766811	0.05181864780202037	0.0005573301247042676	0.8073650043630871			1.261623339392189
2.334656329788324	6.223334407038219	5.043142499014061	1.465005812374075	0.6260934028213149	0.9490880952801015	0.6527904949148866	0.6630229033661665	0.3624691711456512	0.2502472593820738	0.2784783155505176	0.3284108290472735	0.4024054219810046	0.4967916362489518	0.926623481526708	0.2007087207195152	1.824512859652262	0.05356878511201125	0.05181891187240947	0.0005573289512102942	0.8073976439806452			1.261623330111781
2.342846115835894	6.373353750170527	5.130601252238229	1.494156275117687	0.6313056211121462	0.9535792944315186	0.6486379943659129	0.6653824360524734	0.365389274914891	0.2511544300468813	0.281650548740869	0.3311151138700104	0.4036735214022351	0.498868935746898	0.9288265893404236	0.2014721790985682	1.821312650721338	0.05357674195775838	0.05182149298104417	0.0005573262933114303	0.8073674558756607			1.261623343312538
2.351035901883464	6.987992367824946	5.67333942797175	1.79060109159063	0.7041844334329797	1.056713804764076	0.6859829287620121	0.6806102311492274	0.375542946886768	0.2606909519721972	0.2887425719545262	0.3347522028374271	0.4057761830755383	0.5024620261868108	0.9317783852247223	0.2030964566853119	1.825454949845635	0.05358370359362834	0.05182186227147659	0.0005573266524661498	0.8073920982301296			1.261623360755561
2.359225687931035	6.63833652367	5.412860772805718	1.709722289339705	0.6761232728599625	1.03207879351252	0.6773418127510894	0.6802675045545439	0.3662146351182481	0.260726332388671	0.2813007418824663	0.3300616200191614	0.4044571539032306	0.4994659877644848	0.928750701751229	0.2020198522263823	1.842930002144911	0.05358544366662735	0.05182548659845437	0.0005573297861577375	0.8074113055016944			1.261623359211761
2.367415473978605	6.560063862015788	5.515081802927401	1.689543887910732	0.6800526034502298	1.021830094502485	0.6759748150414668	0.6838082804586652	0.3707602601454674	0.2628206413009757	0.2811066686225802	0.3301430043139202	0.4051330074753091	0.4994555982540539	0.9301148798715488	0.2020031271277885	1.848580926210161	0.05358519919566869	0.05182266362146497	0.0005573304795024857	0.8073736624470842			1.261623315519791
2.375605260026175	7.005379718708006	5.657137688491288	1.791360050602256	0.7015587051106349	1.083950468604566	0.6851180576696112	0.6960402292409764	0.3728466859105508	0.2621108163257731	0.2819264377491467	0.3305985804174735	0.4049441810696301	0.5013110495046539	0.9320348701196318	0.2028132637443177	1.834634303143331	0.05357973244991282	0.05181505971686481	0.0005573265159175448	0.8074341761493976			1.26162328773048
2.383795046073745	7.09459107910201	5.592116760108603	1.8288148015199	0.7076995859496827	1.09810319102002	0.6869711170065836	0.6916483782425809	0.370829204513003	0.2611780736475985	0.2836769757407104	0.3303690790784869	0.404637821506597	0.5021450260820476	0.9315665753088873	0.2033172715400521	1.811669470956901	0.05356860608779524	0.05181183888158005	0.0005573249541717889	0.8074729253042089			1.261623291575604
2.391984832121316	6.602106120302019	5.430800010312348	1.694335305590963	0.6936226072016763	1.05321102349629	0.6799693657983952	0.6849279757613621	0.3734223977469037	0.2589224568622283	0.2845613692091894	0.3305778969293826	0.4041757303111449	0.4999800412482182	0.9286197351974509	0.2022398694898178	1.818026479155304	0.05356215012683045	0.0518117334173931	0.0005573300511318726	0.8075025362354918			1.261623271063932
2.400174618168886	6.368883568442611	5.21376490050169	1.541861698647473	0.6476511017167197	0.9807012094112466	0.6583350950324784	0.6710531992539481	0.3643241997861703	0.2559125351363382	0.278607863332444	0.3280481187271967	0.4017987883413582	0.496687704489851	0.9260203284281217	0.2008325212310842	1.851432522532039	0.0535627472940171	0.05181571071031021	0.0005573332413248679	0.8076690675057814			1.261623225834007
2.408364404216456	6.480169326534429	5.305391821392656	1.560072425315004	0.6541950823072944	0.9940878751759755	0.6601704661979897	0.6739242973457499	0.3693601679286398	0.2615088636782381	0.2816698964309334	0.329189001641889	0.4021645126274005	0.4975228788505481	0.927084480144982	0.2010757508825361	1.851978892658016	0.05356557209241	0.05182573842547365	0.0005573320753961006	0.8076660860577127			1.261623153700366
2.416554190264026	6.629017987512498	5.571888900375846	1.669466209763517	0.7219709769249421	1.039233391344651	0.6917805722289786	0.6827087990854818	0.3765924594095889	0.2657333349685631	0.2852872999300877	0.3323334630368593	0.4050635715220143	0.5009203362823684	0.9304414272077844	0.2026651036313321	1.832169270775701	0.05357281741016303	0.0518337019059853	0.000557330508530697	0.8075562135991144			1.261623108039176
2.424743976311597	6.902823908629083	5.759473266601998	1.737799244789888	0.7543297227934489	1.072577189816047	0.7163465970483414	0.6876308015461544	0.3791424298428694	0.2626969732414731	0.2854118033586971	0.3330731852771978	0.4066119145783927	0.5028032145363176	0.9334458465706155	0.2036653199829027	1.820378949261454	0.05358012454782133	0.05183706804011527	0.0005573334223994506	0.807556188408562			1.261623029485276
2.432933762359167	6.723135705594732	5.60230681965619	1.687572233532734	0.7445476056722188	1.039532223280331	0.7014239902207682	0.6829736285828921	0.3757323898336348	0.2582582863305166	0.284220967811542	0.331392375359155	0.4056474790256493	0.5013656662965215	0.9321076498074394	0.2027270540531515	1.825104711981176	0.0535744589131101	0.05183253632326228	0.0005573385974553452	0.8076088176889825			1.261622909585308
2.441123548406738	6.519112713656344	5.40838358220154	1.626033673416514	0.6852463677331069	1.004056366223979	0.6664660187471428	0.6709404347850007	0.3702088080722076	0.2562503590829824	0.2822252762315057	0.3302323239307538	0.4046344036885395	0.4995478001189211	0.9304644976837512	0.2017784806690377	1.830536394279769	0.0535657264324686	0.05182332326544418	0.0005573400194998625	0.807668893978279			1.261622748878481
2.449313334454308	6.775600616292972	5.616688884167983	1.667697288226556	0.714626044695633	1.00596413531526	0.6773462306748924	0.6692014887622265	0.376781425930538	0.2596599055420004	0.2854883651262003	0.3308317958655191	0.404665899654343	0.4996997412136821	0.9315379945393732	0.2021567664804112	1.823912310639765	0.05356303654893684	0.05181468046776783	0.0005573382817076898	0.8077106420188812			1.261622602251896
2.457503120501878	6.573722798720097	5.602995279104436	1.658516266380138	0.7197968772501906	1.00062683082407	0.6734630701615244	0.666457678482787	0.3718578698045047	0.2570604186322509	0.2819526405902514	0.3300506398224169	0.4037168135815505	0.4992260537219081	0.9291161202869068	0.2022539621574461	1.796369766905354	0.05355778795482517	0.05180687787816361	0.0005573388927311694	0.8077844008880671			1.261622471447486
2.465692906549448	6.196273441920454	5.072169015418887	1.519794441591947	0.6392795133789045	0.966291239866462	0.6551790715524356	0.6600360724577264	0.3609885278939353	0.2518051211546468	0.2758837911736139	0.3287237244191047	0.4025796137713366	0.4980604071561579	0.9260180918588959	0.2011126595191166	1.793999119623383	0.05355948179626908	0.05180447733362185	0.0005573433717716612	0.8077475764105072			1.261622312261662
2.473882692597019	6.261539345354881	5.066716776791006	1.537796848437138	0.6459370827737324	0.9983759308470936	0.6674551697821662	0.669339115624744	0.3630575148925668	0.2534271722394043	0.27661250259713	0.3280739409289599	0.4025074530660704	0.4980783574583407	0.9258455012937683	0.2010315836652258	1.812462138700456	0.05356923162209114	0.05181015748886126	0.0005573470443212509	0.8077216333367965			1.261622127255454
2.482072478644589	6.537700498113967	5.260332197845298	1.625575038997265	0.6878147114690332	1.023946390004431	0.6740111519529698	0.6747664010521564	0.3650214153055782	0.2536307246395895	0.2772157005113315	0.3280636340197265	0.4029299515335473	0.4984065027668108	0.9268289028507357	0.2015322879571247	1.824802414317511	0.05357623038438775	0.05181967061474708	0.0005573461883089492	0.8078447642933375			1.261621957978418
2.490262264692159	6.515597998268722	5.261972658691193	1.578525539499339	0.6776679929800952	1.010904323969106	0.6702411804244036	0.6748627920371664	0.369384908977698	0.2537902039836081	0.2793123260505416	0.3285776483025541	0.4031003892143228	0.498107909438571	0.9272156681297642	0.2015349921337191	1.809617688489205	0.05358175715539037	0.05182755646650384	0.0005573439901859166	0.8078238226630418			1.26162181988752
2.498452050739729	6.402349379594786	5.16057250891059	1.549326696332765	0.6514092976443315	0.9735128400528663	0.6613101483802821	0.6722146400654417	0.3686430436933039	0.2567246274441881	0.2815366953274386	0.329038250615961	0.4031237710517233	0.4974062781305802	0.9269178685690829	0.2013970511022052	1.797180099801911	0.05358276054508433	0.05183356501353028	0.0005573461536852162	0.8077329085110224			1.261621701985923
2.5066418367873	6.590102607114193	5.357333424688371	1.627720026104299	0.68195708401411	0.9901970992879569	0.6697715587243946	0.6708285849701081	0.3694175077869641	0.2572278433322287	0.2834634444577068	0.3303876876559557	0.4041679136056822	0.4986657124459286	0.9282386830090728	0.2015861314799432	1.806643465300707	0.05357794459057761	0.05183405584849912	0.0005573515061818121	0.8077958229219777			1.261621552761468
2.51483162283487	6.670837376903015	5.514116216419955	1.698408270119241	0.6798926743975026	1.029660149817485	0.6712212262141615	0.6714321878440047	0.3648894833124098	0.2535699199421792	0.2793275206718775	0.3292488077730187	0.4038571306538623	0.4989223381304119	0.9294096214714745	0.2014115344997035	1.821224740536243	0.0535716504857815	0.05183305450537593	0.0005573532079355874	0.8077270264357183			1.261621373270068
2.52302140888244	6.636160840726314	5.403599875044795	1.661223990631551	0.6705358675000053	1.035530277819653	0.6794796231732078	0.6759579744031332	0.3675861039794925	0.2572777480271142	0.27925751881379	0.3297971836468769	0.4047170990434844	0.4996385891667022	0.9302618080215508	0.2016390248120681	1.817362143471737	0.05356962311000486	0.05183240457591766	0.0005573500215174958	0.8076194405280034			1.261621247295507
2.53121119493001	6.8301633037041	5.521071947305907	1.745280600515476	0.7228240803823163	1.099922890248138	0.7033251562528346	0.6883388602447799	0.3780142035334909	0.2680759161096928	0.2870332528422844	0.3340700673655491	0.4071038636600672	0.5026897117895253	0.9323138819882225	0.2029011281876714	1.792212427017297	0.05357631708062385	0.05183674552586953	0.0005573495923844507	0.8076640781432166			1.261621162667447
2.539400980977581	6.89730380053946	5.551334199481206	1.742590111988869	0.7242061127383332	1.081770099308015	0.697812015461078	0.6836554672519158	0.3765219726908984	0.265219971420441	0.2841014382831466	0.3327478144296451	0.4052105167555625	0.5007782099058764	0.9312401791003074	0.2022969643823831	1.794649195146989	0.05358517911229692	0.05184513037484169	0.0005573543544076957	0.8077335966345028			1.2616210453144
2.547590767025151	6.729338308157344	5.51477625149118	1.655704044595629	0.6721957884613171	0.9975479360217631	0.6717010342696252	0.6738605191050157	0.3717084968265927	0.2572067223456769	0.2797696537794229	0.32944932341357	0.404022742772108	0.498702765039622	0.9303702180716095	0.2013864338991591	1.828688157101326	0.05358815350204963	0.05184725844260416	0.0005573578241723225	0.8077524870941897			1.261620897936894
2.555780553072721	6.653049207721988	5.338981116828308	1.630437681429088	0.6385576762872432	0.967535136467826	0.6535752678224365	0.6690404154790517	0.3669091215459726	0.2556249500036484	0.2780678540855283	0.3284595129077856	0.4038193050489065	0.4986328411765887	0.9293883129772251	0.201474292619095	1.843005980003399	0.05358765514727979	0.05184594935745394	0.0005573563938067014	0.8077519182183348			1.261620763778099
2.563970339120292	6.744858059695277	5.377800006331346	1.70207005502635	0.6561144760327626	1.023318537689548	0.6608265240119452	0.6717471096620009	0.3688576305191572	0.2608351257294276	0.2811617409849437	0.3294176775231151	0.4040003676722108	0.4995185423689656	0.929171594977808	0.2022356942927957	1.819836609909934	0.05358294399876097	0.05184012798449261	0.0005573551096728631	0.8078172586684707			1.261620650651319
2.572160125167862	6.589142242640282	5.158922336591541	1.748419038517679	0.632364727978699	1.089243297904454	0.6664076503475559	0.6748379848992005	0.3679039777112841	0.2586220642488768	0.2799671004250098	0.3296741305662005	0.4038869703591487	0.4997482357555761	0.9276483270812359	0.2021397248116115	1.805418343936302	0.05357477488023462	0.05183360688875017	0.0005573581390396056	0.8077454145834412			1.261620535751627
2.580349911215432	6.398413063273177	5.047857524021012	1.709929455584499	0.6320320189361539	1.048188694630207	0.662510991983987	0.672270872510114	0.3665599440665508	0.2557167216779991	0.2803548655305802	0.3301269407070802	0.4027480733453445	0.4989650789533263	0.9267391544670882	0.2015939823700948	1.816825511842197	0.05357359048430229	0.05183180468392585	0.0005573625402182489	0.807698160495202			1.261620400470552
2.588539697263002	6.637173463783324	5.453961736143416	1.670597700661272	0.6898539774089053	1.012846266392598	0.668585928541843	0.6766189801763532	0.3676582804730666	0.2553542103977507	0.2820726228869792	0.3299214581799392	0.403193961824704	0.4992616760602847	0.92877185343002	0.2017014527553458	1.83759032808673	0.05357687707209408	0.05183293500140115	0.0005573634313825907	0.8078616073836212			1.261620254129753
2.596729483310573	6.960554949048221	5.603057877430902	1.668083767114998	0.6893001988836936	1.022078803424911	0.6742813602355182	0.6754809712285949	0.3682865309097507	0.2532909089011903	0.2810327579739889	0.3298516865677152	0.4041790134939673	0.5001321343670256	0.9302924303330472	0.202148405030761	1.829806131765693	0.05357616887121269	0.05183738753722487	0.0005573613640753351	0.8078703121891796			1.261620121799083
2.604919269358143	6.935625618753682	5.611314838187734	1.687490457735962	0.7036194702728071	1.051986589242892	0.6846725143901602	0.6695913501985301	0.3712172400117462	0.2537562541251041	0.2832107317655735	0.3308172926473282	0.404426826025051	0.5002004033314408	0.9323253119764313	0.2024643659181217	1.804539793210966	0.05357803222974183	0.0518411865507543	0.0005573616461495363	0.807687473955087			1.261620005120515
2.613109055405713	6.78595976244707	5.721537175605871	1.764333518892735	0.7567468433214055	1.082817716970042	0.6923380538824638	0.6747370208113873	0.3691991125583681	0.2564942123289539	0.2815846977154421	0.3308028445989988	0.4046665625070002	0.4998327482255174	0.9324367776405795	0.2023592263492736	1.800934571061459	0.05358003606705555	0.05184102002644921	0.0005573663185590754	0.8076230839601521			1.261619876278455
2.621298841453283	6.798899859964109	5.667156173568975	1.789728480024174	0.7553621781036119	1.099773137795327	0.6892611358380673	0.6863256523864463	0.3719381598783104	0.262356025079114	0.2829436589334796	0.3314873339799297	0.4055193353163344	0.5009398908998175	0.932123874282595	0.2023103146108439	1.829234879955323	0.05357537559404093	0.05183451909217954	0.0005573694901258837	0.8077037768077572			1.261619731317409
2.629488627500854	6.667791351921626	5.360153420141299	1.678848155299476	0.691452885082867	1.05013777425717	0.6730708993028668	0.681612610711113	0.370437259551805	0.2614984926486411	0.2854137361616854	0.3318981832728558	0.4051443054901273	0.5011922037685321	0.9306787841308628	0.2022905126761485	1.830242568644586	0.05357327292363594	0.05182833177747818	0.0005573676960937974	0.8077938482380811			1.261619576601399
2.637678413548424	6.465253866560158	5.241660428058916	1.587788680132088	0.6502627124127334	1.005558681180633	0.6576211524442208	0.6746290337071276	0.3642858514278902	0.2547781228655921	0.2781525793655191	0.3288129457314483	0.4036024149426121	0.4985023464002888	0.927791421049168	0.2018775268916323	1.817397635096076	0.05357136786004969	0.05182590004881196	0.0005573661254140118	0.8079155771652137			1.261619468126141
2.645868199595994	6.400012513009956	5.287343262654198	1.569306991152844	0.6662362184994713	0.991638883363364	0.6590319872564252	0.6698210623286593	0.3624755183785844	0.2494447047265055	0.2753503170779681	0.3285617189663341	0.4030540470326195	0.4983176847323892	0.9274985413208493	0.2015865551783725	1.8185785939989	0.05356629777996556	0.05182137576177465	0.0005573700919055879	0.8078741884962716			1.261619347754188
2.654057985643564	6.647221871323432	5.513298553465032	1.667813397528483	0.7087385590552282	1.005681513952865	0.6805833963094314	0.6691442495747374	0.3661526000815581	0.2498666865553537	0.2769458667847763	0.3300723995712269	0.4036551346276467	0.4995422453880578	0.9301305052009261	0.2018093368335608	1.838175702391198	0.05357094906407953	0.05182212838242733	0.0005573749366790331	0.8077445719552402			1.261619201878124
2.662247771691135	6.64823549856156	5.391979783233616	1.709137986532127	0.6935176757130523	1.065077299303469	0.6807645269406071	0.6771368950777524	0.3675711861305627	0.2543439881845789	0.2797389400071298	0.3300470989085786	0.4041823005171849	0.5001844259189546	0.9298416465546975	0.2018522528033724	1.852454351420251	0.05358020469670096	0.05182894342455257	0.0005573752644970352	0.8077780291550932			1.261619034209129
2.670437557738705	6.571288589188192	5.260322431758086	1.661067642128069	0.6762951543318968	1.06436287884165	0.6777701907986841	0.6777179590783201	0.366613163217956	0.252938917468379	0.278154116093361	0.3282814700108136	0.4040945282262501	0.4996259669813901	0.929439170906474	0.2019728081606792	1.844364413523512	0.05358466911637949	0.051832742438082	0.0005573726131818985	0.8077890024078539			1.261618915063031
2.678627343786276	6.709201080812882	5.667123811883751	1.637700258324764	0.7339362415493156	1.006425642354018	0.695186145011795	0.6728734239883637	0.3769101678508384	0.255686914033582	0.2811031339204675	0.3293600280604702	0.4039768052296474	0.4998130800419339	0.9313762132918639	0.2023902646126735	1.834539353620269	0.05358307321438908	0.05183193235014719	0.0005573734548631449	0.8078106130637058			1.261618808077025
2.686817129833845	6.784292970777932	5.743663712433484	1.661273454872416	0.735062879677736	1.026141149706573	0.6996476109895829	0.6833157163713571	0.3734748184671891	0.2575487334172245	0.2839220643708811	0.3310949011802646	0.4039318487708802	0.5001953803375706	0.9307491050945995	0.2019525125872369	1.830513455550577	0.05358052426400062	0.05182262378680672	0.0005573781286250087	0.8078103069628162			1.261618670986163
2.695006915881416	6.794294433462356	5.658608354545366	1.700790869438031	0.7145582422049683	1.033976612696409	0.692569479847465	0.6829868640159944	0.3719948732037482	0.2579475647372096	0.2825795080001561	0.3307232864265274	0.4042959903215145	0.4998904315555967	0.9306792966329718	0.2017024689084967	1.826447444072778	0.05357530182932362	0.05181720337668951	0.0005573804555328902	0.8078440180052423			1.261618520635133
2.703196701928986	6.687589472985848	5.388200713028921	1.633673569890307	0.6916905788010702	0.9955832772593107	0.6760301665776687	0.6758956224501018	0.3707795187495405	0.2593624613718283	0.2841922134559925	0.3314163827396928	0.4047644170006274	0.4999789304361252	0.9301638644645134	0.2018328276136749	1.831375670363253	0.05356911498513076	0.05181682976099018	0.0005573782685038543	0.8078851501363979			1.26161840219518
2.711386487976557	6.696104072170841	5.282948069663393	1.624043995417229	0.6981907560543695	1.02264165140397	0.686785491216476	0.6827700744028118	0.3743880272999711	0.2614768598720505	0.2848010325060559	0.3315538783617998	0.4047886284331662	0.5004849970474632	0.9303154489085645	0.2021391950717628	1.822360395974082	0.05357103757400457	0.05181924540930691	0.0005573760941177411	0.8078706004827046			1.26161832898978
2.719576274024126	6.830056677264254	5.545725425433468	1.696387065252016	0.7171590007516738	1.03588389999368	0.7064201365286905	0.6788260967360624	0.3774143599557321	0.2615887051263589	0.2838545108998696	0.3308971139132027	0.4041837915666857	0.5004383471150636	0.9311454241540033	0.2021652783351323	1.811710434314959	0.05357690691587121	0.05182708171188447	0.0005573774830432923	0.8078695369227756			1.26161827743833
2.727766060071697	6.885408705354822	5.644226063503369	1.68010276343506	0.6987444834929266	1.034321493617109	0.6847454527490804	0.6751847355590417	0.3686380938899349	0.2573667878310307	0.2820705526125195	0.3312349119881586	0.4047025172288316	0.5004584742816832	0.9309206789361193	0.2019376400605614	1.822094670937825	0.05357872492044088	0.05183272023604761	0.0005573800032179297	0.8078454062635974			1.261618219806615
2.735955846119267	7.052132423163599	5.885447616044577	1.79188882147341	0.7524490973674715	1.085660466977554	0.7021018325001439	0.686043504833641	0.376818028734532	0.2609623346107852	0.2885127206370866	0.3350262215410996	0.4064291779509044	0.5032664872016045	0.9330765630291529	0.2026021859714606	1.830270263143644	0.05357883961116207	0.05184042936069108	0.0005573796105480034	0.8079540251216769			1.261618151800102
2.744145632166838	7.028249762388167	5.754503836629723	1.950649975756875	0.7511778163599289	1.108470711606156	0.7061335965351722	0.6879603688174064	0.3819653554130417	0.2628243555155805	0.2876492182253998	0.3347831442434734	0.4061927466854728	0.5026598562967614	0.9322046463670595	0.2030562053184871	1.822092082850696	0.05358011066809701	0.05184465766078396	0.0005573764473276452	0.8080216905259269			1.261618118351614
2.752335418214408	6.596587480971744	5.366474594165406	1.700545170676211	0.706247368916546	1.086024155484645	0.6973497509503593	0.6873879048270219	0.3804901265964737	0.2617893027111158	0.2828265314866764	0.3322973374881876	0.4059311563460729	0.5016701620035413	0.9308902076238218	0.2023870257130984	1.812290738018044	0.05357892999647344	0.05184312409575927	0.0005573754487004464	0.8078944735656178			1.261618141030033
2.760525204261978	6.537924212743721	5.409436473962343	1.612709571819675	0.7259853195091324	1.045520078477718	0.6960565834769666	0.6829483029529594	0.3782272683448427	0.2634924501486722	0.2835798872469094	0.3324689298973077	0.4062480680736537	0.5017966229313074	0.9332092571509526	0.2023530250377382	1.818451272316747	0.05357996491059877	0.05183672250399163	0.0005573797310040357	0.8078016477210415			1.26161813668415
2.768714990309548	6.654388547041263	5.401600922688304	1.664557763387382	0.6844684338115659	1.0194522672875	0.6684325527899554	0.6748859064491158	0.3696240113850923	0.2582500351570634	0.2806129968022135	0.3299099823170821	0.404350235526359	0.5002351200953642	0.930296180917243	0.2019205959971256	1.832217559597828	0.05357480019352862	0.05183093843683966	0.0005573817079965974	0.8079421065682143			1.261618105271193
2.776904776357119	6.421498050489214	5.325325773348892	1.648483968061368	0.6826468795867152	1.005796199323779	0.6760156279698835	0.6739757118289976	0.368015484018621	0.2544276312637123	0.280512747870045	0.3293528262620513	0.4037011875468912	0.4994485659418762	0.9283534077795685	0.2016335499900234	1.835754569215508	0.05357367126373296	0.0518317965216793	0.0005573779276105752	0.8081185038602279			1.261618101237512
2.785094562404689	6.463563852368002	5.438451274091391	1.634305164985157	0.7279435218531811	1.009561680409627	0.7034509145827054	0.6714149983195983	0.3787263818144498	0.254601648199283	0.284790156442893	0.3303682382765891	0.4046608059980056	0.4995458214176382	0.9301368117796038	0.2019997270693088	1.826196738071623	0.05358200579101075	0.05183744092338372	0.0005573762903260325	0.8080594007087883			1.261618107161449
2.793284348452259	6.606673482043545	5.257059046455709	1.673146908247187	0.6635892851838983	1.012516325832935	0.6809083124527685	0.6682976941734433	0.3711824700145605	0.2547492132581111	0.2815097535759056	0.3299859540950917	0.4044968879096865	0.499731270280452	0.92983577574221	0.202163015143094	1.812902818466708	0.05358665252408213	0.05184641570568313	0.0005573799547587238	0.8079713373864937			1.261618075348143
2.801474134499829	6.694210590989004	5.257289633560204	1.683363689599024	0.6593393268822832	1.030195560473678	0.6755795251623279	0.6769507387431718	0.3703714182296582	0.2573648112148624	0.2819472763783823	0.3323010111146483	0.4055055315233493	0.5015254861183738	0.931201470182894	0.2025649800679724	1.814413007079941	0.05359061678485732	0.05185076734673044	0.0005573831734624147	0.8079265100772216			1.261618030052138
2.8096639205474	6.604112014653138	5.383582602082631	1.639947312236739	0.6883199171182007	1.032425753697128	0.6733722066132188	0.6804463073211271	0.3733722342351232	0.260150274086922	0.2825200563168289	0.3316604213685041	0.4053782602932299	0.5012869807495335	0.9315030561766512	0.2024656038479011	1.828742073942407	0.05359078927862648	0.05184794796257706	0.0005573817564465503	0.8079753438736973			1.261617987380703
2.81785370659497	6.512958028875472	5.567693866273715	1.688721072075159	0.7373604960866793	1.068749136689615	0.686495505395352	0.681523398426506	0.3727305353854669	0.2620246139912021	0.2846155536428803	0.3314627188218577	0.4053129375747992	0.5007974718842605	0.9306246004316434	0.2022376458865691	1.823046598933382	0.05358574942661132	0.05184566512559208	0.0005573787097286283	0.8079962045180739			1.261617961832042
2.82604349264254	6.969207380473352	5.972976541148793	1.851107334507758	0.8017492315860683	1.134893744578685	0.7234720456929196	0.6914275103291626	0.3878474569057083	0.2656451440158228	0.2926897794019134	0.3338472257436792	0.4072426400048402	0.5033302959744569	0.9339961522957556	0.2033293558288074	1.806539429684639	0.05357915361708634	0.05184127054533773	0.0005573788868885255	0.8078605566101636			1.261617952491581
2.83423327869011	6.724991385500791	5.634115916444451	1.704723943573283	0.7813164691947067	1.084402495627938	0.7169732622275423	0.6848171655688094	0.3834823591056414	0.2586346876253742	0.2833467755655176	0.3308726418104314	0.4056956761978283	0.500850654197592	0.9330480442327026	0.202291400895433	1.810285815141845	0.0535779569990921	0.05183221225674214	0.0005573817006651201	0.8079067447258429			1.261617935223743
2.842423064737681	6.398916974639242	5.458324723112241	1.598485424149189	0.7410861595803305	1.024493053902801	0.6711026300936098	0.6724804536587781	0.3681261445590452	0.2572810303164738	0.2775893761065908	0.3288412468163059	0.4042256397524303	0.4991972585067563	0.931117217969992	0.2017180547923627	1.817430914430687	0.05357932034704256	0.05182780722953598	0.0005573826669257581	0.8079906519772198			1.261617891534778
2.850612850785251	6.652342073085369	5.694599069922749	1.677075650846256	0.7279619447080923	1.010191374065225	0.66859925223865	0.6694164216765671	0.3720129290366986	0.2567906360303363	0.2819641317378907	0.3299314255833474	0.4039610422236184	0.4997577297255317	0.9310092730503757	0.2023528927929539	1.824081545960283	0.0535802037045841	0.0518259695153203	0.0005573805548247302	0.8079753692102889			1.261617848808923
2.858802636832821	6.75744024766345	5.530008231002989	1.679970537467126	0.6990052436339316	1.044095993514061	0.6946687579197848	0.678122598193781	0.3805763655231367	0.2592536756183884	0.286679942293132	0.3302470448423876	0.4039656584959121	0.5002264688822646	0.9297102242483138	0.2025384365256701	1.820429031631028	0.05358094102065647	0.05182188063653134	0.0005573791697427813	0.8079498338041219			1.261617848673012
2.866992422880392	6.635302305571253	5.348475507713122	1.594292972835757	0.6717039825354706	1.026222356446399	0.6894738451200429	0.6803916693807922	0.3762646498747858	0.2601556126569163	0.2824180229480265	0.3292077661018791	0.403767053593669	0.4999902961002334	0.9293953543749374	0.2022868635917208	1.819337859608483	0.05357817059629129	0.05181640300327563	0.0005573816550511122	0.8079632345501632			1.261617850261581
2.875182208927962	6.92023676347353	5.498765845234447	1.630372493390591	0.700262552159182	1.016302008756767	0.6898915990727854	0.6765429191272097	0.3712354558801949	0.2573159096824765	0.2807261685042955	0.329479758438113	0.4043086745265986	0.5000812694173467	0.9320443003360478	0.2022158466166215	1.839027039757008	0.0535695136685882	0.05180826508035596	0.0005573846487453831	0.8079676431275657			1.261617824560944
2.883371994975532	6.796020978160194	5.591463303406398	1.690468775816969	0.7094559203412631	1.022044619552439	0.6895838369954221	0.6749186076343789	0.3693797775929437	0.2545885194483056	0.2821863383525792	0.330710753214305	0.404295063564916	0.4999764393346241	0.9303204163723098	0.201804628704709	1.8526374978164	0.0535558945432995	0.05179766890146879	0.000557382620481338	0.8080225585292894			1.261617792967098
2.891561781023102	6.582437636545931	5.347480506813724	1.598294713463149	0.6816385548089913	0.996791066057892	0.668239458737409	0.6698050808026598	0.3631646278938385	0.2519114657970427	0.2772730002503001	0.3284412379305794	0.4023430809875875	0.4981668838557767	0.9275434323601481	0.2012636022466485	1.838424724166497	0.05355028906292276	0.051794082124444	0.0005573784714058178	0.8081031663349048			1.261617804649809
2.899751567070673	6.498263958782101	5.362510478672837	1.574519182702202	0.6833219859687896	0.9999863547748707	0.6632396876498594	0.6659951174903261	0.3612229888643039	0.2531648243071242	0.2763232147162067	0.3276378728285707	0.4023539657011399	0.4976787447149058	0.9277212154777246	0.201314874160519	1.824707076359867	0.05355112136438113	0.05180042576064226	0.0005573788837973084	0.8080507672295538			1.261617829010502
2.907941353118243	6.574166020129416	5.665667807592427	1.677536141788054	0.7369592750647835	1.021677748989335	0.6849650408256255	0.669299774928455	0.3667215649032974	0.2561603869272704	0.2823687892375249	0.330264399177621	0.4042352068872516	0.4988982871686841	0.9290563128093025	0.2016881885125547	1.829936699591285	0.05355598957329559	0.05181313164223716	0.0005573825320011069	0.8079352672338062			1.26161781159559
2.916131139165813	6.311535158175247	5.338404442828978	1.616652150038252	0.7096228677246118	0.9773276998284199	0.6788738652814508	0.6662850808139255	0.3673961575004708	0.2534899663258486	0.2805644902719136	0.3293537150151801	0.4030961002556309	0.4975489918631731	0.9282060471180531	0.2012436410097176	1.825873950404713	0.05356327812022892	0.05182533313736262	0.0005573829493867411	0.8079023812323763			1.261617796463928
2.924320925213383	6.463695330548687	5.365137298038935	1.600689113887502	0.6944205725165031	0.9947597903601375	0.6914373144041803	0.6727674506115147	0.3733743144360551	0.2557805037031056	0.2813128974860941	0.3292637380635626	0.4037475504576364	0.4985884190329131	0.9295921776377681	0.201895831541062	1.830035981861429	0.05356646122374933	0.05183307597497944	0.0005573796283751562	0.807927699469821			1.261617811007161
2.932510711260954	6.703074430502923	5.290084516628613	1.64680736124162	0.6708362927350482	1.048855830630118	0.6888198146100352	0.6814841508842439	0.3712844913409077	0.2605778134096813	0.2812729618587005	0.3298225941862782	0.4045510721203628	0.4996565301163622	0.9301517789622312	0.2023569177440205	1.835171206686072	0.05356547842319825	0.05183884396178193	0.0005573779290874653	0.8079777023029598			1.261617855708816
2.940700497308524	6.57382357133797	5.144501302255762	1.593333181716364	0.6504259389422326	1.024752130480133	0.6708626358886203	0.6774455275290655	0.3673051156032596	0.2600700016509446	0.2791058534815348	0.3293851716247634	0.4037227571312837	0.4992543807078426	0.9283959753331448	0.2018950646289044	1.830591378655323	0.05356075268466767	0.05184054706824785	0.0005573792004893854	0.8080971247737501			1.261617909428904
2.948890283356094	6.79219217228226	5.557573366409717	1.731230247812789	0.703561947444294	1.092709890480319	0.6869150853598794	0.6898046816273773	0.3720445363162875	0.2615737218968117	0.2821285794220993	0.3310792194009817	0.4045692078307435	0.5008450466925487	0.9299292038802197	0.2019223604520656	1.839053210796393	0.05355941228141774	0.05183579854547969	0.0005573804141387152	0.8080774481893799			1.261617934938833
2.957080069403665	6.649214934306959	5.62027313139591	1.730459330927872	0.7569809337617481	1.125265437264946	0.7015315696017635	0.6953055120069117	0.3757972522204285	0.2656071980330769	0.2878339370062035	0.3333641543078422	0.4052166687019186	0.5020362113886045	0.9320462247595905	0.2020785238162215	1.848888159616706	0.05355914243070922	0.05183137947848569	0.0005573787940845881	0.8079978046075256			1.261617954415809
2.965269855451235	6.61090287772616	5.471736255187102	1.679645800712961	0.7347857530683513	1.046218523532548	0.6915668455667349	0.675420652173	0.3725037198243722	0.2614575034989396	0.2863058384251196	0.3322010830727282	0.4041554025827385	0.5005236620404316	0.930487072750673	0.2022270027125999	1.835292738943667	0.0535637254328083	0.05183237086294432	0.0005573760751697217	0.8079830631126005			1.261617997551245
2.973459641498805	6.895245625131033	5.743223528002392	1.725385166446362	0.7555721195169457	1.035414159240156	0.6960022924298379	0.6721029393555492	0.3725805877940713	0.2575460253867581	0.2842819886343916	0.330917267308263	0.4038502222612869	0.5000762700322194	0.9320558250264526	0.2025528517645697	1.828780167675736	0.05357225411884234	0.05183415110987787	0.0005573766941475197	0.8079348638716736			1.261618039211761
2.981649427546376	6.999230754078051	5.965286442969505	1.771821279857429	0.778065437053621	1.050676562733016	0.6923941890635757	0.675051878259488	0.3734343668347283	0.258157211247019	0.2858844476697764	0.3316905488656943	0.404134913727154	0.5006414175592212	0.9317102916377085	0.2025665973765952	1.833853085772239	0.05357554905691354	0.05183546043917172	0.0005573803977079831	0.807913990892738			1.26161806391945
2.989839213593946	6.687266980004698	5.664522524974263	1.672860184560707	0.7572261882542316	1.035609322042167	0.6888788325801914	0.6769476989022041	0.3705122264188214	0.2570814315299406	0.2848079614259892	0.3321656904314129	0.4047759304624763	0.5011554675346509	0.9319013014052479	0.2025370696060793	1.834191678317783	0.05357742638892761	0.05183633280794282	0.0005573812579367434	0.8078458530318918			1.26161805576954
2.998028999641516	6.751976297758744	5.724301173823881	1.652926538930505	0.7821007724255699	1.050274743696853	0.7087878523753762	0.6857339820457716	0.377568512862775	0.2603381979268555	0.2862019771558545	0.3331935161698578	0.405623936475964	0.5020608683625439	0.9332075436405474	0.202958269064054	1.833970647449816	0.05357558343109997	0.05183377006436287	0.0005573771544547142	0.8078306826574212			1.261618091318661
3.006218785689086	6.669560302391956	5.628409793898152	1.654355265293161	0.7575705496293592	1.051357682925347	0.6859198747798625	0.6870983695637919	0.3773441080939425	0.2623184456885349	0.2881980594025856	0.3323167177124328	0.4051673178408421	0.5010656514437483	0.9309774447110732	0.2027022095104472	1.828944992434845	0.05357005598726438	0.05182651602115326	0.0005573743425945411	0.8079085670431092			1.261618141047002
3.014408571736657	6.656077523131058	5.591800847767258	1.698156327059682	0.704813953890067	1.039872002132729	0.668588085159611	0.6804769556236205	0.3688692119036505	0.2632324978366934	0.28342008740576	0.3303275210824811	0.4044061680607319	0.4994251576842547	0.9301423967157659	0.202242398941083	1.826946162029367	0.05356822874028983	0.05182089104849071	0.0005573782189145533	0.8079071408874877			1.261618136674571
3.022598357784227	6.537486461519832	5.518602317125306	1.611942493375597	0.7027611480947364	1.009371580133455	0.680141509527124	0.6711147695543198	0.3686534643585179	0.2553945006376352	0.2806942943724655	0.3300722168565761	0.404069806133762	0.4991480394480201	0.9295742975320783	0.2016808475181664	1.83510249796434	0.05356997340142417	0.05181910672043388	0.000557380738789647	0.8078911002343567			1.261618128097797
3.030788143831797	6.527536945056149	5.455103500523872	1.570513530471154	0.7145606687963444	1.001298218556555	0.6959075686764634	0.6755388994830188	0.375879337592832	0.2547927202854812	0.2859442168042983	0.3326729506860933	0.4057588577010989	0.501021029503145	0.9316420558436582	0.2020688386718645	1.848653458796516	0.05357105025364266	0.05182089056020346	0.000557377270821431	0.8079638483023027			1.261618134739757
3.038977929879367	7.019753520474225	5.66239390444336	1.8115003293198	0.7191231658238975	1.094468831956676	0.6940434996779011	0.6883372397696284	0.3772138299013323	0.2660345139067122	0.2881185064493437	0.3344434027269537	0.4065531386880405	0.5029481903844449	0.933198863380323	0.203146799512717	1.854049663717573	0.05357618893995466	0.05182959466214159	0.0005573735876346985	0.8079360199896946			1.261618182212817
3.047167715926938	6.825709943065766	5.477216637936386	1.80821691930175	0.689533045167688	1.090133231379009	0.6818466175197613	0.6799608213370449	0.37013271396588	0.2618357777138864	0.2806582859575442	0.329131315795752	0.4040975075390546	0.5002001352977428	0.9297964165619945	0.2021702481345033	1.843798942102723	0.05358036044835793	0.05184190749899529	0.000557375198966452	0.8079449875813441			1.261618219545012
3.055357501974508	6.711002582768366	5.34973246310887	1.690705161630186	0.6833562822649821	1.06366219309778	0.6821782190261736	0.6826882749720548	0.3713411240508264	0.2625852810418826	0.2812499339255264	0.3292230926583399	0.4040332666864279	0.4997360156806855	0.9290669400157585	0.2019410987498915	1.83955823902047	0.05357837179169693	0.05184677781044351	0.0005573786307734403	0.8080050617763856			1.261618240493137
3.063547288022078	6.580975046082852	5.33617321179666	1.638324928104852	0.701995234564838	1.069102348423499	0.6920936435029196	0.6830195034436757	0.3731421104714935	0.2560833741174563	0.2795240279015229	0.3296005432663339	0.4036174977839367	0.4993583042394105	0.9289672740410503	0.201555326956412	1.833772039907503	0.05357519392290325	0.05184269480919583	0.0005573785859142964	0.8079964729782597			1.261618237172967
3.071737074069648	6.366886309439471	5.250137692019551	1.558093113091098	0.7059475112135611	1.007365442780931	0.6942531713285613	0.6713967591071771	0.3711218062478858	0.2534698404912604	0.2781692015403083	0.3284765643752704	0.4027041407335679	0.4980010370734872	0.9273611753581911	0.2011437353379212	1.829309376406527	0.05357387219031857	0.0518395375628781	0.0005573755848177136	0.8080481179549009			1.261618245682504
3.079926860117219	6.456112216104158	5.308008490932182	1.5855913545435	0.6881656248072467	1.010058667079002	0.6840696504280129	0.6743361701664646	0.3686931113042267	0.2541930390450524	0.278033707557955	0.328453762624359	0.4025771365770224	0.4981883072847925	0.9274689388998247	0.2014005713667134	1.808434932190028	0.05357748759150263	0.05183829590367458	0.0005573747985672215	0.8080076218736132			1.261618270928673
3.088116646164789	6.534459103955199	5.44720493785197	1.626065443891148	0.7056489346771326	1.011566397321951	0.6893025366731675	0.6754203174396922	0.3703041902343559	0.255040497533747	0.2807271435887481	0.3300486596559837	0.4036084946342101	0.4993208519136113	0.9290476637011852	0.201453240004532	1.803997203042439	0.05358325571124235	0.05183596506978478	0.0005573777701625491	0.8079836823496374			1.261618281926176
3.096306432212359	6.533065578708961	5.493121727875333	1.635962683583074	0.7197632432544163	1.013145305677007	0.6929225715255527	0.6748192762557803	0.3690615477965939	0.2544313220422107	0.2812587069038961	0.3311923803135405	0.4040702766101681	0.5003420853331539	0.9299269843373705	0.201512248873618	1.814066430260097	0.05358817509170445	0.0518386848672925	0.0005573796452935216	0.8079693080586823			1.261618269711727
3.104496218259929	6.608108106734279	5.481305869478422	1.66915984134714	0.7139142570051112	1.054844099758699	0.6882019935065766	0.6797135593612191	0.368393602786778	0.2535327103717037	0.2808323261068582	0.3314739207726922	0.4049773613236243	0.5012642007370618	0.9319129544441507	0.2019815985281337	1.822460274769942	0.05359403244758713	0.05184410119628644	0.0005573772338872737	0.8078892870538699			1.261618239964464
3.1126860043075	6.612048954477443	5.383838705601868	1.651918416203879	0.6749503028971774	1.042648351949799	0.6832105966227014	0.6778626492354656	0.373265128350748	0.2567864812483492	0.2846745173315046	0.3323147630650133	0.404907160023185	0.5006131785724105	0.9301221738105661	0.2022761788116678	1.809716276497821	0.05359328876039165	0.05184545852248509	0.0005573746319703007	0.807894383923742			1.261618239389459
3.12087579035507	6.739285229068468	5.463587360759262	1.700780520169836	0.6759409652771173	1.032798029891704	0.6795147627352398	0.6779988866202304	0.3740576525378668	0.2602036284123179	0.2855195858468718	0.3323301592125272	0.4047569961021266	0.5000170693884575	0.9302373593386783	0.2024207707342399	1.799194220374269	0.05358484791804412	0.05184127234175574	0.0005573761653413902	0.8078297605164488			1.261618253831928
3.12906557640264	6.665994905250121	5.561078067249754	1.684316935954031	0.7202845652582389	1.035183574901028	0.6930662145500125	0.6815180440128679	0.3762311131891412	0.2637475457586771	0.284457810590918	0.3309131829206529	0.4040309359156729	0.4992988479919621	0.9297932671044423	0.2018757503189996	1.803155035227152	0.05357668030099511	0.05183662471376398	0.000557380783817983	0.8079025955904838			1.26161821493622
3.137255362450211	6.472972021901225	5.51437886769039	1.641622321692026	0.7144487220546769	1.020978616133799	0.6891739230408164	0.6756866047785942	0.3737370449266526	0.2585768940094998	0.2803500241709631	0.3294374606066845	0.4030275465976988	0.4987690588919054	0.9280525527664324	0.2014144169359253	1.816264978500338	0.05357418593384752	0.05183907431919769	0.0005573818937996314	0.8079868037934963			1.261618144751569
3.145445148497781	6.336618514611169	5.334709907873506	1.581544233070814	0.6944644182643945	0.9855337318292896	0.6808067365254316	0.6700921817463316	0.3724171153289115	0.2540823795725915	0.2828919874617502	0.3306923312545735	0.4032446801447608	0.4989645729775354	0.9279806524931885	0.2015479558057835	1.825140054651489	0.05357420591970114	0.05184491356892652	0.0005573782212990142	0.807977486178151			1.261618113854372
3.153634934545351	6.269473585039228	5.105387942184875	1.527064744415033	0.6520127792282051	0.9634503348585216	0.6686923189504551	0.6688916643304632	0.3731989809532188	0.2543306682933069	0.283880619858014	0.3299562161826662	0.4030282347722468	0.498127400608441	0.9265041274347878	0.2013846723762391	1.811496850532259	0.05357851784579504	0.05185274962736045	0.0005573762526687804	0.807985073862578			1.261618145319679
3.161824720592922	6.679526874518745	5.463929918532599	1.669041209323433	0.684147549665116	1.039678984946366	0.6721779871068783	0.6796818254058808	0.3774756823847372	0.2598298365248982	0.2848633679232919	0.3310001158634532	0.4045478405748927	0.5002795031352797	0.9298431063797828	0.202371538586134	1.808611455109389	0.05358636117272733	0.05186022659817015	0.0005573790545347063	0.8078524694675531			1.261618125800014
3.170014506640492	7.014141217138807	5.739881581919962	1.866159522320809	0.7113722481781882	1.102054636079368	0.6833685464359752	0.688095510962328	0.3793712809545675	0.2629906207656449	0.2878639596818414	0.3334150294532141	0.4057438902352618	0.5022038698433374	0.9329544941120229	0.2028825445646976	1.81710294977563	0.05358829638225158	0.05185969821324831	0.000557381007037694	0.8078794987774565			1.261618081335166
3.178204292688062	6.723375068149054	5.518333400650843	1.792028986034204	0.6963795068017968	1.081695769850921	0.6852749082923414	0.683693154070707	0.3765961468131587	0.2605461716744709	0.2841714855442324	0.331633144833662	0.4040656637489082	0.5003923221911279	0.9288854507662648	0.2021653679717815	1.8248123991646	0.05358778778993094	0.05185578450929825	0.0005573783020909619	0.808020920605984			1.261618065461258
3.186394078735632	6.392727539889786	5.172691289809149	1.621394429397279	0.6358932008167705	0.9934780400425502	0.6539591754801529	0.6692395472230719	0.3661897188347215	0.2550309478540345	0.2790962834906734	0.3293343834660232	0.4032631900843614	0.4982636357680937	0.927209674765772	0.201564372587449	1.81611600940569	0.05358504559665817	0.05184413792639592	0.0005573752696485291	0.8080771821839936			1.261618085019864
3.194583864783203	6.279231471032147	5.065122722300014	1.535032774037184	0.6187876814849856	0.9750406611316611	0.6428036982935144	0.665054202047058	0.3617970030924859	0.2515854101829062	0.2773064373983821	0.3278386199249502	0.4024557848778272	0.497188198930066	0.9262937932794509	0.2011086287523655	1.813087962400838	0.05358083957896297	0.0518291505159468	0.000557376245613696	0.8079764991169262			1.261618115874117
3.202773650830773	6.333026943476864	5.231982466486394	1.614321265912947	0.6527052449229728	0.9940124506633292	0.6551888709879097	0.6708170933419636	0.363566438816772	0.2539680878382166	0.2790129547071521	0.327997420245465	0.4025602723805445	0.4975152309643875	0.9260252927049689	0.201163364679717	1.822403719818464	0.05357841412525625	0.05182598894436218	0.0005573789870654624	0.8079350162119232			1.261618139016474
3.210963436878343	6.530647816324683	5.264080389502584	1.664854794354027	0.6409030016654709	0.9986342715877967	0.6565457202401621	0.6737387323357528	0.3642650029274021	0.2550542208498711	0.2776166147026	0.3284217099874089	0.4030844206125586	0.4988770816214321	0.9276466812263278	0.2014815778640459	1.831222878977399	0.05358138561362162	0.05183286096548228	0.0005573785754258181	0.8079698671508008			1.261618159575996
3.219153222925913	6.748484013244129	5.413495154939321	1.694680348739523	0.6687607344925408	1.020882963110114	0.6775787944637236	0.6768472980050623	0.3669878114153801	0.2545091254900108	0.2783891290669561	0.3293329029746455	0.4046661006199729	0.5007323293066399	0.9307517500785192	0.2023292922877394	1.843440005755342	0.05358685195013241	0.05184815767023281	0.000557375160735986	0.8079437954526237			1.261618190079883
3.227343008973484	6.916327163898621	5.560681612406184	1.751253884334356	0.6875262276913441	1.056437199224255	0.6945661693857477	0.6781367637025257	0.3708106833869013	0.2576172184100164	0.2809777184874344	0.3301505398664952	0.4048455425005684	0.5009840768643271	0.9314526936446509	0.2025649573684759	1.82613617185269	0.05359099462026463	0.05186365330413102	0.0005573740989566573	0.8079324537653594			1.261618227065918
3.235532795021054	6.84954232576056	5.501009047335305	1.783651007439742	0.6723141169865958	1.078078090681239	0.6812826511865978	0.6773849560666417	0.3705748733666194	0.260720152235556	0.2835285751690177	0.3301419561625861	0.4035105938008638	0.498752842610876	0.9284592301346787	0.2018055314562403	1.823425189368679	0.05359328530438875	0.051874505879448	0.0005573773963603312	0.8079289654985683			1.261618258837168
3.243722581068624	6.718726294688164	5.638386404124175	1.744696286021053	0.6968376065572367	1.074650891144404	0.6798743319683249	0.677929986097334	0.368497215683318	0.2599598670063878	0.2845810536399566	0.3305163571089417	0.4036015552073053	0.4986463459942607	0.9286738647437077	0.2016262896569299	1.835663692564634	0.05359522673228003	0.05187647942213158	0.000557379839389688	0.8079569280442088			1.2616182498575
3.251912367116194	6.507635570302765	5.427811071694517	1.573351288451325	0.6547215275184999	1.007696059160962	0.6629067407686047	0.6754786879955301	0.3655163312028196	0.255207210363015	0.2796986930316138	0.3302114263049333	0.4034094912623898	0.4993032723259494	0.928700120676464	0.2015002136559919	1.841853812793536	0.0535917813399867	0.05186848630976987	0.0005573766575013335	0.8079346522658283			1.261618253244478
3.260102153163765	6.493621884712356	5.236099388339579	1.577412342417232	0.663250750606825	1.011967767793128	0.672003675012233	0.6766157401919757	0.3659233218578248	0.2535896103036786	0.2804984248740904	0.3302550446579985	0.4036696207641288	0.4997405050565933	0.9299819714964087	0.2019030562168702	1.824667822408135	0.05358265565092448	0.05186168506328885	0.0005573724659149133	0.8078687888283027			1.261618300480143
3.268291939211335	6.511945322751113	5.201408731630591	1.603512999428067	0.6721700398400116	1.01807320893653	0.6945432680848378	0.6738834648688747	0.3694167328423707	0.2565206356974846	0.2812181590595125	0.3305761555686089	0.4053130367499828	0.5003809742247013	0.9311239430387163	0.2021817179820571	1.819734673959783	0.05357995861336729	0.05185920150073817	0.0005573746583320134	0.8078204242646051			1.261618332161837
3.276481725258905	6.555524178563354	5.31355047092601	1.61219578706	0.6665117492731623	1.017880387715164	0.6929190269969072	0.6746757157484259	0.3729920079879417	0.2596372954381482	0.2802406446622621	0.3304147677894082	0.4051476391414157	0.5008064643482842	0.9301036685354718	0.2020837310197795	1.83072004205621	0.05357797971745397	0.05185863075230918	0.0005573791263870829	0.8078321112135002			1.261618309791101
3.284671511306476	6.466478335874689	5.351587523240685	1.600388158901651	0.6836031087525132	1.011044004644921	0.6835527313856352	0.6737490421064291	0.3744252315621171	0.2575782815651929	0.284312567883893	0.3304674810925275	0.4029251105706067	0.4986603684796015	0.9279568122610793	0.2013823748134644	1.845099228164243	0.05357800741812339	0.05186683046777787	0.0005573781151220174	0.8079518175275715			1.261618296995467
3.292861297354046	6.295853728501915	5.249226419951266	1.536649594079307	0.6760193357468885	0.9791625544692555	0.6776902188052992	0.6694304729854649	0.3714663759071249	0.2566680744678979	0.2814590008881854	0.3294061441876849	0.4027828119365696	0.4977918115394536	0.9273983040360415	0.2012112089070235	1.836874470576392	0.05358028013711663	0.05187302210774614	0.0005573740750375709	0.8079971280501463			1.261618314172861
3.301051083401616	6.622330379482645	5.490925706250339	1.680793711023505	0.6989833810466135	1.037280779939557	0.6846970717712387	0.6746040540122925	0.3674291150060642	0.2569576934953702	0.2795741867784828	0.3301816959289389	0.4041998074863946	0.4995227811064311	0.9292663832253658	0.2021234654464299	1.813800227099584	0.05358033801770717	0.05186877029748811	0.0005573744060546099	0.8079409733866286			1.261618327617952
3.309240869449186	6.616090278962617	5.391697635475889	1.691518922863986	0.6866698283861563	1.041417692141606	0.6692306525721062	0.6752362514786155	0.3621853997219677	0.2547971112274452	0.2790634440352529	0.330097248715804	0.4033890144229401	0.4992837196690433	0.9278941882851478	0.201528818474447	1.814409806230136	0.05358200922934332	0.05186354293897729	0.0005573778450488593	0.8079847580490778			1.261618333341384
3.317430655496757	6.343397452984975	5.147844039729375	1.590658614425072	0.6786775589287596	0.9987550130203067	0.664459390276416	0.6724963554675703	0.3627099618979698	0.2532373963218025	0.2771087322795635	0.3288395697150082	0.4029964115952921	0.4985662414949495	0.9262811256683788	0.2009573069430641	1.835000420113613	0.0535784202131503	0.05185684944138848	0.0005573787223300206	0.8080029258769349			1.261618320339655
3.325620441544327	6.413924390719775	5.302278704121355	1.58623919618353	0.6826103106326348	0.9780991074684893	0.6645458824231739	0.6693961299699669	0.3691469016860208	0.2532972094518579	0.2793308489450634	0.3289625946068075	0.4027691342565469	0.4980132375083959	0.9270692905176816	0.2011097688376945	1.842897591916941	0.05357093992316751	0.05184722701433608	0.0005573758399745078	0.8079388900289201			1.261618307121652
3.333810227591897	6.839118064830413	5.714013382184383	1.694923550801539	0.7431666406082733	1.030975638881533	0.6863692544652676	0.6758228018235517	0.3712469237685825	0.2582026248446152	0.2862893313000576	0.3321554060562578	0.4042052586310538	0.4998324973879741	0.9306538692873536	0.2020740641126869	1.820836545463986	0.05356950262538052	0.05184130172946218	0.0005573736603656885	0.807914752202295			1.261618314199696
3.342000013639467	6.752627751819436	5.397582095501502	1.668087560010276	0.7024247130623033	1.023386360028897	0.6877445489051783	0.6769072476937378	0.3712130545775874	0.2631599965509623	0.2846542044565457	0.3315482465812583	0.4049750806034904	0.4995570561699925	0.9297367967341189	0.2020778531284036	1.81282267259449	0.05357125521465034	0.05184457978788545	0.0005573760660338231	0.8079613845922891			1.26161831618242
3.350189799687038	6.453056399191467	5.131557896436159	1.568463437176319	0.6384286060923936	0.9660272384940675	0.6582562530234495	0.6678025289627156	0.3662089174928973	0.2590716595431313	0.2784910416129509	0.328790365608409	0.4043098099903769	0.498177727683879	0.9280098036514465	0.2015261559958324	1.825374394155168	0.05357252302377088	0.05185139483001068	0.0005573803974887594	0.8080029028338658			1.261618287028805
3.358379585734608	6.502478075481393	5.323782453979257	1.633567492578414	0.6757833842724865	0.9889358620268789	0.6706906626573403	0.6691419620116514	0.3690063650313801	0.256582027243192	0.2798957423602638	0.3296026111963724	0.4043255616808851	0.4992610793028399	0.9291663725758451	0.2019235923211813	1.837959617718514	0.05357660787048533	0.05185547987182	0.0005573801164761069	0.8079814661084531			1.261618230870104
3.366569371782178	6.411520953105524	5.231303317269908	1.629327930293914	0.6444565794287445	0.9975849179207165	0.6610901104834668	0.670578621756862	0.3652289340153301	0.2568989113955836	0.2795751465155942	0.3288930887283735	0.4031323856657739	0.4984581449708657	0.9275144303090153	0.2018749770587489	1.819179010408133	0.05358112228768789	0.05185906591641391	0.0005573763567842914	0.8079912508519397			1.261618206075257
3.374759157829748	6.390309821271342	5.208082267889612	1.598914312643336	0.6491192995389927	0.9921136778864483	0.6575305104491024	0.6665615408673362	0.3626801840088826	0.2530932033664728	0.2799509385171893	0.3296999137192875	0.4027282869115982	0.4982994815448458	0.9265503067725258	0.2017154712468223	1.79392958983035	0.05358278945389256	0.05186553134129222	0.0005573765876731976	0.8079951608003635			1.261618209798029
3.382948943877319	6.368824404400629	5.12951615021487	1.542043502807696	0.6581069610715502	0.9813933777754933	0.6662848503749288	0.6672376208233972	0.3638542759201773	0.2511566536795674	0.278873970791068	0.3285780261503257	0.4019472212720768	0.4976820492523024	0.9259200578596263	0.2008940746648685	1.807855182667859	0.05358334538334018	0.05186753631224388	0.0005573813135033497	0.8080246323448825			1.26161816056905
3.391138729924889	6.489520626492207	5.233341254423836	1.570369538126319	0.6616739931134263	0.983151587962741	0.6632296595193156	0.670114125039889	0.3644456633301216	0.2516968138522631	0.2764337657771233	0.3273049154187759	0.4015949919738143	0.4978079302110557	0.9264365579556415	0.2007889569426589	1.829686353869385	0.05358503025884273	0.05186710474097517	0.0005573818929054521	0.8080070936392602			1.261618109820625
3.39932851597246	6.865697495320698	5.7586018665957	1.741550589279838	0.7688563074878975	1.031047993264081	0.7031983211103243	0.6812353137143108	0.3770147264713529	0.2564865558301294	0.2828977592383211	0.329481304606209	0.4040475167452301	0.5000152349846457	0.9306188196811169	0.2020600461055911	1.827806475303235	0.0535847924784181	0.05187495843203297	0.0005573779254770852	0.8079561509355037			1.261618067531288
3.407518302020029	6.812472825445241	5.699739696069805	1.701646709103537	0.7680700575569328	1.048031672872115	0.713154898851513	0.676008830006199	0.3767861559123795	0.2598362973430277	0.2840712725710534	0.3314480081791753	0.4056166138547677	0.5007115294671186	0.9324600981970533	0.2027898357419891	1.801276838772143	0.05358671815739157	0.0518877876545823	0.0005573764107918712	0.8079439000508055			1.261618056230512
3.4157080880676	6.509606666101682	5.133686486587222	1.552155100514144	0.6427995947458128	1.009492390828203	0.6727840109641373	0.6717304023977955	0.3673107746143507	0.2575364220062472	0.2789298458206612	0.3298089835761226	0.4039932965057889	0.4996207760512305	0.9284834551579426	0.2021400116958415	1.79869684843045	0.05359014237051474	0.05189804189018186	0.0005573794669076754	0.8079706591989674			1.261618047866384
3.42389787411517	6.462995819316673	5.211867745012011	1.602031912988667	0.6607442748907508	1.026233847915551	0.6741261374564829	0.6797622469996981	0.3699170091897253	0.2593143990990588	0.2805338408799059	0.3298438429088543	0.4039466269352286	0.4995353231768135	0.9283984046562875	0.2017829035806602	1.821877479432483	0.05358901684034172	0.05190365355548745	0.0005573827638459259	0.8079284011513189			1.261618002490872
3.432087660162741	6.452238337658574	5.432742208848719	1.633226053005266	0.7049001624244779	1.018749072587524	0.6749338741652969	0.6739080173004438	0.3701986368706907	0.2561768921859399	0.2806577825581523	0.3294812574330722	0.4040147938060536	0.4989524528225983	0.929445448976928	0.2014614799883547	1.825839392395742	0.05358709880809698	0.05189400990297515	0.0005573816502464858	0.8079365117333707			1.261617962766564
3.440277446210311	6.467851201193891	5.291624907796785	1.586498719747399	0.6572376365081563	0.9946077584785088	0.6630397266454011	0.670361419991848	0.367503794395726	0.2537950012061814	0.2789824987056181	0.3285647598228962	0.4035620105623039	0.4984496719776845	0.928352846162924	0.2014965045598932	1.817220867941672	0.05358554404744	0.05187664259774428	0.0005573779564279911	0.8080326083395136			1.261617970666846
3.448467232257881	6.655087984668643	5.440460530105728	1.695140662569651	0.6600455316119579	1.04641225226879	0.6718011806784835	0.6790025974088496	0.3721108149210898	0.2574785175648046	0.2824160707839207	0.3298174982380726	0.4037505843108393	0.4994684723217165	0.9283730284906867	0.2020230359983758	1.798970741193925	0.05357947767083227	0.05186450265102422	0.0005573775608612101	0.808030911342454			1.261617993779996
3.456657018305451	6.632011743426085	5.391065854722668	1.711835417775608	0.6672226603313319	1.042027851707796	0.6749130006481797	0.676616418014529	0.3710064284004642	0.2608083152650986	0.2861769445537639	0.3314874914478814	0.4040803008406157	0.5001094653502446	0.9280501821030879	0.2019758858077893	1.802197471133476	0.05357213498826699	0.05185889531098554	0.0005573811702323963	0.8080240437637275			1.261617977680498
3.464846804353022	6.51795670946717	5.194727192504957	1.604735461814678	0.6601506233837997	1.04762682307401	0.6739160384910744	0.6805653618194037	0.3695376793219523	0.2563002310782135	0.2840940862602988	0.3301680073801055	0.4031985177195128	0.4995448524437307	0.9282867684363935	0.2014761311087385	1.822001863430317	0.05357162082145758	0.05186221295992344	0.0005573829209605191	0.8079533551091482			1.261617929549048
3.473036590400592	6.458234864278197	5.157842166166099	1.598303790671554	0.6498341448694114	1.063308309268403	0.6757687959817962	0.690080252749397	0.3706051313007399	0.2570135769372743	0.2811698255696385	0.3295779873113108	0.4031689125975073	0.4996246034039072	0.9286722787329373	0.201624890571464	1.822241615919074	0.05357195437184156	0.05187249478681143	0.0005573800656577873	0.8079694378912301			1.261617903974055
3.481226376448162	6.56174907295769	5.294257920968861	1.620264342774982	0.6698631710742169	1.051237313023199	0.6930265246981573	0.6858394705444413	0.372663328648466	0.2612228437278576	0.2842894358013338	0.3323946874823915	0.406037897739627	0.5017784687092479	0.9314305178755559	0.2028707061562644	1.80758639239535	0.05357686342854213	0.05188531380655256	0.0005573776278427332	0.8080019479534718			1.261617918671952
3.489416162495732	6.643507984671574	5.495552172719677	1.633613943102383	0.7347521855087155	1.048827954120781	0.7087411465821484	0.6827502845506283	0.3784363332708398	0.2590401496224333	0.2894566315962418	0.33262064630823	0.4062176153095143	0.5008786069307487	0.93214941617832	0.2025991073665799	1.807915957010079	0.05358261747829463	0.05189982393353343	0.0005573796160087286	0.8079087902430048			1.261617942278814
3.497605948543303	6.584826067373705	5.525725440871533	1.64127941105773	0.7408929746459592	1.024374006370488	0.7015579034251838	0.6787937975635285	0.3765830126022026	0.2582751974959117	0.2882238508251598	0.3322197837766768	0.4050620371684039	0.4998192110684919	0.9309565089791684	0.2015871498433847	1.823568952902598	0.0535851867439005	0.05190946472564059	0.0005573823744155268	0.8079280790528257			1.26161794929527
3.505795734590873	6.385985546816702	5.268359591650214	1.549007452814562	0.6739775295546993	0.9761848442041249	0.6810884475149187	0.6699308710089766	0.3679135623145663	0.2526974220264298	0.2829303509951514	0.3304969153518805	0.4038311496860836	0.4988308834822972	0.9290474073209143	0.2013169295895674	1.824676623202542	0.05358684750572829	0.05190834436682986	0.0005573807482976826	0.8080306895919374			1.261617923779785
3.513985520638443	6.412487095025512	5.250010343270522	1.56353565890515	0.6684314414472141	0.9647096724505659	0.6643838188073465	0.6637587242256934	0.3649846527992491	0.2505742481949217	0.2799449972713433	0.3291225142260125	0.4034697258069004	0.4981826801589564	0.9284487075890444	0.2015058738377789	1.820508232228745	0.05358406613114111	0.05190374473574292	0.0005573774363146632	0.8080206362924085			1.261617921137204
3.522175306686013	6.732079931012403	5.661782547705352	1.749344762271675	0.7318384318176343	1.0183849640495	0.6722655997177579	0.667917985423694	0.371252309078157	0.2573733992035327	0.2843874624830076	0.3309435666421504	0.405176426221335	0.4997997038029277	0.9317412652943996	0.2025923129264016	1.803732982148731	0.05357862360866285	0.05190168997146843	0.0005573777641748118	0.8078868403091144			1.261617960301969
3.530365092733584	6.750140768400247	5.584354564626373	1.74176653083914	0.73605863423575	1.07457818760469	0.7008294908274918	0.6763738596082216	0.3752054627111305	0.2604409212471365	0.284182983679213	0.3315422454888479	0.4053156323882022	0.5004627855398061	0.9315550147770159	0.2021022935851376	1.809130724798082	0.05357742334453298	0.05190580668568946	0.0005573812573636411	0.8078912225615266			1.261617962464271
3.538554878781154	6.57463248579565	5.34482321260631	1.625529860596765	0.6869715697233618	1.021004683505904	0.6873639816924075	0.675019172903932	0.3713052916323881	0.2586996442144731	0.2806656354597791	0.3306223239566342	0.404355971603688	0.4997981586865571	0.9300829877363195	0.2015761969907706	1.823572212380085	0.05358346498248709	0.05191052149548428	0.000557381802241474	0.8079767200530055			1.261617953242537
3.546744664828724	6.187116600503577	5.133704225813494	1.547961355163605	0.674482543005282	0.9866854384133132	0.6762350418997445	0.6706458393100906	0.3647259985630583	0.2562345278651795	0.2783142887022687	0.328827313401036	0.4031250252800035	0.4981861245081108	0.9280444809837337	0.2011787171442722	1.817175782558551	0.05358295752885158	0.05191515279898293	0.0005573784828187438	0.8080624623023354			1.261617966254946
3.554934450876295	6.266385352359361	5.171012812170996	1.542815887225239	0.694915271956916	1.010200487910295	0.6831492533985798	0.6749456510981435	0.3686141584549529	0.2562954412993192	0.2815321108760255	0.330038306729654	0.4035977572395716	0.4989951345234864	0.9287258451693113	0.2016388169780541	1.804421083373582	0.05358000415832299	0.05191948044157783	0.0005573768948113686	0.8080682998700911			1.261617994259097
3.563124236923865	6.894943695480876	5.47832439887014	1.672204637904301	0.7042944831187111	1.047068710945992	0.6867237888931964	0.6806608072198655	0.3745421206657604	0.2599834233417302	0.2857157753887542	0.3332217600564921	0.4057471732111636	0.5017369367281762	0.9328374498019162	0.2030116305657161	1.806637419489944	0.05357892316913185	0.05191967300489696	0.0005573792851637578	0.8079762692972113			1.261618004171908
3.571314022971435	6.765471148890287	5.529398145365615	1.746723324700887	0.6966411299860343	1.050113866482675	0.6782761300757193	0.6866548786476944	0.3763463172059714	0.2610381290862017	0.2863290811846121	0.3323488553405428	0.4054072128772389	0.5011304534281765	0.9312753563074551	0.2023728787395163	1.818324361909055	0.0535801995924316	0.05192435949097248	0.0005573814249995908	0.8080592509046609			1.261617996214918
3.579503809019005	6.409274789288593	5.263454338697185	1.629674441994443	0.6716678305850809	1.002961395436403	0.6661906736577702	0.6785114461906647	0.3720143349560576	0.2571374496265166	0.2823774827803895	0.3294809427006654	0.4035856926006007	0.4989936587968921	0.9280103824487214	0.2015012992632223	1.82564454277885	0.05358371266764291	0.05193734552330596	0.0005573796306391982	0.8081577507988192			1.261617997900724
3.587693595066576	6.437812249075233	5.22125567674729	1.584734042901306	0.6720758708196922	0.9813400284706697	0.6762116441999523	0.6731051515488498	0.3709345700888729	0.2565314197313471	0.2797781749309721	0.3286693970667944	0.4031036150085114	0.4986739937584188	0.9288664611948353	0.2015372985703799	1.808224749024166	0.05358858781832113	0.05195028200646025	0.0005573763742461204	0.8081004774809523			1.261618022372862
3.595883381114146	6.789060195196238	5.575241940790773	1.681671384687275	0.7199519432156587	1.058311566340462	0.6996302669221224	0.6875202803194002	0.379290980662531	0.262847097552161	0.2855381762163642	0.3330296038192603	0.4052904672641031	0.5017051084267903	0.9315655305431998	0.2023546077173176	1.796055915689112	0.05359806948446506	0.05196172223039922	0.0005573764830373402	0.8080944568283792			1.26161805894422
3.604073167161716	6.731853505523999	5.550339150481132	1.686294838361217	0.7076396679790754	1.052167597607179	0.6932538478115094	0.6817302498270418	0.3804676387285061	0.2600676163716101	0.2855294312765934	0.3330704345099103	0.4046699309137656	0.5011538912519693	0.9301913377409308	0.2020925036180276	1.808105844062359	0.05360432636404441	0.05197360374012783	0.0005573797207930715	0.8081208583827468			1.26161807881531
3.612262953209286	6.708366841191156	5.538278586863415	1.690514604567078	0.6878698605119279	1.04515011103401	0.6866973633884164	0.6790982915607716	0.3795566270143123	0.2616102548323521	0.2886508747668945	0.3337174756825342	0.405919370311167	0.5014508983553402	0.9308951637159182	0.202061873853867	1.836616852229675	0.05361268674379899	0.05198091394248881	0.0005573802267923869	0.8081113586222328			1.261618077283179
3.620452739256857	6.830659884859029	5.591698746292211	1.763478030663082	0.7021188736437385	1.089216685892351	0.687616847370356	0.6825608859830019	0.3729493026200226	0.2636553120737098	0.2870151960829761	0.3339384123292033	0.4069255467475252	0.5027309854860227	0.9319367746497532	0.2027356367140597	1.845607555430204	0.05361654318053691	0.0519779755426479	0.000557374975909799	0.8081183973075154			1.261618125404209
3.628642525304427	7.045834285337659	5.618882717392084	1.895840240119144	0.7307698646714571	1.085438974065856	0.6857107704309399	0.6802022557740617	0.3694504682685359	0.2609410985766374	0.2813780346153411	0.3315733410333892	0.405030409633184	0.5028073923394518	0.9318465539884004	0.2034211656232554	1.817456966077192	0.05361246480421736	0.05197342342017852	0.0005573723753266224	0.8081285448659181			1.261618191552766
3.636832311351997	7.32464173585958	5.864410996574963	1.933777592894421	0.758558613097744	1.09173786511254	0.6974693577253969	0.6796167220795494	0.3752396369714426	0.2588943880633831	0.2828613004465275	0.3320916923590115	0.4052211746705508	0.5030779211786701	0.932981844779362	0.2034811003902322	1.811809135101674	0.0536120936687752	0.0519725791309831	0.0005573755870273115	0.808067287465003			1.261618259274077
3.645022097399568	7.101157015716742	5.697861667059228	1.760144146276464	0.7323208204016827	1.078182175012271	0.7070158343001742	0.6796930750790304	0.380319157195917	0.2593430687857304	0.285020401145983	0.3334208327225769	0.4059958353652331	0.5031209506467461	0.9338624649223509	0.2029464058409331	1.827740548546938	0.05361136202266131	0.05196964456812184	0.0005573770795503869	0.8080310603664289			1.261618292940783
3.653211883447138	6.558295067860104	5.317606379686177	1.636447611272402	0.6808609025449914	1.017940464059961	0.6822173051084379	0.6740009502314984	0.3704150522688384	0.2557419624797643	0.2802436552593152	0.3306008202729643	0.4042122698136423	0.5007775806460443	0.9305396744900578	0.2019753243615113	1.828237907316731	0.05360666255050628	0.05196725218582664	0.0005573742221474517	0.8080931359552683			1.261618341231834
3.661401669494708	6.451598612782288	5.222105326191015	1.603416300550928	0.6750080029520443	1.006211798612408	0.6787646750294625	0.6705095178820183	0.3676144927319362	0.2533960852340352	0.2773408127030655	0.3286137257165488	0.4031940251451325	0.4992827133399543	0.928797273999203	0.2016051735043196	1.823763738060788	0.05360479786967805	0.05196937388776057	0.0005573706167944605	0.8080261102350109			1.261618424148165
3.669591455542279	6.676805385209609	5.334699596684107	1.70019289732148	0.671103006678081	1.055364242239461	0.6833798745188694	0.6760990827835164	0.3675919207284839	0.2564344256353095	0.2776164561836322	0.3291851703484983	0.40383707507749	0.5001752031655012	0.9290250694071031	0.2020422196048524	1.815186087124374	0.05361022302049021	0.0519759642058677	0.0005573706804684593	0.8080048363221783			1.261618524266775
3.677781241589849	6.863638862257696	5.607299929689713	1.744183973017671	0.7212186109100354	1.09730640101106	0.7050621583886797	0.6869637527416985	0.3745834592037146	0.2606267779846521	0.2825816840635968	0.3326102191419727	0.405658001938118	0.5027871882789507	0.9315381938279572	0.2026034447699941	1.819806222229132	0.05361512575356113	0.05198229069772935	0.0005573723172642257	0.8080330104368777			1.261618616061764
3.685971027637419	6.729994203582145	5.639068915010546	1.624508535184946	0.7374402981824413	1.030560251017371	0.6963581129199785	0.6760769532018811	0.3792207554672509	0.2552059376682013	0.2850749091948106	0.3313758930484205	0.4046249697314879	0.5007735128861951	0.9316966807893167	0.2020631363739994	1.838627637709226	0.05361765672993236	0.05198212392928063	0.0005573710056828149	0.8079293109893045			1.26161868733216
3.694160813684989	6.633275951892299	5.700459479165954	1.592667716533119	0.7290219367878448	1.00953157032949	0.6874115022887167	0.6679916223722897	0.3741503935078007	0.2534860487379516	0.284675994457195	0.3308600973282841	0.404411407564784	0.499622079111336	0.9321454078384289	0.2019231586706725	1.834539709785205	0.0536159405342935	0.05197974966789654	0.0005573668103375492	0.8077927206623733			1.261618785463431
3.70235059973256	6.70791146019921	5.711397420255204	1.669972936725693	0.7252548868321147	1.057013678531091	0.6984416107198096	0.6794235483282139	0.3774019690943854	0.2602267705954274	0.286590801645897	0.3337679488122299	0.4057995466315464	0.5016705001441959	0.9332434120460454	0.2027377905874042	1.817116686857787	0.05361184044146983	0.05197846972630914	0.0005573640009554428	0.8078147937484185			1.261618928097087
3.71054038578013	6.88924812731685	5.704699617306894	1.700967547383268	0.7299482738413204	1.077377850783426	0.6909573802469006	0.6876442430176296	0.3804110575938788	0.2611863903816738	0.2870674702295067	0.3331766217645538	0.4057094711487778	0.5023976017457532	0.9341103009307887	0.2030516304637547	1.810998093797644	0.05361372606946181	0.05198605298114929	0.0005573649052435377	0.8078066267581745			1.26161906042181
3.7187301718277	6.944513483249094	5.641819705019999	1.672025892730231	0.7432306062815691	1.072261551555676	0.6864584183097404	0.6890845907856241	0.3823735933301248	0.261874047090512	0.2859560396801461	0.3328287637152891	0.4065077161230952	0.5028984858625971	0.9356383674865908	0.2028356095940799	1.817659673773481	0.05361439694159252	0.05200116144784759	0.0005573663300930318	0.8078151512207379			1.261619164438729
3.72691995787527	6.731382382261433	5.507795569616293	1.654736924322299	0.7426963915617245	1.049383951586476	0.6945939808029588	0.6868951031205134	0.3771138483100482	0.2623895963665033	0.2838584555013383	0.3325054722314847	0.4064116933909427	0.5022726286018595	0.9343413297472526	0.2024549235311272	1.831411947270412	0.05361397886557698	0.05200610938805069	0.0005573635768151671	0.8079651713234733			1.261619279695366
3.735109743922841	6.583309688112447	5.335897826060571	1.614407772595867	0.6953209885366695	1.001846175483124	0.6875162862480646	0.6765700117133121	0.3700187468481907	0.2578000649775776	0.280688537070891	0.3304152980749068	0.4051308956065848	0.5006886133853515	0.9315878965503701	0.2023428025342466	1.825878012307465	0.05361493026047932	0.05199954486481398	0.0005573589353035462	0.8079813462533071			1.261619427131849
3.743299529970411	6.674922670210369	5.459751155925297	1.675179511361342	0.6878751534892894	1.026457210669219	0.6790944669150982	0.6764768678814845	0.3778777839854118	0.2592023964611594	0.2841309558252986	0.3315243533213245	0.4059354918725747	0.5018524411003744	0.9319853298056433	0.202996468113095	1.815577589788654	0.05361388795007872	0.05199184798354033	0.0005573589689139173	0.8078816525174571			1.261619579490616
3.751489316017981	6.763435254916364	5.826276008042025	1.769057387358839	0.7496365249284171	1.095005717665159	0.6981351418896805	0.6799124493629841	0.3890101240664231	0.2605494903503727	0.2888524648767925	0.3334050676463264	0.4064970432499497	0.5033431093542379	0.9335149220830883	0.2030559274496258	1.823223202965336	0.05361014642046524	0.05198100381461353	0.00055736176643741	0.8078856506952552			1.261619694976138
3.759679102065551	6.587879883362215	5.545338013963455	1.576311507176197	0.7314326700174668	1.030186975332832	0.701517369615224	0.6811981283016245	0.3830768560246665	0.2582608999474273	0.2865176362056084	0.3317238998204808	0.4051773630791795	0.5016050176506339	0.932169079823471	0.2022168249751666	1.843698076889164	0.05360372942122332	0.05196986137403702	0.0005573599470953607	0.8080047976174013			1.26161980310833
3.767868888113122	6.602477887534119	5.458278150431513	1.554304056331361	0.7157479788417824	0.9974548576020106	0.6930711497394698	0.6787615158090416	0.3760192587062337	0.2574201895297325	0.2853684584997936	0.332003389395786	0.405465554721035	0.5016979009273691	0.9328369708806697	0.2022839063113761	1.827422143348449	0.05359961743917963	0.05196236881116509	0.0005573545069984319	0.8080338200382381			1.261619943055083
3.776058674160692	6.622550288365997	5.32364580210437	1.618353971724713	0.6717579438213548	1.006173199793411	0.6758785297631947	0.6728038558237287	0.3667258353843333	0.254969143086098	0.2791134397384046	0.3298954634226487	0.4042299914572807	0.5006667319935265	0.9302804537503615	0.2023358679492176	1.808846240182019	0.05360015272083224	0.05196031559916498	0.0005573525985355237	0.8080485297003963			1.26162008130594
3.784248460208262	6.508810806593829	5.1938697926119	1.69280979820764	0.6393128438980445	1.028222196299248	0.6611080834229285	0.6741158610986723	0.360554204567881	0.2546962513078496	0.2746322740740713	0.3273755687923501	0.4028046880043223	0.4987470110940244	0.9275346289590196	0.2017988366021601	1.811427788860266	0.05360585930493791	0.05197195246754636	0.0005573553123578892	0.8080483839309002			1.261620199867242
3.792438246255832	6.679365584869061	5.362880828130426	1.715878031636339	0.6755922529401077	1.048007731239401	0.6685681791423383	0.6804714262212567	0.36501914663584	0.2581034110349346	0.2791248700826832	0.3294660935168027	0.4040849513583157	0.500060883179355	0.9291113212111473	0.2019853453474316	1.824593986320326	0.05360886029178716	0.05198340721956043	0.0005573556674125373	0.808006574192462			1.261620312597387
3.800628032303403	6.931898372614739	5.68708269784855	1.793210624390716	0.731689937831307	1.095183365553404	0.6921795477139367	0.6870878347367028	0.3782354509369479	0.2638859792700701	0.2869532075794445	0.3335361283241308	0.4064069437303089	0.5029004996847695	0.9329769266970657	0.2030009042586742	1.832146493018199	0.05360910175574791	0.05198522526059061	0.0005573517174943778	0.8079735594590168			1.261620430702673
3.808817818350973	6.877695919978509	5.747944281501218	1.797339667538502	0.7268174918437308	1.088920332567547	0.7023110959542553	0.69296198431644	0.3805556161033324	0.267815135277384	0.2858715516079262	0.3332187689016073	0.4063338435925589	0.5023794575749778	0.9327435570221917	0.2030584853401635	1.825742476352493	0.05361011945906148	0.05198582131560277	0.0005573485130511494	0.8079861550095285			1.261620563679858
3.817007604398543	6.827163811648551	5.589236205032208	1.726773475476419	0.694103502192106	1.051492872855522	0.6841265910851357	0.6845950466884387	0.3747528985501321	0.2621938277430368	0.2832523338135414	0.3328683770279773	0.4060531430730195	0.5029186980909923	0.9320497086140009	0.203139172442989	1.816699434359649	0.05360663751442453	0.05198668552212732	0.0005573495681474401	0.8079879215436686			1.261620686707071
3.825197390446113	6.756249227434602	5.353989088583456	1.651422565182471	0.6666938389731351	1.017399689227812	0.6700050429616475	0.6701397828483326	0.3671231823345389	0.2556394632103661	0.2784754223101717	0.3307524913132552	0.4048872891589345	0.5009571731258771	0.9308994770363581	0.2023077294143708	1.820846215275673	0.0535987950116119	0.05198893260557732	0.0005573519524563382	0.8079304020645602			1.261620777512248
3.833387176493684	6.742438207403788	5.554975483358893	1.657519617151483	0.6972312540355904	1.023757766492677	0.684308031055795	0.6732839619824355	0.3719252440335205	0.259171240539336	0.2813415391600909	0.3305835175824932	0.4054901454259515	0.5004918955292323	0.9323305628977709	0.2019819734630717	1.828742744444659	0.05359315889668052	0.05199134082407837	0.0005573507561531547	0.8078889117695642			1.261620853667989
3.841576962541254	6.981169685381191	5.709692015822821	1.789843790875917	0.7168240096748527	1.072647779952157	0.6905793183750367	0.6855138640043956	0.3828109968961164	0.2678590402254664	0.2898706456786571	0.3333355429419725	0.4069125405314278	0.5041023367336149	0.9343594793237564	0.2030535649520509	1.836748741174781	0.05359500269400545	0.05199135666028423	0.0005573460223967047	0.8080080064620571			1.261620953410725
3.849766748588825	6.91354569329215	5.630899848790777	1.839705288120004	0.7032548212493586	1.065142877238124	0.6834803203233569	0.6862884225719191	0.3749827637633025	0.2648032214050426	0.2859419327234313	0.3316394180399824	0.4052459290342627	0.5021131137195838	0.9310295119242675	0.20298732322167	1.824858713948371	0.05360440394644604	0.05199220707116457	0.0005573428701326098	0.808121721328228			1.261621106071499
3.857956534636395	6.638460813155554	5.396737097823222	1.724121852534693	0.6646647102598383	1.053731960981065	0.6695738969284942	0.6835815042377746	0.3663535941234127	0.257630290701501	0.2793470451847325	0.3294396994504786	0.40442892612242	0.4998350939650064	0.9296812378090511	0.2021509303286439	1.823842739667206	0.05361621414780068	0.05199061807941938	0.0005573440898415405	0.8080561399055629			1.261621247127383
3.866146320683965	6.586793283426737	5.295321989126299	1.683903133405973	0.651105932631158	1.06222727599937	0.6730666297192518	0.6842553543682415	0.3666838312203708	0.2551807768868219	0.2788209884608702	0.3298439049992449	0.4045207471251934	0.5001761992461538	0.9302550929425069	0.2018725205448819	1.837504029668046	0.05361685773237226	0.05197982778493868	0.0005573448971076594	0.8080276935926762			1.261621342942972
3.874336106731535	6.67165317155919	5.496645316702756	1.709374139752621	0.6953749790087316	1.068465352055108	0.6974411484962671	0.6838570994386686	0.3748593292353186	0.254579449776358	0.284715676334395	0.3322718704126704	0.4056880262563672	0.5017205335832708	0.9328923741848891	0.2026697290421931	1.843700041486264	0.05360895411615159	0.05196464217777276	0.0005573402607117188	0.8080575594695555			1.261621465911979
3.882525892779106	6.723042378049307	5.696328660636019	1.718611251655948	0.7580712018186865	1.06850654058438	0.6984088983716	0.6837357645344531	0.3769115973530121	0.2584905622865668	0.2864550829756136	0.333200785548236	0.4062871564637597	0.5024045632202615	0.9340923515323153	0.2034412596404731	1.820792977191989	0.05360454188421748	0.05195338611076275	0.0005573376230460363	0.8079926675574406			1.261621594261902
3.890715678826676	6.708463526323913	5.602097726753539	1.729056574689518	0.7380905445924845	1.06237970009398	0.6910840956317554	0.6809463692591186	0.374741635576495	0.2602944785951192	0.2856116800829298	0.3338267375578012	0.4056039694804124	0.5025876024975473	0.9327361473428157	0.2030494789067477	1.813072704475456	0.05360120928871586	0.05195194552241154	0.0005573377627714451	0.8079661710954088			1.261621791858973
3.898905464874246	6.69542224963971	5.467282726239928	1.69955113709404	0.6934536025088459	1.072595313362983	0.6905639633681185	0.6863555225748282	0.3716115604404654	0.2614970583079795	0.2864476127005361	0.3339016110647215	0.4048415983738406	0.5022506976465191	0.9307223559764822	0.2023083643498436	1.821715568785974	0.05360029461170989	0.05195250582388872	0.0005573372341027537	0.808082911961352			1.261621963350105
3.907095250921816	6.767105494023721	5.49417904242489	1.750594255850857	0.692555673691159	1.058517178067656	0.6914863474554442	0.6904824530216926	0.3728610489330934	0.2650823807903223	0.2865588728136856	0.3341107213213971	0.4054573520266633	0.5032455290401707	0.9320538059429591	0.2025901031901758	1.825710982137323	0.05360315968778609	0.05195351100399157	0.000557334052081678	0.8079704723011387			1.261622138587002
3.915285036969387	7.016053499990492	5.765845940568699	1.824230302235686	0.7259563853859012	1.046236522725625	0.7050146991977965	0.6856317375221137	0.3778611232790975	0.266146411869453	0.2852836658265311	0.3333344029506626	0.4071406498819108	0.5028758320434373	0.9350032099021132	0.2033179213618954	1.819404572137779	0.05360452691923703	0.051956356427159	0.0005573283221340829	0.8079488976765803			1.261622348644177
3.923474823016957	7.015667400474689	5.692001561639773	1.844669734838914	0.7379214980856553	1.07863404885947	0.7138656724130463	0.6866689374380255	0.3802812204847675	0.2700248771080007	0.2873116616376351	0.3330425149135312	0.407880034862747	0.5023851557191377	0.9349673900557893	0.2033521974327967	1.801596763323934	0.05360339179351818	0.05195369638163867	0.0005573256862421074	0.8080468507436371			1.2616225697965
3.931664609064527	6.775878136517267	5.396449914685037	1.762507523243359	0.6860291324603567	1.040329815265405	0.689042208874212	0.6747012785077046	0.3744150560438727	0.2631400504504922	0.2857369640044471	0.3310776313698408	0.4057758104038158	0.500838532165475	0.9312581246342199	0.2025775280801908	1.797674470806386	0.05360151598932746	0.05194464445887163	0.0005573271317160959	0.8079730905434273			1.26162276642523
3.939854395112097	6.640370111926786	5.381743909235061	1.661996383406189	0.6962124056345541	1.042690407247205	0.6944465551519873	0.6802584420461586	0.3760569246664473	0.2585298520168723	0.2844455911744843	0.3310424993143716	0.404877845354334	0.5004966272175312	0.9313546117411572	0.2019037957612291	1.811913418626958	0.05359899736503606	0.05193350201829511	0.0005573269186936611	0.8079569065317944			1.261622950146436
3.948044181159668	6.57466821833881	5.551594366908539	1.659868392162972	0.7259248244451653	1.076456175435556	0.701440577234218	0.686737890229313	0.3762714086338295	0.255426734090344	0.2827828911437901	0.3323684157647344	0.4054935380754826	0.5018060822121476	0.9319388644480103	0.2022626334937049	1.817120252990816	0.05359522335099096	0.05192645637461049	0.0005573218642072231	0.8080436217792309			1.261623185326734
3.956233967207238	6.74119628529832	5.514120807707049	1.725802324973642	0.6946527484069234	1.054572978264192	0.6952886030052429	0.6800135193659099	0.3712964413854382	0.2551526890115006	0.2816397202740869	0.3309025100168257	0.4045525345030342	0.5006476600790905	0.9305066783926699	0.2025827127629008	1.790883052731511	0.05359102347437523	0.0519251884322493	0.0005573171785497193	0.8081700198246216			1.261623448021935
3.964423753254808	6.662225667406442	5.501087440396743	1.66923844691602	0.712650824962899	1.032362411000246	0.7047774650197575	0.6799418461161599	0.3738863512642026	0.2558598953598574	0.283585150499767	0.3315530098071321	0.4047059387070274	0.5010612207019949	0.9312772012361484	0.2022773100311638	1.785438689139175	0.0535898632559627	0.05193103331537578	0.0005573183757114234	0.808190005321562			1.26162363914875
3.972613539302379	6.421343242450246	5.30243581086067	1.601059063886982	0.6828806725759857	1.000188692314527	0.6898551710221555	0.6765684039674508	0.3709818377810096	0.2549863602087417	0.2790505899248037	0.3299681565345228	0.4043120307529857	0.4995797643298624	0.9285654124654401	0.2014931966690452	1.804325123506658	0.05359361888124278	0.05194452985586362	0.000557321013138983	0.808187901887368			1.261623813767567
3.980803325349949	6.45201903622695	5.235096243212261	1.614727999905342	0.6608163463595713	1.003272860359752	0.6791821557461015	0.6744577912573673	0.3683915001810092	0.2534278081621497	0.2768017574038188	0.3285322992908701	0.4031694927192161	0.498238918574462	0.9268534482900861	0.2012449866396718	1.817991917964218	0.05360025960123855	0.05195906398129689	0.0005573190226291861	0.8081823070140434			1.261623947348792
3.988993111397519	6.498642855474141	5.252760134754549	1.641985209620168	0.6703973280444515	1.036390424733479	0.6806435396507793	0.6733655523061997	0.3672511674872146	0.2539158676492206	0.2775944560091974	0.3294169215109152	0.4036207508331521	0.4987705155659076	0.929300189888686	0.2020063216010605	1.806168332332787	0.05360485174519256	0.05196767714712318	0.0005573137308277757	0.8079774208771038			1.261624108776308
3.997182897445089	6.60876523841011	5.399802722516823	1.639817402415322	0.682968301451443	1.035928153735853	0.6799813471318187	0.6737749709034162	0.368080018701023	0.2573207910332293	0.2781311560278527	0.3299405110909615	0.4047713289138218	0.4998503074228853	0.9319902810308701	0.2026252703501025	1.792220749966135	0.05360437527172978	0.05197188373346891	0.0005573100141640229	0.8078560064981959			1.261624324744962
4.005372683492659	6.950458057630681	5.708318832116144	1.682125530006144	0.6902026099215155	1.040298188753312	0.6756203899994523	0.6756919644715507	0.3718171691404115	0.2591320734069614	0.2826770064661368	0.3313820744020257	0.4056600787567297	0.5016682524778585	0.9337180583083567	0.2029231181264394	1.799816339352049	0.05360292192589152	0.05196784081102313	0.000557313192580859	0.8078966158781519			1.261624473640547
4.01356246954023	7.023628209304706	5.518900247507802	1.712451383517186	0.6771715157303329	1.046455698959058	0.6718068723173961	0.6778065229822375	0.3749136744933685	0.2608234048774856	0.285781343659252	0.3319224002783222	0.4053735562952892	0.5024531588937152	0.9327776232513503	0.2026925983008818	1.815880880490325	0.05359960761749643	0.05195894953501989	0.0005573137926446123	0.8080032066230389			1.261624593785272
4.0217522555878	6.616082311600734	5.426479058163999	1.630713702773372	0.6887001101248725	1.011718870884975	0.6785088625436406	0.678625423197515	0.3775857378258447	0.2580961598365278	0.2835236529207713	0.3311463672178935	0.4047489667338247	0.5008968753317772	0.931104440513723	0.2021357436991591	1.807789108656809	0.05359251276688594	0.05195311387812709	0.000557308378812212	0.8080796975408189			1.261624718876935
4.029942041635371	6.598997656533081	5.502979216456459	1.694992170222827	0.7223502112682559	1.039967478162049	0.6990038435487107	0.6862725916120661	0.3842855843698711	0.2616593823859023	0.2870302456270334	0.3319827169918157	0.406568932843812	0.5013874521445285	0.9331444774447668	0.2025149132477478	1.808327492408431	0.05359290919294001	0.05195265471556995	0.0005573035207483393	0.8078993462853509			1.261624931622254
4.038131827682941	6.908700233055476	5.686032700395963	1.763496771693852	0.7406344123760092	1.071960336085187	0.7008865584171072	0.6854651430041779	0.3848258246376898	0.2661878877041896	0.2907010571874421	0.3332565374617538	0.4081332057255314	0.5032476966510308	0.9362704310802056	0.2032873936267996	1.8140349410518	0.05359912190706956	0.0519565546238758	0.0005573041530367928	0.8078009988433744			1.261625108409175
4.046321613730511	6.913086998646184	5.814005083403075	1.790005304589535	0.7712093073468078	1.076669819610424	0.6957261555478873	0.6823478429771355	0.3791517367503664	0.2652745779475595	0.2885916871575845	0.334543266840529	0.4065655220531802	0.5031197096625829	0.9346729133875785	0.2028133100536746	1.815152053721938	0.05360265166852592	0.05196579527298233	0.0005573062296390014	0.807904738028992			1.261625262482191
4.054511399778082	7.077942351187468	5.780971308360992	1.87943525181988	0.7658485081025291	1.117583906396924	0.6990666677952156	0.6845909389612632	0.3783977019128155	0.2677752876453307	0.2871982091364477	0.3341753545810612	0.4068500299785597	0.5034961554777607	0.9337399375365137	0.2030311222173752	1.820568067064926	0.05360482226125093	0.05197694383524375	0.0005573044731894818	0.8080187743960019			1.261625401770565
4.062701185825651	6.861142507436498	5.588936181616869	1.7496956696786	0.7308871462151904	1.051583548216426	0.6928515710099874	0.6745094719101807	0.3761379964257139	0.2605519452427362	0.2864352109678663	0.3322836026940189	0.405497294946801	0.5017745326746167	0.9328998427578842	0.2029561137549975	1.813926108934827	0.05360551267550211	0.05198125360107116	0.0005572996676954961	0.8080613498368862			1.261625561492085
4.070890971873222	6.623344330569005	5.508908845611138	1.680409874207572	0.7214635655402328	1.02702905470207	0.6949543034742739	0.6741857536699104	0.3750926061162156	0.2574111679718904	0.2871018101443091	0.3330870513297127	0.4051522034024204	0.501945433513922	0.9327833267546974	0.2025217441220514	1.797494700228194	0.05360374570326951	0.05198132894512078	0.0005572972013157157	0.8079984470982791			1.261625748275774
4.079080757920792	6.735455726242425	5.625238908514145	1.704554354888128	0.7387618593033944	1.070681217419617	0.702052143382994	0.6926019391620639	0.3748893663377111	0.2618792784327212	0.2852856106576331	0.3335342728497763	0.4060282577598618	0.5031639468562061	0.9339349634215275	0.2027165689615135	1.804340608165303	0.05360132608162351	0.05198397543914053	0.0005572989788278994	0.8079667354138986			1.261625910134042
4.087270543968362	6.829284031697597	5.673895912244518	1.726968313889194	0.7155653308258301	1.06233113353621	0.691515347788323	0.6884773840599746	0.3676747170743385	0.2585269466255656	0.2812096341234011	0.3319103917276122	0.4057660290019555	0.5020912702123408	0.9333970202830073	0.2025281405139613	1.821688212809673	0.05359983222618728	0.05198510036736179	0.0005572996595509655	0.808015532481928			1.261626042277239
4.095460330015933	6.538003945056711	5.440368483946393	1.686797377302422	0.6809260116760258	1.012464290569566	0.6787513231922967	0.6728745710844941	0.3665224852989155	0.2562958530084237	0.2799899457355892	0.3317067196376319	0.4053695742216411	0.5010689743216156	0.9318020093394135	0.2022555395303889	1.819601481362553	0.05360005833727143	0.05198080260076058	0.000557295056327362	0.8080863105190247			1.261626173733665
4.103650116063503	6.599863577532358	5.344437680050301	1.692779955396907	0.6796649416193561	1.023782099993111	0.6757691383353808	0.6775116512022668	0.3689234872064036	0.2586315750662186	0.2820551562481018	0.3327268899191895	0.4050034867574575	0.5013536522360375	0.9314789802371152	0.2025824851663511	1.804569251470183	0.05360443934942566	0.05197981121630195	0.0005572912158907189	0.808111491077915			1.261626317158753
4.111839902111073	7.061280933794932	5.587472077778505	1.809174093958753	0.7082444984483243	1.080237436886937	0.6869319969823988	0.6841929009291438	0.3732643261737325	0.2620335039290796	0.2837769495029188	0.3328539420566156	0.4055753725235378	0.502665232429181	0.9324849926787674	0.2032240625117432	1.802192807656407	0.05360980589502882	0.05197711925422628	0.0005572931336578793	0.807994455180845			1.26162646593634
4.120029688158644	7.103641258164713	5.728178796520723	1.855530142472484	0.7346468635465084	1.096882103738344	0.6921708547005573	0.6823534294741254	0.373863925867541	0.2624136095978586	0.2821646677563783	0.3319436350104315	0.4065884532382364	0.5028571782807864	0.933215631621568	0.2029333257558237	1.814331262244395	0.05361029240165659	0.05197067195025908	0.0005572971582829462	0.8079690903392781			1.261626548082464
4.128219474206213	6.875669590109438	5.648646643348094	1.771278295943513	0.7342144964253063	1.076122044749139	0.6999623934521214	0.6813993736136591	0.3745513959183872	0.2596821865034238	0.2828690639720931	0.3316812679877696	0.4055536247600755	0.5017641444128598	0.9323331766415167	0.2024892719866542	1.821965079024943	0.05360645437465041	0.05196288772570962	0.0005572951184934994	0.8080470886010959			1.261626640601701
4.136409260253784	6.789807063610713	5.461898121478777	1.66734765811645	0.7138306472590663	1.040428682562735	0.6975932862595892	0.6800226879979401	0.3797453434100453	0.2597682977877054	0.2845053738955787	0.3323085976101919	0.4050172897461955	0.5015660682202285	0.9314549603637383	0.2027196663689122	1.819003659925275	0.05359943807297847	0.05195170749103648	0.0005572891554184689	0.8080435847662881			1.261626749503542
4.144599046301354	6.811165061605715	5.374114140859995	1.632385323107926	0.6809481821092036	1.024929060630484	0.6869056130479	0.6813090070418815	0.3780166235915934	0.2604749340152629	0.2849187087379762	0.3326198570297993	0.4053845538180706	0.5014753679823353	0.9310888616061498	0.2028102271508767	1.811199559744938	0.05359280482091885	0.05194666224889299	0.0005572873747956255	0.8079817949460115			1.261626894896983
4.152788832348924	7.01627844489363	5.948574778227105	1.790636789655725	0.7556793363575854	1.077055586449883	0.7114473595096857	0.6925491854598835	0.3890779898964523	0.2638334981173489	0.2904609695993986	0.3348368545706277	0.4067403451130468	0.5030868846158005	0.934128096215289	0.2031751763602613	1.816546419264816	0.05359265805365172	0.05195287691073915	0.0005572893769196821	0.8079804406576236			1.261627011378527
4.160978618396495	6.691321404462768	5.605498864413012	1.764733194388547	0.7454597846777714	1.078599562214551	0.7007397878745035	0.6889434769242495	0.3855211675853542	0.2620343395367135	0.2883447431634535	0.3345068952157076	0.4063108355775754	0.5029076713403218	0.9328715777583966	0.2026151597742255	1.82580307948658	0.05359916996964331	0.05196233436576086	0.0005572898113056459	0.8080439693839208			1.261627076313691
4.169168404444065	6.521673368671588	5.340653211270314	1.582760478559507	0.7001523155817453	0.9881589310819648	0.6826410346691254	0.6721970570032639	0.3704588660734119	0.2554781452812727	0.2818525783873834	0.331142753558868	0.4041480940411334	0.5004225558896886	0.9299760197993644	0.2017354062494956	1.824744218337695	0.05360540034743878	0.05197112017757716	0.0005572861416793769	0.8080589152680724			1.261627173385753
4.177358190491636	6.674230666720964	5.432156253705542	1.599804008691601	0.7130608394003017	1.012630523540862	0.7055631056980722	0.6779596897434417	0.3778517089532327	0.2592045753441596	0.2871937591226596	0.3340536622878356	0.4054893254428957	0.502135662468506	0.9315561555792459	0.2024547841971898	1.811744747697316	0.05360925972250947	0.05198021805668736	0.0005572824009894553	0.8079362902864483			1.261627316459135
4.185547976539206	6.790711182008678	5.477333148404541	1.803982286136443	0.7108143543351158	1.122658862839109	0.7120998662561945	0.6975624735349985	0.3841691562582402	0.2676886054737554	0.2920408857113219	0.3373412203313759	0.4086907140684254	0.5056926427673826	0.9357650860150645	0.2039871678668756	1.813895263155312	0.0536125307820072	0.05198633794544204	0.0005572823501260745	0.8078052504294095			1.261627478307566
4.193737762586776	6.539333987716883	5.280140301101171	1.603227679531093	0.6965768884007775	1.037750551033971	0.6900198710741885	0.6834375716416033	0.3705213757199142	0.259690034756528	0.2842077753416425	0.3327363272451354	0.4063799281118436	0.5022771245145912	0.933794365097401	0.2022534396356573	1.825536706258666	0.05361295538592247	0.05198563667038656	0.0005572832970579266	0.8078799277733629			1.261627628914181
4.201927548634346	6.564870244904962	5.250856503722395	1.552535416498223	0.6955677005727811	1.010509395280927	0.6914955653480442	0.6797328691341217	0.3697732604416114	0.2607766005750659	0.283177844500396	0.3328698059187047	0.4058988238450905	0.5027042294321865	0.9331302617243827	0.2023068468090805	1.829649188044267	0.05361123510341197	0.05198426554854368	0.0005572809965624165	0.8079584154884104			1.261627756745871
4.210117334681916	6.519299211038293	5.326484413391057	1.616512052158546	0.7061947044914252	1.00884261596384	0.6893034102001633	0.6817084992110706	0.3719089073362967	0.2613239843391137	0.2838426820759922	0.3321102947782816	0.4053828626533795	0.5014669525665199	0.9307409296018855	0.2025272441987881	1.815458930460101	0.05361193597726499	0.05198633182375712	0.0005572772949279218	0.8080065096296777			1.261627885044237
4.218307120729487	6.388580006101609	5.419600232545285	1.643282700538447	0.7109003903810583	1.005563031440242	0.6867309430914041	0.6762015615303403	0.3720892436623062	0.2586484158884212	0.284590688877619	0.3310484933232863	0.4045571108353221	0.4994758384322165	0.9295752156054653	0.2020230116111312	1.807906294112434	0.05361411107304147	0.05198862282298866	0.0005572771499573099	0.8079925959202182			1.261628012054943
4.226496906777057	6.568296609722034	5.502613550540561	1.694734149138968	0.6950596507730625	1.029800154783538	0.6914400531612334	0.6787902686238045	0.3790487782611895	0.2631893483988566	0.287094766776441	0.3333007337766463	0.4057530283472272	0.5016583026504379	0.9317350751236432	0.20268196037564	1.824789665054215	0.05361733473166402	0.05198901203075022	0.0005572805101748945	0.8079556069955818			1.261628113579079
4.234686692824627	6.380772830082893	5.237558519293872	1.53665122942002	0.6696412186602214	0.9969391049698327	0.6720292275147931	0.6784991983200303	0.3717974706865134	0.2582951369335941	0.2812675789066005	0.3309628205657764	0.4043309544793414	0.5002344772926973	0.9302933367557014	0.2020158733098915	1.838096989264145	0.05362222465180843	0.0519929857308313	0.0005572808319364046	0.808088252623115			1.261628213983037
4.242876478872198	6.253227424799761	5.048059474512674	1.509497409781651	0.6449959428756142	0.9896522409675647	0.6645580986932138	0.6763330111728179	0.3630684025898864	0.253858168853734	0.2774180482980102	0.3288894915915765	0.4034721968983031	0.4986741765451729	0.9285085098802294	0.2016399261845403	1.832019118804054	0.05361990248406218	0.05199601196223529	0.0005572762413564536	0.8081912038095536			1.261628293790731
4.251066264919768	6.394828777374953	5.113704905659492	1.603224538283262	0.656012706723013	1.000227651011513	0.6819744910304271	0.679878279542375	0.3660559909166091	0.2551188754319186	0.279732589098545	0.3300611910500163	0.4044832602523917	0.5001176755332152	0.929681001259097	0.2022369621281762	1.811936506139007	0.05361123030646634	0.05199400543900924	0.0005572742289686073	0.8081053619770556			1.261628384191847
4.259256050967339	6.625972346071039	5.455184799848489	1.696256419376982	0.6891121014699361	0.9930688076777295	0.6845091074451389	0.6756275688715745	0.3755123797274791	0.2589965763280558	0.2834230117229528	0.3304978853192754	0.4050435817040443	0.5009897735511888	0.9316749632853112	0.2025169580010284	1.803758777655762	0.05360352701719087	0.0519873637753049	0.000557277351326766	0.8081302453021312			1.261628437762057
4.267445837014908	6.683669087793267	5.4828787886822	1.631742831223954	0.6786203631279892	0.9826777965195915	0.6737361039989253	0.6731860497666384	0.3753526843902234	0.2583823571295045	0.2841979133661966	0.3300351169667891	0.4045394866813555	0.5000157414202863	0.9305674451830763	0.2020415503285292	1.810514154973406	0.05359698590648931	0.05197482466215872	0.0005572797663251453	0.808225491415097			1.26162845141216
4.275635623062478	6.692818647446546	5.491454558209348	1.637969243566332	0.7061239357007318	1.014835695520054	0.6850394791527759	0.6813048414000475	0.3767771868687833	0.2614155393348138	0.2855254214618179	0.3329655801681301	0.406339089723156	0.502313694555349	0.932491747500007	0.2026323618845662	1.825065190608415	0.05359153610572862	0.05196406783650774	0.0005572772791899265	0.8082162426808278			1.26162847425417
4.283825409110049	6.616736558906069	5.354241421655288	1.66263624247848	0.7175423951090115	1.051941569887953	0.7024261973962194	0.6868280497698098	0.3824539787029372	0.2672934301031901	0.2888669365504684	0.3352426682069636	0.4077200216671664	0.5044217430551714	0.9342216412126179	0.2035233572334483	1.816240940335299	0.0535909785638566	0.05195492400105434	0.0005572737122215904	0.8081412653950084			1.261628529293037
4.292015195157619	6.537735526829665	5.210961892790021	1.595273207196559	0.6882652316973681	1.023305993325337	0.6904095974850758	0.6814106946514925	0.3783273130521896	0.2632215945223291	0.2874326415425016	0.3336068573805642	0.406163866421846	0.5025790962051042	0.9320061867553645	0.2028899753641941	1.791743337608391	0.05359216761861553	0.05195280768837445	0.0005572744279660448	0.8080890217883191			1.261628582783895
4.300204981205189	6.462891341059345	5.196852705179065	1.530397348960095	0.6585021910433017	0.983196151879318	0.6722605386731452	0.6750009755930115	0.3718667133330127	0.2565658459991879	0.2852881881125763	0.3337856252095033	0.4056560911707659	0.5020115752586146	0.9311840207540719	0.2024235093862662	1.791234169662982	0.05359398595288628	0.05195618329288174	0.0005572770184929724	0.8081288767663857			1.261628617570784
4.30839476725276	6.54728699602647	5.247839573893411	1.579185435455617	0.6623446637394071	1.008946545024271	0.6726236547428178	0.6813672918201696	0.3723543520518212	0.2567666596752469	0.2860731357279588	0.3329721887664827	0.4054850085838649	0.50211779562812	0.9312209034962735	0.2022274989361001	1.807025777603326	0.0535943319814207	0.05196000810128159	0.00055727637926118	0.8081602440505543			1.261628639914787
4.31658455330033	6.773827677591602	5.471443920488707	1.724589150284829	0.701643555879602	1.064994265835236	0.6874080205473204	0.6901744134748057	0.3759314837707622	0.2594899260946946	0.287721578042857	0.3336509516560824	0.4061423126035914	0.5034824487739307	0.9332490086091526	0.2029457021614257	1.821465829726056	0.05359280501742569	0.051960813044106	0.0005572731589395722	0.8082217368480442			1.261628670863889
4.324774339347901	6.821708071306128	5.395617621496144	1.740284463223742	0.6845736545602487	1.071311671389497	0.6937210804012647	0.6944681659638334	0.3784308820743177	0.2634591287496846	0.2892924002531275	0.3353856435244535	0.4073642300838157	0.5051939525546724	0.9342558250401237	0.203692304945787	1.824427020614611	0.05358738431785872	0.05195779881192822	0.0005572724807097137	0.8082103160941296			1.261628711139605
4.33296412539547	6.902136298729138	5.379032076491383	1.776751296951885	0.6894325882566662	1.100714700315381	0.6864844759952746	0.6944945110510607	0.3762217870605796	0.264428752523068	0.2877762771615147	0.3356447321779549	0.4067021252182974	0.5043689917276734	0.9332906520633304	0.2032951979769373	1.82376820602565	0.0535816602012602	0.05195921107656011	0.0005572758530893612	0.8081251387426317			1.261628732196801
4.34115391144304	6.874636235717449	5.558412121633132	1.8099393736255	0.7117589107578877	1.102204766092385	0.6927698034905833	0.6941394389062623	0.3768677788151397	0.265984117628126	0.2879336889276097	0.3358040175747444	0.4072645397241077	0.5043905883319199	0.9343133951930204	0.2032296088472496	1.838604050057105	0.05358668402321561	0.05196682673624285	0.0005572783799824286	0.8080462217539653			1.26162873401617
4.349343697490611	6.828485968222298	5.650626276118615	1.772356351536458	0.7147593429690923	1.085343549519824	0.6980321460560994	0.6942874402082975	0.3798148712027773	0.2672315988215672	0.2900428382279143	0.3362521245695269	0.4084999879276619	0.5051244040101905	0.9355707650264175	0.2033913649528256	1.846942074040575	0.05359437466742558	0.05197352635551657	0.0005572755924762203	0.8080771557365957			1.261628734301901
4.357533483538181	6.605291916244507	5.452304061091443	1.642718973247569	0.7053886928498606	1.047322260104174	0.6896949569583534	0.6873665554184346	0.3753385026878762	0.2624422279711967	0.2887466231556226	0.3350327599231238	0.4068629468133699	0.5035349453657468	0.9332432573010657	0.2030680130271148	1.818963918367447	0.05360014278124534	0.05198178941580868	0.0005572711059309204	0.8082214297746213			1.261628775969966
4.365723269585752	6.549279492814662	5.29101582579642	1.570224967003908	0.6843868731882162	1.017656338797057	0.6825244565380661	0.6814295420695058	0.3742974199426277	0.2607436505999414	0.2857749860248317	0.3327741519643622	0.4063056623443018	0.502679905276288	0.9325983175538396	0.2028526739656955	1.808578627262698	0.05360431232076247	0.05199234804474286	0.000557271411108302	0.8082266157408839			1.261628840134648
4.373913055633322	6.557512076847888	5.361162060089479	1.612512708511331	0.6788555168682355	1.019464522679116	0.6836894852235794	0.6783205001355771	0.3743004205529131	0.2583439951537349	0.2848053989471416	0.3325032794953378	0.4061770520086344	0.5019749824246931	0.9325320630271327	0.2024860690646755	1.829502687163902	0.05360564405146684	0.05199303984942102	0.0005572737161450263	0.8081542628997206			1.261628878617881
4.382102841680892	6.646370412544045	5.460404815271225	1.73322194176204	0.6954950186251625	1.050110420326694	0.6953017854779925	0.6833100401869557	0.3772089419526762	0.2585079380413964	0.2846911338452791	0.3323410943289009	0.4057070903243516	0.5022287267586428	0.932085545774806	0.2025548564965131	1.842768473235672	0.05359961536739718	0.05198780636922531	0.000557272316663914	0.8081866814660952			1.261628896763724
4.390292627728463	6.585682287070726	5.31169455552017	1.690226071104206	0.6745539497048355	1.023770590644459	0.6809783554480126	0.6793069957464128	0.3777094826078392	0.2585015259703536	0.2859547894172905	0.3327885194971992	0.4058631079456648	0.502166156781004	0.9312966609815534	0.2029786762936475	1.836438638344108	0.05359114950861603	0.05198438505251847	0.0005572680022064488	0.8082733210805061			1.261628974600085
4.398482413776033	6.486107089948469	5.16787543658323	1.594913510334843	0.6370486597101538	0.9912632609298248	0.6615680084996682	0.673712115699964	0.3714965760250942	0.2582320538765699	0.284459421199787	0.3339274320774736	0.4061091978131635	0.5020972125869985	0.9310093408404488	0.2028454154071063	1.825318179612783	0.05358736213117046	0.05198111646447252	0.0005572662736099364	0.8082991873954174			1.261629089570744
4.406672199823603	6.339431314158655	5.243243070848784	1.59406646659365	0.653442734458307	1.020809337879703	0.6711891335783143	0.6798116960982369	0.3730915847968526	0.2614269821671041	0.2846701147229868	0.3343036307286739	0.4063737795561367	0.5019078282318481	0.9308339026201474	0.20236659485772	1.823295585750725	0.05358377268644923	0.05198201438397041	0.0005572683917669223	0.8082573787792897			1.261629197819755
4.414861985871173	6.459869397003175	5.404052129577532	1.688397580958726	0.6886349293046591	1.08539492176759	0.7095014183067078	0.6903515038531099	0.3840444550829522	0.2633751801343082	0.2854879340818672	0.3337691573080092	0.4069859721507058	0.5024789875018036	0.9322654623283148	0.2025101096872692	1.827733320103053	0.05358715370280855	0.0519860693056424	0.0005572691096651	0.8082175184187671			1.261629283916387
4.423051771918743	6.991832211965939	5.594148676474718	1.750877751164591	0.7067523924062894	1.089279183624239	0.7282426538444892	0.6871658174136513	0.3869661656693981	0.2653141105469508	0.2890964633443253	0.3348275546317628	0.4081219585232529	0.5049576119197792	0.935948122671168	0.2035743123226272	1.833883564453379	0.05359670042893369	0.05199366912911928	0.0005572657481455451	0.8081723254134905			1.261629382612229
4.431241557966314	6.957881202923037	5.699388770193729	1.769453440628149	0.7448985047130301	1.074555125553081	0.7074772583686789	0.6797327770742738	0.3850149206015788	0.2673920164440629	0.2907304240161901	0.3359878591587849	0.4081637561925824	0.5047389537097678	0.9366312310548575	0.2041458629269534	1.843288730131518	0.05360069546413216	0.05199774853753094	0.0005572623155024948	0.808094243940496			1.261629502726204
4.439431344013884	6.877326896145567	5.795068284952572	1.78210204601537	0.7631148234456485	1.080002540542385	0.7026671298570474	0.6828338584995284	0.3808998671626067	0.2647369340841405	0.2882604176594589	0.3358833305996901	0.4082964942826246	0.5045184664733067	0.9356435597687894	0.2040593047992047	1.835363762507002	0.05360105260217179	0.05199472663139385	0.0005572629280124357	0.8080618211742782			1.261629610380877
4.447621130061455	6.722181979641846	5.617512690048556	1.707776497039755	0.7238739137582948	1.05675022408296	0.6943157109661822	0.6874008783674677	0.3723230261086172	0.2582226941747591	0.2841861549384483	0.3335397859689979	0.4070987590356269	0.5035083006181134	0.9334211494587102	0.2032582734195092	1.84159557469209	0.05359887818928797	0.05198926303792599	0.0005572652617882076	0.8080871266357762			1.26162969095332
4.455810916109025	6.613812874730351	5.270603890748799	1.59976411578083	0.6630846073033491	1.001758729219021	0.6781395921227877	0.6789523565104103	0.3733604318665411	0.2574876974203006	0.2825215309714936	0.3322400230214748	0.4063227568526418	0.5024482345646153	0.931654056207559	0.2026873623887691	1.855562857059318	0.05359624084762833	0.05198067362640849	0.0005572640343607903	0.8081240959438734			1.261629769999281
4.464000702156595	6.782682233900863	5.496930998910819	1.641741699433336	0.6984414987727531	1.010423750102051	0.6895824405435786	0.6830754589566371	0.3827243800736134	0.2648643293537478	0.288846443169461	0.3357780715026855	0.4087674641891411	0.5046547976676741	0.9352685594258267	0.2035132735839972	1.853201786585758	0.05359334480412677	0.05197706333921854	0.0005572595433748356	0.8080854926886052			1.261629867483259
4.472190488204165	6.763272928743281	5.601122890515138	1.662444773376607	0.7075843171063726	1.039220748849802	0.6990655557893288	0.6886747319408969	0.3852859435555223	0.262311201370836	0.2929594326071479	0.3372330685283408	0.408287524611784	0.50507483075517	0.9361058423629122	0.203708616854047	1.823526430121257	0.05359198825593708	0.05197646728420638	0.0005572577484196245	0.8080292325780771			1.261629982648372
4.480380274251735	6.914307551457456	5.628471626146668	1.71522241052468	0.7247787135017993	1.082473392859597	0.7063746452624178	0.6943740284636346	0.3844832301127087	0.2622391084864599	0.2908316968549487	0.3365185258210449	0.4082132144570046	0.5054632314813219	0.936435091434574	0.2039212890157881	1.821189446236723	0.05359802449112275	0.0519777661665484	0.0005572606025711634	0.8079481490945809			1.26163008002404
4.488570060299306	6.86788747860873	5.581436098141038	1.723465048948159	0.7091553916699345	1.082667508082132	0.6885352411367415	0.689062597388196	0.3788334721938141	0.2618501792393487	0.2865984602310636	0.3344173149481723	0.4075304516294707	0.5046600824247184	0.9348830339783341	0.203436045383829	1.842106363580224	0.05360313090217685	0.05198723562079631	0.0005572618220443179	0.8079274432199831			1.261630147560502
4.496759846346876	6.709934527376487	5.510242410591616	1.651342649325346	0.7217200791398355	1.045628542548548	0.689947976457726	0.6846777710424411	0.3777684595953389	0.2592890312141821	0.2858802412424506	0.3342069509863727	0.4072766477425077	0.5045260702012414	0.9346147364767552	0.2031638887589136	1.850649098891058	0.05360382453803394	0.05199385401847912	0.0005572569448902339	0.8079538336304574			1.261630236113306
4.504949632394446	6.844124042115082	5.644543292301934	1.729032536096466	0.751794200888578	1.074480171985164	0.7184847801567886	0.692827165517539	0.3831167925812967	0.2681292497233781	0.2913335040415826	0.3366784904067913	0.4091750653876227	0.5058651039873376	0.935762467472781	0.2039705202371686	1.827369428852739	0.05360125354957731	0.05199643512711381	0.0005572535331963877	0.807990955999346			1.261630346518297
4.513139418442017	6.774303134100863	5.423464607726991	1.720743246560184	0.6854310445883105	1.031435209708573	0.6780774627586377	0.6854417022749695	0.3785737345678855	0.2615618129181728	0.2882270205720515	0.3334939828335931	0.4066874288045916	0.5027771124003255	0.9329481393756536	0.203341851985668	1.820353249639693	0.05359453976750508	0.05199380112060753	0.00055725619560789	0.807995018162825			1.261630435531918
4.521329204489587	6.795176428439246	5.304966351039253	1.597393228383421	0.6676028687491878	0.9929259143496233	0.6655088955840677	0.6796054870283911	0.3786238936506364	0.2561954021808314	0.2854908092135206	0.3322217249266283	0.4057549462606007	0.5018295841378486	0.9318469985147285	0.2026418247937299	1.838252813285443	0.05359030315744601	0.05198132584057202	0.0005572599893139569	0.8079505811495714			1.261630470319767
4.529518990537157	6.809719810324587	5.58603029031027	1.697478934445631	0.7249465166795972	1.045554607444325	0.69176322148778	0.6873856353955516	0.379965911913957	0.2612496650981022	0.2872102188691815	0.3338779199289422	0.406550605163459	0.5030516240858481	0.9330955090482863	0.2028667228429435	1.849914236817403	0.05359067866971689	0.05196664690458079	0.0005572588404124235	0.8079786843024005			1.261630501426257
4.537708776584727	6.954407055884337	5.753314214945019	1.82280548109732	0.7850935142013359	1.129435721224479	0.7148867264393081	0.6936175554905559	0.3867709122249339	0.2680170689358033	0.2904785926350049	0.3360741116201415	0.4079416537705109	0.5055505861444518	0.9356324048948748	0.2039575030938803	1.838167612116603	0.0535930147668541	0.05195352373564865	0.0005572542642296875	0.8079531275185415			1.261630573769783
4.545898562632297	7.165591221498764	5.631215634346399	1.718831481799872	0.7215910212144834	1.08668021787015	0.6995981335982926	0.688188974419063	0.3882857008276883	0.2636959908177947	0.2907768473855841	0.3368521374081483	0.4080261084089423	0.5070738488498223	0.9361945581860001	0.2042614691817904	1.821485775800562	0.05359613101487904	0.05194073638831922	0.0005572530685433954	0.8078783486475157			1.261630650238951
4.554088348679868	6.792373288760902	5.338548638868052	1.665281099475271	0.6484245720694313	1.047149203113332	0.675078652854662	0.6867845499943129	0.3695311755590445	0.2619234965830643	0.2837905160555582	0.3329125195684304	0.4065254200324792	0.5030808652289395	0.9328743431791009	0.202879352643852	1.822988866818553	0.05359649702079649	0.0519279807134015	0.0005572563406059974	0.8078761768434243			1.261630684552435
4.562278134727438	6.702938620588609	5.394905756054873	1.74250543438063	0.6824911150351016	1.072813716666607	0.6749160443003619	0.6869881327055715	0.3676730720463667	0.2619786226933543	0.2808747059456452	0.3312275309008694	0.4056667457076292	0.5018535257749781	0.9313801446280019	0.2024925035803712	1.840399810056981	0.05359147768050189	0.05191717613498933	0.0005572583556298223	0.8079653725539004			1.261630676106614
4.570467920775008	6.82924512196097	5.671130750958418	1.837907251757298	0.717395511217003	1.097833532655928	0.6878478310388629	0.6851981875834096	0.3742068856291373	0.2602406512319744	0.2830709247451694	0.3320475998455241	0.4060871141740486	0.502814867767954	0.9326215869619028	0.203016870703103	1.844421910646579	0.05358543159393822	0.05190892842261582	0.0005572558209666044	0.8079516279019617			1.26163067350509
4.578657706822579	6.97787028488511	5.861046618104096	1.864144142830263	0.7428430655729639	1.086128224149211	0.6988531448551411	0.6849901761631388	0.3794018009205753	0.2636905245908998	0.2882062114878055	0.3347468642557593	0.4070538207991177	0.5040001937046997	0.9347761441274847	0.2038515645439546	1.831390681482136	0.05357991972097265	0.05190690149377339	0.000557252766433856	0.8078950632761144			1.261630715597417
4.586847492870149	6.765045291714847	5.625060303091781	1.766473993439041	0.7129030640148113	1.057608252461245	0.6859012631855315	0.6815404425970135	0.3752569181533097	0.2619218582686869	0.2856256884085214	0.3350216544778301	0.4068345948960401	0.5037039474854879	0.934010098560405	0.2035493807663942	1.822781645691833	0.05357644645335007	0.05191131011381558	0.0005572541150905656	0.8079581071333047			1.261630763390024
4.59503727891772	6.764163741963437	5.588306489871415	1.740165713889764	0.6871245406867184	1.057308997879226	0.6823378869650626	0.6847546445293294	0.3765260241764239	0.2625520097067702	0.2859596014361069	0.3354756325965105	0.4071811493243911	0.5045743532871988	0.9336066648286463	0.2034483415053395	1.827597853396425	0.05358085904184524	0.0519173784128294	0.000557257905459313	0.8080171107037641			1.261630776409441
4.60322706496529	6.624217769040124	5.480915349191789	1.677397041008299	0.6975514002916401	1.056567230630106	0.691215664262341	0.6848270566206429	0.378286541678356	0.262846106569106	0.2904231566188551	0.3361759208229529	0.4081210388325553	0.505346151201067	0.9351304143646137	0.2036325454998949	1.847142419391515	0.05358429989196749	0.05191639674289171	0.0005572578546122871	0.8079467297852063			1.261630746906078
4.611416851012859	6.653227760867455	5.562175272989056	1.663687402184804	0.7289967934752231	1.04731035927013	0.6962140871637618	0.6819445758634083	0.3809788604771418	0.2616790749812715	0.2909541279434378	0.335692478917325	0.4082581191232418	0.5046184456612067	0.9355842889774512	0.2036063418524126	1.858510278919006	0.05358880790506631	0.05191823853823067	0.0005572538908740497	0.8079214786380935			1.26163073311059
4.61960663706043	6.811291052981752	5.671460718807434	1.705107458811637	0.7211946481818601	1.036500366258443	0.6820323013805918	0.6774331993567849	0.3831705640984119	0.2623542965278543	0.2866276872342176	0.3324920741314633	0.4067306648979936	0.5022297511028692	0.9330964727704391	0.2033892409400325	1.840273251693649	0.05359335034756319	0.05192000294895838	0.0005572530136300168	0.8079583701008013			1.261630771522452
4.627796423108	6.773010286003933	5.470602408749289	1.692594132568345	0.6541873776669097	1.032641973198059	0.670690124704111	0.6796483237021199	0.376484312439444	0.2618501849202517	0.2843106745334711	0.3324638904111426	0.4062610921746707	0.5024652707878332	0.9323338808239093	0.2032105088591484	1.832965098122859	0.05359105525212932	0.05192140933604899	0.0005572571829935191	0.8079331151147623			1.261630764660157
4.635986209155571	6.966825764363172	5.59644651850964	1.745377743464643	0.6987566928027886	1.06999166097541	0.6850616880098349	0.6913699302955367	0.3754208103533119	0.2639003131095826	0.2876436627070306	0.335784676652053	0.4077269709053816	0.5047047467940127	0.9352115862475494	0.2034777918860201	1.840772297278276	0.05358933065562744	0.0519270621441436	0.0005572591721008045	0.8079723951034417			1.26163072982934
4.644175995203141	6.82622971839133	5.71238198028745	1.69756612215857	0.7201785444616503	1.046074344279543	0.6836371759577121	0.6868727588505252	0.3740253670198055	0.2615287642269452	0.2850673581909652	0.3339798239513153	0.4063901082786778	0.5031765660736488	0.9337377567916747	0.2028959869075956	1.843741415504699	0.05358901577423585	0.05192971043458135	0.0005572564702746271	0.8080919070769791			1.261630698797566
4.652365781250711	6.744181371629145	5.627787788261416	1.608712798536971	0.7242677640323689	1.012376655200084	0.6828328836086135	0.6800883521713874	0.374117876567156	0.2594785718252063	0.2839200590385867	0.3323842197002605	0.4054387035761514	0.5021166256176827	0.9327137214120406	0.2029513889977071	1.819519120911886	0.05359168747429519	0.05193553384810432	0.0005572540402421089	0.8081077607989482			1.261630707344015
4.660555567298282	6.820564396432221	5.621630971588623	1.691750320329772	0.7133197622536888	1.053970136513918	0.6818325434384206	0.6825470133624912	0.3775543916501368	0.2630462066729679	0.2868572010310803	0.3344422299610066	0.4069545066019006	0.5040085799259734	0.9342055152820389	0.2034993779859846	1.815374194218853	0.05359337475284812	0.05194192956233068	0.0005572562992824089	0.807933560379802			1.261630695914178
4.668745353345852	6.871051419205318	5.574199563396557	1.840361654402032	0.7076375614044126	1.117011448618366	0.6885035492003019	0.692685544076597	0.3788664585450576	0.2688515612059946	0.2884826202359437	0.3359703668090451	0.4080080800645834	0.5058212024545186	0.9350228691863384	0.2036492204688317	1.837214790466644	0.05359365611980137	0.05194666249303662	0.0005572598590991205	0.8078623286755424			1.261630657252327
4.676935139393422	6.761901147297826	5.46073113917839	1.737274054769781	0.6977109722588882	1.071723274114658	0.6915439247579174	0.6890973249117126	0.3754368068019522	0.2630320766789911	0.2891042967820702	0.3354680801734833	0.4074810271850492	0.5046978453435209	0.9345479749670146	0.2033391494198711	1.849425525475506	0.05359702964985428	0.05194599721565975	0.0005572593118751817	0.8079903004863722			1.261630617924663
4.685124925440992	6.602789784458139	5.312571445655256	1.641247274638392	0.6774143018760246	1.023857057364023	0.6818926996789425	0.6827022297578513	0.3740678739278468	0.2620680444484224	0.2856952249498634	0.3338079131936623	0.4070862552563385	0.5035151646140051	0.9336382995603164	0.2034369648039614	1.834571188692957	0.05359480027008973	0.0519394109786759	0.0005572565776179459	0.8080432347325793			1.261630584740813
4.693314711488562	6.623789786587405	5.241943168754738	1.583007123960746	0.6747611274713564	1.002423744940027	0.6751382334290491	0.6753025506171689	0.3717739999733624	0.2633613069985888	0.2843425306081476	0.3327567504980875	0.4066438504195201	0.5027335035520517	0.9330809218504641	0.2032645714175269	1.823051408843244	0.0535859991184601	0.05193006282482079	0.0005572573214383126	0.8079739624102212			1.26163055350256
4.701504497536133	6.714316517762247	5.340271573361372	1.621259646680947	0.6799444576413289	1.017377062885965	0.6802593038639466	0.6775322029991183	0.3742433332172926	0.2635007463464905	0.286026859231255	0.3331272378163354	0.4066280084905913	0.5028652305777537	0.9333863260188302	0.2032469241226821	1.826736361002391	0.05357992434408736	0.05192298118345755	0.0005572613849317478	0.8079622487120731			1.261630508621428
4.709694283583703	6.803719810242191	5.629849197121334	1.813637155330571	0.7298773648038936	1.077644245652196	0.701452707635432	0.6886648578877278	0.3815758829650169	0.2667594899668408	0.2898223613380739	0.3355395254267186	0.4076518726229106	0.5046612577396344	0.9353685085907357	0.2036288317034758	1.831824753858789	0.05357743878543061	0.05192451499262588	0.000557263656565866	0.8078945540427407			1.261630427935797
4.717884069631274	6.712501683935207	5.637548154927869	1.815365165695162	0.7328700494635167	1.11032992090117	0.6993208348168205	0.6834016625900045	0.378064673702982	0.2647994569050193	0.2884471282949188	0.3363713159559071	0.4080007860643416	0.5045228569199003	0.93491324064384	0.2033314489639751	1.839945623221296	0.05357617314871795	0.05192712957009028	0.0005572615817038046	0.8078725061371413			1.261630354299345
4.726073855678844	6.369524836827052	5.169333582834021	1.600867823880955	0.6575459870874147	1.041330419553026	0.6720913297319585	0.6790211054610115	0.3698881857873879	0.259415457667945	0.2821135418665005	0.3336177653417323	0.4068146017493053	0.5024897540250896	0.93182666647548	0.2025804090824775	1.830908194922384	0.0535813347646624	0.05193119877569374	0.0005572590847208722	0.8079296256099895			1.261630302253158
4.734263641726414	6.641745299893508	5.319439201035985	1.667090544662738	0.6768705454804904	1.048099162437633	0.6882829990029458	0.6833945682895575	0.3754556742628391	0.261514290224	0.2869241727288696	0.3348747968242334	0.4073779311921031	0.5043057740244288	0.9327595044365663	0.2032057342678716	1.823798651117536	0.05359011810451982	0.05193228974679803	0.0005572618673918522	0.8078619399374225			1.261630267010341
4.742453427773984	6.741960603192181	5.233728281239189	1.66199469340396	0.659713462139994	1.010199587671107	0.6725943248326944	0.6696591473593199	0.3755709172607332	0.2572142992706272	0.2858184899895396	0.3326929783458631	0.4054462293829743	0.5020153422963614	0.9315225532389715	0.2028008526282106	1.826599665129756	0.05359696949001064	0.05193066835021026	0.0005572666351743179	0.8079724094780951			1.261630166394611
4.750643213821554	6.474970558323503	4.997069034786629	1.567911983683694	0.6167006824685909	0.9812379511704316	0.6510242205779806	0.6665092875689629	0.364916978796666	0.2524570614185735	0.2793492522615633	0.3304154602441345	0.4040278660886714	0.500441217399254	0.9295363959479991	0.2018802419464778	1.831593670389003	0.05360238209443999	0.05192986005869345	0.0005572660190557323	0.808053473777532			1.261630057679893
4.758832999869124	6.852140501873466	5.384229470818234	1.74460028282446	0.6774057186409448	1.054704412288122	0.6871587640300975	0.6808158649949955	0.3746994307183735	0.2587531363689234	0.2844815786792288	0.3336034182548944	0.4059924421781637	0.5031114771928848	0.9327106813518437	0.2030507492734025	1.833563334395784	0.05359911869393733	0.0519236053180454	0.0005572628809247091	0.8079652770085637			1.261630002977157
4.767022785916695	7.012412532966262	5.76897783697751	1.773594064470911	0.7263949531135641	1.035668351332299	0.6968659929482272	0.6811836074540497	0.3812250123851397	0.263529028142458	0.2872692284874723	0.3338168810966667	0.4070908874857685	0.5029808250762485	0.9343771211066229	0.2035101818461464	1.823074588712909	0.05359547696432249	0.0519201500442216	0.0005572636784006632	0.8079161733852962			1.261629957121948
4.775212571964265	7.064506966371313	5.818557395842919	1.778491070505901	0.7487227447126785	1.063890857550865	0.6996642046382467	0.684739841334148	0.3785864331107939	0.2690207923371398	0.2867739353556323	0.3340936278113885	0.408136273697161	0.504118141770786	0.9352124440746968	0.2038659042040052	1.828365041473035	0.05359600109143691	0.05191877124841943	0.0005572674212230106	0.8079305831478035			1.261629893274129
4.783402358011836	6.80471006444911	5.563545574480844	1.691033956436955	0.7206507387958306	1.052889177964845	0.7075124651790554	0.688944070019907	0.3740653715650899	0.2633641641365342	0.2823008522943288	0.3322887730534507	0.4067563947105452	0.5032379286776817	0.9332373403264994	0.203094609573748	1.843684001814775	0.05359639622371653	0.05191635715237708	0.0005572689629835518	0.8079874532748321			1.261629805853936
4.791592144059406	6.67230376272575	5.407468483481962	1.675479343808276	0.6914392607098215	1.032456586827217	0.6956680209215276	0.6854455867971058	0.3719168975143372	0.2580259647021674	0.2813517257535545	0.3316131133642453	0.4061986058128456	0.5022450812133465	0.9331223006924395	0.2028107616804311	1.862316865336908	0.05359752677322766	0.05191554045447009	0.0005572673126162624	0.807895536651441			1.261629722210787
4.799781930106976	6.865121143575951	5.813084979721618	1.651498044695066	0.7532746586666781	1.019940348535669	0.7171052076759906	0.6790446636751332	0.3771534230272636	0.2583425182394353	0.2869063616878502	0.335318857500164	0.4072971496944894	0.5041126317293326	0.9367494682147476	0.2036483655304499	1.853507179095551	0.05359849563414822	0.05191620213901094	0.0005572662569155849	0.8078362788189573			1.261629665241513
4.807971716154547	6.668839257829412	5.797228759658842	1.586696119864343	0.7782407280995386	1.01571620760082	0.7170056504517758	0.6810521053134739	0.378959257515271	0.259342494550911	0.2874680564239399	0.3346266032451617	0.4072618061063139	0.5037767781457672	0.9361063132179455	0.203174544170976	1.842542073625075	0.05360123089267815	0.05191517908214059	0.0005572689695642892	0.8079002778586296			1.261629602898586
4.816161502202116	6.337247074331545	5.303176662256614	1.53744029870145	0.7010262034210928	0.9931531569878383	0.6763058720585911	0.6725803578549175	0.3721958748682873	0.2556091638376659	0.2828123475469901	0.3310939843326275	0.4054653567803225	0.5009959539178843	0.931435125027498	0.2021384488530767	1.844799348468983	0.05359954810308054	0.05191155499930643	0.0005572725267885899	0.8078940354339684			1.261629516759514
4.824351288249687	6.332328837557752	5.085981055328426	1.516592432808419	0.6419389842948668	0.9761485525224192	0.6643140793658312	0.6655943865451506	0.3647197621397238	0.250984969660251	0.2776077828168893	0.3290067805761112	0.4039161317491901	0.4995612722936241	0.9295071245590661	0.2017187924053346	1.855013119385127	0.05359480584335499	0.05191009041250282	0.0005572719159816181	0.8079493594577521			1.261629433471861
4.832541074297257	6.768134602074871	5.48186127231996	1.698088906469603	0.704364411297399	1.037232091612301	0.6920229633803472	0.6718052359854442	0.3737289821416431	0.2557865688989318	0.2832912078080789	0.332189306130993	0.4057636276466441	0.5015616142661238	0.9324278126858566	0.2027029585382525	1.848611392342492	0.05358895478615377	0.05191434197861722	0.0005572695077418162	0.8079404998175146			1.261629351265166
4.840730860344827	6.907273332170861	5.648005981955705	1.762758911590355	0.72520683030552	1.060079098950706	0.6890294099529354	0.6750662443416824	0.375671845562545	0.2590504650454698	0.2860328620701417	0.3339567305284029	0.4067586059527545	0.5032053355879023	0.934305600037032	0.2036222984045731	1.821890587192006	0.05358709317706439	0.05192383902415356	0.0005572714303926639	0.8078641081588163			1.261629277779133
4.848920646392398	6.60217540638772	5.281265661620838	1.623994173784983	0.6614467763512404	1.007914442158812	0.6717173610091589	0.671375606827558	0.3696810295728428	0.2568457756239276	0.2803156714478204	0.3314933295861667	0.4058378416427799	0.5023654238367748	0.9326089601012231	0.2030773189954196	1.824242932303655	0.05359146236790526	0.05193491175407812	0.0005572772205375819	0.8078789389409923			1.261629146283215
4.857110432439968	6.764625201974106	5.551254727134163	1.660025437394002	0.6999904971161421	1.036837914775706	0.6883881181984116	0.6806130643378757	0.3789641776768449	0.2646665475079161	0.2837765611583196	0.3335409740150628	0.4065379731630001	0.5033784196560551	0.9345770259366125	0.2031482146401522	1.8455072960515	0.05359887071312663	0.05194364850500246	0.0005572791120803714	0.8078882106582901			1.261629034358658
4.865300218487539	6.611685829549392	5.536845244637004	1.645893847272419	0.6988448113878263	1.032237746195353	0.690911460636101	0.6830716578502629	0.3756464315722842	0.2638131519983232	0.2822108790361043	0.3328014239090338	0.4058500764695366	0.5023029961432092	0.9327597627684286	0.2026272517988067	1.850886350415811	0.0536046007033603	0.05194199568014662	0.0005572748746606311	0.8079746042307379			1.261628936793151
4.873490004535109	6.397705630785063	5.167170327608733	1.6094796265566	0.6407584859019471	1.023045734925978	0.6776040768106515	0.6838796196478658	0.369940408321559	0.2620401734761085	0.2812634791651367	0.332176420851816	0.4056314168046139	0.5017972314647837	0.9307467666843194	0.2024792099570647	1.831681729258835	0.05360489258951501	0.0519371296939653	0.0005572742179411771	0.808074764550562			1.261628851278725
4.881679790582679	6.682291247090973	5.526170625926737	1.688717629627493	0.6933602859271593	1.063264356674988	0.695257840341442	0.6913836589481328	0.3808739281636889	0.2664593206050316	0.2895127354549229	0.3345837654163956	0.4071572077168482	0.5037396891854479	0.9340647707495003	0.203207335346137	1.825442337060883	0.05360074370342969	0.05193499395224353	0.000557278827501325	0.8080240761762184			1.261628755885819
4.889869576630249	6.949767772764469	5.937353155534572	1.764676250549206	0.7520150581097819	1.028863116966772	0.6930009671905105	0.6798527847949682	0.3836089645441913	0.2622639995337877	0.2922268573993567	0.334701886261237	0.4068941842873816	0.503070481360552	0.9355268278337389	0.2030597793844098	1.835102996805055	0.05359360242221917	0.05193016012676118	0.0005572816832504327	0.8080158253003968			1.261628634725386
4.898059362677819	6.948177227291226	5.945868199962588	1.804728230274271	0.7572066323264597	1.032579056482327	0.6981796062138199	0.677871967162553	0.3844302640902362	0.2598985740744332	0.290634749467808	0.3342164217745239	0.4064336090481267	0.5025968177397229	0.9343891242797031	0.2030038836461123	1.844717647659924	0.05358921443803975	0.05192220480849609	0.0005572791993700351	0.8080717118532098			1.261628543217715
4.90624914872539	6.557611474264698	5.520864318852094	1.673770766887607	0.720311184612577	1.029851682435757	0.6977199673571709	0.6790035505060362	0.3797879683586164	0.2597697651335228	0.2878248862850044	0.3329249962040779	0.4058671737453886	0.5015249594401628	0.9323367982221286	0.202550125223941	1.837101415770237	0.05358772800528035	0.05191601316852782	0.0005572762846228665	0.8080634589460187			1.261628490121333
4.91443893477296	6.297135430499961	5.253703268725352	1.58859657544409	0.6678676995783212	0.9824649244116292	0.6703257285770015	0.6701374140243578	0.3693578964398646	0.2542121187325905	0.2820733653741246	0.3295195954971953	0.4034428485112892	0.4986795194443907	0.9284394820966585	0.2015454576164167	1.82746873544236	0.05358961161319065	0.05192028285555335	0.0005572772131192124	0.8080836544737282			1.261628474112568
4.92262872082053	6.417746124718381	5.446357540687526	1.622599530292674	0.6918034495851484	0.976182384915129	0.6688216736965136	0.6681378506590874	0.3673273292587763	0.2521663993801674	0.2807229607490851	0.3292589460835303	0.4033403387576248	0.4984183928852468	0.9281882732610196	0.201454827946026	1.834567036046861	0.05359225078262216	0.05192339283739713	0.0005572805375195023	0.8081537508842418			1.261628433062109
4.930818506868101	6.862281922708887	5.786783728018693	1.764568921430866	0.76887381696822	1.056414596201488	0.7066154939576039	0.680034335725252	0.3765600635868138	0.2612662772229458	0.2866909335311304	0.3341032843110407	0.4064113297337444	0.5027280949115922	0.9330253683164607	0.2029646615765071	1.842531506114673	0.05359428919334205	0.05191845714056386	0.0005572816362301129	0.8081198487020075			1.261628362022876
4.939008292915671	6.842722779722241	5.639660908173942	1.717865741062916	0.7344100837540816	1.105070624194813	0.7065047054206511	0.6857322116383767	0.3737981278277783	0.263233397676098	0.285260483551981	0.3346832467187678	0.406948045491462	0.5038319090619109	0.9336936997956057	0.2034162034268066	1.844617383304224	0.05359537774373977	0.05191940689394622	0.000557279211881326	0.808177832391284			1.261628322603253
4.947198078963241	6.47128801514715	5.145303328324826	1.563436386141603	0.6650274872915715	1.019776172835406	0.6837927974262135	0.6787279886426574	0.369175167721386	0.2594323899771088	0.2816264588658298	0.3322447996847084	0.4057832609712672	0.5022291960662526	0.9310824164324946	0.2027191020348985	1.82628757662147	0.05359034966640706	0.0519185429315653	0.0005572772887970006	0.8082875009120318			1.26162833294507
4.955387865010811	6.445067217161761	5.225034073327363	1.574731956386079	0.6841331041643854	1.014119806188647	0.6878930395631813	0.6800290594893853	0.3731363352283444	0.2585095079787726	0.2828801018542281	0.3321418759582457	0.4058871537469486	0.5021354898926292	0.9327572616354251	0.2028946053552934	1.824179454890019	0.05358294463352391	0.05191327753481424	0.0005572790190302954	0.8081068786242567			1.261628358157069
4.963577651058381	6.690501267963143	5.646569855807191	1.680079034410545	0.7313388677350247	1.042282596492556	0.6927011071613552	0.6801824906525186	0.3781138092509473	0.2600758139546616	0.2869413170130643	0.3335464784100054	0.4060484912000812	0.5031772198733655	0.9343912503727031	0.2032039212504473	1.827000568309776	0.05357909796958352	0.05191201391771994	0.0005572811370849475	0.8080759291886724			1.261628338560706
4.971767437105952	6.993349757878214	5.822695673063234	1.798328819739659	0.7449099101438119	1.040032995670875	0.6937646036046171	0.6768766730851753	0.3743654232056012	0.2619931904869237	0.2861534877407737	0.3331670103510214	0.4063486582513204	0.503491161554573	0.9340844703625054	0.2033696107412497	1.828981279125611	0.05357944617670842	0.051910442314455	0.0005572791183752786	0.8080952054319591			1.261628321338637
4.979957223153522	7.242340293080086	5.969877335243859	1.854470406950833	0.762900560687602	1.067306527067358	0.6975479954103585	0.6840300536081101	0.3800355003779529	0.2667479486033672	0.2870596764405317	0.3340656737075623	0.4079841922314491	0.5042157223378869	0.9358083752079751	0.2041835475111309	1.841680346792379	0.0535862401954267	0.05191007841327662	0.0005572749337274381	0.8080698016348641			1.261628355022224
4.988147009201092	7.115063471184777	5.934368070838258	1.841948954603619	0.7772686848068374	1.070388869437223	0.7184032089121511	0.684709213022754	0.380709035318243	0.2622444140490528	0.2852721202728468	0.3343084568803045	0.4073313767015477	0.5048324844756521	0.9358310613162154	0.2041710635555779	1.833170404450049	0.05359386229288168	0.05191454294832655	0.0005572752352129604	0.8080786045248095			1.261628404376669
4.996336795248663	6.900653400498776	5.764102096525596	1.798938573062074	0.7356973325533056	1.054578194657535	0.7013228421092768	0.6768031999269366	0.3727410677153288	0.2572273804982505	0.2821408004402186	0.3318408586813849	0.405709399040125	0.5023119338481353	0.9340421010869108	0.2033118278420601	1.827960857533054	0.05359693484490045	0.05191744379821446	0.0005572789419784342	0.8080473848634198			1.261628430110587
5.004526581296233	6.621728575786348	5.552292587839148	1.710274433400514	0.7031024192410035	1.048098853373723	0.6882714209860326	0.6788718837574717	0.3699181136788266	0.2593339848293132	0.2833533367595903	0.3318038940350257	0.4057304420390679	0.5017250894865639	0.9325773682190671	0.2028757897656435	1.836025393721381	0.05359325089911141	0.05191952999075702	0.0005572787690960327	0.8080956201999498			1.26162845114674
5.012716367343804	6.50424825436729	5.450563148361705	1.635202051609122	0.7246090981827548	1.037144716763075	0.704757629086828	0.6833685045453708	0.3707379629089589	0.2592679434156956	0.2825167258686498	0.3313362618697914	0.4059926715817103	0.5019323397021999	0.932093945114296	0.202783649007476	1.845553683228521	0.05358603169067504	0.05192006090452776	0.0005572742949202994	0.8081487947414847			1.261628515348729
5.020906153391373	6.85795414193498	5.688614235186344	1.754924242180403	0.7656599647948942	1.066259102393146	0.7205855125586169	0.6903141941484847	0.3757357162020565	0.2625481118122933	0.2850643016154941	0.3332979139357256	0.4071034847481835	0.503611611101711	0.934718143049729	0.203763800326084	1.835453898017003	0.05357999757744954	0.05191255683071688	0.0005572724233410372	0.8080765063261944			1.261628588707383
5.029095939438943	6.980957932076841	5.750856683960522	1.738786041079183	0.7446299625399767	1.038327819826514	0.6959110631327964	0.6841846122436037	0.3754662506981776	0.263846860271627	0.2871747801856347	0.3342118194142687	0.4061290827196024	0.5030958188221185	0.9337646203973444	0.2031964354170736	1.833392893428828	0.05357833936476458	0.05190339871133202	0.0005572758676615373	0.8080274549886498			1.261628618401677
5.037285725486514	6.685713371860073	5.483999584515582	1.605612371230199	0.6936236402555842	1.021152522458626	0.6788580178539062	0.6774205180306099	0.3699026746386542	0.2592771337764867	0.2845704333567919	0.3326294947595687	0.4049671123230698	0.5012399492430775	0.9313560739441856	0.2023721260596267	1.836803208929454	0.05358445744640002	0.05190795214193216	0.0005572780962094972	0.8080877869021583			1.261628637056513
5.045475511534084	6.765723725904518	5.680341342766306	1.690029645131015	0.7424921967145804	1.052469508325611	0.6940313013768356	0.6837993648386771	0.3771835454003999	0.2625454791416478	0.288007817875726	0.3340735426470363	0.405924164475146	0.5019318618551376	0.9329348850783564	0.2029216890345157	1.851376352614555	0.05359334854956636	0.0519184053066794	0.0005572744889352046	0.8080806252660291			1.261628688568324
5.053665297581655	6.433432754614223	5.369891695710674	1.612250336196328	0.7068163981908052	1.006003419930706	0.6738657780106013	0.6771122732036409	0.3686959424414494	0.2582128862292734	0.2814629513764604	0.3306538521278359	0.4043927501630815	0.4993235419536665	0.9301405227190574	0.2022169309281468	1.836909858119571	0.0535962343850874	0.05192198392145764	0.0005572695267360393	0.8081156205690061			1.261628776198159
5.061855083629225	6.299698661567872	5.12776214557616	1.533759989788478	0.6517849009293686	0.9868449955869525	0.6565726682413656	0.6740987975605564	0.3618151533015341	0.2543475915028354	0.2761084597894792	0.3281920452756384	0.4039192740230937	0.4984726224073823	0.9286868558417491	0.2016201809692517	1.820746153952609	0.05359504070145812	0.05191900209412244	0.0005572694879237197	0.8080756126437512			1.261628865077164
5.070044869676795	6.478241004544874	5.318071495930043	1.594984441533089	0.6594962294515549	1.018180358052815	0.6704521771264833	0.6756848641292479	0.3679441518927486	0.2535812150940042	0.2794995044131098	0.3300127424175886	0.4048574949329679	0.500528288319245	0.9295498061901251	0.2021729907227236	1.835973732761503	0.05359025656781625	0.0519093597497409	0.000557272838881788	0.8080790519707165			1.261628924418333
5.078234655724366	6.538784357344023	5.261688542074292	1.620523594136141	0.653543978132955	1.014639225608795	0.6792477839333244	0.6775582879994809	0.3729960455250841	0.2578319013147469	0.2825124445508589	0.3312956604619597	0.4053385398961413	0.5009643469893913	0.9295996518586241	0.2023332589619595	1.845202091399125	0.05357969880861111	0.05190206611601665	0.0005572729259262762	0.8080981107350357			1.261628968888396
5.086424441771936	7.065596770615485	5.667019252609561	1.75193018408075	0.7265066912352531	1.039465403464754	0.6933989476641993	0.6829766840012589	0.3839397096821554	0.26570968980191	0.2894352991572917	0.3334659562983086	0.4069864724436189	0.5022930347983464	0.9331216932594711	0.2032397659368595	1.840502732893781	0.05357093158218046	0.05189415422524584	0.0005572685075210168	0.8080078574096815			1.261629029100772
5.094614227819506	7.09714217343212	5.903412349277476	1.792958131025927	0.7391159135964261	1.040509904381657	0.6893401654597981	0.6798156573430841	0.3805050327068709	0.2606654101838518	0.2884882175514136	0.3334152776982752	0.4071134838788737	0.5018974686489814	0.9338491409374706	0.203546542479194	1.827275234794005	0.05356773993669046	0.0518926773950724	0.0005572655569872694	0.8079829911335413			1.261629147640096
5.102804013867076	6.533076875895892	5.471803868106487	1.660790257976693	0.677578573149766	1.012560718647981	0.6822617812218857	0.6746427976494302	0.3722314722714152	0.2575726333105794	0.2842767858193508	0.331183850111067	0.4049201301581586	0.4998654733957861	0.9298897347377588	0.2022443761257394	1.827818224439165	0.05356854906472885	0.05190123872701422	0.000557267498843952	0.8080284412830359			1.261629284214109
5.110993799914646	6.560130343989277	5.637072192204073	1.630998581415473	0.7387265604193007	1.01362853911728	0.6920351638231789	0.6714403653093753	0.3698111710646239	0.2565603672625906	0.2843250270626207	0.3305722736421526	0.4045037824873822	0.4996552948905099	0.9308127628941307	0.2019177991836352	1.840344974381607	0.05357380253352343	0.05190932734489831	0.000557268434292057	0.8080752242720425			1.261629378796499
5.119183585962217	6.747467130504262	5.715156114865884	1.680949044158731	0.7374919489714307	1.031657703943114	0.6892514196717229	0.6742292787899703	0.3677756200449897	0.2595949275073355	0.285393457843562	0.3320263266115655	0.4056287787510615	0.5013206702418896	0.9334780006316119	0.2026724885327267	1.840170834199559	0.0535794770208988	0.05191428271491709	0.0005572636036705388	0.8080537842189947			1.26162946997048
5.127373372009787	6.61579793279597	5.23068184683506	1.695624971533594	0.653718397038052	1.012229746214104	0.6614548303815984	0.6751993092755733	0.366915334016817	0.2567767481093489	0.2797382178695113	0.3297160325005536	0.4039536371119469	0.5001408388335782	0.9297400833041278	0.2027816426640922	1.817595856274635	0.05358009668531844	0.05191462694290997	0.0005572590879411702	0.8080803409595536			1.261629604156958
5.135563158057358	6.626269836528163	5.25199232696194	1.689768650529832	0.6778943616072617	1.023774590869749	0.6742652864590944	0.6774366080929896	0.3727946644219842	0.2584772492250597	0.2815971807787683	0.3304715723022077	0.4040152937562954	0.5005991485456702	0.9292219106417253	0.2029018557860128	1.814643811149379	0.05357532213671391	0.05190588300631358	0.0005572592270509835	0.8080590080968562			1.261629767692126
5.143752944104928	6.617564066640273	5.360904875571859	1.652590004555208	0.6858068563072204	1.051968513832544	0.677023397381407	0.6789613532417395	0.3745151238025384	0.2602318247333327	0.2865337524478567	0.3323519182636343	0.4049123918293097	0.501921004882586	0.9300208144861454	0.2027489403755269	1.841760544516253	0.05356909825843597	0.0518951954030273	0.000557260768073744	0.8080143888134178			1.261629913352093
5.151942730152498	6.657873219004848	5.225951871477572	1.647515044196266	0.6488816909710153	1.022771198289198	0.6617963789673043	0.6782248897912357	0.369783247846566	0.2561632446046894	0.2832220918151231	0.3307455393367317	0.4044731479955964	0.5008730043995182	0.9296671661622143	0.2024054595595867	1.860818203911935	0.05356732698378371	0.05189077249905365	0.0005572582786285171	0.8080988849408512			1.261630069826601
5.160132516200068	6.428161558015965	5.172527350269442	1.578012294111851	0.6499307632679271	0.9995984663822237	0.6713782376391885	0.6812001007660774	0.3720466923982147	0.2591839298897915	0.2813135331783413	0.3306954259329709	0.4039178790672909	0.5002510572644571	0.9289824335957128	0.2022027525370297	1.849767019546281	0.05356917314237431	0.05189069462615514	0.0005572526748208993	0.8081783939045573			1.261630262678966
5.168322302247638	6.257099790283421	5.06493989806251	1.547233572024893	0.6420751033833597	0.9963154840677131	0.6603230540597668	0.6779375893707377	0.3662249544946115	0.2609821737350048	0.2794871510469825	0.3306230462595412	0.4032962758245509	0.4994699314099959	0.9275266610164	0.2020023191476798	1.825439529744278	0.05357211437636582	0.05189733857456474	0.0005572495282622944	0.8081658370186274			1.261630481287547
5.176512088295209	6.546869319794925	5.35699562949706	1.666490553064981	0.6970956728987971	1.024679924116384	0.6826048228278701	0.674025029621547	0.3712855514657439	0.2648381672320956	0.2848196779197714	0.332756549702214	0.4050710705055595	0.501406844538439	0.9305000398696535	0.2026963443833478	1.823748947423772	0.05357250427900603	0.05190353405151266	0.0005572502074080421	0.8080772495263514			1.261630688491206
5.184701874342779	6.72330683051287	5.742630698078208	1.736873723414791	0.7455702451394087	1.034599732657787	0.7044286778963826	0.6728079610938299	0.3765660926600626	0.2643820096931089	0.2862039565729553	0.3326799381318778	0.4049522042091943	0.5012913520059535	0.9323087798912478	0.2028575672704883	1.831854963733859	0.05357222631491886	0.05190019060770434	0.0005572502402441807	0.8080950181804369			1.261630867689512
5.192891660390349	6.78126620944057	5.585184757010043	1.798200023226949	0.6950883825074027	1.064076044574131	0.6891150690050588	0.6800667894345176	0.3738069658555991	0.2633993408006816	0.2837039784661867	0.3319066720474205	0.4045031107984082	0.500861502992231	0.9311092242710359	0.2024966361752392	1.832521268854574	0.05357156245812134	0.0518895451237816	0.0005572465730204588	0.8080797455870172			1.261631049700083
5.20108144643792	6.829256522390441	5.619830594374517	1.720292468207218	0.6958239723345967	1.036987994075218	0.6759493141245617	0.6818667099250221	0.3733333369157466	0.2601764673892163	0.2849828678466524	0.3319262965880797	0.4047232065409045	0.5017583207996091	0.9314264821662497	0.2027031205007885	1.820390998913224	0.05357290628645526	0.05187885164295403	0.0005572423637880818	0.8080449177663849			1.261631261221544
5.20927123248549	6.53076074823175	5.471776927736132	1.641594155225113	0.6968581443547637	1.004246391585928	0.6776508591727506	0.6742028964799401	0.3714913440615543	0.2554540041504256	0.2846815316370333	0.3313471780275813	0.4048990451132427	0.5008133615538684	0.9299363438984869	0.2022781818084878	1.817022982870522	0.0535737280715368	0.05187400328939658	0.0005572424248630333	0.8081058112872954			1.261631467731447
5.21746101853306	6.515039936224675	5.417128837025388	1.663842311356225	0.7094456778825593	1.033809756776607	0.7062252837413431	0.6827532017004496	0.3804158303616876	0.2585172607312524	0.2863784145411543	0.3324563718103309	0.4058966823543007	0.5015322782096533	0.930516878899571	0.2024963167092148	1.820689394420271	0.05357199426126471	0.0518768443872971	0.0005572451899964273	0.8081011516904996			1.261631633598914
5.22565080458063	6.796875139990115	5.662182017262526	1.653883279886866	0.744568975614791	1.023204577197895	0.7056872626861128	0.689032530486406	0.3819777213241531	0.259720270446989	0.2836693103661298	0.3319848418209633	0.4053855727352954	0.5015692791450174	0.9319160343918707	0.2027246904170706	1.831241292425758	0.05357520033448011	0.0518820477473555	0.0005572435150646522	0.8081251405997499			1.26163177252019
5.2338405906282	6.674192628245538	5.452373515791678	1.663677909659168	0.6832574033880279	1.023779808199121	0.681473271008934	0.6742918774460602	0.3680979813056176	0.2551855120415445	0.279685270766932	0.3302188383130132	0.4043071054829845	0.4997571736070499	0.9301738750261033	0.2022483053675971	1.840400563217307	0.05358043881483781	0.05189093086111218	0.0005572374750861215	0.8081571558851466			1.261631934006565
5.242030376675771	6.75219812441219	5.524215988250273	1.805672317880228	0.6856926189368535	1.088041779820426	0.6806384726731556	0.6791701885765843	0.3724653001843963	0.2636179226373456	0.2826272737509792	0.3311869418727941	0.4057660098564416	0.5008876271854047	0.9314520065202669	0.2026433213820203	1.830009883354403	0.05358130216391743	0.05189993168242564	0.0005572355230733383	0.8081024789478684			1.261632108904267
5.250220162723341	6.805350607075799	5.625880499466088	1.776967403941002	0.7389082858610518	1.071379414797069	0.6944879258041208	0.6837305519736298	0.3804677944566585	0.2630056608192118	0.2851522454606115	0.3319854132648906	0.405875818987077	0.5013546280575403	0.9328786655476229	0.2024619087172995	1.834766444005069	0.05357928153274107	0.05190066332176207	0.0005572380005351807	0.8080624716808973			1.26163224654402
5.258409948770911	6.669591672194372	5.524233938067561	1.644260583988194	0.7577999896209981	1.022213425836173	0.7027341521653689	0.6801479743183336	0.3781500385312009	0.2577753974619117	0.2853639794617632	0.3328429721496435	0.4054970147742402	0.501557318685526	0.9327015471297709	0.2022184076276549	1.851273488710404	0.05357680920791701	0.05189283926255434	0.0005572376771607079	0.8080955073404882			1.2616323760424
5.266599734818482	6.692399978892796	5.443494044034819	1.644708690074886	0.7182574658819282	1.024519356387007	0.692696690564364	0.6764678899773492	0.3721521271006963	0.257262515848622	0.2864773204523022	0.3339811602418045	0.4051269609160787	0.5021829584213234	0.9314006091104907	0.2026127451218505	1.844118989413151	0.05357291268522936	0.05188383844124089	0.000557233209751894	0.8081727788335745			1.261632511954096
5.274789520866052	6.699468609881024	5.399392582146859	1.667722499537374	0.6877968649951428	1.016726112909216	0.6769377390073188	0.6713469657035841	0.3677434616157153	0.2590326210580514	0.2830021250300824	0.3312925965014661	0.4042478384167414	0.5007077939379802	0.9296863423983418	0.2025582823135535	1.821245913027217	0.05356951303708282	0.05188264200594966	0.0005572297135683519	0.8081426581673425			1.261632676711818
5.282979306913623	6.822179821934706	5.555449129152903	1.750462034856746	0.7134056732862075	1.025426136061657	0.6746512682243935	0.6778452224785466	0.3745282501513772	0.2608662841649496	0.2830853112503696	0.3307571567859167	0.4047095579624788	0.5009922514516241	0.9306292443365994	0.2025749395316641	1.814844575552373	0.05357127177349685	0.05188686418435762	0.0005572297271116189	0.8080371143444435			1.261632856008355
5.291169092961193	6.77582766196057	5.584142475888385	1.723913568666375	0.7077457753119177	1.02354844021375	0.6881858579543841	0.675954817246265	0.3736458337185192	0.2586620884256181	0.2835342922760743	0.3313264692642241	0.4050186382593678	0.5018204360905636	0.9309078097141618	0.2023074266408047	1.826227080793667	0.05357449941056249	0.05188860280021491	0.0005572305669012613	0.8079860821124034			1.261633011380186
5.299358879008762	6.835774079239517	5.582893485024313	1.770809853807459	0.6917166097756149	1.037468329317428	0.6948030639280907	0.6733449412468071	0.3701924081598862	0.2604459582532639	0.2815121525660658	0.3311506641298348	0.4050497040039552	0.5013662782438087	0.9308504116893022	0.2021859451848185	1.835803971603332	0.05357840669893563	0.05188921648785094	0.0005572285963148471	0.8080448487431546			1.261633147476187
5.307548665056333	6.841991089929825	5.889557974822676	1.78182911957145	0.747424732922539	1.055297533587743	0.70343180091193	0.6826894698780427	0.3733667032133777	0.2619407108594308	0.2800612360337975	0.3306577194575608	0.4055103602622737	0.5011007241478517	0.9324665405494436	0.2026550183445951	1.834753638247935	0.05357928172924119	0.05189255478654885	0.000557223988811498	0.8080547075575671			1.261633316059423
5.315738451103903	6.681616583257952	5.705191301054255	1.705279593502324	0.7638782566084787	1.053030770974132	0.7236342436291768	0.6867347702411013	0.3768909421839248	0.2606626663323444	0.2825038024788446	0.3313573502356625	0.4058178387557581	0.5018864547599472	0.9328220597194214	0.2028961574254989	1.819210335330095	0.05357659516622641	0.05188860712548181	0.000557221055903505	0.8080249060970278			1.261633520510274
5.323928237151474	6.332384440503478	5.108270094695147	1.573846293388756	0.6511317343892803	0.9938315544446966	0.6717598454667599	0.6722792403063333	0.3667194638663195	0.255430502847306	0.2793494869127309	0.3294052742354892	0.4036463602643126	0.4992903309496517	0.9286946688633082	0.2017376734972003	1.817929857426913	0.05357584281679777	0.05188135308227219	0.0005572226457127684	0.8080582063032918			1.261633687898159
5.332118023199044	6.407508604971826	5.149865838793284	1.557691999783253	0.6495524081076194	0.9885722410608426	0.6679698864586594	0.6728145451573289	0.3682085702068184	0.2565319883475202	0.2794697077813353	0.3293204699637878	0.4034917646850614	0.4989876926077236	0.9279950440607658	0.2014917579549806	1.828119268078619	0.05357201412090937	0.05187569235607466	0.0005572242198701177	0.80809229968211			1.261633807844842
5.340307809246614	6.830492949134354	5.647163070182537	1.644242005319721	0.7382183318696403	1.030791501981318	0.7048423199250266	0.6801576027542534	0.3849839842753319	0.2639479665065386	0.2873156412524969	0.3332031582659554	0.405468945159925	0.5021277454324814	0.9315241203705287	0.202551569566553	1.838553452362342	0.05357019173822159	0.05187469256522585	0.0005572202999986398	0.8080222505677196			1.261633950828932
5.348497595294185	6.95731037871487	5.849733355234167	1.750459925547305	0.7529765889944678	1.064929930578885	0.7048230505366745	0.6792282676207263	0.3803633616861438	0.2619410326207427	0.2861877037627558	0.3335301353813862	0.4067568363871468	0.502786919098102	0.9343554497951598	0.2033392563666674	1.825254859735532	0.0535710970190708	0.05188032929297098	0.0005572156100188277	0.8079111393848933			1.26163412791623
5.356687381341755	6.602431099096144	5.345164408906793	1.656600886371913	0.6665154094036899	1.024947582083517	0.6705728773226513	0.6698412147050268	0.365084122487616	0.2544886825478537	0.2800689568553093	0.3308840138495118	0.404067736383321	0.4995411055093652	0.9288822859758441	0.2021349688038802	1.818575961339656	0.05357620247194655	0.0518857532959242	0.0005572161894628072	0.8080562514790394			1.261634293774234
5.364877167389325	6.31602666628826	5.009086511265849	1.49483264552189	0.6203729015675521	0.9478241884499694	0.6531724758492722	0.6621161516333892	0.3581717149245538	0.2477846565820508	0.2753858780166116	0.3278278454462931	0.4014300894467814	0.4968391244101081	0.9257559350204292	0.200869629402239	1.830823829456959	0.05358721898615445	0.0518923954479158	0.0005572182807470666	0.8081810054911039			1.261634421579739
5.373066953436895	6.425505840371599	5.19020922862828	1.57904804730701	0.663947080978792	0.9913843350251097	0.6811798055660943	0.6697640212001064	0.3678204557336632	0.2522960078422872	0.2781438101974958	0.3286140843877419	0.4023463047003897	0.4976010502516635	0.9273255086678402	0.201299472540694	1.848417961744278	0.05359363332276676	0.05189591251428863	0.0005572159162855971	0.8081878705840347			1.261634548040728
5.381256739484465	6.710929552711228	5.432754538793456	1.722560611959376	0.7041927903450323	1.049989258713803	0.6958870572044158	0.6787708332271121	0.3708863594654704	0.2586700379919341	0.2808028161067092	0.3300821938106011	0.4042701272065065	0.5000223428000474	0.9300679805364708	0.202280149902887	1.834195866423443	0.05359107171708848	0.05189413814489636	0.0005572118666044239	0.8082113615240373			1.261634661297145
5.389446525532036	6.799982390359936	5.531455108247354	1.733635344977906	0.712949712828003	1.05888867171138	0.6933650611753427	0.6780992771593398	0.371482939361689	0.2591017869451536	0.2825652905741733	0.331480182298298	0.4055314587629587	0.5014317636771393	0.9321170050508913	0.2028117897045212	1.810990417675849	0.05358556859428151	0.05189402296618848	0.0005572113540287835	0.8081488401756831			1.261634793080483
5.397636311579606	6.84627359393861	5.558366080828645	1.753575713202384	0.7211196375773089	1.084781401368991	0.6970813257196045	0.6839391903484739	0.3765705012737064	0.260414890324716	0.2861512639706237	0.333010294327319	0.4064307934371355	0.5029454974323331	0.9330082422418116	0.203261814192914	1.820322707940512	0.05358126964882462	0.05189155368756928	0.0005572140930886963	0.8081368837752849			1.261634896845699
5.405826097627176	6.724236604227611	5.467867431454683	1.644619426473272	0.7169106392301399	1.034850421601431	0.6956496524572952	0.6805975000894136	0.3734236116103142	0.2537486262393664	0.2823176004610731	0.3308605027403995	0.403941083762881	0.5010112328949017	0.9308510135193064	0.2022206346578711	1.846369800751608	0.05357924318331667	0.05188438470293022	0.000557214671892035	0.808252739632414			1.261634977226266
5.414015883674747	6.783665106386803	5.810336899091855	1.746785534136756	0.7655542856534048	1.071295439706063	0.7140186029380643	0.684519544336267	0.3777050636234603	0.2575668670263283	0.2834411026471231	0.3315393046560529	0.404687701376894	0.5016999974234896	0.9322739568101654	0.2025590181287231	1.842049619232399	0.0535780065815443	0.05188576121402713	0.0005572115474691189	0.8082599225166265			1.261635055133139
5.422205669722317	7.1592848388114	5.92429158277041	1.946825720354685	0.7412462126914087	1.146451896789258	0.712459332561483	0.7009067750285074	0.3813656951416434	0.2673032440582886	0.290652144272352	0.3349891522124144	0.4077817352535108	0.5047567120447294	0.9355798287299094	0.2041133165714553	1.808715421977807	0.05357822845652154	0.05189260613214606	0.0005572090546264322	0.8082187792487725			1.261635141733534
5.430395455769887	7.11148337029775	5.730538656219275	1.896512153818269	0.7286458420569857	1.133350621363038	0.7015354066386467	0.7044962345733223	0.3803765764035333	0.2668150118950019	0.2899102906670006	0.3350048692062866	0.4070582105780828	0.505164728048989	0.9341955711106791	0.2038637927757183	1.803106857161444	0.05358393764232912	0.05189635714877068	0.0005572101941210352	0.8083455274768695			1.261635220789706
5.438585241817457	6.7839223546203	5.451558274994509	1.708730934848238	0.7019295047785509	1.049022174827739	0.6846283145301417	0.6822408119414624	0.3758248424001716	0.2648099061709842	0.2866912769136016	0.3334153014867365	0.4061578595462563	0.5020481938357571	0.9315869337720114	0.2024963184515217	1.832564644633727	0.05358742967115065	0.05190244691738802	0.0005572121210974366	0.8084591221182006			1.261635268132283
5.446775027865027	6.623762667326648	5.300169811547052	1.602099496367487	0.6451557533719869	0.9915669773435249	0.6636097735197826	0.6726290438255962	0.3714438426003545	0.2630151000770307	0.2834599251432467	0.3313781317498292	0.4051862591495685	0.4998848294659475	0.9299872880656853	0.2020845686123031	1.845426057114824	0.05358204107285432	0.05190577729798301	0.0005572106204178807	0.808513367446845			1.261635307788547
5.454964813912598	6.827343786225268	5.439551079963203	1.681255516278691	0.677956242839325	1.011760675850911	0.6780966927545871	0.6768056883216558	0.3739639487256073	0.2638727124623315	0.2853988681110562	0.3318305003726098	0.4051692684254228	0.5005059629928448	0.9310191993753081	0.2028312904042719	1.819543210072647	0.05357746193515522	0.05190076086784608	0.0005572065202618411	0.8085076053553553			1.261635378389638
5.463154599960168	6.906160715509242	5.609716052184756	1.740403351931349	0.7106171512782518	1.038105659983	0.6901826607364714	0.6783504220688241	0.3767250099110874	0.2637317441316777	0.2879721491673102	0.3331651586576785	0.4056226385388516	0.5018662014201689	0.9319920421355045	0.2029882422607767	1.798388473412157	0.05357439449312753	0.05189042108538872	0.0005572062744381816	0.8084846640820639			1.261635445527327
5.471344386007739	6.76524064839114	5.509972524851277	1.750415693539746	0.6695960425498303	1.069076189271057	0.681666280084167	0.6812664056251281	0.3718085614107324	0.2626257115798285	0.2835194249714175	0.3320007269092461	0.4050638936321991	0.5016255715175429	0.930316597399109	0.2023834086842498	1.805945316381508	0.05356920026369798	0.05188566799321002	0.0005572108567845175	0.8085716795398626			1.261635486410405
5.479534172055309	6.805840791114568	5.397561641357306	1.865244415028097	0.6500764457519388	1.126200200023118	0.6761307687830964	0.6867505168231096	0.3680376550953192	0.2617091108305196	0.2809387094378085	0.3300896486810091	0.4040903138290319	0.5008045963961791	0.9285624597657447	0.2021417006033032	1.825342636074226	0.05357008662596492	0.0518902893380441	0.0005572127890629508	0.808653798885311			1.261635472251535
5.487723958102879	6.73633344825578	5.270916017119443	1.755287393128548	0.6384714560691274	1.046747607510315	0.6768900661255751	0.6772778640613	0.3705846693189629	0.2569154028102411	0.2818370153134924	0.3304220170262255	0.4038601106964398	0.5009651081550015	0.9287839253000209	0.2023596770249316	1.823997234626523	0.05357916284806362	0.05189603332639418	0.0005572101439079657	0.8086471241153018			1.261635467872449
5.49591374415045	6.693188535416465	5.277637359210862	1.699473479578064	0.6458951542996876	1.017150594524977	0.6779569905976208	0.6735916531470515	0.3711091538669659	0.2568065387733562	0.284690157088185	0.3308601959532529	0.4044603356101641	0.5006787145549862	0.9293617418553287	0.2024280732321166	1.809692052712326	0.05358926402441448	0.05189978303488804	0.0005572089417534494	0.8086903777769195			1.261635475659126
5.504103530198019	6.785453201311796	5.658134047233464	1.754746305893429	0.6998050404372286	1.037532899649769	0.6748956704356128	0.6784182554517992	0.37347880377467	0.2619778851846876	0.2837366188098458	0.3308678903835766	0.4054823186233258	0.5007488210353804	0.930508710187766	0.202521600178828	1.813761442924503	0.05359173394753408	0.05189356453606223	0.0005572113504562584	0.8086646141437597			1.261635472495555
5.51229331624559	6.823985969881192	5.746895873348809	1.762898210939892	0.7238604799708147	1.049629903309882	0.6762268651408153	0.676421344981598	0.3702265536825064	0.2595746414499003	0.2819008671971533	0.3318146757523533	0.405764305196654	0.5015140935032956	0.9325762571284558	0.2025921043159518	1.831464069505786	0.05358790463613945	0.05188257302772858	0.0005572138139265971	0.8086269185615943			1.261635427092074
5.52048310229316	6.740693879327561	5.433862845683258	1.74917349958764	0.6872671353871693	1.062839141787454	0.6795917321080792	0.6782455901600652	0.3695546743005494	0.2591901406936182	0.2804572457362402	0.3301734905512253	0.4049538066820359	0.5008412707375115	0.9311848325243293	0.2024965062428803	1.822356065452696	0.05358073105577302	0.05187646130122046	0.0005572129128823529	0.8088274636909896			1.261635360301107
5.52867288834073	6.888561787266082	5.513257492886711	1.780847015934564	0.6988060885638805	1.088047073164439	0.7028923840489451	0.6942163584100468	0.3758192009781946	0.2630323860397598	0.2842007395651529	0.331370041891541	0.4047495274639692	0.5014800885041749	0.9309002198274241	0.2028083688771006	1.80653910239883	0.05357537426464521	0.05187492700376489	0.0005572104514453696	0.8089098371975484			1.261635323842024
5.536862674388301	6.756621811295477	5.488666576368877	1.724327005189806	0.6901899268982152	1.073352057249224	0.6953015360532311	0.6857028213994228	0.3825112069364819	0.2628588012077703	0.288421337273403	0.3334674690560982	0.4046386947392284	0.5017074211529683	0.9310073204929693	0.2026543146009162	1.803690559516279	0.05357752680784205	0.05188249646296082	0.0005572107894856747	0.8088561810501472			1.261635306436082
5.545052460435871	6.544823285941482	5.493030348985948	1.70687407157608	0.6979018178775799	1.060110094758729	0.6828338254252386	0.6844326255693328	0.3811934826364023	0.2646075586221989	0.285830351037998	0.3317827890426102	0.4044906318942541	0.5013228340145032	0.9300834417521668	0.2023250622067113	1.812178196041963	0.05358325974793267	0.05189791626452216	0.0005572140195077932	0.8088457313651936			1.26163526603454
5.553242246483442	6.661164317745318	5.683002162049395	1.716670150686941	0.7283259699269905	1.05234604139867	0.6916065724655902	0.6838368925168907	0.3815696886119954	0.2612947616183972	0.286654081329182	0.3320628657845168	0.4050043626873095	0.5013813887229125	0.9309852217139205	0.2021488186495987	1.825909336980803	0.0535912663760762	0.05191396452593824	0.0005572154399450126	0.8088607056919302			1.261635213068468
5.561432032531012	6.54888466008017	5.459589318184942	1.597198266984368	0.7080458582799899	0.9885739442193099	0.6875058405942739	0.6740745308226145	0.3796142011913269	0.2549236582103759	0.2865950106163588	0.3314357126898778	0.4037485130422002	0.4999719368292375	0.9297611594776709	0.2017976990970442	1.837361722330493	0.05359659158517328	0.05191916094446823	0.0005572130420658228	0.8090501622099591			1.261635184706314
5.569621818578582	6.566652840607961	5.403822896720954	1.638973424883802	0.7182850551542685	1.003125162025996	0.6899745933930221	0.6762897853536044	0.3777629479175921	0.2562228493651796	0.2857539915861358	0.3307655260375803	0.4034724989739297	0.5000077792872678	0.9294003256211015	0.2020975719896698	1.826994221415647	0.05359591864742095	0.0519094853754006	0.0005572118094370817	0.8091659603507331			1.261635161156059
5.577811604626152	6.829054125541762	5.641229595432605	1.837380508879439	0.745062349025944	1.099225798252897	0.7015390720849132	0.6789171187095273	0.3745839345094588	0.2615830158004886	0.2852071530054275	0.3324088391751988	0.4050557811761009	0.5018938900231366	0.9311989706720589	0.2027827740955044	1.825781124721195	0.0535900855122253	0.05189368583645502	0.0005572160054231935	0.8090922625845688			1.261635096613993
5.586001390673722	6.648162399067066	5.650695681881979	1.750460862633652	0.7249969726067139	1.058149020412042	0.6865046253787389	0.6729934118558913	0.3674898810607868	0.2568321238226621	0.280081180882508	0.3298430803851291	0.4039953041513942	0.4997094057886213	0.9290513501698253	0.201612326714119	1.842094912068106	0.05357936317788067	0.05188041149113639	0.0005572204027689162	0.8090794260638093			1.261635010569689
5.594191176721293	6.31068440127792	5.230813071935225	1.587391459764611	0.6493338009955687	1.01163434187641	0.6622061827620377	0.6730371910164826	0.3665319150009473	0.25378636464842	0.278100334527781	0.3291480669803091	0.4034965232506897	0.4981619885137781	0.9271775286068574	0.2010399540103112	1.848796245872311	0.05357152537467114	0.05187203251970552	0.0005572187607328351	0.8090257823226832			1.261634932429752
5.602380962768863	6.489194918843294	5.358892428283956	1.637013686288504	0.6628003213599316	1.032166757929821	0.6620431961932175	0.6723222322185162	0.371183014826623	0.2565465058781204	0.283955033494915	0.3324582864078968	0.4041830105352335	0.4995822026824998	0.9290530732393912	0.2017586064192286	1.834241310402347	0.05356933611406658	0.05187176004292623	0.0005572159086219444	0.8090294767963181			1.261634852871488
5.610570748816433	6.804744617231927	5.769319086509314	1.717456469736955	0.7656947387829852	1.042815171644602	0.6957594890979888	0.6678390260019007	0.373558201683394	0.2556251184538768	0.2871779969373215	0.3324655357064156	0.4040033892574846	0.5000466159323366	0.9306261833116852	0.2022981246065575	1.821281949435003	0.05357084950161157	0.05187568419382811	0.0005572186815299811	0.8090730442572908			1.261634770347727
5.618760534864004	6.78039340241965	5.676790187218499	1.758986481600272	0.7776062630552516	1.069987761810594	0.6997373293953539	0.6740924075244611	0.371485480354903	0.2554953907340078	0.2857196997702764	0.33261089730198	0.4047741534682888	0.5005005625813269	0.9304655542818525	0.2022924944018736	1.82723733898546	0.05357724169677036	0.05187737505692421	0.0005572238433983039	0.8090348947938406			1.26163465338015
5.626950320911574	6.921132217685037	5.578674147288666	1.793324384323574	0.7054383923876802	1.098440208283121	0.6838854580963579	0.6870784389601376	0.3703630245053918	0.2620387216438243	0.2850619522112437	0.3330637636565172	0.4067857600187648	0.5023595076148154	0.9314285420049542	0.2027216280697034	1.844217559499475	0.05358355915913654	0.05187813404340544	0.00055722502230214	0.8090459145847253			1.261634512352643
5.635140106959144	6.959702472712015	5.638446494113957	1.785168658129511	0.7082083171042695	1.067700608093271	0.6847923469727744	0.682995763145856	0.3722239082535181	0.2588127996786276	0.2840160731820721	0.3314071486244601	0.4051083242776266	0.5018359693794695	0.9312610043309529	0.2028483197253562	1.839802053932727	0.05358398700327833	0.05187946304588479	0.0005572230462165542	0.8090588918075006			1.261634378287071
5.643329893006714	6.766201461605993	5.62124733670028	1.697658881383596	0.7142984380632726	1.028428656481944	0.6768367538334101	0.6770196132789139	0.369066018158527	0.25587290044969	0.2826410093213367	0.3309916276278753	0.4044041119615735	0.5003956263535837	0.9304442355210051	0.2024025596939528	1.829747611988033	0.05358072731671264	0.05188386399196768	0.0005572233145688328	0.8090764207059017			1.261634280408144
5.651519679054284	6.589708071103584	5.447387849509714	1.662560039930195	0.6951916505319001	1.032647198178004	0.6809167921129002	0.6763990905406596	0.3732579343011244	0.2648907611238593	0.2854875047694301	0.3326213428591866	0.4054819204774368	0.5007581949700293	0.9310253080834395	0.2024761930388937	1.832538021812785	0.05357621132628452	0.05188618486719291	0.0005572269367498863	0.8090843905819797			1.261634173303569
5.659709465101855	6.533914787557772	5.264983700545244	1.644432352486135	0.6778124370375045	1.024016316585248	0.7005728382295521	0.6864685658421943	0.3760577768208885	0.2690709049785263	0.2850903594155522	0.3328115861210581	0.405739711843062	0.5012025009923379	0.9305314042370525	0.2020435112057172	1.841841015637205	0.05357026127702926	0.0518847741548354	0.0005572299015109992	0.809032919825621			1.261634030044903
5.667899251149425	6.525707159939794	5.322639761746288	1.601105940611444	0.7065532081861923	0.985518658991793	0.7019420472906235	0.6781287464732717	0.3746785833798118	0.2581733461816714	0.283788833066936	0.3311653967209542	0.4045744552237274	0.4999761412909107	0.930413811937529	0.2016103630134453	1.847351103799111	0.05356840791051507	0.05188505406143036	0.0005572295349146145	0.8089898510088004			1.261633881354651
5.676089037196995	6.443751294478647	5.152347125948784	1.554387501395888	0.6640606865448688	0.9758521953527438	0.6844457738454176	0.6700103406251514	0.3748301846777716	0.2578410242555623	0.2829689047876585	0.3299914182196108	0.4042225742313891	0.4997376791255875	0.9299121895539441	0.2022869876197575	1.838925931954852	0.05357212997267416	0.05188945092638997	0.0005572284276173547	0.8089897618356051			1.261633759591736
5.684278823244566	6.36049130566378	5.070495299075876	1.551732850243254	0.6420221792776349	0.9725259761668477	0.6723283397898051	0.6659622037898306	0.3687649058626764	0.2540472040347626	0.2765412220144619	0.327918049899148	0.4030525986116478	0.4987489196403697	0.9284005105366053	0.2020386324242505	1.832307682982891	0.05357322891065654	0.05189325606160432	0.0005572305085152515	0.8089856553790915			1.261633649925521
5.692468609292136	6.588064240271237	5.213209095063449	1.66179722860807	0.653535884673984	1.000157283938917	0.6702836899944787	0.6737176036458467	0.3682629792199359	0.253343926331177	0.2758987998261277	0.3278951874406517	0.4028796731311656	0.4992333004819174	0.9287840259072427	0.2016563944876852	1.838123767312626	0.05357223081228051	0.05189160503316649	0.0005572349938984913	0.808974926330134			1.261633511863002
5.700658395339707	6.705976080885698	5.43896635635357	1.760657690189637	0.6793524746641149	1.043134134942091	0.6784764899651274	0.6806267905149423	0.3688851349677026	0.2580081119113853	0.2797162530040916	0.3292021590907585	0.4039871427471599	0.500080242226563	0.9296711047913367	0.2017303997101305	1.837729059735644	0.05357316815424295	0.05188905992221041	0.0005572370786079879	0.8090578753590301			1.26163334552105
5.708848181387276	6.635660745068305	5.676140008147121	1.772838412686184	0.7404900702202407	1.057799046606444	0.6878166529268054	0.6811551317486557	0.3779767385468318	0.2587364196400117	0.2860983893411136	0.3309472150504763	0.4043091959653276	0.4997343009189089	0.9295160269538427	0.2019860166487622	1.83252973106304	0.05357015086311544	0.05188501291864134	0.0005572346389258654	0.8090234747271519			1.26163322204122
5.717037967434846	6.946645364390929	5.862910444743945	1.820350544973753	0.784957380065096	1.110220109467724	0.7103705500951603	0.693670195918437	0.3925959808128887	0.2626837231425848	0.2941268601985342	0.3350983482821817	0.4063708871265174	0.5034180396349927	0.9330963191138262	0.2032773574876335	1.815803052761756	0.05356545562391714	0.051878142205652	0.0005572328838893074	0.8090024894198912			1.261633139541308
5.725227753482417	7.134157108064148	5.825117272438551	1.814434239358584	0.7780142257792827	1.092671820978904	0.7040148233486927	0.6872810067031535	0.3812044803732361	0.2608686291950566	0.2902469357478572	0.3352491585003228	0.405478002406654	0.5022671919673933	0.9321695360764649	0.2029349271443388	1.817192690860765	0.05356592608264606	0.0518759224693468	0.000557238109982829	0.8090595258543453			1.261633000190594
5.733417539529987	6.706863384701254	5.257670077334538	1.703997508138394	0.6849608791951456	1.032079788076989	0.6806656407782966	0.6763982709098521	0.3715403083474699	0.2568038890605179	0.2829698153149154	0.331535215974793	0.4040845161291738	0.4996225054817823	0.9283735835928871	0.2019797493841405	1.827708559392617	0.05357380421717991	0.05188152319941331	0.0005572420967437333	0.8091053284708531			1.261632856057448
5.741607325577558	6.505626056634129	5.185923201607426	1.609046726421249	0.6725604883377109	1.0004516650759	0.6814040942683653	0.6729756800310915	0.3722321892099115	0.2573141774362357	0.2831670390222349	0.3313953817795474	0.4045805080810387	0.5000973115267707	0.929061097928028	0.2019783809671308	1.8254840725737	0.05357963860063004	0.05188985621450101	0.0005572398977341446	0.8091167608637995			1.261632727326941
5.749797111625128	6.746748907699745	5.623099373124005	1.67490361277993	0.7126253511169416	1.022336707170539	0.6865548779376472	0.6740321566742551	0.3770746437009345	0.2598429754783078	0.2847904233547251	0.3324932797699148	0.4056558139577611	0.501474039168606	0.932118337604714	0.2027154195163089	1.811464387913674	0.05357915422208874	0.05189372110170275	0.0005572380072913946	0.8090773309313984			1.261632636311459
5.757986897672698	6.957416143497095	5.824540642879843	1.738165888215044	0.7658662910815036	1.047191706072695	0.7065253429360908	0.6776967610892545	0.3828783978595655	0.2584423152740156	0.2850623637754198	0.3318337968539007	0.4050250122822847	0.5012900406881123	0.9320171863417195	0.2028381163667158	1.80472477458605	0.05357657987960891	0.05188893502898159	0.0005572402251411421	0.8090924923971188			1.26163255025683
5.766176683720269	6.636646796207775	5.481931687825259	1.645458493687743	0.7215841336933475	1.023997977732316	0.6874935982741784	0.6728196001658927	0.371854137619147	0.2560224621847204	0.2809801812529268	0.3304872893173232	0.4040409312929222	0.500086353645542	0.9293298364932515	0.2020923284729841	1.821741494995009	0.05357127840253935	0.05188004783410163	0.0005572436269259024	0.8091739856780829			1.261632461546154
5.774366469767839	6.369608440052827	5.155539248767759	1.707069028557304	0.6461124748505636	1.060366203140795	0.6674558540879941	0.6736945330723302	0.3662504712586782	0.2593192702774315	0.2797319464204246	0.3295051838180504	0.4035493528915158	0.4995388823225074	0.9268569792941213	0.201560605757427	1.840995509801649	0.0535700319249294	0.05187213798389246	0.0005572437785298016	0.8092131037584084			1.261632362400232
5.782556255815409	6.572445592260654	5.360803961817043	1.75587802309247	0.6933860305312364	1.075344785796001	0.6821772844902433	0.6776203761369416	0.374840598831598	0.2610153528265616	0.2857484769841195	0.3310498908492854	0.40376258983254	0.5003541844141659	0.9286264974655839	0.2019116197801538	1.828798600546342	0.05356965022873456	0.05186846206717383	0.0005572423175661739	0.8091411820528853			1.261632252344688
5.790746041862979	7.02296946198793	5.940947972317975	1.743174008699977	0.7650354490583158	1.063799142488204	0.6930472949613448	0.6816536148227369	0.3807243854901166	0.263739867245189	0.291535981158457	0.3342683166379366	0.4057801525370936	0.5019207939156709	0.9331446861275917	0.2026996755101627	1.808917497882828	0.05357128510867715	0.0518701286876739	0.0005572431932936582	0.809186642035974			1.261632169712323
5.798935827910549	6.883895442419788	5.919351645901695	1.65019517740606	0.7647736154553649	1.017462958744438	0.6995743447197414	0.6786260153895441	0.3783457821379039	0.2636297027569936	0.287965524371846	0.3335669190712596	0.4071151679563573	0.5021642218874964	0.9348359735555731	0.2026969460303728	1.809777933768147	0.05357740441282265	0.05187825869249063	0.000557246855939781	0.8092392392092547			1.261632087838394
5.80712561395812	6.429065425671639	5.203689866380361	1.546614155482443	0.6791382368992266	0.971646696912338	0.6752201248801106	0.6682134900120159	0.3667749369113125	0.2555577242599137	0.2782312887205172	0.3289565352514576	0.4043085228298742	0.4990768826264302	0.9294092320726485	0.2011237636218525	1.821976804705118	0.05358199069251864	0.05188878720128749	0.0005572497764374368	0.8092799634367142			1.261631963015185
5.81531540000569	6.391173153707814	5.127530597358433	1.583294679552763	0.6397804118453185	1.004000906793107	0.6638195145435626	0.6696413367937419	0.3646750497272974	0.2532314006794577	0.2784823934353369	0.3288309481598342	0.4034179020278358	0.4985862515231325	0.9276132519619422	0.2009860547643918	1.830569827702846	0.05358274635063016	0.05189456539089816	0.0005572491021694865	0.8093282098516499			1.261631845456399
5.823505186053261	6.67806378229611	5.302300662847193	1.657155215430791	0.6789601893620892	1.040356058522274	0.6760660618867255	0.6748578681862361	0.3668794961947694	0.2574152749989683	0.2829706646468488	0.3311157791643071	0.4040257485489167	0.5000991310473184	0.9288092274731672	0.2020320115910237	1.812427615626477	0.053575359997877	0.05189097575346824	0.0005572477477994738	0.8092808368144899			1.261631736682072
5.831694972100831	6.630904894731864	5.376604260568079	1.628283554789572	0.6982499687167601	1.019919377014802	0.6790907762710658	0.6749231664985502	0.367843742523754	0.2562905396934655	0.2831001833580189	0.3314274507899944	0.4041808101600974	0.5000598205257479	0.9290312765237054	0.2021265889410657	1.803421643413234	0.05356475336174488	0.05187707980241064	0.000557250605195448	0.8092322902712974			1.261631631464843
5.839884758148401	6.682289113794408	5.396076526072501	1.673296487696429	0.6573478629070116	1.029603664782756	0.6666554936106739	0.6791301058069781	0.369827185758348	0.256472770579093	0.2805277509021017	0.330813370404254	0.403668928154148	0.5000345002354848	0.9285797741737558	0.2021541944509207	1.813469371276998	0.05355530161754223	0.05186291725211506	0.0005572546550253513	0.8092870583952237			1.261631496744995
5.848074544195971	6.619318421321093	5.376411246670473	1.707652590222948	0.673106025496959	1.048835847693181	0.6772882780432603	0.6832410585801035	0.3735662147070068	0.258414589357579	0.2799541501648762	0.3296408398675769	0.4036754738706659	0.4996540339670185	0.9292069273949292	0.2018993243305114	1.823663423688497	0.05355047896286482	0.05185528526793922	0.0005572552454042838	0.8094209788354226			1.261631334832094
5.856264330243541	6.399298298428213	5.18288396225783	1.559620678377245	0.6590236179183938	1.001571442140123	0.675527793674648	0.6752434382243327	0.3695516847941301	0.25228959256663	0.2779597246533932	0.3279005426905847	0.4029738613511387	0.4980805023476858	0.9289230983994876	0.201498138421874	1.823371056771071	0.05355567772979616	0.05185738297142074	0.0005572524452338227	0.8094642168701669			1.261631242959828
5.864454116291111	6.490802419245395	5.109036831291876	1.568586479182585	0.6420623455056556	0.9857475128725324	0.6577136291439369	0.6717467193547539	0.3660710780502675	0.2523200993334954	0.2783968569540299	0.3290042558553896	0.4035690062408154	0.4990101065121684	0.9292042941949341	0.2018015082688953	1.813418996083954	0.05356338279573925	0.05186707462083785	0.0005572520515999702	0.8094123486509437			1.261631163824623
5.872643902338682	6.570113439915484	5.20493494550008	1.637720697985233	0.6557199377194508	0.9899569407545419	0.6601139575825482	0.6734440049362154	0.365530683088451	0.2541967398854787	0.2805401726957098	0.3299836709765508	0.4036860458971035	0.5002342312857662	0.9289590965625878	0.2018724118317867	1.813687985141416	0.05356697368393841	0.05188016995433792	0.0005572557072078641	0.8094397358713611			1.261631077571649
5.880833688386252	6.793255650859657	5.466072092101365	1.756070773562988	0.673322327792538	1.023730878181028	0.6656803704716764	0.6813180725236805	0.3660306979017761	0.2547119879780907	0.2818681671988069	0.3305819531321193	0.4037242866973835	0.5008201773983184	0.9296420890205784	0.2021007408067889	1.825349494008142	0.05356861288603301	0.05189094922616693	0.0005572578683271073	0.809513901168			1.261630966141969
5.889023474433823	6.99545694921171	5.762794198675718	1.815455576220465	0.7247500751869018	1.051118149638132	0.6859443406720346	0.6806172072271842	0.3727198209991597	0.2610162069116474	0.2844571117541532	0.3327833225235811	0.4049526021430547	0.5018600553280339	0.9318499700062041	0.2026729705800972	1.828987136135677	0.05356632141690521	0.05188954308321996	0.0005572557192208183	0.8095895374807459			1.261630893224602
5.897213260481393	7.013201787024899	5.793559635962384	1.848629072647464	0.7670448219803477	1.080465004228888	0.707892567906901	0.6821242317766055	0.379190974892064	0.2656389425046287	0.2839529187869221	0.3325714307470208	0.4052728885925201	0.5019346153365577	0.9327546912588767	0.2030253229818872	1.819087751401703	0.05355982286204143	0.05187913791537754	0.0005572534809633965	0.8095107910854764			1.261630864611857
5.905403046528963	7.067683584101617	5.758862082570207	1.871166331002582	0.7624577789446166	1.081128350114267	0.7167924503982882	0.6867978360903251	0.3843805355268499	0.2662077076276343	0.2881868296168375	0.3343603951296714	0.4057398069770639	0.5024204343298049	0.9323181825484467	0.20322938456958	1.812263356175299	0.05355517474366866	0.05187021472281896	0.0005572556027953015	0.8094832418075555			1.261630819644511
5.913592832576533	7.11365874805002	5.666415993812818	1.827931976421879	0.7337650835832109	1.064917460319423	0.6922004291866459	0.6815792239361891	0.378736599801185	0.2620648493691675	0.2861114405532297	0.3327932935035298	0.4058872039082667	0.5016865329499033	0.9313519658414001	0.2029371789951919	1.818323840892998	0.05355301686880768	0.05186546415948916	0.0005572596930760009	0.8095544339858306			1.261630743396505
5.921782618624103	6.833372432342144	5.4539313685725	1.706644794182485	0.680801796917856	1.017272824712342	0.6512583276669696	0.6668397242142624	0.3669623007705659	0.2546213952256547	0.276723778813146	0.3278551872609625	0.4034152021836576	0.4989487865378391	0.9290878713011578	0.2018531522068182	1.832860490444819	0.05355924629490076	0.05186192129824591	0.000557260386709515	0.8095685584420302			1.261630666388936
5.929972404671674	6.525838539350566	5.262037777856463	1.492931356099575	0.6574825181621256	0.9389753317302915	0.6439914596555567	0.6590814513659161	0.3638153359936855	0.2495898559735534	0.2764705485102624	0.327408736600255	0.4019065079873513	0.4975828680064603	0.9269969851305294	0.2010782525995952	1.823487634940715	0.05357067855092565	0.05186385043686069	0.0005572578395548732	0.8096017408815598			1.261630608726951
5.938162190719244	6.463312925749802	5.267186949629569	1.501582600794116	0.6543616270249745	0.9501589243325752	0.6592309494894354	0.6653389842439666	0.3649335924419051	0.2521494184248654	0.2793901931337408	0.32935387716074	0.403130939434976	0.4985550102655616	0.9276301459379821	0.2013839256368742	1.806348992822201	0.05357452680756759	0.05186561125475237	0.0005572574250478447	0.8096126328361503			1.261630568149378
5.946351976766814	6.397028760986456	5.348216511770645	1.648241357167639	0.6696577116984526	1.049402090567106	0.6772209642977205	0.6793801603782234	0.3663684005160682	0.2601685811211384	0.279629233949796	0.3307380947645692	0.4047420138698689	0.4996007323132067	0.9289695143655724	0.2017569146785812	1.814465537124963	0.05357332098063589	0.05185806759042686	0.0005572608502202521	0.8096216368323756			1.261630514952876
5.954541762814385	6.195987356076251	5.206584220109296	1.611890964241191	0.6785353848912656	1.014683764280874	0.6801071754198821	0.6724226592695806	0.367602967489829	0.2584466779608796	0.2812018106690119	0.3316934190976392	0.4043456905683381	0.4990965347416857	0.9271676675994642	0.201188993219352	1.831209406688801	0.05356643755476884	0.05184410192871731	0.0005572634486520036	0.8096723359239025			1.26163042931978
5.962731548861955	6.222863442649537	5.103939625528904	1.53736197592603	0.6669692094436026	0.9828319113296918	0.6664952739425571	0.6695105307531265	0.3664445319292178	0.2547003335215324	0.2816761743824636	0.331579177168786	0.4038754714706196	0.4992274561619447	0.9273035509535585	0.2012019054203069	1.830510781717783	0.05356215644166707	0.05183352542301564	0.0005572613297463414	0.8096581323169159			1.261630345345151
5.970921334909526	6.489837202086301	5.370233090143663	1.588941943825522	0.6914821401030589	1.023135780886907	0.6735046897435263	0.6761903512706762	0.3711824667980236	0.2577758386924373	0.2831820136981065	0.3311924681858812	0.4045030816219276	0.5003299408289232	0.9294091922019425	0.2021165453508611	1.815855037596589	0.05356413815131156	0.05183411078693236	0.000557258547989037	0.8097130000615723			1.261630295385014
5.979111120957096	6.552886200583512	5.460182806148567	1.721472590694698	0.7058633817932976	1.068480469389654	0.6828584173095446	0.678177699237082	0.3709029202545676	0.2595289889366986	0.2827703561542662	0.330314233040832	0.4041706460106738	0.4998071408620453	0.9270710046119232	0.2021519233427422	1.811097657779068	0.05356660880465702	0.05184816354777409	0.0005572617822520991	0.8097110313069407			1.261630250084715
5.987300907004665	6.55238383303682	5.358500665086219	1.692893690488302	0.6891890074477023	1.064082391798764	0.6767544534377367	0.6775718726517009	0.3673150630901696	0.2566826952719062	0.2810581466110321	0.3306329638079137	0.4040318566227741	0.5003243153335197	0.9273373519690992	0.201781589520121	1.816883359316516	0.05357104105204714	0.05186520499006683	0.0005572652277863709	0.809670633981301			1.261630196500881
5.995490693052236	6.516979004900597	5.234002436566922	1.641729312415626	0.6753098927124037	1.023833150226988	0.6650251083262821	0.6734584330703046	0.3639302300528646	0.2561466760341539	0.2775478800591298	0.3284875377728051	0.4031180169285494	0.4990573727593031	0.9266654706609757	0.2014103447180976	1.824925631445058	0.05357436709579442	0.05187784548627667	0.0005572639141542728	0.8097912005965764			1.261630133563468
6.003680479099806	6.594745595976693	5.50637234701601	1.668453525123623	0.7023404689418988	1.037412264350309	0.682383465749079	0.6741456096533416	0.3694992426411386	0.2590457430704134	0.2785836596043721	0.3296874643203596	0.403839557409395	0.4995404984860151	0.928519822214247	0.2020758905646184	1.823052059536896	0.05357644317488659	0.05188532270123	0.0005572610458678443	0.8096622385042316			1.261630100379008
6.011870265147377	6.595507874701862	5.732462397885656	1.613443999547753	0.7369552386965447	1.016992059255726	0.6910973340723187	0.6732358246236151	0.3750729680598328	0.2582518120220375	0.2842299687192796	0.3317484988877418	0.4041363718174416	0.50019967336922	0.9295970109503072	0.2021828648322104	1.812555823701102	0.05357212160612829	0.05187907661111575	0.0005572612896628746	0.8096389042093681			1.261630081494059
6.020060051194947	6.542371501668919	5.560101576185335	1.588489939702926	0.7373281668865662	1.019068157568635	0.6953391280869743	0.6745274778609107	0.375518416209138	0.2549158600586715	0.28419177972186	0.331834115148594	0.4034799461313769	0.5001100124997243	0.928485026378393	0.2017701134055555	1.823244203915728	0.05355956588730268	0.05186314809781808	0.0005572646159054361	0.8097229695884721			1.261630043996309
6.028249837242517	6.736717602932861	5.640771893855033	1.680017380999855	0.7463298413006531	1.050873005325385	0.7019638476959689	0.6789121410469969	0.3765462453202006	0.2591652154584549	0.2818559923049969	0.3321447996024344	0.4047433622055414	0.5013849325244538	0.9308365593214671	0.2023164290697658	1.844496401444159	0.05354977514758261	0.05184800183702316	0.0005572663464770214	0.8096659218152381			1.261629986242607
6.036439623290088	6.929069722875178	5.844818092537072	1.835306149278845	0.7228635063247012	1.066477688513868	0.683453015171102	0.6840454570648442	0.3760152921157338	0.2650150060928814	0.2827638289818984	0.3315579659156449	0.4052351372433198	0.5018829711000475	0.9324200384172305	0.203050090688351	1.84429780020322	0.05355063717093304	0.05184365991049679	0.0005572641215257071	0.8096888215518411			1.261629948223904
6.044629409337658	6.55566520421872	5.378236030978827	1.655633326158629	0.6742570737673695	1.008521106354794	0.6646727263067949	0.6722851876496608	0.3671652129083703	0.2565445208309993	0.2801156083944401	0.3300455388458974	0.4037002860384494	0.4997332642900394	0.9287201545870017	0.2021767097174433	1.826072384626807	0.05355797424532161	0.05185215716518431	0.0005572615737235697	0.8096798354137056			1.261629952881499
6.052819195385228	6.517832812579197	5.329186262635488	1.619423187404444	0.6848914980676649	1.00645186997306	0.6793315907129115	0.6708776347544223	0.3684211993660472	0.2553857918148144	0.2822598501102372	0.3315489183839234	0.4039315916770204	0.5002643327094234	0.9289656750897135	0.2021239927199241	1.819206950153829	0.05356493377758403	0.05186918840466884	0.0005572629974501059	0.8095894861491986			1.261629956597586
6.061008981432798	6.809469276252146	5.686077335381125	1.764315633376952	0.7357351146822999	1.082539818208182	0.7138776387772762	0.681013005821631	0.3817975450025148	0.2615379264710631	0.2851319899583841	0.3325948291091214	0.4055484668468972	0.501727872396026	0.932189922829357	0.2021841379543065	1.827856087783311	0.05357372395433174	0.05188685349326217	0.0005572660788122702	0.8095725063217749			1.26162992466974
6.069198767480368	6.677918318115555	5.417285905481851	1.698652521534575	0.6918122400287463	1.05247214494716	0.6850614758953847	0.6766748077094836	0.375251474930376	0.2580816981033588	0.2820505911544829	0.3307297771214774	0.4048770892780156	0.5002296190327348	0.9315941768244216	0.2017772852673256	1.837692227395692	0.05357690336029101	0.05190216676664943	0.0005572648232924404	0.809594552555113			1.261629909553557
6.077388553527939	6.639261560642903	5.346772793296887	1.631398779127482	0.6576463045018379	0.9920838127996382	0.6630583243018151	0.671563957713598	0.3652228117146079	0.2549689887107096	0.2802071634483999	0.329999540560202	0.4040290583387212	0.4995884655673209	0.9306881589669987	0.2026015901105452	1.831555470144901	0.05357284799390842	0.05190395182713715	0.0005572611938066821	0.8096003894027404			1.261629906269987
6.085578339575509	6.718441716852634	5.540299672062765	1.664070305060545	0.7012105526828574	1.014121870254543	0.6779203836116433	0.6780839388711447	0.3684718623637643	0.258786494406629	0.2833064708303042	0.3321206268890671	0.4040040283633083	0.500557092604427	0.9305899129693269	0.202582165948668	1.825371865151375	0.05356253213271821	0.05189234434646221	0.0005572617876852195	0.8096534670879039			1.261629920175709
6.093768125623079	6.701745144403619	5.425385922621263	1.666476518850496	0.7221935418104354	1.022031555453871	0.6895413643622026	0.6833244390002953	0.3758668843527152	0.2632533217080102	0.2896609691807757	0.3336410059296469	0.4047317125433737	0.5006685211332995	0.9300944194282079	0.2020051078536542	1.839641521844138	0.05355463372544147	0.05188643130495815	0.0005572656565324544	0.8096890497183934			1.261629925230087
6.10195791167065	6.650299159711023	5.384591797480342	1.640530985234163	0.7045016564885183	1.012521016193833	0.6874876676448207	0.6785376799723076	0.3751221818385662	0.2610548361832888	0.287271452568533	0.3320240575135409	0.4055172882664035	0.5000009090042462	0.9309167924627211	0.2019854445674466	1.848174399155234	0.05355789904754804	0.05188259294505771	0.0005572658535654853	0.8096702349920346			1.261629929041305
6.11014769771822	6.537982704087237	5.486083456693092	1.686144536732599	0.7088036504709199	1.058876649430105	0.6802540835342299	0.6809307664549328	0.371159173607321	0.2592102872188362	0.2823509564201983	0.3311254303020155	0.4054407595844353	0.4999479665252279	0.9303390547526467	0.2022901746006786	1.828834764056405	0.05356489030417976	0.05187589895918165	0.0005572611867774073	0.8097080385501969			1.26162995291666
6.11833748376579	6.377133410249757	5.279235361340699	1.704144138238422	0.6713755205107284	1.072234755316873	0.6730550392213902	0.6836965327204411	0.3677332650866149	0.2583222067477247	0.2781761171528631	0.3293300647185229	0.4037046330918436	0.4991069744487741	0.927301739919236	0.2020294587834459	1.810037612750169	0.05357538107235848	0.05187504830415769	0.0005572588543891903	0.8096412022837018			1.261629995805863
6.12652726981336	6.529531310731733	5.157951251622772	1.639091541868446	0.6491875196958452	1.040921712340561	0.6700025364455097	0.6803858888320524	0.3707853708734316	0.25588594325595	0.2806408995749945	0.3295703216674085	0.4035720687601161	0.4998012067616323	0.9284304823172098	0.2020638348812282	1.814617040457161	0.05357876785439079	0.05187928019708659	0.0005572609321193885	0.8095948059893193			1.261630052226225
6.13471705586093	6.686265122595114	5.232240748334759	1.62633022552735	0.6582831570135319	1.00798939688881	0.6693984843137135	0.6735635496618841	0.3745480852986094	0.2548323122151901	0.2873895050203331	0.3323956886891329	0.4043228694350404	0.5008542922798365	0.9290470418523905	0.2020283941813747	1.820072854736126	0.0535755543099034	0.05188514140470618	0.0005572623722639202	0.8097037410848069			1.261630079957732
6.142906841908501	6.633822655356737	5.216071942042108	1.63292038839401	0.6675780527706815	1.00422946614202	0.6776604880009576	0.6759690436033523	0.370366860783871	0.2591632540443062	0.2834583483288037	0.3318458177729562	0.4041527483301251	0.5000929864966034	0.9285484035979937	0.2017455370421316	1.820585115336303	0.05357315763692503	0.0518914316547456	0.0005572601713489438	0.8097487104902943			1.261630116050548
6.151096627956071	6.517151250086915	5.220567767303653	1.586315132110909	0.6810836983173337	0.9897024982016215	0.6724736854896113	0.67233447784705	0.3670813791914176	0.2604688502448791	0.2800914809275681	0.3305792008585771	0.4041016012732649	0.4996500060272093	0.9294090340836848	0.201792405835554	1.813877486936749	0.05357091928093722	0.05189851509252684	0.0005572569558780628	0.809734065599754			1.261630190917576
6.159286414003642	6.530435533737893	5.343780035476657	1.618782156035756	0.6695100866624979	1.029185629187851	0.6690708442285147	0.6764215113331007	0.3722069121118329	0.2576464110015474	0.2806674354350404	0.3300396076166168	0.4044976214601698	0.5002265634586478	0.930195773698427	0.202252284805249	1.805379867635698	0.05356815302587352	0.051898730102024	0.0005572566936967437	0.8096523640903629			1.261630283563403
6.167476200051212	6.844056428819775	5.520505572985918	1.712238683905197	0.6879401822655958	1.092383898434966	0.6846568307560592	0.6890670286286771	0.378404716367009	0.2605660535325166	0.2856555830306556	0.3309570909547117	0.4054838104470149	0.5013895102860947	0.9314458738687247	0.2026287301454052	1.810134881279714	0.05356888464438764	0.05189283085616415	0.0005572591838018088	0.8095678744997872			1.261630346258317
6.175665986098782	6.936245479742558	5.660007386881072	1.710843535376686	0.7249105533957144	1.046733427010663	0.6927351410725252	0.6813313279299226	0.3806534968260378	0.2643451951874428	0.2891128726508386	0.333058275599968	0.4060639975428093	0.501887636609044	0.9329527763772181	0.2028540654467773	1.819155658191727	0.05357225676688656	0.05189184534924681	0.0005572601325138457	0.8095343311348865			1.261630371660277
6.183855772146353	6.972624594057068	5.80977691236558	1.785468091433448	0.768568616799159	1.050928381817035	0.7065335945962927	0.6802373426876018	0.3773236978449168	0.2656242607833211	0.2889133684877969	0.3344588302964941	0.4063320037015459	0.5021521153063461	0.9338702452951634	0.2027983226833955	1.826454051132385	0.05357224359611354	0.05189156315794658	0.0005572574554647573	0.8095962628286157			1.261630406083367
6.192045558193922	6.640122279481576	5.580566230215906	1.694799045030326	0.7420356978627178	1.044107275344962	0.7011266142868858	0.6799447010076909	0.3777369480490607	0.2647232414924012	0.2887043949192158	0.3341902538579554	0.4051385602793229	0.5016067499436437	0.9314151432559044	0.2026131355246427	1.820823969089282	0.05357065914859859	0.05189148985445861	0.000557255434699693	0.809675920826835			1.261630463661538
6.200235344241493	6.438357782652584	5.379860367383614	1.623171269897012	0.6967280177227396	1.020886855808764	0.6828256490401005	0.6737442924217911	0.3725518847952529	0.2579324745390619	0.2838980869974181	0.3326383703017143	0.4040781117910612	0.5005022517296668	0.9292481176012574	0.2022240813656595	1.810335575349132	0.05356594451178949	0.0518877526334782	0.0005572578489118139	0.8096096838969892			1.261630502840261
6.208425130289063	6.78892126558034	5.549718419879063	1.76341667808567	0.6922135696021533	1.047267784409144	0.681311726277212	0.6703070943328348	0.3700932267494664	0.2552319055038284	0.2829659949298072	0.332304693519684	0.4044819156760871	0.5001065095725689	0.9295484832281316	0.2018993121329114	1.812288257304704	0.05355900948124151	0.05188374701684179	0.0005572603588920262	0.8096264488779633			1.261630508564694
6.216614916336633	6.895274669453991	5.546382750813273	1.82336260681462	0.7007552240704342	1.083978359998887	0.695576836824059	0.6769666474003575	0.3739994172046934	0.2586633197829382	0.2851600071786663	0.3318896919148163	0.4048536009039412	0.5008014425539618	0.9302732102630853	0.2019812089036793	1.819275327267809	0.05355196510704169	0.05188067964264878	0.0005572574268334418	0.8097917486649993			1.261630530484423
6.224804702384204	6.70477070041027	5.547431425092168	1.753100524523044	0.70482431633575	1.071725011707398	0.7015569024703167	0.6866340859452482	0.3781256395974831	0.2628476380404747	0.284406488782278	0.3316032510767424	0.4055373652451586	0.5012437419913752	0.931016922895198	0.2022165413111826	1.814875371665974	0.05354897949133884	0.05187418409763314	0.0005572528457803101	0.8097618746623653			1.261630581863318
6.232994488431774	6.584617237610573	5.42885040848789	1.642413465055034	0.6943483284169417	1.019794962450111	0.6958750016145906	0.6833134155214714	0.3776705708708454	0.2656116376455417	0.2831229327150383	0.3313544702342224	0.4056061923381892	0.5006764001487165	0.9312108937187967	0.2021634346476107	1.801651956414047	0.05355150292852591	0.05187846325503598	0.000557253554189159	0.8097153928161128			1.261630632815686
6.241184274479345	6.685100521117271	5.449281761515901	1.641089512282807	0.7005413618020664	1.021715533385286	0.6890909289058034	0.6766824350455125	0.3749982297266798	0.2604720439260537	0.284385620669145	0.3318819187566696	0.4054437382638348	0.5013593748361097	0.9319202279981049	0.2024523296712638	1.805027477843754	0.05356108860452403	0.05189060907929732	0.0005572567775285097	0.8096690179852658			1.261630668361445
6.249374060526915	6.919664292896188	5.723790807658181	1.76297378151627	0.722342757979652	1.072714257571989	0.6933280437742454	0.6787362225037126	0.3781668987538718	0.2597005656468243	0.2865772740461431	0.3325091325681376	0.4058987374673811	0.5021442597795736	0.933323290558536	0.2028065485897097	1.823815845017582	0.05357283570499802	0.05189775022850432	0.0005572560979861763	0.8096086541428746			1.261630702297791
6.257563846574485	6.671677580429969	5.522091437841795	1.693405279332969	0.7078363038490647	1.052691052854282	0.7003008021837162	0.6819309804875059	0.3796158941512552	0.2600115991916949	0.2847989245364754	0.3315623058139786	0.404772268900499	0.5006361959773411	0.9307983259419748	0.202426127548173	1.825784160543985	0.05358144814997556	0.05189581366007386	0.0005572529048231808	0.8097184719148144			1.261630745114179
6.265753632622055	6.367600143476919	5.371320915193166	1.537454043054606	0.6992610820103884	0.9893574464922829	0.6786436638048516	0.6744076510167618	0.3692504730057869	0.2521974105028175	0.2772852432190311	0.327733436737385	0.402819149740846	0.4976543846545342	0.9280030524340634	0.2012581464168908	1.810982412340467	0.05358146128368122	0.05188322907887176	0.0005572517110188617	0.8097060704528053			1.261630819160051
6.273943418669625	6.508825797999573	5.586366558039829	1.641962789195949	0.7297856868176618	1.029435308339538	0.6807022704121763	0.6792512668052995	0.3699554513166158	0.2578150093688211	0.2805775310007455	0.3303106435824806	0.4039992010427241	0.4987013471977577	0.9294358450833534	0.2014785253099586	1.811997799486327	0.05357115225411391	0.05187008166734359	0.0005572533760864285	0.8096287390221971			1.26163088656064
6.282133204717196	6.61378653233422	5.616792195803457	1.740193380362817	0.7235590380039385	1.079259627164958	0.6909883725868389	0.6858005396343075	0.3732518870780094	0.2653616161362164	0.2841808624910382	0.3321656642849978	0.4058551020215344	0.5013651178407941	0.9307844303348632	0.2021690226603099	1.823519110282092	0.0535601263507345	0.05186491561309455	0.0005572546478364089	0.8097384382396642			1.261630921105638
6.290322990764766	6.644813112039407	5.433325247084618	1.713594069940775	0.7044958776197104	1.086393226253463	0.6900384303518766	0.6896682506921553	0.3747942076689763	0.2588350493712949	0.2825036918307862	0.3315155993448278	0.405307136896518	0.5020193487362821	0.9308693006669974	0.2023930320868003	1.825328585500673	0.053555011338489	0.0518648954516218	0.0005572526174611726	0.8097752467820812			1.261630952210933
6.298512776812336	7.123136005429466	5.717758831441909	1.881042822345746	0.7401027282786423	1.135846914891591	0.7060556015960807	0.6917988786574524	0.3815855266826101	0.2611528889368991	0.2872658220614406	0.3340710900805076	0.4063669419642408	0.5033865025429777	0.9333561469138046	0.203465670188851	1.826006980080679	0.05355836397257752	0.05187128275945797	0.000557249348392368	0.8096875398187544			1.261631010941795
6.306702562859907	6.960457624149049	5.895284557159434	1.880571408050562	0.7546596475182744	1.111202873619618	0.7085578192051422	0.6883518852071712	0.3811084761427834	0.2647291572357758	0.2898717056439554	0.3344860684063138	0.407136065025322	0.5027500698903122	0.933588293914669	0.203478488221136	1.816005151924538	0.05356994161198694	0.05188321814363269	0.000557249454943156	0.8096191965456671			1.261631081732962
6.314892348907477	6.735734720896781	5.756859076727922	1.759631846171875	0.734097972431544	1.075088628209871	0.6910981420564721	0.6807799321393447	0.3758280034048763	0.2639021854624409	0.2865083218105422	0.3327501406777503	0.4052633577011356	0.5007462983351106	0.9312066977007643	0.202314633436661	1.810875542755638	0.0535788140214554	0.05188827285615349	0.0005572521967913112	0.8096081704694554			1.261631126895609
6.323082134955047	6.7977685676746	5.65611250825963	1.661961264988828	0.7323925814037897	1.035883350706836	0.6797310646491194	0.6730356617025471	0.3729280768604895	0.256060391860976	0.2831752683301255	0.3299595317826495	0.4032383665087076	0.4991087905659991	0.9300459477992389	0.2014755933417851	1.81929009942835	0.0535794608696428	0.0518903432124902	0.0005572522376990939	0.8096677262349743			1.261631145823701
6.331271921002617	6.58426265009847	5.486028278654557	1.633747131644014	0.7142188689986402	1.030093623069357	0.673127751596579	0.6726207110732035	0.3691069543389624	0.2558693152665815	0.2802903794445595	0.3295798533218146	0.4032715249993424	0.4992946398722752	0.9297947420196707	0.2016427383824522	1.828056044437815	0.05357614021619801	0.0518909711840577	0.0005572482447516025	0.8096084501721569			1.261631212056187
6.339461707050187	6.632811136264079	5.545389778373618	1.762570776798234	0.7097915897843262	1.062401908963006	0.6757806246931639	0.678161609169015	0.3706582667354257	0.2609138512001829	0.2803874276138397	0.3308977054962787	0.4050321271696334	0.5007787069229603	0.9307400931564788	0.2023875759824699	1.817021934848138	0.05356852132658201	0.05188867659199014	0.0005572463710274931	0.8095907138569566			1.261631276704785
6.347651493097758	6.635431287642874	5.643174594737052	1.7378058523671	0.7193096271785143	1.050425059357643	0.6848882596501715	0.6772889831366454	0.3712913746444472	0.2581386685848758	0.2813280610878539	0.3307228166131018	0.4046549886385733	0.5006883059992224	0.9298648076604492	0.2022123867855972	1.815410100258102	0.05356454469432045	0.05188373501761558	0.0005572502708677759	0.8096114052814747			1.261631313219319
6.355841279145328	6.440334624058199	5.364815257435906	1.554679547860657	0.6871627477949741	1.000836434605923	0.6845434382782156	0.6708961882479774	0.3696355998671674	0.2508625703910281	0.2790919733878614	0.3291041844010482	0.4036285838001866	0.4991440944881274	0.9295055126949381	0.2013502524390781	1.829623681034055	0.05356837716334436	0.05188502802241632	0.0005572525390314691	0.8095674542571424			1.261631320269228
6.364031065192898	6.537083719853052	5.287322105877453	1.603599846006259	0.6778038098340444	1.014391292330168	0.6918363598214013	0.6755185445418913	0.3786171216742335	0.2529052875726577	0.2830510297060169	0.3304507537013837	0.4044761923330893	0.4997224798061417	0.9308153601113064	0.2016318861581114	1.836912807748013	0.05357235287312412	0.05189237373416866	0.0005572498758314876	0.8096218595962821			1.261631329254425
6.372220851240469	6.538415025409835	5.415359951878237	1.691770056887507	0.6742703094402974	1.004226043360675	0.6711864064135722	0.6760033873346333	0.3724470029365191	0.2578212303098609	0.2831434794493566	0.3301325953406221	0.4035761355424521	0.4990079078998857	0.9285756562243439	0.2019120185730955	1.831646180453081	0.05357409498905832	0.0518946724073595	0.0005572472284518983	0.8097291565037168			1.261631360681342
6.380410637288039	6.692864398178929	5.559138798518667	1.713717667363661	0.6973865404021481	1.013377549943144	0.6755474477143076	0.6763459028011543	0.3690477122283444	0.2555703220526853	0.2816323502657127	0.3295792125911642	0.4033564284157618	0.4992496168969413	0.9285755551918868	0.2019655031923251	1.824164501488242	0.05357694039227553	0.05189827273588488	0.0005572480213598184	0.8097260599902792			1.261631401492824
6.38860042333561	6.96467285527251	5.806422064689802	1.780299130789687	0.7630275307272342	1.057950241677143	0.7099736722988682	0.6807891322189836	0.3795819470191278	0.2557041727490391	0.2864177489738482	0.3319340585848066	0.4048602402436159	0.5011837437921898	0.9318345600388546	0.2023640163398372	1.830135875608659	0.05357496105272311	0.05189846170636799	0.0005572508824534998	0.8096652388828756			1.261631398002143
6.396790209383179	6.90258639642149	5.845260707671113	1.756120220199692	0.7868803687055415	1.066881903375914	0.7144870726210992	0.6830720719791529	0.3842689173541801	0.2584975892108609	0.2898754125886289	0.3331031013131107	0.4058071522859182	0.5018296292024034	0.9332685037436355	0.2024314127629944	1.842419605026417	0.05356971864378672	0.05189516348647197	0.0005572509437068682	0.80964573601445			1.261631382361369
6.404979995430749	6.767678283093513	5.564287551611852	1.676604742909631	0.7433751046436653	1.064686974708167	0.7142873259287082	0.6851877579058319	0.3807040362909241	0.2609900755838552	0.2894418566007372	0.3338693896126644	0.4065809362453499	0.5029232354167932	0.9336977475305619	0.2029042884264315	1.84603017575397	0.05356222624447072	0.05189208999059405	0.000557247818883272	0.8097667806338994			1.261631391422687
6.41316978147832	6.451182506396897	5.139898395726271	1.5620567551734	0.6460518002122634	1.007144690612416	0.6719764046986179	0.6736787766284101	0.368204694670838	0.254589790608412	0.2807857059078364	0.3304666186931701	0.4034824254233957	0.4996255809888359	0.9280939188073238	0.2021571809082288	1.829725478236544	0.05355746147905661	0.05188707894971115	0.0005572468441410875	0.8099124048168096			1.261631414480188
6.42135956752589	6.228426596782709	4.975423080642246	1.471315656787966	0.612247755082275	0.9361356816796887	0.649760384713476	0.6603788743307593	0.361830154971935	0.2486971298189091	0.2753557944010519	0.3273377345478262	0.4016434474266496	0.4964819191068043	0.9249849655400832	0.201013318416761	1.831405801015651	0.05355803325502102	0.0518869553646131	0.0005572499650246923	0.8098819468907988			1.261631422639302
6.429549353573461	6.251067764915128	5.089901059587789	1.491544920944938	0.6347928972232452	0.9292515617673662	0.6586486451908915	0.6593402085856008	0.3632885062825321	0.2492053612515612	0.2758131413647843	0.3278684135748178	0.4024727850147076	0.4972155845932922	0.9263926156490965	0.2009951777919088	1.84467249584364	0.05356179937614081	0.05189404827277164	0.0005572521990957307	0.8098484168745331			1.261631401424762
6.437739139621031	6.577681004279305	5.466823176959311	1.686943633534753	0.7065954485747362	1.035039264619332	0.6942581400096094	0.6776959678060623	0.3765497128059541	0.2598040048153452	0.2835879512175548	0.3316164988874538	0.4048922221445526	0.5012635399465906	0.9304921030775278	0.2020015497636217	1.833689819591613	0.05357173981887349	0.05190362090650123	0.0005572506707642532	0.8098544960001652			1.261631371995252
6.445928925668601	6.650089858978692	5.491316100463203	1.670190547868198	0.7339905453472922	1.050682723928095	0.7114169753208501	0.6893056643131232	0.3813809045801446	0.2611605790231168	0.2864370018095876	0.3333027698041634	0.4049770405890762	0.5014844427391075	0.931219085674914	0.2023713237787054	1.81294916417633	0.0535778667700255	0.0519126056474652	0.0005572486107653425	0.8099215716774643			1.261631361844483
6.454118711716172	6.398410168727835	5.260021207581395	1.518946664409722	0.6760310005202242	0.9785980173594713	0.6793178685091933	0.6744124882276368	0.3698270519427556	0.2539163371684365	0.2826929685491759	0.3312080264248796	0.4041249997296001	0.4987415188798168	0.9289356314622148	0.2015449304116357	1.806659661762591	0.05357810839882798	0.05191809732050875	0.0005572512038799728	0.8100033227791299			1.261631315801134
6.462308497763741	6.363073757044015	5.289499283495967	1.499045818999542	0.6692019501283204	0.9712407811965404	0.6679849868657974	0.6687928101954629	0.3716009102885707	0.25349929573212	0.2814788658770668	0.3307631582211997	0.404014643427853	0.4990119391657589	0.9284787248952667	0.2013345130853073	1.814999810132418	0.05357521631979788	0.05192360278919651	0.0005572546490495337	0.8100785661871489			1.261631306619279
6.470498283811312	6.520955399514841	5.523941138370238	1.601791642032503	0.6965081897555313	0.997924979999616	0.6769195708454572	0.6736604779498815	0.3723585979087388	0.2553661880261359	0.2805161579048785	0.330718514848151	0.4036946395934909	0.5001715922671935	0.9291890764595722	0.2016515751707345	1.824532944553194	0.05357368196919907	0.05193047733916551	0.0005572527611299921	0.8100860602284597			1.261631247491304
6.478688069858882	6.77364048255182	5.521031258265568	1.682659827024522	0.7050032472217765	1.028605134440673	0.6869644451276932	0.6820938997901042	0.3768527050019124	0.258121950061139	0.2848169682735888	0.3324635857727622	0.4049746189757155	0.5012605590777395	0.9315624640339811	0.2025774743998275	1.825359432762266	0.05357289077651495	0.05193716291865139	0.0005572497126862775	0.8100959457178025			1.261631215875726
6.486877855906452	6.901613899584393	5.479398913427171	1.72306060512466	0.7142957539066308	1.060404913318325	0.6921608689158809	0.6859808310085812	0.3784371368354129	0.2573971416886251	0.2823938843665251	0.3320593232821127	0.4059984733461245	0.5023597059406033	0.9335487257430337	0.2032986784881652	1.817862213900879	0.05357574070584427	0.05194655678470605	0.0005572492251053172	0.8100564372953623			1.261631225682111
6.495067641954023	6.936615651012752	5.77650413999947	1.787372833427453	0.7229614298519835	1.089145274592562	0.6877718907284542	0.6813864823994303	0.3772263952439209	0.2583866540109933	0.2813593542188242	0.3308528921958459	0.4053019912939501	0.5011162044038595	0.9314502300407946	0.2027162648999602	1.814087865918995	0.05358441465141141	0.05195529892488443	0.0005572520115618293	0.8099831802008396			1.261631208083023
6.503257428001593	7.019499072008887	5.77964740330667	1.838165264749321	0.7191084074457399	1.100504496651513	0.683490419435802	0.6782079907919852	0.3751981403622962	0.2642433898069397	0.2866838188421236	0.3335641155736237	0.4065859213067718	0.5023682620785144	0.9320079753216916	0.2026888329791808	1.816431319399774	0.05358993596416937	0.05196386229738789	0.0005572529498633307	0.8100436276137131			1.26163119155871
6.511447214049163	6.994920000335147	5.689755503265991	1.809038418728435	0.7395457847126526	1.084133894409912	0.6966320792802154	0.6861859714272051	0.3797227850833587	0.2675340187404579	0.2894178399387249	0.3346201470497946	0.4076506319930527	0.5034118812604697	0.9342685103055002	0.2032069063266181	1.828540795337607	0.05358719649498869	0.05196985908933175	0.0005572504099620181	0.8100885476220694			1.261631186178584
6.519637000096734	6.604922019581651	5.469564942202306	1.702739631419794	0.7160300479085331	1.075847094480495	0.6839102092809786	0.6957891807948656	0.3802684581761249	0.2654504848824249	0.286006557808263	0.3323964862763085	0.4060660606016087	0.5018507087933675	0.9315723589210618	0.2027158066511446	1.813549074026073	0.05357903947402401	0.05196851580292094	0.0005572486875205899	0.8101531072527504			1.261631219254468
6.527826786144304	6.596117635079937	5.253624809732941	1.621014424926185	0.673849619639917	1.048541696215551	0.6705870945764508	0.6859406306473146	0.3713094571965591	0.2604032872652375	0.2831599865145672	0.330569704757078	0.4046166676738037	0.5003537190018833	0.9298195219438576	0.2020349462167946	1.808201572224546	0.05357248593686469	0.0519700337758834	0.0005572504481305545	0.8101032339224851			1.261631244931776
6.536016572191874	6.678709572405906	5.290546267597764	1.592618067651153	0.6839545473945573	1.026163777951293	0.687402481704913	0.6791475334850093	0.3699501981987659	0.2586796218685571	0.2807977573156495	0.3299684429313832	0.4049075853780205	0.4997867047675318	0.9303283045053166	0.2017264081594616	1.819170817354462	0.05356916606472424	0.05197144040711763	0.0005572531596576797	0.8100652086879181			1.261631228531283
6.544206358239444	6.44427946831672	5.216824178208909	1.614843117981143	0.6929339245161329	1.033377776111272	0.7024282093733342	0.6907416590094454	0.3715635432715521	0.2624645350689199	0.2795297959391255	0.3312659092207935	0.4054642625072459	0.5007409396936547	0.9308935831473024	0.2018390997062258	1.827069393148402	0.05357440731185997	0.05197487935644833	0.0005572526750539217	0.8101141362690205			1.261631214903163
6.552396144287014	6.427441045065886	5.247460954834506	1.606105577522728	0.6913620790563404	1.014054778299443	0.687200616512104	0.681373104952841	0.3716114634737626	0.2582638976007791	0.2817228222649834	0.3319581219803514	0.4048455119998337	0.5014838188532692	0.9307056152946527	0.2021769399343294	1.817876125218499	0.05357996774770495	0.05198221306897446	0.0005572493449508337	0.8101221029522537			1.26163123148658
6.560585930334585	6.624233011691883	5.362800171173959	1.628592329444545	0.6844825397705026	1.022846315293724	0.6855178050506042	0.6741421884342971	0.3699652321893832	0.2557254312623182	0.2810338153729101	0.3312764711636545	0.4046312990581579	0.5013623066308692	0.930888818512197	0.2024282520304532	1.808152143541294	0.05358385042236	0.05198519538459691	0.0005572488358650828	0.8100642989723992			1.261631242990792
6.568775716382155	6.746202549774337	5.404713440793144	1.654993564531038	0.6711754660423713	1.060637340670781	0.6915554541280977	0.6771665742392907	0.3744410587013948	0.2621789476458611	0.2833005957406471	0.3321848488673134	0.4051110852721074	0.5014604812479957	0.9314607011580917	0.2023768569647782	1.821742616873303	0.05358880925526675	0.05198715643976703	0.0005572529040497718	0.8099143535802524			1.261631230597236
6.576965502429726	6.894998494646805	5.790473088375241	1.738778971600192	0.711662686939691	1.072631393270228	0.7031339189050023	0.6865517730990565	0.3800840415654752	0.2639873263199856	0.2858596674663009	0.3336951802409099	0.4065278136547176	0.5031607062205731	0.9338968721661163	0.2026930205468545	1.834499843240354	0.05358492229114535	0.05198749250551336	0.0005572554641465838	0.8098790794321578			1.261631169618532
6.585155288477296	6.724431524369694	5.691208046844304	1.764542825695292	0.7292503121710009	1.060882436843077	0.6946573805699314	0.6861589699889231	0.3767243085981537	0.2584632107157845	0.2824963967928743	0.3318966512625774	0.4057791405723246	0.5021214733635858	0.9325004428526508	0.2026367405500669	1.834987664767693	0.05357666040232475	0.05198398743836673	0.0005572525375862772	0.8099493870674894			1.261631143790841
6.593345074524866	6.607400197202382	5.463516867320656	1.67042556497582	0.7047951344522079	1.026569917873002	0.6783703245120772	0.6793413059986425	0.3724660280116882	0.2580136390556368	0.2796088472700723	0.3304488330699772	0.405018099383714	0.5007028070976434	0.9310997270934638	0.2024392980240118	1.819952650616748	0.05357247658608662	0.05198677645823917	0.0005572492814359719	0.8099569813970876			1.261631157622811
6.601534860572436	6.656847793793676	5.488530214691013	1.630329440659052	0.7121785262738846	1.025855278726558	0.6812649983717783	0.6749565647434081	0.3696556935128874	0.2595226615331681	0.2802929920733693	0.3309604675499465	0.4045067378948424	0.5005556798539591	0.9308440746459142	0.2022236491138593	1.812620842708876	0.0535739006523915	0.0519983796136472	0.0005572521021043695	0.8099765602191699			1.261631144434166
6.609724646620006	6.70417922915037	5.478134637387542	1.692212190353801	0.706218745501026	1.060315535495236	0.687527634269223	0.6779419945321682	0.3677318516871777	0.2599627609243903	0.281086757411287	0.3315831073688952	0.404795442492824	0.5009274157804984	0.9309517599445916	0.2020981598782034	1.822664163226052	0.05358092045184032	0.05201224544456746	0.0005572560439852985	0.8100175781653313			1.261631098801911
6.617914432667577	6.977205415942598	5.674971793457034	1.849275139488051	0.7204025900028629	1.118035604995632	0.7034133603586692	0.6897015309064671	0.377108829786595	0.2639490258398732	0.2866821109014427	0.3330789280938614	0.4066012529064264	0.5032800203000392	0.9336911618295715	0.2028903481061217	1.831136268026135	0.05358962237038595	0.05203344294745222	0.0005572551905823095	0.8099919261519067			1.261631037927031
6.626104218715147	6.832620948816978	5.597383736263385	1.749862859452923	0.7106614403011843	1.067442124613424	0.6931916450770689	0.6900002521283127	0.3777432728652715	0.2614481861967315	0.285442331907986	0.3324942013073003	0.4056064135248869	0.502127393682494	0.9319576351564328	0.2026902669813797	1.83008256508385	0.05359640203887688	0.05205596047072627	0.0005572516253489572	0.8100455281807596			1.261631025460468
6.634294004762717	6.56369494716647	5.587200194190229	1.646791086084555	0.7041503960875535	1.035606775986717	0.689554498110141	0.6817195009144743	0.3746167482353434	0.2584737366795485	0.2832090402086759	0.331437572298751	0.4049599213979191	0.500658807207836	0.930969311598963	0.2023053662910078	1.817884456561038	0.05360204258380161	0.05206748468924867	0.000557251149148101	0.8101260408222208			1.26163103466783
6.642483790810288	6.646501776357135	5.498592752113712	1.680721569246332	0.6871592609405998	1.038021415367326	0.6965838493852304	0.6753478611807822	0.3782902830276067	0.2597239598292071	0.2839732111422708	0.3317086071126159	0.4055653704511518	0.5017865730590575	0.9311660933371062	0.2024324604684284	1.819614674679256	0.05360110508026766	0.05207084445755009	0.0005572541851371627	0.810050248192736			1.26163102605067
6.650673576857858	6.746933115656899	5.510034841858065	1.765921250188693	0.7085880371349016	1.091299403640611	0.7012407424865424	0.6959789726202851	0.3793691592837197	0.2670075117063088	0.2861788388409603	0.3338579470060315	0.4065172995661183	0.5036619181072574	0.9314162649991368	0.2023252298439261	1.829718881059723	0.05359590794742383	0.05207428365102441	0.0005572553720992882	0.8099800051926265			1.261631003055131
6.658863362905429	6.845368440011615	5.606619334117848	1.817503101570611	0.7370280189612463	1.120105839865606	0.6966518747723248	0.6959038471336511	0.3745521330118901	0.2622795382337676	0.2835611350918756	0.3325512948804669	0.4053200603593839	0.5022628520263248	0.9316287629307154	0.202208925311107	1.832104489400865	0.05359345425886198	0.05207965377953154	0.0005572525618065939	0.8100138401809832			1.26163099240316
6.667053148952998	6.91503571691285	5.576398505338553	1.771047460270234	0.7352543666015976	1.096262669720968	0.6995592571289254	0.6851761264110767	0.3782951991292481	0.2615397929342983	0.2860874954818249	0.3334584837101704	0.4061553137227442	0.502735569207626	0.9328248884958559	0.202869545722409	1.817795341095916	0.05359463798095787	0.05209080389406735	0.000557249882542916	0.810079293618992			1.261631017378921
6.675242935000568	7.007212931947869	5.801358725757407	1.801976677281238	0.7608210733740768	1.110868280775167	0.7187106131761636	0.6973948558619741	0.3870594888650001	0.2687651126569356	0.2931840788502062	0.3374843692297255	0.4079218794171627	0.5057327132616473	0.9354639672211466	0.2036449060373967	1.810695333001815	0.05359931695500357	0.0521015254544706	0.0005572507515024215	0.8101258179007845			1.261631068673355
6.683432721048139	7.022014652955701	5.898208082299966	1.788640912457318	0.7818310281384362	1.102624565880385	0.7231964637135128	0.6976669321724812	0.3858479547762484	0.2642104697889732	0.2911558727890108	0.3363701179473487	0.4068082147128983	0.5047901701043422	0.9355222805784458	0.2030710244446513	1.818704212102046	0.05360413865467759	0.05210255691773112	0.0005572528502543023	0.8100828295255251			1.261631099477127
6.691622507095709	6.736662506023455	5.730900277696783	1.728086073740776	0.7700282179582296	1.077320470514987	0.7378172700335307	0.6993012219953816	0.3892817051192978	0.2666932310092363	0.2908971149379074	0.3366005862106733	0.4076166413081377	0.5050306954481887	0.9353923102234394	0.2031675696323104	1.831021290197786	0.05361099108475349	0.05209761991276709	0.0005572522114195936	0.8100352544507168			1.261631108454843
6.69981229314328	6.887019826677681	5.688405579587883	1.760531361381374	0.7766090155547842	1.131652836904085	0.7478924143103975	0.7154108080682244	0.3985612869149132	0.2748181094239399	0.2961131741313603	0.3396384491565904	0.4108711599821795	0.5095634322322508	0.9401917671728508	0.2050314596601954	1.825878761965104	0.05361407666939115	0.05208745914212828	0.0005572487666644618	0.8100158179902768			1.261631140050449
6.70800207919085	7.314306526812123	5.84245132663753	1.828744742402453	0.7718305472534243	1.166144203433638	0.7314472383432973	0.7095026509038165	0.3936712407793287	0.2764349438034201	0.2950356590185145	0.3400231205233579	0.4111556396232304	0.5093288698480937	0.9401182145614654	0.2051128149621212	1.80946914502558	0.05361027944935779	0.05207919738996692	0.0005572481858057232	0.8099672355359286			1.261631197562232
6.71619186523842	7.016203806917725	5.6569602694318	1.767211733549115	0.727896713638796	1.106657781569099	0.719411285461773	0.6992752753914293	0.3872813997082728	0.2730117412972393	0.2927286365499878	0.339167489125334	0.4096416687171929	0.5081405893924215	0.9378255141384566	0.2041211176373964	1.812998362278854	0.05360642537336217	0.0520779258547697	0.0005572518258921274	0.8100444743831124			1.261631240446039
6.724381651285991	6.84778366172419	5.671252150400311	1.786035463148745	0.7497743172367325	1.093782565716627	0.7188341218809143	0.6987932802363473	0.382178906311522	0.2666230816450033	0.2915328193323608	0.3371034736061823	0.4085778998322907	0.5077963530009207	0.9371446439561691	0.2038973397428777	1.839383873533528	0.05360504388161115	0.05207675137736924	0.0005572515463149085	0.8101433575049961			1.261631270791525
6.732571437333561	6.840063321803922	5.761666937833611	1.833455081962927	0.7844104870958183	1.137537619969077	0.7290012810873494	0.7055609174180291	0.3876165989246782	0.2701341774931738	0.2968692546406019	0.3390379168107173	0.4096314230597247	0.508329576977157	0.9384547517471863	0.2043343118831967	1.846918761348795	0.05360534704086178	0.05208062549080467	0.0005572468549247659	0.8101194619960207			1.261631333259412
6.74076122338113	6.809056162723643	5.693359580555994	1.778495000059452	0.7639534739698762	1.09973555145613	0.7190419909467294	0.696968587062974	0.3868945407578613	0.2690022269166065	0.2942252291460821	0.3384271876270169	0.4092075104816845	0.5064850168705167	0.9377081775111398	0.2039405052614159	1.828936100869399	0.05361139565867929	0.05208882316571172	0.0005572451316844237	0.8100789152169098			1.261631389218584
6.748951009428701	7.108018318108602	5.876330136767297	1.841257766572549	0.7787861700320028	1.092229828250181	0.7271822296339018	0.6958328184095767	0.3854389777784035	0.2669613918397425	0.2913001419124113	0.3378909699158599	0.4097384990382198	0.5072108819931413	0.9394243330627489	0.2042360037087812	1.825371419086216	0.05361747076911751	0.0520983222518097	0.0005572478128105389	0.8099542392449319			1.261631430123127
6.757140795476271	7.435096017438703	6.288926049113368	1.94683998724894	0.8077956164246937	1.168582383497274	0.7609074150118262	0.7254649036777259	0.4101124990669132	0.2798275109585557	0.3049640798200909	0.344335521303752	0.4144611579598972	0.5127248394221677	0.9453102486115059	0.2056957753549879	1.840010170265614	0.0536177731899824	0.05210775007498133	0.0005572495724577544	0.8099422530351646			1.261631465833446
6.765330581523842	7.244655574045628	5.903568755840414	1.905843153227914	0.7693813384569518	1.164175185372812	0.7287176724065577	0.7111907924872402	0.3972568303914819	0.2713779543108091	0.2977372993319841	0.3403195689888254	0.41171787241895	0.5097100938609668	0.9404496055877732	0.2047933500400934	1.838316263918665	0.05361757062847453	0.05211268960879425	0.0005572474973676976	0.810029338576878			1.261631504908312
6.773520367571412	6.967610280639744	5.553277113423187	1.879617926777623	0.7230138731224699	1.133429633798571	0.708926602126323	0.6938227419918356	0.381352926872115	0.265602135337025	0.2916328849361891	0.3377760312587454	0.4091330267038777	0.5059826794374092	0.9357364672632257	0.2039237174253159	1.826767837464245	0.05361492739363402	0.05211416774709846	0.0005572437202953518	0.810049811605118			1.261631583308302
6.781710153618982	6.652171965734503	5.272189347840606	1.68394306196001	0.6724509663382081	1.052566943998944	0.693906719932409	0.6883205612578169	0.3797235956493462	0.2661447124412392	0.2896937772988785	0.3363748139859765	0.4075715968418425	0.5037367642866072	0.9335117459202318	0.2031967363501107	1.811742605265657	0.05361233575952633	0.05211752139371497	0.0005572425892046904	0.8099888250494913			1.261631683663176
6.789899939666553	6.830669614828716	5.429609561478522	1.714004083429886	0.7009255092067554	1.101306187474008	0.7159829777089584	0.703215673987163	0.3851031197654796	0.2717216939430394	0.2918605466304556	0.33887162607315	0.4102695883733126	0.5074050341878416	0.9368134944186947	0.2039499032820468	1.811456529650579	0.05361338185714831	0.05212301714788179	0.0005572446910559016	0.8098521231086115			1.261631751001762
6.798089725714123	7.167992179005304	5.865619127609384	1.896833018417699	0.7879579409924033	1.16998775216647	0.7462298703261969	0.7139458707533348	0.3943452914322046	0.2731372213646122	0.2953584459474144	0.3405866611419512	0.4118996961959832	0.5107713521901183	0.9410621006527512	0.2049975639040327	1.821755778531082	0.05361474591798431	0.05212512554245875	0.0005572454252821062	0.8098194028596226			1.261631785260519
6.806279511761693	6.981619334610655	5.846178104472845	1.854651912402026	0.7940769479954974	1.134228138023204	0.72570129676333	0.7031939319920315	0.3906641410347079	0.2666780977004452	0.2921383723222846	0.3379460988322123	0.409554331976738	0.5080611534585241	0.9391836487279477	0.2042150120376391	1.831678379832407	0.05361693678496678	0.05212127110220883	0.0005572424778097565	0.8098166694141828			1.261631827402556
6.814469297809263	6.761002322040276	5.623462686634929	1.799109056120571	0.748561924350063	1.118197507595833	0.7171589960469095	0.7049000637177555	0.3885474627741126	0.2677114804569292	0.29307381187625	0.3381562475934625	0.4103627734285373	0.5073837990605399	0.9383636188179647	0.2041589078642101	1.816981855423989	0.05362168849075502	0.05211771036419808	0.00055724066333237	0.8097462073159895			1.261631907444006
6.822659083856833	6.635258194162924	5.353891921123238	1.713019015688405	0.7251616948787982	1.090636335331674	0.7096962316597496	0.7037165898433283	0.3912522217127239	0.2685087915560194	0.2933765894613475	0.3384444412067801	0.4109044140007454	0.5079334139865725	0.9372924312181781	0.2041073630456171	1.810206079262442	0.05362564076214547	0.05211775248356161	0.0005572425144459439	0.8097986572859351			1.261631988131247
6.830848869904404	6.733690537104091	5.436680125167218	1.780954395147166	0.7303983259173803	1.118567122740017	0.7136532126444353	0.7036010309804648	0.3885238649745167	0.2682546206384482	0.293453161556797	0.339211601558345	0.4105307129456824	0.5085120062425659	0.9374605686791359	0.2042678350726394	1.811547262476653	0.05362041256670313	0.05211030204005321	0.0005572452791681754	0.809757290434196			1.261632009683351
6.839038655951974	6.940888927449581	5.575794116365769	1.870390908760286	0.7284786977268453	1.169745292073595	0.7342053188767588	0.7174220934324063	0.3990499804163322	0.28065592222627	0.3045568945623268	0.3462235791733868	0.4146808836809635	0.5140298597787811	0.9430062548817932	0.205916012276862	1.817379107894972	0.05361879213133616	0.05210011906738	0.0005572434031738648	0.8098079928214279			1.261632043986983
6.847228441999545	7.027460237787295	5.782336822314931	1.856938755813529	0.8092699434837956	1.175543106528193	0.7932497672226805	0.7299692584868254	0.4135849161314828	0.2852086220108674	0.3102179617665103	0.3500178433940543	0.4180191009139492	0.5168424414523037	0.9497061689575688	0.2070438016267288	1.809872116584228	0.05362264094383985	0.05209672534196159	0.0005572391647925654	0.8097770917931303			1.261632083195806
6.855418228047115	7.340992535597817	6.311285679548123	1.950841821582106	0.8831073559570934	1.20108959797303	0.7907246836086644	0.7337879636350662	0.4086761307005792	0.2843640516409444	0.3022509845599632	0.3440259252871583	0.4142477368474097	0.5127762342132757	0.9468894882302351	0.205891741135097	1.806075617646901	0.05361686691065238	0.05209664183566542	0.0005572397278607856	0.8095377218477451			1.261632133689163
6.863608014094685	7.10990109734331	5.729271407461385	1.88513842322451	0.7678177661160901	1.251129277133476	0.7807695267148643	0.7666515573415147	0.4164446772523626	0.3024494001611855	0.3056044923012442	0.3463294032956429	0.4170301042534393	0.5162572947531223	0.9479157028274529	0.2064080665543694	1.817025770870911	0.05361282568785482	0.05209787557676602	0.0005572430549713439	0.8095708918038775			1.261632147128495
6.871797800142255	7.026363453574377	5.60589109752097	1.831345487361312	0.7666459050818811	1.234697243686398	0.7930373790724335	0.7737112849509097	0.4268892089502526	0.3154582993751477	0.3154517312347954	0.3508058431367919	0.4215791890856703	0.5199306892077397	0.9515472840311979	0.2073079212677228	1.827722736422022	0.05361723628777951	0.05210135436075498	0.0005572431220359255	0.8095683055198101			1.261632151495348
6.879987586189825	7.024000680033652	5.632207656055864	1.751174605133162	0.7348438616262155	1.118106883341312	0.7363766903591673	0.7216955006637363	0.403089188409414	0.2866364305229593	0.306013072116157	0.3476236840540706	0.4169382338108906	0.5162801562357097	0.9475046085746646	0.2070722591177703	1.830979456503618	0.05362076756861313	0.05210747400536602	0.0005572392288580833	0.8095625327704951			1.261632201904084
6.888177372237396	6.853798167548066	5.496995001056743	1.720708575525427	0.7025578039340721	1.094808827973399	0.7173583875697598	0.708762565543904	0.3852679655175347	0.2747464247068868	0.2922347550633161	0.3409674476044103	0.4130100158013456	0.5110145209031314	0.940673468820965	0.2052170311842635	1.808655941601375	0.0536170950286217	0.05211023796279891	0.0005572372671345841	0.8097212998067711			1.26163225775411
6.896367158284966	6.551201276887944	5.355045471271795	1.692240077278664	0.7117793206315827	1.093671682397318	0.7177853423129396	0.7047792389319277	0.3871968717170201	0.2735059814995085	0.2936049026567088	0.3410310057382869	0.4120564612825182	0.510547736781485	0.9382582809380418	0.2044916170814737	1.799052752252398	0.05361213638703811	0.05210831086474577	0.0005572396453696278	0.8098193313326972			1.261632297744425
6.904556944332536	6.469071511752184	5.388249797077427	1.64390068289469	0.7352344031313719	1.058788377406778	0.7199454738052153	0.6994450724128094	0.3937844225164185	0.2712746893524547	0.299299577542053	0.3430309416233751	0.4118569163792259	0.511237185000602	0.9394124396213271	0.2042730891504105	1.804342261919226	0.0536058265439978	0.05210429733000642	0.0005572420279154701	0.8097666856601784			1.261632314355398
6.912746730380107	6.519336054066726	5.332798181498405	1.61517995762185	0.7068281309703862	1.025725807284045	0.7228710458611611	0.6998994670803296	0.3901170170049827	0.2703178341805605	0.2983540019579323	0.3436962661839487	0.41351869889544	0.5120232590667226	0.9427344977825234	0.2047606010875224	1.817768428588163	0.05360361361828168	0.05210321811398471	0.0005572402494957659	0.8097263167659683			1.261632328405747
6.920936516427677	6.538700270442903	5.246232146946907	1.612755833601099	0.6936230738367976	1.052530433194931	0.7343926304126144	0.7146936081490228	0.4003478894099535	0.2765031056216518	0.2993860196460806	0.3448939967821619	0.4157128251173691	0.5135778800840984	0.94590504425693	0.2054718546556226	1.815150462507257	0.05361176040776844	0.05210799651274657	0.0005572365326137208	0.8096483437759828			1.2616323800299
6.929126302475248	6.530514872966309	5.22312442606365	1.639391275763413	0.6927025926615835	1.090730062024919	0.7316051073110821	0.7134580021526095	0.3956752889439815	0.273623576358574	0.2959347731922672	0.3418682564877679	0.4141707508226584	0.5120593244651885	0.9434994848378234	0.2046521502437839	1.810123479692799	0.05362328061382871	0.05211265361111565	0.0005572363370524913	0.8095405743721691			1.261632439046148
6.937316088522818	6.50125117106599	5.18805446740039	1.649424395020776	0.671205563131984	1.075901451351847	0.7193638604699074	0.7112959748355474	0.3931778158353152	0.271829607658779	0.296973434942686	0.3429741386599318	0.4144413461984421	0.5121392917287917	0.9423177950012255	0.2047222835570264	1.814956311270476	0.05362899513463491	0.05211941861577442	0.0005572396658566772	0.8094385421913288			1.2616324778681
6.945505874570387	6.959333553424228	5.59138854183342	1.7934337035425	0.7245803615661549	1.143034866278748	0.7469834396871158	0.7332500090921857	0.4150460075385437	0.2883226784147367	0.3137565536201599	0.3534078746618374	0.4194341104772481	0.5207830157408241	0.9500909883318502	0.2069833144063458	1.825833343640441	0.05363329686853583	0.05212886635627518	0.000557239736919107	0.8094516207714946			1.261632495778381
6.953695660617958	7.312855961064662	6.194494366411895	2.060626769304696	0.8769126354882165	1.257714254946407	0.8024676891613584	0.7623331957640809	0.4338250003420576	0.3041300667563991	0.321165972383066	0.3574439915680819	0.4223435743109801	0.5242488290698051	0.9545012540497256	0.2087621335105328	1.831614535120493	0.05363773652604318	0.05213315416421183	0.0005572350878254263	0.809572274905031			1.261632529105687
6.961885446665528	7.016767313163758	5.893050917972919	1.878977407710917	0.8057903957237394	1.171548044175327	0.7812519417846875	0.7426353866794249	0.4244728510718075	0.2966180689724073	0.3152842953336537	0.3545179825828141	0.42109287945832	0.5220008736162567	0.9523213885959365	0.208260255981577	1.808075763664719	0.05363934141576541	0.05213406024595627	0.0005572330254217636	0.8095864642994406			1.261632602986331
6.970075232713098	6.680372722510681	5.567015250821068	1.655541135847382	0.7356834949059742	1.07264365315064	0.7580246867652043	0.717574764215098	0.4145557170769578	0.2848813121923696	0.3124381427700153	0.3534897834857577	0.4210888020641558	0.5215021131083899	0.9530351346077062	0.2081212856709332	1.806776812888247	0.05363558297533978	0.05213285842141101	0.0005572369653210246	0.809532490817619			1.261632640382579
6.978265018760669	6.820374978098667	5.617592987230728	1.713451781441443	0.7551794577861607	1.11479111369585	0.7654028763914655	0.727634854260398	0.413764740334159	0.2855260713996547	0.3134149155959274	0.3538900747671598	0.422325771188808	0.5229566671901047	0.954441732907461	0.2083453960963308	1.823189733450997	0.05362689925043273	0.05212872358627887	0.0005572401763063988	0.8094778761033624			1.261632641272698
6.986454804808239	7.079924257713542	5.983980361798747	1.970323449509989	0.8404961501281326	1.257992923793765	0.7992011573224178	0.7612466961726423	0.4394070346841949	0.3111797809681786	0.3271288521481654	0.3631186896928696	0.4278379167061297	0.5304303114831215	0.9609604363309829	0.2104470183443203	1.834890417824397	0.05362589974458263	0.05212850090282241	0.0005572381243211495	0.809488783477609			1.261632637483346
6.99464459085581	6.962243127725573	5.871870712774694	1.959179677966261	0.7759742054802544	1.16325196320411	0.7446645659846575	0.7270460688973525	0.4108103379907289	0.2885243312090486	0.3121593666251161	0.3505192670847629	0.418826588852416	0.5193414576112858	0.9504054352580883	0.2076517942168499	1.826699585479485	0.05363221214513419	0.05213147505619831	0.0005572347914620229	0.8095202065646809			1.261632669643676
7.00283437690338	6.876536312485514	5.820011672074907	1.847934417786858	0.7524775279390811	1.137031429535487	0.7378668858647153	0.7284494072139152	0.4129090655060413	0.2897108071592873	0.312478915505589	0.3505465870377003	0.4194996805954302	0.517769837878211	0.9498040446152471	0.2072690296966152	1.822540336856887	0.05363794014700315	0.052136780043464	0.0005572355545299146	0.8094005940720238			1.261632701528391
7.01102416295095	7.048466346631264	6.060008352515593	1.907195261170972	0.8324312095866815	1.212567605805716	0.8120071372367017	0.7690855394171152	0.4509149019734401	0.3192562005812867	0.3336670168657602	0.3662760064166893	0.4301935908241565	0.5305864680400111	0.9615767302311808	0.2105103992702354	1.836871373383556	0.05363932330415921	0.05213966913826934	0.0005572378475488814	0.8093226284811252			1.26163271720116
7.01921394899852	6.933005309005137	5.843931335535641	1.865759288274651	0.8387475182591857	1.24415328056508	0.8410915483165686	0.7883400428514981	0.4667488687621072	0.3289987663581143	0.347251548359331	0.3738739153836569	0.4347836058920296	0.5367054260018211	0.9657706513940963	0.2118132074129259	1.855448133622608	0.05363718337846422	0.05213849106803285	0.0005572366798841621	0.8094526874824978			1.261632723974506
7.02740373504609	6.811297606082269	5.754331368438009	1.822603635837933	0.852198645853649	1.252876750593707	0.8573268121350305	0.7884319106650061	0.4754822275839823	0.3261253459564469	0.3559352565116259	0.3796493756606522	0.4373600897173494	0.5430546640595626	0.9701674969837153	0.2131223918849395	1.856458619795666	0.05363163840821041	0.05213522068356889	0.0005572326155162246	0.8095443791354806			1.261632756723225
7.035593521093661	7.10806439693699	5.910202488112692	1.932159327457039	0.825053234504077	1.247105009305332	0.79414636740815	0.7536816306578944	0.4294629440400117	0.2975092327838815	0.324066685096897	0.357688564196419	0.4242266363275935	0.5266541280388489	0.9557179725439742	0.2098536799655667	1.833199901415567	0.05362667339440368	0.05213215306523226	0.0005572304604887669	0.8095419013556781			1.261632829680383
7.043783307141231	7.158394303221734	5.984342574984249	1.954500037074271	0.8112768066493572	1.202633893011573	0.7841850414909878	0.7445997968260799	0.420671499013907	0.2915002188339911	0.3150828422593336	0.3548907651455253	0.423279280089337	0.5249807202247777	0.9550453911386196	0.2092902528162884	1.832202674247624	0.0536244226844286	0.0521293372739149	0.000557231754776315	0.8094352882898855			1.261632919046326
7.051973093188801	6.850861053779582	5.591794688700192	1.768587925755593	0.7523138938102131	1.136626295377935	0.783384369010818	0.7454258558406651	0.4304551195250257	0.2972910561395884	0.317379598160591	0.3589785230846345	0.4270387965340673	0.5284767970202047	0.9598970131781966	0.2094350067044655	1.853146184964528	0.05362464151334077	0.05213425256513178	0.0005572325585080695	0.8094021057806472			1.261633007558941
7.060162879236372	6.680882463577512	5.421354692981474	1.666343198130763	0.7059733906612644	1.100352105431883	0.7558522489985131	0.7324525728277459	0.4200982777439828	0.2907741310817146	0.3118752844428307	0.3550105717364572	0.4234571304135364	0.524157150912468	0.9537787993650786	0.2084199689687321	1.845612788557381	0.05362724302985018	0.05214042020664764	0.0005572301714136512	0.8095217195589044			1.261633073729737
7.068352665283942	6.73431417635349	5.486771192752551	1.744501995958684	0.7335857819821824	1.140551860102624	0.758369708444677	0.7338445001349461	0.418819791918292	0.2892639589397091	0.3114979006546528	0.3539053125335216	0.4225086208880426	0.5235259747791166	0.9524508366164939	0.2088081726761612	1.81611143604944	0.05362985108528631	0.05213844739639495	0.0005572275420757966	0.8095156277177369			1.261633165185871
7.076542451331512	6.829260397590125	5.53524124981885	1.741532012928361	0.7367607432898999	1.119744879134138	0.7558430176510865	0.7338795825760226	0.422512469259845	0.2948999660282446	0.3201062577669086	0.3585726114958007	0.4255128790133383	0.5260696390784256	0.9553877956357762	0.2094331812883222	1.808748945345294	0.05363169009651977	0.05213558001533675	0.0005572293751632787	0.8094707834260947			1.261633249555908
7.084732237379082	6.747921763140703	5.417995509389482	1.683180997035699	0.7383284446255756	1.109187783343456	0.7688498207423218	0.7433963598685517	0.4382940768475658	0.306520241227434	0.3326098586164521	0.3645143100378198	0.4278011532308649	0.529280670347255	0.9579909081691889	0.2098725357483106	1.825891649430703	0.05363074099303516	0.05213991100662405	0.0005572335714249824	0.8095165420491744			1.261633285161585
7.092922023426652	6.626255241778937	5.389076997953369	1.673677425971356	0.7654494429791521	1.148725473750743	0.8023246001540341	0.7689128414430478	0.4621414878812001	0.3170291870686612	0.3435203906292743	0.3724458367262636	0.4333795169474763	0.5366644662385898	0.9648055773555072	0.2112164479363759	1.855255621643561	0.05362633474781184	0.0521478172639972	0.0005572326818111353	0.8094936032015198			1.261633298668728
7.101111809474223	6.718015359062107	5.506907619758135	1.775257219151571	0.7510277614286786	1.165374384395425	0.7752356536059218	0.7533461910109626	0.4329270549159722	0.3015880542020009	0.3263253754354443	0.3620140570749079	0.4283686811567955	0.5299576354351248	0.9597715661294849	0.2100907026557744	1.8431216056013	0.05362226464669783	0.05214654752521799	0.0005572283773221901	0.8094184744565968			1.261633342293718
7.109301595521793	6.779809441178411	5.497549921789627	1.81570153673507	0.7353930949131283	1.151654517024466	0.7533577621419986	0.7370401964247878	0.4216438866135699	0.2961384564974539	0.3155528757634037	0.356535634806003	0.4231141783765852	0.5232367893482522	0.9537971018319931	0.20854858132702	1.824006086290853	0.05362149730959922	0.05214890954323224	0.0005572280537924164	0.8094575442575318			1.261633370574274
7.117491381569364	6.558231611845454	5.541763749659244	1.728115872951606	0.7364068717367329	1.114987616636779	0.7476741412646772	0.7336730203413341	0.4156961671279636	0.2951538496619437	0.3100301261771867	0.3544768547149791	0.421954518547571	0.5213273164250769	0.9516449248988157	0.2077580737582479	1.827410778620571	0.05362624516341639	0.05215807460414552	0.000557231885307555	0.8095404145511697			1.261633352418329
7.125681167616934	6.541042354081703	5.481986982378982	1.723458318042901	0.7394078696640429	1.154340056192341	0.7549951436378847	0.7445812627305212	0.4153546786572197	0.2961003629897444	0.314035931505866	0.3556569577169365	0.4237364245198723	0.5242401544788237	0.953486352128262	0.2081694667927424	1.840510484532882	0.05363406761724858	0.0521723122543471	0.0005572333260748744	0.8094979482484242			1.261633322777086
7.133870953664504	6.595159811429645	5.280430258045492	1.702197055155486	0.7015790269750375	1.133814946143726	0.7372007798526642	0.7281974959093387	0.4040015764536431	0.286599962150564	0.3048686298759101	0.3505818185389107	0.4211002309374998	0.5207825365822055	0.9510970509228248	0.2073099928346029	1.834209516202471	0.05363707069925307	0.05218714644784809	0.0005572300150020848	0.8094988039406802			1.261633325914754
7.142060739712075	6.604637062900557	5.243753297924996	1.627238180797558	0.6875434827953556	1.086169953675821	0.7316747443092748	0.7224311590637759	0.4047920767543123	0.2830424754952588	0.3053111268207018	0.3505599340432053	0.4200866885103245	0.5195882067879934	0.9497535324448283	0.2072743258519631	1.811857766391641	0.05363623891869288	0.05219484177684736	0.0005572270934092458	0.8095035876364272			1.261633357698473
7.150250525759644	6.664451952618599	5.410981660550794	1.690933867465543	0.7290484062988436	1.131706443277296	0.7692605366555075	0.7443618514183122	0.4340122624798962	0.2955176972450891	0.3231569429036791	0.3609337109650905	0.425184641028867	0.525882417969342	0.9558817472397335	0.2091080060957981	1.807103301466823	0.05363223139608348	0.0521981479148463	0.000557229265969644	0.8094528825313735			1.26163337199792
7.158440311807215	6.49250823561932	5.53487246838381	1.742784954057573	0.7622593573232649	1.147900241190766	0.7878313212012018	0.7421585184137524	0.4313485367782623	0.2965092579518274	0.3188526408969295	0.3614537378440416	0.4264838728361506	0.5274813773407221	0.9571095914079243	0.2092681771275649	1.812602039632205	0.05363057817789184	0.05220146784848947	0.0005572332251368547	0.8094356273666151			1.261633353726144
7.166630097854785	6.561836568372266	5.659970586191216	1.713512508291328	0.8085742525654291	1.127800976962157	0.7989393517606034	0.7350938558045457	0.4257630546203739	0.2914745206763543	0.3148017591420985	0.3576349034980792	0.4245734094759	0.5258044448210232	0.9571937597945631	0.208558416397042	1.822346934080284	0.05363644942809687	0.05220508425736434	0.0005572326862874778	0.8093536775777098			1.261633331478418
7.174819883902355	6.569414469291559	5.51855176913771	1.697930003512705	0.7345906626293883	1.119825855809756	0.7440733010557929	0.7316067049190896	0.4163353427336857	0.2902158195454208	0.3150244585880991	0.357684996418423	0.4249046056912844	0.5269772792764762	0.9575570893038789	0.2091163267442694	1.822483964810545	0.05364328387696984	0.05220410642440629	0.0005572287615221729	0.8093716224754141			1.261633330212058
7.183009669949926	6.689110066501036	5.631790254116926	1.808308497774224	0.7340945447084645	1.119782051515447	0.73893085943168	0.7284864006707125	0.4144237533848028	0.2925391263076134	0.3165007505624626	0.3587946905897705	0.4261700651814513	0.5281476246045383	0.9586581664073136	0.210209710316728	1.820298801710423	0.05365173613055069	0.05220855487910674	0.0005572279870972007	0.8093411552790457			1.261633362511833
7.191199455997496	6.963858606646857	5.883173942557182	1.801409062879733	0.8005835331995563	1.142009446738994	0.7592346520717881	0.7293419252921797	0.422315208403393	0.2915055442776938	0.3173588214772618	0.3571275167213231	0.4238115896194219	0.5251049801294705	0.9572037490424015	0.2096228625105954	1.824828697844312	0.05365547286096856	0.05221308732839061	0.0005572324635648823	0.809314154344041			1.261633348918954
7.199389242045066	6.95187940768603	5.703590579500671	1.763647221915782	0.7427409351069713	1.146195392375536	0.7527709168596713	0.7299185753977065	0.4171043948791067	0.2919136186458812	0.3163626042397998	0.3554483677751279	0.4214591616921615	0.5231434450636318	0.9525961943023923	0.2086709002949753	1.80939428381955	0.05364937010302581	0.05221018851906434	0.0005572348271884556	0.809374121556318			1.261633318081598
7.207579028092637	6.998218176286374	5.764797367902465	1.938681231143745	0.7589115425961966	1.206562598199367	0.776097217382883	0.7444797821762756	0.4268367567478056	0.3015394121331568	0.3259402027681928	0.3631855848855254	0.4266376455158239	0.5304767914206971	0.9579868748068771	0.2112318092872863	1.811334886099658	0.05364082858689227	0.05220672557128123	0.0005572320769809044	0.8093700932214127			1.261633240393951
7.215768814140207	6.548329008689457	5.383895943144233	1.677318324780266	0.7161440562172764	1.119515389734436	0.7775496179126726	0.7379108177640844	0.4300227435840503	0.3037528717054822	0.3287421435354645	0.3706663392242611	0.4337575680849369	0.5371097895265432	0.9665522099575713	0.2131581064016125	1.808106631994159	0.05363420054523836	0.05220217140825022	0.000557231015721561	0.8093069590780448			1.261633213403614
7.223958600187777	6.711239098248803	5.442854155072155	1.633444499797133	0.7134820919895001	1.098445392517463	0.7709538269735178	0.7336995057082065	0.4233398979854477	0.2982748499604298	0.3221420969696998	0.3652468395389624	0.429074140360198	0.533805042346265	0.9634402626508882	0.2113920854143689	1.800707321564799	0.05362590752706744	0.05220345469853001	0.0005572347151467183	0.8091978999866606			1.261633173628018
7.232148386235347	7.135375178562895	5.802237702417622	1.841384557588739	0.7646739173274307	1.169497451360379	0.7816144801483366	0.743035166353207	0.4259177975363933	0.2965870357053785	0.3231638757464037	0.3634387461526273	0.4269063579176922	0.5317436853627946	0.9608182228732176	0.2109152184931359	1.811934618628313	0.05361933385297996	0.0522077325478021	0.0005572380582657636	0.8092107625381191			1.261633108394948
7.240338172282917	6.63269871199878	5.371819788996615	1.692439556323019	0.6742980958205544	1.094868225752148	0.7268295579463185	0.7238587707986883	0.4108078183116571	0.2868317402446241	0.3112734845646681	0.3554281415621162	0.4240883958189404	0.5249545755135977	0.9558497459474125	0.209177072207208	1.820591287622124	0.0536211963440039	0.05221091306014134	0.0005572372257271885	0.8092392079838284			1.26163301159249
7.248527958330488	6.766581103932468	5.469086690449887	1.722953017674885	0.7032392317391597	1.082625003093315	0.7235891605372657	0.718193237211078	0.4099549657251579	0.2891611188507208	0.3110979988081741	0.3552621204810846	0.423977176246953	0.5245123284520038	0.9564980930486739	0.2094310831711933	1.826954651300172	0.05363034443722296	0.05222207697032136	0.0005572351837684759	0.809143113174603			1.26163293044179
7.256717744378058	7.23502159437809	5.894868856607963	1.91709128745112	0.7835262585091489	1.130738721274783	0.7444900500263792	0.7251828691275845	0.4142706910867351	0.2940321608201769	0.3150906320170763	0.3572163134387341	0.4240429395797238	0.5259749888905679	0.9573155945666982	0.2100553917756143	1.820230195190621	0.05363507999726554	0.05223549049280028	0.0005572360424532606	0.8091932194820542			1.261632871444617
7.264907530425629	6.903053133715674	5.601776303191668	1.752348981733741	0.7412724896485962	1.117656935354211	0.7396738769570145	0.7319851451859036	0.4145391136442765	0.2907020634686935	0.3120151948542588	0.3554649730089309	0.4228799804814251	0.5243980584825162	0.9555228873731527	0.2089230270393656	1.818360187957526	0.0536362193741147	0.0522422541893283	0.0005572397465147084	0.8092702602733073			1.261632781555378
7.273097316473199	6.805883966525659	5.603636068813421	1.782728521300121	0.7685295848324999	1.142045371533788	0.7652113373169237	0.7377683063888809	0.425572813778565	0.2914799824692327	0.3181868426757371	0.3575492888292879	0.4245909722701531	0.5264243876984743	0.9582779690251394	0.2092551507937168	1.820462902252786	0.05363668358690513	0.05224112770883266	0.0005572416577278594	0.8091845755741763			1.261632672234006
7.281287102520769	7.016979169198381	5.776552594814449	1.904055493487291	0.7869508301213953	1.206648947087192	0.7667845815951112	0.7345559866538377	0.4163489754425733	0.2878559705884619	0.3137824730585171	0.354578313448761	0.4226715373195038	0.5243498263560218	0.9560880107918663	0.2090931005884645	1.823883870556613	0.05363126682645172	0.05223983601216269	0.0005572398800562971	0.8092305437996745			1.261632585146462
7.289476888568339	7.03363344536743	5.908416532312383	1.905087728401751	0.7829420332169549	1.198693295130674	0.7605782062609026	0.7410061698028378	0.417019590879347	0.2937214967222068	0.3161282247484041	0.3563600825932253	0.4240898014725804	0.5248108660472917	0.9564430296428608	0.2094531083719088	1.816667072695733	0.05362683627110636	0.05224186677798476	0.0005572389253656773	0.8092394708165821			1.261632515549957
7.297666674615909	6.582520619223104	5.507855005751893	1.722240674584114	0.7523488413952987	1.10768236536265	0.7704990275562817	0.7335118796959607	0.4239346151643774	0.2959175426230813	0.3214767369594529	0.3604657161187456	0.4254249581079241	0.5265983940628871	0.9559499209435917	0.2097379509080578	1.818590445483754	0.05362490541481496	0.05224026146174648	0.0005572424367368638	0.8091703194353657			1.261632436652746
7.30585646066348	6.432949767486985	5.316954172815252	1.645369286335188	0.7268085951114704	1.099286690210366	0.7568476325232385	0.7289986926565891	0.4158832920078854	0.2899609285800476	0.3191839068385678	0.3582944108280964	0.4233811494986565	0.5244544503592937	0.9535059252942577	0.2085786162491058	1.834018938452688	0.05362802126680732	0.05223914445162814	0.0005572470247312578	0.8091641497954118			1.261632302455979
7.31404624671105	6.651074031466968	5.565433448758521	1.759680319272763	0.7556941304165419	1.17991477342791	0.7597028391787004	0.7482082327822939	0.4255895984854887	0.2988060766143498	0.3253943104389959	0.3615452996795423	0.426723853740637	0.5282219093964183	0.9575231214311815	0.2094109776935442	1.838100931049906	0.05363483872370449	0.05224597688223361	0.000557247834410657	0.809205167631194			1.261632159066163
7.32223603275862	6.772873292521182	5.54242107025378	1.761337211594871	0.7409980748114726	1.166629491082638	0.752659723039677	0.7415265803457938	0.4165593091632618	0.2954636651728713	0.3153349108147015	0.3588044838164116	0.4267796913195333	0.5278863156064966	0.9568116593462012	0.2097889789557815	1.836685386049686	0.05364229121302928	0.05225746714363903	0.0005572461247823288	0.8092370742265386			1.261632024417296
7.330425818806191	6.887234092275325	5.490990014676818	1.691473928446618	0.7172261147795035	1.087253744282769	0.7372815408697986	0.7196707818478306	0.4097653213316368	0.2877495150556044	0.3118182090555999	0.3549357063883645	0.4233426452580613	0.5239256000590287	0.9536276006585356	0.2089917378171022	1.828830650872915	0.05364463146810262	0.0522618764961121	0.0005572466384590619	0.8091141568630448			1.26163193511261
7.338615604853761	6.970238281534598	5.585807541296981	1.754508668694259	0.7175567305003299	1.108964327156729	0.7438299827460928	0.7235416735891056	0.4198831167669307	0.2929271502988601	0.3195700381411395	0.3593704900091891	0.4253261222769838	0.527040169186119	0.9567643992002168	0.2099065514634708	1.835925323082117	0.05364423257126438	0.05225720943907847	0.0005572520974307087	0.8089870367436052			1.26163177443897
7.346805390901332	6.849050435005766	5.664689702556386	1.82084461898897	0.730221048446616	1.127896661184076	0.7374059832261832	0.7231919045690466	0.4112051255182387	0.2892415651409034	0.3116503064423921	0.3554462220942867	0.4226959181791243	0.5239764099450887	0.9542948446090823	0.2088035338170003	1.85334281684015	0.05364394197898511	0.05225311215389932	0.0005572562102999514	0.8090067325397355			1.26163156124867
7.354995176948901	6.892151696508838	5.70507857392275	1.817099034318296	0.7401390141602476	1.120569723359059	0.7330075461835538	0.7181027033608522	0.4075346880533241	0.2857501950504545	0.3078906310637492	0.3526338821229544	0.4217869768047917	0.5221160520280134	0.9533093065608682	0.2083919150160863	1.851884941622118	0.05364042503330517	0.05225601684076689	0.0005572547273911997	0.8090492327548728			1.261631383325285
7.363184962996471	7.010222079318179	5.70327642096635	1.812032543223826	0.7366066745492289	1.140688034967073	0.7360371249168309	0.7205772742815563	0.4119624375855913	0.2877851363660323	0.3114262333596559	0.3547026850929021	0.4228605193627311	0.5239690374271921	0.9545314207835348	0.2090801583045434	1.815546772498059	0.05363866460577506	0.05226076332297341	0.00055725422914369	0.8090771794824659			1.261631229682294
7.371374749044042	6.902247544906225	5.53661947268876	1.780658427299181	0.7130004465860641	1.136721161594185	0.7324076847272142	0.7168918801538288	0.4045921888171923	0.2878418409141322	0.3072076998175998	0.3522188172556118	0.4219168118061459	0.5225251910888076	0.9532636346295352	0.2085576271024068	1.811299961106904	0.05363857920910656	0.05226838257549218	0.0005572585085559617	0.8090108857994921			1.261631053326101
7.379564535091612	6.735800360285307	5.562731479340523	1.769516546411235	0.7331454414694814	1.137609499090417	0.7535537411759141	0.7283791956641376	0.4104802981450466	0.2919752688536645	0.3102059067500089	0.3537060610175428	0.4239110763003633	0.5240276882329176	0.9551880912446341	0.2087620513898351	1.832500605903611	0.05364404193062427	0.05228067141389347	0.0005572630438454163	0.8090299398679586			1.261630850879951
7.387754321139182	6.692245644255397	5.576127292430905	1.811031379255928	0.7526436908837828	1.160314302655215	0.7642466287696147	0.7364470940333232	0.4151347374311305	0.291668284257863	0.3143639655637541	0.3573594155975186	0.4239453561106822	0.5260989018935547	0.9543998997215175	0.2093112376501469	1.844650906513909	0.05364982671484139	0.05228987655360863	0.0005572638779476618	0.8091077900117959			1.261630646546578
7.395944107186753	6.877386220251445	5.744180911843905	1.859685578298849	0.7631411627877195	1.18155596788992	0.7516629960859773	0.7339838596957374	0.4115995771864472	0.2887521363906878	0.31150371257843	0.3564603790963629	0.423806582743393	0.5260830620837396	0.9547020917845845	0.2096474183964383	1.852832274328548	0.05364732949820025	0.05229689640242284	0.0005572632631986617	0.809084961532806			1.26163044510451
7.404133893234323	6.863094176262363	5.901624182776743	1.795444236500152	0.8074918603178363	1.130049405943267	0.7475757233619041	0.7216223127668782	0.4089034212156519	0.2843795875016986	0.3108427553902838	0.3539885743616184	0.4229224186191247	0.5237493330412265	0.9545655948089745	0.2090449226294738	1.83325191706175	0.05364788923330429	0.05229812246956414	0.0005572657470890723	0.8090616928728173			1.261630241354082
7.412323679281894	6.946324682703717	5.908388717743346	1.813077992042669	0.8257632121427675	1.142086141778386	0.7632893855836311	0.7231574551674353	0.4101906041466813	0.2856160094403912	0.3073481644805985	0.35255535710237	0.4229541335536731	0.5229649589081439	0.9555151531515444	0.2086711774793728	1.839961401363777	0.05364776914268686	0.05229758567825211	0.0005572712838335461	0.8090049307474517			1.26163002771283
7.420513465329464	6.78869548760657	5.639408315631994	1.713031185097781	0.7584140476716453	1.11226807425876	0.754014312166107	0.7277986412879937	0.4123100389585295	0.2842138287110736	0.3077234345766267	0.3536362318109992	0.4226085152388022	0.5242401300299053	0.9545071659709872	0.208490582373428	1.860813462094814	0.05364646723126772	0.05230192915705287	0.0005572747560758706	0.8091145263348704			1.261629791992925
7.428703251377033	6.964280342886441	5.782862036298127	1.74933079055669	0.7864114026860232	1.119112125280665	0.7547071296407586	0.7277767419588586	0.4162214067719223	0.2842271783623135	0.3137774091496414	0.3574191380330729	0.4240102592465374	0.5271809871023383	0.9569502122360084	0.2096781585978593	1.860479761589755	0.05364971385171952	0.05230290062418237	0.0005572735215328595	0.8091514907723499			1.261629561929329
7.436893037424604	7.43757789712021	6.368906981485667	2.011564652183536	0.8823346009884505	1.175978343187187	0.7716231062990523	0.7333205459578116	0.4150942875017467	0.2897365854666822	0.3193502146122545	0.3602427851875325	0.4247914164897036	0.5274551181022845	0.9588602100026037	0.2109147491069124	1.848968521646317	0.05364921872271563	0.05230635157273927	0.0005572726164393312	0.8091338669275377			1.26162937276289
7.445082823472174	7.170765900622355	6.055266093670506	1.90478529963846	0.7870687592927436	1.133999750270854	0.7574309468086859	0.7283094161279863	0.4088136908041893	0.2883192006811067	0.3125701295024921	0.355929174679819	0.4225120327396087	0.5227687233724435	0.9545731405277327	0.2088949163858853	1.849680532923116	0.05364841864533688	0.05231264410748395	0.0005572769544590039	0.8091624193217789			1.261629178231993
7.453272609519745	6.72873016324928	5.601666878878273	1.715051521091257	0.7613245775392007	1.129161967372435	0.754312631340296	0.7368457533248919	0.415092177954974	0.2899758051801691	0.3114696339102863	0.3541523190451384	0.4225911251492337	0.5221774709803095	0.9537148044684073	0.2079198330154498	1.860312675545341	0.0536450171496831	0.05231586877974836	0.0005572835498452946	0.8090624354053657			1.261628911284987
7.461462395567315	6.716239733586034	5.65761892775073	1.721291141170908	0.779383401069377	1.133208740963982	0.7490174653490319	0.7275666576069952	0.4120265121455971	0.2875105917352352	0.3105597458052214	0.3529213383115223	0.4226451494944741	0.5239045585690864	0.9548729971081897	0.2081644251776024	1.863048406844619	0.05363704092557724	0.05231770494168967	0.0005572842974082479	0.8090833248223701			1.26162866730817
7.469652181614885	6.67943373287638	5.419665694821242	1.687236438791565	0.6977066092501922	1.07992829713	0.7202579192728061	0.710964858782916	0.3961625258481735	0.2788259452600002	0.3011074844228193	0.3484509371544484	0.4196782490303832	0.5196435217301871	0.9494291880003533	0.2072615405191213	1.859753050537972	0.05363439763792723	0.05231325469057121	0.0005572826793256226	0.8092282808867295			1.261628451576413
7.477841967662456	6.690217657721404	5.225497757995025	1.66511388684854	0.6694275879787414	1.084822713375492	0.7240279968733999	0.7133081059114325	0.3976696115225317	0.2795378091657678	0.3020419362182878	0.3489784605130871	0.419283865753004	0.5192030588104054	0.9476156743876957	0.2072608322527719	1.849845164245987	0.05363560989268993	0.05230391649538067	0.0005572861057554142	0.8091796855348319			1.261628241184932
7.486031753710026	7.123579905639311	5.749175582090043	1.812690313315879	0.7720393773446371	1.183266243202292	0.7602079973052448	0.7375385736165869	0.4177994647931653	0.2937823328054573	0.3125997485024739	0.354065533115191	0.4227239196233608	0.525640280662523	0.9545130793072459	0.2093408500325882	1.853992286563558	0.05363584634810455	0.05229523974058733	0.0005572916419062937	0.8090116872189643			1.261628014572143
7.494221539757596	7.374420955565413	6.459385919531877	1.96782842263815	0.8847045760310819	1.213625733856388	0.7665434156757562	0.7340883397960849	0.4168477650742691	0.2960995082414274	0.3193755203182826	0.3573250071738955	0.4236637934424441	0.5272100170945787	0.957315187994922	0.2103393899190826	1.866559011020315	0.05364015461783146	0.05229136489472103	0.000557293932758146	0.8090218288711377			1.261627764121461
7.502411325805166	6.997011577895558	6.100863271175409	1.877443312203071	0.8341402072300974	1.14844491834945	0.7527317298626888	0.7224060019542927	0.407303322408812	0.286077484589941	0.3120849052813248	0.353718996914641	0.4211460312518585	0.5233553999114408	0.9533486516038226	0.2091668906229643	1.870662589182231	0.05364714360917375	0.05229692374956765	0.0005572928723144087	0.8091882911549798			1.261627530848543
7.510601111852736	6.748462794478758	5.773626081964505	1.746892444881099	0.7857610820921495	1.124948969468236	0.7585962842770052	0.7262501499666281	0.4100874789453726	0.285734826260448	0.3086404111309913	0.3527811042851243	0.4207658838492936	0.5220931432781393	0.9530305557172174	0.208951897973314	1.849340886237668	0.05364902201105905	0.05230725765448372	0.000557293425107947	0.8091754294961397			1.261627311826248
7.518790897900307	6.977308108961349	5.954159686127231	1.817476866546334	0.8032807262616898	1.147819939091304	0.7812044206880441	0.7340210608902771	0.4195458426952504	0.2899745418526205	0.312052335840318	0.3543736288024135	0.4220029010951654	0.5239699282690383	0.9559965756302446	0.2094499580358363	1.845348486897143	0.0536421091173335	0.05231097748698389	0.0005572979200742814	0.8090637516899561			1.26162709503366
7.526980683947877	7.06658352619574	5.860921762321045	1.841939153021774	0.7647880671209073	1.136818478410517	0.7532608532304548	0.7245281512710673	0.4099745422631633	0.2892355838829784	0.3102530333980486	0.3517186933078855	0.4201939270456396	0.5212644643763779	0.9523967146771883	0.2083336446587952	1.847586107790663	0.05363903651482671	0.05230634438706722	0.0005573026320012591	0.8090978459139976			1.261626861346376
7.535170469995448	6.86026117257745	5.796446999644902	1.7519085129792	0.7782986796002758	1.113849808468192	0.730143299827086	0.7132505954766769	0.4045145829480702	0.2824884912830964	0.3082063121823127	0.3496843858835251	0.4186214885000684	0.5183487461358577	0.950327792321806	0.2075013924488613	1.853813410210483	0.05363738078364653	0.05229792606926535	0.0005573032183453384	0.809148834424097			1.261626623377549
7.543360256043018	6.817061036933822	5.792553284540274	1.728803911982829	0.7981182184701117	1.107455037511708	0.7407865316559568	0.7114184738753815	0.4043969384386109	0.2782699051792991	0.305656149850251	0.3485385491769417	0.4175852918835956	0.5175153641759724	0.9498459684982812	0.2073958713341066	1.83878622501995	0.05363346263007749	0.05229054280756001	0.0005573013083374416	0.809156398059636			1.261626441942481
7.551550042090588	6.821985463552394	5.633125095345768	1.775994253466952	0.7246528913738522	1.111420164952249	0.7419763831354537	0.7120836696091071	0.3990460890993326	0.278641562526555	0.3010064804994247	0.3467410686280123	0.4172230021509241	0.5172602787181906	0.9482241364094749	0.2072672191447811	1.832236116649122	0.05363694617297719	0.05228633238423462	0.0005573029477505126	0.8090344595007793			1.261626273175493
7.559739828138158	6.913149241507149	5.56627261761986	1.72840800643814	0.7075031864014603	1.092785983336316	0.720608691256203	0.7064012500045349	0.3972537193407082	0.2771053459634349	0.2988009559263934	0.3451985725908817	0.4165908635844851	0.5159359004005633	0.9467111259303167	0.2067609647809383	1.845061272595832	0.05363954573307484	0.05228805467559881	0.0005573094526567747	0.8089818615115426			1.26162605367642
7.567929614185728	7.017481610630321	5.805320651065577	1.760987324059035	0.7716788866529563	1.102945702461926	0.7345702198740903	0.7154222542646876	0.4039632919742597	0.2781694511451788	0.3032506051339425	0.3487732315407661	0.4181922361313567	0.5185476036136436	0.9495818066428231	0.2075566505794727	1.851782957480735	0.05364048074058651	0.05229521321328604	0.0005573121881925782	0.8089415305272835			1.261625838185316
7.576119400233299	7.106936964858797	5.942795529045193	1.804697326378182	0.8048775044124017	1.132091836030211	0.770431991471755	0.7251858098970145	0.4104757871874302	0.2803685357772912	0.3088075770284606	0.3529615841576986	0.420864915772614	0.5223676406712409	0.9541371125143745	0.2089956666958246	1.853816710963292	0.05364308631515254	0.0523036851613904	0.0005573072422125961	0.8088208392815039			1.261625690741871
7.584309186280869	6.921278487163141	5.996595283832299	1.764896009441382	0.8160049153010149	1.150558385165802	0.77226644303142	0.7177752711830533	0.4108589209265892	0.2813071117342286	0.3080380039392792	0.3510968287676329	0.419190102461934	0.5193545121626391	0.951558606687654	0.2081311359177757	1.838976139926707	0.05364217591157893	0.05230957877385258	0.0005573069990664112	0.8088701765481825			1.261625545770379
7.592498972328439	6.753215496567782	5.881380247931172	1.719432248692459	0.7724848898895458	1.109825902249765	0.7315868656230023	0.7125488431178821	0.4043230730610843	0.2806792862823739	0.3066225096876889	0.3502718370013977	0.4186945272445343	0.5184162419132022	0.9495842710183425	0.2075742612167432	1.831335630326608	0.05364095110258493	0.05230422448155132	0.0005573116487916954	0.8089635068529087			1.261625429161808
7.60068875837601	7.026728826490224	5.85427013351692	1.808898285440355	0.7836619898770867	1.114666149843501	0.7414943498992708	0.712901748136317	0.4024258248999729	0.2815180453216672	0.3047895022642762	0.3509612541798394	0.4206259050338218	0.5204226698652461	0.9516677083098111	0.2079143992037055	1.839888923618702	0.05363827244196569	0.05229574820818005	0.0005573139463330251	0.8088977773727525			1.261625300294661
7.60887854442358	7.165125334491821	6.019907702291665	1.841104359219377	0.81686417139264	1.125823333221497	0.7556109326551291	0.7129203603854692	0.4036095426816518	0.2790762112446862	0.3050986158039971	0.3511467747630604	0.4198951326874588	0.5214495784838222	0.9525828610479192	0.2084817902403616	1.850225719529276	0.05363428416665082	0.05229467895082291	0.0005573120650134227	0.8088606859387124			1.261625187111763
7.61706833047115	6.960963604926651	5.753777918890215	1.75149453597061	0.7604058566289341	1.095410369886274	0.7519417090994254	0.7146865991782912	0.4052355796906706	0.2796265971300037	0.3057767917381054	0.3507696265153877	0.4195397315526519	0.5199910455359642	0.9508183716501653	0.2082323251700131	1.846283783950652	0.05363407093861013	0.05229936388462404	0.0005573096603450567	0.808873817178091			1.261625107293252
7.625258116518721	6.781149165515683	5.630569503775726	1.732388234696419	0.7545574465272643	1.109807034706473	0.7530603959536559	0.7252578760455197	0.4092590656913875	0.2913624945277485	0.3115037994849752	0.3514715984467799	0.4200117193685584	0.5194207985774212	0.9503356012858469	0.2079944589256404	1.843907051687955	0.05364098684482497	0.05230513366784453	0.0005573117247176342	0.8088963959286293			1.261625053931172
7.63344790256629	6.622290338555157	5.569445216255866	1.64399219307884	0.7689845064377109	1.075757478208853	0.7528263504849396	0.706983243480265	0.4147532685387942	0.281071880521766	0.3102100101080152	0.3507183940463274	0.4183395975895832	0.5170895876274778	0.9479114068492742	0.2069720365674149	1.841059301699683	0.05364712811980146	0.05231207156263695	0.0005573147430312314	0.808968894938506			1.261625016189994
7.641637688613861	6.664679218379672	5.547771960768579	1.598189495470727	0.7282663814504988	1.069043836958125	0.7326779396714114	0.7090596511888889	0.4017464500166422	0.2760173979713734	0.299910375774713	0.348260684255945	0.4178268913976753	0.5173101221016503	0.948590254556654	0.206794430987822	1.841553408668819	0.05365026016357975	0.05232040686242991	0.000557314460080538	0.808894672478313			1.261624946854127
7.649827474661431	6.920846074647339	5.745232491864782	1.724153028170046	0.7151757935878625	1.132548941935054	0.7314498827972722	0.7286091872530239	0.4054746751172791	0.2815262977358987	0.3078925121829311	0.3516309626796074	0.4200655404415237	0.5216181798076203	0.9530538846953701	0.2082593377182548	1.844758166063506	0.05365062008700417	0.05231869681443556	0.000557312484801946	0.8088096323808893			1.261624881987579
7.658017260709001	6.740392717007583	5.791603407385845	1.79270898076945	0.7645317337985621	1.147644511688089	0.7524205689568497	0.7153543344654093	0.4105759395023401	0.2769621091511377	0.3111064942678702	0.3510948647661429	0.4190222066434679	0.5188277468217309	0.9497908806885261	0.2076711798014894	1.82956489205191	0.05364316237519536	0.05230637042608128	0.0005573122845023774	0.8087527304078275			1.261624871123889
7.666207046756572	6.752780968981965	5.775729472166137	1.75078376307746	0.7685589828672806	1.122826543952625	0.7399694654701982	0.7091328815201131	0.3967904043302988	0.2754141473083103	0.3034439830070451	0.3492799482241379	0.4185789335319067	0.5182371175507451	0.9494142275857337	0.2073032221572646	1.833927352520736	0.05363467846699152	0.05229287592615507	0.0005573145704762315	0.8087016638657278			1.261624840445992
7.674396832804142	7.266290828198671	6.03621496205795	1.867976733113147	0.7978839433723316	1.138528900423692	0.7525657242379323	0.7153553457646117	0.400264514377908	0.2814411967728835	0.304881195377877	0.3520102011196566	0.4201562673436378	0.5213011938809918	0.9530224058876013	0.2082380676955755	1.84925126462978	0.05363107461806021	0.05227651812629396	0.000557317257525047	0.8087128233423651			1.261624784173898
7.682586618851713	6.991160417107955	5.958049919482781	1.834473203340233	0.8016979020658773	1.125137050214776	0.7503130171818375	0.7180343064853771	0.4068636846707832	0.2812479636445127	0.303039624183897	0.3506365769982107	0.4197382478643888	0.5209551221978693	0.9511183437374229	0.2079255883071554	1.850615136489247	0.0536318329979837	0.0522644550758979	0.0005573161527539507	0.8086877617049923			1.261624711729228
7.690776404899283	6.744001862895804	5.703288354888794	1.787727725526675	0.7617863054800478	1.124602333198012	0.7401130697953993	0.7193760305259154	0.404196987102205	0.2810402792173058	0.303474461823265	0.3483819777306157	0.4178052081818318	0.5182130779232779	0.9472851634878164	0.2073414960374359	1.827126753372262	0.05363292995885492	0.05226787027091982	0.0005573116554544936	0.8087638998030326			1.261624731627509
7.698966190946853	6.618798272238377	5.497827037289363	1.729155320116693	0.7370855698949492	1.086422550345028	0.7418167829435844	0.712380390109449	0.399199039274652	0.2775517728069011	0.3005738737588854	0.3471377302838226	0.4168188686542995	0.5164125303863638	0.9467656577493696	0.2067206061881943	1.818960600286509	0.05363664396368532	0.05227484008226756	0.0005573126650239795	0.808774996927501			1.261624736093244
7.707155976994423	6.686467701626388	5.484721210997384	1.743436699547388	0.7255085039220882	1.099590507050111	0.7358840114662093	0.7165143325545363	0.3987869585013218	0.2802359047736709	0.3020212678554565	0.3469706431413078	0.417040201161025	0.5162978503598372	0.9475900750789504	0.2067310149714576	1.838760290670857	0.05364090904747423	0.0522826265915223	0.0005573175579621063	0.8087332547584332			1.261624677218301
7.715345763041993	6.876099341439287	5.562249364490499	1.761791204529987	0.7152950616259847	1.110378805005365	0.7077687474810818	0.7149469539806796	0.3937114224341073	0.2802295805842119	0.3014661496367539	0.3447566667812149	0.4159754078788024	0.5144098866211515	0.9454872219745251	0.206677185457927	1.854581737805156	0.05363951926198769	0.05228817826069686	0.0005573143191674758	0.8087813349256054			1.26162471143331
7.723535549089564	6.780035229253008	5.498130753489515	1.724359286737956	0.6978451488808982	1.094712490049726	0.6959498162637552	0.7035514268297969	0.3893763403419326	0.2746667838046956	0.2964428270136552	0.3432318386112883	0.4153194785070124	0.5140341929883153	0.9451021665610404	0.206533964595644	1.850468925184858	0.05363239876585171	0.0522866901637281	0.0005573095862399371	0.8088091160552801			1.26162474619034
7.731725335137134	6.705343378424335	5.500853739586357	1.749832233983728	0.6983339572105448	1.091622315156197	0.7001226733520964	0.6994722534533191	0.3865285947312134	0.2732118735236522	0.2946525026196308	0.3428241296175493	0.4145048153231543	0.5139503548339154	0.9443986279124743	0.2065001477983168	1.824532771471025	0.05362250014879827	0.05228469923256428	0.000557309253259539	0.8088144257426689			1.261624803772811
7.739915121184704	6.768409347336241	5.509317139841068	1.744061655028539	0.7124397403250354	1.113063516087692	0.7130262774579875	0.7022544201108364	0.389942605698552	0.2772257779475826	0.2971227824368828	0.3435849786100231	0.4154351398001365	0.5145278731239201	0.9459748070080471	0.2065610672278641	1.824085569870086	0.05361725436495422	0.05228394636776797	0.0005573107349086392	0.808615196985756			1.261624879319125
7.748104907232275	7.052872706623822	5.825592145542422	1.800177149386102	0.7582198064962901	1.158801603519557	0.7386338810108698	0.7151707279871984	0.4077885247292656	0.2816754517132028	0.3081380667162372	0.3497498490406586	0.4191319385158521	0.5192934037457808	0.9523436854405765	0.207463102956679	1.848822697035115	0.0536187670993566	0.05227998874803636	0.0005573101949093207	0.8085650238291615			1.261624970689511
[truncated: 1,982 more rows]
