# Supplementary material for: Hallucination of closed repeat proteins containing central pockets
Source: Nat Struct Mol Biol. 2023 Sep 28;30(11):1755–60. doi: 10.1038/s41594-023-01112-6 (PMC10643118; doi:10.1038/s41594-023-01112-6)
Supplement: Supplementary file 5 — Chromatography raw data. [file 41594_2023_1112_MOESM5_ESM.tar › SEC_submit/F9(637737126996878085).csv]

Chrom.1		Chrom.1		Chrom.1		Chrom.1		Chrom.1		Chrom.1		Chrom.1
UV 1_280		Cond		Conc B		Injection		Run Log		Fraction		UV 1_280_CUT_TEMP@100,BASEM
ml	mAU	ml	mS/cm	ml	%	ml	Injection	ml	Logbook	ml	Fraction	ml	mAU
-0.156934	0.034334	-0.156934	10.251613	-0.156934	0	-0.00045		-0.156934	Method Settings	8.016624	1.F.1	0	-0.308844
-0.155608	0.310322	-0.154282	10.242472	-0.143669	0			-0.156858	Set autosampler to inject	9.016786	1.F.2	0.001326	-0.308844
-0.154282	0.327145	-0.151629	10.242074	-0.130404	0			-0.007753	Sample Application	10.01674	1.F.3	0.002652	-0.308844
-0.152956	0.339992	-0.148977	10.241473	-0.117139	0			8.007854	Elution	11.016458	1.F.4	0.003978	-0.308843
-0.151629	0.3509	-0.146324	10.240923	-0.103874	0			19.798291	Set autosampler to load next	12.016398	1.F.5	0.005305	-0.308843
-0.150303	0.36067	-0.143672	10.240389	-0.090609	0			20.198184	Dump	13.016376	1.F.6	0.006631	-0.308843
-0.148977	0.369564	-0.14102	10.240082	-0.077344	0					14.016299	1.F.7	0.007957	-0.308843
-0.147651	0.377779	-0.138367	10.239844	-0.06408	0					15.017356	1.F.8	0.009283	-0.308843
-0.146325	0.37617	-0.135715	10.239729	-0.050815	0					16.017329	1.F.9	0.010609	-0.308843
-0.144999	0.374189	-0.133062	10.239871	-0.03755	0					17.017264	1.F.10	0.011935	-0.308843
-0.143673	0.372312	-0.13041	10.240074	-0.024285	0					18.017241	1.F.11	0.013261	-0.308843
-0.142346	0.370547	-0.127758	10.240351	-0.01102	0					19.016965	1.F.12	0.014587	-0.308842
-0.14102	0.368822	-0.125105	10.240658	0.002245	0					19.796965	Waste(Frac)	0.015914	-0.308842
-0.139694	0.367248	-0.122453	10.240595	0.01551	0					20.301625	Waste	0.01724	-0.308842
-0.138368	0.365522	-0.1198	10.239667	0.028775	0							0.018566	-0.308842
-0.137042	0.363753	-0.117148	10.23785	0.04204	0							0.019892	-0.308842
-0.135716	0.361976	-0.114496	10.235214	0.055305	0							0.021218	-0.308842
-0.13439	0.360196	-0.111843	10.232003	0.068569	0							0.022544	-0.308841
-0.133063	0.358106	-0.109191	10.228372	0.081834	0							0.02387	-0.308841
-0.131737	0.355961	-0.106539	10.224747	0.095099	0							0.025197	-0.308841
-0.130411	0.353825	-0.103886	10.221166	0.108364	0							0.026523	-0.308841
-0.129085	0.351691	-0.101234	10.217676	0.121629	0							0.027849	-0.308841
-0.127759	0.349556	-0.098581	10.214272	0.134894	0							0.029175	-0.308841
-0.126433	0.347409	-0.095929	10.211081	0.148159	0							0.030501	-0.308841
-0.125107	0.345274	-0.093277	10.208027	0.161424	0							0.031827	-0.30884
-0.123781	0.343063	-0.090624	10.205269	0.174689	0							0.033153	-0.30884
-0.122454	0.340781	-0.087972	10.202847	0.187954	0							0.03448	-0.30884
-0.121128	0.338506	-0.085319	10.200627	0.201219	0							0.035806	-0.30884
-0.119802	0.336224	-0.082667	10.198426	0.214483	0							0.037132	-0.30884
-0.118476	0.333943	-0.080015	10.196523	0.227748	0							0.038458	-0.30884
-0.11715	0.331665	-0.077362	10.195034	0.241013	0							0.039784	-0.30884
-0.115824	0.329386	-0.07471	10.193759	0.254278	0							0.04111	-0.308839
-0.114498	0.32807	-0.072057	10.192778	0.267543	0							0.042436	-0.308839
-0.113171	0.327813	-0.069405	10.192036	0.280808	0							0.043762	-0.308839
-0.111845	0.327633	-0.066753	10.191349	0.294073	0							0.045089	-0.308839
-0.110519	0.327338	-0.0641	10.190857	0.307338	0							0.046415	-0.308839
-0.109193	0.327035	-0.061448	10.190418	0.320603	0							0.047741	-0.308839
-0.107867	0.326731	-0.058796	10.190084	0.333868	0							0.049067	-0.308839
-0.106541	0.326425	-0.056143	10.189911	0.347133	0							0.050393	-0.308838
-0.105215	0.326032	-0.053491	10.189787	0.360397	0							0.051719	-0.308838
-0.103888	0.325493	-0.050838	10.189801	0.373662	0							0.053045	-0.308838
-0.102562	0.324937	-0.048186	10.189847	0.386927	0							0.054372	-0.308838
-0.101236	0.324382	-0.045534	10.189943	0.400192	0							0.055698	-0.308838
-0.09991	0.323767	-0.042881	10.190195	0.413457	0							0.057024	-0.308838
-0.098584	0.322652	-0.040229	10.190617	0.426722	0							0.05835	-0.308838
-0.097258	0.321454	-0.037576	10.190941	0.439987	0							0.059676	-0.308837
-0.095932	0.320287	-0.034924	10.191342	0.453252	0							0.061002	-0.308837
-0.094606	0.319248	-0.032272	10.191738	0.466517	0							0.062328	-0.308837
-0.093279	0.31823	-0.029619	10.192175	0.479782	0							0.063655	-0.308837
-0.091953	0.317212	-0.026967	10.192633	0.493046	0							0.064981	-0.308837
-0.090627	0.316196	-0.024314	10.193209	0.506311	0							0.066307	-0.308837
-0.089301	0.315179	-0.021662	10.193821	0.519576	0							0.067633	-0.308837
-0.087975	0.314166	-0.01901	10.194319	0.532841	0							0.068959	-0.308836
-0.086649	0.313359	-0.016357	10.194903	0.546106	0							0.070285	-0.308836
-0.085323	0.312439	-0.013705	10.195501	0.559371	0							0.071611	-0.308836
-0.083996	0.311469	-0.011053	10.196011	0.572636	0							0.072937	-0.308836
-0.08267	0.310499	-0.0084	10.196493	0.585901	0							0.074264	-0.308836
-0.081344	0.309531	-0.005748	10.198811	0.599166	0							0.07559	-0.308836
-0.080018	0.308561	-0.003095	10.215193	0.612431	0							0.076916	-0.308836
-0.078692	0.307592	-0.000443	10.220426	0.625696	0							0.078242	-0.308836
-0.077366	0.306621	0.002209	10.223999	0.63896	0							0.079568	-0.308835
-0.07604	0.305585	0.004862	10.226938	0.652225	0							0.080894	-0.308835
-0.074714	0.304414	0.007514	10.229374	0.66549	0							0.08222	-0.308835
-0.073387	0.303174	0.010167	10.231399	0.678755	0							0.083547	-0.308835
-0.072061	0.30192	0.012819	10.233092	0.69202	0							0.084873	-0.308835
-0.070735	0.30067	0.015471	10.234531	0.705285	0							0.086199	-0.308835
-0.069409	0.299421	0.018124	10.235728	0.71855	0							0.087525	-0.308834
-0.068083	0.298169	0.020776	10.236675	0.731815	0							0.088851	-0.308834
-0.066757	0.297154	0.023429	10.237494	0.74508	0							0.090177	-0.308834
-0.065431	0.296261	0.026081	10.238034	0.758345	0							0.091503	-0.308834
-0.064104	0.295377	0.028733	10.238371	0.771609	0							0.092829	-0.308834
-0.062778	0.294743	0.031386	10.238611	0.784874	0							0.094156	-0.308834
-0.061452	0.294317	0.034038	10.238565	0.798139	0							0.095482	-0.308834
-0.060126	0.293937	0.03669	10.23829	0.811404	0							0.096808	-0.308833
-0.0588	0.293558	0.039343	10.237693	0.824669	0							0.098134	-0.308833
-0.057474	0.293238	0.041995	10.236859	0.837934	0							0.09946	-0.308833
-0.056148	0.292981	0.044648	10.235822	0.851199	0							0.100786	-0.308833
-0.054821	0.292742	0.0473	10.234476	0.864464	0							0.102112	-0.308833
-0.053495	0.292504	0.049952	10.233014	0.877729	0							0.103439	-0.308833
-0.052169	0.292266	0.052605	10.231624	0.890994	0							0.104765	-0.308833
-0.050843	0.292351	0.055257	10.230218	0.904259	0							0.106091	-0.308832
-0.049517	0.292822	0.05791	10.228809	0.917524	0							0.107417	-0.308832
-0.048191	0.293407	0.060562	10.227416	0.930788	0							0.108743	-0.308832
-0.046865	0.293993	0.063214	10.22599	0.944053	0							0.110069	-0.308832
-0.045539	0.294597	0.065867	10.224649	0.957318	0							0.111395	-0.308832
-0.044212	0.29529	0.068519	10.223452	0.970583	0							0.112722	-0.308832
-0.042886	0.296029	0.071172	10.222308	0.983848	0							0.114048	-0.308832
-0.04156	0.296767	0.073824	10.22126	0.997113	0							0.115374	-0.308831
-0.040234	0.297504	0.076476	10.220186	1.010378	0							0.1167	-0.308831
-0.038908	0.297833	0.079129	10.219205	1.023643	0							0.118026	-0.308831
-0.037582	0.297305	0.081781	10.218372	1.036908	0							0.119352	-0.308831
-0.036256	0.296403	0.084433	10.217588	1.050173	0							0.120678	-0.308831
-0.034929	0.295504	0.087086	10.21676	1.063437	0							0.122004	-0.308831
-0.033603	0.294663	0.089738	10.215997	1.076702	0							0.123331	-0.308831
-0.032277	0.294156	0.092391	10.215301	1.089967	0							0.124657	-0.30883
-0.030951	0.293892	0.095043	10.214655	1.103232	0							0.125983	-0.30883
-0.029625	0.293628	0.097695	10.213981	1.116497	0							0.127309	-0.30883
-0.028299	0.293365	0.100348	10.213332	1.129762	0							0.128635	-0.30883
-0.026973	0.293082	0.103	10.212847	1.143027	0							0.129961	-0.30883
-0.025646	0.292739	0.105653	10.212427	1.156292	0							0.131287	-0.30883
-0.02432	0.292356	0.108305	10.212008	1.169557	0							0.132614	-0.30883
-0.022994	0.291973	0.110957	10.211637	1.182822	0							0.13394	-0.30883
-0.021668	0.291589	0.11361	10.211373	1.196087	0							0.135266	-0.308829
-0.020342	0.291079	0.116262	10.211196	1.209351	0							0.136592	-0.308829
-0.019016	0.290452	0.118915	10.210958	1.222616	0							0.137918	-0.308829
-0.01769	0.289825	0.121567	10.210706	1.235881	0							0.139244	-0.308829
-0.016364	0.289197	0.124219	10.210475	1.249146	0							0.14057	-0.308829
-0.015037	0.28857	0.126872	10.210333	1.262411	0							0.141897	-0.308829
-0.013711	0.28763	0.129524	10.210358	1.275676	0							0.143223	-0.308829
-0.012385	0.286392	0.132176	10.210305	1.288941	0							0.144549	-0.308828
-0.011059	0.285152	0.134829	10.210226	1.302206	0							0.145875	-0.308828
-0.009733	0.283914	0.137481	10.210252	1.315471	0							0.147201	-0.308828
-0.008407	0.282755	0.140134	10.210355	1.328735	0							0.148527	-0.308828
-0.007081	0.28169	0.142786	10.210423	1.342	0							0.149853	-0.308828
-0.005754	0.273188	0.145438	10.210423	1.355265	0							0.151179	-0.308828
-0.004428	0.244845	0.148091	10.210429	1.36853	0							0.152506	-0.308827
-0.003102	0.236733	0.150743	10.210472	1.381795	0							0.153832	-0.308827
-0.001776	0.231061	0.153396	10.210457	1.39506	0							0.155158	-0.308827
-0.00045	0.226676	0.156048	10.210463	1.408325	0							0.156484	-0.308827
0.000876	0.224448	0.1587	10.21057	1.42159	0							0.15781	-0.308827
0.002202	0.222931	0.161353	10.210635	1.434855	0							0.159136	-0.308827
0.003528	0.221529	0.164005	10.210649	1.44812	0							0.160462	-0.308826
0.004855	0.220297	0.166658	10.210662	1.461385	0							0.161789	-0.308826
0.006181	0.219305	0.16931	10.210662	1.47465	0							0.163115	-0.308826
0.007507	0.218415	0.171962	10.210661	1.487914	0							0.164441	-0.308826
0.008833	0.21754	0.174615	10.210654	1.501179	0							0.165767	-0.308826
0.010159	0.216696	0.177267	10.21059	1.514444	0							0.167093	-0.308826
0.011485	0.21592	0.179919	10.2105	1.527709	0							0.168419	-0.308826
0.012811	0.215164	0.182572	10.210478	1.540974	0							0.169745	-0.308825
0.014138	0.214413	0.185224	10.2105	1.554239	0							0.171071	-0.308825
0.015464	0.213658	0.187877	10.210494	1.567504	0							0.172398	-0.308825
0.01679	0.212855	0.190529	10.210533	1.580769	0							0.173724	-0.308825
0.018116	0.211923	0.193181	10.210575	1.594034	0							0.17505	-0.308825
0.019442	0.211003	0.195834	10.210574	1.607298	0							0.176376	-0.308825
0.020768	0.210109	0.198486	10.210572	1.620564	0							0.177702	-0.308825
0.022094	0.209171	0.201139	10.210561	1.633828	0							0.179028	-0.308825
0.023421	0.208539	0.203791	10.210501	1.647093	0							0.180354	-0.308824
0.024747	0.208177	0.206443	10.210427	1.660358	0							0.181681	-0.308824
0.026073	0.207814	0.209096	10.210406	1.673623	0							0.183007	-0.308824
0.027399	0.207453	0.211748	10.21039	1.686888	0							0.184333	-0.308824
0.028725	0.207054	0.214401	10.210416	1.700153	0							0.185659	-0.308824
0.030051	0.20648	0.217053	10.210442	1.713418	0							0.186985	-0.308824
0.031377	0.205791	0.219705	10.21043	1.726683	0							0.188311	-0.308824
0.032703	0.205101	0.222358	10.210431	1.739948	0							0.189637	-0.308823
0.03403	0.204411	0.22501	10.21042	1.753213	0							0.190964	-0.308823
0.035356	0.203904	0.227662	10.210411	1.766477	0							0.19229	-0.308823
0.036682	0.203565	0.230315	10.210427	1.779742	0							0.193616	-0.308823
0.038008	0.203243	0.232967	10.21041	1.793007	0							0.194942	-0.308823
0.039334	0.20292	0.23562	10.210397	1.806272	0							0.196268	-0.308823
0.04066	0.202597	0.238272	10.210452	1.819537	0							0.197594	-0.308822
0.041986	0.202293	0.240924	10.21049	1.832802	0							0.19892	-0.308822
0.043313	0.202005	0.243577	10.21057	1.846067	0							0.200246	-0.308822
0.044639	0.201717	0.246229	10.210722	1.859332	0							0.201573	-0.308822
0.045965	0.201429	0.248882	10.210837	1.872597	0							0.202899	-0.308822
0.047291	0.201251	0.251534	10.210923	1.885862	0							0.204225	-0.308822
0.048617	0.201241	0.254186	10.211055	1.899126	0							0.205551	-0.308821
0.049943	0.201294	0.256839	10.21119	1.912391	0							0.206877	-0.308821
0.051269	0.201346	0.259491	10.211249	1.925656	0							0.208203	-0.308821
0.052596	0.201399	0.262144	10.211275	1.938921	0							0.209529	-0.308821
0.053922	0.201953	0.264796	10.211338	1.952186	0							0.210856	-0.308821
0.055248	0.202979	0.267448	10.211432	1.965451	0							0.212182	-0.308821
0.056574	0.204052	0.270101	10.211525	1.978716	0							0.213508	-0.308821
0.0579	0.205127	0.272753	10.211593	1.991981	0							0.214834	-0.308821
0.059226	0.206122	0.275405	10.211597	2.005246	0							0.21616	-0.30882
0.060552	0.206969	0.278058	10.211621	2.018511	0							0.217486	-0.30882
0.061878	0.207749	0.28071	10.211689	2.031775	0							0.218812	-0.30882
0.063205	0.208528	0.283363	10.21172	2.04504	0							0.220139	-0.30882
0.064531	0.209307	0.286015	10.211781	2.058305	0							0.221465	-0.30882
0.065857	0.20966	0.288667	10.211849	2.07157	0							0.222791	-0.30882
0.067183	0.20954	0.29132	10.211899	2.084835	0							0.224117	-0.30882
0.068509	0.209328	0.293972	10.211884	2.0981	0							0.225443	-0.308819
0.069835	0.209116	0.296625	10.211731	2.111365	0							0.226769	-0.308819
0.071161	0.208846	0.299277	10.211686	2.12463	0							0.228095	-0.308819
0.072488	0.208457	0.301929	10.211599	2.137895	0							0.229421	-0.308819
0.073814	0.208013	0.304582	10.211476	2.15116	0							0.230748	-0.308819
0.07514	0.207563	0.307234	10.211352	2.164424	0							0.232074	-0.308819
0.076466	0.207082	0.309887	10.211206	2.177689	0							0.2334	-0.308819
0.077792	0.206566	0.312539	10.211082	2.190954	0							0.234726	-0.308818
0.079118	0.205971	0.315191	10.211015	2.204219	0							0.236052	-0.308818
0.080444	0.205346	0.317844	10.210949	2.217484	0							0.237378	-0.308818
0.08177	0.204722	0.320496	10.210785	2.230749	0							0.238704	-0.308818
0.083097	0.204121	0.323148	10.210711	2.244014	0							0.240031	-0.308818
0.084423	0.203616	0.325801	10.210567	2.257279	0							0.241357	-0.308818
0.085749	0.203212	0.328453	10.210427	2.270544	0							0.242683	-0.308818
0.087075	0.202807	0.331106	10.210415	2.283809	0							0.244009	-0.308817
0.088401	0.202401	0.333758	10.210364	2.297074	0							0.245335	-0.308817
0.089727	0.202028	0.33641	10.210161	2.310338	0							0.246661	-0.308817
0.091053	0.201764	0.339063	10.210005	2.323603	0							0.247987	-0.308817
0.09238	0.201591	0.341715	10.209853	2.336868	0							0.249313	-0.308817
0.093706	0.201418	0.344368	10.209774	2.350133	0							0.25064	-0.308817
0.095032	0.201268	0.34702	10.209633	2.363398	0							0.251966	-0.308817
0.096358	0.201249	0.349672	10.209452	2.376663	0							0.253292	-0.308816
0.097684	0.201404	0.352325	10.209316	2.389928	0							0.254618	-0.308816
0.09901	0.201559	0.354977	10.209325	2.403193	0							0.255944	-0.308816
0.100336	0.201713	0.35763	10.209318	2.416458	0							0.25727	-0.308816
0.101663	0.201928	0.360282	10.209324	2.429723	0							0.258596	-0.308816
0.102989	0.202406	0.362934	10.20927	2.442987	0							0.259923	-0.308816
0.104315	0.203166	0.365587	10.20922	2.456252	0							0.261249	-0.308816
0.105641	0.203925	0.368239	10.209188	2.469517	0							0.262575	-0.308815
0.106967	0.204682	0.370892	10.209245	2.482782	0							0.263901	-0.308815
0.108293	0.205433	0.373544	10.209249	2.496047	0							0.265227	-0.308815
0.109619	0.20616	0.376196	10.209367	2.509312	0							0.266553	-0.308815
0.110945	0.206884	0.378849	10.209409	2.522577	0							0.267879	-0.308815
0.112272	0.207607	0.381501	10.209372	2.535842	0							0.269206	-0.308815
0.113598	0.208329	0.384153	10.209398	2.549107	0							0.270532	-0.308815
0.114924	0.209028	0.386806	10.209453	2.562372	0							0.271858	-0.308814
0.11625	0.209693	0.389458	10.209504	2.575637	0							0.273184	-0.308814
0.117576	0.210358	0.392111	10.209609	2.588902	0							0.27451	-0.308814
0.118902	0.211022	0.394763	10.209797	2.602166	0							0.275836	-0.308814
0.120228	0.211392	0.397415	10.209984	2.615431	0							0.277162	-0.308814
0.121555	0.211105	0.400068	10.210195	2.628696	0							0.278488	-0.308814
0.122881	0.210748	0.40272	10.21048	2.641961	0							0.279815	-0.308814
0.124207	0.21039	0.405373	10.210546	2.655226	0							0.281141	-0.308813
0.125533	0.210038	0.408025	10.2107	2.668491	0							0.282467	-0.308813
0.126859	0.209676	0.410677	10.210796	2.681756	0							0.283793	-0.308813
0.128185	0.20924	0.41333	10.210967	2.695021	0							0.285119	-0.308813
0.129511	0.208765	0.415982	10.21099	2.708286	0							0.286445	-0.308813
0.130838	0.208286	0.418635	10.211082	2.72155	0							0.287771	-0.308813
0.132164	0.20792	0.421287	10.211089	2.734815	0							0.289098	-0.308813
0.13349	0.208262	0.423939	10.211031	2.74808	0							0.290424	-0.308812
0.134816	0.208777	0.426592	10.211138	2.761345	0							0.29175	-0.308812
0.136142	0.209291	0.429244	10.21118	2.77461	0							0.293076	-0.308812
0.137468	0.209804	0.431896	10.211184	2.787875	0							0.294402	-0.308812
0.138794	0.210302	0.434549	10.210997	2.80114	0							0.295728	-0.308812
0.14012	0.210702	0.437201	10.210901	2.814405	0							0.297054	-0.308812
0.141447	0.211079	0.439854	10.210892	2.82767	0							0.29838	-0.308812
0.142773	0.211454	0.442506	10.210908	2.840935	0							0.299707	-0.308811
0.144099	0.211843	0.445158	10.210932	2.8542	0							0.301033	-0.308811
0.145425	0.212326	0.447811	10.210943	2.867465	0							0.302359	-0.308811
0.146751	0.212845	0.450463	10.210842	2.880729	0							0.303685	-0.308811
0.148077	0.213364	0.453116	10.210732	2.893994	0							0.305011	-0.308811
0.149403	0.213884	0.455768	10.210629	2.907259	0							0.306337	-0.308811
0.15073	0.214395	0.45842	10.210593	2.920524	0							0.307663	-0.30881
0.152056	0.214854	0.461073	10.210582	2.933789	0							0.30899	-0.30881
0.153382	0.215282	0.463725	10.210565	2.947054	0							0.310316	-0.30881
0.154708	0.215711	0.466377	10.210572	2.960319	0							0.311642	-0.30881
0.156034	0.216127	0.46903	10.210673	2.973584	0							0.312968	-0.30881
0.15736	0.216446	0.471682	10.210667	2.986849	0							0.314294	-0.30881
0.158686	0.216642	0.474335	10.21067	3.000113	0							0.31562	-0.30881
0.160012	0.216836	0.476987	10.2106	3.013378	0							0.316946	-0.308809
0.161339	0.217031	0.479639	10.210568	3.026643	0							0.318273	-0.308809
0.162665	0.217244	0.482292	10.21053	3.039908	0							0.319599	-0.308809
0.163991	0.217596	0.484944	10.210355	3.053173	0							0.320925	-0.308809
0.165317	0.218121	0.487597	10.21024	3.066438	0							0.322251	-0.308809
0.166643	0.218647	0.490249	10.210104	3.079703	0							0.323577	-0.308809
0.167969	0.21915	0.492901	10.210018	3.092968	0							0.324903	-0.308809
0.169295	0.219441	0.495554	10.209969	3.106233	0							0.326229	-0.308808
0.170622	0.219361	0.498206	10.209865	3.119498	0							0.327555	-0.308808
0.171948	0.219282	0.500859	10.209745	3.132763	0							0.328882	-0.308808
0.173274	0.219202	0.503511	10.209641	3.146028	0							0.330208	-0.308808
0.1746	0.219113	0.506163	10.209512	3.159292	0							0.331534	-0.308808
0.175926	0.218884	0.508816	10.209373	3.172557	0							0.33286	-0.308808
0.177252	0.218083	0.511468	10.20925	3.185822	0							0.334186	-0.308808
0.178578	0.217291	0.514121	10.209102	3.199087	0							0.335512	-0.308807
0.179905	0.216527	0.516773	10.209142	3.212352	0							0.336838	-0.308807
0.181231	0.215824	0.519425	10.209167	3.225617	0							0.338165	-0.308807
0.182557	0.215093	0.522078	10.209136	3.238882	0							0.339491	-0.308807
0.183883	0.214355	0.52473	10.209245	3.252147	0							0.340817	-0.308807
0.185209	0.213616	0.527382	10.209298	3.265412	0							0.342143	-0.308807
0.186535	0.212875	0.530035	10.209387	3.278677	0							0.343469	-0.308806
0.187861	0.212135	0.532687	10.209394	3.291941	0							0.344795	-0.308806
0.189187	0.21186	0.53534	10.209452	3.305206	0							0.346121	-0.308806
0.190514	0.211671	0.537992	10.209488	3.318471	0							0.347448	-0.308806
0.19184	0.211486	0.540644	10.209476	3.331736	0							0.348774	-0.308806
0.193166	0.2113	0.543297	10.209462	3.345001	0							0.3501	-0.308806
0.194492	0.211226	0.545949	10.209403	3.358266	0							0.351426	-0.308806
0.195818	0.21116	0.548602	10.209409	3.371531	0							0.352752	-0.308805
0.197144	0.211095	0.551254	10.209452	3.384796	0							0.354078	-0.308805
0.19847	0.21103	0.553906	10.209453	3.398061	0							0.355404	-0.308805
0.199797	0.210964	0.556559	10.209436	3.411326	0							0.35673	-0.308805
0.201123	0.210301	0.559211	10.209461	3.424591	0							0.358057	-0.308805
0.202449	0.209333	0.561864	10.209419	3.437855	0							0.359383	-0.308805
0.203775	0.208338	0.564516	10.209421	3.45112	0							0.360709	-0.308805
0.205101	0.207346	0.567168	10.209506	3.464385	0							0.362035	-0.308804
0.206427	0.206454	0.569821	10.209663	3.47765	0							0.363361	-0.308804
0.207753	0.205597	0.572473	10.209719	3.490915	0							0.364687	-0.308804
0.20908	0.204739	0.575125	10.209811	3.50418	0							0.366013	-0.308804
0.210406	0.203889	0.577778	10.209877	3.517445	0							0.36734	-0.308804
0.211732	0.203032	0.58043	10.209886	3.53071	0							0.368666	-0.308804
0.213058	0.20196	0.583083	10.210063	3.543975	0							0.369992	-0.308803
0.214384	0.200721	0.585735	10.210168	3.55724	0							0.371318	-0.308803
0.21571	0.199464	0.588387	10.210263	3.570504	0							0.372644	-0.308803
0.217036	0.198205	0.59104	10.210401	3.583769	0							0.37397	-0.308803
0.218362	0.197001	0.593692	10.210552	3.597034	0							0.375296	-0.308803
0.219689	0.195832	0.596345	10.210741	3.610299	0							0.376622	-0.308803
0.221015	0.194668	0.598997	10.210852	3.623564	0							0.377949	-0.308803
0.222341	0.193507	0.601649	10.210974	3.636829	0							0.379275	-0.308802
0.223667	0.192343	0.604302	10.211212	3.650094	0							0.380601	-0.308802
0.224993	0.191093	0.606954	10.211385	3.663359	0							0.381927	-0.308802
0.226319	0.189623	0.609607	10.211425	3.676624	0							0.383253	-0.308802
0.227645	0.188133	0.612259	10.211503	3.689889	0							0.384579	-0.308802
0.228972	0.186643	0.614911	10.211617	3.703154	0							0.385905	-0.308802
0.230298	0.185039	0.617564	10.211639	3.716419	0							0.387232	-0.308802
0.231624	0.18324	0.620216	10.2116	3.729683	0							0.388558	-0.308801
0.23295	0.181477	0.622868	10.211565	3.742948	0							0.389884	-0.308801
0.234276	0.179841	0.625521	10.211531	3.756213	0							0.39121	-0.308801
0.235602	0.178092	0.628173	10.211557	3.769478	0							0.392536	-0.308801
0.236928	0.176337	0.630826	10.211532	3.782743	0							0.393862	-0.308801
0.238255	0.174832	0.633478	10.211493	3.796008	0							0.395188	-0.308801
0.239581	0.17342	0.63613	10.211532	3.809273	0							0.396515	-0.3088
0.240907	0.172008	0.638783	10.211537	3.822538	0							0.397841	-0.3088
0.242233	0.170647	0.641435	10.211542	3.835803	0							0.399167	-0.3088
0.243559	0.169773	0.644088	10.211501	3.849067	0							0.400493	-0.3088
0.244885	0.16908	0.64674	10.21137	3.862333	0							0.401819	-0.3088
0.246211	0.168388	0.649392	10.211297	3.875597	0							0.403145	-0.3088
0.247537	0.167698	0.652045	10.211301	3.888862	0							0.404471	-0.3088
0.248864	0.167006	0.654697	10.211149	3.902127	0							0.405797	-0.3088
0.25019	0.166113	0.65735	10.210933	3.915392	0							0.407124	-0.3088
0.251516	0.165119	0.660002	10.210875	3.928657	0							0.40845	-0.3088
0.252842	0.164116	0.662654	10.210872	3.941922	0							0.409776	-0.308799
0.254168	0.163113	0.665307	10.210806	3.955187	0							0.411102	-0.308799
0.255494	0.161758	0.667959	10.210693	3.968452	0							0.412428	-0.308799
0.25682	0.160221	0.670611	10.21067	3.981716	0							0.413754	-0.308799
0.258147	0.158664	0.673264	10.21073	3.994982	0							0.41508	-0.308799
0.259473	0.157106	0.675916	10.210764	4.008246	0							0.416407	-0.308799
0.260799	0.15555	0.678569	10.210788	4.021512	0							0.417733	-0.308799
0.262125	0.153332	0.681221	10.210851	4.034776	0							0.419059	-0.308798
0.263451	0.150687	0.683873	10.210914	4.048041	0							0.420385	-0.308798
0.264777	0.147966	0.686526	10.210924	4.061306	0							0.421711	-0.308798
0.266103	0.145235	0.689178	10.210939	4.074571	0							0.423037	-0.308798
0.267429	0.14296	0.691831	10.210999	4.087836	0							0.424363	-0.308798
0.268756	0.141072	0.694483	10.211087	4.101101	0							0.42569	-0.308798
0.270082	0.139272	0.697135	10.211127	4.114366	0							0.427016	-0.308798
0.271408	0.137468	0.699788	10.211207	4.127631	0							0.428342	-0.308798
0.272734	0.135669	0.70244	10.211311	4.140896	0							0.429668	-0.308797
0.27406	0.134259	0.705093	10.211311	4.15416	0							0.430994	-0.308797
0.275386	0.133199	0.707745	10.211275	4.167426	0							0.43232	-0.308797
0.276712	0.132212	0.710397	10.211212	4.18069	0							0.433646	-0.308797
0.278039	0.131229	0.71305	10.211142	4.193955	0							0.434972	-0.308797
0.279365	0.130406	0.715702	10.21104	4.20722	0							0.436299	-0.308797
0.280691	0.129771	0.718354	10.210911	4.220485	0							0.437625	-0.308797
0.282017	0.129186	0.721007	10.210832	4.23375	0							0.438951	-0.308797
0.283343	0.128601	0.723659	10.210767	4.247015	0							0.440277	-0.308796
0.284669	0.128018	0.726312	10.210679	4.26028	0							0.441603	-0.308796
0.285995	0.127172	0.728964	10.210522	4.273545	0							0.442929	-0.308796
0.287322	0.126096	0.731616	10.210361	4.286809	0							0.444255	-0.308796
0.288648	0.124898	0.734269	10.210178	4.300075	0							0.445582	-0.308796
0.289974	0.123631	0.736921	10.209987	4.313339	0							0.446908	-0.308795
0.2913	0.122403	0.739574	10.209815	4.326604	0							0.448234	-0.308795
0.292626	0.121337	0.742226	10.20968	4.339869	0							0.44956	-0.308795
0.293952	0.120385	0.744878	10.209544	4.353134	0							0.450886	-0.308795
0.295278	0.11943	0.747531	10.20942	4.366399	0							0.452212	-0.308795
0.296604	0.118477	0.750183	10.209309	4.379664	0							0.453538	-0.308795
0.297931	0.117479	0.752836	10.209226	4.392929	0							0.454865	-0.308795
0.299257	0.116385	0.755488	10.209121	4.406194	0							0.456191	-0.308794
0.300583	0.115242	0.75814	10.209052	4.419459	0							0.457517	-0.308794
0.301909	0.114102	0.760793	10.208995	4.432724	0							0.458843	-0.308794
0.303235	0.112919	0.763445	10.208971	4.445989	0							0.460169	-0.308794
0.304561	0.111538	0.766097	10.208974	4.459253	0							0.461495	-0.308794
0.305887	0.109992	0.76875	10.208926	4.472518	0							0.462821	-0.308794
0.307214	0.108438	0.771402	10.208823	4.485783	0							0.464147	-0.308794
0.30854	0.106892	0.774055	10.208799	4.499048	0							0.465474	-0.308794
0.309866	0.105359	0.776707	10.208871	4.512313	0							0.4668	-0.308793
0.311192	0.103862	0.779359	10.209048	4.525578	0							0.468126	-0.308793
0.312518	0.102398	0.782012	10.209163	4.538843	0							0.469452	-0.308793
0.313844	0.100931	0.784664	10.209297	4.552108	0							0.470778	-0.308793
0.31517	0.099462	0.787317	10.20936	4.565372	0							0.472104	-0.308793
0.316496	0.098128	0.789969	10.209431	4.578638	0							0.47343	-0.308792
0.317823	0.096959	0.792621	10.209547	4.591902	0							0.474757	-0.308792
0.319149	0.095806	0.795274	10.209711	4.605167	0							0.476083	-0.308792
0.320475	0.094649	0.797926	10.209849	4.618432	0							0.477409	-0.308792
0.321801	0.093514	0.800579	10.209959	4.631697	0							0.478735	-0.308792
0.323127	0.092486	0.803231	10.210015	4.644962	0							0.480061	-0.308792
0.324453	0.091545	0.805883	10.210117	4.658227	0							0.481387	-0.308792
0.325779	0.090608	0.808536	10.210103	4.671492	0							0.482713	-0.308791
0.327106	0.089669	0.811188	10.210116	4.684757	0							0.484039	-0.308791
0.328432	0.089171	0.81384	10.21004	4.698022	0							0.485366	-0.308791
0.329758	0.08928	0.816493	10.209874	4.711287	0							0.486692	-0.308791
0.331084	0.089514	0.819145	10.209779	4.724552	0							0.488018	-0.308791
0.33241	0.089747	0.821798	10.209841	4.737816	0							0.489344	-0.308791
0.333736	0.08998	0.82445	10.209862	4.751081	0							0.49067	-0.308791
0.335062	0.090003	0.827102	10.209854	4.764346	0							0.491996	-0.308791
0.336389	0.089761	0.829755	10.209712	4.777611	0							0.493322	-0.30879
0.337715	0.089492	0.832407	10.209668	4.790876	0							0.494649	-0.30879
0.339041	0.089225	0.83506	10.209634	4.804141	0							0.495975	-0.30879
0.340367	0.088751	0.837712	10.209599	4.817406	0							0.497301	-0.30879
0.341693	0.087907	0.840364	10.209549	4.830671	0							0.498627	-0.30879
0.343019	0.086836	0.843017	10.209585	4.843935	0							0.499953	-0.308789
0.344345	0.085748	0.845669	10.209601	4.857201	0							0.501279	-0.308789
0.345671	0.084662	0.848322	10.209679	4.870465	0							0.502605	-0.308789
0.346998	0.083621	0.850974	10.209718	4.88373	0							0.503932	-0.308789
0.348324	0.082705	0.853626	10.20969	4.896995	0							0.505258	-0.308789
0.34965	0.081814	0.856279	10.209657	4.91026	0							0.506584	-0.308789
0.350976	0.080924	0.858931	10.209579	4.923525	0							0.50791	-0.308789
0.352302	0.080156	0.861583	10.209579	4.93679	0							0.509236	-0.308789
0.353628	0.079762	0.864236	10.209559	4.950055	0							0.510562	-0.308788
0.354954	0.079567	0.866888	10.209496	4.96332	0							0.511888	-0.308788
0.356281	0.079371	0.869541	10.209453	4.976585	0							0.513214	-0.308788
0.357607	0.079176	0.872193	10.209455	4.98985	0							0.514541	-0.308788
0.358933	0.07893	0.874845	10.209395	5.003115	0							0.515867	-0.308788
0.360259	0.078532	0.877498	10.209362	5.016379	0							0.517193	-0.308788
0.361585	0.078077	0.88015	10.209239	5.029644	0							0.518519	-0.308788
0.362911	0.077622	0.882803	10.20922	5.042909	0							0.519845	-0.308788
0.364237	0.077193	0.885455	10.209133	5.056174	0							0.521171	-0.308787
0.365564	0.076859	0.888107	10.209249	5.069439	0							0.522497	-0.308787
0.36689	0.076593	0.89076	10.209233	5.082704	0							0.523824	-0.308787
0.368216	0.076328	0.893412	10.209165	5.095969	0							0.52515	-0.308787
0.369542	0.076062	0.896065	10.209195	5.109234	0							0.526476	-0.308787
0.370868	0.075717	0.898717	10.209201	5.122499	0							0.527802	-0.308786
0.372194	0.075097	0.901369	10.20914	5.135764	0							0.529128	-0.308786
0.37352	0.074329	0.904022	10.208977	5.149028	0							0.530454	-0.308786
0.374846	0.073561	0.906674	10.208903	5.162293	0							0.53178	-0.308786
0.376173	0.072788	0.909326	10.208808	5.175558	0							0.533107	-0.308786
0.377499	0.071983	0.911979	10.208815	5.188823	0							0.534433	-0.308786
0.378825	0.071133	0.914631	10.208735	5.202088	0							0.535759	-0.308786
0.380151	0.070284	0.917284	10.208615	5.215353	0							0.537085	-0.308786
0.381477	0.069434	0.919936	10.208543	5.228618	0							0.538411	-0.308785
0.382803	0.068519	0.922588	10.208446	5.241883	0							0.539737	-0.308785
0.384129	0.067362	0.925241	10.208287	5.255148	0							0.541063	-0.308785
0.385456	0.066018	0.927893	10.208237	5.268413	0							0.542389	-0.308785
0.386782	0.064674	0.930546	10.208249	5.281678	0							0.543716	-0.308785
0.388108	0.063319	0.933198	10.208274	5.294942	0							0.545042	-0.308785
0.389434	0.061886	0.93585	10.2082	5.308208	0							0.546368	-0.308785
0.39076	0.060328	0.938503	10.208236	5.321472	0							0.547694	-0.308784
0.392086	0.058779	0.941155	10.208117	5.334737	0							0.54902	-0.308784
0.393412	0.057283	0.943807	10.20799	5.348002	0							0.550346	-0.308784
0.394738	0.055892	0.94646	10.208025	5.361267	0							0.551672	-0.308784
0.396065	0.05441	0.949112	10.20802	5.374532	0							0.552999	-0.308784
0.397391	0.052953	0.951765	10.208049	5.387797	0							0.554325	-0.308784
0.398717	0.051495	0.954417	10.208116	5.401062	0							0.555651	-0.308783
0.400043	0.05004	0.95707	10.208096	5.414327	0							0.556977	-0.308783
0.401369	0.048614	0.959722	10.20821	5.427591	0							0.558303	-0.308783
0.402695	0.047613	0.962374	10.208307	5.440856	0							0.559629	-0.308783
0.404021	0.046657	0.965027	10.208365	5.454121	0							0.560955	-0.308783
0.405348	0.045702	0.967679	10.208485	5.467386	0							0.562281	-0.308783
0.406674	0.044747	0.970331	10.208597	5.480651	0							0.563608	-0.308783
0.408	0.043811	0.972984	10.208733	5.493916	0							0.564934	-0.308783
0.409326	0.042907	0.975636	10.208817	5.507181	0							0.56626	-0.308782
0.410652	0.042007	0.978289	10.208785	5.520446	0							0.567586	-0.308782
0.411978	0.041106	0.980941	10.208809	5.533711	0							0.568912	-0.308782
0.413304	0.040195	0.983593	10.208859	5.546976	0							0.570238	-0.308782
0.414631	0.03913	0.986246	10.208855	5.560241	0							0.571564	-0.308782
0.415957	0.038033	0.988898	10.208868	5.573505	0							0.572891	-0.308782
0.417283	0.036937	0.991551	10.208912	5.586771	0							0.574217	-0.308782
0.418609	0.035832	0.994203	10.209031	5.600035	0							0.575543	-0.308781
0.419935	0.03467	0.996855	10.209079	5.6133	0							0.576869	-0.308781
0.421261	0.033301	0.999508	10.209149	5.626565	0							0.578195	-0.308781
0.422587	0.03193	1.00216	10.209281	5.63983	0							0.579521	-0.308781
0.423913	0.030556	1.004812	10.209315	5.653095	0							0.580847	-0.308781
0.42524	0.029193	1.007465	10.209362	5.66636	0							0.582174	-0.30878
0.426566	0.028013	1.010117	10.209471	5.679625	0							0.5835	-0.30878
0.427892	0.026906	1.01277	10.209541	5.69289	0							0.584826	-0.30878
0.429218	0.025796	1.015422	10.209684	5.706154	0							0.586152	-0.30878
0.430544	0.024685	1.018074	10.209822	5.719419	0							0.587478	-0.30878
0.43187	0.023572	1.020727	10.209916	5.732684	0							0.588804	-0.30878
0.433196	0.022383	1.023379	10.210086	5.745949	0							0.59013	-0.30878
0.434523	0.021198	1.026032	10.210175	5.759214	0							0.591456	-0.30878
0.435849	0.020017	1.028684	10.210243	5.772479	0							0.592783	-0.30878
0.437175	0.018841	1.031336	10.210198	5.785744	0							0.594109	-0.30878
0.438501	0.017967	1.033989	10.210253	5.799009	0							0.595435	-0.308779
0.439827	0.017285	1.036641	10.210373	5.812274	0							0.596761	-0.308779
0.441153	0.0166	1.039294	10.210378	5.825539	0							0.598087	-0.308779
0.442479	0.015917	1.041946	10.210404	5.838804	0							0.599413	-0.308779
0.443806	0.015233	1.044598	10.21037	5.852068	0							0.600739	-0.308779
0.445132	0.014522	1.047251	10.210349	5.865334	0							0.602066	-0.308779
0.446458	0.013823	1.049903	10.21034	5.878598	0							0.603392	-0.308778
0.447784	0.01319	1.052555	10.210334	5.891863	0							0.604718	-0.308778
0.44911	0.012501	1.055208	10.210319	5.905128	0							0.606044	-0.308778
0.450436	0.012003	1.05786	10.210322	5.918393	0							0.60737	-0.308778
0.451762	0.011751	1.060513	10.210287	5.931658	0							0.608696	-0.308778
0.453088	0.011531	1.063165	10.210319	5.944923	0							0.610022	-0.308778
0.454415	0.011312	1.065817	10.210336	5.958188	0							0.611349	-0.308777
0.455741	0.011093	1.06847	10.210281	5.971453	0							0.612675	-0.308777
0.457067	0.010642	1.071122	10.210305	5.984717	0							0.614001	-0.308777
0.458393	0.010056	1.073775	10.210285	5.997983	0							0.615327	-0.308777
0.459719	0.009453	1.076427	10.210204	6.011247	0							0.616653	-0.308777
0.461045	0.008851	1.079079	10.210173	6.024512	0							0.617979	-0.308776
0.462371	0.008213	1.081732	10.210133	6.037777	0							0.619305	-0.308776
0.463698	0.007517	1.084384	10.210144	6.051042	0							0.620631	-0.308776
0.465024	0.006813	1.087036	10.210165	6.064307	0							0.621958	-0.308776
0.46635	0.006108	1.089689	10.210167	6.077572	0							0.623284	-0.308776
0.467676	0.005403	1.092341	10.210149	6.090837	0							0.62461	-0.308776
0.469002	0.004944	1.094994	10.210025	6.104102	0							0.625936	-0.308776
0.470328	0.004692	1.097646	10.209975	6.117367	0							0.627262	-0.308775
0.471654	0.00447	1.100299	10.210044	6.130631	0							0.628588	-0.308775
0.47298	0.004247	1.102951	10.210068	6.143897	0							0.629914	-0.308775
0.474307	0.004011	1.105603	10.210062	6.157161	0							0.631241	-0.308775
0.475633	0.00374	1.108256	10.210108	6.170426	0							0.632567	-0.308775
0.476959	0.003463	1.110908	10.210074	6.183691	0							0.633893	-0.308775
0.478285	0.003187	1.11356	10.209929	6.196956	0							0.635219	-0.308775
0.479611	0.002911	1.116213	10.209814	6.210221	0							0.636545	-0.308775
0.480937	0.002266	1.118865	10.209689	6.223486	0							0.637871	-0.308775
0.482263	0.000993	1.121518	10.209516	6.236751	0							0.639197	-0.308774
0.48359	-0.000378	1.12417	10.2093	6.250016	0							0.640523	-0.308774
0.484916	-0.001758	1.126822	10.209086	6.26328	0							0.64185	-0.308774
0.486242	-0.003086	1.129475	10.208848	6.276546	0							0.643176	-0.308774
0.487568	-0.004229	1.132127	10.208707	6.28981	0							0.644502	-0.308774
0.488894	-0.005331	1.13478	10.208628	6.303075	0							0.645828	-0.308774
0.49022	-0.006437	1.137432	10.208509	6.31634	0							0.647154	-0.308773
0.491546	-0.007544	1.140084	10.208368	6.329605	0							0.64848	-0.308773
0.492873	-0.008492	1.142737	10.208307	6.34287	0							0.649806	-0.308773
0.494199	-0.009044	1.145389	10.208295	6.356135	0							0.651133	-0.308773
0.495525	-0.009524	1.148041	10.208272	6.3694	0							0.652459	-0.308773
0.496851	-0.010002	1.150694	10.208259	6.382665	0							0.653785	-0.308773
0.498177	-0.010479	1.153346	10.208343	6.39593	0							0.655111	-0.308772
0.499503	-0.010892	1.155999	10.208348	6.409194	0							0.656437	-0.308772
0.500829	-0.011258	1.158651	10.208201	6.42246	0							0.657763	-0.308772
0.502155	-0.011638	1.161303	10.208034	6.435724	0							0.659089	-0.308772
0.503482	-0.012037	1.163956	10.207918	6.448989	0							0.660416	-0.308772
0.504808	-0.01248	1.166608	10.20787	6.462254	0							0.661742	-0.308771
0.506134	-0.013294	1.169261	10.207844	6.475519	0							0.663068	-0.308771
0.50746	-0.014297	1.171913	10.207748	6.488784	0							0.664394	-0.308771
0.508786	-0.0153	1.174565	10.207601	6.502049	0							0.66572	-0.308771
0.510112	-0.016302	1.177218	10.207509	6.515314	0							0.667046	-0.308771
0.511438	-0.017288	1.17987	10.207425	6.528579	0							0.668372	-0.308771
0.512765	-0.018265	1.182523	10.207276	6.541843	0							0.669698	-0.308771
0.514091	-0.019239	1.185175	10.207177	6.555109	0							0.671025	-0.308771
0.515417	-0.020214	1.187827	10.207209	6.568373	0							0.672351	-0.308771
0.516743	-0.021187	1.19048	10.207228	6.581638	0							0.673677	-0.308771
0.518069	-0.022268	1.193132	10.207172	6.594903	0							0.675003	-0.308771
0.519395	-0.023409	1.195784	10.207135	6.608168	0							0.676329	-0.30877
0.520721	-0.024549	1.198437	10.207064	6.621433	0							0.677655	-0.30877
0.522048	-0.02569	1.201089	10.206934	6.634698	0							0.678981	-0.30877
0.523374	-0.02666	1.203742	10.206907	6.647963	0							0.680308	-0.30877
0.5247	-0.027462	1.206394	10.206914	6.661228	0							0.681634	-0.30877
0.526026	-0.028219	1.209046	10.206972	6.674493	0							0.68296	-0.30877
0.527352	-0.028974	1.211699	10.207125	6.687757	0							0.684286	-0.308769
0.528678	-0.029733	1.214351	10.207239	6.701023	0							0.685612	-0.308769
0.530004	-0.030302	1.217004	10.207344	6.714287	0							0.686938	-0.308769
0.53133	-0.030676	1.219656	10.207471	6.727552	0							0.688264	-0.308769
0.532657	-0.031003	1.222308	10.207605	6.740817	0							0.689591	-0.308769
0.533983	-0.031329	1.224961	10.20767	6.754082	0							0.690917	-0.308769
0.535309	-0.031836	1.227613	10.207727	6.767347	0							0.692243	-0.308768
0.536635	-0.032571	1.230265	10.207785	6.780612	0							0.693569	-0.308768
0.537961	-0.033379	1.232918	10.207891	6.793877	0							0.694895	-0.308768
0.539287	-0.034188	1.23557	10.208031	6.807142	0							0.696221	-0.308768
0.540613	-0.034996	1.238223	10.20822	6.820406	0							0.697547	-0.308768
0.54194	-0.035975	1.240875	10.208449	6.833672	0							0.698873	-0.308768
0.543266	-0.037167	1.243528	10.208559	6.846936	0							0.7002	-0.308767
0.544592	-0.038432	1.24618	10.208628	6.860201	0							0.701526	-0.308767
0.545918	-0.039696	1.248832	10.208738	6.873466	0							0.702852	-0.308767
0.547244	-0.040689	1.251485	10.208747	6.886731	0							0.704178	-0.308767
0.54857	-0.041109	1.254137	10.208715	6.899996	0							0.705504	-0.308767
0.549896	-0.041273	1.256789	10.208789	6.913261	0							0.70683	-0.308767
0.551223	-0.041438	1.259442	10.208936	6.926526	0							0.708156	-0.308767
0.552549	-0.041601	1.262094	10.209168	6.939791	0							0.709483	-0.308767
0.553875	-0.041752	1.264747	10.209369	6.953056	0							0.710809	-0.308767
0.555201	-0.041895	1.267399	10.209488	6.966321	0							0.712135	-0.308766
0.556527	-0.042039	1.270051	10.20962	6.979586	0							0.713461	-0.308766
0.557853	-0.042187	1.272704	10.209678	6.99285	0							0.714787	-0.308766
0.559179	-0.042417	1.275356	10.209688	7.006115	0							0.716113	-0.308766
0.560505	-0.042943	1.278009	10.20971	7.01938	0							0.717439	-0.308766
0.561832	-0.043717	1.280661	10.209728	7.032645	0							0.718765	-0.308766
0.563158	-0.044492	1.283313	10.209767	7.04591	0							0.720092	-0.308766
0.564484	-0.045268	1.285966	10.209815	7.059175	0							0.721418	-0.308766
0.56581	-0.046051	1.288618	10.209743	7.07244	0							0.722744	-0.308765
0.567136	-0.046945	1.29127	10.209601	7.085705	0							0.72407	-0.308765
0.568462	-0.047965	1.293923	10.209549	7.098969	0							0.725396	-0.308765
0.569788	-0.048984	1.296575	10.209494	7.112235	0							0.726722	-0.308765
0.571115	-0.049978	1.299228	10.209455	7.125499	0							0.728048	-0.308765
0.572441	-0.050706	1.30188	10.209369	7.138764	0							0.729375	-0.308765
0.573767	-0.051125	1.304532	10.209343	7.152029	0							0.730701	-0.308764
0.575093	-0.051543	1.307185	10.209308	7.165294	0							0.732027	-0.308764
0.576419	-0.051963	1.309837	10.209418	7.178559	0							0.733353	-0.308764
0.577745	-0.052383	1.31249	10.20955	7.191824	0							0.734679	-0.308764
0.579071	-0.052815	1.315142	10.209576	7.205089	0							0.736005	-0.308764
0.580397	-0.053264	1.317794	10.209648	7.218354	0							0.737331	-0.308764
0.581724	-0.053712	1.320447	10.209832	7.231619	0							0.738658	-0.308763
0.58305	-0.054161	1.323099	10.209846	7.244884	0							0.739984	-0.308763
0.584376	-0.054541	1.325752	10.209805	7.258149	0							0.74131	-0.308763
0.585702	-0.054823	1.328404	10.209857	7.271413	0							0.742636	-0.308763
0.587028	-0.055105	1.331056	10.209929	7.284678	0							0.743962	-0.308763
0.588354	-0.055387	1.333709	10.20997	7.297943	0							0.745288	-0.308763
0.58968	-0.055669	1.336361	10.209988	7.311208	0							0.746614	-0.308762
0.591007	-0.056114	1.339013	10.209955	7.324473	0							0.74794	-0.308762
0.592333	-0.05681	1.341666	10.210002	7.337738	0							0.749267	-0.308762
0.593659	-0.05753	1.344318	10.21009	7.351003	0							0.750593	-0.308762
0.594985	-0.05825	1.346971	10.210107	7.364268	0							0.751919	-0.308762
0.596311	-0.059094	1.349623	10.210144	7.377532	0							0.753245	-0.308762
0.597637	-0.060169	1.352275	10.210118	7.390798	0							0.754571	-0.308762
0.598963	-0.061322	1.354928	10.210093	7.404062	0							0.755897	-0.308761
0.60029	-0.062472	1.35758	10.210016	7.417327	0							0.757223	-0.308761
0.601616	-0.063623	1.360233	10.209901	7.430592	0							0.75855	-0.308761
0.602942	-0.064734	1.362885	10.209737	7.443857	0							0.759876	-0.308761
0.604268	-0.065741	1.365537	10.209517	7.457122	0							0.761202	-0.308761
0.605594	-0.066683	1.36819	10.20938	7.470387	0							0.762528	-0.308761
0.60692	-0.067587	1.370842	10.209249	7.483652	0							0.763854	-0.30876
0.608246	-0.068378	1.373495	10.209133	7.496917	0							0.76518	-0.30876
0.609572	-0.068988	1.376147	10.208992	7.510182	0							0.766506	-0.30876
0.610899	-0.06948	1.378799	10.208825	7.523447	0							0.767833	-0.30876
0.612225	-0.069971	1.381452	10.208655	7.536712	0							0.769159	-0.30876
0.613551	-0.070464	1.384104	10.208419	7.549976	0							0.770485	-0.30876
0.614877	-0.070984	1.386757	10.208191	7.563241	0							0.771811	-0.30876
0.616203	-0.071682	1.389409	10.208097	7.576506	0							0.773137	-0.308759
0.617529	-0.072636	1.392061	10.207963	7.589771	0							0.774463	-0.308759
0.618855	-0.073586	1.394714	10.207849	7.603036	0							0.775789	-0.308759
0.620182	-0.074536	1.397366	10.207861	7.616301	0							0.777115	-0.308759
0.621508	-0.075491	1.400018	10.20766	7.629566	0							0.778442	-0.308759
0.622834	-0.076457	1.402671	10.207502	7.642831	0							0.779768	-0.308759
0.62416	-0.077425	1.405323	10.207402	7.656096	0							0.781094	-0.308758
0.625486	-0.078393	1.407976	10.207256	7.669361	0							0.78242	-0.308758
0.626812	-0.079342	1.410628	10.207199	7.682625	0							0.783746	-0.308758
0.628138	-0.080074	1.41328	10.20708	7.69589	0							0.785072	-0.308758
0.629465	-0.08022	1.415933	10.207041	7.709155	0							0.786398	-0.308758
0.630791	-0.080365	1.418585	10.206987	7.72242	0							0.787725	-0.308758
0.632117	-0.080505	1.421238	10.20691	7.735685	0							0.789051	-0.308758
0.633443	-0.080581	1.42389	10.206957	7.74895	0							0.790377	-0.308757
0.634769	-0.080481	1.426542	10.207066	7.762215	0							0.791703	-0.308757
0.636095	-0.080381	1.429195	10.207114	7.77548	0							0.793029	-0.308757
0.637421	-0.080281	1.431847	10.207134	7.788745	0							0.794355	-0.308757
0.638747	-0.080181	1.4345	10.207329	7.80201	0							0.795681	-0.308757
0.640074	-0.080197	1.437152	10.207373	7.815275	0							0.797008	-0.308757
0.6414	-0.080713	1.439804	10.207427	7.828539	0							0.798334	-0.308756
0.642726	-0.081345	1.442457	10.207373	7.841805	0							0.79966	-0.308756
0.644052	-0.081978	1.445109	10.20739	7.855069	0							0.800986	-0.308756
0.645378	-0.082608	1.447761	10.207464	7.868334	0							0.802312	-0.308756
0.646704	-0.083213	1.450414	10.207589	7.881599	0							0.803638	-0.308756
0.64803	-0.083815	1.453066	10.207684	7.894864	0							0.804964	-0.308756
0.649357	-0.084419	1.455719	10.207839	7.908129	0							0.80629	-0.308756
0.650683	-0.085022	1.458371	10.207795	7.921393	0							0.807617	-0.308755
0.652009	-0.085669	1.461023	10.207971	7.934659	0							0.808943	-0.308755
0.653335	-0.086515	1.463676	10.208064	7.947924	0							0.810269	-0.308755
0.654661	-0.087481	1.466328	10.208152	7.961188	0							0.811595	-0.308755
0.655987	-0.088442	1.468981	10.208393	7.974453	0							0.812921	-0.308755
0.657313	-0.089331	1.471633	10.208535	7.987719	0							0.814247	-0.308755
0.658639	-0.089892	1.474285	10.208717	8.000983	0							0.815573	-0.308755
0.659966	-0.090405	1.476938	10.208953	8.014248	0							0.8169	-0.308754
0.661292	-0.090877	1.47959	10.209127	8.027513	0							0.818226	-0.308754
0.662618	-0.091378	1.482242	10.209249	8.040778	0							0.819552	-0.308754
0.663944	-0.091902	1.484895	10.209431	8.054043	0							0.820878	-0.308754
0.66527	-0.092272	1.487547	10.209544	8.067307	0							0.822204	-0.308754
0.666596	-0.092489	1.4902	10.209766	8.080573	0							0.82353	-0.308754
0.667922	-0.092706	1.492852	10.209957	8.093838	0							0.824856	-0.308754
0.669249	-0.092923	1.495504	10.210145	8.107102	0							0.826182	-0.308753
0.670575	-0.093244	1.498157	10.210249	8.120367	0							0.827509	-0.308753
0.671901	-0.093666	1.500809	10.210311	8.133633	0							0.828835	-0.308753
0.673227	-0.094086	1.503462	10.210407	8.146897	0							0.830161	-0.308753
0.674553	-0.094508	1.506114	10.210427	8.160162	0							0.831487	-0.308753
0.675879	-0.094929	1.508766	10.210506	8.173427	0							0.832813	-0.308753
0.677205	-0.095344	1.511419	10.210461	8.186692	0							0.834139	-0.308753
0.678532	-0.095748	1.514071	10.210587	8.199957	0							0.835465	-0.308752
0.679858	-0.096152	1.516724	10.210719	8.213222	0							0.836792	-0.308752
0.681184	-0.096555	1.519376	10.21071	8.226486	0							0.838118	-0.308752
0.68251	-0.096821	1.522028	10.210677	8.239752	0							0.839444	-0.308752
0.683836	-0.096767	1.524681	10.210728	8.253016	0							0.84077	-0.308752
0.685162	-0.096712	1.527333	10.210701	8.266281	0							0.842096	-0.308752
0.686488	-0.096658	1.529986	10.210698	8.279546	0							0.843422	-0.308752
0.687814	-0.096603	1.532638	10.210739	8.292811	0							0.844748	-0.308752
0.689141	-0.096605	1.53529	10.210827	8.306076	0							0.846075	-0.308751
0.690467	-0.097121	1.537943	10.210859	8.319341	0							0.847401	-0.308751
0.691793	-0.09764	1.540595	10.210849	8.332606	0							0.848727	-0.308751
0.693119	-0.098159	1.543247	10.210848	8.345871	0							0.850053	-0.308751
0.694445	-0.09876	1.5459	10.210872	8.359136	0							0.851379	-0.308751
0.695771	-0.10009	1.548552	10.210845	8.3724	0							0.852705	-0.308751
0.697097	-0.101428	1.551205	10.210823	8.385666	0							0.854031	-0.308751
0.698424	-0.102771	1.553857	10.210873	8.398931	0							0.855358	-0.30875
0.69975	-0.104117	1.556509	10.210916	8.412195	0							0.856684	-0.30875
0.701076	-0.105457	1.559162	10.210873	8.42546	0							0.85801	-0.30875
0.702402	-0.106239	1.561814	10.210733	8.438725	0							0.859336	-0.30875
0.703728	-0.107014	1.564467	10.210655	8.45199	0							0.860662	-0.30875
0.705054	-0.107787	1.567119	10.210593	8.465255	0							0.861988	-0.30875
0.70638	-0.10856	1.569771	10.210539	8.478519	0							0.863314	-0.30875
0.707707	-0.108761	1.572424	10.210553	8.491785	0							0.86464	-0.308749
0.709033	-0.108804	1.575076	10.210572	8.50505	0							0.865967	-0.308749
0.710359	-0.108845	1.577729	10.210576	8.518314	0							0.867293	-0.308749
0.711685	-0.108885	1.580381	10.210608	8.531579	0							0.868619	-0.308749
0.713011	-0.108926	1.583033	10.210659	8.544845	0							0.869945	-0.308749
0.714337	-0.109356	1.585686	10.210678	8.558109	0							0.871271	-0.308749
0.715663	-0.109859	1.588338	10.210557	8.571374	0							0.872597	-0.308749
0.716989	-0.110396	1.59099	10.210487	8.584639	0							0.873923	-0.308749
0.718316	-0.110938	1.593643	10.210443	8.597904	0							0.87525	-0.308748
0.719642	-0.111311	1.596295	10.210255	8.611169	0							0.876576	-0.308748
0.720968	-0.111524	1.598948	10.21009	8.624434	0							0.877902	-0.308748
0.722294	-0.111707	1.6016	10.210053	8.637699	0							0.879228	-0.308748
0.72362	-0.111891	1.604252	10.210011	8.650964	0							0.880554	-0.308748
0.724946	-0.112074	1.606905	10.209957	8.664228	0							0.88188	-0.308748
0.726272	-0.1122	1.609557	10.209854	8.677493	0							0.883206	-0.308748
0.727599	-0.112272	1.61221	10.209738	8.690759	0							0.884532	-0.308748
0.728925	-0.112334	1.614862	10.20969	8.704023	0							0.885859	-0.308747
0.730251	-0.112396	1.617514	10.209548	8.717288	0							0.887185	-0.308747
0.731577	-0.112579	1.620167	10.209291	8.730553	0							0.888511	-0.308747
0.732903	-0.112915	1.622819	10.209231	8.743818	0							0.889837	-0.308747
0.734229	-0.113286	1.625471	10.209242	8.757083	0							0.891163	-0.308747
0.735555	-0.113656	1.628124	10.20927	8.770348	0							0.892489	-0.308747
0.736881	-0.114026	1.630776	10.209259	8.783612	0							0.893815	-0.308747
0.738208	-0.114376	1.633429	10.209261	8.796878	0							0.895141	-0.308747
0.739534	-0.114688	1.636081	10.209307	8.810143	0							0.896468	-0.308746
0.74086	-0.114989	1.638734	10.209347	8.823407	0							0.897794	-0.308746
0.742186	-0.115292	1.641386	10.209399	8.836672	0							0.89912	-0.308746
0.743512	-0.115601	1.644038	10.209449	8.849937	0							0.900446	-0.308746
0.744838	-0.115919	1.646691	10.209458	8.863202	0							0.901772	-0.308746
0.746164	-0.116239	1.649343	10.209466	8.876467	0							0.903098	-0.308746
0.747491	-0.11656	1.651995	10.209534	8.889731	0							0.904425	-0.308746
0.748817	-0.116879	1.654648	10.209581	8.902997	0							0.905751	-0.308746
0.750143	-0.11713	1.6573	10.209635	8.916262	0							0.907077	-0.308745
0.751469	-0.117197	1.659953	10.209691	8.929526	0							0.908403	-0.308745
0.752795	-0.117215	1.662605	10.209666	8.942792	0							0.909729	-0.308745
0.754121	-0.117233	1.665257	10.209723	8.956057	0							0.911055	-0.308745
0.755447	-0.117207	1.66791	10.209831	8.969321	0							0.912381	-0.308745
0.756774	-0.11677	1.670562	10.209891	8.982586	0							0.913707	-0.308745
0.7581	-0.116215	1.673215	10.209962	8.995852	0							0.915034	-0.308745
0.759426	-0.11566	1.675867	10.210062	9.009116	0							0.91636	-0.308744
0.760752	-0.115103	1.678519	10.210196	9.022381	0							0.917686	-0.308744
0.762078	-0.1145	1.681172	10.210345	9.035645	0							0.919012	-0.308744
0.763404	-0.113697	1.683824	10.210467	9.048911	0							0.920338	-0.308744
0.76473	-0.112837	1.686476	10.210531	9.062176	0							0.921664	-0.308743
0.766056	-0.111977	1.689129	10.210521	9.07544	0							0.92299	-0.308743
0.767383	-0.111178	1.691781	10.210467	9.088705	0							0.924317	-0.308743
0.768709	-0.110726	1.694434	10.210351	9.101971	0							0.925643	-0.308743
0.770035	-0.110439	1.697086	10.210226	9.115235	0							0.926969	-0.308743
0.771361	-0.110144	1.699738	10.210126	9.1285	0							0.928295	-0.308742
0.772687	-0.10985	1.702391	10.210025	9.141765	0							0.929621	-0.308742
0.774013	-0.109581	1.705043	10.20995	9.15503	0							0.930947	-0.308742
0.775339	-0.109557	1.707696	10.209885	9.168295	0							0.932273	-0.308742
0.776666	-0.109695	1.710348	10.20984	9.18156	0							0.933599	-0.308742
0.777992	-0.109833	1.713	10.209818	9.194825	0							0.934926	-0.308742
0.779318	-0.109971	1.715653	10.209789	9.20809	0							0.936252	-0.308742
0.780644	-0.109847	1.718305	10.209697	9.221354	0							0.937578	-0.308741
0.78197	-0.109504	1.720958	10.209513	9.234619	0							0.938904	-0.308741
0.783296	-0.109139	1.72361	10.209365	9.247885	0							0.94023	-0.308741
0.784622	-0.108775	1.726262	10.209324	9.261149	0							0.941556	-0.308741
0.785949	-0.108411	1.728915	10.209352	9.274414	0							0.942882	-0.308741
0.787275	-0.108169	1.731567	10.209363	9.287679	0							0.944209	-0.308741
0.788601	-0.108031	1.734219	10.209269	9.300944	0							0.945535	-0.308741
0.789927	-0.107904	1.736872	10.209205	9.314209	0							0.946861	-0.308741
0.791253	-0.107777	1.739524	10.209279	9.327474	0							0.948187	-0.308741
0.792579	-0.107691	1.742177	10.209345	9.340738	0							0.949513	-0.30874
0.793905	-0.107664	1.744829	10.209366	9.354004	0							0.950839	-0.30874
0.795231	-0.107658	1.747481	10.209406	9.367269	0							0.952165	-0.30874
0.796558	-0.107652	1.750134	10.209381	9.380533	0							0.953491	-0.30874
0.797884	-0.107646	1.752786	10.209328	9.393798	0							0.954818	-0.30874
0.79921	-0.107389	1.755439	10.209383	9.407063	0							0.956144	-0.30874
0.800536	-0.106882	1.758091	10.209457	9.420328	0							0.95747	-0.30874
0.801862	-0.10633	1.760743	10.209542	9.433593	0							0.958796	-0.308739
0.803188	-0.105778	1.763396	10.209716	9.446857	0							0.960122	-0.308739
0.804514	-0.105241	1.766048	10.209875	9.460123	0							0.961448	-0.308739
0.805841	-0.104738	1.7687	10.209971	9.473388	0							0.962774	-0.308739
0.807167	-0.104254	1.771353	10.209981	9.486652	0							0.964101	-0.308738
0.808493	-0.103769	1.774005	10.209921	9.499918	0							0.965427	-0.308738
0.809819	-0.103285	1.776658	10.209877	9.513183	0							0.966753	-0.308738
0.811145	-0.102929	1.77931	10.209912	9.526447	0							0.968079	-0.308738
0.812471	-0.102759	1.781962	10.209954	9.539712	0							0.969405	-0.308738
0.813797	-0.102655	1.784615	10.210007	9.552978	0							0.970731	-0.308738
0.815123	-0.102552	1.787267	10.21018	9.566242	0							0.972057	-0.308738
0.81645	-0.102499	1.78992	10.210293	9.579507	0							0.973384	-0.308737
0.817776	-0.102605	1.792572	10.210451	9.592772	0							0.97471	-0.308737
0.819102	-0.102803	1.795224	10.210551	9.606037	0							0.976036	-0.308737
0.820428	-0.102992	1.797877	10.210697	9.619302	0							0.977362	-0.308737
0.821754	-0.103175	1.800529	10.210909	9.632566	0							0.978688	-0.308737
0.82308	-0.103379	1.803182	10.211069	9.645831	0							0.980014	-0.308737
0.824406	-0.103629	1.805834	10.211056	9.659097	0							0.98134	-0.308737
0.825733	-0.103901	1.808486	10.211072	9.672361	0							0.982666	-0.308737
0.827059	-0.104174	1.811139	10.211149	9.685626	0							0.983993	-0.308737
0.828385	-0.10447	1.813791	10.211083	9.698891	0							0.985319	-0.308737
0.829711	-0.104894	1.816444	10.210888	9.712156	0							0.986645	-0.308736
0.831037	-0.105471	1.819096	10.210704	9.725421	0							0.987971	-0.308736
0.832363	-0.106049	1.821748	10.210588	9.738686	0							0.989297	-0.308736
0.833689	-0.106627	1.824401	10.210499	9.751951	0							0.990623	-0.308736
0.835016	-0.107304	1.827053	10.210405	9.765216	0							0.991949	-0.308736
0.836342	-0.108299	1.829705	10.210203	9.778481	0							0.993276	-0.308736
0.837668	-0.109549	1.832358	10.210009	9.791745	0							0.994602	-0.308736
0.838994	-0.1108	1.83501	10.209864	9.805011	0							0.995928	-0.308736
0.84032	-0.112034	1.837663	10.209802	9.818275	0							0.997254	-0.308735
0.841646	-0.113099	1.840315	10.20972	9.83154	0							0.99858	-0.308735
0.842972	-0.113919	1.842967	10.20965	9.844805	0							0.999906	-0.308735
0.844298	-0.114737	1.84562	10.209561	9.85807	0							1.001232	-0.308735
0.845625	-0.115555	1.848272	10.209526	9.871335	0							1.002558	-0.308735
0.846951	-0.116336	1.850925	10.209598	9.8846	0							1.003885	-0.308734
0.848277	-0.11672	1.853577	10.209625	9.897864	0							1.005211	-0.308734
0.849603	-0.116513	1.856229	10.209658	9.91113	0							1.006537	-0.308734
0.850929	-0.116306	1.858882	10.20959	9.924395	0							1.007863	-0.308734
0.852255	-0.116099	1.861534	10.209541	9.937659	0							1.009189	-0.308734
0.853581	-0.115816	1.864186	10.20957	9.950924	0							1.010515	-0.308733
0.854908	-0.115388	1.866839	10.209538	9.96419	0							1.011841	-0.308733
0.856234	-0.114943	1.869491	10.209624	9.977454	0							1.013168	-0.308733
0.85756	-0.1145	1.872144	10.209698	9.990719	0							1.014494	-0.308733
0.858886	-0.114054	1.874796	10.209661	10.003983	0							1.01582	-0.308733
0.860212	-0.113891	1.877448	10.209642	10.017249	0							1.017146	-0.308733
0.861538	-0.114251	1.880101	10.209752	10.030514	0							1.018472	-0.308732
0.862864	-0.114611	1.882753	10.209805	10.043778	0							1.019798	-0.308732
0.86419	-0.114971	1.885406	10.209935	10.057044	0							1.021124	-0.308732
0.865517	-0.115483	1.888058	10.210023	10.070309	0							1.022451	-0.308732
0.866843	-0.116317	1.89071	10.21015	10.083573	0							1.023777	-0.308732
0.868169	-0.117223	1.893363	10.210299	10.096838	0							1.025103	-0.308732
0.869495	-0.118129	1.896015	10.210384	10.110104	0							1.026429	-0.308732
0.870821	-0.119037	1.898667	10.210469	10.123368	0							1.027755	-0.308732
0.872147	-0.119804	1.90132	10.210518	10.136633	0							1.029081	-0.308732
0.873473	-0.120262	1.903972	10.210665	10.149898	0							1.030407	-0.308732
0.8748	-0.120632	1.906625	10.210772	10.163163	0							1.031734	-0.308732
0.876126	-0.121009	1.909277	10.210746	10.176428	0							1.03306	-0.308732
0.877452	-0.121374	1.911929	10.210735	10.189692	0							1.034386	-0.308732
0.878778	-0.121522	1.914582	10.210769	10.202957	0							1.035712	-0.308732
0.880104	-0.121544	1.917234	10.210788	10.216223	0							1.037038	-0.308732
0.88143	-0.121565	1.919887	10.210807	10.229487	0							1.038364	-0.308731
0.882756	-0.121586	1.922539	10.210719	10.242752	0							1.03969	-0.308731
0.884083	-0.121628	1.925192	10.210776	10.256017	0							1.041016	-0.308731
0.885409	-0.12178	1.927844	10.210817	10.269282	0							1.042343	-0.308731
0.886735	-0.121975	1.930496	10.21094	10.282547	0							1.043669	-0.308731
0.888061	-0.12217	1.933149	10.211013	10.295812	0							1.044995	-0.308731
0.889387	-0.12236	1.935801	10.21108	10.309076	0							1.046321	-0.30873
0.890713	-0.122512	1.938453	10.2111	10.322342	0							1.047647	-0.30873
0.892039	-0.122633	1.941106	10.211072	10.335607	0							1.048973	-0.30873
0.893366	-0.122755	1.943758	10.211026	10.348871	0							1.050299	-0.30873
0.894692	-0.122876	1.946411	10.211038	10.362137	0							1.051625	-0.30873
0.896018	-0.123012	1.949063	10.210972	10.375401	0							1.052952	-0.30873
0.897344	-0.123233	1.951715	10.211003	10.388666	0							1.054278	-0.308729
0.89867	-0.123504	1.954368	10.21122	10.401931	0							1.055604	-0.308729
0.899996	-0.123776	1.95702	10.211319	10.415196	0							1.05693	-0.308729
0.901322	-0.124007	1.959673	10.211534	10.428461	0							1.058256	-0.308729
0.902648	-0.123949	1.962325	10.211639	10.441726	0							1.059582	-0.308729
0.903975	-0.123547	1.964977	10.211923	10.45499	0							1.060908	-0.308729
0.905301	-0.123146	1.96763	10.211968	10.468256	0							1.062235	-0.308728
0.906627	-0.122745	1.970282	10.211992	10.481521	0							1.063561	-0.308728
0.907953	-0.122351	1.972934	10.212134	10.494785	0							1.064887	-0.308728
0.909279	-0.122014	1.975587	10.212342	10.50805	0							1.066213	-0.308728
0.910605	-0.121745	1.978239	10.212443	10.521316	0							1.067539	-0.308728
0.911931	-0.121476	1.980892	10.21266	10.53458	0							1.068865	-0.308728
0.913257	-0.121221	1.983544	10.212949	10.547845	0							1.070191	-0.308727
0.914584	-0.121183	1.986196	10.21301	10.56111	0							1.071518	-0.308727
0.91591	-0.121942	1.988849	10.213032	10.574375	0							1.072844	-0.308727
0.917236	-0.122697	1.991501	10.213097	10.58764	0							1.07417	-0.308727
0.918562	-0.123453	1.994154	10.213037	10.600904	0							1.075496	-0.308727
0.919888	-0.124219	1.996806	10.212916	10.61417	0							1.076822	-0.308727
0.921214	-0.125092	1.999458	10.212764	10.627435	0							1.078148	-0.308726
0.92254	-0.12623	2.002111	10.212729	10.640699	0							1.079474	-0.308726
0.923867	-0.127365	2.004763	10.212533	10.653964	0							1.080801	-0.308726
0.925193	-0.128499	2.007415	10.212399	10.66723	0							1.082127	-0.308726
0.926519	-0.129528	2.010068	10.212203	10.680494	0							1.083453	-0.308726
0.927845	-0.129833	2.01272	10.212046	10.693759	0							1.084779	-0.308726
0.929171	-0.130139	2.015373	10.211803	10.707024	0							1.086105	-0.308726
0.930497	-0.13047	2.018025	10.211681	10.720289	0							1.087431	-0.308725
0.931823	-0.130802	2.020677	10.2116	10.733554	0							1.088757	-0.308725
0.93315	-0.131066	2.02333	10.211538	10.746819	0							1.090083	-0.308725
0.934476	-0.130708	2.025982	10.211467	10.760083	0							1.09141	-0.308725
0.935802	-0.130317	2.028635	10.211415	10.773349	0							1.092736	-0.308725
0.937128	-0.129925	2.031287	10.211261	10.786613	0							1.094062	-0.308725
0.938454	-0.129536	2.033939	10.211172	10.799878	0							1.095388	-0.308725
0.93978	-0.129526	2.036592	10.211131	10.813143	0							1.096714	-0.308724
0.941106	-0.129633	2.039244	10.21108	10.826408	0							1.09804	-0.308724
0.942433	-0.129747	2.041896	10.210894	10.839673	0							1.099366	-0.308724
0.943759	-0.12986	2.044549	10.210858	10.852938	0							1.100693	-0.308724
0.945085	-0.129973	2.047201	10.210743	10.866202	0							1.102019	-0.308724
0.946411	-0.130812	2.049854	10.210631	10.879468	0							1.103345	-0.308724
0.947737	-0.1317	2.052506	10.210536	10.892733	0							1.104671	-0.308724
0.949063	-0.132589	2.055158	10.210438	10.905997	0							1.105997	-0.308723
0.950389	-0.133476	2.057811	10.21035	10.919263	0							1.107323	-0.308723
0.951715	-0.134249	2.060463	10.210303	10.932528	0							1.108649	-0.308723
0.953042	-0.134964	2.063116	10.210205	10.945792	0							1.109975	-0.308723
0.954368	-0.135679	2.065768	10.2101	10.959057	0							1.111302	-0.308723
0.955694	-0.136391	2.06842	10.210032	10.972322	0							1.112628	-0.308723
0.95702	-0.137104	2.071073	10.209986	10.985587	0							1.113954	-0.308723
0.958346	-0.137821	2.073725	10.209947	10.998852	0							1.11528	-0.308723
0.959672	-0.138536	2.076378	10.209861	11.012116	0							1.116606	-0.308722
0.960998	-0.139252	2.07903	10.209778	11.025382	0							1.117932	-0.308722
0.962325	-0.139968	2.081682	10.209753	11.038647	0							1.119258	-0.308722
0.963651	-0.1406	2.084335	10.209656	11.051911	0							1.120585	-0.308722
0.964977	-0.141169	2.086987	10.209554	11.065176	0							1.121911	-0.308722
0.966303	-0.141737	2.089639	10.20962	11.078442	0							1.123237	-0.308722
0.967629	-0.142302	2.092292	10.209573	11.091706	0							1.124563	-0.308722
0.968955	-0.142869	2.094944	10.209604	11.104971	0							1.125889	-0.308722
0.970281	-0.143613	2.097597	10.209597	11.118236	0							1.127215	-0.308721
0.971607	-0.144448	2.100249	10.209672	11.131501	0							1.128541	-0.308721
0.972934	-0.145293	2.102901	10.209657	11.144766	0							1.129868	-0.308721
0.97426	-0.146136	2.105554	10.209658	11.158031	0							1.131194	-0.308721
0.975586	-0.14693	2.108206	10.209692	11.171296	0							1.13252	-0.30872
0.976912	-0.147648	2.110859	10.209805	11.184561	0							1.133846	-0.30872
0.978238	-0.148361	2.113511	10.209846	11.197825	0							1.135172	-0.30872
0.979564	-0.149071	2.116163	10.20988	11.21109	0							1.136498	-0.30872
0.98089	-0.149736	2.118816	10.209964	11.224356	0							1.137824	-0.30872
0.982217	-0.1503	2.121468	10.209992	11.23762	0							1.139151	-0.308719
0.983543	-0.150802	2.12412	10.210101	11.250885	0							1.140477	-0.308719
0.984869	-0.151288	2.126773	10.21027	11.26415	0							1.141803	-0.308719
0.986195	-0.151773	2.129425	10.21034	11.277415	0							1.143129	-0.308719
0.987521	-0.152204	2.132078	10.210343	11.29068	0							1.144455	-0.308719
0.988847	-0.152389	2.13473	10.210354	11.303945	0							1.145781	-0.308719
0.990173	-0.152495	2.137383	10.210433	11.317209	0							1.147107	-0.308719
0.9915	-0.152601	2.140035	10.210501	11.330475	0							1.148433	-0.308718
0.992826	-0.152707	2.142687	10.210553	11.34374	0							1.14976	-0.308718
0.994152	-0.152924	2.14534	10.210588	11.357004	0							1.151086	-0.308718
0.995478	-0.153348	2.147992	10.210608	11.370269	0							1.152412	-0.308718
0.996804	-0.153831	2.150644	10.210532	11.383534	0							1.153738	-0.308718
0.99813	-0.154314	2.153297	10.210511	11.396799	0							1.155064	-0.308718
0.999456	-0.15485	2.155949	10.210567	11.410064	0							1.15639	-0.308718
1.000782	-0.155883	2.158602	10.210585	11.423328	0							1.157716	-0.308717
1.002109	-0.157089	2.161254	10.210589	11.436594	0							1.159042	-0.308717
1.003435	-0.158295	2.163906	10.210637	11.449859	0							1.160369	-0.308717
1.004761	-0.159502	2.166559	10.210669	11.463123	0							1.161695	-0.308717
1.006087	-0.160689	2.169211	10.210728	11.476389	0							1.163021	-0.308717
1.007413	-0.161807	2.171864	10.210853	11.489654	0							1.164347	-0.308716
1.008739	-0.162896	2.174516	10.210962	11.502918	0							1.165673	-0.308716
1.010065	-0.163984	2.177168	10.211127	11.516183	0							1.166999	-0.308716
1.011392	-0.165065	2.179821	10.211333	11.529449	0							1.168325	-0.308716
1.012718	-0.165602	2.182473	10.211471	11.542713	0							1.169652	-0.308716
1.014044	-0.165918	2.185125	10.211567	11.555978	0							1.170978	-0.308716
1.01537	-0.166234	2.187778	10.211661	11.569242	0							1.172304	-0.308716
1.016696	-0.166549	2.19043	10.211707	11.582508	0							1.17363	-0.308716
1.018022	-0.166847	2.193083	10.211692	11.595773	0							1.174956	-0.308716
1.019348	-0.166982	2.195735	10.211637	11.609037	0							1.176282	-0.308716
1.020674	-0.167051	2.198387	10.211551	11.622302	0							1.177608	-0.308716
1.022001	-0.16712	2.20104	10.211518	11.635568	0							1.178935	-0.308716
1.023327	-0.167189	2.203692	10.211562	11.648832	0							1.180261	-0.308716
1.024653	-0.167256	2.206345	10.211586	11.662097	0							1.181587	-0.308716
1.025979	-0.167323	2.208997	10.211595	11.675362	0							1.182913	-0.308716
1.027305	-0.16739	2.211649	10.21159	11.688627	0							1.184239	-0.308715
1.028631	-0.167457	2.214302	10.211602	11.701892	0							1.185565	-0.308715
1.029957	-0.167524	2.216954	10.211614	11.715157	0							1.186891	-0.308715
1.031284	-0.16742	2.219607	10.211559	11.728421	0							1.188218	-0.308715
1.03261	-0.167244	2.222259	10.211446	11.741687	0							1.189544	-0.308715
1.033936	-0.167076	2.224911	10.211289	11.754951	0							1.19087	-0.308715
1.035262	-0.166915	2.227564	10.211215	11.768216	0							1.192196	-0.308714
1.036588	-0.166645	2.230216	10.211139	11.781482	0							1.193522	-0.308714
1.037914	-0.166233	2.232868	10.211023	11.794746	0							1.194848	-0.308714
1.03924	-0.165779	2.235521	10.210917	11.808011	0							1.196174	-0.308714
1.040567	-0.165325	2.238173	10.210865	11.821276	0							1.1975	-0.308714
1.041893	-0.164872	2.240826	10.210868	11.834541	0							1.198827	-0.308714
1.043219	-0.164357	2.243478	10.210877	11.847806	0							1.200153	-0.308713
1.044545	-0.163777	2.24613	10.210886	11.861071	0							1.201479	-0.308713
1.045871	-0.163193	2.248783	10.210818	11.874335	0							1.202805	-0.308713
1.047197	-0.162608	2.251435	10.210796	11.887601	0							1.204131	-0.308713
1.048523	-0.162079	2.254088	10.210841	11.900866	0							1.205457	-0.308713
1.04985	-0.161661	2.25674	10.210882	11.91413	0							1.206783	-0.308713
1.051176	-0.161301	2.259392	10.210944	11.927395	0							1.208109	-0.308713
1.052502	-0.16094	2.262045	10.21096	11.94066	0							1.209436	-0.308712
1.053828	-0.160579	2.264697	10.210975	11.953925	0							1.210762	-0.308712
1.055154	-0.160344	2.267349	10.211027	11.96719	0							1.212088	-0.308712
1.05648	-0.160289	2.270002	10.211011	11.980454	0							1.213414	-0.308712
1.057806	-0.160288	2.272654	10.211069	11.99372	0							1.21474	-0.308712
1.059132	-0.160287	2.275307	10.211148	12.006985	0							1.216066	-0.308712
1.060459	-0.16021	2.277959	10.211205	12.020249	0							1.217392	-0.308712
1.061785	-0.159945	2.280612	10.211303	12.033515	0							1.218719	-0.308711
1.063111	-0.159566	2.283264	10.211451	12.04678	0							1.220045	-0.308711
1.064437	-0.159188	2.285916	10.211615	12.060044	0							1.221371	-0.308711
1.065763	-0.15881	2.288569	10.211728	12.073309	0							1.222697	-0.308711
1.067089	-0.158394	2.291221	10.211905	12.086575	0							1.224023	-0.308711
1.068415	-0.157917	2.293873	10.212005	12.099839	0							1.225349	-0.30871
1.069741	-0.157416	2.296526	10.212024	12.113104	0							1.226675	-0.30871
1.071068	-0.156915	2.299178	10.212063	12.126369	0							1.228002	-0.30871
1.072394	-0.156426	2.301831	10.212167	12.139634	0							1.229328	-0.30871
1.07372	-0.155992	2.304483	10.212191	12.152899	0							1.230654	-0.308709
1.075046	-0.155607	2.307135	10.21221	12.166163	0							1.23198	-0.308709
1.076372	-0.155223	2.309788	10.212216	12.179428	0							1.233306	-0.308709
1.077698	-0.154838	2.31244	10.212281	12.192694	0							1.234632	-0.308709
1.079024	-0.1544	2.315093	10.21233	12.205958	0							1.235958	-0.308709
1.080351	-0.15385	2.317745	10.212392	12.219223	0							1.237285	-0.308709
1.081677	-0.153242	2.320397	10.212405	12.232488	0							1.238611	-0.308709
1.083003	-0.152634	2.32305	10.212371	12.245753	0							1.239937	-0.308709
1.084329	-0.152039	2.325702	10.212398	12.259018	0							1.241263	-0.308709
1.085655	-0.151563	2.328354	10.212396	12.272283	0							1.242589	-0.308709
1.086981	-0.151213	2.331007	10.212454	12.285547	0							1.243915	-0.308709
1.088307	-0.150879	2.333659	10.212506	12.298813	0							1.245241	-0.308709
1.089634	-0.150542	2.336312	10.212474	12.312078	0							1.246567	-0.308709
1.09096	-0.150228	2.338964	10.21246	12.325342	0							1.247894	-0.308709
1.092286	-0.150126	2.341616	10.212318	12.338608	0							1.24922	-0.308708
1.093612	-0.15027	2.344269	10.212244	12.351872	0							1.250546	-0.308708
1.094938	-0.150414	2.346921	10.212273	12.365137	0							1.251872	-0.308708
1.096264	-0.150559	2.349574	10.212298	12.378402	0							1.253198	-0.308708
1.09759	-0.150777	2.352226	10.212284	12.391667	0							1.254524	-0.308708
1.098917	-0.151164	2.354878	10.212277	12.404932	0							1.25585	-0.308708
1.100243	-0.151551	2.357531	10.21231	12.418197	0							1.257177	-0.308707
1.101569	-0.151938	2.360183	10.212262	12.431461	0							1.258503	-0.308707
1.102895	-0.152318	2.362835	10.212193	12.444727	0							1.259829	-0.308707
1.104221	-0.152614	2.365488	10.212115	12.457992	0							1.261155	-0.308707
1.105547	-0.152757	2.36814	10.212046	12.471256	0							1.262481	-0.308707
1.106873	-0.1529	2.370793	10.211912	12.484521	0							1.263807	-0.308707
1.108199	-0.153043	2.373445	10.211795	12.497787	0							1.265133	-0.308706
1.109526	-0.153221	2.376097	10.211823	12.511051	0							1.266459	-0.308706
1.110852	-0.153487	2.37875	10.211737	12.524316	0							1.267786	-0.308706
1.112178	-0.153762	2.381402	10.211626	12.53758	0							1.269112	-0.308706
1.113504	-0.154037	2.384055	10.211533	12.550846	0							1.270438	-0.308706
1.11483	-0.154311	2.386707	10.211494	12.564111	0							1.271764	-0.308706
1.116156	-0.154618	2.389359	10.211314	12.577375	0							1.27309	-0.308706
1.117482	-0.15501	2.392012	10.211171	12.590641	0							1.274416	-0.308705
1.118809	-0.155411	2.394664	10.210975	12.603906	0							1.275742	-0.308705
1.120135	-0.15581	2.397317	10.2108	12.61717	0							1.277069	-0.308705
1.121461	-0.156139	2.399969	10.210549	12.630435	0							1.278395	-0.308705
1.122787	-0.156257	2.402621	10.210515	12.643701	0							1.279721	-0.308705
1.124113	-0.156298	2.405274	10.210375	12.656965	0							1.281047	-0.308704
1.125439	-0.156338	2.407926	10.210182	12.67023	0							1.282373	-0.308704
1.126765	-0.156379	2.410578	10.209975	12.683495	0							1.283699	-0.308704
1.128091	-0.156443	2.413231	10.209872	12.69676	0							1.285025	-0.308704
1.129418	-0.156573	2.415883	10.20972	12.710025	0							1.286352	-0.308704
1.130744	-0.156718	2.418536	10.209687	12.723289	0							1.287678	-0.308704
1.13207	-0.156863	2.421188	10.20959	12.736554	0							1.289004	-0.308704
1.133396	-0.157029	2.423841	10.209469	12.74982	0							1.29033	-0.308704
1.134722	-0.157262	2.426493	10.209422	12.763084	0							1.291656	-0.308704
1.136048	-0.157529	2.429145	10.209408	12.776349	0							1.292982	-0.308704
1.137374	-0.157798	2.431798	10.209373	12.789614	0							1.294308	-0.308704
1.138701	-0.158065	2.43445	10.209397	12.802879	0							1.295635	-0.308704
1.140027	-0.158296	2.437102	10.209473	12.816144	0							1.296961	-0.308704
1.141353	-0.158414	2.439755	10.209444	12.829409	0							1.298287	-0.308704
1.142679	-0.158489	2.442407	10.20937	12.842673	0							1.299613	-0.308704
1.144005	-0.158571	2.44506	10.209488	12.855939	0							1.300939	-0.308703
1.145331	-0.158663	2.447712	10.209661	12.869204	0							1.302265	-0.308703
1.146657	-0.158866	2.450364	10.20973	12.882468	0							1.303591	-0.308703
1.147984	-0.159171	2.453017	10.209879	12.895734	0							1.304917	-0.308703
1.14931	-0.159475	2.455669	10.209965	12.908998	0							1.306244	-0.308702
1.150636	-0.159782	2.458322	10.209971	12.922263	0							1.30757	-0.308702
1.151962	-0.160112	2.460974	10.209991	12.935528	0							1.308896	-0.308702
1.153288	-0.160761	2.463626	10.210015	12.948793	0							1.310222	-0.308702
1.154614	-0.161702	2.466279	10.210053	12.962058	0							1.311548	-0.308702
1.15594	-0.162638	2.468931	10.210148	12.975323	0							1.312874	-0.308701
1.157266	-0.163564	2.471583	10.210146	12.988587	0							1.3142	-0.308701
1.158593	-0.164326	2.474236	10.210114	13.001853	0							1.315526	-0.308701
1.159919	-0.164762	2.476888	10.210114	13.015118	0							1.316853	-0.308701
1.161245	-0.165195	2.479541	10.210091	13.028382	0							1.318179	-0.308701
1.162571	-0.16563	2.482193	10.210024	13.041647	0							1.319505	-0.308701
1.163897	-0.16605	2.484845	10.210009	13.054913	0							1.320831	-0.3087
1.165223	-0.166241	2.487498	10.210015	13.068177	0							1.322157	-0.3087
1.166549	-0.166128	2.49015	10.209955	13.081442	0							1.323483	-0.3087
1.167876	-0.166015	2.492803	10.209988	13.094707	0							1.324809	-0.3087
1.169202	-0.165904	2.495455	10.210026	13.107972	0							1.326136	-0.3087
1.170528	-0.16583	2.498107	10.21009	13.121237	0							1.327462	-0.3087
1.171854	-0.165961	2.50076	10.210135	13.134501	0							1.328788	-0.308699
1.17318	-0.166092	2.503412	10.210064	13.147767	0							1.330114	-0.308699
1.174506	-0.166222	2.506064	10.210035	13.161032	0							1.33144	-0.308699
1.175832	-0.166358	2.508717	10.210088	13.174296	0							1.332766	-0.308699
1.177158	-0.16658	2.511369	10.210069	13.187561	0							1.334092	-0.308699
1.178485	-0.167305	2.514022	10.210052	13.200827	0							1.335419	-0.308698
1.179811	-0.168024	2.516674	10.209956	13.214091	0							1.336745	-0.308698
1.181137	-0.168749	2.519326	10.210011	13.227356	0							1.338071	-0.308698
1.182463	-0.169462	2.521979	10.21005	13.240621	0							1.339397	-0.308698
1.183789	-0.170072	2.524631	10.210108	13.253886	0							1.340723	-0.308698
1.185115	-0.170669	2.527284	10.210136	13.267151	0							1.342049	-0.308698
1.186441	-0.171265	2.529936	10.210188	13.280416	0							1.343375	-0.308697
1.187768	-0.171861	2.532588	10.210149	13.29368	0							1.344702	-0.308697
1.189094	-0.172478	2.535241	10.210137	13.306946	0							1.346028	-0.308697
1.19042	-0.173419	2.537893	10.210169	13.32021	0							1.347354	-0.308697
1.191746	-0.174362	2.540546	10.210176	13.333475	0							1.34868	-0.308697
1.193072	-0.175301	2.543198	10.210174	13.34674	0							1.350006	-0.308696
1.194398	-0.176197	2.54585	10.210186	13.360005	0							1.351332	-0.308696
1.195724	-0.176967	2.548503	10.210232	13.37327	0							1.352658	-0.308696
1.197051	-0.177793	2.551155	10.210224	13.386535	0							1.353984	-0.308696
1.198377	-0.178629	2.553807	10.210242	13.399799	0							1.355311	-0.308696
1.199703	-0.179467	2.55646	10.210271	13.413065	0							1.356637	-0.308695
1.201029	-0.180305	2.559112	10.210183	13.42633	0							1.357963	-0.308695
1.202355	-0.180557	2.561765	10.210098	13.439594	0							1.359289	-0.308695
1.203681	-0.180662	2.564417	10.210177	13.45286	0							1.360615	-0.308695
1.205007	-0.180759	2.56707	10.210141	13.466125	0							1.361941	-0.308695
1.206334	-0.180856	2.569722	10.210051	13.479389	0							1.363267	-0.308694
1.20766	-0.181066	2.572374	10.209889	13.492654	0							1.364594	-0.308694
1.208986	-0.181341	2.575027	10.20976	13.505919	0							1.36592	-0.308694
1.210312	-0.181623	2.577679	10.209635	13.519184	0							1.367246	-0.308694
1.211638	-0.181905	2.580331	10.209655	13.532449	0							1.368572	-0.308694
1.212964	-0.182188	2.582984	10.20962	13.545713	0							1.369898	-0.308693
1.21429	-0.182893	2.585636	10.20964	13.558979	0							1.371224	-0.308693
1.215616	-0.183847	2.588289	10.209658	13.572244	0							1.37255	-0.308693
1.216943	-0.184826	2.590941	10.20984	13.585508	0							1.373876	-0.308693
1.218269	-0.185808	2.593593	10.210052	13.598773	0							1.375203	-0.308692
1.219595	-0.186513	2.596246	10.21022	13.612039	0							1.376529	-0.308692
1.220921	-0.186902	2.598898	10.210422	13.625303	0							1.377855	-0.308692
1.222247	-0.187247	2.601551	10.210633	13.638568	0							1.379181	-0.308692
1.223573	-0.187592	2.604203	10.210817	13.651833	0							1.380507	-0.308691
1.224899	-0.18794	2.606855	10.21109	13.665098	0							1.381833	-0.308691
1.226225	-0.188119	2.609508	10.211252	13.678363	0							1.383159	-0.308691
1.227552	-0.188022	2.61216	10.211434	13.691628	0							1.384486	-0.308691
1.228878	-0.187888	2.614812	10.211525	13.704892	0							1.385812	-0.30869
1.230204	-0.187753	2.617465	10.211555	13.718158	0							1.387138	-0.30869
1.23153	-0.187808	2.620117	10.211675	13.731422	0							1.388464	-0.30869
1.232856	-0.188177	2.62277	10.211915	13.744687	0							1.38979	-0.30869
1.234182	-0.18859	2.625422	10.212049	13.757953	0							1.391116	-0.308689
1.235508	-0.189003	2.628074	10.212196	13.771217	0							1.392442	-0.308689
1.236835	-0.189417	2.630727	10.212269	13.784482	0							1.393769	-0.308689
1.238161	-0.189738	2.633379	10.212294	13.797747	0							1.395095	-0.308689
1.239487	-0.189678	2.636032	10.212339	13.811012	0							1.396421	-0.308689
1.240813	-0.189557	2.638684	10.212413	13.824277	0							1.397747	-0.308689
1.242139	-0.189437	2.641336	10.212543	13.837542	0							1.399073	-0.308689
1.243465	-0.189266	2.643989	10.212563	13.850806	0							1.400399	-0.308689
1.244791	-0.188631	2.646641	10.212566	13.864072	0							1.401725	-0.308689
1.246118	-0.187921	2.649293	10.212628	13.877337	0							1.403051	-0.308689
1.247444	-0.187236	2.651946	10.212638	13.890601	0							1.404378	-0.308689
1.24877	-0.186594	2.654598	10.212626	13.903866	0							1.405704	-0.308689
1.250096	-0.185955	2.657251	10.212647	13.917131	0							1.40703	-0.308689
1.251422	-0.185712	2.659903	10.212684	13.930396	0							1.408356	-0.308688
1.252748	-0.18566	2.662555	10.21271	13.943661	0							1.409682	-0.308688
1.254074	-0.185608	2.665208	10.212754	13.956925	0							1.411008	-0.308688
1.255401	-0.185555	2.66786	10.212799	13.970191	0							1.412334	-0.308688
1.256727	-0.185272	2.670513	10.212779	13.983456	0							1.413661	-0.308687
1.258053	-0.184874	2.673165	10.212791	13.99672	0							1.414987	-0.308687
1.259379	-0.184476	2.675817	10.212893	14.009986	0							1.416313	-0.308687
1.260705	-0.184079	2.67847	10.212993	14.023251	0							1.417639	-0.308686
1.262031	-0.183681	2.681122	10.213085	14.036515	0							1.418965	-0.308686
1.263357	-0.182837	2.683775	10.213124	14.04978	0							1.420291	-0.308686
1.264683	-0.181776	2.686427	10.213167	14.063046	0							1.421617	-0.308685
1.26601	-0.180716	2.689079	10.213172	14.07631	0							1.422943	-0.308685
1.267336	-0.179651	2.691732	10.213206	14.089575	0							1.42427	-0.308685
1.268662	-0.179027	2.694384	10.213248	14.102839	0							1.425596	-0.308684
1.269988	-0.178679	2.697037	10.213262	14.116105	0							1.426922	-0.308684
1.271314	-0.178357	2.699689	10.213334	14.12937	0							1.428248	-0.308684
1.27264	-0.178035	2.702341	10.213396	14.142634	0							1.429574	-0.308683
1.273966	-0.177712	2.704994	10.213466	14.155899	0							1.4309	-0.308683
1.275293	-0.17776	2.707646	10.213507	14.169165	0							1.432226	-0.308683
1.276619	-0.178099	2.710299	10.213506	14.182429	0							1.433553	-0.308682
1.277945	-0.178485	2.712951	10.213502	14.195694	0							1.434879	-0.308682
1.279271	-0.178872	2.715603	10.213451	14.208959	0							1.436205	-0.308682
1.280597	-0.178941	2.718256	10.213401	14.222224	0							1.437531	-0.308681
1.281923	-0.178704	2.720908	10.21334	14.235489	0							1.438857	-0.308681
1.283249	-0.178392	2.72356	10.213294	14.248754	0							1.440183	-0.30868
1.284575	-0.178082	2.726213	10.213268	14.262018	0							1.441509	-0.30868
1.285902	-0.177771	2.728865	10.213264	14.275284	0							1.442836	-0.30868
1.287228	-0.177185	2.731518	10.213287	14.288548	0							1.444162	-0.308679
1.288554	-0.176325	2.73417	10.213266	14.301813	0							1.445488	-0.308679
1.28988	-0.175401	2.736822	10.213231	14.315079	0							1.446814	-0.308678
1.291206	-0.17448	2.739475	10.213189	14.328343	0							1.44814	-0.308678
1.292532	-0.17368	2.742127	10.213136	14.341608	0							1.449466	-0.308678
1.293858	-0.173133	2.74478	10.21305	14.354873	0							1.450792	-0.308677
1.295185	-0.172691	2.747432	10.212894	14.368138	0							1.452119	-0.308677
1.296511	-0.172247	2.750084	10.212756	14.381403	0							1.453445	-0.308676
1.297837	-0.171804	2.752737	10.212622	14.394668	0							1.454771	-0.308676
1.299163	-0.171461	2.755389	10.212485	14.407932	0							1.456097	-0.308675
1.300489	-0.171246	2.758041	10.212303	14.421198	0							1.457423	-0.308675
1.301815	-0.17108	2.760694	10.21214	14.434463	0							1.458749	-0.308675
1.303141	-0.17091	2.763346	10.212061	14.447727	0							1.460075	-0.308674
1.304468	-0.17078	2.765999	10.21195	14.460992	0							1.461401	-0.308674
1.305794	-0.170903	2.768651	10.211905	14.474257	0							1.462728	-0.308673
1.30712	-0.171256	2.771303	10.211914	14.487522	0							1.464054	-0.308673
1.308446	-0.171608	2.773956	10.211957	14.500787	0							1.46538	-0.308672
1.309772	-0.171961	2.776608	10.212016	14.514051	0							1.466706	-0.308672
1.311098	-0.172395	2.779261	10.212176	14.527317	0							1.468032	-0.308671
1.312424	-0.173007	2.781913	10.212279	14.540582	0							1.469358	-0.308671
1.313751	-0.173713	2.784565	10.212232	14.553846	0							1.470684	-0.30867
1.315077	-0.174419	2.787218	10.212219	14.567112	0							1.47201	-0.30867
1.316403	-0.175095	2.78987	10.212221	14.580377	0							1.473337	-0.30867
1.317729	-0.175465	2.792522	10.212176	14.593641	0							1.474663	-0.30867
1.319055	-0.175512	2.795175	10.212099	14.606906	0							1.475989	-0.30867
1.320381	-0.17556	2.797827	10.212019	14.620172	0							1.477315	-0.30867
1.321707	-0.175607	2.80048	10.211976	14.633436	0							1.478641	-0.30867
1.323033	-0.175591	2.803132	10.211953	14.646701	0							1.479967	-0.30867
1.32436	-0.175403	2.805784	10.211896	14.659966	0							1.481293	-0.30867
1.325686	-0.175097	2.808437	10.211813	14.673231	0							1.48262	-0.30867
1.327012	-0.17479	2.811089	10.211783	14.686496	0							1.483946	-0.30867
1.328338	-0.174484	2.813742	10.211761	14.69976	0							1.485272	-0.30867
1.329664	-0.174474	2.816394	10.211858	14.713025	0							1.486598	-0.308669
1.33099	-0.174832	2.819046	10.211978	14.726291	0							1.487924	-0.308668
1.332316	-0.175191	2.821699	10.212005	14.739555	0							1.48925	-0.308668
1.333642	-0.17555	2.824351	10.212051	14.75282	0							1.490576	-0.308667
1.334969	-0.175913	2.827004	10.212066	14.766085	0							1.491903	-0.308667
1.336295	-0.176297	2.829656	10.212187	14.77935	0							1.493229	-0.308666
1.337621	-0.1767	2.832308	10.212265	14.792615	0							1.494555	-0.308666
1.338947	-0.177105	2.834961	10.21233	14.80588	0							1.495881	-0.308665
1.340273	-0.177508	2.837613	10.21237	14.819144	0							1.497207	-0.308665
1.341599	-0.177669	2.840266	10.212374	14.83241	0							1.498533	-0.308664
1.342925	-0.177445	2.842918	10.212304	14.845675	0							1.499859	-0.308663
1.344252	-0.177139	2.84557	10.212149	14.858939	0							1.501186	-0.308663
1.345578	-0.176833	2.848223	10.211958	14.872205	0							1.502512	-0.308662
1.346904	-0.176527	2.850875	10.21192	14.885469	0							1.503838	-0.308662
1.34823	-0.17614	2.853528	10.211777	14.898734	0							1.505164	-0.308661
1.349556	-0.175643	2.85618	10.211616	14.911999	0							1.50649	-0.30866
1.350882	-0.175146	2.858832	10.211515	14.925264	0							1.507816	-0.30866
1.352208	-0.17465	2.861485	10.211349	14.938529	0							1.509142	-0.308659
1.353535	-0.174334	2.864137	10.211177	14.951794	0							1.510468	-0.308659
1.354861	-0.174332	2.866789	10.210967	14.965058	0							1.511795	-0.308658
1.356187	-0.174438	2.869442	10.210793	14.978324	0							1.513121	-0.308657
1.357513	-0.174552	2.872094	10.210649	14.991589	0							1.514447	-0.308657
1.358839	-0.174667	2.874747	10.210511	15.004853	0							1.515773	-0.308656
1.360165	-0.174808	2.877399	10.210517	15.018118	0							1.517099	-0.308655
1.361491	-0.175041	2.880051	10.210524	15.031384	0							1.518425	-0.308654
1.362818	-0.175309	2.882704	10.210679	15.044648	0							1.519751	-0.308654
1.364144	-0.175577	2.885356	10.210751	15.057913	0							1.521078	-0.308653
1.36547	-0.175808	2.888009	10.210836	15.071177	0							1.522404	-0.308652
1.366796	-0.175895	2.890661	10.21101	15.084443	0							1.52373	-0.308652
1.368122	-0.175901	2.893313	10.211156	15.097708	0							1.525056	-0.308651
1.369448	-0.175907	2.895966	10.211304	15.110972	0							1.526382	-0.30865
1.370774	-0.175913	2.898618	10.211346	15.124238	0							1.527708	-0.308649
1.3721	-0.175866	2.90127	10.211476	15.137503	0							1.529034	-0.308649
1.373427	-0.175602	2.903923	10.211413	15.150767	0							1.53036	-0.308648
1.374753	-0.175219	2.906575	10.211514	15.164032	0							1.531687	-0.308647
1.376079	-0.174833	2.909228	10.21163	15.177298	0							1.533013	-0.308646
1.377405	-0.174407	2.91188	10.211743	15.190562	0							1.534339	-0.308646
1.378731	-0.173807	2.914532	10.21189	15.203827	0							1.535665	-0.308645
1.380057	-0.173071	2.917185	10.212023	15.217092	0							1.536991	-0.308644
1.381383	-0.172331	2.919837	10.21216	15.230357	0							1.538317	-0.308643
1.38271	-0.17159	2.92249	10.212251	15.243622	0							1.539643	-0.308643
1.384036	-0.170879	2.925142	10.212309	15.256886	0							1.54097	-0.308642
1.385362	-0.170302	2.927794	10.212351	15.270151	0							1.542296	-0.308641
1.386688	-0.169863	2.930447	10.212419	15.283417	0							1.543622	-0.30864
1.388014	-0.169425	2.933099	10.212363	15.296681	0							1.544948	-0.308639
1.38934	-0.169017	2.935751	10.212293	15.309946	0							1.546274	-0.308638
1.390666	-0.168765	2.938404	10.212275	15.323211	0							1.5476	-0.308637
1.391992	-0.168681	2.941056	10.21222	15.336476	0							1.548926	-0.308637
1.393319	-0.168596	2.943709	10.212067	15.349741	0							1.550253	-0.308636
1.394645	-0.168512	2.946361	10.212053	15.363006	0							1.551579	-0.308635
1.395971	-0.168425	2.949013	10.211958	15.37627	0							1.552905	-0.308635
1.397297	-0.168319	2.951666	10.211878	15.389536	0							1.554231	-0.308635
1.398623	-0.168177	2.954318	10.211749	15.402801	0							1.555557	-0.308635
1.399949	-0.168036	2.956971	10.211734	15.416065	0							1.556883	-0.308635
1.401275	-0.167892	2.959623	10.211585	15.429331	0							1.558209	-0.308635
1.402602	-0.167734	2.962276	10.211506	15.442595	0							1.559536	-0.308635
1.403928	-0.167549	2.964928	10.211569	15.45586	0							1.560862	-0.308635
1.405254	-0.167363	2.96758	10.211534	15.469125	0							1.562188	-0.308635
1.40658	-0.167178	2.970232	10.211487	15.48239	0							1.563514	-0.308635
1.407906	-0.167	2.972885	10.21141	15.495655	0							1.56484	-0.308635
1.409232	-0.166848	2.975537	10.211416	15.50892	0							1.566166	-0.308634
1.410558	-0.166987	2.97819	10.211461	15.522184	0							1.567492	-0.308633
1.411885	-0.167128	2.980842	10.211401	15.53545	0							1.568818	-0.308632
1.413211	-0.167268	2.983495	10.21148	15.548715	0							1.570145	-0.308631
1.414537	-0.167414	2.986147	10.211514	15.561979	0							1.571471	-0.30863
1.415863	-0.167745	2.988799	10.211655	15.575244	0							1.572797	-0.308629
1.417189	-0.168076	2.991452	10.211645	15.58851	0							1.574123	-0.308628
1.418515	-0.168408	2.994104	10.211762	15.601774	0							1.575449	-0.308627
1.419841	-0.168739	2.996757	10.21185	15.615039	0							1.576775	-0.308627
1.421167	-0.169072	2.999409	10.211957	15.628304	0							1.578101	-0.308626
1.422494	-0.169526	3.002061	10.21213	15.641569	0							1.579427	-0.308625
1.42382	-0.170031	3.004714	10.21219	15.654834	0							1.580754	-0.308624
1.425146	-0.170535	3.007366	10.212225	15.668098	0							1.58208	-0.308623
1.426472	-0.171039	3.010018	10.212309	15.681363	0							1.583406	-0.308622
1.427798	-0.171436	3.012671	10.2124	15.694629	0							1.584732	-0.308621
1.429124	-0.171789	3.015323	10.212461	15.707893	0							1.586058	-0.30862
1.43045	-0.172142	3.017976	10.212545	15.721158	0							1.587384	-0.308619
1.431777	-0.172493	3.020628	10.212765	15.734424	0							1.58871	-0.308618
1.433103	-0.172846	3.02328	10.212938	15.747688	0							1.590037	-0.308617
1.434429	-0.173225	3.025933	10.212991	15.760953	0							1.591363	-0.308616
1.435755	-0.173641	3.028585	10.213077	15.774218	0							1.592689	-0.308614
1.437081	-0.174056	3.031238	10.213145	15.787483	0							1.594015	-0.308613
1.438407	-0.174473	3.03389	10.213308	15.800748	0							1.595341	-0.308612
1.439733	-0.175123	3.036542	10.213241	15.814013	0							1.596667	-0.308611
1.441059	-0.175931	3.039195	10.213197	15.827277	0							1.597993	-0.30861
1.442386	-0.176735	3.041847	10.213149	15.840543	0							1.59932	-0.308609
1.443712	-0.177542	3.044499	10.213095	15.853806	0							1.600646	-0.308608
1.445038	-0.17835	3.047152	10.213011	15.867072	0							1.601972	-0.308607
1.446364	-0.17916	3.049804	10.212925	15.880338	0							1.603298	-0.308606
1.44769	-0.179988	3.052457	10.212691	15.893601	0							1.604624	-0.308604
1.449016	-0.180817	3.055109	10.212461	15.906867	0							1.60595	-0.308603
1.450342	-0.181644	3.057761	10.212196	15.920133	0							1.607276	-0.308602
1.451669	-0.182353	3.060414	10.21197	15.933396	0							1.608603	-0.308601
1.452995	-0.18288	3.063066	10.211699	15.946662	0							1.609929	-0.3086
1.454321	-0.183408	3.065719	10.211359	15.959926	0							1.611255	-0.308598
1.455647	-0.183937	3.068371	10.211124	15.973191	0							1.612581	-0.308597
1.456973	-0.184465	3.071023	10.210902	15.986457	0							1.613907	-0.308596
1.458299	-0.184973	3.073676	10.21071	15.999721	0							1.615233	-0.308595
1.459625	-0.185316	3.076328	10.210597	16.012985	0							1.616559	-0.308594
1.460952	-0.185648	3.07898	10.210444	16.026251	0							1.617885	-0.308592
1.462278	-0.185952	3.081633	10.210398	16.039515	0							1.619212	-0.308591
1.463604	-0.186291	3.084285	10.210363	16.05278	0							1.620538	-0.30859
1.46493	-0.18668	3.086938	10.21024	16.066046	0							1.621864	-0.308589
1.466256	-0.187079	3.08959	10.210152	16.079309	0							1.62319	-0.308587
1.467582	-0.187478	3.092242	10.210144	16.092575	0							1.624516	-0.308586
1.468908	-0.187876	3.094895	10.210011	16.105839	0							1.625842	-0.308585
1.470235	-0.188275	3.097547	10.210087	16.119104	0							1.627168	-0.308583
1.471561	-0.188429	3.1002	10.210123	16.13237	0							1.628495	-0.308582
1.472887	-0.188523	3.102852	10.210109	16.145634	0							1.629821	-0.308581
1.474213	-0.188617	3.105505	10.210194	16.158899	0							1.631147	-0.308579
1.475539	-0.188711	3.108157	10.210212	16.172165	0							1.632473	-0.308579
1.476865	-0.188544	3.110809	10.210269	16.185429	0							1.633799	-0.308579
1.478191	-0.188311	3.113461	10.210374	16.198694	0							1.635125	-0.308579
1.479517	-0.188079	3.116114	10.210405	16.211958	0							1.636451	-0.308579
1.480844	-0.187847	3.118766	10.210408	16.225224	0							1.637777	-0.308579
1.48217	-0.187615	3.121419	10.210464	16.238489	0							1.639104	-0.308579
1.483496	-0.187262	3.124071	10.210558	16.251753	0							1.64043	-0.308579
1.484822	-0.186864	3.126724	10.210605	16.265018	0							1.641756	-0.308579
1.486148	-0.186462	3.129376	10.210649	16.278284	0							1.643082	-0.308579
1.487474	-0.186059	3.132028	10.210716	16.291548	0							1.644408	-0.308579
1.4888	-0.185563	3.134681	10.210649	16.304813	0							1.645734	-0.308578
1.490126	-0.184999	3.137333	10.210553	16.318079	0							1.64706	-0.308577
1.491453	-0.184422	3.139986	10.21057	16.331343	0							1.648387	-0.308575
1.492779	-0.183845	3.142638	10.210577	16.344608	0							1.649713	-0.308574
1.494105	-0.183271	3.14529	10.210526	16.357872	0							1.651039	-0.308572
1.495431	-0.183073	3.147943	10.21051	16.371138	0							1.652365	-0.308571
1.496757	-0.183069	3.150595	10.210425	16.384403	0							1.653691	-0.30857
1.498083	-0.183091	3.153247	10.210382	16.397667	0							1.655017	-0.308568
1.499409	-0.183112	3.1559	10.210361	16.410933	0							1.656343	-0.308567
1.500736	-0.183114	3.158552	10.210308	16.424198	0							1.65767	-0.308565
1.502062	-0.18308	3.161205	10.210231	16.437462	0							1.658996	-0.308564
1.503388	-0.183039	3.163857	10.210014	16.450727	0							1.660322	-0.308562
1.504714	-0.182997	3.166509	10.209822	16.463991	0							1.661648	-0.308561
1.50604	-0.182955	3.169162	10.209702	16.477257	0							1.662974	-0.308559
1.507366	-0.182918	3.171814	10.209553	16.490522	0							1.6643	-0.308558
1.508692	-0.182884	3.174467	10.209379	16.503786	0							1.665626	-0.308556
1.510019	-0.182851	3.177119	10.209272	16.517052	0							1.666952	-0.308555
1.511345	-0.182818	3.179771	10.209202	16.530317	0							1.668279	-0.308553
1.512671	-0.182779	3.182424	10.209086	16.543581	0							1.669605	-0.308552
1.513997	-0.182729	3.185076	10.209017	16.556847	0							1.670931	-0.30855
1.515323	-0.182679	3.187728	10.208941	16.570112	0							1.672257	-0.308549
1.516649	-0.182627	3.190381	10.208809	16.583376	0							1.673583	-0.308547
1.517975	-0.182573	3.193033	10.208733	16.596642	0							1.674909	-0.308545
1.519302	-0.182507	3.195686	10.208665	16.609905	0							1.676235	-0.308544
1.520628	-0.182421	3.198338	10.208535	16.623171	0							1.677562	-0.308542
1.521954	-0.182328	3.20099	10.208445	16.636436	0							1.678888	-0.308541
1.52328	-0.182235	3.203643	10.208538	16.6497	0							1.680214	-0.308539
1.524606	-0.182154	3.206295	10.208626	16.662966	0							1.68154	-0.308537
1.525932	-0.182179	3.208948	10.208692	16.676231	0							1.682866	-0.308536
1.527258	-0.182272	3.2116	10.208731	16.689495	0							1.684192	-0.308534
1.528584	-0.182365	3.214252	10.208766	16.702761	0							1.685518	-0.308532
1.529911	-0.182458	3.216905	10.208837	16.716024	0							1.686844	-0.308531
1.531237	-0.182585	3.219557	10.208946	16.72929	0							1.688171	-0.308529
1.532563	-0.182788	3.222209	10.20907	16.742556	0							1.689497	-0.308527
1.533889	-0.183026	3.224862	10.20918	16.755819	0							1.690823	-0.308525
1.535215	-0.183264	3.227514	10.209327	16.769085	0							1.692149	-0.308524
1.536541	-0.183503	3.230167	10.209512	16.782351	0							1.693475	-0.308522
1.537867	-0.18392	3.232819	10.20967	16.795614	0							1.694801	-0.30852
1.539194	-0.184463	3.235471	10.209807	16.80888	0							1.696127	-0.308519
1.54052	-0.185006	3.238124	10.209971	16.822145	0							1.697454	-0.308517
1.541846	-0.185549	3.240776	10.210189	16.835409	0							1.69878	-0.308517
1.543172	-0.185995	3.243429	10.210467	16.848675	0							1.700106	-0.308517
1.544498	-0.185981	3.246081	10.210701	16.861938	0							1.701432	-0.308517
1.545824	-0.18569	3.248734	10.210866	16.875204	0							1.702758	-0.308517
1.54715	-0.185399	3.251386	10.211039	16.88847	0							1.704084	-0.308517
1.548476	-0.185108	3.254038	10.211224	16.901733	0							1.70541	-0.308517
1.549803	-0.184907	3.256691	10.211371	16.914999	0							1.706737	-0.308517
1.551129	-0.184778	3.259343	10.211525	16.928265	0							1.708063	-0.308517
1.552455	-0.184657	3.261995	10.211668	16.941528	0							1.709389	-0.308517
1.553781	-0.184535	3.264648	10.211823	16.954794	0							1.710715	-0.308517
1.555107	-0.184414	3.2673	10.211943	16.968058	0							1.712041	-0.308515
1.556433	-0.1846	3.269953	10.211981	16.981323	0							1.713367	-0.308513
1.557759	-0.185009	3.272605	10.211973	16.994589	0							1.714693	-0.308511
1.559086	-0.185416	3.275257	10.212029	17.007853	0							1.71602	-0.308509
1.560412	-0.185823	3.27791	10.212161	17.021118	0							1.717346	-0.308508
1.561738	-0.185953	3.280562	10.212254	17.034384	0							1.718672	-0.308506
1.563064	-0.185814	3.283215	10.212265	17.047647	0							1.719998	-0.308504
1.56439	-0.185625	3.285867	10.212296	17.060913	0							1.721324	-0.308502
1.565716	-0.185436	3.288519	10.212296	17.074177	0							1.72265	-0.3085
1.567042	-0.185248	3.291172	10.212253	17.087442	0							1.723976	-0.308498
1.568369	-0.185205	3.293824	10.21226	17.100708	0							1.725302	-0.308496
1.569695	-0.18529	3.296476	10.212317	17.113972	0							1.726629	-0.308494
1.571021	-0.185396	3.299129	10.212344	17.127237	0							1.727955	-0.308492
1.572347	-0.185504	3.301781	10.212352	17.140503	0							1.729281	-0.30849
1.573673	-0.18561	3.304434	10.212399	17.153767	0							1.730607	-0.308488
1.574999	-0.185712	3.307086	10.212475	17.167032	0							1.731933	-0.308486
1.576325	-0.185812	3.309738	10.212544	17.180298	0							1.733259	-0.308484
1.577652	-0.185912	3.312391	10.212684	17.193562	0							1.734585	-0.308483
1.578978	-0.186012	3.315043	10.212845	17.206827	0							1.735911	-0.308481
1.580304	-0.186046	3.317696	10.212955	17.220091	0							1.737238	-0.308479
1.58163	-0.185959	3.320348	10.212974	17.233356	0							1.738564	-0.308477
1.582956	-0.185846	3.323	10.213098	17.246622	0							1.73989	-0.308474
1.584282	-0.185733	3.325653	10.213276	17.259886	0							1.741216	-0.308472
1.585608	-0.185627	3.328305	10.213497	17.273151	0							1.742542	-0.30847
1.586934	-0.18554	3.330957	10.213565	17.286417	0							1.743868	-0.308468
1.588261	-0.185465	3.33361	10.21368	17.299681	0							1.745194	-0.308466
1.589587	-0.18539	3.336262	10.213914	17.312946	0							1.746521	-0.308464
1.590913	-0.185315	3.338915	10.214113	17.32621	0							1.747847	-0.308462
1.592239	-0.185234	3.341567	10.214343	17.339476	0							1.749173	-0.30846
1.593565	-0.18514	3.344219	10.214547	17.352741	0							1.750499	-0.308458
1.594891	-0.18504	3.346872	10.214736	17.366005	0							1.751825	-0.308455
1.596217	-0.18494	3.349524	10.214869	17.379271	0							1.753151	-0.308453
1.597543	-0.184818	3.352177	10.215124	17.392536	0							1.754477	-0.308451
1.59887	-0.184626	3.354829	10.215321	17.4058	0							1.755804	-0.308449
1.600196	-0.184382	3.357481	10.21544	17.419065	0							1.75713	-0.308447
1.601522	-0.184137	3.360134	10.21549	17.432331	0							1.758456	-0.308444
1.602848	-0.183892	3.362786	10.215462	17.445595	0							1.759782	-0.308442
1.604174	-0.183625	3.365438	10.215535	17.45886	0							1.761108	-0.30844
1.6055	-0.183292	3.368091	10.215631	17.472124	0							1.762434	-0.308438
1.606826	-0.182905	3.370743	10.215721	17.48539	0							1.76376	-0.308435
1.608153	-0.182518	3.373396	10.215735	17.498655	0							1.765087	-0.308435
1.609479	-0.182192	3.376048	10.215931	17.511919	0							1.766413	-0.308435
1.610805	-0.182215	3.3787	10.216066	17.525185	0							1.767739	-0.308435
1.612131	-0.182661	3.381353	10.216073	17.53845	0							1.769065	-0.308435
1.613457	-0.183109	3.384005	10.216108	17.551714	0							1.770391	-0.308435
1.614783	-0.183555	3.386658	10.216099	17.56498	0							1.771717	-0.308435
1.616109	-0.184022	3.38931	10.215991	17.578243	0							1.773043	-0.308435
1.617436	-0.184605	3.391963	10.215859	17.591509	0							1.774369	-0.308435
1.618762	-0.185329	3.394615	10.215822	17.604774	0							1.775696	-0.308435
1.620088	-0.186051	3.397267	10.215746	17.618038	0							1.777022	-0.308435
1.621414	-0.186741	3.39992	10.215623	17.631304	0							1.778348	-0.308433
1.62274	-0.187283	3.402572	10.215441	17.644569	0							1.779674	-0.308431
1.624066	-0.187473	3.405224	10.215278	17.657833	0							1.781	-0.308428
1.625392	-0.187669	3.407877	10.215049	17.671099	0							1.782326	-0.308426
1.626719	-0.187864	3.410529	10.214888	17.684364	0							1.783652	-0.308424
1.628045	-0.188051	3.413182	10.2148	17.697628	0							1.784979	-0.308421
1.629371	-0.188126	3.415834	10.214678	17.710894	0							1.786305	-0.308419
1.630697	-0.187865	3.418486	10.214601	17.724157	0							1.787631	-0.308417
1.632023	-0.187604	3.421139	10.214467	17.737423	0							1.788957	-0.308414
1.633349	-0.187343	3.423791	10.214252	17.750689	0							1.790283	-0.308412
1.634675	-0.187034	3.426444	10.214005	17.763952	0							1.791609	-0.30841
1.636001	-0.186499	3.429096	10.213879	17.777218	0							1.792935	-0.308407
1.637328	-0.185941	3.431748	10.213786	17.790483	0							1.794261	-0.308405
1.638654	-0.185383	3.434401	10.21369	17.803747	0							1.795588	-0.308402
1.63998	-0.184825	3.437053	10.213522	17.817013	0							1.796914	-0.3084
1.641306	-0.184344	3.439705	10.2134	17.830276	0							1.79824	-0.308397
1.642632	-0.184227	3.442358	10.213199	17.843542	0							1.799566	-0.308395
1.643958	-0.18411	3.44501	10.213076	17.856808	0							1.800892	-0.308392
1.645284	-0.183993	3.447663	10.212958	17.870071	0							1.802218	-0.30839
1.64661	-0.183905	3.450315	10.212878	17.883337	0							1.803544	-0.308387
1.647937	-0.183967	3.452967	10.212731	17.896603	0							1.804871	-0.308385
1.649263	-0.184063	3.45562	10.212545	17.909866	0							1.806197	-0.308382
1.650589	-0.184159	3.458272	10.212465	17.923132	0							1.807523	-0.308379
1.651915	-0.184256	3.460925	10.212297	17.936396	0							1.808849	-0.308377
1.653241	-0.184369	3.463577	10.212182	17.949661	0							1.810175	-0.308374
1.654567	-0.184575	3.466229	10.212076	17.962927	0							1.811501	-0.308372
1.655893	-0.184835	3.468882	10.212035	17.976191	0							1.812827	-0.308369
1.65722	-0.185095	3.471534	10.21195	17.989456	0							1.814154	-0.308366
1.658546	-0.18536	3.474186	10.211927	18.002722	0							1.81548	-0.308364
1.659872	-0.185637	3.476839	10.211746	18.015985	0							1.816806	-0.308361
1.661198	-0.185923	3.479491	10.211557	18.029251	0							1.818132	-0.308358
1.662524	-0.186209	3.482144	10.21142	18.042517	0							1.819458	-0.308356
1.66385	-0.186494	3.484796	10.211273	18.05578	0							1.820784	-0.308353
1.665176	-0.186743	3.487448	10.211275	18.069046	0							1.82211	-0.30835
1.666503	-0.186755	3.490101	10.211245	18.08231	0							1.823436	-0.308347
1.667829	-0.186567	3.492753	10.211196	18.095575	0							1.824763	-0.308345
1.669155	-0.186379	3.495406	10.211077	18.108841	0							1.826089	-0.308342
1.670481	-0.186199	3.498058	10.211024	18.122105	0							1.827415	-0.308339
1.671807	-0.186081	3.50071	10.210912	18.13537	0							1.828741	-0.308336
1.673133	-0.186034	3.503363	10.210889	18.148636	0							1.830067	-0.308334
1.674459	-0.185989	3.506015	10.210813	18.1619	0							1.831393	-0.308331
1.675786	-0.185948	3.508667	10.210688	18.175165	0							1.832719	-0.308328
1.677112	-0.185903	3.51132	10.210576	18.188429	0							1.834046	-0.308325
1.678438	-0.185847	3.513972	10.21051	18.201694	0							1.835372	-0.308322
1.679764	-0.185776	3.516625	10.210461	18.21496	0							1.836698	-0.308319
1.68109	-0.185705	3.519277	10.21038	18.228224	0							1.838024	-0.308316
1.682416	-0.185633	3.52193	10.210332	18.241489	0							1.83935	-0.308313
1.683742	-0.185508	3.524582	10.21022	18.254755	0							1.840676	-0.30831
1.685068	-0.185168	3.527234	10.210249	18.268019	0							1.842002	-0.308308
1.686395	-0.184817	3.529887	10.21024	18.281284	0							1.843329	-0.308305
1.687721	-0.18447	3.532539	10.210226	18.29455	0							1.844655	-0.308305
1.689047	-0.18412	3.535192	10.210085	18.307814	0							1.845981	-0.308305
1.690373	-0.183788	3.537844	10.210029	18.321079	0							1.847307	-0.308305
1.691699	-0.183527	3.540496	10.209936	18.334343	0							1.848633	-0.308305
1.693025	-0.183269	3.543149	10.20981	18.347609	0							1.849959	-0.308305
1.694351	-0.18301	3.545801	10.209715	18.360874	0							1.851285	-0.308305
1.695678	-0.182796	3.548453	10.209636	18.374138	0							1.852611	-0.308305
1.697004	-0.182975	3.551106	10.209473	18.387403	0							1.853938	-0.308305
1.69833	-0.183172	3.553758	10.20927	18.400669	0							1.855264	-0.308305
1.699656	-0.183371	3.556411	10.209178	18.413933	0							1.85659	-0.308305
1.700982	-0.183568	3.559063	10.209211	18.427198	0							1.857916	-0.308302
1.702308	-0.183776	3.561715	10.209098	18.440462	0							1.859242	-0.308299
1.703634	-0.184077	3.564368	10.209046	18.453728	0							1.860568	-0.308296
1.70496	-0.184383	3.56702	10.208954	18.466993	0							1.861894	-0.308293
1.706287	-0.18469	3.569673	10.208815	18.480257	0							1.863221	-0.308289
1.707613	-0.184995	3.572325	10.20876	18.493523	0							1.864547	-0.308286
1.708939	-0.184884	3.574977	10.208705	18.506788	0							1.865873	-0.308283
1.710265	-0.184748	3.57763	10.208545	18.520052	0							1.867199	-0.30828
1.711591	-0.184612	3.580282	10.208482	18.533318	0							1.868525	-0.308277
1.712917	-0.184476	3.582934	10.2085	18.546583	0							1.869851	-0.308274
1.714243	-0.184341	3.585587	10.208496	18.559847	0							1.871177	-0.308271
1.715569	-0.184084	3.588239	10.208361	18.573112	0							1.872503	-0.308268
1.716896	-0.183819	3.590892	10.20827	18.586376	0							1.87383	-0.308265
1.718222	-0.183555	3.593544	10.208303	18.599642	0							1.875156	-0.308262
1.719548	-0.183291	3.596196	10.208364	18.612907	0							1.876482	-0.308258
1.720874	-0.182933	3.598849	10.208437	18.626171	0							1.877808	-0.308255
1.7222	-0.182508	3.601501	10.208611	18.639437	0							1.879134	-0.308252
1.723526	-0.182081	3.604154	10.208803	18.652702	0							1.88046	-0.308249
1.724852	-0.181651	3.606806	10.208963	18.665966	0							1.881786	-0.308246
1.726179	-0.181224	3.609458	10.209131	18.679232	0							1.883113	-0.308242
1.727505	-0.180264	3.612111	10.209252	18.692495	0							1.884439	-0.308239
1.728831	-0.179308	3.614763	10.209342	18.705761	0							1.885765	-0.308236
1.730157	-0.1783	3.617415	10.209397	18.719027	0							1.887091	-0.308233
1.731483	-0.177243	3.620068	10.209557	18.73229	0							1.888417	-0.308229
1.732809	-0.176356	3.62272	10.209688	18.745556	0							1.889743	-0.308226
1.734136	-0.175705	3.625373	10.209784	18.758821	0							1.891069	-0.308223
1.735462	-0.175112	3.628025	10.209776	18.772085	0							1.892396	-0.308219
1.736788	-0.174519	3.630677	10.209794	18.785351	0							1.893722	-0.308216
1.738114	-0.173925	3.63333	10.209914	18.798615	0							1.895048	-0.308213
1.73944	-0.173279	3.635982	10.209961	18.81188	0							1.896374	-0.308209
1.740766	-0.172583	3.638635	10.210056	18.825146	0							1.8977	-0.308206
1.742092	-0.17188	3.641287	10.210096	18.838409	0							1.899026	-0.308202
1.743418	-0.171172	3.643939	10.210122	18.851675	0							1.900352	-0.308199
1.744745	-0.170474	3.646592	10.210062	18.864941	0							1.901678	-0.308195
1.746071	-0.169789	3.649244	10.209963	18.878204	0							1.903005	-0.308192
1.747397	-0.169109	3.651896	10.209837	18.89147	0							1.904331	-0.308188
1.748723	-0.168427	3.654549	10.209742	18.904736	0							1.905657	-0.308185
1.750049	-0.167746	3.657201	10.209647	18.917999	0							1.906983	-0.308181
1.751375	-0.16716	3.659854	10.209472	18.931265	0							1.908309	-0.308178
1.752701	-0.166826	3.662506	10.209334	18.944529	0							1.909635	-0.308175
1.754027	-0.166567	3.665159	10.209295	18.957794	0							1.910962	-0.308175
1.755354	-0.166309	3.667811	10.209338	18.97106	0							1.912288	-0.308175
1.75668	-0.166037	3.670463	10.209335	18.984324	0							1.913614	-0.308175
1.758006	-0.165707	3.673116	10.209394	18.997589	0							1.91494	-0.308175
1.759332	-0.165358	3.675768	10.209458	19.010855	0							1.916266	-0.308175
1.760658	-0.165009	3.678421	10.209487	19.024118	0							1.917592	-0.308175
1.761984	-0.16466	3.681073	10.209573	19.037384	0							1.918918	-0.308175
1.76331	-0.164352	3.683725	10.20962	19.050648	0							1.920244	-0.308175
1.764637	-0.164219	3.686378	10.209702	19.063913	0							1.92157	-0.308175
1.765963	-0.164144	3.68903	10.209791	19.077179	0							1.922897	-0.308175
1.767289	-0.164069	3.691682	10.209903	19.090443	0							1.924223	-0.308171
1.768615	-0.163986	3.694335	10.210052	19.103708	0							1.925549	-0.308167
1.769941	-0.163829	3.696987	10.210291	19.116974	0							1.926875	-0.308164
1.771267	-0.163645	3.69964	10.210534	19.130238	0							1.928201	-0.30816
1.772593	-0.163462	3.702292	10.210681	19.143503	0							1.929527	-0.308156
1.773919	-0.163278	3.704944	10.210802	19.156769	0							1.930853	-0.308153
1.775246	-0.163095	3.707597	10.210936	19.170033	0							1.93218	-0.308149
1.776572	-0.162665	3.710249	10.211047	19.183298	0							1.933506	-0.308145
1.777898	-0.162141	3.712902	10.21118	19.196562	0							1.934832	-0.308142
1.779224	-0.161619	3.715554	10.211395	19.209827	0							1.936158	-0.308138
1.78055	-0.161099	3.718206	10.211632	19.223093	0							1.937484	-0.308134
1.781876	-0.160698	3.720859	10.211829	19.236357	0							1.93881	-0.308131
1.783202	-0.160333	3.723511	10.211904	19.249622	0							1.940136	-0.308127
1.784529	-0.159947	3.726163	10.211941	19.262888	0							1.941463	-0.308123
1.785855	-0.159553	3.728816	10.212043	19.276152	0							1.942789	-0.308119
1.787181	-0.159159	3.731468	10.212082	19.289417	0							1.944115	-0.308116
1.788507	-0.158633	3.734121	10.212041	19.302681	0							1.945441	-0.308112
1.789833	-0.157938	3.736773	10.211978	19.315947	0							1.946767	-0.308108
1.791159	-0.157193	3.739425	10.211934	19.329212	0							1.948093	-0.308104
1.792485	-0.156451	3.742078	10.211872	19.342476	0							1.949419	-0.3081
1.793812	-0.156017	3.74473	10.211792	19.355742	0							1.950745	-0.308097
1.795138	-0.155883	3.747383	10.21175	19.369007	0							1.952072	-0.308093
1.796464	-0.155778	3.750035	10.211744	19.382271	0							1.953398	-0.308089
1.79779	-0.155673	3.752687	10.211746	19.395536	0							1.954724	-0.308085
1.799116	-0.155568	3.75534	10.211661	19.408802	0							1.95605	-0.308081
1.800442	-0.155699	3.757992	10.211544	19.422066	0							1.957376	-0.308077
1.801768	-0.156194	3.760644	10.211517	19.435331	0							1.958702	-0.308073
1.803095	-0.156827	3.763297	10.211589	19.448595	0							1.960029	-0.308069
1.804421	-0.15746	3.765949	10.211627	19.461861	0							1.961355	-0.308065
1.805747	-0.15813	3.768602	10.211503	19.475126	0							1.962681	-0.308061
1.807073	-0.158853	3.771254	10.211361	19.48839	0							1.964007	-0.308057
1.808399	-0.159601	3.773906	10.211306	19.501656	0							1.965333	-0.308053
1.809725	-0.160351	3.776559	10.21131	19.514921	0							1.966659	-0.308049
1.811051	-0.161097	3.779211	10.211272	19.528185	0							1.967985	-0.308045
1.812377	-0.161709	3.781864	10.211233	19.541451	0							1.969311	-0.308041
1.813704	-0.161998	3.784516	10.211241	19.554714	0							1.970637	-0.308037
1.81503	-0.162104	3.787169	10.211198	19.56798	0							1.971964	-0.308032
1.816356	-0.16221	3.789821	10.211159	19.581245	0							1.97329	-0.308028
1.817682	-0.162251	3.792473	10.211162	19.594509	0							1.974616	-0.308024
1.819008	-0.162076	3.795125	10.211173	19.607775	0							1.975942	-0.30802
1.820334	-0.161759	3.797778	10.211111	19.62104	0							1.977268	-0.30802
1.82166	-0.161443	3.80043	10.211039	19.634304	0							1.978594	-0.30802
1.822986	-0.161126	3.803083	10.211052	19.64757	0							1.979921	-0.30802
1.824313	-0.16082	3.805735	10.211012	19.660835	0							1.981247	-0.30802
1.825639	-0.160545	3.808388	10.210971	19.674099	0							1.982573	-0.30802
1.826965	-0.160292	3.81104	10.21095	19.687365	0							1.983899	-0.30802
1.828291	-0.16004	3.813692	10.211022	19.700628	0							1.985225	-0.30802
1.829617	-0.15976	3.816345	10.211018	19.713894	0							1.986551	-0.30802
1.830943	-0.159341	3.818997	10.21084	19.72716	0							1.987877	-0.30802
1.832269	-0.158815	3.82165	10.210684	19.740423	0							1.989203	-0.30802
1.833596	-0.158288	3.824302	10.210558	19.753689	0							1.99053	-0.308016
1.834922	-0.15779	3.826954	10.210478	19.766954	0							1.991856	-0.308012
1.836248	-0.157313	3.829607	10.210422	19.780218	0							1.993182	-0.308007
1.837574	-0.156845	3.832259	10.210293	19.793484	0							1.994508	-0.308003
1.8389	-0.156402	3.834911	10.210119	19.806747	0							1.995834	-0.307999
1.840226	-0.15596	3.837564	10.210067	19.820013	0							1.99716	-0.307995
1.841552	-0.155517	3.840216	10.209965	19.833279	0							1.998486	-0.30799
1.842879	-0.155188	3.842869	10.209776	19.846542	0							1.999812	-0.307986
1.844205	-0.155086	3.845521	10.209622	19.859808	0							2.001138	-0.307982
1.845531	-0.154983	3.848173	10.209505	19.873074	0							2.002465	-0.307978
1.846857	-0.154881	3.850826	10.209363	19.886337	0							2.003791	-0.307973
1.848183	-0.154778	3.853478	10.209203	19.899603	0							2.005117	-0.307969
1.849509	-0.154757	3.85613	10.209038	19.912867	0							2.006443	-0.307964
1.850835	-0.154921	3.858783	10.20885	19.926132	0							2.007769	-0.30796
1.852162	-0.155127	3.861435	10.208633	19.939398	0							2.009095	-0.307956
1.853488	-0.155333	3.864088	10.208488	19.952662	0							2.010422	-0.307951
1.854814	-0.155618	3.86674	10.208455	19.965927	0							2.011748	-0.307947
1.85614	-0.156101	3.869393	10.208406	19.979193	0							2.013074	-0.307942
1.857466	-0.156656	3.872045	10.208272	19.992456	0							2.0144	-0.307938
1.858792	-0.157211	3.874697	10.208354	20.005722	0							2.015726	-0.307934
1.860118	-0.157767	3.87735	10.208379	20.018988	0							2.017052	-0.307929
1.861444	-0.158302	3.880002	10.208526	20.032251	0							2.018378	-0.307924
1.862771	-0.158785	3.882654	10.208646	20.045517	0							2.019704	-0.30792
1.864097	-0.159251	3.885307	10.208838	20.058781	0							2.02103	-0.307915
1.865423	-0.159715	3.887959	10.208982	20.072046	0							2.022357	-0.307911
1.866749	-0.160043	3.890611	10.209051	20.085312	0							2.023683	-0.307906
1.868075	-0.159978	3.893264	10.209164	20.098576	0							2.025009	-0.307902
1.869401	-0.159705	3.895916	10.209349	20.111841	0							2.026335	-0.307897
1.870727	-0.159432	3.898569	10.2096	20.125107	0							2.027661	-0.307892
1.872054	-0.159159	3.901221	10.209748	20.138371	0							2.028987	-0.307888
1.87338	-0.158773	3.903874	10.209849	20.151636	0							2.030313	-0.307883
1.874706	-0.158044	3.906526	10.210017	20.1649	0							2.03164	-0.307878
1.876032	-0.157136	3.909178	10.210215	20.178165	0							2.032966	-0.307874
1.877358	-0.156228	3.911831	10.210319	20.191431	0							2.034292	-0.307869
1.878684	-0.155396	3.914483	10.210383	20.204695	0							2.035618	-0.307864
1.88001	-0.154858	3.917135	10.210435	20.21796	0							2.036944	-0.307859
1.881337	-0.154591	3.919788	10.210426	20.231226	0							2.03827	-0.307855
1.882663	-0.154324	3.92244	10.210529	20.24449	0							2.039596	-0.30785
1.883989	-0.154058	3.925092	10.21052	20.257755	0							2.040923	-0.307845
1.885315	-0.153787	3.927745	10.210626	20.271021	0							2.042249	-0.30784
1.886641	-0.1535	3.930397	10.210778	20.284285	0							2.043575	-0.30784
1.887967	-0.153211	3.93305	10.210878	20.29755	0							2.044901	-0.30784
1.889293	-0.152941	3.935702	10.211006	20.310814	0							2.046227	-0.30784
1.890619	-0.152657	3.938355	10.211161	20.32408	0							2.047553	-0.30784
1.891945	-0.152335	3.941007	10.211211	20.337345	0							2.048879	-0.30784
1.893272	-0.151973	3.94366	10.211215	20.350609	0							2.050205	-0.30784
1.894598	-0.151612	3.946312	10.211145	20.363874	0							2.051532	-0.30784
1.895924	-0.15125	3.948964	10.211167	20.37714	0							2.052858	-0.30784
1.89725	-0.150891	3.951617	10.21134	20.390404	0							2.054184	-0.30784
1.898576	-0.150578	3.954269	10.211403	20.403669	0							2.05551	-0.30784
1.899902	-0.150392	3.956921	10.211508	20.416933	0							2.056836	-0.307836
1.901229	-0.150205	3.959574	10.211577	20.430199	0							2.058162	-0.307831
1.902555	-0.150016	3.962226	10.211766	20.443464	0							2.059489	-0.307826
1.903881	-0.149805	3.964878	10.211823	20.456728	0							2.060815	-0.307821
1.905207	-0.149534	3.967531	10.211885	20.469994	0							2.062141	-0.307816
1.906533	-0.149262	3.970183	10.211763	20.483259	0							2.063467	-0.307811
1.907859	-0.14899	3.972836	10.211615	20.496523	0							2.064793	-0.307806
1.909185	-0.14872	3.975488	10.21163	20.509789	0							2.066119	-0.307801
1.910511	-0.148429	3.978141	10.211501	20.523054	0							2.067445	-0.307796
1.911838	-0.147947	3.980793	10.211582	20.536318	0							2.068771	-0.307791
1.913164	-0.147467	3.983445	10.211439	20.549583	0							2.070097	-0.307786
1.91449	-0.146986	3.986098	10.211394	20.562847	0							2.071424	-0.307781
1.915816	-0.146482	3.98875	10.211323	20.576113	0							2.07275	-0.307776
1.917142	-0.145747	3.991402	10.211244	20.589378	0							2.074076	-0.307771
1.918468	-0.144955	3.994055	10.211054	20.602642	0							2.075402	-0.307766
1.919794	-0.14417	3.996707	10.210896	20.615908	0							2.076728	-0.307761
1.921121	-0.143381	3.999359	10.210825	20.629173	0							2.078054	-0.307756
1.922447	-0.142629	4.002012	10.210779	20.642437	0							2.079381	-0.307751
1.923773	-0.142305	4.004664	10.210686	20.655703	0							2.080707	-0.307746
1.925099	-0.142087	4.007317	10.210611	20.668966	0							2.082033	-0.307741
1.926425	-0.14187	4.009969	10.210584	20.682232	0							2.083359	-0.307735
1.927751	-0.141657	4.012622	10.21061	20.695498	0							2.084685	-0.30773
1.929077	-0.141503	4.015274	10.210523	20.708761	0							2.086011	-0.307725
1.930404	-0.141375	4.017927	10.210388	20.722027	0							2.087337	-0.30772
1.93173	-0.141246	4.020579	10.210312	20.735292	0							2.088663	-0.307714
1.933056	-0.141118	4.023232	10.210364	20.748556	0							2.08999	-0.307709
1.934382	-0.140952	4.025884	10.210408	20.761822	0							2.091316	-0.307704
1.935708	-0.140314	4.028536	10.210413	20.775085	0							2.092642	-0.307699
1.937034	-0.139478	4.031188	10.210435	20.788351	0							2.093968	-0.307693
1.93836	-0.138643	4.033841	10.210525	20.801617	0							2.095294	-0.307688
1.939686	-0.137837	4.036493	10.210599	20.81488	0							2.09662	-0.307683
1.941013	-0.1374	4.039145	10.210721	20.828146	0							2.097946	-0.307677
1.942339	-0.137219	4.041798	10.210911	20.841412	0							2.099272	-0.307672
1.943665	-0.137032	4.04445	10.211003	20.854675	0							2.100599	-0.307667
1.944991	-0.136834	4.047103	10.211072	20.867941	0							2.101925	-0.307661
1.946317	-0.136633	4.049755	10.21111	20.881207	0							2.103251	-0.307656
1.947643	-0.136791	4.052408	10.21109	20.89447	0							2.104577	-0.30765
1.948969	-0.137228	4.05506	10.211111	20.907736	0							2.105903	-0.307645
1.950296	-0.137692	4.057713	10.211115	20.921	0							2.107229	-0.30764
1.951622	-0.138157	4.060365	10.211185	20.934265	0							2.108556	-0.307634
1.952948	-0.138636	4.063017	10.21101	20.947531	0							2.109882	-0.307634
1.954274	-0.13913	4.06567	10.21086	20.960794	0							2.111208	-0.307634
1.9556	-0.139624	4.068322	10.210753	20.97406	0							2.112534	-0.307634
1.956926	-0.140121	4.070974	10.210697	20.987326	0							2.11386	-0.307634
1.958252	-0.140616	4.073627	10.210607	21.000589	0							2.115186	-0.307634
1.959578	-0.141141	4.076279	10.210557	21.013855	0							2.116512	-0.307634
1.960905	-0.141699	4.078931	10.21056	21.027119	0							2.117838	-0.307634
1.962231	-0.142264	4.081584	10.210505	21.040384	0							2.119164	-0.307634
1.963557	-0.142828	4.084236	10.210461	21.05365	0							2.120491	-0.307634
1.964883	-0.143359	4.086889	10.210355	21.066914	0							2.121817	-0.307634
1.966209	-0.143763	4.089541	10.210283	21.080179	0							2.123143	-0.307629
1.967535	-0.144151	4.092194	10.210187	21.093445	0							2.124469	-0.307623
1.968861	-0.14454	4.094846	10.210103	21.106709	0							2.125795	-0.307617
1.970188	-0.144928	4.097498	10.210064	21.119974	0							2.127121	-0.307612
1.971514	-0.145085	4.100151	10.210102	21.13324	0							2.128448	-0.307606
1.97284	-0.14467	4.102803	10.210085	21.146503	0							2.129774	-0.307601
1.974166	-0.144183	4.105455	10.210033	21.159769	0							2.1311	-0.307595
1.975492	-0.143698	4.108108	10.209899	21.173033	0							2.132426	-0.307589
1.976818	-0.143213	4.11076	10.209721	21.186298	0							2.133752	-0.307584
1.978144	-0.142912	4.113412	10.209621	21.199564	0							2.135078	-0.307578
1.979471	-0.142635	4.116065	10.209551	21.212828	0							2.136404	-0.307573
1.980797	-0.142359	4.118717	10.209502	21.226093	0							2.13773	-0.307567
1.982123	-0.142083	4.12137	10.209401	21.239359	0							2.139057	-0.307561
1.983449	-0.141834	4.124022	10.209236	21.252623	0							2.140383	-0.307555
1.984775	-0.141698	4.126675	10.209128	21.265888	0							2.141709	-0.307549
1.986101	-0.141578	4.129327	10.209076	21.279152	0							2.143035	-0.307544
1.987427	-0.141457	4.131979	10.209017	21.292418	0							2.144361	-0.307538
1.988753	-0.141337	4.134632	10.209041	21.305683	0							2.145687	-0.307532
1.99008	-0.140817	4.137284	10.208999	21.318947	0							2.147013	-0.307526
1.991406	-0.14014	4.139936	10.208983	21.332212	0							2.14834	-0.307521
1.992732	-0.139449	4.142589	10.20904	21.345478	0							2.149666	-0.307515
1.994058	-0.138757	4.145241	10.209044	21.358742	0							2.150992	-0.307509
1.995384	-0.138155	4.147893	10.20897	21.372007	0							2.152318	-0.307503
1.99671	-0.137869	4.150546	10.208905	21.385273	0							2.153644	-0.307497
1.998037	-0.13766	4.153198	10.208904	21.398537	0							2.15497	-0.307491
1.999363	-0.137447	4.155851	10.208897	21.411802	0							2.156296	-0.307485
2.000689	-0.137234	4.158503	10.208869	21.425066	0							2.157623	-0.307479
2.002015	-0.137362	4.161156	10.208884	21.438332	0							2.158949	-0.307473
2.003341	-0.137789	4.163808	10.208809	21.451597	0							2.160275	-0.307467
2.004667	-0.138282	4.166461	10.208744	21.464861	0							2.161601	-0.307461
2.005993	-0.138775	4.169113	10.208737	21.478127	0							2.162927	-0.307455
2.007319	-0.139268	4.171765	10.208773	21.491392	0							2.164253	-0.307449
2.008645	-0.139734	4.174417	10.208673	21.504656	0							2.165579	-0.307443
2.009972	-0.140189	4.17707	10.208504	21.517921	0							2.166905	-0.307437
2.011298	-0.140645	4.179722	10.208363	21.531185	0							2.168231	-0.307431
2.012624	-0.141099	4.182374	10.208301	21.544451	0							2.169558	-0.307425
2.01395	-0.141283	4.185027	10.208304	21.557716	0							2.170884	-0.307419
2.015276	-0.141159	4.187679	10.208312	21.57098	0							2.17221	-0.307413
2.016602	-0.14095	4.190332	10.208235	21.584246	0							2.173536	-0.307406
2.017928	-0.14074	4.192984	10.208133	21.597511	0							2.174862	-0.3074
2.019254	-0.14053	4.195637	10.208036	21.610775	0							2.176188	-0.3074
2.020581	-0.14023	4.198289	10.207948	21.624041	0							2.177515	-0.3074
2.021907	-0.139874	4.200942	10.207935	21.637306	0							2.178841	-0.3074
2.023233	-0.139515	4.203594	10.207962	21.65057	0							2.180167	-0.3074
2.024559	-0.139156	4.206246	10.207956	21.663836	0							2.181493	-0.3074
2.025885	-0.138774	4.208899	10.207944	21.677099	0							2.182819	-0.3074
2.027211	-0.138357	4.211551	10.207891	21.690365	0							2.184145	-0.3074
2.028538	-0.137929	4.214203	10.207802	21.70363	0							2.185471	-0.3074
2.029864	-0.137501	4.216856	10.207702	21.716894	0							2.186797	-0.3074
2.03119	-0.137073	4.219508	10.207518	21.73016	0							2.188124	-0.3074
2.032516	-0.136467	4.22216	10.207338	21.743425	0							2.18945	-0.307394
2.033842	-0.135694	4.224813	10.207315	21.756689	0							2.190776	-0.307388
2.035168	-0.134884	4.227465	10.207388	21.769955	0							2.192102	-0.307381
2.036494	-0.134073	4.230118	10.207439	21.783218	0							2.193428	-0.307375
2.03782	-0.133436	4.23277	10.207482	21.796484	0							2.194754	-0.307369
2.039146	-0.133292	4.235423	10.207537	21.80975	0							2.19608	-0.307363
2.040473	-0.133355	4.238075	10.207618	21.823013	0							2.197407	-0.307356
2.041799	-0.133418	4.240727	10.207739	21.836279	0							2.198733	-0.30735
2.043125	-0.133481	4.24338	10.207837	21.849545	0							2.200059	-0.307344
2.044451	-0.133489	4.246032	10.207885	21.862808	0							2.201385	-0.307337
2.045777	-0.133431	4.248684	10.207915	21.876074	0							2.202711	-0.307331
2.047103	-0.133353	4.251337	10.207928	21.889338	0							2.204037	-0.307325
2.048429	-0.13328	4.253989	10.207926	21.902603	0							2.205363	-0.307318
2.049756	-0.133192	4.256641	10.207931	21.915869	0							2.20669	-0.307312
2.051082	-0.133028	4.259294	10.208008	21.929132	0							2.208016	-0.307305
2.052408	-0.132795	4.261946	10.208084	21.942398	0							2.209342	-0.307299
2.053734	-0.132561	4.264599	10.208096	21.955664	0							2.210668	-0.307292
2.05506	-0.132328	4.267251	10.20812	21.968927	0							2.211994	-0.307286
2.056386	-0.132196	4.269904	10.208191	21.982193	0							2.21332	-0.307279
2.057712	-0.132278	4.272556	10.208139	21.995459	0							2.214646	-0.307273
2.059039	-0.132471	4.275208	10.208096	22.008722	0							2.215972	-0.307266
2.060365	-0.132664	4.277861	10.208167	22.021988	0							2.217299	-0.30726
2.061691	-0.132834	4.280513	10.208202	22.035252	0							2.218625	-0.307253
2.063017	-0.132774	4.283165	10.208132	22.048517	0							2.219951	-0.307246
2.064343	-0.132489	4.285818	10.208043	22.061783	0							2.221277	-0.30724
2.065669	-0.132203	4.28847	10.207969	22.075047	0							2.222603	-0.307233
2.066995	-0.131916	4.291122	10.207954	22.088312	0							2.223929	-0.307226
2.068321	-0.131636	4.293775	10.207923	22.101578	0							2.225255	-0.30722
2.069648	-0.131366	4.296427	10.207893	22.114841	0							2.226582	-0.307213
2.070974	-0.131104	4.29908	10.207882	22.128107	0							2.227908	-0.307207
2.0723	-0.130842	4.301732	10.207856	22.141371	0							2.229234	-0.3072
2.073626	-0.130581	4.304385	10.207876	22.154636	0							2.23056	-0.307193
2.074952	-0.130336	4.307037	10.207905	22.167902	0							2.231886	-0.307186
2.076278	-0.130112	4.30969	10.207902	22.181166	0							2.233212	-0.307179
2.077605	-0.129889	4.312342	10.207923	22.194431	0							2.234538	-0.307172
2.078931	-0.129666	4.314994	10.207953	22.207697	0							2.235864	-0.307166
2.080257	-0.129448	4.317647	10.208025	22.220961	0							2.237191	-0.307159
2.081583	-0.129256	4.320299	10.207996	22.234226	0							2.238517	-0.307152
2.082909	-0.129089	4.322951	10.207869	22.247492	0							2.239843	-0.307145
2.084235	-0.128922	4.325603	10.207724	22.260756	0							2.241169	-0.307138
2.085561	-0.128756	4.328256	10.207683	22.274021	0							2.242495	-0.307138
2.086887	-0.128649	4.330908	10.207631	22.287285	0							2.243821	-0.307138
2.088213	-0.128624	4.333561	10.207596	22.30055	0							2.245147	-0.307138
2.08954	-0.128608	4.336213	10.207489	22.313816	0							2.246474	-0.307138
2.090866	-0.128591	4.338866	10.207436	22.32708	0							2.2478	-0.307138
2.092192	-0.128557	4.341518	10.207407	22.340345	0							2.249126	-0.307138
2.093518	-0.128351	4.344171	10.207423	22.353611	0							2.250452	-0.307138
2.094844	-0.127953	4.346823	10.207439	22.366875	0							2.251778	-0.307138
2.09617	-0.127555	4.349475	10.207531	22.38014	0							2.253104	-0.307138
2.097497	-0.127157	4.352128	10.207483	22.393404	0							2.25443	-0.307138
2.098823	-0.126878	4.35478	10.207434	22.40667	0							2.255757	-0.307131
2.100149	-0.126798	4.357432	10.207365	22.419935	0							2.257083	-0.307124
2.101475	-0.126785	4.360085	10.207291	22.433199	0							2.258409	-0.307117
2.102801	-0.126771	4.362737	10.207161	22.446465	0							2.259735	-0.30711
2.104127	-0.126758	4.365389	10.207013	22.45973	0							2.261061	-0.307103
2.105453	-0.126687	4.368042	10.206893	22.472994	0							2.262387	-0.307096
2.106779	-0.12645	4.370694	10.206828	22.486259	0							2.263713	-0.307089
2.108106	-0.126213	4.373347	10.206823	22.499525	0							2.265039	-0.307082
2.109432	-0.125976	4.375999	10.20681	22.512789	0							2.266366	-0.307075
2.110758	-0.12576	4.378652	10.206782	22.526054	0							2.267692	-0.307068
2.112084	-0.125621	4.381304	10.206829	22.539318	0							2.269018	-0.307061
2.11341	-0.125525	4.383956	10.206942	22.552584	0							2.270344	-0.307054
2.114736	-0.125429	4.386609	10.206951	22.565849	0							2.27167	-0.307047
2.116062	-0.125332	4.389261	10.206969	22.579113	0							2.272996	-0.30704
2.117388	-0.125336	4.391913	10.207025	22.592379	0							2.274323	-0.307032
2.118715	-0.125675	4.394566	10.207155	22.605644	0							2.275649	-0.307025
2.120041	-0.12609	4.397218	10.207181	22.618908	0							2.276975	-0.307018
2.121367	-0.126506	4.39987	10.207142	22.632174	0							2.278301	-0.307011
2.122693	-0.12687	4.402523	10.207212	22.645437	0							2.279627	-0.307004
2.124019	-0.127021	4.405175	10.207408	22.658703	0							2.280953	-0.306997
2.125345	-0.12701	4.407828	10.20749	22.671968	0							2.282279	-0.306989
2.126672	-0.127	4.41048	10.20753	22.685232	0							2.283605	-0.306982
2.127998	-0.126989	4.413133	10.207637	22.698498	0							2.284931	-0.306974
2.129324	-0.126887	4.415785	10.207752	22.711763	0							2.286258	-0.306967
2.13065	-0.126422	4.418437	10.207912	22.725027	0							2.287584	-0.30696
2.131976	-0.125757	4.42109	10.207912	22.738293	0							2.28891	-0.306952
2.133302	-0.125091	4.423742	10.207884	22.751556	0							2.290236	-0.306945
2.134628	-0.124425	4.426394	10.20787	22.764822	0							2.291562	-0.306938
2.135954	-0.123748	4.429047	10.207806	22.778088	0							2.292888	-0.30693
2.13728	-0.123059	4.431699	10.207967	22.791351	0							2.294214	-0.306923
2.138607	-0.122371	4.434351	10.208083	22.804617	0							2.295541	-0.306915
2.139933	-0.121681	4.437004	10.208106	22.817883	0							2.296867	-0.306908
2.141259	-0.120996	4.439656	10.208109	22.831146	0							2.298193	-0.3069
2.142585	-0.120319	4.442309	10.208138	22.844412	0							2.299519	-0.306893
2.143911	-0.119647	4.444961	10.208224	22.857677	0							2.300845	-0.306885
2.145237	-0.118976	4.447614	10.208197	22.870941	0							2.302171	-0.306878
2.146564	-0.118299	4.450266	10.208195	22.884207	0							2.303497	-0.30687
2.14789	-0.117607	4.452919	10.208135	22.89747	0							2.304824	-0.306863
2.149216	-0.116875	4.455571	10.20796	22.910736	0							2.30615	-0.306855
2.150542	-0.116148	4.458223	10.207813	22.924002	0							2.307476	-0.306847
2.151868	-0.11542	4.460876	10.207794	22.937265	0							2.308802	-0.306847
2.153194	-0.114731	4.463528	10.207757	22.950531	0							2.310128	-0.306847
2.15452	-0.114256	4.46618	10.207689	22.963797	0							2.311454	-0.306847
2.155846	-0.114015	4.468832	10.207603	22.97706	0							2.31278	-0.306847
2.157173	-0.113778	4.471485	10.207491	22.990326	0							2.314106	-0.306847
2.158499	-0.11352	4.474137	10.207414	23.00359	0							2.315433	-0.306847
2.159825	-0.113313	4.47679	10.207376	23.016855	0							2.316759	-0.306847
2.161151	-0.113435	4.479442	10.207249	23.030121	0							2.318085	-0.306847
2.162477	-0.113557	4.482095	10.207314	23.043385	0							2.319411	-0.306847
2.163803	-0.113678	4.484747	10.207282	23.05665	0							2.320737	-0.306847
2.165129	-0.113795	4.4874	10.207191	23.069916	0							2.322063	-0.30684
2.166456	-0.113805	4.490052	10.207283	23.083179	0							2.32339	-0.306832
2.167782	-0.113585	4.492704	10.207318	23.096445	0							2.324716	-0.306824
2.169108	-0.113367	4.495357	10.207273	23.109711	0							2.326042	-0.306817
2.170434	-0.113148	4.498009	10.207437	23.122974	0							2.327368	-0.306809
2.17176	-0.112937	4.500661	10.207411	23.13624	0							2.328694	-0.306801
2.173086	-0.11294	4.503314	10.207477	23.149504	0							2.33002	-0.306793
2.174412	-0.112944	4.505966	10.207549	23.162769	0							2.331346	-0.306786
2.175739	-0.112947	4.508618	10.207657	23.176035	0							2.332672	-0.306778
2.177065	-0.112955	4.511271	10.2077	23.189299	0							2.333998	-0.30677
2.178391	-0.11309	4.513923	10.207778	23.202564	0							2.335325	-0.306762
2.179717	-0.113679	4.516576	10.207872	23.21583	0							2.336651	-0.306754
2.181043	-0.114266	4.519228	10.208044	23.229094	0							2.337977	-0.306746
2.182369	-0.114854	4.521881	10.208226	23.242359	0							2.339303	-0.306739
2.183695	-0.115432	4.524533	10.208405	23.255623	0							2.340629	-0.306731
2.185021	-0.115608	4.527185	10.208472	23.268888	0							2.341955	-0.306723
2.186347	-0.115684	4.529838	10.208619	23.282154	0							2.343282	-0.306715
2.187674	-0.11576	4.53249	10.208781	23.295418	0							2.344608	-0.306707
2.189	-0.115834	4.535142	10.208845	23.308683	0							2.345934	-0.306699
2.190326	-0.115801	4.537795	10.208979	23.321949	0							2.34726	-0.306691
2.191652	-0.11494	4.540447	10.20902	23.335213	0							2.348586	-0.306683
2.192978	-0.114086	4.543099	10.209078	23.348478	0							2.349912	-0.306675
2.194304	-0.113226	4.545752	10.209185	23.361744	0							2.351238	-0.306667
2.195631	-0.112377	4.548404	10.209248	23.375008	0							2.352564	-0.306659
2.196957	-0.111915	4.551057	10.209342	23.388273	0							2.353891	-0.306651
2.198283	-0.111712	4.553709	10.209393	23.401537	0							2.355217	-0.306643
2.199609	-0.111508	4.556362	10.209453	23.414803	0							2.356543	-0.306634
2.200935	-0.111304	4.559014	10.209566	23.428068	0							2.357869	-0.306626
2.202261	-0.1111	4.561666	10.209572	23.441332	0							2.359195	-0.306618
2.203587	-0.110838	4.564319	10.209605	23.454597	0							2.360521	-0.30661
2.204913	-0.11057	4.566971	10.209674	23.467863	0							2.361847	-0.306602
2.20624	-0.110302	4.569623	10.209823	23.481127	0							2.363173	-0.306594
2.207566	-0.110035	4.572276	10.209908	23.494392	0							2.3645	-0.306585
2.208892	-0.109775	4.574928	10.209933	23.507656	0							2.365826	-0.306577
2.210218	-0.109518	4.57758	10.209976	23.520922	0							2.367152	-0.306569
2.211544	-0.109239	4.580233	10.210065	23.534187	0							2.368478	-0.30656
2.21287	-0.108955	4.582885	10.21017	23.547451	0							2.369804	-0.306552
2.214196	-0.10867	4.585538	10.210285	23.560717	0							2.37113	-0.306544
2.215523	-0.108762	4.58819	10.210283	23.573982	0							2.372457	-0.306536
2.216849	-0.109028	4.590843	10.210299	23.587246	0							2.373783	-0.306527
2.218175	-0.109314	4.593495	10.210266	23.600512	0							2.375109	-0.306527
2.219501	-0.1096	4.596148	10.210285	23.613775	0							2.376435	-0.306527
2.220827	-0.109731	4.5988	10.210343	23.627041	0							2.377761	-0.306527
2.222153	-0.109598	4.601452	10.210308	23.640306	0							2.379087	-0.306527
2.223479	-0.109415	4.604105	10.210256	23.65357	0							2.380413	-0.306527
2.224806	-0.109232	4.606757	10.21016	23.666836	0							2.381739	-0.306527
2.226132	-0.109049	4.609409	10.210043	23.680101	0							2.383065	-0.306527
2.227458	-0.108613	4.612062	10.21001	23.693365	0							2.384392	-0.306527
2.228784	-0.10787	4.614714	10.209898	23.706631	0							2.385718	-0.306527
2.23011	-0.107069	4.617366	10.209805	23.719896	0							2.387044	-0.306527
2.231436	-0.106271	4.620019	10.209766	23.73316	0							2.38837	-0.306519
2.232762	-0.105554	4.622671	10.20968	23.746426	0							2.389696	-0.30651
2.234088	-0.105047	4.625324	10.209613	23.759689	0							2.391022	-0.306502
2.235415	-0.104587	4.627976	10.209565	23.772955	0							2.392349	-0.306494
2.236741	-0.104128	4.630629	10.209541	23.786221	0							2.393675	-0.306485
2.238067	-0.103667	4.633281	10.20954	23.799484	0							2.395001	-0.306477
2.239393	-0.103263	4.635933	10.209483	23.81275	0							2.396327	-0.306468
2.240719	-0.102954	4.638586	10.209409	23.826015	0							2.397653	-0.30646
2.242045	-0.102664	4.641238	10.209245	23.839279	0							2.398979	-0.306451
2.243371	-0.102375	4.64389	10.209106	23.852545	0							2.400305	-0.306443
2.244698	-0.101991	4.646543	10.209071	23.865808	0							2.401631	-0.306434
2.246024	-0.101211	4.649195	10.208963	23.879074	0							2.402958	-0.306425
2.24735	-0.100333	4.651847	10.208887	23.89234	0							2.404284	-0.306417
2.248676	-0.099461	4.6545	10.20886	23.905603	0							2.40561	-0.306408
2.250002	-0.098588	4.657152	10.208779	23.918869	0							2.406936	-0.306399
2.251328	-0.097793	4.659805	10.2087	23.932135	0							2.408262	-0.306391
2.252654	-0.097199	4.662457	10.208619	23.945398	0							2.409588	-0.306382
2.25398	-0.096652	4.66511	10.208648	23.958664	0							2.410914	-0.306374
2.255307	-0.096106	4.667762	10.208629	23.97193	0							2.412241	-0.306365
2.256633	-0.095632	4.670414	10.208559	23.985193	0							2.413567	-0.306356
2.257959	-0.095848	4.673067	10.208531	23.998459	0							2.414893	-0.306347
2.259285	-0.096235	4.675719	10.20849	24.011723	0							2.416219	-0.306339
2.260611	-0.096623	4.678371	10.208368	24.024988	0							2.417545	-0.30633
2.261937	-0.096993	4.681024	10.208272	24.038254	0							2.418871	-0.306321
2.263263	-0.097338	4.683676	10.208268	24.051517	0							2.420197	-0.306312
2.26459	-0.097625	4.686328	10.208219	24.064783	0							2.421524	-0.306303
2.265916	-0.097883	4.688981	10.20812	24.078049	0							2.42285	-0.306294
2.267242	-0.098142	4.691633	10.208042	24.091312	0							2.424176	-0.306286
2.268568	-0.0984	4.694286	10.207948	24.104578	0							2.425502	-0.306277
2.269894	-0.098694	4.696938	10.20784	24.117842	0							2.426828	-0.306268
2.27122	-0.099015	4.699591	10.207819	24.131107	0							2.428154	-0.306259
2.272546	-0.099338	4.702243	10.207853	24.144373	0							2.42948	-0.30625
2.273873	-0.099661	4.704895	10.207903	24.157637	0							2.430806	-0.306241
2.275199	-0.099984	4.707548	10.207933	24.170902	0							2.432132	-0.306232
2.276525	-0.100246	4.7102	10.207957	24.184168	0							2.433459	-0.306223
2.277851	-0.100465	4.712852	10.207997	24.197432	0							2.434785	-0.306214
2.279177	-0.100679	4.715505	10.208112	24.210697	0							2.436111	-0.306205
2.280503	-0.100893	4.718157	10.208205	24.223963	0							2.437437	-0.306196
2.281829	-0.10083	4.720809	10.208306	24.237226	0							2.438763	-0.306187
2.283155	-0.100519	4.723462	10.208423	24.250492	0							2.440089	-0.306178
2.284482	-0.100163	4.726114	10.208526	24.263756	0							2.441416	-0.306168
2.285808	-0.099807	4.728767	10.208612	24.277021	0							2.442742	-0.306159
2.287134	-0.09945	4.731419	10.208738	24.290287	0							2.444068	-0.30615
2.28846	-0.098831	4.734072	10.20891	24.303551	0							2.445394	-0.306141
2.289786	-0.097925	4.736724	10.209028	24.316816	0							2.44672	-0.306132
2.291112	-0.096942	4.739376	10.209067	24.330082	0							2.448046	-0.306122
2.292439	-0.095957	4.742029	10.209081	24.343346	0							2.449372	-0.306113
2.293765	-0.09516	4.744681	10.209162	24.356611	0							2.450698	-0.306104
2.295091	-0.094673	4.747334	10.209209	24.369875	0							2.452025	-0.306095
2.296417	-0.094308	4.749986	10.20921	24.383141	0							2.453351	-0.306085
2.297743	-0.093945	4.752638	10.20926	24.396406	0							2.454677	-0.306085
2.299069	-0.09358	4.755291	10.209351	24.40967	0							2.456003	-0.306085
2.300395	-0.093304	4.757943	10.209375	24.422935	0							2.457329	-0.306085
2.301721	-0.093143	4.760595	10.209356	24.436201	0							2.458655	-0.306085
2.303047	-0.093022	4.763248	10.209391	24.449465	0							2.459981	-0.306085
2.304374	-0.0929	4.7659	10.209464	24.46273	0							2.461308	-0.306085
2.3057	-0.092738	4.768553	10.209472	24.475996	0							2.462634	-0.306085
2.307026	-0.092487	4.771205	10.209432	24.48926	0							2.46396	-0.306085
2.308352	-0.092195	4.773858	10.209455	24.502525	0							2.465286	-0.306085
2.309678	-0.091904	4.77651	10.209576	24.515789	0							2.466612	-0.306085
2.311004	-0.091612	4.779162	10.209662	24.529055	0							2.467938	-0.306076
2.31233	-0.091378	4.781815	10.209641	24.54232	0							2.469264	-0.306067
2.313657	-0.091272	4.784467	10.209656	24.555584	0							2.470591	-0.306057
2.314983	-0.091227	4.787119	10.20968	24.56885	0							2.471917	-0.306048
2.316309	-0.091184	4.789772	10.209566	24.582115	0							2.473243	-0.306038
2.317635	-0.0911	4.792424	10.209489	24.595379	0							2.474569	-0.306029
2.318961	-0.090861	4.795076	10.209421	24.608644	0							2.475895	-0.30602
2.320287	-0.090487	4.797729	10.209381	24.621908	0							2.477221	-0.30601
2.321613	-0.090113	4.800381	10.209276	24.635174	0							2.478547	-0.306001
2.32294	-0.089739	4.803034	10.209199	24.648439	0							2.479873	-0.305992
2.324266	-0.089318	4.805686	10.209134	24.661703	0							2.4812	-0.305982
2.325592	-0.088633	4.808339	10.208974	24.674969	0							2.482526	-0.305972
2.326918	-0.087666	4.810991	10.208832	24.688234	0							2.483852	-0.305963
2.328244	-0.086699	4.813643	10.208719	24.701498	0							2.485178	-0.305953
2.32957	-0.085739	4.816296	10.208566	24.714764	0							2.486504	-0.305944
2.330896	-0.084831	4.818948	10.208501	24.728027	0							2.48783	-0.305934
2.332222	-0.083989	4.8216	10.208454	24.741293	0							2.489156	-0.305924
2.333549	-0.08315	4.824253	10.208396	24.754559	0							2.490483	-0.305915
2.334875	-0.082312	4.826905	10.208313	24.767822	0							2.491809	-0.305905
2.336201	-0.081468	4.829557	10.208279	24.781088	0							2.493135	-0.305896
2.337527	-0.080549	4.83221	10.208197	24.794353	0							2.494461	-0.305886
2.338853	-0.079534	4.834862	10.208079	24.807617	0							2.495787	-0.305876
2.340179	-0.078519	4.837515	10.208005	24.820883	0							2.497113	-0.305866
2.341506	-0.077503	4.840167	10.20805	24.834148	0							2.498439	-0.305857
2.342832	-0.076528	4.84282	10.208139	24.847412	0							2.499765	-0.305847
2.344158	-0.075615	4.845472	10.208242	24.860678	0							2.501092	-0.305837
2.345484	-0.074711	4.848124	10.20832	24.873941	0							2.502418	-0.305827
2.34681	-0.073803	4.850777	10.208372	24.887207	0							2.503744	-0.305817
2.348136	-0.072896	4.853429	10.208466	24.900473	0							2.50507	-0.305808
2.349462	-0.072213	4.856081	10.208461	24.913736	0							2.506396	-0.305798
2.350788	-0.071905	4.858734	10.208295	24.927002	0							2.507722	-0.305788
2.352114	-0.071636	4.861386	10.208293	24.940268	0							2.509048	-0.305778
2.353441	-0.071367	4.864038	10.208337	24.953531	0							2.510375	-0.305768
2.354767	-0.071267	4.866691	10.208299	24.966797	0							2.511701	-0.305758
2.356093	-0.071507	4.869343	10.208227	24.980061	0							2.513027	-0.305748
2.357419	-0.071863	4.871996	10.208167	24.993326	0							2.514353	-0.305738
2.358745	-0.072218	4.874648	10.208075	25.006592	0							2.515679	-0.305728
2.360071	-0.072574	4.877301	10.207995	25.019855	0							2.517005	-0.305718
2.361398	-0.072932	4.879953	10.208	25.033121	0							2.518331	-0.305708
2.362724	-0.073295	4.882605	10.207963	25.046387	0							2.519658	-0.305698
2.36405	-0.073659	4.885258	10.207877	25.05965	0							2.520984	-0.305698
2.365376	-0.074021	4.88791	10.207785	25.072916	0							2.52231	-0.305698
2.366702	-0.074329	4.890563	10.207642	25.086182	0							2.523636	-0.305698
2.368028	-0.074508	4.893215	10.207596	25.099445	0							2.524962	-0.305698
2.369354	-0.074621	4.895867	10.207554	25.112711	0							2.526288	-0.305698
2.37068	-0.074731	4.89852	10.207485	25.125975	0							2.527614	-0.305698
2.372007	-0.074851	4.901172	10.20755	25.13924	0							2.52894	-0.305698
2.373333	-0.074945	4.903824	10.207575	25.152506	0							2.530267	-0.305698
2.374659	-0.074915	4.906477	10.20751	25.16577	0							2.531593	-0.305698
2.375985	-0.074784	4.909129	10.207537	25.179035	0							2.532919	-0.305698
2.377311	-0.074653	4.911782	10.207691	25.192301	0							2.534245	-0.305688
2.378637	-0.074502	4.914434	10.207995	25.205564	0							2.535571	-0.305678
2.379963	-0.074244	4.917087	10.20815	25.21883	0							2.536897	-0.305668
2.381289	-0.073867	4.919739	10.208319	25.232094	0							2.538224	-0.305658
2.382616	-0.073491	4.922391	10.208432	25.245359	0							2.53955	-0.305648
2.383942	-0.073115	4.925044	10.208573	25.258625	0							2.540876	-0.305637
2.385268	-0.072742	4.927696	10.208582	25.271889	0							2.542202	-0.305627
2.386594	-0.072407	4.930348	10.208611	25.285154	0							2.543528	-0.305617
2.38792	-0.072147	4.933001	10.208621	25.29842	0							2.544854	-0.305607
2.389246	-0.071886	4.935653	10.208549	25.311684	0							2.54618	-0.305597
2.390573	-0.071648	4.938305	10.208467	25.324949	0							2.547506	-0.305587
2.391899	-0.071596	4.940958	10.208419	25.338215	0							2.548832	-0.305576
2.393225	-0.071927	4.94361	10.208476	25.351479	0							2.550159	-0.305566
2.394551	-0.07226	4.946263	10.208591	25.364744	0							2.551485	-0.305556
2.395877	-0.072592	4.948915	10.208648	25.378008	0							2.552811	-0.305545
2.397203	-0.072924	4.951568	10.208668	25.391273	0							2.554137	-0.305535
2.398529	-0.073259	4.95422	10.208703	25.404539	0							2.555463	-0.305524
2.399855	-0.073609	4.956872	10.208749	25.417803	0							2.556789	-0.305514
2.401181	-0.073959	4.959525	10.208669	25.431068	0							2.558115	-0.305504
2.402508	-0.074313	4.962177	10.208549	25.444334	0							2.559442	-0.305494
2.403834	-0.074708	4.964829	10.208413	25.457598	0							2.560768	-0.305483
2.40516	-0.075236	4.967482	10.208517	25.470863	0							2.562094	-0.305472
2.406486	-0.075761	4.970134	10.208526	25.484127	0							2.56342	-0.305462
2.407812	-0.076288	4.972786	10.208433	25.497393	0							2.564746	-0.305451
2.409138	-0.076815	4.975439	10.20834	25.510658	0							2.566072	-0.305441
2.410465	-0.077356	4.978091	10.208344	25.523922	0							2.567398	-0.30543
2.411791	-0.077965	4.980744	10.208315	25.537188	0							2.568725	-0.30542
2.413117	-0.078582	4.983396	10.208188	25.550453	0							2.570051	-0.305409
2.414443	-0.079198	4.986049	10.208163	25.563717	0							2.571377	-0.305399
2.415769	-0.079718	4.988701	10.20816	25.576982	0							2.572703	-0.305388
2.417095	-0.079751	4.991353	10.208146	25.590246	0							2.574029	-0.305378
2.418421	-0.07973	4.994006	10.208104	25.603512	0							2.575355	-0.305367
2.419747	-0.07971	4.996658	10.208006	25.616777	0							2.576681	-0.305356
2.421074	-0.07969	4.99931	10.207833	25.630041	0							2.578007	-0.305345
2.4224	-0.079635	5.001963	10.207769	25.643307	0							2.579334	-0.305335
2.423726	-0.079331	5.004615	10.2077	25.656572	0							2.58066	-0.305324
2.425052	-0.078915	5.007267	10.207604	25.669836	0							2.581986	-0.305313
2.426378	-0.078494	5.00992	10.20751	25.683102	0							2.583312	-0.305303
2.427704	-0.078072	5.012572	10.207552	25.696367	0							2.584638	-0.305292
2.42903	-0.077646	5.015225	10.207634	25.709631	0							2.585964	-0.305281
2.430357	-0.077217	5.017877	10.207578	25.722897	0							2.587291	-0.305281
2.431683	-0.076789	5.02053	10.207584	25.73616	0							2.588617	-0.305281
2.433009	-0.076361	5.023182	10.207592	25.749426	0							2.589943	-0.305281
2.434335	-0.075932	5.025834	10.207686	25.762691	0							2.591269	-0.305281
2.435661	-0.0753	5.028487	10.207749	25.775955	0							2.592595	-0.305281
2.436987	-0.074467	5.031139	10.207708	25.789221	0							2.593921	-0.305281
2.438313	-0.073626	5.033792	10.207723	25.802486	0							2.595247	-0.305281
2.43964	-0.072785	5.036444	10.207704	25.81575	0							2.596573	-0.305281
2.440966	-0.072064	5.039096	10.207644	25.829016	0							2.597899	-0.305281
2.442292	-0.071472	5.041749	10.207544	25.842279	0							2.599226	-0.305281
2.443618	-0.070882	5.044401	10.207511	25.855545	0							2.600552	-0.30527
2.444944	-0.070293	5.047053	10.207383	25.868811	0							2.601878	-0.305259
2.44627	-0.069704	5.049706	10.207402	25.882074	0							2.603204	-0.305248
2.447596	-0.069187	5.052358	10.207455	25.89534	0							2.60453	-0.305238
2.448922	-0.068843	5.055011	10.20741	25.908606	0							2.605856	-0.305227
2.450248	-0.068502	5.057663	10.207351	25.921869	0							2.607183	-0.305216
2.451575	-0.068163	5.060316	10.207314	25.935135	0							2.608509	-0.305205
2.452901	-0.067802	5.062968	10.207426	25.9484	0							2.609835	-0.305194
2.454227	-0.067351	5.06562	10.207413	25.961664	0							2.611161	-0.305183
2.455553	-0.066895	5.068273	10.207341	25.97493	0							2.612487	-0.305172
2.456879	-0.066438	5.070925	10.207288	25.988194	0							2.613813	-0.305161
2.458205	-0.065987	5.073577	10.207223	26.001459	0							2.615139	-0.30515
2.459532	-0.065531	5.07623	10.20723	26.014725	0							2.616465	-0.305139
2.460858	-0.064735	5.078882	10.207116	26.027988	0							2.617792	-0.305128
2.462184	-0.063892	5.081534	10.207005	26.041254	0							2.619118	-0.305117
2.46351	-0.063043	5.084187	10.20699	26.05452	0							2.620444	-0.305106
2.464836	-0.062198	5.086839	10.20689	26.067783	0							2.62177	-0.305095
2.466162	-0.061334	5.089492	10.206734	26.081049	0							2.623096	-0.305083
2.467488	-0.060468	5.092144	10.206668	26.094313	0							2.624422	-0.305072
2.468814	-0.059602	5.094797	10.206559	26.107578	0							2.625748	-0.305061
2.470141	-0.058741	5.097449	10.206399	26.120844	0							2.627074	-0.30505
2.471467	-0.057874	5.100101	10.206222	26.134108	0							2.628401	-0.305039
2.472793	-0.057054	5.102754	10.206072	26.147373	0							2.629727	-0.305027
2.474119	-0.056254	5.105406	10.205891	26.160639	0							2.631053	-0.305016
2.475445	-0.05548	5.108058	10.205819	26.173903	0							2.632379	-0.305005
2.476771	-0.054765	5.110711	10.205786	26.187168	0							2.633705	-0.304994
2.478097	-0.053928	5.113363	10.205789	26.200434	0							2.635031	-0.304982
2.479424	-0.053042	5.116015	10.205804	26.213697	0							2.636358	-0.304971
2.48075	-0.052152	5.118668	10.205868	26.226963	0							2.637684	-0.30496
2.482076	-0.051263	5.12132	10.205825	26.240227	0							2.63901	-0.304949
2.483402	-0.050372	5.123973	10.205865	26.253492	0							2.640336	-0.304937
2.484728	-0.049466	5.126625	10.205936	26.266758	0							2.641662	-0.304926
2.486054	-0.048543	5.129278	10.205973	26.280022	0							2.642988	-0.304914
2.48738	-0.047617	5.13193	10.206093	26.293287	0							2.644314	-0.304903
2.488707	-0.046693	5.134582	10.206255	26.306553	0							2.64564	-0.304891
2.490033	-0.046014	5.137235	10.206391	26.319817	0							2.646966	-0.30488
[truncated: 20,462 more rows]
