# Supplementary material for: Hallucination of closed repeat proteins containing central pockets
Source: Nat Struct Mol Biol. 2023 Sep 28;30(11):1755–60. doi: 10.1038/s41594-023-01112-6 (PMC10643118; doi:10.1038/s41594-023-01112-6)
Supplement: Supplementary file 5 — Chromatography raw data. [file 41594_2023_1112_MOESM5_ESM.tar › SEC_submit/C7.csv]

Chrom.1		Chrom.1		Chrom.1		Chrom.1		Chrom.1		Chrom.1		Chrom.1
UV 1_280		Cond		Conc B		Injection		Run Log		Fraction		UV 1_280_CUT_TEMP@100,BASEM
ml	mAU	ml	mS/cm	ml	%	ml	Injection	ml	Logbook	ml	Fraction	ml	mAU
-0.164545	0.043393	-0.164545	11.223474	-0.164545	0	0.000307		-0.164545	Method Settings	8.010832	4.B.1	0	0.245825
-0.163215	0.756717	-0.161886	11.240889	-0.15125	0			-0.16447	Set autosampler to inject	9.009948	4.B.2	0.001329	0.245825
-0.161886	0.81464	-0.159227	11.241101	-0.137956	0			-0.015391	Sample Application	10.011237	4.B.3	0.002659	0.245825
-0.160556	0.859082	-0.156568	11.240883	-0.124661	0			7.989173	Elution	11.01118	4.B.4	0.003988	0.245825
-0.159227	0.897237	-0.153909	11.240241	-0.111367	0			19.790188	Set autosampler to load next	12.01092	4.B.5	0.005318	0.245825
-0.157897	0.930736	-0.15125	11.239554	-0.098072	0			20.190258	Dump	13.010887	4.B.6	0.006647	0.245825
-0.156568	0.945164	-0.148591	11.238906	-0.084778	0					14.01083	4.B.7	0.007977	0.245825
-0.155239	0.967609	-0.145932	11.238464	-0.071483	0					15.010809	4.B.8	0.009306	0.245825
-0.153909	0.992105	-0.143273	11.238227	-0.058189	0					16.010533	4.B.9	0.010636	0.245825
-0.15258	1.01407	-0.140614	11.238194	-0.044894	0					17.011816	4.B.10	0.011965	0.245825
-0.15125	1.037187	-0.137955	11.238382	-0.0316	0					18.01178	4.B.11	0.013294	0.245825
-0.149921	1.060079	-0.135296	11.238697	-0.018305	0					19.011736	4.B.12	0.014624	0.245825
-0.148591	1.08284	-0.132637	11.23906	-0.005011	0					19.788859	Waste(Frac)	0.015953	0.245825
-0.147262	1.105618	-0.129978	11.239441	0.008284	0					20.391693	Waste	0.017283	0.245825
-0.145932	1.128377	-0.127319	11.239379	0.021578	0							0.018612	0.245825
-0.144603	1.130204	-0.124659	11.238375	0.034873	0							0.019942	0.245825
-0.143274	1.129284	-0.122	11.23642	0.048167	0							0.021271	0.245825
-0.141944	1.128251	-0.119341	11.233673	0.061462	0							0.022601	0.245825
-0.140615	1.128557	-0.116682	11.230364	0.074756	0							0.02393	0.245825
-0.139285	1.128867	-0.114023	11.22668	0.08805	0							0.02526	0.245825
-0.137956	1.1291	-0.111364	11.222726	0.101345	0							0.026589	0.245825
-0.136626	1.129014	-0.108705	11.218643	0.114639	0							0.027918	0.245825
-0.135297	1.128926	-0.106046	11.214451	0.127934	0							0.029248	0.245825
-0.133967	1.128837	-0.103387	11.210355	0.141228	0							0.030577	0.245825
-0.132638	1.128748	-0.100728	11.206531	0.154523	0							0.031907	0.245825
-0.131309	1.128659	-0.098069	11.202881	0.167817	0							0.033236	0.245825
-0.129979	1.128571	-0.09541	11.199492	0.181112	0							0.034566	0.245825
-0.12865	1.128482	-0.092751	11.196421	0.194406	0							0.035895	0.245825
-0.12732	1.128394	-0.090092	11.193558	0.207701	0							0.037225	0.245825
-0.125991	1.12835	-0.087433	11.191027	0.220995	0							0.038554	0.245825
-0.124661	1.12871	-0.084774	11.188732	0.23429	0							0.039883	0.245825
-0.123332	1.129081	-0.082115	11.186656	0.247584	0							0.041213	0.245825
-0.122002	1.129452	-0.079456	11.184768	0.260879	0							0.042542	0.245825
-0.120673	1.129823	-0.076797	11.183119	0.274173	0							0.043872	0.245825
-0.119343	1.130194	-0.074138	11.181693	0.287468	0							0.045201	0.245825
-0.118014	1.130564	-0.071479	11.180439	0.300762	0							0.046531	0.245825
-0.116685	1.130934	-0.06882	11.179301	0.314057	0							0.04786	0.245825
-0.115355	1.131307	-0.066161	11.1782	0.327351	0							0.04919	0.245825
-0.114026	1.131678	-0.063502	11.17685	0.340646	0							0.050519	0.245825
-0.112696	1.131179	-0.060843	11.175123	0.35394	0							0.051848	0.245825
-0.111367	1.130648	-0.058184	11.173169	0.367235	0							0.053178	0.245825
-0.110037	1.130116	-0.055525	11.171116	0.380529	0							0.054507	0.245825
-0.108708	1.129585	-0.052866	11.169219	0.393824	0							0.055837	0.245825
-0.107378	1.12905	-0.050207	11.16749	0.407118	0							0.057166	0.245825
-0.106049	1.128519	-0.047548	11.166015	0.420413	0							0.058496	0.245825
-0.10472	1.127985	-0.044889	11.164781	0.433707	0							0.059825	0.245825
-0.10339	1.127455	-0.04223	11.163753	0.447002	0							0.061155	0.245825
-0.102061	1.126921	-0.039571	11.162832	0.460296	0							0.062484	0.245825
-0.100731	1.159777	-0.036912	11.161998	0.47359	0							0.063814	0.245825
-0.099402	1.197825	-0.034253	11.161298	0.486885	0							0.065143	0.245825
-0.098072	1.237153	-0.031594	11.160779	0.500179	0							0.066472	0.245825
-0.096743	1.276445	-0.028935	11.160353	0.513474	0							0.067802	0.245825
-0.095413	1.315638	-0.026276	11.159943	0.526768	0							0.069131	0.245825
-0.094084	1.354558	-0.023617	11.159569	0.540063	0							0.070461	0.245825
-0.092755	1.393458	-0.020958	11.159312	0.553357	0							0.07179	0.245825
-0.091425	1.432287	-0.018299	11.159056	0.566652	0							0.07312	0.245825
-0.090096	1.471229	-0.01564	11.158838	0.579946	0							0.074449	0.245825
-0.088766	1.511051	-0.012981	11.158705	0.593241	0							0.075779	0.245825
-0.087437	1.551212	-0.010322	11.15859	0.606535	0							0.077108	0.245825
-0.086107	1.591533	-0.007663	11.158616	0.61983	0							0.078437	0.245825
-0.084778	1.631705	-0.005004	11.158789	0.633124	0							0.079767	0.245825
-0.083448	1.672054	-0.002345	11.159036	0.646419	0							0.081096	0.245825
-0.082119	1.712505	0.000314	11.159367	0.659713	0							0.082426	0.245825
-0.080789	1.752956	0.002973	11.160124	0.673008	0							0.083755	0.245825
-0.07946	1.793407	0.005632	11.162106	0.686302	0							0.085085	0.245825
-0.078131	1.833846	0.008291	11.165043	0.699597	0							0.086414	0.245825
-0.076801	1.867721	0.01095	11.169003	0.712891	0							0.087744	0.245825
-0.075472	1.89791	0.013609	11.173285	0.726186	0							0.089073	0.245825
-0.074142	1.927692	0.016268	11.177402	0.73948	0							0.090402	0.245825
-0.072813	1.957548	0.018927	11.180984	0.752775	0							0.091732	0.245825
-0.071483	1.987373	0.021586	11.183774	0.766069	0							0.093061	0.245825
-0.070154	2.01781	0.024245	11.185836	0.779364	0							0.094391	0.245825
-0.068824	2.047969	0.026904	11.187179	0.792658	0							0.09572	0.245825
-0.067495	2.078157	0.029563	11.188008	0.805953	0							0.09705	0.245825
-0.066166	2.10838	0.032222	11.188549	0.819247	0							0.098379	0.245825
-0.064836	2.141286	0.034881	11.188983	0.832542	0							0.099709	0.245825
-0.063507	2.176449	0.03754	11.189275	0.845836	0							0.101038	0.245825
-0.062177	2.211746	0.040199	11.189487	0.859131	0							0.102368	0.245825
-0.060848	2.247124	0.042858	11.189662	0.872425	0							0.103697	0.245825
-0.059518	2.282556	0.045517	11.189711	0.88572	0							0.105026	0.245825
-0.058189	2.317573	0.048176	11.189679	0.899014	0							0.106356	0.245825
-0.056859	2.352491	0.050836	11.189628	0.912308	0							0.107685	0.245825
-0.05553	2.387433	0.053495	11.189512	0.925603	0							0.109015	0.245825
-0.054201	2.422394	0.056154	11.189421	0.938897	0							0.110344	0.245825
-0.052871	2.448462	0.058813	11.189347	0.952192	0							0.111674	0.245825
-0.051542	2.464224	0.061472	11.189324	0.965486	0							0.113003	0.245825
-0.050212	2.478498	0.064131	11.189372	0.978781	0							0.114333	0.245825
-0.048883	2.492731	0.06679	11.189517	0.992075	0							0.115662	0.245825
-0.047553	2.506769	0.069449	11.189683	1.00537	0							0.116991	0.245825
-0.046224	2.521341	0.072108	11.189886	1.018664	0							0.118321	0.245825
-0.044894	2.536425	0.074767	11.190165	1.031959	0							0.11965	0.245825
-0.043565	2.551594	0.077426	11.190478	1.045253	0							0.12098	0.245825
-0.042235	2.56674	0.080085	11.19081	1.058548	0							0.122309	0.245825
-0.040906	2.597455	0.082744	11.191228	1.071842	0							0.123639	0.245825
-0.039577	2.655602	0.085403	11.191662	1.085137	0							0.124968	0.245825
-0.038247	2.720463	0.088062	11.192132	1.098431	0							0.126298	0.245825
-0.036918	2.785181	0.090721	11.192655	1.111726	0							0.127627	0.245825
-0.035588	2.849935	0.09338	11.19312	1.12502	0							0.128956	0.245825
-0.034259	2.88654	0.096039	11.193658	1.138315	0							0.130286	0.245825
-0.032929	2.912152	0.098698	11.194188	1.151609	0							0.131615	0.245825
-0.0316	2.93695	0.101357	11.194697	1.164904	0							0.132945	0.245825
-0.03027	2.961758	0.104016	11.195181	1.178198	0							0.134274	0.245825
-0.028941	2.99045	0.106675	11.195774	1.191493	0							0.135604	0.245825
-0.027612	3.029297	0.109334	11.196245	1.204787	0							0.136933	0.245825
-0.026282	3.070524	0.111993	11.196708	1.218082	0							0.138263	0.245825
-0.024953	3.111885	0.114652	11.19707	1.231376	0							0.139592	0.245825
-0.023623	3.153232	0.117311	11.197451	1.244671	0							0.140922	0.245825
-0.022294	3.193575	0.11997	11.197799	1.257965	0							0.142251	0.245825
-0.020964	3.233597	0.122629	11.198256	1.27126	0							0.14358	0.245825
-0.019635	3.273531	0.125288	11.198613	1.284554	0							0.14491	0.245825
-0.018305	3.313302	0.127947	11.19897	1.297848	0							0.146239	0.245825
-0.016976	3.347767	0.130606	11.199316	1.311143	0							0.147569	0.245825
-0.015647	3.358676	0.133265	11.199629	1.324437	0							0.148898	0.245825
-0.014317	3.364253	0.135924	11.199884	1.337732	0							0.150228	0.245825
-0.012988	3.369874	0.138583	11.200111	1.351026	0							0.151557	0.245825
-0.011658	3.375433	0.141242	11.200337	1.364321	0							0.152887	0.245825
-0.010329	3.387101	0.143901	11.200538	1.377615	0							0.154216	0.245825
-0.008999	3.402828	0.14656	11.200664	1.39091	0							0.155545	0.245825
-0.00767	3.41951	0.149219	11.200875	1.404204	0							0.156875	0.245825
-0.00634	3.436831	0.151878	11.201018	1.417499	0							0.158204	0.245825
-0.005011	3.45286	0.154537	11.201169	1.430793	0							0.159534	0.245825
-0.003681	3.454768	0.157196	11.201385	1.444088	0							0.160863	0.245825
-0.002352	3.456402	0.159855	11.20156	1.457382	0							0.162193	0.245825
-0.001023	3.458032	0.162514	11.201639	1.470677	0							0.163522	0.245825
0.000307	3.458896	0.165173	11.201797	1.483971	0							0.164852	0.245825
0.001636	3.456546	0.167832	11.201894	1.497266	0							0.166181	0.245825
0.002966	3.452712	0.170491	11.202034	1.51056	0							0.16751	0.245825
0.004295	3.449006	0.17315	11.202208	1.523855	0							0.16884	0.245825
0.005625	3.445419	0.175809	11.20239	1.537149	0							0.170169	0.245825
0.006954	3.439205	0.178468	11.202543	1.550444	0							0.171499	0.245825
0.008284	3.425293	0.181127	11.202701	1.563738	0							0.172828	0.245825
0.009613	3.410402	0.183786	11.202852	1.577033	0							0.174158	0.245825
0.010942	3.395481	0.186445	11.20298	1.590327	0							0.175487	0.245825
0.012272	3.382544	0.189104	11.2031	1.603622	0							0.176817	0.245825
0.013601	3.380008	0.191763	11.203181	1.616916	0							0.178146	0.245825
0.014931	3.385823	0.194422	11.203354	1.630211	0							0.179476	0.245825
0.01626	3.391644	0.197081	11.203531	1.643505	0							0.180805	0.245825
0.01759	3.39745	0.19974	11.203707	1.6568	0							0.182134	0.245825
0.018919	3.400653	0.202399	11.20396	1.670094	0							0.183464	0.245825
0.020249	3.393158	0.205058	11.204113	1.683388	0							0.184793	0.245825
0.021578	3.384505	0.207717	11.20425	1.696683	0							0.186123	0.245825
0.022907	3.37586	0.210376	11.20439	1.709978	0							0.187452	0.245825
0.024237	3.363147	0.213035	11.204537	1.723272	0							0.188782	0.245825
0.025566	3.328348	0.215694	11.204719	1.736566	0							0.190111	0.245825
0.026896	3.27009	0.218353	11.204856	1.749861	0							0.191441	0.245825
0.028225	3.211948	0.221012	11.20501	1.763155	0							0.19277	0.245825
0.029555	3.153758	0.223671	11.205181	1.77645	0							0.194099	0.245825
0.030884	3.097548	0.226331	11.205363	1.789744	0							0.195429	0.245825
0.032214	3.049236	0.22899	11.205514	1.803039	0							0.196758	0.245825
0.033543	3.002888	0.231649	11.205685	1.816333	0							0.198088	0.245825
0.034873	2.956435	0.234308	11.205818	1.829628	0							0.199417	0.245825
0.036202	2.909146	0.236967	11.205971	1.842922	0							0.200747	0.245825
0.037531	2.855837	0.239626	11.206116	1.856217	0							0.202076	0.245825
0.038861	2.792752	0.242285	11.206263	1.869511	0							0.203406	0.245825
0.04019	2.729932	0.244944	11.206343	1.882806	0							0.204735	0.245825
0.04152	2.667034	0.247603	11.206449	1.8961	0							0.206064	0.245825
0.042849	2.603132	0.250262	11.206555	1.909395	0							0.207394	0.245825
0.044179	2.535136	0.252921	11.206613	1.922689	0							0.208723	0.245825
0.045508	2.465815	0.25558	11.206635	1.935984	0							0.210053	0.245825
0.046838	2.396447	0.258239	11.206756	1.949278	0							0.211382	0.245825
0.048167	2.328406	0.260898	11.20683	1.962573	0							0.212712	0.245825
0.049496	2.271905	0.263557	11.20691	1.975867	0							0.214041	0.245825
0.050826	2.236753	0.266216	11.206915	1.989162	0							0.215371	0.245825
0.052155	2.201689	0.268875	11.207017	2.002456	0							0.2167	0.245825
0.053485	2.166455	0.271534	11.207091	2.01575	0							0.21803	0.245825
0.054814	2.131068	0.274193	11.207087	2.029045	0							0.219359	0.245825
0.056144	2.094812	0.276852	11.207107	2.04234	0							0.220688	0.245825
0.057473	2.058022	0.279511	11.207076	2.055634	0							0.222018	0.245825
0.058803	2.021758	0.28217	11.207082	2.068928	0							0.223347	0.245825
0.060132	1.987755	0.284829	11.207042	2.082223	0							0.224677	0.245825
0.061461	1.9562	0.287488	11.207119	2.095517	0							0.226006	0.245825
0.062791	1.934138	0.290147	11.207234	2.108812	0							0.227336	0.245825
0.06412	1.912023	0.292806	11.207356	2.122106	0							0.228665	0.245825
0.06545	1.889952	0.295465	11.207498	2.135401	0							0.229995	0.245825
0.066779	1.867944	0.298124	11.207686	2.148695	0							0.231324	0.245825
0.068109	1.846746	0.300783	11.207837	2.16199	0							0.232653	0.245825
0.069438	1.826265	0.303442	11.207953	2.175284	0							0.233983	0.245825
0.070768	1.805834	0.306101	11.20801	2.188579	0							0.235312	0.245825
0.072097	1.785448	0.30876	11.208138	2.201873	0							0.236642	0.245825
0.073427	1.765834	0.311419	11.208194	2.215168	0							0.237971	0.245825
0.074756	1.756582	0.314078	11.208248	2.228462	0							0.239301	0.245825
0.076085	1.747374	0.316737	11.208286	2.241757	0							0.24063	0.245825
0.077415	1.738148	0.319396	11.208335	2.255051	0							0.24196	0.245825
0.078744	1.728898	0.322055	11.208355	2.268346	0							0.243289	0.245825
0.080074	1.718863	0.324714	11.208374	2.28164	0							0.244618	0.245825
0.081403	1.707884	0.327373	11.208409	2.294935	0							0.245948	0.245825
0.082733	1.696895	0.330032	11.208379	2.308229	0							0.247277	0.245825
0.084062	1.685906	0.332691	11.208342	2.321524	0							0.248607	0.245825
0.085392	1.676041	0.33535	11.208323	2.334818	0							0.249936	0.245825
0.086721	1.678202	0.338009	11.208201	2.348113	0							0.251266	0.245825
0.08805	1.681674	0.340668	11.208089	2.361407	0							0.252595	0.245825
0.08938	1.685153	0.343327	11.207983	2.374701	0							0.253925	0.245825
0.090709	1.688579	0.345986	11.207799	2.387996	0							0.255254	0.245825
0.092039	1.691229	0.348645	11.207626	2.40129	0							0.256584	0.245825
0.093368	1.692442	0.351304	11.207414	2.414585	0							0.257913	0.245825
0.094698	1.693658	0.353963	11.207217	2.42788	0							0.259242	0.245825
0.096027	1.694873	0.356622	11.207088	2.441174	0							0.260572	0.245825
0.097357	1.695104	0.359281	11.20696	2.454468	0							0.261901	0.245825
0.098686	1.686648	0.36194	11.20681	2.467763	0							0.263231	0.245825
0.100015	1.675988	0.364599	11.206697	2.481057	0							0.26456	0.245825
0.101345	1.66534	0.367258	11.206618	2.494352	0							0.26589	0.245825
0.102674	1.654621	0.369917	11.206511	2.507646	0							0.267219	0.245825
0.104004	1.642937	0.372576	11.20639	2.520941	0							0.268549	0.245825
0.105333	1.628678	0.375235	11.206227	2.534235	0							0.269878	0.245825
0.106663	1.61439	0.377894	11.206178	2.54753	0							0.271207	0.245825
0.107992	1.600137	0.380553	11.206141	2.560824	0							0.272537	0.245825
0.109322	1.58639	0.383212	11.206111	2.574119	0							0.273866	0.245825
0.110651	1.576899	0.385871	11.206055	2.587413	0							0.275196	0.245825
0.111981	1.56922	0.38853	11.20608	2.600708	0							0.276525	0.245825
0.11331	1.562012	0.391189	11.206177	2.614002	0							0.277855	0.245825
0.114639	1.555011	0.393848	11.206291	2.627297	0							0.279184	0.245825
0.115969	1.546838	0.396508	11.206478	2.640591	0							0.280514	0.245825
0.117298	1.534206	0.399167	11.206642	2.653886	0							0.281843	0.245825
0.118628	1.521333	0.401826	11.206812	2.66718	0							0.283172	0.245825
0.119957	1.508469	0.404485	11.207001	2.680475	0							0.284502	0.245825
0.121287	1.495611	0.407144	11.207225	2.693769	0							0.285831	0.245825
0.122616	1.483678	0.409803	11.20739	2.707064	0							0.287161	0.245825
0.123946	1.472528	0.412462	11.20754	2.720358	0							0.28849	0.245825
0.125275	1.46137	0.415121	11.20766	2.733653	0							0.28982	0.245825
0.126604	1.450239	0.41778	11.207725	2.746947	0							0.291149	0.245825
0.127934	1.439114	0.420439	11.207771	2.760242	0							0.292479	0.245825
0.129263	1.42709	0.423098	11.207781	2.773536	0							0.293808	0.245825
0.130593	1.415106	0.425757	11.207835	2.78683	0							0.295138	0.245825
0.131922	1.403124	0.428416	11.207903	2.800125	0							0.296467	0.245825
0.133252	1.391128	0.431075	11.207981	2.81342	0							0.297796	0.245825
0.134581	1.378316	0.433734	11.208035	2.826714	0							0.299126	0.245825
0.135911	1.364667	0.436393	11.208114	2.840008	0							0.300455	0.245825
0.13724	1.351001	0.439052	11.208207	2.853303	0							0.301785	0.245825
0.138569	1.337363	0.441711	11.208324	2.866597	0							0.303114	0.245825
0.139899	1.323714	0.44437	11.208456	2.879892	0							0.304444	0.245825
0.141228	1.309399	0.447029	11.208599	2.893186	0							0.305773	0.245825
0.142558	1.294977	0.449688	11.208763	2.906481	0							0.307103	0.245825
0.143887	1.280358	0.452347	11.208888	2.919775	0							0.308432	0.245825
0.145217	1.265931	0.455006	11.209064	2.93307	0							0.309761	0.245825
0.146546	1.252222	0.457665	11.209245	2.946364	0							0.311091	0.245825
0.147876	1.239547	0.460324	11.209394	2.959659	0							0.31242	0.245825
0.149205	1.226827	0.462983	11.209583	2.972953	0							0.31375	0.245825
0.150534	1.2142	0.465642	11.20977	2.986248	0							0.315079	0.245825
0.151864	1.201507	0.468301	11.209993	2.999542	0							0.316409	0.245825
0.153193	1.188881	0.47096	11.210225	3.012837	0							0.317738	0.245825
0.154523	1.176285	0.473619	11.21042	3.026131	0							0.319068	0.245825
0.155852	1.163703	0.476278	11.210622	3.039426	0							0.320397	0.245825
0.157182	1.151074	0.478937	11.210806	3.05272	0							0.321726	0.245825
0.158511	1.139165	0.481596	11.210994	3.066015	0							0.323056	0.245825
0.159841	1.128844	0.484255	11.211143	3.079309	0							0.324385	0.245825
0.16117	1.118515	0.486914	11.211231	3.092604	0							0.325715	0.245825
0.1625	1.10816	0.489573	11.211289	3.105898	0							0.327044	0.245825
0.163829	1.097832	0.492232	11.211368	3.119193	0							0.328374	0.245825
0.165158	1.08729	0.494891	11.211471	3.132487	0							0.329703	0.245825
0.166488	1.07722	0.49755	11.211543	3.145782	0							0.331033	0.245825
0.167817	1.067591	0.500209	11.211583	3.159076	0							0.332362	0.245825
0.169147	1.057112	0.502868	11.211627	3.17237	0							0.333691	0.245825
0.170476	1.047078	0.505527	11.211647	3.185665	0							0.335021	0.245825
0.171806	1.039588	0.508186	11.211682	3.19896	0							0.33635	0.245825
0.173135	1.032539	0.510845	11.211775	3.212254	0							0.33768	0.245825
0.174465	1.025525	0.513504	11.211866	3.225549	0							0.339009	0.245825
0.175794	1.018486	0.516163	11.211967	3.238843	0							0.340339	0.245825
0.177123	1.011218	0.518822	11.21207	3.252137	0							0.341668	0.245825
0.178453	1.003737	0.521481	11.212119	3.265432	0							0.342998	0.245825
0.179782	0.996224	0.52414	11.212141	3.278726	0							0.344327	0.245825
0.181112	0.988716	0.526799	11.212209	3.292021	0							0.345657	0.245825
0.182441	0.981637	0.529458	11.212269	3.305315	0							0.346986	0.245825
0.183771	0.978625	0.532117	11.212315	3.31861	0							0.348315	0.245825
0.1851	0.976258	0.534776	11.212354	3.331904	0							0.349645	0.245825
0.18643	0.97389	0.537435	11.212391	3.345199	0							0.350974	0.245825
0.187759	0.971518	0.540094	11.212452	3.358493	0							0.352304	0.245825
0.189089	0.969203	0.542753	11.212539	3.371788	0							0.353633	0.245825
0.190418	0.966936	0.545412	11.212643	3.385082	0							0.354963	0.245825
0.191747	0.964679	0.548071	11.212731	3.398377	0							0.356292	0.245825
0.193077	0.962422	0.55073	11.212797	3.411671	0							0.357622	0.245825
0.194406	0.960167	0.553389	11.212878	3.424966	0							0.358951	0.245825
0.195736	0.958658	0.556048	11.212948	3.43826	0							0.36028	0.245825
0.197065	0.957255	0.558707	11.212985	3.451555	0							0.36161	0.245825
0.198395	0.955855	0.561366	11.213007	3.464849	0							0.362939	0.245825
0.199724	0.954458	0.564025	11.212986	3.478144	0							0.364269	0.245825
0.201054	0.952611	0.566684	11.212967	3.491438	0							0.365598	0.245825
0.202383	0.950021	0.569343	11.213014	3.504733	0							0.366928	0.245825
0.203712	0.947356	0.572002	11.213053	3.518027	0							0.368257	0.245825
0.205042	0.944681	0.574661	11.213037	3.531322	0							0.369587	0.245825
0.206371	0.941995	0.577321	11.212989	3.544616	0							0.370916	0.245825
0.207701	0.939945	0.57998	11.213034	3.557911	0							0.372245	0.245825
0.20903	0.938038	0.582639	11.213116	3.571205	0							0.373575	0.245825
0.21036	0.936146	0.585298	11.213152	3.5845	0							0.374904	0.245825
0.211689	0.934252	0.587957	11.213172	3.597794	0							0.376234	0.245825
0.213019	0.932293	0.590616	11.213186	3.611089	0							0.377563	0.245825
0.214348	0.930182	0.593275	11.213182	3.624383	0							0.378893	0.245825
0.215677	0.928056	0.595934	11.213158	3.637677	0							0.380222	0.245825
0.217007	0.925931	0.598593	11.213149	3.650972	0							0.381552	0.245825
0.218336	0.923797	0.601252	11.213153	3.664266	0							0.382881	0.245825
0.219666	0.921718	0.603911	11.213155	3.677561	0							0.384211	0.245825
0.220995	0.91973	0.60657	11.213164	3.690856	0							0.38554	0.245825
0.222325	0.917596	0.609229	11.213181	3.70415	0							0.386869	0.245825
0.223654	0.915399	0.611888	11.213204	3.717444	0							0.388199	0.245825
0.224984	0.913243	0.614547	11.213179	3.730739	0							0.389528	0.245825
0.226313	0.911265	0.617206	11.213157	3.744033	0							0.390858	0.245825
0.227642	0.909343	0.619865	11.213193	3.757328	0							0.392187	0.245825
0.228972	0.907424	0.622524	11.213305	3.770622	0							0.393517	0.245825
0.230301	0.905506	0.625183	11.213416	3.783917	0							0.394846	0.245825
0.231631	0.903763	0.627842	11.213443	3.797211	0							0.396176	0.245825
0.23296	0.902155	0.630501	11.213433	3.810506	0							0.397505	0.245825
0.23429	0.900575	0.63316	11.213422	3.8238	0							0.398834	0.245825
0.235619	0.898993	0.635819	11.213388	3.837095	0							0.400164	0.245825
0.236949	0.897345	0.638478	11.213367	3.850389	0							0.401493	0.245825
0.238278	0.895096	0.641137	11.2134	3.863683	0							0.402823	0.245825
0.239608	0.892665	0.643796	11.213421	3.876978	0							0.404152	0.245825
0.240937	0.890226	0.646455	11.21343	3.890273	0							0.405482	0.245825
0.242266	0.887792	0.649114	11.21346	3.903567	0							0.406811	0.245825
0.243596	0.885566	0.651773	11.213525	3.916862	0							0.408141	0.245825
0.244925	0.883553	0.654432	11.213585	3.930156	0							0.40947	0.245825
0.246255	0.881584	0.657091	11.213595	3.943451	0							0.4108	0.245825
0.247584	0.879618	0.65975	11.213608	3.956745	0							0.412129	0.245825
0.248914	0.877651	0.662409	11.213674	3.97004	0							0.413458	0.245825
0.250243	0.875541	0.665068	11.21371	3.983334	0							0.414788	0.245825
0.251573	0.873371	0.667727	11.213727	3.996629	0							0.416117	0.245825
0.252902	0.871189	0.670386	11.213753	4.009923	0							0.417447	0.245825
0.254231	0.869011	0.673045	11.213781	4.023218	0							0.418776	0.245825
0.255561	0.866795	0.675704	11.213807	4.036512	0							0.420106	0.245825
0.25689	0.864521	0.678363	11.213766	4.049807	0							0.421435	0.245825
0.25822	0.862232	0.681022	11.213729	4.063101	0							0.422765	0.245825
0.259549	0.859944	0.683681	11.2137	4.076396	0							0.424094	0.245825
0.260879	0.857652	0.68634	11.213632	4.08969	0							0.425423	0.245825
0.262208	0.854916	0.688999	11.213557	4.102984	0							0.426753	0.245825
0.263538	0.852	0.691658	11.213495	4.116279	0							0.428082	0.245825
0.264867	0.849075	0.694317	11.213441	4.129574	0							0.429412	0.245825
0.266196	0.846148	0.696976	11.213337	4.142868	0							0.430741	0.245825
0.267526	0.843609	0.699635	11.213229	4.156163	0							0.432071	0.245825
0.268855	0.841783	0.702294	11.213186	4.169457	0							0.4334	0.245825
0.270185	0.840128	0.704953	11.21317	4.182752	0							0.43473	0.245825
0.271514	0.838476	0.707612	11.213132	4.196046	0							0.436059	0.245825
0.272844	0.836882	0.710271	11.213128	4.209341	0							0.437388	0.245825
0.274173	0.835275	0.71293	11.213113	4.222635	0							0.438718	0.245825
0.275503	0.833522	0.715589	11.213091	4.235929	0							0.440047	0.245825
0.276832	0.831677	0.718248	11.213068	4.249224	0							0.441377	0.245825
0.278162	0.829827	0.720907	11.213046	4.262518	0							0.442706	0.245825
0.279491	0.82802	0.723566	11.213051	4.275813	0							0.444036	0.245825
0.28082	0.826342	0.726225	11.21306	4.289107	0							0.445365	0.245825
0.28215	0.824723	0.728884	11.21309	4.302402	0							0.446695	0.245825
0.283479	0.823108	0.731543	11.213137	4.315696	0							0.448024	0.245825
0.284809	0.821487	0.734202	11.213191	4.328991	0							0.449354	0.245825
0.286138	0.819612	0.736861	11.213195	4.342285	0							0.450683	0.245825
0.287468	0.817474	0.73952	11.213221	4.35558	0							0.452012	0.245825
0.288797	0.815273	0.742179	11.213286	4.368874	0							0.453342	0.245825
0.290127	0.813066	0.744838	11.213318	4.382169	0							0.454671	0.245825
0.291456	0.810821	0.747497	11.213369	4.395463	0							0.456001	0.245825
0.292785	0.808413	0.750157	11.213423	4.408758	0							0.45733	0.245825
0.294115	0.805927	0.752816	11.21347	4.422052	0							0.45866	0.245825
0.295444	0.803443	0.755475	11.213522	4.435347	0							0.459989	0.245825
0.296774	0.800954	0.758134	11.213573	4.448641	0							0.461319	0.245825
0.298103	0.798593	0.760793	11.213657	4.461936	0							0.462648	0.245825
0.299433	0.796382	0.763452	11.213782	4.47523	0							0.463977	0.245825
0.300762	0.794209	0.766111	11.213945	4.488524	0							0.465307	0.245825
0.302092	0.792046	0.76877	11.214054	4.501819	0							0.466636	0.245825
0.303421	0.789939	0.771429	11.214131	4.515114	0							0.467966	0.245825
0.304751	0.788343	0.774088	11.214182	4.528408	0							0.469295	0.245825
0.30608	0.787025	0.776747	11.214235	4.541703	0							0.470625	0.245825
0.307409	0.78571	0.779406	11.214277	4.554997	0							0.471954	0.245825
0.308739	0.784399	0.782065	11.214276	4.568292	0							0.473284	0.245825
0.310068	0.783103	0.784724	11.214254	4.581586	0							0.474613	0.245825
0.311398	0.781833	0.787383	11.214232	4.594881	0							0.475942	0.245825
0.312727	0.780569	0.790042	11.214211	4.608175	0							0.477272	0.245825
0.314057	0.779305	0.792701	11.214189	4.621469	0							0.478601	0.245825
0.315386	0.778047	0.79536	11.214164	4.634764	0							0.479931	0.245825
0.316716	0.776925	0.798019	11.214131	4.648058	0							0.48126	0.245825
0.318045	0.775873	0.800678	11.2141	4.661353	0							0.48259	0.245825
0.319374	0.77482	0.803337	11.214039	4.674647	0							0.483919	0.245825
0.320704	0.773767	0.805996	11.213942	4.687942	0							0.485249	0.245825
0.322033	0.772834	0.808655	11.213826	4.701236	0							0.486578	0.245825
0.323363	0.772138	0.811314	11.21365	4.714531	0							0.487908	0.245825
0.324692	0.771533	0.813973	11.213503	4.727825	0							0.489237	0.245825
0.326022	0.770944	0.816632	11.213332	4.74112	0							0.490566	0.245825
0.327351	0.77039	0.819291	11.213205	4.754415	0							0.491896	0.245825
0.328681	0.770109	0.82195	11.212971	4.767709	0							0.493225	0.245825
0.33001	0.770114	0.824609	11.212741	4.781003	0							0.494555	0.245825
0.331339	0.770151	0.827268	11.212537	4.794298	0							0.495884	0.245825
0.332669	0.770188	0.829927	11.212297	4.807592	0							0.497214	0.245825
0.333998	0.770328	0.832586	11.212096	4.820887	0							0.498543	0.245825
0.335328	0.770809	0.835245	11.211862	4.834181	0							0.499873	0.245825
0.336657	0.771525	0.837904	11.21167	4.847476	0							0.501202	0.245825
0.337987	0.772242	0.840563	11.211567	4.86077	0							0.502531	0.245825
0.339316	0.772957	0.843222	11.211485	4.874064	0							0.503861	0.245825
0.340646	0.773752	0.845881	11.211413	4.887359	0							0.50519	0.245825
0.341975	0.774641	0.84854	11.211338	4.900654	0							0.50652	0.245825
0.343305	0.775549	0.851199	11.211258	4.913948	0							0.507849	0.245825
0.344634	0.776457	0.853858	11.211261	4.927243	0							0.509179	0.245825
0.345963	0.777555	0.856517	11.211303	4.940537	0							0.510508	0.245825
0.347293	0.779588	0.859176	11.211246	4.953832	0							0.511838	0.245825
0.348622	0.782313	0.861835	11.211185	4.967126	0							0.513167	0.245825
0.349952	0.785036	0.864494	11.211178	4.980421	0							0.514496	0.245825
0.351281	0.787761	0.867153	11.211233	4.993715	0							0.515826	0.245825
0.352611	0.790706	0.869812	11.211277	5.00701	0							0.517155	0.245825
0.35394	0.793937	0.872471	11.211344	5.020304	0							0.518485	0.245825
0.35527	0.797249	0.87513	11.211424	5.033598	0							0.519814	0.245825
0.356599	0.80056	0.877789	11.211514	5.046893	0							0.521144	0.245825
0.357928	0.803952	0.880448	11.211684	5.060187	0							0.522473	0.245825
0.359258	0.808056	0.883107	11.211826	5.073482	0							0.523803	0.245825
0.360587	0.812719	0.885766	11.211925	5.086776	0							0.525132	0.245825
0.361917	0.817393	0.888425	11.21204	5.100071	0							0.526461	0.245825
0.363246	0.822067	0.891084	11.212149	5.113365	0							0.527791	0.245825
0.364576	0.826631	0.893743	11.212237	5.12666	0							0.52912	0.245825
0.365905	0.831046	0.896402	11.212415	5.139955	0							0.53045	0.245825
0.367235	0.835405	0.899061	11.212595	5.153249	0							0.531779	0.245825
0.368564	0.839754	0.90172	11.212731	5.166543	0							0.533109	0.245825
0.369893	0.844098	0.904379	11.212808	5.179838	0							0.534438	0.245825
0.371223	0.850323	0.907038	11.212908	5.193132	0							0.535768	0.245825
0.372552	0.858107	0.909697	11.212978	5.206427	0							0.537097	0.245825
0.373882	0.865889	0.912356	11.213019	5.219721	0							0.538427	0.245825
0.375211	0.873665	0.915015	11.213044	5.233016	0							0.539756	0.245825
0.376541	0.881431	0.917674	11.213017	5.24631	0							0.541085	0.245825
0.37787	0.889156	0.920334	11.213029	5.259605	0							0.542415	0.245825
0.3792	0.896707	0.922992	11.213049	5.272899	0							0.543744	0.245825
0.380529	0.903848	0.925652	11.213006	5.286194	0							0.545074	0.245825
0.381859	0.911024	0.928311	11.212989	5.299488	0							0.546403	0.245825
0.383188	0.920982	0.930969	11.212852	5.312783	0							0.547733	0.245825
0.384517	0.934842	0.933629	11.212773	5.326077	0							0.549062	0.245825
0.385847	0.949112	0.936288	11.212655	5.339372	0							0.550392	0.245825
0.387176	0.963382	0.938947	11.212541	5.352666	0							0.551721	0.245825
0.388506	0.977611	0.941606	11.212483	5.365961	0							0.55305	0.245825
0.389835	0.991621	0.944265	11.21242	5.379255	0							0.55438	0.245825
0.391165	1.005407	0.946924	11.212296	5.39255	0							0.555709	0.245825
0.392494	1.019231	0.949583	11.212199	5.405844	0							0.557039	0.245825
0.393824	1.033061	0.952242	11.212111	5.419138	0							0.558368	0.245825
0.395153	1.04517	0.954901	11.21206	5.432433	0							0.559698	0.245825
0.396482	1.054271	0.95756	11.212028	5.445727	0							0.561027	0.245825
0.397812	1.062698	0.960219	11.212069	5.459022	0							0.562357	0.245825
0.399141	1.071105	0.962878	11.212096	5.472316	0							0.563686	0.245825
0.400471	1.07944	0.965537	11.212096	5.485611	0							0.565015	0.245825
0.4018	1.087478	0.968196	11.212164	5.498905	0							0.566345	0.245825
0.40313	1.0952	0.970855	11.212242	5.5122	0							0.567674	0.245825
0.404459	1.10296	0.973514	11.212311	5.525495	0							0.569004	0.245825
0.405789	1.110723	0.976173	11.212385	5.538789	0							0.570333	0.245825
0.407118	1.119692	0.978832	11.212466	5.552083	0							0.571663	0.245825
0.408447	1.131037	0.981491	11.212564	5.565378	0							0.572992	0.245825
0.409777	1.143161	0.98415	11.212742	5.578672	0							0.574322	0.245825
0.411106	1.155241	0.986809	11.21294	5.591967	0							0.575651	0.245825
0.412436	1.167193	0.989468	11.213096	5.605261	0							0.576981	0.245825
0.413765	1.178325	0.992127	11.213164	5.618556	0							0.57831	0.245825
0.415095	1.188603	0.994786	11.2133	5.63185	0							0.579639	0.245825
0.416424	1.198888	0.997445	11.213423	5.645145	0							0.580969	0.245825
0.417754	1.209153	1.000104	11.213516	5.658439	0							0.582298	0.245825
0.419083	1.219338	1.002763	11.213603	5.671734	0							0.583628	0.245825
0.420412	1.229371	1.005422	11.213741	5.685028	0							0.584957	0.245825
0.421742	1.239317	1.008081	11.213873	5.698323	0							0.586287	0.245825
0.423071	1.249237	1.01074	11.213956	5.711617	0							0.587616	0.245825
0.424401	1.259121	1.013399	11.214038	5.724912	0							0.588946	0.245825
0.42573	1.26839	1.016058	11.214097	5.738206	0							0.590275	0.245825
0.42706	1.276953	1.018717	11.214185	5.751501	0							0.591604	0.245825
0.428389	1.285552	1.021376	11.214192	5.764795	0							0.592934	0.245825
0.429719	1.294142	1.024035	11.214247	5.77809	0							0.594263	0.245825
0.431048	1.302462	1.026694	11.214267	5.791384	0							0.595593	0.245825
0.432378	1.31003	1.029353	11.21431	5.804678	0							0.596922	0.245825
0.433707	1.316778	1.032012	11.214323	5.817973	0							0.598252	0.245825
0.435036	1.323401	1.034671	11.214348	5.831267	0							0.599581	0.245825
0.436366	1.330543	1.03733	11.214365	5.844562	0							0.600911	0.245825
0.437695	1.33681	1.039989	11.214371	5.857856	0							0.60224	0.245825
0.439025	1.340605	1.042648	11.214377	5.871151	0							0.60357	0.245825
0.440354	1.344395	1.045307	11.214361	5.884445	0							0.604899	0.245825
0.441684	1.348185	1.047966	11.214345	5.89774	0							0.606228	0.245825
0.443013	1.352048	1.050625	11.214253	5.911035	0							0.607558	0.245825
0.444343	1.356348	1.053284	11.214163	5.924329	0							0.608887	0.245825
0.445672	1.361326	1.055943	11.21404	5.937624	0							0.610217	0.245825
0.447001	1.366299	1.058602	11.213944	5.950918	0							0.611546	0.245825
0.448331	1.371282	1.061261	11.213804	5.964212	0							0.612876	0.245825
0.44966	1.374539	1.06392	11.213623	5.977507	0							0.614205	0.245825
0.45099	1.373425	1.066579	11.213385	5.990801	0							0.615535	0.245825
0.452319	1.371852	1.069238	11.213219	6.004096	0							0.616864	0.245825
0.453649	1.370275	1.071897	11.213057	6.01739	0							0.618193	0.245825
0.454978	1.368723	1.074556	11.212843	6.030685	0							0.619523	0.245825
0.456308	1.367457	1.077215	11.212588	6.043979	0							0.620852	0.245825
0.457637	1.366719	1.079874	11.212424	6.057274	0							0.622182	0.245825
0.458966	1.365983	1.082533	11.212249	6.070568	0							0.623511	0.245825
0.460296	1.365246	1.085192	11.212101	6.083863	0							0.624841	0.245825
0.461625	1.36582	1.087851	11.211898	6.097157	0							0.62617	0.245825
0.462955	1.369749	1.09051	11.211726	6.110452	0							0.6275	0.245825
0.464284	1.374444	1.093169	11.211592	6.123746	0							0.628829	0.245825
0.465614	1.379113	1.095828	11.21144	6.137041	0							0.630158	0.245825
0.466943	1.383786	1.098487	11.211324	6.150335	0							0.631488	0.245825
0.468273	1.388564	1.101146	11.211223	6.16363	0							0.632817	0.245825
0.469602	1.3936	1.103806	11.211106	6.176924	0							0.634147	0.245825
0.470932	1.398632	1.106465	11.21102	6.190218	0							0.635476	0.245825
0.472261	1.403652	1.109124	11.210995	6.203513	0							0.636806	0.245825
0.47359	1.407687	1.111783	11.210993	6.216807	0							0.638135	0.245825
0.47492	1.409241	1.114442	11.211072	6.230102	0							0.639465	0.245825
0.476249	1.409919	1.117101	11.210975	6.243396	0							0.640794	0.245825
0.477579	1.410597	1.11976	11.210925	6.256691	0							0.642124	0.245825
0.478908	1.411274	1.122419	11.210812	6.269986	0							0.643453	0.245825
0.480238	1.411961	1.125078	11.210828	6.28328	0							0.644782	0.245825
0.481567	1.41267	1.127737	11.210772	6.296575	0							0.646112	0.245825
0.482897	1.413382	1.130396	11.210658	6.309869	0							0.647441	0.245825
0.484226	1.414093	1.133055	11.210615	6.323164	0							0.648771	0.245825
0.485555	1.414854	1.135714	11.210565	6.336458	0							0.6501	0.245825
0.486885	1.41574	1.138373	11.210576	6.349752	0							0.65143	0.245825
0.488214	1.4167	1.141032	11.210526	6.363047	0							0.652759	0.245825
0.489544	1.417744	1.143691	11.210546	6.376341	0							0.654088	0.245825
0.490873	1.418803	1.14635	11.210537	6.389636	0							0.655418	0.245825
0.492203	1.419881	1.149009	11.210554	6.40293	0							0.656747	0.245825
0.493532	1.421051	1.151668	11.210588	6.416225	0							0.658077	0.245825
0.494862	1.422244	1.154327	11.210657	6.429519	0							0.659406	0.245825
0.496191	1.42344	1.156986	11.210755	6.442814	0							0.660736	0.245825
0.497521	1.424731	1.159645	11.210873	6.456108	0							0.662065	0.245825
0.49885	1.426608	1.162304	11.21099	6.469403	0							0.663395	0.245825
0.500179	1.42916	1.164963	11.211165	6.482697	0							0.664724	0.245825
0.501509	1.43173	1.167622	11.21127	6.495992	0							0.666054	0.245825
0.502838	1.434278	1.170281	11.211331	6.509286	0							0.667383	0.245825
0.504168	1.436901	1.17294	11.211428	6.522581	0							0.668712	0.245825
0.505497	1.439801	1.175599	11.211575	6.535875	0							0.670042	0.245825
0.506827	1.442817	1.178258	11.211638	6.54917	0							0.671371	0.245825
0.508156	1.445843	1.180917	11.211799	6.562464	0							0.672701	0.245825
0.509486	1.44882	1.183576	11.211903	6.575758	0							0.67403	0.245825
0.510815	1.451412	1.186235	11.212019	6.589053	0							0.67536	0.245825
0.512144	1.453241	1.188894	11.212168	6.602347	0							0.676689	0.245825
0.513474	1.455083	1.191553	11.212276	6.615642	0							0.678019	0.245825
0.514803	1.456912	1.194212	11.212319	6.628936	0							0.679348	0.245825
0.516133	1.458676	1.196871	11.212425	6.642231	0							0.680677	0.245825
0.517462	1.46015	1.19953	11.21254	6.655526	0							0.682007	0.245825
0.518792	1.461448	1.202189	11.212575	6.66882	0							0.683336	0.245825
0.520121	1.462746	1.204848	11.21263	6.682115	0							0.684666	0.245825
0.521451	1.464032	1.207507	11.212628	6.695409	0							0.685995	0.245825
0.52278	1.465095	1.210166	11.21268	6.708704	0							0.687325	0.245825
0.524109	1.465555	1.212825	11.212697	6.721998	0							0.688654	0.245825
0.525439	1.466015	1.215484	11.212762	6.735292	0							0.689984	0.245825
0.526768	1.466475	1.218143	11.212733	6.748587	0							0.691313	0.245825
0.528098	1.466996	1.220802	11.212743	6.761881	0							0.692643	0.245825
0.529427	1.467799	1.223461	11.212671	6.775176	0							0.693972	0.245825
0.530757	1.468834	1.22612	11.212638	6.78847	0							0.695301	0.245825
0.532086	1.469867	1.228779	11.212583	6.801765	0							0.696631	0.245825
0.533416	1.470898	1.231438	11.212514	6.815059	0							0.69796	0.245825
0.534745	1.471853	1.234097	11.212419	6.828354	0							0.69929	0.245825
0.536075	1.472527	1.236756	11.212295	6.841648	0							0.700619	0.245825
0.537404	1.473202	1.239415	11.212268	6.854943	0							0.701949	0.245825
0.538733	1.473873	1.242074	11.212286	6.868237	0							0.703278	0.245825
0.540063	1.474488	1.244733	11.212303	6.881532	0							0.704608	0.245825
0.541392	1.474918	1.247392	11.212315	6.894826	0							0.705937	0.245825
0.542722	1.475154	1.250051	11.212406	6.908121	0							0.707266	0.245825
0.544051	1.475394	1.25271	11.212516	6.921415	0							0.708596	0.245825
0.545381	1.475636	1.255369	11.212595	6.93471	0							0.709925	0.245825
0.54671	1.475874	1.258028	11.21263	6.948004	0							0.711255	0.245825
0.54804	1.476083	1.260687	11.212697	6.961298	0							0.712584	0.245825
0.549369	1.476289	1.263346	11.212762	6.974593	0							0.713914	0.245825
0.550698	1.476496	1.266005	11.212789	6.987887	0							0.715243	0.245825
0.552028	1.476708	1.268664	11.212881	7.001182	0							0.716573	0.245825
0.553357	1.477012	1.271323	11.212953	7.014476	0							0.717902	0.245825
0.554687	1.477499	1.273983	11.213036	7.027771	0							0.719231	0.245825
0.556016	1.477985	1.276641	11.213142	7.041066	0							0.720561	0.245825
0.557346	1.478473	1.279301	11.213209	7.05436	0							0.72189	0.245825
0.558675	1.478951	1.28196	11.213284	7.067655	0							0.72322	0.245825
0.560005	1.479329	1.284618	11.213384	7.080949	0							0.724549	0.245825
0.561334	1.479683	1.287278	11.213393	7.094244	0							0.725879	0.245825
0.562663	1.480036	1.289937	11.213405	7.107538	0							0.727208	0.245825
0.563993	1.480394	1.292596	11.213413	7.120832	0							0.728538	0.245825
0.565322	1.480817	1.295255	11.213467	7.134127	0							0.729867	0.245825
0.566652	1.481438	1.297914	11.213476	7.147421	0							0.731197	0.245825
0.567981	1.482058	1.300573	11.21347	7.160716	0							0.732526	0.245825
0.569311	1.482677	1.303232	11.213403	7.17401	0							0.733855	0.245825
0.57064	1.483264	1.305891	11.213307	7.187305	0							0.735185	0.245825
0.57197	1.483547	1.30855	11.213183	7.200599	0							0.736514	0.245825
0.573299	1.483701	1.311209	11.213074	7.213894	0							0.737844	0.245825
0.574628	1.483855	1.313868	11.212924	7.227188	0							0.739173	0.245825
0.575958	1.484009	1.316527	11.212756	7.240483	0							0.740503	0.245825
0.577287	1.484165	1.319186	11.21258	7.253777	0							0.741832	0.245825
0.578617	1.484329	1.321845	11.212467	7.267072	0							0.743162	0.245825
0.579946	1.484492	1.324504	11.212367	7.280366	0							0.744491	0.245825
0.581276	1.484655	1.327163	11.212306	7.293661	0							0.74582	0.245825
0.582605	1.484849	1.329822	11.21227	7.306955	0							0.74715	0.245825
0.583935	1.485352	1.332481	11.212262	7.32025	0							0.748479	0.245825
0.585264	1.486048	1.33514	11.212192	7.333544	0							0.749809	0.245825
0.586594	1.486742	1.337799	11.2121	7.346838	0							0.751138	0.245825
0.587923	1.487435	1.340458	11.212055	7.360133	0							0.752468	0.245825
0.589252	1.488082	1.343117	11.212049	7.373427	0							0.753797	0.245825
0.590582	1.488289	1.345776	11.211916	7.386722	0							0.755127	0.245825
0.591911	1.488497	1.348435	11.211749	7.400017	0							0.756456	0.245825
0.593241	1.488698	1.351094	11.211624	7.413311	0							0.757785	0.245825
0.59457	1.488882	1.353753	11.211479	7.426606	0							0.759115	0.245825
0.5959	1.488817	1.356412	11.211333	7.4399	0							0.760444	0.245825
0.597229	1.488473	1.359071	11.211157	7.453195	0							0.761774	0.245825
0.598559	1.48811	1.36173	11.210981	7.466489	0							0.763103	0.245826
0.599888	1.487745	1.364389	11.210847	7.479784	0							0.764433	0.245826
0.601217	1.487381	1.367048	11.210758	7.493078	0							0.765762	0.245826
0.602547	1.487373	1.369707	11.210686	7.506372	0							0.767092	0.245826
0.603876	1.487428	1.372366	11.210604	7.519667	0							0.768421	0.245826
0.605206	1.487486	1.375025	11.210554	7.532961	0							0.769751	0.245826
0.606535	1.487544	1.377684	11.210475	7.546256	0							0.77108	0.245826
0.607865	1.487765	1.380343	11.210404	7.55955	0							0.772409	0.245826
0.609194	1.488243	1.383002	11.21035	7.572845	0							0.773739	0.245826
0.610524	1.488734	1.385661	11.21035	7.586139	0							0.775068	0.245826
0.611853	1.489226	1.38832	11.210348	7.599434	0							0.776398	0.245826
0.613182	1.489718	1.390979	11.210367	7.612728	0							0.777727	0.245826
0.614512	1.489891	1.393638	11.21042	7.626023	0							0.779057	0.245826
0.615841	1.489965	1.396297	11.210418	7.639317	0							0.780386	0.245826
0.617171	1.490036	1.398956	11.210383	7.652612	0							0.781716	0.245826
0.6185	1.490107	1.401615	11.210372	7.665906	0							0.783045	0.245826
0.61983	1.490098	1.404274	11.21038	7.679201	0							0.784374	0.245826
0.621159	1.489896	1.406933	11.210424	7.692495	0							0.785704	0.245826
0.622489	1.489686	1.409592	11.210522	7.70579	0							0.787033	0.245826
0.623818	1.489476	1.412251	11.210599	7.719084	0							0.788363	0.245826
0.625148	1.489265	1.41491	11.210733	7.732378	0							0.789692	0.245826
0.626477	1.490712	1.417569	11.210848	7.745673	0							0.791022	0.245826
0.627806	1.492922	1.420228	11.210948	7.758967	0							0.792351	0.245826
0.629136	1.495162	1.422887	11.210995	7.772262	0							0.793681	0.245826
0.630465	1.497405	1.425546	11.211028	7.785557	0							0.79501	0.245826
0.631795	1.499584	1.428205	11.211092	7.798851	0							0.796339	0.245826
0.633124	1.50157	1.430864	11.211146	7.812146	0							0.797669	0.245826
0.634454	1.503536	1.433523	11.211224	7.82544	0							0.798998	0.245826
0.635783	1.505522	1.436182	11.211302	7.838734	0							0.800328	0.245826
0.637113	1.507487	1.438841	11.21131	7.852029	0							0.801657	0.245826
0.638442	1.507875	1.4415	11.211396	7.865324	0							0.802987	0.245826
0.639771	1.507163	1.44416	11.211479	7.878618	0							0.804316	0.245826
0.641101	1.506429	1.446818	11.211536	7.891912	0							0.805646	0.245826
0.64243	1.505692	1.449477	11.21159	7.905207	0							0.806975	0.245826
0.64376	1.504956	1.452137	11.211657	7.918501	0							0.808304	0.245826
0.645089	1.50421	1.454795	11.211735	7.931796	0							0.809634	0.245826
0.646419	1.503482	1.457455	11.211786	7.945091	0							0.810963	0.245826
0.647748	1.50282	1.460114	11.211834	7.958385	0							0.812293	0.245826
0.649078	1.502104	1.462773	11.211871	7.971679	0							0.813622	0.245826
0.650407	1.501564	1.465432	11.211889	7.984973	0							0.814952	0.245826
0.651736	1.501264	1.468091	11.211818	7.998269	0							0.816281	0.245826
0.653066	1.501009	1.47075	11.211733	8.011562	0							0.817611	0.245826
0.654395	1.500753	1.473409	11.211687	8.024857	0							0.81894	0.245826
0.655725	1.500498	1.476068	11.211634	8.038152	0							0.82027	0.245826
0.657054	1.500647	1.478727	11.21161	8.051446	0							0.821599	0.245826
0.658384	1.500879	1.481386	11.211565	8.06474	0							0.822928	0.245826
0.659713	1.50111	1.484045	11.211491	8.078034	0							0.824258	0.245826
0.661043	1.501341	1.486704	11.211414	8.09133	0							0.825587	0.245826
0.662372	1.501377	1.489363	11.211368	8.104624	0							0.826917	0.245826
0.663702	1.501078	1.492022	11.211293	8.117918	0							0.828246	0.245826
0.665031	1.500721	1.494681	11.211217	8.131212	0							0.829576	0.245826
0.66636	1.500367	1.49734	11.211159	8.144507	0							0.830905	0.245826
0.66769	1.500011	1.499999	11.211091	8.157802	0							0.832235	0.245826
0.669019	1.499334	1.502658	11.211012	8.171096	0							0.833564	0.245826
0.670349	1.498564	1.505317	11.210893	8.184391	0							0.834893	0.245826
0.671678	1.497787	1.507976	11.210828	8.197685	0							0.836223	0.245826
0.673008	1.497007	1.510635	11.210808	8.210979	0							0.837552	0.245826
0.674337	1.496181	1.513294	11.210768	8.224274	0							0.838882	0.245826
0.675667	1.495232	1.515953	11.210726	8.237569	0							0.840211	0.245826
0.676996	1.494265	1.518612	11.210681	8.250863	0							0.841541	0.245826
0.678325	1.493299	1.521271	11.210644	8.264157	0							0.84287	0.245826
0.679655	1.49233	1.52393	11.210621	8.277452	0							0.8442	0.245826
0.680984	1.49165	1.526589	11.210572	8.290747	0							0.845529	0.245826
0.682314	1.491094	1.529248	11.210546	8.304041	0							0.846859	0.245826
0.683643	1.490547	1.531907	11.210524	8.317335	0							0.848188	0.245826
0.684973	1.49	1.534566	11.210473	8.33063	0							0.849517	0.245826
0.686302	1.489509	1.537225	11.210381	8.343925	0							0.850847	0.245826
0.687632	1.489253	1.539884	11.210235	8.357219	0							0.852176	0.245826
0.688961	1.489033	1.542543	11.210101	8.370513	0							0.853506	0.245826
0.690291	1.488813	1.545202	11.209945	8.383808	0							0.854835	0.245826
0.69162	1.488592	1.547861	11.209837	8.397102	0							0.856165	0.245826
0.692949	1.486876	1.55052	11.209782	8.410397	0							0.857494	0.245826
0.694279	1.484307	1.553179	11.209722	8.423692	0							0.858824	0.245826
0.695608	1.481636	1.555838	11.20967	8.436986	0							0.860153	0.245826
0.696938	1.478959	1.558497	11.209581	8.45028	0							0.861483	0.245826
0.698267	1.476258	1.561156	11.209444	8.463574	0							0.862812	0.245826
0.699597	1.473202	1.563815	11.209365	8.47687	0							0.864141	0.245826
0.700926	1.470363	1.566474	11.209353	8.490164	0							0.865471	0.245826
0.702256	1.467381	1.569133	11.209347	8.503458	0							0.8668	0.245826
0.703585	1.464259	1.571792	11.209363	8.516752	0							0.86813	0.245827
0.704914	1.462263	1.574451	11.209362	8.530047	0							0.869459	0.245827
0.706244	1.461506	1.57711	11.209374	8.543342	0							0.870789	0.245827
0.707573	1.461064	1.579769	11.209447	8.556636	0							0.872118	0.245827
0.708903	1.460622	1.582428	11.209552	8.569931	0							0.873447	0.245827
0.710232	1.460181	1.585087	11.209626	8.583225	0							0.874777	0.245827
0.711562	1.459751	1.587746	11.209685	8.596519	0							0.876106	0.245827
0.712891	1.459324	1.590405	11.209762	8.609814	0							0.877436	0.245827
0.714221	1.458897	1.593064	11.209792	8.623109	0							0.878765	0.245827
0.71555	1.458472	1.595723	11.209843	8.636403	0							0.880095	0.245827
0.716879	1.457867	1.598382	11.209919	8.649697	0							0.881424	0.245827
0.718209	1.457019	1.601041	11.209971	8.662992	0							0.882754	0.245827
0.719538	1.456106	1.6037	11.209977	8.676287	0							0.884083	0.245827
0.720868	1.455191	1.606359	11.209956	8.689581	0							0.885412	0.245827
0.722197	1.454275	1.609018	11.209944	8.702875	0							0.886742	0.245827
0.723527	1.453175	1.611677	11.209948	8.71617	0							0.888071	0.245827
0.724856	1.451983	1.614336	11.209947	8.729465	0							0.889401	0.245827
0.726186	1.450778	1.616995	11.209912	8.742759	0							0.89073	0.245827
0.727515	1.449571	1.619654	11.209863	8.756053	0							0.89206	0.245827
0.728844	1.448543	1.622313	11.20982	8.769348	0							0.893389	0.245827
0.730174	1.44783	1.624972	11.209779	8.782642	0							0.894719	0.245827
0.731503	1.447219	1.627632	11.209758	8.795937	0							0.896048	0.245827
0.732833	1.446608	1.630291	11.209759	8.809232	0							0.897377	0.245827
0.734162	1.445994	1.632949	11.209744	8.822526	0							0.898707	0.245827
0.735492	1.445417	1.635609	11.209696	8.83582	0							0.900036	0.245827
0.736821	1.444862	1.638268	11.209676	8.849114	0							0.901366	0.245827
0.738151	1.444311	1.640927	11.209717	8.86241	0							0.902695	0.245827
0.73948	1.443758	1.643586	11.209747	8.875704	0							0.904025	0.245827
0.74081	1.44325	1.646245	11.209746	8.888998	0							0.905354	0.245827
0.742139	1.442855	1.648904	11.209742	8.902292	0							0.906684	0.245827
0.743468	1.442492	1.651563	11.209727	8.915587	0							0.908013	0.245827
0.744798	1.44213	1.654222	11.209744	8.928882	0							0.909343	0.245827
0.746127	1.441769	1.656881	11.209742	8.942176	0							0.910672	0.245827
0.747457	1.441412	1.65954	11.209682	8.955471	0							0.912001	0.245827
0.748786	1.441059	1.662199	11.209636	8.968765	0							0.913331	0.245827
0.750116	1.440706	1.664858	11.209627	8.982059	0							0.91466	0.245827
0.751445	1.440352	1.667517	11.209616	8.995354	0							0.91599	0.245827
0.752775	1.439954	1.670176	11.209534	9.008649	0							0.917319	0.245827
0.754104	1.439398	1.672835	11.209404	9.021943	0							0.918649	0.245828
0.755433	1.438762	1.675494	11.209294	9.035237	0							0.919978	0.245828
0.756763	1.43809	1.678153	11.209193	9.048532	0							0.921308	0.245828
0.758092	1.43741	1.680812	11.209091	9.061827	0							0.922637	0.245828
0.759422	1.43667	1.683471	11.209012	9.075121	0							0.923967	0.245828
0.760751	1.435848	1.68613	11.208894	9.088415	0							0.925296	0.245828
0.762081	1.435001	1.688789	11.208787	9.10171	0							0.926625	0.245828
0.76341	1.434151	1.691448	11.208717	9.115005	0							0.927955	0.245828
0.76474	1.433331	1.694107	11.208634	9.128299	0							0.929284	0.245828
0.766069	1.432793	1.696766	11.208566	9.141593	0							0.930614	0.245828
0.767398	1.432425	1.699425	11.208542	9.154888	0							0.931943	0.245828
0.768728	1.432056	1.702084	11.208504	9.168182	0							0.933273	0.245828
0.770057	1.431688	1.704743	11.208512	9.181477	0							0.934602	0.245828
0.771387	1.431291	1.707402	11.20853	9.194772	0							0.935932	0.245828
0.772716	1.430846	1.710061	11.208528	9.208066	0							0.937261	0.245828
0.774046	1.430385	1.71272	11.208555	9.22136	0							0.93859	0.245828
0.775375	1.429924	1.715379	11.208591	9.234654	0							0.93992	0.245828
0.776705	1.429462	1.718038	11.208662	9.24795	0							0.941249	0.245828
0.778034	1.428992	1.720697	11.208783	9.261244	0							0.942579	0.245828
0.779364	1.428517	1.723356	11.208902	9.274538	0							0.943908	0.245828
0.780693	1.428041	1.726015	11.209028	9.287832	0							0.945238	0.245828
0.782022	1.427566	1.728674	11.209176	9.301127	0							0.946567	0.245828
0.783352	1.427097	1.731333	11.209277	9.314422	0							0.947897	0.245828
0.784681	1.426647	1.733992	11.20938	9.327716	0							0.949226	0.245828
0.786011	1.426205	1.736651	11.209464	9.341011	0							0.950555	0.245828
0.78734	1.425762	1.73931	11.209565	9.354305	0							0.951885	0.245828
0.78867	1.425319	1.741969	11.209714	9.367599	0							0.953214	0.245829
0.789999	1.425039	1.744628	11.20986	9.380894	0							0.954544	0.245829
0.791329	1.424871	1.747287	11.209975	9.394189	0							0.955873	0.245829
0.792658	1.424714	1.749946	11.210154	9.407483	0							0.957203	0.245829
0.793987	1.424557	1.752605	11.210328	9.420777	0							0.958532	0.245829
0.795317	1.424286	1.755264	11.210526	9.434072	0							0.959862	0.245829
0.796646	1.423685	1.757923	11.21076	9.447367	0							0.961191	0.245829
0.797976	1.422934	1.760582	11.210966	9.460661	0							0.96252	0.245829
0.799305	1.422184	1.763241	11.21116	9.473955	0							0.96385	0.245829
0.800635	1.421433	1.7659	11.211342	9.48725	0							0.965179	0.245829
0.801964	1.42065	1.768559	11.211527	9.500545	0							0.966509	0.245829
0.803294	1.419841	1.771218	11.211639	9.513839	0							0.967838	0.245829
0.804623	1.41903	1.773877	11.211739	9.527133	0							0.969168	0.245829
0.805952	1.418224	1.776536	11.211827	9.540428	0							0.970497	0.245829
0.807282	1.417481	1.779195	11.21193	9.553722	0							0.971827	0.245829
0.808611	1.416782	1.781854	11.211972	9.567017	0							0.973156	0.245829
0.809941	1.416078	1.784513	11.211975	9.580312	0							0.974486	0.245829
0.81127	1.41536	1.787172	11.212026	9.593606	0							0.975815	0.245829
0.8126	1.414642	1.789831	11.212057	9.6069	0							0.977144	0.245829
0.813929	1.41392	1.79249	11.21208	9.620194	0							0.978474	0.245829
0.815259	1.413193	1.795149	11.212167	9.63349	0							0.979803	0.245829
0.816588	1.412466	1.797808	11.212229	9.646784	0							0.981133	0.245829
0.817918	1.411739	1.800467	11.212223	9.660078	0							0.982462	0.245829
0.819247	1.411003	1.803126	11.212241	9.673373	0							0.983792	0.24583
0.820576	1.410168	1.805786	11.212247	9.686667	0							0.985121	0.24583
0.821906	1.409242	1.808444	11.212156	9.699962	0							0.986451	0.24583
0.823235	1.408316	1.811104	11.212066	9.713256	0							0.98778	0.24583
0.824565	1.407391	1.813763	11.211972	9.726551	0							0.98911	0.24583
0.825894	1.406518	1.816422	11.21194	9.739845	0							0.990439	0.24583
0.827224	1.405727	1.819081	11.21196	9.753139	0							0.991768	0.24583
0.828553	1.404969	1.82174	11.211954	9.766434	0							0.993098	0.24583
0.829883	1.404213	1.824399	11.211904	9.779729	0							0.994427	0.24583
0.831212	1.403457	1.827058	11.211842	9.793023	0							0.995757	0.24583
0.832541	1.402546	1.829717	11.211831	9.806317	0							0.997086	0.24583
0.833871	1.401487	1.832376	11.211798	9.819613	0							0.998416	0.24583
0.8352	1.400432	1.835035	11.211772	9.832907	0							0.999745	0.24583
0.83653	1.399373	1.837694	11.211752	9.846201	0							1.001075	0.24583
0.837859	1.398336	1.840353	11.211728	9.859495	0							1.002404	0.24583
0.839189	1.397348	1.843012	11.211699	9.87279	0							1.003733	0.24583
0.840518	1.39638	1.845671	11.21165	9.886085	0							1.005063	0.24583
0.841848	1.395414	1.84833	11.211596	9.899379	0							1.006392	0.24583
0.843177	1.394448	1.850989	11.211539	9.912673	0							1.007722	0.24583
0.844507	1.393434	1.853648	11.211496	9.925968	0							1.009051	0.24583
0.845836	1.392372	1.856307	11.211405	9.939262	0							1.010381	0.245831
0.847165	1.391308	1.858966	11.211355	9.952557	0							1.01171	0.245831
0.848495	1.390243	1.861625	11.21135	9.965852	0							1.01304	0.245831
0.849824	1.38917	1.864284	11.211286	9.979146	0							1.014369	0.245831
0.851154	1.38808	1.866943	11.211235	9.99244	0							1.015698	0.245831
0.852483	1.386981	1.869602	11.211198	10.005734	0							1.017028	0.245831
0.853813	1.385884	1.872261	11.211201	10.01903	0							1.018357	0.245831
0.855142	1.384786	1.87492	11.211234	10.032324	0							1.019687	0.245831
0.856472	1.383595	1.877579	11.211218	10.045618	0							1.021016	0.245831
0.857801	1.3823	1.880238	11.211195	10.058913	0							1.022346	0.245831
0.85913	1.380989	1.882897	11.211194	10.072207	0							1.023675	0.245831
0.86046	1.379753	1.885556	11.211177	10.085502	0							1.025005	0.245831
0.861789	1.378613	1.888215	11.211158	10.098796	0							1.026334	0.245831
0.863119	1.37766	1.890874	11.211239	10.112091	0							1.027663	0.245831
0.864448	1.376939	1.893533	11.211355	10.125385	0							1.028993	0.245831
0.865778	1.376216	1.896192	11.211411	10.13868	0							1.030322	0.245831
0.867107	1.375495	1.898851	11.211498	10.151974	0							1.031652	0.245832
0.868437	1.374664	1.90151	11.211546	10.165269	0							1.032981	0.245832
0.869766	1.373601	1.904169	11.211598	10.178563	0							1.034311	0.245832
0.871095	1.372461	1.906828	11.211683	10.191857	0							1.03564	0.245832
0.872425	1.371322	1.909487	11.211774	10.205153	0							1.03697	0.245832
0.873754	1.370177	1.912146	11.211817	10.218447	0							1.038299	0.245832
0.875084	1.368991	1.914805	11.211814	10.231741	0							1.039629	0.245832
0.876413	1.367758	1.917464	11.211871	10.245035	0							1.040958	0.245832
0.877743	1.366526	1.920123	11.211908	10.25833	0							1.042287	0.245832
0.879072	1.365295	1.922782	11.211927	10.271625	0							1.043617	0.245832
0.880402	1.363928	1.925441	11.211987	10.284919	0							1.044946	0.245832
0.881731	1.362266	1.9281	11.212004	10.298214	0							1.046276	0.245832
0.88306	1.360461	1.930759	11.212032	10.311508	0							1.047605	0.245832
0.88439	1.358652	1.933418	11.212009	10.324802	0							1.048935	0.245832
0.885719	1.356855	1.936077	11.212071	10.338097	0							1.050264	0.245832
0.887049	1.355143	1.938736	11.21215	10.351392	0							1.051594	0.245833
0.888378	1.353539	1.941395	11.212235	10.364686	0							1.052923	0.245833
0.889708	1.351931	1.944054	11.212335	10.37798	0							1.054252	0.245833
0.891037	1.35032	1.946713	11.212464	10.391274	0							1.055582	0.245833
0.892367	1.348887	1.949372	11.21259	10.40457	0							1.056911	0.245833
0.893696	1.347908	1.952031	11.212687	10.417864	0							1.058241	0.245833
0.895025	1.347191	1.95469	11.212749	10.431158	0							1.05957	0.245833
0.896355	1.346474	1.957349	11.212784	10.444453	0							1.0609	0.245833
0.897684	1.345757	1.960009	11.212831	10.457747	0							1.062229	0.245833
0.899014	1.345168	1.962667	11.21284	10.471042	0							1.063559	0.245833
0.900343	1.344753	1.965326	11.21284	10.484336	0							1.064888	0.245833
0.901673	1.344339	1.967986	11.212831	10.497631	0							1.066217	0.245833
0.903002	1.343924	1.970644	11.212835	10.510925	0							1.067547	0.245833
0.904332	1.343413	1.973303	11.212778	10.52422	0							1.068876	0.245833
0.905661	1.34263	1.975963	11.21275	10.537514	0							1.070206	0.245833
0.906991	1.341653	1.978622	11.212647	10.550809	0							1.071535	0.245833
0.90832	1.340677	1.98128	11.212605	10.564103	0							1.072865	0.245834
0.909649	1.339701	1.98394	11.212583	10.577397	0							1.074194	0.245834
0.910979	1.338765	1.986599	11.212502	10.590693	0							1.075524	0.245834
0.912308	1.337886	1.989257	11.212437	10.603987	0							1.076853	0.245834
0.913638	1.337052	1.991917	11.212367	10.617281	0							1.078182	0.245834
0.914967	1.336252	1.994576	11.212338	10.630575	0							1.079512	0.245834
0.916297	1.33537	1.997235	11.212315	10.64387	0							1.080841	0.245834
0.917626	1.334269	1.999894	11.212358	10.657165	0							1.082171	0.245834
0.918956	1.332931	2.002553	11.212314	10.670459	0							1.0835	0.245834
0.920285	1.331592	2.005212	11.212187	10.683754	0							1.08483	0.245834
0.921615	1.330253	2.00787	11.212119	10.697048	0							1.086159	0.245834
0.922944	1.328963	2.01053	11.212098	10.710342	0							1.087489	0.245834
0.924273	1.32781	2.013189	11.212155	10.723637	0							1.088818	0.245834
0.925603	1.326688	2.015848	11.212131	10.736932	0							1.090147	0.245834
0.926932	1.325562	2.018507	11.21209	10.750226	0							1.091477	0.245834
0.928262	1.32443	2.021166	11.212104	10.76352	0							1.092806	0.245835
0.929591	1.323222	2.023825	11.212073	10.776814	0							1.094136	0.245835
0.930921	1.321902	2.026484	11.212062	10.79011	0							1.095465	0.245835
0.93225	1.32058	2.029143	11.212079	10.803404	0							1.096795	0.245835
0.933579	1.319257	2.031802	11.212063	10.816698	0							1.098124	0.245835
0.934909	1.318016	2.034461	11.212042	10.829993	0							1.099454	0.245835
0.936238	1.317019	2.03712	11.212002	10.843287	0							1.100783	0.245835
0.937568	1.316115	2.039779	11.211973	10.856582	0							1.102113	0.245835
0.938897	1.315211	2.042438	11.211944	10.869876	0							1.103442	0.245835
0.940227	1.314291	2.045097	11.211878	10.883171	0							1.104771	0.245835
0.941556	1.313202	2.047756	11.211874	10.896465	0							1.106101	0.245835
0.942886	1.311792	2.050415	11.211773	10.90976	0							1.10743	0.245836
0.944215	1.310378	2.053074	11.211791	10.923054	0							1.10876	0.245836
0.945544	1.308968	2.055733	11.211712	10.936349	0							1.110089	0.245836
0.946874	1.30766	2.058392	11.211616	10.949643	0							1.111419	0.245836
0.948203	1.306661	2.061051	11.211597	10.962937	0							1.112748	0.245836
0.949533	1.305817	2.06371	11.21151	10.976233	0							1.114078	0.245836
0.950862	1.304978	2.066369	11.211452	10.989527	0							1.115407	0.245836
0.952192	1.304139	2.069028	11.211406	11.002821	0							1.116737	0.245836
0.953521	1.303263	2.071687	11.211289	11.016115	0							1.118066	0.245836
0.954851	1.302302	2.074346	11.211161	11.02941	0							1.119395	0.245836
0.95618	1.301337	2.077005	11.211062	11.042705	0							1.120725	0.245836
0.95751	1.300371	2.079664	11.210942	11.055999	0							1.122054	0.245836
0.958839	1.299264	2.082323	11.210786	11.069294	0							1.123384	0.245836
0.960168	1.297712	2.084982	11.21071	11.082588	0							1.124713	0.245837
0.961498	1.295861	2.087641	11.210586	11.095882	0							1.126043	0.245837
0.962827	1.294008	2.0903	11.210505	11.109177	0							1.127372	0.245837
0.964157	1.29215	2.092959	11.210486	11.122472	0							1.128702	0.245837
0.965486	1.290325	2.095618	11.210446	11.135766	0							1.130031	0.245837
0.966816	1.288633	2.098277	11.210477	11.14906	0							1.13136	0.245837
0.968145	1.287044	2.100936	11.210471	11.162354	0							1.13269	0.245837
0.969475	1.285372	2.103595	11.210497	11.17565	0							1.134019	0.245837
0.970804	1.283656	2.106254	11.210534	11.188944	0							1.135349	0.245837
0.972134	1.282184	2.108913	11.210605	11.202238	0							1.136678	0.245837
0.973463	1.280995	2.111572	11.210698	11.215533	0							1.138008	0.245837
0.974792	1.279806	2.114231	11.210727	11.228827	0							1.139337	0.245837
0.976122	1.278618	2.11689	11.210785	11.242122	0							1.140667	0.245838
0.977451	1.277463	2.119549	11.21084	11.255416	0							1.141996	0.245838
0.978781	1.276497	2.122208	11.210864	11.268711	0							1.143325	0.245838
0.98011	1.275578	2.124867	11.210829	11.282005	0							1.144655	0.245838
0.98144	1.274657	2.127526	11.210777	11.2953	0							1.145984	0.245838
0.982769	1.273759	2.130185	11.210696	11.308595	0							1.147314	0.245838
0.984099	1.273032	2.132844	11.210728	11.321889	0							1.148643	0.245838
0.985428	1.272573	2.135503	11.210679	11.335183	0							1.149973	0.245838
0.986757	1.272115	2.138162	11.210608	11.348477	0							1.151302	0.245838
0.988087	1.271655	2.140821	11.210472	11.361773	0							1.152632	0.245838
0.989416	1.271121	2.14348	11.210413	11.375067	0							1.153961	0.245839
0.990746	1.270197	2.146139	11.210345	11.388361	0							1.15529	0.245839
0.992075	1.269122	2.148798	11.210261	11.401655	0							1.15662	0.245839
0.993405	1.268051	2.151457	11.210135	11.41495	0							1.157949	0.245839
0.994734	1.266981	2.154116	11.209968	11.428245	0							1.159279	0.245839
0.996064	1.265975	2.156775	11.209797	11.441539	0							1.160608	0.245839
0.997393	1.265103	2.159434	11.209675	11.454834	0							1.161938	0.245839
0.998722	1.264237	2.162093	11.209563	11.468128	0							1.163267	0.24584
1.000052	1.263362	2.164752	11.209497	11.481422	0							1.164597	0.24584
1.001381	1.262464	2.167411	11.20951	11.494717	0							1.165926	0.24584
1.002711	1.261447	2.17007	11.209435	11.508012	0							1.167256	0.24584
1.00404	1.260356	2.172729	11.209282	11.521306	0							1.168585	0.24584
1.00537	1.259266	2.175389	11.209207	11.5346	0							1.169914	0.24584
1.006699	1.258189	2.178047	11.209069	11.547894	0							1.171244	0.24584
1.008029	1.257236	2.180707	11.2089	11.56119	0							1.172573	0.24584
1.009358	1.256651	2.183366	11.208812	11.574484	0							1.173903	0.24584
1.010687	1.256068	2.186025	11.208728	11.587778	0							1.175232	0.24584
1.012017	1.255486	2.188684	11.20863	11.601073	0							1.176562	0.245841
1.013346	1.254837	2.191343	11.208542	11.614367	0							1.177891	0.245841
1.014676	1.25386	2.194002	11.208491	11.627662	0							1.179221	0.245841
1.016005	1.252617	2.196661	11.20843	11.640956	0							1.18055	0.245841
1.017335	1.251376	2.19932	11.208345	11.654251	0							1.181879	0.245841
1.018664	1.250135	2.201979	11.208267	11.667545	0							1.183209	0.245841
1.019994	1.248939	2.204638	11.208182	11.68084	0							1.184538	0.245841
1.021323	1.247926	2.207297	11.208104	11.694135	0							1.185868	0.245841
1.022653	1.246872	2.209956	11.207954	11.707429	0							1.187197	0.245841
1.023982	1.245754	2.212615	11.207897	11.720723	0							1.188527	0.245841
1.025311	1.24464	2.215274	11.207871	11.734017	0							1.189856	0.245842
1.026641	1.243587	2.217933	11.207818	11.747313	0							1.191186	0.245842
1.02797	1.242628	2.220592	11.207767	11.760607	0							1.192515	0.245842
1.0293	1.241668	2.223251	11.207695	11.773901	0							1.193844	0.245842
1.030629	1.240709	2.22591	11.207676	11.787195	0							1.195174	0.245842
1.031959	1.239742	2.228569	11.207605	11.80049	0							1.196503	0.245842
1.033288	1.23869	2.231228	11.207491	11.813785	0							1.197833	0.245842
1.034618	1.23762	2.233887	11.207376	11.827079	0							1.199162	0.245842
1.035947	1.236554	2.236546	11.207333	11.840374	0							1.200492	0.245842
1.037277	1.235489	2.239205	11.207269	11.853668	0							1.201821	0.245843
1.038606	1.234368	2.241864	11.207157	11.866962	0							1.203151	0.245843
1.039935	1.233123	2.244523	11.207054	11.880257	0							1.20448	0.245843
1.041265	1.231885	2.247182	11.206983	11.893552	0							1.205809	0.245843
1.042594	1.230638	2.249841	11.206935	11.906846	0							1.207139	0.245843
1.043924	1.229384	2.2525	11.206959	11.92014	0							1.208468	0.245843
1.045253	1.227929	2.255159	11.206935	11.933434	0							1.209798	0.245843
1.046583	1.22642	2.257818	11.206939	11.94673	0							1.211127	0.245843
1.047912	1.224915	2.260477	11.206965	11.960024	0							1.212457	0.245843
1.049242	1.2234	2.263136	11.207026	11.973318	0							1.213786	0.245843
1.050571	1.221806	2.265795	11.207057	11.986613	0							1.215116	0.245844
1.0519	1.219937	2.268454	11.207094	11.999907	0							1.216445	0.245844
1.05323	1.218074	2.271113	11.2072	12.013202	0							1.217775	0.245844
1.054559	1.216219	2.273772	11.207305	12.026496	0							1.219104	0.245844
1.055889	1.21438	2.276431	11.20739	12.039791	0							1.220433	0.245844
1.057218	1.212962	2.27909	11.207465	12.053085	0							1.221763	0.245844
1.058548	1.211709	2.281749	11.207536	12.06638	0							1.223092	0.245844
1.059877	1.210464	2.284408	11.207603	12.079675	0							1.224422	0.245845
1.061207	1.209216	2.287067	11.207593	12.092969	0							1.225751	0.245845
1.062536	1.207918	2.289726	11.207597	12.106263	0							1.227081	0.245845
1.063865	1.206384	2.292385	11.207582	12.119557	0							1.22841	0.245845
1.065195	1.204847	2.295044	11.207592	12.132853	0							1.22974	0.245845
1.066524	1.203309	2.297703	11.20761	12.146147	0							1.231069	0.245845
1.067854	1.201781	2.300362	11.207609	12.159441	0							1.232399	0.245845
1.069183	1.200382	2.303021	11.207664	12.172735	0							1.233728	0.245845
1.070513	1.199057	2.30568	11.207779	12.18603	0							1.235057	0.245845
1.071842	1.197742	2.308339	11.207839	12.199325	0							1.236387	0.245845
1.073172	1.196426	2.310998	11.207843	12.212619	0							1.237716	0.245845
1.074501	1.19523	2.313657	11.20785	12.225914	0							1.239046	0.245846
1.07583	1.193818	2.316316	11.207818	12.239208	0							1.240375	0.245846
1.07716	1.1923	2.318975	11.207761	12.252502	0							1.241705	0.245846
1.078489	1.190772	2.321634	11.207726	12.265797	0							1.243034	0.245846
1.079819	1.189244	2.324293	11.207647	12.279092	0							1.244364	0.245846
1.081148	1.188021	2.326952	11.207541	12.292386	0							1.245693	0.245846
1.082478	1.187127	2.329611	11.207452	12.30568	0							1.247022	0.245847
1.083807	1.186257	2.33227	11.207306	12.318975	0							1.248352	0.245847
1.085137	1.185392	2.334929	11.207142	12.33227	0							1.249681	0.245847
1.086466	1.184523	2.337588	11.206927	12.345564	0							1.251011	0.245847
1.087795	1.183403	2.340247	11.206675	12.358858	0							1.25234	0.245847
1.089125	1.182204	2.342906	11.206455	12.372153	0							1.25367	0.245847
1.090454	1.181	2.345566	11.206253	12.385448	0							1.254999	0.245847
1.091784	1.179796	2.348224	11.206079	12.398742	0							1.256329	0.245847
1.093113	1.178532	2.350883	11.205879	12.412036	0							1.257658	0.245847
1.094443	1.177172	2.353543	11.205695	12.425331	0							1.258987	0.245847
1.095772	1.175815	2.356201	11.205559	12.438625	0							1.260317	0.245848
1.097102	1.174449	2.35886	11.205442	12.45192	0							1.261646	0.245848
1.098431	1.173089	2.36152	11.20535	12.465215	0							1.262976	0.245848
1.099761	1.172707	2.364179	11.205291	12.478509	0							1.264305	0.245848
1.10109	1.172807	2.366838	11.205296	12.491803	0							1.265635	0.245848
1.102419	1.172932	2.369497	11.205317	12.505097	0							1.266964	0.245848
1.103749	1.173058	2.372156	11.205365	12.518393	0							1.268294	0.245848
1.105078	1.173234	2.374815	11.205456	12.531687	0							1.269623	0.245849
1.106408	1.173529	2.377474	11.205556	12.544981	0							1.270952	0.245849
1.107737	1.173831	2.380133	11.205649	12.558275	0							1.272282	0.245849
1.109067	1.174131	2.382792	11.205702	12.57157	0							1.273611	0.245849
1.110396	1.174433	2.385451	11.205707	12.584865	0							1.274941	0.245849
1.111726	1.173748	2.38811	11.205607	12.598159	0							1.27627	0.245849
1.113055	1.172358	2.390769	11.205475	12.611454	0							1.2776	0.24585
1.114384	1.170945	2.393428	11.205343	12.624748	0							1.278929	0.24585
1.115714	1.169526	2.396087	11.205239	12.638042	0							1.280259	0.24585
1.117043	1.168175	2.398746	11.205155	12.651337	0							1.281588	0.24585
1.118373	1.167103	2.401405	11.2051	12.664632	0							1.282917	0.24585
1.119702	1.166042	2.404064	11.205009	12.677926	0							1.284247	0.24585
1.121032	1.16498	2.406723	11.20492	12.69122	0							1.285576	0.24585
1.122361	1.163914	2.409382	11.204877	12.704515	0							1.286906	0.24585
1.123691	1.16288	2.412041	11.204839	12.71781	0							1.288235	0.24585
1.12502	1.161874	2.4147	11.204762	12.731104	0							1.289565	0.24585
1.126349	1.160869	2.417359	11.204692	12.744398	0							1.290894	0.245851
1.127679	1.159951	2.420018	11.204601	12.757693	0							1.292224	0.245851
1.129008	1.159041	2.422677	11.20449	12.770988	0							1.293553	0.245851
1.130338	1.158285	2.425336	11.204417	12.784282	0							1.294883	0.245851
1.131667	1.157567	2.427995	11.204327	12.797576	0							1.296212	0.245851
1.132997	1.156851	2.430654	11.204257	12.810871	0							1.297541	0.245851
1.134326	1.156134	2.433313	11.204226	12.824165	0							1.298871	0.245852
1.135656	1.155383	2.435972	11.204215	12.83746	0							1.3002	0.245852
1.136985	1.154572	2.438631	11.204227	12.850755	0							1.30153	0.245852
1.138314	1.153746	2.44129	11.204226	12.864049	0							1.302859	0.245852
1.139644	1.152924	2.443949	11.204191	12.877343	0							1.304189	0.245852
1.140973	1.1521	2.446608	11.204194	12.890637	0							1.305518	0.245853
1.142303	1.151429	2.449267	11.204211	12.903933	0							1.306848	0.245853
1.143632	1.150808	2.451926	11.204254	12.917227	0							1.308177	0.245853
1.144962	1.15019	2.454585	11.204377	12.930521	0							1.309507	0.245853
1.146291	1.149574	2.457244	11.204533	12.943815	0							1.310836	0.245853
1.147621	1.148908	2.459903	11.204654	12.95711	0							1.312165	0.245854
1.14895	1.148129	2.462562	11.20474	12.970405	0							1.313495	0.245854
1.15028	1.147326	2.465221	11.204873	12.983699	0							1.314824	0.245854
1.151609	1.146524	2.46788	11.205049	12.996994	0							1.316154	0.245854
1.152938	1.145721	2.470539	11.205219	13.010288	0							1.317483	0.245854
1.154268	1.145144	2.473198	11.205363	13.023582	0							1.318813	0.245854
1.155597	1.144667	2.475857	11.205456	13.036877	0							1.320142	0.245854
1.156927	1.144203	2.478516	11.205585	13.050172	0							1.321472	0.245854
1.158256	1.143739	2.481175	11.205724	13.063466	0							1.322801	0.245855
1.159586	1.143262	2.483834	11.205811	13.07676	0							1.32413	0.245855
1.160915	1.14273	2.486493	11.205938	13.090055	0							1.32546	0.245855
1.162245	1.142192	2.489152	11.206095	13.10335	0							1.326789	0.245855
1.163574	1.141652	2.491811	11.206204	13.116644	0							1.328119	0.245855
1.164904	1.141113	2.49447	11.206274	13.129938	0							1.329448	0.245855
1.166233	1.139695	2.497129	11.206325	13.143233	0							1.330778	0.245855
1.167562	1.137743	2.499788	11.206369	13.156528	0							1.332107	0.245855
1.168892	1.135715	2.502447	11.20641	13.169822	0							1.333437	0.245856
1.170221	1.133686	2.505106	11.206442	13.183116	0							1.334766	0.245856
1.171551	1.131635	2.507765	11.206425	13.196411	0							1.336095	0.245856
1.17288	1.129399	2.510424	11.206431	13.209705	0							1.337425	0.245856
1.17421	1.127131	2.513083	11.206501	13.223	0							1.338754	0.245856
1.175539	1.124872	2.515743	11.206559	13.236295	0							1.340084	0.245857
1.176869	1.122608	2.518401	11.206611	13.249589	0							1.341413	0.245857
1.178198	1.121226	2.52106	11.20671	13.262883	0							1.342743	0.245857
1.179527	1.12058	2.52372	11.206775	13.276177	0							1.344072	0.245857
1.180857	1.120074	2.526378	11.206828	13.289473	0							1.345402	0.245857
1.182186	1.119569	2.529037	11.206944	13.302767	0							1.346731	0.245857
1.183516	1.119035	2.531697	11.207036	13.316061	0							1.34806	0.245858
1.184845	1.118222	2.534356	11.207103	13.329356	0							1.34939	0.245858
1.186175	1.117289	2.537014	11.207189	13.34265	0							1.350719	0.245858
1.187504	1.116356	2.539674	11.207309	13.355945	0							1.352049	0.245858
1.188834	1.115423	2.542333	11.207446	13.369239	0							1.353378	0.245858
1.190163	1.114469	2.544991	11.207565	13.382534	0							1.354708	0.245858
1.191492	1.113489	2.547651	11.207623	13.395828	0							1.356037	0.245858
1.192822	1.1125	2.55031	11.207643	13.409122	0							1.357367	0.245858
1.194151	1.11151	2.552969	11.207668	13.422417	0							1.358696	0.245859
1.195481	1.110523	2.555628	11.207706	13.435712	0							1.360026	0.245859
1.19681	1.109595	2.558287	11.207746	13.449006	0							1.361355	0.245859
1.19814	1.108695	2.560946	11.207784	13.4623	0							1.362684	0.245859
1.199469	1.1078	2.563605	11.207864	13.475595	0							1.364014	0.245859
1.200799	1.106901	2.566264	11.207961	13.48889	0							1.365343	0.24586
1.202128	1.106035	2.568923	11.208019	13.502184	0							1.366673	0.24586
1.203457	1.105228	2.571582	11.208035	13.515478	0							1.368002	0.24586
1.204787	1.104438	2.574241	11.208029	13.528773	0							1.369332	0.24586
1.206116	1.103646	2.5769	11.208041	13.542068	0							1.370661	0.24586
1.207446	1.102855	2.579559	11.208046	13.555362	0							1.371991	0.24586
1.208775	1.101743	2.582218	11.208082	13.568656	0							1.37332	0.245861
1.210105	1.100426	2.584877	11.208096	13.581951	0							1.374649	0.245861
1.211434	1.09907	2.587536	11.208092	13.595245	0							1.375979	0.245861
1.212764	1.097719	2.590195	11.208119	13.60854	0							1.377308	0.245861
1.214093	1.096413	2.592854	11.208141	13.621835	0							1.378638	0.245861
1.215423	1.095214	2.595513	11.208159	13.635129	0							1.379967	0.245861
1.216752	1.09405	2.598172	11.208158	13.648423	0							1.381297	0.245861
1.218081	1.092887	2.600831	11.208195	13.661717	0							1.382626	0.245861
1.219411	1.091724	2.60349	11.208273	13.675013	0							1.383956	0.245862
1.22074	1.090626	2.606149	11.208369	13.688307	0							1.385285	0.245862
1.22207	1.089585	2.608808	11.208498	13.701601	0							1.386614	0.245862
1.223399	1.088555	2.611467	11.208648	13.714896	0							1.387944	0.245862
1.224729	1.087524	2.614126	11.208774	13.72819	0							1.389273	0.245862
1.226058	1.086505	2.616785	11.20889	13.741485	0							1.390603	0.245863
1.227388	1.085533	2.619444	11.208966	13.754779	0							1.391932	0.245863
1.228717	1.084578	2.622103	11.208985	13.768074	0							1.393262	0.245863
1.230046	1.083623	2.624762	11.208986	13.781368	0							1.394591	0.245863
1.231376	1.082669	2.627421	11.208961	13.794662	0							1.395921	0.245864
1.232705	1.081757	2.63008	11.208953	13.807957	0							1.39725	0.245864
1.234035	1.08094	2.632739	11.20895	13.821252	0							1.398579	0.245864
1.235364	1.080151	2.635398	11.208912	13.834546	0							1.399909	0.245864
1.236694	1.079322	2.638057	11.208861	13.84784	0							1.401238	0.245864
1.238023	1.078478	2.640716	11.208783	13.861135	0							1.402568	0.245865
1.239353	1.077768	2.643375	11.208639	13.87443	0							1.403897	0.245865
1.240682	1.077147	2.646034	11.208531	13.887724	0							1.405227	0.245865
1.242011	1.076528	2.648693	11.208412	13.901018	0							1.406556	0.245865
1.243341	1.075906	2.651352	11.208251	13.914313	0							1.407886	0.245866
1.24467	1.075247	2.654011	11.208119	13.927608	0							1.409215	0.245866
1.246	1.07451	2.65667	11.207977	13.940902	0							1.410545	0.245866
1.247329	1.073737	2.659329	11.207885	13.954197	0							1.411874	0.245866
1.248659	1.072965	2.661988	11.207859	13.967491	0							1.413203	0.245866
1.249988	1.072191	2.664647	11.207853	13.980785	0							1.414533	0.245866
1.251318	1.071649	2.667306	11.207821	13.99408	0							1.415862	0.245866
1.252647	1.071261	2.669965	11.207731	14.007375	0							1.417192	0.245867
1.253976	1.070874	2.672624	11.207685	14.020669	0							1.418521	0.245867
1.255306	1.070486	2.675283	11.207655	14.033963	0							1.419851	0.245867
1.256635	1.070109	2.677942	11.207606	14.047257	0							1.42118	0.245867
1.257965	1.069766	2.680601	11.207579	14.060553	0							1.42251	0.245867
1.259294	1.069438	2.68326	11.20757	14.073847	0							1.423839	0.245867
1.260624	1.069111	2.685919	11.207524	14.087141	0							1.425169	0.245868
1.261953	1.068785	2.688578	11.207497	14.100436	0							1.426498	0.245868
1.263283	1.068407	2.691237	11.207493	14.11373	0							1.427827	0.245868
1.264612	1.067991	2.693897	11.207517	14.127025	0							1.429157	0.245868
1.265942	1.067572	2.696555	11.207505	14.140319	0							1.430486	0.245869
1.267271	1.067153	2.699214	11.207453	14.153614	0							1.431816	0.245869
1.2686	1.06669	2.701874	11.207418	14.166908	0							1.433145	0.245869
1.26993	1.066024	2.704532	11.207376	14.180202	0							1.434475	0.245869
1.271259	1.065252	2.707191	11.207331	14.193497	0							1.435804	0.245869
1.272589	1.064481	2.709851	11.2073	14.206792	0							1.437134	0.24587
1.273918	1.063709	2.71251	11.207247	14.220086	0							1.438463	0.24587
1.275248	1.063215	2.715168	11.207246	14.23338	0							1.439792	0.24587
1.276577	1.062957	2.717828	11.20725	14.246675	0							1.441122	0.24587
1.277907	1.062742	2.720487	11.20724	14.25997	0							1.442451	0.24587
1.279236	1.062526	2.723146	11.207266	14.273264	0							1.443781	0.24587
1.280566	1.062299	2.725805	11.207236	14.286558	0							1.44511	0.24587
1.281895	1.061968	2.728464	11.207158	14.299853	0							1.44644	0.24587
1.283224	1.06158	2.731123	11.207081	14.313148	0							1.447769	0.245871
1.284554	1.06119	2.733782	11.206971	14.326442	0							1.449099	0.245871
1.285883	1.060802	2.736441	11.206891	14.339737	0							1.450428	0.245871
1.287213	1.060376	2.7391	11.206743	14.353031	0							1.451757	0.245871
1.288542	1.059912	2.741759	11.206615	14.366325	0							1.453087	0.245871
1.289872	1.059414	2.744418	11.206505	14.37962	0							1.454416	0.245872
1.291201	1.058894	2.747077	11.206423	14.392915	0							1.455746	0.245872
1.292531	1.058373	2.749736	11.206421	14.406209	0							1.457075	0.245872
1.29386	1.057869	2.752395	11.206388	14.419503	0							1.458405	0.245872
1.295189	1.057384	2.755054	11.206407	14.432797	0							1.459734	0.245873
1.296519	1.056898	2.757713	11.206429	14.446093	0							1.461064	0.245873
1.297848	1.056413	2.760372	11.206423	14.459387	0							1.462393	0.245873
1.299178	1.055899	2.763031	11.206435	14.472681	0							1.463722	0.245873
1.300507	1.055338	2.76569	11.206418	14.485976	0							1.465052	0.245874
1.301837	1.054756	2.768349	11.206367	14.49927	0							1.466381	0.245874
1.303166	1.054174	2.771008	11.206264	14.512565	0							1.467711	0.245874
1.304496	1.053593	2.773667	11.206113	14.525859	0							1.46904	0.245875
1.305825	1.052818	2.776326	11.206042	14.539154	0							1.47037	0.245875
1.307154	1.051824	2.778985	11.205986	14.552448	0							1.471699	0.245875
1.308484	1.050809	2.781644	11.20592	14.565742	0							1.473029	0.245875
1.309813	1.049794	2.784303	11.205854	14.579037	0							1.474358	0.245876
1.311143	1.048812	2.786962	11.205767	14.592332	0							1.475688	0.245876
1.312472	1.047905	2.789621	11.205655	14.605626	0							1.477017	0.245876
1.313802	1.047042	2.79228	11.205656	14.61892	0							1.478346	0.245876
1.315131	1.046178	2.794939	11.205669	14.632215	0							1.479676	0.245876
1.316461	1.045315	2.797598	11.205692	14.64551	0							1.481005	0.245876
1.31779	1.044155	2.800257	11.205709	14.658804	0							1.482335	0.245876
1.319119	1.042626	2.802916	11.205697	14.672098	0							1.483664	0.245877
1.320449	1.041013	2.805575	11.205707	14.685393	0							1.484994	0.245877
1.321778	1.0394	2.808234	11.20579	14.698688	0							1.486323	0.245877
1.323108	1.037777	2.810893	11.205813	14.711982	0							1.487653	0.245877
1.324437	1.036122	2.813552	11.205901	14.725277	0							1.488982	0.245877
1.325767	1.034448	2.816211	11.205961	14.738571	0							1.490311	0.245877
1.327096	1.032776	2.81887	11.206082	14.751865	0							1.491641	0.245878
1.328426	1.031102	2.821529	11.206146	14.76516	0							1.49297	0.245878
1.329755	1.029545	2.824188	11.206179	14.778455	0							1.4943	0.245878
1.331084	1.028157	2.826847	11.206254	14.791749	0							1.495629	0.245878
1.332414	1.026817	2.829506	11.206341	14.805043	0							1.496959	0.245879
1.333743	1.025476	2.832165	11.206456	14.818337	0							1.498288	0.245879
1.335073	1.024172	2.834824	11.206534	14.831633	0							1.499618	0.245879
1.336402	1.023047	2.837483	11.206627	14.844927	0							1.500947	0.24588
1.337732	1.02206	2.840142	11.206697	14.858221	0							1.502276	0.24588
1.339061	1.021074	2.842801	11.206817	14.871516	0							1.503606	0.24588
1.340391	1.020122	2.84546	11.206898	14.88481	0							1.504935	0.24588
1.34172	1.019204	2.848119	11.20697	14.898105	0							1.506265	0.24588
1.34305	1.018251	2.850778	11.207109	14.911399	0							1.507594	0.24588
1.344379	1.01723	2.853437	11.207246	14.924694	0							1.508924	0.245881
1.345708	1.016209	2.856096	11.20738	14.937988	0							1.510253	0.245881
1.347038	1.015195	2.858755	11.207434	14.951283	0							1.511583	0.245881
1.348367	1.014245	2.861414	11.207593	14.964578	0							1.512912	0.245881
1.349697	1.013397	2.864074	11.207719	14.977872	0							1.514241	0.245881
1.351026	1.01255	2.866732	11.207911	14.991166	0							1.515571	0.245881
1.352356	1.011703	2.869391	11.208053	15.00446	0							1.5169	0.245882
1.353685	1.010741	2.872051	11.208098	15.017756	0							1.51823	0.245882
1.355015	1.009478	2.874709	11.208108	15.03105	0							1.519559	0.245882
1.356344	1.008021	2.877368	11.208054	15.044344	0							1.520889	0.245882
1.357674	1.006558	2.880028	11.207994	15.057638	0							1.522218	0.245883
1.359003	1.005096	2.882687	11.207906	15.070933	0							1.523548	0.245883
1.360332	1.003622	2.885345	11.207816	15.084228	0							1.524877	0.245883
1.361662	1.002127	2.888005	11.207763	15.097522	0							1.526206	0.245883
1.362991	1.00063	2.890664	11.207647	15.110817	0							1.527536	0.245884
1.364321	0.999132	2.893322	11.207498	15.124111	0							1.528865	0.245884
1.36565	0.997608	2.895982	11.207432	15.137405	0							1.530195	0.245884
1.36698	0.99601	2.898641	11.20735	15.1507	0							1.531524	0.245885
1.368309	0.994354	2.9013	11.207302	15.163995	0							1.532854	0.245885
1.369639	0.992691	2.903959	11.207227	15.177289	0							1.534183	0.245885
1.370968	0.991029	2.906618	11.207089	15.190583	0							1.535513	0.245885
1.372297	0.989515	2.909277	11.207047	15.203877	0							1.536842	0.245886
1.373627	0.988262	2.911936	11.207025	15.217173	0							1.538172	0.245886
1.374956	0.987036	2.914595	11.206983	15.230467	0							1.539501	0.245886
1.376286	0.985806	2.917254	11.206978	15.243761	0							1.54083	0.245887
1.377615	0.984531	2.919913	11.206965	15.257056	0							1.54216	0.245887
1.378945	0.98307	2.922572	11.206938	15.27035	0							1.543489	0.245887
1.380274	0.981421	2.925231	11.206914	15.283645	0							1.544819	0.245887
1.381604	0.979777	2.92789	11.207015	15.296939	0							1.546148	0.245887
1.382933	0.978135	2.930549	11.207063	15.310234	0							1.547478	0.245887
1.384262	0.976727	2.933208	11.207164	15.323528	0							1.548807	0.245888
1.385592	0.975741	2.935867	11.207302	15.336823	0							1.550137	0.245888
1.386921	0.974847	2.938526	11.207376	15.350118	0							1.551466	0.245888
1.388251	0.973953	2.941185	11.207499	15.363412	0							1.552796	0.245888
1.38958	0.97307	2.943844	11.207687	15.376706	0							1.554125	0.245888
1.39091	0.97225	2.946503	11.20787	15.39	0							1.555454	0.245888
1.392239	0.971495	2.949162	11.20807	15.403296	0							1.556784	0.245889
1.393569	0.970759	2.951821	11.208281	15.41659	0							1.558113	0.245889
1.394898	0.97006	2.95448	11.208435	15.429884	0							1.559443	0.245889
1.396227	0.969305	2.957139	11.208637	15.443178	0							1.560772	0.24589
1.397557	0.968294	2.959798	11.208805	15.456473	0							1.562102	0.24589
1.398886	0.967208	2.962457	11.209077	15.469768	0							1.563431	0.24589
1.400216	0.966119	2.965116	11.209263	15.483062	0							1.564761	0.24589
1.401545	0.965034	2.967775	11.209488	15.496357	0							1.56609	0.245891
1.402875	0.963979	2.970434	11.209699	15.509651	0							1.567419	0.245891
1.404204	0.963	2.973093	11.209909	15.522945	0							1.568749	0.245891
1.405534	0.962021	2.975752	11.210037	15.53624	0							1.570078	0.245891
1.406863	0.961043	2.978411	11.210182	15.549535	0							1.571408	0.245892
1.408193	0.960073	2.98107	11.210341	15.562829	0							1.572737	0.245892
1.409522	0.959121	2.983729	11.21044	15.576123	0							1.574067	0.245892
1.410851	0.958176	2.986388	11.210501	15.589417	0							1.575396	0.245892
1.412181	0.957232	2.989047	11.210556	15.602713	0							1.576726	0.245892
1.41351	0.956289	2.991706	11.210521	15.616007	0							1.578055	0.245892
1.41484	0.955115	2.994365	11.210505	15.629301	0							1.579384	0.245893
1.416169	0.95328	2.997024	11.210488	15.642596	0							1.580714	0.245893
1.417499	0.951444	2.999683	11.210517	15.65589	0							1.582043	0.245893
1.418828	0.94961	3.002342	11.210458	15.669185	0							1.583373	0.245893
1.420158	0.947859	3.005001	11.210403	15.682479	0							1.584702	0.245893
1.421487	0.946415	3.00766	11.210291	15.695774	0							1.586032	0.245894
1.422816	0.945195	3.010319	11.210208	15.709068	0							1.587361	0.245894
1.424146	0.943973	3.012978	11.210201	15.722363	0							1.588691	0.245894
1.425475	0.942749	3.015637	11.210064	15.735658	0							1.59002	0.245895
1.426805	0.941554	3.018296	11.210042	15.748952	0							1.591349	0.245895
1.428134	0.940428	3.020955	11.210072	15.762246	0							1.592679	0.245895
1.429464	0.939309	3.023614	11.210011	15.77554	0							1.594008	0.245896
1.430793	0.938189	3.026273	11.21004	15.788836	0							1.595338	0.245896
1.432123	0.937086	3.028932	11.210021	15.80213	0							1.596667	0.245896
1.433452	0.936058	3.031591	11.210005	15.815424	0							1.597997	0.245897
1.434781	0.935103	3.03425	11.209972	15.828718	0							1.599326	0.245897
1.436111	0.934146	3.036909	11.209892	15.842012	0							1.600656	0.245897
1.43744	0.933187	3.039568	11.209785	15.855309	0							1.601985	0.245898
1.43877	0.932224	3.042228	11.209668	15.868603	0							1.603315	0.245898
1.440099	0.93124	3.044886	11.20966	15.881897	0							1.604644	0.245898
1.441429	0.930249	3.047545	11.209707	15.895191	0							1.605973	0.245898
1.442758	0.929259	3.050205	11.209711	15.908485	0							1.607303	0.245899
1.444088	0.928307	3.052864	11.209659	15.92178	0							1.608632	0.245899
1.445417	0.92753	3.055522	11.209619	15.935074	0							1.609962	0.245899
1.446746	0.926969	3.058182	11.209605	15.948368	0							1.611291	0.245899
1.448076	0.926435	3.060841	11.209646	15.961664	0							1.612621	0.2459
1.449405	0.925913	3.063499	11.209679	15.974958	0							1.61395	0.2459
1.450735	0.925284	3.066159	11.20972	15.988253	0							1.61528	0.2459
1.452064	0.924206	3.068818	11.209788	16.001547	0							1.616609	0.2459
1.453394	0.922952	3.071477	11.209839	16.014841	0							1.617939	0.2459
1.454723	0.9217	3.074136	11.209908	16.028135	0							1.619268	0.2459
1.456053	0.920436	3.076795	11.209997	16.04143	0							1.620597	0.245901
1.457382	0.919135	3.079454	11.210111	16.054726	0							1.621927	0.245901
1.458712	0.917743	3.082113	11.210196	16.06802	0							1.623256	0.245901
1.460041	0.916349	3.084772	11.210258	16.081314	0							1.624586	0.245901
1.46137	0.914953	3.087431	11.210301	16.094608	0							1.625915	0.245902
1.4627	0.913577	3.09009	11.210353	16.107903	0							1.627245	0.245902
1.464029	0.912326	3.092749	11.210465	16.121197	0							1.628574	0.245902
1.465359	0.911158	3.095408	11.210549	16.134491	0							1.629904	0.245903
1.466688	0.909984	3.098067	11.210653	16.147787	0							1.631233	0.245903
1.468018	0.908804	3.100726	11.210713	16.161081	0							1.632562	0.245903
1.469347	0.907602	3.103385	11.210806	16.174376	0							1.633892	0.245904
1.470677	0.906317	3.106044	11.210902	16.18767	0							1.635221	0.245904
1.472006	0.905037	3.108703	11.211044	16.200964	0							1.636551	0.245904
1.473336	0.903754	3.111362	11.211166	16.214258	0							1.63788	0.245905
1.474665	0.902441	3.114021	11.211275	16.227552	0							1.63921	0.245905
1.475994	0.900935	3.11668	11.211433	16.240849	0							1.640539	0.245905
1.477324	0.899274	3.119339	11.211471	16.254143	0							1.641868	0.245906
1.478653	0.897614	3.121998	11.211556	16.267437	0							1.643198	0.245906
1.479983	0.895951	3.124657	11.211659	16.280731	0							1.644527	0.245906
1.481312	0.894426	3.127316	11.211722	16.294025	0							1.645857	0.245907
1.482642	0.893654	3.129975	11.211806	16.30732	0							1.647186	0.245907
1.483971	0.892882	3.132634	11.211802	16.320614	0							1.648516	0.245907
1.485301	0.89211	3.135293	11.211788	16.333908	0							1.649845	0.245907
1.48663	0.891327	3.137952	11.211794	16.347204	0							1.651175	0.245907
1.487959	0.890457	3.140611	11.211758	16.360498	0							1.652504	0.245907
1.489289	0.889498	3.14327	11.21172	16.373793	0							1.653834	0.245907
1.490618	0.888539	3.145929	11.211732	16.387087	0							1.655163	0.245907
1.491948	0.887578	3.148588	11.21173	16.400381	0							1.656492	0.245907
1.493277	0.886603	3.151247	11.211722	16.413675	0							1.657822	0.245907
1.494607	0.885551	3.153906	11.211761	16.42697	0							1.659151	0.245907
1.495936	0.884488	3.156565	11.211851	16.440266	0							1.660481	0.245907
1.497266	0.883426	3.159224	11.211902	16.45356	0							1.66181	0.245907
1.498595	0.88237	3.161883	11.211966	16.466854	0							1.66314	0.245908
1.499924	0.881357	3.164542	11.212008	16.480148	0							1.664469	0.245908
1.501254	0.880444	3.167201	11.212007	16.493443	0							1.665799	0.245908
1.502583	0.879572	3.16986	11.212046	16.506737	0							1.667128	0.245909
1.503913	0.878604	3.172519	11.212106	16.520031	0							1.668458	0.245909
1.505242	0.877637	3.175178	11.212159	16.533327	0							1.669787	0.245909
1.506572	0.876692	3.177837	11.21225	16.546621	0							1.671116	0.24591
1.507901	0.875755	3.180496	11.21232	16.559916	0							1.672446	0.24591
1.509231	0.874817	3.183155	11.212416	16.57321	0							1.673775	0.24591
1.51056	0.873878	3.185814	11.212504	16.586504	0							1.675105	0.245911
1.511889	0.872885	3.188473	11.212581	16.599798	0							1.676434	0.245911
1.513219	0.871704	3.191132	11.21272	16.613092	0							1.677764	0.245911
1.514548	0.870523	3.193791	11.21283	16.626389	0							1.679093	0.245912
1.515878	0.86934	3.19645	11.212926	16.639683	0							1.680423	0.245912
1.517207	0.868174	3.199109	11.212965	16.652977	0							1.681752	0.245912
1.518537	0.867477	3.201768	11.213027	16.666271	0							1.683081	0.245913
1.519866	0.866979	3.204427	11.213	16.679565	0							1.684411	0.245913
1.521196	0.866483	3.207086	11.212981	16.69286	0							1.68574	0.245913
1.522525	0.865984	3.209745	11.21291	16.706154	0							1.68707	0.245914
1.523854	0.865467	3.212404	11.212801	16.719448	0							1.688399	0.245914
1.525184	0.86482	3.215063	11.212646	16.732744	0							1.689729	0.245914
1.526513	0.864175	3.217722	11.212487	16.746038	0							1.691058	0.245915
1.527843	0.863529	3.220381	11.212303	16.759333	0							1.692388	0.245915
1.529172	0.862878	3.22304	11.212065	16.772627	0							1.693717	0.245915
1.530502	0.862096	3.225699	11.211763	16.785921	0							1.695046	0.245916
1.531831	0.86123	3.228359	11.211482	16.799215	0							1.696376	0.245916
1.533161	0.86036	3.231018	11.211247	16.81251	0							1.697705	0.245917
1.53449	0.859495	3.233676	11.211048	16.825806	0							1.699035	0.245917
1.53582	0.858602	3.236336	11.210845	16.8391	0							1.700364	0.245917
1.537149	0.857202	3.238995	11.210656	16.852394	0							1.701694	0.245918
1.538478	0.855799	3.241653	11.210533	16.865688	0							1.703023	0.245918
1.539808	0.854396	3.244313	11.210421	16.878983	0							1.704353	0.245918
1.541137	0.853005	3.246972	11.210309	16.892277	0							1.705682	0.245919
1.542467	0.8518	3.249631	11.210135	16.905571	0							1.707011	0.245919
1.543796	0.850775	3.25229	11.209991	16.918867	0							1.708341	0.245919
1.545126	0.849755	3.254949	11.209836	16.932161	0							1.70967	0.24592
1.546455	0.848729	3.257608	11.209719	16.945456	0							1.711	0.24592
1.547785	0.847713	3.260267	11.209623	16.95875	0							1.712329	0.24592
1.549114	0.846811	3.262926	11.209536	16.972044	0							1.713659	0.245921
1.550443	0.845919	3.265585	11.209428	16.985338	0							1.714988	0.245921
1.551773	0.845029	3.268244	11.209308	16.998632	0							1.716318	0.245921
1.553102	0.844147	3.270903	11.209234	17.011929	0							1.717647	0.245922
1.554432	0.843373	3.273562	11.209206	17.025223	0							1.718976	0.245922
1.555761	0.842744	3.276221	11.209215	17.038517	0							1.720306	0.245923
1.557091	0.842052	3.27888	11.209153	17.051811	0							1.721635	0.245923
1.55842	0.84135	3.281539	11.209103	17.065105	0							1.722965	0.245923
1.55975	0.840648	3.284198	11.209076	17.0784	0							1.724294	0.245924
1.561079	0.839754	3.286857	11.209017	17.091694	0							1.725624	0.245924
1.562408	0.838792	3.289516	11.209011	17.10499	0							1.726953	0.245924
1.563738	0.837826	3.292175	11.208967	17.118284	0							1.728283	0.245925
1.565067	0.836859	3.294834	11.208976	17.131578	0							1.729612	0.245925
1.566397	0.835865	3.297493	11.20896	17.144873	0							1.730942	0.245925
1.567726	0.834815	3.300152	11.208863	17.158167	0							1.732271	0.245925
1.569056	0.833753	3.302811	11.20881	17.171461	0							1.7336	0.245925
1.570385	0.832697	3.30547	11.208769	17.184755	0							1.73493	0.245925
1.571715	0.831637	3.308129	11.208724	17.19805	0							1.736259	0.245925
1.573044	0.830596	3.310788	11.208659	17.211346	0							1.737589	0.245925
1.574373	0.829558	3.313447	11.208623	17.22464	0							1.738918	0.245925
1.575703	0.828519	3.316106	11.208674	17.237934	0							1.740248	0.245925
1.577032	0.827485	3.318765	11.208736	17.251228	0							1.741577	0.245925
1.578362	0.826496	3.321424	11.20876	17.264523	0							1.742907	0.245925
1.579691	0.82569	3.324083	11.208809	17.277817	0							1.744236	0.245926
1.581021	0.824898	3.326742	11.208859	17.291111	0							1.745566	0.245926
1.58235	0.824105	3.329401	11.208944	17.304407	0							1.746895	0.245926
1.58368	0.823314	3.33206	11.209	17.317701	0							1.748224	0.245927
1.585009	0.822462	3.334719	11.209043	17.330996	0							1.749554	0.245927
1.586339	0.821561	3.337378	11.209173	17.34429	0							1.750883	0.245927
1.587668	0.820665	3.340037	11.209301	17.357584	0							1.752213	0.245928
1.588997	0.819761	3.342696	11.209372	17.370878	0							1.753542	0.245928
1.590327	0.818875	3.345355	11.209426	17.384172	0							1.754872	0.245928
1.591656	0.818113	3.348014	11.209483	17.397469	0							1.756201	0.245929
1.592986	0.81736	3.350673	11.209565	17.410763	0							1.757531	0.245929
1.594315	0.816607	3.353332	11.209592	17.424057	0							1.75886	0.24593
1.595645	0.815853	3.355991	11.209607	17.437351	0							1.760189	0.24593
1.596974	0.81459	3.35865	11.209593	17.450645	0							1.761519	0.24593
1.598304	0.812786	3.361309	11.209555	17.46394	0							1.762848	0.245931
1.599633	0.810949	3.363968	11.209568	17.477234	0							1.764178	0.245931
1.600963	0.809117	3.366627	11.209574	17.49053	0							1.765507	0.245931
1.602292	0.807273	3.369286	11.209539	17.503824	0							1.766837	0.245932
1.603621	0.805949	3.371945	11.209533	17.517118	0							1.768166	0.245932
1.604951	0.804656	3.374604	11.20955	17.530413	0							1.769496	0.245933
1.60628	0.803351	3.377263	11.209562	17.543707	0							1.770825	0.245933
1.60761	0.802104	3.379922	11.209597	17.557001	0							1.772154	0.245933
1.608939	0.801062	3.382581	11.20962	17.570295	0							1.773484	0.245934
1.610269	0.800142	3.38524	11.209651	17.58359	0							1.774813	0.245934
1.611598	0.799245	3.387899	11.209679	17.596886	0							1.776143	0.245934
1.612928	0.798345	3.390558	11.209718	17.61018	0							1.777472	0.245935
1.614257	0.797444	3.393217	11.209769	17.623474	0							1.778802	0.245935
1.615586	0.796448	3.395876	11.2098	17.636768	0							1.780131	0.245936
1.616916	0.795417	3.398535	11.209831	17.650063	0							1.781461	0.245936
1.618245	0.794383	3.401195	11.209875	17.663357	0							1.78279	0.245936
1.619575	0.793348	3.403853	11.209953	17.676651	0							1.784119	0.245937
1.620904	0.792189	3.406512	11.210066	17.689947	0							1.785449	0.245937
1.622234	0.790707	3.409172	11.210095	17.703241	0							1.786778	0.245938
1.623563	0.789154	3.41183	11.210097	17.716536	0							1.788108	0.245938
1.624893	0.787594	3.41449	11.210128	17.72983	0							1.789437	0.245938
1.626222	0.786039	3.417149	11.210114	17.743124	0							1.790767	0.245939
1.627551	0.784656	3.419808	11.210091	17.756418	0							1.792096	0.245939
1.628881	0.78335	3.422467	11.210072	17.769712	0							1.793426	0.245939
1.63021	0.782057	3.425126	11.210024	17.783009	0							1.794755	0.24594
1.63154	0.780766	3.427785	11.209958	17.796303	0							1.796085	0.24594
1.632869	0.779457	3.430444	11.209896	17.809597	0							1.797414	0.245941
1.634199	0.778079	3.433103	11.209851	17.822891	0							1.798743	0.245941
1.635528	0.776687	3.435762	11.209828	17.836185	0							1.800073	0.245941
1.636858	0.775294	3.438421	11.209801	17.84948	0							1.801402	0.245942
1.638187	0.773892	3.44108	11.209815	17.862774	0							1.802732	0.245942
1.639516	0.772485	3.443739	11.209849	17.87607	0							1.804061	0.245943
1.640846	0.771068	3.446398	11.209857	17.889364	0							1.805391	0.245943
1.642175	0.769653	3.449057	11.209859	17.902658	0							1.80672	0.245943
1.643505	0.768234	3.451716	11.209885	17.915953	0							1.80805	0.245944
1.644834	0.766814	3.454375	11.209888	17.929247	0							1.809379	0.245944
1.646164	0.765345	3.457034	11.20985	17.942541	0							1.810708	0.245945
1.647493	0.763869	3.459693	11.209862	17.955835	0							1.812038	0.245945
1.648823	0.762389	3.462352	11.209911	17.96913	0							1.813367	0.245945
1.650152	0.760906	3.465011	11.209947	17.982426	0							1.814697	0.245946
1.651482	0.759485	3.46767	11.210015	17.99572	0							1.816026	0.245946
1.652811	0.758107	3.470329	11.21009	18.009014	0							1.817356	0.245947
1.65414	0.756738	3.472988	11.210171	18.022308	0							1.818685	0.245947
1.65547	0.755371	3.475647	11.210269	18.035603	0							1.820015	0.245947
1.656799	0.754	3.478306	11.210349	18.048897	0							1.821344	0.245948
1.658129	0.752588	3.480965	11.210413	18.062191	0							1.822673	0.245948
1.659458	0.751169	3.483624	11.210513	18.075487	0							1.824003	0.245948
1.660788	0.749793	3.486283	11.210608	18.088781	0							1.825332	0.245948
1.662117	0.748511	3.488942	11.21069	18.102076	0							1.826662	0.245948
1.663447	0.747522	3.491601	11.210757	18.11537	0							1.827991	0.245948
1.664776	0.747015	3.49426	11.210786	18.128664	0							1.829321	0.245948
1.666106	0.746676	3.496919	11.210831	18.141958	0							1.83065	0.245948
1.667435	0.746338	3.499578	11.210849	18.155252	0							1.83198	0.245948
1.668764	0.745999	3.502237	11.210848	18.168549	0							1.833309	0.245948
1.670094	0.745555	3.504896	11.210875	18.181843	0							1.834638	0.245948
1.671423	0.745035	3.507555	11.21089	18.195137	0							1.835968	0.245948
1.672753	0.744503	3.510214	11.210903	18.208431	0							1.837297	0.245949
1.674082	0.743972	3.512873	11.210931	18.221725	0							1.838627	0.245949
1.675412	0.74333	3.515532	11.210943	18.23502	0							1.839956	0.245949
1.676741	0.742472	3.518191	11.21095	18.248314	0							1.841286	0.24595
1.678071	0.741539	3.52085	11.210952	18.26161	0							1.842615	0.24595
1.6794	0.740608	3.523509	11.211009	18.274904	0							1.843945	0.245951
1.680729	0.739676	3.526168	11.211051	18.288198	0							1.845274	0.245951
1.682059	0.738519	3.528827	11.211018	18.301493	0							1.846604	0.245951
1.683388	0.737169	3.531486	11.210999	18.314787	0							1.847933	0.245952
1.684718	0.735778	3.534145	11.211013	18.328081	0							1.849262	0.245952
1.686047	0.734385	3.536804	11.211065	18.341375	0							1.850592	0.245953
1.687377	0.733102	3.539463	11.211164	18.35467	0							1.851921	0.245953
1.688706	0.732126	3.542122	11.211223	18.367966	0							1.853251	0.245953
1.690036	0.731257	3.544781	11.211271	18.38126	0							1.85458	0.245954
1.691365	0.730386	3.54744	11.211319	18.394554	0							1.85591	0.245954
1.692694	0.729516	3.550099	11.211353	18.407848	0							1.857239	0.245955
1.694024	0.728812	3.552758	11.21143	18.421143	0							1.858569	0.245955
1.695353	0.72828	3.555417	11.21149	18.434437	0							1.859898	0.245956
1.696683	0.727793	3.558076	11.211514	18.447731	0							1.861227	0.245956
1.698012	0.727305	3.560735	11.211524	18.461027	0							1.862557	0.245956
1.699342	0.726831	3.563394	11.211503	18.474321	0							1.863886	0.245957
1.700671	0.726423	3.566053	11.211382	18.487616	0							1.865216	0.245957
1.702	0.726036	3.568712	11.211239	18.50091	0							1.866545	0.245958
1.70333	0.725648	3.571371	11.211109	18.514204	0							1.867875	0.245958
1.704659	0.72526	3.57403	11.210936	18.527498	0							1.869204	0.245958
1.705989	0.724476	3.576689	11.210765	18.540792	0							1.870534	0.245959
1.707318	0.723147	3.579349	11.210584	18.554089	0							1.871863	0.245959
1.708648	0.721673	3.582007	11.210366	18.567383	0							1.873192	0.24596
1.709977	0.720204	3.584666	11.210126	18.580677	0							1.874522	0.24596
1.711307	0.718734	3.587326	11.209938	18.593971	0							1.875852	0.245961
1.712636	0.71731	3.589984	11.209765	18.607265	0							1.877181	0.245961
1.713966	0.715933	3.592643	11.209564	18.62056	0							1.87851	0.245961
1.715295	0.714648	3.595303	11.2094	18.633854	0							1.87984	0.245962
1.716624	0.713314	3.597962	11.209306	18.64715	0							1.881169	0.245962
1.717954	0.711969	3.600621	11.209238	18.660444	0							1.882499	0.245963
1.719283	0.71075	3.60328	11.20923	18.673738	0							1.883828	0.245963
1.720613	0.709598	3.605939	11.209293	18.687033	0							1.885157	0.245963
1.721942	0.708443	3.608598	11.209353	18.700327	0							1.886487	0.245964
1.723272	0.70729	3.611257	11.209441	18.713621	0							1.887817	0.245964
1.724601	0.706166	3.613916	11.209558	18.726915	0							1.889146	0.245965
1.725931	0.705065	3.616575	11.209658	18.74021	0							1.890475	0.245965
1.72726	0.703965	3.619234	11.209727	18.753506	0							1.891805	0.245966
1.72859	0.702865	3.621893	11.209801	18.7668	0							1.893134	0.245966
1.729919	0.701789	3.624552	11.20984	18.780094	0							1.894464	0.245966
1.731248	0.70079	3.627211	11.209896	18.793388	0							1.895793	0.245967
1.732578	0.699832	3.62987	11.209912	18.806683	0							1.897123	0.245967
1.733907	0.698876	3.632529	11.209867	18.819977	0							1.898452	0.245968
1.735237	0.697919	3.635188	11.209786	18.833271	0							1.899782	0.245968
1.736566	0.697051	3.637847	11.209662	18.846567	0							1.901111	0.245969
1.737896	0.696271	3.640506	11.209555	18.859861	0							1.90244	0.245969
1.739225	0.695506	3.643165	11.209459	18.873156	0							1.90377	0.245969
1.740555	0.69474	3.645824	11.209378	18.88645	0							1.905099	0.24597
1.741884	0.694014	3.648483	11.209337	18.899744	0							1.906429	0.24597
1.743213	0.693461	3.651142	11.209311	18.913038	0							1.907758	0.245971
1.744543	0.69301	3.653801	11.209283	18.926332	0							1.909088	0.245971
1.745872	0.69256	3.65646	11.20923	18.939629	0							1.910417	0.245972
1.747202	0.692106	3.659119	11.20927	18.952923	0							1.911747	0.245972
1.748531	0.691846	3.661778	11.209326	18.966217	0							1.913076	0.245972
1.749861	0.691798	3.664437	11.209384	18.979511	0							1.914405	0.245973
1.75119	0.691805	3.667096	11.209474	18.992805	0							1.915735	0.245973
1.75252	0.691812	3.669755	11.209558	19.0061	0							1.917064	0.245974
1.753849	0.691764	3.672414	11.209628	19.019394	0							1.918394	0.245974
1.755178	0.691183	3.675073	11.209713	19.03269	0							1.919723	0.245975
1.756508	0.690275	3.677732	11.209815	19.045984	0							1.921053	0.245975
1.757837	0.689367	3.680391	11.209946	19.059278	0							1.922382	0.245975
1.759167	0.688459	3.68305	11.210112	19.072573	0							1.923712	0.245976
1.760496	0.687411	3.685709	11.21029	19.085867	0							1.925041	0.245976
1.761826	0.68618	3.688368	11.210498	19.099161	0							1.926371	0.245977
1.763155	0.684889	3.691027	11.21067	19.112455	0							1.9277	0.245977
1.764485	0.683599	3.693686	11.210841	19.125751	0							1.929029	0.245978
1.765814	0.682312	3.696345	11.210976	19.139046	0							1.930359	0.245978
1.767143	0.681245	3.699004	11.211084	19.15234	0							1.931688	0.245979
1.768473	0.68036	3.701663	11.211267	19.165634	0							1.933018	0.245979
1.769802	0.679465	3.704322	11.211444	19.178928	0							1.934347	0.245979
1.771132	0.678513	3.706981	11.211554	19.192223	0							1.935677	0.24598
1.772461	0.677796	3.70964	11.21155	19.205517	0							1.937006	0.24598
1.773791	0.677622	3.712299	11.211545	19.218811	0							1.938336	0.245981
1.77512	0.677748	3.714958	11.211543	19.232107	0							1.939665	0.245981
1.77645	0.677873	3.717617	11.211568	19.245401	0							1.940994	0.245982
1.777779	0.677998	3.720276	11.211537	19.258696	0							1.942324	0.245982
1.779109	0.677991	3.722935	11.211514	19.27199	0							1.943653	0.245982
1.780438	0.677809	3.725594	11.21146	19.285284	0							1.944983	0.245982
1.781767	0.677608	3.728253	11.21142	19.298578	0							1.946312	0.245982
1.783097	0.677409	3.730912	11.211386	19.311872	0							1.947642	0.245982
1.784426	0.677162	3.733571	11.21133	19.325169	0							1.948971	0.245982
1.785756	0.676788	3.73623	11.211304	19.338463	0							1.950301	0.245982
1.787085	0.67633	3.738889	11.211216	19.351757	0							1.95163	0.245982
1.788415	0.675872	3.741548	11.211091	19.365051	0							1.952959	0.245982
1.789744	0.675415	3.744207	11.210966	19.378345	0							1.954289	0.245982
1.791074	0.674996	3.746866	11.210847	19.39164	0							1.955618	0.245982
1.792403	0.674633	3.749526	11.210703	19.404934	0							1.956948	0.245983
1.793733	0.674279	3.752184	11.210454	19.41823	0							1.958277	0.245983
1.795062	0.673926	3.754843	11.210199	19.431524	0							1.959607	0.245983
1.796391	0.673552	3.757503	11.210016	19.444818	0							1.960936	0.245984
1.797721	0.673109	3.760161	11.209812	19.458113	0							1.962266	0.245984
1.79905	0.672613	3.76282	11.209618	19.471407	0							1.963595	0.245985
1.80038	0.672117	3.76548	11.209422	19.484701	0							1.964924	0.245985
1.801709	0.671621	3.768139	11.209238	19.497995	0							1.966254	0.245986
1.803039	0.671001	3.770797	11.209104	19.511292	0							1.967583	0.245986
1.804368	0.670196	3.773457	11.208986	19.524586	0							1.968913	0.245987
1.805698	0.669336	3.776116	11.208906	19.53788	0							1.970242	0.245987
1.807027	0.668475	3.778774	11.208844	19.551174	0							1.971572	0.245987
1.808356	0.667585	3.781434	11.208753	19.564468	0							1.972901	0.245988
1.809686	0.666541	3.784093	11.208702	19.577763	0							1.974231	0.245988
1.811015	0.66537	3.786752	11.208618	19.591057	0							1.97556	0.245989
1.812345	0.664198	3.789411	11.208583	19.604351	0							1.976889	0.245989
1.813674	0.663025	3.79207	11.208566	19.617647	0							1.978219	0.24599
1.815004	0.661863	3.794729	11.208497	19.630941	0							1.979548	0.24599
1.816333	0.66072	3.797388	11.208384	19.644236	0							1.980878	0.245991
1.817663	0.659586	3.800047	11.208264	19.65753	0							1.982207	0.245991
1.818992	0.658453	3.802706	11.208179	19.670824	0							1.983537	0.245991
1.820321	0.657379	3.805365	11.208069	19.684118	0							1.984866	0.245992
1.821651	0.656753	3.808024	11.207955	19.697412	0							1.986196	0.245992
1.82298	0.656551	3.810683	11.207816	19.710709	0							1.987525	0.245993
1.82431	0.656334	3.813342	11.20776	19.724003	0							1.988855	0.245993
1.825639	0.656114	3.816001	11.207705	19.737297	0							1.990184	0.245994
1.826969	0.655876	3.81866	11.207687	19.750591	0							1.991513	0.245994
1.828298	0.655585	3.821319	11.207664	19.763885	0							1.992843	0.245995
1.829628	0.655257	3.823978	11.207641	19.77718	0							1.994172	0.245995
1.830957	0.65493	3.826637	11.207605	19.790474	0							1.995502	0.245996
1.832286	0.654602	3.829296	11.207541	19.80377	0							1.996831	0.245996
1.833616	0.654159	3.831955	11.207524	19.817064	0							1.998161	0.245997
1.834945	0.653504	3.834614	11.207527	19.830359	0							1.99949	0.245997
1.836275	0.652849	3.837273	11.207487	19.843653	0							2.000819	0.245997
1.837604	0.652193	3.839932	11.207417	19.856947	0							2.002149	0.245998
1.838934	0.651517	3.842591	11.207387	19.870241	0							2.003478	0.245998
1.840263	0.650776	3.84525	11.207353	19.883535	0							2.004808	0.245999
1.841593	0.649981	3.847909	11.207308	19.896832	0							2.006137	0.245999
1.842922	0.649187	3.850568	11.207271	19.910126	0							2.007467	0.246
1.844252	0.648392	3.853227	11.2072	19.92342	0							2.008796	0.246
1.845581	0.647705	3.855886	11.207253	19.936714	0							2.010126	0.246001
1.84691	0.647215	3.858545	11.207251	19.950008	0							2.011455	0.246001
1.84824	0.646746	3.861204	11.207283	19.963303	0							2.012784	0.246002
1.849569	0.646277	3.863863	11.207342	19.976597	0							2.014114	0.246002
1.850899	0.645828	3.866522	11.207342	19.989891	0							2.015443	0.246003
1.852228	0.645464	3.869181	11.207478	20.003187	0							2.016773	0.246003
1.853558	0.645182	3.87184	11.20751	20.016481	0							2.018102	0.246003
1.854887	0.644901	3.874499	11.207575	20.029776	0							2.019432	0.246004
1.856217	0.64462	3.877158	11.207651	20.04307	0							2.020761	0.246004
1.857546	0.644308	3.879817	11.207673	20.056364	0							2.022091	0.246005
1.858875	0.643936	3.882476	11.207843	20.069658	0							2.02342	0.246005
1.860205	0.643551	3.885135	11.207963	20.082952	0							2.02475	0.246006
1.861534	0.643166	3.887794	11.208007	20.096249	0							2.026079	0.246006
1.862864	0.64276	3.890453	11.208175	20.109543	0							2.027408	0.246007
1.864193	0.642242	3.893112	11.208252	20.122837	0							2.028738	0.246007
1.865523	0.641592	3.895771	11.208376	20.136131	0							2.030067	0.246008
1.866852	0.640944	3.89843	11.20857	20.149426	0							2.031397	0.246008
1.868182	0.640294	3.901089	11.208694	20.16272	0							2.032726	0.246009
1.869511	0.639743	3.903748	11.208787	20.176014	0							2.034056	0.246009
1.87084	0.639391	3.906407	11.208907	20.18931	0							2.035385	0.24601
1.87217	0.639105	3.909066	11.209046	20.202604	0							2.036715	0.24601
1.873499	0.638823	3.911725	11.20909	20.215899	0							2.038044	0.246011
1.874829	0.638542	3.914385	11.209217	20.229193	0							2.039373	0.246011
1.876158	0.638182	3.917043	11.209335	20.242487	0							2.040703	0.246011
1.877488	0.637577	3.919702	11.209468	20.255781	0							2.042032	0.246012
1.878817	0.636961	3.922362	11.209608	20.269075	0							2.043362	0.246012
1.880147	0.636344	3.92502	11.209658	20.282372	0							2.044691	0.246013
1.881476	0.635723	3.927679	11.209698	20.295666	0							2.046021	0.246013
1.882805	0.635081	3.930339	11.20977	20.30896	0							2.04735	0.246014
1.884135	0.634426	3.932997	11.209832	20.322254	0							2.04868	0.246014
1.885464	0.633773	3.935656	11.209821	20.335548	0							2.050009	0.246015
1.886794	0.63312	3.938316	11.209809	20.348843	0							2.051338	0.246015
1.888123	0.632623	3.940974	11.209785	20.362137	0							2.052668	0.246016
1.889453	0.632649	3.943633	11.209787	20.375431	0							2.053997	0.246016
1.890782	0.632675	3.946293	11.209778	20.388727	0							2.055327	0.246017
1.892112	0.6327	3.948951	11.209768	20.402021	0							2.056656	0.246017
1.893441	0.632739	3.951611	11.209777	20.415316	0							2.057986	0.246018
1.894771	0.632831	3.95427	11.209782	20.42861	0							2.059315	0.246018
1.8961	0.632964	3.956928	11.209681	20.441904	0							2.060645	0.246019
1.897429	0.633097	3.959588	11.209602	20.455198	0							2.061974	0.246019
1.898759	0.63323	3.962247	11.209546	20.468493	0							2.063303	0.24602
1.900088	0.633232	3.964906	11.209487	20.481789	0							2.064633	0.24602
1.901418	0.632812	3.967565	11.20942	20.495083	0							2.065962	0.246021
1.902747	0.632344	3.970224	11.209394	20.508377	0							2.067292	0.246021
1.904077	0.631879	3.972883	11.209347	20.521671	0							2.068621	0.246021
1.905406	0.631424	3.975542	11.209249	20.534966	0							2.069951	0.246022
1.906736	0.631036	3.978201	11.209229	20.54826	0							2.07128	0.246022
1.908065	0.630708	3.98086	11.209207	20.561554	0							2.07261	0.246023
1.909394	0.630381	3.983519	11.209108	20.57485	0							2.073939	0.246023
1.910724	0.630053	3.986178	11.209076	20.588144	0							2.075269	0.246024
1.912053	0.629766	3.988837	11.209017	20.601439	0							2.076598	0.246024
1.913383	0.629613	3.991496	11.208978	20.614733	0							2.077927	0.246025
1.914712	0.62949	3.994155	11.209	20.628027	0							2.079257	0.246025
1.916042	0.629366	3.996814	11.208992	20.641321	0							2.080586	0.246026
1.917371	0.629227	3.999473	11.209024	20.654615	0							2.081916	0.246026
1.918701	0.629012	4.002132	11.20906	20.667912	0							2.083245	0.246027
1.92003	0.6287	4.004791	11.209031	20.681206	0							2.084575	0.246027
1.921359	0.628389	4.00745	11.209038	20.6945	0							2.085904	0.246028
1.922689	0.628078	4.010109	11.209057	20.707794	0							2.087234	0.246028
1.924019	0.627721	4.012768	11.208995	20.721088	0							2.088563	0.246029
1.925348	0.627227	4.015427	11.208941	20.734383	0							2.089892	0.246029
1.926677	0.626682	4.018086	11.208811	20.747677	0							2.091222	0.24603
1.928007	0.62616	4.020745	11.208757	20.760973	0							2.092551	0.24603
1.929336	0.625676	4.023404	11.208639	20.774267	0							2.093881	0.246031
1.930666	0.625216	4.026063	11.208582	20.787561	0							2.09521	0.246031
1.931995	0.624934	4.028722	11.208412	20.800856	0							2.09654	0.246032
1.933324	0.624652	4.031381	11.208219	20.81415	0							2.097869	0.246032
1.934654	0.624371	4.03404	11.208184	20.827444	0							2.099199	0.246033
1.935984	0.624052	4.036699	11.208103	20.840738	0							2.100528	0.246033
1.937313	0.623439	4.039358	11.207932	20.854033	0							2.101857	0.246034
1.938642	0.622644	4.042017	11.207863	20.867329	0							2.103187	0.246034
1.939972	0.621849	4.044676	11.207879	20.880623	0							2.104516	0.246035
1.941301	0.62106	4.047335	11.207874	20.893917	0							2.105846	0.246035
1.942631	0.620338	4.049994	11.207821	20.907211	0							2.107175	0.246036
1.94396	0.619875	4.052653	11.207768	20.920506	0							2.108505	0.246036
1.945289	0.619413	4.055313	11.207664	20.9338	0							2.109834	0.246037
1.946619	0.61895	4.057971	11.207639	20.947094	0							2.111164	0.246037
1.947949	0.618466	4.06063	11.207684	20.96039	0							2.112493	0.246038
1.949278	0.61782	4.06329	11.207669	20.973684	0							2.113822	0.246038
1.950607	0.617035	4.065948	11.207697	20.986979	0							2.115152	0.246039
1.951937	0.61625	4.068607	11.207797	21.000273	0							2.116481	0.246039
1.953266	0.615462	4.071267	11.207902	21.013567	0							2.117811	0.24604
1.954596	0.614585	4.073925	11.207936	21.026861	0							2.11914	0.24604
1.955925	0.613118	4.076584	11.207936	21.040155	0							2.12047	0.246041
1.957255	0.61165	4.079244	11.207896	21.053452	0							2.121799	0.246041
1.958584	0.610174	4.081903	11.207831	21.066746	0							2.123129	0.246042
1.959914	0.608707	4.084562	11.207715	21.08004	0							2.124458	0.246042
1.961243	0.607266	4.087221	11.207568	21.093334	0							2.125787	0.246043
1.962572	0.605842	4.08988	11.207422	21.106628	0							2.127117	0.246043
1.963902	0.604419	4.092539	11.207337	21.119923	0							2.128446	0.246044
1.965231	0.602996	4.095198	11.20729	21.133217	0							2.129776	0.246044
1.966561	0.601661	4.097857	11.207123	21.146513	0							2.131105	0.246045
1.96789	0.600789	4.100516	11.206918	21.159807	0							2.132435	0.246045
1.96922	0.599966	4.103175	11.206771	21.173101	0							2.133764	0.246046
1.970549	0.599142	4.105834	11.206609	21.186396	0							2.135094	0.246046
1.971879	0.598331	4.108493	11.206457	21.19969	0							2.136423	0.246047
1.973208	0.597628	4.111152	11.2063	21.212984	0							2.137753	0.246047
1.974537	0.597087	4.113811	11.206137	21.226278	0							2.139082	0.246048
1.975867	0.596547	4.11647	11.205983	21.239573	0							2.140411	0.246048
1.977196	0.596006	4.119129	11.205838	21.252869	0							2.141741	0.246049
1.978526	0.595438	4.121788	11.205726	21.266163	0							2.14307	0.246049
1.979855	0.594732	4.124447	11.205647	21.279457	0							2.1444	0.24605
1.981185	0.59401	4.127106	11.205554	21.292751	0							2.145729	0.24605
1.982514	0.593348	4.129765	11.205411	21.306046	0							2.147059	0.246051
1.983844	0.592625	4.132424	11.205319	21.31934	0							2.148388	0.246051
1.985173	0.591804	4.135083	11.205189	21.332634	0							2.149718	0.246052
1.986503	0.590693	4.137742	11.20509	21.34593	0							2.151047	0.246052
1.987832	0.589579	4.140401	11.205033	21.359224	0							2.152376	0.246053
1.989161	0.588466	4.14306	11.204917	21.372519	0							2.153706	0.246053
1.990491	0.587351	4.145719	11.204843	21.385813	0							2.155035	0.246054
1.99182	0.586403	4.148378	11.204779	21.399107	0							2.156365	0.246054
1.99315	0.585525	4.151037	11.204744	21.412401	0							2.157694	0.246055
1.994479	0.584644	4.153696	11.204672	21.425695	0							2.159024	0.246055
1.995809	0.583768	4.156355	11.204554	21.438992	0							2.160353	0.246056
1.997138	0.582901	4.159014	11.204514	21.452286	0							2.161683	0.246056
1.998468	0.582146	4.161673	11.204416	21.46558	0							2.163012	0.246057
1.999797	0.581392	4.164332	11.204364	21.478874	0							2.164341	0.246057
2.001126	0.580639	4.166991	11.204333	21.492168	0							2.165671	0.246058
2.002456	0.579888	4.16965	11.204307	21.505463	0							2.167001	0.246058
2.003785	0.579446	4.172309	11.204288	21.518757	0							2.16833	0.246059
2.005115	0.579203	4.174968	11.204206	21.532053	0							2.169659	0.246059
2.006444	0.57896	4.177627	11.204192	21.545347	0							2.170989	0.24606
2.007774	0.578717	4.180286	11.204133	21.558641	0							2.172318	0.24606
2.009103	0.578474	4.182945	11.204109	21.571936	0							2.173648	0.246061
2.010432	0.578229	4.185604	11.204099	21.58523	0							2.174977	0.246061
2.011762	0.577988	4.188263	11.204161	21.598524	0							2.176306	0.246062
2.013091	0.577742	4.190922	11.204181	21.611818	0							2.177636	0.246062
2.014421	0.577503	4.193581	11.204195	21.625113	0							2.178966	0.246063
2.01575	0.577427	4.19624	11.204196	21.638409	0							2.180295	0.246063
2.01708	0.577507	4.198899	11.204165	21.651703	0							2.181624	0.246064
2.018409	0.577586	4.201558	11.204113	21.664997	0							2.182954	0.246064
2.019739	0.577665	4.204217	11.204099	21.678291	0							2.184283	0.246065
2.021068	0.577751	4.206876	11.204127	21.691586	0							2.185613	0.246065
2.022398	0.57797	4.209535	11.204004	21.70488	0							2.186942	0.246066
2.023727	0.578203	4.212194	11.203962	21.718174	0							2.188272	0.246066
2.025056	0.578435	4.214853	11.203909	21.73147	0							2.189601	0.246067
2.026386	0.578668	4.217512	11.203849	21.744764	0							2.190931	0.246068
2.027715	0.578881	4.220171	11.203792	21.758059	0							2.19226	0.246068
2.029045	0.579071	4.22283	11.203816	21.771353	0							2.193589	0.246069
2.030374	0.579261	4.22549	11.203797	21.784647	0							2.194919	0.246069
2.031703	0.579451	4.228148	11.203752	21.797941	0							2.196248	0.24607
2.033033	0.579632	4.230807	11.203691	21.811235	0							2.197578	0.24607
2.034363	0.579671	4.233467	11.203625	21.824532	0							2.198907	0.246071
2.035692	0.579674	4.236125	11.203584	21.837826	0							2.200237	0.246071
2.037021	0.579678	4.238784	11.203547	21.85112	0							2.201566	0.246072
2.038351	0.579683	4.241444	11.203497	21.864414	0							2.202896	0.246072
2.03968	0.579611	4.244102	11.20352	21.877708	0							2.204225	0.246073
2.04101	0.579352	4.246761	11.203488	21.891003	0							2.205554	0.246073
2.042339	0.579073	4.249421	11.203526	21.904297	0							2.206884	0.246074
2.043669	0.578794	4.252079	11.20357	21.917593	0							2.208213	0.246074
2.044998	0.578515	4.254738	11.203583	21.930887	0							2.209543	0.246075
2.046328	0.578224	4.257398	11.203629	21.944181	0							2.210872	0.246075
2.047657	0.577925	4.260056	11.203656	21.957476	0							2.212202	0.246076
2.048986	0.577627	4.262716	11.203687	21.97077	0							2.213531	0.246076
2.050316	0.577328	4.265375	11.203753	21.984064	0							2.214861	0.246077
2.051645	0.577095	4.268034	11.203806	21.997358	0							2.21619	0.246077
2.052975	0.57714	4.270693	11.203877	22.010653	0							2.21752	0.246078
2.054304	0.57721	4.273352	11.203966	22.023949	0							2.218849	0.246078
2.055634	0.577281	4.276011	11.20397	22.037243	0							2.220178	0.246079
2.056963	0.577352	4.27867	11.203974	22.050537	0							2.221508	0.246079
2.058293	0.577286	4.281329	11.203975	22.063831	0							2.222837	0.24608
2.059622	0.577117	4.283988	11.20387	22.077126	0							2.224167	0.246081
2.060951	0.576941	4.286647	11.203808	22.09042	0							2.225496	0.246081
2.062281	0.576764	4.289306	11.203782	22.103714	0							2.226826	0.246082
2.06361	0.576575	4.291965	11.203787	22.11701	0							2.228155	0.246082
2.06494	0.576286	4.294624	11.203801	22.130304	0							2.229485	0.246083
2.066269	0.575986	4.297283	11.203858	22.143599	0							2.230814	0.246083
2.067599	0.575685	4.299942	11.203954	22.156893	0							2.232143	0.246084
2.068928	0.575383	4.302601	11.204065	22.170187	0							2.233473	0.246084
2.070258	0.575388	4.30526	11.204193	22.183481	0							2.234802	0.246085
2.071587	0.575725	4.307919	11.204297	22.196775	0							2.236132	0.246085
2.072917	0.576088	4.310578	11.204391	22.210072	0							2.237461	0.246086
2.074246	0.576451	4.313237	11.204525	22.223366	0							2.238791	0.246086
2.075575	0.576814	4.315896	11.204685	22.23666	0							2.24012	0.246087
2.076905	0.577179	4.318555	11.204881	22.249954	0							2.24145	0.246087
2.078234	0.577542	4.321214	11.205082	22.263248	0							2.242779	0.246088
2.079564	0.577907	4.323873	11.20527	22.276543	0							2.244108	0.246088
2.080893	0.57827	4.326532	11.205503	22.289837	0							2.245438	0.246089
2.082223	0.578323	4.329191	11.205709	22.303133	0							2.246767	0.246089
2.083552	0.577883	4.33185	11.205919	22.316427	0							2.248097	0.24609
2.084882	0.577411	4.334509	11.206177	22.329721	0							2.249426	0.246091
2.086211	0.576941	4.337168	11.206449	22.343016	0							2.250756	0.246091
2.08754	0.576474	4.339827	11.206674	22.35631	0							2.252085	0.246092
2.08887	0.575937	4.342486	11.206867	22.369604	0							2.253415	0.246092
2.090199	0.575347	4.345145	11.207079	22.382898	0							2.254744	0.246093
2.091529	0.574727	4.347804	11.207293	22.396193	0							2.256073	0.246093
2.092858	0.574102	4.350463	11.207445	22.409489	0							2.257403	0.246094
2.094188	0.573421	4.353122	11.20754	22.422783	0							2.258732	0.246094
2.095517	0.572589	4.355781	11.207589	22.436077	0							2.260062	0.246095
2.096847	0.571719	4.35844	11.207638	22.449371	0							2.261391	0.246095
2.098176	0.570849	4.361099	11.207745	22.462666	0							2.262721	0.246096
2.099505	0.569981	4.363758	11.207813	22.47596	0							2.26405	0.246096
2.100835	0.569225	4.366417	11.207818	22.489254	0							2.26538	0.246097
2.102164	0.568533	4.369076	11.207774	22.50255	0							2.266709	0.246097
2.103494	0.567849	4.371735	11.207709	22.515844	0							2.268039	0.246098
2.104823	0.567165	4.374394	11.207635	22.529139	0							2.269368	0.246099
2.106153	0.566484	4.377053	11.20756	22.542433	0							2.270697	0.246099
2.107482	0.565833	4.379712	11.207469	22.555727	0							2.272027	0.2461
2.108812	0.56519	4.382371	11.20739	22.569021	0							2.273356	0.2461
2.110141	0.564546	4.38503	11.207335	22.582315	0							2.274686	0.246101
2.11147	0.5639	4.387689	11.207314	22.595612	0							2.276015	0.246101
2.1128	0.563267	4.390348	11.207306	22.608906	0							2.277345	0.246102
2.114129	0.562642	4.393007	11.207283	22.6222	0							2.278674	0.246102
2.115459	0.562018	4.395666	11.207254	22.635494	0							2.280004	0.246103
2.116788	0.561396	4.398325	11.207258	22.648788	0							2.281333	0.246103
2.118118	0.560804	4.400984	11.207286	22.662083	0							2.282662	0.246104
2.119447	0.560494	4.403644	11.20729	22.675377	0							2.283992	0.246104
2.120777	0.560255	4.406302	11.207302	22.688673	0							2.285321	0.246105
2.122106	0.560016	4.408961	11.207336	22.701967	0							2.286651	0.246105
2.123435	0.559777	4.411621	11.207324	22.715261	0							2.28798	0.246106
2.124765	0.559658	4.414279	11.207318	22.728556	0							2.28931	0.246107
2.126094	0.559647	4.416938	11.207354	22.74185	0							2.290639	0.246107
2.127424	0.559656	4.419598	11.207408	22.755144	0							2.291969	0.246108
2.128753	0.559664	4.422256	11.207496	22.768438	0							2.293298	0.246108
2.130083	0.559672	4.424915	11.20757	22.781734	0							2.294627	0.246109
2.131412	0.559766	4.427575	11.207675	22.795029	0							2.295957	0.246109
2.132742	0.559879	4.430233	11.207837	22.808323	0							2.297286	0.24611
2.134071	0.559993	4.432893	11.207973	22.821617	0							2.298616	0.24611
2.135401	0.560106	4.435552	11.208064	22.834911	0							2.299945	0.246111
2.13673	0.559948	4.43821	11.208132	22.848206	0							2.301275	0.246111
2.138059	0.559456	4.44087	11.208153	22.8615	0							2.302604	0.246112
2.139389	0.558907	4.443529	11.20814	22.874794	0							2.303934	0.246113
2.140718	0.558359	4.446187	11.208135	22.88809	0							2.305263	0.246113
2.142048	0.557857	4.448847	11.208121	22.901384	0							2.306592	0.246114
2.143377	0.557073	4.451506	11.20814	22.914679	0							2.307922	0.246114
2.144707	0.556107	4.454165	11.208184	22.927973	0							2.309251	0.246115
2.146036	0.555111	4.456824	11.208189	22.941267	0							2.310581	0.246115
2.147366	0.554114	4.459483	11.208211	22.954561	0							2.31191	0.246116
2.148695	0.553339	4.462142	11.208259	22.967855	0							2.31324	0.246116
2.150024	0.553011	4.464801	11.208274	22.981152	0							2.314569	0.246117
2.151354	0.552851	4.46746	11.208298	22.994446	0							2.315899	0.246117
2.152683	0.552691	4.470119	11.208332	23.00774	0							2.317228	0.246118
2.154013	0.552531	4.472778	11.20833	23.021034	0							2.318558	0.246118
2.155342	0.552342	4.475437	11.208327	23.034328	0							2.319887	0.246119
2.156672	0.552131	4.478096	11.208315	23.047623	0							2.321216	0.24612
2.158001	0.551917	4.480755	11.208299	23.060917	0							2.322546	0.24612
2.159331	0.551703	4.483414	11.208269	23.074213	0							2.323875	0.246121
2.16066	0.551538	4.486073	11.208221	23.087507	0							2.325205	0.246121
2.161989	0.551514	4.488732	11.20823	23.100801	0							2.326534	0.246122
2.163319	0.551545	4.491391	11.208282	23.114096	0							2.327864	0.246122
2.164648	0.551576	4.49405	11.208328	23.12739	0							2.329193	0.246123
2.165978	0.551607	4.496709	11.208354	23.140684	0							2.330523	0.246123
2.167307	0.551564	4.499368	11.208418	23.153978	0							2.331852	0.246124
2.168637	0.551455	4.502027	11.208586	23.167274	0							2.333181	0.246124
2.169966	0.551332	4.504686	11.208728	23.180569	0							2.334511	0.246125
2.171296	0.551208	4.507345	11.208797	23.193863	0							2.33584	0.246126
2.172625	0.551079	4.510004	11.208906	23.207157	0							2.33717	0.246126
2.173954	0.550925	4.512663	11.209068	23.220451	0							2.338499	0.246127
2.175284	0.550761	4.515322	11.209206	23.233746	0							2.339829	0.246127
2.176613	0.550597	4.517981	11.209346	23.24704	0							2.341158	0.246128
2.177943	0.550433	4.52064	11.209518	23.260334	0							2.342488	0.246128
2.179272	0.550365	4.523299	11.209672	23.27363	0							2.343817	0.246129
2.180602	0.550404	4.525958	11.209809	23.286924	0							2.345146	0.246129
2.181931	0.550471	4.528617	11.210019	23.300219	0							2.346476	0.24613
2.183261	0.550538	4.531276	11.210272	23.313513	0							2.347806	0.246131
2.18459	0.550578	4.533935	11.210483	23.326807	0							2.349135	0.246131
2.18592	0.550361	4.536594	11.210658	23.340101	0							2.350464	0.246132
2.187249	0.550043	4.539253	11.210747	23.353395	0							2.351794	0.246132
2.188578	0.549725	4.541912	11.210737	23.366692	0							2.353123	0.246133
2.189908	0.549406	4.544571	11.210732	23.379986	0							2.354453	0.246133
2.191237	0.549064	4.54723	11.210751	23.39328	0							2.355782	0.246134
2.192567	0.548688	4.549889	11.210765	23.406574	0							2.357111	0.246134
2.193896	0.548302	4.552548	11.210765	23.419868	0							2.358441	0.246135
2.195226	0.547944	4.555207	11.210791	23.433163	0							2.359771	0.246135
2.196555	0.547584	4.557866	11.210806	23.446457	0							2.3611	0.246136
2.197885	0.547148	4.560525	11.210803	23.459753	0							2.362429	0.246137
2.199214	0.546656	4.563184	11.210786	23.473047	0							2.363759	0.246137
2.200543	0.546163	4.565843	11.210744	23.486341	0							2.365088	0.246138
2.201873	0.545671	4.568502	11.210677	23.499636	0							2.366418	0.246138
2.203202	0.545106	4.571161	11.210581	23.51293	0							2.367747	0.246139
2.204532	0.544371	4.573821	11.210471	23.526224	0							2.369076	0.246139
2.205861	0.543547	4.576479	11.210348	23.539518	0							2.370406	0.24614
2.207191	0.542722	4.579138	11.210176	23.552814	0							2.371736	0.24614
2.20852	0.5419	4.581798	11.210014	23.566109	0							2.373065	0.246141
2.20985	0.541298	4.584456	11.209875	23.579403	0							2.374394	0.246142
2.211179	0.540898	4.587115	11.209737	23.592697	0							2.375724	0.246142
2.212508	0.540519	4.589775	11.209606	23.605991	0							2.377053	0.246143
2.213838	0.54014	4.592433	11.20948	23.619286	0							2.378383	0.246143
2.215168	0.539773	4.595092	11.209349	23.63258	0							2.379712	0.246144
2.216497	0.539444	4.597752	11.209246	23.645874	0							2.381042	0.246144
2.217826	0.539137	4.60041	11.209178	23.65917	0							2.382371	0.246145
2.219156	0.53883	4.603069	11.20913	23.672464	0							2.383701	0.246145
2.220485	0.538524	4.605729	11.209069	23.685759	0							2.38503	0.246146
2.221815	0.538242	4.608387	11.209074	23.699053	0							2.386359	0.246147
2.223144	0.537984	4.611047	11.209053	23.712347	0							2.387689	0.246147
2.224473	0.537732	4.613706	11.209045	23.725641	0							2.389018	0.246148
2.225803	0.53748	4.616364	11.209077	23.738935	0							2.390348	0.246148
2.227133	0.53722	4.619024	11.209108	23.752232	0							2.391677	0.246149
2.228462	0.536926	4.621683	11.209141	23.765526	0							2.393007	0.246149
2.229791	0.536609	4.624341	11.209134	23.77882	0							2.394336	0.24615
2.231121	0.536293	4.627001	11.209222	23.792114	0							2.395666	0.24615
2.23245	0.535978	4.62966	11.209278	23.805408	0							2.396995	0.246151
2.23378	0.535725	4.632318	11.209241	23.818703	0							2.398324	0.246152
2.235109	0.535544	4.634978	11.2092	23.831997	0							2.399654	0.246152
2.236439	0.535383	4.637637	11.209133	23.845293	0							2.400983	0.246153
2.237768	0.535222	4.640296	11.20908	23.858587	0							2.402313	0.246153
2.239098	0.535065	4.642955	11.20904	23.871881	0							2.403642	0.246154
2.240427	0.534952	4.645614	11.208996	23.885176	0							2.404972	0.246154
2.241756	0.534867	4.648273	11.209039	23.89847	0							2.406301	0.246155
2.243086	0.534781	4.650932	11.209066	23.911764	0							2.407631	0.246155
2.244415	0.534696	4.653591	11.209085	23.925058	0							2.40896	0.246156
2.245745	0.534527	4.65625	11.209076	23.938354	0							2.41029	0.246157
2.247074	0.534248	4.658909	11.209151	23.951649	0							2.411619	0.246157
2.248404	0.533952	4.661568	11.209264	23.964943	0							2.412948	0.246158
2.249733	0.533661	4.664227	11.209362	23.978237	0							2.414278	0.246158
2.251063	0.533353	4.666886	11.209378	23.991531	0							2.415607	0.246159
2.252392	0.532894	4.669545	11.209379	24.004826	0							2.416937	0.246159
2.253721	0.532247	4.672204	11.209379	24.01812	0							2.418266	0.24616
2.255051	0.5316	4.674863	11.20938	24.031414	0							2.419596	0.24616
2.25638	0.530952	4.677522	11.209322	24.04471	0							2.420925	0.246161
2.25771	0.530319	4.680181	11.209288	24.058004	0							2.422255	0.246162
2.259039	0.529721	4.68284	11.209257	24.071299	0							2.423584	0.246162
2.260369	0.529144	4.685499	11.209217	24.084593	0							2.424913	0.246163
2.261698	0.528566	4.688158	11.209132	24.097887	0							2.426243	0.246163
2.263028	0.527988	4.690817	11.209005	24.111181	0							2.427572	0.246164
2.264357	0.527905	4.693476	11.208815	24.124475	0							2.428902	0.246164
2.265687	0.528481	4.696135	11.208575	24.137772	0							2.430231	0.246165
2.267016	0.529126	4.698794	11.208378	24.151066	0							2.431561	0.246166
2.268345	0.52977	4.701453	11.208164	24.16436	0							2.43289	0.246166
2.269675	0.530473	4.704112	11.207927	24.177654	0							2.43422	0.246167
2.271004	0.531341	4.706771	11.20776	24.190948	0							2.435549	0.246168
2.272334	0.532315	4.70943	11.207623	24.204243	0							2.436878	0.246169
2.273663	0.533292	4.712089	11.20742	24.217537	0							2.438208	0.246171
2.274993	0.534269	4.714748	11.207229	24.230833	0							2.439537	0.246172
2.276322	0.534849	4.717407	11.207051	24.244127	0							2.440867	0.246173
2.277652	0.534868	4.720066	11.206873	24.257421	0							2.442196	0.246174
2.278981	0.534771	4.722725	11.206682	24.270716	0							2.443526	0.246175
2.28031	0.534674	4.725384	11.20648	24.28401	0							2.444855	0.246176
2.28164	0.534568	4.728043	11.206353	24.297304	0							2.446185	0.246177
2.282969	0.534425	4.730702	11.206193	24.310598	0							2.447514	0.246178
2.284299	0.534256	4.733361	11.206093	24.323895	0							2.448843	0.246179
2.285628	0.534087	4.73602	11.206006	24.337189	0							2.450173	0.246179
2.286958	0.533919	4.738679	11.205862	24.350483	0							2.451502	0.24618
2.288287	0.533732	4.741338	11.205842	24.363777	0							2.452832	0.24618
2.289617	0.533517	4.743998	11.205843	24.377071	0							2.454161	0.246181
2.290946	0.533295	4.746656	11.205788	24.390366	0							2.455491	0.246181
2.292275	0.533072	4.749315	11.205693	24.40366	0							2.45682	0.246182
2.293605	0.532855	4.751975	11.205693	24.416956	0							2.45815	0.246183
2.294934	0.53267	4.754633	11.205707	24.43025	0							2.459479	0.246183
2.296264	0.53251	4.757292	11.205786	24.443544	0							2.460809	0.246184
2.297593	0.532351	4.759952	11.205791	24.456839	0							2.462138	0.246184
2.298923	0.532192	4.76261	11.205829	24.470133	0							2.463467	0.246185
2.300252	0.532066	4.765269	11.205835	24.483427	0							2.464797	0.246185
2.301582	0.532001	4.767929	11.205901	24.496721	0							2.466126	0.246186
2.302911	0.53196	4.770587	11.20596	24.510015	0							2.467456	0.246187
2.30424	0.531918	4.773246	11.206084	24.523312	0							2.468785	0.246187
2.30557	0.531871	4.775906	11.206215	24.536606	0							2.470115	0.246188
2.306899	0.531798	4.778564	11.206322	24.5499	0							2.471444	0.246188
2.308229	0.531678	4.781224	11.206373	24.563194	0							2.472774	0.246189
2.309558	0.531558	4.783883	11.206487	24.576488	0							2.474103	0.246189
2.310888	0.531438	4.786541	11.206552	24.589783	0							2.475432	0.24619
2.312217	0.531281	4.789201	11.206682	24.603077	0							2.476762	0.24619
2.313547	0.531013	4.79186	11.206745	24.616373	0							2.478091	0.246191
2.314876	0.53067	4.794518	11.206814	24.629667	0							2.479421	0.246192
2.316206	0.530327	4.797178	11.206897	24.642962	0							2.48075	0.246192
2.317535	0.529984	4.799837	11.207065	24.656256	0							2.48208	0.246193
2.318864	0.52975	4.802495	11.207172	24.66955	0							2.483409	0.246193
2.320194	0.529738	4.805155	11.207275	24.682844	0							2.484739	0.246194
2.321523	0.529725	4.807814	11.207291	24.696138	0							2.486068	0.246194
2.322853	0.529713	4.810472	11.207277	24.709435	0							2.487397	0.246195
2.324182	0.52972	4.813132	11.207256	24.722729	0							2.488727	0.246196
2.325512	0.529798	4.815791	11.20715	24.736023	0							2.490056	0.246196
2.326841	0.529935	4.81845	11.207007	24.749317	0							2.491386	0.246197
2.328171	0.530071	4.821109	11.20684	24.762611	0							2.492715	0.246197
2.3295	0.530208	4.823768	11.206715	24.775906	0							2.494045	0.246198
2.330829	0.529964	4.826427	11.206588	24.7892	0							2.495374	0.246198
2.332159	0.52896	4.829086	11.206465	24.802496	0							2.496704	0.246199
2.333488	0.527876	4.831745	11.206358	24.81579	0							2.498033	0.2462
2.334818	0.52679	4.834404	11.206236	24.829084	0							2.499362	0.2462
2.336147	0.525727	4.837063	11.206102	24.842379	0							2.500692	0.246201
2.337477	0.524751	4.839722	11.205953	24.855673	0							2.502021	0.246201
2.338806	0.523864	4.842381	11.20593	24.868967	0							2.503351	0.246202
2.340136	0.522978	4.84504	11.205893	24.882261	0							2.50468	0.246202
2.341465	0.522092	4.847699	11.205757	24.895555	0							2.50601	0.246203
2.342794	0.521516	4.850358	11.205669	24.908852	0							2.507339	0.246204
2.344124	0.521566	4.853017	11.205631	24.922146	0							2.508669	0.246204
2.345453	0.521754	4.855676	11.205626	24.93544	0							2.509998	0.246205
2.346783	0.521941	4.858335	11.2057	24.948734	0							2.511328	0.246205
2.348112	0.522146	4.860994	11.205854	24.962029	0							2.512657	0.246206
2.349442	0.522449	4.863653	11.205942	24.975323	0							2.513986	0.246206
2.350771	0.52287	4.866312	11.205939	24.988617	0							2.515316	0.246207
2.352101	0.523293	4.868971	11.205986	25.001913	0							2.516645	0.246208
2.35343	0.523716	4.87163	11.206098	25.015207	0							2.517975	0.246208
2.354759	0.524134	4.874289	11.206167	25.028502	0							2.519304	0.246209
2.356089	0.524558	4.876948	11.206249	25.041796	0							2.520634	0.246209
2.357418	0.525011	4.879607	11.206362	25.05509	0							2.521963	0.24621
2.358748	0.525487	4.882266	11.20653	25.068384	0							2.523293	0.24621
2.360077	0.525957	4.884925	11.206612	25.081678	0							2.524622	0.246211
2.361407	0.526341	4.887584	11.206737	25.094975	0							2.525951	0.246212
2.362736	0.526503	4.890243	11.206861	25.108269	0							2.527281	0.246213
2.364066	0.526664	4.892902	11.206887	25.121563	0							2.52861	0.246214
2.365395	0.526825	4.895561	11.206937	25.134857	0							2.52994	0.246215
2.366724	0.526971	4.89822	11.206938	25.148151	0							2.531269	0.246216
2.368054	0.527053	4.900879	11.20686	25.161446	0							2.532599	0.246217
2.369383	0.527099	4.903538	11.206747	25.17474	0							2.533928	0.246219
2.370713	0.527145	4.906197	11.206633	25.188036	0							2.535258	0.24622
2.372042	0.527191	4.908856	11.206572	25.20133	0							2.536587	0.246221
2.373372	0.527198	4.911515	11.206516	25.214624	0							2.537916	0.246222
2.374701	0.527072	4.914174	11.206593	25.227919	0							2.539246	0.246223
2.376031	0.526946	4.916833	11.206567	25.241213	0							2.540576	0.246224
2.37736	0.52682	4.919492	11.206589	25.254507	0							2.541905	0.246224
2.37869	0.52672	4.922152	11.206493	25.267801	0							2.543234	0.246225
2.380019	0.526732	4.92481	11.206468	25.281096	0							2.544564	0.246226
2.381348	0.526829	4.927469	11.206461	25.294392	0							2.545893	0.246226
2.382678	0.526926	4.930129	11.206409	25.307686	0							2.547223	0.246227
2.384007	0.527024	4.932787	11.206357	25.32098	0							2.548552	0.246227
2.385337	0.5271	4.935446	11.20638	25.334274	0							2.549881	0.246228
2.386666	0.527109	4.938106	11.20635	25.347569	0							2.551211	0.246228
2.387996	0.52711	4.940764	11.206373	25.360863	0							2.552541	0.246229
2.389325	0.527111	4.943423	11.206365	25.374157	0							2.55387	0.24623
2.390655	0.527097	4.946083	11.206422	25.387453	0							2.555199	0.24623
2.391984	0.527016	4.948741	11.206438	25.400747	0							2.556529	0.246231
2.393313	0.526868	4.9514	11.206512	25.414042	0							2.557858	0.246231
2.394643	0.52672	4.95406	11.206491	25.427336	0							2.559188	0.246232
2.395972	0.526572	4.956718	11.206463	25.44063	0							2.560517	0.246232
2.397302	0.52654	4.959378	11.206489	25.453924	0							2.561846	0.246233
2.398631	0.526864	4.962037	11.206523	25.467218	0							2.563176	0.246234
2.399961	0.527272	4.964695	11.206555	25.480515	0							2.564505	0.246234
2.40129	0.527678	4.967355	11.206628	25.493809	0							2.565835	0.246235
2.40262	0.528068	4.970014	11.206609	25.507103	0							2.567164	0.246235
2.403949	0.528377	4.972672	11.206586	25.520397	0							2.568494	0.246236
2.405278	0.528583	4.975332	11.206506	25.533691	0							2.569823	0.246236
2.406608	0.52879	4.977991	11.206448	25.546986	0							2.571153	0.246237
2.407938	0.528991	4.980649	11.206341	25.56028	0							2.572482	0.246238
2.409267	0.529142	4.983309	11.206176	25.573576	0							2.573812	0.246238
2.410596	0.529107	4.985968	11.206045	25.58687	0							2.575141	0.246239
2.411926	0.52898	4.988627	11.20592	25.600164	0							2.57647	0.246239
2.413255	0.528852	4.991286	11.205862	25.613459	0							2.5778	0.24624
2.414585	0.52872	4.993945	11.205647	25.626753	0							2.579129	0.246241
2.415914	0.528527	4.996604	11.205462	25.640047	0							2.580459	0.246241
2.417243	0.528165	4.999263	11.205297	25.653341	0							2.581788	0.246242
2.418573	0.527804	5.001922	11.205094	25.666636	0							2.583118	0.246242
2.419903	0.527442	5.004581	11.205	25.679932	0							2.584447	0.246243
2.421232	0.527053	5.00724	11.204753	25.693226	0							2.585777	0.246243
2.422561	0.526424	5.009899	11.204584	25.70652	0							2.587106	0.246244
2.423891	0.525649	5.012558	11.204414	25.719814	0							2.588435	0.246245
2.42522	0.524874	5.015217	11.2043	25.733109	0							2.589765	0.246245
2.42655	0.524103	5.017876	11.204202	25.746403	0							2.591094	0.246246
2.427879	0.523393	5.020535	11.204151	25.759697	0							2.592424	0.246246
2.429209	0.522933	5.023194	11.204117	25.772993	0							2.593753	0.246247
2.430538	0.522473	5.025853	11.204068	25.786287	0							2.595083	0.246249
2.431868	0.522013	5.028512	11.203974	25.799582	0							2.596412	0.24625
2.433197	0.521547	5.031171	11.203982	25.812876	0							2.597742	0.246251
2.434526	0.521046	5.03383	11.204023	25.82617	0							2.599071	0.246252
2.435856	0.52051	5.036489	11.204132	25.839464	0							2.6004	0.246253
2.437185	0.519976	5.039148	11.204205	25.852758	0							2.60173	0.246254
2.438515	0.51944	5.041807	11.204288	25.866055	0							2.60306	0.246256
2.439844	0.518928	5.044466	11.204438	25.879349	0							2.604389	0.246257
2.441174	0.518565	5.047125	11.204482	25.892643	0							2.605718	0.246258
2.442503	0.518203	5.049784	11.204598	25.905937	0							2.607048	0.246259
2.443833	0.517841	5.052443	11.204703	25.919231	0							2.608377	0.246259
2.445162	0.517505	5.055102	11.204793	25.932526	0							2.609707	0.24626
2.446491	0.51741	5.057761	11.204881	25.94582	0							2.611036	0.24626
2.447821	0.517723	5.06042	11.204962	25.959116	0							2.612365	0.246261
2.44915	0.518036	5.063079	11.205059	25.97241	0							2.613695	0.246261
2.45048	0.518349	5.065738	11.205169	25.985704	0							2.615025	0.246262
2.451809	0.518675	5.068397	11.205211	25.998999	0							2.616354	0.246263
2.453139	0.519075	5.071056	11.205297	26.012293	0							2.617683	0.246263
2.454468	0.519484	5.073715	11.205403	26.025587	0							2.619013	0.246264
2.455798	0.519894	5.076374	11.205554	26.038881	0							2.620342	0.246264
2.457127	0.520303	5.079033	11.205684	26.052176	0							2.621672	0.246265
2.458457	0.520727	5.081692	11.205755	26.065472	0							2.623001	0.246266
2.459786	0.521177	5.084351	11.205862	26.078766	0							2.624331	0.246266
2.461115	0.521619	5.08701	11.206016	26.09206	0							2.62566	0.246267
2.462445	0.52203	5.089669	11.206117	26.105354	0							2.62699	0.246267
2.463774	0.522447	5.092329	11.206234	26.118649	0							2.628319	0.246268
2.465104	0.522457	5.094987	11.206293	26.131943	0							2.629648	0.246268
2.466433	0.522353	5.097646	11.206301	26.145237	0							2.630978	0.246269
2.467763	0.522248	5.100306	11.206303	26.158533	0							2.632307	0.24627
2.469092	0.522143	5.102964	11.206392	26.171827	0							2.633637	0.24627
2.470422	0.522052	5.105623	11.206519	26.185122	0							2.634966	0.246271
2.471751	0.522087	5.108283	11.206609	26.198416	0							2.636296	0.246271
2.47308	0.522121	5.110941	11.206653	26.21171	0							2.637625	0.246272
2.47441	0.522156	5.1136	11.206676	26.225004	0							2.638955	0.246273
2.475739	0.522192	5.11626	11.206703	26.238298	0							2.640284	0.246273
2.477069	0.52246	5.118918	11.206723	26.251595	0							2.641613	0.246274
2.478398	0.522829	5.121577	11.206738	26.264889	0							2.642943	0.246274
2.479728	0.523196	5.124237	11.206779	26.278183	0							2.644272	0.246275
2.481057	0.523565	5.126895	11.206733	26.291477	0							2.645602	0.246275
2.482387	0.523927	5.129555	11.206671	26.304771	0							2.646931	0.246277
2.483716	0.523719	5.132214	11.206666	26.318066	0							2.648261	0.246278
2.485045	0.523511	5.134872	11.206626	26.33136	0							2.64959	0.246279
2.486375	0.523304	5.137532	11.206549	26.344656	0							2.65092	0.24628
2.487704	0.5231	5.140191	11.20651	26.35795	0							2.652249	0.246281
2.489034	0.523143	5.142849	11.206521	26.371244	0							2.653579	0.246282
[truncated: 20,406 more rows]
