# Supplementary material for: Hallucination of closed repeat proteins containing central pockets
Source: Nat Struct Mol Biol. 2023 Sep 28;30(11):1755–60. doi: 10.1038/s41594-023-01112-6 (PMC10643118; doi:10.1038/s41594-023-01112-6)
Supplement: Supplementary file 5 — Chromatography raw data. [file 41594_2023_1112_MOESM5_ESM.tar › SEC_submit/H5[20220202].csv]

time (min)	raw light scattering data: detector voltage (V) detector 2	raw light scattering data: detector voltage (V) detector 3	raw light scattering data: detector voltage (V) detector 4	raw light scattering data: detector voltage (V) detector 5	raw light scattering data: detector voltage (V) detector 6	raw light scattering data: detector voltage (V) detector 7	raw light scattering data: detector voltage (V) detector 8	raw light scattering data: detector voltage (V) detector 9	raw light scattering data: detector voltage (V) detector 10	raw light scattering data: detector voltage (V) detector 11	raw light scattering data: detector voltage (V) detector 13	raw light scattering data: detector voltage (V) detector 14	raw light scattering data: detector voltage (V) detector 15	raw light scattering data: detector voltage (V) detector 16	raw light scattering data: detector voltage (V) detector 17	raw light scattering data: detector voltage (V) detector 18	raw UV absorbance data: detector voltage (V) channel 1	raw UV absorbance data: detector voltage (V) channel 2	differential refractive index data: differential refractive index (RIU)	Forward Laser Monitor: Forward Laser Monitor (V)	Auto-inject Signal: Auto-inject Signal	Auto-inject Signal: Auto-inject Signal	absolute refractive index data: absolute refractive index (RIU)
-0.008989146483441193	7.074155257006049	5.817671227681391	1.854336569642894	0.7548845220919171	1.116876068984973	0.7280049829916616	0.6932048950301856	0.3839280278047417	0.266698419219526	0.2864030385038319	0.3345040072225674	0.4084843833392645	0.5055327202185741	0.9369780711445698	0.2028028837598621	1.810225542676458			0.0005571118800420701	0.8141500098274408			1.261645670224519
-0.0007993604358709199	6.814612381936456	5.471590829160036	1.621251753728888	0.6872585912023474	1.002054478394314	0.6935570607425253	0.6827384844280775	0.3750893217410443	0.2625050385995778	0.2811458732111303	0.3306378767726488	0.4069568593040346	0.5029456308475077	0.9339897295305553	0.2015033878899379	1.848206084299395			0.0005571073010215106	0.8141868465695911			1.261645194143944
0.007390425611699353	6.760129545802027	5.482277598685714	1.613516155104223	0.7018816900454239	1.011996335490209	0.6952263873193452	0.6873233083199305	0.3780444839527886	0.2638145579568656	0.2832955352823282	0.3321463398289456	0.4072244968151463	0.5037036113449654	0.9335170125552327	0.2017438239296241	1.813169766695863	0.05356750062414856	0.05188472844263585	0.0005571062570090128	0.8139407173109764			1.261645126970365
0.01558021165926963	6.918074282694946	5.678559362400118	1.78838349616978	0.7443966657225076	1.085035828676593	0.7090618712714036	0.696056552514517	0.385352679829686	0.2656876984834507	0.2881579010580726	0.3346798819954633	0.4084943051690224	0.5061211401144842	0.9355269236563836	0.2033132602728074	1.792667886876826	0.05357800039802114	0.05188432315452482	0.000557104373516013	0.8136497989722711			1.261645348752507
0.0237699977068399	7.214232913322502	5.924337663058134	1.926060577461228	0.7463772981566426	1.104706986160278	0.7092497876671798	0.6990758687156376	0.3888963471159688	0.270749521915252	0.2935386885980605	0.337504121460174	0.4097794512587796	0.5070851602319393	0.9383650273302947	0.2036293121404741	1.806108054181099	0.05358669547627798	0.05188301790635425	0.0005570981769890159	0.8135396700693502			1.261645706126528
0.03195978375441017	6.83429640193701	5.889248003354272	1.789324187230092	0.7412820464216058	1.079158275536032	0.714857913323645	0.6969735952146314	0.3870624258616095	0.2654350508866434	0.2917211941686451	0.3359739727363512	0.4077870796304132	0.5052657896735367	0.9354980331920048	0.2023291278005063	1.8028117898946	0.05359111572319176	0.05187999983719681	0.0005570920432411981	0.8135348402872243			1.261646117356463
0.04014956980198045	6.706078718624821	5.617574678729531	1.689898751139151	0.7104056308671007	1.074501418493939	0.7108793189143531	0.6987773378387775	0.3830811173833775	0.2608653504159186	0.2865432560057858	0.3327774358508182	0.4064845043769104	0.5037758126293242	0.932816580227793	0.2018383839473078	1.807456185761776	0.05359105411306123	0.05187707139602047	0.0005570909165717842	0.8135138627263547			1.261646507623987
0.04833935584955072	6.910417619805262	5.508748759809204	1.714819965107577	0.6810774075386267	1.102595004033099	0.6877344772682568	0.6960244433096285	0.3790703022386608	0.266496574220695	0.2850938488600677	0.3328282946386411	0.4072986721077226	0.5044911544651387	0.933806408744741	0.2026318299175806	1.820343446847235	0.05358988395584516	0.05187187162879808	0.0005570902521014671	0.8134748205977315			1.261646869594588
0.05652914189712099	7.19823601343457	5.662111768342924	1.79074005767513	0.7245068842764406	1.114001019962408	0.7082420494940096	0.7009716105722796	0.3850035936307482	0.2717778619575881	0.2919014463578168	0.3356505333473975	0.4090321413457366	0.5064558074097689	0.9374351869737454	0.2033163518642099	1.808396163862083	0.05358716341026687	0.0518710626048504	0.0005570852213749449	0.8135087870685155			1.261647232015615
0.06471892794469127	7.245395766488647	5.777871379408177	1.922946920395691	0.7652956432157991	1.159313242378073	0.7510503231968395	0.7155363731707501	0.3937355512608131	0.2769329714440524	0.2998078696040402	0.3411887209581053	0.4111082833466462	0.509962476516379	0.9394811536887392	0.2036865535159445	1.806593940854818	0.05358591174987902	0.05187691973134672	0.0005570781218278214	0.8136980583151709			1.261647624789514
0.07290871399226154	6.865776221041141	5.587061459377899	1.69908997444377	0.7123948308450859	1.042507400455033	0.7040279870097832	0.6862619897896857	0.3809368853448407	0.2616862517764377	0.2868127180272718	0.3343391871214568	0.4074332928040623	0.5049329910971154	0.9350473598585741	0.2019209238244316	1.806046327225449	0.05358928328260711	0.05188503389995761	0.0005570740639621644	0.8138166220462321			1.261648025682064
0.08109850003983181	6.826878406731972	5.727982300123486	1.700148214028533	0.7324166303608568	1.043502572149098	0.6903112336383003	0.685142382499729	0.3807282947710083	0.2608875579362571	0.2840669279499118	0.33244303677279	0.4070660270503379	0.5045361017800742	0.9349048627628715	0.2021578857953328	1.807585123684083	0.05359845969617875	0.0518957130968537	0.0005570727180774563	0.8137654991219467			1.261648415970849
0.08928828608740209	6.885984008485897	5.924853402196575	1.792068178277497	0.7871901030982987	1.097603565365969	0.7214226936301614	0.697275843970007	0.3877111125031684	0.2663759008060338	0.2886841736654072	0.3364197013280716	0.4092541196902477	0.5069794724646117	0.9379441029926322	0.2030419603804419	1.806747416923707	0.05360547582757655	0.05190894736337044	0.0005570691210195747	0.8137466676092582			1.261648808322194
0.09747807213497237	7.091543782678676	6.02281706064851	1.826147429224534	0.8170521891319827	1.092217653742511	0.7554538292369969	0.6958577632078606	0.3907291545132459	0.2669257817506167	0.2904461541460164	0.336909124405406	0.409087778476817	0.5064973754699494	0.939590879518893	0.2027859561246173	1.801384429683891	0.05360417253588096	0.05192575975637817	0.0005570616751813859	0.8137413586354563			1.261649233463843
0.1056678581825426	7.36612582855247	5.98712936079564	1.96083181848207	0.7655251420734944	1.107708681567887	0.7201836414982613	0.7025542172912835	0.3930440821541969	0.2701135598136216	0.2913543806559777	0.3365709673944875	0.4091656003367593	0.5074768972443544	0.9378404498857634	0.2031595156930999	1.79854625200065	0.05360569143283215	0.05194795092842682	0.0005570547305996588	0.8136941402935483			1.261649696905238
0.1138576442301129	7.138518254206094	5.778162946655335	1.822798510238466	0.718702840884743	1.084555429255533	0.7045808028644636	0.702502622198467	0.3908160396978445	0.2690297949287442	0.2900124879444964	0.3359805496827306	0.4092170178322732	0.507015114124068	0.9369644053286915	0.2030067404021965	1.796102259921134	0.05360986662455992	0.05196842568665259	0.000557052110288284	0.8137370880690982			1.261650161043862
0.1220474302776832	7.06530604491746	5.770617388711447	1.847595742853207	0.7451340401968021	1.111525321105681	0.7239409272498802	0.7034554258359804	0.3939411359839878	0.2724690103516495	0.2913961739857016	0.3377056694948611	0.4093792649363501	0.5076144563266204	0.937234579766424	0.2035079909214548	1.800263258893702	0.053613038523323	0.05198424106180402	0.0005570511471887408	0.8137846241882182			1.261650595221152
0.1302372163252535	7.069865591484403	5.608119000501441	1.773760769409237	0.7350704558834504	1.097759917043599	0.7301526451099434	0.7016722468706595	0.3904893721724453	0.2694377599415487	0.2879332258770654	0.3364550953781114	0.4092712895845906	0.5073931324420297	0.9369827671538233	0.2030650256807623	1.799871349918953	0.05361462756764201	0.05199915239577264	0.000557046250342308	0.8137978506777659			1.261651029435755
0.1384270023728237	7.085987650876371	5.567289410230652	1.681186991113653	0.7341400170227971	1.063322013486335	0.7254049149617754	0.6962596368908267	0.3881070506023016	0.2672511462217059	0.2929100420449847	0.336733352602771	0.4092699651374012	0.5079256593511079	0.9381386458176192	0.2030737229389311	1.793567852894224	0.05361173360506525	0.0520129592071364	0.0005570378474750318	0.8138100813584653			1.261651503117204
0.146616788420394	7.145539548701441	5.943709052544316	1.714855013323434	0.8147757149098612	1.046042433497771	0.7261593252250631	0.6927962554147677	0.3872212359008975	0.2647389139050123	0.2919329096138771	0.3350556005631145	0.4079472160943177	0.5067728450147397	0.9375973542330173	0.2030761032308385	1.787562504759506	0.05361264755764544	0.05202367823869076	0.0005570336989603229	0.813805809546137			1.261651976672197
0.1548065744679643	6.76625991137962	5.791239149400876	1.741812221453748	0.7741972008043279	1.056013678352288	0.7171228698976311	0.6934578898812631	0.3852375176157287	0.2656117126335441	0.286849431359489	0.3331690667000662	0.4079567693923911	0.5044562555571845	0.9359334313079815	0.2022074844893715	1.787194537339599	0.05362040902404982	0.0520347688453828	0.0005570342803098507	0.8138187172396475			1.261652418536491
0.1629963605155346	6.819469331907517	5.63081351214692	1.809422248337253	0.7128741258087502	1.104267563312858	0.704259528186797	0.6969779598781086	0.3885835171897699	0.2716809320179697	0.2905732847626452	0.3361312179374944	0.4098070015814687	0.5057638766207729	0.9359722511747576	0.2026954385346552	1.787964837614346	0.0536251323974151	0.05204344404790174	0.0005570308407563323	0.8137398780721929			1.261652827722624
0.1711861465631048	6.838743843214854	5.569293374238717	1.779230672187159	0.7007175773644494	1.100735774369995	0.6939977676965213	0.6963634089407407	0.3868687485350377	0.2699058694461525	0.2893566678770428	0.3353033222445707	0.4086794700665758	0.5060143991806084	0.9353870620972773	0.2027116044900207	1.790598519715935	0.0536243806040955	0.052039083668908	0.0005570230545709471	0.8136874312216879			1.261653251811483
0.1793759326106751	7.034378033308706	5.745640881030154	1.788800156905642	0.7368643189039857	1.12153486551358	0.715173775503864	0.7051490043474833	0.39312487146442	0.2719028845305125	0.2937228451929504	0.3362315352475718	0.4097632504078117	0.5078146974730555	0.9380683083574701	0.2032303295529747	1.786125803393722	0.05361595749013028	0.05202095198794186	0.0005570168987071876	0.8136595440051093			1.261653701402376
0.1875657186582454	7.533182288605555	5.963113717958268	1.97629221576354	0.7522237785541617	1.186726291652866	0.7437030903551105	0.7107360674448506	0.4038572054016205	0.2769255548986232	0.3015739944398258	0.341184621404294	0.4135932885047089	0.5125530819480226	0.942638929669991	0.2049367574869809	1.78487953892146	0.05360721000673376	0.05199783889794291	0.0005570159973206251	0.8136613346503208			1.261654122378567
0.1957555047058157	7.374499962912889	5.828372031971376	1.934112980574223	0.7308656172361074	1.129790287386149	0.72275975028622	0.7028120879194509	0.3960428081023681	0.2761381832475078	0.2983148768873369	0.3412108472715507	0.4120965347863467	0.5106895963910439	0.9419419696573075	0.204499705738155	1.797076865962503	0.05360127301782293	0.05197626753521519	0.0005570154047861046	0.8136722629645614			1.261654512530754
0.2039452907533859	6.93006568655584	5.4491806746772	1.71560294905464	0.6808595145760968	1.045224381438204	0.6922520322944961	0.6935506753390946	0.3826014802353021	0.269874512206839	0.2890194675496959	0.3352145777188711	0.4087826186648419	0.5064521968438305	0.9375202350106769	0.2029811251472879	1.799658802313675	0.05359890784112729	0.05195718177559979	0.0005570104288378483	0.8136763807441504			1.261654888278978
0.2121350768009562	6.874255390649097	5.487795701545397	1.745641669273422	0.6845589807201998	1.061039302002886	0.6899377770515079	0.6911428293892456	0.3789702571351462	0.2636650750372507	0.2854296474645047	0.3325913142566022	0.4077825051041519	0.5047777243098607	0.9355701961427152	0.2024885512179145	1.795921062824242	0.05359949713207493	0.05194054358085646	0.0005570037956262222	0.8137298873786745			1.261655288005798
0.2203248628485265	7.267598920288146	5.914735449561912	1.952021656947387	0.7511338868240465	1.147404874181473	0.7090557533908932	0.7015102209998164	0.3887703439786279	0.2651138398046691	0.2915913812671527	0.3360087930549207	0.4095085590707153	0.5071778144637281	0.9382497330243017	0.2034173127474101	1.783707846515286	0.05359859583599386	0.05193042419715029	0.0005570005332976291	0.8136821797407843			1.261655696698326
0.2285146488960967	6.981707987638727	5.865903210118729	1.896363531860054	0.7573963402993523	1.124404017065037	0.710509533252316	0.6986385188879252	0.3884985542822216	0.2666752336797404	0.2942960210127419	0.3392480566945014	0.4096614281501344	0.5075240574352505	0.9381680685252881	0.2033566567272318	1.782965293962968	0.05359709915210017	0.05192546523429548	0.0005570003813918918	0.8136735963808709			1.261656065582454
0.236704434943667	6.636046555695382	5.537810957425426	1.697608103343583	0.7247364661434423	1.047563741827999	0.7066196401231535	0.6903441274622114	0.3850946498384946	0.2675671202975097	0.2909048983823476	0.335860676184288	0.4087413281492729	0.5046333750968081	0.9357494248537171	0.2022386418748977	1.786133367652651	0.05359444933062618	0.05191563465186171	0.0005569988708358934	0.8137490752471535			1.261656385571801
0.2448942209912373	6.73065685428114	5.505655906532001	1.688764089918244	0.7113159616973921	1.049759048936722	0.7076321975070062	0.6874482653311476	0.3878018385057146	0.2678926050400869	0.2900071727097537	0.3343908481367644	0.4087909629406118	0.504198413204159	0.9360942492206563	0.2020649287339661	1.791323569901817	0.05358790917479012	0.05190083237491606	0.0005569943029756138	0.8137568156390699			1.261656683208163
0.2530840070388076	6.777856463008017	5.559640785544631	1.712985059158572	0.704658484847138	1.048590309751197	0.7036912533934657	0.6864900582790014	0.3862622557503617	0.2663660335313602	0.2890709587037432	0.3356340315024203	0.4091376962546311	0.5055000348265563	0.9376076124956995	0.202510940622265	1.793760455490371	0.05357905135459386	0.05189142626549156	0.0005569900806510124	0.8138040386910521			1.261657001797203
0.2612737930863778	6.617399228656442	5.299908283137622	1.568182087296347	0.6655901713557637	0.997832273865396	0.6897519048706554	0.6814023697186246	0.3786652754480071	0.2606107381472557	0.2843483206425969	0.333421264906466	0.4069109011352433	0.5039940324149083	0.9333495474555848	0.2016631491924027	1.788167802487434	0.05357884419130288	0.05188947876182203	0.0005569900593124617	0.8139221708918224			1.261657308499776
0.2694635791339481	6.885735152500676	5.450221881957606	1.655768640850382	0.6825764490380739	1.021374928275033	0.6979284890717299	0.6865258029371974	0.3806708058418485	0.2633185654422723	0.2861544521880422	0.3338544990489088	0.4071189265956573	0.5042613678707636	0.9337515449029249	0.2020368678224573	1.790851725580736	0.05358343510341802	0.05189449543610258	0.000556992515645642	0.8139544695367449			1.261657526747078
0.2776533651815184	7.370221788744069	5.906944369671246	1.893626971245278	0.732921471967925	1.100180582969733	0.7119348286327036	0.6976596121910016	0.3849389095596445	0.2739529801919217	0.2899485555420642	0.3356606192446214	0.4089565364520521	0.5062745485203851	0.938039960505383	0.2033241979344802	1.798864736801746	0.05358833282388364	0.05190099457395424	0.0005569892074979324	0.8138589873320905			1.261657738342114
0.2858431512290887	7.186197353138595	5.816319088794561	1.799389753808038	0.7301503511111518	1.085555493827752	0.7085653213409933	0.6990706864102341	0.3833973337493367	0.2687624088300828	0.2874196670417614	0.3333904641840132	0.4082107538965256	0.5045717529292263	0.9371992618896529	0.2026466304576164	1.801477201739951	0.05359772386339865	0.05190353813263594	0.0005569834525704101	0.8138683961942942			1.261657953995606
0.2940329372766589	7.086594883128972	5.905455142613683	1.80849504358533	0.7675607189100807	1.104457932715974	0.7295099390714973	0.7016588768173269	0.3935800875666979	0.2690176962436981	0.2946955500526156	0.3359881987198386	0.4094764749531763	0.50631532952799	0.9383750244003188	0.2031982680584219	1.794497615412062	0.05360310256771529	0.05189861696387776	0.0005569830226977569	0.8138407707716273			1.261658157520859
0.3022227233242292	6.716249444733119	5.573724732974101	1.736639315080406	0.7555716864818727	1.085157936505994	0.728623474537231	0.6940609894863304	0.3922809723529569	0.2701223976805871	0.2958487880416895	0.339278204778765	0.4103508750991627	0.5074381769036963	0.9377701316205554	0.2032602636599143	1.79865290099146	0.05360324559656767	0.05188894906876943	0.0005569850639197871	0.8138367107029909			1.261658316443786
0.3104125093717995	6.676790757201979	5.503966901272149	1.719562338105085	0.7323333402251593	1.080196138710109	0.7209238888627763	0.6950783129565454	0.3938809470487571	0.268672670835019	0.2913746474641409	0.3371528955525735	0.4092043748278971	0.5064719314002299	0.9364591397096991	0.2026191379089746	1.79997931092275	0.05360060910411671	0.05187768353138211	0.0005569843662776423	0.813997764767694			1.261658453598069
0.3186022954193697	6.884543248999763	5.64881272830941	1.689074741609465	0.7178937859861012	1.048352986976717	0.7079468931444055	0.6886119481554752	0.3939497353656928	0.2675702621450843	0.2913028497097869	0.334024041426456	0.4073176451929052	0.5046251596238399	0.9356451426163261	0.2020412499055566	1.803900408340563	0.05359271525325866	0.0518710506056242	0.0005569806976958682	0.8139721804237839			1.26165858934368
0.3267920814669401	7.131270101363324	5.785851492507551	1.764482962509433	0.7462204290367918	1.072596552967067	0.7170365668387618	0.6907887387561563	0.3915318935912565	0.2702247762980675	0.2922267673898435	0.335153049533733	0.4084951480271165	0.5060049258357323	0.9381522352400598	0.2028040077128078	1.801946872828492	0.05358628197745108	0.05187833632124552	0.0005569790701364798	0.813743324382682			1.261658714601785
0.3349818675145103	7.314742513805203	6.024958934314411	1.993103918817291	0.7908087452049024	1.167807870367096	0.7346502114486687	0.7061857501576133	0.3976524594234845	0.2741669390165565	0.2966496673325303	0.3392877194697281	0.4108481276041338	0.5100209221430486	0.941523774301507	0.2038458518077165	1.799580807797466	0.05358881517607614	0.05188562636213374	0.0005569809691849749	0.813687616037719			1.261658833820881
0.3431716535620806	7.150531346069239	5.865878390995389	1.871973948091257	0.7844494874012322	1.122702512800307	0.7260012834190785	0.7028195198241104	0.3975582198213886	0.2719091741591943	0.2944204296154602	0.3379647623617517	0.4102588275431225	0.5085290365297161	0.9394251848990904	0.2031360527101287	1.808865514965226	0.05359527613332603	0.05188703731863488	0.0005569817483901845	0.8138931112032673			1.261658938460424
0.3513614396096508	6.992374050893908	5.531817758605174	1.751602080449578	0.7284771637611825	1.076849605099273	0.71459020453828	0.6925713569523602	0.3889441021212167	0.2664636621547637	0.2900737996533447	0.3343980462660749	0.4082933833091562	0.5057757960304404	0.9351551050027765	0.2021403982120676	1.810757251474963	0.05359565914748279	0.05188264861592182	0.0005569785208406545	0.8140678194674255			1.261659029415498
0.3595512256572211	7.015073843718684	5.58838630894343	1.746801715537221	0.7230480273480756	1.05643533471112	0.7205458738258672	0.6864217687667327	0.3878882930549303	0.2629481445501367	0.2883637825622973	0.3334683478125827	0.406942813930721	0.5043809730065771	0.9340673605314688	0.2018546061633498	1.805357846590396	0.05359443791216943	0.05187312193853542	0.0005569750517766205	0.8140792788180752			1.261659128447458
0.3677410117047914	6.959914723366089	5.785456244246324	1.762226737122718	0.7458740411466956	1.056333108184967	0.718734202550991	0.6904344925637977	0.3883952310654925	0.2665668937475657	0.2898593707144356	0.3355043638593287	0.4080968979779322	0.5059740400876567	0.9362556467431403	0.2024990428251958	1.793454830488358	0.05358945282368095	0.05185823868414248	0.0005569757825435101	0.8140421914737852			1.261659218924753
0.3759307977523617	6.955262872543528	5.854981063039874	1.810821620738414	0.7596950509624225	1.100294125908309	0.7132908593886093	0.7005765567803255	0.3919958857203659	0.270126750691893	0.292615010117067	0.3361930167578747	0.4096321963739204	0.5074018999617714	0.9376467213095582	0.2031489513637099	1.796092111986816	0.05358203077123498	0.0518417769723688	0.0005569792814924319	0.8139727864574869			1.261659270264296
0.384120583799932	6.79833466483756	5.633844485507052	1.752153105744965	0.7349797410849626	1.088498636674685	0.707894880566967	0.6966634943879229	0.3913355942964729	0.2612544490230475	0.2873307480818398	0.3312014193585032	0.4079929458865992	0.5033480231202279	0.9331702121744048	0.2017091464043105	1.798036873547653	0.05358255268234976	0.05183785053676166	0.0005569799008410906	0.8140197924878799			1.261659298489102
0.3923103698475022	6.7561359503768	5.527872268614614	1.687569754923862	0.702124051852829	1.048860246482039	0.6929463147524434	0.6895677553475128	0.3807497019427036	0.2584749794525431	0.2839343187578901	0.3299556277454658	0.4056641893652675	0.5021965893007255	0.9316615600491284	0.2012921354725157	1.801093070349121	0.05358300172113294	0.05184012569978734	0.0005569763868808358	0.8140885214364181			1.261659331681371
0.4005001558950725	6.760675415317074	5.607328252311106	1.600683800681597	0.6925076342970548	1.01633679869868	0.6800472426829925	0.6810470247474544	0.375931000587867	0.2600049610161096	0.2844385325320697	0.3320255810926748	0.4057315271636613	0.5030045149081227	0.9322851843502901	0.2013752869548268	1.797554731810457	0.05358168236466593	0.05183927120778373	0.0005569741248735507	0.814057663666009			1.261659424422928
0.4086899419426427	6.797738020151478	5.551817779096464	1.613106577455083	0.6889304065246158	1.02296311277946	0.6844419640358117	0.6823485350271746	0.3789202906557869	0.2637098005379715	0.2850706744210286	0.3333234923277685	0.4064089798602476	0.5039056335114998	0.9326927589386481	0.2016416687892311	1.794342448740382	0.05358534913771913	0.05184168301912081	0.0005569771255429168	0.8139971116745358			1.261659460582778
0.4168797279902131	6.83501010771587	5.634359373625857	1.727016866742429	0.706775066816834	1.089521995097365	0.7081234398488301	0.6942100388918413	0.3819256086361495	0.2669803928173084	0.2869275617385957	0.3351430604366215	0.4082383372460321	0.5054351528391278	0.9345778828624829	0.2021333067522871	1.794802244683223	0.0535860227666176	0.05184741321182667	0.0005569804145759466	0.8139895395980968			1.261659422340139
0.4250695140377833	6.835143814550641	5.631557767775571	1.778435760151014	0.7137036083582032	1.10460693270848	0.7127200723367852	0.6971817523827517	0.3791257475381415	0.2678008119709459	0.2873881945521848	0.3351168220940067	0.4080269129621164	0.5053611058274363	0.9347048607506897	0.2020562427753013	1.795715226143636	0.05357983834744161	0.05185099158246129	0.0005569786331445291	0.8140884042506725			1.261659397796266
0.4332593000853536	7.025274732320419	5.776182616999751	1.739516150925556	0.7594194110246216	1.068749080769662	0.7363662044890067	0.6957203569525111	0.3875957766061798	0.2668715534470252	0.2901931464163544	0.3347316924731476	0.4074758746434489	0.5063325654714017	0.936800365429233	0.2025487150133974	1.793624317746171	0.05357681743077327	0.05185342355527112	0.0005569753230481937	0.8141002582109753			1.261659417576396
0.4414490861329238	6.947104166130767	5.732221041552712	1.709204864960619	0.7754429881527963	1.067771502509566	0.7651400746591468	0.6986576531348214	0.3997998387607097	0.2698612957877941	0.2949237763796846	0.3356627573688416	0.4082083013726059	0.5066230441309171	0.9381811190346245	0.2027815056598169	1.786041861501101	0.05357803198265929	0.05185482226840243	0.0005569757562211571	0.8139909960626912			1.261659446096531
0.4496388721804941	6.921558086853271	5.677617336125978	1.78496423563827	0.7351052658143993	1.092295338975433	0.719743000847033	0.703141016217216	0.3905054831959601	0.2729249741690453	0.291153767819464	0.3352724480080114	0.4085112775094181	0.5060857708319599	0.93690482652275	0.2025541882996121	1.792045383893432	0.05357664390787595	0.05185619134968367	0.0005569788654119229	0.8139491219644759			1.261659436470045
0.4578286582280644	6.973796080775323	5.803130560820759	1.795243097757198	0.7382768394006594	1.06717931676379	0.7035132239861952	0.6895690329672579	0.3854075372315521	0.265989360186076	0.2916562448137754	0.3347853987538533	0.4083841242921976	0.5060641657259125	0.9364729383501965	0.202285248977766	1.793267520246166	0.05357720393029276	0.05185516217112841	0.0005569797027139967	0.8139000772322313			1.261659407740565
0.4660184442756347	6.907582517319653	5.765153938329116	1.772647542854912	0.7421938519200808	1.070416767063563	0.7141428008363616	0.6864709137188788	0.3869807212150937	0.26614183558296	0.2910711466769805	0.3345507292473452	0.4081156524732035	0.5050404165386913	0.9356478877639618	0.2020973780883357	1.792037849211739	0.05358604230787874	0.05185538232573598	0.0005569772766535368	0.8139358876564549			1.261659392990201
0.474208230323205	6.583614896944646	5.36217491302076	1.678317207735494	0.6902868304419599	1.069169219306241	0.698789901371117	0.6919257324356521	0.3779109059870015	0.2639876331537537	0.2819851479505506	0.3315741662185063	0.4067854680330322	0.5030991896305387	0.9332169389175339	0.2015880698158167	1.78530348684517	0.05359095490193259	0.05186278909760647	0.000556975534406615	0.8140182860455074			1.261659406030728
0.4823980163707752	6.719037028316321	5.462029916690234	1.701662700534028	0.728848482353097	1.088179963645816	0.7014838517499065	0.6951760985201241	0.3857653957434798	0.2623284691694596	0.2843403440958096	0.3324527425524798	0.4066860993493323	0.5046123905521332	0.934883594677144	0.2018918776852176	1.782338543831111	0.05359062553310378	0.05187293811316271	0.0005569767897575967	0.8140163729986848			1.261659438312691
0.4905878024183455	7.144186262216897	5.828773981547559	1.816343862153545	0.745624230450279	1.125379156975225	0.7096411660724595	0.6973368494707739	0.385928300964859	0.2646291540267818	0.2895926556460231	0.3361117907293874	0.4086266061083574	0.5073018529128538	0.9379577021477192	0.2029793229892315	1.79200436928549	0.05359198323115436	0.05187968752575926	0.0005569779872783373	0.8139416866773795			1.261659459111391
0.4987775884659158	6.684610341227204	5.557313559858838	1.738860346937748	0.6846333672100199	1.089380884786455	0.695773566434173	0.6878477243052594	0.3749078894110046	0.2643711475658548	0.2854629490625621	0.3341135342580089	0.4086743905105982	0.5047144291135641	0.9356910321291499	0.2018678330226501	1.800512730133898	0.05359099399024093	0.05188396153805169	0.0005569757254518464	0.8139347902109948			1.26165947519379
0.5069673745134861	6.62284912686496	5.342279039249426	1.673935402321891	0.6753934067990582	1.02519194002504	0.6829908534800279	0.6782675182744281	0.373200038381186	0.2641564932045906	0.2838412699661316	0.3320427044721863	0.4071613189329448	0.5026025593619176	0.9336712179676913	0.2013716497558671	1.800545841613854	0.05358724978433793	0.05188169298499817	0.0005569723490072994	0.8140294607987011			1.261659512763727
0.5151571605610563	6.70152892754161	5.33310456332439	1.652574761816002	0.6883619164575772	1.030507922218547	0.6852148764591577	0.6855755641621554	0.3738417702366393	0.2646875542058311	0.2829227479329313	0.3324802307249042	0.4063794261907102	0.5029802255102481	0.9326033816939415	0.2014900427293032	1.788348943619618	0.05357999639197796	0.05187318503921521	0.0005569733440107939	0.8140481770566648			1.26165955844113
0.5233469466086266	6.637685501257231	5.429432378049372	1.704898783226347	0.7067195310677726	1.061581312441389	0.6878022459117991	0.6892628522356968	0.3777741690015626	0.2634660608151316	0.2848720356098025	0.3325187816682753	0.4069840025531405	0.503136820580699	0.933022245280703	0.2015557115904922	1.789503748037559	0.05357751513264516	0.05187075461867976	0.0005569778723179846	0.813974890915125			1.261659572723051
0.5315367326561968	6.924247734943895	5.678939318064083	1.827428177104985	0.7661523112502269	1.079753521964428	0.710399646636182	0.6917223925009206	0.3899454498590537	0.2662996507495023	0.2908898723722706	0.3356112665746092	0.4090552363097729	0.5057148204285761	0.9366275041642687	0.2027094196022271	1.795307883492165	0.0535786031430646	0.05187651852435896	0.0005569788165030242	0.81386550564926			1.261659558986671
0.5397265187037671	7.151862003798671	5.88389994301512	1.803878147888217	0.7962808856206578	1.104213166835085	0.7344175104553904	0.6995470776947749	0.3903772162779411	0.2692920700701734	0.2898247002276946	0.3367980767628615	0.409958753081836	0.5080971507855444	0.9396223939930625	0.2033473378417173	1.80034347916297	0.05358114453340217	0.0518794913696041	0.0005569756231742878	0.8139511929660863			1.261659575337069
0.5479163047513375	6.818066137846638	5.451224935429671	1.706410204351761	0.7102367464770392	1.085900239668065	0.7065169557603976	0.6936447970480829	0.381944584377843	0.2665884572822591	0.2857058887822242	0.3336726311569841	0.4081084851960283	0.5049553091364242	0.9357847508278534	0.2021544940107425	1.797019916751483	0.05358192253058953	0.05187282774800899	0.0005569752370229116	0.8140206746999116			1.261659577123194
0.5561060907989077	6.858219997679351	5.495347038378595	1.792153206540642	0.7107069821753901	1.101653902559207	0.7045995419076349	0.6951424564868941	0.3829132575300558	0.2687512677548993	0.2881134082664326	0.3341849875513312	0.408330898603137	0.5054924862489311	0.9363003802251726	0.2024996221617026	1.795384844621324	0.05358170656299494	0.05186238862304959	0.0005569788726401204	0.8139972861964667			1.261659544115591
0.564295876846478	6.855416007444526	5.61264062989392	1.783597221394754	0.7160534922630638	1.081255518696322	0.6994188314473759	0.69255147101503	0.3814977933104178	0.2689262151193457	0.2891593246406248	0.3343418186885478	0.4082223159758593	0.5052758629376639	0.9358667886033434	0.2025914662417342	1.78960574331679	0.05358119355474267	0.05185666022676175	0.0005569815152259458	0.8140813945220383			1.261659465716048
0.5724856628940482	7.04923169352929	5.778387612193874	1.854577337860271	0.7052723537180444	1.072995411686291	0.7017885902748209	0.6880741485962886	0.3810047536594319	0.2665356780810974	0.2880631962744585	0.333977939577964	0.407885228987998	0.5050906783188741	0.9345859506460507	0.2024151957926777	1.789530662704805	0.05357997314517134	0.05185550999195732	0.0005569796179096827	0.8141482012604706			1.261659406188086
0.5806754489416185	7.376133330424597	5.853560093815845	1.97729423507386	0.7206262564353773	1.099063984694794	0.7220464864816186	0.6960806755984352	0.3870053963076048	0.2703158443235594	0.2891984545695008	0.3358445385438738	0.4084372197116388	0.5068103550284139	0.9369187346064971	0.2029352465314039	1.797001207975058	0.05358054427355703	0.05185249575977954	0.0005569761960318093	0.8140605284232814			1.261659389143869
0.5888652349891887	7.164293063204509	5.768177176270474	1.922431316179639	0.7399551826660342	1.126599261060693	0.722221522844985	0.706907092881319	0.3910710946472606	0.2735709850544991	0.289756768515171	0.3360769978704028	0.4086829614433766	0.507354577990539	0.9372092134084478	0.2031209522127524	1.791394516177273	0.05358523922232066	0.0518535147355266	0.0005569767195304247	0.8140241540476026			1.261659374965362
0.597055021036759	6.70266836058174	5.467561856159484	1.682371178183238	0.6897393874423837	1.035792949268344	0.6977210199618257	0.6919225570757737	0.3805492313383552	0.2627153603715664	0.2844658017393377	0.3337138681301055	0.4064777070404312	0.5044727815987967	0.9333597403720054	0.2021603755464531	1.790852421672752	0.05359591462712752	0.05185787225411519	0.0005569800258883298	0.8141444789720778			1.26165934542717
0.6052448070843294	6.466937391688324	5.223330923699228	1.546444681199811	0.66969322829505	0.98119081294834	0.6831149328732695	0.6794377220022521	0.3739858897547786	0.2561649189577995	0.2832574731430921	0.331447029513565	0.4051581406187562	0.5021733642201018	0.9316291841893395	0.2011086849569791	1.795188119763785	0.05360071882904061	0.05185563921045304	0.0005569800007226689	0.8141386420561271			1.26165931955658
0.6134345931318996	6.645383169791394	5.355276765323848	1.625803523364747	0.7011737442579803	1.017171615169539	0.6848808814717062	0.6828746405171041	0.3756689265305425	0.2607967476410513	0.2830044482070692	0.3317931947806878	0.4063219307367197	0.5030478525548296	0.9340209128612509	0.2014271419799916	1.804032075647934	0.05359811437804951	0.05185118847104733	0.0005569764326013612	0.8140869472340422			1.261659314893134
0.6216243791794699	6.611707297238506	5.349519935344187	1.609804508462118	0.6635335422941546	0.9968089551735434	0.6730088805324166	0.6774790539619155	0.3773706799007334	0.2601940109854925	0.2823277200345485	0.3323841132320702	0.4058068496223259	0.5027022104310098	0.9329601865406122	0.2016186119292971	1.794559250415455	0.053594378804338	0.05184894163174095	0.0005569751469603246	0.8140938924196705			1.261659349627256
0.6298141652270401	6.727575173841978	5.630686618891142	1.68765265491268	0.7082309391738659	1.04031667261837	0.6979757859663318	0.6838211705358365	0.3825669995516887	0.2623232731213809	0.2870565583630884	0.3337333848903461	0.4070800089266199	0.5037240838200676	0.9340690178436867	0.20206716083396	1.790278234200521	0.05359138596057535	0.05184176317672459	0.0005569780683204849	0.8140362316671034			1.261659373059351
0.6380039512746104	6.979340834798842	6.040359232413451	1.85139225950863	0.7979319415278312	1.103613199092729	0.7284932547433279	0.6999755578269244	0.3854024390896861	0.2719945754128207	0.2913570668389998	0.3372058037257097	0.4104910108201426	0.5069519633285893	0.9387448416175366	0.202952881869014	1.796834581359143	0.05358386067093238	0.0518346580251962	0.000556978945048624	0.8140320568584467			1.261659424565371
0.6461937373221807	7.08117372435905	6.271089279302072	1.878745887463946	0.8282755399523269	1.113455764140691	0.7407674558324444	0.7043241690251925	0.3941840512350244	0.2770122973973566	0.296120858675414	0.3398619151290234	0.4111065519063246	0.5091296437672863	0.9407032829674815	0.2034176341805551	1.807292940230725	0.05357369382686621	0.05183168338353306	0.0005569747010620029	0.8140340213365791			1.261659447114341
0.6543835233697509	7.054718158707885	5.907435684532794	1.803824986512142	0.7414212160451085	1.081535689269638	0.7063275435218302	0.69424968934065	0.3854432238299195	0.2735520010092161	0.2897925434188028	0.3355036348814062	0.4082537610224568	0.5052949996863125	0.9360246863224666	0.2024070576011967	1.795721613529199	0.05357059977032597	0.05183545407334317	0.0005569718266160468	0.8140716330786359			1.261659499580664
0.6625733094173213	6.819799130492171	5.499713061266986	1.700231813720403	0.7059641666758883	1.034070059227121	0.6898731677471386	0.6849764812900578	0.374060251014141	0.261397130586193	0.2824505292101065	0.3312636568563829	0.4059727519350002	0.5013869269047866	0.9324045370434674	0.201415276637007	1.78281803143484	0.05357184927854115	0.05184473276068995	0.0005569730754918603	0.8140440065404412			1.261659584723802
0.6707630954648915	6.981370380533026	5.393271204039546	1.684281435234681	0.6783491836907223	1.031800179780749	0.6836420944369083	0.6830318710562003	0.3749230625186455	0.2629116467817151	0.283214765638517	0.3318147477194713	0.4064196216013876	0.5025325104911174	0.9327073341609406	0.2018816520660008	1.784750607126685	0.05357525058836775	0.05185163130911136	0.0005569745603806177	0.814042205709556			1.261659654858111
0.6789528815124618	6.996925432108961	5.54225638521018	1.734176566667064	0.6923175110489309	1.060008924136485	0.6864892869008317	0.6896447598429087	0.3785602611878912	0.2664659691202442	0.2893839430023445	0.3343596224639539	0.4071192413836768	0.5045311853314729	0.9335097592604422	0.2021634597198402	1.78796041011959	0.05357945125508069	0.05185376753912038	0.0005569734087472966	0.814053286872087			1.261659697377563
0.6871426675600321	6.913845974803139	5.945663532552548	1.765191537250678	0.7761715044123877	1.087663081764295	0.7152151689614189	0.692941844603707	0.3842666874652716	0.2646140152109649	0.293421843147931	0.3363283680724371	0.408301210412868	0.5066071961651072	0.9365717282675496	0.2025362639118864	1.797170010572943	0.05357617970677951	0.05185083069155386	0.0005569705079168833	0.8139844641050245			1.26165977195642
0.6953324536076023	6.880478992454355	5.720906099795203	1.68780171408506	0.7399132633785467	1.026105866167007	0.7041082228630837	0.6875679640351452	0.3833153752005635	0.2638292218411126	0.2918023758204186	0.3357176361363882	0.4076490612298792	0.504488446693979	0.9351478517891916	0.2023601753130571	1.794032604756853	0.05357210104500735	0.05185349481819747	0.0005569690190428339	0.8140889645684959			1.2616598854422
0.7035222396551726	6.758677570728259	5.535106516720735	1.670093826446068	0.7308288052030144	1.017445553738925	0.7091441463612781	0.6839151064432181	0.3795979295022178	0.2636357564152572	0.2858952206676388	0.3339898832285195	0.4065941427375836	0.5033566328784392	0.9331068118620758	0.2019863520576443	1.797285894317533	0.05357351407950988	0.05185975747694845	0.0005569706072172537	0.8141172810212368			1.261659963810395
0.7117120257027428	6.692013778473153	5.504334063400009	1.684242296825737	0.6974667707503241	1.030875299046483	0.701905788591886	0.6851490574135952	0.379576402815254	0.2658520871154892	0.2854441734820057	0.3335689382965952	0.407355199523212	0.5036060027498666	0.9335453938233346	0.2018678934025822	1.806656027047571	0.05357995115164708	0.05186370946328239	0.0005569715868508259	0.8140125863266825			1.261660009823961
0.7199018117503132	6.762082831249677	5.419053920864359	1.710630042416102	0.6718161976947634	1.047894979648821	0.6877579289322382	0.6895012866743375	0.3818846742472247	0.2677001997697244	0.2864616434646235	0.3337746681870593	0.4077528723000755	0.5041453375744016	0.9337780365292034	0.2018306320289144	1.809561091828375	0.05358805368091477	0.05186463750291761	0.0005569690442328355	0.8140156246906579			1.261660071579558
0.7280915977978835	6.901366536304895	5.700038410591059	1.804225034969048	0.7324322416988269	1.1115600578305	0.7112009240411317	0.7026128298010205	0.3913240891704615	0.2735200614763979	0.2907501489748709	0.3358039382973288	0.4091219431008277	0.5067746700622773	0.9359509606921453	0.2027906608570517	1.809018606143861	0.05359587887904672	0.0518631054901673	0.0005569662798825839	0.8139337553343582			1.261660152980661
0.7362813838454537	6.849851121176589	5.971535509343874	1.714481577305313	0.754495713618381	1.072082463742168	0.7151006788065535	0.6977728668384101	0.3854324349379781	0.2695690701746308	0.2889320904395448	0.3342380685001426	0.4079836878357805	0.5046605633864362	0.9353436307990045	0.2020083956473526	1.798351156665023	0.0536016228929257	0.05186418829902503	0.0005569672484030816	0.8139266606630247			1.261660228115507
0.744471169893024	6.609636864526701	5.457075048612237	1.592910281318613	0.6736457120588264	1.003016044092872	0.6861285347258744	0.6740449257637169	0.377285311502828	0.2616145073328797	0.2854142144274274	0.3322991144546706	0.4060563164795267	0.5021621561110791	0.9330421361659486	0.2011754365705422	1.796143949750719	0.05359926735992811	0.0518655354224155	0.0005569702153323299	0.8139266988981325			1.261660250271038
0.7526609559405942	6.768619746538586	5.442805013361769	1.678022221174324	0.6682515899088005	1.021829396050147	0.6848194851239453	0.6823163750547933	0.3794531401108275	0.2655023823735235	0.2869539281057279	0.3330698172155267	0.4073650477887359	0.5035546928495503	0.9346373410388077	0.2017537056882089	1.799906787850232	0.05359158546487616	0.05186632020376715	0.0005569701885400029	0.8139721032750383			1.26166028213195
0.7608507419881645	6.893912553181589	5.544143703568309	1.74780094002731	0.7036683765134217	1.072825567090867	0.7009422543341166	0.6940275539325811	0.3798965926449809	0.2664877803456793	0.2866127649747345	0.3334925554561345	0.4072752743045351	0.5040629649098401	0.9341850723505933	0.2018223445475782	1.80414764633929	0.05358722525898763	0.05186828101479364	0.0005569662431995674	0.8140620691926791			1.261660323063545
0.7690405280357347	6.807791479458367	5.448218909894734	1.773923242071236	0.6968887199609832	1.088221199970562	0.6977679479729342	0.6929982388111653	0.3779145326182798	0.2646341805705661	0.2857743457017507	0.3342749708494532	0.4068004471199908	0.5045712503394734	0.9334632309072313	0.2019914123061923	1.79542946343572	0.05358765260000469	0.05187302978170544	0.0005569645096555246	0.8139857119139309			1.261660388642385
0.7772303140833051	6.684999917712516	5.2865671284043	1.716238842681049	0.666273923881272	1.056047757018294	0.6987921290048514	0.6881128908822405	0.3823216028814591	0.2633197574218	0.287770510934492	0.3348747081299568	0.40764276391978	0.5045134663801124	0.9346292906727138	0.2023482238692531	1.795233301384963	0.05358503296580972	0.05187258922834667	0.0005569676700718167	0.8139033588477439			1.261660426991769
0.7854201001308754	6.838633395147099	5.420343090436971	1.727003155205904	0.6829941858750671	1.069687897417399	0.7099107187390915	0.6943610069652465	0.3895400670586356	0.2700245178009745	0.2918308125909151	0.3365010860668253	0.4095015181621176	0.5057918828025734	0.9368695646801539	0.2028436536716206	1.803183374135879	0.0535835590298616	0.05186410119989283	0.0005569684485923926	0.8139440207822516			1.261660444768774
0.7936098861784456	6.969365323853491	5.832751279022876	1.730432149326225	0.7503481896334077	1.058994651783719	0.7093032527018727	0.6855528072370475	0.3872893598559663	0.2662965896706707	0.288801473860378	0.3355022401990967	0.4079890799365795	0.5055613057339859	0.9365412343350473	0.2023449155331221	1.805625763139881	0.05358699124152617	0.05185926713026685	0.0005569645706931162	0.8139871047706829			1.261660490239054
0.8017996722260159	6.810518686086176	5.655875881550132	1.760376850283363	0.7338243989117972	1.070911510150324	0.7079474775183586	0.684956234710455	0.3813906535634745	0.2643225190188641	0.2864086437100158	0.3345180605066299	0.40753015287148	0.5051229902463996	0.9356179287850547	0.2023420657092972	1.797211754210501	0.05358412817202492	0.05185352567076567	0.0005569613913172407	0.813869732151931			1.261660568626235
0.8099894582735861	7.091076786192302	5.593335603074807	1.892683105394665	0.7118295495084737	1.124262894193906	0.7101773820713725	0.7010051194043807	0.3820498064124997	0.2699908368682813	0.2882594221518189	0.3363267956189893	0.4097556004394284	0.5075404240171028	0.9382373148586257	0.2035129296072705	1.791990337953345	0.05357432684883248	0.05183885873400065	0.0005569623900443231	0.8138214606664105			1.261660647647429
0.8181792443211564	7.026844854240979	5.483405123991656	1.771254239711495	0.6942521739811953	1.07896105098088	0.6977794851552317	0.6969208539060601	0.3815228310315638	0.2662883907114667	0.2854455776760316	0.3355562506526387	0.4092268534989406	0.5064006867201943	0.9368436154183037	0.2030715990625766	1.799014469722087	0.05356615460506307	0.05182587425394155	0.0005569640549910527	0.813836652964068			1.261660721256375
0.8263690303687267	6.948286408743964	5.570426284241605	1.755852268474238	0.6965928209860762	1.03833840878871	0.6840029478931058	0.6844143492082537	0.3784890491856824	0.2641708823257545	0.2846700657632944	0.3328564579433134	0.4068684459402837	0.5038611075748283	0.9340197923997642	0.2022016072641338	1.80839720728593	0.05356097226987546	0.05181985011485288	0.0005569620787946404	0.8138731025668628			1.261660800577036
0.8345588164162969	7.049025630992363	5.739564132967216	1.816686626577645	0.6806973706618121	1.037641318153865	0.6745756460643246	0.6875591569452453	0.3793289705069862	0.2684205012773483	0.2852140633909024	0.3323974728643208	0.4070901335606749	0.5038732865653832	0.9337314119999037	0.2020918345213085	1.809339729469963	0.05355781475922565	0.05181404253753576	0.0005569583692095052	0.8139155683777143			1.261660894549006
0.8427486024638673	6.758366634650376	5.561917586129757	1.75544031870392	0.6784975508820289	1.02643254706718	0.6878059252269449	0.6909799470465372	0.3826502317870609	0.2678646462131824	0.2860508412549812	0.3331965269440217	0.4068884597042447	0.5036430427800658	0.9326997879108607	0.201971273675086	1.797087653715477	0.05355687813083448	0.05180914079781947	0.0005569577007210629	0.8138830255614843			1.261660997910475
0.8509383885114375	6.647968801785198	5.39688929523522	1.672932987814824	0.6936971752120236	1.030913331958889	0.7041324031865955	0.6893012572345087	0.3833882159164304	0.2667214808133982	0.2875155981036365	0.3332716792763667	0.4066484242214671	0.503183325473022	0.932735611602955	0.2015863322049967	1.79887196818657	0.05356091568470612	0.05180762870239829	0.0005569600168023527	0.8138196510820497			1.261661089176149
0.8591281745590078	6.859005222078826	5.568550771844094	1.689628952058319	0.7082784962757037	1.035360497168089	0.6975520544522515	0.693180493161782	0.3842997775291384	0.270608390997274	0.2888990572353229	0.3332357774466668	0.4072771903765887	0.5036495388064216	0.9339338432916231	0.2016993510455355	1.806076803776916	0.05357161460224554	0.05180730896114507	0.0005569602304833418	0.8138638398038184			1.261661163986831
0.8673179606065781	7.134081113775299	6.017634911988066	1.80266976792996	0.7586425370053651	1.069786376540943	0.7067648437710029	0.6984619398169269	0.3856650069269564	0.273017415717241	0.2913808624122472	0.3356888186671723	0.4089111403247076	0.5054870285311787	0.9373128639528898	0.2025179483694615	1.807699149014907	0.05357918633183784	0.05180478760449777	0.0005569560990748718	0.8139365120393177			1.261661255709301
0.8755077466541483	7.066166591391866	5.947565498729641	1.794361568256494	0.767546311858997	1.092907412837798	0.7216021351790739	0.7006874789920646	0.3895180917391675	0.2673082492790475	0.2884415168210029	0.3348814793909961	0.4085918360272087	0.5058350143115883	0.9375853681724395	0.2028345583344042	1.800987888416236	0.05358067183247666	0.05180333909804363	0.0005569531680873834	0.8139608840773894			1.261661350717571
0.8836975327017186	6.927856198315829	5.588987303863253	1.70929362465676	0.7065644119476143	1.038386413980493	0.6997131612340681	0.6870560913772633	0.3891344718678736	0.2620661515994446	0.2863287481395159	0.3336742129806906	0.4070440091304038	0.5046104816017117	0.9346776396717558	0.2023069890641433	1.7948028865644	0.05357914872130148	0.05180408200417538	0.0005569557082350203	0.8138938740223527			1.261661441009714
0.8918873187492888	6.759644214162219	5.413826782351608	1.735918921993888	0.6734826335111662	1.046570081125101	0.6928870143123219	0.6859903712573381	0.3776089460382652	0.261219752579372	0.2835446559978925	0.332316646772406	0.4060472411706877	0.5025984750381699	0.9316972164055803	0.201549675197818	1.797408614613977	0.05358047614078579	0.05180906268077733	0.0005569587492821734	0.8138636550260622			1.261661486525203
0.9000771047968592	6.545792841761498	5.301490074261539	1.727732693914197	0.6732140378745286	1.078500286267919	0.7018673316480867	0.6962862089383107	0.3782043720246109	0.2629112603985709	0.2842901479988301	0.3316953814347924	0.4063461024269414	0.5021464104990527	0.9317703995319415	0.2011865508230367	1.800178457759753	0.05358021413286997	0.05182041939842012	0.0005569560942655276	0.8138783802727223			1.261661535470914
0.9082668908444295	6.31505181391694	5.230473481718381	1.553344243970831	0.6535573708927067	1.016429555583131	0.6884031173973407	0.6892946279496612	0.3766131080548809	0.2618471261551321	0.2813403226696794	0.3306069786370801	0.4066198713845502	0.5024131007768011	0.9324538375282785	0.2010828759109555	1.809198463346453	0.05357652834556619	0.0518336061563193	0.0005569525951039538	0.8139125829887003			1.261661596089367
0.9164566768919997	6.291479022553409	5.147284265519929	1.50000680015984	0.648059488251271	0.9942439984537084	0.6854980865773324	0.6880433481396515	0.374094862051747	0.2621935167157024	0.2800900919588455	0.3309152019991299	0.4061643263571293	0.5030404578099953	0.9323949341731111	0.2015240591077017	1.798790051875963	0.05357603757964971	0.05184600813286683	0.0005569533029670139	0.8139427382478049			1.261661670015707
0.92464646293957	6.880686846312875	5.526214050825835	1.711465260619877	0.735564385503056	1.076910455237168	0.718895374423884	0.6995453730368736	0.3865010143370901	0.2695914388893307	0.2874760061483242	0.334372852279241	0.4071693923276473	0.5053406577302934	0.9348584284339879	0.2027105584160145	1.798910478460512	0.05358081041062206	0.05185716436908755	0.0005569560108936388	0.8139323495651293			1.261661711423747
0.9328362489871402	6.88689021646613	5.741682119613253	1.786112107780061	0.7737400113556107	1.097060025370038	0.7306830756957592	0.704030204933477	0.3918332967491786	0.2690664786778435	0.2902531496505182	0.3346633099321715	0.4064900108715079	0.5044926566945408	0.9336935937642948	0.2019947559069363	1.8033252336787	0.05358717657647615	0.05186573998496084	0.0005569571413204956	0.8139787430930376			1.261661691758929
0.9410260350347105	6.542212105038649	5.477606600634535	1.682078417494048	0.7055783608210204	1.024952420987466	0.6942162859065704	0.6924016419276829	0.3772560316566821	0.2629679875563248	0.2848183590785336	0.3322263417806022	0.4052247051199626	0.5020527545836763	0.93124675698292	0.2007269779037395	1.801235622472244	0.05358577743708016	0.05186635440502775	0.0005569550536896377	0.8139511056042058			1.261661692193187
0.9492158210822808	6.711113267050162	5.550406365576731	1.678390196539521	0.7119645456563467	1.026065383457886	0.6997714802632385	0.6939546112434344	0.3783022750047935	0.2629837059131412	0.2859153747976859	0.3321753788290374	0.4067313671100325	0.5033366809721085	0.9342254377079278	0.2015993377926234	1.793467433631475	0.05358126946691859	0.05185854618202587	0.0005569529577295133	0.813793085004807			1.261661730847429
0.9574056071298511	7.142290638672621	5.972300205299794	1.78574557477942	0.7658502739342085	1.12253921969946	0.7432335427029572	0.7077107435200832	0.3909638710447508	0.2731179620383756	0.2936258613799388	0.3347475790489295	0.4090303896779762	0.5061547747116879	0.9385277524993356	0.2030222340873334	1.79365922096553	0.05357543996683842	0.0518500382362429	0.0005569546846558679	0.8137158331009495			1.261661748846426
0.9655953931774214	7.140493391112346	6.008006438372152	1.90094227156983	0.7744491111400067	1.196868373626237	0.7268668289374577	0.7134644043819106	0.3916833546526929	0.2778971276496845	0.2964553554186276	0.3383030226069383	0.4099887232149903	0.5088006198504319	0.9386163479365167	0.203570955179198	1.807990658004196	0.05357179754262425	0.05184567712481828	0.0005569576762685828	0.8137837579979078			1.261661722880676
0.9737851792249916	6.864229872567765	5.614371451298645	1.735892719324345	0.7142558839966917	1.06332783199549	0.6953216762032426	0.6941641474691446	0.3859653474617999	0.2645761316040023	0.2902204883397563	0.3355634153267262	0.4074319161798199	0.5055164574244426	0.9347489714074053	0.2022986571090529	1.811132037537188	0.05357355449305316	0.05184119471300086	0.0005569567857515377	0.8139232608360073			1.26166169530766
0.9819749652725619	6.689893731655282	5.51584589619143	1.611676970286146	0.6996292196371844	1.000664738381879	0.6891429772624876	0.6823005795996775	0.3788253233065835	0.2596110611793496	0.2845944668948209	0.3323259103241942	0.4058683023915746	0.5028528105168458	0.9329385641678252	0.201532689820169	1.807551077414365	0.05357698164471168	0.05183951740140535	0.0005569536975462576	0.8140017726709297			1.26166169689235
0.9901647513201322	6.970174707245683	5.762529519643993	1.708692618649082	0.7523758803035548	1.056168678978945	0.7121759874603252	0.6901277482765233	0.3835877169379829	0.266723223447191	0.2883527298397445	0.3345782018803813	0.4080554420764073	0.5045990622760133	0.9359157577574451	0.2023927624231892	1.799542884807749	0.0535822973033294	0.05184470108827825	0.000556954027056296	0.8138802356157046			1.261661701848829
0.9983545373677024	6.999853877256598	5.948379192557268	1.794925690266906	0.7663705083437869	1.087320656384548	0.71331786088682	0.6964814433504555	0.3908808698524257	0.2692226744274456	0.2928005026375721	0.3359401352418745	0.4089497749818777	0.5067333220445305	0.9379371778139376	0.2030082424742121	1.802628881296083	0.05358629043105511	0.05184876849746369	0.0005569574288797214	0.8138322075162726			1.261661683217026
1.006544323415273	6.739682989337791	5.821039658577286	1.723688189328164	0.7568092188677777	1.082219369556615	0.7012904786270441	0.6987334683726053	0.3833784047208653	0.2651349485168049	0.2866866928427777	0.3345652595265448	0.4081861524330452	0.5056846935987104	0.9369472949132653	0.2023717641910767	1.801741378788104	0.05358630908770273	0.0518462514660833	0.0005569589050676428	0.8139093033768408			1.261661656154872
1.014734109462843	6.737454487653221	5.510727794964446	1.678126474995608	0.6986661559527996	1.039036846825513	0.6810446184003135	0.6959208011966411	0.3775214530660758	0.2643870437755699	0.2836436651125199	0.3327601641562085	0.4070628148204405	0.5039357850285263	0.9347144641211319	0.2017167608605157	1.802831617915883	0.05358164204513896	0.05183779763889006	0.0005569557606482345	0.8139740823112831			1.26166163003402
1.022923895510413	6.919044343904827	5.664126879985594	1.720269834214665	0.6887730406000326	1.03068978732892	0.6853277949776062	0.6937183128083944	0.376276525502016	0.2651797004446326	0.2833508638386945	0.331793145073718	0.4069728906228842	0.5032836661268514	0.9335095019745188	0.20184635176098	1.797997776757747	0.05357465086196027	0.0518265359384824	0.0005569538589027898	0.8139712223658137			1.261661625423834
1.031113681557983	6.851022887440357	5.75183914928253	1.700762175370402	0.7032305913635895	1.028649092644718	0.6941047011917248	0.68845469636604	0.3776085295634702	0.2638684524724789	0.2865039109491162	0.3333425699903407	0.4073342496825408	0.5034042783080342	0.9330897954577048	0.2018436642556398	1.796710758326271	0.05357312909924347	0.05182048959735933	0.000556957507815921	0.8139468407502219			1.261661611763451
1.039303467605554	6.70345771702789	5.518363896395154	1.669975310299849	0.7076744464102764	1.026492697260758	0.689674778851094	0.6895980218770955	0.3801676663805482	0.2673667810603663	0.2887150240760701	0.334814354313248	0.4073608884833348	0.5039864526533523	0.9334716217047719	0.2015904917075233	1.808416466176187	0.05357881177828444	0.05182162375181427	0.0005569604360894336	0.8138983144741784			1.261661563974419
1.047493253653124	6.693845052476925	5.463399590551496	1.722539220413786	0.7048553319704233	1.058432426914536	0.6971730711086889	0.6903101173127627	0.3823058567440758	0.2705293922573798	0.286909563081611	0.3334220003523251	0.4072812368657395	0.5027630446308381	0.9329307447998612	0.2013101367113899	1.813317681545814	0.05358403515458215	0.05182830753488214	0.000556958827505728	0.8139170336225295			1.261661516041411
1.055683039700694	6.625728577639358	5.34901334594699	1.664549738006607	0.6694841763898109	1.037739276339446	0.6953313486491058	0.6814880289077937	0.3802424784025145	0.2595746817004417	0.2829126035911495	0.3312237364263898	0.4060983912891566	0.5025390796051622	0.9318879546858791	0.2012719041714387	1.803484080631256	0.05358483523999519	0.05183411127521961	0.0005569567943436164	0.8139719918853593			1.261661485842677
1.063872825748265	6.799719571614701	5.403254928394398	1.709092278269699	0.6846033020844117	1.064527176402566	0.6994976014361726	0.687664485726514	0.3796607457084719	0.2584388673025717	0.2826658914921552	0.3317019762735941	0.4065243937013171	0.5045967097790203	0.9334410380791023	0.2021040444777703	1.791062921535314	0.05358621547299132	0.05183756834546143	0.0005569592337497289	0.8138256324975537			1.26166142910079
1.072062611795835	7.031166315016335	5.670764570550675	1.783095119920748	0.7316159208382063	1.10167711355255	0.717595407044175	0.702040374281274	0.3897404637890052	0.2631022040613522	0.2882525096129055	0.3353567763870704	0.4088990627615932	0.5068733087413305	0.9380522484517121	0.2029052210222712	1.796985321932059	0.05358292737632826	0.05184191158011856	0.0005569639505683734	0.8137083423991825			1.261661341138474
1.080252397843405	6.9044692278011	5.673112759292099	1.610240233296178	0.7495223573997289	1.0211505524387	0.7338358616648597	0.6866177518107194	0.395506601084497	0.2603529871264577	0.2919058756831138	0.3361262662521823	0.4085766822999465	0.5060036659020697	0.9386603569248873	0.2019872113949778	1.807941196573736	0.05357587340720989	0.05184520416661693	0.0005569653974120959	0.8137075259219907			1.261661237672942
1.088442183890975	6.895583062705493	5.676040997716266	1.598759783698868	0.7539115425127058	1.013447688111735	0.7285204359455009	0.6836764616160664	0.3860969174265699	0.2587932815944944	0.2871903949052054	0.3344007355453995	0.4080090260222135	0.5051165232201994	0.9381882223664423	0.2019350598405923	1.808930865462359	0.05357194640058842	0.05184147306732143	0.0005569631955846192	0.8136886374319492			1.26166114221338
1.096631969938546	6.950690669639556	5.923495868233162	1.706984747928703	0.7534241360998399	1.034759288780301	0.7128425562658512	0.6943863695938043	0.3838274372334126	0.2618284613734891	0.2852858771156641	0.3333962647075801	0.408334527486261	0.5046292877159222	0.9369874010445799	0.2023431470031015	1.795863872464887	0.05356774290731729	0.05183546452029499	0.0005569624402948853	0.8137165595218752			1.261661065803096
1.104821755986116	6.799325744021882	5.838262085085486	1.693039627644115	0.7544317454957105	1.038829283864619	0.7122763425477815	0.6945010924919678	0.3867490451051052	0.2652021852157231	0.2865051969518584	0.3335354219763361	0.4083368107936143	0.503903654305682	0.9353492861067744	0.2021361104613695	1.79233063414359	0.05357269218115485	0.05183529546714101	0.0005569658238446622	0.8136622098784881			1.261660974380309
1.113011542033686	6.9444526976713	5.738330597643826	1.765080387186589	0.7455543985201327	1.067795014657041	0.7134566498629221	0.6938922688657616	0.3822691203908714	0.2718892068109255	0.2849701914800031	0.3337018264748882	0.4089120007657508	0.5055500123672152	0.9372584160835916	0.2027861146196655	1.80163866781991	0.05358189852686261	0.05183790620762577	0.0005569694764601495	0.813564197243583			1.261660843791571
1.121201328081256	7.511666174147819	6.189589205868894	1.875182351555335	0.7676036797280694	1.096554203781924	0.726147626201106	0.6981568756819377	0.3807797448230813	0.2692751069216245	0.2863045165421308	0.3348642480161564	0.4095197667344413	0.5072299820303297	0.9396414652397754	0.2032481040395855	1.811665618893358	0.05358519894084513	0.05184022683870738	0.0005569685351041822	0.813650123216146			1.261660715308324
1.129391114128827	7.030128050155687	5.921463613380185	1.74930744509398	0.7961513498094361	1.071862030762068	0.73740887885738	0.6948822416703313	0.3821329744901948	0.2650624330222675	0.2893437245260297	0.3367035631745139	0.40900789566905	0.5062467342325531	0.9381594039937028	0.2026611358798082	1.807522857127688	0.05358464419861721	0.0518425852638856	0.0005569654362308481	0.8137153244402382			1.261660633008906
1.137580900176397	6.534668115066093	5.431492681166421	1.607531018989411	0.7051713972476252	1.01640434519152	0.6921236944424854	0.6883230705069019	0.3744790881443981	0.2566521879195643	0.2816868233569573	0.3311234508548306	0.4057178349877552	0.5018379294358573	0.9312151349792253	0.2011834072666793	1.794699801722584	0.05358193810985216	0.05184335445317503	0.000556966406664095	0.8137271307924376			1.261660595958144
1.145770686223967	6.399114729614434	5.193789366534085	1.570139834990839	0.647637352554897	0.9939224598347869	0.6728363498823016	0.6868132922727731	0.3735243787077288	0.2569282384570344	0.2803806146660957	0.3303600674376404	0.4054068353617992	0.501412827861663	0.9299776660297596	0.2010259286513047	1.798687607984362	0.05357637602957636	0.05183958735620094	0.0005569698648712888	0.8137173766828778			1.261660541346343
1.153960472271538	6.544984136227639	5.385894133220744	1.577172672093261	0.7005143860988959	1.003004893130487	0.6842404677676638	0.6881951086290355	0.3858961499802047	0.2654802904818787	0.2904647454781027	0.3338548305264999	0.4075551943735168	0.5037275220873938	0.9327198200020235	0.2017161995155296	1.807741534173578	0.0535691700365471	0.05183680960312382	0.0005569698622071493	0.8137167802647958			1.261660465897179
1.162150258319108	6.835882296573377	5.634153497698831	1.715315518668371	0.7144302090656095	1.047454343050047	0.6928737186354846	0.6926181842559191	0.386212726777759	0.2660194555544704	0.289719241788764	0.3340999814533608	0.4081863191854241	0.5050099738572356	0.9353827377671176	0.2024266471635848	1.810991400931255	0.05356561737325172	0.05183672405626601	0.0005569674899473258	0.813646505829704			1.261660408253923
1.170340044366678	7.327279290920554	5.847863904855666	2.002847339278135	0.7101416265533359	1.118733986930627	0.6961812387924262	0.6969875808342983	0.3845762375749418	0.269814289835392	0.2894314439928712	0.3352968390123876	0.409009903952585	0.5063577686571814	0.9377356956680445	0.2033538526876131	1.799541231587982	0.0535669612080607	0.05183913790816473	0.0005569678204873429	0.8136376457902692			1.261660369686265
1.178529830414248	7.066412717184202	5.64158110567038	1.879118155293942	0.7056879585208355	1.145358167454198	0.7012969027900893	0.701982981085141	0.3867345650391504	0.2727637069833233	0.293267813362861	0.3368232491918056	0.4088019324369343	0.5068501542577324	0.9373461767771343	0.203195887161704	1.795770208227772	0.05357449771488124	0.05184375949714244	0.0005569721968966518	0.8136937977932643			1.26166030485147
1.186719616461819	6.84693914942116	5.503976912908982	1.786096698949087	0.6901795195111602	1.106952780040977	0.7007381323910974	0.7042353056270827	0.3873092888923516	0.2736472636029946	0.2932343645514877	0.3362906229592212	0.4100268699045873	0.5063303190663696	0.9367918761568822	0.2031558862086833	1.79734199949255	0.05357474481368535	0.05184435783685987	0.0005569755657356036	0.8135603935382291			1.261660211718727
1.194909402509389	6.711594989355055	5.500247649991583	1.770004948599172	0.6993482172463229	1.078139739991124	0.7001463349428578	0.6938884454704723	0.3817209635105883	0.2702047517331487	0.287426371564581	0.333955782579563	0.4088647538391323	0.5038255083716566	0.9341174842060274	0.2019914894528782	1.801813829685134	0.05356949245426924	0.05183862813244126	0.0005569749161105734	0.8136073234595271			1.261660113651962
1.203099188556959	6.641882854621352	5.442912088349324	1.688233187156746	0.6851209033599625	1.047750439139341	0.6943350356109194	0.6886599439213901	0.3789817987209846	0.2625637936570606	0.2840464571580381	0.3330185240445823	0.405976668516937	0.5027571445367597	0.9312872015562207	0.2014387683415011	1.808683217398408	0.05356665381950632	0.0518262601130107	0.000556973844436134	0.8137510975046804			1.261660020382507
1.211288974604529	6.849279423098255	5.748404708344539	1.753221219999404	0.729652743162805	1.058780857500143	0.7113799532588645	0.697807504215203	0.3905299965068745	0.2641350289466912	0.2889747444272648	0.3350630246764384	0.4077452820313763	0.5055722426879017	0.9342415287768506	0.2022369134953202	1.807000210545922	0.05356295161885324	0.05181360737343103	0.0005569761081326952	0.8136581276186465			1.26165991556378
1.2194787606521	7.179617287793108	5.938162705070932	1.875453294079581	0.7731017258815563	1.100213922739174	0.7174485853483087	0.6975145136368512	0.398187491630122	0.2692243086076519	0.2935739604750009	0.337377038311128	0.4097618230965978	0.5067594733495371	0.9377284436359616	0.2028124238563321	1.807929151690945	0.05356391592857671	0.05181092259702741	0.0005569796017744814	0.813589922277033			1.261659786521834
1.22766854669967	6.893105203886379	5.539437295791062	1.747087491915124	0.728230227678893	1.063566221469845	0.7057172620624462	0.6835116872523257	0.3896143929523146	0.2672328350103512	0.2927951892040713	0.3356962191722917	0.4085195272453326	0.5050903163516822	0.9349100657941275	0.2019843037162816	1.809741993695827	0.05357029362817917	0.05181869278178903	0.0005569801495469476	0.8136776564289832			1.261659646800775
1.23585833274724	6.703371309789273	5.434745145656199	1.707155818604094	0.715396575481327	1.033918701591141	0.7020790350820846	0.6779932483739564	0.380415524786371	0.2624996032071491	0.2860975302866327	0.3330006408950131	0.4068903377589096	0.5030814680014105	0.9332990757674847	0.2013883666985158	1.810762427898015	0.0535769459311018	0.05183234457978664	0.0005569783882555898	0.8137728288212245			1.261659517025975
1.24404811879481	6.752586648344574	5.58452063483861	1.789287007184164	0.7098158962890019	1.050511013595501	0.6954223446375448	0.6844007152174932	0.3781512292025546	0.2615187978821094	0.2836868010290156	0.3323328852145426	0.4060196560478317	0.5026733324761479	0.9337332455910988	0.2016962747918281	1.800981024360089	0.05358190226475732	0.0518424877178016	0.0005569788062700318	0.8137858190025032			1.261659413158715
1.252237904842381	6.684316335967583	5.57443537048818	1.729433645201521	0.6852302399516836	1.027910734981634	0.6855231533594388	0.6867835993057039	0.3786002675624972	0.2608710754539554	0.2836330013406616	0.3325828151968498	0.4057172944820139	0.502824128949916	0.9323457826823111	0.2018430961018211	1.800509006580632	0.05358498143824096	0.05184698825053013	0.0005569835654399951	0.8137279971834126			1.261659294729559
1.260427690889951	6.6124005196724	5.467056464253592	1.667741367556227	0.6849418184288424	1.005804144181785	0.6918334010361862	0.6853052844187961	0.3762863689809487	0.2603736900300911	0.2825609326402604	0.3334632567452701	0.4061179733433866	0.5034532836221516	0.9322899183422507	0.201859882639425	1.805210277263572	0.05358481097647794	0.05184558570041918	0.0005569882818647989	0.8137469102826534			1.261659124537802
1.268617476937521	6.589898090201964	5.479320460271851	1.604849638500214	0.7134652001113316	1.003151719578034	0.7195685795037586	0.6881427968238366	0.3795565861662579	0.261036354216985	0.2846809134895266	0.3342731893466863	0.406861053724044	0.5044687191582288	0.9344325809310391	0.2017598771284287	1.808025182962876	0.05358012046047003	0.05184114516382166	0.0005569867580590233	0.8137843968448657			1.261658980117429
1.276807262985092	6.696803061820205	5.643888540124898	1.686568272084898	0.7084240308560003	1.038228041088286	0.7110147185888975	0.6895779236995386	0.3806911599023147	0.2623208632975291	0.2839531928181175	0.3338691331572198	0.4070252211752639	0.5040569457339349	0.9347862222933881	0.2017898377466576	1.801496974983927	0.05357504971195241	0.05183535750383367	0.0005569845727393974	0.813746134293035			1.261658878476361
1.284997049032662	6.82065111853364	5.607196376037457	1.860020587608048	0.7058840421881042	1.119691030964211	0.7067708607714512	0.6945169120906866	0.3817661811632931	0.2677483641984808	0.2855451078285612	0.3347120019376072	0.4074793465487446	0.5042612774105267	0.9346180568116113	0.2025303377022696	1.791234947524475	0.05357200477883612	0.05183062636954574	0.0005569880151086838	0.8136584241303151			1.261658744166791
1.293186835080232	6.75661265956149	5.536461039408125	1.723464444339719	0.7187818731271217	1.066634748722314	0.7060747394149997	0.683330623203376	0.3827757236729739	0.2683922961800966	0.2888977899717403	0.3340678520781892	0.4072192391243465	0.5040286291590171	0.9347939962108854	0.2025241690790452	1.794506058362247	0.0535753045816565	0.05183445273021998	0.0005569928175247602	0.8136889627820059			1.261658570231719
1.301376621127802	6.836499199370681	5.57800430676549	1.666909313842742	0.7030297786437344	1.030144037886799	0.6974095205384279	0.6809047612441202	0.378471955933337	0.2654795355404231	0.2841895225131443	0.3320946355569836	0.4063215849717275	0.5033019818896511	0.9339904126141546	0.2020220060628819	1.802054075584543	0.05358314532574378	0.05184306385548462	0.0005569934391987589	0.813748846262963			1.261658397802855
1.309566407175373	6.912758519552302	5.668454069669282	1.760839944052433	0.7155697473314773	1.071587537165625	0.6984855324027864	0.6936572114694244	0.3869706112536455	0.2711735010375543	0.2901465802903703	0.3347043318627586	0.4074980767806586	0.5047938819112275	0.9341594417478511	0.2022840269328356	1.807798748006992	0.05358554469715546	0.05184839692232601	0.0005569914794544019	0.8137200401543336			1.26165825532943
1.317756193222943	6.846815003852773	5.746397916931688	1.774621848536613	0.7275245014681734	1.104608996021622	0.7001353508758779	0.6974671593837264	0.3896510335161048	0.2714939823063932	0.2911088103472355	0.3349910544485974	0.4078744746639075	0.5058276924004073	0.9346318823322086	0.202459337683905	1.794103356595099	0.05358304599484246	0.05184627138341243	0.0005569915463145115	0.8136065916006089			1.261658146288646
1.325945979270513	6.765629679538422	5.573717420167741	1.780714189335191	0.7072491859087705	1.10205099894671	0.6988107940278043	0.6962469311889702	0.3793397021644762	0.264311531663141	0.2854587354048408	0.3334493981388665	0.4071463343809408	0.5047011115117056	0.9339070345175671	0.2024084741848363	1.795141545813042	0.05357726570989584	0.05183739618775868	0.0005569938431997937	0.8135740116479532			1.261658061428854
1.334135765318084	6.740130471916117	5.383409988542091	1.701026372696311	0.6800515733162337	1.052349734092127	0.6924617024584828	0.6860482593200434	0.3759888421117165	0.2642008629602677	0.2851236498084117	0.333812950111616	0.4067278874407765	0.5042819292936718	0.932546717130477	0.2022410899061298	1.808127609839318	0.053576033480922	0.05182848091330303	0.0005569945684670095	0.8136531554383243			1.26165798090469
1.342325551365654	6.967276659707376	5.785194103277377	1.702185694962373	0.7401580994445252	1.068854036844055	0.7133711880025511	0.6914577589875743	0.3890429879020629	0.2685224944095913	0.2940396150711125	0.3358451749097294	0.4079503424448385	0.5050715196031307	0.9356848466405769	0.2023340380465569	1.816091155889878	0.05357718097694446	0.05182394103420349	0.0005569923485357834	0.8136239068002575			1.261657904497163
1.350515337413224	6.990076159186792	5.936687592970204	1.740762830691792	0.7661875047201275	1.091197623022832	0.7101446754586679	0.7015990219730064	0.3967729837571615	0.2706852081016779	0.2969692155350838	0.3358400889707908	0.4081760742262033	0.505686175269849	0.9370649611459611	0.2027038720965163	1.813563532661841	0.05357807037946068	0.05181864396504072	0.0005569910119013477	0.8136295092379968			1.261657852256999
1.358705123460794	6.934852629527592	5.836685340572511	1.792463822609322	0.7542557513710939	1.112136831234781	0.7007705206155123	0.7047658731706683	0.3889099719913406	0.2703987118714531	0.2911442450209277	0.3345581990823653	0.4079340701773552	0.5057351795372265	0.9357958500435604	0.2030056368778176	1.801988218297528	0.05358057386123524	0.05181712754435264	0.0005569945413544966	0.8136969577162161			1.261657796064799
1.366894909508365	7.241136019181655	6.075169777974416	1.941090818290064	0.8120353872441081	1.172608816449147	0.719847627989778	0.7087925964965999	0.3929454944716628	0.2724768740487138	0.2933893675003943	0.3362807946516035	0.4096222725832101	0.5079560957344147	0.9372615398855767	0.2037999674231528	1.808998808246073	0.05358229925947804	0.05182256175011406	0.0005570007631017057	0.8136485966542416			1.261657685015408
1.375084695555935	6.946708993507822	5.781051751515697	1.785883395879638	0.775358992582028	1.096970511588981	0.72914201659963	0.6994404965042111	0.3898571534567425	0.2681243190803427	0.292767499621887	0.3357554070564019	0.4089088578528871	0.5076036823325474	0.9365718242948252	0.2028362606613629	1.815609270604227	0.05358368435278364	0.05182460835214199	0.0005570023127704964	0.8136552901328812			1.261657568290463
1.383274481603505	6.830634188075378	5.605862826677807	1.735033853780223	0.7261381292665682	1.060735941076067	0.706436621851016	0.7032868600811989	0.3885049352005422	0.2725478130840003	0.292663700498816	0.3367085428925491	0.4091551975324778	0.507150952927453	0.9372543530480918	0.2026864578842624	1.813888023180703	0.05358216582985978	0.05182338865082924	0.0005569993141446184	0.813607106810362			1.261657473810738
1.391464267651076	7.007293687717859	5.804120318187302	1.825140797568531	0.7316068028996869	1.077451143781085	0.6944587792619521	0.7013966628365176	0.3861288227912445	0.2728752650269036	0.2899623951936978	0.335776206700894	0.409688947633731	0.5064153412135862	0.9397329443372142	0.2029793840284789	1.809215549069939	0.0535789224890099	0.0518179030994706	0.0005570000529898715	0.8135524806927842			1.261657385362033
1.399654053698646	6.812307810832491	5.559828486735751	1.707890720186664	0.6890104851808815	1.048887389192384	0.6846564821028523	0.6867358746495358	0.3795486516157121	0.2598998246168469	0.2851586531206933	0.3324695281988738	0.4072275156322016	0.5033380460487498	0.9362275036957823	0.2018739942201502	1.808648291142343	0.05358034298598364	0.05181098463372007	0.0005570041878021179	0.8136467012876212			1.26165725025928
1.407843839746216	6.603619539059641	5.288650597270479	1.636488376789881	0.6607478805189017	1.032347890827668	0.683076549884603	0.6819476925731518	0.3725153967769532	0.2600128730734104	0.2817402252881899	0.33120121032079	0.4061296002890159	0.5016573004858189	0.9316913190880872	0.2009645772738192	1.810359111820142	0.0535790399726546	0.05180846327707277	0.000557006543868182	0.8136877989196746			1.261657069390044
1.416033625793786	6.536309452622814	5.376078799266029	1.646258971850848	0.7069032860287232	1.043917664252836	0.6993292790579786	0.6881485785403157	0.3737909815016615	0.2606607071727565	0.280983375682799	0.3313951128972247	0.4056516413080519	0.5023612758603936	0.9317264152811054	0.2009004050954642	1.811545065362847	0.05357649016718794	0.0518073365524335	0.0005570053819881534	0.8137921464375084			1.261656901517792
1.424223411841357	6.857425293086272	5.615933506616469	1.725447621617783	0.7376707773354202	1.084275252592901	0.7147898624795156	0.6948366622367688	0.3833735718320235	0.2619407224685196	0.2860582982666297	0.3339148167185356	0.4063164020709451	0.5050866166730247	0.933617648064117	0.2019215997604896	1.803147053393337	0.05358132303264672	0.05181004639127666	0.0005570042946404467	0.8137721532604358			1.261656782132992
1.432413197888927	7.05623460598465	5.761860438325545	1.775009424557966	0.7260206873220786	1.088193097763221	0.7145140876056149	0.6940873786689253	0.3835492537571017	0.266666814950314	0.2909616800613377	0.3353034692427296	0.4081158551263369	0.5055244693359523	0.9361778453247274	0.2025463782382216	1.799926702118258	0.05358736571767568	0.0518160746114886	0.0005570066713444296	0.8136472360472091			1.261656689640901
1.440602983936497	6.975691519329743	6.027230208070868	1.779055498967348	0.8016346125265852	1.069097573053442	0.7229807139973988	0.6935870635414945	0.3873302032863106	0.270046394911844	0.2939671981507464	0.336351926270585	0.4092484178790127	0.5059161459505858	0.9374584738834243	0.2027265686986974	1.80926315335598	0.05358876859669547	0.0518199331328618	0.000557009244873884	0.8136288133452579			1.261656599871484
1.448792769984067	6.890214104846592	6.028558721374758	1.836191314188957	0.7916020907087088	1.093575212043881	0.7181329734314748	0.700225196574927	0.3918551130586972	0.2721227491418672	0.2946078305175832	0.3372416279378758	0.4087073322215693	0.5064425061965633	0.9363415164584413	0.2027101625748831	1.81053064598412	0.05358779591955033	0.05182281406542059	0.0005570083917665852	0.8137224017000435			1.261656511733515
1.456982556031638	6.732806976302879	5.756202443440778	1.718735340288679	0.7538638932917681	1.067764124860046	0.711745637718726	0.6942218595418053	0.3829919148546006	0.2624974462177028	0.2873926461008293	0.3342557835958057	0.4068089457893394	0.5048228775507144	0.9346411755066473	0.2018097728107903	1.811359672725352	0.05358588435662943	0.05182569499797937	0.0005570061361757604	0.8137284845998729			1.261656445294183
1.465172342079208	6.734413870279115	5.524608939130812	1.712804742203152	0.7283178525404969	1.072980978887064	0.7161105827812237	0.6890012117548312	0.3841204929000686	0.2606508753493967	0.2858016311384293	0.3329297916181391	0.4071354799981786	0.5043479561481405	0.9348354862916258	0.2019375322467487	1.807370154964574	0.05358286356522449	0.05182814688811834	0.0005570070602073998	0.81359578385697			1.261656385849823
1.473362128126778	6.746485616770602	5.506664300142769	1.756305755137872	0.7021820940769258	1.084523694664284	0.6996582710704627	0.6949340894008595	0.3826869605383166	0.269031860200099	0.2867247614428872	0.3334697009795962	0.4080910516922263	0.5045042832544523	0.9344881303167707	0.2021947476191411	1.811769621841466	0.0535783471292906	0.05182914415011826	0.0005570115463245884	0.8136581809495591			1.261656292553658
1.481551914174349	6.653908312569411	5.388369116209661	1.656424011067832	0.6533748555291881	1.014194264485299	0.6815941229498488	0.6853835940448157	0.3792484224688026	0.2655108308680643	0.282278955358423	0.3322792790034806	0.4064780441862305	0.5031809306850644	0.9321907924235365	0.2016743015206024	1.814197177982384	0.0535801329167665	0.05183193977996286	0.0005570147906959271	0.8138101353130135			1.261656184993809
1.489741700221919	6.641882419965915	5.525954950176867	1.614865548352536	0.667120864814324	0.9940046837459163	0.6761826781847808	0.6808789538125009	0.3793187553271287	0.2600943852850879	0.2831441438675684	0.3318286686394147	0.4057899447579539	0.5023458497381176	0.9324503405465447	0.2011584467994421	1.810627681516386	0.05358969082612286	0.05183123083094808	0.0005570134974962933	0.8138116932463048			1.261656081688203
1.497931486269489	6.616845074487943	5.503607377066429	1.615665916223312	0.6899749585318388	1.020709336992579	0.6866042540795003	0.6854852047466673	0.3777750969668665	0.2600830824600273	0.2838773669483021	0.3308909740395985	0.40580377693055	0.5016272760037948	0.9330211831933908	0.2010144624026703	1.801609062137602	0.05359201482170903	0.05182471789745221	0.0005570119268120812	0.8136975173464432			1.261656005840236
1.506121272317059	6.7630096901112	5.506764428876297	1.690900599857236	0.6888912768882194	1.049219366230281	0.7005149050909476	0.6892503138281176	0.3764564028585321	0.260799369631082	0.2822527249625854	0.3307407740019793	0.406412602150058	0.5023912074520056	0.9332921613357288	0.2015868452742376	1.796059465128467	0.05358771148464759	0.05181892819690258	0.0005570146444138332	0.8136465516507129			1.261655931080274
1.51431105836463	6.795890869840907	5.642434632541261	1.765794233874427	0.7129371163751235	1.04167500874045	0.6980362424770306	0.6856657084347674	0.3768479884014235	0.2603096195480665	0.2847762032555916	0.3321347245223656	0.4058454420422293	0.5026171873104271	0.9328227122585012	0.2015522086165698	1.803021514661592	0.05358340060944208	0.05181423306029326	0.000557018301978921	0.8137424115605306			1.261655800037019
1.5225008444122	6.752729316145357	5.658845191583318	1.779357786368234	0.7145399091787149	1.045170490211491	0.6898774760995072	0.6852680400266394	0.3800792171105304	0.2617168035258303	0.2869837668577569	0.3328825324258702	0.4059505152607141	0.5026289553865153	0.9320656213810551	0.2013032663990266	1.81623880242422	0.05357972045185159	0.05181397054217854	0.0005570175122033752	0.8137753374719346			1.261655672687751
1.53069063045977	6.752594094957124	5.652585392777396	1.762559367730142	0.7204236470653405	1.066299675040964	0.6965380534236323	0.6925290774716143	0.3802698300269061	0.262151477911342	0.2850693947178715	0.3327580978745052	0.4068543402072111	0.5036201735316997	0.9332447682215327	0.2016136008091036	1.81819231492661	0.05357599387665211	0.05181810513316705	0.0005570150525410334	0.8137101743926684			1.261655576177274
1.53888041650734	6.714858770299533	5.540542337062121	1.695768642259257	0.7297554828381129	1.063409776357129	0.7139151638374501	0.6932444718552111	0.3839447494379512	0.2615298938797856	0.2851927371457653	0.3329488619800086	0.4068020926935731	0.5039868110661792	0.9340617079855349	0.2018780531544395	1.808162463114827	0.05357568425573862	0.05182297291576638	0.0005570168008097438	0.8136654940461624			1.261655489391939
1.547070202554911	6.742846272135274	5.546394016679565	1.680480074731992	0.7145098892189222	1.051647490018276	0.7169128926114071	0.685115546487449	0.3855396083108808	0.2646940226409099	0.2872747204741578	0.3348241897377986	0.4070264805325134	0.5048744848830984	0.9346951001468101	0.20224124326181	1.810838837260352	0.05358256860810773	0.05182750103978335	0.0005570214955952672	0.8136994158000177			1.261655383316285
1.555259988602481	6.75563499077218	5.638246914609804	1.769812308348699	0.7249290505910673	1.102075116539412	0.7171507964293741	0.6980865269662628	0.3882572948519734	0.2689752438867103	0.2885140496184049	0.3353964054890303	0.4076544184177439	0.505504571441848	0.9352428804493053	0.2024137462655464	1.818913503656987	0.05359269558873961	0.05182955172293456	0.0005570232611601051	0.8137199868035784			1.261655270345867
1.563449774650051	6.518029306915706	5.524314292490915	1.77651422343792	0.7184643365681339	1.113185794107481	0.7046436338922765	0.7005160435215654	0.3877196893840021	0.2718974044438627	0.288502072472413	0.3350699503872162	0.4080552687556973	0.5051808051645353	0.9342352941837939	0.2020125653067719	1.817953684810951	0.05359803897172045	0.05182675837779523	0.0005570213399298439	0.8137073510323349			1.26165517560492
1.571639560697621	6.491350558110478	5.542206662316589	1.720031326182004	0.7070754324259695	1.062396170491581	0.699519390299405	0.6891607422584103	0.3834112654911567	0.2690398509877379	0.2873252335241546	0.3340406171621238	0.4070030222641998	0.5044810553928315	0.932955857223363	0.2021679464918446	1.808921291716065	0.05360148283230148	0.05182107006030926	0.0005570208107057447	0.8136379355859541			1.261655087478372
1.579829346745192	6.937308329468122	5.838733064310861	1.85856360660314	0.7443595646390151	1.121188026793579	0.7141498347972243	0.7032841523460994	0.3903611410813842	0.2702712827032842	0.2934492561953494	0.3382568347597716	0.408273511268387	0.5070240491411356	0.9351587773412978	0.2032196808502838	1.806366604199561	0.05359916602897222	0.05181497237358899	0.0005570244288287557	0.8135993420858361			1.261654975907121
1.588019132792762	7.027120976481653	5.885953971294184	1.863935907336413	0.7685519597707154	1.111762666306416	0.7148417530171303	0.7007982508313393	0.3898099588911073	0.2674507385454556	0.2924825234556818	0.3393388580047191	0.4094700900491524	0.5069817041992042	0.9359484439147134	0.2030204361663956	1.801782286494005	0.05359127699703143	0.05181114528048387	0.0005570283243626675	0.8136544580922561			1.261654837877492
1.596208918840332	7.1117078848996	5.817852809486223	1.807896678857554	0.7608114798101974	1.053056038614252	0.7085048995728366	0.6923606432856896	0.3871488670703525	0.2662572734931772	0.289566161479176	0.3367798235556839	0.4085393690271198	0.5048690442136848	0.935582139108183	0.2023376103571982	1.805589803243823	0.05358966348022384	0.05181393095166391	0.0005570278744904082	0.8136523932111119			1.261654703551592
1.604398704887902	6.627268005629229	5.396798387639544	1.754318217293259	0.7037156376592651	1.053365375975821	0.7065881045670109	0.6943470880206818	0.3861918052205257	0.2666678953046408	0.2865820337828314	0.332908174637572	0.4061535258793338	0.5032447135890256	0.932240034396617	0.2016822109747028	1.818355898993824	0.05358931627928272	0.05181433444335693	0.0005570250600565349	0.8137279959997444			1.26165460393434
1.612588490935473	6.538325405057209	5.420293544543228	1.746591701104322	0.6885137491452612	1.037409093400356	0.6944242758592376	0.6863011971391342	0.3812453661788335	0.2613732931972246	0.2838527272348299	0.3317244639533062	0.4056776033211941	0.5027679454854516	0.9318605014118008	0.2015845605580278	1.811262002244775	0.05359168360361841	0.05181353333751217	0.0005570257114513466	0.8136676073859401			1.261654531643291
1.620778276983043	6.833187594473013	5.73693052191028	1.795457538275741	0.710978369040867	1.026014689421088	0.6972344385281622	0.6793454513992089	0.3789225667350895	0.2601848101175546	0.2853498136578914	0.3325774970585808	0.4065184826802554	0.5037903665613581	0.9350006674671493	0.2021636670260001	1.815991286965691	0.05359668325098167	0.05181983354621614	0.0005570306812239671	0.813479195684643			1.261654423859973
1.628968063030613	6.859971877694993	5.72242067135694	1.794751332685058	0.7295210962429716	1.034906429312174	0.709636902731473	0.6836809155158995	0.3825592583664906	0.2635794167371451	0.2873915304750096	0.3329166993655109	0.4074834033089377	0.5039819275925004	0.9357850610593529	0.2023321388479079	1.817319417414533	0.05359909654330385	0.05182786037155121	0.000557033190712027	0.8134909505397008			1.261654288117761
1.637157849078184	6.811502038131641	5.681538140274796	1.736126462405544	0.7361542251253482	1.038273919227808	0.7034284886445756	0.6876311666319974	0.3895045621748036	0.2689350377192437	0.2907842570383808	0.3357205582273074	0.4085101961854722	0.5044884148004776	0.9361660876989569	0.2022020025159683	1.81888400143054	0.05359848341201764	0.05183582589262449	0.0005570307619721343	0.8135004626315671			1.261654163354975
1.645347635125754	7.088912742797586	5.820485122532418	1.784816919749866	0.7457670885632405	1.061887492666029	0.7107611264232734	0.6911648541213532	0.3878718181251924	0.2724195564078852	0.2931819180137904	0.3378927089928628	0.4091910016825943	0.5060219861446263	0.9377494933197759	0.2028057109626721	1.816545084236436	0.05359360577604878	0.05183956719472817	0.0005570284480252997	0.8135100596539898			1.261654132429788
1.653537421173324	6.96861214722052	5.600064027271383	1.752286659364537	0.7059224563013133	1.049338903478555	0.6966126340576259	0.6897169115143307	0.3809804729225553	0.2629486152293199	0.2868904951608285	0.3325916889224501	0.4071349153523324	0.5032460219419485	0.9345897027720883	0.2020293972458388	1.807496966521858	0.05358872941783067	0.05184228519581789	0.0005570298846869877	0.8135240908384462			1.261654103519356
1.661727207220894	6.689795781229072	5.451188995933624	1.702731479965588	0.7028410237215563	1.039643439256377	0.6909050062471311	0.6878083099416172	0.3747850572976141	0.258729942398762	0.2848344298771328	0.3319086744204267	0.4064643317351111	0.5024444037279931	0.9335000871389897	0.2015568561012649	1.803221681756807	0.0535864568477993	0.05184414715262961	0.0005570319485990423	0.8134663118228957			1.261654052871163
1.669916993268465	6.685684643820386	5.372690224879725	1.721301665868854	0.6998567935395733	1.069077209661121	0.6938615111446087	0.6857729893591787	0.3742449046037616	0.2606512343819853	0.2857277393313603	0.3335303974816297	0.4078933087313056	0.5035136791360764	0.9346359879443049	0.2019118055236425	1.806034296763298	0.05358620285527884	0.05184093652015304	0.0005570302226499937	0.8134723054305329			1.261654007210784
1.678106779316035	6.684802630057845	5.316698862082387	1.714694318562331	0.6685028827644256	1.053995265329974	0.6870128041476656	0.6821611595613206	0.3743880004661952	0.2627669852102433	0.2821687506730264	0.3314012372472604	0.4070874429394637	0.5027092904853849	0.9330845595626165	0.2014740132116608	1.80695206108433	0.05358679662659852	0.05183612824539748	0.0005570275106925709	0.8135929041232102			1.261653995284891
1.686296565363605	6.616067911741655	5.31726240778513	1.70595892734211	0.6861046034936849	1.061030262918593	0.6961391641476097	0.6920625782531058	0.3831259351723798	0.2671916623722622	0.2858177708672609	0.333040397014183	0.4078527853246281	0.5046906624370286	0.9336839649177123	0.2018577160075556	1.801726385678667	0.05358812601764806	0.05183339620451993	0.0005570285325714589	0.8136360885894725			1.261653998254983
1.694486351411176	6.651759536272833	5.248309867948527	1.660109672779205	0.6596718708445459	1.064848599678996	0.6905320970301362	0.6964632968105561	0.3887492110098203	0.2642476569200919	0.2896333187611754	0.3342321634201169	0.4080514793580625	0.505885675805536	0.9353745135332506	0.2025555153614735	1.808859410870279	0.05358845308162231	0.05183152094035124	0.0005570317568505223	0.8134833158696332			1.26165399592195
1.702676137458746	6.696371735039687	5.353020538680553	1.656599835866386	0.6569702508905773	1.03418412511794	0.6919123857729738	0.6954759939035606	0.3913098936966599	0.2625614361979248	0.2882856713208741	0.3337338569701073	0.4075436090371446	0.5050199556004624	0.9334613957193244	0.2019827614042317	1.811240828626464	0.05358682634923273	0.05182376838821347	0.0005570325284889675	0.8134614548838037			1.261653987982551
1.710865923506316	6.651819389884831	5.4347316725629	1.684901376041294	0.6747990654965916	1.031879353856836	0.6897207215797725	0.6921177395450805	0.3801582982138864	0.2610707064857086	0.2837365649083973	0.3324778288469937	0.406085501300935	0.5036188490209959	0.9313911164942756	0.2013936308132927	1.807672074823468	0.05358223928993532	0.05181468226418583	0.0005570298261277334	0.8135882939442086			1.261653995245318
1.719055709553886	6.523485074310075	5.402215579169378	1.652936598424539	0.6832269605475517	1.019141248067614	0.6847013283415774	0.6872045651505024	0.3719080680943368	0.2572775517157401	0.2802181486696375	0.3306413216753806	0.4049648415838308	0.5017833633489801	0.9302781829312763	0.2009335881991227	1.800535095395866	0.0535792832940321	0.05180952053520371	0.0005570275535946486	0.8136011630938257			1.261654020484544
1.727245495601457	6.661013420233401	5.599421192734991	1.698471786452189	0.7185869898338013	1.040229289740146	0.6950466246283812	0.6876571505542314	0.3730468905668877	0.259432410487362	0.2815538040606699	0.3316262955857016	0.4061151507383817	0.5034081819100725	0.9324805812018706	0.2013842431256377	1.798542628307246	0.0535762724653741	0.0518035319055064	0.0005570297059557707	0.8135241275990164			1.261654017604521
1.735435281649027	6.910227650900041	5.843011518611042	1.830193827646844	0.7360156060163503	1.084416985320776	0.7068284923547122	0.6973527598511791	0.3782443074274208	0.264741770074653	0.2832587495550554	0.3322506081801719	0.4069266212467602	0.5049462749020347	0.9352928851885295	0.2021488846633396	1.803214560688442	0.05357516552878029	0.05180355133454827	0.0005570330552171998	0.8135239277013456			1.261653992412166
1.743625067696597	6.696090841111353	5.42563453204298	1.658546751395867	0.701919209675618	1.053164891335092	0.6945015254731933	0.6955612071804936	0.377208802508386	0.2610283418300708	0.2822402909852353	0.330738604831701	0.4052337677824719	0.502010807685807	0.932290093438736	0.2009690606217632	1.809831428827485	0.05357806467546582	0.0518108669261633	0.0005570304415567516	0.8135964579646237			1.261653982800773
1.751814853744168	6.675246850683271	5.326085227160827	1.609891339881501	0.6706293315204684	1.027068677003744	0.6839200736822489	0.689767917767542	0.3777979739476056	0.2613145812331827	0.2869048288860041	0.3327120814308485	0.4051979577329078	0.5023193449836878	0.9318471765282111	0.2010038928533286	1.812613381928766	0.05358490526580599	0.05181794807923927	0.0005570259873527935	0.8135354624836016			1.261654009057254
1.760004639791738	6.951247761459036	5.627708330237958	1.736192237264729	0.7094335784716077	1.081691136873906	0.6989242678119487	0.6940783752554494	0.3833229893396241	0.2685612608367127	0.291709118192776	0.3365694968335559	0.4081436502527724	0.5061531669567435	0.9360992866032156	0.2027209924589647	1.795892493036503	0.05358940158376355	0.05182361288656007	0.0005570271977946352	0.813397116498038			1.261654054027357
1.768194425839308	6.872414370414859	5.612922436519502	1.719615925061233	0.7214213277303393	1.078134704523243	0.6986100269916045	0.6935706819408146	0.3802021748694519	0.2661999527127214	0.2869194020282252	0.3348536562899723	0.4076762438186241	0.5052466648814341	0.9353892655492498	0.2021714671308361	1.795014582224434	0.0535875172073841	0.05182278875883742	0.0005570311862711703	0.8134382631159388			1.261654053004905
1.776384211886878	6.88676006773051	5.58561542425987	1.733328756228688	0.7172810202022584	1.061531409084796	0.7059163939581803	0.6958018902885805	0.3868331252929954	0.2652807692653283	0.2883177402559348	0.335362461135553	0.4077061364210594	0.5056617006621752	0.9351831634678983	0.2020973361842756	1.801334030528369	0.05358373724391341	0.05181514730428426	0.0005570305841152205	0.8134450328137586			1.26165407579328
1.784573997934449	7.100225927868192	5.645722184233164	1.812466302785923	0.7271736878553068	1.069299764460356	0.7130065774321052	0.6938667309973674	0.3840681475834758	0.2650261622809836	0.286703177934559	0.3352322657989516	0.4089508851804749	0.5065914591669812	0.9363485780928893	0.2025479846656272	1.810000645443919	0.05357614242986594	0.05180876334514049	0.0005570261823415913	0.8133765746373859			1.261654103908692
1.792763783982019	6.951354489398144	5.552213356834567	1.751196090750358	0.7016549782308578	1.062957883487424	0.6999804499516949	0.6874246909805221	0.3768650898238722	0.2608658315295981	0.2862085620113664	0.3348770179459765	0.4079418022653001	0.5049798915762942	0.9355999474606345	0.2024864065194208	1.807677475700399	0.05357316921805265	0.05180770584286592	0.0005570239758011753	0.8134269796977815			1.261654180116381
1.800953570029589	6.786972788309789	5.534369499559118	1.691325594086208	0.6958424504408871	1.045341846178118	0.6996326242888155	0.6835623920423176	0.3802967578718615	0.2586274594967417	0.287862397824881	0.3345943582003325	0.4069039899969961	0.5044176162801374	0.9355071202110972	0.2023266357842726	1.806838346986312	0.05357599045618347	0.05181508298288634	0.0005570261754047512	0.8133671513513357			1.261654240610163
1.809143356077159	6.638210266457413	5.413668887323357	1.688026532319672	0.7086542105850619	1.052321257603129	0.6974964878722983	0.6849633039873184	0.382386281028943	0.2615028928100385	0.2868133237661809	0.3334487420186978	0.4069526924447776	0.5044386614388279	0.9350639996708269	0.2022596299991169	1.803859439486363	0.05358118495620394	0.05182192202346398	0.0005570282924841735	0.8133512224684537			1.261654262785943
1.81733314212473	6.520330854237256	5.217755015377323	1.618391511260161	0.6727218007597505	1.041555882858499	0.6845846671531992	0.6888895321679575	0.3801958240092939	0.2646649210079586	0.2830725607032125	0.332142152694843	0.4068714871195175	0.5038274245359693	0.93289670442461	0.2016967513482155	1.803861056245202	0.05358968827330081	0.05182483642485249	0.0005570258792636191	0.8134114142357053			1.261654300947168
1.8255229281723	6.59528193624677	5.312440304327597	1.609988938131698	0.6745722601332211	1.036245063207498	0.6928602739762314	0.6930308029606672	0.3817521553223356	0.2657757231305061	0.2842596263585558	0.3326479257667384	0.4078696946703872	0.5048036445891904	0.934677406332641	0.2021033505348035	1.800899563130519	0.05359560658643253	0.05183288316751668	0.0005570214625424994	0.8134454650409801			1.261654391740088
1.83371271421987	6.635477899342766	5.619989143721878	1.666773274118067	0.7118353381395145	1.052690052552636	0.7019659564975328	0.6878563041331609	0.380410888608488	0.2670093752975025	0.2864291561189537	0.3342319067112812	0.4089253536831205	0.5046288940359472	0.9359587793472393	0.2023725964469468	1.792580791883503	0.05359751364966708	0.0518389992192917	0.0005570203360728235	0.8134719657925702			1.261654510508705
1.841902500267441	6.568658920191162	5.424622766462451	1.611851547526369	0.7027377098712254	1.017630041094182	0.6866141459675097	0.6803902410337918	0.3766314457611493	0.2624488133620151	0.2847199647478266	0.3322408083200442	0.4068472573155659	0.5025507849686333	0.9333102724729535	0.2016120971819186	1.793407352758868	0.05359366048039359	0.05183540525659486	0.0005570218288828266	0.8134998878841433			1.261654618555223
1.850092286315011	6.776561015056677	5.417748952492313	1.684721613558516	0.6967675012607102	1.03776743086262	0.678422694479619	0.6836631178631218	0.3755774659369353	0.26015466553205	0.2826583260569613	0.3309263764475129	0.4055668994561499	0.502146420299031	0.9325896590234251	0.2013717742644791	1.796188556937325	0.05358736677802385	0.05182804983032158	0.0005570205118404039	0.8134732184651911			1.261654715481396
1.858282072362581	6.931408191770003	5.381158013722089	1.806118283381503	0.6676775622428578	1.096219458590434	0.6743581239846123	0.6945325668509017	0.378366994203112	0.2650177144428573	0.2837681817605839	0.331317008855792	0.4055919143862288	0.5029789000104575	0.9322114337741902	0.2016132979314801	1.794566866455996	0.05358810714494919	0.05182218274516069	0.0005570154157139575	0.8134259636515399			1.261654843273823
1.866471858410151	6.73646911082716	5.413445889314703	1.794231141449044	0.6942175833218909	1.087165617252567	0.6943076708634784	0.6932549745025679	0.3841470534422192	0.2687351359242796	0.2885254175730137	0.3328456388420237	0.4064429809702388	0.5040688573840988	0.9324926274323222	0.2021571949359016	1.786510479506535	0.05358865842322852	0.05181587821118981	0.0005570114459481545	0.8134915099250486			1.261655021537502
1.874661644457722	6.616086766567652	5.412305328035496	1.666144382335056	0.6882219789085563	1.040015298206633	0.6956723874226202	0.6858353083566567	0.377742301479511	0.2629031245428559	0.2829955298497369	0.3315595015814421	0.4066567338027209	0.5028982624242129	0.9325939974066941	0.2020152242653891	1.786616649871937	0.05359000823103355	0.05181483882982636	0.0005570125698613524	0.8134823519632502			1.261655209512916
1.882851430505292	6.681769105075785	5.531211541659701	1.58170649588928	0.6809547859554735	1.000040247077505	0.6929263451769898	0.6813599604845011	0.3739035589449652	0.2577893146306056	0.2796062350069733	0.3311005536347796	0.4058303493775136	0.5020687645337591	0.9325782936125531	0.2014470852076003	1.798157373361298	0.05359323532239791	0.05181795624148582	0.0005570137242400423	0.8134901371234253			1.261655380778944
1.891041216552862	6.803220074557505	5.715250947637558	1.652992819841304	0.7434298322491519	1.038688068367487	0.7106084338834344	0.6891143935064079	0.3792222953942768	0.2618613247735236	0.2838972280389401	0.3328241987602731	0.4062071281831498	0.5035466569120635	0.9343593453926338	0.2018468381704712	1.805420560703285	0.05359366075768173	0.0518211985463741	0.0005570093442449801	0.8135188251288108			1.261655548899264
1.899231002600432	6.738205339005989	5.472955655530154	1.683300014314523	0.6986797995727875	1.061778101684793	0.705559669377967	0.6938412344574448	0.379705911526561	0.2647591349631526	0.2850510855946231	0.332141521670674	0.4061373940074074	0.5040118096088205	0.9336238622182162	0.2020754828666259	1.802446640236864	0.05359452905009539	0.05182813668531015	0.0005570046087828471	0.8134670488410641			1.261655755170842
1.907420788648003	6.628484021021963	5.296052369365001	1.611943612917136	0.6693161360461075	1.019871280414991	0.6947962645290265	0.6890723111751382	0.381578134355631	0.2634855438440014	0.2893333980268488	0.3331891064900436	0.4071946240791336	0.5035802631957265	0.9331302885661209	0.2016248652782278	1.787065890147187	0.05359457621821034	0.05183422237280422	0.000557004244269752	0.8134642273684078			1.261655963987142
1.915610574695573	6.616279272081511	5.288305829160491	1.61951821872303	0.6770592434101284	1.029472367715475	0.6946148740900803	0.6919067674492132	0.3819735983335023	0.26397940324606	0.2870961820241268	0.3333031033496168	0.4074244886454959	0.5036236151183914	0.9333062680965285	0.2016437598215385	1.791387956410008	0.05359298262923302	0.05184093195074251	0.0005570048014095429	0.8135442192055101			1.261656162978365
1.923800360743143	6.779919860672494	5.48383830381113	1.6832922147393	0.7002633156106116	1.041702565606212	0.6971463381647801	0.6924808455047283	0.3800044381379474	0.2680526246715169	0.2852599654645904	0.3328681568464962	0.4063908281626024	0.5042246406762326	0.9324845807744265	0.2018252324697299	1.806472936679686	0.05358929072101112	0.05184759989760453	0.0005570018074979828	0.813555792266989			1.261656358412461
1.931990146790713	6.912315142043864	5.665254994388103	1.741694212028932	0.7168926622236657	1.046719386820799	0.699293698446028	0.6937664023184545	0.3817726868236739	0.2721645632116305	0.2901510650996326	0.3351373801909153	0.4080531949593059	0.5056723472194878	0.9346088348691115	0.2024327359663803	1.812195109122314	0.05358705148732862	0.05185359007957622	0.0005569964092869623	0.8135070224790233			1.261656574474732
1.940179932838284	6.963302034257326	5.739284898101342	1.805613900142966	0.7314372350989772	1.073664051372222	0.7051746020783376	0.6951976104412501	0.3815537689576891	0.2676118255583194	0.2885640488304344	0.3347126014963219	0.4085759696147634	0.5058415713292415	0.9358968374345347	0.2029466300013893	1.800197888858644	0.05358830237428724	0.05186223491781421	0.0005569932265984793	0.8134909338860635			1.261656812614227
1.948369718885854	6.93146509676668	5.672430233812515	1.860293855191147	0.7386480443907194	1.10627472661477	0.7138375511646168	0.6975338189870386	0.3836817596640799	0.2668810381868932	0.2863959463233621	0.3337947491020891	0.4077373072036563	0.5054956069356402	0.9343253473461499	0.2025913415475875	1.797772354115476	0.05359142982096896	0.05186821383299058	0.0005569932831321397	0.8135901597975086			1.261657051606769
1.956559504933424	6.727906313896574	5.477786228154673	1.82620339547633	0.7203178790392452	1.085543359538238	0.7066386920503477	0.6940778796095516	0.3802679494030731	0.2671885174479764	0.2850680838192592	0.3331098528175697	0.4063459213074002	0.5042944502549861	0.9315670169944572	0.2017747207025939	1.798137438410832	0.053590754040638	0.05186459023844367	0.0005569923586156162	0.8136429120655446			1.261657283106633
1.964749290980994	6.596904018086015	5.309666168422528	1.647495505725031	0.6956646879177613	1.037963933859336	0.7079712736119068	0.6813268480539264	0.3779467114994638	0.2621515917112552	0.2851375734180746	0.3326446484222398	0.4060675568575654	0.5028876466571734	0.9319226548023392	0.2010707782176533	1.798760934700259	0.05358709026217856	0.05185313825942213	0.0005569875463560975	0.813617221973753			1.261657527903098
1.972939077028565	6.577785123298843	5.405742510645625	1.591168288348753	0.7128478792761007	1.013538831893818	0.7108121566321985	0.6811677125654682	0.3818173061875078	0.259726182427216	0.28434011036779	0.3326567536166711	0.4072965933038931	0.5025422123048235	0.9339157377462696	0.2013629831253255	1.798540914335604	0.05358760467820768	0.05183845728286927	0.0005569824349811533	0.8135688215215204			1.261657802924735
1.981128863076135	6.598023758319146	5.532398378593972	1.674006883529584	0.7125457341887623	1.035255066717773	0.6999853453383751	0.6898965520927837	0.3847055646156455	0.2602594421834401	0.2840239820135144	0.332384316939085	0.4063522026332759	0.5021072898206163	0.9325528378376222	0.2016496701084733	1.796687648189451	0.05358585741821929	0.05182713991159748	0.0005569818159680153	0.8134974205754572			1.261658073809954
1.989318649123705	6.73817462637958	5.543805958895518	1.727436734642649	0.7088791369905134	1.063669286327664	0.704674446659598	0.6936201162960404	0.3818906074758636	0.2571707865671706	0.280925564355643	0.3314690275182424	0.4058210670943542	0.5024928466797486	0.9324150487907266	0.2018956392911254	1.802917731017796	0.05358194747609673	0.05182131421336924	0.0005569838356554022	0.8135565539323155			1.261658294929327
1.997508435171276	6.736764078449862	5.344192879495636	1.649189964722096	0.6682036357617377	1.028183624049941	0.6854383619023648	0.6858802566204075	0.3749532136066979	0.2574790606585541	0.2816478901967295	0.332584407840571	0.4057340995547108	0.5035273010677497	0.9329136342688603	0.2018710314698054	1.804492507327469	0.05358050096642307	0.0518202074060591	0.0005569816390928403	0.8136054522956593			1.261658508222373
2.005698221218846	6.78611766993872	5.428755570178128	1.687205863887751	0.6884485736305296	1.049488790638453	0.6954688375668794	0.6864342584645543	0.3776510645765843	0.2643676329117352	0.2900106980807375	0.3357213886698621	0.4069666275598525	0.5046279058089541	0.9333470444954018	0.201905210338427	1.806397916576383	0.0535824377449613	0.05182013818369439	0.0005569755723640922	0.8134938110584711			1.261658736336021
2.013888007266416	7.043342092203322	5.706186381224057	1.808850772913509	0.7543567567554553	1.130868821233311	0.7267209297086338	0.7013479235857809	0.3874144390043329	0.2714615455738698	0.2923816633409403	0.3366985695621816	0.4094336847819188	0.5071358223933629	0.9368392730058996	0.203068075761955	1.803480443611462	0.05358192740673869	0.05181452341384004	0.0005569730044252253	0.8135054418993753			1.261658989368508
2.022077793313987	6.826347996547078	5.679410563896443	1.784394513930216	0.7091073117676173	1.110402596488143	0.7036917901372139	0.702260852157444	0.3827960895289825	0.2662186778025049	0.2856370798052984	0.3339536572519346	0.4077407460301766	0.5040077538724776	0.9349512638094574	0.2026121041343867	1.80050586183435	0.05358004392567771	0.05180737483481737	0.000556974162534979	0.8136810891010029			1.261659208360749
2.030267579361557	6.74258314623979	5.597176455281762	1.778996313819872	0.7054339807399966	1.083940560755497	0.6998363871179497	0.6918714918200644	0.380250230924842	0.2631399109886208	0.2849517967092941	0.3325791623239477	0.4066357832628145	0.502561923645588	0.9326606478316108	0.2020059165145569	1.79967211758078	0.0535802621440065	0.05179879154498478	0.0005569737645142058	0.8136300957923251			1.261659386824588
2.038457365409127	6.96368807414307	5.728097058294137	1.847072686784804	0.7375107488550098	1.100054284103217	0.720676002664804	0.6906719144149562	0.3944702419964611	0.2649770180294154	0.2934406403019965	0.3356106518196698	0.4076257554481564	0.5046651301067313	0.9350638658821051	0.2024837543767058	1.803068222945506	0.05357930963711019	0.05179335709507973	0.0005569692754813606	0.8135637963556557			1.261659577950841
2.046647151456698	6.771115333098447	5.610466631059525	1.761609887259525	0.7119849360585075	1.061347360624554	0.7099570591653108	0.6904780813506322	0.391359466641608	0.2632923542514566	0.2913716981387548	0.3359840813240486	0.4077311188316591	0.5046605571151962	0.9352941829917955	0.2022347031929962	1.799731320947346	0.05357819527682092	0.05179520476795999	0.0005569650460821457	0.8136259259191491			1.261659796310252
2.054836937504268	6.862144576060214	5.531414214707156	1.743642628941914	0.7166817423817139	1.071662156219247	0.7079841625655515	0.6985237472859767	0.3852880795267799	0.266716295642744	0.2902505568794697	0.3358652578705529	0.4086880114233794	0.5055524697517242	0.9359742638883223	0.2024841381178925	1.794123627166945	0.05358443213677784	0.05179998675955787	0.0005569649499958157	0.8135387628470199			1.261660012028044
2.063026723551838	7.129640326513512	5.688586467648047	1.791937370724947	0.7476106623479318	1.09599242695449	0.7136555077024661	0.6913008213386288	0.3848532608279753	0.2658007198880949	0.2893898400387018	0.3351914642590912	0.407727221214318	0.5051399641720967	0.9360523841672727	0.2024237114655177	1.801595016281981	0.053592341634331	0.05181055485886937	0.0005569663035886437	0.8134555526707563			1.261660192670891
2.071216509599408	6.986889659392736	5.549110848283511	1.729954121463062	0.7205449280601121	1.058814013071396	0.7081890995905985	0.6843465209368893	0.3785048710102792	0.2628117462653605	0.285949441872646	0.3340483649034161	0.4068521495223245	0.5041673451903713	0.9340262281191692	0.2020325204745211	1.810943877847688	0.05359301615357937	0.05181919202314806	0.0005569643470824526	0.8135677785869811			1.261660360523969
2.079406295646979	7.133672357532569	5.673266440942972	1.787360634242508	0.7370466082328703	1.067200881519082	0.7166476933742203	0.695246132475259	0.3797892192447981	0.2685202367624526	0.2874724819146416	0.335281987000725	0.4083972260002366	0.5069312119860396	0.935874479895851	0.2029347145967736	1.811365035660481	0.0535896828835136	0.05182212070846803	0.0005569596200259092	0.8136008968146369			1.261660550741503
2.087596081694549	7.157870814811205	6.115585795969353	1.874903814954024	0.7858921716714408	1.112703456205784	0.7237541597136258	0.7073953146367655	0.3883031321833896	0.2683104815836539	0.2907860344537116	0.335948621075217	0.4090762573406271	0.5079418272374326	0.9376399201414543	0.2033465598314132	1.791801610811165	0.05358274649730619	0.05182290777452495	0.0005569575475466614	0.8135152715335225			1.261660739560918
2.095785867742119	6.803794190861891	5.733246844415093	1.741020996258775	0.7252118513569505	1.102190763837993	0.7244729882179557	0.7006191925735883	0.3866498548252947	0.2605766056892584	0.2871365797173454	0.3335735338992265	0.4074916557931861	0.5045984162207801	0.9358490681211682	0.2022439705182434	1.791944124052644	0.05357589913308158	0.05182106345033709	0.0005569600790690375	0.8134738165094058			1.261660886331373
2.10397565378969	6.461080070658266	5.263565844871419	1.647602271511512	0.6746919986948372	1.064873685066677	0.6981886686892094	0.6900445505491787	0.3767010214506887	0.2600120700099889	0.2812186048822496	0.3307092222453935	0.4062349214291389	0.5023677814303453	0.9324289229818651	0.2011934447963351	1.790270705681746	0.05357298921396334	0.05182821406992141	0.0005569612315536343	0.8135361932563886			1.261661008831938
2.11216543983726	6.558449136398417	5.205342271153677	1.700296465564605	0.6700449913215796	1.090024234840526	0.6929666610835788	0.7001459851321021	0.3766144492557337	0.2669811258890985	0.2818949020760496	0.3319551436137613	0.4067564300481373	0.5034099153803966	0.932315853780341	0.2011802405400503	1.789295155397826	0.05357010530252836	0.0518348664247212	0.0005569573886613574	0.8136026256514719			1.261661117169683
2.12035522588483	6.731812777131898	5.360922449898594	1.677648591824653	0.6866318476567491	1.049613853088964	0.6921856228516055	0.6926796874590535	0.3776598480017369	0.2673232499447244	0.2848775911954564	0.3338403807346483	0.4069224316358764	0.5044058047407497	0.9333068371036982	0.2019546386008068	1.791397277084984	0.05357242515266617	0.05183564712494956	0.0005569533828996583	0.813642918544348			1.261661260763378
2.1285450119324	6.882088850119188	5.678143392443782	1.713850209209532	0.7179913482919991	1.057733068885348	0.7003186946884067	0.6905576708323232	0.3851493882061313	0.2683441046022422	0.2887212789879047	0.334507876868241	0.4074095151025166	0.5046009344031865	0.9350460283448798	0.2024291466146478	1.792509708777758	0.05358544837501737	0.05183853801617292	0.0005569549592059442	0.8136078133382605			1.261661379026178
2.136734797979971	6.729425118675519	5.542755442246353	1.713515054086928	0.699325095269708	1.054766006201552	0.6992036065906576	0.689149591987462	0.3838368148510861	0.2628582070279908	0.28570253494423	0.3330204417184875	0.4071785281875921	0.5031716859838222	0.9342939948579142	0.201638650297898	1.80020226863117	0.05359294605661034	0.05184025287772143	0.0005569581562416999	0.8135599815887951			1.261661458649828
2.144924584027541	6.545479010597337	5.374684558267694	1.660495293678908	0.6779772732804786	1.029525670957468	0.6916847921365645	0.6870368966758095	0.3772350301270794	0.2599479531166761	0.2864201000921132	0.3332758614078516	0.406210278396817	0.5019316868891534	0.9323559919154448	0.2009633001776623	1.800188562534343	0.05359065795991937	0.05183776751875274	0.0005569561606567624	0.8136432871340817			1.261661517550444
2.153114370075111	6.446445657893375	5.253108201742053	1.586163435291212	0.6723405713657497	0.9902728283509908	0.6902685796804268	0.6870786170197535	0.3761909410583247	0.2606303469776438	0.2849407315209621	0.3314882158912895	0.4048184511980623	0.5011862337760125	0.9309783292325177	0.2008552178916777	1.80054966051383	0.05358437457386098	0.05183135417190252	0.0005569516436768132	0.8136759328521439			1.261661605269346
2.161304156122681	6.453959823044532	5.290792029081481	1.561687349864173	0.6764185987328741	0.9930372905905435	0.6832780569659166	0.6852334411438702	0.3796090308218497	0.2603606434509482	0.2846289937892551	0.3311789070789627	0.4050414622124138	0.5024214580351282	0.9316097182255991	0.2015129399759381	1.795245755464899	0.05358093498477681	0.05182128686622443	0.0005569504733979986	0.8136321162887488			1.26166172110254
2.169493942170252	6.753037051514179	5.481165334863535	1.65130669707123	0.6861403211978484	1.041130306348775	0.6835853971014978	0.6870320364397011	0.3805155642089152	0.2586016337639376	0.2873780905754698	0.3328031381093095	0.4060892605761817	0.504297550229062	0.9330698826767281	0.2019913388314713	1.800778635117107	0.05357876421857974	0.05181164427769927	0.0005569524273679137	0.813648621560324			1.261661813735587
2.177683728217822	7.000019521266013	5.54966836544183	1.72948125921178	0.6789526324126031	1.0737715300225	0.6956887933592999	0.6946763780800557	0.3813640817017178	0.2630579112530296	0.2873849152575143	0.33326252379503	0.4066329276208635	0.5040498206843332	0.9334692580316879	0.2019245013846718	1.807746129306706	0.05357857424084373	0.05180940690877021	0.0005569524826419548	0.8136597839684038			1.261661886796351
2.185873514265392	6.874571452193135	5.780963949792907	1.791841187668985	0.7212626431546879	1.087232057348224	0.7017283077766093	0.6971425757173032	0.3766615886693913	0.2642646459606287	0.2840588119125874	0.3341799892213722	0.4077440950400521	0.5037141560008258	0.9349355318118496	0.2018629254831264	1.809913502827829	0.05358274801047823	0.05181019169012186	0.0005569490719014928	0.8137161371322685			1.26166197001977
2.194063300312962	6.498724924792728	5.288886526229311	1.693438670285538	0.6679054488681815	1.08721701700838	0.681905525725259	0.6928187411782756	0.3703355176129445	0.2612017765987039	0.2797052637242188	0.3312793365160676	0.4052910255347194	0.502132274225468	0.9305697127004402	0.2012731761545302	1.80244248729308	0.05358615287674403	0.0518122955152883	0.0005569462032948264	0.8137468669028624			1.261662079490368
2.202253086360533	6.554227537810847	5.199767994890321	1.662014753399117	0.6423524332858591	1.042472123720261	0.6713813269134313	0.6875158868645186	0.3712514443969981	0.2603065144260835	0.2811421674120677	0.3309732984756301	0.4054422146858769	0.5020934512667194	0.9301316083756075	0.2013953982741076	1.798907414557469	0.05358910328452089	0.05181791052928628	0.0005569469901432793	0.8137322107829439			1.261662196613609
2.210442872408103	6.748559026992624	5.517572918838487	1.661683987032606	0.6985554521764908	1.000924683839316	0.6873046360914046	0.6823811796534839	0.3795114835497331	0.2603875562088988	0.2862501772496517	0.3331682634093166	0.4074511910984753	0.5042362119296689	0.9332462554115517	0.2018814524986472	1.801669095275348	0.05358643288644712	0.05181918051220911	0.0005569487757343034	0.813796637802937			1.261662290059204
2.218632658455673	6.830729405182654	5.64545182314589	1.719961664638548	0.7287331322651083	1.062593495339581	0.7046231740444874	0.6888963101219927	0.3852594877629235	0.2678372496236664	0.2888000967109426	0.3359369143929835	0.4086905224193338	0.5064051401915384	0.9350823923639836	0.202541129635623	1.80216676260201	0.05358053813797785	0.05181406833240618	0.0005569472552576747	0.8138047124763351			1.261662367020486
2.226822444503243	6.792300544210572	5.587478666035657	1.742930313535497	0.7071437013314915	1.0637951194894	0.6906492935945377	0.6856505454776267	0.3807188965947511	0.2694729346177841	0.2870806550799483	0.3349597231790868	0.4085399194049763	0.5055742373376241	0.93484122353391	0.2024848108093004	1.803620740938526	0.05358083451180042	0.05180952233162171	0.0005569434972678314	0.8137408904152635			1.261662458525664
2.235012230550814	6.738236279292098	5.555108734983183	1.743889091735126	0.7029269954831561	1.067377750498997	0.6876362940773021	0.6864728400556007	0.379011208078032	0.2690488465958558	0.2847502160637429	0.3331485233274063	0.4077880945670573	0.5050417637042366	0.9341538985976874	0.2022333291311843	1.79701320500544	0.05358305985992289	0.05180771196455083	0.000556943076026478	0.8135697823095783			1.261662553541114
2.243202016598384	6.808298891887015	5.601723124050799	1.824144557912239	0.7125963815914743	1.147633204442229	0.6946975051120479	0.7080886121111922	0.3823369038847212	0.2751892864202938	0.2867428664445802	0.3331317510753101	0.407636193049903	0.5049739374208813	0.9336379767422037	0.2022379197735048	1.803455854929833	0.05358383418695542	0.05181220409088919	0.0005569469981108517	0.8136104515445871			1.261662610922793
2.251391802645955	6.704743344666894	5.43241021754585	1.68544740371515	0.7062140579722279	1.06374151480616	0.7022741838987481	0.6983397705979967	0.3785965489000749	0.2702685203029558	0.2858843859771165	0.3331222122863001	0.4076400168817732	0.503508237791193	0.9329999652503363	0.201594764484042	1.816124985294759	0.05358576431772272	0.05181823639222442	0.0005569479070270267	0.8137585116941642			1.261662642703915
2.259581588693524	6.497725374161086	5.247659834028635	1.616298040807227	0.6781223391268905	1.033639414772779	0.6981169194015723	0.6884138773766546	0.3795251211064155	0.2664267626407211	0.2844588202836987	0.3328882890926434	0.407820507090308	0.5037805663254101	0.9330480079839831	0.2014720999255604	1.814299860829602	0.0535890990585042	0.05182011010411872	0.0005569427539435538	0.8137644496452622			1.261662712580666
2.267771374741095	6.602509929803144	5.297934864249017	1.6647384696502	0.6783526999164272	1.050739784380396	0.703106451900635	0.6956198617090631	0.3872624160083238	0.268126886750038	0.2904665808086375	0.3361373614252297	0.4088309648056592	0.5059252723777187	0.9349000159288615	0.2023276414014864	1.802770874505266	0.05359040128999258	0.05181984195260633	0.0005569391851727857	0.8137167510102712			1.261662812139862
2.275961160788665	6.774182367921801	5.477857421881017	1.713546012745686	0.6885327502101959	1.064553235893474	0.6940196640581546	0.6923007569268043	0.3790221198986359	0.2605802181743856	0.2846188690210127	0.3330693675236877	0.4065041511235171	0.5036694011815014	0.9332042970789607	0.2021445901825324	1.796292878611892	0.05358470063567626	0.05181683228983908	0.0005569412866058456	0.813675813034921			1.261662881840655
2.284150946836236	6.503747116608675	5.400036995374896	1.650623265603861	0.6785552394659107	1.031665770015257	0.6806328011531797	0.6805220462613416	0.3717222875760946	0.2558366339682289	0.2786725895273013	0.3294532143832593	0.4048974887184788	0.5013313766382977	0.9308990228650913	0.2013059021727795	1.801902979253141	0.05357665231443394	0.05180772037094102	0.0005569436709115174	0.8137476571964122			1.261662923013091
2.292340732883806	6.479945315047171	5.328991302546769	1.6323894330436	0.6850981342064795	1.009171898740708	0.678758213807741	0.6794290299979351	0.3717506869622056	0.2573723068160769	0.2812602890867788	0.3306519357948167	0.404911690149189	0.50131309713942	0.931151276899128	0.2011369674050629	1.811963759068516	0.05357375017592378	0.0518045725950006	0.0005569415564721184	0.813816126093731			1.26166297104656
2.300530518931376	6.572707171894375	5.188559829173879	1.653404587990073	0.6524643968515327	1.019601642522981	0.6781155035826514	0.6808995017928471	0.3716558315807866	0.2621814345416275	0.2842786563607819	0.3322904525088493	0.4054380710233724	0.5012885523352641	0.9307874667735773	0.2013173066955017	1.807455253284523	0.05357416397325215	0.05181134780246758	0.0005569385484441921	0.813834527403742			1.261663034746727
2.308720304978946	6.541591781439967	5.16610846693631	1.666464691573427	0.6434114026212223	1.058192306277207	0.688208087106405	0.6850652082329625	0.3766922260463709	0.2624158561651302	0.2861770110747976	0.3338449864528118	0.4064670051101058	0.5028485519699141	0.9311652806332991	0.2018446109986947	1.795157751250322	0.05357585761589608	0.05181804130005638	0.0005569393285634077	0.8137760674225494			1.261663104876748
2.316910091026517	6.725484443018352	5.372924389377187	1.767193361696854	0.6704951626595889	1.095347102819405	0.6963192742730044	0.692290706256216	0.3784598399056041	0.2630954690642951	0.2867508434717196	0.3349184451001129	0.408170901660319	0.5048043579476612	0.9336207131830214	0.202545164898099	1.80452027093788	0.05357943843683278	0.05182762797357381	0.0005569422433638626	0.8136848313234533			1.261663157414709
2.325099877074087	6.694119211629459	5.441057641057629	1.696182010317739	0.6667633441669443	1.039153591388445	0.6861834249155074	0.6843955266605207	0.3751309598221113	0.2643504265175333	0.2845117602699362	0.3326354805308642	0.4071829845167252	0.5030591934435356	0.9326922590670845	0.2017757725484108	1.818419282309338	0.05358488294867177	0.0518334797108161	0.0005569427664884536	0.8136216493829195			1.261663172770274
2.333289663121657	6.676213260110789	5.521439799132125	1.67800745978922	0.6983918315888038	1.032304819450572	0.6989690285966237	0.6849985557155345	0.37959933975265	0.2639811309570584	0.2864311810909687	0.3326129760565145	0.4064203904643476	0.5032592263191548	0.9328005403546716	0.2016009548786573	1.818509461241491	0.05358792650124949	0.05183105590025281	0.0005569401774587439	0.8137135591458022			1.261663176598954
2.341479449169227	6.679611481821414	5.527258435523075	1.700784174854465	0.6886392420255953	1.048921030515907	0.6925438938783282	0.6880973337002951	0.3842232262134731	0.2643918072264523	0.2889360892537305	0.3333838554800798	0.406995648232315	0.5035683636275434	0.9333355439955771	0.2018427141540205	1.805308953907419	0.05358803942872601	0.05182629537825843	0.000556937822434587	0.8137387665746081			1.261663216004226
2.349669235216798	6.636491729137274	5.343476643863488	1.64682374299386	0.6868732909713247	1.032740742596391	0.7000242643527623	0.6839575975414777	0.3822792072045444	0.2666024021329257	0.2860035265601302	0.3328911409700414	0.406736825863694	0.5026730113775756	0.9325739472932495	0.2016560433071261	1.800817056807859	0.05358590175428179	0.05182222029511369	0.0005569385851255114	0.8136819020326431			1.261663272136038
2.357859021264368	6.740820657724063	5.455482667594628	1.68630987412778	0.753631344360116	1.067459387432598	0.7266302064785106	0.6903710897019195	0.3819259845479424	0.2664186695260005	0.2842297380700785	0.3333566658383125	0.4072031683784681	0.5044351148523574	0.9345961956433274	0.2019753013115166	1.812490666591124	0.05358421386531979	0.05181913071888629	0.0005569399982719583	0.8136882470092693			1.26166330687324
2.366048807311938	6.811053827488117	5.641350994079249	1.740963801199324	0.7363057043614296	1.087721306165365	0.7066006782417334	0.6873118328400866	0.3796346612566024	0.2648768766229959	0.2845225956988753	0.333155494674251	0.4071307528651598	0.5043478655895239	0.9346137103212566	0.2021404014011485	1.820011981960877	0.05358586342191397	0.05181637696426158	0.0005569369955521797	0.8136719368723871			1.261663341677467
2.374238593359508	6.802621529823812	5.628713471916688	1.702747664453383	0.7091939147842197	1.060017645621161	0.6970781324330837	0.6890351226199941	0.381013132623395	0.2644001639470038	0.28692505566857	0.3336650928359274	0.4066592784382909	0.5030722250423539	0.9331589540551463	0.2018488772386043	1.808290337037564	0.05358844544767548	0.05181274316690649	0.0005569315227235491	0.8136927086160824			1.261663457157019
2.382428379407079	6.715591235324535	5.45198433594855	1.657071918319312	0.6752405610851844	1.00625744330985	0.6781816264222738	0.6861108932614145	0.3726459525159027	0.2591038731735363	0.2810463182937577	0.3301317635687686	0.4062393764912163	0.5012071472807799	0.9311574779084679	0.2015440163568064	1.792092719885092	0.05359212032713515	0.05180699509743313	0.0005569305450664664	0.813707007726396			1.261663597755346
2.390618165454649	6.687936620225112	5.491529284180316	1.645271734920107	0.6708018264331959	0.9957845660618905	0.6811314173743337	0.6881437954453203	0.3763188926580083	0.2631167373952413	0.2832862197395082	0.3313002039058552	0.4070442711449138	0.5024387731122292	0.9324875253041239	0.2019897895254739	1.798070167737769	0.05359534483721323	0.05180354978227389	0.0005569325024822416	0.8136513029807718			1.261663717824376
2.398807951502219	6.594516173806665	5.383740067791675	1.612341818692153	0.6738645482979604	1.011914605002478	0.6887525517346985	0.6853007515403627	0.3825846129914787	0.2633360073902913	0.2895116851812362	0.3331083630849332	0.4064950285459639	0.5030417759290329	0.9327934653680566	0.2015070706167951	1.807472804915244	0.05359167836554256	0.0518013088205088	0.0005569313106606423	0.8136194883337191			1.26166384815398
2.40699773754979	6.660734336906279	5.364680344462898	1.620011143758987	0.6889219447898597	1.039578815965845	0.6905464175968731	0.6834661212723588	0.3768087170204849	0.2615381361505483	0.2847470751909217	0.3314451272544602	0.4063448553182533	0.5020185437130263	0.9329488474183666	0.2011471583335501	1.803244077951407	0.05358426252576356	0.05179401951205146	0.0005569267648210601	0.8136092465024595			1.26166400950285
2.41518752359736	6.710928330301486	5.547722200673217	1.712163538092811	0.6996656842219108	1.062080968133957	0.6975679174374477	0.6866130420241994	0.375596171893885	0.2653968111275122	0.2849781721941805	0.3345114077075957	0.4070633503475179	0.5043642510065457	0.934713324769484	0.2022087637146231	1.794607791572765	0.05357639310472926	0.05178087210052329	0.0005569239763845496	0.8137191442002198			1.261664191528907
2.42337730964493	6.514322476123581	5.503072182229769	1.573379822841593	0.6902652733715262	1.001705277625946	0.68859973114622	0.6774076102659349	0.3738777017703882	0.2596574767981157	0.2825743876162335	0.3325046951117951	0.4056854450804264	0.5025279528319825	0.9322948189497213	0.201666787889197	1.79402240786088	0.05357120127517288	0.05177659988464887	0.0005569251304962984	0.8138242178030811			1.261664354009343
2.4315670956925	6.574851002445043	5.511833426563555	1.570177356556446	0.7021642944016958	0.9922640563150421	0.6835066834794514	0.6765853033676114	0.3727713287878944	0.2572796070021253	0.2796351884940599	0.3293896909723274	0.4046816581668815	0.5009547083949336	0.9313402634380262	0.2013059711165204	1.804933770508093	0.05357315473803209	0.05178076027050781	0.0005569262345091695	0.813771581815133			1.261664487302302
2.439756881740071	6.829145593936925	5.635659106260335	1.740506592540235	0.7041162397956164	1.033630628384019	0.6901874379735409	0.6823161309072235	0.3764056304546113	0.2625114701657346	0.2820031136443615	0.3307423442713299	0.4061964807743286	0.5023969601297016	0.933268817739082	0.2021736166729629	1.811523777143541	0.05357731874202738	0.05178652801316667	0.0005569236470658492	0.8137727310343151			1.261664616110496
2.447946667787641	6.753972993493156	5.807376446979996	1.736558495614477	0.7334543419953475	1.068682314908473	0.7073275578338744	0.6891333398757934	0.3826181611422276	0.2672328304056849	0.2891332037378214	0.334641220358265	0.4083088753502765	0.5045863784049661	0.9357868382886986	0.2025237063573185	1.811757518418403	0.05358233794519768	0.05179409183896494	0.0005569195505084509	0.8137699930861124			1.261664765902629
2.456136453835211	6.502996143445452	5.492675654571372	1.613547516619703	0.7098083692851577	1.039557258555061	0.6961126530324891	0.6867900582665706	0.3813321284133283	0.2658908961588515	0.2872234126180333	0.3334626191562728	0.4069188661310161	0.5028071994775529	0.9330308871422952	0.2019999097019726	1.798884357132489	0.05358725650636695	0.05180290368979527	0.0005569187496759327	0.8137196145294706			1.261664917860353
2.464326239882781	6.85081325448775	5.584402324470521	1.757656239264684	0.7054111767169085	1.081084284186358	0.6961664037313762	0.6951096804433838	0.3832747641652644	0.2708067334054892	0.2864216730039317	0.3336172456326189	0.4083275913310848	0.5041657665856497	0.9345488892675141	0.2025537264989635	1.801345395502472	0.05358182963505185	0.05180807766214724	0.0005569213141935127	0.8136051129062233			1.261665026966281
2.472516025930352	7.020076917332785	5.618164448171177	1.813614169646354	0.7118152624952244	1.116705796351739	0.7158168676321017	0.703695793513112	0.3872062433143155	0.2763022232306505	0.2885361364263124	0.3359604535873973	0.4105721099527631	0.5080673915458762	0.9369800788805672	0.2032343580106648	1.805357084694998	0.05357468041832309	0.05180970289571465	0.0005569216745720173	0.8136702060698688			1.261665111145959
2.480705811977922	6.868798467014299	5.628200051258925	1.718410435056436	0.7257455172800753	1.079091982155594	0.7144733108641117	0.6988687817039543	0.3891897026095988	0.2711850108897745	0.2892036819602642	0.3357868059561728	0.4094950880374534	0.5070463627213402	0.9363241473802647	0.2029317276085786	1.801282077508095	0.05357282893090232	0.05181100838802885	0.0005569178381063192	0.8138041716928101			1.261665196810038
2.488895598025492	6.966749425941733	5.728087599476847	1.672360296157539	0.7719660107622152	1.080132188901639	0.7055057878104893	0.6941464789050787	0.3872659313845598	0.2663452580799001	0.2872718661211057	0.3343966300871816	0.4078301576772506	0.5047705937598058	0.9357288607923474	0.2023303851154726	1.796571996966914	0.05356988910689393	0.05181132992570008	0.0005569145498513903	0.8138295088517227			1.261665330444511
2.497085384073062	6.912489238649195	5.368216010704465	1.635982502004562	0.6515214179060154	1.062290256587237	0.6755656191728141	0.6913304441268353	0.3775635447516505	0.2655990640662123	0.2833232458740371	0.3327118233896294	0.4073326323473849	0.5038500742686355	0.9348846419970849	0.2019451227926334	1.797923970403679	0.05357432008694194	0.05181699448887726	0.000556915188318453	0.8137335949658916			1.2616654670715
2.505275170120633	6.634999295379305	5.342872854221669	1.656486169678475	0.6376495576005783	1.048167624800322	0.6703991986189335	0.6940766231531105	0.3760533306401048	0.2667043665317301	0.2850625838469243	0.3334153536418805	0.4082907862989441	0.5039679039084112	0.9343235295945294	0.2018879024535959	1.804728372003161	0.05358207748882404	0.05182122662594979	0.0005569155032476046	0.8136997880013382			1.261665583906614
2.513464956168203	6.338530377492734	4.965400349153256	1.562866333568853	0.6169132011026985	1.000642984929283	0.6732079442052976	0.6843290151521277	0.3750757894161306	0.2593746596101656	0.2812323945657757	0.3311974750595125	0.4053391741081765	0.5009688779349145	0.9296787108438472	0.2007768842503446	1.808580245181982	0.05358705604958596	0.05182267513240393	0.0005569114243755062	0.8138116048993836			1.261665706479602
2.521654742215774	6.306941155868522	4.94008491046466	1.53057405248759	0.6221114780768892	0.9776090943248004	0.6832590533340295	0.6790146928119057	0.3759143126839862	0.2573094324961803	0.2821132247276221	0.3318356317110635	0.4051609843301754	0.5016368988301909	0.9298025807714237	0.2008856590105133	1.801817408437493	0.05359108435381088	0.05182125290910746	0.0005569075653420713	0.8137379908246934			1.261665846138395
2.529844528263343	6.811401136583052	5.635639865397294	1.755803298640929	0.7122904368827839	1.068764327284126	0.7057472318088318	0.6931829054593196	0.3823797911504926	0.2674771992082043	0.2895636029242488	0.3356360207586659	0.4075268960391051	0.5050097436392068	0.9339744189919459	0.202222597276654	1.800112236550528	0.05359156566126376	0.05181483907396999	0.000556907860675408	0.8136072808897865			1.261666002683933
2.538034314310914	6.737210996368084	5.590177578301138	1.741451854770733	0.6937595391818219	1.065279920818454	0.6803335347164361	0.6867447503350042	0.3795908251226472	0.2643455387831517	0.286057448658056	0.333031295758572	0.4062465962888411	0.5034014690097229	0.9333232639896647	0.2021407713493151	1.811932349853339	0.05358666065140044	0.05181463402313739	0.0005569094616385713	0.8135905352300318			1.261666146386133
2.546224100358484	6.636429286025417	5.321388805390255	1.626778425267277	0.6558342547361018	1.008061061514781	0.6700949968220676	0.6785073795921152	0.3762412842203876	0.2575714823470495	0.2822811099085131	0.3306018379372069	0.4051119382652441	0.5024877627644271	0.9321627055698456	0.2017836858001021	1.812882955995107	0.05358084446266224	0.05182097610706127	0.0005569075826012289	0.813589373012754			1.261666299781688
2.554413886406055	6.564100802311629	5.20371597136773	1.623540462379445	0.6534701846361742	1.004360455381452	0.6747170525274059	0.676230647320003	0.371737230276461	0.2573364331565132	0.278755134314749	0.3297869223831229	0.4045915081418447	0.5017141386153687	0.9304985104233646	0.2013873092930495	1.814329844372505	0.05357841055077802	0.0518259473132859	0.0005569037389818285	0.8136257199180951			1.261666451429482
2.562603672453625	6.60232254048128	5.382672059508054	1.738595275311174	0.7074918201834447	1.077040637275751	0.6947564351654187	0.6899807941798252	0.3757575994125542	0.2634109019469467	0.2819691976380672	0.3317619406261385	0.4062835525899053	0.5027990262302662	0.9321947424453596	0.2017344844155126	1.808402946081657	0.05357874693512894	0.05182934079456068	0.0005569032807219016	0.8136057397635696			1.261666573869598
2.570793458501195	6.687539688009768	5.615373261600562	1.730257641133234	0.7344137725071542	1.05865619973634	0.6945591202691788	0.6916871493099116	0.3830884528249627	0.2656394516526141	0.2876192019531113	0.3333742387031415	0.4078393657150172	0.5032863417699752	0.9339937538474972	0.2019915673586431	1.806926699166707	0.05358299475011087	0.05183301467071767	0.0005569067270108279	0.8134599682414614			1.261666652825232
2.578983244548765	6.686661036613333	5.585495738728111	1.640435188805558	0.7049452530966975	1.018579883286885	0.6852106796896291	0.6843728439004843	0.3865310096862491	0.2669714268108644	0.2880349454817821	0.3328426429827511	0.406661263156044	0.5022849874078983	0.9334782707524919	0.2016070877936501	1.806601169024826	0.05358919937645733	0.05183270692869064	0.0005569087700309374	0.8134574704127098			1.261666694151606
2.587173030596336	6.726834117756572	5.545608028136301	1.644788838516692	0.6936243951309041	1.037347908748167	0.6892600456489369	0.6883339096997446	0.3833784881549644	0.2674950182304624	0.2871310840774616	0.3326937545373451	0.4064880388902613	0.5022946524180798	0.9332014421390378	0.201406739675299	1.808574933223702	0.05359160564755615	0.05182875110537705	0.0005569061782323181	0.8136155546098179			1.261666736618965
2.595362816643906	6.479752940844693	5.213261318164954	1.592069134574286	0.6590269301293259	1.038800119731006	0.6813347472724507	0.6804188827565923	0.3701966071636371	0.2590852650668649	0.2801521353410584	0.3302641781883797	0.4051494340586055	0.5010757639849223	0.9306180799585919	0.2011280372990313	1.810809275070379	0.0535894070326123	0.05182525215991534	0.0005569024084475975	0.8136289432397443			1.261666807879039
2.603552602691476	6.639184123535486	5.4437251381037	1.672728277576005	0.7117637700149856	1.054448600226121	0.6966936917119828	0.6814636382629465	0.372830187767988	0.2621923364828496	0.2825635079415456	0.3317690915424605	0.4060225152123785	0.5025577403596997	0.9322999111480773	0.2018029024584662	1.805611300876531	0.05358464141064765	0.05182362488578628	0.0005569031233524135	0.8134994842503298			1.261666865613101
2.611742388739046	6.770335686013497	5.500334944311605	1.738587156804267	0.7247614970630845	1.071478230269885	0.7033753786356053	0.6883204407401529	0.3737949815658153	0.2640593122567249	0.2857372888976992	0.3328008483076684	0.4074604613104464	0.5038798667203359	0.9340600662383536	0.2022510633574247	1.809779974713092	0.05358110480390322	0.0518228201871055	0.0005569065083106147	0.8135048749621047			1.261666885080093
2.619932174786617	6.725063904697253	5.508076769723853	1.710969150593032	0.7068064981926094	1.055332965610087	0.6826369059326384	0.6853111252037366	0.3726078130350329	0.2636464378037771	0.2816633273933303	0.3314110372147988	0.4063376691905466	0.5024761542883125	0.933037896674617	0.2017131873366467	1.813887059383605	0.05357874455080732	0.05182245857063238	0.0005569061458720873	0.8135862014274605			1.261666854469403
2.628121960834187	6.884749390363156	5.765478693166594	1.786181966912015	0.7388007796803328	1.061989842209171	0.6894787708797313	0.6920869400033756	0.3790654581777647	0.27035064693418	0.2830619896927395	0.332685425883166	0.4066476458401494	0.5035381367446018	0.9338484303197404	0.2021193302021066	1.816007826883737	0.05357552940866323	0.05182358276642276	0.0005569025234876551	0.813606501104257			1.261666874766038
2.636311746881757	6.484751063029595	5.239766706783201	1.682560093648523	0.6458820897627119	1.025050631320956	0.681418148102042	0.6894732670799998	0.3749466489127191	0.2657549757452781	0.2806047843646475	0.3316307317170683	0.4070213291262836	0.5028051946121244	0.9319270361882671	0.2019716165903218	1.806887172286772	0.05357722655349813	0.05183069967303372	0.000556901994834041	0.8136404810028152			1.261666925925761
2.644501532929327	6.606255559776833	5.377940656768637	1.677440079682744	0.6628894114464271	1.026679823113384	0.6896373898591113	0.6873195287843245	0.3768099078379474	0.2595400735667744	0.2817320748240361	0.3324848339587154	0.4068339333556084	0.5033581206255066	0.9326622764029331	0.2020205610633853	1.8095793616952	0.05358245998243707	0.05183549055930904	0.0005569060874910667	0.8136570549389669			1.261666932853563
2.652691318976898	6.757103826409112	5.541884514290292	1.728414796926379	0.7042699276695643	1.051988785395292	0.6830262926239268	0.6870226149337424	0.376572307355839	0.2602532269050084	0.2842716030990257	0.3322516640605992	0.4059422248149077	0.5034431273725704	0.9326803512623761	0.2021432573083007	1.813628008307413	0.05358159181480383	0.05183181847957006	0.0005569082435906453	0.8136811717115039			1.261666911844126
2.660881105024468	6.642090671824973	5.456160753123557	1.636121150553275	0.6780516063502183	1.021409014453754	0.6763595310903119	0.6800363444067383	0.3737360308318234	0.2582351186045841	0.2836074919325167	0.3319116480252433	0.4057001513451448	0.502365140852447	0.9325420582737699	0.2015292659086248	1.815726480045402	0.05357389576770059	0.05183417894530993	0.0005569061039870742	0.8136943019685559			1.261666881965956
2.669070891072038	6.766604384313877	5.532986369897367	1.660384016658925	0.6977561058636718	1.032042727431623	0.690717862549229	0.6852086885776143	0.3813469236743678	0.2628675598249992	0.2902956882149989	0.3351450392307465	0.4073570549500213	0.5044745977199836	0.9344663062660185	0.2021344736681243	1.811310631227941	0.05356709698986949	0.05183392891470866	0.0005569042656111289	0.8137088308439379			1.261666871051838
2.677260677119609	6.643214935363982	5.344501786664167	1.622211827386783	0.6738065188600637	0.9912586914614339	0.6756412108210698	0.6797291495218415	0.3772188880035905	0.2618861261300113	0.2866253192683499	0.3331068897954393	0.4058519721201716	0.5032583260294963	0.9316150342584375	0.2016709886672862	1.801237280623633	0.05356743640353284	0.05182796452760739	0.0005569062112840907	0.8137187360431902			1.261666846945072
2.685450463167179	6.73028831969849	5.485688665835273	1.618309148857876	0.69342497235705	0.9914561743481553	0.6840638773092422	0.6799884149174715	0.3838018724429863	0.2613799763009025	0.2849987761781413	0.3319949431254807	0.4062916243587726	0.502538941909676	0.9315629180149285	0.2016060090172593	1.802300666252004	0.0535681965040975	0.05181964759286918	0.0005569090216539192	0.8135862257337597			1.261666802116755
2.693640249214749	7.035599554442358	5.871229811871163	1.740477025744007	0.7506316070451582	1.060373640743153	0.7128339755157277	0.6954804621603204	0.3930078269526694	0.2679937670205059	0.2895401550184343	0.3353469437105455	0.4095136775403808	0.5052061841470583	0.9372089646456887	0.2024262300657058	1.813710849651987	0.05356941985832366	0.05181257795073214	0.0005569083980122965	0.8134836543072886			1.261666755667495
2.701830035262319	7.044016785732808	5.836909467475155	1.793565979936115	0.7583522452762511	1.101874305077567	0.7215404445838496	0.6989398870314379	0.3884444052364068	0.2668010566895505	0.2908374721149536	0.3354513519326177	0.4091934171543805	0.5064428786939762	0.9379069001532968	0.2027652816335534	1.820921063712252	0.05357778359583743	0.05181294544474657	0.000556905600240879	0.8135432336781593			1.261666719116388
2.71001982130989	6.76692124101101	5.471455706729935	1.747141720577468	0.6964361839617044	1.049499127079184	0.7036239189499304	0.6867267982851732	0.3795587601254121	0.2594199719440554	0.2848511317844084	0.3318887406679211	0.4061609386799548	0.5034062086476773	0.9328481643640197	0.2020890823895393	1.803766354844781	0.0535854675915708	0.05181287238540221	0.0005569055332516948	0.8136962348314625			1.261666704829176
2.71820960735746	6.800467401392596	5.443088816636163	1.746938049922933	0.6869409912263582	1.036278929334915	0.6919954638245129	0.6857169933692375	0.3769093566065139	0.2634416109243168	0.2840597819898212	0.3320520737587592	0.4064593315765644	0.5030699616488592	0.9323052908131445	0.2019749902267837	1.802435524414326	0.053584901184116	0.05180552691779349	0.0005569089116430327	0.8136381983624414			1.261666684500205
2.72639939340503	7.072282601868859	5.74391841908596	1.901104154433159	0.7396488063923531	1.123875592738868	0.7112319426026912	0.7040448060624876	0.3920758219868535	0.2782508114401265	0.2923247018055591	0.3357669466183051	0.4094175553536736	0.5059117610359241	0.9355681771492026	0.2027572258772847	1.812140232604447	0.05358122523208716	0.05180155068886352	0.000556911243011494	0.8136017419691139			1.261666627225143
2.7345891794526	6.70299496923793	5.426699273174605	1.660988082342931	0.6665520237902365	1.030162347482494	0.6789796951669247	0.6886471542774121	0.3851535025743914	0.2671436367507331	0.2871228700983083	0.3330226781829398	0.4069408458011784	0.5031056078792616	0.9333154279852395	0.2013808669684687	1.814571288054313	0.0535793530745117	0.05180690318474677	0.0005569095392541269	0.8136370566799304			1.261666568189595
2.742778965500171	6.822991754434644	5.513335372133922	1.693105224315109	0.686468112126136	1.048126971505335	0.6812791056580149	0.6893442067681637	0.3840296088789885	0.2660006687631411	0.286749268554581	0.3324349475656803	0.406542372287606	0.5035653112797713	0.9339189078037954	0.2016019055129671	1.81194590639205	0.0535783341882067	0.05181373790005751	0.000556907879302826	0.8136014293312213			1.261666534008378
2.750968751547741	7.073649639788093	5.589915246013133	1.818682672593589	0.714247399762698	1.098759982270201	0.7087869280133022	0.6999691168539266	0.3906442511120062	0.272107109576767	0.2927054630832009	0.3352504488709133	0.4084513004692187	0.5064313688002986	0.9356919112647702	0.2027959807423563	1.807872860462065	0.05358267449434517	0.0518220844666458	0.0005569112570717545	0.8136132573215946			1.261666490811687
2.759158537595311	6.748156105666244	5.395339112195711	1.651550211380843	0.6905501400053976	1.030830010494958	0.7177198360373011	0.6927384064420664	0.3880463658972614	0.2666280813114955	0.2884420801319043	0.3343652295541389	0.4076734631776175	0.5048986917432065	0.9343617406754895	0.2021058686461424	1.805026531703348	0.05359404165329443	0.0518336797039509	0.0005569150701887548	0.8136190534187103			1.26166639914353
2.767348323642882	6.653946245858919	5.326063613044339	1.633466477264492	0.6640031915022097	1.021657001658151	0.6996397876011834	0.6904922202667035	0.3793584580137062	0.2635961828623274	0.2838058930198204	0.3316433509690657	0.4069786772210103	0.5030222660978365	0.9333004693933501	0.2014131975973193	1.803472811945896	0.05359698271560592	0.05184397401835235	0.0005569151268906185	0.8136101736566304			1.261666284279483
2.775538109690452	6.772465778915929	5.395862146399152	1.716304083409267	0.6579366614137038	1.059984169232107	0.6891925017511246	0.6954951338985716	0.3792491458727671	0.2658297360961647	0.2854268530437836	0.3323232045158073	0.4074311186588431	0.5032426827113893	0.9332464277041482	0.2015367743823607	1.807910516988621	0.05359151589437424	0.0518455320701167	0.0005569133224083892	0.8135396861295817			1.261666198250316
2.783727895738022	6.561541285762217	5.314796843854437	1.68128873612629	0.668842983291411	1.059494539145476	0.6926407372382363	0.6918045139468472	0.3766949413963186	0.2637190762640025	0.2842812890990744	0.3317639659839171	0.4064573379114634	0.5026878982853747	0.9308588073743348	0.2014033995047914	1.798870618136459	0.05358526711437085	0.05183904158279885	0.0005569140531684509	0.8135410237352685			1.261666120388943
2.791917681785593	6.542554179457619	5.277372343090588	1.635988523077455	0.6633771190806117	1.032197755184752	0.6906276829026891	0.6876084725073476	0.3746951366035869	0.262780926267518	0.2816413864178763	0.3303927388004895	0.4059295251260318	0.5021294786574038	0.9306050622949001	0.201335960260119	1.8009003920136	0.05357777795908424	0.05182332759071108	0.0005569174616428421	0.813493985244746			1.261666021514915
2.800107467833163	6.752971370767744	5.453776366946512	1.658090562221005	0.6920241703038037	1.040762344147963	0.7005386336151145	0.6912986414200911	0.3904301245043931	0.2699454964191223	0.2885391642827339	0.3350061007558528	0.4075329113595136	0.5048771619625695	0.9336140056588905	0.2023291545476606	1.805262537491018	0.05357125444677503	0.05180899802782315	0.0005569190539211843	0.8134347834907544			1.261665911343745
2.808297253880733	6.840944776273572	5.399943336624457	1.670838572407944	0.6864121561244765	1.052693083514202	0.694590557495493	0.6871518595643707	0.3860064160008796	0.2691960128678219	0.2887643152674636	0.3346746918008526	0.4078555756095477	0.5047634832139049	0.9350533608700891	0.2020270880950466	1.807365879677324	0.05356832528208136	0.0518010447501197	0.0005569174440982314	0.8134363164604523			1.261665815225985
2.816487039928303	6.855515509013424	5.345449645799139	1.744884772727278	0.6664101809392582	1.099180521085344	0.6887745462775712	0.6905867081998988	0.3803980708857677	0.26389486498639	0.2878833337383583	0.3330528143892659	0.406609374370611	0.5038185072113046	0.9338150979992856	0.2019921257560395	1.808552677956956	0.0535675586066273	0.05179424505591307	0.0005569165483499775	0.8134665758786379			1.261665740323088
2.824676825975874	6.590405684331224	5.359227543936289	1.63600966314931	0.67853976981658	1.04254476468122	0.6857188023511692	0.6856477822631972	0.3795739396100045	0.2654485486227314	0.2896563544596299	0.334113761405408	0.4064606033260688	0.5033068413149666	0.9322337558047159	0.2016485152705307	1.804178547524203	0.05357277365754787	0.05180028274650232	0.0005569194047600254	0.8135380934656359			1.261665658816569
2.832866612023444	6.440121566151656	5.230174251348682	1.559131189136439	0.6570982331465375	0.9892071019937102	0.6725984785216306	0.6771548641645483	0.3725942057689725	0.2604884923917166	0.2832762543300248	0.331706042939856	0.4053394408286609	0.5014153126995782	0.9303131531411638	0.2010687262141916	1.803528978010088	0.05358346229692715	0.05181233690222094	0.0005569231966126153	0.813559797979675			1.261665550880936
2.841056398071014	6.537813508330333	5.254620627646748	1.635654500257968	0.6806606268482854	1.037248461210803	0.6832476132305605	0.6838428960274636	0.3746940728513382	0.2548323208803437	0.2813836922241434	0.3314232786836437	0.4052003772445525	0.5016294247941584	0.9298080827659247	0.2010617013531048	1.809751458090344	0.05358976174096242	0.05182446689027644	0.0005569231051957538	0.8135671135418479			1.26166545418293
2.849246184118584	6.725531358490437	5.527836936324653	1.720897446221755	0.7244977075578258	1.084329476790157	0.7116389369849865	0.6893444847688474	0.3817793206535028	0.2590088402477747	0.2835507337142648	0.332865687257075	0.4064418866521211	0.5039179880415747	0.9322370723693316	0.2018067642097807	1.816483135738915	0.05358835837523061	0.05183079338213809	0.0005569206901638619	0.8134899180820585			1.261665365164351
2.857435970166155	6.643715505098017	5.53539535753867	1.696153975690508	0.7149399880978671	1.068191478462941	0.7110083659822721	0.6935882186569213	0.383811495999592	0.2658328650150824	0.2831161746757522	0.3325322236508407	0.4076542905661589	0.5045861217389979	0.9341472158907344	0.2024638209012636	1.810538534124566	0.05358504795257147	0.05183219976922869	0.0005569209213630618	0.8133781400329698			1.261665316184987
2.865625756213725	6.831963045118084	5.742662734719166	1.799714782013567	0.7298813921011503	1.091816675470375	0.6907355358472449	0.7001415160566485	0.3842211231706111	0.2647126207500248	0.2857416003723695	0.3330975101949273	0.4079390115406986	0.5045179068195108	0.933807320058652	0.2026331673186259	1.810780977160722	0.05358460545548892	0.05183747716520596	0.0005569238658558386	0.8133637776239966			1.261665254649264
2.873815542261295	6.835611340673408	5.622185229049537	1.781089524812884	0.7206316161623617	1.085795351472875	0.6897155371186861	0.6941434505748015	0.3843057218124177	0.2636440694992793	0.287354810665135	0.3332045121005489	0.4070447581633466	0.5040676992770075	0.9338083846941149	0.2020682228377864	1.808535835120535	0.05357969478265716	0.05183650186109681	0.0005569251235165889	0.8134450677569781			1.261665162175279
2.882005328308865	6.862231014154402	5.551273977249921	1.764204516204945	0.7352287730946918	1.078471551630387	0.7153997474672159	0.6923524193571706	0.3872010108696662	0.2697170238671394	0.2907524486892605	0.33555536343774	0.4082561087283196	0.5051090466646238	0.9356382229053474	0.202020884226528	1.809522261358624	0.0535771677717634	0.05183144535215799	0.0005569224405163163	0.8134080038910493			1.261665103746111
2.890195114356436	7.196664955155041	5.912748510318691	1.876881452570632	0.7778441906280664	1.122106370971226	0.7247334841401146	0.7038395246589501	0.3894770474787027	0.2746859981962447	0.2946683605587754	0.3387139647031333	0.4112291756055297	0.5082100299046476	0.9391145196236067	0.2033372817274293	1.805685094332935	0.05358006020680248	0.05182635692666384	0.0005569210638393787	0.8133037306122448			1.261665077851124
2.898384900404006	6.958767099126422	5.592820580348307	1.73833719121849	0.7154629870635693	1.068376692904491	0.7046666029128641	0.6977464642307261	0.3804655994747744	0.264418796779294	0.2854760897528701	0.3337390390228963	0.408245346048745	0.5049089952683864	0.9345073269892026	0.2024454642120214	1.802771666256899	0.05358164810361628	0.05182226421089522	0.000556923992911381	0.8134118756196806			1.261665049272728
2.906574686451576	6.679620829240101	5.507599173477763	1.646673507179099	0.7192066793193906	1.022628941731472	0.7154613782710619	0.6900103858649336	0.3819292625378014	0.2608050342484733	0.2849963626987457	0.3328298027032197	0.4073201590106609	0.5036801828463552	0.9344622457339331	0.201839640363964	1.803992216249213	0.05358266653491021	0.05181466259100034	0.0005569269651938001	0.8134667755493581			1.261664990548207
2.914764472499146	6.889427359940681	5.727313518687303	1.695641437188155	0.7615393406251741	1.037870834246533	0.7324367655489739	0.6910329380575688	0.3905183839731156	0.2636007411480437	0.2932852075397351	0.3365062080661599	0.4085025006360061	0.5065863562516751	0.9376453463075843	0.2024443064998075	1.805288744554021	0.05358172185867829	0.05180645675384672	0.0005569262228337276	0.8134559066934068			1.261664942202768
2.922954258546717	6.904388098583103	5.648323568505078	1.732543130058823	0.7467751164697938	1.044402695384693	0.712999748080213	0.6878127980272655	0.3819213970074011	0.2610588912551809	0.2874828414711877	0.3339379931296886	0.4076442707668204	0.5055002761709136	0.9361834227522424	0.2020973460879733	1.808258291220024	0.05358316974344525	0.05180180324831368	0.0005569244795257011	0.813491374538902			1.261664903383696
2.931144044594287	6.778662939297394	5.659983007962504	1.771812225046308	0.7444537114228337	1.061279139423916	0.7184070714247589	0.6883875918211257	0.3787963331909304	0.2613342515238695	0.2840301502091941	0.3319460911122708	0.4068838968687066	0.5034503431845605	0.9347025504342212	0.2017611807044579	1.798384463434562	0.0535808888042052	0.05180320171730136	0.0005569264844751201	0.8135602631260551			1.261664836688911
2.939333830641857	6.466700905952377	5.310085110510996	1.602410894572811	0.6863622279599965	0.9883232399774121	0.695536293938446	0.6741953039163078	0.3746701341945451	0.2561745266959763	0.2804896231107032	0.3299107503321447	0.4045585986759333	0.4999601802467984	0.9297479541910779	0.2005879558014818	1.797254584860521	0.05357364425648338	0.05180850082702576	0.0005569317303700707	0.813658192061673			1.261664720731156
2.947523616689427	6.399700433454969	5.195720427983691	1.551692025007873	0.6626649822130973	0.9685913720686532	0.6755656730540243	0.671649980945784	0.3724159214337359	0.2548212168192858	0.2793426084516401	0.3297314484287021	0.4044476331439134	0.4995749200668817	0.9290019869100882	0.2002540538528516	1.794987589815917	0.0535716231335089	0.05181035666215257	0.0005569346993074656	0.8136867271025596			1.261664578244335
2.955713402736998	6.495094943212122	5.273183142319078	1.619020656974859	0.6667248699086934	1.011704559857333	0.6889970986669445	0.6845488975615833	0.376086288535497	0.2576508738877425	0.2816671296133863	0.3313306526509482	0.405940199009225	0.501611703776396	0.9315147143262141	0.2010292678235447	1.797179067450218	0.0535756549424025	0.05180995341460318	0.0005569325717975559	0.8137013492305477			1.261664461237368
2.963903188784568	6.799724193625369	5.449913662423025	1.690285991738205	0.6927177570490852	1.042827591482953	0.7111480299134803	0.6861004399138505	0.3787363442996337	0.2585977104984199	0.2832843952699332	0.3320535227658803	0.4070061462701675	0.5031842284153651	0.9343921923420689	0.2019504432676008	1.798331512349356	0.05358200732830402	0.05180834401724161	0.000556929683444754	0.8136118649833961			1.261664391058587
2.972092974832139	6.886160286211156	5.631206698949417	1.704051066836048	0.7371841883046154	1.069900809462824	0.7303504191796479	0.6921213203114475	0.3877625209353765	0.2658319352468309	0.2876284471214569	0.3343057090624957	0.4092328329819268	0.5046451754469571	0.9370690552996983	0.202364262378297	1.800160586923667	0.05358197069136921	0.0518075314004579	0.0005569309713456186	0.8135361809760414			1.261664331616622
2.980282760879709	6.760542615861604	5.817085575464074	1.703469769144834	0.7529381928087988	1.063719408403203	0.7185330273084681	0.6957077351528925	0.3941111184532826	0.2762952692718753	0.292591369386572	0.3364741452008778	0.4099959314868136	0.505463132409798	0.9368420565849609	0.2024229537605718	1.801999709926793	0.0535766714440888	0.05180595800077495	0.0005569339426544991	0.8135820574271996			1.261664237909193
2.988472546927279	6.795494615909445	5.874984094562508	1.74357832337138	0.7221326493783515	1.069451251846202	0.7119675712877437	0.7018371085764257	0.3919919867819131	0.272644543271833	0.289714042026977	0.3351994553807157	0.4081363485026909	0.5052678318651809	0.9349259984816213	0.2021187531127463	1.805397144612063	0.05357725990507092	0.05180119951934221	0.0005569329894262609	0.8136765717809679			1.261664141543549
2.996662332974849	6.604313603987821	5.478514000209366	1.639248967004801	0.6684860991182922	1.027853817611178	0.7100983156066143	0.68764411536585	0.3824782587074114	0.2635279737334388	0.2830452239264833	0.3309390002936748	0.4055448638808232	0.5018659280704098	0.9321769675427941	0.2014353422410696	1.807523079468322	0.05357778354373889	0.0517965163819591	0.0005569294530284982	0.8136761306391768			1.261664111183401
3.00485211902242	6.824589812283698	5.667737562432344	1.736399104651763	0.7205934577152681	1.060376911695176	0.7180031543889289	0.6905440194660243	0.3873323910845693	0.2636395427506358	0.2871561450505237	0.3327174176803369	0.4067243565576465	0.5036024934858657	0.9343967052597763	0.2022901201919672	1.798546118741031	0.05357480684219938	0.05179515905576044	0.0005569305549901643	0.8134630610406627			1.261664107551911
3.01304190506999	7.136046455544305	5.864389861447242	1.864607866657911	0.7548951666648048	1.136974291933712	0.7233482697437773	0.7063135398949307	0.3903006932505364	0.2683527806949809	0.2896460997724664	0.3359116767584	0.408681622497546	0.5077212827023374	0.9370782966173116	0.2034397945298759	1.803812661913057	0.05357602409377002	0.05180027482839939	0.0005569344083022916	0.8134626137930335			1.261664106224269
3.02123169111756	6.896407630795296	5.567180672594708	1.768041233023077	0.7049324688949393	1.087334271568223	0.7015860297594396	0.696784049929525	0.3836605148170371	0.2653325236486129	0.2879328175952402	0.3350662262601354	0.408020992293478	0.5059924267960821	0.9345700723938322	0.2025889475995596	1.807684935478165	0.05357869154183506	0.05181187594324579	0.0005569353574197853	0.8136226047862323			1.261664075089427
3.02942147716513	6.47115332136652	5.286868484972383	1.598237694149387	0.6684400110441451	1.020478885538854	0.6751469662275241	0.684012747381457	0.3750653261509104	0.2573553040007218	0.2817855120200957	0.3307191959423006	0.4061245644988899	0.5016260786112654	0.9312423922977151	0.2010283303284227	1.807083003600575	0.05358467878581872	0.05182456215165519	0.0005569330756859614	0.8136655917436517			1.261664049861325
3.037611263212701	6.38382535229578	5.220884515148085	1.582509265544032	0.6634003499523674	1.021484871466185	0.6775216162584102	0.6857090785486262	0.3748640829983859	0.2574239774674038	0.2805141985378923	0.3299175121066568	0.405439187494793	0.5008323858805566	0.9311563290487438	0.2009863211208529	1.804253493154877	0.05358644409770965	0.05183343171391128	0.0005569318584220925	0.8136347855008644			1.261664035369082
3.045801049260271	6.628581977260059	5.424148226459121	1.712035615597163	0.6971565386320523	1.070722507925922	0.7024254551454525	0.6917997412059302	0.3835104081246054	0.2630642560741132	0.2875779764473337	0.3329682529247009	0.4065997067310935	0.5033443821203233	0.9329902159838168	0.2017656725340871	1.801877578367304	0.0535828335533235	0.0518376697285251	0.0005569341701049046	0.8135277881006201			1.261664006483932
3.053990835307841	6.814808902926132	5.544669649570245	1.736000194961458	0.7073406199571406	1.049624892575675	0.6958815798528104	0.6843942433931686	0.3797141920738911	0.2632159572799342	0.2893344982803951	0.3333353804264993	0.4067118173742598	0.503617481640302	0.9336059163317609	0.2019689994158987	1.804340907756819	0.05357950358957492	0.05184007998758779	0.0005569367904446513	0.81356430167885			1.261663953067076
3.062180621355411	6.819646617420152	5.615228474702083	1.729486349637609	0.7270217526158945	1.041978597839357	0.7015098670739657	0.6877132361232823	0.3838102934303866	0.2647720289714532	0.2895135391269862	0.3337682284509348	0.406728824040774	0.5035202350014287	0.9348189354398458	0.2018419594587855	1.806888451430727	0.05357521252034342	0.05183859393118066	0.0005569359152646814	0.8136777427171283			1.261663897795745
3.070370407402982	6.643183689048092	5.379927606809886	1.696139103280534	0.6987289897321384	1.036295719441557	0.6928661096510829	0.6871101306211401	0.3797674423602733	0.2597926750765924	0.28427998399631	0.3329645804001084	0.4056501568444769	0.5032451904438959	0.9326927781405761	0.2015736483270918	1.798281222033628	0.05357705977864884	0.05183579830133606	0.0005569334663275355	0.8137826744926527			1.261663865764953
3.078560193450552	6.799459125855894	5.352470810971345	1.686757350411282	0.6826889591405779	1.025376452511991	0.6749432614905486	0.6794441865141712	0.3739385781272106	0.256812297592688	0.2823285226999803	0.331065025092908	0.4054339923652274	0.5023022592717041	0.9313626406263718	0.2016210489721348	1.79206908618463	0.05358466373935907	0.05183536313723133	0.0005569344161658009	0.8137439982914362			1.261663841308897
3.086749979498122	6.91854758818574	5.608697415643614	1.765090660122969	0.711647087468843	1.063075710768	0.6866567613601832	0.6859018078739385	0.3862742609214599	0.2615312348482674	0.286523248502075	0.3324840211025151	0.4068368660090622	0.5038732082598021	0.9335611515269394	0.2023384464045065	1.804327261289233	0.05359187871029079	0.05183582205564484	0.0005569384498049285	0.8136995162365094			1.261663787341976
3.094939765545693	6.692728974702566	5.535589541334191	1.720175536196343	0.7018584381773116	1.05044038280721	0.6898826989661444	0.6937356875361997	0.3890474388545647	0.2681165720846014	0.2870893018575108	0.3335743079552906	0.4063559053811632	0.5034531903401785	0.9328489020917381	0.2017310274103317	1.810589775381042	0.05359514528063632	0.05183704991920415	0.0005569396026431026	0.8137970431933769			1.261663727535468
3.103129551593263	6.627599712596815	5.504015737532253	1.672639910374015	0.7081023771447787	1.015987086478489	0.6954795212488789	0.6883997726179789	0.3797856264408938	0.264908700594068	0.2849643717467629	0.3332554874913916	0.4054802864572811	0.5019431470789163	0.9310310904225042	0.2011849701926013	1.805798366762811	0.05359190613834029	0.05183695694253067	0.0005569360030283188	0.8138302840560883			1.261663691086651
3.111319337640833	6.720462367622529	5.706548779047256	1.686768957257887	0.7472542333840444	1.032659197341818	0.7170203064026882	0.6900589011886408	0.3801106962502607	0.2629859993697087	0.2848362775122502	0.3326979670292408	0.4059227418971797	0.5023798139494333	0.9326465689853937	0.2014388109224594	1.802610936322626	0.0535828138414371	0.05182872579879389	0.0005569338384483155	0.81379670653306			1.261663681155061
3.119509123688403	6.640127992979386	5.613062617832901	1.626075301539695	0.7285684300797622	1.02030981969834	0.7125142250049359	0.6890716534192266	0.3803040588410708	0.2630821631705507	0.2837091773215664	0.3324185714541686	0.4062431641621531	0.5025577370369414	0.9333506470092043	0.2013803944638718	1.802670769673692	0.05357762013084327	0.05181456145208029	0.0005569380794261839	0.8137197113152675			1.26166363964439
3.127698909735974	6.561517913170882	5.425947176623827	1.623515542742656	0.7038199839121569	1.015467674390933	0.703834841278227	0.6854174010179286	0.3795318072670784	0.2629166106708635	0.2843300914703479	0.3336295939917342	0.406161980290086	0.5026300582819306	0.9327471212741764	0.2013755401485581	1.797088331316097	0.05357511118002945	0.05180392927551451	0.0005569412762141962	0.8136932528187837			1.261663579494131
3.135888695783544	6.748116809874244	5.563229646263584	1.744165290826763	0.7292334584805024	1.05754853304082	0.711071382596003	0.6880225823596909	0.3851051680631239	0.2618949167768198	0.2868207824386581	0.3347696378256678	0.4066494261367899	0.5041703243587918	0.9341969658883774	0.2019425969831334	1.798634672981941	0.05357440814613275	0.05180334089446165	0.0005569376824971917	0.8136580027970526			1.261663560898036
3.144078481831114	6.889349471851232	5.675534457344896	1.856686587391615	0.7353783712522538	1.107515621844777	0.7132684958028527	0.6955180818811514	0.3870854330080454	0.2653807972847892	0.289533397381467	0.3360936310393792	0.4076291720845681	0.5060322372859387	0.9356646981092098	0.2026408769875965	1.803427313166613	0.05358023600509641	0.05180722521070526	0.0005569336124832959	0.8135983508809099			1.261663578598323
3.152268267878684	6.927592736046882	5.784070444635267	1.85034455610209	0.7447679942691364	1.117388368547329	0.7182140176572475	0.6978540712353458	0.3927407084876566	0.2746742991949728	0.2931197922102752	0.3366693380626907	0.4095000783953651	0.5071726937831447	0.9374259395647925	0.203255414543636	1.79889807316621	0.05358478534932543	0.05181052343060129	0.0005569348909070198	0.813525505960183			1.261663601484802
3.160458053926255	7.083203745281361	6.12040665899716	1.889011471145877	0.8042255419920752	1.112217874756191	0.7260873846042435	0.6921804846994233	0.3924552547421262	0.27149303241163	0.2932758052512829	0.3349173091145768	0.4090084852644664	0.5049987863012474	0.9374481841852856	0.2031173289927014	1.80455314406417	0.05358827476902486	0.0518122204153823	0.0005569379254816685	0.8135652499355659			1.261663610510606
3.168647839973825	7.062810732654541	6.015525289148357	1.894539870183928	0.7881893897408626	1.124902235525828	0.7224461435662778	0.6947729634199009	0.3900008745462855	0.2708227929153859	0.2910803383375502	0.3337679991345124	0.4082681733326951	0.5046675954168675	0.935924411837636	0.2026983491966567	1.810134061414231	0.05359067423165416	0.05181076195026361	0.0005569368635132787	0.8136912843338975			1.26166362769786
3.176837626021395	6.587665192970295	5.432172278064652	1.746727452675199	0.6759041302677227	1.047982022471799	0.6785541460422271	0.6849647824230211	0.3797468399369614	0.2648806089114252	0.2866281611171859	0.3330742758603603	0.4067840937257168	0.5032255092643946	0.9328042705255967	0.2017010054870663	1.817708034631561	0.0535895322865256	0.05181175921226353	0.0005569324647519662	0.8136746869676593			1.261663677144235
3.185027412068965	6.59185910915432	5.322972273019402	1.70572514464836	0.6578982077715476	1.025004048613988	0.6719316011369794	0.6802884916149242	0.3783545848909138	0.2643236253621382	0.2883186166592345	0.3338757351966337	0.4065377367182612	0.5031782208691048	0.9330965141078373	0.2018051276690742	1.816118875661929	0.0535860666920214	0.05181439395120069	0.0005569302950279281	0.8135944103302791			1.261663762074675
3.193217198116536	6.958123226844117	5.457932707263119	1.825173314987183	0.6909694272169643	1.081284617194532	0.7004989546861121	0.6956859852186679	0.3825899972497881	0.2708818210601606	0.2883680660296312	0.3342956638711814	0.4076459107398518	0.504804704407677	0.9346436485276783	0.2026484649836969	1.815628990857777	0.05358174968683063	0.05181406017015962	0.0005569319350684444	0.8135940771907593			1.26166386203783
3.201406984164106	6.880302626272815	5.562308624321444	1.834446406814337	0.7128266269530878	1.101808759222911	0.7090897621162603	0.7053914786867571	0.3853471821720657	0.2708485075677594	0.2867067685233902	0.3338063194955547	0.4074306747213777	0.5040060656553655	0.9337122590690408	0.2023389557775475	1.816810010170263	0.05358108972515628	0.05181468969400151	0.0005569325702572463	0.8136610272283868			1.26166394750453
3.209596770211677	6.462652993280771	5.361986664809015	1.656748387638499	0.6806469304838352	1.051967807860794	0.713902392748953	0.7008104548430986	0.3959415235382294	0.2680709240096453	0.2892554992065903	0.3351430848719747	0.4076018859809257	0.5045154403173836	0.9336368005044008	0.2019453878773624	1.816315396710466	0.05358816974337226	0.05181979011872186	0.0005569290184152097	0.813618303479272			1.261664024520024
3.217786556259246	6.437011782412117	5.328790424564417	1.589059289770307	0.6794798553754794	1.014711833728764	0.6975107450665453	0.6899836760353666	0.3904957342356059	0.2661588399109042	0.2864848382900238	0.3337255314729048	0.4071652571890713	0.5039373738518171	0.9332957279105394	0.2017657705061491	1.803377272402179	0.05359464884577989	0.05182119699409972	0.0005569253562865153	0.8135477400074502			1.261664134988562
3.225976342306817	6.73867492191457	5.549206489357223	1.662670973512235	0.7086682548161116	1.030464111729097	0.6841651743305412	0.6860050794096968	0.3805474823093982	0.2660392777712027	0.2866438895499606	0.332929773306535	0.4068615116630498	0.5030037453950748	0.9334373731226101	0.2017894985965146	1.798836287973111	0.05359218255074106	0.05182027687256743	0.0005569264876112452	0.8134933021487286			1.261664261494785
3.234166128354387	6.663357195411028	5.501771011692826	1.674018705440776	0.695069620798532	1.01701541376213	0.6784321265037327	0.6810490375869718	0.3756944135965251	0.2627134987909238	0.2868268628223018	0.3339471353143417	0.4066027543396254	0.5034333622918443	0.9326711489216813	0.2018041939558888	1.808144174966883	0.05359137259104763	0.05182137600591827	0.0005569287660039224	0.8134620052667741			1.261664383757279
3.242355914401958	6.879352107969346	5.689881070375955	1.782016881744998	0.7341430702312353	1.063795223233517	0.6952290599518614	0.6893748371481432	0.3785006906178359	0.2637934877919731	0.2897949399140965	0.3362602702895072	0.4077031529839227	0.5054944204828727	0.934373710453169	0.2023635109702425	1.81530303035321	0.05358872591749701	0.05181603526511759	0.0005569266478776239	0.8135077124344597			1.261664462999305
3.250545700449528	6.928205874893723	5.70062765262944	1.81777935924858	0.7471344491285998	1.087894558334823	0.7129631736185505	0.6934772678169215	0.3829270951711933	0.2658958402326769	0.2862373868775361	0.3337280435396989	0.4073308024892381	0.5044369499352563	0.9346791013472293	0.2021787472649044	1.813516971617749	0.05358283011305585	0.0518131977600531	0.0005569215513743126	0.813515466249159			1.261664594154142
3.258735486497098	6.720891593652634	5.390107468725297	1.769073867693395	0.695405071491096	1.075026154059464	0.6909009722728175	0.6865841289837719	0.3799809636033443	0.2646379591611768	0.2832060972285408	0.3313934427281893	0.4055772688496	0.5031220271753627	0.9315172307443738	0.2019175165850993	1.801888750221852	0.05358032750140947	0.05181449533426436	0.0005569186351434333	0.8135456285349396			1.261664766586065
3.266925272544668	6.899467505718262	5.409786474980792	1.83989925804325	0.69922884371044	1.129678891961877	0.6891952652967479	0.6943216395965955	0.3784328568387394	0.2645837527719636	0.2852824733627345	0.3334551174856167	0.4062215685764861	0.5050225659058998	0.9325221804091264	0.2030056049917896	1.803706287467527	0.05358015813712695	0.05181390899377314	0.0005569203459335129	0.8135203113041781			1.261664898579861
3.275115058592239	6.880920107314481	5.577073823293444	1.83586650243794	0.7154639689628113	1.114723878746017	0.7029066910364347	0.6932239553267582	0.380024308369445	0.2646302089360463	0.2852757945932154	0.3343356577868114	0.4073266629248931	0.5059293622975533	0.9346613114586801	0.2030229831814066	1.816937033085332	0.05358316409205643	0.05181636292447375	0.000556920939150725	0.8134411739769248			1.261665004340266
3.283304844639809	6.817621399008453	5.563743952903463	1.766331254708299	0.7207988289039771	1.079858362735298	0.7158164054834252	0.6912940755788114	0.3814082708721304	0.2637439832390541	0.2851010556123136	0.3335745107107551	0.4068255688343881	0.5044271226083743	0.9345133937963997	0.2018986215393931	1.823994875073952	0.05358743290773731	0.05181478568781114	0.0005569171067380257	0.8134837018988571			1.261665138525703
3.291494630687379	6.561072141910518	5.404809752451053	1.705439181015717	0.698937086992322	1.04720796930476	0.6912775080016086	0.687556303315295	0.3781642551493347	0.2612242648151065	0.2848329648907315	0.3328281630766953	0.4065170150960671	0.5024557753230888	0.9329969383625537	0.201540758085075	1.818649612768405	0.05358964879559655	0.05180777808236677	0.0005569124722212616	0.8135013477727777			1.261665333620502
3.299684416734949	6.510757215114044	5.364214590837452	1.685852717410008	0.6718102347473747	1.036856115683807	0.687035965938665	0.6872136690175381	0.3777172552395518	0.2628549259338025	0.2815629435034037	0.3318851949005624	0.4060584098129943	0.5025398056538625	0.9315715851043986	0.2016057362897078	1.806357177900832	0.05358648274967359	0.05180095512213861	0.000556911565185021	0.8134884150137398			1.261665527116078
3.30787420278252	6.831672775827786	5.600303327946867	1.749505130149616	0.6970148373498115	1.062686984771462	0.6948149705354666	0.6884927577952559	0.3804967519626917	0.26422146278736	0.2839059658250997	0.332421492269204	0.406453652083992	0.5036406179272043	0.9325144881878257	0.2018686986529371	1.803270714757265	0.05358311975760769	0.05179696330114641	0.000556912773880558	0.8134464739966857			1.261665689820306
3.31606398883009	7.002227799520655	5.809276696925314	1.845606146205964	0.7319452402911183	1.073920387809903	0.7013224917200115	0.6893360599055137	0.3855275242271595	0.2647616455999689	0.2906394568262018	0.3342536544927681	0.4079895892866682	0.5038417367946333	0.9347842281613531	0.2023025360596553	1.807134816761262	0.05358175624855268	0.05179739234356622	0.0005569107593350882	0.8133680573728913			1.261665859603291
3.32425377487766	6.79790953299219	5.493808621438172	1.686155824326945	0.7085257183228123	1.047708640840051	0.7037475973277828	0.6951421578860476	0.3825496280643145	0.2675561478951714	0.2878406263025405	0.3330555130573408	0.407077980778639	0.5028484916996402	0.9324619138197755	0.201795654101508	1.811859828235031	0.05358587166644504	0.05180015197573221	0.0005569053128901157	0.8133688361749207			1.261666047237328
3.33244356092523	6.59266554698099	5.261243555302979	1.616955664800613	0.6828681840825224	1.031128091624165	0.694628171985413	0.6893944906074254	0.3783625302375587	0.2646586044346033	0.2853082736569748	0.3324478147747458	0.4058063429191285	0.5020215364448204	0.9318158580420711	0.2014467538057736	1.802763612642408	0.05359324796679472	0.05180514081458071	0.0005569025340534586	0.8133117247606602			1.26166625146624
3.340633346972801	6.896433382533425	5.537268167355001	1.747970182235917	0.6981389402679151	1.087239955117387	0.6989046200578197	0.6905302353472895	0.3835024971239198	0.2669854823687136	0.2891409835010469	0.3354845124742321	0.4071734054207002	0.5047638749856956	0.934894278089541	0.2024714473688393	1.805006255492815	0.05359704665270204	0.05181242065266074	0.0005569042692658328	0.8132199040937315			1.261666451544252
3.348823133020371	7.072931990432518	5.611876052870015	1.798485115277339	0.7072277793526914	1.093744593566762	0.7113059669546726	0.6997265450441368	0.3926619978415722	0.2730089986349392	0.2904950137830795	0.3357639421923799	0.4086567033364182	0.5061830677513555	0.9361654741263544	0.2028530347530705	1.81029413819186	0.05359618550952172	0.05181819476114814	0.000556905453980324	0.8132835754411962			1.261666606222721
3.357012919067941	6.838826660966749	5.404607649613057	1.702843761933681	0.6781862439950851	1.051383185362373	0.7086883256218184	0.6972528751471487	0.389245132392568	0.2703573013231053	0.2878863412009466	0.3341540610410911	0.4082577583093436	0.5048391019333845	0.9343441892711105	0.2021937983083705	1.814207903475907	0.0535939016677931	0.05181751952510671	0.0005569009841444522	0.8133635294267305			1.261666782044777
3.365202705115511	6.611693852220467	5.430133952083856	1.67601672226983	0.6954747553938493	1.047875071625415	0.7033760001476784	0.6943256333583429	0.3842489879395508	0.2693157956726944	0.2879166095473965	0.3343461367704021	0.4060305539430366	0.5028538979549202	0.9315600131258632	0.2014785161094493	1.817527089997974	0.05358954573745245	0.05181238538741301	0.0005568952622883893	0.8133567752723784			1.261666983155227
3.373392491163082	6.924311939663801	5.974630669309279	1.776298247782315	0.7814630099094076	1.079332971239505	0.7094952568440309	0.6948085519120605	0.3901008152606173	0.2694034979269755	0.2920495704376175	0.3360725310013312	0.4068631640714778	0.5043461477391845	0.9342676964967551	0.2022695757861908	1.808078982832847	0.05358007778914278	0.05180843772634598	0.000556895853262925	0.8133604882959149			1.261667182976429
3.381582277210652	6.977272510479845	5.922163323466205	1.773164465177052	0.7584891564832151	1.0810601993396	0.7043544546121531	0.6892552164997168	0.3840811628528968	0.265336830373074	0.2873810748164604	0.3343714813669605	0.4079103559784358	0.5051692177737176	0.9361850908491248	0.2028223895975151	1.812223883821075	0.05357251936417286	0.05180064738011159	0.0005568974924759158	0.8133914891015697			1.261667351749961
3.389772063258222	6.852390921664433	5.797015413347638	1.748333506924617	0.7639117608027619	1.078641664454848	0.7083818753393358	0.6916892064555862	0.3858428529939454	0.2642919930011889	0.2852602449484434	0.3334497105880695	0.4070032347851839	0.5049385906330389	0.9345232268260721	0.2025221702224175	1.819102999973482	0.05356856248392389	0.0517928287101579	0.0005568937640493442	0.8133251745399788			1.2616675255465
3.397961849305793	7.338344713807369	6.015024777944594	1.842539967868006	0.7910421903453765	1.106181704988547	0.7183467322404179	0.6923808375986877	0.3931654047951494	0.2635880272273395	0.2912266299351534	0.3355261301035758	0.4082471915498688	0.5065828385486131	0.9365897519356883	0.2030565873891394	1.819772032590556	0.05356886940779711	0.05179320387813161	0.0005568874301083138	0.8133753130194105			1.261667743714169
3.406151635353363	7.261355833122782	5.954097621663252	1.77343287147185	0.7592275734748731	1.05629799183292	0.6999097926351258	0.6839781674754879	0.3904120512113306	0.2646121221837996	0.2946222884573432	0.3349797565517902	0.4083474364975374	0.5057608622255569	0.9368011096393606	0.2027446026113355	1.812150350106912	0.05357796236854944	0.05180034633546936	0.0005568843249089778	0.813445346635489			1.261667988953389
3.414341421400933	6.971411360786381	5.69373986655609	1.724117047247168	0.6941259209564433	1.017352570611454	0.6808668125504193	0.6806982605494427	0.382627121726257	0.2657779166094441	0.2904571271712705	0.3324896924553773	0.4067983729091112	0.5034211538335895	0.9333411065512587	0.2022009195084776	1.81669619276426	0.05358597726841545	0.05181118283043686	0.0005568850609823289	0.8133766967054217			1.261668224119233
3.422531207448503	6.693117450172362	5.329000918632673	1.656812764229113	0.6565072518697173	1.009964890963886	0.6740262871200904	0.6792858918492586	0.3755549702294413	0.2617669858263528	0.283609254545593	0.3304754987430732	0.4055043506308901	0.501546376913079	0.9306109360652725	0.2015083718932032	1.816984322304982	0.05358481863497694	0.05181734435026781	0.0005568841189444701	0.8133903791181766			1.261668453454611
3.430720993496074	6.566299918198949	5.308089815221793	1.637139569357413	0.6831212940654	1.049013289124169	0.7005073466246501	0.6854252827657801	0.3826581724708187	0.2620465751106131	0.2853892141457116	0.332531444798579	0.4055964137721446	0.5026736167263183	0.9306382124466336	0.2013537399520919	1.816806976291659	0.05357977516418572	0.05181878673503703	0.0005568793344531986	0.8134801970816388			1.261668686580558
3.438910779543644	6.752315782185453	5.542424124317042	1.686176259264298	0.7347165621079873	1.044901098189993	0.7193064557457806	0.6856468515635727	0.3912618732267983	0.2618045168947509	0.2891896354150778	0.3337519336627868	0.4062986772401165	0.5037486560762457	0.9325030326934044	0.2017520323243466	1.817601590423425	0.05357541454753065	0.05182067244615753	0.0005568753348776512	0.8134146395322747			1.261668934268366
3.447100565591214	6.876918419470184	5.521917397054485	1.690205412733024	0.7227939642698845	1.033430267485888	0.7000096887331768	0.6807142989129003	0.3802975260481476	0.2629876257102036	0.2851481775815988	0.3325554803543831	0.4063157316593287	0.5030133285404008	0.9324494009566363	0.2018982759324841	1.808940648364034	0.0535745952219496	0.05182022120170332	0.0005568755311488896	0.813320817798681			1.261669193976834
3.455290351638785	6.947569816571981	5.469007855397521	1.676051752613208	0.6975435821573572	1.035844404323976	0.6887113252688112	0.6829796652214325	0.3757687592653906	0.2640711168647255	0.2842143886618626	0.332926431145303	0.4066176210283735	0.5031839932202449	0.9329027087069502	0.2019455279756264	1.812682185836681	0.05357817062451039	0.05182429604070444	0.0005568767112942283	0.8133636910379044			1.26166940943749
3.463480137686355	6.878556837895249	5.650684099650113	1.687865188702065	0.7210978687606169	1.038027845134196	0.7070019656091346	0.6933488442589096	0.3776001002980553	0.2638739730719709	0.2862825117911575	0.333991645117137	0.4081053032183173	0.504866819324792	0.9356047330351944	0.2021946038373498	1.818396215237539	0.05358526719201769	0.05183060057467532	0.0005568743974186507	0.8133424425337237			1.261669597345604
3.471669923733925	6.586907572203024	5.519781538228137	1.635561544462753	0.7188345561196849	1.009898869456028	0.7016510023119965	0.6881715921178209	0.3766896656349658	0.2615737371231824	0.2850692519796513	0.3337604408659562	0.4072615572201411	0.5046652739887311	0.9336631687980498	0.201580155217032	1.819649976739469	0.05358831232661054	0.0518322477661335	0.0005568689567144925	0.813391838776963			1.261669796165344
3.479859709781495	6.37098436182747	5.15544248921408	1.554505155402254	0.6550621799587014	0.9764249970028109	0.6754535098834941	0.6804643022714597	0.3727755899916995	0.2585071287730198	0.2846544452506643	0.3326763890103251	0.4054473425848136	0.5020326940842547	0.9301069874171299	0.2010502233575317	1.810156165335548	0.05358331348178692	0.05183188231268073	0.0005568664164823703	0.8133878581930676			1.261670019390277
3.488049495829066	6.52063905865747	5.35603125976676	1.629056908093744	0.6689854161949074	0.9998154897357211	0.6706906790877957	0.6823799911011411	0.3706434549228006	0.2573338129004843	0.2821800763195139	0.3312407836119943	0.405173271279835	0.5011197915346811	0.9299165619270078	0.2010902858916915	1.809167745989565	0.05357381577939185	0.0518288266935703	0.0005568685917013499	0.8133500455745445			1.261670213184058
3.496239281876636	6.734545217827073	5.612266497250459	1.703094560693308	0.7070663484498029	1.045293624027619	0.6860115754969547	0.6867216503967738	0.3751525163804996	0.2611906438844653	0.2835923644968572	0.3326752669498301	0.4063245530929819	0.5028610880621618	0.933250869299715	0.2014511579735649	1.816321155912997	0.05356843991542722	0.05182393287195693	0.0005568685783875842	0.813371111996315			1.261670346257456
3.504429067924206	7.112982110435931	5.980240104398281	1.875128904426014	0.7757025972099566	1.116946589127505	0.7225416862343972	0.6999806379088637	0.3878357521007569	0.2707546918149183	0.2932611510277343	0.3366868115094349	0.408924083475068	0.5065020959363891	0.9377008036539772	0.2026293298332504	1.822023683675096	0.05356830927378751	0.05182370406681556	0.0005568637284442892	0.8132892465991992			1.261670520855914
3.512618853971777	6.946347937467249	5.865875412140028	1.809331844361436	0.7671014564645326	1.103163985864791	0.7112051632952789	0.702824538462329	0.3891668738007661	0.2739759115983593	0.2937481471309109	0.3362291097506804	0.4088413179532467	0.5057962503250538	0.9354244433452149	0.2025593672160323	1.805199102747594	0.0535656896480961	0.05182869902734896	0.000556860481920686	0.8132170386992525			1.26167070406412
3.520808640019347	6.573099653218497	5.329428989047015	1.629134454788176	0.6700092618216292	1.015408705719521	0.6986433666552508	0.6887646434200533	0.3770554571728306	0.2659519965649433	0.2832470092044669	0.3319181520434498	0.4062432741702279	0.5024489628245595	0.9314115689506294	0.2011372234126087	1.796611738045035	0.05356589455254039	0.05183301058959439	0.0005568615815321979	0.8133397083236207			1.261670877111016
3.528998426066917	6.557791798732098	5.361922256012174	1.682440690386211	0.6786649266196355	1.036713636656872	0.7191089743656268	0.6901933189857841	0.3811364484766204	0.2653302725515174	0.2840696454759835	0.3318302057243886	0.4060769379545586	0.5030865790625842	0.9308720411357001	0.2014178563226876	1.807366099640141	0.05357195354817865	0.05183585372805655	0.0005568625356622595	0.813302482435027			1.261671024459266
3.537188212114487	6.721798626667903	5.477860161423047	1.771206422887968	0.6974107890528404	1.106157981595399	0.7184388521885758	0.7022051212689496	0.3885324389546088	0.2691602321389865	0.286485396481476	0.3339553706037354	0.4081426159924121	0.5061320905053202	0.9345693000089393	0.2023222447187624	1.816087524544559	0.05357941834583071	0.0518404132803416	0.0005568600023842172	0.8131653599109846			1.261671160403015
3.545377998162058	6.964177231006722	5.57694752538539	1.767362809542994	0.7170909181524588	1.090049125901423	0.709876257876537	0.7067530935186807	0.3875827917768805	0.2696897367456649	0.2872139232735705	0.3341680030268166	0.4083400178310195	0.5060334190310846	0.9365764253930868	0.2023294721649808	1.812207014819098	0.05358482475873774	0.05184802330662668	0.0005568559428367222	0.8132323966875513			1.261671311230028
3.553567784209628	7.074231180243944	5.676068081953265	1.783559749035754	0.7477969974395903	1.102139597513774	0.7191534871938281	0.7051646471730367	0.3891667117603371	0.2725552287883082	0.2921096232975037	0.3368886538211416	0.4096519555735135	0.5078289815952579	0.9382121984166726	0.2031153175616773	1.804026974480866	0.05358864975832493	0.05184815072870439	0.0005568545652091237	0.8131818869207146			1.261671470535702
3.561757570257198	6.871251029326036	5.59818067611251	1.734756188347119	0.7294628605993062	1.079961337450039	0.7070615358451039	0.7018069427270243	0.3910962244870945	0.2733399983754728	0.294768493224061	0.338785226478921	0.409083196504989	0.5072134773878313	0.9368104791189673	0.2027707856892605	1.81137998329328	0.05359206346377523	0.05184538064958658	0.0005568564493731984	0.8131170529452391			1.261671602304036
3.569947356304768	6.612857459851206	5.327985961151787	1.63357123742041	0.6991006607500562	1.015254424276153	0.695824075122456	0.6895846626740194	0.3863260300986251	0.2673984792082876	0.2913500484204353	0.3367398243316072	0.4076330517256412	0.504923657219212	0.9337445054377213	0.2018677508948351	1.816407829435676	0.05359249681507956	0.05184811293460777	0.0005568573321247087	0.8132555176549933			1.261671694601542
3.578137142352339	6.573061372564492	5.489404307388554	1.637477622053619	0.7015258265529846	1.029040242483765	0.7007368223546329	0.6863214970835989	0.3853953262361283	0.2644116776123095	0.2920492622466226	0.3363008468288131	0.4076612799887339	0.5039324870197734	0.932985133320958	0.2015630292512896	1.814186052421479	0.05359296720729732	0.05184516433195866	0.0005568542338319389	0.8133064474920771			1.261671788863479
3.586326928399909	6.672360125339066	5.634575175784283	1.708246040109862	0.7142809885976374	1.061879283326053	0.6999883025922738	0.686884111266125	0.3808549483632814	0.2624538216546816	0.2882476138606495	0.3343878232001088	0.4070474759389558	0.5040282650871577	0.9334476542419564	0.2020725415566299	1.800723743882336	0.05359308267442277	0.05184636974933995	0.0005568508448997518	0.8132827932896766			1.261671923331755
3.594516714447479	6.923840793909776	5.624169263041725	1.778820322967939	0.7183690992127453	1.077441198907856	0.7025919956976523	0.6898404336424987	0.3792958607244607	0.2627281673422284	0.2847069591999352	0.332971378081792	0.4068673910381017	0.5043654352513135	0.9345297751468707	0.202553739890688	1.797082280346366	0.05359410290148207	0.05185650496925198	0.0005568521642736548	0.8132419791167198			1.261672034013085
3.602706500495049	7.064169311458848	5.798404345517104	1.897248271591063	0.7303187999647707	1.125343300357643	0.7058524142737947	0.6982796160795619	0.3900957141363528	0.2673283126806051	0.2909812042961267	0.335694641464742	0.4083424163564905	0.5061233398883935	0.93619319858379	0.2030136659484722	1.802967733463174	0.05359435162591501	0.0518609199551227	0.0005568551702625249	0.8132677054699073			1.261672095884183
3.61089628654262	6.672219030523046	5.407698110715995	1.703005344059302	0.653726385543471	1.046697771289177	0.6861169241625307	0.6924840578904381	0.3815437602830236	0.2645500288989234	0.2873970469316269	0.3344359167633795	0.4062212852764155	0.5041270573070387	0.9327019859543769	0.2016230938262363	1.805914706440333	0.05359222267382397	0.05186098378823337	0.0005568533257616963	0.8133826722615449			1.261672145632428
3.61908607259019	6.676511880965869	5.37465922748914	1.65704377380164	0.6527906972790336	1.032907981261068	0.6824725015315853	0.691442851835827	0.3765967025229846	0.2626218652918615	0.2845320988069283	0.3327013705705074	0.406184981029216	0.5033434704412623	0.9328127757936072	0.2013328485102519	1.81095715422202	0.05358833627313857	0.05185589968800613	0.0005568485766908892	0.8132992237345145			1.261672235614164
3.62727585863776	6.949776482807001	5.710217951576083	1.769115393789057	0.7411844854865611	1.089916270798972	0.7169965956271035	0.6970947086946391	0.388375030351249	0.2652266357055694	0.2905853352131137	0.3345918511668036	0.4077878660104496	0.5048051049200908	0.9354537432965685	0.2023719944793008	1.801079099700169	0.05358471850785756	0.05184666083531761	0.0005568481082727651	0.8132732983885029			1.261672321765052
3.63546564468533	6.918638932144306	5.805109090479172	1.736959930822446	0.7567720141296455	1.059491505655564	0.733283880697464	0.6940403286142689	0.3925974494247504	0.265522356819058	0.2907470836756471	0.3343286168843946	0.4073644719591493	0.5042999607600096	0.9352101159046727	0.2022066042635008	1.799848809263783	0.05358574827179479	0.05183774376444396	0.000556852153664394	0.8132511764725447			1.261672360748454
3.643655430732901	6.9028506117344	5.761633461036705	1.772054898323458	0.7521134846346594	1.080211207611935	0.7243111120817988	0.6958821007400058	0.3844927067580639	0.267078730043076	0.2899635406057593	0.3352805980842882	0.4080231238904137	0.5055617770983577	0.935816777669399	0.2021962825031539	1.805208300176194	0.05358287033160974	0.05183150869698141	0.0005568538183665049	0.8131833939050661			1.26167236975607
3.651845216780471	6.977670879741288	5.822357579920875	1.827413467752447	0.7556277969384401	1.095227931219179	0.7178174072872532	0.6964690305670139	0.3824780259965372	0.2667999088605389	0.2900611992526175	0.3372228362648754	0.4080317091602484	0.5058730114284238	0.9358613872650801	0.2022564458725424	1.809145679107545	0.05358527927788327	0.05183277974389137	0.0005568516192548772	0.8132601060531784			1.261672376620021
3.660035002828042	7.03642888777134	5.636841545732952	1.781647594397791	0.7092147931826531	1.063867365531284	0.7068834261825866	0.6974413978691529	0.3889363337259474	0.2691834786288353	0.2915489577540508	0.3374716691215337	0.409239370003976	0.5060837750995947	0.9372998044590934	0.2029449121489162	1.804819611900407	0.05359214655886584	0.0518438522296723	0.0005568501956093791	0.8132978892381093			1.261672398768203
3.668224788875612	6.878444409126272	5.537220450875804	1.689736839954223	0.698427548639757	1.041803368857582	0.6894333734814275	0.6896184562381211	0.3867337094413597	0.2675109895345893	0.2900041174186598	0.336220647086715	0.4098710834829862	0.5055570420406349	0.9376553051433106	0.2028386046230569	1.801074500982705	0.05359519288291636	0.05185811004134663	0.0005568521191531763	0.8132276035165904			1.261672411102981
3.676414574923182	6.944999409436003	5.811323469884696	1.771070214057402	0.739805127536908	1.073155177334729	0.6973352620091207	0.6891851672974295	0.3845971242100314	0.2671113899738429	0.2918133905372932	0.3376309193634773	0.4099550046806717	0.5060853164020077	0.9382377748848749	0.202980793398254	1.803521383751914	0.05360166323489035	0.05186804069871331	0.0005568544037616376	0.8130663370030082			1.261672393663096
3.684604360970752	7.252082223143592	6.030918301184452	2.012262683521855	0.7465875347262094	1.165375460279825	0.7207731018448936	0.7082421726050643	0.3893720317581225	0.2755346245554113	0.2966691274659004	0.340351082715298	0.4112901216192581	0.5100212865573026	0.9394799924020681	0.2040335060237385	1.814106473706658	0.0536013616889239	0.0518704192853643	0.0005568536506987681	0.81305946769922			1.261672352824703
3.692794147018323	7.086088113102664	5.863559272467092	1.939404480357107	0.720863522859708	1.159152475952947	0.7158263204626879	0.7062988455493079	0.38737485336833	0.2803198410213313	0.2920948824381472	0.3367415954593759	0.4105667980984392	0.508181377390746	0.9375354657649937	0.2036271148794827	1.817700532992843	0.05360031720129552	0.05186801898496617	0.0005568516740441135	0.8131985476612694			1.261672304539661
3.700983933065893	6.935981391261166	5.678142843115964	1.771243301579723	0.7304486606137122	1.079101240950183	0.7155225231345269	0.6918971835851634	0.3812532292638798	0.2692594417747535	0.2843442463021384	0.3333664683647433	0.4082878548003621	0.5054121943112933	0.9355642271245699	0.2025983737363196	1.803469313971724	0.05360552129334085	0.05186801718854817	0.0005568533099168696	0.8133267973737363			1.261672257819733
3.709173719113463	6.726822238773927	5.585964005553901	1.673746953897228	0.742586542215698	1.044570708379832	0.7214906649757021	0.6887122326573041	0.3872232509704941	0.2634156999514333	0.2867135031224691	0.3344169586039306	0.4082805553619477	0.5055254233778335	0.9364471632133282	0.202518499101897	1.805867301655724	0.05360681309530621	0.05186544603857804	0.0005568588717359473	0.8133335514723672			1.261672172316638
3.717363505161033	6.729747315922857	5.70923263535282	1.698078522143395	0.7229588407107229	1.051684369088054	0.7158110760354208	0.6881135725137969	0.3881848835828737	0.2631841069647494	0.2874681389704885	0.3347044793929231	0.4080196087905697	0.504039251655692	0.9349887273812408	0.2020516482799581	1.814077198403065	0.05360653601236157	0.05186721787912141	0.0005568619223170227	0.813307228622305			1.261672055489828
3.725553291208604	6.809923350794536	5.792959097673135	1.833116962797142	0.7307872867674127	1.114506716135384	0.7200228519622829	0.6990273048766639	0.3856356932688687	0.2695234789310323	0.286712323151645	0.3343395378361757	0.4076908348622496	0.5044810713601527	0.9345613309983907	0.2020190890212814	1.813488362101179	0.05360954905242989	0.05187637322551376	0.0005568585930198178	0.8133335932587231			1.261671972685086
3.733743077256174	6.741523896323384	5.544987044048009	1.794310146575756	0.7132269693558023	1.091310758678481	0.7021707677576911	0.6931146214079169	0.3830893848394857	0.2666844840291199	0.2874680419305079	0.3343493665154777	0.4072985425777134	0.5048685552058565	0.9349969974743417	0.2023622953080313	1.797472117935031	0.05361226416880102	0.05188618437890566	0.0005568564571669627	0.8132401841055514			1.261671907769749
3.741932863303744	6.829862398737592	5.606424248070711	1.776173735441468	0.7328526662200107	1.087257107658451	0.7080394643272245	0.691783610997822	0.3869742379914617	0.262719832509157	0.2942575237008869	0.3356058217858798	0.4078813057814759	0.5055977534531563	0.9361062720417562	0.2025531717197066	1.797549544789043	0.05361162641781264	0.05189241969051183	0.0005568606817380276	0.8132411899209032			1.261671804014965
3.750122649351314	6.859053471047742	5.547307012600884	1.760564849943915	0.7316673721582156	1.096323915641227	0.7182189065919817	0.7000673659613181	0.3907570249939509	0.2684988941609406	0.2935586439919219	0.3369403124220631	0.4090979109220143	0.5062369472251886	0.9365607408807334	0.2024393357319461	1.810255897330219	0.0536046353780511	0.05188796943939337	0.0005568644560970299	0.8133721973521374			1.261671665143604
3.758312435398885	6.809166599286622	5.509057470768675	1.729286113589072	0.7125135155923554	1.099671888228118	0.7181107405803809	0.7109445262973558	0.3901959721982447	0.2729382067520239	0.2905511859145183	0.3364242642564098	0.4094313260465882	0.5062238793217152	0.9362790103603796	0.2024251165487202	1.811000401377007	0.05359456923120367	0.05187838096945794	0.000556862818974025	0.813355646241512			1.261671549399018
3.766502221446455	6.771581078773472	5.703588630335223	1.787218391173661	0.7493742884604395	1.122370531792341	0.7225595893297021	0.7115021237148803	0.3901007080531594	0.2696112582865348	0.2903061898326865	0.3356212043427729	0.4088689041557014	0.5063752788101585	0.9371642526953934	0.2028158207495465	1.802833073594508	0.05358695226170582	0.05186876033882354	0.0005568601015014782	0.8132989198171346			1.261671471438303
3.774692007494025	6.547147507910219	5.422719329184915	1.663227741169574	0.6793547550910017	1.062772074333086	0.6953248546488553	0.6938477430999548	0.3801121688928599	0.2624700577040075	0.2848290483417521	0.3330869605422749	0.4072328960662114	0.5035687343917626	0.9337235408933484	0.2016730350134107	1.795241230236839	0.05358643716416271	0.05186537045038479	0.0005568617273882036	0.8132941191593153			1.261671414152282
3.782881793541596	6.554598824158324	5.276186543645779	1.665238927894723	0.6510021234508168	1.055917084577221	0.6838381428116267	0.6881195358516864	0.3736053129120371	0.2626913267203121	0.2811870937879351	0.331887956841813	0.4064363375923953	0.5029365163696949	0.9320988721570328	0.2014592819777177	1.800727158965945	0.05359331060557179	0.05186826901556744	0.0005568655729002363	0.8132967343182309			1.261671350007922
3.791071579589166	6.766022858531316	5.498460101617768	1.733265734654585	0.6915779005904136	1.062880936755614	0.6936221874703988	0.6928637245377186	0.3805629202992242	0.2670710077158447	0.2860285664808166	0.3355479826629567	0.4080000647938988	0.5061964369322917	0.9347356033538856	0.2022513133058309	1.802957265815711	0.05360097211360283	0.05187503630493148	0.0005568664015379078	0.8133128079788011			1.261671268858331
3.799261365636736	6.672367667218424	5.638454742721724	1.728818540825612	0.7303085289240223	1.069801118604393	0.7097058751107548	0.7006895983053332	0.3873353585930709	0.2712119991634089	0.2897197344088478	0.3349528940855621	0.4083478553772698	0.5054718908477281	0.9350238283681197	0.2021375509876588	1.803274866428582	0.05360743562843161	0.05187964205770334	0.000556864113068029	0.8132804914954203			1.261671194324014
3.807451151684306	6.571387747161261	5.363536412898135	1.618528555043539	0.6837154921452235	1.027038571263234	0.6879424947552311	0.6879689450053644	0.3755603079943884	0.2625882848220812	0.2839587642245991	0.3315341788381514	0.4065082469116638	0.5024791581656614	0.9320049564102428	0.2013097196908017	1.794072380448837	0.05361095611816108	0.05188021231784509	0.0005568640551568245	0.8133078465518565			1.261671128438933
3.815640937731877	6.837573578542606	5.499602271866896	1.652678106971845	0.6885477477093047	1.030959987474093	0.6861390597698682	0.6858722902753327	0.3763299849013859	0.2605930433280529	0.2839312697710515	0.332653678172133	0.4068105615865997	0.5035661150316683	0.9346456306978592	0.2018647686697264	1.793042200678643	0.05360848305620238	0.05187967601482032	0.0005568685224593485	0.8132622281736951			1.261671043784866
3.823830723779447	7.011310796290676	5.750602098486665	1.822279721168446	0.7297674955421828	1.104430036119172	0.7209044220285463	0.7026070165305409	0.3873818686217169	0.2651031584508057	0.2892587963624041	0.3359990391090592	0.4085026178207073	0.5070957506976754	0.9371114529702195	0.2028627335733414	1.793797124545494	0.05360306627417895	0.05187757170136663	0.0005568720023058975	0.8132471766220574			1.261670945042869
3.832020509827017	6.91409463491785	5.5323894385102	1.789044719801388	0.7344402761581253	1.116706817762496	0.7446597533163005	0.7098207293956093	0.4002363098407772	0.2743530505748374	0.2947267341099857	0.3378864874604711	0.4107325660167775	0.5086634296564158	0.9375199161180032	0.2031485465603756	1.797525762707447	0.05360096067748036	0.05188010277253487	0.0005568701466884336	0.8132798492511335			1.26167083766856
3.840210295874587	6.860451075223093	5.442272872984545	1.712852279878384	0.6872250661885855	1.052963416886858	0.7109726991512573	0.691485821896899	0.3950644688567835	0.2704803261900046	0.2933472686586219	0.3361542709643702	0.4088846124528373	0.5065879504863048	0.9353046573964167	0.2029039081416333	1.808573200550693	0.05360072345711044	0.05188608503640363	0.0005568678044743586	0.8132796730701005			1.261670749538232
3.848400081922158	6.657418519691553	5.312994121087612	1.659663500792126	0.6634166029326307	1.0278573916892	0.6911747575490208	0.6859137887244812	0.3858403367371695	0.2661957364778415	0.2906359501871827	0.3345379803833865	0.4076585779043286	0.5046302112877105	0.9334780459704497	0.2022432164406709	1.798025721831608	0.05360231002124106	0.05189530576818103	0.0005568701103000727	0.8132079556480931			1.26167067606587
3.856589867969728	6.690923475025978	5.485983843133354	1.67537870995079	0.7031842401502857	1.042845489404512	0.6988036368855669	0.691109840185955	0.3828256529078673	0.2687417999396482	0.2909969498294526	0.3350796402077503	0.4083604973061162	0.5047458984821994	0.9346242771049333	0.202138321171924	1.799459615320969	0.05360892010236452	0.05190714180985372	0.0005568757969457897	0.8130995714642499			1.261670540691101
3.864779654017298	6.681897349553517	5.492898056927396	1.640528778054632	0.7114304440864804	1.03272912278488	0.7103110578692381	0.6895506036135566	0.3827949030241078	0.2646548409875459	0.2873569022595162	0.3337125300501082	0.4078734554469969	0.5047907674768581	0.9349488836906266	0.2020875127826852	1.802209307362858	0.05361493523754941	0.05191188265866258	0.0005568768917492162	0.8131586001840602			1.261670396446347
3.872969440064868	6.762948418135765	5.476732360046953	1.666809930945366	0.7041292337702967	1.040337454974759	0.7096236794910468	0.6876484758150743	0.3868132439772147	0.2642181941704694	0.2872338576388256	0.3333978049522286	0.4074765067637012	0.5043436817496016	0.9349596122268719	0.2020776867520541	1.804005652282967	0.05361670724311946	0.05191326937256768	0.0005568737989129985	0.8132069894359456			1.261670280273262
3.881159226112439	6.736114244276155	5.627587715008448	1.750537271098884	0.7400559418572132	1.055798272622271	0.706053556569135	0.6911503561154069	0.3901856636683104	0.2651461599472108	0.2886597591010936	0.3335999287947612	0.4071988105912225	0.5041208443765018	0.9337577480730295	0.2022042218512593	1.795899587875476	0.05361584025606127	0.05191589415284029	0.0005568729550093817	0.8131858715568129			1.26167023390336
3.889349012160009	6.582401400140348	5.537823776515205	1.715792612303848	0.7156633950903192	1.043207153156768	0.702604075416037	0.6911735903907316	0.3883215071843233	0.2648498870827504	0.2894183228158105	0.334225246482065	0.4069351607293592	0.5043835282917588	0.9330964732560686	0.2021653691427535	1.795283163432219	0.05361179505555638	0.05191608287917978	0.0005568753148807805	0.8131857436813827			1.261670178399996
3.89753879820758	6.679750776099723	5.514208055875348	1.702292066483989	0.6926399301905508	1.043588156786656	0.7083891138472193	0.692681660604616	0.3897581136447187	0.2664701322660874	0.29331903110448	0.3356403013087446	0.4079285139442436	0.5053115744486996	0.9344249291723261	0.2023231340399705	1.801359429369372	0.05360931660541567	0.05191709009984426	0.0005568776300292751	0.8130842898976214			1.261670075175904
3.905728584255149	6.750348349861562	5.468243043804454	1.674458866039643	0.7046876649084041	1.045948467549001	0.7141668313585019	0.6944195520997655	0.394582061713752	0.2674574024584923	0.2967261281803841	0.336889407940788	0.4086719390960842	0.5057804978513408	0.9366280612915111	0.2022870041745618	1.804063790053049	0.05360804501432767	0.05191968500412317	0.0005568765233075697	0.8129577062990033			1.261669991408064
3.91391837030272	6.896194549973989	5.510699430674995	1.72289494352012	0.7025538712445148	1.066862891817517	0.7040035521746452	0.697474607993105	0.3872739948748467	0.2707458443471418	0.292525791221653	0.3352514153394812	0.4079943921960635	0.5051868286760337	0.9366578750192289	0.2022893181281965	1.803137272573299	0.05361004769538246	0.0519201004950424	0.0005568745121692155	0.813083252132639			1.261669944132795
3.92210815635029	6.875371626673873	5.555586512444783	1.79865587990766	0.7014486425013952	1.076684852398641	0.7031228468881615	0.6931528395796263	0.3820758368366941	0.2708297491360928	0.2867696642015355	0.333594441132204	0.4072497599810155	0.5043896471010099	0.9339508776258835	0.2022016018501797	1.799491823791811	0.05361098910787608	0.05191709622152918	0.0005568758588817714	0.8131107287476662			1.261669914768342
3.930297942397861	6.925732323035798	5.656299599257052	1.804287435652714	0.7298679363635918	1.069406995553216	0.7188575805113345	0.6949300842482038	0.3916499098150898	0.2708606822475645	0.2886857273157614	0.3349839274713032	0.4079627543381242	0.505673959504701	0.9345372735501167	0.202817110687854	1.804868132672629	0.05360605257541229	0.05191712789394089	0.0005568790567686243	0.8130470757703065			1.261669880338398
3.93848772844543	7.117681126420396	5.911814387628771	1.842817255759917	0.7653444085063448	1.077609728751998	0.7230985061479511	0.6995207403797968	0.3964008391597942	0.271764734010052	0.2929674586729002	0.3358407221340732	0.4089745603747624	0.5063404240958971	0.9375674397031976	0.2031461537675665	1.80465027235322	0.05359755935001583	0.05191825665914179	0.0005568788839969295	0.8130757771551826			1.261669839216795
3.946677514493001	6.865966881739893	5.709369426397695	1.774535811403876	0.76250234064832	1.080503292121746	0.7289923639119775	0.6985277910018776	0.3923141238397066	0.2726975226741238	0.2916039247791051	0.3366343342069453	0.4100021438651519	0.5066886073450374	0.9384827318179877	0.2027818797915277	1.806951650589269	0.05358865831664045	0.05191547506908504	0.0005568753737734906	0.8130273748986847			1.261669829429069
3.954867300540571	6.896995993088818	5.502598895990914	1.74369207174443	0.7379813676003618	1.048406544482275	0.7206691816615033	0.6922716603128052	0.3861794735748916	0.2660606794314268	0.2877697550861266	0.3347954940089186	0.4086027102081501	0.5057641389095946	0.937253730481404	0.2025017821408825	1.801158372626983	0.05359014943821892	0.05191301526084315	0.0005568746152151137	0.8130026939307289			1.261669811025752
3.963057086588142	6.885542558138399	5.524468394251061	1.717087936445707	0.7110817132915249	1.047575378771236	0.7086956548260894	0.6908074573894917	0.3814619043129618	0.2640020795101473	0.2867010113164286	0.3335393960492286	0.4074134172678325	0.5040955049753278	0.9354420378094025	0.2020256137863986	1.79962831796636	0.05359462335772999	0.05191177156107799	0.0005568787833879892	0.8130396566324538			1.261669774219504
3.971246872635712	6.923276367926233	5.713165275795365	1.802222982110764	0.7540606679250339	1.109141379875709	0.7375299776305992	0.6970997857785127	0.3908533266012432	0.2730550596709367	0.2968514704686792	0.3396845885622979	0.4095246343056905	0.5067292590037977	0.9373280317817165	0.2026131497894474	1.805016190513471	0.05359920428744065	0.05191017391879899	0.0005568809143778692	0.8130480354179477			1.261669748089632
3.979436658683282	7.15151778880313	5.914872899070945	1.817753708567764	0.7795898152449722	1.12115065649558	0.7429260271160948	0.7012936024622811	0.3998707028627174	0.2755566114267895	0.3016269199457473	0.3408655225481041	0.4109585189764983	0.5089522589601561	0.9402285992391302	0.2033608728863386	1.810147954313008	0.05360785187990882	0.05191323337488907	0.0005568781845147266	0.8130127324963109			1.261669701482239
3.987626444730852	7.226925909145987	5.990737976608444	1.828983182258746	0.7625234781737485	1.121657177233526	0.7298724635158492	0.7181113142074257	0.3972005477104192	0.276137819126568	0.2948410766177949	0.3377645217148917	0.409846970120098	0.5081372762477662	0.9394472279645353	0.2032755062212924	1.805457331230081	0.05361311443577155	0.05191991152455928	0.0005568753578366957	0.813011843604182			1.261669718411051
3.995816230778423	6.972203824021009	5.83844566157848	1.809529519075978	0.7471130662287209	1.10688153480654	0.7239662915821654	0.7149589508834148	0.3935090388379636	0.2730416363771391	0.2949106728177405	0.3369925457078644	0.4086262412494523	0.5061232870562675	0.9367465631077017	0.2024834756426097	1.79345865063237	0.05361109288763968	0.05191950060305059	0.0005568766326683086	0.8130507161949371			1.261669734805683
4.004006016825993	6.865084365587727	5.749318912856603	1.75779814923588	0.7231110016462036	1.096982363969306	0.7067676301928936	0.7077281223173648	0.3876277110811344	0.2725494175323964	0.2926334532527406	0.3361080063136758	0.4088520278214325	0.506045818286501	0.9367304965734495	0.2025846894036706	1.796759137277151	0.05360056578599987	0.05191382200008556	0.000556879194939009	0.8130078672566343			1.261669730567938
4.012195802873563	6.660195743602256	5.410084621621335	1.716401434282539	0.6811217102272312	1.072294726843891	0.6926722365996424	0.7013861252637271	0.3802154138086279	0.2666343299705737	0.2870110054675179	0.3345069059884513	0.4080061995725877	0.5053235644851723	0.9355690246326611	0.2024987644790589	1.803815886118505	0.05359065962367872	0.05191204354957001	0.0005568777909281687	0.8130529173171408			1.261669715685062
4.020385588921133	6.77423880720092	5.573815967437088	1.744932475502576	0.7106269779715442	1.098718578134512	0.7101029615020955	0.7005027899943165	0.3909027907926352	0.2654696644758185	0.291163601841483	0.3359748138066248	0.408691262087279	0.5057286639257246	0.936956597830753	0.2025868461899454	1.809747344892309	0.05358814722109832	0.05191332324701379	0.0005568741858499096	0.813054388873693			1.261669741490627
4.028575374968704	7.029006391428525	5.839314484025982	1.791975080574294	0.7599672859139091	1.114115767011048	0.7228819549203094	0.6978187530542491	0.391985646794394	0.268591678671521	0.2921530712778654	0.3377652646540097	0.4101756517464474	0.5073406192169586	0.9395844882205676	0.2030479920413127	1.80501499242448	0.05358862671184007	0.05191169009534344	0.0005568726814977343	0.8130302200478475			1.261669816739468
4.036765161016274	6.644359030732651	5.617522432056503	1.710015344361222	0.7451784963289335	1.049691240522514	0.7220324160422122	0.6911656352612792	0.3840444621008798	0.2650692019529682	0.2869838484401421	0.3357002755725714	0.4083149513552468	0.5049738381868448	0.9362134961637461	0.2022592977875839	1.804078492828782	0.05359413879975509	0.05191028117940395	0.0005568739530771857	0.8131020422943845			1.261669885167207
4.044954947063844	6.355044358579263	5.409155576778419	1.616448452553412	0.6996908792873805	1.024858900007248	0.7055582145733544	0.6857665733666737	0.3778105827792751	0.2617253082842625	0.2833543958052466	0.3330921457254639	0.4067480071079302	0.5029789254383487	0.9328922955207005	0.2013668276214456	1.807295557286884	0.05360300146550127	0.05191211326022197	0.000556874366281405	0.8131690466384208			1.261669941711498
4.053144733111415	6.384743741639414	5.4585319704424	1.622572407169471	0.6946442721269372	1.030703890150543	0.695216689974429	0.6872490371261457	0.3772256212936413	0.2629997018719992	0.2843531324621688	0.3339551646409779	0.4072670190759299	0.5028540801146107	0.9321915243037947	0.2012942826996674	1.810936922583308	0.05360455881527219	0.05191048802665456	0.0005568714803127618	0.813244793026063			1.261670019963256
4.061334519158985	6.653002320222416	5.38256709697133	1.655988314525336	0.692657632281553	1.051936117334755	0.6935105983063065	0.6952291035408533	0.3798919581099038	0.2631286879150987	0.2845832487967951	0.3331434633755198	0.4069146053966576	0.5038048381660786	0.9341719813793983	0.2019818715872103	1.807107634170796	0.05360170093144496	0.05190887862929299	0.0005568684191182284	0.8131454110226904			1.261670117880743
4.069524305206556	6.94188693390273	5.46854580898118	1.675908312482808	0.7106357670736317	1.062554502078664	0.7049438285626044	0.7000335173077964	0.3865467507242729	0.2658137405258668	0.2891624849032129	0.3348449861390534	0.4079825756083416	0.505720313551446	0.9371637930091654	0.2028357849602949	1.803491452978867	0.05360157719294355	0.05190765484685696	0.0005568696776853506	0.8130150521793184			1.261670211672418
4.077714091254125	7.265505246204977	6.075320382908348	1.85478786568487	0.7928942460008067	1.113733575876906	0.7376460735640665	0.7091199628079569	0.4010245031217389	0.2727084679417915	0.3024551121757618	0.3417910406807467	0.4118601409665147	0.5096184613702343	0.9419664729311107	0.2039336878282295	1.806816701408466	0.05359898523626739	0.05190599541202894	0.0005568730310872939	0.8129714144725838			1.261670265929588
4.085903877301695	7.001299411538389	5.731913194399617	1.890029566172895	0.7208430480918301	1.130899302063905	0.722387524029676	0.7071505964488245	0.3933198691341121	0.2720372927880001	0.2947689221858273	0.3376772388417306	0.4098496668597706	0.5074304592552583	0.9368844946991014	0.2034869748134844	1.805190998813598	0.0535967849784459	0.05191111755049643	0.0005568723371316608	0.8130848051504516			1.261670309769542
4.094093663349266	6.680726137218109	5.292038571820298	1.711174116587879	0.6722056116364756	1.085448361652861	0.6975511444109146	0.6977310789991157	0.3829517353472077	0.2656909865708295	0.284662838440439	0.3325372453530134	0.4059253358147709	0.503609910407273	0.9322197871455241	0.2016669510804587	1.802532991150472	0.05359901932940659	0.05191533768834276	0.0005568682216295254	0.8131838030294335			1.261670373674158
4.102283449396836	6.767712568452197	5.413796202139107	1.64185322567314	0.7012783812092326	1.043668815922175	0.7105151471097533	0.6965170652328619	0.3837794412164834	0.2654586989465532	0.284533771652916	0.3318505704275625	0.4060519965544223	0.5033788033042115	0.9330869210594946	0.2015493533426136	1.798342742732624	0.05360266137647306	0.05191884634832541	0.0005568665844808873	0.8130691254204112			1.261670459468026
4.110473235444406	6.986351240609296	5.846376008120006	1.718989806329387	0.7946899670551769	1.060142200167577	0.7584019573668834	0.7030697169707985	0.403476061479477	0.272336787303283	0.2950598274394747	0.3366376126575999	0.4097380384195255	0.5069248542792909	0.9376302143682267	0.2026286911563343	1.804092291331259	0.05360408531564238	0.05192538279198645	0.0005568695130383379	0.8129270450440023			1.261670503640761
4.118663021491977	6.918728803224966	5.858443593646017	1.79039359589111	0.8003457497233314	1.150397854536541	0.7618965692356638	0.7159981000870069	0.4017652492118511	0.2761547435876362	0.2935486369822822	0.337872285876003	0.410423317412631	0.5085276632762261	0.9384267941485076	0.2032819000689363	1.811072008263704	0.05360851954608593	0.0519364675211372	0.0005568713031066451	0.8130195622399305			1.2616705071406
4.126852807539547	6.939551481547921	5.845086863866648	1.817090236092138	0.7766194299027415	1.16859563800478	0.7480278402574883	0.7235605735428143	0.3962589759316836	0.2740529280488027	0.2910243506715464	0.3365484899912724	0.4100184174384872	0.5079353230673468	0.9385275085695702	0.2029790676087747	1.81133625022752	0.05361174952170568	0.0519448424114448	0.0005568676695906421	0.8130139439926546			1.261670543865532
4.135042593587118	6.907860709105422	5.705600410318397	1.788748566713496	0.746569948632511	1.088233032015375	0.7154837616353239	0.7008500544750546	0.384309675874437	0.265071076390785	0.2879376150862361	0.3345960407642714	0.4083870958212012	0.5055729513875599	0.9364555951735285	0.2025337010446509	1.802132716177961	0.0536067788806913	0.05194811867345005	0.0005568643381910162	0.8129612548983228			1.261670615427046
4.143232379634687	6.636404645864467	5.464332462821228	1.669288094763774	0.7200561301064874	1.037235131863471	0.7013563953553028	0.6875905219811691	0.382584377513562	0.2608366846690137	0.2861809400472511	0.3333281369735345	0.407058436914934	0.5037512421042326	0.9332265277348133	0.2018621286418767	1.79817283784652	0.05360444257027115	0.0519520407837903	0.0005568656052757469	0.8130408115686143			1.261670688636777
4.151422165682257	6.73075382275391	5.570985309056248	1.675342001002282	0.7126665455899214	1.041605393279011	0.6938777622510571	0.6883180383037438	0.384822502624669	0.2637386100107101	0.2880682794618528	0.3343918235013718	0.4075633202267159	0.5049433240959661	0.9342395455006423	0.2021202553357611	1.803256929843605	0.05360100031317394	0.0519540179193099	0.0005568675584496823	0.8130623890517228			1.261670742208508
4.159611951729828	7.182785881615671	5.827948487280946	1.778091661040432	0.7401303436171742	1.099176860968796	0.7050487290468441	0.699987885844001	0.3862060149474041	0.2718507356595673	0.2904163380833666	0.3371843225593427	0.4096416433011622	0.50804391592658	0.937622880723156	0.2032375728802947	1.807491926016789	0.05359495399036562	0.05195132799779587	0.0005568658382881903	0.8130161190625034			1.261670799195622
4.167801737777398	7.162536212241745	5.993463977362712	1.87734182050636	0.7980875891686319	1.132921759373476	0.7336178822722434	0.7067457641867948	0.3943870601154537	0.283509948217911	0.2937931026131279	0.3391127158991527	0.4112126847227908	0.5098283052218594	0.9385235325192957	0.2035888581475787	1.807684388339955	0.05359555211672874	0.05194577428805967	0.0005568621331232107	0.8130633389754967			1.261670874774657
4.175991523824969	6.741007883281466	5.835616486225718	1.765294543921944	0.7610943877388919	1.087485245634661	0.7168617149450387	0.6994268275333951	0.3906580801678965	0.2713988520300583	0.2876946717296337	0.3354845692009486	0.4085637739507897	0.5061782954447529	0.9355300452685557	0.202565838204262	1.791009651444616	0.05360036576954394	0.05194865701703646	0.0005568612917702594	0.8131642690962937			1.261670956342803
4.184181309872539	6.769815395681286	5.731910273687729	1.750193026536323	0.7423403676605725	1.077491209185976	0.7042219553514161	0.6963296891285581	0.3842783110203515	0.2658254285809616	0.28699712194808	0.3343233407305072	0.4082667879959594	0.5054889047833231	0.9352825254002046	0.2023997647204477	1.792334284719606	0.05360969080560122	0.05195460964905516	0.0005568640640877282	0.8130847378777837			1.261671025200283
4.192371095920109	7.029950939806793	5.659519035057322	1.828105929093832	0.714737189843437	1.097293355791269	0.7001951999105229	0.694860172777419	0.3813921036202407	0.2687511364650749	0.2862910791884855	0.3328562312952104	0.4085426067966701	0.5052064519931728	0.9357677025947925	0.20225551720253	1.795256023891546	0.05361656148097169	0.05196066341999389	0.0005568655711513059	0.813087827668173			1.261671068503716
4.20056088196768	6.901652976042579	5.50461143108124	1.756638284411257	0.6687235144915533	1.067583089865214	0.6949614430147711	0.6953088771695454	0.3841030932559345	0.2703481934245036	0.2877004758115614	0.332861227640688	0.4077789286968141	0.5036918602234499	0.9337460615253724	0.2017679923647528	1.794471191648518	0.05361749592667735	0.05196908377835741	0.0005568625890973536	0.8131694663650816			1.261671105518843
4.20875066801525	6.939548341633498	5.739182237332462	1.801436337471346	0.7009876283030156	1.087894608174585	0.711060734191058	0.7024993294464992	0.3875534561728905	0.2708138230384648	0.2927866700323425	0.3366960928734227	0.409351494528805	0.5055399424508744	0.9357218321211993	0.2026515238116525	1.794931870432035	0.05362126305982031	0.05197548357370704	0.0005568590926808126	0.813120328572102			1.261671185976816
4.21694045406282	6.909238977910248	5.801787452799759	1.799116317078049	0.7262663024490772	1.110601016620504	0.7230984411601457	0.7008512233992484	0.3862281980511504	0.2661899237634989	0.2883399968709836	0.3358741863731425	0.4090442171750856	0.5061528395314718	0.9371492925526267	0.2026783493715491	1.793829363973061	0.05362270213478672	0.05197921491714616	0.0005568597419861898	0.8129948721478472			1.261671278277787
4.22513024011039	6.904542725172517	5.807485974628849	1.783443291290577	0.7777408736582968	1.105767071431575	0.733886217964975	0.7036438890232622	0.3965253696981829	0.2692717571053611	0.2899665316807427	0.3362247614201598	0.4096366529378651	0.5076974323956569	0.9380340699858798	0.2028390326521572	1.806724022947929	0.05362359005868497	0.05198304535894367	0.0005568611446534693	0.8130478338899513			1.261671351621266
4.23332002615796	6.710925559082679	5.52904697665639	1.7263244317167	0.7622948447904584	1.087184298580164	0.7321618932615139	0.7037335519980653	0.3934981632901343	0.2664590988194293	0.2916465852759644	0.3374314780756394	0.4104739533121874	0.5084177697100091	0.9392165613059223	0.2029465756552457	1.810496617382467	0.05362329050364419	0.05199120907673376	0.0005568572300471317	0.8131011399623344			1.261671441468728
4.241509812205531	6.460005640751638	5.246091177344532	1.599890667188326	0.6836757416310381	1.01821819000827	0.7094379226916365	0.6900541600924611	0.3880986977395697	0.260924823635926	0.2887522143763517	0.3354070827320868	0.408538633468813	0.5046732355548309	0.9356829902074753	0.2019539332305488	1.80225495179898	0.05362385059640982	0.05200243706416809	0.0005568527765257926	0.8130595959940784			1.261671546689359
4.249699598253101	6.553239251308789	5.233717393303737	1.587622513385376	0.6552455835968175	0.9979365697494452	0.6942845447796426	0.6867343349985756	0.380862639495497	0.2591752055487229	0.281600204079794	0.3313395120592368	0.4076014422207531	0.5034162086389764	0.9349141392018194	0.2017553378236878	1.789315761610283	0.05362330031022576	0.05200615714081188	0.0005568529067365087	0.8130302488437192			1.26167167440255
4.257889384300672	6.674872134312438	5.393306120410505	1.651908987984556	0.6997585542074046	1.03244885917957	0.7053078209348017	0.6954829127379628	0.3833433769198439	0.2612565819903322	0.2819365789551204	0.331831728612337	0.4084042138267769	0.5046985986552204	0.9366395086012725	0.2021535661919714	1.795603612291308	0.05361848722757962	0.05199813031547681	0.000556854933172657	0.8129288076024778			1.261671799969557
4.266079170348242	6.965902923161098	5.731493782395789	1.725461727654898	0.7859427478040127	1.088403034377702	0.7304087739543091	0.7028929302452752	0.396648004868936	0.2674300434139129	0.2920647395236725	0.3365424974095808	0.4102077566340051	0.5078390011214016	0.939465780240588	0.2031719548094428	1.800982910590065	0.05361475748583061	0.05199007541056607	0.0005568543555860211	0.8128693253778283			1.261671914151097
4.274268956395812	7.126831800722248	5.902611798949758	1.818397649350396	0.8072988191410734	1.121236542020369	0.7481283467666758	0.7087214115067033	0.3980340131664366	0.2707425343016393	0.2939299380149434	0.3383292844174152	0.4114645184986037	0.5104829307269314	0.941476709940439	0.203858840368402	1.802475721948039	0.05361455288738896	0.05198539047676495	0.0005568507014169597	0.8129812786747577			1.261672043826587
4.282458742443382	6.983240535519083	5.739251992148739	1.733821375385469	0.7465144603090145	1.077863132285874	0.7249088791573719	0.7014224532255715	0.3891186977310125	0.2715371248883596	0.2912301148109446	0.3376299412500109	0.4112659284916645	0.5092279921486587	0.9408119910303483	0.2035850988230389	1.801576445467438	0.05361344742990949	0.05198026425717418	0.0005568481697532318	0.8129832830136596			1.261672186745557
4.290648528490952	6.73920866011918	5.508705211042863	1.686186441077572	0.694675043522799	1.073033143381293	0.7054162273360054	0.698137361030138	0.3857034331519361	0.2694139055716476	0.2894307013525586	0.3356613513804271	0.4104499452178157	0.507220421116619	0.9387669405883486	0.2031634600982148	1.79672799503675	0.05361543725704325	0.05197806468234174	0.0005568494372073955	0.8128662110565984			1.261672304675971
4.298838314538522	6.619388166548779	5.344814133697632	1.643586840377899	0.6862916778373596	1.051702451313317	0.7131582490333894	0.6984441507333138	0.3880642603976552	0.2685144110821964	0.2884788852970506	0.3356937488996762	0.4102838290207564	0.5065196456082119	0.937659683682677	0.2027993271365662	1.795273599192193	0.0536198105791937	0.05197836858738911	0.0005568512502021985	0.8128695689884677			1.261672379715093
4.307028100586093	6.737378910488244	5.593749662861651	1.642125125354856	0.7275462671137184	1.033824466040271	0.7355443739197933	0.6984592035362944	0.3905661845759157	0.2686166591468878	0.2885019710746719	0.3365329976187708	0.4099396332481119	0.5066370485076558	0.9381867676070672	0.2023854564203208	1.797418695627886	0.05361728475881072	0.05198143392102048	0.0005568490218148536	0.8129766245618576			1.261672454603056
4.315217886633663	6.952441495673819	5.828190744119909	1.79025083832674	0.7646950045319897	1.089396745370236	0.7450262661854269	0.7080274078845143	0.3969062202194672	0.2714907800209158	0.2922124665036835	0.3376249149302507	0.4101496957252649	0.5073017839236211	0.9392640856389606	0.2027620741901786	1.802876397386008	0.05361876783161905	0.05199087937681597	0.0005568443792564547	0.8129947647975654			1.261672576233917
4.323407672681234	7.005541282423877	5.698433421866799	1.798098689836564	0.7416000284184308	1.112651322061872	0.7158802093657088	0.7059176861131151	0.3966108105994312	0.2725463852477998	0.2940582829606161	0.3378699169977876	0.4102394471973225	0.5074535213461578	0.9389306868518968	0.2032569171002532	1.798927151883495	0.05362172335511534	0.05200043821490134	0.0005568430885567055	0.8128762649155107			1.261672708998151
4.331597458728804	7.04248777410543	5.80825495299414	1.792559180925699	0.7213654789648239	1.081254405149145	0.7177895691559313	0.6990639364177447	0.3899915954154951	0.2684896348410023	0.2910532209274716	0.3361003366236097	0.4096435731839904	0.5076325340323224	0.9385102965993873	0.203075719296489	1.804835878490702	0.05361793871542549	0.05200853654730637	0.0005568448320753074	0.8128947433000973			1.261672830039173
4.339787244776374	7.075214620348602	6.027349106921674	1.80451213984177	0.7548122122999813	1.092709559677972	0.7371884146204906	0.698300536919464	0.3991168745439881	0.268428985705554	0.2951413079240574	0.3374986523331869	0.4102130995156359	0.5080556883137757	0.9397484029782349	0.2029386934339225	1.810613423458956	0.05361003245389651	0.05201675642424782	0.0005568433455951212	0.8129622994844121			1.261672950738364
4.347977030823944	7.191998388387581	6.262126886140214	1.825308689997986	0.8620769582491016	1.124547173366567	0.7567990335317661	0.7053912435868632	0.4123401646873015	0.2744136184150435	0.3041363337066685	0.3414142219995428	0.4120983656458257	0.509933098540972	0.9420785271856299	0.2035592412206031	1.814826469477842	0.05360928663763097	0.05202017186341337	0.0005568380214357584	0.8130009108929123			1.261673086907363
4.356166816871514	7.157532944399934	5.927434786325845	1.799667450254616	0.7621413756771946	1.109863952515378	0.7330744244205252	0.7144596889740353	0.4052728878774838	0.278222395698271	0.3002678244963658	0.3404551968708226	0.4122625876766628	0.5107560584366444	0.9421646157698994	0.2041611818995634	1.807342028102927	0.05361389577426474	0.05202339041399287	0.000556834934047706	0.8130360958262763			1.26167326614584
4.364356602919085	6.92011766074679	5.736316637469302	1.750017956670746	0.7232547798152871	1.079622571011484	0.7146186457339407	0.7029559763526647	0.3914184254700361	0.2726992318292145	0.2950824883521028	0.3380758036024495	0.4100523076551403	0.5077376900581813	0.9385078845888425	0.2032397126363783	1.80678022219973	0.05361980720603375	0.05202876690832853	0.0005568366663753283	0.8130915716907505			1.261673434592218
4.372546388966655	6.948526592472093	5.811900949585252	1.760915483689685	0.7563588186039912	1.074243758598138	0.7194649096471797	0.6977999149721977	0.3892612784107463	0.2676350661167413	0.2919520323832354	0.3368838308258837	0.4101861751411957	0.5074257770863492	0.9388772876781855	0.2029640405284954	1.816595945578004	0.0536274156147994	0.05203169583779213	0.0005568373953546649	0.8130885674259307			1.261673591237356
4.380736175014225	6.940890069289799	5.76145798824848	1.805588685703085	0.7659640908229496	1.086266683377307	0.7442126476616364	0.7066272169360832	0.3983550471988508	0.2699234815966249	0.2906984629329378	0.3375331125374614	0.4115306911429468	0.5089878912752894	0.9398074968528252	0.2032875563820007	1.817524921352277	0.05362827409865725	0.05202742663905386	0.0005568336810841568	0.8130745231838292			1.261673744429425
4.388925961061796	6.872534198986921	5.700185683390321	1.794682958029122	0.7523679866624553	1.109961594122305	0.7364479698780458	0.7110863360115498	0.4010835228489716	0.2721772326359176	0.2937816414914178	0.3391650839657447	0.4114760989312539	0.509996229288074	0.9397814107549051	0.2034477204419008	1.807917852421297	0.05362394992990236	0.05201406111347976	0.0005568290823934783	0.8131297754024308			1.261673940030716
4.397115747109366	6.970961781272282	5.819143328466382	1.842352981171153	0.776674131489431	1.169623816954279	0.7418439573662649	0.721284141404649	0.4012873560197132	0.2772233020268226	0.298463947178385	0.3409260453083227	0.4129914631160269	0.5116775697549972	0.9419306089531321	0.204097957871758	1.792191900355862	0.05361934879665388	0.05200118413816924	0.0005568285293744494	0.813039131451052			1.261674121861132
4.405305533156937	6.991115730390345	5.809331474576343	1.833439659481186	0.755909062773587	1.143203882557407	0.7383500346683495	0.7229913629399165	0.3988095077933229	0.2803956831907162	0.2971526773990537	0.3410020117817338	0.4134065769900412	0.5111751597629419	0.9423559378855877	0.2041353408695457	1.79437229715773	0.05361489944789688	0.05199134335292727	0.0005568302643788248	0.8130099829778523			1.261674270477617
4.413495319204507	7.161416496028479	5.809020058223802	1.851303565756639	0.7479492755304085	1.149647335107198	0.7333737021708187	0.7179046283678572	0.3941246943881972	0.2747662547915481	0.2928352362464043	0.3388004587668347	0.4117486384018877	0.5099607479122517	0.9420285150099811	0.2040270451841429	1.800541670935763	0.05361254442431854	0.05197983162191833	0.0005568289917881977	0.8131165372885074			1.261674409390585
4.421685105252076	7.206320707227784	5.760976387563271	1.787255108783655	0.7409602531846654	1.128634943248402	0.7287234494150687	0.707512550824778	0.3882371178889169	0.2703449536239377	0.2871924759704738	0.336319024651154	0.4104499606620514	0.5087104695550019	0.9406003068671529	0.2034518452341275	1.80654540789205	0.05361302270529546	0.05196808904520638	0.0005568244232402054	0.8131760749695199			1.261674566291746
4.429874891299647	6.901010183628871	5.577687450995414	1.694308182984028	0.7279529193421027	1.057706958272257	0.7220091247505115	0.6989800982707516	0.3889721319055097	0.2705114894674369	0.2878635280643991	0.3365381288959826	0.4102376820926454	0.5077814592049149	0.9391505330827172	0.2030241578443364	1.795259602499603	0.05361284813252346	0.05196284332164083	0.000556821818201383	0.8132311412417195			1.261674739495002
4.438064677347217	6.576193850179415	5.458584070380174	1.658632898060654	0.7271642770686418	1.043569246667931	0.7195926929332511	0.699932103914542	0.3876055121998574	0.270582421253128	0.2896257507644099	0.3375341707643681	0.4102667641209089	0.5076051209498509	0.9382171761786184	0.2027538784952427	1.790270806440433	0.05361065722236634	0.05196555520104562	0.0005568238556578773	0.8131780099879898			1.261674882960033
4.446254463394788	6.655415587409267	5.592418235334447	1.691012634026001	0.7270541119456607	1.071708144901429	0.7109767968195256	0.704880547274769	0.387047554994697	0.272187422098742	0.2904726867591645	0.3384540502054724	0.4106025736336456	0.5093160204062349	0.9389675721366794	0.2031230162340966	1.798727052492182	0.05361226171955909	0.05197095749025171	0.0005568262626921271	0.8131349191890627			1.261674981161344
4.454444249442358	6.719029997481234	5.569012486120061	1.71403497051861	0.7076045239465868	1.085653637566384	0.7064578480225882	0.7063976845740766	0.3899965075411765	0.2708378511059176	0.2899136824290174	0.3366299909605245	0.4095745626678057	0.5086355582797143	0.9375058172958336	0.2031687203407619	1.803282077737825	0.05361777331550668	0.05197542994340457	0.0005568238738251211	0.8132799016796136			1.261675067548631
4.462634035489928	6.654421819906864	5.347661910818025	1.678550055960095	0.6857203262754706	1.093430141121132	0.7080374454668286	0.7096820026626297	0.3880015722106278	0.2714562226000713	0.2895019591224996	0.3364862893209067	0.4090813982604363	0.508241543191322	0.9358443993378152	0.2029284130146404	1.797379313232591	0.0536180531834335	0.05197857723105773	0.0005568192803422644	0.8132792544537917			1.261675181554099
4.470823821537499	6.846385305707027	5.510817933904459	1.760821860400343	0.6976092960158183	1.11920528249596	0.7212331204831688	0.7150715318421006	0.3928880405483978	0.2761876114464965	0.2938449034651544	0.3397593813372884	0.4108766562416807	0.510005867271238	0.9377239099265257	0.203651484015752	1.789886326512765	0.05361834116870952	0.05197932242189474	0.0005568201210066116	0.8131718534939176			1.261675288390755
4.479013607585069	6.843379819958705	5.752094219461014	1.831801133107118	0.7319576326234982	1.149158117043819	0.7264628984786888	0.7176440579021496	0.3959547820035216	0.2734606858941735	0.2941939476646859	0.3395751945284741	0.411953047465285	0.5095716966828656	0.9388172218900932	0.2037612786216206	1.796843392033219	0.05361858885966362	0.05197694048655135	0.0005568241351619423	0.813284689866391			1.261675342394561
4.487203393632639	6.844249835105133	5.716706230899989	1.865791218107514	0.7395165512454764	1.129705882313915	0.7164565054375328	0.7042131117372206	0.3870474916027036	0.2704741565135946	0.2916061402703029	0.3374257444631256	0.4098235831740349	0.5084140476244674	0.9366506529214165	0.2031790073678676	1.804001802456534	0.05361676630383803	0.05196917797574903	0.0005568226473469101	0.8133451699398409			1.261675387094348
4.495393179680209	6.977829272851301	5.586873490276737	1.838719848722167	0.7380177711700168	1.115657850795437	0.7258453864898303	0.7092336755940862	0.3924751374137951	0.2733923337033709	0.2940953199779185	0.3392538717948821	0.4108117650839232	0.5108922942136208	0.9380211946432442	0.203627440210949	1.80425919748624	0.05361377753202375	0.05195986353486727	0.0005568189782232559	0.8132541926301422			1.261675422716307
4.503582965727779	6.887725415982291	5.486104070096048	1.739449424424332	0.7274359353937877	1.081671521954988	0.7331916917230171	0.7144896521384182	0.3917670906235591	0.2793875756070673	0.2923465926990685	0.3397166093047203	0.413297077592325	0.5119841253570471	0.9409839237794615	0.2040881273592912	1.793340265022868	0.05360694964354576	0.05195251602669692	0.0005568187932738797	0.8132361584799719			1.261675475415915
4.51177275177535	7.020429682622959	5.609280129567458	1.787012483892642	0.7440117506874951	1.101356230158073	0.742250960765736	0.7133847595455178	0.3933192928600709	0.2800759384167086	0.2961874008466119	0.3416645410195711	0.4132359806133091	0.5127460864731466	0.9418266255438581	0.2045575231118864	1.794569360063371	0.05360417229456127	0.05194764620353595	0.0005568226081161638	0.8131812958871976			1.261675488847315
4.51996253782292	7.227583326737419	5.703426355123038	1.803358520828158	0.763535928650857	1.117811940509725	0.7396880493584201	0.7127857963349017	0.3956049924846824	0.2750464355798809	0.2967099519259784	0.3415733375871493	0.4130378794165296	0.5118011371470573	0.9421469352203535	0.2044453851371129	1.799906014850569	0.05360440366692145	0.05194422668324714	0.0005568259297870999	0.8132238335307583			1.261675453197075
4.52815232387049	6.943525162419424	5.570997867323486	1.716609580603523	0.7164961941419143	1.063396207802209	0.7278686055409391	0.7030933042134258	0.3925674929971159	0.2727699906566588	0.2928241803556559	0.3403463487540757	0.4130156525814914	0.5105197948263839	0.9409957901038835	0.2037231113683067	1.801768064396454	0.05360191107542479	0.05194512027747812	0.0005568249322177424	0.8133491356037106			1.261675407853673
4.536342109918061	6.71840697956709	5.476347402925861	1.668929348412902	0.6828795550918993	1.013458685989181	0.6918452538990371	0.6895509176240495	0.3830374337485653	0.2696422249362512	0.2875869713586317	0.3366041060997633	0.4102810240796869	0.5068526876016938	0.937465764890278	0.2026208037315867	1.800356141412468	0.05360206004355255	0.05195369564920778	0.000556822558230403	0.8133981369629849			1.261675385709398
4.544531895965631	6.715447642163231	5.433237172703715	1.735795599132487	0.682004023418572	1.066338677732289	0.6885114072439023	0.6952721485783819	0.3795623200440211	0.2686969716342315	0.2849330761882348	0.3349717494493685	0.4092203094923357	0.5063755947057991	0.9365899296610696	0.2026070762456318	1.792628325467431	0.05360803383823518	0.0519600098976996	0.0005568236889152183	0.8133755039348467			1.26167536533258
4.552721682013201	6.901365748415318	5.474474011017688	1.854077851555594	0.7028943356484866	1.160634013170072	0.7170949066938397	0.7070522748780509	0.3834331785516711	0.266383877235804	0.2875530969481645	0.3361281000439708	0.4103278245863166	0.5084975370677982	0.9384993720236195	0.203408781802845	1.796935516593945	0.05361239460282317	0.05196683441020215	0.0005568274310064206	0.8133164288212977			1.261675292635774
4.560911468060771	7.10644753169836	5.521368083216962	1.776494257002689	0.7157679179531607	1.103578401494991	0.711047317364654	0.6974674196978445	0.3831692639692483	0.2640801031011708	0.289238265451755	0.3363894259075795	0.4102433207530483	0.5085081984667429	0.9393258089665225	0.203412202725036	1.803857616831582	0.05361569839779932	0.05197766706819	0.0005568290188271407	0.8133203040050735			1.261675171116832
4.569101254108341	7.12485649240707	5.793824985564757	1.786988724438214	0.7350182601887157	1.101253055079842	0.7150714340643187	0.6994497694331685	0.3847012571896427	0.2713066874011538	0.289566248007201	0.3372234363732255	0.4108940371501048	0.5087405876789991	0.9397101610627623	0.2037076079625432	1.800870081670201	0.05362003316123886	0.05198082863977463	0.0005568274626435497	0.8133929776308547			1.261675073915407
4.577291040155912	6.853068920938634	5.712585338225019	1.805933388322367	0.7135493212220535	1.118990099184593	0.7214932155471075	0.7075247495744194	0.3878828703855696	0.279674487141461	0.2916996281192436	0.3376785735659916	0.4112271038540219	0.5081731561209819	0.9390348216991944	0.2035866361885001	1.793731200889656	0.05362136424395043	0.05197556552772883	0.0005568273781161117	0.8133265091337689			1.261674988534039
4.585480826203482	6.839189171421824	5.615257389720561	1.735340050945146	0.7026486693479559	1.065139831383055	0.7135335945406016	0.6997442513329791	0.3885061476669478	0.2742742139249453	0.2917734281660181	0.3370690320437117	0.409661871915037	0.5071557179347514	0.9385230878510349	0.2031353191372377	1.798639525273116	0.05361743797120493	0.05196879848250842	0.0005568325146010923	0.8132309672651178			1.261674882206354
4.593670612251053	7.14937669801371	5.758789387066679	1.783330241317833	0.7227175007994844	1.070938114991276	0.7101919577738242	0.6968472266979209	0.3865393847902501	0.2707350407189557	0.2895014814115723	0.3361782212335401	0.4094328269264794	0.5075044695098089	0.9384646943030043	0.2032925579658771	1.801482585720875	0.05361207324908215	0.05195901132756892	0.0005568371015009622	0.8132941673509166			1.26167474095179
4.601860398298623	7.240470342706359	5.614885297201771	1.761822720141227	0.7059296739448463	1.081838387420683	0.7113720745711464	0.7012928550440624	0.3892308572095761	0.2687096432785323	0.2926630028558013	0.3383081526673625	0.4101911423515663	0.5093169250213226	0.9380632452502526	0.2029953793454475	1.8048639482689	0.05360940692896878	0.05194910262809301	0.0005568358662745435	0.8133679122996292			1.261674577160463
4.610050184346193	7.205521635154392	5.800299704678255	1.793874437587941	0.742289583529704	1.101214617659884	0.7189752733260513	0.7078555309635965	0.3971488913057178	0.2736575476856939	0.2991757085313634	0.34179444958618	0.4114740397398589	0.5116793008934034	0.9395081256679977	0.2037310144926967	1.807408725156094	0.05360736272414005	0.05194458829972026	0.00055683364364567	0.8133514276182757			1.261674463455457
4.618239970393764	7.19950851836958	6.015386916050653	1.929692550772369	0.7991316615109042	1.180744357250286	0.730320095561115	0.72325074082894	0.4010645135466981	0.2778081318505977	0.2985709655831554	0.3405701618582197	0.4117427448323607	0.5128789170552189	0.9407935552860434	0.2048706874486764	1.801147188370848	0.05360845525014508	0.05194304861301065	0.0005568359361525315	0.8131973237260695			1.261674331813805
4.626429756441333	7.02750700950787	5.890998293051503	1.857327285163279	0.7714472050842359	1.161926653333262	0.7308740980570292	0.711297720547442	0.3931536194848427	0.2733783023137706	0.2925602942026511	0.3381951000158138	0.4104099075428502	0.5107084548073638	0.9395548085397332	0.2041536494798741	1.80437218905623	0.05361174307749705	0.05193881084254046	0.0005568400874548669	0.8131670782466675			1.261674184541183
4.634619542488904	6.996882384342163	5.729917244589996	1.783687489661861	0.7408439890965889	1.098968875564513	0.7182404416287513	0.7027521758850356	0.3886183003204937	0.2727522758851675	0.2909575442255019	0.3384637900754064	0.4095217807284564	0.5078154435619182	0.9376925963395376	0.2031092704530404	1.801769957955459	0.05361049848005994	0.0519317376075674	0.0005568399136583216	0.8133201608531142			1.261674051123022
4.642809328536474	6.690277058070426	5.541984488641631	1.699399416446636	0.729484025576853	1.067962718977151	0.7046532610422588	0.6979556315025823	0.3829385516100905	0.2673081692416163	0.2885919745287563	0.3368965926872936	0.408596810777223	0.5060588393561385	0.9351951431016295	0.2023096250020198	1.794865977210204	0.05360906157929703	0.05192574718145208	0.0005568363525681741	0.8133521099314412			1.261673967109753
4.650999114584044	6.7197666841523	5.654068752627764	1.738095801836755	0.7074974846384998	1.075444509532098	0.7152667401037415	0.6981768579566622	0.3838235147294385	0.2680152110292895	0.2881618990136777	0.3365903263982934	0.409223740660656	0.5068021185433507	0.9363679520053194	0.2027144830128454	1.790884717873227	0.05360692338762738	0.05192239100598668	0.0005568360622739044	0.8133383470070835			1.261673902936234
4.659188900631615	7.194625887162511	5.82999312982425	1.986171447239029	0.7205599459097158	1.197806304346215	0.7322403593976585	0.7094337293804884	0.3919503952159958	0.278420254087528	0.2912817771772458	0.3393171412538175	0.411415060090781	0.5098827210468131	0.939425833179378	0.2042043356245397	1.796696923907961	0.05360118145931774	0.0519262214477842	0.0005568408544071484	0.8132719812187504			1.261673811767468
4.667378686679185	7.009909436613445	5.735090486023133	1.922890129023695	0.7060044063970603	1.138592599827608	0.7019988270818515	0.7073844682681584	0.3859106999895557	0.2733696200229064	0.2891001309531339	0.3381093902579056	0.4097973446897697	0.508805017267609	0.9375640159393437	0.2035866055107536	1.80748953589583	0.0535991618851762	0.0519322578302427	0.0005568449167703642	0.8132303647124075			1.261673698428676
4.675568472726756	6.872452502494498	5.61864733123792	1.755235751972366	0.6981765542547591	1.058947399165899	0.6959763426539917	0.6968854020346485	0.3849959553962697	0.2677703305253095	0.289258590655086	0.3370949626183119	0.4094733326290929	0.5067684601488762	0.9367069410567957	0.2026919977929971	1.80759144967479	0.05359920762628706	0.05193279029628781	0.0005568440303828368	0.8133060232793903			1.261673594414329
4.683758258774326	6.900670381486642	5.849228887411598	1.793875237552707	0.7670325820826079	1.088516129404769	0.7340799472205572	0.6979156596253863	0.3958589426421323	0.2691061928024573	0.2938313719351969	0.340121619260704	0.4119398660450597	0.5082542328162825	0.9393771590307334	0.2034189258307577	1.794582715885457	0.05359990343064196	0.05193291363724225	0.0005568422083196351	0.813297060507558			1.261673506774653
4.691948044821896	6.700688095209425	5.589392268604783	1.687754096676136	0.7457649209118993	1.05858641184797	0.7248792353357946	0.6924330115142433	0.3848345019769161	0.2658617883333129	0.2884152520531278	0.3374435119239472	0.4106376288204102	0.506873906816063	0.9365004207779395	0.2028624800104511	1.790053823123305	0.05360404600812992	0.05192935746864204	0.0005568447055757946	0.813344514043619			1.261673423319098
4.700137830869466	6.588904215070506	5.376472847283745	1.599915137525174	0.6888356553505905	1.012471574649621	0.6943214998532309	0.6902968702715853	0.379052119935227	0.2657870307511411	0.2855093025967124	0.3350059938635658	0.4087675773295577	0.5053668051724797	0.933889189744743	0.2021419555855487	1.795226300489386	0.05360392386710786	0.05192071671152732	0.0005568493330747575	0.8134072404727897			1.261673305864818
4.708327616917036	6.671446019093913	5.467446943547266	1.657259113432005	0.6798143749927265	1.029832930716985	0.6924808162728281	0.6919732809108151	0.3803579173310265	0.2676350908515996	0.2859577618425048	0.334652285866316	0.40855681524065	0.505288456696703	0.9344177765623894	0.2022328889177074	1.797833942576928	0.05359835106357925	0.05191128709193767	0.0005568501083936826	0.8133796768484594			1.26167314931268
4.716517402964607	6.873610029189511	5.587883979874886	1.737161139164177	0.6998721426391645	1.068144995340948	0.7035317696007907	0.6943986559319915	0.3860482714558194	0.2672754576854603	0.289200714445805	0.3360785285923452	0.4089346960670728	0.5063234909191865	0.9356622150579781	0.2026293950591835	1.79474381228887	0.05359770621929175	0.05190248928089518	0.0005568463827760067	0.8133487865783969			1.261673020599711
4.724707189012177	6.802403876946071	5.768804248117933	1.731434669981839	0.749550870119847	1.05552203507981	0.7195812147085341	0.6960555458541282	0.3970412679045934	0.2673155720938962	0.2943008493440986	0.337973522256609	0.4091485663104051	0.5079202092286692	0.9373150935392711	0.203322879763925	1.785172074826105	0.05359813114056389	0.05189486162198624	0.0005568466192135969	0.8132930946326711			1.261672930233946
4.732896975059747	6.860899419866207	5.979844153999612	1.736085161396703	0.7856379255003091	1.066499130021407	0.7416037381621664	0.6947832653171693	0.403490853772089	0.267222085225288	0.2925132816212388	0.3375685336250874	0.4103439399164625	0.5083402747727436	0.9395992792867872	0.2035400660347446	1.789533435052679	0.05359515948725391	0.05189061544512587	0.0005568522705383405	0.8132238313467756			1.261672819748862
4.741086761107318	6.945377666960347	5.98406522943774	1.806850606885978	0.8098694470906753	1.125443994448954	0.7541739835954858	0.705027850573308	0.3963572416238068	0.2708325096942544	0.2905221998975091	0.3374572919369497	0.4111030357952318	0.5085946692223419	0.9404266552062864	0.2033592204649367	1.792906874042125	0.05359721196655918	0.05189247871006835	0.0005568549865307801	0.8132527241939838			1.261672687539685
4.749276547154888	6.727926019091141	5.666718137158229	1.682243748657934	0.7429446835803525	1.05855460845455	0.7101997393187337	0.6968314360470091	0.3816502084654543	0.2641694407723479	0.286851276849858	0.3357539640717806	0.4091530351387442	0.5066021635829331	0.9374292081450692	0.2023239629314226	1.792076030650227	0.05360020471103807	0.0519011830561501	0.0005568533129764119	0.8133605140944216			1.261672560876926
4.757466333202458	6.705412519523588	5.683496873042341	1.667920181720949	0.7233934363787644	1.019611270606252	0.6992683189781729	0.6853876822114296	0.3759435438880553	0.258803370175865	0.2834737785682762	0.3346188599007049	0.4079855207238955	0.5051208041818877	0.9350343792103033	0.2022643743463636	1.78837770096362	0.05359757254268576	0.05190927983628075	0.0005568515695358954	0.8134387170988074			1.261672485651499
4.765656119250028	6.573019085218946	5.503562541985829	1.640136193710854	0.7250858124215078	1.001819495937752	0.7086279871203348	0.6816264321023643	0.379560810956228	0.2614174382941732	0.2828696392329517	0.3344360248263126	0.4070723803703061	0.5047018538306537	0.9330911789967266	0.2022877952658602	1.7872438273153	0.05359374229720446	0.0519121784014634	0.0005568532881289688	0.813429908024654			1.261672415000666
4.773845905297598	6.363213438794896	5.239011598932303	1.555366286835999	0.6873742385148971	0.9892834473715872	0.7011841851078499	0.6826468132129323	0.3809770473299096	0.2599198615512838	0.2828327911659564	0.3332657936857495	0.4063462992933397	0.5038408086329731	0.9324106986435163	0.2016028590861957	1.794454026710412	0.05358979322833567	0.05191801609891784	0.0005568557717083565	0.8134350400466126			1.261672339700044
4.782035691345169	6.401517325679203	5.335330127321102	1.60839751050593	0.7060475518402691	1.01998674637467	0.7112238253850094	0.6882028440320713	0.37933374426688	0.2575925521283325	0.2835530676802326	0.3328529673941262	0.4068659372046662	0.504083819438947	0.9338652887207781	0.2014369476397591	1.79623940058766	0.0535867765958386	0.05191727727390937	0.0005568547456282918	0.8133662907262516			1.261672265467952
4.790225477392739	6.747594340669157	5.508569269463534	1.676138235933247	0.7113266480604974	1.066576138241183	0.7141042928142158	0.6976827081091025	0.3851998994903933	0.2668694223897531	0.2883426468309024	0.3354817628938582	0.4088463517998028	0.5068576997418114	0.9369772888173069	0.2025464559737717	1.792608937630807	0.05358635093281484	0.05191217097164773	0.0005568516074747601	0.8132873618982851			1.261672217654423
4.798415263440309	6.869766895891996	5.37410609483791	1.715253842411282	0.6937836115100104	1.090547318958504	0.7047975577078869	0.6998120594377614	0.3854743489441221	0.26969966859641	0.2924922402349681	0.3379254994033136	0.4097862086716138	0.508156698567822	0.9360013310401945	0.2033527607982761	1.777318786379316	0.05359043361076749	0.05190828281842445	0.0005568513551724943	0.8133106713975234			1.261672210425527
4.80660504948788	6.779789034675008	5.303271442444497	1.718195213067648	0.6798997918193813	1.080981152842023	0.6952210557199451	0.6986990929269807	0.3791313811915519	0.2663625897458039	0.2900233695717012	0.3366552366268924	0.4089901139736984	0.5074416335823018	0.9350920787899362	0.2030204879283959	1.778149951890986	0.05359492741212232	0.05190362931289141	0.0005568546017342649	0.8132383821594655			1.261672197672355
4.81479483553545	6.895539181250061	5.664863341064643	1.75031721244153	0.712862404169041	1.081133973269018	0.7001240622541623	0.7009881312063189	0.3875982409042164	0.2694176501422109	0.2901138429713335	0.3367308375420959	0.4093547904079829	0.5075466365161151	0.9375974614910511	0.2030033175097995	1.789097105297458	0.05359901183555966	0.05190399092936453	0.0005568564574596362	0.813165174817594			1.261672170076678
4.822984621583021	6.730281547791872	5.651737115578181	1.768256826014975	0.7224815051937443	1.088425055256685	0.7121784834287527	0.6966881724883732	0.3899828815971231	0.2702539856431088	0.2902141038021442	0.336753220964491	0.4100103874731159	0.5079684449881554	0.937971368753273	0.2029890612338677	1.789244066575591	0.05360153982275152	0.05190336728306395	0.000556853373979717	0.8132178430663782			1.261672175812027
4.83117440763059	6.454679528273603	5.346203049748893	1.645046317056355	0.6975149174718742	1.040726856331701	0.6963499529960642	0.6909042568165609	0.3808694305718277	0.2654675816680463	0.2866875167843807	0.3333177189358968	0.4075544465727988	0.5043737860046869	0.9343942932606394	0.2018713884506862	1.782719616453527	0.05359814339569547	0.05189904984327723	0.0005568504731015298	0.8133116594038873			1.261672191522736
4.83936419367816	6.472667737098485	5.310517810037237	1.623530937244255	0.7024162356590712	1.025344099381855	0.6856918011192931	0.6872654098934687	0.375761511766091	0.2634800413347697	0.2859066200064695	0.3337740263442267	0.4066853269573991	0.5033776375853194	0.9329234798265748	0.2015015025473258	1.782360748791811	0.05359134175905719	0.05189497680069412	0.0005568530781434703	0.8132974857395283			1.261672217355827
4.847553979725731	6.747239977762213	5.357877566353897	1.649598990915572	0.6875510387199892	1.025051583480409	0.6863020608773981	0.686588049091385	0.3819279331768777	0.266918271596866	0.2911552906333932	0.3360326615709232	0.408005433796491	0.5050859181529285	0.934771090145594	0.2020651196876222	1.791004034500766	0.05358538294097883	0.05189118978639089	0.000556857454646001	0.8132496588299869			1.261672164712267
4.855743765773301	6.709629753334584	5.395572979504123	1.621848829247256	0.6859619158564345	1.021274367765605	0.7024405966939629	0.6883941541156414	0.3883779188367133	0.2693982369295752	0.2907736664708437	0.3357849140767449	0.4091858730607629	0.5055426505951621	0.9359874650572747	0.2022092663620524	1.797309877414041	0.05358737377357982	0.05188884923798015	0.0005568566694716118	0.8132362992339622			1.261672121331724
4.863933551820872	6.76025164043878	5.504393364714216	1.684086806865329	0.6854970362533268	1.050075973208485	0.7077635842118614	0.6958989451250441	0.3855311373752776	0.269589946919531	0.2890615784885276	0.3350839516769091	0.4094283476388744	0.5064443448765666	0.9367462716654154	0.2026047048060149	1.795898297421943	0.05359538932726711	0.05188726767605064	0.0005568528890279711	0.8132999408854317			1.261672114926608
4.872123337868442	6.816291432867231	5.540447969878439	1.741651230622435	0.6908506945597768	1.074211101097764	0.6963874956700568	0.6977950725948646	0.3845947729980331	0.2677073798727855	0.2905446219769718	0.3360547595568688	0.4085994785637204	0.506779222273907	0.9360098441101157	0.2025759449944411	1.784153747203712	0.05360466326778254	0.05188676484185559	0.0005568522853755532	0.8133089676478107			1.26167213990909
4.880313123916012	6.787071630752622	5.353712622376722	1.690517517728431	0.6667887000187189	1.063520251913165	0.6889160435180314	0.6962390766157824	0.3829409749240527	0.2681449819272438	0.2894681789136138	0.3361597947228125	0.4086216880136035	0.5062567947160428	0.9352392161213096	0.2023560967257105	1.786648654673646	0.05360563052617341	0.05188830681327046	0.0005568544216693165	0.8132487864240961			1.261672154907922
4.888502909963583	7.174347912263362	5.435708376191017	1.807520348543318	0.6788964331941322	1.10539373620846	0.6939514978354745	0.6988249516082584	0.3825279429130531	0.2706692842709696	0.2896442500669379	0.3360410946069981	0.409871521907071	0.5079731272190289	0.9372283513832053	0.2030458612438904	1.798036931725193	0.05359735405764628	0.0518857182748201	0.0005568543961008907	0.8132424792938588			1.26167215466995
4.896692696011153	7.048156216352762	5.698421993670125	1.854465814874213	0.7348068513554089	1.084412703641458	0.7066811786580243	0.6938309926337574	0.3837637813616399	0.2676451092265539	0.2886450391038546	0.3375694223486548	0.409892476056242	0.5079266335903559	0.9361426656688385	0.203097899133112	1.802868403740467	0.05359237529511676	0.05187743913417851	0.0005568508508655292	0.8132905167804458			1.261672181924701
4.904882482058723	6.583736609591502	5.351256984141767	1.676323698554389	0.6752876278906662	1.018431920947482	0.6859042382095637	0.6869844007811874	0.3774628793771939	0.2614705813557635	0.2835671848264445	0.3331156817050754	0.4074489782639414	0.5037611999405841	0.9328000166863664	0.2018910002144315	1.790557798971948	0.05359405413910472	0.05186895902382759	0.0005568479501855396	0.8132261098077512			1.261672249353783
4.913072268106293	6.627550679504671	5.363446967914665	1.658227546303286	0.6891224042905171	1.021874217789943	0.6926689385864359	0.6876616876278786	0.3801889888107823	0.2618864858809177	0.2868365826720042	0.3334726680806657	0.4077566729316152	0.5042808136174877	0.9347857274887608	0.2020624802085807	1.78524263408914	0.05359058632642225	0.0518644965293393	0.0005568490304144678	0.8130379662943438			1.261672327532142
4.921262054153863	6.936899015368541	5.791195884172435	1.748984305200254	0.7662566492031664	1.061974564382872	0.7349352420804792	0.6977705162913752	0.3951094101754248	0.2679374996875791	0.2922834389916195	0.3369070144442099	0.4095447799358553	0.5066694331359277	0.9383196779867623	0.2028752625654138	1.797220246065012	0.05358607247530414	0.05186163118884275	0.0005568511584350129	0.8129536960900038			1.261672396823801
4.929451840201434	6.998430125384007	5.802279320841579	1.725868722402394	0.7626828878022689	1.041345438252388	0.7626540270108976	0.700867906463337	0.4135518834091328	0.2679876089544631	0.2931623224551668	0.3368313084862071	0.4099507363385672	0.5072825375012379	0.9386072339755346	0.2027651365015662	1.80781926451271	0.05358928229958759	0.05186547926326413	0.000556849330557709	0.8129972790187049			1.261672470883975
4.937641626249004	6.950716032499439	5.701374563932203	1.674878578236727	0.7544836219959282	1.034676583395045	0.7357847709390445	0.6958313835280469	0.4031454349496305	0.2656419628969517	0.2925348958493485	0.3378119207211799	0.4095847508658056	0.5080280958030914	0.9384371786415003	0.2029910107067383	1.80999390985888	0.05359343022743372	0.05187615282676256	0.0005568447806007899	0.8131042354614703			1.261672575193018
4.945831412296575	6.86737636223528	5.593902393537385	1.725417101985282	0.7179534773382948	1.070072380669769	0.6996859229920687	0.6945377371477336	0.3827290924509261	0.2650836656282404	0.2871839532335528	0.3364474081834457	0.4087573063882588	0.5061587158342935	0.9358201860706209	0.2028675421217639	1.795158311526121	0.0535960934043996	0.05188236797689598	0.0005568428914379493	0.8130394900503773			1.261672712914455
4.954021198344145	6.772332244296953	5.411473111350009	1.747679792489445	0.6534766031882729	1.060266679240906	0.6816304773172863	0.6942433838342944	0.379910068061561	0.2653837301117878	0.2843564557481196	0.3344423751910746	0.4080359483460763	0.5053742292937494	0.9343279168191226	0.2027490891293359	1.796497842859234	0.05359437225060182	0.05188396537503134	0.0005568446341695916	0.8129515711033332			1.261672830261725
4.962210984391715	6.781002071589083	5.662602943767649	1.760787998590202	0.692126247467327	1.089976549989482	0.7031286118125938	0.6997542070270697	0.3829950914841239	0.2681149624627733	0.2852496260783705	0.3336193806129441	0.4078474023761599	0.5059484996389721	0.9355144103624684	0.2026876090300307	1.802177331062527	0.05359169738080655	0.05188601581403893	0.0005568449531538635	0.8129991121460611			1.261672921076589
4.970400770439285	6.788557243457659	5.769403808612359	1.780163846461296	0.7414836021858323	1.087775384275113	0.7186758061419628	0.7007532665913917	0.3849599963559303	0.2659065375459085	0.2870218354889185	0.3342037510818013	0.4074205586700408	0.5058058920787553	0.935002429666513	0.2022819678261071	1.804331395305241	0.05359017533749569	0.05188759941653007	0.0005568395116717007	0.8130646925677482			1.261673052147011
4.978590556486855	6.66629723743601	5.396850217362854	1.655153471151892	0.7004481706017364	1.037337978055086	0.7082673886552702	0.6919630405468249	0.3867485007293026	0.263787495269527	0.2895675407411076	0.3358037373263054	0.4079761773669859	0.5056577212557042	0.934666278446434	0.202072858864521	1.800505999335471	0.05359184281783958	0.05188752995002174	0.0005568348421875625	0.8130497029416348			1.261673236547017
4.986780342534425	6.593513682781506	5.433575591177533	1.593075070862773	0.7166894276937049	1.020306246694117	0.7115121815503243	0.6888019184843629	0.3882690740248507	0.2657992284280251	0.292074666919526	0.3370912837244821	0.4092674175447634	0.5058640055642445	0.935661586059704	0.2020978627431926	1.799122332418031	0.05359395094902039	0.05188636363486784	0.0005568359907591916	0.8130132451936223			1.261673409648057
4.994970128581996	6.788925615685518	5.68859013560068	1.692083116631462	0.7466499713643001	1.043550478040552	0.7131445866631935	0.6938533400495226	0.3881338166614342	0.2664529305631699	0.2909994325911807	0.3378287723279932	0.4089392771080718	0.5060041954187647	0.9362911961143985	0.2024346736891896	1.800855301640076	0.0535952418640917	0.05188608936167053	0.0005568371290861177	0.8128514848755694			1.261673565620457
5.003159914629566	7.012554906144298	5.692265568739714	1.76028053109293	0.7444315111872678	1.083110766277532	0.7136433870466992	0.7004008858191693	0.3896210464546452	0.266978660949409	0.2901990822528278	0.3372074992377982	0.40903953988396	0.5067726773494512	0.9375688087172908	0.2029003624070501	1.800846992521589	0.05360015938022987	0.05188796078885956	0.0005568335459742078	0.812806523853654			1.261673735222229
5.011349700677137	7.05739506108342	5.700240471307348	1.724538005819546	0.7424266082825757	1.059784345357065	0.7093259464985417	0.6940841015956132	0.3878224751258105	0.2685579941976216	0.2902852158680712	0.3360043659717405	0.4089973106748931	0.5072699224486972	0.9378162275583627	0.2028632879049818	1.802062372761106	0.05360141108413239	0.05189199832205132	0.0005568290045368516	0.8128261152007114			1.261673922460369
5.019539486724707	6.91615159233639	5.712585125078121	1.627678201064719	0.7285141679937237	1.022518712462313	0.6943547168758857	0.6854961266508168	0.3837213796517893	0.2671814248331371	0.2901253698085122	0.335330049955521	0.4090153548158303	0.5064133823719134	0.9379978393508052	0.2027986483783433	1.802198838493458	0.05359527285550308	0.05189087004513766	0.0005568276736314295	0.8128019575420029			1.261674122806299
5.027729272772277	6.91854251294195	5.495662174831017	1.716890321565278	0.6811485984554581	1.040292530421899	0.6886173580160666	0.6866370964787316	0.3786571636155465	0.264977953846582	0.2870239494501916	0.3350817707764367	0.4091548190739324	0.5056494749440735	0.9358543160514655	0.2029976584344652	1.804516916144484	0.05359042859706947	0.05188638151163533	0.0005568283780160442	0.8127703184659285			1.261674317454462
5.035919058819847	6.969592949365644	5.633138472040007	1.815020920019346	0.7257884974381948	1.092657608588687	0.7067342718603773	0.6980791461556464	0.3824901299139094	0.2684498159320676	0.2909669180803809	0.3363976045036492	0.408343980132274	0.5062933128673615	0.9353521460147287	0.2028489265078001	1.800534337216042	0.05359210666967979	0.05188611719710259	0.0005568268944404806	0.8127272777305683			1.261674498358162
5.044108844867417	6.782937249455413	5.718575548645493	1.743906154532787	0.767558875784667	1.060457624010216	0.7172260024060695	0.7064773148762127	0.3916288668393985	0.2700543549226411	0.2960196685812282	0.3378838405539378	0.409113727231773	0.5062191159917472	0.9360050133410087	0.2023941679352353	1.804389685674126	0.05359817743385779	0.0518866795391414	0.0005568219578379689	0.8128100544372748			1.26167469101383
5.052298630914988	6.755192877526335	5.384341592272976	1.659500850206495	0.6874970042260157	1.017102370288576	0.6891355516427174	0.6886526299281986	0.3851675954274477	0.2627861180752006	0.289861558132296	0.3347324586012101	0.4081137852315283	0.5041774896228358	0.9338243179377649	0.2020601738170987	1.795136499522792	0.05360308865554388	0.05188553926300155	0.0005568174899134653	0.8127984966479137			1.261674919529053
5.060488416962558	7.016929756053367	5.722107520181147	1.747509371174345	0.7417607184515278	1.068141413431598	0.7089724984604459	0.6948522118448711	0.3891235352436982	0.2689292226305358	0.2920365825210748	0.3365017373979377	0.4096328012994282	0.5068781773656619	0.9372635514199107	0.2030695955700708	1.793351167555851	0.05360448772118235	0.05188130532951101	0.0005568173204442432	0.812736035054238			1.261675156886502
5.068678203010128	7.082110253881404	5.839683574298945	1.835652084331037	0.769743735978372	1.1364252535804	0.7296884855357372	0.7041331918930749	0.3939418809982386	0.2704641049321899	0.2911215687226377	0.3375847220875683	0.4099911464495573	0.5081708082433384	0.9402106731624426	0.2034884713507254	1.801561006359273	0.053605069951417	0.05187653484885207	0.0005568183138001706	0.8127637197843459			1.261675354543772
5.076867989057699	6.831039512660602	5.507926671717217	1.721882831758401	0.6879014513501985	1.040119129665686	0.6830463087391443	0.6858310839969247	0.3813728154747372	0.261394745332899	0.2835646962122115	0.3320942529118752	0.4069431316485236	0.5036294524340367	0.935002099863633	0.2018941112473984	1.801771375867285	0.05360245686968111	0.05187258898420304	0.0005568144515334582	0.8127602148146178			1.261675564337591
5.085057775105269	6.876958486427908	5.702435679193177	1.836537178309531	0.7116561121957391	1.070805556258804	0.6843831305528187	0.6900552143415528	0.3799736866455291	0.2633077952150283	0.284674524818795	0.3326278671406385	0.407126659171308	0.5046714404718095	0.9347351947004946	0.202282914299161	1.799806954827253	0.05359415280070989	0.05186717314349637	0.0005568083355761835	0.8127720887539297			1.261675812931982
5.09324756115284	6.860474793319346	5.632337545333585	1.740737983419569	0.7486678246260067	1.066094288064262	0.7249612582691628	0.6940716375403378	0.3863234908785142	0.2646567273659843	0.2892316049834617	0.3347140593119348	0.4073442171034864	0.5056468082345826	0.9355550451725095	0.202366819336767	1.784365232147678	0.0535880942143092	0.051856489865477	0.0005568078236584972	0.8127980699999899			1.26167605078829
5.10143734720041	6.755152005666643	5.611271701149926	1.616016700549805	0.7735465819865336	1.016941320337078	0.7267083592913106	0.6916763019268389	0.391530787273911	0.2640964272470593	0.2909793228127004	0.3344042693492674	0.4070551418293161	0.503771232782158	0.9354317238048898	0.2019329013339599	1.790051913450274	0.05358607494401782	0.05184756438821317	0.0005568100902919197	0.8127654224870114			1.261676256792869
5.109627133247979	6.75217209933428	5.638663420143346	1.733709665668191	0.7550116512682846	1.056302133691257	0.7180597654701677	0.6987146924713306	0.3893404956938513	0.2683005495073387	0.2902378843085417	0.3347114599253501	0.4084528692523765	0.5041689856570903	0.9365122452693265	0.2023762284023682	1.80230619242481	0.05358926736305342	0.05185048034187605	0.0005568079424975354	0.8127157303780066			1.261676457208217
5.11781691929555	6.607221637545915	5.235187032026412	1.697283471885374	0.6488185201278879	1.072456754804836	0.6996583664448928	0.7020925010931854	0.3844812285876877	0.2685036148976245	0.2899743949367291	0.335400258112748	0.4082892887060708	0.5052395702383011	0.9345306134949271	0.2023208144910398	1.802649560974108	0.05359886288085625	0.05186660141849287	0.0005568021203038178	0.8127120961779503			1.261676672004378
5.12600670534312	6.607233282668736	5.460612766904965	1.70092450592254	0.6805880054517248	1.091797873368969	0.7064495686306811	0.7043373630944476	0.3860652921563675	0.2675588945003806	0.2914210730384147	0.3375568537349176	0.4082529769913327	0.5074681426450074	0.9351959676373206	0.2029509171952977	1.795344311000605	0.05360966058690381	0.05188593361587351	0.0005567980281905592	0.812710487729599			1.261676922199848
5.134196491390691	6.694575461514736	5.780077477045808	1.762122454352886	0.7743409475101728	1.091701521144723	0.742887718813897	0.6953914201065148	0.3881438871649642	0.2664493408957737	0.288974541031347	0.3363107445513007	0.4084458388506067	0.5065958052231766	0.937354702758343	0.2030086236658043	1.796624131236871	0.05361476867263279	0.05190158834426114	0.0005567970290292057	0.8126460327694864			1.261677183892321
5.142386277438261	6.758778768249612	5.58875252999144	1.733601930107536	0.7507080088484173	1.088329073023866	0.730946776704183	0.6985235228839081	0.3924280357772019	0.271727269020398	0.2905779238269695	0.3361074780596755	0.4090867651070845	0.5057729064376464	0.9376425014110117	0.2026833545801259	1.804226156180563	0.0536131902198559	0.05190974487637918	0.0005567959894965301	0.8126135246770666			1.261677419240948
5.150576063485831	6.739145702976289	5.605408863476734	1.69712278160673	0.7502705329667861	1.062357850850394	0.7201901330802115	0.6994560938352098	0.3922626207415907	0.2689806324545024	0.2942032493186805	0.3363640822712968	0.409396372925499	0.5064525248265331	0.9374104750160344	0.2028536243170668	1.805709551383085	0.05361000519417836	0.0519064693468048	0.000556791989314522	0.8127167191084166			1.261677657049125
5.158765849533402	6.72039707203336	5.642308421515096	1.688441359020409	0.7443177696191945	1.028280961493595	0.7363575967677308	0.6869672601435651	0.391441570434476	0.2636137151906877	0.2890777499232995	0.334632182545517	0.408131245630171	0.5053671552189122	0.9364765233747258	0.2026843687050781	1.801748908716849	0.05360212128752986	0.05188941639357312	0.0005567869637325251	0.8127612937058579			1.261677933444563
5.166955635580972	7.171013680812262	5.970160030717688	1.872500402999002	0.8159878033763068	1.108196694992784	0.7813562753801359	0.6972251436068688	0.4067137775330107	0.272889562654034	0.2957478695366096	0.3388020469294267	0.4109729484227886	0.5090736349545678	0.9407649610490957	0.2041679803239415	1.793631297248058	0.05359852073796421	0.05187161955763518	0.0005567852011182692	0.8126824890477021			1.261678225483113
5.175145421628542	6.963735258883964	5.904004134671078	1.854705918658292	0.8267158558023335	1.121340623759882	0.7491452481669332	0.7021977347426898	0.3944512431579879	0.2729755474128013	0.2945660919743669	0.3390602014763274	0.4104512264853313	0.5078531568352226	0.9385423453199955	0.2035861209282234	1.799614276789915	0.05359877431264009	0.05186647497298966	0.0005567862236793597	0.8127221815918279			1.261678492258026
5.183335207676112	6.695232394687931	5.550351543170142	1.760299198700395	0.7098853855695281	1.075470725686072	0.7107701728686903	0.6955828269568981	0.3843639255308762	0.2665971870701979	0.288483995557559	0.3356476180941807	0.4085154058694433	0.5052602419998867	0.934829004113985	0.202508859525798	1.805682853351877	0.05359871698751756	0.05187164282365671	0.0005567845022850287	0.812784985729011			1.261678736442386
5.191524993723682	6.922244929844981	5.683396636800562	1.836819990394162	0.7311640905953586	1.102234829877336	0.7183730001280466	0.6990134815429946	0.3940508504247965	0.2669986143452981	0.2910639182959905	0.3354625561412057	0.4089083406365858	0.5063235516141804	0.9361023676979181	0.2030958625713519	1.805729733630194	0.05360008123448489	0.05187464530075191	0.0005567789000997413	0.8128457233403331			1.261678997167594
5.199714779771253	6.864343807601974	5.873759386357865	1.789275839453397	0.7636935867565241	1.059849328597137	0.7218806614969692	0.6934828650643496	0.395831410212618	0.265437276382655	0.2926221410697571	0.3342964290653057	0.4082460850173509	0.5048466680547932	0.9359622288642628	0.2027405445636468	1.798982177572009	0.05360017699768964	0.05187123802383293	0.0005567763571503407	0.81283244897147			1.261679229140623
5.207904565818823	6.857902782397281	5.781770053450588	1.742689392813555	0.7665420343788721	1.052138265375891	0.723080174313781	0.6922785784451422	0.3918068488983932	0.2658894143367787	0.2952732194212655	0.3355637846571986	0.4086680830819805	0.5055779517936068	0.9366412297373671	0.2028497183875115	1.798961654126795	0.05359747618519158	0.0518643358825755	0.0005567795076109541	0.8127852326915804			1.261679416233511
5.216094351866393	6.90095757164762	5.622937511044728	1.748929689602144	0.7460982842855859	1.093071085305583	0.7206074404411227	0.6964058629055284	0.3915032247785603	0.2700293433017638	0.2939111554271592	0.3369670710667592	0.409724182143003	0.507235539129044	0.9374754547282595	0.2031604339479856	1.799648399213268	0.05359710811522042	0.05185435796073488	0.0005567805526380448	0.812810957678053			1.26167957628382
5.224284137913964	7.025170358529663	5.727713735877732	1.845571864522041	0.7507936772265505	1.1270485457652	0.721597646009066	0.7073040152775628	0.3894658489744081	0.2767776129847433	0.2927493608813033	0.3380285855827844	0.4106240364766098	0.5081629000252645	0.9387237955071156	0.2031748408739477	1.8026579652236	0.05359966081913275	0.05184356742211055	0.0005567765109551923	0.8128868570928726			1.261679721734129
5.232473923961534	6.758815643874626	5.8911179160731	1.810452842154344	0.7422459865163498	1.087817096162875	0.7080367733715104	0.7034433169288917	0.3900969752137624	0.2751452640589273	0.2939270180374261	0.3374343131716709	0.4094419470480953	0.5059013616722763	0.9369186679571813	0.2025915702219731	1.800906001742543	0.05360308029939656	0.05183458219285933	0.0005567723114057695	0.8129217910959059			1.261679889469799
5.240663710009104	6.464450034003399	5.458084217940143	1.652254863898029	0.6940956506749588	1.040380309876165	0.7062165418527971	0.6946070602864546	0.3847773766129808	0.2687635940171284	0.289144818805084	0.3343649305953126	0.4081962031218894	0.5040948337759219	0.9350006581305037	0.201918210730073	1.794670276427446	0.05360896145135045	0.05183970359889594	0.0005567722624760894	0.8129197098187643			1.261680052749039
5.248853496056674	6.657468079640031	5.331745751122095	1.667783996387056	0.6753020947064308	1.077093885588894	0.7038893668284097	0.6944591426495076	0.3806721609507202	0.2671723312023219	0.2876896708449445	0.333601920522218	0.4079547511410901	0.5056600439631702	0.9349219028165958	0.2024523295504234	1.800394913303521	0.05361400428737971	0.05185553505439686	0.0005567729573921915	0.8130307901389345			1.261680201821293
5.257043282104244	6.595589409033227	5.247667013131313	1.633190485999082	0.6633693977498547	1.05271013949731	0.6902254847644296	0.6879244405952977	0.3808120834453727	0.2644877019116469	0.2864830113116079	0.3333280500075018	0.4073184868186578	0.5048604858631885	0.9329695163824994	0.2021791850228091	1.803633720996267	0.05361473956712517	0.05186573998496084	0.0005567702975554499	0.8131076488408999			1.261680328377007
5.265233068151815	6.490155458522565	5.319087772990233	1.582621302062496	0.6614942115825788	0.9998389813569766	0.6855074324012839	0.6889080356062529	0.379260289736297	0.2625600901172521	0.2834953321818319	0.3325445107601094	0.4063987836359659	0.5031304890200198	0.9320200151449375	0.2013405437820522	1.809035520601487	0.05361388164195893	0.05186771303935717	0.0005567658977512377	0.8131138214938944			1.261680482322833
5.273422854199385	6.761941399357872	5.70325841013977	1.713135282013938	0.6910625536504592	1.033392116373654	0.6909790375752968	0.6968552010643256	0.3840697923211835	0.2685082431456109	0.2886066848992086	0.334984400309097	0.4071084719184384	0.5049322791937617	0.9335731407693147	0.2021295314631434	1.807143229294047	0.05360795105398588	0.0518668649131821	0.0005567642170367448	0.8130602083385603			1.261680659837395
5.281612640246956	6.944265127160892	5.770283424158662	1.764066554046724	0.7302637363303008	1.050388395252239	0.7158487913957658	0.6940860072505841	0.3894826257188	0.2678402949677947	0.2936767736567803	0.3368586265222196	0.4084951109918198	0.5061772309741909	0.9365737420796295	0.203077086350908	1.807529194239423	0.05359734884427101	0.05186105553944697	0.0005567665719882317	0.8129671321174504			1.261680801498478
5.289802426294526	6.956637311901018	5.626148211697424	1.760810676032154	0.7302667734860766	1.051570532350061	0.7059342187078946	0.6913589490307699	0.3903416430581164	0.2654700384798532	0.2906177429144138	0.3351077358936382	0.4080986059744636	0.5051281712299216	0.9352048267044606	0.2027062491009128	1.8110684268992	0.05358991186967778	0.05185295696289831	0.0005567685678271413	0.8130586012119901			1.26168090334065
5.297992212342096	7.058727319074487	5.839446094498127	1.8760957748413	0.7686892719841416	1.106145302624877	0.7092105696958703	0.6954365231741949	0.3937752899672982	0.2684896458292456	0.2925688744739141	0.3359843566338606	0.4083175091378017	0.5057961831600967	0.9352787417238907	0.2025427335781967	1.812854272523141	0.05358563860876528	0.05184923917095979	0.0005567656228424752	0.813180826559925			1.261681020889866
5.306181998389667	6.547139204586625	5.686689721538115	1.742810471822413	0.7676469112945732	1.103387264923902	0.7114399704739851	0.693177102202898	0.3888870484844692	0.2638347455477609	0.2869740315939361	0.3341141204230094	0.4075062782757327	0.5048067832799648	0.9343243776120489	0.2016342189467445	1.80974227430948	0.05359051866408384	0.05185279942068328	0.0005567609486830865	0.8130910821825815			1.261681165335221
5.314371784437236	6.54118362665977	5.374139236826899	1.67726333122599	0.6822742260523552	1.05870130700405	0.6917442471766707	0.6920971056383534	0.3811901260325181	0.2607320386819431	0.2861365807916678	0.3331317673774311	0.4074324266402016	0.5036954477067803	0.9334740170166826	0.2014958080179728	1.803384875965135	0.05359923168116865	0.05186029557639123	0.0005567611232809416	0.8130329758401726			1.261681296523434
5.322561570484807	6.817978000669947	5.39683763106052	1.693475467143419	0.6607271199337086	1.069525043104437	0.7035010576668587	0.7002020690152835	0.3851622767882493	0.2655820540200765	0.2886233085867076	0.3333486388671924	0.4079907750270404	0.5043068805429354	0.9347674602615931	0.2019954935595376	1.805801675451481	0.05360451921530019	0.05187086979738764	0.0005567642398643284	0.8130832424593463			1.261681365021507
5.330751356532377	6.641125951635104	5.273880588145841	1.666045909963656	0.6698145098736485	1.058021346171248	0.7082782438450943	0.6998821623349967	0.3821688158627566	0.2672799842595141	0.2838349287936602	0.3314406001410558	0.4069206109520639	0.5029738776449758	0.9332201179038565	0.2013528784259114	1.808033399970757	0.05360801984837173	0.05187664594643667	0.0005567639356935881	0.8131156607785043			1.261681401846748
5.338941142579947	6.634958178721249	5.21350242585248	1.661342260239006	0.66571315967599	1.041873755492225	0.6947998340350234	0.6852577437199637	0.3760608341637264	0.2621090424440878	0.2813177490758278	0.3305154655340591	0.4062423109473781	0.5020626854956146	0.9325168234453971	0.2010015568950758	1.805608018953291	0.05360539342259604	0.05187793691067577	0.0005567593390881937	0.813146086221768			1.261681477658844
5.347130928627518	6.696522043619703	5.22827686900806	1.585938979592486	0.6498718446018811	1.015944044240612	0.6780775316825176	0.6806453379761735	0.3740594009894534	0.2593853501805607	0.2834311518246778	0.3315729855100356	0.406509401691818	0.5024013918030418	0.9335064149316025	0.2013913632114588	1.791935387661017	0.05359622173220289	0.0518872314342284	0.000556757577349697	0.8131217250067305			1.261681577312768
5.355320714675088	6.629645608506316	5.234298763341317	1.596116447554689	0.6658467643190323	1.002585765554511	0.6819029182387668	0.682787784566062	0.37427634439938	0.2594363500824579	0.2839407499498842	0.3318397589252325	0.4060971194407069	0.5026415011393542	0.9326081454483118	0.2016078816412003	1.795199663050443	0.05359447827272325	0.05189514128443758	0.0005567602001845561	0.8131360888483129			1.26168167722278
5.363510500722659	6.748551582206557	5.430878739112468	1.692050114512595	0.6973862250976396	1.006579674151399	0.6817189422529762	0.6797072860806876	0.3726520721027651	0.259793544754584	0.2821992157727422	0.3307995394755078	0.406081153566287	0.5026402514906148	0.932829289671288	0.2014734919019315	1.803391208440384	0.05359847709166068	0.05189978254660078	0.0005567612335827026	0.813214000924977			1.261681733594922
5.371700286770229	6.755715764856697	5.403014121900097	1.665215161939864	0.7019758786536366	1.004362480635139	0.6898788908097698	0.6805898760128934	0.3750348587616667	0.2617006302520146	0.2837814243766086	0.3313992815503966	0.4067933558465606	0.5028932690065974	0.9343200717501189	0.2012561223681539	1.803815543038508	0.05360334635012511	0.05190408823130492	0.0005567581652817813	0.8130737373370704			1.261681789156764
5.379890072817799	7.00922704611023	5.872491366397727	1.720868277636423	0.8040419547840592	1.080833342251514	0.7505145068918497	0.6974322970317341	0.3919488312347726	0.2674154151272949	0.2908053744449774	0.3368292730752581	0.4095313777489445	0.5069132970162036	0.9387776463534241	0.2026336125776236	1.796483739682459	0.05361017955187344	0.05190516516262136	0.0005567551992487358	0.8130021999318482			1.261681870233471
5.388079858865369	7.502662405711214	6.193229197659848	1.915630439292318	0.8169955660811854	1.149398633099598	0.7526521717084605	0.7005228317932299	0.3944879693549124	0.2711942925778651	0.2920026152417537	0.3385965260900384	0.4110473038329121	0.5099015394686601	0.9414216128557666	0.2042146018788007	1.791805911580663	0.05361811548459113	0.05190283326474444	0.000556756330396623	0.8130133104838302			1.261681942427297
5.396269644912939	7.550570529766274	6.154952396193381	1.924355805182587	0.7862875125239341	1.150879995504455	0.7293683532150512	0.70405644221515	0.3902947253595273	0.2735470522690527	0.290458578712353	0.3369038544829569	0.4109633817888352	0.5084301888961454	0.9400418759023654	0.2043526290728529	1.800548017158879	0.05361670418073027	0.05188936839666831	0.0005567587239649798	0.8129606181642168			1.261681996682038
5.404459430960509	7.030068170883848	5.788064725738765	1.775321738919408	0.7573659965660662	1.126276321925556	0.7267058129666109	0.7015699219980703	0.3871585488153517	0.2715576629502087	0.2884019976571634	0.3342510854102902	0.4091912251370856	0.5059920029426986	0.9374367868312183	0.2031427649604699	1.808330411792475	0.05360474835716109	0.05187660660006567	0.0005567573438947122	0.8131006523626247			1.261682052953595
5.41264921700808	6.677963285610898	5.532237961407848	1.711954572396249	0.7115551797316325	1.086137160675463	0.7182764098064036	0.6982366307150293	0.3815176902935221	0.2638527528783957	0.2821666123016051	0.3314007452959848	0.4063248153189722	0.5040230382033097	0.933555674043373	0.2018789175583896	1.806111420394703	0.05359774589614441	0.05186873454395313	0.0005567529395659773	0.8131831318597506			1.261682132463792
5.42083900305565	6.810496461765414	5.677571064130048	1.806753564249445	0.7436477454452398	1.121538121777721	0.7179383830672994	0.7015943799680883	0.3853455392739938	0.2688050776493111	0.286795538312105	0.3339535779344494	0.4073669934962798	0.5053720182783005	0.9345051122367558	0.2024165202111851	1.795549788597045	0.05359579522387452	0.05186473864183764	0.0005567510242246934	0.8131422118898142			1.261682233110051
5.429028789103221	6.702619975270945	5.469704168063307	1.739030696032445	0.7105229835767051	1.08214339501989	0.7054956798197577	0.6892349600303882	0.3830553673047518	0.2705931310901037	0.2892331715723864	0.3354319572232539	0.4089019656508949	0.5059614595493226	0.9345564113738004	0.2025765229469094	1.79701299644714	0.05359625679720747	0.05186638379273419	0.0005567532325793834	0.8131139799365023			1.261682316286981
5.437218575150791	6.698648242991888	5.628324618008084	1.690127769967926	0.7233983813428785	1.045776155962786	0.7014176088242671	0.6869897781866028	0.3832995314096115	0.2667704836156183	0.288233755308558	0.3348799978950014	0.4090467232870299	0.5051387778774109	0.9350709211121311	0.2021838770632487	1.801121284074211	0.05360112414250551	0.05186757386219688	0.0005567543317030667	0.8131633184169366			1.26168238326022
5.445408361198361	6.827866689770164	5.953788162500724	1.78236311581166	0.7574470610122965	1.086389567682765	0.7097397753537691	0.6929448192383446	0.3902394052609457	0.2664667807255104	0.2899984844645164	0.3343300135353045	0.4082666396978716	0.5040532638954796	0.9356453391478112	0.2017826086920763	1.803947393309069	0.05360738430098949	0.05187017848099672	0.0005567507903374109	0.8131919563705552			1.261682453345869
5.453598147245931	6.698566545604107	5.448935916278305	1.688670046737895	0.6886816591173316	1.048758166707999	0.6877868550664784	0.6877053004325888	0.3801948204149802	0.2642021092521113	0.2851312266141169	0.3317403662058985	0.4066426178294755	0.5022116656938735	0.9327709585695791	0.2013235790302888	1.804831181823258	0.05360845893953281	0.05187489533135318	0.0005567471891227212	0.8130968270165546			1.261682558510422
5.461787933293501	6.90318271593484	5.506967996864729	1.737216998896268	0.7166444139181803	1.076642958449771	0.6923339961547045	0.6911663848425552	0.3817749940210202	0.2683681610040556	0.2880284874461784	0.3332325737178486	0.4081410928653098	0.5036478640060569	0.9355064567047739	0.2020371054662382	1.803591528943927	0.05360379173890764	0.05187684487558435	0.0005567493334724472	0.8129866791340868			1.26168265899728
5.469977719341072	6.738538479706441	5.414181936563006	1.655982221478506	0.7212299773513359	1.052829777413758	0.7103880396607073	0.6903064332006894	0.3869103780243083	0.2664466728648557	0.2896474553871995	0.3343071275280844	0.4089452098919693	0.5040470356955183	0.9356150062173426	0.2020264833729292	1.811687122892052	0.05359631767693496	0.05187147042181033	0.0005567535778527049	0.8130551179141404			1.261682691715422
5.478167505388642	6.671313804597415	5.516021507931749	1.630473604814097	0.7179469682724895	1.011716122971148	0.7001335652176729	0.6874005953436715	0.3888854288722014	0.2656176027167294	0.2887569277146254	0.3332945207081267	0.4083264571516532	0.5038114085575288	0.9352666614329405	0.2018520795646041	1.812117150073844	0.05359090098736555	0.05186721836740867	0.0005567525545820451	0.8131741820604441			1.261682714838376
5.486357291436212	6.707366521253469	5.748565442537197	1.691818472963739	0.736812334326193	1.033491901971214	0.7093104748643309	0.6901773319844325	0.3898555041466035	0.2674561936798466	0.2904848447778456	0.3346715699879454	0.4082868011648357	0.5046742637419139	0.9363551083528977	0.2020066945745116	1.814245856819943	0.05358825801652455	0.0518666718615757	0.0005567483184114521	0.8130946904478722			1.261682764800074
5.494547077483783	6.585762073451282	5.623559719498348	1.626265016389089	0.7314806007782547	1.024110549004409	0.7046520465409697	0.6854343297397366	0.3839680380506194	0.2621473641146126	0.289957487856241	0.3350236977150323	0.4069235189079926	0.5035532921278661	0.9348257163757232	0.2016897458337507	1.807081484975416	0.05359224279843668	0.05186816199910611	0.0005567471070818264	0.8130745284034685			1.261682837777774
5.502736863531353	6.749235219824501	5.670894428253926	1.680257293931868	0.7455168363707704	1.011834346501988	0.7031998199110664	0.6843790356868903	0.3814610568361355	0.2624499461118228	0.2914844146676144	0.3356239354148236	0.4065905021685547	0.5037450770140868	0.9342759522092825	0.2019296871300556	1.808911530978704	0.05359966973414344	0.05187013480935881	0.0005567496041597702	0.8130567557318661			1.261682872536641
5.510926649578924	6.949413281798466	5.577013460090992	1.791974117627934	0.7312189796384836	1.060884567229065	0.7219092034719566	0.6921053687485132	0.3855191719716297	0.2705317259932649	0.2899220657102402	0.3360225228214251	0.4083112621666052	0.5060096091460444	0.9356090994260096	0.2026324570747221	1.81473311370284	0.05360293318361824	0.05187455746918884	0.0005567508033480326	0.8129829213368573			1.26168287830867
5.519116435626493	7.005629518022226	5.601439886834195	1.818784792167377	0.7560920038736788	1.105470733009066	0.7277433372950847	0.6952794999219779	0.3849533669681377	0.2687634392485286	0.284862918718277	0.3337353341991258	0.4084922136143854	0.5050940398061943	0.9360666338682007	0.2024230335846252	1.816775997176222	0.05360989228179819	0.05187965585334756	0.0005567477686578415	0.8130742746999995			1.261682907098721
5.527306221674063	6.882201009491288	5.576415439397609	1.728167529167038	0.7361839753348536	1.065686699898262	0.7146213300624837	0.6955495974472977	0.3838544999229407	0.265003541256528	0.2862369034368942	0.3341782794185744	0.4089734469992256	0.5052464999455658	0.9368035996708544	0.2025786023965802	1.806663854145008	0.05361298407366215	0.05188249311426843	0.0005567446126070308	0.8131068328831357			1.26168296840221
5.535496007721634	6.800839064612915	5.536141067620075	1.735765090870921	0.7049088329348897	1.061294776018636	0.6959784497711543	0.6975621880055398	0.3820882799031341	0.2660402644067609	0.2862949164925774	0.334218412220512	0.4087853293033965	0.5054474335382718	0.9359099694564555	0.2025623544990746	1.802893709041982	0.05360417835799623	0.05188321275437865	0.0005567460004549112	0.8130470395806676			1.261683030939179
5.543685793769204	6.690911932653248	5.725666463493423	1.734226658237562	0.7618116307757802	1.067168382331779	0.7078097597463024	0.6969323830478389	0.3840966525854011	0.2645175556042215	0.2846066827572728	0.3327173440739785	0.4080329537282083	0.5049038645166071	0.9352409982503943	0.2021820225684507	1.817198791427262	0.0535960452242774	0.05187780638404929	0.0005567490300876759	0.8130599458264662			1.261683075026611
5.551875579816775	6.59311921475864	5.335081403043039	1.635081901064518	0.689042720615724	1.021933796759653	0.6956319157490692	0.6889700262596602	0.3829030889323382	0.262079268810181	0.2843601456091384	0.3326042045887929	0.4071103151393989	0.5047865416952506	0.9337850749012971	0.2019454565777819	1.823830402312454	0.05359444948794852	0.05187558689188772	0.0005567477221477777	0.8131715995529589			1.261683109815493
5.560065365864345	6.7442365330424	5.260761351426133	1.695008863322056	0.6662298026535975	1.051876378275873	0.6939999700192266	0.6898303342724472	0.3804209672143159	0.2632589085291642	0.286179145243894	0.3333617326202469	0.4065694612544827	0.5046365734792259	0.933251453622593	0.2021591532632076	1.820627144294186	0.05359405875117898	0.0518753090258544	0.0005567434601493769	0.8132536966952015			1.261683163599483
5.568255151911915	6.8934152294169	5.66524113255182	1.848649892663213	0.718812836532763	1.131465988945533	0.7119883629763378	0.6996648900390461	0.3853661470035649	0.2675751437555594	0.2911929585875717	0.3358360838990608	0.4084002542771225	0.5052098120442761	0.9353390467647228	0.2026385651855661	1.807970706918136	0.0535952656731543	0.05187010746221401	0.0005567418897595765	0.8131374592518686			1.261683247479844
5.576444937959486	6.710049975932871	5.579741581479734	1.75287336752911	0.7196237197496883	1.068595528735885	0.7111057916977318	0.6935434075434215	0.3858374049816649	0.2704968593778822	0.290333707143995	0.3349036204258714	0.4084385169822955	0.5042644789583796	0.9349966426451841	0.2021321968373482	1.810511460182574	0.05359712956861437	0.05186495748831445	0.0005567435449103899	0.8130002263476105			1.261683346199261
5.584634724007056	6.775764932575007	5.555029486436483	1.720371860695979	0.7129200718603846	1.049761106781017	0.7102265802479718	0.6899764543553888	0.3854109360406193	0.2739825742887567	0.2890676909973019	0.3339723783008883	0.4083944503875899	0.5041844454434022	0.9348759530163275	0.2020562667587187	1.816480320425816	0.05359700808660582	0.05186067784262437	0.0005567436089776045	0.81304625747714			1.261683413870209
5.592824510054626	6.779935056104802	5.535398709773634	1.75544526364716	0.6997079534308226	1.090523001253305	0.6970498644770186	0.7050506233383284	0.382283511021336	0.2736735710610881	0.2865418277639099	0.3335580478348552	0.4079055442593148	0.5043349951193081	0.9339929691723788	0.2019611819376537	1.81570732399318	0.05359411258124077	0.05185455076819765	0.0005567387624418856	0.8131200941261774			1.261683505762526
5.601014296102196	6.522215106351639	5.305035241235477	1.56299509392244	0.6790712783539168	1.0026027966999	0.6789368524317354	0.6844412196803266	0.3729633401346401	0.260137492196044	0.2795680677394309	0.3298287050420622	0.4051265225194756	0.5008106664924089	0.9313351080364389	0.2010777378821193	1.804717027724508	0.05358912739731529	0.05184282223127355	0.0005567351633783141	0.8132124720130948			1.261683641670363
5.609204082149766	6.538543484695947	5.238227121304257	1.548203964185456	0.6674901435451313	0.9805832564831386	0.6798194559772487	0.677329333063808	0.372380451746553	0.2588214102362966	0.2797156114514808	0.3299809645669904	0.4052828884086868	0.5006406022427754	0.9318454208131294	0.2011685324601029	1.802477620283406	0.05358322681303534	0.05183576638478073	0.0005567369729496983	0.8132182942776469			1.261683775033154
5.617393868197337	6.904056804482413	5.571855258162091	1.752945946235741	0.7057088885312356	1.032081709975978	0.6988034562091837	0.6902479973209711	0.38302903735396	0.2671202695201035	0.2854385522625419	0.3330226528001652	0.408038540876176	0.5042302871648189	0.9348050847988271	0.2024734419942298	1.800496460435633	0.05357904689383346	0.05183873645703335	0.0005567390461875051	0.8132213158127167			1.261683876352554
5.625583654244907	6.888441739006844	5.734315461064787	1.732332615608505	0.7499655821900897	1.006181302610821	0.702670603236321	0.6810493941893794	0.3849203672004273	0.2648969386578022	0.2870017282075323	0.332909486776332	0.4076221397761516	0.5045750439210617	0.9344579119502575	0.2022825324912683	1.795010192585935	0.05358266406519488	0.05184674132447764	0.0005567370138124856	0.8132626038354134			1.261683979638007
5.633773440292477	6.70498238411983	5.449271017252852	1.636344653327552	0.6882760791823128	1.007509600302128	0.6824615254486424	0.6763052584226756	0.3759574789822191	0.2589935402285661	0.2833178746486581	0.3320586613985561	0.4068734903716245	0.5035285862711544	0.9332037520289528	0.2017075251516009	1.796892571368151	0.05359076035938727	0.05185668169636526	0.0005567337249791043	0.8132248122474708			1.261684092808726
5.641963226340048	6.642576434521169	5.381860686419512	1.655417145479258	0.6680104121007909	1.038049772320393	0.6830956613778051	0.6877047568250373	0.3766261628519083	0.2626903738308018	0.2820846212728242	0.332620502349912	0.4076089575631822	0.5041022875765871	0.9333905334870419	0.20191287264738	1.792606577813694	0.05359762721224841	0.05186355828689589	0.0005567336379803172	0.8131807439832482			1.261684195618325
5.650153012387618	6.846249272307014	5.529700083145204	1.72852371518228	0.6735068273434841	1.046598592718034	0.685601606856154	0.6907947750588472	0.3775322705465813	0.2686485628770248	0.2818955451931852	0.3318475660713519	0.4072559848611515	0.5037983874987397	0.9330535630441013	0.2022058653329933	1.800123824547206	0.0536027728834502	0.05186772299802173	0.0005567362168853263	0.8131903192777765			1.261684265935658
5.658342798435188	7.175368677704829	5.686375055512686	1.828456596841854	0.6954590970830679	1.07076409326427	0.6892709300512325	0.6871289927321629	0.3765548740714669	0.265744692794214	0.2830154826325125	0.3318805459139981	0.4068196721221198	0.5039065686026747	0.9337920874247092	0.2022981665647495	1.809158326057336	0.0536014981559304	0.05186609213105665	0.0005567367263207489	0.8132380414430266			1.261684309380548
5.666532584482758	7.039081352171847	5.788897105877183	1.829919117693005	0.7248820222640294	1.086018743556974	0.7007226082306593	0.6922059946740798	0.3839112774274319	0.2649113052512372	0.2882921298221645	0.3346121622273291	0.4073339814287088	0.5056346291198701	0.9351415828820365	0.2026868980370026	1.810894823020331	0.05359886449225817	0.05185869711426874	0.0005567330208943973	0.8132854076826276			1.261684364626133
5.674722370530328	6.873875557850464	5.576937668036475	1.773670855419321	0.6871040631478967	1.060484746942385	0.6838995372397523	0.6894370614385429	0.3834174048301456	0.2642688100776038	0.2849508304580142	0.3340386014938849	0.4071176961124612	0.5049106082053757	0.9340719439155017	0.2024353835517892	1.797089194496431	0.05359983960410431	0.05185095427665191	0.0005567297294941122	0.8133196503173755			1.261684446244244
5.682912156577899	6.83728411348011	5.423924385929137	1.766750918227801	0.6776967046626295	1.055772966637873	0.6809061953652494	0.6853962824478549	0.3797069112705508	0.2630126721743182	0.2851099367174659	0.3344178574857505	0.4072576878734679	0.5040414176544398	0.9330600866717195	0.2018477497223072	1.794491109771821	0.05360057381184614	0.05184563320903674	0.0005567323164700121	0.8132316215757242			1.261684499799643
5.691101942625469	6.847533055683964	5.497563619943626	1.805049550695759	0.6877414643781122	1.074862960510253	0.695330241399307	0.6901980066883494	0.3817339412915963	0.2671591847627126	0.289306190117509	0.335067684933833	0.4076818548608709	0.5044082323267135	0.9338615639622085	0.2022342003628001	1.806790226604506	0.05360494678026023	0.05184564496411932	0.0005567365426036118	0.8131635297120632			1.261684506283212
5.69929172867304	6.872832273729347	5.758033656051508	1.790228015318109	0.7331316264285763	1.072314216802226	0.7152950941045669	0.6955841215391094	0.3884026655255989	0.2698323346202441	0.292165495845281	0.3359269989647479	0.4084215322504496	0.5056405195583527	0.9359380821108602	0.2023525558614889	1.80655006966867	0.05360999555771737	0.05184776511377886	0.0005567356083109181	0.8132661807586272			1.261684492366808
5.70748151472061	6.636645791144423	5.527219698027161	1.629139379389875	0.7062877440649069	1.023733866501481	0.7078022831269242	0.6894401917036981	0.3883776446437586	0.2636900237743268	0.2895919773616543	0.3351967154125384	0.4071517760891903	0.5044138482356233	0.9346174184296124	0.2016353996020991	1.804717940327596	0.05361155124769433	0.05184794363731016	0.0005567318499901443	0.8134466532656114			1.261684523680659
5.71567130076818	6.480945333290178	5.301013907238775	1.571216007606368	0.678518966738197	1.016884341910435	0.7005164506156298	0.6924236425218661	0.3880406980777656	0.2626731697244298	0.2844483348871774	0.3331697636069528	0.4065569908517784	0.5032750753109738	0.9322029063407877	0.2015600333794718	1.801486408262938	0.05361127822449164	0.05185349277763582	0.0005567322630150237	0.8134039203055465			1.261684555207412
5.72386108681575	6.515642741247839	5.366523220986043	1.655232092966552	0.6711077571403379	1.036161141333666	0.6972252612961288	0.6892555435404459	0.3804777839821193	0.2618869148589027	0.2808263384102236	0.3319850491083622	0.4062299438178242	0.5032039948655552	0.9317033663859299	0.201704966892548	1.801964719682031	0.0536070019554727	0.05186015100997691	0.000556736235325167	0.813279748991578			1.26168454968261
5.73205087286332	6.566133722425312	5.428453670557083	1.691067518360988	0.6869610250151666	1.028942226629594	0.7013148500246149	0.6895256594306916	0.3797815039278092	0.2615296372496774	0.2839226721122943	0.3328537400952124	0.4061734029004566	0.5031176006707723	0.9323460650110267	0.2019275469890589	1.802342994331406	0.05360055888524421	0.05186278730118846	0.000556737320950466	0.8132695416474559			1.261684501047912
5.740240658910891	6.84746308605902	5.630417067793068	1.717845231088276	0.7284396353619927	1.037373929655458	0.7105359965831739	0.697641620242285	0.388038301296548	0.2647071159174321	0.2898721834330584	0.3349476203265386	0.4071276812897973	0.5047657931139848	0.9350517503009459	0.2022667633592971	1.804517772458559	0.05359514927390337	0.05186965189249289	0.0005567344863629381	0.8132929447643142			1.261684457302495
5.748430444958461	6.91886527536907	5.67040846167293	1.746918371148265	0.7367605927813857	1.060771854045462	0.7116773136351164	0.6980275363377566	0.38801854333539	0.2665941183074721	0.2892743907953317	0.3362915024055573	0.4082509862013451	0.5070058055421549	0.9361581886136016	0.2029996987347848	1.791287341305873	0.05359337835923468	0.0518755192217974	0.0005567337058299056	0.8132818599842496			1.261684430369177
5.756620231006031	6.75269626818175	5.58965318932208	1.750469275002287	0.7409676750998814	1.099154139447505	0.7322588793958958	0.7021237902165515	0.3854687118163053	0.2656459276143117	0.2847508361546693	0.3358239563336347	0.4086635260933559	0.50726105264043	0.9362491459673499	0.2030176779028105	1.788618284568608	0.05359663548243042	0.05188000318588921	0.000556736914899037	0.8132135153206721			1.26168439786258
5.764810017053602	6.477319442016235	5.408189557814513	1.681330395116427	0.6887094374654187	1.075857221370675	0.7017385214476441	0.6974279366787464	0.3811463477564455	0.263309511051675	0.2846318122407585	0.3336745154951145	0.4073234133271093	0.503846737968187	0.932814360988217	0.2016700871012162	1.797356115572279	0.05359935063882284	0.05188993359911227	0.0005567396185313012	0.8132924990820604			1.261684344790785
5.772999803101172	6.496155526701314	5.410265614787076	1.676259000829214	0.7029607045536326	1.034809551270253	0.6987954311982933	0.6916337298334613	0.3828600753370375	0.2630826288267645	0.2891423641961226	0.3350083626630124	0.4068176135468298	0.5036957984085002	0.9319842506579413	0.201439512089022	1.802254804644749	0.05360005336593393	0.05189613495360147	0.0005567388603423156	0.8133235236390146			1.261684278044336
5.781189589148743	7.208831987306541	6.078654786727849	1.906306604979699	0.8149504857522107	1.117557669873287	0.7355884096018631	0.7030211829678873	0.3993927463989558	0.2706945926566712	0.3008299423744429	0.3409786970756469	0.4090865740361445	0.508527166334963	0.937848207284263	0.2034171414514921	1.801965005080536	0.05360049448514905	0.05189459347047385	0.0005567373096016272	0.8132176037309381			1.261684215408317
5.789379375196313	6.912928240412109	5.713720733408111	1.727297664400496	0.7797673928688853	1.049161868660655	0.7342203951320009	0.6946247311598661	0.3913059104056097	0.2649364656319766	0.2921667464846517	0.3355403040866022	0.4086449703718242	0.5047613559855725	0.9375261615810633	0.2023455522767906	1.797211597380606	0.0535973344398653	0.05188798119447595	0.000556738950913505	0.8131746512614545			1.261684153550851
5.797569161243882	6.617768806891301	5.533741362535107	1.640361117943307	0.7632101537624973	1.030179132402882	0.7359709611559556	0.6911261030625334	0.3899093285712413	0.2614517086322816	0.2870187171100025	0.3331317107526474	0.4076660309677825	0.5033533578636032	0.9363920564956576	0.2019103163463015	1.8002097522922	0.05359390091966358	0.05188243181000665	0.0005567434577755074	0.8131580705717412			1.261684059556659
5.805758947291453	6.786713234521652	5.654845993452576	1.817053026635852	0.7227977999333406	1.12423958258358	0.7105018543863543	0.6941619449876846	0.3836203842706924	0.2668148844476737	0.2856234648562958	0.3330244838075844	0.4073144818491189	0.5047714065761348	0.9346991779240043	0.2023754605404406	1.801248443801553	0.05359290668519811	0.05187850586268675	0.0005567458004256278	0.8131659233395415			1.261683931140678
5.813948733339023	6.885460950313667	5.723396476352421	1.795955598871465	0.7022577883159777	1.09250948365313	0.7013338341918185	0.6906636727175169	0.3770394764051254	0.2664391182798304	0.285569940262505	0.3337894491090868	0.4077505504282355	0.5045312439817065	0.934300936456096	0.2020873382375908	1.80400124228287	0.05359316841491737	0.05187494104355273	0.0005567436315678842	0.8131540192507495			1.261683811518643
5.822138519386594	7.016991686928899	5.93309173141459	1.81387142847699	0.7638059133160766	1.097959289270635	0.7090030246501886	0.6976522110873994	0.3822913270434882	0.2679017734873622	0.2903844592833654	0.3366571916315029	0.4090179300404677	0.5063134480300422	0.936023541845191	0.2027390483894695	1.795765874736895	0.05359919429678395	0.05187888078651684	0.0005567425261385325	0.8131235172833671			1.261683733567523
5.830328305434164	6.900798893817701	5.78796328881517	1.768450055084916	0.7628023336628738	1.056396221612847	0.6943474495394042	0.6857533815587602	0.3775124720796735	0.2621448635030939	0.2837624551868644	0.3323380046668334	0.4062689555600811	0.5030899718154039	0.9341631825620929	0.2020569530995377	1.792888644333264	0.05360462362599502	0.05188528058186648	0.0005567470787319161	0.8131883499488156			1.261683615935833
5.838518091481734	6.839105924956129	5.587091079962741	1.717090204199163	0.7027062158008015	1.036013062277477	0.6870239556598052	0.684190973011403	0.3747575635007744	0.2581894486371428	0.2799777945870339	0.3296728816583562	0.4047635146828062	0.501035646936462	0.9313953865406674	0.2013852642060511	1.793945749071032	0.05360533183745614	0.05188747452330125	0.0005567516699308158	0.8132161245412001			1.261683444733984
5.846707877529305	6.819243617443774	5.559417590578214	1.676001727254964	0.6958479292326034	1.036288445107783	0.6962962874837125	0.6946883408968164	0.3757580895069906	0.2605910638644368	0.2821012609414751	0.3307656988216505	0.4054215836300673	0.5022087631924353	0.9318225172889839	0.2014883130053802	1.793776283043761	0.05360303670264413	0.05188081294226778	0.0005567515414159172	0.8130989297733635			1.261683276956816
5.854897663576875	6.344233912201925	5.057002607195934	1.467233036099254	0.6276175762869874	0.9408543618487947	0.6628642835246722	0.6784586814106947	0.3735642672780623	0.2589693157751049	0.2830006219528292	0.330129476030016	0.4050604657736211	0.5003167214688765	0.9297510121646302	0.200639710579663	1.793011592878036	0.05359698446823333	0.05186874678732295	0.0005567499825297492	0.813140102428566			1.261683144082901
5.863087449624445	6.294672981172887	5.006388092607738	1.498055406465175	0.6283344347613568	0.9502181562236438	0.6677558409383184	0.6779568907654292	0.3781298754138568	0.2589279513573968	0.2834982797961802	0.3298919946269712	0.4048985019329622	0.4998856675807463	0.9297328459294767	0.2006462894479655	1.793723816538487	0.05359064123313778	0.05185701441341919	0.0005567517538313585	0.8131119739683307			1.261683025202091
5.871277235672015	6.720941325699603	5.419591511601949	1.675462994902531	0.7052434348907053	1.042013496950056	0.6988959398359711	0.6917467382080411	0.3817919193859769	0.2601592233186739	0.2848911121590847	0.3319537996643643	0.4058868722048763	0.502261649579552	0.932857925772351	0.2015224634033873	1.805258718001279	0.05358610151153558	0.05184753067523982	0.0005567558467129213	0.8130023225045837			1.261682879906975
5.879467021719585	6.893911295580495	5.552783559755428	1.746503517029327	0.7055143327401501	1.090018663933107	0.6937525520248624	0.6965614733840453	0.3801717844924185	0.2634076231548922	0.2868889571179238	0.3343725172152023	0.4072305811346426	0.5052768015631642	0.9352471506319276	0.2023942375401322	1.807519616477774	0.05358744722713202	0.05184792167941939	0.0005567577009879245	0.8130022108635272			1.261682710036117
5.887656807767156	6.733939965142767	5.678018875376562	1.737189143467061	0.7046391729547321	1.040093460603705	0.6941520855491035	0.6891079734429189	0.3815329001481259	0.2637816023893123	0.2869203356067173	0.3342013287124173	0.4071143398344927	0.504666283633352	0.9343087971824541	0.2021847584492492	1.80280882197864	0.05358880571744661	0.0518542341314932	0.0005567566768112296	0.8130956956922304			1.261682551666572
5.895846593814726	6.634720392432797	5.41548425035071	1.630177656663652	0.6737916875238349	0.9912718085001724	0.6899610147241061	0.6830248847960078	0.3781521672526778	0.262480786542591	0.2841659086902736	0.332106028353641	0.4059624088168237	0.5025103255299578	0.932001916939608	0.2017321088091574	1.794189051421265	0.05359341108119851	0.05185578810213427	0.0005567571999897929	0.8131406198540221			1.261682407623038
5.904036379862296	6.933557141572366	5.619744268874269	1.770388395867668	0.6926510769450208	1.080242573532767	0.6957909092796475	0.6915999789273252	0.3816456771874175	0.2654501979472145	0.2869199163396715	0.3331211143037812	0.4073695901416397	0.504682397256234	0.934472039011406	0.2024703734274894	1.79920159446917	0.05359824594612284	0.05185303434750957	0.0005567615398792711	0.8130330132716392			1.261682250366444
5.912226165909867	6.898257448358553	5.791139844245245	1.780983343985408	0.7240605382175724	1.112764789953348	0.7003368133370268	0.7001385915716692	0.3903140783564076	0.2707692033802812	0.28926441574401	0.3344814548072816	0.4073577497615528	0.5045044252958985	0.9348811391297531	0.2021813721747615	1.810326501192818	0.05360023479321558	0.05185015137438915	0.0005567656254241984	0.8130934439404238			1.261682075532597
5.920415951957437	6.646419258803114	5.46033993273881	1.63650253248441	0.7196502882368847	1.043259474695192	0.7033298300901528	0.6873199151957416	0.3814940717523115	0.2624011516819701	0.2828067390213074	0.3315577424859551	0.4050217100159023	0.5017406770467058	0.9314599209436204	0.2007651187795405	1.813323818419496	0.05360493058948803	0.05184870082737338	0.0005567653830826671	0.8132060847575034			1.261681903776855
5.928605738005007	6.53913832651746	5.312274324172917	1.659645953301467	0.6868187763485232	1.038942194783679	0.7061480724266411	0.6801373639644955	0.3740526388911277	0.259914058944832	0.2803240720695925	0.3303643932968084	0.404944551274195	0.5011058622640157	0.9306672482699166	0.200831086487062	1.806176635051103	0.05360321335065581	0.05184962274532368	0.0005567639703240776	0.8131346743896102			1.261681742654117
5.936795524052577	6.739035626365483	5.480392156696586	1.761540965849992	0.6972551355970088	1.061263443439785	0.6971135039372103	0.6810286597475297	0.3795929080128515	0.2660120757302772	0.2848855800339327	0.331840370625756	0.4066672866870814	0.5025205810736001	0.9327799018972796	0.2019043338350126	1.799312879384001	0.05360137987516163	0.05185177407910767	0.0005567667893645656	0.8130779654599765			1.261681576840003
5.944985310100147	6.936062228859038	5.768866780838591	1.754793378285406	0.7296847786649856	1.060751202442352	0.6970044779835479	0.6818914591415336	0.3815598394296457	0.2632263454627631	0.2875504329234154	0.3332529638951073	0.406381687332221	0.5040630434575961	0.9331973612767644	0.2020315285181373	1.805121888911047	0.05360412915856614	0.05186163861865842	0.0005567725484410486	0.8131161754404505			1.261681382330357
5.953175096147718	6.711951792303464	5.611676773554682	1.719840605369662	0.7042398143743913	1.08805667728576	0.7030948996213682	0.6847781885830004	0.3778888754959794	0.2605904720564952	0.283302910372022	0.3322735354403479	0.4060298105340502	0.5033734636396682	0.9317110850012805	0.2014162200448494	1.813208800694359	0.05360760257590554	0.05187279918014605	0.0005567746313968264	0.8131081075395046			1.261681167819027
5.961364882195288	6.657393488831393	5.377007417836452	1.668405625650864	0.6838343185029239	1.054544661101639	0.7038531967409833	0.6839058747552049	0.3717244862008163	0.2605356823461961	0.2806128514064424	0.3314540609410597	0.4060834926184187	0.5027379057256833	0.9313827605975044	0.2010870842890646	1.814597367531952	0.05360766547374658	0.05187671133182173	0.0005567736101803217	0.8131369322152174			1.261680952740609
5.969554668242859	6.832382482961556	5.483578209920219	1.698870451974717	0.7165453170346093	1.043108515983285	0.7142989239956156	0.6862754799455723	0.3720266471679333	0.2642928480001478	0.2836707525047442	0.3334525869065954	0.4071974867869156	0.5039796694972306	0.9345827787227653	0.2016813392788362	1.801767343592081	0.05360228215895609	0.05187899645351198	0.0005567755053724407	0.8130851586227593			1.261680764199746
5.977744454290429	7.023319405413852	5.596005562953243	1.804123943872191	0.7279291956290468	1.101504519882395	0.7206761528287361	0.6969004375424566	0.3830101164002827	0.26697150472681	0.2891113733544656	0.3349353879464195	0.4086323402428401	0.5057896052675839	0.9362855933487532	0.2026219171514712	1.803403347907556	0.05359589081329401	0.05187651109454329	0.0005567806347646656	0.8130806339882981			1.261680556174702
5.985934240337999	6.649764608675421	5.362372647669625	1.684555365146497	0.6757363282495005	1.051394602865414	0.6944663182019571	0.6887079141401178	0.3833730881503036	0.2610774183550838	0.2863762651812184	0.3333473130513262	0.4071412145850531	0.5037096505464985	0.9317218338316631	0.2016015273277267	1.809636738853383	0.05359214159682606	0.05187090220223022	0.0005567840758270395	0.813125890779971			1.261680320289506
5.99412402638557	6.592488271868038	5.492503980755895	1.68195771057298	0.7045041400854664	1.043075796649359	0.7052758935343096	0.6876796394996091	0.3851449705262395	0.2610576533653158	0.2883662290658146	0.334608219991182	0.4071074402510697	0.5040121446543653	0.9322068349600067	0.2014085765478725	1.8062690059447	0.05359155339677503	0.05186669969700777	0.0005567841607141502	0.8131462169609559			1.26168007747865
6.002313812433139	6.706487149327377	5.553870863796011	1.738494754804147	0.7167692537921843	1.079787189021556	0.7155293802289063	0.6948636541619986	0.3846144549768919	0.2666361861904628	0.2880285301266632	0.3345096292880532	0.4074585423032628	0.5048691729124136	0.9337805247251555	0.2020552536672993	1.799863621454077	0.05359490287714211	0.05186997343016413	0.0005567843868143743	0.813085539724828			1.26167985578607
6.01050359848071	6.807749474496341	5.579888197751931	1.769729385355897	0.7125494145742487	1.077938290489615	0.7095416960034033	0.6983594222771656	0.3915490619096219	0.2735163791340923	0.2892359324595647	0.3342094098387746	0.4078265783477915	0.5048057380491944	0.9337272346562381	0.2022538839112866	1.794758356141791	0.05359946818283291	0.051882542419304	0.0005567878225746772	0.8130834197463598			1.261679635744142
6.01869338452828	7.200572630186965	5.843286013876274	1.909914042951056	0.7544840430331816	1.116747735635307	0.7282712742523333	0.7125757987711817	0.398018879768526	0.2782129451746408	0.292349128831107	0.3357400498779726	0.4097304068597499	0.5062124122062586	0.9342993434344075	0.2026991406122797	1.792413720373039	0.05360380704414306	0.05189003342990155	0.0005567923253609945	0.813166121291277			1.261679399160613
6.02688317057585	6.949733905584996	5.595613100779122	1.911853054151741	0.7019213240336939	1.150609534210332	0.7042079366514766	0.7106204406205781	0.3807121923575087	0.2684504911780805	0.2852042811611982	0.3335900477163916	0.4089884351209283	0.5053710851631007	0.9335851069477262	0.2021245489405689	1.794334126089786	0.05360649238385023	0.05188683683721282	0.0005567937013958995	0.8130995532987718			1.261679167123414
6.035072956623421	6.589238065641799	5.413180454771836	1.75150277432831	0.6996464650951917	1.070536919202854	0.6956629415438577	0.6857331633595084	0.3733180215495666	0.257971920328792	0.2824126207760602	0.3319897090010993	0.4063790836968689	0.5029407862414965	0.9327738002760861	0.20132564605662	1.800176608738271	0.05360667362726312	0.05187889555873557	0.0005567922852933267	0.8130265584484594			1.261678968691168
6.043262742670991	6.668598623029046	5.52108086392989	1.693377366349935	0.7244763985688347	1.066995118537026	0.7170134322355896	0.6867448908702661	0.3779000594563166	0.258705834086027	0.2864367802055592	0.3333493305622955	0.4060220141919219	0.5033420982491801	0.9332795412083831	0.2015686324491658	1.793298611278961	0.05360764940662546	0.05186883796757843	0.0005567927499449205	0.813080190837789			1.261678801506785
6.051452528718562	6.611531533666603	5.487721742653614	1.664868536473832	0.7181497439754535	1.066027730260566	0.7180270001326391	0.6952011569251146	0.3835920918079495	0.2671465342657784	0.2886385219586898	0.3353515356525097	0.4076226518133869	0.504485269141989	0.9337877057900182	0.2018354682091047	1.795240920431723	0.0536082209477316	0.05186288892839575	0.0005567966460079116	0.8131671092357655			1.261678629012526
6.059642314766132	6.460791109201411	5.295577808595302	1.59916838802755	0.7048683756056086	1.003269542040551	0.6917570587112394	0.6823397236359499	0.3759790744240285	0.2636208369105424	0.2827979473856769	0.3323621724080691	0.4060931903591311	0.5020324732068187	0.9316057120656968	0.2010504601760157	1.80834842658366	0.05360795499862725	0.05186501650787097	0.0005568001313649845	0.8131883165536617			1.261678429899444
6.067832100813702	6.477311538006433	5.236276474790202	1.559132791819475	0.6740595077539463	0.9877507647273062	0.685368175843581	0.6764100388564064	0.3738789140959944	0.2568219519325582	0.2811482312641532	0.3303694925025166	0.4050011082119523	0.501339453317612	0.9305274264978033	0.2008122133566606	1.8119728454502	0.05361168670065173	0.05187333727958883	0.0005568003137075092	0.8132443244489937			1.261678231467532
6.076021886861272	6.656317534857203	5.495343376192996	1.639193421580974	0.7082835899018534	1.03922243050352	0.7124104301351626	0.6847227964526922	0.3866082586860766	0.2600141577863184	0.2855526300653968	0.3322374331318953	0.4062072756155177	0.5034294889014023	0.9326783546415086	0.2014028254537926	1.795010959509807	0.05361972400543932	0.05188342474673967	0.0005567998761423739	0.8132399578031547			1.261678071193473
6.084211672908842	6.664930570404977	5.493465899232316	1.718177238841434	0.6955454500024506	1.068106393317638	0.7059628752531522	0.6991249955573626	0.3821559215885678	0.2662813624332561	0.2846090670120303	0.3329993232889589	0.407294706685363	0.5040647908078799	0.9336216038006496	0.2017498711597407	1.789958604240809	0.05362242920413231	0.05188805653852557	0.0005568028713978355	0.8131780020937436			1.261677930565491
6.092401458956412	6.664768110965499	5.484116286001528	1.713256496925226	0.7070073018364984	1.053166499494357	0.7074133934008314	0.6962739809103343	0.3812300506265083	0.2645962403887533	0.2855485234120115	0.3347806317230845	0.4077567960932004	0.5050656754332998	0.9340229570792099	0.2021450688784593	1.800749996519699	0.05361931668455047	0.05188330850404466	0.0005568071261367886	0.8131415838653225			1.261677751272611
6.100591245003983	6.643171374739655	5.460612872212153	1.679104868018352	0.7233122719922787	1.053270491340784	0.7013039538076329	0.6904831898315826	0.3827210039346537	0.2641558811006809	0.2894919965710671	0.3361012838878709	0.4078392148012462	0.506588390137757	0.9330760646827515	0.2025365362963741	1.800418006694051	0.05361514097850541	0.0518691880731126	0.000556807282044836	0.8131976336115241			1.261677581244686
6.108781031051553	6.627306141279881	5.377711320547655	1.660993469254537	0.6931589011890912	1.060990648830814	0.6957173682875	0.6937224861027996	0.3821712189674811	0.2675129105048197	0.2889549161494779	0.3355371865089614	0.4075571341432526	0.506118200778095	0.9329196562424436	0.2023634817532502	1.797545297182045	0.05360655212011205	0.05185381961714848	0.0005568048116987977	0.8132631639162847			1.261677446342241
6.116970817099124	7.033366746863414	5.583987560476018	1.771014311010635	0.7108207296256382	1.078875407099693	0.7069814789376861	0.6988647377909271	0.3857492523135655	0.2727737364823882	0.2922918255467221	0.3372020060023024	0.4085323789287188	0.5065083170223209	0.9362785320748652	0.2029603483962196	1.795965155686038	0.05359682277475919	0.05184269684975747	0.0005568062068874995	0.8131603843379233			1.261677301500353
6.125160603146694	7.045717292804129	5.826296134211774	1.739192413120689	0.7677656666385991	1.055408110239283	0.7154998381542614	0.6922532084228327	0.3884368577761518	0.2693508034273638	0.2926146978646102	0.3364446142963196	0.4089171912022071	0.5055438940018903	0.9375768176455785	0.2028336021624902	1.803501255336372	0.05358999893084667	0.05183830382177751	0.0005568116069973374	0.8131150221931597			1.261677122213954
6.133350389194264	6.67300421310776	5.562260367698628	1.659026335777503	0.738626644155933	1.044580813321489	0.7094127353195822	0.6893541444211302	0.3780887799465367	0.2633324554000046	0.2827946773580243	0.3321383409455138	0.4065102342828545	0.5031232601071554	0.9331535175203356	0.2016540052241043	1.807836491749846	0.0535891160908526	0.051835085271198	0.000556814857776711	0.8131525725685723			1.26167694623822
6.141540175241834	6.595278932436066	5.311255237313963	1.625165816711422	0.6532127827542347	1.0313425917773	0.6712143716384509	0.6890439550095084	0.3716397657442971	0.2610690397603623	0.2795037526976794	0.3305234458453074	0.4053329639880256	0.5018447370086114	0.9308714576654802	0.2012619838907425	1.801787450837339	0.05359168131962168	0.0518302629566546	0.0005568140143502923	0.8131606927973326			1.261676791894508
6.149729961289404	6.756192457582157	5.317236695690081	1.660963999940001	0.65909723895204	1.032062780943009	0.6737215672389757	0.6896662578280147	0.373758684205615	0.2620760494631106	0.2804505739489964	0.3317457322307106	0.406022816328008	0.5026712258107017	0.931612937829041	0.2017035163517784	1.791471536362494	0.05359237564065551	0.05182918014779687	0.0005568132245286588	0.8132108540246825			1.261676657028277
6.157919747336975	6.913648647911039	5.719823245380815	1.725515966219476	0.759864318492566	1.052979064971632	0.7339191583916085	0.6962405052882256	0.379867754650183	0.2637941289428621	0.2831979635174309	0.3340395869518046	0.4073046995278949	0.5045988318484675	0.9357223442911073	0.2023434912408797	1.793136022866261	0.0535890729740737	0.05182813692945377	0.0005568158760872609	0.8131073584232213			1.261676523385466
6.166109533384545	6.941635960670121	6.267845495689086	1.769605297983217	0.817976601364875	1.071501547137618	0.7417705648380027	0.6993095832519569	0.3877369646673415	0.2678957043941679	0.2910831742811255	0.3376596192790883	0.4093371103054935	0.5069597260165051	0.938438220959548	0.2033818687131048	1.808407726930619	0.05358686023789573	0.05182991693224371	0.0005568202354677918	0.8130066565286723			1.261676350036587
6.174299319432115	6.646936336109331	5.316124541781658	1.6599176223253	0.6639313474740732	1.031008504180627	0.6745344025659963	0.6850440126744969	0.3732890420989192	0.262507769876218	0.285161774346828	0.3344717173452508	0.40768875564455	0.5048567667418936	0.9331969552855786	0.202089958214821	1.811418956170054	0.05358747130032661	0.05183490601523583	0.0005568212400763947	0.813077384888268			1.261676168261385
6.182489105479686	6.844535987976981	5.435823019817427	1.759853719291191	0.6846407991939537	1.067830352659803	0.6849623073844668	0.6895705376460617	0.3781464833048356	0.2683461622564273	0.2870995125863338	0.3355021723339057	0.4093279868995141	0.5061052737791082	0.934961166871331	0.2023636321850338	1.804525133939761	0.05358520423885576	0.05183827370164018	0.0005568183888712041	0.8130564712297377			1.26167601341691
6.190678891527256	7.175058030537778	5.936523548182844	1.922770218364623	0.7595659257729523	1.10030943438599	0.7178048318734336	0.6960784187158662	0.3868554071071376	0.2693720822365118	0.2912736747119015	0.3369997192319112	0.4093515248047511	0.507164149245971	0.9370512322207413	0.2033314529422607	1.789947285156601	0.05358502223858887	0.05184383639346644	0.0005568190489271572	0.8130775382215437			1.261675902289027
6.198868677574827	6.894749420215739	5.67966435633095	1.742446509078772	0.7169686917674977	1.033283863239959	0.7067939803886357	0.6894293228378428	0.381517150719085	0.2624928931815492	0.2867529293751023	0.3351314216982245	0.4066773234316246	0.5047420926718357	0.9349563355242049	0.2022276785735716	1.795884503731217	0.05359006408645815	0.05185779593349107	0.0005568243945974936	0.8130740068178858			1.261675774401812
6.207058463622396	6.429878956042535	5.36590740216931	1.594185861448511	0.67817513143911	1.022353993456923	0.6980521645408814	0.6896267460185117	0.3783121752402149	0.2638333277555517	0.2830459297898452	0.3314096052811774	0.4050170379032491	0.5019417696292193	0.9318475407691643	0.2009353422801037	1.804283994254698	0.05359551677850718	0.05187130496149237	0.0005568255179461513	0.8130971033495356			1.261675649351503
6.215248249669966	6.385030616295904	5.221896028581539	1.589684244697073	0.6385656383341268	1.024485728573194	0.6716685795298776	0.6831512673156441	0.3681456097391397	0.2609249234046128	0.2773256503363803	0.328799202911861	0.403411284987662	0.5002506155652148	0.9282514863275069	0.2005971771553105	1.805464826369711	0.05359866400252788	0.05187756353912008	0.0005568224535210189	0.8132155348180609			1.261675550033817
6.223438035717537	6.621413520073157	5.277729225120684	1.62605322164627	0.646956377037423	1.020167124851023	0.6711952961971935	0.6841464037790637	0.3712707392906066	0.2621001090965557	0.2788141090133638	0.3293613296293684	0.4039762216478552	0.501095071729049	0.929345316207163	0.2013483007722582	1.801114739982932	0.05359972954466598	0.05188332156725799	0.0005568206602957021	0.8131574917510666			1.261675490748776
6.231627821765107	6.808522636339911	5.502001190926856	1.651399188134606	0.7063363102176793	1.023770176123695	0.6958235301512751	0.6853989478803052	0.38059852627845	0.2638708450088593	0.2851141690020177	0.3318504690792286	0.406502848214174	0.504111464787998	0.9351555657136876	0.2022954431633708	1.797450394667098	0.05359974347020613	0.05188661978715402	0.0005568231559021846	0.8130128927162777			1.26167543388855
6.239817607812678	6.690775012842023	5.416614778076382	1.649523511955149	0.678998532561209	1.010424650907992	0.6826171462501768	0.6807923836909385	0.3767106738563489	0.2617239443139918	0.2854713585494231	0.332135985554848	0.4064634181299301	0.5030418748300173	0.932772900393618	0.2018063472048421	1.800193378079447	0.05359768517134614	0.05188917485677466	0.0005568267075660993	0.8130798191913747			1.261675354045802
6.248007393860248	6.416927323557078	5.246370992530253	1.601237164442372	0.6667311351940314	0.9977327944543098	0.6744678730231934	0.6777916145573791	0.3722915292509335	0.2594622772044836	0.2805069676051787	0.3296475528201696	0.4059981611092063	0.5007625936264178	0.9300144102786461	0.2008400585073807	1.804965881516511	0.05359662368712426	0.05189116195095883	0.0005568261889642873	0.8132417904692423			1.261675277926045
6.256197179907818	6.575646645727576	5.378577635655724	1.62692142626299	0.6768771364044557	1.005232136386121	0.6779551566578	0.6788164813828971	0.3736242288609848	0.2608253398378345	0.2799705254478396	0.3301546987499775	0.4064222423377449	0.5010202760123846	0.9321185751285717	0.2013946452288191	1.812319900033178	0.05359839617080349	0.05188857520892647	0.0005568231551985567	0.8132054569765415			1.261675248448891
6.264386965955389	6.634994507763245	5.42292802151454	1.614848108605041	0.6648895783950681	0.984160184740173	0.6705926295372312	0.6787569277268767	0.377200728436859	0.2620780831182956	0.2831985806974517	0.3316068324959066	0.4056030922971408	0.500959670816173	0.93153151606364	0.2015807995578096	1.798319108520423	0.05360309733384326	0.0518831174929999	0.0005568226803298012	0.8131852462304787			1.261675253476457
6.272576752002959	6.673787873816815	5.419858888514309	1.608179170343452	0.678324163128654	0.9847564004497282	0.6752511636398102	0.6802690184721752	0.3800245058978799	0.2598832476425396	0.2825955618818226	0.3310454112486833	0.4055763053076565	0.5013307653183846	0.931502796134087	0.2015104661891816	1.79918879544373	0.05360255291263086	0.05187486414722874	0.0005568248043592701	0.8131714743615848			1.261675251375635
6.280766538050529	6.688121447227051	5.205721128246005	1.634585055700765	0.6449168556724294	1.017688306608189	0.6708343977296644	0.6784980714931822	0.3714314968535518	0.2577955562798582	0.2794654239136159	0.3301737108740858	0.4055078391676955	0.5019980697085356	0.9320297285357536	0.2015598910954823	1.801839604876872	0.0535999903488906	0.05186587173230546	0.0005568245300802851	0.8131364025729022			1.261675249735685
6.288956324098099	6.822161075920319	5.289631103894706	1.680008920643939	0.6458741029440533	1.040273051249247	0.6745191340678622	0.6785332831500538	0.3718997510798581	0.2599237581700545	0.2808169544430705	0.3313660962643123	0.4062406270179448	0.5031966547255577	0.9329649077730742	0.2018919365848181	1.803666576070141	0.05359602148692239	0.05185500584963151	0.0005568204359783041	0.8131654618850367			1.26167528114279
6.297146110145669	6.733082006686354	5.591078377960176	1.653350772447876	0.7076086030535492	1.035114863925631	0.6965796815791372	0.6865698951553119	0.3890971372191333	0.2655134975008744	0.2889371383103939	0.3341651952075306	0.408587233533993	0.5050066333940909	0.9360175805783425	0.2024943246059561	1.806338362707984	0.05358706247435907	0.05184219425970605	0.0005568177767506239	0.8131166290743965			1.261675329969461
6.30533589619324	6.646861041090778	5.667961321335865	1.650281131940809	0.7509827237650987	1.038439319207444	0.7073202927250432	0.6918992913725408	0.395489050116841	0.2652668604596294	0.2937179128958612	0.3357593436642255	0.4078338211361893	0.5048853019554971	0.9352475788341756	0.202156768926469	1.805792201443759	0.05358670568486092	0.05183822186775572	0.0005568191700287706	0.8131078431924735			1.261675418887788
6.31352568224081	6.712879919434879	5.720813781722224	1.711842962100354	0.7350371951482036	1.073492336373876	0.7079585878264977	0.69685859785295	0.3849389524334298	0.2650813034995431	0.2898486457849055	0.3343648407696848	0.4067665322615249	0.5036146822187824	0.933976398419827	0.201856753016366	1.811879725598942	0.05358900791983061	0.05184739664318994	0.0005568207311773768	0.8131648381578491			1.261675500613712
6.32171546828838	6.849037117852209	5.588346237800992	1.727410098411578	0.6990378065382353	1.104273179787275	0.7028403780564514	0.7008012053680708	0.3791464695819199	0.2680202490002698	0.2854586673412784	0.3323498763550755	0.4063137386676666	0.5031531948412064	0.9332370140750096	0.2017737299038344	1.817345628815843	0.05359327385387851	0.05186527421243153	0.0005568182831188051	0.8131608302532748			1.261675578254307
6.329905254335951	6.981704903755495	5.548048740185178	1.752839764291775	0.6993465719959998	1.082503013045805	0.7013256976656734	0.6953955424959641	0.3813236528984671	0.2720355212883218	0.2841328457860647	0.331971126936604	0.4064760755002162	0.5037479738816474	0.933221180902291	0.2021347100525019	1.817195334830132	0.05360241822387484	0.05188353176320099	0.0005568145045815842	0.8132404493719099			1.261675677465262
6.338095040383521	6.855644575242766	5.573208035914019	1.756347968380942	0.7048571827726052	1.025757116484706	0.6811261792189451	0.683398196968484	0.3764236985013948	0.2625087048066726	0.2808585436397128	0.330661455844175	0.4060097724136996	0.5027440283000532	0.9329301346153125	0.2019007825719773	1.810452166876129	0.05361205251098414	0.05189395913307781	0.0005568143011096762	0.8132659166340264			1.261675809297008
6.346284826431091	6.80465018423897	5.525648848097063	1.753347811771667	0.70220717414453	1.02617088855104	0.685132755645427	0.6854386045973104	0.3792356745179489	0.2643610466766222	0.2850613099841334	0.3323733530853392	0.4064837740206408	0.5029068731595839	0.9328376358838035	0.2018403844474214	1.807544808845114	0.05361370083618371	0.05189712046051882	0.0005568166987863378	0.813260821657128			1.261675891819029
6.354474612478661	6.848324629817762	5.511993528368697	1.795997190844469	0.6993755371203552	1.079952287301126	0.71260749786032	0.6913037466860505	0.3812356848070508	0.2655406036645639	0.286212293754711	0.3331983540408427	0.406045365898862	0.5032952305169277	0.9329056694454099	0.201631212600117	1.798352901816278	0.05360781477497113	0.05189383880925953	0.0005568173433652311	0.8133239706822747			1.261675927957731
6.362664398526231	6.839447400350911	5.526352332917896	1.744990948714419	0.6806639271625969	1.069521504371353	0.6879493097860577	0.6901379723560326	0.3744419624111608	0.2580302500225734	0.2805532658104311	0.3308916740862252	0.4052204369183884	0.502875113688507	0.9320362150921978	0.2012747701706933	1.799797851771514	0.05360149868768646	0.05187939659651261	0.0005568147527308957	0.8133105802180873			1.261675987471619
6.370854184573802	6.542336787950083	5.403203803111266	1.631128971023632	0.6710637562114881	1.02821718779618	0.6782238671166598	0.6894615887630929	0.3761463959045926	0.258920204196994	0.2833496299546774	0.331461266161637	0.4056808362378861	0.5027374080525732	0.931345045602653	0.2013459209037619	1.803803639096499	0.05359627130326224	0.05186325895125906	0.0005568126981140084	0.8133033535164561			1.261676070027194
6.379043970621372	6.367506089712186	5.237567135082109	1.563323912529018	0.639184795267697	0.9906451456728385	0.6721753603533469	0.6793810885587718	0.3694375817269256	0.2589363308145241	0.2799525452201684	0.3312736228400862	0.405153318517594	0.5012187494550312	0.9301131930477087	0.2009143332903762	1.803825619796074	0.05359422547185549	0.05185565300609726	0.0005568143761554242	0.81327817736346			1.261676120361097
6.387233756668943	6.510709844101092	5.362311161800611	1.645001543561373	0.6738007105694127	1.019758778004139	0.682948226895276	0.6808257973372023	0.3704614925403569	0.261144055899412	0.2813671375385393	0.3326579704429474	0.4064196382790268	0.5018414902506589	0.9315251210381976	0.2011755117352843	1.799452289760979	0.05359879938229348	0.05185366591191309	0.0005568167392170285	0.813148533851992			1.261676133212943
6.395423542716513	6.981503822752145	5.843937036718351	1.876014501181667	0.7734801617572661	1.107503534563542	0.7184641672823092	0.6964010615994789	0.3929368140819223	0.269977820067891	0.2956644914425788	0.3382289488560494	0.4088675722147689	0.505980005426221	0.9357916917697097	0.2026357417658889	1.799369063171665	0.0536070468928559	0.05185623477717795	0.0005568153345322325	0.8131584799705645			1.261676151686908
6.403613328764083	6.956323249603295	5.595371153170761	1.804152027598102	0.702464452163273	1.116236571513127	0.7027511537124478	0.6957541018578499	0.38283270176864	0.2641126829188828	0.2873604797186031	0.3353909737832021	0.4072383539733684	0.5056680424393559	0.9348356680914149	0.2024445551745506	1.79781107236165	0.05361077295008992	0.05186100321727525	0.0005568116361227322	0.8132277524236402			1.261676199257621
6.411803114811653	6.546944499059819	5.156607493002944	1.568387746232665	0.632315839418503	1.019446503693956	0.6732563824788033	0.6814626639894081	0.369703710258993	0.2554380772582148	0.2795010384894851	0.330888434239638	0.4052282376294702	0.5020304991141171	0.9318945428522962	0.2010367301950715	1.790194727460003	0.05361190554649803	0.05186578953414004	0.0005568107115306683	0.8131625988190372			1.26167625917523
6.419992900859223	6.363289543369395	5.072636959606859	1.495963603338079	0.6190521191631998	0.962281422143731	0.6692008112027766	0.6732675103534993	0.3681953245893189	0.2557569166221284	0.2780565804980645	0.3297464861238216	0.4048645247090206	0.500873723954523	0.9299249507563693	0.2009420138367637	1.797395185088607	0.05360949646446605	0.05187028190462203	0.0005568131288889043	0.8132008815864076			1.261676298661087
6.428182686906794	6.574498622383472	5.310032593568001	1.630089436644469	0.6703618845867402	1.009369565134104	0.6928322809153635	0.6798192859097529	0.3750506306674986	0.2600954935045121	0.2810656010726243	0.3309872985447682	0.406295543504606	0.5026793852982621	0.9317319247934236	0.2018136104384916	1.808199476476267	0.05360221754145184	0.05187211602600169	0.0005568144274892188	0.8131481917486405			1.261676315236308
6.436372472954364	6.947093333844795	5.616059442595281	1.801223475372385	0.7296870271513608	1.112252713187043	0.7291828187616426	0.699397405226882	0.3889902901723962	0.2692849229628584	0.2870051676823273	0.3337485390028179	0.408169578815523	0.5052643295941905	0.9359192482846053	0.2024944401034514	1.811064011707562	0.05359504840248407	0.05187115198868786	0.0005568113999251008	0.8131052158017604			1.261676345906954
6.444562259001934	6.956934512800363	5.663128392231973	1.754913899836958	0.7218252502176393	1.082871730122856	0.7070596752054737	0.6930602545284277	0.3883210020725675	0.2704628868443273	0.2886115660105028	0.3340859279009256	0.4074292909917798	0.5053913884384484	0.934782613506147	0.2024136995003291	1.802426051392933	0.05359333039202358	0.0518773091832519	0.0005568083250862596	0.8131203254934941			1.261676412031643
6.452752045049505	6.967224987400541	5.563491754454158	1.678115481251154	0.6696307999621958	1.032607567177973	0.6887008399402313	0.6881541829458688	0.3879454080024232	0.2686186512558417	0.2885369453115261	0.3334195039383475	0.4070503827051533	0.5043492935915511	0.9344874179115304	0.2023055145371677	1.802617038808706	0.05359215551345312	0.05188269996151904	0.0005568107563584118	0.8131204674653496			1.261676475732581
6.460941831097075	6.857213395781626	5.694577388907343	1.716132683151835	0.6981909568609379	1.051408793377642	0.7095942919440013	0.699649149876766	0.395188451155042	0.2713860817878452	0.2887180279198253	0.334166562085266	0.4070621000790886	0.5045794478324843	0.9350926707158422	0.2022484271326989	1.813877950771234	0.05359222503141823	0.05188112223656918	0.0005568124953814469	0.813214782453067			1.261676520613939
6.469131617144646	6.8127894224229	5.662896529422591	1.739280869549651	0.7364107256043754	1.067559406216304	0.7277189047442906	0.7006283728042058	0.3883018349436515	0.266426128160653	0.2868063266342066	0.33428040177268	0.4072827580028241	0.5045994078182836	0.9355586085461909	0.2021687615241841	1.818064152919222	0.05359392934786256	0.05188235010012849	0.0005568099057390774	0.8132143510150697			1.261676556837873
6.477321403192215	7.03739645641818	5.70987179815978	1.782533682214216	0.7231592232212775	1.099511288002309	0.723629818319249	0.6976561730895883	0.3871741513881903	0.2667391848437295	0.2861623914181513	0.3333886234251398	0.4081766111370503	0.5049479034833309	0.9365073456901458	0.2026298350513478	1.815754163109791	0.05359750156479395	0.05188302582445718	0.0005568078146855227	0.8131921993786538			1.261676588185854
6.485511189239785	6.817768384475259	5.590081297736373	1.684568760131441	0.7109016080336212	1.057175667187963	0.7026511545351253	0.6913146932807475	0.3867854658618441	0.26474785098409	0.2873455102904864	0.3323170147906029	0.4069454683898958	0.5033679983607249	0.9337304680472203	0.2020515692901627	1.803244026621011	0.05359968341045806	0.05188060381031191	0.0005568098783516968	0.8132272374962106			1.261676601464064
6.493700975287356	6.602293018481523	5.401604928882227	1.63233548887235	0.6805245320495235	1.035711666411976	0.6839788479461211	0.6902683266149988	0.3842381990824075	0.2618817299868995	0.2885719131137526	0.3328894409209602	0.4062843809924242	0.5028842487893093	0.9321689979316352	0.2015424343680448	1.803166082567757	0.05359671272727083	0.05187777087465793	0.0005568134938122322	0.8132814482558459			1.261676596161009
6.501890761334926	6.464937942079297	5.231717079660815	1.572200347651051	0.6446831092729364	1.024824283300548	0.6824060312304125	0.6889041772253827	0.383334768024733	0.2607932917336179	0.2858727506830393	0.3317839299997666	0.4058754896826693	0.5024998405338863	0.9323447362465038	0.2009385303164751	1.807139483467292	0.05359953374168751	0.05187045707946093	0.0005568140563596194	0.8132947902130868			1.261676576598903
6.510080547382496	6.480172212745467	5.162347869656537	1.541570916930889	0.6459506768179539	0.981013701059777	0.6803279455532503	0.6813883636851116	0.3748300483447873	0.2594328656146975	0.2823801452365225	0.3310253233880694	0.4059148326228067	0.5019382857288446	0.9323503580189518	0.2009017466749559	1.805886719413409	0.05360365543388375	0.05186809228845415	0.0005568113101882313	0.8133404649886119			1.261676566041571
6.518270333430067	6.600178410823953	5.387814468873008	1.654863896296518	0.6673583964815512	1.020571660175719	0.6824071405890114	0.6867570382423344	0.3767507108085485	0.2608734170151376	0.2838980359709802	0.3323229509433751	0.4062043185882383	0.5028518729923001	0.9319702519846759	0.2017186594473397	1.804632114804607	0.05360659676786043	0.0518733096883004	0.0005568099565878525	0.8133942795349163			1.261676564342027
6.526460119477637	6.707945734462758	5.539548710445157	1.763647862451503	0.6818281307086097	1.083012262104978	0.6933459431818469	0.6941582035011173	0.3791850643404079	0.2621031181082703	0.2848030204695077	0.3326913469763476	0.4063274306218203	0.5033642124148497	0.9322816198815113	0.202159358109059	1.80486437895221	0.05360848522609314	0.05187986425287255	0.0005568132784989949	0.8132788378545468			1.261676520686371
6.534649905525208	6.908906965297262	5.609475564309887	1.830268111903264	0.7079496607689876	1.143264752144357	0.7032200983714701	0.7041194692749503	0.3848544253644106	0.2667882527524956	0.286485060523188	0.3329724687710477	0.4070370665474539	0.5046562383873699	0.9344357062643972	0.202448545766199	1.804086884552086	0.05360689161484877	0.0518863317183125	0.0005568177731020164	0.8132406377565495			1.261676412403988
6.542839691572778	6.977638550517526	5.778159749401531	1.810387323197566	0.7405270299986587	1.112926055346661	0.717315296186799	0.6937901692156784	0.3905331149200441	0.2666628873426763	0.2898529585212411	0.3349568172775013	0.4080096754975912	0.5048939604613063	0.9358586515792018	0.202583683328961	1.804790640437404	0.05360744583046293	0.05188806829360815	0.0005568177744550139	0.8133233594684727			1.261676304302749
6.551029477620347	6.949320578559353	5.75350422128729	1.81317012190416	0.7347651547223027	1.094561310163528	0.7188192813434114	0.6941227442050932	0.3868195170448724	0.2638715551512845	0.2888559113939274	0.335569144226385	0.4079409279958282	0.5048493553354569	0.935180778517295	0.202654206635693	1.803623635941129	0.05360507432056514	0.0518891470213426	0.0005568154432830495	0.8133438186701508			1.261676232060456
6.559219263667918	7.087187499856017	5.951086270131522	1.93557548826899	0.7613263312912265	1.150145707128265	0.7321162668101437	0.7038182833898988	0.3912929297696862	0.2688103615922137	0.2902027500641493	0.3375932948700877	0.4091381473867336	0.5060006263382191	0.9371329141921875	0.2032646985722534	1.798268943342704	0.05360099188329422	0.05189145997846491	0.0005568173384144402	0.8133382826182562			1.261676162996799
6.567409049715488	6.977577421845271	5.980668733471085	1.867803018482088	0.7787236605203247	1.118411871527355	0.7250976821243916	0.6991520119519155	0.3839856503215318	0.2681502216773976	0.2877476442328832	0.3364454920578111	0.4078825161605652	0.5050172483469073	0.9357743074242512	0.2026612491661513	1.8016808468275	0.05359994336459208	0.05188939166268983	0.0005568227659914901	0.8133858407876068			1.261676042498026
6.575598835763059	6.574095562820932	5.541897131576919	1.712339223730854	0.6887345646617669	1.050351184853553	0.6810066307910839	0.6888379878774051	0.3747575362812871	0.2632624490523798	0.2821729718797139	0.3311275484617404	0.4055590416070668	0.5016274631612437	0.9316862474787776	0.2012218712467009	1.808213464086326	0.05360254654787176	0.05188799474597654	0.0005568238460653087	0.8134271816903579			1.261675903573952
6.583788621810629	6.723819941110715	5.681432794939441	1.770792589864204	0.7042785481675884	1.0833224324313	0.6851066271456873	0.6990433885378048	0.3799882219097695	0.2666134900506715	0.2837050274435925	0.3314969604770775	0.4070762818609202	0.5029125081739884	0.9336067642884435	0.2016502001761143	1.811886634824265	0.0536043153217842	0.05188937558234035	0.0005568210547049176	0.8134078521382228			1.261675766960807
6.591978407858199	6.757216429985599	5.63993128706912	1.720905197866839	0.7044528993477098	1.05061276479791	0.6852361416833864	0.689974745881587	0.3830026776057909	0.2685640384746909	0.2859960162089364	0.3330893471989661	0.4075366294548308	0.5023656483108248	0.9343263966878198	0.2019195945919751	1.794217073263939	0.05360636273258268	0.05189084196556198	0.000556821201391479	0.8134369229843713			1.261675654980018
6.60016819390577	6.425845071149887	5.205127175728744	1.571191489582409	0.6473695383269595	0.9791688217523279	0.6681326206720951	0.672924303519828	0.3746536057126642	0.2617116089805587	0.2819780710475209	0.3308694222737766	0.4053310798259027	0.5004344181475801	0.930951190778649	0.2010028052830124	1.79175650203856	0.05360808625429372	0.05188975148274495	0.0005568258608135218	0.8134558953640604			1.261675528249824
6.60835797995334	6.501248683768175	5.199506484915173	1.567725705410526	0.6457156145029924	0.9741955304715936	0.6655128077681057	0.6718802742917275	0.3698170676778831	0.2561609153574619	0.281303973916616	0.3301646417296654	0.4050538446571544	0.5011014274790604	0.93032918960305	0.2010025559648525	1.797364910935263	0.05360086333794806	0.05188458542849591	0.0005568298626489154	0.8134891412752302			1.261675367379424
6.61654776600091	6.643285343377873	5.430673849501955	1.606129381347686	0.702066758143711	1.004231108787477	0.6895531725926226	0.6808726833118569	0.3768231876665075	0.2586971712574446	0.2856273170138429	0.3326903320506389	0.4066733252519649	0.5034058582942069	0.9328499272150246	0.20161150283212	1.804714422662565	0.05359375885165426	0.05188402896399839	0.0005568295612791846	0.8135056131630938			1.261675210487429
6.62473755204848	6.777584756600257	5.712625602090712	1.682497890113055	0.8007674292353756	1.064203377330856	0.7322941064472404	0.6931961330655561	0.3877538215171945	0.2646760615438579	0.288431920821051	0.3356756149432848	0.4080032849753172	0.5062766541324776	0.9360945011957932	0.2024118807408869	1.801737917305363	0.05358943096667446	0.05188579133416445	0.0005568283247807171	0.8134364393822325			1.261675078530819
6.63292733809605	6.956229386966467	5.82536190631971	1.692646969411295	0.7518266377203456	1.053252954804008	0.713955604305347	0.6983056041262885	0.388200202057898	0.268768914873901	0.2887641282687182	0.3348413457044553	0.4081229174177194	0.5053434096760977	0.9366874039512222	0.2026344711615558	1.795569634915858	0.05358965246001873	0.05188782365226091	0.0005568302874167745	0.8134008722900407			1.261674958260668
6.641117124143621	6.840255936927319	5.486562561037418	1.648548638487928	0.6836190694228997	1.020701683449909	0.6987691179768508	0.6868289416200117	0.3861723310248203	0.2673927005456913	0.28986203529686	0.3343253916170375	0.4075506776410535	0.5041324978019206	0.9347834929023415	0.2022023297362502	1.808883182981634	0.05359590932124738	0.05189425691644026	0.0005568340448602405	0.8134843894852946			1.261674817340956
6.649306910191191	6.686747459289434	5.321458481849644	1.638489116585269	0.6673632879700587	1.030264140816556	0.6912748944738181	0.6861888351250433	0.3768177390994278	0.2612875168859238	0.2848300468659193	0.3326867476984755	0.4064789883488657	0.5035034033711601	0.9330185221977061	0.2015265322450198	1.811724853045992	0.05360366945062073	0.05190236749221513	0.0005568353870540306	0.8135075109695463			1.261674651878688
6.657496696238762	6.957890705515359	5.468732302488574	1.777679870056476	0.7020121489128602	1.083970506951615	0.6998462366707334	0.6961727729868042	0.3795273228748575	0.2642320710088125	0.285637056963771	0.3338857054006599	0.4074991911611527	0.5048169269303536	0.9348433611375699	0.2022820044930642	1.805191793017912	0.05360727006336658	0.05190534801141956	0.0005568341965806484	0.8134155623263412			1.261674496020731
6.665686482286332	7.238645744557672	5.870570273117221	1.967091729757672	0.7639026697007484	1.151827053804251	0.716199331400929	0.7043603371494161	0.3855562700375255	0.2698522727913593	0.289864832398334	0.3359927644170444	0.4087513152276434	0.5061629950738172	0.9375304465073231	0.2035317641949565	1.793746431657227	0.05360706440501238	0.05190414798329231	0.0005568351639883781	0.8134244357216043			1.261674350402379
6.673876268333902	6.810098453576948	5.801684089849704	1.766837096287912	0.745311622096456	1.097361615338728	0.6986017640551907	0.6929163477655355	0.3775806107096779	0.265259585714777	0.2852713708146749	0.3336695940625832	0.4074404132052852	0.503420154320824	0.9345068675119921	0.2022082339276181	1.795616709545665	0.05360102711035822	0.0519018871041981	0.0005568404724780448	0.8133850135126568			1.26167419508483
6.682066054381472	6.800655638457171	5.70714758020682	1.734356094914989	0.7159861871316955	1.104699465645242	0.7020167462549776	0.6945358015154518	0.3792357086566726	0.2678250099455133	0.2855159557148956	0.3347301447869425	0.408805197040211	0.5045062909840459	0.9356204402810296	0.2022555613542199	1.804817497034354	0.05359489433953557	0.05189748411755358	0.0005568444478531915	0.813315993995534			1.26167402274009
6.690255840429042	6.676092571646636	5.540879375232717	1.711226423899108	0.695768121520567	1.086274813626692	0.7033992728514757	0.6869649030472933	0.3780694550598099	0.2644538297855092	0.2851975775362492	0.3338279734359459	0.4077292009311607	0.5036802892588383	0.9337701308795874	0.2016218401626071	1.802273939152364	0.05359618830763644	0.05189573554303172	0.0005568419485047156	0.8133817068594764			1.261673874539291
6.698445626476613	6.306678605831886	5.198354646892307	1.563345810598464	0.6500642509874449	1.004349897577144	0.6728288591519175	0.6775061489650459	0.3751564390115837	0.2588526730905653	0.2809132631382635	0.3311421874882491	0.4054261642453021	0.5009754740524576	0.9298956457690256	0.2007031845484554	1.787627576022616	0.05359889016204268	0.05189666333852332	0.000556839487620715	0.8134658623337804			1.261673753720331
6.706635412524183	6.384252153975559	5.213058035863017	1.573973408427948	0.6473697974001661	0.9978743516740552	0.6787154726885307	0.6807277141106745	0.3756410656136526	0.2599822330951835	0.2814802409337983	0.3315060882897258	0.4060442829242479	0.5013832025524859	0.9314903372289104	0.2010065692645929	1.786681965903224	0.05360500500563266	0.05189974067138089	0.0005568427139016127	0.8134755047111356			1.261673623983661
6.714825198571753	6.863030133412034	5.577220453913949	1.716739946676414	0.7147312635085847	1.06333501307547	0.7165728156584403	0.6900841353454611	0.3817044645683134	0.2668601037158457	0.2878652575324019	0.3340230080498334	0.4080784162597817	0.5043241107519622	0.935613265582468	0.2023506689927339	1.800461962533734	0.05360653853734441	0.05190737624839276	0.0005568461911489828	0.8134413015746493			1.261673490498536
6.723014984619324	6.842118725947015	5.455620697586207	1.716675936747419	0.6891626058953163	1.085525047622708	0.7021964697862549	0.6868145239448392	0.3807772084612079	0.2682620272800076	0.2872488075967566	0.3340053060589187	0.4074542186160347	0.5049540490010965	0.9339739858251567	0.201991921086333	1.806007928076493	0.05360360198878642	0.05191260181048556	0.0005568460063370003	0.8134521237157338			1.26167335159049
6.731204770666894	6.691085226608673	5.343885955088985	1.664121835234822	0.6696996456648177	1.053843810147861	0.6940512818119768	0.6841788657150161	0.3770740332783619	0.263177074524204	0.2813651020229551	0.3320959679255306	0.4067572517252379	0.5035899752259458	0.9332607659963981	0.2015252349201514	1.80386314469501	0.05360590580389336	0.05191382812177048	0.0005568434788195487	0.8134337514019794			1.261673267832133
6.739394556714464	6.960017432943382	5.682236304789987	1.755999042662391	0.7305229921150432	1.094318591712035	0.7118049799821456	0.6916942829256757	0.3800597013098876	0.2640579008800463	0.2848970088717944	0.3344600918856347	0.407830952009508	0.5061012923608619	0.9360181394880109	0.2028385340860703	1.790242489078715	0.05360591204094681	0.05190843171010569	0.0005568427373275493	0.8133888423405768			1.261673236947987
6.747584342762035	6.781046036107736	5.538048823996032	1.706050008916276	0.6913686583767422	1.082059361432862	0.6959617999186586	0.6941853123499502	0.3789472631412005	0.2643656221875664	0.2833955846118043	0.3324935672160683	0.4068669396186864	0.5049535787610391	0.9340114336234733	0.2025590880039732	1.795699212256856	0.05360389377768304	0.05190658354893817	0.0005568453780849093	0.8133877795925929			1.261673199667638
6.755774128809604	6.652421693678988	5.539956044359133	1.652220142063444	0.7090238716245145	1.057195973055515	0.6994015057633897	0.6946325244767857	0.3819722817756909	0.2672426632779629	0.2868268194163313	0.332892325000416	0.4068605164117753	0.5032689234946236	0.9335948542465596	0.2020781278300443	1.809892121787195	0.05360492244151853	0.05191093086471859	0.0005568478604040148	0.813462966263199			1.261673123264085
6.763963914857175	6.82615103330814	5.722287218224209	1.778817213724569	0.7600073409698558	1.092920510235281	0.7197978511257858	0.6989502546884293	0.3850992156828522	0.2705465250532679	0.2912286993448757	0.3353910233072859	0.4083471691142229	0.505194636534341	0.9358140817498006	0.2023689464043989	1.81311181838329	0.05360729774467674	0.05191407994878976	0.0005568469520269206	0.8135973454857491			1.261673051177021
6.772153700904745	6.786827082613231	5.489835067260987	1.705639687593155	0.7030887387241259	1.092496796695029	0.7110078511273137	0.702595455461584	0.3858721675891073	0.2649387574262865	0.2861308618336737	0.3335462774874771	0.4078571022137866	0.5052944206363621	0.9348176130566739	0.2021376751774288	1.807599469852163	0.05361532453685069	0.05191823649766904	0.0005568451507639882	0.8136226248645841			1.261673020558021
6.780343486952315	6.778820329019151	5.471257853784432	1.661002127436319	0.6933067788941543	1.061775065317195	0.7057431938559603	0.6930936035510209	0.3845302139617465	0.26223088979421	0.2835048727911725	0.3324978778157089	0.4070336146252226	0.5038613165954382	0.9339537010113128	0.2020584074936621	1.804205042859455	0.05362296648178019	0.05192134395066394	0.0005568467834377232	0.813596162746445			1.261672990774597
6.788533272999886	6.791004796140949	5.554359334659263	1.695986883328915	0.7277543524334352	1.066071094080012	0.7092508809082479	0.691789631561886	0.3799440664964175	0.2610304026187277	0.2834665820079922	0.33310404171716	0.4066836791363756	0.504053785838143	0.9341993769981994	0.2020830285749837	1.803385289313006	0.05362249188252756	0.05192289204376372	0.0005568501102994497	0.8135952878049264			1.261672934622247
6.796723059047456	7.024309153123879	5.68175395379105	1.809063278834461	0.752833474435292	1.119210163518993	0.7310981778079247	0.7061676388518388	0.3841106668372476	0.2662143887374469	0.2881301446695448	0.3357902144529591	0.4079907905843228	0.506344597541837	0.9355411820056028	0.2025149674534039	1.801528149258639	0.0536201804048806	0.05191758550422364	0.0005568494346207794	0.8136265795809007			1.261672890542532
6.804912845095027	7.250474042956991	5.783596929780893	1.863994244910796	0.7475404793488842	1.142670147572954	0.7429138142243061	0.7095923109344828	0.3936003120477807	0.2722823120491404	0.2935691184354591	0.3371274396074184	0.408989261840474	0.5071029226032888	0.9369018516954115	0.2028367259126217	1.803901983659393	0.05361634927909564	0.05190746228353782	0.0005568453556398161	0.8137128591581896			1.261672865760795
6.813102631142597	6.810653223350784	5.551176050133122	1.71702934335715	0.6921697636348485	1.058260396879707	0.7078623570551861	0.6911007253234113	0.3819028811432863	0.2676667409615704	0.2844640211511762	0.3329543732819735	0.4071486408915552	0.5044174130500929	0.9350757017178509	0.2021557632696405	1.798062917861155	0.05360856878813997	0.05190209550372309	0.0005568448632516973	0.8137285502492592			1.261672845762026
6.821292417190167	6.518732322907218	5.24336618583868	1.607691149284806	0.6468453609172187	1.000007685075976	0.6832947256704557	0.6839380678677583	0.3756639794278038	0.2622189855070753	0.2813260537691289	0.3310611736120905	0.406067085568585	0.5023646156825892	0.933011257632766	0.2019209297653259	1.799280716448513	0.05360330019026302	0.05190271710946204	0.0005568491025046008	0.8137260104401672			1.261672819850946
6.829482203237737	6.465632058954787	5.163219690719703	1.566384041749794	0.634815693201174	0.993194847492316	0.6777755009383279	0.6844104290913001	0.3768199675753538	0.263037653458901	0.2839587430147792	0.3314834212199311	0.4067673632706512	0.5021731842021013	0.9322395162614406	0.2016060213996201	1.802462344840295	0.05360253815763943	0.05190773198732459	0.0005568508897610505	0.8137628447559986			1.261672779039708
6.837671989285307	6.743329787631741	5.617763168470633	1.691306064739535	0.7038908169796606	1.052409466462043	0.7036320059872492	0.6955820295348548	0.3855255891460526	0.2682051808968302	0.2875288466480731	0.3343861096153746	0.4091504139521492	0.5051732194309829	0.9354030759764126	0.2023524129553134	1.809246189213115	0.05360442709700476	0.05191142757722872	0.000556848030940022	0.8137090574875239			1.261672761014345
6.845861775332878	7.073914666110805	6.060776145478983	1.856505135759098	0.7805346862864427	1.12837887833992	0.7444024748681251	0.704593812308266	0.3940312014369375	0.2704823914733091	0.2918416544286828	0.3372760087198082	0.410939439489232	0.5084194331154198	0.9392882228011274	0.2036031646972637	1.81413628191911	0.05361024641625117	0.05191441577039246	0.0005568457118757084	0.8136068421807103			1.261672776929904
6.854051561380448	6.875597385255918	5.622538709407255	1.671874984449178	0.7258159126635988	1.083834825374884	0.7051997881006283	0.6891695564976187	0.3846373240376377	0.2664044504760049	0.2863184236446534	0.3332798505624727	0.4078917851376658	0.5049949827837247	0.9352524015203859	0.2022249714520123	1.801801864476393	0.05361792093366587	0.05191701679635628	0.0005568471847190932	0.8136744254629285			1.26167280007729
6.862241347428018	6.574226113207126	5.246876087844768	1.598194151816927	0.6584683819290716	1.030006805739102	0.6880227231490217	0.6857634645611576	0.3752327069846659	0.262358587547215	0.2826604553366231	0.3312812725967855	0.4063704038122296	0.5032584152238759	0.9324189025552067	0.2016215430329732	1.799943034752507	0.0536169839695478	0.05191618018112017	0.0005568493616261764	0.8137396776717617			1.261672792318127
6.870431133475589	6.555692946725944	5.223245393222644	1.614131769562937	0.6507063971230581	1.00956336999836	0.6823390251180762	0.6854233729753553	0.3761052789233329	0.2603479231328103	0.2837144616487556	0.3324702741034193	0.4068364065860409	0.5029536357348431	0.9324542094848383	0.2015542187372825	1.804635524938849	0.05361021696736589	0.05191820866223698	0.0005568482960945266	0.8137455829398322			1.261672777664248
6.878620919523159	6.769494453252995	5.533672731311053	1.694219948811102	0.7126257406023551	1.044830888507006	0.6865373302564373	0.6839595042343248	0.3782322810089965	0.2600472904410275	0.2840451189694553	0.3323234240435132	0.4068151449920988	0.5032142028314638	0.9338398086423595	0.2017816673684297	1.800647623413667	0.053609882331766	0.05192198163675237	0.0005568449978269163	0.8137512646502161			1.261672799387375
6.886810705570729	6.819839009743914	5.664069985883822	1.725571979909445	0.7401690954049653	1.070229884337139	0.7089474029327133	0.6907986776781639	0.3869345186540127	0.266884061436087	0.290487479734245	0.3351964015849263	0.4083028139712981	0.505256984046869	0.9359129169229307	0.2024458062061023	1.792739553931594	0.05361370861944856	0.05192749094241978	0.0005568438690210008	0.8137013015700768			1.261672851429101
6.895000491618299	6.817455631221672	5.699848309992301	1.733416065811423	0.7331440343555595	1.065228401313286	0.7159936008573222	0.6993090942643664	0.3917912868851832	0.2730321375745942	0.2945788241779131	0.3368495858234278	0.4089429440395114	0.5061573765927958	0.9361977842145685	0.2028261883491583	1.79638748959764	0.05361388684406791	0.05193647160226048	0.0005568458757714503	0.8136661654621921			1.261672897784126
6.903190277665869	6.799873332700342	5.638116166518338	1.684229935215766	0.7164363393549886	1.038356741887758	0.6987379915043719	0.6967008289975679	0.3849301854937436	0.267752707995853	0.290074380903813	0.3357618169879313	0.407402353945018	0.5046971746120662	0.9343428452030923	0.2022293707921135	1.797016430668407	0.05361127265332172	0.05194326876761822	0.0005568467732412236	0.8137233360438612			1.261672928554456
6.91138006371344	6.650046587654114	5.557049896555371	1.686160384106394	0.6808643172881784	1.014505628736908	0.69191639141348	0.6876321770605831	0.3806556343139041	0.2633083002957664	0.2865336308264365	0.3349151497986934	0.4073378712772613	0.5045831948953275	0.9336091150995797	0.2019990241570135	1.795680111405509	0.05361061448878841	0.05194652151945832	0.0005568440267872448	0.8137030209254518			1.261672965648816
6.91956984976101	6.605382968779161	5.66130006345429	1.725131297917727	0.7062573159707058	1.052588102268203	0.7051790352776112	0.6908164249292799	0.3853017603873459	0.2657387415861292	0.2887385582580554	0.3366827925613664	0.4086369713381686	0.5064428409483933	0.9362699485290885	0.2027019001740913	1.790343793406155	0.05360911778099139	0.05194446928403272	0.000556841219260004	0.8136052768395756			1.261673037068672
6.927759635808581	6.513313046791653	5.486301909609812	1.672762121832792	0.7232245928891907	1.052341756064749	0.7040140284281429	0.692306098338782	0.3868671390891741	0.2676881752145608	0.2894495726760257	0.3356322872498536	0.4083617643134266	0.5048034834133351	0.9352975983796403	0.2021884331283363	1.786546201229245	0.0536072735046529	0.05193970672147671	0.0005568428850754781	0.8136548016821127			1.261673095260765
6.935949421856151	6.736974084610965	5.634750191685069	1.734820508465609	0.7292669484409694	1.05837302742145	0.7104931015969336	0.6934362917581872	0.38833411802739	0.271907942965783	0.2891351946390445	0.3356430372221921	0.4087619673998736	0.5050576115965141	0.9356660082732394	0.2022511067615546	1.7900120198231	0.05360570720562835	0.05193695476327002	0.0005568462928117149	0.8136691240388038			1.261673126870702
6.944139207903721	7.104998495245548	5.887856232846855	1.779819710732886	0.7434719301942827	1.093753166049491	0.7259992522783003	0.7001603835558645	0.3929309273218706	0.2733720775567773	0.2945060579095333	0.3379569350872107	0.4105465004001747	0.5080027094855095	0.9390192914873254	0.2030829306544905	1.791386920190738	0.05360328710490759	0.05193746527142437	0.0005568443568850126	0.8136658430736341			1.261673155064358
6.952328993951292	7.072519848576368	5.988348268050749	1.771725712553876	0.7555053070381842	1.1016468712434	0.724267363717448	0.7031586021569983	0.3949927866858035	0.2709194018195634	0.2921075609630432	0.3370818308946117	0.410823102069222	0.5074532047425511	0.9396108280079092	0.2030247822848525	1.784270389962187	0.05360535014098194	0.05193993887531049	0.0005568402849128201	0.813726197155474			1.261673205953355
6.960518779998861	7.149423363801639	6.23557736215384	1.831713486676315	0.8268754327489849	1.114030899596502	0.7445985420108368	0.7109600002736685	0.4062781989235131	0.277350240338598	0.2947665582650682	0.3385452556866949	0.4116093254489363	0.5082168546040053	0.9426099382323354	0.2033072398699043	1.777400037426725	0.05361044387214686	0.05194410693512872	0.0005568400003617442	0.8137004006526097			1.261673271200631
6.968708566046431	7.037555299367765	5.998874378504881	1.751022516418697	0.815757063371403	1.067328491058728	0.7320502131604824	0.7042313101535964	0.3934694794204808	0.2751051691498299	0.2932316183636844	0.3369278487785385	0.4101063159405294	0.5063946884078095	0.9396948196990906	0.2028085867177764	1.782372217646124	0.05361753551666516	0.05195410477429847	0.0005568421371446944	0.8137882748525501			1.261673320412138
6.976898352094002	7.183251766293798	5.936944355354107	1.837867241547587	0.7674313641653194	1.132169600628125	0.71632567186291	0.7085040358716626	0.3897873194896441	0.2748705252381702	0.2943069284422967	0.337308577750957	0.410537733129088	0.5074737660580894	0.9389437456242363	0.2035110919723874	1.793482935096884	0.05362342719949089	0.05196267043150719	0.0005568424539386005	0.8138536908661218			1.261673345001125
6.985088138141572	6.822798025176374	5.497434528722433	1.746952957576386	0.7333828633909315	1.167284703934856	0.7356640253628284	0.7134171791256327	0.3964262496852201	0.2746452209058979	0.2992742723064832	0.3412982484561305	0.4123873889025681	0.510987361209208	0.9397875307297628	0.2040977890952644	1.80323854279661	0.05362212809737029	0.05196398612662958	0.0005568399295925958	0.8138922209526153			1.261673379944795
6.993277924189143	6.60853299192093	5.268082775324257	1.646587339204719	0.6903264978559341	1.070419278801688	0.7252336685104156	0.6956349668723238	0.3868615565767206	0.2637029190486013	0.2897864670298487	0.3374819513425475	0.4092766729114177	0.5071154612459677	0.9362733679920804	0.2026986348193665	1.792181875493463	0.05361660613271375	0.05195855012445015	0.0005568381753942084	0.8139828015773479			1.261673437775874
7.001467710236713	6.632202606098057	5.401016166479946	1.662286167581377	0.6835705682046627	1.04205759150949	0.693339320742966	0.6918803640899057	0.3797057271205483	0.2618175233621652	0.2852821652715919	0.33533095357746	0.4081706134057104	0.50522666901151	0.9346587546210607	0.2025518240481603	1.788237707761821	0.05361417356664275	0.05195373572800967	0.0005568394695318013	0.8139585192022792			1.261673499906689
7.009657496284283	6.566531976561953	5.369198755998024	1.622713486232298	0.6789406248717834	1.036563187528437	0.6921924240719231	0.6951903527431579	0.3850448009533483	0.2644788796442512	0.2885104751748552	0.3353598175321092	0.4080958469346437	0.5048665138391447	0.9344460197437283	0.2023109820074714	1.79006248201273	0.05361825877367437	0.05195261332863731	0.000556840965252714	0.8139931550956788			1.261673543908389
7.017847282331854	6.608098848842527	5.348540083895362	1.611903014361023	0.6801410097663887	1.020355875026725	0.6996448586190513	0.6934955701518846	0.3887142381159319	0.26713254844929	0.2905447176920629	0.3361677899161936	0.4082000440166541	0.5051855366879525	0.9345660996358075	0.2019797123443315	1.79038039128206	0.05362073833518894	0.05194990887904818	0.0005568387317298888	0.8140702493087554			1.261673593599632
7.026037068379424	6.7513947734866	5.50763204639074	1.689453665589595	0.7027707208418948	1.036615156501817	0.7108018048146507	0.6992748654638462	0.3917819600680232	0.2705381239048706	0.293241626898705	0.3383202703393248	0.4102337346285405	0.5074927767151357	0.9369154697855427	0.202741227124627	1.794318702646486	0.05362616711215466	0.05195515158547759	0.0005568344165929268	0.8139724942096596			1.261673679130958
7.034226854426994	7.285521399196744	5.99611836485148	1.941477415904187	0.7611693262187027	1.109179412869042	0.7282896125099461	0.7126216224931183	0.4020548883042173	0.2758495749265596	0.3006761434837555	0.3409697430987762	0.412414464688533	0.5101836382799266	0.9403086973631539	0.2043704685947063	1.791041325052156	0.05363194854860909	0.05197003712457579	0.0005568340786386988	0.8139607777701117			1.26167375050253
7.042416640474564	7.01458864052897	5.931203210140874	1.911240278555024	0.7625652862071216	1.109571036814435	0.7205004642198589	0.7067305355966923	0.393060017168584	0.2774342066563066	0.2927657953622915	0.3376326050241807	0.4117176914520525	0.5084022175002566	0.9377575420912225	0.2036585326319143	1.790564280626137	0.05363387799703791	0.05198314062032243	0.0005568379647177315	0.8140877211856113			1.261673791643287
7.050606426522134	6.535474433899179	5.415178328687891	1.638785748083002	0.7169037750235305	1.061558209550111	0.7086041745132187	0.7029930837641724	0.3847948281664318	0.2720363633737319	0.2870037512019873	0.3359614669190271	0.4103087534158711	0.5069164544302083	0.9367461546246978	0.2026497403670888	1.792964009751348	0.0536355675194588	0.05199125527722057	0.0005568387883104836	0.8140877467274517			1.261673826113892
7.058796212569705	6.601633894753699	5.364276817212838	1.670899645402671	0.7285452457703478	1.085505657065512	0.7269094156435507	0.7143235830501046	0.3936647756639101	0.2762175332958494	0.2937946661590587	0.33821766796242	0.4107925089667139	0.5075535709338873	0.9379359886407772	0.2026724107621805	1.801894566822178	0.05363282459366091	0.05199275153643589	0.0005568336867009991	0.8140802062140851			1.261673909602823
7.066985998617275	6.854743570646006	5.51653099123894	1.746104350924214	0.7098559744698002	1.092290486132024	0.7192656493894624	0.7083328239530283	0.4006392933109991	0.2748600876615719	0.2967615108899672	0.339015829196033	0.4106073526751046	0.5083623857232387	0.9374876314292088	0.203172080715872	1.791801047052968	0.05362856519479309	0.05199150579610909	0.0005568303996718785	0.8140331324521868			1.261674012687986
7.075175784664846	6.898111473071763	5.595985622394488	1.848401651923807	0.7188250299131123	1.127152825303125	0.7203782292437977	0.7059607081530014	0.3989829005314864	0.2746373440266484	0.2973661428830925	0.3400244169092841	0.4116916736024778	0.5093168254078516	0.9381525414046906	0.2035900041865588	1.788142970884041	0.05362566579974058	0.05198997990504369	0.0005568343118697799	0.8140256383770258			1.261674063452895
7.083365570712416	6.992761122022386	5.793009402816478	1.899773556894923	0.7393950350375318	1.139658654012614	0.7214552600129254	0.7094679983065518	0.398768075322197	0.2808474203152053	0.2975348114683278	0.3415532584778782	0.4128721721493636	0.5107609454400344	0.9392915127428637	0.204075033299953	1.798674743794451	0.05362772756283912	0.05198841621988168	0.0005568364034516116	0.813984539648784			1.261674111358742
7.091555356759986	6.945484346633179	5.59962969997392	1.738418530408294	0.7138876307916445	1.074123365260035	0.7097157290879327	0.7027882104855308	0.3901825621111431	0.2706493270813495	0.2902697571551354	0.3377461585863196	0.4097225084533629	0.5089909080846038	0.9371747800786411	0.2031268919344149	1.80182854329343	0.05363319458332663	0.05198738704132642	0.0005568322121068229	0.8140942671481515			1.261674164464568
7.099745142807556	6.839196668494612	5.462538058925144	1.672811721020324	0.7063453052922976	1.065877189597899	0.7132468218625121	0.701022173381208	0.384988034867789	0.2682387188547917	0.2867012510031074	0.3363939729951759	0.4099633512271647	0.5083791315681779	0.9382708897861262	0.2030906121009407	1.79576457860183	0.05363356279947728	0.05198580164241727	0.0005568278933662868	0.8141291305110185			1.261674253705336
7.107934928855126	6.871672254676414	5.535372739751691	1.699223018334025	0.707819149398089	1.092850603404583	0.733053706277206	0.7105199980603599	0.389326736327087	0.2751501672608616	0.2913919192360226	0.3400170251982064	0.4137273463800657	0.5107691742647447	0.942438826769777	0.2039637247176041	1.792005309228126	0.05363170726779937	0.05198322845188551	0.0005568287661783061	0.8139774329112771			1.261674341863648
7.116124714902697	6.968754373728388	5.783424192053856	1.857217534968249	0.7622296386253087	1.15393917084004	0.7582629451907256	0.7262892491638874	0.402862018211869	0.2803434188182614	0.2998150111882185	0.3453097108586167	0.4140867289434959	0.5135663219169457	0.9424910078223195	0.2047309618778561	1.800235193374744	0.05363223396920144	0.05198637704766942	0.0005568318501286292	0.8139766415311236			1.26167441185967
7.124314500950267	6.921261093909814	5.740700103143281	1.798528099130691	0.7719627714316625	1.132449180337774	0.7557212638729892	0.7167320464259169	0.4039609409740523	0.2789663667289264	0.3008077422855242	0.3443552940518363	0.4149004121024826	0.5123081097558474	0.9422554383751711	0.2038830880074588	1.800530203952608	0.05363048259940256	0.05199769645950284	0.000556831276052148	0.8140346425321466			1.261674466960658
7.132504286997837	6.664497357652891	5.452529754488806	1.639145182195803	0.6974784956348365	1.041067980686881	0.714054792899635	0.6990986853981676	0.3974161557181744	0.2744848826409335	0.2978560029497652	0.3417449858622676	0.4134539901474978	0.5099386301631984	0.9399947932819328	0.2030638845156522	1.803407410317937	0.05362825181634656	0.05200246718430541	0.0005568268884576338	0.8140212244609998			1.261674541613609
7.140694073045408	6.604012662233988	5.373869765111389	1.621905759533173	0.6875680098181296	1.010707131193308	0.7035989619735792	0.6917026668936325	0.3921751900299953	0.2702375504892114	0.2945769273263965	0.3402417253514622	0.4116744589086418	0.5091822108721755	0.9397241249167114	0.203150403584827	1.79353716354799	0.05362724772793952	0.05200276904879114	0.0005568242981693887	0.8139980394680771			1.261674654219669
7.148883859092978	6.597615658007157	5.457661773951045	1.633823972762101	0.7213029090173826	1.031724901406749	0.7232002318349271	0.6976432086522881	0.3893232496796604	0.2686443433705966	0.2910611357784431	0.3386732595763892	0.410768670881171	0.5088181249652077	0.9397940942405808	0.2032495135329274	1.786980334681036	0.05362727787325335	0.05200465475991164	0.0005568262485167697	0.8139412886002738			1.261674762172263
7.157073645140549	6.510179682110031	5.307748674681013	1.631981700776201	0.6929944133588539	1.036299791848776	0.7184052688555768	0.6984067120361097	0.3898567979766431	0.2673864424745853	0.2891515382942893	0.3381573958405788	0.4101072720926533	0.5081224986640298	0.9379840191606839	0.202769371312653	1.794620600695069	0.05362981776442069	0.05200259460638312	0.0005568277505286046	0.8139636171215866			1.261674835344243
7.165263431188118	6.739685659797211	5.439962328533893	1.701366481649124	0.6808591208507302	1.081481155118206	0.716972661667728	0.7139626603873713	0.3943096180170349	0.2731884898720321	0.2928409258802274	0.3391021222528909	0.4108311942323394	0.5100190372144926	0.9379423327922178	0.2030926151698789	1.802527156411413	0.05362962909020502	0.05199656663031481	0.0005568243468415326	0.814056937177596			1.261674898318947
7.173453217235688	6.922924980122371	5.634918602575808	1.742576033009874	0.712119720929379	1.083356591362903	0.7328464809640108	0.7170974465772474	0.394672448343049	0.2769512418702237	0.292449756990893	0.3388608362636999	0.4121172723796002	0.5101774705106105	0.9396268279208679	0.2035616493979621	1.793536780398145	0.05362298088041195	0.05198922499968574	0.0005568202979688817	0.8139226567772947			1.26167499681751
7.181643003283259	6.93321693900964	5.655877508348985	1.744170641101745	0.7143440147062202	1.074467665086751	0.7244416263324018	0.7107539803745765	0.3958501592755383	0.2775715336107593	0.293177433759552	0.3395715609834057	0.4128787154727311	0.5103665498596501	0.9405632978793269	0.2037805796773517	1.789167738341086	0.05361262553077503	0.0519858532321581	0.0005568202810961074	0.8138716897625683			1.261675140377355
7.189832789330829	6.758244155365911	5.571014733922057	1.726390768460307	0.6898914728092123	1.06462223850316	0.7109750736996139	0.7055251566825206	0.3929928007814487	0.2732271327970808	0.2936790948567204	0.3399426193323878	0.4115598864560133	0.5106841682361438	0.9383378260215289	0.2037985822408195	1.805776035363064	0.05360875718191769	0.05198449206897979	0.000556823562764866	0.8139602250688961			1.261675224825332
7.198022575378399	6.64148834918864	5.47898875231552	1.646858968931585	0.7117582837091947	1.045063524919346	0.73132594710453	0.6996304101231833	0.3920358659606681	0.268137370115118	0.2915345199700781	0.3391884584691608	0.4108263311791474	0.5098096901525014	0.9382804630662945	0.2032691970814209	1.812636745738892	0.05360838060575435	0.05198717994993219	0.0005568239565009754	0.8139348312705011			1.261675266518642
7.20621236142597	6.812058991700115	5.624942690091595	1.66734281900658	0.7539110877221934	1.070872278817965	0.7510601778667467	0.6988269530565072	0.3989217074164216	0.2702188245386785	0.2965105264175418	0.341193932153438	0.4119016204529417	0.5109194050978108	0.941106754348633	0.2036134164701668	1.809109179954922	0.05360995698751866	0.05199591596842566	0.0005568196224598113	0.8139394479148822			1.261675343967014
7.21440214747354	6.753824515932653	5.482905682770592	1.709339212819714	0.7209175535592467	1.066021609609032	0.7256529355870477	0.6958648656422027	0.3967717560861272	0.2725792363140981	0.2964488354366407	0.340648797617165	0.4114442150821035	0.5099742646343307	0.9394072426441423	0.2035487025782864	1.798074684100492	0.05361435437868907	0.05200884200462812	0.0005568174813942275	0.8140344064409851			1.261675453541732
7.222591933521111	6.72077777624558	5.344688992958897	1.693984189674459	0.6943038199441559	1.047536431403949	0.716129916689316	0.6977058440550507	0.3968948065798824	0.2777433694571716	0.2975609822842296	0.3405610202124839	0.4119570712735631	0.5094140061439154	0.939416196250544	0.203594697079075	1.798636554609598	0.05362284309747326	0.05202739554234203	0.000556819447013163	0.8140220225521609			1.261675539737283
7.230781719568681	6.676169268570697	5.547071116817308	1.72004255050134	0.7039516810013906	1.066091464836929	0.7113471738862814	0.6990832413595041	0.3977469801201856	0.273951140300679	0.2979108730698433	0.339978088726177	0.4124506016696333	0.5093330963279036	0.9407209666040107	0.2035828810020034	1.801433500163041	0.05363474893901533	0.05203804967679859	0.0005568202842440449	0.8139941404145178			1.261675593760787
7.23897150561625	6.65510446157731	5.416569448180427	1.760269380636417	0.6916111116319436	1.088142894953194	0.7033066721549962	0.701256897581266	0.3921483221203479	0.2718934989909958	0.2937027711745747	0.339131554029174	0.4117325772221113	0.5094536217036212	0.9393235474489675	0.2031495731329067	1.802416649716379	0.05363608042306774	0.05203787882722659	0.0005568173132296674	0.8139443504086995			1.261675660994582
7.247161291663821	6.560142773665814	5.342987216303316	1.669621362329623	0.6929260621482516	1.05851449988526	0.7119949085798861	0.7036943323458136	0.3904870999848193	0.2728803384682496	0.2932867880616939	0.3401989021009768	0.4122831467387221	0.5095652047502373	0.9387495400646654	0.2033873280195763	1.803295537486798	0.05363528228208807	0.052037292730879	0.0005568139686059183	0.8139783951805263			1.261675749838838
7.255351077711391	6.353599346776538	5.208222423965077	1.54069220120016	0.6692049161100146	1.01045992290906	0.7027408190670367	0.6968020697739937	0.3863173785397316	0.2673933641142215	0.2894582817192147	0.3382215713502048	0.4112633856830307	0.5082517655104664	0.9382657209376127	0.2033376138606777	1.796970639705914	0.05363564909073597	0.05203613841495129	0.0005568143900023094	0.8140320388722733			1.261675837288706
7.263540863758962	6.647480461228944	5.301447780482696	1.588551943257835	0.6652490098550361	1.019272670393781	0.7010473441976309	0.6971275794160738	0.3880937151073902	0.2662665824972628	0.2895550485208188	0.3384868082925462	0.4112951180051272	0.5102925559402623	0.9393414335946954	0.2037808977810106	1.802529414448024	0.05363327402683724	0.05203530563669483	0.0005568173352832894	0.813969329107187			1.2616759037985
7.271730649806532	6.728900064811583	5.351704390330575	1.687071292884647	0.6538372895426157	1.049742225739574	0.6951786483062083	0.6990662706420917	0.3892881957817325	0.2724816680496263	0.2891954512051975	0.3386056356064565	0.4115333011484696	0.5099442435061742	0.9379231363786255	0.2034087348354041	1.801913367271379	0.0536323536338693	0.05203967262566073	0.0005568176627157354	0.814132122774709			1.261675949445356
7.279920435854102	6.746734164925519	5.381122336419029	1.708457480455007	0.665876282211786	1.068527024507069	0.6980486290573279	0.7026268615713483	0.3881020728820121	0.2778575946421366	0.2901242973608699	0.3387828324581489	0.4114897282070699	0.5091261945595661	0.9377265652777325	0.2031562739643841	1.796551223573462	0.05363579146030136	0.05204545644866908	0.0005568140338755699	0.8141236317758371			1.261676007606775
7.288110221901673	7.174249050896243	5.889474288041517	1.834731521334686	0.7861737252453507	1.123424367141747	0.7577055328034733	0.710983685558753	0.4019210931412663	0.2771350137829791	0.2995130649774296	0.3434490229346112	0.4140991125995996	0.5130210184848246	0.9441179550588279	0.2045658670209381	1.791619765396602	0.05363887423521931	0.05204986914983454	0.0005568120594311209	0.8139450938824552			1.261676085731526
7.296300007949243	7.209990321722909	6.002947526463719	1.874924888060967	0.7922039660400192	1.116853935314645	0.7548071459259371	0.7109628298208907	0.4002856588158488	0.2739592102137111	0.2997399785164732	0.3437579792606306	0.4146127953470302	0.5131097383589416	0.9453880318942764	0.204925658922618	1.793790608237445	0.05364073594965425	0.05205570456258372	0.00055681584414721	0.813987084043674			1.261676115164174
7.304489793996813	6.994500521364632	5.83215643615484	1.774145454122988	0.737466188805178	1.074103721531522	0.7308732039137394	0.703882341656437	0.3948950468378223	0.2730881545459479	0.2960285968878956	0.3407163614427089	0.4125968163299216	0.5114346013867813	0.9418989785292842	0.2042620223665013	1.79614834906318	0.05364047359282528	0.05206027252125895	0.0005568184366493115	0.8140218602350775			1.261676122118302
7.312679580044383	6.865592431198212	5.738726338875376	1.73900704124436	0.7263515955448691	1.084538284518589	0.731503830692079	0.7044393247722505	0.3945742114047725	0.2739869873213585	0.2924721602602072	0.3396085786317029	0.4117977772427794	0.5113795611951615	0.9408893845219527	0.2037863579099841	1.802201157250878	0.05363801829451319	0.05206282530617433	0.0005568160021502413	0.8141193945993898			1.261676093728305
7.320869366091953	6.760152319763046	5.543924194275078	1.699635764916031	0.710500724575814	1.081848085278227	0.7264084237573543	0.706816416389079	0.3949166797044766	0.2773547049460895	0.2924091937182572	0.3402251208893587	0.4127040556049228	0.5115858022731196	0.9412327611347624	0.2039553785816777	1.801387991299926	0.05363855774589121	0.0520710666527193	0.0005568133584613381	0.8141660934759848			1.261676114995995
7.329059152139524	7.068102212819618	5.710897865088462	1.731652307536058	0.7382489819646089	1.071356714517103	0.7402173406636257	0.7058336143777852	0.406200609977971	0.2804749196493614	0.2981644298556121	0.3433201405212513	0.4146061777981169	0.5132917985850695	0.9438862410324175	0.2050822248859759	1.792290177254465	0.05363642978001937	0.05208097510805158	0.0005568145466997037	0.8141328368511631			1.261676131802225
7.337248938187094	7.39816753211953	5.798408166881694	1.833733472923881	0.7292813121937014	1.104735890938652	0.7356427152313992	0.7117753537007496	0.4056328593666953	0.2759063984178652	0.2975671306004499	0.3434054212275462	0.4144977543284771	0.5148451416004007	0.9450975330685484	0.2056138359148503	1.797373058847215	0.05363865443957894	0.05209054570121953	0.0005568178980511203	0.8141444761967404			1.261676120963588
7.345438724234665	7.396799284124405	5.858173803183558	1.881763345771599	0.7322795323584047	1.145139244686966	0.7265323116719401	0.7150194830922422	0.4047096093575554	0.2755315485176774	0.2956084773560633	0.3426545815664778	0.4146626287058809	0.5147908499333371	0.9447023898914896	0.2050904539561565	1.807218480164404	0.05364512323283792	0.05210026363379432	0.0005568171877009177	0.8141245606858314			1.261676099701991
7.353628510282235	7.377368234172433	6.100585557827715	1.905844491190493	0.7915472795480106	1.175667751101528	0.7495896321363198	0.7228291780166605	0.41590075875843	0.2824786338188891	0.3043542802311281	0.3468232875217704	0.4172657912585094	0.5168321345316413	0.9484469001126791	0.2059529363850354	1.805278191162447	0.05365135988070607	0.05210591619774529	0.000556813583418646	0.8140903276810741			1.261676100240051
7.361818296329805	7.110646557946015	5.888318900339059	1.821115197808082	0.7743032560456715	1.130879131504027	0.7530867313563668	0.7205692810062382	0.4056242917626796	0.2783052403777121	0.3023247990598213	0.3456503385238698	0.4151211244233383	0.514891063917489	0.945562187657995	0.2053188206091463	1.787879646034126	0.05365401417228874	0.05211215485804387	0.000556813665246158	0.8141887915584212			1.261676104847114
7.370008082377375	6.933542894333076	5.703510910561388	1.829329048371352	0.7210797512290931	1.137677693352213	0.7361476220995857	0.7173893944670849	0.3978870855823812	0.2761856426443703	0.2975154741306901	0.3422517023288845	0.4137843363495413	0.513413593105943	0.9414609544146023	0.2046375143519704	1.789111321390355	0.05364674025989032	0.05211749200600852	0.0005568181771868133	0.8143723456200224			1.261676068473004
7.378197868424945	6.794522391645931	5.62151168236539	1.80575147221766	0.7175074322841644	1.139203937035095	0.7340506105003143	0.7134991383434017	0.3999062424224812	0.2751135537139857	0.2951719625651698	0.3403880773364091	0.4130856474813844	0.5129054728754714	0.9405778883267849	0.2041295505306932	1.799954774067658	0.05363887352755351	0.05211404309801326	0.000556821294548996	0.8144558138400376			1.261676004290411
7.386387654472515	6.887781812150154	5.83572972065946	1.837131871962367	0.7658378968089847	1.14918916423521	0.7412355381513661	0.7112411707922479	0.3993748394880888	0.2738019118674167	0.2960841864333923	0.3407249682303724	0.4128310217094265	0.5120836463471329	0.9423149915670858	0.2039587734845609	1.804613157503964	0.05363520009468338	0.05210730339993765	0.0005568198077554344	0.8144056041096791			1.26167595105258
7.394577440520086	7.198204695727308	6.0308727981366	1.951929093973303	0.7589340333675143	1.158467826499034	0.7324069361215931	0.7061786365601672	0.3918880644820688	0.2732029972802546	0.2946135285670609	0.3405552770217559	0.4132290048385816	0.5126256933906418	0.9432317141644732	0.204598796601622	1.807319324103461	0.05363354429314556	0.05210591848245056	0.0005568175616958319	0.8144407136388175			1.261675909894486
7.402767226567656	6.834333828763021	5.65052283481052	1.73904850103096	0.7133212942342219	1.055816841161676	0.7097108125345113	0.6931773462225634	0.38558484894768	0.2715589258380193	0.291319040929647	0.3397292582581941	0.4125829074822925	0.511513737416224	0.9421612900863021	0.2041537922116952	1.804965536213276	0.05363762571736082	0.05210713410264004	0.0005568193300212102	0.8145022398855686			1.261675865712253
7.410957012615227	6.86889429523157	5.718666554041572	1.80198417847002	0.7594787206650171	1.069876930979539	0.7196907453360809	0.6986440526730818	0.3921953574926297	0.275746360458328	0.2954540565971769	0.3413768105123327	0.4135647761281342	0.5117796678823092	0.9426120343229294	0.2043957536239048	1.807453616711645	0.05364444743530745	0.05211428268166271	0.0005568237931363821	0.8144102088426683			1.261675777989356
7.419146798662797	7.051114205744309	5.797456823667853	1.882224693980019	0.7847849145867757	1.100360237697558	0.739143250751871	0.7068166120179542	0.3994699699771579	0.2771193925857935	0.2987700152962148	0.341918323889298	0.4134507133254348	0.5122446183328386	0.9418394877453535	0.2045663009872141	1.811479335145064	0.05365135651540755	0.05212200788665567	0.0005568249926051255	0.8145083604863341			1.261675645394962
7.427336584710367	6.928708029875887	5.850363137325954	1.777344521111437	0.7674607041645477	1.084618672403101	0.7456338728954441	0.706332743373837	0.4003858050194865	0.2804388342780927	0.3029911985769401	0.3430462780340011	0.413833478751008	0.5121619258022178	0.9426591321886256	0.2044246301519984	1.815228421052077	0.05365787544874551	0.05212385376311791	0.0005568222406629271	0.8144859562718154			1.261675531604641
7.435526370757938	6.937333903185738	5.928002241394757	1.755003536076833	0.7607342399017584	1.068688708068145	0.7410505454338897	0.7009631102784176	0.397169393500761	0.2754801691240489	0.2984245815450028	0.341361718018075	0.4128193817191017	0.5110807518427517	0.9423677121363599	0.2043353353868851	1.801088791971131	0.05365676602075313	0.05212359761083173	0.0005568225186667569	0.8143621606997873			1.261675468187973
7.443716156805507	6.866924825359789	5.794007084203462	1.749444931364905	0.7508919292950589	1.05777635442978	0.7302470284203242	0.7012704496750309	0.3939682303307158	0.2706652428931214	0.2932300280419461	0.3400628455680258	0.4120809936360477	0.5115354640799137	0.9415686797936176	0.204503867594269	1.800901304718146	0.05365286382220028	0.05212196013389447	0.0005568274857140896	0.8145045058123418			1.261675371821051
7.451905942853078	6.798018201239637	5.65951868426917	1.773006176655622	0.7230458445386578	1.096764539762019	0.7211334306651297	0.7107242141562566	0.3981752791542751	0.2753117427375936	0.2953393579432781	0.3411930294573024	0.4124531984587463	0.5125750047057208	0.941079868978979	0.2046677978819592	1.801314322065306	0.05365107261852404	0.05212598338315476	0.0005568297365429135	0.8145993577815408			1.261675257605579
7.460095728900648	6.849893680879146	5.673917210088515	1.74845344396088	0.7265915956673394	1.081635712289553	0.7262160097275855	0.7096758739727669	0.4021941385700442	0.2739226589552267	0.2966656033692373	0.3420462066466518	0.413350586881562	0.5123130310259962	0.9426810664812031	0.2044980702751458	1.804179281430244	0.05364958823427165	0.05213191813840597	0.0005568277317522742	0.814497122166133			1.261675141503231
7.468285514948218	7.099436333261588	5.848129789466761	1.748194062591712	0.7586123403882936	1.067422536317437	0.7480591792973424	0.7105106393365154	0.4059746163379011	0.2750028723152264	0.3027171484226037	0.3445196677009458	0.4148236373565636	0.5135895237419348	0.9459409750183256	0.2050335460142418	1.80230997748536	0.05365032943780237	0.05213924907793958	0.000556826568824252	0.8144311298196084			1.261675050217755
7.476475300995789	7.039098363202439	5.71538926807832	1.780373909157724	0.7273767207514965	1.094970370471635	0.7319496075624817	0.7134840608216878	0.4057606077099579	0.2805595821134422	0.3069777231450916	0.3456280405686059	0.4148934732120174	0.514809331340299	0.9445075888911736	0.2053333800155571	1.796088213481734	0.05365568643052523	0.05215546974120205	0.0005568294829780088	0.8144851687558976			1.261674952553883
7.484665087043359	6.899768537691927	5.535247325734666	1.770048672520593	0.6923917815535513	1.120997982990529	0.7160752188462446	0.7219111019122055	0.3978801462332194	0.2801348163188751	0.3008386810867273	0.345045495402542	0.4151937284754002	0.5147951141636529	0.9438562581224464	0.2051662791613643	1.801711885798062	0.05366305227649201	0.05216902268498488	0.0005568326389531837	0.8145238821429049			1.2616748522906
7.49285487309093	7.027528515671892	5.562638869653934	1.804525553492984	0.6940799390561991	1.132941121061539	0.713099617396152	0.7197279218002295	0.397799685261954	0.2785368352105621	0.3004144277301908	0.3444547865230797	0.4142647132163549	0.5144791077791597	0.9422573982296536	0.2047351459103217	1.807347587363795	0.0536618735893423	0.05216979415897957	0.0005568321879763816	0.8146120815774931			1.261674750572059
7.5010446591385	6.852691785285395	5.623741242958775	1.811540099990685	0.7094640712460949	1.126445533737279	0.7147239426122269	0.7095394797853881	0.3975644766834791	0.2761951398423435	0.2974097012204681	0.3415949539151227	0.4130534162929481	0.5121199423732691	0.941093993558794	0.2041936048268843	1.802297497851811	0.05365429675778402	0.05215968342580721	0.0005568300448915062	0.8146290915877796			1.261674668231554
7.50923444518607	6.819831466772093	5.598598247338677	1.770045752752181	0.7024622142866767	1.100223779248215	0.7058605902353177	0.7118363854293043	0.3869890205971109	0.2747057048755365	0.2913784661547349	0.3392675870480493	0.4127584625421979	0.5111598461327781	0.9413668481206183	0.2040962650212065	1.793136756951586	0.0536473383331535	0.05214473609415998	0.0005568304960612956	0.8145734109769223			1.261674612164869
7.51742423123364	7.055622364482579	5.506287507266894	1.804523440417561	0.689556493213749	1.093551791701497	0.7016622418788812	0.7111756988840267	0.3864076259298332	0.2757257352359344	0.2922428857359847	0.3396893514240538	0.4131167535490435	0.5116565171410232	0.9418640338887201	0.2044596333448533	1.798775774577676	0.05364631550938695	0.05213512542219014	0.0005568339478030838	0.8145963641490359			1.261674540105074
7.52561401728121	6.946408156682935	5.423555633338798	1.758523572636463	0.6710773922623586	1.084223208619654	0.713861479296046	0.7065526750905824	0.3933719637564541	0.2727731200799872	0.2972490334946024	0.3416913210397469	0.4140477400668537	0.5133213915384636	0.9434393453701246	0.2046664486665642	1.802870752595394	0.0536468302218797	0.05213099850516092	0.0005568364578790634	0.8145632589108128			1.261674438030724
7.533803803328781	6.884457191989061	5.483576405260601	1.74786694926345	0.6778628834810775	1.096414131608739	0.7241255791023006	0.7034955071373356	0.3957282977986361	0.2723564403704271	0.2988788653342113	0.34190568030917	0.413449181873699	0.5130797888204695	0.9428408132453669	0.2042453961642048	1.804792800912868	0.05364414429953748	0.05213107588977219	0.0005568349659869123	0.8145712247307609			1.261674346548554
7.541993589376351	6.923878298049949	5.743283696629839	1.79689427931816	0.7183283750063273	1.116045139103894	0.7213026924130297	0.708615378664933	0.3955389428840117	0.2760059723982567	0.2986742701815006	0.3413373955398915	0.412535497018444	0.5119272328282294	0.9417364257893166	0.2042739131810399	1.798566309355815	0.05364919949294766	0.05213239925885387	0.0005568322843267112	0.8146918576090825			1.261674312835164
7.550183375423921	6.986000632769818	5.845721219347182	1.833132476186017	0.7643913153782446	1.123016661990119	0.7413187637720432	0.7226227333977294	0.3981293789024147	0.2809668962353892	0.298227242179308	0.3427736795440572	0.413622918495883	0.5132707632857622	0.9429425599164191	0.2048487599425549	1.792464833598148	0.05365383590157522	0.05213239109660731	0.0005568336398374559	0.8147180735029876			1.261674293781889
7.558373161471492	7.200182147990668	5.83022012320467	1.860835757940008	0.7911587719320672	1.139182957280439	0.754420728516028	0.720549884976544	0.4032570468286767	0.2860038935373902	0.3009465949831808	0.3437134714328858	0.4142196361758196	0.513466259021477	0.9430535268498532	0.2047551408420507	1.7898935782842	0.05365326703637045	0.05213480543679329	0.0005568380805371754	0.8146885458312185			1.261674200078179
7.566562947519062	7.046797024124807	5.937706755352391	1.761965370815512	0.791431198752271	1.12849910526915	0.7317027645739931	0.7078829886721738	0.3977042204357601	0.2781681694628836	0.3026134288561608	0.3425801837723115	0.4129785997372031	0.512711060948561	0.9432283420845327	0.2041594739305554	1.7901903035297	0.05364604883686848	0.05213153121534967	0.0005568371521517249	0.8146891220637533			1.261674139547052
7.574752733566632	7.172058076707908	6.247934337116482	1.847129181503991	0.8584370527997998	1.14400512450385	0.749333129948669	0.7130965959212636	0.4045726045937817	0.2803786422810341	0.3025820668092226	0.3431429051750822	0.4137809235861381	0.5141327716156816	0.945602576344863	0.2049188135720289	1.798898318688445	0.05364055775190429	0.0521266792689562	0.0005568334481892884	0.8146064845680576			1.261674110519125
7.582942519614202	7.1366662366572	6.030085456504334	1.78144452245331	0.8181666202389033	1.075812840443944	0.7557037553407804	0.7091031302665675	0.406107648445558	0.2766700312734211	0.2992497006086628	0.3420998609508707	0.4133335205299508	0.5124230256732614	0.9446684834631733	0.2048101579455953	1.794886684729801	0.05364189340440524	0.05212341272147188	0.0005568334830357998	0.8146074169986046			1.261674108081433
7.591132305661772	6.909709691097631	5.619608566494107	1.754881989863164	0.7302875834493743	1.067336138905261	0.7342312155340431	0.7010701661402541	0.3971896008095008	0.2690753113786333	0.29357736266221	0.3390938810642428	0.4118112833211074	0.5105887205534357	0.9410668744488142	0.2041979103918135	1.795607873124884	0.05364166164465903	0.0521227908715893	0.000556836911819299	0.814686703718067			1.261674078845214
7.599322091709343	6.898029237382067	5.770559415748867	1.841576005816639	0.7716083504953911	1.124913645517579	0.7447704324706367	0.7071954605457988	0.4000624436519556	0.2728164809649918	0.2987906345319499	0.3423014011884891	0.4129302545905986	0.5128888666147723	0.9404813187844716	0.2047887997646334	1.797876884488295	0.0536399968766826	0.05212045464844547	0.0005568383926781931	0.8147561490174511			1.261674045155873
7.607511877756913	6.93865280948394	5.925516111931343	1.833911545126054	0.7889189698991864	1.112317424372935	0.753657210299349	0.715281022387283	0.4039015606982721	0.2815903002498984	0.3041359707528762	0.3462506499190958	0.4140362166485237	0.5151408909190816	0.9425770359504277	0.2049399536759721	1.803296201948549	0.05364067413352391	0.05211462078797068	0.0005568355980150577	0.8147909191258929			1.261674033471589
7.615701663804483	7.315398146369379	6.140338301295298	1.925977013552562	0.8231336718330705	1.174741226583358	0.7659741756507947	0.7205348274376427	0.4124050583706607	0.2845864874973832	0.3080188190269635	0.3465016509007333	0.4155103508096693	0.5161758525981149	0.9458719787719729	0.2056149896183112	1.798419265747845	0.05364075124546718	0.05211616071882391	0.0005568334279900996	0.8146525566410696			1.261674034020355
7.623891449852054	7.132530584166163	5.881134344954506	1.817292473775201	0.7837139373119975	1.141234066726336	0.7475116473296486	0.7154493882388256	0.4084079705380763	0.2804856050003587	0.3043960997950368	0.3447493829385814	0.4146255195490856	0.5143657958899275	0.9445109601260366	0.2050743352930175	1.794795577105777	0.0536390920123906	0.05211569975984876	0.0005568359502450197	0.8146471697702594			1.261674023158567
7.632081235899624	7.052305448972465	5.687956799917844	1.748324183573503	0.7201439808364856	1.097760586625915	0.7347526015096837	0.7137827536742033	0.4003126737139271	0.2789801862517041	0.2978914725775005	0.3412703384897067	0.4131449175094099	0.5126979666127315	0.9426625514039459	0.2044375621929715	1.800300497362458	0.05363942401759976	0.052115812897995	0.0005568392806068954	0.8147151396250296			1.26167399589958
7.640271021947195	7.122324874744762	5.997259643867988	1.828023979416229	0.7659310432586715	1.167956810681361	0.7561884440318589	0.7284155468031228	0.4077965795423797	0.2828861958215148	0.3004279502120804	0.34330548542866	0.4151349691801682	0.514643336445528	0.9452482212710434	0.2050688355877023	1.804053894918014	0.05363688866394469	0.0521167450187535	0.0005568379316313865	0.8147110036389811			1.261673969973245
7.648460807994764	6.964920187172588	5.907829553939517	1.777280909194338	0.7621877121111695	1.1241051726	0.7466995177232144	0.7181209544942458	0.404463672218665	0.2771347221674951	0.3007372851439931	0.343981526358349	0.4159489306281609	0.5135692421465758	0.9449607779178772	0.2046728190779301	1.799639306854013	0.05363977108980558	0.05211290641470943	0.0005568341399500584	0.8147927249948468			1.261673969796568
7.656650594042334	6.985752164743754	5.659546441092643	1.800120127545548	0.7079989964181058	1.080374823414938	0.727364111306448	0.7090891661303538	0.3971443223663365	0.2714048585618857	0.2959035702510668	0.3414072281002051	0.4135073543368059	0.5115019278175831	0.941539371169957	0.2041053408063174	1.794059906784718	0.05364511018060568	0.05210944526334433	0.0005568330517613302	0.814745657677077			1.261674008560893
7.664840380089905	7.187574065864217	5.883381298882367	1.916263345006397	0.7493696304391795	1.175406678971942	0.7449333098041064	0.7279056615336464	0.4044646935492315	0.2826665353684135	0.2983330789437766	0.3440465624222054	0.4151699873962065	0.5154628805145189	0.9450881503571483	0.205402371148221	1.80060702846425	0.0536468064817212	0.05210678293311873	0.0005568347180255444	0.8147060462169671			1.261674057169927
7.673030166137475	6.928794101624685	5.783154307782773	1.751175468894044	0.7481436887085149	1.10963190738993	0.7529946208217291	0.7105667108900152	0.4067654747507186	0.2768827844849127	0.2973307267968567	0.3419726444865562	0.4132093105578595	0.5132058142589164	0.9433326355327447	0.2042834862832995	1.796825814418492	0.05364620544442004	0.05210178642031094	0.0005568351510222968	0.8147540239638492			1.261674081836394
7.681219952185046	6.920668867535386	5.583116798674723	1.751684388313074	0.7090216140826731	1.097142696056227	0.7345664367705007	0.7044691085142987	0.3978183191403619	0.2729503177108825	0.2947559519036161	0.3399829086246047	0.4122045762883104	0.5110270186580248	0.9410511296974893	0.2035995800896758	1.796101214068931	0.05364254021504073	0.0520898474433002	0.0005568312053393129	0.8147556704836374			1.261674113577759
7.689409738232616	7.236130413607301	5.88289998352212	2.021460736277121	0.7719891026304129	1.196986493191375	0.7461156440313453	0.7254094191160764	0.4074949187879944	0.2853704771153922	0.3031096709415756	0.3445492213697713	0.4150150089951558	0.5142696097792857	0.944181782948654	0.2054348897607368	1.786058776934235	0.0536344291570667	0.05207841693388218	0.000556828611245721	0.8147268401901039			1.261674202670084
7.697599524280186	7.069988387088931	5.882739334280675	1.810486813302545	0.8248638855562423	1.119525302492181	0.7573959891036196	0.7123014549359801	0.4093778397590864	0.2787856811598497	0.3042535128161923	0.3453398653216997	0.4136078678471303	0.5132052730253999	0.9442982196626726	0.2048507535900777	1.782731863056087	0.05362363556092653	0.05207047924824094	0.0005568301644440078	0.8146935967425979			1.261674318117098
7.705789310327757	6.817678897844412	5.681166560313951	1.698150837020052	0.747270386728705	1.083124281012855	0.7264159583954151	0.7046238273493469	0.3985109658209143	0.2740072923458067	0.2972837474728663	0.3427644172326508	0.4132725568115208	0.5126303187709396	0.9427751346856527	0.2044614036280968	1.788136891166847	0.05361959583975225	0.05206595724590889	0.0005568317986946708	0.8146817242791665			1.261674384013714
7.713979096375327	7.045943082803046	5.948993890216744	1.869584971455507	0.7575749287275121	1.165371377409774	0.736749885264225	0.721857484151788	0.4051270052106732	0.2788754980490423	0.3002177535261483	0.344684675191882	0.4155929535710849	0.5150193243447528	0.9447640602798931	0.2052430384579916	1.792509700712634	0.05362131044665889	0.05206111705459799	0.000556829861944871	0.8146118669000688			1.261674459412745
7.722168882422897	7.26086464187529	6.047242128948989	1.943889718185325	0.8096268075834674	1.18034399205581	0.7495259486314056	0.7229588958429184	0.4069812848458485	0.2814843591407264	0.3009147502729547	0.3438658772047747	0.4153501351545193	0.5137658145526104	0.9459384260324182	0.2053737546111367	1.787468718827593	0.05362423674613073	0.05206247340422214	0.0005568256967690657	0.8145544880585258			1.261674574644974
7.730358668470467	7.232266407716015	6.12130465108571	1.897992759266653	0.7962977026266913	1.123976038114028	0.7505345021304465	0.7152173403548578	0.4025699261636163	0.2782750535656489	0.2994800413200504	0.3432548894334164	0.4149399424233876	0.5143556290758388	0.9457789993379305	0.2056642909697441	1.778455418627618	0.05362992101376561	0.05207397158373049	0.0005568237873701972	0.814463746477359			1.26167470640351
7.738548454518037	7.186667219243533	6.047542504619858	1.846319833735886	0.758499031848359	1.109849267694642	0.7385662304807188	0.7194196705289484	0.4036309663705578	0.2816937685758392	0.3000783493337173	0.3423259275416957	0.4149910682510422	0.5140394758513849	0.9455961317323767	0.2051974031816646	1.7823098969656	0.05363446768470546	0.05207944970527345	0.0005568245108986567	0.8143909184016367			1.261674825731462
7.746738240565608	6.909009734559893	5.670084183575457	1.773006879338038	0.743298095901164	1.10522210561858	0.717830443972471	0.7206498956453893	0.4002274812078611	0.2804803379816547	0.2969945494602643	0.3402741190310226	0.4131162169683161	0.5106717309250756	0.9424062397380422	0.2040588558043862	1.787154252227122	0.05363752623366354	0.05207928065211946	0.0005568234257994213	0.8144440249638593			1.261674945753178
7.754928026613178	6.781999402019504	5.500164469486798	1.687917251759721	0.7303902157447641	1.066971059366499	0.713857961805977	0.7057606907541738	0.3968740927936716	0.2728212279094395	0.2960160748428469	0.3406505374911236	0.4110088353125831	0.5104408699578885	0.9397642667594476	0.2036270613123909	1.788610789743388	0.05364004227619472	0.05208239194209401	0.0005568190596763701	0.8145524897081552			1.261675093787584
[truncated: 1,981 more rows]
